# Supplementary material for: Single-cell analysis of chromatin accessibility in the adult mouse brain
Source: Nature. 2023 Dec 13;624(7991):378–89. doi: 10.1038/s41586-023-06824-9 (PMC10719105; doi:10.1038/s41586-023-06824-9)
Supplement: Supplementary file 3 — Supplementary Tables 1–25 and their legends. [file 41586_2023_6824_MOESM3_ESM.zip]

Archive with 627 entries (622 files):
- 2023-03-05453B-s3/SI Tables/
- 2023-03-05453B-s3/SI Tables/2023-03-05453B-SI Guide.docx
- 2023-03-05453B-s3/SI Tables/SI Table 1 Sample and dissection summary.xlsx
- 2023-03-05453B-s3/SI Tables/SI Table 10 Module assignments of all the cCREs in the non-negative matrix factorization.tsv
- 2023-03-05453B-s3/SI Tables/SI Table 11 Association of cis regulatory modules with cell subclasses.txt
- 2023-03-05453B-s3/SI Tables/SI Table 12 Summary of all the co-accessible cCRE pairs.txt
- 2023-03-05453B-s3/SI Tables/SI Table 13 Summary of all the gene-cCRE correlations/
- 2023-03-05453B-s3/SI Tables/SI Table 13 Summary of all the gene-cCRE correlations/sa2subclass.ABC_NN.pdc.bedpe
- 2023-03-05453B-s3/SI Tables/SI Table 13 Summary of all the gene-cCRE correlations/sa2subclass.ACB-BST-FS_D1_Gaba.pdc.bedpe
- 2023-03-05453B-s3/SI Tables/SI Table 13 Summary of all the gene-cCRE correlations/sa2subclass.AD_Serpinb7_Glut.pdc.bedpe
- 2023-03-05453B-s3/SI Tables/SI Table 13 Summary of all the gene-cCRE correlations/sa2subclass.ADP-MPO_Trp73_Glut.pdc.bedpe
- 2023-03-05453B-s3/SI Tables/SI Table 13 Summary of all the gene-cCRE correlations/sa2subclass.AHN_Onecut3_Gaba.pdc.bedpe
- 2023-03-05453B-s3/SI Tables/SI Table 13 Summary of all the gene-cCRE correlations/sa2subclass.AHN-RCH-LHA_Otp_Fezf1_Glut.pdc.bedpe
- 2023-03-05453B-s3/SI Tables/SI Table 13 Summary of all the gene-cCRE correlations/sa2subclass.AHN-SBPV-PVHd_Pdrm12_Gaba.pdc.bedpe
- 2023-03-05453B-s3/SI Tables/SI Table 13 Summary of all the gene-cCRE correlations/sa2subclass.APN_C1ql2_Glut.pdc.bedpe
- 2023-03-05453B-s3/SI Tables/SI Table 13 Summary of all the gene-cCRE correlations/sa2subclass.APN_C1ql4_Glut.pdc.bedpe
- 2023-03-05453B-s3/SI Tables/SI Table 13 Summary of all the gene-cCRE correlations/sa2subclass.ARH-PVi_Six6_Dopa-Gaba.pdc.bedpe
- 2023-03-05453B-s3/SI Tables/SI Table 13 Summary of all the gene-cCRE correlations/sa2subclass.ARH-PVp_Tbx3_Glut.pdc.bedpe
- 2023-03-05453B-s3/SI Tables/SI Table 13 Summary of all the gene-cCRE correlations/sa2subclass.Astro-CB_NN.pdc.bedpe
- 2023-03-05453B-s3/SI Tables/SI Table 13 Summary of all the gene-cCRE correlations/sa2subclass.Astroependymal_NN.pdc.bedpe
- 2023-03-05453B-s3/SI Tables/SI Table 13 Summary of all the gene-cCRE correlations/sa2subclass.Astro-NT_NN.pdc.bedpe
- 2023-03-05453B-s3/SI Tables/SI Table 13 Summary of all the gene-cCRE correlations/sa2subclass.Astro-OLF_NN.pdc.bedpe
- 2023-03-05453B-s3/SI Tables/SI Table 13 Summary of all the gene-cCRE correlations/sa2subclass.Astro-TE_NN.pdc.bedpe
- 2023-03-05453B-s3/SI Tables/SI Table 13 Summary of all the gene-cCRE correlations/sa2subclass.AV_Col27a1_Glut.pdc.bedpe
- 2023-03-05453B-s3/SI Tables/SI Table 13 Summary of all the gene-cCRE correlations/sa2subclass.AVPV-MEPO-SFO_Tbr1_Glut.pdc.bedpe
- 2023-03-05453B-s3/SI Tables/SI Table 13 Summary of all the gene-cCRE correlations/sa2subclass.BAM_NN.pdc.bedpe
- 2023-03-05453B-s3/SI Tables/SI Table 13 Summary of all the gene-cCRE correlations/sa2subclass.Bergmann_NN.pdc.bedpe
- 2023-03-05453B-s3/SI Tables/SI Table 13 Summary of all the gene-cCRE correlations/sa2subclass.BST_Tac2_Gaba.pdc.bedpe
- 2023-03-05453B-s3/SI Tables/SI Table 13 Summary of all the gene-cCRE correlations/sa2subclass.BST-MPN_Six3_Nrgn_Gaba.pdc.bedpe
- 2023-03-05453B-s3/SI Tables/SI Table 13 Summary of all the gene-cCRE correlations/sa2subclass.BST-po_Iigp1_Glut.pdc.bedpe
- 2023-03-05453B-s3/SI Tables/SI Table 13 Summary of all the gene-cCRE correlations/sa2subclass.BST-SI-AAA_Six3_Slc22a3_Gaba.pdc.bedpe
- 2023-03-05453B-s3/SI Tables/SI Table 13 Summary of all the gene-cCRE correlations/sa2subclass.CA1-ProS_Glut.pdc.bedpe
- 2023-03-05453B-s3/SI Tables/SI Table 13 Summary of all the gene-cCRE correlations/sa2subclass.CA2-FC-IG_Glut.pdc.bedpe
- 2023-03-05453B-s3/SI Tables/SI Table 13 Summary of all the gene-cCRE correlations/sa2subclass.CA3_Glut.pdc.bedpe
- 2023-03-05453B-s3/SI Tables/SI Table 13 Summary of all the gene-cCRE correlations/sa2subclass.CB_Granule_Glut.pdc.bedpe
- 2023-03-05453B-s3/SI Tables/SI Table 13 Summary of all the gene-cCRE correlations/sa2subclass.CB_PLI_Gly-Gaba.pdc.bedpe
- 2023-03-05453B-s3/SI Tables/SI Table 13 Summary of all the gene-cCRE correlations/sa2subclass.CBX_MLI_Cdh22_Gaba.pdc.bedpe
- 2023-03-05453B-s3/SI Tables/SI Table 13 Summary of all the gene-cCRE correlations/sa2subclass.CBX_MLI_Megf11_Gaba.pdc.bedpe
- 2023-03-05453B-s3/SI Tables/SI Table 13 Summary of all the gene-cCRE correlations/sa2subclass.CBX_Purkinje_Gaba.pdc.bedpe
- 2023-03-05453B-s3/SI Tables/SI Table 13 Summary of all the gene-cCRE correlations/sa2subclass.CEA-AAA-BST_Six3_Sp9_Gaba.pdc.bedpe
- 2023-03-05453B-s3/SI Tables/SI Table 13 Summary of all the gene-cCRE correlations/sa2subclass.CEA-BST_Ebf1_Pdyn_Gaba.pdc.bedpe
- 2023-03-05453B-s3/SI Tables/SI Table 13 Summary of all the gene-cCRE correlations/sa2subclass.CEA-BST_Rai14_Pdyn_Crh_Gaba.pdc.bedpe
- 2023-03-05453B-s3/SI Tables/SI Table 13 Summary of all the gene-cCRE correlations/sa2subclass.CEA-BST_Six3_Cyp26b1_Gaba.pdc.bedpe
- 2023-03-05453B-s3/SI Tables/SI Table 13 Summary of all the gene-cCRE correlations/sa2subclass.CHOR_NN.pdc.bedpe
- 2023-03-05453B-s3/SI Tables/SI Table 13 Summary of all the gene-cCRE correlations/sa2subclass.CLA-EPd-CTX_Car3_Glut.pdc.bedpe
- 2023-03-05453B-s3/SI Tables/SI Table 13 Summary of all the gene-cCRE correlations/sa2subclass.CM-IAD-CL-PCN_Sema5b_Glut.pdc.bedpe
- 2023-03-05453B-s3/SI Tables/SI Table 13 Summary of all the gene-cCRE correlations/sa2subclass.COAa-PAA-MEA_Barhl2_Glut.pdc.bedpe
- 2023-03-05453B-s3/SI Tables/SI Table 13 Summary of all the gene-cCRE correlations/sa2subclass.COAp_Grxcr2_Glut.pdc.bedpe
- 2023-03-05453B-s3/SI Tables/SI Table 13 Summary of all the gene-cCRE correlations/sa2subclass.CS-PRNr-DR_En1_Sox2_Gaba.pdc.bedpe
- 2023-03-05453B-s3/SI Tables/SI Table 13 Summary of all the gene-cCRE correlations/sa2subclass.CS-RPO_Meis2_Gaba.pdc.bedpe
- 2023-03-05453B-s3/SI Tables/SI Table 13 Summary of all the gene-cCRE correlations/sa2subclass.CT_SUB_Glut.pdc.bedpe
- 2023-03-05453B-s3/SI Tables/SI Table 13 Summary of all the gene-cCRE correlations/sa2subclass.CU-ECU-SPVI_Foxb1_Glut.pdc.bedpe
- 2023-03-05453B-s3/SI Tables/SI Table 13 Summary of all the gene-cCRE correlations/sa2subclass.CUN-PPN_Evx2_Meis2_Glut.pdc.bedpe
- 2023-03-05453B-s3/SI Tables/SI Table 13 Summary of all the gene-cCRE correlations/sa2subclass.DC_NN.pdc.bedpe
- 2023-03-05453B-s3/SI Tables/SI Table 13 Summary of all the gene-cCRE correlations/sa2subclass.DCO_Il22_Gly-Gaba.pdc.bedpe
- 2023-03-05453B-s3/SI Tables/SI Table 13 Summary of all the gene-cCRE correlations/sa2subclass.DCO_UBC_Glut.pdc.bedpe
- 2023-03-05453B-s3/SI Tables/SI Table 13 Summary of all the gene-cCRE correlations/sa2subclass.DG_Glut.pdc.bedpe
- 2023-03-05453B-s3/SI Tables/SI Table 13 Summary of all the gene-cCRE correlations/sa2subclass.DG-PIR_Ex_IMN.pdc.bedpe
- 2023-03-05453B-s3/SI Tables/SI Table 13 Summary of all the gene-cCRE correlations/sa2subclass.DMH_Prdm13_Gaba.pdc.bedpe
- 2023-03-05453B-s3/SI Tables/SI Table 13 Summary of all the gene-cCRE correlations/sa2subclass.DMH-LHA_Gsx1_Gaba.pdc.bedpe
- 2023-03-05453B-s3/SI Tables/SI Table 13 Summary of all the gene-cCRE correlations/sa2subclass.DMH-LHA_Vgll2_Glut.pdc.bedpe
- 2023-03-05453B-s3/SI Tables/SI Table 13 Summary of all the gene-cCRE correlations/sa2subclass.DMX_VII_Tbx20_Chol.pdc.bedpe
- 2023-03-05453B-s3/SI Tables/SI Table 13 Summary of all the gene-cCRE correlations/sa2subclass.DTN-LDT-IPN_Otp_Pax3_Gaba.pdc.bedpe
- 2023-03-05453B-s3/SI Tables/SI Table 13 Summary of all the gene-cCRE correlations/sa2subclass.Endo_NN.pdc.bedpe
- 2023-03-05453B-s3/SI Tables/SI Table 13 Summary of all the gene-cCRE correlations/sa2subclass.ENTmv-PA-COAp_Glut.pdc.bedpe
- 2023-03-05453B-s3/SI Tables/SI Table 13 Summary of all the gene-cCRE correlations/sa2subclass.Ependymal_NN.pdc.bedpe
- 2023-03-05453B-s3/SI Tables/SI Table 13 Summary of all the gene-cCRE correlations/sa2subclass.GPe-SI_Sox6_Cyp26b1_Gaba.pdc.bedpe
- 2023-03-05453B-s3/SI Tables/SI Table 13 Summary of all the gene-cCRE correlations/sa2subclass.GPi_Tbr1_Cngb3_Gaba-Glut.pdc.bedpe
- 2023-03-05453B-s3/SI Tables/SI Table 13 Summary of all the gene-cCRE correlations/sa2subclass.HB_Calcb_Chol.pdc.bedpe
- 2023-03-05453B-s3/SI Tables/SI Table 13 Summary of all the gene-cCRE correlations/sa2subclass.HPF_CR_Glut.pdc.bedpe
- 2023-03-05453B-s3/SI Tables/SI Table 13 Summary of all the gene-cCRE correlations/sa2subclass.HY_Gnrh1_Glut.pdc.bedpe
- 2023-03-05453B-s3/SI Tables/SI Table 13 Summary of all the gene-cCRE correlations/sa2subclass.IA_Mgp_Gaba.pdc.bedpe
- 2023-03-05453B-s3/SI Tables/SI Table 13 Summary of all the gene-cCRE correlations/sa2subclass.IC_Six3_En2_Gaba.pdc.bedpe
- 2023-03-05453B-s3/SI Tables/SI Table 13 Summary of all the gene-cCRE correlations/sa2subclass.IC_Tfap2d_Maf_Glut.pdc.bedpe
- 2023-03-05453B-s3/SI Tables/SI Table 13 Summary of all the gene-cCRE correlations/sa2subclass.IF-RL-CLI-PAG_Foxa1_Glut.pdc.bedpe
- 2023-03-05453B-s3/SI Tables/SI Table 13 Summary of all the gene-cCRE correlations/sa2subclass.IO_Fgl2_Glut.pdc.bedpe
- 2023-03-05453B-s3/SI Tables/SI Table 13 Summary of all the gene-cCRE correlations/sa2subclass.IPN_Otp_Crisp1_Gaba.pdc.bedpe
- 2023-03-05453B-s3/SI Tables/SI Table 13 Summary of all the gene-cCRE correlations/sa2subclass.IPN-LDT_Vsx2_Nkx6-1_Glut.pdc.bedpe
- 2023-03-05453B-s3/SI Tables/SI Table 13 Summary of all the gene-cCRE correlations/sa2subclass.IT_AON-TT-DP_Glut.pdc.bedpe
- 2023-03-05453B-s3/SI Tables/SI Table 13 Summary of all the gene-cCRE correlations/sa2subclass.IT_EP-CLA_Glut.pdc.bedpe
- 2023-03-05453B-s3/SI Tables/SI Table 13 Summary of all the gene-cCRE correlations/sa2subclass.L2_IT_ENT-po_Glut.pdc.bedpe
- 2023-03-05453B-s3/SI Tables/SI Table 13 Summary of all the gene-cCRE correlations/sa2subclass.L2_IT_PPP-APr_Glut.pdc.bedpe
- 2023-03-05453B-s3/SI Tables/SI Table 13 Summary of all the gene-cCRE correlations/sa2subclass.L2-3_IT_CTX_Glut.pdc.bedpe
- 2023-03-05453B-s3/SI Tables/SI Table 13 Summary of all the gene-cCRE correlations/sa2subclass.L2-3_IT_ENT_Glut.pdc.bedpe
- 2023-03-05453B-s3/SI Tables/SI Table 13 Summary of all the gene-cCRE correlations/sa2subclass.L2-3_IT_PIR-ENTl_Glut.pdc.bedpe
- 2023-03-05453B-s3/SI Tables/SI Table 13 Summary of all the gene-cCRE correlations/sa2subclass.L2-3_IT_PPP_Glut.pdc.bedpe
- 2023-03-05453B-s3/SI Tables/SI Table 13 Summary of all the gene-cCRE correlations/sa2subclass.L2-3_IT_RSP_Glut.pdc.bedpe
- 2023-03-05453B-s3/SI Tables/SI Table 13 Summary of all the gene-cCRE correlations/sa2subclass.L4_RSP-ACA_Glut.pdc.bedpe
- 2023-03-05453B-s3/SI Tables/SI Table 13 Summary of all the gene-cCRE correlations/sa2subclass.L4-5_IT_CTX_Glut.pdc.bedpe
- 2023-03-05453B-s3/SI Tables/SI Table 13 Summary of all the gene-cCRE correlations/sa2subclass.L5_ET_CTX_Glut.pdc.bedpe
- 2023-03-05453B-s3/SI Tables/SI Table 13 Summary of all the gene-cCRE correlations/sa2subclass.L5_IT_CTX_Glut.pdc.bedpe
- 2023-03-05453B-s3/SI Tables/SI Table 13 Summary of all the gene-cCRE correlations/sa2subclass.L5_NP_CTX_Glut.pdc.bedpe
- 2023-03-05453B-s3/SI Tables/SI Table 13 Summary of all the gene-cCRE correlations/sa2subclass.L5_PPP_Glut.pdc.bedpe
- 2023-03-05453B-s3/SI Tables/SI Table 13 Summary of all the gene-cCRE correlations/sa2subclass.L5-6_IT_TPE-ENT_Glut.pdc.bedpe
- 2023-03-05453B-s3/SI Tables/SI Table 13 Summary of all the gene-cCRE correlations/sa2subclass.L6_CT_CTX_Glut.pdc.bedpe
- 2023-03-05453B-s3/SI Tables/SI Table 13 Summary of all the gene-cCRE correlations/sa2subclass.L6_IT_CTX_Glut.pdc.bedpe
- 2023-03-05453B-s3/SI Tables/SI Table 13 Summary of all the gene-cCRE correlations/sa2subclass.L6b_CTX_Glut.pdc.bedpe
- 2023-03-05453B-s3/SI Tables/SI Table 13 Summary of all the gene-cCRE correlations/sa2subclass.L6b_EPd_Glut.pdc.bedpe
- 2023-03-05453B-s3/SI Tables/SI Table 13 Summary of all the gene-cCRE correlations/sa2subclass.L6b-CT_ENT_Glut.pdc.bedpe
- 2023-03-05453B-s3/SI Tables/SI Table 13 Summary of all the gene-cCRE correlations/sa2subclass.LA-BLA-BMA-PA_Glut.pdc.bedpe
- 2023-03-05453B-s3/SI Tables/SI Table 13 Summary of all the gene-cCRE correlations/sa2subclass.Lamp5_Gaba.pdc.bedpe
- 2023-03-05453B-s3/SI Tables/SI Table 13 Summary of all the gene-cCRE correlations/sa2subclass.Lamp5_Lhx6_Gaba.pdc.bedpe
- 2023-03-05453B-s3/SI Tables/SI Table 13 Summary of all the gene-cCRE correlations/sa2subclass.LDT-DTN_Gata3_Nfix_Gaba.pdc.bedpe
- 2023-03-05453B-s3/SI Tables/SI Table 13 Summary of all the gene-cCRE correlations/sa2subclass.LDT-PCG_Vsx2_Lhx4_Glut.pdc.bedpe
- 2023-03-05453B-s3/SI Tables/SI Table 13 Summary of all the gene-cCRE correlations/sa2subclass.LDT-PCG-CS_Gata3_Lhx1_Gaba.pdc.bedpe
- 2023-03-05453B-s3/SI Tables/SI Table 13 Summary of all the gene-cCRE correlations/sa2subclass.LGv-SPFp-SPFm_Nkx2-2_Tcf7l2_Gaba.pdc.bedpe
- 2023-03-05453B-s3/SI Tables/SI Table 13 Summary of all the gene-cCRE correlations/sa2subclass.LGv-ZI_Otx2_Gaba.pdc.bedpe
- 2023-03-05453B-s3/SI Tables/SI Table 13 Summary of all the gene-cCRE correlations/sa2subclass.LH_Pou4f1_Sox1_Glut.pdc.bedpe
- 2023-03-05453B-s3/SI Tables/SI Table 13 Summary of all the gene-cCRE correlations/sa2subclass.LHA_Barhl2_Glut.pdc.bedpe
- 2023-03-05453B-s3/SI Tables/SI Table 13 Summary of all the gene-cCRE correlations/sa2subclass.LHA_Pmch_Glut.pdc.bedpe
- 2023-03-05453B-s3/SI Tables/SI Table 13 Summary of all the gene-cCRE correlations/sa2subclass.LHA-AHN-PVH_Otp_Trh_Glut.pdc.bedpe
- 2023-03-05453B-s3/SI Tables/SI Table 13 Summary of all the gene-cCRE correlations/sa2subclass.LSX_Nkx2-1_Gaba.pdc.bedpe
- 2023-03-05453B-s3/SI Tables/SI Table 13 Summary of all the gene-cCRE correlations/sa2subclass.LSX_Otx2_Gaba.pdc.bedpe
- 2023-03-05453B-s3/SI Tables/SI Table 13 Summary of all the gene-cCRE correlations/sa2subclass.LSX_Prdm12_Slit2_Gaba.pdc.bedpe
- 2023-03-05453B-s3/SI Tables/SI Table 13 Summary of all the gene-cCRE correlations/sa2subclass.LSX_Prdm12_Zeb2_Gaba.pdc.bedpe
- 2023-03-05453B-s3/SI Tables/SI Table 13 Summary of all the gene-cCRE correlations/sa2subclass.LSX_Sall3_Lmo1_Gaba.pdc.bedpe
- 2023-03-05453B-s3/SI Tables/SI Table 13 Summary of all the gene-cCRE correlations/sa2subclass.LSX_Sall3_Pax6_Gaba.pdc.bedpe
- 2023-03-05453B-s3/SI Tables/SI Table 13 Summary of all the gene-cCRE correlations/sa2subclass.Lymphoid_NN.pdc.bedpe
- 2023-03-05453B-s3/SI Tables/SI Table 13 Summary of all the gene-cCRE correlations/sa2subclass.MARN-GRN_Pyy_Glut.pdc.bedpe
- 2023-03-05453B-s3/SI Tables/SI Table 13 Summary of all the gene-cCRE correlations/sa2subclass.MB-ant-ve_Dmrta2_Glut.pdc.bedpe
- 2023-03-05453B-s3/SI Tables/SI Table 13 Summary of all the gene-cCRE correlations/sa2subclass.MB-MY_Tph2_Glut-Sero.pdc.bedpe
- 2023-03-05453B-s3/SI Tables/SI Table 13 Summary of all the gene-cCRE correlations/sa2subclass.MEA_Otp_Foxp2_Glut.pdc.bedpe
- 2023-03-05453B-s3/SI Tables/SI Table 13 Summary of all the gene-cCRE correlations/sa2subclass.MEA_Slc17a7_Glut.pdc.bedpe
- 2023-03-05453B-s3/SI Tables/SI Table 13 Summary of all the gene-cCRE correlations/sa2subclass.MEA-BST_Lhx6_Nfib_Gaba.pdc.bedpe
- 2023-03-05453B-s3/SI Tables/SI Table 13 Summary of all the gene-cCRE correlations/sa2subclass.MEA-BST_Lhx6_Nr2e1_Gaba.pdc.bedpe
- 2023-03-05453B-s3/SI Tables/SI Table 13 Summary of all the gene-cCRE correlations/sa2subclass.MEA-BST_Lhx6_Sp9_Gaba.pdc.bedpe
- 2023-03-05453B-s3/SI Tables/SI Table 13 Summary of all the gene-cCRE correlations/sa2subclass.MEA-BST_Otp_Zic2_Glut.pdc.bedpe
- 2023-03-05453B-s3/SI Tables/SI Table 13 Summary of all the gene-cCRE correlations/sa2subclass.MEA-BST_Sox6_Gaba.pdc.bedpe
- 2023-03-05453B-s3/SI Tables/SI Table 13 Summary of all the gene-cCRE correlations/sa2subclass.MEA-COA-BMA_Ccdc42_Glut.pdc.bedpe
- 2023-03-05453B-s3/SI Tables/SI Table 13 Summary of all the gene-cCRE correlations/sa2subclass.MG-POL-SGN_Nts_Glut.pdc.bedpe
- 2023-03-05453B-s3/SI Tables/SI Table 13 Summary of all the gene-cCRE correlations/sa2subclass.MH_Tac2_Glut.pdc.bedpe
- 2023-03-05453B-s3/SI Tables/SI Table 13 Summary of all the gene-cCRE correlations/sa2subclass.Microglia_NN.pdc.bedpe
- 2023-03-05453B-s3/SI Tables/SI Table 13 Summary of all the gene-cCRE correlations/sa2subclass.MPN-MPO-LPO_Lhx6_Zfhx3_Gaba.pdc.bedpe
- 2023-03-05453B-s3/SI Tables/SI Table 13 Summary of all the gene-cCRE correlations/sa2subclass.MPN-MPO-PVpo_Hmx2_Glut.pdc.bedpe
- 2023-03-05453B-s3/SI Tables/SI Table 13 Summary of all the gene-cCRE correlations/sa2subclass.MPO-ADP_Lhx8_Gaba.pdc.bedpe
- 2023-03-05453B-s3/SI Tables/SI Table 13 Summary of all the gene-cCRE correlations/sa2subclass.MRN_Pou3f1_C1ql4_Glut.pdc.bedpe
- 2023-03-05453B-s3/SI Tables/SI Table 13 Summary of all the gene-cCRE correlations/sa2subclass.MRN-VTN-PPN_Pax5_Cdh23_Gaba.pdc.bedpe
- 2023-03-05453B-s3/SI Tables/SI Table 13 Summary of all the gene-cCRE correlations/sa2subclass.MS-SF_Bsx_Glut.pdc.bedpe
- 2023-03-05453B-s3/SI Tables/SI Table 13 Summary of all the gene-cCRE correlations/sa2subclass.MV_Pax6_Gly-Gaba.pdc.bedpe
- 2023-03-05453B-s3/SI Tables/SI Table 13 Summary of all the gene-cCRE correlations/sa2subclass.MV_Xdh_Gly-Gaba.pdc.bedpe
- 2023-03-05453B-s3/SI Tables/SI Table 13 Summary of all the gene-cCRE correlations/sa2subclass.MV-SPIV_Zic4_Neurod2_Glut.pdc.bedpe
- 2023-03-05453B-s3/SI Tables/SI Table 13 Summary of all the gene-cCRE correlations/sa2subclass.MV-SPIV-PRP_Dmbx1_Gly-Gaba.pdc.bedpe
- 2023-03-05453B-s3/SI Tables/SI Table 13 Summary of all the gene-cCRE correlations/sa2subclass.MY_Lhx1_Gly-Gaba.pdc.bedpe
- 2023-03-05453B-s3/SI Tables/SI Table 13 Summary of all the gene-cCRE correlations/sa2subclass.MY_Prox1_Lmo7_Gly-Gaba.pdc.bedpe
- 2023-03-05453B-s3/SI Tables/SI Table 13 Summary of all the gene-cCRE correlations/sa2subclass.NDB-SI-ant_Prdm12_Gaba.pdc.bedpe
- 2023-03-05453B-s3/SI Tables/SI Table 13 Summary of all the gene-cCRE correlations/sa2subclass.NDB-SI-MA-STRv_Lhx8_Gaba.pdc.bedpe
- 2023-03-05453B-s3/SI Tables/SI Table 13 Summary of all the gene-cCRE correlations/sa2subclass.ND-INC_Foxd2_Glut.pdc.bedpe
- 2023-03-05453B-s3/SI Tables/SI Table 13 Summary of all the gene-cCRE correlations/sa2subclass.NLL_Gata3_Gly-Gaba.pdc.bedpe
- 2023-03-05453B-s3/SI Tables/SI Table 13 Summary of all the gene-cCRE correlations/sa2subclass.NLL-SOC_Spp1_Glut.pdc.bedpe
- 2023-03-05453B-s3/SI Tables/SI Table 13 Summary of all the gene-cCRE correlations/sa2subclass.NLOT_Rho_Glut.pdc.bedpe
- 2023-03-05453B-s3/SI Tables/SI Table 13 Summary of all the gene-cCRE correlations/sa2subclass.NP_PPP_Glut.pdc.bedpe
- 2023-03-05453B-s3/SI Tables/SI Table 13 Summary of all the gene-cCRE correlations/sa2subclass.NP_SUB_Glut.pdc.bedpe
- 2023-03-05453B-s3/SI Tables/SI Table 13 Summary of all the gene-cCRE correlations/sa2subclass.NTS_Dbh_Glut.pdc.bedpe
- 2023-03-05453B-s3/SI Tables/SI Table 13 Summary of all the gene-cCRE correlations/sa2subclass.NTS_Mbnl3_Glut.pdc.bedpe
- 2023-03-05453B-s3/SI Tables/SI Table 13 Summary of all the gene-cCRE correlations/sa2subclass.NTS_Phox2b_Glut.pdc.bedpe
- 2023-03-05453B-s3/SI Tables/SI Table 13 Summary of all the gene-cCRE correlations/sa2subclass.NTS-MDRNd_Prox1_Zic1_Gly-Gaba.pdc.bedpe
- 2023-03-05453B-s3/SI Tables/SI Table 13 Summary of all the gene-cCRE correlations/sa2subclass.NTS-PARN_Neurod2_Gly-Gaba.pdc.bedpe
- 2023-03-05453B-s3/SI Tables/SI Table 13 Summary of all the gene-cCRE correlations/sa2subclass.OB_Dopa-Gaba.pdc.bedpe
- 2023-03-05453B-s3/SI Tables/SI Table 13 Summary of all the gene-cCRE correlations/sa2subclass.OB_Eomes_Ms4a15_Glut.pdc.bedpe
- 2023-03-05453B-s3/SI Tables/SI Table 13 Summary of all the gene-cCRE correlations/sa2subclass.OB_Meis2_Thsd7b_Gaba.pdc.bedpe
- 2023-03-05453B-s3/SI Tables/SI Table 13 Summary of all the gene-cCRE correlations/sa2subclass.OB_Trdn_Gaba.pdc.bedpe
- 2023-03-05453B-s3/SI Tables/SI Table 13 Summary of all the gene-cCRE correlations/sa2subclass.OB-in_Frmd7_Gaba.pdc.bedpe
- 2023-03-05453B-s3/SI Tables/SI Table 13 Summary of all the gene-cCRE correlations/sa2subclass.OB-mi_Frmd7_Gaba.pdc.bedpe
- 2023-03-05453B-s3/SI Tables/SI Table 13 Summary of all the gene-cCRE correlations/sa2subclass.OB-out_Frmd7_Gaba.pdc.bedpe
- 2023-03-05453B-s3/SI Tables/SI Table 13 Summary of all the gene-cCRE correlations/sa2subclass.OB-STR-CTX_Inh_IMN.pdc.bedpe
- 2023-03-05453B-s3/SI Tables/SI Table 13 Summary of all the gene-cCRE correlations/sa2subclass.OEC_NN.pdc.bedpe
- 2023-03-05453B-s3/SI Tables/SI Table 13 Summary of all the gene-cCRE correlations/sa2subclass.Oligo_NN.pdc.bedpe
- 2023-03-05453B-s3/SI Tables/SI Table 13 Summary of all the gene-cCRE correlations/sa2subclass.OPC_NN.pdc.bedpe
- 2023-03-05453B-s3/SI Tables/SI Table 13 Summary of all the gene-cCRE correlations/sa2subclass.OT_D3_Folh1_Gaba.pdc.bedpe
- 2023-03-05453B-s3/SI Tables/SI Table 13 Summary of all the gene-cCRE correlations/sa2subclass.PAG_Pou4f1_Bnc2_Glut.pdc.bedpe
- 2023-03-05453B-s3/SI Tables/SI Table 13 Summary of all the gene-cCRE correlations/sa2subclass.PAG_Pou4f1_Ebf2_Glut.pdc.bedpe
- 2023-03-05453B-s3/SI Tables/SI Table 13 Summary of all the gene-cCRE correlations/sa2subclass.PAG_Pou4f2_Glut.pdc.bedpe
- 2023-03-05453B-s3/SI Tables/SI Table 13 Summary of all the gene-cCRE correlations/sa2subclass.PAG_Pou4f2_Mesi2_Glut.pdc.bedpe
- 2023-03-05453B-s3/SI Tables/SI Table 13 Summary of all the gene-cCRE correlations/sa2subclass.PAG_Pou4f3_Glut.pdc.bedpe
- 2023-03-05453B-s3/SI Tables/SI Table 13 Summary of all the gene-cCRE correlations/sa2subclass.PAG_Ucn_Glut.pdc.bedpe
- 2023-03-05453B-s3/SI Tables/SI Table 13 Summary of all the gene-cCRE correlations/sa2subclass.PAG-MRN_Pou3f1_Glut.pdc.bedpe
- 2023-03-05453B-s3/SI Tables/SI Table 13 Summary of all the gene-cCRE correlations/sa2subclass.PAG-MRN_Tfap2b_Glut.pdc.bedpe
- 2023-03-05453B-s3/SI Tables/SI Table 13 Summary of all the gene-cCRE correlations/sa2subclass.PAG-MRN-RN_Foxa2_Gaba.pdc.bedpe
- 2023-03-05453B-s3/SI Tables/SI Table 13 Summary of all the gene-cCRE correlations/sa2subclass.PAG-ND-PCG_Onecut1_Gaba.pdc.bedpe
- 2023-03-05453B-s3/SI Tables/SI Table 13 Summary of all the gene-cCRE correlations/sa2subclass.PAG-PPN_Pax5_Sox21_Gaba.pdc.bedpe
- 2023-03-05453B-s3/SI Tables/SI Table 13 Summary of all the gene-cCRE correlations/sa2subclass.PAG-RN_Nkx2-2_Otx1_Gaba.pdc.bedpe
- 2023-03-05453B-s3/SI Tables/SI Table 13 Summary of all the gene-cCRE correlations/sa2subclass.PAG-SC_Neurod2_Meis2_Glut.pdc.bedpe
- 2023-03-05453B-s3/SI Tables/SI Table 13 Summary of all the gene-cCRE correlations/sa2subclass.PAG-SC_Pou4f1_Zic1_Glut.pdc.bedpe
- 2023-03-05453B-s3/SI Tables/SI Table 13 Summary of all the gene-cCRE correlations/sa2subclass.PAL-STR_Gaba-Chol.pdc.bedpe
- 2023-03-05453B-s3/SI Tables/SI Table 13 Summary of all the gene-cCRE correlations/sa2subclass.PARN-MDRNd-NTS_Gbx2_Gly-Gaba.pdc.bedpe
- 2023-03-05453B-s3/SI Tables/SI Table 13 Summary of all the gene-cCRE correlations/sa2subclass.PAS-MV_Ebf2_Gly-Gaba.pdc.bedpe
- 2023-03-05453B-s3/SI Tables/SI Table 13 Summary of all the gene-cCRE correlations/sa2subclass.PB_Evx2_Glut.pdc.bedpe
- 2023-03-05453B-s3/SI Tables/SI Table 13 Summary of all the gene-cCRE correlations/sa2subclass.PB_Lmx1a_Glut.pdc.bedpe
- 2023-03-05453B-s3/SI Tables/SI Table 13 Summary of all the gene-cCRE correlations/sa2subclass.PB_Sst_Gly-Gaba.pdc.bedpe
- 2023-03-05453B-s3/SI Tables/SI Table 13 Summary of all the gene-cCRE correlations/sa2subclass.PBG_Mtnr1a_Glut-Chol.pdc.bedpe
- 2023-03-05453B-s3/SI Tables/SI Table 13 Summary of all the gene-cCRE correlations/sa2subclass.PCG-PRNr_Vsx2_Nkx6-1_Glut.pdc.bedpe
- 2023-03-05453B-s3/SI Tables/SI Table 13 Summary of all the gene-cCRE correlations/sa2subclass.PDTg-PCG_Pax6_Gaba.pdc.bedpe
- 2023-03-05453B-s3/SI Tables/SI Table 13 Summary of all the gene-cCRE correlations/sa2subclass.Peri_NN.pdc.bedpe
- 2023-03-05453B-s3/SI Tables/SI Table 13 Summary of all the gene-cCRE correlations/sa2subclass.PF_Fzd5_Glut.pdc.bedpe
- 2023-03-05453B-s3/SI Tables/SI Table 13 Summary of all the gene-cCRE correlations/sa2subclass.PG-TRN-LRN_Fat2_Glut.pdc.bedpe
- 2023-03-05453B-s3/SI Tables/SI Table 13 Summary of all the gene-cCRE correlations/sa2subclass.PH_Pitx2_Glut.pdc.bedpe
- 2023-03-05453B-s3/SI Tables/SI Table 13 Summary of all the gene-cCRE correlations/sa2subclass.PH-an_Pitx2_Glut.pdc.bedpe
- 2023-03-05453B-s3/SI Tables/SI Table 13 Summary of all the gene-cCRE correlations/sa2subclass.PH-ant-LHA_Otp_Bsx_Glut.pdc.bedpe
- 2023-03-05453B-s3/SI Tables/SI Table 13 Summary of all the gene-cCRE correlations/sa2subclass.PH-LHA_Foxb1_Glut.pdc.bedpe
- 2023-03-05453B-s3/SI Tables/SI Table 13 Summary of all the gene-cCRE correlations/sa2subclass.PH-SUM_Foxa1_Glut.pdc.bedpe
- 2023-03-05453B-s3/SI Tables/SI Table 13 Summary of all the gene-cCRE correlations/sa2subclass.Pineal_Crx_Glut.pdc.bedpe
- 2023-03-05453B-s3/SI Tables/SI Table 13 Summary of all the gene-cCRE correlations/sa2subclass.PMv-TMv_Pitx2_Glut.pdc.bedpe
- 2023-03-05453B-s3/SI Tables/SI Table 13 Summary of all the gene-cCRE correlations/sa2subclass.POR_Gata3_Gly-Gaba.pdc.bedpe
- 2023-03-05453B-s3/SI Tables/SI Table 13 Summary of all the gene-cCRE correlations/sa2subclass.POR_Spp1_Gly-Gaba.pdc.bedpe
- 2023-03-05453B-s3/SI Tables/SI Table 13 Summary of all the gene-cCRE correlations/sa2subclass.PPN-CUN-PCG_Otp_En1_Gaba.pdc.bedpe
- 2023-03-05453B-s3/SI Tables/SI Table 13 Summary of all the gene-cCRE correlations/sa2subclass.PPY-PGRNl_Vip_Glyc-Gaba.pdc.bedpe
- 2023-03-05453B-s3/SI Tables/SI Table 13 Summary of all the gene-cCRE correlations/sa2subclass.PRC-PAG_Pax6_Glut.pdc.bedpe
- 2023-03-05453B-s3/SI Tables/SI Table 13 Summary of all the gene-cCRE correlations/sa2subclass.PRC-PAG_Tcf7l2_Irx2_Glut.pdc.bedpe
- 2023-03-05453B-s3/SI Tables/SI Table 13 Summary of all the gene-cCRE correlations/sa2subclass.PRNc_Otp_Gly-Gaba.pdc.bedpe
- 2023-03-05453B-s3/SI Tables/SI Table 13 Summary of all the gene-cCRE correlations/sa2subclass.PRNr_Otp_Nfib_Glut.pdc.bedpe
- 2023-03-05453B-s3/SI Tables/SI Table 13 Summary of all the gene-cCRE correlations/sa2subclass.PRP_Gata3_Slc6a5_Gly-Gaba.pdc.bedpe
- 2023-03-05453B-s3/SI Tables/SI Table 13 Summary of all the gene-cCRE correlations/sa2subclass.PRP_Otp_Gly-Gaba.pdc.bedpe
- 2023-03-05453B-s3/SI Tables/SI Table 13 Summary of all the gene-cCRE correlations/sa2subclass.PRT_Mecom_Gaba.pdc.bedpe
- 2023-03-05453B-s3/SI Tables/SI Table 13 Summary of all the gene-cCRE correlations/sa2subclass.PRT_Tcf7l2_Gaba.pdc.bedpe
- 2023-03-05453B-s3/SI Tables/SI Table 13 Summary of all the gene-cCRE correlations/sa2subclass.PSV_Pvalb_Lhx2_Glut.pdc.bedpe
- 2023-03-05453B-s3/SI Tables/SI Table 13 Summary of all the gene-cCRE correlations/sa2subclass.Pvalb_chandelier_Gaba.pdc.bedpe
- 2023-03-05453B-s3/SI Tables/SI Table 13 Summary of all the gene-cCRE correlations/sa2subclass.Pvalb_Gaba.pdc.bedpe
- 2023-03-05453B-s3/SI Tables/SI Table 13 Summary of all the gene-cCRE correlations/sa2subclass.PVHd-SBPV_Six3_Prox1_Gaba.pdc.bedpe
- 2023-03-05453B-s3/SI Tables/SI Table 13 Summary of all the gene-cCRE correlations/sa2subclass.PVH-SO-PVa_Otp_Glut.pdc.bedpe
- 2023-03-05453B-s3/SI Tables/SI Table 13 Summary of all the gene-cCRE correlations/sa2subclass.PVpo-VMPO-MPN_Hmx2_Gaba.pdc.bedpe
- 2023-03-05453B-s3/SI Tables/SI Table 13 Summary of all the gene-cCRE correlations/sa2subclass.PVR_Six3_Sox3_Gaba.pdc.bedpe
- 2023-03-05453B-s3/SI Tables/SI Table 13 Summary of all the gene-cCRE correlations/sa2subclass.PVT-PT_Ntrk1_Glut.pdc.bedpe
- 2023-03-05453B-s3/SI Tables/SI Table 13 Summary of all the gene-cCRE correlations/sa2subclass.RE-Xi_Nox4_Glut.pdc.bedpe
- 2023-03-05453B-s3/SI Tables/SI Table 13 Summary of all the gene-cCRE correlations/sa2subclass.RHP-COA_Ndnf_Gaba.pdc.bedpe
- 2023-03-05453B-s3/SI Tables/SI Table 13 Summary of all the gene-cCRE correlations/sa2subclass.RN_Spp1_Glut.pdc.bedpe
- 2023-03-05453B-s3/SI Tables/SI Table 13 Summary of all the gene-cCRE correlations/sa2subclass.RPA_Pax6_Hoxb5_Gly-Gaba.pdc.bedpe
- 2023-03-05453B-s3/SI Tables/SI Table 13 Summary of all the gene-cCRE correlations/sa2subclass.RT-ZI_Gnb3_Gaba.pdc.bedpe
- 2023-03-05453B-s3/SI Tables/SI Table 13 Summary of all the gene-cCRE correlations/sa2subclass.SBPV-PVa_Six6_Satb2_Gaba.pdc.bedpe
- 2023-03-05453B-s3/SI Tables/SI Table 13 Summary of all the gene-cCRE correlations/sa2subclass.SC_Bnc2_Glut.pdc.bedpe
- 2023-03-05453B-s3/SI Tables/SI Table 13 Summary of all the gene-cCRE correlations/sa2subclass.SC_Lef1_Otx2_Gaba.pdc.bedpe
- 2023-03-05453B-s3/SI Tables/SI Table 13 Summary of all the gene-cCRE correlations/sa2subclass.SC_Otx2_Gcnt4_Gaba.pdc.bedpe
- 2023-03-05453B-s3/SI Tables/SI Table 13 Summary of all the gene-cCRE correlations/sa2subclass.SC_Tnnt1_Gli3_Gaba.pdc.bedpe
- 2023-03-05453B-s3/SI Tables/SI Table 13 Summary of all the gene-cCRE correlations/sa2subclass.SCdg-PAG_Tfap2b_Glut.pdc.bedpe
- 2023-03-05453B-s3/SI Tables/SI Table 13 Summary of all the gene-cCRE correlations/sa2subclass.SCH_Six6_Cdc14a_Gaba.pdc.bedpe
- 2023-03-05453B-s3/SI Tables/SI Table 13 Summary of all the gene-cCRE correlations/sa2subclass.SCig_Foxb1_Glut.pdc.bedpe
- 2023-03-05453B-s3/SI Tables/SI Table 13 Summary of all the gene-cCRE correlations/sa2subclass.SCig_Foxb1_Otx2_Glut.pdc.bedpe
- 2023-03-05453B-s3/SI Tables/SI Table 13 Summary of all the gene-cCRE correlations/sa2subclass.SCig_Tfap2b_Chrnb3_Glut.pdc.bedpe
- 2023-03-05453B-s3/SI Tables/SI Table 13 Summary of all the gene-cCRE correlations/sa2subclass.SCig-an-PPT_Foxb1_Glut.pdc.bedpe
- 2023-03-05453B-s3/SI Tables/SI Table 13 Summary of all the gene-cCRE correlations/sa2subclass.SCiw_Pitx2_Glut.pdc.bedpe
- 2023-03-05453B-s3/SI Tables/SI Table 13 Summary of all the gene-cCRE correlations/sa2subclass.SCm-PAG_Cdh23_Gaba.pdc.bedpe
- 2023-03-05453B-s3/SI Tables/SI Table 13 Summary of all the gene-cCRE correlations/sa2subclass.SCop_Pou4f2_Neurod2_Glut.pdc.bedpe
- 2023-03-05453B-s3/SI Tables/SI Table 13 Summary of all the gene-cCRE correlations/sa2subclass.SCop_Sln_Glut.pdc.bedpe
- 2023-03-05453B-s3/SI Tables/SI Table 13 Summary of all the gene-cCRE correlations/sa2subclass.SC-PAG_Lef1_Emx2_Gaba.pdc.bedpe
- 2023-03-05453B-s3/SI Tables/SI Table 13 Summary of all the gene-cCRE correlations/sa2subclass.SCs_Dmbx1_Gaba.pdc.bedpe
- 2023-03-05453B-s3/SI Tables/SI Table 13 Summary of all the gene-cCRE correlations/sa2subclass.SCs_Lef1_Gli3_Gaba.pdc.bedpe
- 2023-03-05453B-s3/SI Tables/SI Table 13 Summary of all the gene-cCRE correlations/sa2subclass.SCs_Pax7_Nfia_Gaba.pdc.bedpe
- 2023-03-05453B-s3/SI Tables/SI Table 13 Summary of all the gene-cCRE correlations/sa2subclass.SCsg_Gabrr2_Gaba.pdc.bedpe
- 2023-03-05453B-s3/SI Tables/SI Table 13 Summary of all the gene-cCRE correlations/sa2subclass.SCsg_Pde5a_Glut.pdc.bedpe
- 2023-03-05453B-s3/SI Tables/SI Table 13 Summary of all the gene-cCRE correlations/sa2subclass.SI-MA-ACB_Ebf1_Bnc2_Gaba.pdc.bedpe
- 2023-03-05453B-s3/SI Tables/SI Table 13 Summary of all the gene-cCRE correlations/sa2subclass.SI-MA-LPO-LHA_Skor1_Glut.pdc.bedpe
- 2023-03-05453B-s3/SI Tables/SI Table 13 Summary of all the gene-cCRE correlations/sa2subclass.SI-MPO-LPO_Lhx8_Gaba.pdc.bedpe
- 2023-03-05453B-s3/SI Tables/SI Table 13 Summary of all the gene-cCRE correlations/sa2subclass.SMC_NN.pdc.bedpe
- 2023-03-05453B-s3/SI Tables/SI Table 13 Summary of all the gene-cCRE correlations/sa2subclass.Sncg_Gaba.pdc.bedpe
- 2023-03-05453B-s3/SI Tables/SI Table 13 Summary of all the gene-cCRE correlations/sa2subclass.SNc-VTA-RAmb_Foxa1_Dopa.pdc.bedpe
- 2023-03-05453B-s3/SI Tables/SI Table 13 Summary of all the gene-cCRE correlations/sa2subclass.SNr_Six3_Gaba.pdc.bedpe
- 2023-03-05453B-s3/SI Tables/SI Table 13 Summary of all the gene-cCRE correlations/sa2subclass.SNr-VTA_Pax5_Npas1_Gaba.pdc.bedpe
- 2023-03-05453B-s3/SI Tables/SI Table 13 Summary of all the gene-cCRE correlations/sa2subclass.SPA-SPFm-SPFp-POL-PIL-PoT_Sp9_Glut.pdc.bedpe
- 2023-03-05453B-s3/SI Tables/SI Table 13 Summary of all the gene-cCRE correlations/sa2subclass.SPVI-SPVC_Sall3_Lhx1_Gly-Gaba.pdc.bedpe
- 2023-03-05453B-s3/SI Tables/SI Table 13 Summary of all the gene-cCRE correlations/sa2subclass.SPVI-SPVC_Sall3_Nfib_Gly-Gaba.pdc.bedpe
- 2023-03-05453B-s3/SI Tables/SI Table 13 Summary of all the gene-cCRE correlations/sa2subclass.SPVI-SPVC_Tlx3_Ebf3_Glut.pdc.bedpe
- 2023-03-05453B-s3/SI Tables/SI Table 13 Summary of all the gene-cCRE correlations/sa2subclass.SPVO_Mafa_Meis2_Glut.pdc.bedpe
- 2023-03-05453B-s3/SI Tables/SI Table 13 Summary of all the gene-cCRE correlations/sa2subclass.Sst_Chodl_Gaba.pdc.bedpe
- 2023-03-05453B-s3/SI Tables/SI Table 13 Summary of all the gene-cCRE correlations/sa2subclass.Sst_Gaba.pdc.bedpe
- 2023-03-05453B-s3/SI Tables/SI Table 13 Summary of all the gene-cCRE correlations/sa2subclass.STN-PSTN_Pitx2_Glut.pdc.bedpe
- 2023-03-05453B-s3/SI Tables/SI Table 13 Summary of all the gene-cCRE correlations/sa2subclass.STR_D1_Gaba.pdc.bedpe
- 2023-03-05453B-s3/SI Tables/SI Table 13 Summary of all the gene-cCRE correlations/sa2subclass.STR_D1_Sema5a_Gaba.pdc.bedpe
- 2023-03-05453B-s3/SI Tables/SI Table 13 Summary of all the gene-cCRE correlations/sa2subclass.STR_D2_Gaba.pdc.bedpe
- 2023-03-05453B-s3/SI Tables/SI Table 13 Summary of all the gene-cCRE correlations/sa2subclass.STR_Lhx8_Gaba.pdc.bedpe
- 2023-03-05453B-s3/SI Tables/SI Table 13 Summary of all the gene-cCRE correlations/sa2subclass.STR_Prox1_Lhx6_Gaba.pdc.bedpe
- 2023-03-05453B-s3/SI Tables/SI Table 13 Summary of all the gene-cCRE correlations/sa2subclass.STR-PAL_Chst9_Gaba.pdc.bedpe
- 2023-03-05453B-s3/SI Tables/SI Table 13 Summary of all the gene-cCRE correlations/sa2subclass.SUB-ProS_Glut.pdc.bedpe
- 2023-03-05453B-s3/SI Tables/SI Table 13 Summary of all the gene-cCRE correlations/sa2subclass.Tanycyte_NN.pdc.bedpe
- 2023-03-05453B-s3/SI Tables/SI Table 13 Summary of all the gene-cCRE correlations/sa2subclass.TH_Prkcd_Grin2c_Glut.pdc.bedpe
- 2023-03-05453B-s3/SI Tables/SI Table 13 Summary of all the gene-cCRE correlations/sa2subclass.TRS-BAC_Sln_Glut.pdc.bedpe
- 2023-03-05453B-s3/SI Tables/SI Table 13 Summary of all the gene-cCRE correlations/sa2subclass.TU-ARH_Otp_Six6_Gaba.pdc.bedpe
- 2023-03-05453B-s3/SI Tables/SI Table 13 Summary of all the gene-cCRE correlations/sa2subclass.VCO_Mafa_Meis2_Glut.pdc.bedpe
- 2023-03-05453B-s3/SI Tables/SI Table 13 Summary of all the gene-cCRE correlations/sa2subclass.Vip_Gaba.pdc.bedpe
- 2023-03-05453B-s3/SI Tables/SI Table 13 Summary of all the gene-cCRE correlations/sa2subclass.VLMC_NN.pdc.bedpe
- 2023-03-05453B-s3/SI Tables/SI Table 13 Summary of all the gene-cCRE correlations/sa2subclass.VMH_Fezf1_Glut.pdc.bedpe
- 2023-03-05453B-s3/SI Tables/SI Table 13 Summary of all the gene-cCRE correlations/sa2subclass.VMH_Nr5a1_Glut.pdc.bedpe
- 2023-03-05453B-s3/SI Tables/SI Table 13 Summary of all the gene-cCRE correlations/sa2subclass.ZI_Pax6_Gaba.pdc.bedpe
- 2023-03-05453B-s3/SI Tables/SI Table 14 Module assignment of the putative enhancers in the non-negative matrix factorization.txt
- 2023-03-05453B-s3/SI Tables/SI Table 15 Module assignment of the cell subclasses used in the putative enhancer module analysis.txt
- 2023-03-05453B-s3/SI Tables/SI Table 16 Known motif enrichment in putative enhancers/
- 2023-03-05453B-s3/SI Tables/SI Table 16 Known motif enrichment in putative enhancers/nmf.1.tsv
- 2023-03-05453B-s3/SI Tables/SI Table 16 Known motif enrichment in putative enhancers/nmf.10.tsv
- 2023-03-05453B-s3/SI Tables/SI Table 16 Known motif enrichment in putative enhancers/nmf.11.tsv
- 2023-03-05453B-s3/SI Tables/SI Table 16 Known motif enrichment in putative enhancers/nmf.12.tsv
- 2023-03-05453B-s3/SI Tables/SI Table 16 Known motif enrichment in putative enhancers/nmf.13.tsv
- 2023-03-05453B-s3/SI Tables/SI Table 16 Known motif enrichment in putative enhancers/nmf.14.tsv
- 2023-03-05453B-s3/SI Tables/SI Table 16 Known motif enrichment in putative enhancers/nmf.15.tsv
- 2023-03-05453B-s3/SI Tables/SI Table 16 Known motif enrichment in putative enhancers/nmf.16.tsv
- 2023-03-05453B-s3/SI Tables/SI Table 16 Known motif enrichment in putative enhancers/nmf.17.tsv
- 2023-03-05453B-s3/SI Tables/SI Table 16 Known motif enrichment in putative enhancers/nmf.18.tsv
- 2023-03-05453B-s3/SI Tables/SI Table 16 Known motif enrichment in putative enhancers/nmf.19.tsv
- 2023-03-05453B-s3/SI Tables/SI Table 16 Known motif enrichment in putative enhancers/nmf.2.tsv
- 2023-03-05453B-s3/SI Tables/SI Table 16 Known motif enrichment in putative enhancers/nmf.20.tsv
- 2023-03-05453B-s3/SI Tables/SI Table 16 Known motif enrichment in putative enhancers/nmf.21.tsv
- 2023-03-05453B-s3/SI Tables/SI Table 16 Known motif enrichment in putative enhancers/nmf.22.tsv
- 2023-03-05453B-s3/SI Tables/SI Table 16 Known motif enrichment in putative enhancers/nmf.23.tsv
[truncated: 327 more entries]
