# Supplementary material for: Single-cell analysis of chromatin accessibility in the adult mouse brain
Source: Nature. 2023 Dec 13;624(7991):378–89. doi: 10.1038/s41586-023-06824-9 (PMC10719105; doi:10.1038/s41586-023-06824-9)
Supplement: Supplementary file 3 — Supplementary Tables 1–25 and their legends. [file 41586_2023_6824_MOESM3_ESM.zip › 2023-03-05453B-s3/SI Tables/SI Table 1 Sample and dissection summary.xlsx]

## Sheet: Supplementary Table 1
sample	DissectionRegion	biorep	time	RegionName	MajorRegion	SubRegion	DetailRegion	PotentialOverlap	Slice	MajorRegionColor	SubRegionColor	DissectionRegionColor	NumMiceInPool	Instrument	ProtocalVersion
CEMBA171206_3C	3C	early	171206	MOp-2	Isocortex	MOp	MOp	SSp,GU	3	#176CDB	#176CDB	#176CDB	6	HiSeq2500	snATACseq_CEMBA_v1
CEMBA171207_3C	3C	later	171207	MOp-2	Isocortex	MOp	MOp	SSp,GU	3	#176CDB	#176CDB	#176CDB	15	HiSeq2500	snATACseq_CEMBA_v1
CEMBA171213_4B	4B	early	171213	MOp-3	Isocortex	MOp	MOp	SSp,MOs	4	#176CDB	#176CDB	#2F538E	15	HiSeq2500	snATACseq_CEMBA_v1
CEMBA171214_4D	4D	early	171214	CP-1	STR	CP	CP	ACB,CLA,SSp,AI	4	#7B42CD	#7B42CD	#C87AFD	21	HiSeq2500	snATACseq_CEMBA_v1
CEMBA171219_4D	4D	later	171219	CP-1	STR	CP	CP	ACB,CLA,SSp,AI	4	#7B42CD	#7B42CD	#C87AFD	21	HiSeq2500	snATACseq_CEMBA_v1
CEMBA180104_4B	4B	later	180104	MOp-3	Isocortex	MOp	MOp	SSp,MOs	4	#176CDB	#176CDB	#2F538E	15	HiSeq2500	snATACseq_CEMBA_v1
CEMBA180105_3F	3F	early	180105	ACB-1	STR	ACB	ACB	EPd,TT,AON,SI,OT	3	#7B42CD	#FFD2FC	#DDD2F4	23	HiSeq2500	snATACseq_CEMBA_v1
CEMBA180109_3F	3F	later	180109	ACB-1	STR	ACB	ACB	EPd,TT,AON,SI,OT	3	#7B42CD	#FFD2FC	#DDD2F4	23	HiSeq2500	snATACseq_CEMBA_v1
CEMBA180110_4E	4E	early	180110	ACB-2	STR	ACB	ACB	CP,SI,LSX	4	#7B42CD	#FFD2FC	#FFD2FC	23	HiSeq2500	snATACseq_CEMBA_v1
CEMBA180111_4E	4E	later	180111	ACB-2	STR	ACB	ACB	CP,SI,LSX	4	#7B42CD	#FFD2FC	#FFD2FC	23	HiSeq2500	snATACseq_CEMBA_v1
CEMBA180119_1B	1B	early	180119	ORB	OLF	ORB	ORB,FRP	AI,PL	1	#ff7f0e	#c49c94	#c49c94	31	HiSeq2500	snATACseq_CEMBA_v1
CEMBA180123_2A	2A	early	180123	PFC-1	Isocortex	PFC	ACAd,PL,ILA	ORBm	2	#176CDB	#F2CE80	#F2CE80	23	HiSeq2500	snATACseq_CEMBA_v1
CEMBA180129_3A	3A	early	180129	PFC-2	Isocortex	PFC	ACAd,PL,ILA	DP,ORBm	3	#176CDB	#F2CE80	#9B7260	23	HiSeq2500	snATACseq_CEMBA_v1
CEMBA180130_3A	3A	later	180130	PFC-2	Isocortex	PFC	ACAd,PL,ILA	DP,ORBm	3	#176CDB	#F2CE80	#9B7260	23	HiSeq2500	snATACseq_CEMBA_v1
CEMBA180205_4A	4A	early	180205	ACA-1	Isocortex	ACA	ACA,PL,ILA,IG	MOs,DP,TTd,SH	4	#176CDB	#8c564b	#8c564b	30	HiSeq2500	snATACseq_CEMBA_v1
CEMBA180206_4A	4A	later	180206	ACA-1	Isocortex	ACA	ACA,PL,ILA,IG	MOs,DP,TTd,SH	4	#176CDB	#8c564b	#8c564b	30	HiSeq2500	snATACseq_CEMBA_v1
CEMBA180208_1C	1C	early	180208	MOB	OLF	MOB	MOB,AOB,AON	TTv,DP	1	#ff7f0e	#ff7f0e	#FADF63	15	HiSeq2500	snATACseq_CEMBA_v1
CEMBA180212_1C	1C	later	180212	MOB	OLF	MOB	MOB,AOB,AON	TTv,DP	1	#ff7f0e	#ff7f0e	#FADF63	15	HiSeq2500	snATACseq_CEMBA_v1
CEMBA180213_1B	1B	later	180213	ORB	OLF	ORB	ORB,FRP	AI,PL	1	#ff7f0e	#c49c94	#c49c94	30	HiSeq2500	snATACseq_CEMBA_v1
CEMBA180222_2E	2E	early	180222	AON	OLF	AON	MOB,AON,TT,DP,EPd		2	#ff7f0e	#ff7f0e	#ff7f0e	23	HiSeq2500	snATACseq_CEMBA_v1
CEMBA180226_1A	1A	early	180226	MOs-1	Isocortex	MOs	MOs,FRP	PL,ACAd,MOp	1	#176CDB	#6FCAD1	#AFCCEC	23	HiSeq2500	snATACseq_CEMBA_v1
CEMBA180227_1A	1A	later	180227	MOs-1	Isocortex	MOs	MOs,FRP	PL,ACAd,MOp	1	#176CDB	#6FCAD1	#AFCCEC	30	HiSeq2500	snATACseq_CEMBA_v1
CEMBA180305_2B	2B	early	180305	MOs-2	Isocortex	MOs	MOs	FRP	2	#176CDB	#6FCAD1	#8EE3F4	15	HiSeq2500	snATACseq_CEMBA_v1
CEMBA180306_2B	2B	later	180306	MOs-2	Isocortex	MOs	MOs	FRP	2	#176CDB	#6FCAD1	#8EE3F4	23	HiSeq2500	snATACseq_CEMBA_v1
CEMBA180308_3B	3B	early	180308	MOs-3	Isocortex	MOs	MOs	ACAd	3	#176CDB	#6FCAD1	#6FCAD1	15	HiSeq2500	snATACseq_CEMBA_v1
CEMBA180312_3B	3B	later	180312	MOs-3	Isocortex	MOs	MOs	ACAd	3	#176CDB	#6FCAD1	#6FCAD1	23	HiSeq2500	snATACseq_CEMBA_v1
CEMBA180313_2D	2D	early	180313	PIR-1	OLF	PIR	PIR,AON		2	#ff7f0e	#F2BF4A	#F4E287	23	HiSeq2500	snATACseq_CEMBA_v1
CEMBA180319_2D	2D	later	180319	PIR-1	OLF	PIR	PIR,AON		2	#ff7f0e	#F2BF4A	#F4E287	30	HiSeq2500	snATACseq_CEMBA_v1
CEMBA180320_3E	3E	early	180320	PIR-2	OLF	PIR	PIR,EPd	AI	3	#ff7f0e	#F2BF4A	#F2BF4A	30	HiSeq2500	snATACseq_CEMBA_v1
CEMBA180326_3E	3E	later	180326	PIR-2	OLF	PIR	PIR,EPd	AI	3	#ff7f0e	#F2BF4A	#F2BF4A	30	HiSeq2500	snATACseq_CEMBA_v1
CEMBA180329_4F	4F	early	180329	PIR-3	OLF	PIR	PIR,EPd	AI,CLA,OT	4	#ff7f0e	#F2BF4A	#EFB22C	30	HiSeq2500	snATACseq_CEMBA_v1
CEMBA180402_4F	4F	later	180402	PIR-3	OLF	PIR	PIR,EPd	AI,CLA,OT	4	#ff7f0e	#F2BF4A	#EFB22C	30	HiSeq2500	snATACseq_CEMBA_v1
CEMBA180409_2C	2C	early	180409	MOp-1	Isocortex	MOp	MOp	MOs,FRP	2	#176CDB	#176CDB	#399DE5	23	HiSeq2500	snATACseq_CEMBA_v1
CEMBA180410_2C	2C	later	180410	MOp-1	Isocortex	MOp	MOp	MOs,FRP	2	#176CDB	#176CDB	#399DE5	23	HiSeq2500	snATACseq_CEMBA_v1
CEMBA180412_3D	3D	early	180412	AI	Isocortex	AI	AI,CLA	ORBI,PIR	3	#176CDB	#A6D634	#A6D634	30	HiSeq2500	snATACseq_CEMBA_v1
CEMBA180416_3D	3D	later	180416	AI	Isocortex	AI	AI,CLA	ORBI,PIR	3	#176CDB	#A6D634	#A6D634	30	HiSeq2500	snATACseq_CEMBA_v1
CEMBA180417_4C	4C	early	180417	SSp-1	Isocortex	SSp	SSp	SSs,GU,MOp	4	#176CDB	#2ca02c	#6BFFB8	15	HiSeq2500	snATACseq_CEMBA_v1
CEMBA180419_4C	4C	later	180419	SSp-1	Isocortex	SSp	SSp	SSs,GU,MOp	4	#176CDB	#2ca02c	#6BFFB8	15	HiSeq2500	snATACseq_CEMBA_v1
CEMBA180426_8B	8B	early	180426	SSp-5	Isocortex	SSp	SSp	VISa,RSPagl,SSs	8	#176CDB	#2ca02c	#2A6041	15	HiSeq2500	snATACseq_CEMBA_v1
CEMBA180430_8B	8B	later	180430	SSp-5	Isocortex	SSp	SSp	VISa,RSPagl,SSs	8	#176CDB	#2ca02c	#2A6041	15	HiSeq2500	snATACseq_CEMBA_v1
CEMBA180514_5B	5B	early	180514	SSp-2	Isocortex	SSp	SSp	MOp,SSs	5	#176CDB	#2ca02c	#2CEAA3	15	HiSeq2500	snATACseq_CEMBA_v1
CEMBA180529_5B	5B	later	180529	SSp-2	Isocortex	SSp	SSp	MOp,SSs	5	#176CDB	#2ca02c	#2CEAA3	15	HiSeq2500	snATACseq_CEMBA_v1
CEMBA180612_5D	5D	early	180612	MOp-4	Isocortex	MOp	MOp	Mos,SSp	5	#176CDB	#176CDB	#043D7A	6	HiSeq2500	snATACseq_CEMBA_v1
CEMBA180618_5D	5D	later	180618	MOp-4	Isocortex	MOp	MOp	Mos,SSp	5	#176CDB	#176CDB	#043D7A	3	HiSeq2500	snATACseq_CEMBA_v1
CEMBA180619_4G	4G	early	180619	LSX-1	STR	LSX	LSX	MS,TTd,DP,ACB	4	#7B42CD	#B2196B	#A376F4	6	HiSeq2500	snATACseq_CEMBA_v1
CEMBA180723_4G	4G	later	180723	LSX-1	STR	LSX	LSX	MS,TTd,DP,ACB	4	#7B42CD	#B2196B	#A376F4	6	HiSeq2500	snATACseq_CEMBA_v1
CEMBA180724_4H	4H	early	180724	PAL-1	PAL	PAL	MS,NDB,SI	LSX,ACB,OT,LPO	4	#a83795	#9467bd	#9467bd	6	HiSeq2500	snATACseq_CEMBA_v1
CEMBA180730_4H	4H	later	180730	PAL-1	PAL	PAL	MS,NDB,SI	LSX,ACB,OT,LPO	4	#a83795	#9467bd	#9467bd	10	HiSeq2500	snATACseq_CEMBA_v1
CEMBA180731_5A	5A	early	180731	ACA-2	Isocortex	ACA	ACA,IG	MOs	5	#176CDB	#8c564b	#5E4035	6	HiSeq2500	snATACseq_CEMBA_v1
CEMBA180807_5A	5A	later	180807	ACA-2	Isocortex	ACA	ACA,IG	MOs	5	#176CDB	#8c564b	#5E4035	6	HiSeq2500	snATACseq_CEMBA_v1
CEMBA180813_5E	5E	early	180813	CP-2	STR	CP	CP	ACB,BST	5	#7B42CD	#7B42CD	#7B42CD	5	HiSeq2500	snATACseq_CEMBA_v1
CEMBA180820_5E	5E	later	180820	CP-2	STR	CP	CP	ACB,BST	5	#7B42CD	#7B42CD	#7B42CD	5	HiSeq2500	snATACseq_CEMBA_v1
CEMBA180904_5J	5J	early	180904	LSX-2	STR	LSX	LSX,SF,MSC	BST,SI,ACB	5	#7B42CD	#B2196B	#B2196B	7	HiSeq2500	snATACseq_CEMBA_v1
CEMBA180910_5J	5J	later	180910	LSX-2	STR	LSX	LSX,SF,MSC	BST,SI,ACB	5	#7B42CD	#B2196B	#B2196B	7	HiSeq2500	snATACseq_CEMBA_v1
CEMBA181001_5C	5C	early	181001	SSs-1	Isocortex	SSs	SSs	SSp,GU,VISC	5	#176CDB	#00FF67	#00FF67	6	HiSeq2500	snATACseq_CEMBA_v2
CEMBA181002_5C	5C	later	181002	SSs-1	Isocortex	SSs	SSs	SSp,GU,VISC	5	#176CDB	#00FF67	#00FF67	6	HiSeq2500	snATACseq_CEMBA_v2
CEMBA181008_5G	5G	early	181008	PIR-4	OLF	PIR	PIR,EPd	AI,CLA,OT	5	#ff7f0e	#F2BF4A	#C67F08	6	HiSeq2500	snATACseq_CEMBA_v2
CEMBA181009_5G	5G	later	181009	PIR-4	OLF	PIR	PIR,EPd	AI,CLA,OT	5	#ff7f0e	#F2BF4A	#C67F08	6	HiSeq2500	snATACseq_CEMBA_v2
CEMBA181015_5H	5H	early	181015	PAL-2	PAL	PAL	BST,NDB,SI,MA	ACB,OT,MSC,PS,LPO	5	#a83795	#9467bd	#C24AF4	10	HiSeq2500	snATACseq_CEMBA_v2
CEMBA181016_5H	5H	later	181016	PAL-2	PAL	PAL	BST,NDB,SI,MA	ACB,OT,MSC,PS,LPO	5	#a83795	#9467bd	#C24AF4	10	HiSeq2500	snATACseq_CEMBA_v2
CEMBA181022_6B	6B	early	181022	SSp-3	Isocortex	SSp	SSp	SSs,MOp	6	#176CDB	#2ca02c	#02C757	5	HiSeq4000	snATACseq_CEMBA_v2
CEMBA181023_6B	6B	later	181023	SSp-3	Isocortex	SSp	SSp	SSs,MOp	6	#176CDB	#2ca02c	#02C757	5	HiSeq4000	snATACseq_CEMBA_v2
CEMBA181218_5F	5F	early	181218	ACB-3	STR	ACB	ACB	BST,SI,CP	5	#7B42CD	#FFD2FC	#e377c2	7	HiSeq2500	snATACseq_CEMBA_v2
CEMBA181220_5F	5F	later	181220	ACB-3	STR	ACB	ACB	BST,SI,CP	5	#7B42CD	#FFD2FC	#e377c2	7	HiSeq2500	snATACseq_CEMBA_v2
CEMBA190108_6A	6A	early	190108	ACA-3	Isocortex	ACA	ACA,IG	MOs	6	#176CDB	#8c564b	#231611	6	HiSeq4000	snATACseq_CEMBA_v2
CEMBA190110_7B	7B	early	190110	SSp-4	Isocortex	SSp	SSp	MOp,RSPagl,SSs	7	#176CDB	#2ca02c	#2ca02c	5	HiSeq4000	snATACseq_CEMBA_v2
CEMBA190115_7B	7B	later	190115	SSp-4	Isocortex	SSp	SSp	MOp,RSPagl,SSs	7	#176CDB	#2ca02c	#2ca02c	5	HiSeq4000	snATACseq_CEMBA_v2
CEMBA190117_6A	6A	later	190117	ACA-3	Isocortex	ACA	ACA,IG	MOs	6	#176CDB	#8c564b	#231611	6	HiSeq4000	snATACseq_CEMBA_v2
CEMBA190122_6C	6C	early	190122	SSs-2	Isocortex	SSs	SSs	VISC,GU	6	#176CDB	#00FF67	#0EB733	6	HiSeq4000	snATACseq_CEMBA_v2
CEMBA190124_6C	6C	later	190124	SSs-2	Isocortex	SSs	SSs	VISC,GU	6	#176CDB	#00FF67	#0EB733	6	HiSeq4000	snATACseq_CEMBA_v2
CEMBA190131_6D	6D	early	190131	PIR-5	OLF	PIR	PIR,EPd,EPv	PPA,Aip	6	#ff7f0e	#F2BF4A	#D15B03	6	HiSeq4000	snATACseq_CEMBA_v2
CEMBA190205_6D	6D	later	190205	PIR-5	OLF	PIR	PIR,EPd,EPv	PPA,Aip	6	#ff7f0e	#F2BF4A	#D15B03	6	HiSeq4000	snATACseq_CEMBA_v2
CEMBA190207_2A	2A	later	190207	PFC-1	Isocortex	PFC	ACAd,PL,ILA	ORBm	2	#176CDB	#F2CE80	#F2CE80	6	HiSeq4000	snATACseq_CEMBA_v2
CEMBA190207_2E	2E	later	190207	AON	OLF	AON	MOB,AON,TT,DP,EPd		2	#ff7f0e	#ff7f0e	#ff7f0e	6	HiSeq4000	snATACseq_CEMBA_v2
CEMBA190212_9H	9H	early	190212	CA-ii	HPF	CA1-3	CA1,CA2,CA3	DG,FC	9	#d62728	#d62728	#DC831E	10	HiSeq4000	snATACseq_CEMBA_v2
CEMBA190212_9J	9J	early	190212	DG-2	HPF	DG	DG	CA1,CA2,CA3,FC	9	#d62728	#FFAAAA	#EF486F	10	HiSeq4000	snATACseq_CEMBA_v2
CEMBA190214_11E	11E	early	190214	CA-iv	HPF	CA1-3	CA1,CA2,CA3,POST,SUB,ProS	DG,HATA	11	#d62728	#d62728	#3C1518	10	HiSeq4000	snATACseq_CEMBA_v2
CEMBA190214_11F	11F	early	190214	DG-4	HPF	DG	DG	CA1,CA2,CA3,SUB,ProS	11	#d62728	#FFAAAA	#800000	10	HiSeq4000	snATACseq_CEMBA_v2
CEMBA190219_9H	9H	later	190219	CA-ii	HPF	CA1-3	CA1,CA2,CA3	DG,FC	9	#d62728	#d62728	#DC831E	10	HiSeq4000	snATACseq_CEMBA_v2
CEMBA190219_9J	9J	later	190219	DG-2	HPF	DG	DG	CA1,CA2,CA3,FC	9	#d62728	#FFAAAA	#EF486F	10	HiSeq4000	snATACseq_CEMBA_v2
CEMBA190305_11E	11E	later	190305	CA-iv	HPF	CA1-3	CA1,CA2,CA3,POST,SUB,ProS	DG,HATA	11	#d62728	#d62728	#3C1518	10	HiSeq4000	snATACseq_CEMBA_v2
CEMBA190305_11F	11F	later	190305	DG-4	HPF	DG	DG	CA1,CA2,CA3,SUB,ProS	11	#d62728	#FFAAAA	#800000	10	HiSeq4000	snATACseq_CEMBA_v2
CEMBA190314_11B	11B	early	190314	VIS-3	Isocortex	VIS			11	#176CDB	#415da5	#6592e2	5	HiSeq4000	snATACseq_CEMBA_v2
CEMBA190314_12B	12B	early	190314	VIS-4	Isocortex	VIS			12	#176CDB	#415da6	#415da4	5	HiSeq4000	snATACseq_CEMBA_v2
CEMBA190325_11B	11B	later	190325	VIS-3	Isocortex	VIS			11	#176CDB	#415da5	#6592e2	5	HiSeq4000	snATACseq_CEMBA_v2
CEMBA190325_12B	12B	later	190325	VIS-4	Isocortex	VIS			12	#176CDB	#415da6	#415da4	5	HiSeq4000	snATACseq_CEMBA_v2
CEMBA190326_9B	9B	early	190326	VIS-1	Isocortex	VIS			9	#176CDB	#415da8	#4f6eea	6	HiSeq4000	snATACseq_CEMBA_v2
CEMBA190326_9D	9D	early	190326	AUD-1	Isocortex	AUD			9	#176CDB	#e193cd	#de4885	6	HiSeq4000	snATACseq_CEMBA_v2
CEMBA190404_9B	9B	later	190404	VIS-1	Isocortex	VIS			9	#176CDB	#415da8	#4f6eea	6	HiSeq4000	snATACseq_CEMBA_v2
CEMBA190404_9D	9D	later	190404	AUD-1	Isocortex	AUD			9	#176CDB	#e193cd	#de4885	6	HiSeq4000	snATACseq_CEMBA_v2
CEMBA190411_10C	10C	early	190411	AUD-2	Isocortex	AUD			10	#176CDB	#e193cd	#e193cd	6	HiSeq4000	snATACseq_CEMBA_v2
CEMBA190411_9A	9A	early	190411	RSP-3	Isocortex	RSP			9	#176CDB	#8a3edc	#d947c7	6	HiSeq4000	snATACseq_CEMBA_v2
CEMBA190418_10C	10C	later	190418	AUD-2	Isocortex	AUD			10	#176CDB	#e193cd	#e193cd	6	HiSeq4000	snATACseq_CEMBA_v2
CEMBA190418_9A	9A	later	190418	RSP-3	Isocortex	RSP			9	#176CDB	#8a3edc	#d947c7	6	HiSeq4000	snATACseq_CEMBA_v2
CEMBA190423_10A	10A	early	190423	RSP-4	Isocortex	RSP			10	#176CDB	#8a3edc	#824ac3	6	HiSeq4000	snATACseq_CEMBA_v2
CEMBA190423_10G	10G	early	190423	TH-7	TH	TH			10	#9f4020	#9f4021	#df4c27	6	HiSeq4000	snATACseq_CEMBA_v2
CEMBA190523_10A	10A	later	190523	RSP-4	Isocortex	RSP			10	#176CDB	#8a3edc	#824ac3	6	HiSeq4000	snATACseq_CEMBA_v2
CEMBA190523_10G	10G	later	190523	TH-7	TH	TH			10	#9f4020	#9f4021	#df4c27	6	HiSeq4000	snATACseq_CEMBA_v2
CEMBA190530_11C	11C	early	190530	AUD-3	Isocortex	AUD			11	#176CDB	#e193cd	#a03b73	7	HiSeq4000	snATACseq_CEMBA_v2
CEMBA190530_9C	9C	early	190530	SSp-6	Isocortex	SSp,SSs			9	#176CDB	#2ca02c	#a7de82	7	HiSeq4000	snATACseq_CEMBA_v2
CEMBA190620_11C	11C	later	190620	AUD-3	Isocortex	AUD			11	#176CDB	#e193cd	#a03b73	7	HiSeq4000	snATACseq_CEMBA_v2
CEMBA190620_9C	9C	later	190620	SSp-6	Isocortex	SSp,SSs			9	#176CDB	#2ca02c	#a7de82	7	HiSeq4000	snATACseq_CEMBA_v2
CEMBA190625_10E	10E	early	190625	CA-iii	HPF	CA1-3	CA1,CA2,CA3,SUB,ProS	PA,HATA	10	#d62728	#d62728	#FF6347	6	HiSeq4000	snATACseq_CEMBA_v2
CEMBA190625_10F	10F	early	190625	DG-3	HPF	DG	CA3,DG	SUB,ProS	10	#d62728	#d62728	#d62728	7	HiSeq4000	snATACseq_CEMBA_v2
CEMBA190627_10E	10E	later	190627	CA-iii	HPF	CA1-3	CA1,CA2,CA3,SUB,ProS	PA,HATA	10	#d62728	#d62728	#FF6347	6	HiSeq4000	snATACseq_CEMBA_v2
CEMBA190627_10F	10F	later	190627	DG-3	HPF	DG	CA3,DG	SUB,ProS	10	#d62728	#d62728	#d62728	7	HiSeq4000	snATACseq_CEMBA_v2
CEMBA190702_7G	7G	early	190702	TH-2	TH	TH			7	#9f4020	#9f4023	#9f4021	7	HiSeq4000	snATACseq_CEMBA_v2
CEMBA190709_7G	7G	later	190709	TH-2	TH	TH			7	#9f4020	#9f4023	#9f4021	7	HiSeq4000	snATACseq_CEMBA_v2
CEMBA190711_8E	8E	early	190711	CA-i	HPF	CA1-3	CA1,CA2,CA3	DG,FC	8	#d62728	#d62728	#FCDAA4	10	HiSeq4000	snATACseq_CEMBA_v2
CEMBA190711_8J	8J	early	190711	DG-1	HPF	DG	DG	CA1,CA2,CA3,FC	8	#d62728	#FFAAAA	#FFAAAA	10	HiSeq4000	snATACseq_CEMBA_v2
CEMBA190716_8E	8E	later	190716	CA-i	HPF	CA1-3	CA1,CA2,CA3	DG,FC	8	#d62728	#d62728	#FCDAA4	10	HiSeq4000	snATACseq_CEMBA_v2
CEMBA190716_8J	8J	later	190716	DG-1	HPF	DG	DG	CA1,CA2,CA3,FC	8	#d62728	#FFAAAA	#FFAAAA	10	HiSeq4000	snATACseq_CEMBA_v2
CEMBA190718_6E	6E	early	190718	CP-3	STR	CP			6	#7B42CD	#7B42CD	#d892dd	6	HiSeq4000	snATACseq_CEMBA_v2
CEMBA190718_8F	8F	early	190718	TH-3	TH	TH			8	#9f4020	#9f4024	#7f4d2d	10	HiSeq4000	snATACseq_CEMBA_v2
CEMBA190723_6E	6E	later	190723	CP-3	STR	CP			6	#7B42CD	#7B42CD	#d892dd	6	HiSeq4000	snATACseq_CEMBA_v2
CEMBA190723_8F	8F	later	190723	TH-3	TH	TH			8	#9f4020	#9f4024	#7f4d2d	10	HiSeq4000	snATACseq_CEMBA_v2
CEMBA190725_10B	10B	early	190725	VIS-2	Isocortex	VIS			10	#176CDB	#415da4	#3fcae1	6	HiSeq4000	snATACseq_CEMBA_v2
CEMBA190725_13A	13A	early	190725	VIS-5	Isocortex	VIS			13	#176CDB	#415da7	#3954b6	6	HiSeq4000	snATACseq_CEMBA_v2
CEMBA190730_10B	10B	later	190730	VIS-2	Isocortex	VIS			10	#176CDB	#415da4	#3fcae1	6	HiSeq4000	snATACseq_CEMBA_v2
CEMBA190730_13A	13A	later	190730	VIS-5	Isocortex	VIS			13	#176CDB	#415da7	#3954b6	6	HiSeq4000	snATACseq_CEMBA_v2
CEMBA191008_12A	12A	early	191008	RSP-6	Isocortex	RSP			12	#176CDB	#8a3edc	#765392	6	HiSeq4000	snATACseq_CEMBA_v2
CEMBA191008_7A	7A	early	191008	RSP-1	Isocortex	RSP			7	#176CDB	#8a3edc	#ba7fd6	6	HiSeq4000	snATACseq_CEMBA_v2
CEMBA191017_12A	12A	later	191017	RSP-6	Isocortex	RSP			12	#176CDB	#8a3edc	#765392	6	HiSeq4000	snATACseq_CEMBA_v2
CEMBA191017_7A	7A	later	191017	RSP-1	Isocortex	RSP			7	#176CDB	#8a3edc	#ba7fd6	6	HiSeq4000	snATACseq_CEMBA_v2
CEMBA191024_11D	11D	early	191024	RHP-2	HPF	RHP	ENT		11	#d62728	#d24ecd	#d24ecd	6	HiSeq4000	snATACseq_CEMBA_v2
CEMBA191024_12D	12D	early	191024	RHP-3	HPF	RHP	ENT		12	#d62728	#d24ecd	#d991c1	6	HiSeq4000	snATACseq_CEMBA_v2
CEMBA191031_11D	11D	later	191031	RHP-2	HPF	RHP	ENT		11	#d62728	#d24ecd	#d24ecd	6	HiSeq4000	snATACseq_CEMBA_v2
CEMBA191031_12D	12D	later	191031	RHP-3	HPF	RHP	ENT		12	#d62728	#d24ecd	#d991c1	6	HiSeq4000	snATACseq_CEMBA_v2
CEMBA191107_11A	11A	early	191107	RSP-5	Isocortex	RSP			11	#176CDB	#8a3edc	#8a3edc	5	HiSeq4000	snATACseq_CEMBA_v2
CEMBA191107_8A	8A	early	191107	RSP-2	Isocortex	RSP			8	#176CDB	#8a3edc	#8d3896	5	HiSeq4000	snATACseq_CEMBA_v2
CEMBA191114_11A	11A	later	191114	RSP-5	Isocortex	RSP			11	#176CDB	#8a3edc	#8a3edc	5	HiSeq4000	snATACseq_CEMBA_v2
CEMBA191114_8A	8A	later	191114	RSP-2	Isocortex	RSP			8	#176CDB	#8a3edc	#8d3896	5	HiSeq4000	snATACseq_CEMBA_v2
CEMBA191205_7C	7C	early	191205	SSs-3	Isocortex	SSs			7	#176CDB	#00FF67	#44a373	5	HiSeq4000	snATACseq_CEMBA_v2
CEMBA191205_8C	8C	early	191205	SSs-4	Isocortex	SSs			8	#176CDB	#00FF67	#3e7237	5	HiSeq4000	snATACseq_CEMBA_v2
CEMBA191212_7C	7C	later	191212	SSs-3	Isocortex	SSs			7	#176CDB	#00FF67	#44a373	5	HiSeq4000	snATACseq_CEMBA_v2
CEMBA191212_8C	8C	later	191212	SSs-4	Isocortex	SSs			8	#176CDB	#00FF67	#3e7237	5	HiSeq4000	snATACseq_CEMBA_v2
CEMBA200305_7J	7J	early	200305	HY-2	HY	HY	HY		7	#d68790	#d68791	#8b3841	6	NOVAseq6000	snATACseq_CEMBA_v2
CEMBA200305_9L	9L	early	200305	HY-4	HY	HY	HY		9	#d68790	#d68793	#d1407a	6	NOVAseq6000	snATACseq_CEMBA_v2
CEMBA200312_6H	6H	early	200312	HY-1	HY	HY	HY		6	#d68790	#d68790	#d68790	6	NOVAseq6000	snATACseq_CEMBA_v2
CEMBA200312_8K	8K	early	200312	HY-3	HY	HY	HY		8	#d68790	#d68792	#db3f4a	6	NOVAseq6000	snATACseq_CEMBA_v2
CEMBA200319_6H	6H	later	200319	HY-1	HY	HY	HY		6	#d68790	#d68790	#d68790	6	NOVAseq6000	snATACseq_CEMBA_v2
CEMBA200319_8K	8K	later	200319	HY-3	HY	HY	HY		8	#d68790	#d68792	#db3f4a	6	NOVAseq6000	snATACseq_CEMBA_v2
CEMBA200520_7J	7J	later	200520	HY-2	HY	HY	HY		7	#d68790	#d68791	#8b3841	6	NOVAseq6000	snATACseq_CEMBA_v2
CEMBA200520_9L	9L	later	200520	HY-4	HY	HY	HY		9	#d68790	#d68793	#d1407a	6	NOVAseq6000	snATACseq_CEMBA_v2
CEMBA200709_8D	8D	later	200709	PIR-7	OLF	PIR			8	#ff7f0e	#F2BF4A	#854a27	6	NOVAseq6000	snATACseq_CEMBA_v2
CEMBA200709_9E	9E	later	200709	PIR-8	OLF	PIR			9	#ff7f0e	#F2BF4A	#713f2e	6	NOVAseq6000	snATACseq_CEMBA_v2
CEMBA200714_6G	6G	early	200714	LSX-3	STR	LSX			6	#7B42CD	#B2196B	#e239a5	6	NOVAseq6000	snATACseq_CEMBA_v2
CEMBA200714_7D	7D	early	200714	PIR-6	OLF	PIR			7	#ff7f0e	#F2BF4A	#972c1a	6	NOVAseq6000	snATACseq_CEMBA_v2
CEMBA200723_6F	6F	early	200723	GP-1	PAL	GPi,GPe			6	#a83795	#a83795	#e376ad	8	NOVAseq6000	snATACseq_CEMBA_v2
CEMBA200723_7F	7F	early	200723	GP-2	PAL	GPi,GPe			7	#a83795	#a83795	#a83795	8	NOVAseq6000	snATACseq_CEMBA_v2
CEMBA200728_6F	6F	later	200728	GP-1	PAL	GPi,GPe			6	#a83795	#a83795	#e376ad	8	NOVAseq6000	snATACseq_CEMBA_v2
CEMBA200728_7F	7F	later	200728	GP-2	PAL	GPi,GPe			7	#a83795	#a83795	#a83795	8	NOVAseq6000	snATACseq_CEMBA_v2
CEMBA200730_11H	11H	early	200730	PAG-4	MB	PAG,MRN			11	#74e44b	#74e44b	#54ad43	6	NOVAseq6000	snATACseq_CEMBA_v2
CEMBA200730_12H	12H	early	200730	MRN	MB	MRN			12	#74e44b	#74e44b	#52602b	6	NOVAseq6000	snATACseq_CEMBA_v2
CEMBA200813_11H	11H	later	200813	PAG-4	MB	PAG,MRN			11	#74e44b	#74e44b	#54ad43	6	NOVAseq6000	snATACseq_CEMBA_v2
CEMBA200813_12H	12H	later	200813	MRN	MB	MRN			12	#74e44b	#74e44b	#52602b	6	NOVAseq6000	snATACseq_CEMBA_v2
CEMBA200820_12E	12E	early	200820	RHP-4	HPF	RHP	SUB		12	#d62728	#d24ecd	#813f68	6	NOVAseq6000	snATACseq_CEMBA_v2
CEMBA200820_7H	7H	early	200820	AMY-1	AMY	AMY	CTXsp,sAMY,COA,NLOT,PAA,TR		7	#508eda	#508eda	#508eda	8	NOVAseq6000	snATACseq_CEMBA_v2
CEMBA200827_12E	12E	later	200827	RHP-4	HPF	RHP	SUB		12	#d62728	#d24ecd	#813f68	6	NOVAseq6000	snATACseq_CEMBA_v2
CEMBA200827_7H	7H	later	200827	AMY-1	AMY	AMY	CTXsp,sAMY,COA,NLOT,PAA,TR		7	#508eda	#508eda	#508eda	8	NOVAseq6000	snATACseq_CEMBA_v2
CEMBA200903_8H	8H	early	200903	AMY-2	AMY	AMY	CTXsp,sAMY,COA,NLOT,PAA,TR		8	#508eda	#508eda	#a98ae0	8	NOVAseq6000	snATACseq_CEMBA_v2
CEMBA200903_9G	9G	early	200903	AMY-3	AMY	AMY	CTXsp,sAMY,COA,NLOT,PAA,TR		9	#508eda	#508eda	#7245d9	8	NOVAseq6000	snATACseq_CEMBA_v2
CEMBA200910_8H	8H	later	200910	AMY-2	AMY	AMY	CTXsp,sAMY,COA,NLOT,PAA,TR		8	#508eda	#508eda	#a98ae0	8	NOVAseq6000	snATACseq_CEMBA_v2
CEMBA200910_9G	9G	later	200910	AMY-3	AMY	AMY	CTXsp,sAMY,COA,NLOT,PAA,TR		9	#508eda	#508eda	#7245d9	8	NOVAseq6000	snATACseq_CEMBA_v2
CEMBA200917_13D	13D	early	200917	PAG-2	MB	PAG			13	#74e44b	#74e44b	#94a66b	6	NOVAseq6000	snATACseq_CEMBA_v2
CEMBA200917_14C	14C	early	200917	PCG	Pons	PCG			14	#78cbe6	#78cbe6	#78cbe6	6	NOVAseq6000	snATACseq_CEMBA_v2
CEMBA200924_13D	13D	later	200924	PAG-2	MB	PAG			13	#74e44b	#74e44b	#94a66b	6	NOVAseq6000	snATACseq_CEMBA_v2
CEMBA200924_14C	14C	later	200924	PCG	Pons	PCG			14	#78cbe6	#78cbe6	#78cbe6	6	NOVAseq6000	snATACseq_CEMBA_v2
CEMBA201001_8L	8L	early	201001	VISC	Isocortex	VISC,AIp			8	#176CDB	#4fd847	#4fd847	6	NOVAseq6000	snATACseq_CEMBA_v2
CEMBA201001_9F	9F	early	201001	PERI-1	Isocortex	PERI,ECT,TEa			9	#176CDB	#666de1	#666de1	6	NOVAseq6000	snATACseq_CEMBA_v2
CEMBA201008_8L	8L	later	201008	VISC	Isocortex	VISC,AIp			8	#176CDB	#4fd847	#4fd847	6	NOVAseq6000	snATACseq_CEMBA_v2
CEMBA201008_9F	9F	later	201008	PERI-1	Isocortex	PERI,ECT,TEa			9	#176CDB	#666de1	#666de1	6	NOVAseq6000	snATACseq_CEMBA_v2
CEMBA201015_11K	11K	early	201015	PERI-2	Isocortex	PERI,ECT,TEa			11	#176CDB	#666de1	#5b41a6	8	NOVAseq6000	snATACseq_CEMBA_v2
CEMBA201015_12C	12C	early	201015	PERI-3	Isocortex	PERI,ECT,TEa			12	#176CDB	#666de1	#57549c	8	NOVAseq6000	snATACseq_CEMBA_v2
CEMBA201022_11K	11K	later	201022	PERI-2	Isocortex	PERI,ECT,TEa			11	#176CDB	#666de1	#5b41a6	8	NOVAseq6000	snATACseq_CEMBA_v2
CEMBA201022_12C	12C	later	201022	PERI-3	Isocortex	PERI,ECT,TEa			12	#176CDB	#666de1	#57549c	8	NOVAseq6000	snATACseq_CEMBA_v2
CEMBA201029_7E	7E	early	201029	TH-1	TH	TH			7	#9f4020	#9f4022	#e48163	8	NOVAseq6000	snATACseq_CEMBA_v2
CEMBA201029_8G	8G	early	201029	TH-4	TH	TH			8	#9f4020	#9f4025	#d19c72	8	NOVAseq6000	snATACseq_CEMBA_v2
CEMBA201105_7E	7E	later	201105	TH-1	TH	TH			7	#9f4020	#9f4022	#e48163	8	NOVAseq6000	snATACseq_CEMBA_v2
CEMBA201105_8G	8G	later	201105	TH-4	TH	TH			8	#9f4020	#9f4025	#d19c72	8	NOVAseq6000	snATACseq_CEMBA_v2
CEMBA201112_9Ka	9Ka	early	201112	TH-5	TH	TH			9	#9f4020	#9f4026	#d79031	6	NOVAseq6000	snATACseq_CEMBA_v2
CEMBA201112_9Kb	9Kb	early	201112	TH-6	TH	TH			9	#9f4020	#9f4026	#ff7f6e	6	NOVAseq6000	snATACseq_CEMBA_v2
CEMBA201119_9Ka	9Ka	later	201119	TH-5	TH	TH			9	#9f4020	#9f4026	#d79031	6	NOVAseq6000	snATACseq_CEMBA_v2
CEMBA201119_9Kb	9Kb	later	201119	TH-6	TH	TH			9	#9f4020	#9f4026	#ff7f6e	6	NOVAseq6000	snATACseq_CEMBA_v2
CEMBA201203_10D	10D	early	201203	RHP-1	HPF	RHP	ENT		10	#d62728	#d24ecd	#8e338e	8	NOVAseq6000	snATACseq_CEMBA_v2
CEMBA201203_13B	13B	early	201203	RHP-5	HPF	RHP	ENT		13	#d62728	#d24ecd	#d34391	6	NOVAseq6000	snATACseq_CEMBA_v2
CEMBA201210_10D	10D	later	201210	RHP-1	HPF	RHP	ENT		10	#d62728	#d24ecd	#8e338e	8	NOVAseq6000	snATACseq_CEMBA_v2
CEMBA201210_13B	13B	later	201210	RHP-5	HPF	RHP	ENT		13	#d62728	#d24ecd	#d34391	6	NOVAseq6000	snATACseq_CEMBA_v2
CEMBA201217_14B	14B	early	201217	CB-1	CB	CBX	CBX		14	#deb34c	#deb34c	#dd8765	6	NOVAseq6000	snATACseq_CEMBA_v2
CEMBA201217_18A	18A	early	201217	CB-5	CB	CBX	CBX		18	#deb34c	#deb34c	#dc4928	6	NOVAseq6000	snATACseq_CEMBA_v2
CEMBA20200707_8D	8D	early	20200707	PIR-7	OLF	PIR			8	#ff7f0e	#F2BF4A	#854a27	6	NOVAseq6000	snATACseq_CEMBA_v2
CEMBA20200707_9E	9E	early	20200707	PIR-8	OLF	PIR			9	#ff7f0e	#F2BF4A	#713f2e	6	NOVAseq6000	snATACseq_CEMBA_v2
CEMBA20200721_6G	6G	later	20200721	LSX-3	STR	LSX			6	#7B42CD	#B2196B	#e239a5	6	NOVAseq6000	snATACseq_CEMBA_v2
CEMBA20200721_7D	7D	later	20200721	PIR-6	OLF	PIR			7	#ff7f0e	#F2BF4A	#972c1a	6	NOVAseq6000	snATACseq_CEMBA_v2
CEMBA210107_14B	14B	later	210107	CB-1	CB	CBX	CBX		14	#deb34c	#deb34c	#dd8765	2	NOVAseq6000	snATACseq_CEMBA_v2
CEMBA210107_18A	18A	later	210107	CB-5	CB	CBX	CBX		18	#deb34c	#deb34c	#dc4928	2	NOVAseq6000	snATACseq_CEMBA_v2
CEMBA210114_10H	10H	early	210114	PAG-3	MB	PAG,APN,MRN			10	#74e44b	#74e44b	#74e44b	6	NOVAseq6000	snATACseq_CEMBA_v2
CEMBA210114_10J	10J	early	210114	VTA-1	MB	VTA,SNr			10	#74e44b	#74e44b	#316751	8	NOVAseq6000	snATACseq_CEMBA_v2
CEMBA210121_10H	10H	later	210121	PAG-3	MB	PAG,APN,MRN			10	#74e44b	#74e44b	#74e44b	6	NOVAseq6000	snATACseq_CEMBA_v2
CEMBA210121_10J	10J	later	210121	VTA-1	MB	VTA,SNr			10	#74e44b	#74e44b	#316751	8	NOVAseq6000	snATACseq_CEMBA_v2
CEMBA210128_11G	11G	early	210128	SC-1	MB	SCs,SCm			11	#74e44b	#74e44b	#326e2b	6	NOVAseq6000	snATACseq_CEMBA_v2
CEMBA210128_11J	11J	early	210128	VTA-2	MB	VTA,SNr			11	#74e44b	#74e44b	#88ddbf	8	NOVAseq6000	snATACseq_CEMBA_v2
CEMBA210204_11G	11G	later	210204	SC-1	MB	SCs,SCm			11	#74e44b	#74e44b	#326e2b	6	NOVAseq6000	snATACseq_CEMBA_v2
CEMBA210204_11J	11J	later	210204	VTA-2	MB	VTA,SNr			11	#74e44b	#74e44b	#88ddbf	8	NOVAseq6000	snATACseq_CEMBA_v2
CEMBA210211_12F	12F	early	210211	SC-2	MB	SCs,SCm			12	#74e44b	#74e44b	#6ae296	6	NOVAseq6000	snATACseq_CEMBA_v2
CEMBA210211_12G	12G	early	210211	PAG-1	MB	PAG			12	#74e44b	#74e44b	#cee39a	8	NOVAseq6000	snATACseq_CEMBA_v2
CEMBA210218_12F	12F	later	210218	SC-2	MB	SCs,SCm			12	#74e44b	#74e44b	#6ae296	6	NOVAseq6000	snATACseq_CEMBA_v2
CEMBA210218_12G	12G	later	210218	PAG-1	MB	PAG			12	#74e44b	#74e44b	#cee39a	8	NOVAseq6000	snATACseq_CEMBA_v2
CEMBA210225_12J	12J	early	210225	PRN-4	Pons	PRNr,TRN,PG			12	#78cbe6	#78cbe6	#3061a7	4	NOVAseq6000	snATACseq_CEMBA_v2
CEMBA210225_13C	13C	early	210225	SC-3	MB	SCs,SCm			13	#74e44b	#74e44b	#52a27d	6	NOVAseq6000	snATACseq_CEMBA_v2
CEMBA210304_12J	12J	later	210304	PRN-4	Pons	PRNr,TRN,PG			12	#78cbe6	#78cbe6	#3061a7	4	NOVAseq6000	snATACseq_CEMBA_v2
CEMBA210304_13C	13C	later	210304	SC-3	MB	SCs,SCm			13	#74e44b	#74e44b	#52a27d	6	NOVAseq6000	snATACseq_CEMBA_v2
CEMBA210311_13E	13E	early	210311	PRN-3	Pons	PRNr			13	#78cbe6	#78cbe6	#5f98e2	8	NOVAseq6000	snATACseq_CEMBA_v2
CEMBA210311_13F	13F	early	210311	PRN-1	Pons	PRNc			13	#78cbe6	#78cbe6	#4c91aa	8	NOVAseq6000	snATACseq_CEMBA_v2
CEMBA210318_13E	13E	later	210318	PRN-3	Pons	PRNr			13	#78cbe6	#78cbe6	#5f98e2	8	NOVAseq6000	snATACseq_CEMBA_v2
CEMBA210318_13F	13F	later	210318	PRN-1	Pons	PRNc			13	#78cbe6	#78cbe6	#4c91aa	8	NOVAseq6000	snATACseq_CEMBA_v2
CEMBA210325_14A	14A	early	210325	IC-1	MB	IC			14	#74e44b	#74e44b	#c4e14a	6	NOVAseq6000	snATACseq_CEMBA_v2
CEMBA210325_14D	14D	early	210325	PRN-2	Pons	PRNc			14	#78cbe6	#78cbe6	#356283	6	NOVAseq6000	snATACseq_CEMBA_v2
CEMBA210401_14A	14A	later	210401	IC-1	MB	IC			14	#74e44b	#74e44b	#c4e14a	6	NOVAseq6000	snATACseq_CEMBA_v2
CEMBA210401_14D	14D	later	210401	PRN-2	Pons	PRNc			14	#78cbe6	#78cbe6	#356283	6	NOVAseq6000	snATACseq_CEMBA_v2
CEMBA210408_15C	15C	early	210408	MY-1	MY	MY			15	#66458d	#66458d	#6846cc	4	NOVAseq6000	snATACseq_CEMBA_v2
CEMBA210408_16C	16C	early	210408	MY-2	MY	MY			16	#66458d	#66458d	#66458d	4	NOVAseq6000	snATACseq_CEMBA_v2
CEMBA210415_15C	15C	later	210415	MY-1	MY	MY			15	#66458d	#66458d	#6846cc	4	NOVAseq6000	snATACseq_CEMBA_v2
CEMBA210415_16C	16C	later	210415	MY-2	MY	MY			16	#66458d	#66458d	#66458d	4	NOVAseq6000	snATACseq_CEMBA_v2
CEMBA210422_17B	17B	early	210422	MY-3	MY	MY			17	#66458d	#66458d	#b491d6	4	NOVAseq6000	snATACseq_CEMBA_v2
CEMBA210422_18B	18B	early	210422	MY-4	MY	MY			18	#66458d	#66458d	#bd52d3	4	NOVAseq6000	snATACseq_CEMBA_v2
CEMBA210429_17B	17B	later	210429	MY-3	MY	MY			17	#66458d	#66458d	#b491d6	4	NOVAseq6000	snATACseq_CEMBA_v2
CEMBA210429_18B	18B	later	210429	MY-4	MY	MY			18	#66458d	#66458d	#bd52d3	4	NOVAseq6000	snATACseq_CEMBA_v2
CEMBA210805_15B	15B	early	210805	CB-2	CB	CBX	CBX		15	#deb34c	#deb34c	#df862f	6	NOVAseq6000	snATACseq_CEMBA_v2
CEMBA210805_16A	16A	early	210805	CB-3	CB	CBX	CBX		16	#deb34c	#deb34c	#974226	6	NOVAseq6000	snATACseq_CEMBA_v2
CEMBA210810_15B	15B	later	210810	CB-2	CB	CBX	CBX		15	#deb34c	#deb34c	#df862f	6	NOVAseq6000	snATACseq_CEMBA_v2
CEMBA210810_17A	17A	early	210810	CB-4	CB	CBX	CBX		17	#deb34c	#deb34c	#9a7329	6	NOVAseq6000	snATACseq_CEMBA_v2
CEMBA210812_16A	16A	later	210812	CB-3	CB	CBX	CBX		16	#deb34c	#deb34c	#974226	6	NOVAseq6000	snATACseq_CEMBA_v2
CEMBA210812_17A	17A	later	210812	CB-4	CB	CBX	CBX		17	#deb34c	#deb34c	#9a7329	6	NOVAseq6000	snATACseq_CEMBA_v2
