# Supplementary material for: Single-cell analysis of chromatin accessibility in the adult mouse brain
Source: Nature. 2023 Dec 13;624(7991):378–89. doi: 10.1038/s41586-023-06824-9 (PMC10719105; doi:10.1038/s41586-023-06824-9)
Supplement: Supplementary file 3 — Supplementary Tables 1–25 and their legends. [file 41586_2023_6824_MOESM3_ESM.zip › 2023-03-05453B-s3/SI Tables/SI Table 10 Module assignments of all the cCREs in the non-negative matrix factorization.tsv]

cCRE	module
chr1:3003659-3004158	103
chr1:3007192-3007691	99
chr1:3012480-3012979	92
chr1:3027149-3027648	47
chr1:3035657-3036156	148
chr1:3044179-3044678	19
chr1:3046241-3046740	135
chr1:3058171-3058670	63
chr1:3060744-3061243	26
chr1:3062710-3063209	74
chr1:3071411-3071910	18
chr1:3077775-3078274	114
chr1:3092366-3092865	73
chr1:3094725-3095224	39
chr1:3096999-3097498	15
chr1:3100697-3101196	54
chr1:3101365-3101864	133
chr1:3103770-3104269	109
chr1:3112223-3112722	39
chr1:3112815-3113314	143
chr1:3113509-3114008	18
chr1:3118680-3119179	81
chr1:3119489-3119988	14
chr1:3120237-3120736	5
chr1:3121216-3121715	19
chr1:3134592-3135091	52
chr1:3152382-3152881	133
chr1:3164766-3165265	118
chr1:3165707-3166206	19
chr1:3167386-3167885	19
chr1:3170126-3170625	95
chr1:3181046-3181545	19
chr1:3191096-3191595	123
chr1:3193960-3194459	100
chr1:3197495-3197994	79
chr1:3198380-3198879	12
chr1:3200559-3201058	90
chr1:3203150-3203649	79
chr1:3203889-3204388	101
chr1:3205008-3205507	79
chr1:3206953-3207452	42
chr1:3208863-3209362	19
chr1:3210146-3210645	10
chr1:3210798-3211297	9
chr1:3212806-3213305	140
chr1:3215607-3216106	80
chr1:3216212-3216711	38
chr1:3217099-3217598	4
chr1:3219235-3219734	43
chr1:3220990-3221489	136
chr1:3223267-3223766	101
chr1:3223836-3224335	135
chr1:3228004-3228503	5
chr1:3235321-3235820	110
chr1:3237378-3237877	4
chr1:3245456-3245955	118
chr1:3246736-3247235	19
chr1:3248727-3249226	96
chr1:3249686-3250185	56
chr1:3251458-3251957	18
chr1:3252377-3252876	143
chr1:3254466-3254965	39
chr1:3254979-3255478	112
chr1:3255606-3256105	92
chr1:3256185-3256684	122
chr1:3256978-3257477	122
chr1:3263954-3264453	79
chr1:3265098-3265597	5
chr1:3266858-3267357	58
chr1:3269326-3269825	143
chr1:3270492-3270991	95
chr1:3272412-3272911	73
chr1:3280229-3280728	79
chr1:3282910-3283409	43
chr1:3285506-3286005	100
chr1:3289352-3289851	28
chr1:3292503-3293002	19
chr1:3293457-3293956	149
chr1:3294636-3295135	137
chr1:3295221-3295720	90
chr1:3296416-3296915	143
chr1:3297250-3297749	103
chr1:3299578-3300077	18
chr1:3300675-3301174	43
chr1:3301260-3301759	19
chr1:3304701-3305200	5
chr1:3309981-3310480	19
chr1:3311461-3311960	31
chr1:3318483-3318982	32
chr1:3320539-3321038	108
chr1:3321442-3321941	19
chr1:3322460-3322959	6
chr1:3323011-3323510	72
chr1:3324090-3324589	44
chr1:3325159-3325658	142
chr1:3326143-3326642	9
chr1:3328257-3328756	16
chr1:3330324-3330823	5
chr1:3333021-3333520	109
chr1:3333581-3334080	142
chr1:3334179-3334678	65
chr1:3335462-3335961	90
chr1:3339393-3339892	92
chr1:3340585-3341084	136
chr1:3341349-3341848	69
chr1:3343544-3344043	126
chr1:3351373-3351872	133
chr1:3353302-3353801	148
chr1:3354444-3354943	54
chr1:3355727-3356226	12
chr1:3356248-3356747	7
chr1:3358202-3358701	74
chr1:3358996-3359495	78
chr1:3359812-3360311	37
chr1:3360848-3361347	101
chr1:3361998-3362497	122
chr1:3363457-3363956	90
chr1:3366294-3366793	38
chr1:3367562-3368061	126
chr1:3368182-3368681	142
chr1:3369472-3369971	125
chr1:3371465-3371964	54
chr1:3372522-3373021	32
chr1:3373916-3374415	136
chr1:3377254-3377753	79
chr1:3378804-3379303	124
chr1:3379434-3379933	124
chr1:3379954-3380453	124
chr1:3381081-3381580	136
chr1:3381688-3382187	19
chr1:3382498-3382997	38
chr1:3385984-3386483	19
chr1:3388310-3388809	73
chr1:3391419-3391918	118
chr1:3392022-3392521	20
chr1:3395473-3395972	79
chr1:3398427-3398926	136
chr1:3398961-3399460	79
chr1:3399705-3400204	13
chr1:3401743-3402242	90
chr1:3404184-3404683	73
chr1:3404800-3405299	136
chr1:3406059-3406558	38
chr1:3407339-3407838	38
chr1:3409183-3409682	45
chr1:3410799-3411298	80
chr1:3411596-3412095	83
chr1:3413122-3413621	25
chr1:3414638-3415137	92
chr1:3416010-3416509	122
chr1:3417563-3418062	56
chr1:3420780-3421279	101
chr1:3421542-3422041	100
chr1:3423989-3424488	71
chr1:3425012-3425511	32
chr1:3427108-3427607	76
chr1:3427910-3428409	8
chr1:3429443-3429942	63
chr1:3430161-3430660	14
chr1:3432786-3433285	9
chr1:3433741-3434240	5
chr1:3435136-3435635	99
chr1:3435725-3436224	58
chr1:3436538-3437037	114
chr1:3438567-3439066	79
chr1:3440921-3441420	96
chr1:3441447-3441946	73
chr1:3443948-3444447	101
chr1:3444780-3445279	80
chr1:3445542-3446041	76
chr1:3447169-3447668	125
chr1:3448400-3448899	17
chr1:3449240-3449739	85
chr1:3449842-3450341	103
chr1:3450748-3451247	122
chr1:3451612-3452111	63
chr1:3455283-3455782	6
chr1:3456169-3456668	140
chr1:3456672-3457171	6
chr1:3457749-3458248	20
chr1:3458394-3458893	90
chr1:3461237-3461736	109
chr1:3466260-3466759	46
chr1:3474105-3474604	12
chr1:3477385-3477884	18
chr1:3482005-3482504	124
chr1:3483559-3484058	83
chr1:3484624-3485123	6
chr1:3491359-3491858	27
chr1:3493512-3494011	148
chr1:3494120-3494619	126
chr1:3496044-3496543	100
chr1:3497187-3497686	81
chr1:3505149-3505648	79
chr1:3508498-3508997	125
chr1:3510189-3510688	99
chr1:3511124-3511623	76
chr1:3511633-3512132	41
chr1:3512560-3513059	121
chr1:3513164-3513663	101
chr1:3513755-3514254	99
chr1:3514518-3515017	118
chr1:3515154-3515653	118
chr1:3515804-3516303	122
chr1:3516393-3516892	81
chr1:3517833-3518332	126
chr1:3519639-3520138	18
chr1:3525773-3526272	143
chr1:3526965-3527464	76
chr1:3527633-3528132	76
chr1:3531543-3532042	79
chr1:3532883-3533382	38
chr1:3533581-3534080	95
chr1:3534684-3535183	50
chr1:3535259-3535758	79
chr1:3536010-3536509	43
chr1:3539534-3540033	95
chr1:3540648-3541147	129
chr1:3541168-3541667	12
chr1:3542382-3542881	101
chr1:3543037-3543536	90
chr1:3543584-3544083	91
chr1:3544383-3544882	104
chr1:3545533-3546032	137
chr1:3546229-3546728	101
chr1:3547386-3547885	49
chr1:3548758-3549257	109
chr1:3551388-3551887	118
chr1:3552481-3552980	79
chr1:3553320-3553819	120
chr1:3555267-3555766	76
chr1:3557338-3557837	118
chr1:3559046-3559545	90
chr1:3559698-3560197	65
chr1:3560224-3560723	90
chr1:3560924-3561423	85
chr1:3562819-3563318	119
chr1:3563582-3564081	148
chr1:3564721-3565220	91
chr1:3566650-3567149	71
chr1:3570897-3571396	52
chr1:3573003-3573502	71
chr1:3574578-3575077	123
chr1:3575488-3575987	118
chr1:3576132-3576631	3
chr1:3577091-3577590	108
chr1:3577646-3578145	108
chr1:3579407-3579906	31
chr1:3580178-3580677	10
chr1:3581347-3581846	56
chr1:3581904-3582403	122
chr1:3582578-3583077	47
chr1:3583485-3583984	64
chr1:3585787-3586286	110
chr1:3586722-3587221	100
chr1:3587276-3587775	91
chr1:3588167-3588666	92
chr1:3590254-3590753	76
chr1:3591540-3592039	90
chr1:3592544-3593043	99
chr1:3593515-3594014	80
chr1:3595149-3595648	101
chr1:3596043-3596542	90
chr1:3600968-3601467	100
chr1:3603794-3604293	42
chr1:3604968-3605467	66
chr1:3606596-3607095	31
chr1:3609961-3610460	101
chr1:3611161-3611660	120
chr1:3614660-3615159	76
chr1:3616360-3616859	79
chr1:3618965-3619464	122
chr1:3621644-3622143	16
chr1:3626064-3626563	136
chr1:3628152-3628651	50
chr1:3629193-3629692	122
chr1:3630934-3631433	76
chr1:3631549-3632048	10
chr1:3632681-3633180	38
chr1:3634722-3635221	42
chr1:3635601-3636100	80
chr1:3637347-3637846	148
chr1:3638975-3639474	19
chr1:3640723-3641222	75
chr1:3641798-3642297	118
chr1:3643247-3643746	89
chr1:3644410-3644909	79
chr1:3645162-3645661	99
chr1:3646529-3647028	56
chr1:3647507-3648006	65
chr1:3648863-3649362	18
chr1:3650733-3651232	76
chr1:3651325-3651824	6
chr1:3652754-3653253	31
chr1:3654966-3655465	29
chr1:3657147-3657646	101
chr1:3659247-3659746	5
chr1:3661902-3662401	63
chr1:3662628-3663127	18
chr1:3663273-3663772	90
chr1:3667256-3667755	45
chr1:3670775-3671274	1
chr1:3671529-3672028	1
chr1:3672048-3672547	71
chr1:3681432-3681931	42
chr1:3692963-3693462	79
chr1:3703020-3703519	89
chr1:3706938-3707437	148
chr1:3710087-3710586	19
chr1:3712532-3713031	95
chr1:3713421-3713920	52
chr1:3715816-3716315	146
chr1:3721297-3721796	53
chr1:3723074-3723573	80
chr1:3729877-3730376	41
chr1:3730918-3731417	80
chr1:3741552-3742051	100
chr1:3742073-3742572	38
chr1:3743067-3743566	74
chr1:3760320-3760819	66
chr1:3760874-3761373	18
chr1:3764190-3764689	18
chr1:3764821-3765320	12
chr1:3774481-3774980	146
chr1:3775817-3776316	126
chr1:3776494-3776993	70
chr1:3779416-3779915	66
chr1:3780748-3781247	136
chr1:3786917-3787416	62
chr1:3788661-3789160	15
chr1:3793681-3794180	7
chr1:3794619-3795118	73
chr1:3797196-3797695	20
chr1:3803477-3803976	81
chr1:3812999-3813498	71
chr1:3828195-3828694	49
chr1:3831910-3832409	58
chr1:3833434-3833933	122
chr1:3834229-3834728	142
chr1:3837501-3838000	70
chr1:3840041-3840540	121
chr1:3840958-3841457	79
chr1:3841942-3842441	100
chr1:3853660-3854159	20
chr1:3855102-3855601	146
chr1:3855720-3856219	62
chr1:3872834-3873333	60
chr1:3874417-3874916	8
chr1:3878572-3879071	6
chr1:3887596-3888095	8
chr1:3899276-3899775	10
chr1:3900262-3900761	19
chr1:3901271-3901770	19
chr1:3902351-3902850	8
chr1:3903336-3903835	4
chr1:3907553-3908052	123
chr1:3909181-3909680	15
chr1:3910890-3911389	100
chr1:3911543-3912042	80
chr1:3912521-3913020	80
chr1:3913641-3914140	76
chr1:3916959-3917458	126
chr1:3917990-3918489	73
chr1:3919249-3919748	101
chr1:3926905-3927404	92
chr1:3928275-3928774	136
chr1:3931126-3931625	142
chr1:3932471-3932970	5
chr1:3937302-3937801	31
chr1:3938277-3938776	109
chr1:3938816-3939315	79
chr1:3939664-3940163	96
chr1:3942725-3943224	91
chr1:3945150-3945649	100
chr1:3950975-3951474	58
chr1:3953499-3953998	138
chr1:3962463-3962962	148
chr1:3969742-3970241	41
chr1:3970474-3970973	100
chr1:3972162-3972661	5
chr1:3977602-3978101	73
chr1:3978929-3979428	142
chr1:3985964-3986463	32
chr1:3990324-3990823	5
chr1:3991037-3991536	91
chr1:3993160-3993659	118
chr1:3994661-3995160	142
chr1:3999423-3999922	85
chr1:4010225-4010724	59
chr1:4014598-4015097	100
chr1:4025614-4026113	112
chr1:4027319-4027818	122
chr1:4032756-4033255	12
chr1:4034075-4034574	123
chr1:4034752-4035251	24
chr1:4036231-4036730	116
chr1:4051659-4052158	25
chr1:4053506-4054005	73
chr1:4055947-4056446	80
chr1:4056599-4057098	94
chr1:4058461-4058960	142
chr1:4061676-4062175	18
chr1:4063234-4063733	34
chr1:4067957-4068456	127
chr1:4068943-4069442	4
chr1:4077175-4077674	10
chr1:4077687-4078186	10
chr1:4087665-4088164	45
chr1:4089649-4090148	8
chr1:4093174-4093673	62
chr1:4094175-4094674	6
chr1:4095982-4096481	136
chr1:4098114-4098613	38
chr1:4098624-4099123	121
chr1:4099452-4099951	74
chr1:4105497-4105996	133
chr1:4114683-4115182	69
chr1:4117274-4117773	12
chr1:4119363-4119862	27
chr1:4121615-4122114	119
chr1:4122948-4123447	148
chr1:4124142-4124641	111
chr1:4130887-4131386	73
chr1:4133977-4134476	110
chr1:4135166-4135665	45
chr1:4135668-4136167	138
chr1:4139005-4139504	110
chr1:4142493-4142992	19
chr1:4145939-4146438	19
chr1:4149563-4150062	42
chr1:4150803-4151302	47
chr1:4152231-4152730	80
chr1:4154158-4154657	121
chr1:4166647-4167146	101
chr1:4169227-4169726	74
chr1:4170194-4170693	122
chr1:4173778-4174277	4
chr1:4183432-4183931	80
chr1:4186813-4187312	5
chr1:4195606-4196105	32
chr1:4197575-4198074	51
chr1:4200311-4200810	14
chr1:4205510-4206009	136
chr1:4212330-4212829	150
chr1:4216796-4217295	32
chr1:4218716-4219215	92
chr1:4225756-4226255	69
chr1:4228078-4228577	123
chr1:4229961-4230460	109
chr1:4258993-4259492	62
chr1:4260184-4260683	105
chr1:4263745-4264244	60
chr1:4271190-4271689	92
chr1:4273106-4273605	18
chr1:4278441-4278940	148
chr1:4279448-4279947	15
chr1:4287847-4288346	30
chr1:4291676-4292175	50
chr1:4292533-4293032	83
chr1:4293975-4294474	119
chr1:4295148-4295647	6
chr1:4302277-4302776	29
chr1:4307187-4307686	67
chr1:4309506-4310005	148
chr1:4315429-4315928	18
chr1:4317336-4317835	58
chr1:4318453-4318952	6
chr1:4322895-4323394	112
chr1:4326534-4327033	136
chr1:4330082-4330581	126
chr1:4332372-4332871	100
chr1:4351006-4351505	24
chr1:4351883-4352382	123
chr1:4353496-4353995	79
chr1:4354778-4355277	18
chr1:4355942-4356441	58
chr1:4357581-4358080	135
chr1:4358932-4359431	63
chr1:4362261-4362760	75
chr1:4373229-4373728	137
chr1:4376241-4376740	126
chr1:4376836-4377335	146
chr1:4377587-4378086	73
chr1:4383589-4384088	135
chr1:4388877-4389376	121
chr1:4392008-4392507	31
chr1:4392508-4393007	38
chr1:4395617-4396116	136
chr1:4401448-4401947	10
chr1:4409051-4409550	92
chr1:4412409-4412908	147
chr1:4414164-4414663	38
chr1:4414769-4415268	79
chr1:4416674-4417173	42
chr1:4418829-4419328	80
chr1:4419745-4420244	19
chr1:4421072-4421571	19
chr1:4422118-4422617	76
chr1:4424321-4424820	92
chr1:4426744-4427243	145
chr1:4427259-4427758	145
chr1:4429783-4430282	123
chr1:4432208-4432707	19
chr1:4433312-4433811	124
chr1:4451100-4451599	147
chr1:4452984-4453483	7
chr1:4455997-4456496	38
chr1:4456773-4457272	147
chr1:4461702-4462201	120
chr1:4464150-4464649	124
chr1:4468279-4468778	148
chr1:4471238-4471737	147
chr1:4491887-4492386	147
chr1:4493457-4493956	147
chr1:4496330-4496829	147
chr1:4497260-4497759	147
chr1:4504068-4504567	101
chr1:4507669-4508168	16
chr1:4511391-4511890	101
chr1:4516478-4516977	92
chr1:4518177-4518676	147
chr1:4519292-4519791	51
chr1:4520224-4520723	31
chr1:4521485-4521984	18
chr1:4522515-4523014	69
chr1:4527324-4527823	19
chr1:4528750-4529249	28
chr1:4535591-4536090	21
chr1:4539440-4539939	88
chr1:4544028-4544527	147
chr1:4550034-4550533	19
chr1:4554106-4554605	100
chr1:4571692-4572191	147
chr1:4576560-4577059	7
chr1:4579954-4580453	31
chr1:4580975-4581474	92
chr1:4584565-4585064	88
chr1:4589788-4590287	88
chr1:4602336-4602835	147
chr1:4603953-4604452	18
chr1:4611625-4612124	60
chr1:4613756-4614255	148
chr1:4615257-4615756	122
chr1:4616107-4616606	148
chr1:4617394-4617893	147
chr1:4622352-4622851	89
chr1:4623242-4623741	147
chr1:4627837-4628336	18
chr1:4631315-4631814	83
chr1:4640938-4641437	147
chr1:4647146-4647645	51
chr1:4653104-4653603	147
chr1:4654100-4654599	147
chr1:4661768-4662267	92
chr1:4666992-4667491	12
chr1:4667966-4668465	75
chr1:4670469-4670968	81
chr1:4671676-4672175	147
chr1:4685035-4685534	32
chr1:4688338-4688837	121
chr1:4689112-4689611	95
chr1:4694262-4694761	39
chr1:4696222-4696721	124
chr1:4701974-4702473	109
chr1:4703306-4703805	15
chr1:4706124-4706623	32
chr1:4714291-4714790	49
chr1:4720847-4721346	41
chr1:4722539-4723038	142
chr1:4723055-4723554	142
chr1:4724856-4725355	74
chr1:4734279-4734778	135
chr1:4739288-4739787	147
chr1:4742012-4742511	9
chr1:4747149-4747648	18
chr1:4748085-4748584	5
chr1:4751842-4752341	99
chr1:4759202-4759701	147
chr1:4760354-4760853	147
chr1:4763660-4764159	146
chr1:4766696-4767195	18
chr1:4767437-4767936	124
chr1:4768300-4768799	126
chr1:4769856-4770355	69
chr1:4770615-4771114	16
chr1:4774299-4774798	124
chr1:4774806-4775305	150
chr1:4775912-4776411	138
chr1:4780007-4780506	136
chr1:4785497-4785996	1
chr1:4793083-4793582	135
chr1:4799231-4799730	143
chr1:4802535-4803034	135
chr1:4807592-4808091	1
chr1:4812661-4813160	100
chr1:4813181-4813680	24
chr1:4818449-4818948	73
chr1:4819527-4820026	41
chr1:4820137-4820636	89
chr1:4825604-4826103	28
chr1:4827474-4827973	136
chr1:4829253-4829752	130
chr1:4829890-4830389	130
chr1:4831250-4831749	90
chr1:4832040-4832539	143
chr1:4833816-4834315	73
chr1:4837270-4837769	31
chr1:4839207-4839706	19
chr1:4853334-4853833	38
chr1:4857480-4857979	1
chr1:4858123-4858622	1
chr1:4868733-4869232	91
chr1:4869868-4870367	38
chr1:4871402-4871901	50
chr1:4872709-4873208	69
chr1:4873266-4873765	5
chr1:4875044-4875543	146
chr1:4876454-4876953	50
chr1:4881318-4881817	38
chr1:4884245-4884744	112
chr1:4888432-4888931	58
chr1:4890180-4890679	35
chr1:4891016-4891515	73
chr1:4893859-4894358	124
chr1:4902264-4902763	127
chr1:4903944-4904443	71
chr1:4907969-4908468	20
chr1:4909820-4910319	31
chr1:4910611-4911110	78
chr1:4911727-4912226	148
chr1:4914347-4914846	138
chr1:4915202-4915701	100
chr1:4916464-4916963	54
chr1:4917297-4917796	16
chr1:4918611-4919110	3
chr1:4922318-4922817	101
chr1:4922961-4923460	4
chr1:4923875-4924374	24
chr1:4925670-4926169	73
chr1:4926263-4926762	19
chr1:4926869-4927368	69
chr1:4929859-4930358	17
chr1:4934258-4934757	138
chr1:4934807-4935306	6
chr1:4937483-4937982	76
chr1:4938363-4938862	19
chr1:4945343-4945842	111
chr1:4947251-4947750	105
chr1:4961760-4962259	7
chr1:4962278-4962777	50
chr1:4963708-4964207	92
chr1:4969660-4970159	63
chr1:4970513-4971012	58
chr1:4971076-4971575	8
chr1:4973540-4974039	18
chr1:4974959-4975458	63
chr1:4976378-4976877	58
chr1:4977220-4977719	19
chr1:4988638-4989137	63
chr1:4989395-4989894	78
chr1:4989943-4990442	101
chr1:4992342-4992841	19
chr1:4993553-4994052	103
chr1:4995227-4995726	67
chr1:4996147-4996646	54
chr1:5001015-5001514	110
chr1:5005577-5006076	79
chr1:5007260-5007759	54
chr1:5008960-5009459	85
chr1:5012755-5013254	6
chr1:5015264-5015763	60
chr1:5017828-5018327	134
chr1:5018611-5019110	19
chr1:5019201-5019700	134
chr1:5019854-5020353	134
chr1:5020416-5020915	134
chr1:5021428-5021927	19
chr1:5022621-5023120	134
chr1:5023205-5023704	134
chr1:5024247-5024746	41
chr1:5028095-5028594	141
chr1:5029270-5029769	45
chr1:5029771-5030270	45
chr1:5031516-5032015	45
chr1:5032164-5032663	91
chr1:5033168-5033667	134
chr1:5045709-5046208	19
chr1:5046485-5046984	19
chr1:5055937-5056436	43
chr1:5064422-5064921	56
chr1:5064967-5065466	19
chr1:5068621-5069120	135
chr1:5070122-5070621	135
chr1:5071134-5071633	5
chr1:5074202-5074701	54
chr1:5082818-5083317	1
chr1:5087001-5087500	135
chr1:5090147-5090646	4
chr1:5092224-5092723	76
chr1:5094501-5095000	100
chr1:5095379-5095878	51
chr1:5100906-5101405	31
chr1:5102090-5102589	90
chr1:5103120-5103619	19
chr1:5106380-5106879	79
chr1:5107614-5108113	51
chr1:5110350-5110849	21
chr1:5114664-5115163	137
chr1:5115816-5116315	31
chr1:5117195-5117694	121
chr1:5121085-5121584	105
chr1:5125923-5126422	105
chr1:5127403-5127902	75
chr1:5128572-5129071	38
chr1:5129402-5129901	92
chr1:5130314-5130813	5
chr1:5132866-5133365	19
chr1:5133964-5134463	19
chr1:5137932-5138431	15
chr1:5138999-5139498	90
chr1:5140209-5140708	148
chr1:5141518-5142017	54
chr1:5147997-5148496	21
chr1:5149204-5149703	31
chr1:5150490-5150989	6
chr1:5152713-5153212	74
chr1:5153227-5153726	148
chr1:5155363-5155862	118
chr1:5156867-5157366	79
chr1:5159225-5159724	148
chr1:5160029-5160528	137
chr1:5165122-5165621	100
chr1:5166774-5167273	15
chr1:5170387-5170886	126
chr1:5174387-5174886	58
chr1:5176160-5176659	5
chr1:5177158-5177657	5
chr1:5178277-5178776	68
chr1:5181999-5182498	44
chr1:5183460-5183959	19
chr1:5185381-5185880	45
chr1:5195627-5196126	143
chr1:5198014-5198513	73
chr1:5208080-5208579	30
chr1:5208938-5209437	30
chr1:5210059-5210558	54
chr1:5213609-5214108	112
chr1:5220605-5221104	51
chr1:5222238-5222737	3
chr1:5222924-5223423	50
chr1:5224021-5224520	8
chr1:5225490-5225989	127
chr1:5228748-5229247	142
chr1:5229687-5230186	96
chr1:5230650-5231149	79
chr1:5232113-5232612	38
chr1:5233031-5233530	72
chr1:5239951-5240450	133
chr1:5240490-5240989	48
chr1:5243173-5243672	18
chr1:5249272-5249771	3
chr1:5257589-5258088	143
chr1:5258162-5258661	28
chr1:5259103-5259602	79
chr1:5259913-5260412	100
chr1:5261125-5261624	55
chr1:5266186-5266685	95
chr1:5273937-5274436	73
chr1:5275586-5276085	76
chr1:5278333-5278832	79
chr1:5278857-5279356	79
chr1:5280225-5280724	25
chr1:5285112-5285611	64
chr1:5285839-5286338	30
chr1:5287900-5288399	21
chr1:5293189-5293688	69
chr1:5295054-5295553	100
chr1:5297535-5298034	3
chr1:5299606-5300105	69
chr1:5304963-5305462	41
chr1:5310397-5310896	76
chr1:5311893-5312392	59
chr1:5315438-5315937	21
chr1:5316209-5316708	21
chr1:5319849-5320348	148
chr1:5321755-5322254	148
chr1:5322742-5323241	73
chr1:5325715-5326214	51
chr1:5327014-5327513	63
chr1:5332946-5333445	7
chr1:5334248-5334747	3
chr1:5336403-5336902	5
chr1:5338385-5338884	81
chr1:5345001-5345500	11
chr1:5346066-5346565	5
chr1:5362280-5362779	63
chr1:5378998-5379497	4
chr1:5379930-5380429	74
chr1:5380632-5381131	76
chr1:5382329-5382828	3
chr1:5385416-5385915	9
chr1:5387479-5387978	88
chr1:5394421-5394920	5
chr1:5394976-5395475	76
chr1:5395752-5396251	148
chr1:5398300-5398799	73
chr1:5400556-5401055	96
chr1:5408202-5408701	69
chr1:5411537-5412036	101
chr1:5412368-5412867	101
chr1:5412916-5413415	127
chr1:5416824-5417323	80
chr1:5420195-5420694	91
chr1:5421386-5421885	91
chr1:5441904-5442403	101
chr1:5445290-5445789	49
chr1:5457545-5458044	61
chr1:5463295-5463794	12
chr1:5464882-5465381	101
chr1:5478516-5479015	148
chr1:5494679-5495178	28
chr1:5504881-5505380	73
chr1:5506694-5507193	71
chr1:5508385-5508884	150
chr1:5510483-5510982	54
chr1:5514804-5515303	76
chr1:5516765-5517264	92
chr1:5518225-5518724	74
chr1:5523694-5524193	148
chr1:5532914-5533413	92
chr1:5533473-5533972	16
chr1:5534971-5535470	50
chr1:5540495-5540994	92
chr1:5543986-5544485	146
chr1:5547600-5548099	135
chr1:5548815-5549314	78
chr1:5557646-5558145	107
chr1:5558792-5559291	16
chr1:5561202-5561701	135
chr1:5570612-5571111	136
chr1:5572750-5573249	44
chr1:5573681-5574180	48
chr1:5578267-5578766	72
chr1:5588179-5588678	71
chr1:5588820-5589319	101
chr1:5590468-5590967	101
chr1:5594718-5595217	80
chr1:5595481-5595980	54
chr1:5597647-5598146	73
chr1:5601837-5602336	137
chr1:5602537-5603036	46
chr1:5604020-5604519	126
chr1:5608169-5608668	123
chr1:5610900-5611399	38
chr1:5611946-5612445	73
chr1:5623478-5623977	73
chr1:5633563-5634062	6
chr1:5636811-5637310	80
chr1:5641018-5641517	6
chr1:5642189-5642688	73
chr1:5651751-5652250	9
chr1:5655516-5656015	44
chr1:5656057-5656556	46
chr1:5659838-5660337	9
chr1:5662195-5662694	75
chr1:5669342-5669841	71
chr1:5671809-5672308	41
chr1:5673988-5674487	118
chr1:5674926-5675425	41
chr1:5678441-5678940	123
chr1:5680321-5680820	95
chr1:5681563-5682062	83
chr1:5682844-5683343	49
chr1:5689294-5689793	3
chr1:5696600-5697099	10
chr1:5697571-5698070	83
chr1:5703027-5703526	52
chr1:5703564-5704063	52
chr1:5712783-5713282	70
chr1:5714830-5715329	92
chr1:5725071-5725570	73
chr1:5727204-5727703	74
chr1:5728120-5728619	104
chr1:5728823-5729322	45
chr1:5729383-5729882	137
chr1:5734147-5734646	41
chr1:5734958-5735457	101
chr1:5735568-5736067	95
chr1:5750339-5750838	19
chr1:5751857-5752356	9
chr1:5753339-5753838	54
chr1:5759466-5759965	6
chr1:5761910-5762409	100
chr1:5762946-5763445	8
chr1:5763460-5763959	8
chr1:5764011-5764510	88
chr1:5768428-5768927	74
chr1:5770093-5770592	65
chr1:5772144-5772643	69
chr1:5776298-5776797	118
chr1:5780081-5780580	42
chr1:5780930-5781429	19
chr1:5783976-5784475	71
chr1:5787349-5787848	75
chr1:5791730-5792229	42
chr1:5795038-5795537	19
chr1:5803065-5803564	52
chr1:5814930-5815429	45
chr1:5816945-5817444	49
chr1:5827475-5827974	80
chr1:5828641-5829140	80
chr1:5829504-5830003	69
chr1:5831921-5832420	50
chr1:5835922-5836421	11
chr1:5847089-5847588	75
chr1:5857417-5857916	94
chr1:5858390-5858889	42
chr1:5860395-5860894	76
chr1:5861341-5861840	24
chr1:5863659-5864158	69
chr1:5866185-5866684	45
chr1:5872621-5873120	61
chr1:5877886-5878385	6
chr1:5878836-5879335	12
chr1:5880020-5880519	54
chr1:5884856-5885355	115
chr1:5887026-5887525	73
chr1:5892113-5892612	127
chr1:5894403-5894902	80
chr1:5895143-5895642	148
chr1:5904738-5905237	1
chr1:5905800-5906299	74
chr1:5906668-5907167	136
chr1:5907390-5907889	76
chr1:5909896-5910395	44
chr1:5915307-5915806	95
chr1:5916575-5917074	71
chr1:5917179-5917678	71
chr1:5924216-5924715	127
chr1:5925942-5926441	5
chr1:5935279-5935778	73
chr1:5935842-5936341	140
chr1:5936862-5937361	116
chr1:5939926-5940425	123
chr1:5943917-5944416	58
chr1:5949201-5949700	73
chr1:5949766-5950265	61
chr1:5950762-5951261	72
chr1:5952219-5952718	31
chr1:5955256-5955755	50
chr1:5955757-5956256	4
chr1:5958215-5958714	71
chr1:5962118-5962617	62
chr1:5963253-5963752	72
chr1:5966819-5967318	31
chr1:5973219-5973718	19
chr1:5978130-5978629	101
chr1:5985806-5986305	136
chr1:5989851-5990350	148
chr1:6016979-6017478	19
chr1:6034262-6034761	127
chr1:6036819-6037318	44
chr1:6039669-6040168	5
chr1:6049043-6049542	75
chr1:6049552-6050051	62
chr1:6053353-6053852	79
chr1:6054114-6054613	136
chr1:6054802-6055301	79
chr1:6055366-6055865	122
chr1:6059983-6060482	148
chr1:6062736-6063235	9
chr1:6064398-6064897	100
chr1:6065597-6066096	75
chr1:6069321-6069820	49
chr1:6076194-6076693	36
chr1:6079766-6080265	80
chr1:6081889-6082388	39
chr1:6089825-6090324	18
chr1:6090380-6090879	148
chr1:6092433-6092932	16
chr1:6094097-6094596	136
chr1:6095664-6096163	62
chr1:6097121-6097620	62
chr1:6100046-6100545	148
chr1:6100568-6101067	41
chr1:6102224-6102723	12
chr1:6102756-6103255	60
chr1:6103302-6103801	63
chr1:6105099-6105598	80
chr1:6106398-6106897	31
chr1:6110606-6111105	104
chr1:6117953-6118452	60
chr1:6118968-6119467	60
chr1:6131847-6132346	5
chr1:6134983-6135482	71
chr1:6141714-6142213	80
chr1:6143023-6143522	83
chr1:6152392-6152891	119
chr1:6153841-6154340	79
chr1:6155065-6155564	91
chr1:6156577-6157076	82
chr1:6161210-6161709	135
chr1:6166528-6167027	148
chr1:6177183-6177682	81
chr1:6178736-6179235	14
chr1:6180737-6181236	138
chr1:6183930-6184429	138
chr1:6188376-6188875	32
chr1:6188907-6189406	148
chr1:6190030-6190529	45
chr1:6190566-6191065	135
chr1:6194985-6195484	126
chr1:6197314-6197813	146
chr1:6198443-6198942	28
chr1:6199028-6199527	100
chr1:6202246-6202745	136
chr1:6204715-6205214	150
chr1:6206052-6206551	47
chr1:6207674-6208173	7
chr1:6214386-6214885	1
chr1:6214899-6215398	1
chr1:6219600-6220099	38
chr1:6221094-6221593	136
chr1:6224051-6224550	3
chr1:6225058-6225557	3
chr1:6226163-6226662	136
chr1:6234799-6235298	101
chr1:6236571-6237070	31
chr1:6240219-6240718	71
chr1:6244591-6245090	75
chr1:6248523-6249022	76
chr1:6249708-6250207	73
chr1:6251147-6251646	100
chr1:6255979-6256478	100
chr1:6257821-6258320	51
chr1:6260742-6261241	140
chr1:6262179-6262678	52
chr1:6262923-6263422	136
chr1:6268690-6269189	75
chr1:6270128-6270627	92
chr1:6272212-6272711	95
chr1:6279039-6279538	110
chr1:6279565-6280064	4
chr1:6280726-6281225	136
chr1:6282390-6282889	16
chr1:6283119-6283618	6
chr1:6285926-6286425	15
chr1:6287307-6287806	112
chr1:6287967-6288466	36
chr1:6288492-6288991	27
chr1:6289678-6290177	15
chr1:6304738-6305237	72
chr1:6306576-6307075	4
chr1:6311382-6311881	4
chr1:6312373-6312872	142
chr1:6314567-6315066	118
chr1:6320510-6321009	12
chr1:6324541-6325040	78
chr1:6330464-6330963	123
chr1:6350837-6351336	76
chr1:6354121-6354620	4
chr1:6357693-6358192	24
chr1:6358598-6359097	126
chr1:6359108-6359607	135
chr1:6359916-6360415	24
chr1:6361850-6362349	4
chr1:6363781-6364280	4
chr1:6370248-6370747	141
chr1:6373015-6373514	73
chr1:6376796-6377295	133
chr1:6382628-6383127	71
chr1:6383339-6383838	112
chr1:6389694-6390193	54
chr1:6392874-6393373	24
chr1:6396650-6397149	54
chr1:6397320-6397819	24
chr1:6398449-6398948	11
chr1:6401430-6401929	24
chr1:6402574-6403073	124
chr1:6406344-6406843	150
chr1:6407477-6407976	38
chr1:6408270-6408769	148
chr1:6410037-6410536	150
chr1:6417849-6418348	65
chr1:6419762-6420261	39
chr1:6427788-6428287	138
chr1:6428611-6429110	138
chr1:6440323-6440822	20
chr1:6441268-6441767	71
chr1:6447270-6447769	24
chr1:6448058-6448557	14
chr1:6449547-6450046	24
chr1:6453440-6453939	41
chr1:6454000-6454499	51
chr1:6459638-6460137	47
chr1:6463889-6464388	101
chr1:6464751-6465250	148
chr1:6467056-6467555	146
chr1:6468959-6469458	58
chr1:6470463-6470962	71
chr1:6471739-6472238	90
chr1:6472286-6472785	10
chr1:6475687-6476186	8
chr1:6477881-6478380	142
chr1:6483297-6483796	5
chr1:6483957-6484456	8
chr1:6484962-6485461	11
chr1:6486951-6487450	142
chr1:6487811-6488310	10
chr1:6488988-6489487	76
chr1:6490214-6490713	73
chr1:6496556-6497055	147
chr1:6499446-6499945	5
chr1:6501119-6501618	148
chr1:6510327-6510826	128
chr1:6510970-6511469	92
chr1:6518331-6518830	56
chr1:6519975-6520474	7
chr1:6523382-6523881	52
chr1:6525348-6525847	108
chr1:6526158-6526657	18
chr1:6526805-6527304	136
chr1:6527360-6527859	18
chr1:6529536-6530035	92
chr1:6534227-6534726	49
chr1:6539474-6539973	54
chr1:6540300-6540799	18
chr1:6541111-6541610	16
chr1:6544719-6545218	133
chr1:6545386-6545885	12
chr1:6547115-6547614	5
chr1:6556151-6556650	18
chr1:6559682-6560181	49
chr1:6562287-6562786	142
chr1:6573818-6574317	70
chr1:6578556-6579055	83
chr1:6580192-6580691	99
chr1:6584155-6584654	107
chr1:6588567-6589066	51
chr1:6591025-6591524	10
chr1:6592787-6593286	8
chr1:6594402-6594901	142
chr1:6596529-6597028	49
chr1:6598853-6599352	88
chr1:6604087-6604586	36
chr1:6604860-6605359	36
chr1:6605614-6606113	50
chr1:6607295-6607794	31
chr1:6609365-6609864	46
chr1:6615763-6616262	71
chr1:6620825-6621324	3
chr1:6623930-6624429	148
chr1:6624723-6625222	58
chr1:6630317-6630816	67
chr1:6634129-6634628	10
chr1:6635477-6635976	69
chr1:6639431-6639930	90
chr1:6651169-6651668	27
chr1:6654993-6655492	53
chr1:6657087-6657586	18
chr1:6658477-6658976	88
chr1:6660836-6661335	63
chr1:6668483-6668982	73
chr1:6671283-6671782	16
chr1:6678270-6678769	5
chr1:6682394-6682893	142
chr1:6683483-6683982	52
chr1:6684583-6685082	30
chr1:6687351-6687850	105
chr1:6688150-6688649	120
chr1:6706155-6706654	31
chr1:6706673-6707172	11
chr1:6709736-6710235	148
chr1:6712989-6713488	46
chr1:6715218-6715717	92
chr1:6716766-6717265	100
chr1:6717575-6718074	7
chr1:6720926-6721425	100
chr1:6721645-6722144	90
chr1:6722262-6722761	62
chr1:6723149-6723648	85
chr1:6729383-6729882	51
chr1:6731862-6732361	136
chr1:6733719-6734218	95
chr1:6734714-6735213	31
chr1:6739197-6739696	128
chr1:6750791-6751290	112
chr1:6751716-6752215	73
chr1:6756576-6757075	76
chr1:6757484-6757983	39
chr1:6759311-6759810	31
chr1:6760502-6761001	92
chr1:6761338-6761837	112
chr1:6766234-6766733	124
chr1:6767359-6767858	61
chr1:6769890-6770389	4
chr1:6771246-6771745	81
chr1:6776143-6776642	36
chr1:6778508-6779007	81
chr1:6783990-6784489	128
chr1:6786886-6787385	108
chr1:6788552-6789051	85
chr1:6789368-6789867	39
chr1:6789964-6790463	39
chr1:6791095-6791594	79
chr1:6792274-6792773	50
chr1:6794449-6794948	91
chr1:6797669-6798168	18
chr1:6800064-6800563	44
chr1:6800607-6801106	33
chr1:6801377-6801876	54
chr1:6804479-6804978	148
chr1:6805215-6805714	112
chr1:6805755-6806254	99
chr1:6806857-6807356	60
chr1:6810198-6810697	5
chr1:6819200-6819699	128
chr1:6819846-6820345	128
chr1:6820891-6821390	128
chr1:6821780-6822279	74
chr1:6822348-6822847	76
chr1:6823345-6823844	7
chr1:6824329-6824828	3
chr1:6825449-6825948	27
chr1:6829615-6830114	11
chr1:6831670-6832169	27
chr1:6834377-6834876	26
chr1:6841933-6842432	100
chr1:6842700-6843199	112
chr1:6844819-6845318	19
chr1:6848261-6848760	92
chr1:6849428-6849927	73
chr1:6855457-6855956	105
chr1:6856628-6857127	120
chr1:6857795-6858294	84
chr1:6858934-6859433	75
chr1:6862248-6862747	12
chr1:6863062-6863561	135
chr1:6865952-6866451	24
chr1:6866837-6867336	39
chr1:6868950-6869449	90
chr1:6869480-6869979	10
chr1:6870219-6870718	79
chr1:6882161-6882660	118
chr1:6890300-6890799	146
chr1:6891688-6892187	32
chr1:6893590-6894089	18
chr1:6902614-6903113	79
chr1:6903158-6903657	82
chr1:6905234-6905733	55
chr1:6905826-6906325	81
chr1:6906565-6907064	81
chr1:6907669-6908168	15
chr1:6910253-6910752	79
chr1:6923542-6924041	118
chr1:6927657-6928156	20
chr1:6928800-6929299	79
chr1:6929661-6930160	62
chr1:6931826-6932325	105
chr1:6936188-6936687	4
chr1:6939988-6940487	79
chr1:6941995-6942494	79
chr1:6944887-6945386	148
chr1:6945664-6946163	82
chr1:6955274-6955773	136
chr1:6960354-6960853	90
chr1:6966894-6967393	39
chr1:6967403-6967902	141
chr1:6968083-6968582	140
chr1:6969799-6970298	148
chr1:6971103-6971602	74
chr1:6971771-6972270	31
chr1:6972946-6973445	37
chr1:6973854-6974353	140
chr1:6977224-6977723	62
chr1:6979096-6979595	148
chr1:6979612-6980111	79
chr1:6984195-6984694	90
chr1:6995417-6995916	68
chr1:7000670-7001169	7
chr1:7006139-7006638	69
chr1:7010156-7010655	95
chr1:7011691-7012190	138
chr1:7014312-7014811	97
chr1:7016252-7016751	79
chr1:7017644-7018143	14
chr1:7018506-7019005	135
chr1:7019057-7019556	73
chr1:7022056-7022555	57
chr1:7022798-7023297	88
chr1:7023783-7024282	121
chr1:7025612-7026111	73
chr1:7026490-7026989	122
chr1:7027351-7027850	101
chr1:7028417-7028916	135
chr1:7030814-7031313	111
chr1:7035454-7035953	18
chr1:7040480-7040979	4
chr1:7048699-7049198	38
chr1:7051665-7052164	99
chr1:7054962-7055461	10
chr1:7055478-7055977	78
chr1:7062461-7062960	9
chr1:7067212-7067711	49
chr1:7068501-7069000	137
chr1:7069688-7070187	51
chr1:7074150-7074649	15
chr1:7076428-7076927	147
chr1:7077595-7078094	146
chr1:7086613-7087112	15
chr1:7088594-7089093	1
chr1:7095161-7095660	126
chr1:7096682-7097181	92
chr1:7097276-7097775	16
chr1:7098842-7099341	150
chr1:7100448-7100947	147
chr1:7102270-7102769	13
chr1:7103338-7103837	99
chr1:7105020-7105519	5
chr1:7105959-7106458	120
chr1:7111444-7111943	79
chr1:7112669-7113168	150
chr1:7113207-7113706	5
chr1:7116423-7116922	141
chr1:7117802-7118301	5
chr1:7118521-7119020	142
chr1:7119306-7119805	138
chr1:7122335-7122834	99
chr1:7123615-7124114	17
chr1:7126032-7126531	69
chr1:7128516-7129015	136
chr1:7129276-7129775	138
chr1:7131083-7131582	99
chr1:7132254-7132753	136
chr1:7135895-7136394	85
chr1:7137931-7138430	19
chr1:7138562-7139061	5
chr1:7139109-7139608	9
chr1:7141400-7141899	148
chr1:7142158-7142657	123
chr1:7143907-7144406	54
chr1:7146997-7147496	96
chr1:7148116-7148615	5
chr1:7148859-7149358	8
chr1:7152797-7153296	136
chr1:7153392-7153891	95
chr1:7154065-7154564	96
chr1:7155129-7155628	15
chr1:7157667-7158166	7
chr1:7158549-7159048	17
chr1:7159510-7160009	96
chr1:7160987-7161486	15
chr1:7161739-7162238	16
chr1:7168199-7168698	19
chr1:7170867-7171366	45
chr1:7173047-7173546	38
chr1:7175716-7176215	83
chr1:7179876-7180375	100
chr1:7186172-7186671	148
chr1:7187838-7188337	73
chr1:7198790-7199289	136
chr1:7199436-7199935	26
chr1:7199970-7200469	18
chr1:7201580-7202079	80
chr1:7202188-7202687	73
chr1:7204719-7205218	112
chr1:7205959-7206458	31
chr1:7206575-7207074	54
chr1:7207093-7207592	137
chr1:7208667-7209166	135
chr1:7213463-7213962	103
chr1:7217708-7218207	90
chr1:7218866-7219365	31
chr1:7223677-7224176	4
chr1:7226819-7227318	90
chr1:7227697-7228196	122
chr1:7228879-7229378	90
chr1:7230162-7230661	81
chr1:7239199-7239698	135
chr1:7244513-7245012	54
chr1:7246199-7246698	91
chr1:7247189-7247688	103
chr1:7250113-7250612	16
chr1:7260189-7260688	90
chr1:7263749-7264248	72
chr1:7267766-7268265	71
chr1:7278169-7278668	122
chr1:7290778-7291277	123
chr1:7292884-7293383	4
chr1:7293770-7294269	100
chr1:7297888-7298387	135
chr1:7308909-7309408	100
chr1:7312735-7313234	90
chr1:7313278-7313777	103
chr1:7315713-7316212	54
chr1:7316301-7316800	45
chr1:7316819-7317318	32
chr1:7318778-7319277	75
chr1:7319296-7319795	136
chr1:7322033-7322532	101
chr1:7323095-7323594	136
chr1:7338639-7339138	67
chr1:7343225-7343724	50
chr1:7347822-7348321	91
chr1:7356156-7356655	79
chr1:7356720-7357219	111
chr1:7358282-7358781	8
chr1:7359793-7360292	19
chr1:7360968-7361467	92
chr1:7371113-7371612	91
chr1:7371658-7372157	109
chr1:7374177-7374676	62
chr1:7381228-7381727	6
chr1:7382169-7382668	127
chr1:7383655-7384154	73
chr1:7384968-7385467	80
chr1:7385887-7386386	142
chr1:7397174-7397673	1
chr1:7397837-7398336	1
chr1:7398342-7398841	1
chr1:7402408-7402907	44
chr1:7409560-7410059	104
chr1:7415780-7416279	94
chr1:7416296-7416795	17
chr1:7416852-7417351	90
chr1:7419056-7419555	7
chr1:7423006-7423505	103
chr1:7428467-7428966	54
chr1:7429964-7430463	137
chr1:7431369-7431868	65
chr1:7444088-7444587	69
chr1:7446271-7446770	81
chr1:7447848-7448347	19
chr1:7452052-7452551	28
chr1:7454888-7455387	146
chr1:7457789-7458288	91
chr1:7466966-7467465	85
chr1:7467469-7467968	85
chr1:7470694-7471193	34
chr1:7490499-7490998	148
chr1:7492688-7493187	15
chr1:7494762-7495261	8
chr1:7495295-7495794	15
chr1:7496973-7497472	31
chr1:7498025-7498524	148
chr1:7499130-7499629	136
chr1:7500075-7500574	15
chr1:7502801-7503300	133
chr1:7505893-7506392	7
chr1:7507164-7507663	15
chr1:7510125-7510624	49
chr1:7511278-7511777	99
chr1:7511825-7512324	103
chr1:7513079-7513578	91
chr1:7514043-7514542	28
chr1:7515102-7515601	121
chr1:7517235-7517734	19
chr1:7518148-7518647	58
chr1:7520881-7521380	15
chr1:7523398-7523897	31
chr1:7533382-7533881	64
chr1:7535148-7535647	5
chr1:7543474-7543973	85
chr1:7545171-7545670	15
chr1:7548128-7548627	69
chr1:7548737-7549236	99
chr1:7551283-7551782	148
chr1:7557850-7558349	111
chr1:7567327-7567826	148
chr1:7576032-7576531	24
chr1:7577858-7578357	70
chr1:7578456-7578955	66
chr1:7578986-7579485	65
chr1:7582025-7582524	135
chr1:7586293-7586792	31
chr1:7588028-7588527	88
chr1:7596496-7596995	100
chr1:7600081-7600580	67
chr1:7603872-7604371	100
chr1:7609706-7610205	100
chr1:7614617-7615116	75
chr1:7625907-7626406	73
chr1:7633742-7634241	17
chr1:7641331-7641830	16
chr1:7646210-7646709	111
chr1:7646885-7647384	58
chr1:7650440-7650939	130
chr1:7658731-7659230	110
chr1:7659734-7660233	99
chr1:7661289-7661788	79
chr1:7665720-7666219	139
chr1:7669643-7670142	50
chr1:7671825-7672324	85
chr1:7676311-7676810	100
chr1:7678452-7678951	66
chr1:7679625-7680124	28
chr1:7684653-7685152	16
chr1:7688222-7688721	146
chr1:7688944-7689443	49
chr1:7696214-7696713	73
chr1:7697073-7697572	88
chr1:7699254-7699753	49
chr1:7700255-7700754	65
chr1:7725249-7725748	83
chr1:7728487-7728986	12
chr1:7731309-7731808	5
chr1:7734142-7734641	6
chr1:7737647-7738146	48
chr1:7746786-7747285	89
chr1:7750709-7751208	17
chr1:7752150-7752649	50
chr1:7753475-7753974	79
chr1:7758521-7759020	45
chr1:7759448-7759947	55
chr1:7760363-7760862	100
chr1:7761372-7761871	73
chr1:7765626-7766125	32
chr1:7767537-7768036	50
chr1:7768881-7769380	5
chr1:7770358-7770857	146
chr1:7773483-7773982	89
chr1:7775194-7775693	32
chr1:7776692-7777191	50
chr1:7778581-7779080	100
chr1:7779093-7779592	140
chr1:7779668-7780167	140
chr1:7780628-7781127	111
chr1:7781295-7781794	16
chr1:7785977-7786476	69
chr1:7809107-7809606	136
chr1:7812281-7812780	49
chr1:7816730-7817229	73
chr1:7823917-7824416	148
chr1:7827536-7828035	30
chr1:7828879-7829378	10
chr1:7835525-7836024	135
chr1:7841767-7842266	148
chr1:7842339-7842838	148
chr1:7853722-7854221	31
chr1:7854231-7854730	111
chr1:7854771-7855270	111
chr1:7862506-7863005	55
chr1:7863962-7864461	85
chr1:7868847-7869346	100
chr1:7869964-7870463	101
chr1:7870711-7871210	16
chr1:7879425-7879924	39
chr1:7891512-7892011	127
chr1:7893999-7894498	103
chr1:7897039-7897538	73
chr1:7900762-7901261	89
chr1:7903483-7903982	69
chr1:7904921-7905420	100
chr1:7909934-7910433	36
chr1:7910660-7911159	96
chr1:7914518-7915017	66
chr1:7920898-7921397	126
chr1:7922979-7923478	105
chr1:7924180-7924679	50
chr1:7927169-7927668	51
chr1:7949904-7950403	19
chr1:7950647-7951146	42
chr1:7955578-7956077	54
chr1:7965749-7966248	70
chr1:7966294-7966793	68
chr1:7971066-7971565	31
chr1:7972281-7972780	92
chr1:7972920-7973419	32
chr1:7974836-7975335	58
chr1:7981090-7981589	54
chr1:7987371-7987870	101
chr1:8001283-8001782	94
chr1:8006024-8006523	42
chr1:8010153-8010652	137
chr1:8012119-8012618	75
chr1:8013156-8013655	15
chr1:8017560-8018059	105
chr1:8018076-8018575	105
chr1:8018858-8019357	54
chr1:8019412-8019911	7
chr1:8023226-8023725	32
chr1:8030473-8030972	79
chr1:8035916-8036415	69
chr1:8038570-8039069	32
chr1:8039509-8040008	127
chr1:8051964-8052463	100
chr1:8057248-8057747	42
chr1:8060248-8060747	56
chr1:8062576-8063075	91
chr1:8063419-8063918	99
chr1:8065042-8065541	83
chr1:8065866-8066365	16
chr1:8077856-8078355	150
chr1:8085636-8086135	17
chr1:8087662-8088161	118
chr1:8089041-8089540	123
chr1:8090264-8090763	17
chr1:8094265-8094764	110
chr1:8096930-8097429	124
chr1:8115450-8115949	56
chr1:8122870-8123369	133
chr1:8131444-8131943	76
chr1:8132855-8133354	20
chr1:8134974-8135473	10
chr1:8135921-8136420	76
chr1:8143057-8143556	148
chr1:8146483-8146982	89
chr1:8147312-8147811	51
chr1:8165252-8165751	38
chr1:8166412-8166911	148
chr1:8167836-8168335	76
chr1:8171437-8171936	36
chr1:8171954-8172453	99
chr1:8184928-8185427	79
chr1:8207154-8207653	73
chr1:8208718-8209217	31
chr1:8211888-8212387	49
chr1:8223949-8224448	92
chr1:8228622-8229121	92
chr1:8245363-8245862	28
chr1:8248027-8248526	73
chr1:8257320-8257819	95
chr1:8262564-8263063	107
chr1:8264856-8265355	56
chr1:8267302-8267801	4
chr1:8273038-8273537	32
chr1:8274212-8274711	88
chr1:8279705-8280204	67
chr1:8280862-8281361	73
chr1:8284362-8284861	43
chr1:8285458-8285957	100
chr1:8286033-8286532	67
chr1:8297435-8297934	51
chr1:8300341-8300840	54
chr1:8301361-8301860	137
chr1:8304760-8305259	103
chr1:8316256-8316755	92
chr1:8320384-8320883	105
chr1:8322478-8322977	120
chr1:8324257-8324756	16
chr1:8324771-8325270	85
chr1:8328002-8328501	18
chr1:8329009-8329508	12
chr1:8331756-8332255	103
chr1:8336508-8337007	6
chr1:8345665-8346164	101
chr1:8359140-8359639	100
chr1:8360321-8360820	31
chr1:8363217-8363716	119
chr1:8364078-8364577	28
chr1:8369467-8369966	49
chr1:8379062-8379561	100
chr1:8386463-8386962	26
chr1:8392958-8393457	49
chr1:8399451-8399950	52
chr1:8406454-8406953	110
chr1:8410488-8410987	89
chr1:8411067-8411566	85
chr1:8411838-8412337	10
chr1:8417563-8418062	32
chr1:8424989-8425488	127
chr1:8428152-8428651	133
chr1:8429880-8430379	31
chr1:8430479-8430978	108
chr1:8431837-8432336	110
chr1:8435866-8436365	100
chr1:8437595-8438094	108
chr1:8444223-8444722	136
chr1:8448761-8449260	92
chr1:8449988-8450487	111
chr1:8450604-8451103	69
chr1:8451108-8451607	19
chr1:8453895-8454394	75
chr1:8456948-8457447	100
chr1:8468602-8469101	6
chr1:8469136-8469635	9
chr1:8473894-8474393	75
chr1:8481237-8481736	47
chr1:8489511-8490010	54
chr1:8490285-8490784	135
chr1:8490941-8491440	80
chr1:8492112-8492611	36
chr1:8494019-8494518	18
chr1:8495798-8496297	58
chr1:8496329-8496828	58
chr1:8498005-8498504	37
chr1:8500225-8500724	110
chr1:8500778-8501277	96
chr1:8502057-8502556	85
chr1:8502828-8503327	91
chr1:8509002-8509501	110
chr1:8516150-8516649	127
chr1:8528681-8529180	15
chr1:8533910-8534409	8
chr1:8535142-8535641	32
chr1:8535886-8536385	146
chr1:8544836-8545335	91
chr1:8545364-8545863	17
chr1:8547959-8548458	18
chr1:8551899-8552398	121
chr1:8556652-8557151	50
chr1:8557937-8558436	89
chr1:8559082-8559581	82
chr1:8561210-8561709	31
chr1:8562805-8563304	100
chr1:8564254-8564753	71
chr1:8565239-8565738	136
chr1:8570666-8571165	6
chr1:8572376-8572875	11
chr1:8574479-8574978	91
chr1:8576998-8577497	75
chr1:8580048-8580547	114
chr1:8581900-8582399	61
chr1:8582807-8583306	19
chr1:8583919-8584418	13
chr1:8586067-8586566	71
chr1:8587219-8587718	14
chr1:8589783-8590282	101
chr1:8595807-8596306	91
chr1:8597378-8597877	9
chr1:8598156-8598655	31
chr1:8602751-8603250	119
chr1:8604480-8604979	19
chr1:8611593-8612092	109
chr1:8618167-8618666	79
chr1:8619357-8619856	103
chr1:8619897-8620396	76
chr1:8622858-8623357	118
chr1:8626125-8626624	78
chr1:8626627-8627126	78
chr1:8627542-8628041	50
chr1:8632223-8632722	51
chr1:8632890-8633389	51
chr1:8642223-8642722	126
chr1:8643906-8644405	58
chr1:8644426-8644925	38
chr1:8645480-8645979	136
chr1:8647928-8648427	124
chr1:8649577-8650076	89
chr1:8654874-8655373	60
chr1:8671294-8671793	148
chr1:8674551-8675050	111
chr1:8675140-8675639	89
chr1:8676504-8677003	89
chr1:8677601-8678100	54
chr1:8678687-8679186	121
chr1:8679366-8679865	9
chr1:8684343-8684842	110
chr1:8685866-8686365	92
chr1:8686636-8687135	108
chr1:8702387-8702886	65
chr1:8714144-8714643	61
chr1:8721990-8722489	18
chr1:8736252-8736751	37
chr1:8742471-8742970	19
chr1:8744931-8745430	78
chr1:8747366-8747865	115
chr1:8748720-8749219	8
chr1:8762092-8762591	100
chr1:8765759-8766258	92
chr1:8772027-8772526	51
chr1:8772709-8773208	85
chr1:8774064-8774563	15
chr1:8778644-8779143	75
chr1:8780958-8781457	38
chr1:8781506-8782005	50
chr1:8782036-8782535	88
chr1:8782572-8783071	41
chr1:8786059-8786558	35
chr1:8790891-8791390	5
chr1:8803581-8804080	64
chr1:8804233-8804732	89
chr1:8804864-8805363	88
chr1:8806039-8806538	31
chr1:8808288-8808787	100
chr1:8810687-8811186	126
chr1:8811588-8812087	52
chr1:8812547-8813046	148
chr1:8814730-8815229	19
chr1:8815637-8816136	148
chr1:8816281-8816780	148
chr1:8816933-8817432	103
chr1:8817575-8818074	103
chr1:8818097-8818596	88
chr1:8819419-8819918	148
chr1:8820364-8820863	89
chr1:8822098-8822597	123
chr1:8822790-8823289	136
chr1:8824878-8825377	48
chr1:8834006-8834505	31
chr1:8836133-8836632	73
chr1:8839741-8840240	68
chr1:8841912-8842411	79
chr1:8842671-8843170	18
chr1:8844455-8844954	31
chr1:8846581-8847080	63
chr1:8847399-8847898	90
chr1:8848540-8849039	91
chr1:8850409-8850908	124
chr1:8852913-8853412	41
chr1:8853897-8854396	31
chr1:8855354-8855853	73
chr1:8857348-8857847	54
chr1:8858021-8858520	17
chr1:8859165-8859664	121
chr1:8861163-8861662	85
chr1:8863739-8864238	133
chr1:8864812-8865311	123
chr1:8866550-8867049	63
chr1:8867696-8868195	20
chr1:8870323-8870822	120
chr1:8872615-8873114	79
chr1:8876479-8876978	26
chr1:8878378-8878877	118
chr1:8890421-8890920	38
chr1:8898717-8899216	73
chr1:8901439-8901938	76
chr1:8903925-8904424	73
chr1:8904555-8905054	42
chr1:8912233-8912732	30
chr1:8915335-8915834	51
chr1:8917601-8918100	108
chr1:8920373-8920872	42
chr1:8921704-8922203	5
chr1:8922748-8923247	73
chr1:8923989-8924488	71
chr1:8924921-8925420	76
chr1:8929422-8929921	127
chr1:8930986-8931485	42
chr1:8933471-8933970	36
chr1:8934164-8934663	5
chr1:8935578-8936077	31
chr1:8936671-8937170	107
chr1:8937848-8938347	95
chr1:8938828-8939327	79
chr1:8940654-8941153	5
chr1:8944923-8945422	100
chr1:8947472-8947971	38
chr1:8948188-8948687	9
chr1:8951222-8951721	122
chr1:8956858-8957357	64
chr1:8960150-8960649	7
chr1:8960688-8961187	12
chr1:8963394-8963893	75
chr1:8964151-8964650	133
chr1:8975346-8975845	65
chr1:8977408-8977907	73
chr1:8979142-8979641	19
chr1:8980248-8980747	115
chr1:8981721-8982220	121
chr1:8982436-8982935	38
chr1:8985574-8986073	110
chr1:8993485-8993984	116
chr1:8994986-8995485	91
chr1:8996781-8997280	146
chr1:8998969-8999468	81
chr1:9001891-9002390	121
chr1:9004690-9005189	31
chr1:9008029-9008528	100
chr1:9009191-9009690	64
chr1:9019759-9020258	83
chr1:9020516-9021015	100
chr1:9021326-9021825	76
chr1:9021939-9022438	19
chr1:9023285-9023784	108
chr1:9024233-9024732	38
chr1:9025565-9026064	38
chr1:9032661-9033160	16
chr1:9033288-9033787	76
chr1:9034232-9034731	96
chr1:9038235-9038734	32
chr1:9039663-9040162	133
chr1:9043777-9044276	54
chr1:9057444-9057943	24
chr1:9065025-9065524	12
chr1:9072509-9073008	110
chr1:9075774-9076273	95
chr1:9076857-9077356	31
chr1:9083346-9083845	88
chr1:9085336-9085835	101
chr1:9089987-9090486	78
chr1:9090969-9091468	83
chr1:9091909-9092408	49
chr1:9100719-9101218	110
chr1:9102464-9102963	31
chr1:9109095-9109594	51
chr1:9113832-9114331	42
chr1:9114418-9114917	101
chr1:9118290-9118789	119
chr1:9125143-9125642	5
chr1:9125685-9126184	5
chr1:9126187-9126686	10
chr1:9127343-9127842	4
chr1:9128008-9128507	4
chr1:9129298-9129797	74
chr1:9130282-9130781	4
chr1:9132427-9132926	31
chr1:9133252-9133751	122
chr1:9138852-9139351	95
chr1:9140753-9141252	15
chr1:9141617-9142116	84
chr1:9145459-9145958	118
chr1:9146222-9146721	38
chr1:9149766-9150265	73
chr1:9150837-9151336	112
chr1:9151915-9152414	58
chr1:9152691-9153190	58
chr1:9153777-9154276	32
chr1:9155763-9156262	31
chr1:9157079-9157578	31
chr1:9157771-9158270	122
chr1:9159283-9159782	91
chr1:9160276-9160775	100
chr1:9161365-9161864	42
chr1:9168272-9168771	37
chr1:9169417-9169916	7
chr1:9172288-9172787	5
chr1:9174426-9174925	104
chr1:9188965-9189464	116
chr1:9192051-9192550	100
chr1:9199645-9200144	141
chr1:9201361-9201860	28
chr1:9202381-9202880	85
chr1:9204787-9205286	96
chr1:9205427-9205926	31
chr1:9207173-9207672	79
chr1:9208779-9209278	73
chr1:9209298-9209797	121
chr1:9210146-9210645	9
chr1:9212624-9213123	99
chr1:9214327-9214826	103
chr1:9216202-9216701	83
chr1:9217672-9218171	104
chr1:9219110-9219609	69
chr1:9219745-9220244	18
chr1:9221332-9221831	118
chr1:9222089-9222588	64
chr1:9224271-9224770	92
chr1:9224916-9225415	112
chr1:9237391-9237890	143
chr1:9238328-9238827	126
chr1:9247839-9248338	79
chr1:9248389-9248888	103
chr1:9248913-9249412	122
chr1:9249540-9250039	69
chr1:9253984-9254483	54
chr1:9255164-9255663	107
chr1:9258005-9258504	19
chr1:9258678-9259177	118
chr1:9261421-9261920	51
chr1:9262088-9262587	107
chr1:9273988-9274487	16
chr1:9276182-9276681	64
chr1:9279135-9279634	85
chr1:9279706-9280205	79
chr1:9283023-9283522	95
chr1:9283576-9284075	101
chr1:9287131-9287630	79
chr1:9288722-9289221	76
chr1:9289706-9290205	51
chr1:9291489-9291988	44
chr1:9296942-9297441	111
chr1:9298270-9298769	110
chr1:9298975-9299474	71
chr1:9299496-9299995	5
chr1:9300568-9301067	100
chr1:9306115-9306614	18
chr1:9309521-9310020	80
chr1:9315798-9316297	84
chr1:9323198-9323697	31
chr1:9333871-9334370	71
chr1:9334989-9335488	100
chr1:9340392-9340891	12
chr1:9358709-9359208	112
chr1:9364753-9365252	17
chr1:9366558-9367057	150
chr1:9367720-9368219	71
chr1:9374286-9374785	135
chr1:9376232-9376731	6
chr1:9376790-9377289	52
chr1:9377293-9377792	50
chr1:9382233-9382732	50
chr1:9382767-9383266	95
chr1:9383664-9384163	37
chr1:9407941-9408440	127
chr1:9408897-9409396	73
chr1:9421833-9422332	52
chr1:9422972-9423471	120
chr1:9428819-9429318	16
chr1:9435619-9436118	44
chr1:9437604-9438103	101
chr1:9438422-9438921	69
chr1:9441688-9442187	106
chr1:9442889-9443388	66
chr1:9447448-9447947	69
chr1:9448982-9449481	123
chr1:9450472-9450971	61
chr1:9457368-9457867	50
chr1:9458486-9458985	11
[truncated: 998,000+ more rows]
