# Supplementary material for: Single-cell analysis of chromatin accessibility in the adult mouse brain
Source: Nature. 2023 Dec 13;624(7991):378–89. doi: 10.1038/s41586-023-06824-9 (PMC10719105; doi:10.1038/s41586-023-06824-9)
Supplement: Supplementary file 3 — Supplementary Tables 1–25 and their legends. [file 41586_2023_6824_MOESM3_ESM.zip › 2023-03-05453B-s3/SI Tables/SI Table 11 Association of cis regulatory modules with cell subclasses.txt]

subclass	module
ABC_NN	143
ACB-BST-FS_D1_Gaba	55
ADP-MPO_Trp73_Glut	68
AD_Serpinb7_Glut	79
AHN-RCH-LHA_Otp_Fezf1_Glut	93
AHN-SBPV-PVHd_Pdrm12_Gaba	55
AHN_Onecut3_Gaba	102
APN_C1ql2_Glut	82
APN_C1ql4_Glut	83
ARH-PVi_Six6_Dopa-Gaba	102
ARH-PVp_Tbx3_Glut	71
AVPV-MEPO-SFO_Tbr1_Glut	67
AV_Col27a1_Glut	79
Astro-CB_NN	131
Astro-NT_NN	134
Astro-OLF_NN	133
Astro-TE_NN	134
Astroependymal_NN	132
BAM_NN	150
BST-MPN_Six3_Nrgn_Gaba	70
BST-SI-AAA_Six3_Slc22a3_Gaba	57
BST-po_Iigp1_Glut	63
BST_Tac2_Gaba	55
Bergmann_NN	129
CA1-ProS_Glut	11
CA2-FC-IG_Glut	18
CA3_Glut	12
CBX_MLI_Cdh22_Gaba	126
CBX_MLI_Megf11_Gaba	125
CBX_Purkinje_Gaba	127
CB_Granule_Glut	128
CB_PLI_Gly-Gaba	124
CEA-AAA-BST_Six3_Sp9_Gaba	54
CEA-BST_Ebf1_Pdyn_Gaba	54
CEA-BST_Rai14_Pdyn_Crh_Gaba	56
CEA-BST_Six3_Cyp26b1_Gaba	54
CHOR_NN	138
CLA-EPd-CTX_Car3_Glut	3
CM-IAD-CL-PCN_Sema5b_Glut	81
COAa-PAA-MEA_Barhl2_Glut	48
COAp_Grxcr2_Glut	8
CS-PRNr-DR_En1_Sox2_Gaba	113
CS-RPO_Meis2_Gaba	93
CT_SUB_Glut	21
CU-ECU-SPVI_Foxb1_Glut	104
CUN-PPN_Evx2_Meis2_Glut	93
DCO_Il22_Gly-Gaba	123
DCO_UBC_Glut	106
DC_NN	148
DG-PIR_Ex_IMN	27
DG_Glut	26
DMH-LHA_Gsx1_Gaba	61
DMH-LHA_Vgll2_Glut	72
DMH_Prdm13_Gaba	61
DMX_VII_Tbx20_Chol	108
DTN-LDT-IPN_Otp_Pax3_Gaba	93
ENTmv-PA-COAp_Glut	10
Endo_NN	147
Ependymal_NN	139
GPe-SI_Sox6_Cyp26b1_Gaba	43
GPi_Tbr1_Cngb3_Gaba-Glut	65
HB_Calcb_Chol	118
HPF_CR_Glut	25
HY_Gnrh1_Glut	136
Hypendymal_NN	137
IA_Mgp_Gaba	48
IC_Six3_En2_Gaba	93
IC_Tfap2d_Maf_Glut	86
IF-RL-CLI-PAG_Foxa1_Glut	77
IO_Fgl2_Glut	109
IPN-LDT_Vsx2_Nkx6-1_Glut	77
IPN_Otp_Crisp1_Gaba	100
IT_AON-TT-DP_Glut	6
IT_EP-CLA_Glut	4
L2-3_IT_CTX_Glut	5
L2-3_IT_ENT_Glut	7
L2-3_IT_PIR-ENTl_Glut	6
L2-3_IT_PPP_Glut	14
L2-3_IT_RSP_Glut	14
L2_IT_ENT-po_Glut	7
L2_IT_PPP-APr_Glut	13
L4-5_IT_CTX_Glut	5
L4_RSP-ACA_Glut	15
L5-6_IT_TPE-ENT_Glut	4
L5_ET_CTX_Glut	17
L5_IT_CTX_Glut	5
L5_NP_CTX_Glut	22
L5_PPP_Glut	16
L6_CT_CTX_Glut	20
L6_IT_CTX_Glut	3
L6b-CT_ENT_Glut	19
L6b_CTX_Glut	19
L6b_EPd_Glut	19
LA-BLA-BMA-PA_Glut	12
LDT-DTN_Gata3_Nfix_Gaba	112
LDT-PCG-CS_Gata3_Lhx1_Gaba	113
LDT-PCG_Vsx2_Lhx4_Glut	77
LGv-SPFp-SPFm_Nkx2-2_Tcf7l2_Gaba	95
LGv-ZI_Otx2_Gaba	102
LHA-AHN-PVH_Otp_Trh_Glut	70
LHA_Barhl2_Glut	68
LHA_Pmch_Glut	74
LH_Pou4f1_Sox1_Glut	78
LSX_Nkx2-1_Gaba	50
LSX_Otx2_Gaba	50
LSX_Prdm12_Slit2_Gaba	50
LSX_Prdm12_Zeb2_Gaba	51
LSX_Sall3_Lmo1_Gaba	51
LSX_Sall3_Pax6_Gaba	49
Lamp5_Gaba	36
Lamp5_Lhx6_Gaba	36
Lymphoid_NN	146
MARN-GRN_Pyy_Glut	93
MB-MY_Tph2_Glut-Sero	113
MB-ant-ve_Dmrta2_Glut	102
MEA-BST_Lhx6_Nfib_Gaba	58
MEA-BST_Lhx6_Nr2e1_Gaba	52
MEA-BST_Lhx6_Sp9_Gaba	58
MEA-BST_Otp_Zic2_Glut	70
MEA-BST_Sox6_Gaba	70
MEA-COA-BMA_Ccdc42_Glut	70
MEA_Otp_Foxp2_Glut	69
MEA_Slc17a7_Glut	8
MG-POL-SGN_Nts_Glut	81
MH_Tac2_Glut	78
MPN-MPO-LPO_Lhx6_Zfhx3_Gaba	58
MPN-MPO-PVpo_Hmx2_Glut	71
MPO-ADP_Lhx8_Gaba	102
MRN-VTN-PPN_Pax5_Cdh23_Gaba	93
MRN_Pou3f1_C1ql4_Glut	83
MS-SF_Bsx_Glut	66
MV-SPIV-PRP_Dmbx1_Gly-Gaba	119
MV-SPIV_Zic4_Neurod2_Glut	116
MV_Pax6_Gly-Gaba	121
MV_Xdh_Gly-Gaba	119
MY_Lhx1_Gly-Gaba	93
MY_Prox1_Lmo7_Gly-Gaba	77
Microglia_NN	149
ND-INC_Foxd2_Glut	101
NDB-SI-MA-STRv_Lhx8_Gaba	42
NDB-SI-ant_Prdm12_Gaba	49
NLL-SOC_Spp1_Glut	104
NLL_Gata3_Gly-Gaba	104
NLOT_Rho_Glut	9
NP_PPP_Glut	23
NP_SUB_Glut	22
NTS-MDRNd_Prox1_Zic1_Gly-Gaba	120
NTS-PARN_Neurod2_Gly-Gaba	116
NTS_Dbh_Glut	107
NTS_Mbnl3_Glut	116
NTS_Phox2b_Glut	116
OB-STR-CTX_Inh_IMN	33
OB-in_Frmd7_Gaba	29
OB-mi_Frmd7_Gaba	31
OB-out_Frmd7_Gaba	30
OB_Dopa-Gaba	32
OB_Eomes_Ms4a15_Glut	24
OB_Meis2_Thsd7b_Gaba	47
OB_Trdn_Gaba	28
OEC_NN	140
OPC_NN	141
OT_D3_Folh1_Gaba	44
Oligo_NN	142
PAG-MRN-RN_Foxa2_Gaba	93
PAG-MRN_Pou3f1_Glut	113
PAG-MRN_Tfap2b_Glut	85
PAG-ND-PCG_Onecut1_Gaba	93
PAG-PPN_Pax5_Sox21_Gaba	94
PAG-RN_Nkx2-2_Otx1_Gaba	93
PAG-SC_Neurod2_Meis2_Glut	77
PAG-SC_Pou4f1_Zic1_Glut	86
PAG_Pou4f1_Bnc2_Glut	85
PAG_Pou4f1_Ebf2_Glut	86
PAG_Pou4f2_Glut	85
PAG_Pou4f2_Mesi2_Glut	113
PAG_Pou4f3_Glut	77
PAG_Ucn_Glut	92
PAL-STR_Gaba-Chol	42
PARN-MDRNd-NTS_Gbx2_Gly-Gaba	116
PAS-MV_Ebf2_Gly-Gaba	121
PBG_Mtnr1a_Glut-Chol	90
PB_Evx2_Glut	93
PB_Lmx1a_Glut	93
PB_Sst_Gly-Gaba	77
PCG-PRNr_Vsx2_Nkx6-1_Glut	93
PDTg-PCG_Pax6_Gaba	77
PF_Fzd5_Glut	82
PG-TRN-LRN_Fat2_Glut	105
PH-LHA_Foxb1_Glut	102
PH-SUM_Foxa1_Glut	77
PH-an_Pitx2_Glut	77
PH-ant-LHA_Otp_Bsx_Glut	77
PH_Pitx2_Glut	101
PMv-TMv_Pitx2_Glut	76
POR_Gata3_Gly-Gaba	115
POR_Spp1_Gly-Gaba	114
PPN-CUN-PCG_Otp_En1_Gaba	93
PPY-PGRNl_Vip_Glyc-Gaba	93
PRC-PAG_Pax6_Glut	115
PRC-PAG_Tcf7l2_Irx2_Glut	85
PRNc_Otp_Gly-Gaba	93
PRNr_Otp_Nfib_Glut	77
PRP_Gata3_Slc6a5_Gly-Gaba	117
PRP_Otp_Gly-Gaba	93
PRT_Mecom_Gaba	95
PRT_Tcf7l2_Gaba	95
PSV_Pvalb_Lhx2_Glut	103
PVH-SO-PVa_Otp_Glut	75
PVHd-SBPV_Six3_Prox1_Gaba	59
PVR_Six3_Sox3_Gaba	66
PVT-PT_Ntrk1_Glut	80
PVpo-VMPO-MPN_Hmx2_Gaba	71
Peri_NN	145
Pineal_Crx_Glut	135
Pvalb_Gaba	37
Pvalb_chandelier_Gaba	37
RE-Xi_Nox4_Glut	81
RHP-COA_Ndnf_Gaba	35
RN_Spp1_Glut	119
RPA_Pax6_Hoxb5_Gly-Gaba	116
RT-ZI_Gnb3_Gaba	59
SBPV-PVa_Six6_Satb2_Gaba	62
SC-PAG_Lef1_Emx2_Gaba	97
SCH_Six6_Cdc14a_Gaba	60
SC_Bnc2_Glut	89
SC_Lef1_Otx2_Gaba	97
SC_Otx2_Gcnt4_Gaba	96
SC_Tnnt1_Gli3_Gaba	98
SCdg-PAG_Tfap2b_Glut	87
SCig-an-PPT_Foxb1_Glut	87
SCig_Foxb1_Glut	87
SCig_Foxb1_Otx2_Glut	84
SCig_Tfap2b_Chrnb3_Glut	87
SCiw_Pitx2_Glut	98
SCm-PAG_Cdh23_Gaba	97
SCop_Pou4f2_Neurod2_Glut	88
SCop_Sln_Glut	91
SCs_Dmbx1_Gaba	97
SCs_Lef1_Gli3_Gaba	98
SCs_Pax7_Nfia_Gaba	97
SCsg_Gabrr2_Gaba	99
SCsg_Pde5a_Glut	89
SI-MA-ACB_Ebf1_Bnc2_Gaba	53
SI-MA-LPO-LHA_Skor1_Glut	68
SI-MPO-LPO_Lhx8_Gaba	42
SMC_NN	145
SNc-VTA-RAmb_Foxa1_Dopa	101
SNr-VTA_Pax5_Npas1_Gaba	94
SNr_Six3_Gaba	98
SPA-SPFm-SPFp-POL-PIL-PoT_Sp9_Glut	82
SPVI-SPVC_Sall3_Lhx1_Gly-Gaba	122
SPVI-SPVC_Sall3_Nfib_Gly-Gaba	122
SPVI-SPVC_Tlx3_Ebf3_Glut	116
SPVO_Mafa_Meis2_Glut	111
STN-PSTN_Pitx2_Glut	86
STR-PAL_Chst9_Gaba	46
STR_D1_Gaba	45
STR_D1_Sema5a_Gaba	46
STR_D2_Gaba	45
STR_Lhx8_Gaba	40
STR_Prox1_Lhx6_Gaba	39
SUB-ProS_Glut	17
Sncg_Gaba	35
Sst_Chodl_Gaba	41
Sst_Gaba	38
TH_Prkcd_Grin2c_Glut	81
TRS-BAC_Sln_Glut	64
TU-ARH_Otp_Six6_Gaba	71
Tanycyte_NN	130
VCO_Mafa_Meis2_Glut	110
VLMC_NN	144
VMH_Fezf1_Glut	73
VMH_Nr5a1_Glut	73
Vip_Gaba	34
ZI_Pax6_Gaba	93
