# Supplementary material for: Single-cell analysis of chromatin accessibility in the adult mouse brain
Source: Nature. 2023 Dec 13;624(7991):378–89. doi: 10.1038/s41586-023-06824-9 (PMC10719105; doi:10.1038/s41586-023-06824-9)
Supplement: Supplementary file 3 — Supplementary Tables 1–25 and their legends. [file 41586_2023_6824_MOESM3_ESM.zip › 2023-03-05453B-s3/SI Tables/SI Table 12 Summary of all the co-accessible cCRE pairs.txt]

subclass	totalconns	ndistal2distal	nproximal2proximal	nproximal2distal	ngeneInpdc	ncCREsInpdc
ABC_NN	353647	191874	41975	119798	10709	24446
ACB-BST-FS_D1_Gaba	144876	77476	22788	44612	8833	12033
ADP-MPO_Trp73_Glut	64161	14835	24316	25010	7412	6141
AD_Serpinb7_Glut	234767	131443	30410	72914	8886	16410
AHN_Onecut3_Gaba	99501	34788	26638	38075	8094	9183
AHN-RCH-LHA_Otp_Fezf1_Glut	76453	23465	24156	28832	7453	7116
AHN-SBPV-PVHd_Pdrm12_Gaba	77300	26382	20546	30372	8429	8510
APN_C1ql2_Glut	172673	87166	30827	54680	9158	13646
APN_C1ql4_Glut	161511	79912	31303	50296	8519	11976
ARH-PVi_Six6_Dopa-Gaba	56108	9524	24580	22004	6601	5101
ARH-PVp_Tbx3_Glut	104055	36422	26338	41295	9355	10420
Astro-CB_NN	202466	88888	33890	79688	11381	17991
Astroependymal_NN	153945	64606	28781	60558	10497	13965
Astro-NT_NN	340253	175128	44999	120126	9439	23882
Astro-OLF_NN	26823	6913	8480	11430	3883	3310
Astro-TE_NN	545851	297707	54766	193378	12756	40648
AV_Col27a1_Glut	182081	78383	32658	71040	10597	16124
AVPV-MEPO-SFO_Tbr1_Glut	72795	24770	18772	29253	8023	8267
BAM_NN	198571	71370	43504	83697	9981	14417
Bergmann_NN	199309	80782	37632	80895	11555	17426
BST-MPN_Six3_Nrgn_Gaba	143681	70944	25329	47408	8838	12203
BST-po_Iigp1_Glut	47127	14668	14324	18135	6054	5344
BST-SI-AAA_Six3_Slc22a3_Gaba	70141	22836	19250	28055	8061	7942
BST_Tac2_Gaba	104771	37914	31121	35736	5688	6481
CA1-ProS_Glut	586113	381534	48317	156262	8273	28839
CA2-FC-IG_Glut	532565	318330	59181	155054	9999	24844
CA3_Glut	678357	457696	55421	165240	7996	29542
CB_Granule_Glut	381864	149638	74574	157652	9353	21504
CB_PLI_Gly-Gaba	302534	188144	37748	76642	11018	17734
CBX_MLI_Cdh22_Gaba	29896	5964	12338	11594	4075	3161
CBX_MLI_Megf11_Gaba	145327	52640	36163	56524	6342	9577
CBX_Purkinje_Gaba	183261	95967	22920	64374	10646	17913
CEA-AAA-BST_Six3_Sp9_Gaba	159461	89532	24972	44957	6944	10784
CEA-BST_Ebf1_Pdyn_Gaba	213365	128086	28574	56705	6528	12209
CEA-BST_Rai14_Pdyn_Crh_Gaba	82801	33690	19364	29747	8127	8190
CEA-BST_Six3_Cyp26b1_Gaba	278161	184024	27102	67035	8217	16325
CHOR_NN	372835	173509	50924	148402	13028	28127
CLA-EPd-CTX_Car3_Glut	487229	306015	52736	128478	7214	21508
CM-IAD-CL-PCN_Sema5b_Glut	372763	221655	43078	108030	8336	20216
COAa-PAA-MEA_Barhl2_Glut	398075	264200	47716	86159	6610	15390
COAp_Grxcr2_Glut	215169	118844	30552	65773	10347	16225
CS-PRNr-DR_En1_Sox2_Gaba	69591	22435	21792	25364	5823	5825
CS-RPO_Meis2_Gaba	78725	25254	23818	29653	7036	7176
CT_SUB_Glut	112625	56428	18764	37433	8407	10688
CU-ECU-SPVI_Foxb1_Glut	133685	67864	23917	41904	7299	10002
CUN-PPN_Evx2_Meis2_Glut	164937	78400	37865	48672	9249	11142
DC_NN	19736	4204	7202	8330	3256	2592
DCO_Il22_Gly-Gaba	107167	70886	7958	28323	5707	8999
DCO_UBC_Glut	153125	53706	37204	62215	9951	12460
DG_Glut	609623	361153	62886	185584	9744	32793
DG-PIR_Ex_IMN	292629	156510	50663	85456	8820	16167
DMH-LHA_Gsx1_Gaba	88943	27788	27284	33871	7304	7489
DMH-LHA_Vgll2_Glut	114679	53951	22794	37934	9008	10394
DMH_Prdm13_Gaba	59036	13712	21394	23930	7575	6242
DMX_VII_Tbx20_Chol	10997	3013	3806	4178	1921	1648
DTN-LDT-IPN_Otp_Pax3_Gaba	218563	126492	37737	54334	6304	10422
Endo_NN	174739	66062	40271	68406	9685	14156
ENTmv-PA-COAp_Glut	301479	190870	26810	83799	11663	23906
Ependymal_NN	300147	144250	42129	113768	12203	23953
GPe-SI_Sox6_Cyp26b1_Gaba	92095	30784	25573	35738	8683	9027
GPi_Tbr1_Cngb3_Gaba-Glut	65661	20576	18380	26705	7694	7594
HB_Calcb_Chol	87401	47824	11064	28513	7215	9608
HPF_CR_Glut	100861	37918	22676	40267	9314	10520
HY_Gnrh1_Glut	24642	3906	11324	9412	3613	2626
IA_Mgp_Gaba	73793	29544	18634	25615	7430	7032
IC_Six3_En2_Gaba	150229	65568	36477	48184	5512	8095
IC_Tfap2d_Maf_Glut	442443	325873	29888	86682	6373	18317
IF-RL-CLI-PAG_Foxa1_Glut	110445	46226	26560	37659	6659	8520
IO_Fgl2_Glut	192271	90748	31268	70255	11145	18136
IPN-LDT_Vsx2_Nkx6-1_Glut	85745	26826	25166	33753	5805	6659
IPN_Otp_Crisp1_Gaba	187345	103880	24618	58847	10658	16542
IT_AON-TT-DP_Glut	538497	363010	50123	125364	8113	25013
IT_EP-CLA_Glut	353175	206720	46847	99608	6597	16525
L2-3_IT_CTX_Glut	1039995	684321	84424	271250	9193	42544
L2-3_IT_ENT_Glut	578971	449512	30922	98537	6541	20737
L2-3_IT_PIR-ENTl_Glut	856429	613882	57160	185387	7828	33739
L2-3_IT_PPP_Glut	380035	273196	30942	75897	6604	14906
L2-3_IT_RSP_Glut	398391	229730	46358	122303	9069	23495
L2_IT_ENT-po_Glut	478285	342014	33095	103176	8025	23476
L2_IT_PPP-APr_Glut	358363	228808	30295	99260	11882	26085
L4-5_IT_CTX_Glut	1010895	719160	69114	222621	9484	39444
L4_RSP-ACA_Glut	273131	151925	30844	90362	8264	18589
L5-6_IT_TPE-ENT_Glut	502899	360088	43177	99634	6376	18117
L5_ET_CTX_Glut	777259	540875	60466	175918	7270	29217
L5_IT_CTX_Glut	909933	621891	76400	211642	8550	30625
L5_NP_CTX_Glut	267061	125680	45191	96190	7726	15983
L5_PPP_Glut	35622	12216	9362	14044	4716	4511
L6b-CT_ENT_Glut	256145	165220	27559	63366	6239	13177
L6b_CTX_Glut	378691	233184	41912	103595	7343	19091
L6b_EPd_Glut	191259	92314	37813	61132	6096	10120
L6_CT_CTX_Glut	696929	445038	60472	191419	8924	34109
L6_IT_CTX_Glut	751725	506175	60190	185360	9110	33583
LA-BLA-BMA-PA_Glut	619101	473814	45241	100046	6386	18895
Lamp5_Gaba	299785	158098	45234	96453	6995	16707
Lamp5_Lhx6_Gaba	132045	56566	28564	46915	7794	10269
LDT-DTN_Gata3_Nfix_Gaba	116369	46368	26250	43751	9708	11582
LDT-PCG-CS_Gata3_Lhx1_Gaba	85035	33372	19545	32118	8378	9520
LDT-PCG_Vsx2_Lhx4_Glut	106691	52730	21963	31998	6307	7957
LGv-SPFp-SPFm_Nkx2-2_Tcf7l2_Gaba	132689	60102	29742	42845	7515	9823
LGv-ZI_Otx2_Gaba	241937	136800	38803	66334	8992	15076
LHA-AHN-PVH_Otp_Trh_Glut	100833	39380	26526	34927	7974	8946
LHA_Barhl2_Glut	62113	16004	22940	23169	7010	5911
LHA_Pmch_Glut	122395	57892	21074	43429	9564	12208
LH_Pou4f1_Sox1_Glut	83602	33068	19904	30630	7464	8056
LSX_Nkx2-1_Gaba	456051	323776	36398	95877	7151	20813
LSX_Otx2_Gaba	323653	217140	29087	77426	8565	19304
LSX_Prdm12_Slit2_Gaba	475187	336700	38477	100010	7454	21997
LSX_Prdm12_Zeb2_Gaba	395531	265684	42277	87570	6391	16017
LSX_Sall3_Lmo1_Gaba	226397	134517	33838	58042	6441	11478
LSX_Sall3_Pax6_Gaba	265877	157514	32103	76260	10705	19499
Lymphoid_NN	50373	14581	15796	19996	5642	5107
MARN-GRN_Pyy_Glut	74195	18428	27334	28433	6188	5730
MB-ant-ve_Dmrta2_Glut	151039	73808	26486	50745	8728	12581
MB-MY_Tph2_Glut-Sero	121747	41872	36935	42940	5730	7102
MEA-BST_Lhx6_Nfib_Gaba	214981	134736	23865	56380	7774	14350
MEA-BST_Lhx6_Nr2e1_Gaba	57114	13370	21382	22362	7030	5754
MEA-BST_Lhx6_Sp9_Gaba	157140	92316	21068	43756	8299	12078
MEA-BST_Otp_Zic2_Glut	136859	62074	25869	48916	10267	13646
MEA-BST_Sox6_Gaba	141465	79354	24076	38035	6509	9152
MEA-COA-BMA_Ccdc42_Glut	302553	198582	29527	74444	7165	16675
MEA_Otp_Foxp2_Glut	157067	78977	23638	54452	10625	15657
MEA_Slc17a7_Glut	425111	299759	43906	81446	7133	15947
MG-POL-SGN_Nts_Glut	221259	124667	24202	72390	11407	20000
MH_Tac2_Glut	167607	69908	37951	59748	6866	10577
Microglia_NN	418263	186050	63255	168958	12747	31325
MPN-MPO-LPO_Lhx6_Zfhx3_Gaba	109117	47088	22981	39048	8810	10488
MPN-MPO-PVpo_Hmx2_Glut	83626	27086	23950	32590	8775	8736
MPO-ADP_Lhx8_Gaba	89751	37889	21002	30860	6805	7822
MRN_Pou3f1_C1ql4_Glut	71997	24811	18748	28438	7999	8194
MRN-VTN-PPN_Pax5_Cdh23_Gaba	68550	16594	23950	28006	7768	6890
MS-SF_Bsx_Glut	155829	80596	25356	49877	9168	13136
MV_Pax6_Gly-Gaba	63817	26115	12652	25050	7197	8118
MV-SPIV-PRP_Dmbx1_Gly-Gaba	148389	63270	35204	49915	9266	10578
MV-SPIV_Zic4_Neurod2_Glut	115635	51484	25437	38714	8000	9741
MV_Xdh_Gly-Gaba	68293	28252	15132	24909	6995	7603
MY_Lhx1_Gly-Gaba	166625	78334	36139	52152	5572	8789
MY_Prox1_Lmo7_Gly-Gaba	75843	24636	21820	29387	7745	7794
NDB-SI-ant_Prdm12_Gaba	349675	205650	43966	100059	11077	23284
NDB-SI-MA-STRv_Lhx8_Gaba	260869	148916	41917	70036	6302	12871
ND-INC_Foxd2_Glut	179953	86930	31780	61243	9871	15001
NLL_Gata3_Gly-Gaba	255235	157646	26310	71279	7841	16409
NLL-SOC_Spp1_Glut	234567	134582	23541	76444	11079	20478
NLOT_Rho_Glut	231192	136162	23294	71736	11397	21062
NP_PPP_Glut	66822	24808	15344	26670	7343	7844
NP_SUB_Glut	110742	42890	25192	42660	8281	9702
NTS_Dbh_Glut	3821	1409	1108	1304	704	605
NTS_Mbnl3_Glut	94374	35648	22940	35786	8781	10007
NTS-MDRNd_Prox1_Zic1_Gly-Gaba	119465	48908	22797	47760	9498	12052
NTS-PARN_Neurod2_Gly-Gaba	140594	73958	25136	41500	7423	10276
NTS_Phox2b_Glut	101291	36754	28836	35701	5493	6581
OB_Dopa-Gaba	50303	13097	17740	19466	6270	5232
OB_Eomes_Ms4a15_Glut	234585	133546	29244	71795	10981	18940
OB-in_Frmd7_Gaba	252583	112348	49153	91082	9396	16857
OB_Meis2_Thsd7b_Gaba	113780	41126	30566	42088	9424	10234
OB-mi_Frmd7_Gaba	8342	1422	4024	2896	1386	1020
OB-out_Frmd7_Gaba	94844	31346	26720	36778	8479	8827
OB-STR-CTX_Inh_IMN	204464	80238	47938	76288	7921	11975
OB_Trdn_Gaba	104304	36736	26618	40950	9003	9774
OEC_NN	42807	12145	12798	17864	5448	5047
Oligo_NN	555963	316990	52767	186206	11881	39556
OPC_NN	320585	145108	48712	126765	9642	24016
OT_D3_Folh1_Gaba	249659	116104	50321	83234	9204	14490
PAG-MRN_Pou3f1_Glut	204369	110804	33521	60044	7147	12179
PAG-MRN-RN_Foxa2_Gaba	189707	89908	37783	62016	7501	12254
PAG-MRN_Tfap2b_Glut	100653	36714	26080	37859	7067	8411
PAG-ND-PCG_Onecut1_Gaba	84425	21584	30327	32514	5727	5561
PAG_Pou4f1_Bnc2_Glut	87165	30828	22900	33437	7542	8382
PAG_Pou4f1_Ebf2_Glut	122053	57708	28249	36096	5557	7326
PAG_Pou4f2_Glut	124487	59754	26885	37848	5433	7321
PAG_Pou4f2_Mesi2_Glut	93853	35438	25002	33413	6059	6910
PAG_Pou4f3_Glut	128401	55428	30928	42045	6439	8326
PAG-PPN_Pax5_Sox21_Gaba	137885	72336	24364	41185	8387	10243
PAG-RN_Nkx2-2_Otx1_Gaba	149883	71682	30271	47930	6171	9521
PAG-SC_Neurod2_Meis2_Glut	83595	31926	23662	28007	5885	6221
PAG-SC_Pou4f1_Zic1_Glut	144281	75302	27631	41348	5628	8081
PAG_Ucn_Glut	88165	44498	13728	29939	7415	9257
PAL-STR_Gaba-Chol	311939	177890	47961	86088	8918	17187
PARN-MDRNd-NTS_Gbx2_Gly-Gaba	107305	46916	22958	37431	7998	9703
PAS-MV_Ebf2_Gly-Gaba	140419	66542	26269	47608	8649	11765
PB_Evx2_Glut	174735	99594	29779	45362	5705	9353
PBG_Mtnr1a_Glut-Chol	103343	57214	13158	32971	7583	10222
PB_Lmx1a_Glut	78073	24014	22482	31577	7312	7508
PB_Sst_Gly-Gaba	83584	35150	17194	31240	8172	9624
PCG-PRNr_Vsx2_Nkx6-1_Glut	119411	46082	30311	43018	5890	8142
PDTg-PCG_Pax6_Gaba	65375	20754	20226	24395	7247	6767
Peri_NN	250627	118318	37056	95253	11791	20548
PF_Fzd5_Glut	160951	72959	34840	53152	6714	10281
PG-TRN-LRN_Fat2_Glut	365449	199818	49812	115819	6340	16944
PH-an_Pitx2_Glut	57027	13586	20408	23033	7280	6142
PH-ant-LHA_Otp_Bsx_Glut	75003	23608	21593	29802	7566	7684
PH-LHA_Foxb1_Glut	96341	35376	27525	33440	5678	6672
PH_Pitx2_Glut	167015	83964	25741	57310	9891	15196
PH-SUM_Foxa1_Glut	55923	15897	18270	21756	6865	6078
Pineal_Crx_Glut	158491	69183	23900	65408	10792	16689
PMv-TMv_Pitx2_Glut	25091	4365	10574	10152	3869	3030
POR_Gata3_Gly-Gaba	112315	69542	11581	31192	7363	10316
POR_Spp1_Gly-Gaba	96397	44582	15238	36577	8276	10958
PPN-CUN-PCG_Otp_En1_Gaba	79751	25672	23141	30938	7285	7726
PPY-PGRNl_Vip_Glyc-Gaba	76892	26782	20426	29684	6715	7340
PRC-PAG_Pax6_Glut	195651	86044	39919	69688	5998	11704
PRC-PAG_Tcf7l2_Irx2_Glut	100373	38894	25023	36456	7273	8602
PRNc_Otp_Gly-Gaba	123345	52846	29578	40921	6264	8332
PRNr_Otp_Nfib_Glut	58559	13732	21612	23215	6933	5888
PRP_Gata3_Slc6a5_Gly-Gaba	55455	16691	15916	22848	6745	6556
PRP_Otp_Gly-Gaba	124519	52086	31206	41227	7563	8991
PRT_Mecom_Gaba	135141	67872	25976	41293	8467	10987
PRT_Tcf7l2_Gaba	156965	84666	27515	44784	6310	9866
PSV_Pvalb_Lhx2_Glut	179275	89529	31368	58378	7676	12381
Pvalb_chandelier_Gaba	168763	57446	42715	68602	9655	13494
Pvalb_Gaba	402741	214080	56897	131764	7565	21529
PVHd-SBPV_Six3_Prox1_Gaba	120229	49578	28219	42432	7360	9755
PVH-SO-PVa_Otp_Glut	200095	107798	31216	61081	10567	16001
PVpo-VMPO-MPN_Hmx2_Gaba	120012	55220	25482	39310	6861	9206
PVR_Six3_Sox3_Gaba	92415	34008	22986	35421	8427	9249
PVT-PT_Ntrk1_Glut	229149	138481	27038	63630	6680	14120
RE-Xi_Nox4_Glut	242395	142800	33324	66271	7029	14173
RHP-COA_Ndnf_Gaba	162871	78638	31507	52726	8602	12342
RN_Spp1_Glut	182121	84930	40603	56588	5833	9611
RPA_Pax6_Hoxb5_Gly-Gaba	67047	19112	21588	26347	7291	6883
RT-ZI_Gnb3_Gaba	200745	99620	37157	63968	6098	11599
SBPV-PVa_Six6_Satb2_Gaba	61014	16696	20220	24098	7625	6540
SC_Bnc2_Glut	149519	75396	28571	45552	7317	10235
SCdg-PAG_Tfap2b_Glut	109329	44808	25192	39329	8243	9839
SCH_Six6_Cdc14a_Gaba	228232	115834	34146	78252	11881	20163
SCig-an-PPT_Foxb1_Glut	174049	103406	23839	46804	7036	11429
SCig_Foxb1_Glut	207587	129684	28891	49012	5902	10340
SCig_Foxb1_Otx2_Glut	84579	34737	17592	32250	8525	9702
SCig_Tfap2b_Chrnb3_Glut	191849	102774	27680	61395	10294	16316
SCiw_Pitx2_Glut	195459	118326	28147	48986	6269	10834
SC_Lef1_Otx2_Gaba	109117	44836	23588	40693	8309	10116
SCm-PAG_Cdh23_Gaba	206977	119048	32673	55256	6193	11415
SCop_Pou4f2_Neurod2_Glut	85627	38592	16522	30513	8169	9307
SCop_Sln_Glut	132413	70186	21476	40751	8178	11209
SC_Otx2_Gcnt4_Gaba	72813	23677	19704	29432	8330	8132
SC-PAG_Lef1_Emx2_Gaba	221215	121760	39027	60428	6135	11043
SCs_Dmbx1_Gaba	175877	96746	30991	48140	5620	9392
SCsg_Gabrr2_Gaba	215779	109310	43825	62644	6234	10983
SCsg_Pde5a_Glut	192219	115013	30430	46776	5862	9162
SCs_Lef1_Gli3_Gaba	185109	99862	30821	54426	7817	12429
SCs_Pax7_Nfia_Gaba	187613	113066	23533	51014	6311	11719
SC_Tnnt1_Gli3_Gaba	97869	42954	21925	32990	7441	8584
SI-MA-ACB_Ebf1_Bnc2_Gaba	69433	19003	23372	27058	7769	6779
SI-MA-LPO-LHA_Skor1_Glut	127231	66115	24506	36610	6261	8368
SI-MPO-LPO_Lhx8_Gaba	98401	33680	31674	33047	7148	6997
SMC_NN	266299	119768	45413	101118	10823	20396
Sncg_Gaba	200951	113189	31106	56656	6160	10984
SNc-VTA-RAmb_Foxa1_Dopa	315055	161152	61031	92872	6058	11888
SNr_Six3_Gaba	132277	53905	33066	45306	6693	8558
SNr-VTA_Pax5_Npas1_Gaba	106171	43312	24470	38389	7307	8996
SPA-SPFm-SPFp-POL-PIL-PoT_Sp9_Glut	260135	168538	31950	59647	8206	14439
SPVI-SPVC_Sall3_Lhx1_Gly-Gaba	166873	94992	20760	51121	9317	14540
SPVI-SPVC_Sall3_Nfib_Gly-Gaba	107608	53272	16602	37734	8679	11274
SPVI-SPVC_Tlx3_Ebf3_Glut	57681	19982	15908	21791	6612	6459
SPVO_Mafa_Meis2_Glut	119245	58527	17258	43460	8833	12307
Sst_Chodl_Gaba	198783	103880	35560	59343	8225	12811
Sst_Gaba	472641	302140	47935	122566	7703	24274
STN-PSTN_Pitx2_Glut	126393	58692	26517	41184	5927	8564
STR_D1_Gaba	390209	211330	51546	127333	8386	21339
STR_D1_Sema5a_Gaba	326601	163362	54209	109030	8273	17254
STR_D2_Gaba	602683	362990	61893	177800	9117	31180
STR_Lhx8_Gaba	108605	46280	23858	38467	8923	10252
STR-PAL_Chst9_Gaba	281345	166610	31037	83698	7506	16653
STR_Prox1_Lhx6_Gaba	216351	96577	42674	77100	9571	15707
SUB-ProS_Glut	394111	295081	25086	73944	7905	19216
Tanycyte_NN	204567	91360	33742	79465	11926	18497
TH_Prkcd_Grin2c_Glut	380295	225183	43902	111210	6550	18782
TRS-BAC_Sln_Glut	151333	56492	38876	55965	7492	10282
TU-ARH_Otp_Six6_Gaba	128937	63016	25866	40055	8215	10104
VCO_Mafa_Meis2_Glut	151199	92472	12627	46100	8898	14538
Vip_Gaba	297325	177210	34910	85205	7790	18007
VLMC_NN	508127	292250	49965	165912	10965	32050
VMH_Fezf1_Glut	257313	146452	31311	79550	12224	21540
VMH_Nr5a1_Glut	255381	163762	27366	64253	8388	16521
ZI_Pax6_Gaba	167271	90990	31339	44942	5855	9422
