# Supplementary material for: Single-cell analysis of chromatin accessibility in the adult mouse brain
Source: Nature. 2023 Dec 13;624(7991):378–89. doi: 10.1038/s41586-023-06824-9 (PMC10719105; doi:10.1038/s41586-023-06824-9)
Supplement: Supplementary file 3 — Supplementary Tables 1–25 and their legends. [file 41586_2023_6824_MOESM3_ESM.zip › 2023-03-05453B-s3/SI Tables/SI Table 13 Summary of all the gene-cCRE correlations/sa2subclass.ABC_NN.pdc.bedpe]

chr1	3672048	3672547	chr1	3552481	3552980	Xkr4|chr1:3552481-3552980	0.0714731612901889	.	.
chr1	4785497	4785996	chr1	5019201	5019700	Mrpl15|chr1:5019201-5019700	0.112376106698898	.	.
chr1	4857480	4857979	chr1	5183460	5183959	Tcea1|chr1:5183460-5183959	0.0982884455540228	.	.
chr1	4857480	4857979	chr1	5195627	5196126	Tcea1|chr1:5195627-5196126	0.0822777342450658	.	.
chr1	6214386	6214885	chr1	6188376	6188875	4732440D04Rik|chr1:6188376-6188875	0.126657838658676	.	.
chr1	6214386	6214885	chr1	6188907	6189406	4732440D04Rik|chr1:6188907-6189406	0.0910875016845429	.	.
chr1	6214386	6214885	chr1	6219600	6220099	4732440D04Rik|chr1:6219600-6220099	0.107832649367886	.	.
chr1	6214386	6214885	chr1	6272212	6272711	4732440D04Rik|chr1:6272212-6272711	0.169728571165111	.	.
chr1	6214899	6215398	chr1	6188376	6188875	4732440D04Rik|chr1:6188376-6188875	0.0929012402659624	.	.
chr1	6214899	6215398	chr1	6188907	6189406	4732440D04Rik|chr1:6188907-6189406	0.142982906654653	.	.
chr1	6214899	6215398	chr1	6219600	6220099	4732440D04Rik|chr1:6219600-6220099	0.107409081466946	.	.
chr1	6214899	6215398	chr1	6441268	6441767	4732440D04Rik|chr1:6441268-6441767	0.0844867120828889	.	.
chr1	7088594	7089093	chr1	7105020	7105519	Pcmtd1|chr1:7105020-7105519	0.0833382767342707	.	.
chr1	7088594	7089093	chr1	7139109	7139608	Pcmtd1|chr1:7139109-7139608	0.114652425530195	.	.
chr1	7397837	7398336	chr1	7105020	7105519	Gm26901|chr1:7105020-7105519	0.0664151032141374	.	.
chr1	9545042	9545541	chr1	9619425	9619924	Rrs1|chr1:9619425-9619924	0.148838895929756	.	.
chr1	9547814	9548313	chr1	9564420	9564919	Adhfe1|chr1:9564420-9564919	0.0845796359907056	.	.
chr1	9547814	9548313	chr1	9758125	9758624	Adhfe1|chr1:9758125-9758624	0.255881019097974	.	.
chr1	9547814	9548313	chr1	9772700	9773199	Adhfe1|chr1:9772700-9773199	0.0755793357539854	.	.
chr1	9547814	9548313	chr1	9851372	9851871	Adhfe1|chr1:9851372-9851871	0.0974436430570493	.	.
chr1	9630048	9630547	chr1	9564420	9564919	2610203C22Rik|chr1:9564420-9564919	0.064527463337421	.	.
chr1	9630048	9630547	chr1	9619425	9619924	2610203C22Rik|chr1:9619425-9619924	0.0842087765375649	.	.
chr1	9630048	9630547	chr1	9851372	9851871	2610203C22Rik|chr1:9851372-9851871	0.188768520711775	.	.
chr1	9700259	9700758	chr1	9619425	9619924	Mybl1|chr1:9619425-9619924	0.0722956098006017	.	.
chr1	9700259	9700758	chr1	9772700	9773199	Mybl1|chr1:9772700-9773199	0.0708675370574047	.	.
chr1	9700817	9701316	chr1	9619425	9619924	Mybl1|chr1:9619425-9619924	0.0776786088728743	.	.
chr1	9700817	9701316	chr1	9798873	9799372	Mybl1|chr1:9798873-9799372	0.0665090092622984	.	.
chr1	9700817	9701316	chr1	9806782	9807281	Mybl1|chr1:9806782-9807281	0.076574146394095	.	.
chr1	9747574	9748073	chr1	9798873	9799372	1700034P13Rik|chr1:9798873-9799372	0.0923151152419626	.	.
chr1	9747574	9748073	chr1	9798873	9799372	Vcpip1|chr1:9798873-9799372	0.0923151152419626	.	.
chr1	9748256	9748755	chr1	9822313	9822812	1700034P13Rik|chr1:9822313-9822812	0.149049540572551	.	.
chr1	9748256	9748755	chr1	9822313	9822812	Vcpip1|chr1:9822313-9822812	0.149049540572551	.	.
chr1	9748256	9748755	chr1	9848033	9848532	1700034P13Rik|chr1:9848033-9848532	0.152553065502424	.	.
chr1	9748256	9748755	chr1	9848033	9848532	Vcpip1|chr1:9848033-9848532	0.152553065502424	.	.
chr1	9798078	9798577	chr1	9564420	9564919	Sgk3|chr1:9564420-9564919	0.0705752997055905	.	.
chr1	9798078	9798577	chr1	9564420	9564919	Sgk3|chr1:9564420-9564919	0.0705752997055906	.	.
chr1	9798078	9798577	chr1	9565042	9565541	Sgk3|chr1:9565042-9565541	0.182624012186431	.	.
chr1	9943920	9944419	chr1	9564420	9564919	Snhg6|chr1:9564420-9564919	0.117698520635829	.	.
chr1	9943920	9944419	chr1	9565042	9565541	Snhg6|chr1:9565042-9565541	0.186344349600708	.	.
chr1	9943920	9944419	chr1	9619425	9619924	Snhg6|chr1:9619425-9619924	0.143695139698442	.	.
chr1	9943920	9944419	chr1	9952867	9953366	Snhg6|chr1:9952867-9953366	0.145940017766383	.	.
chr1	9967018	9967517	chr1	9798873	9799372	Tcf24|chr1:9798873-9799372	0.11172024914463	.	.
chr1	9968004	9968503	chr1	9848033	9848532	Tcf24|chr1:9848033-9848532	0.0957897759305973	.	.
chr1	10232855	10233354	chr1	10039501	10040000	Arfgef1|chr1:10039501-10040000	0.198082191767737	.	.
chr1	12670827	12671326	chr1	12295766	12296265	Gm29663|chr1:12295766-12296265	0.291414211979655	.	.
chr1	12670827	12671326	chr1	12403843	12404342	Gm29663|chr1:12403843-12404342	0.347474690749578	.	.
chr1	12670827	12671326	chr1	12416374	12416873	Gm29663|chr1:12416374-12416873	0.176292824363541	.	.
chr1	12670827	12671326	chr1	12507954	12508453	Gm29663|chr1:12507954-12508453	0.287545082295463	.	.
chr1	12670827	12671326	chr1	12507954	12508453	Gm29663|chr1:12507954-12508453	0.287545082295464	.	.
chr1	12670827	12671326	chr1	12612357	12612856	Gm29663|chr1:12612357-12612856	0.139608761899525	.	.
chr1	12670827	12671326	chr1	12640955	12641454	Gm29663|chr1:12640955-12641454	0.0660605278945163	.	.
chr1	12670827	12671326	chr1	12697932	12698431	Gm29663|chr1:12697932-12698431	0.102339509891054	.	.
chr1	12670827	12671326	chr1	12718098	12718597	Gm29663|chr1:12718098-12718597	0.0745877588096854	.	.
chr1	12670827	12671326	chr1	12734823	12735322	Gm29663|chr1:12734823-12735322	0.117737900092201	.	.
chr1	12691748	12692247	chr1	12397971	12398470	Sulf1|chr1:12397971-12398470	0.0724481249986587	.	.
chr1	12691748	12692247	chr1	12398479	12398978	Sulf1|chr1:12398479-12398978	0.152730564625417	.	.
chr1	12691748	12692247	chr1	12403843	12404342	Sulf1|chr1:12403843-12404342	0.0997078175970796	.	.
chr1	12691748	12692247	chr1	12697932	12698431	Sulf1|chr1:12697932-12698431	0.0776732069575675	.	.
chr1	12691748	12692247	chr1	12744641	12745140	Sulf1|chr1:12744641-12745140	0.0923844333339128	.	.
chr1	12692265	12692764	chr1	12295766	12296265	Sulf1|chr1:12295766-12296265	0.20750669059739	.	.
chr1	12692265	12692764	chr1	12398479	12398978	Sulf1|chr1:12398479-12398978	0.118876468768791	.	.
chr1	12692265	12692764	chr1	12403843	12404342	Sulf1|chr1:12403843-12404342	0.187470321502115	.	.
chr1	12692265	12692764	chr1	12416374	12416873	Sulf1|chr1:12416374-12416873	0.156801411101487	.	.
chr1	12692265	12692764	chr1	12507954	12508453	Sulf1|chr1:12507954-12508453	0.182769794157902	.	.
chr1	12692265	12692764	chr1	12640955	12641454	Sulf1|chr1:12640955-12641454	0.0799033049163582	.	.
chr1	12692265	12692764	chr1	12697932	12698431	Sulf1|chr1:12697932-12698431	0.0851688642263619	.	.
chr1	12692874	12693373	chr1	12285469	12285968	Sulf1|chr1:12285469-12285968	0.0694768878216584	.	.
chr1	12692874	12693373	chr1	12295766	12296265	Sulf1|chr1:12295766-12296265	0.101600835948989	.	.
chr1	12692874	12693373	chr1	12640955	12641454	Sulf1|chr1:12640955-12641454	0.0683521048030979	.	.
chr1	13372876	13373375	chr1	13372290	13372789	Ncoa2|chr1:13372290-13372789	0.247311543668042	.	.
chr1	13373516	13374015	chr1	13372290	13372789	Ncoa2|chr1:13372290-13372789	0.0651518595224427	.	.
chr1	13373516	13374015	chr1	13531462	13531961	Ncoa2|chr1:13531462-13531961	0.0761198817113841	.	.
chr1	13588843	13589342	chr1	13364515	13365014	Tram1|chr1:13364515-13365014	0.0939611074216571	.	.
chr1	13588843	13589342	chr1	13467801	13468300	Tram1|chr1:13467801-13468300	0.0673226633740935	.	.
chr1	13588843	13589342	chr1	13531462	13531961	Tram1|chr1:13531462-13531961	0.119418822125131	.	.
chr1	13588843	13589342	chr1	13647867	13648366	Tram1|chr1:13647867-13648366	0.0638480966134441	.	.
chr1	13589563	13590062	chr1	13647867	13648366	Tram1|chr1:13647867-13648366	0.0864330738539693	.	.
chr1	13589563	13590062	chr1	13706254	13706753	Tram1|chr1:13706254-13706753	0.118962945251158	.	.
chr1	13659706	13660205	chr1	13372290	13372789	Lactb2|chr1:13372290-13372789	0.111987353485623	.	.
chr1	13659706	13660205	chr1	13426757	13427256	Lactb2|chr1:13426757-13427256	0.118677068131368	.	.
chr1	13660314	13660813	chr1	13360608	13361107	Lactb2|chr1:13360608-13361107	0.0890580013509143	.	.
chr1	13660314	13660813	chr1	13647867	13648366	Lactb2|chr1:13647867-13648366	0.133525733062425	.	.
chr1	13660314	13660813	chr1	13669620	13670119	Lactb2|chr1:13669620-13670119	0.0817732131803559	.	.
chr1	14309549	14310048	chr1	14147287	14147786	Eya1|chr1:14147287-14147786	0.0999315611810291	.	.
chr1	14309549	14310048	chr1	14196472	14196971	Eya1|chr1:14196472-14196971	0.106598574546243	.	.
chr1	14309549	14310048	chr1	14244731	14245230	Eya1|chr1:14244731-14245230	0.0666848731791195	.	.
chr1	14309549	14310048	chr1	14244731	14245230	Eya1|chr1:14244731-14245230	0.0666848731791196	.	.
chr1	14309549	14310048	chr1	14293533	14294032	Eya1|chr1:14293533-14294032	0.0895443662023126	.	.
chr1	14309549	14310048	chr1	14406605	14407104	Eya1|chr1:14406605-14407104	0.0806670187438301	.	.
chr1	14309549	14310048	chr1	14422809	14423308	Eya1|chr1:14422809-14423308	0.101307493916262	.	.
chr1	14309549	14310048	chr1	14462463	14462962	Eya1|chr1:14462463-14462962	0.079523157311754	.	.
chr1	14309549	14310048	chr1	14504725	14505224	Eya1|chr1:14504725-14505224	0.0702454714721531	.	.
chr1	14310341	14310840	chr1	14001395	14001894	Eya1|chr1:14001395-14001894	0.0925231488430385	.	.
chr1	14310341	14310840	chr1	14129419	14129918	Eya1|chr1:14129419-14129918	0.080754591203072	.	.
chr1	14310341	14310840	chr1	14147287	14147786	Eya1|chr1:14147287-14147786	0.0648336657334163	.	.
chr1	14310341	14310840	chr1	14264813	14265312	Eya1|chr1:14264813-14265312	0.11326819862411	.	.
chr1	14310341	14310840	chr1	14337122	14337621	Eya1|chr1:14337122-14337621	0.112240705742186	.	.
chr1	14310341	14310840	chr1	14419072	14419571	Eya1|chr1:14419072-14419571	0.0970284724712072	.	.
chr1	14310341	14310840	chr1	14419072	14419571	Eya1|chr1:14419072-14419571	0.0970284724712073	.	.
chr1	14310341	14310840	chr1	14422809	14423308	Eya1|chr1:14422809-14423308	0.0811492579440276	.	.
chr1	14310341	14310840	chr1	14506500	14506999	Eya1|chr1:14506500-14506999	0.0750367539235197	.	.
chr1	14755218	14755717	chr1	14512462	14512961	Msc|chr1:14512462-14512961	0.159113928352482	.	.
chr1	14755218	14755717	chr1	14792855	14793354	Msc|chr1:14792855-14793354	0.12837601561906	.	.
chr1	15286608	15287107	chr1	15108032	15108531	Kcnb2|chr1:15108032-15108531	0.232937643285746	.	.
chr1	15286608	15287107	chr1	15133168	15133667	Kcnb2|chr1:15133168-15133667	0.154700446866855	.	.
chr1	15286608	15287107	chr1	15216763	15217262	Kcnb2|chr1:15216763-15217262	0.165947383012177	.	.
chr1	15286608	15287107	chr1	15308745	15309244	Kcnb2|chr1:15308745-15309244	0.336988200128468	.	.
chr1	15286608	15287107	chr1	15309395	15309894	Kcnb2|chr1:15309395-15309894	0.360891075109052	.	.
chr1	15286608	15287107	chr1	15423596	15424095	Kcnb2|chr1:15423596-15424095	0.114086478059702	.	.
chr1	15286608	15287107	chr1	15471491	15471990	Kcnb2|chr1:15471491-15471990	0.216009750411333	.	.
chr1	15805340	15805839	chr1	15565957	15566456	Terf1|chr1:15565957-15566456	0.0679819704940973	.	.
chr1	15805340	15805839	chr1	15576583	15577082	Terf1|chr1:15576583-15577082	0.150535141756089	.	.
chr1	15805340	15805839	chr1	15663773	15664272	Terf1|chr1:15663773-15664272	0.0904537442129629	.	.
chr1	15805340	15805839	chr1	16177516	16178015	Terf1|chr1:16177516-16178015	0.104254885654799	.	.
chr1	15892493	15892992	chr1	16177516	16178015	Sbspon|chr1:16177516-16178015	0.125645463002622	.	.
chr1	15892493	15892992	chr1	16229492	16229991	Sbspon|chr1:16229492-16229991	0.0946561794510585	.	.
chr1	15892493	15892992	chr1	16229492	16229991	Sbspon|chr1:16229492-16229991	0.0946561794510586	.	.
chr1	16093096	16093595	chr1	16177516	16178015	4930444P10Rik|chr1:16177516-16178015	0.0626441922806269	.	.
chr1	16093096	16093595	chr1	16265227	16265726	4930444P10Rik|chr1:16265227-16265726	0.0965335630252793	.	.
chr1	16093096	16093595	chr1	16277754	16278253	4930444P10Rik|chr1:16277754-16278253	0.118408071462057	.	.
chr1	16103947	16104446	chr1	16433354	16433853	Rpl7|chr1:16433354-16433853	0.109103175542276	.	.
chr1	16105563	16106062	chr1	16440142	16440641	Rdh10|chr1:16440142-16440641	0.0840780700194383	.	.
chr1	16228160	16228659	chr1	16177516	16178015	Gm28095|chr1:16177516-16178015	0.374459372465734	.	.
chr1	16228160	16228659	chr1	16229492	16229991	Gm28095|chr1:16229492-16229991	0.155741734648555	.	.
chr1	16228160	16228659	chr1	16371977	16372476	Gm28095|chr1:16371977-16372476	0.124239088932083	.	.
chr1	16519035	16519534	chr1	16798252	16798751	Stau2|chr1:16798252-16798751	0.0936364139934036	.	.
chr1	16519761	16520260	chr1	16304858	16305357	Stau2|chr1:16304858-16305357	0.085463556256485	.	.
chr1	16656744	16657243	chr1	16265227	16265726	D030040B21Rik|chr1:16265227-16265726	0.0750444976021798	.	.
chr1	16656744	16657243	chr1	16265227	16265726	Eloc|chr1:16265227-16265726	0.0750444976021798	.	.
chr1	16656744	16657243	chr1	16356915	16357414	D030040B21Rik|chr1:16356915-16357414	0.067505456244357	.	.
chr1	16656744	16657243	chr1	16356915	16357414	Eloc|chr1:16356915-16357414	0.067505456244357	.	.
chr1	16656744	16657243	chr1	16371977	16372476	D030040B21Rik|chr1:16371977-16372476	0.0922975991922882	.	.
chr1	16656744	16657243	chr1	16371977	16372476	Eloc|chr1:16371977-16372476	0.0922975991922882	.	.
chr1	16656744	16657243	chr1	16546643	16547142	D030040B21Rik|chr1:16546643-16547142	0.239097714134607	.	.
chr1	16656744	16657243	chr1	16546643	16547142	Eloc|chr1:16546643-16547142	0.239097714134607	.	.
chr1	16657258	16657757	chr1	16265227	16265726	D030040B21Rik|chr1:16265227-16265726	0.104410915771383	.	.
chr1	16657258	16657757	chr1	16265227	16265726	Eloc|chr1:16265227-16265726	0.104410915771383	.	.
chr1	16665581	16666080	chr1	16433354	16433853	Tmem70|chr1:16433354-16433853	0.182260572726879	.	.
chr1	16687901	16688400	chr1	16265227	16265726	Ly96|chr1:16265227-16265726	0.107895495821754	.	.
chr1	16687901	16688400	chr1	16277754	16278253	Ly96|chr1:16277754-16278253	0.114801461072764	.	.
chr1	16688506	16689005	chr1	16356915	16357414	Ly96|chr1:16356915-16357414	0.127579352341289	.	.
chr1	17097665	17098164	chr1	16798252	16798751	Jph1|chr1:16798252-16798751	0.14552881492603	.	.
chr1	17097665	17098164	chr1	17085061	17085560	Jph1|chr1:17085061-17085560	0.106619484861608	.	.
chr1	17097665	17098164	chr1	17164560	17165059	Jph1|chr1:17164560-17165059	0.117349979341138	.	.
chr1	17097665	17098164	chr1	17249275	17249774	Jph1|chr1:17249275-17249774	0.0921454977343318	.	.
chr1	17097665	17098164	chr1	17337767	17338266	Jph1|chr1:17337767-17338266	0.0915953111860576	.	.
chr1	17097665	17098164	chr1	17426509	17427008	Jph1|chr1:17426509-17427008	0.103092156662931	.	.
chr1	17097665	17098164	chr1	17427874	17428373	Jph1|chr1:17427874-17428373	0.081464037291292	.	.
chr1	17097665	17098164	chr1	17457638	17458137	Jph1|chr1:17457638-17458137	0.215486190337965	.	.
chr1	17145142	17145641	chr1	17164560	17165059	Gdap1|chr1:17164560-17165059	0.179363889976695	.	.
chr1	17145142	17145641	chr1	17183258	17183757	Gdap1|chr1:17183258-17183757	0.158559936633648	.	.
chr1	17145142	17145641	chr1	17201111	17201610	Gdap1|chr1:17201111-17201610	0.130858106781345	.	.
chr1	17145142	17145641	chr1	17249275	17249774	Gdap1|chr1:17249275-17249774	0.120375032928449	.	.
chr1	17145142	17145641	chr1	17340628	17341127	Gdap1|chr1:17340628-17341127	0.12038105423219	.	.
chr1	17145142	17145641	chr1	17378026	17378525	Gdap1|chr1:17378026-17378525	0.13778716207553	.	.
chr1	17145142	17145641	chr1	17451234	17451733	Gdap1|chr1:17451234-17451733	0.102715377721699	.	.
chr1	17145142	17145641	chr1	17457638	17458137	Gdap1|chr1:17457638-17458137	0.0880704690810561	.	.
chr1	17145142	17145641	chr1	17483718	17484217	Gdap1|chr1:17483718-17484217	0.124494978400728	.	.
chr1	17727070	17727569	chr1	17340628	17341127	Crispld1|chr1:17340628-17341127	0.142268249645249	.	.
chr1	17727070	17727569	chr1	17340628	17341127	Gm16070|chr1:17340628-17341127	0.142268249645249	.	.
chr1	17727070	17727569	chr1	17377480	17377979	Crispld1|chr1:17377480-17377979	0.0813864428616883	.	.
chr1	17727070	17727569	chr1	17377480	17377979	Gm16070|chr1:17377480-17377979	0.0813864428616883	.	.
chr1	17727070	17727569	chr1	17427874	17428373	Crispld1|chr1:17427874-17428373	0.140714812487751	.	.
chr1	17727070	17727569	chr1	17427874	17428373	Gm16070|chr1:17427874-17428373	0.140714812487751	.	.
chr1	17727070	17727569	chr1	17451234	17451733	Crispld1|chr1:17451234-17451733	0.153419936692796	.	.
chr1	17727070	17727569	chr1	17451234	17451733	Gm16070|chr1:17451234-17451733	0.153419936692796	.	.
chr1	17727070	17727569	chr1	17457638	17458137	Crispld1|chr1:17457638-17458137	0.253137417612273	.	.
chr1	17727070	17727569	chr1	17457638	17458137	Gm16070|chr1:17457638-17458137	0.253137417612273	.	.
chr1	17727070	17727569	chr1	17483718	17484217	Crispld1|chr1:17483718-17484217	0.107878809355329	.	.
chr1	17727070	17727569	chr1	17483718	17484217	Gm16070|chr1:17483718-17484217	0.107878809355329	.	.
chr1	17727070	17727569	chr1	17538139	17538638	Crispld1|chr1:17538139-17538638	0.13466174185925	.	.
chr1	17727070	17727569	chr1	17538139	17538638	Gm16070|chr1:17538139-17538638	0.13466174185925	.	.
chr1	17727070	17727569	chr1	17568929	17569428	Crispld1|chr1:17568929-17569428	0.115198099259177	.	.
chr1	17727070	17727569	chr1	17568929	17569428	Gm16070|chr1:17568929-17569428	0.115198099259177	.	.
chr1	17727070	17727569	chr1	17570129	17570628	Crispld1|chr1:17570129-17570628	0.15568302955101	.	.
chr1	17727070	17727569	chr1	17570129	17570628	Gm16070|chr1:17570129-17570628	0.15568302955101	.	.
chr1	17727070	17727569	chr1	17630296	17630795	Crispld1|chr1:17630296-17630795	0.141089665604033	.	.
chr1	17727070	17727569	chr1	17630296	17630795	Gm16070|chr1:17630296-17630795	0.141089665604033	.	.
chr1	17727070	17727569	chr1	17638572	17639071	Crispld1|chr1:17638572-17639071	0.32989882268536	.	.
chr1	17727070	17727569	chr1	17638572	17639071	Gm16070|chr1:17638572-17639071	0.32989882268536	.	.
chr1	17727070	17727569	chr1	17655642	17656141	Crispld1|chr1:17655642-17656141	0.204418150200552	.	.
chr1	17727070	17727569	chr1	17655642	17656141	Gm16070|chr1:17655642-17656141	0.204418150200552	.	.
chr1	17727070	17727569	chr1	17709938	17710437	Crispld1|chr1:17709938-17710437	0.218827201999447	.	.
chr1	17727070	17727569	chr1	17709938	17710437	Gm16070|chr1:17709938-17710437	0.218827201999447	.	.
chr1	17727070	17727569	chr1	17718466	17718965	Crispld1|chr1:17718466-17718965	0.216472584538083	.	.
chr1	17727070	17727569	chr1	17718466	17718965	Gm16070|chr1:17718466-17718965	0.216472584538083	.	.
chr1	17727070	17727569	chr1	17735428	17735927	Crispld1|chr1:17735428-17735927	0.140996864178726	.	.
chr1	17727070	17727569	chr1	17735428	17735927	Crispld1|chr1:17735428-17735927	0.140996864178727	.	.
chr1	17727070	17727569	chr1	17735428	17735927	Gm16070|chr1:17735428-17735927	0.140996864178726	.	.
chr1	17727070	17727569	chr1	17735428	17735927	Gm16070|chr1:17735428-17735927	0.140996864178727	.	.
chr1	17727070	17727569	chr1	17742017	17742516	Crispld1|chr1:17742017-17742516	0.0702993142891597	.	.
chr1	17727070	17727569	chr1	17742017	17742516	Gm16070|chr1:17742017-17742516	0.0702993142891597	.	.
chr1	17727070	17727569	chr1	17941366	17941865	Crispld1|chr1:17941366-17941865	0.143868264495762	.	.
chr1	17727070	17727569	chr1	17941366	17941865	Gm16070|chr1:17941366-17941865	0.143868264495762	.	.
chr1	17727070	17727569	chr1	17944736	17945235	Crispld1|chr1:17944736-17945235	0.169721029169665	.	.
chr1	17727070	17727569	chr1	17944736	17945235	Gm16070|chr1:17944736-17945235	0.169721029169665	.	.
chr1	17727070	17727569	chr1	17980561	17981060	Crispld1|chr1:17980561-17981060	0.143520287543102	.	.
chr1	17727070	17727569	chr1	17980561	17981060	Gm16070|chr1:17980561-17981060	0.143520287543102	.	.
chr1	17727608	17728107	chr1	17377480	17377979	Crispld1|chr1:17377480-17377979	0.134874614601309	.	.
chr1	17727608	17728107	chr1	17377480	17377979	Gm16070|chr1:17377480-17377979	0.134874614601309	.	.
chr1	17727608	17728107	chr1	17378026	17378525	Crispld1|chr1:17378026-17378525	0.0768225367667072	.	.
chr1	17727608	17728107	chr1	17378026	17378525	Gm16070|chr1:17378026-17378525	0.0768225367667072	.	.
chr1	17727608	17728107	chr1	17427874	17428373	Crispld1|chr1:17427874-17428373	0.164608951215689	.	.
chr1	17727608	17728107	chr1	17427874	17428373	Gm16070|chr1:17427874-17428373	0.164608951215689	.	.
chr1	17727608	17728107	chr1	17457638	17458137	Crispld1|chr1:17457638-17458137	0.141003719646351	.	.
chr1	17727608	17728107	chr1	17457638	17458137	Gm16070|chr1:17457638-17458137	0.141003719646351	.	.
chr1	17727608	17728107	chr1	17538139	17538638	Crispld1|chr1:17538139-17538638	0.0692910995202815	.	.
chr1	17727608	17728107	chr1	17538139	17538638	Gm16070|chr1:17538139-17538638	0.0692910995202815	.	.
chr1	17727608	17728107	chr1	17629502	17630001	Crispld1|chr1:17629502-17630001	0.0669290966777886	.	.
chr1	17727608	17728107	chr1	17629502	17630001	Gm16070|chr1:17629502-17630001	0.0669290966777886	.	.
chr1	17727608	17728107	chr1	17655642	17656141	Crispld1|chr1:17655642-17656141	0.135778496029171	.	.
chr1	17727608	17728107	chr1	17655642	17656141	Gm16070|chr1:17655642-17656141	0.135778496029171	.	.
chr1	17727608	17728107	chr1	17709938	17710437	Crispld1|chr1:17709938-17710437	0.292315722220516	.	.
chr1	17727608	17728107	chr1	17709938	17710437	Gm16070|chr1:17709938-17710437	0.292315722220516	.	.
chr1	17727608	17728107	chr1	17717899	17718398	Crispld1|chr1:17717899-17718398	0.0814456806534071	.	.
chr1	17727608	17728107	chr1	17717899	17718398	Gm16070|chr1:17717899-17718398	0.0814456806534071	.	.
chr1	17727608	17728107	chr1	17718466	17718965	Crispld1|chr1:17718466-17718965	0.0779980104856541	.	.
chr1	17727608	17728107	chr1	17718466	17718965	Gm16070|chr1:17718466-17718965	0.0779980104856541	.	.
chr1	17727608	17728107	chr1	17941366	17941865	Crispld1|chr1:17941366-17941865	0.0803291710556344	.	.
chr1	17727608	17728107	chr1	17941366	17941865	Gm16070|chr1:17941366-17941865	0.0803291710556344	.	.
chr1	17727608	17728107	chr1	17980561	17981060	Crispld1|chr1:17980561-17981060	0.140448208671903	.	.
chr1	17727608	17728107	chr1	17980561	17981060	Gm16070|chr1:17980561-17981060	0.140448208671903	.	.
chr1	20820187	20820686	chr1	20921118	20921617	Mcm3|chr1:20921118-20921617	0.172623748636277	.	.
chr1	20820187	20820686	chr1	20938964	20939463	Mcm3|chr1:20938964-20939463	0.107576133161105	.	.
chr1	20820187	20820686	chr1	20940187	20940686	Mcm3|chr1:20940187-20940686	0.0669541027241428	.	.
chr1	20820187	20820686	chr1	21014419	21014918	Mcm3|chr1:21014419-21014918	0.118407662093451	.	.
chr1	20820187	20820686	chr1	21052568	21053067	Mcm3|chr1:21052568-21053067	0.112979212994239	.	.
chr1	20820187	20820686	chr1	21053077	21053576	Mcm3|chr1:21053077-21053576	0.104235252597123	.	.
chr1	20820187	20820686	chr1	21166203	21166702	Mcm3|chr1:21166203-21166702	0.075148023294656	.	.
chr1	20890311	20890810	chr1	20922853	20923352	6720483E21Rik|chr1:20922853-20923352	0.0720486615843255	.	.
chr1	20890311	20890810	chr1	20922853	20923352	Paqr8|chr1:20922853-20923352	0.0720486615843255	.	.
chr1	20890311	20890810	chr1	20940187	20940686	6720483E21Rik|chr1:20940187-20940686	0.0909816057122694	.	.
chr1	20890311	20890810	chr1	20940187	20940686	Paqr8|chr1:20940187-20940686	0.0909816057122694	.	.
chr1	20890311	20890810	chr1	20974387	20974886	6720483E21Rik|chr1:20974387-20974886	0.137943052277072	.	.
chr1	20890311	20890810	chr1	20974387	20974886	Paqr8|chr1:20974387-20974886	0.137943052277072	.	.
chr1	20890311	20890810	chr1	21014419	21014918	6720483E21Rik|chr1:21014419-21014918	0.0842876163762544	.	.
chr1	20890311	20890810	chr1	21014419	21014918	Paqr8|chr1:21014419-21014918	0.0842876163762544	.	.
chr1	20890311	20890810	chr1	21041367	21041866	6720483E21Rik|chr1:21041367-21041866	0.0965807001869156	.	.
chr1	20890311	20890810	chr1	21041367	21041866	Paqr8|chr1:21041367-21041866	0.0965807001869156	.	.
chr1	20890311	20890810	chr1	21051930	21052429	6720483E21Rik|chr1:21051930-21052429	0.0875333580241738	.	.
chr1	20890311	20890810	chr1	21051930	21052429	Paqr8|chr1:21051930-21052429	0.0875333580241738	.	.
chr1	20890311	20890810	chr1	21052568	21053067	6720483E21Rik|chr1:21052568-21053067	0.130421435967061	.	.
chr1	20890311	20890810	chr1	21052568	21053067	Paqr8|chr1:21052568-21053067	0.130421435967061	.	.
chr1	20890311	20890810	chr1	21053077	21053576	6720483E21Rik|chr1:21053077-21053576	0.107061426585707	.	.
chr1	20890311	20890810	chr1	21053077	21053576	Paqr8|chr1:21053077-21053576	0.107061426585707	.	.
chr1	20890857	20891356	chr1	20922285	20922784	6720483E21Rik|chr1:20922285-20922784	0.0902489385730303	.	.
chr1	20890857	20891356	chr1	20922285	20922784	Paqr8|chr1:20922285-20922784	0.0902489385730303	.	.
chr1	20890857	20891356	chr1	20940187	20940686	6720483E21Rik|chr1:20940187-20940686	0.211560784861611	.	.
chr1	20890857	20891356	chr1	20940187	20940686	Paqr8|chr1:20940187-20940686	0.211560784861611	.	.
chr1	20890857	20891356	chr1	20990220	20990719	6720483E21Rik|chr1:20990220-20990719	0.102557867791357	.	.
chr1	20890857	20891356	chr1	20990220	20990719	Paqr8|chr1:20990220-20990719	0.102557867791357	.	.
chr1	20890857	20891356	chr1	21014419	21014918	6720483E21Rik|chr1:21014419-21014918	0.177938170717641	.	.
chr1	20890857	20891356	chr1	21014419	21014918	Paqr8|chr1:21014419-21014918	0.177938170717641	.	.
chr1	20890857	20891356	chr1	21052568	21053067	6720483E21Rik|chr1:21052568-21053067	0.111667113767349	.	.
chr1	20890857	20891356	chr1	21052568	21053067	Paqr8|chr1:21052568-21053067	0.111667113767349	.	.
chr1	20890857	20891356	chr1	21125190	21125689	6720483E21Rik|chr1:21125190-21125689	0.108711231495669	.	.
chr1	20890857	20891356	chr1	21125190	21125689	Paqr8|chr1:21125190-21125689	0.108711231495669	.	.
chr1	20890857	20891356	chr1	21232056	21232555	6720483E21Rik|chr1:21232056-21232555	0.0645442286859475	.	.
chr1	20890857	20891356	chr1	21232056	21232555	Paqr8|chr1:21232056-21232555	0.0645442286859475	.	.
chr1	20890857	20891356	chr1	21246260	21246759	6720483E21Rik|chr1:21246260-21246759	0.204433100302404	.	.
chr1	20890857	20891356	chr1	21246260	21246759	Paqr8|chr1:21246260-21246759	0.204433100302404	.	.
chr1	20951400	20951899	chr1	20551299	20551798	Efhc1|chr1:20551299-20551798	0.108911254703734	.	.
chr1	20951400	20951899	chr1	20844236	20844735	Efhc1|chr1:20844236-20844735	0.0727133431942636	.	.
chr1	20951400	20951899	chr1	20940187	20940686	Efhc1|chr1:20940187-20940686	0.0724648317978857	.	.
chr1	20951400	20951899	chr1	20940187	20940686	Efhc1|chr1:20940187-20940686	0.0724648317978858	.	.
chr1	20951400	20951899	chr1	21124689	21125188	Efhc1|chr1:21124689-21125188	0.0770352284419333	.	.
chr1	21079134	21079633	chr1	20933361	20933860	Gm28287|chr1:20933361-20933860	0.0739784623813909	.	.
chr1	21079134	21079633	chr1	20933361	20933860	Tram2|chr1:20933361-20933860	0.0739784623813909	.	.
chr1	21079134	21079633	chr1	21002811	21003310	Gm28287|chr1:21002811-21003310	0.119085369662409	.	.
chr1	21079134	21079633	chr1	21002811	21003310	Tram2|chr1:21002811-21003310	0.119085369662409	.	.
chr1	21079134	21079633	chr1	21052568	21053067	Gm28287|chr1:21052568-21053067	0.11430344525036	.	.
chr1	21079134	21079633	chr1	21052568	21053067	Tram2|chr1:21052568-21053067	0.11430344525036	.	.
chr1	21079134	21079633	chr1	21166203	21166702	Gm28287|chr1:21166203-21166702	0.277168934338087	.	.
chr1	21079134	21079633	chr1	21166203	21166702	Tram2|chr1:21166203-21166702	0.277168934338087	.	.
chr1	21079134	21079633	chr1	21232056	21232555	Gm28287|chr1:21232056-21232555	0.111769846842656	.	.
chr1	21079134	21079633	chr1	21232056	21232555	Tram2|chr1:21232056-21232555	0.111769846842656	.	.
chr1	21218543	21219042	chr1	20921118	20921617	Tmem14a|chr1:20921118-20921617	0.124978713534409	.	.
chr1	21218543	21219042	chr1	20940187	20940686	Tmem14a|chr1:20940187-20940686	0.145033666815083	.	.
chr1	21218543	21219042	chr1	21002811	21003310	Tmem14a|chr1:21002811-21003310	0.073393925849419	.	.
chr1	21218543	21219042	chr1	21014419	21014918	Tmem14a|chr1:21014419-21014918	0.110796186686592	.	.
chr1	21218543	21219042	chr1	21125190	21125689	Tmem14a|chr1:21125190-21125689	0.0700657063962417	.	.
chr1	21218543	21219042	chr1	21246260	21246759	Tmem14a|chr1:21246260-21246759	0.127636169914415	.	.
chr1	21218543	21219042	chr1	21305379	21305878	Tmem14a|chr1:21305379-21305878	0.0884415457000851	.	.
chr1	21218543	21219042	chr1	21344262	21344761	Tmem14a|chr1:21344262-21344761	0.116136480999439	.	.
chr1	21271420	21271919	chr1	21014419	21014918	Gm28836|chr1:21014419-21014918	0.147436659180645	.	.
chr1	21271420	21271919	chr1	21052568	21053067	Gm28836|chr1:21052568-21053067	0.247783788800816	.	.
chr1	21271420	21271919	chr1	21096884	21097383	Gm28836|chr1:21096884-21097383	0.229393343976283	.	.
chr1	21271420	21271919	chr1	21232056	21232555	Gm28836|chr1:21232056-21232555	0.0634487322938626	.	.
chr1	21271420	21271919	chr1	21232056	21232555	Gm28836|chr1:21232056-21232555	0.0634487322938627	.	.
chr1	21271420	21271919	chr1	21672482	21672981	Gm28836|chr1:21672482-21672981	0.263479606419738	.	.
chr1	21271953	21272452	chr1	21014419	21014918	Gm28836|chr1:21014419-21014918	0.231550676763453	.	.
chr1	21271953	21272452	chr1	21052568	21053067	Gm28836|chr1:21052568-21053067	0.332505111197115	.	.
chr1	21271953	21272452	chr1	21096884	21097383	Gm28836|chr1:21096884-21097383	0.221172319897767	.	.
chr1	21271953	21272452	chr1	21125190	21125689	Gm28836|chr1:21125190-21125689	0.0678260309104113	.	.
chr1	21271953	21272452	chr1	21232056	21232555	Gm28836|chr1:21232056-21232555	0.171326749957159	.	.
chr1	21271953	21272452	chr1	21461025	21461524	Gm28836|chr1:21461025-21461524	0.112649852896403	.	.
chr1	21271953	21272452	chr1	21602449	21602948	Gm28836|chr1:21602449-21602948	0.0871150106705864	.	.
chr1	21271953	21272452	chr1	21672482	21672981	Gm28836|chr1:21672482-21672981	0.349927377750826	.	.
chr1	21271953	21272452	chr1	21745785	21746284	Gm28836|chr1:21745785-21746284	0.124615082911949	.	.
chr1	21961224	21961723	chr1	21960122	21960621	Kcnq5|chr1:21960122-21960621	0.171089821414644	.	.
chr1	21961224	21961723	chr1	22178852	22179351	Kcnq5|chr1:22178852-22179351	0.0891182193927764	.	.
chr1	21961224	21961723	chr1	22191830	22192329	Kcnq5|chr1:22191830-22192329	0.0804316628208723	.	.
chr1	21961224	21961723	chr1	22191830	22192329	Kcnq5|chr1:22191830-22192329	0.0804316628208724	.	.
chr1	23762292	23762791	chr1	23762798	23763297	B3gat2|chr1:23762798-23763297	0.211002586805244	.	.
chr1	23921626	23922125	chr1	23707646	23708145	Smap1|chr1:23707646-23708145	0.175731738484727	.	.
chr1	23922128	23922627	chr1	23707646	23708145	Smap1|chr1:23707646-23708145	0.0990222167097645	.	.
chr1	24099649	24100148	chr1	24230363	24230862	Fam135a|chr1:24230363-24230862	0.063998737590397	.	.
chr1	24100186	24100685	chr1	24230363	24230862	Fam135a|chr1:24230363-24230862	0.124909578707428	.	.
chr1	24100186	24100685	chr1	24428247	24428746	Fam135a|chr1:24428247-24428746	0.0985212577503422	.	.
chr1	24678265	24678764	chr1	24302637	24303136	Lmbrd1|chr1:24302637-24303136	0.0910514565939861	.	.
chr1	24678265	24678764	chr1	24611656	24612155	Lmbrd1|chr1:24611656-24612155	0.121908048846614	.	.
chr1	24678265	24678764	chr1	24613347	24613846	Lmbrd1|chr1:24613347-24613846	0.0873313268174924	.	.
chr1	24678265	24678764	chr1	24614093	24614592	Lmbrd1|chr1:24614093-24614592	0.102021469908941	.	.
chr1	24678265	24678764	chr1	24614797	24615296	Lmbrd1|chr1:24614797-24615296	0.11975735975886	.	.
chr1	24678265	24678764	chr1	24615721	24616220	Lmbrd1|chr1:24615721-24616220	0.125260409158833	.	.
chr1	24678265	24678764	chr1	24699236	24699735	Lmbrd1|chr1:24699236-24699735	0.152011806634942	.	.
chr1	30872795	30873294	chr1	30740784	30741283	Phf3|chr1:30740784-30741283	0.0665889479037432	.	.
chr1	30872795	30873294	chr1	30824724	30825223	Phf3|chr1:30824724-30825223	0.100678565933211	.	.
chr1	30873430	30873929	chr1	31152981	31153480	Phf3|chr1:31152981-31153480	0.076949571310759	.	.
chr1	30873430	30873929	chr1	31233594	31234093	Phf3|chr1:31233594-31234093	0.0679235502084156	.	.
chr1	30873942	30874441	chr1	31152981	31153480	Phf3|chr1:31152981-31153480	0.0743698262068162	.	.
chr1	30949080	30949579	chr1	30740784	30741283	Ptp4a1|chr1:30740784-30741283	0.08431007291341	.	.
chr1	30949080	30949579	chr1	30776088	30776587	Ptp4a1|chr1:30776088-30776587	0.23103386362413	.	.
chr1	30949080	30949579	chr1	30936453	30936952	Ptp4a1|chr1:30936453-30936952	0.070329687245955	.	.
chr1	30949080	30949579	chr1	31102249	31102748	Ptp4a1|chr1:31102249-31102748	0.133428026880836	.	.
chr1	30949582	30950081	chr1	30740784	30741283	Ptp4a1|chr1:30740784-30741283	0.207603409761143	.	.
chr1	30950354	30950853	chr1	30740784	30741283	Ptp4a1|chr1:30740784-30741283	0.183736648274347	.	.
chr1	33669575	33670074	chr1	33280927	33281426	Prim2|chr1:33280927-33281426	0.0898726608229828	.	.
chr1	33669575	33670074	chr1	33375831	33376330	Prim2|chr1:33375831-33376330	0.101884790653692	.	.
chr1	33669575	33670074	chr1	33502831	33503330	Prim2|chr1:33502831-33503330	0.134402066561279	.	.
chr1	33669575	33670074	chr1	33648515	33649014	Prim2|chr1:33648515-33649014	0.0894336676053953	.	.
chr1	33669575	33670074	chr1	33648515	33649014	Prim2|chr1:33648515-33649014	0.0894336676053954	.	.
chr1	33670156	33670655	chr1	33271662	33272161	Prim2|chr1:33271662-33272161	0.0668145910728707	.	.
chr1	33670156	33670655	chr1	33280927	33281426	Prim2|chr1:33280927-33281426	0.0884348280390461	.	.
chr1	33670156	33670655	chr1	33502831	33503330	Prim2|chr1:33502831-33503330	0.188263858757642	.	.
chr1	33670156	33670655	chr1	33684431	33684930	Prim2|chr1:33684431-33684930	0.13524194642617	.	.
chr1	33719875	33720374	chr1	33738734	33739233	Rab23|chr1:33738734-33739233	0.0886298172238673	.	.
chr1	34433080	34433579	chr1	34434650	34435149	Gm37233|chr1:34434650-34435149	0.0965908721295127	.	.
chr1	34439491	34439990	chr1	34290201	34290700	Ccdc115|chr1:34290201-34290700	0.114869538601386	.	.
chr1	34439491	34439990	chr1	34290201	34290700	Imp4|chr1:34290201-34290700	0.114869538601386	.	.
chr1	34439491	34439990	chr1	34664140	34664639	Ccdc115|chr1:34664140-34664639	0.113600142080698	.	.
chr1	34439491	34439990	chr1	34664140	34664639	Imp4|chr1:34664140-34664639	0.113600142080698	.	.
chr1	34459438	34459937	chr1	34536509	34537008	Ptpn18|chr1:34536509-34537008	0.0785587932791881	.	.
chr1	34579442	34579941	chr1	34536509	34537008	1700101I19Rik|chr1:34536509-34537008	0.146776291425982	.	.
chr1	34579442	34579941	chr1	34536509	34537008	Amer3|chr1:34536509-34537008	0.146776291425982	.	.
chr1	34579442	34579941	chr1	34752832	34753331	1700101I19Rik|chr1:34752832-34753331	0.0703537942768931	.	.
chr1	34579442	34579941	chr1	34752832	34753331	Amer3|chr1:34752832-34753331	0.0703537942768931	.	.
chr1	34579442	34579941	chr1	34858547	34859046	1700101I19Rik|chr1:34858547-34859046	0.141848202180299	.	.
chr1	34579442	34579941	chr1	34858547	34859046	Amer3|chr1:34858547-34859046	0.141848202180299	.	.
chr1	34579442	34579941	chr1	34864214	34864713	1700101I19Rik|chr1:34864214-34864713	0.194568847666039	.	.
chr1	34579442	34579941	chr1	34864214	34864713	Amer3|chr1:34864214-34864713	0.194568847666039	.	.
chr1	34677895	34678394	chr1	34536509	34537008	Arhgef4|chr1:34536509-34537008	0.0932384843675346	.	.
chr1	34677895	34678394	chr1	34602327	34602826	Arhgef4|chr1:34602327-34602826	0.0851136562644976	.	.
chr1	34677895	34678394	chr1	34752832	34753331	Arhgef4|chr1:34752832-34753331	0.192208990821449	.	.
chr1	34677895	34678394	chr1	34858547	34859046	Arhgef4|chr1:34858547-34859046	0.0666002968813719	.	.
chr1	34677895	34678394	chr1	34864214	34864713	Arhgef4|chr1:34864214-34864713	0.336875850931885	.	.
chr1	34801460	34801959	chr1	34752832	34753331	Arhgef4|chr1:34752832-34753331	0.204434967923585	.	.
chr1	34842804	34843303	chr1	34696475	34696974	Fam168b|chr1:34696475-34696974	0.12010230388259	.	.
chr1	34842804	34843303	chr1	35003146	35003645	Fam168b|chr1:35003146-35003645	0.0845646370836652	.	.
chr1	34849768	34850267	chr1	34752832	34753331	Plekhb2|chr1:34752832-34753331	0.0988464282154594	.	.
chr1	34849768	34850267	chr1	34864214	34864713	Plekhb2|chr1:34864214-34864713	0.189371020627775	.	.
chr1	35879549	35880048	chr1	35822267	35822766	1110002O04Rik|chr1:35822267-35822766	0.100262768920017	.	.
chr1	35879549	35880048	chr1	35822825	35823324	1110002O04Rik|chr1:35822825-35823324	0.0690432409650946	.	.
chr1	37540354	37540853	chr1	37518098	37518597	Mgat4a|chr1:37518098-37518597	0.109365752561369	.	.
chr1	37540354	37540853	chr1	37639092	37639591	Mgat4a|chr1:37639092-37639591	0.190309099181889	.	.
chr1	37540354	37540853	chr1	37838369	37838868	Mgat4a|chr1:37838369-37838868	0.0719628553253233	.	.
chr1	37540354	37540853	chr1	37931762	37932261	Mgat4a|chr1:37931762-37932261	0.0883299614506233	.	.
chr1	37540864	37541363	chr1	37639092	37639591	Mgat4a|chr1:37639092-37639591	0.0911569404703679	.	.
chr1	37540864	37541363	chr1	37639092	37639591	Mgat4a|chr1:37639092-37639591	0.091156940470368	.	.
chr1	37540864	37541363	chr1	37900312	37900811	Mgat4a|chr1:37900312-37900811	0.209148373287885	.	.
chr1	37540864	37541363	chr1	37950474	37950973	Mgat4a|chr1:37950474-37950973	0.135706843289727	.	.
chr1	37719678	37720177	chr1	37900312	37900811	2010300C02Rik|chr1:37900312-37900811	0.120141786816356	.	.
chr1	37719678	37720177	chr1	37931762	37932261	2010300C02Rik|chr1:37931762-37932261	0.128643470153577	.	.
chr1	37864699	37865198	chr1	37583904	37584403	Gm26805|chr1:37583904-37584403	0.0743637994711703	.	.
chr1	37864699	37865198	chr1	37716840	37717339	Gm26805|chr1:37716840-37717339	0.0903119900172824	.	.
chr1	37864699	37865198	chr1	38105275	38105774	Gm26805|chr1:38105275-38105774	0.136440073717997	.	.
chr1	37864699	37865198	chr1	38202765	38203264	Gm26805|chr1:38202765-38203264	0.0684802243724983	.	.
chr1	37865263	37865762	chr1	37630373	37630872	Gm26805|chr1:37630373-37630872	0.166671231454252	.	.
chr1	37865263	37865762	chr1	37630373	37630872	Tsga10|chr1:37630373-37630872	0.166671231454252	.	.
chr1	37865263	37865762	chr1	37950474	37950973	Gm26805|chr1:37950474-37950973	0.173228514210545	.	.
chr1	37865263	37865762	chr1	37950474	37950973	Tsga10|chr1:37950474-37950973	0.173228514210545	.	.
chr1	37865263	37865762	chr1	38105275	38105774	Gm26805|chr1:38105275-38105774	0.119972408287411	.	.
chr1	37865263	37865762	chr1	38105275	38105774	Tsga10|chr1:38105275-38105774	0.119972408287411	.	.
chr1	37865263	37865762	chr1	38180720	38181219	Gm26805|chr1:38180720-38181219	0.0924930367310376	.	.
chr1	37865263	37865762	chr1	38180720	38181219	Tsga10|chr1:38180720-38181219	0.0924930367310376	.	.
chr1	37871955	37872454	chr1	37630373	37630872	Lipt1|chr1:37630373-37630872	0.110899149294531	.	.
chr1	37871955	37872454	chr1	37716840	37717339	Lipt1|chr1:37716840-37717339	0.0735921988282061	.	.
chr1	37871955	37872454	chr1	37931762	37932261	Lipt1|chr1:37931762-37932261	0.160846254978794	.	.
chr1	37871955	37872454	chr1	37950474	37950973	Lipt1|chr1:37950474-37950973	0.124877096548239	.	.
chr1	37871955	37872454	chr1	37985674	37986173	Lipt1|chr1:37985674-37986173	0.0630845133167273	.	.
chr1	37871955	37872454	chr1	38105275	38105774	Lipt1|chr1:38105275-38105774	0.0848146123524186	.	.
chr1	37871955	37872454	chr1	38180720	38181219	Lipt1|chr1:38180720-38181219	0.18318326501302	.	.
chr1	37871955	37872454	chr1	38185452	38185951	Lipt1|chr1:38185452-38185951	0.0872101918350028	.	.
chr1	37890241	37890740	chr1	37678238	37678737	Mitd1|chr1:37678238-37678737	0.0730445778419607	.	.
chr1	37890241	37890740	chr1	37678238	37678737	Mrpl30|chr1:37678238-37678737	0.0730445778419607	.	.
chr1	37890241	37890740	chr1	38185452	38185951	Mitd1|chr1:38185452-38185951	0.0908641216211258	.	.
chr1	37890241	37890740	chr1	38185452	38185951	Mrpl30|chr1:38185452-38185951	0.0908641216211258	.	.
chr1	37997082	37997581	chr1	37905360	37905859	Eif5b|chr1:37905360-37905859	0.0690446430581898	.	.
chr1	37997082	37997581	chr1	37905360	37905859	Txndc9|chr1:37905360-37905859	0.0690446430581898	.	.
chr1	37997082	37997581	chr1	38180720	38181219	Eif5b|chr1:38180720-38181219	0.0873032865504406	.	.
chr1	37997082	37997581	chr1	38180720	38181219	Txndc9|chr1:38180720-38181219	0.0873032865504406	.	.
chr1	37997082	37997581	chr1	38218077	38218576	Eif5b|chr1:38218077-38218576	0.124139258713852	.	.
chr1	37997082	37997581	chr1	38218077	38218576	Txndc9|chr1:38218077-38218576	0.124139258713852	.	.
chr1	37997082	37997581	chr1	38222112	38222611	Eif5b|chr1:38222112-38222611	0.0788995608787153	.	.
chr1	37997082	37997581	chr1	38222112	38222611	Txndc9|chr1:38222112-38222611	0.0788995608787153	.	.
chr1	37997778	37998277	chr1	37583904	37584403	Eif5b|chr1:37583904-37584403	0.203712234795407	.	.
chr1	37997778	37998277	chr1	37583904	37584403	Txndc9|chr1:37583904-37584403	0.203712234795407	.	.
chr1	37997778	37998277	chr1	37639092	37639591	Eif5b|chr1:37639092-37639591	0.0681808691148096	.	.
chr1	37997778	37998277	chr1	37639092	37639591	Txndc9|chr1:37639092-37639591	0.0681808691148096	.	.
chr1	37997778	37998277	chr1	37716840	37717339	Eif5b|chr1:37716840-37717339	0.0746716309157902	.	.
chr1	37997778	37998277	chr1	37716840	37717339	Eif5b|chr1:37716840-37717339	0.0746716309157903	.	.
chr1	37997778	37998277	chr1	37716840	37717339	Txndc9|chr1:37716840-37717339	0.0746716309157902	.	.
chr1	37997778	37998277	chr1	37716840	37717339	Txndc9|chr1:37716840-37717339	0.0746716309157903	.	.
chr1	37997778	37998277	chr1	37922522	37923021	Eif5b|chr1:37922522-37923021	0.0827006642113301	.	.
chr1	37997778	37998277	chr1	37922522	37923021	Txndc9|chr1:37922522-37923021	0.0827006642113301	.	.
chr1	37997778	37998277	chr1	37950474	37950973	Eif5b|chr1:37950474-37950973	0.06379199276378	.	.
chr1	37997778	37998277	chr1	37950474	37950973	Txndc9|chr1:37950474-37950973	0.06379199276378	.	.
chr1	37997778	37998277	chr1	38105275	38105774	Eif5b|chr1:38105275-38105774	0.0987928522313379	.	.
chr1	37997778	37998277	chr1	38105275	38105774	Txndc9|chr1:38105275-38105774	0.0987928522313379	.	.
chr1	37997778	37998277	chr1	38185452	38185951	Eif5b|chr1:38185452-38185951	0.0823961339809495	.	.
chr1	37997778	37998277	chr1	38185452	38185951	Txndc9|chr1:38185452-38185951	0.0823961339809495	.	.
chr1	38129526	38130025	chr1	37905360	37905859	Rev1|chr1:37905360-37905859	0.145856620298129	.	.
chr1	38129526	38130025	chr1	37950474	37950973	Rev1|chr1:37950474-37950973	0.111739118067538	.	.
chr1	38129526	38130025	chr1	38180720	38181219	Rev1|chr1:38180720-38181219	0.113886767917691	.	.
chr1	40224983	40225482	chr1	40266363	40266862	Il1r1|chr1:40266363-40266862	0.0625624392768879	.	.
chr1	40224983	40225482	chr1	40378676	40379175	Il1r1|chr1:40378676-40379175	0.0775963036671756	.	.
chr1	40224983	40225482	chr1	40489265	40489764	Il1r1|chr1:40489265-40489764	0.0775297514026827	.	.
chr1	40680467	40680966	chr1	40266906	40267405	Slc9a2|chr1:40266906-40267405	0.102754668732441	.	.
chr1	40680467	40680966	chr1	40619048	40619547	Slc9a2|chr1:40619048-40619547	0.192243688810579	.	.
chr1	40680467	40680966	chr1	40648066	40648565	Slc9a2|chr1:40648066-40648565	0.0664365974439699	.	.
chr1	40680467	40680966	chr1	40681655	40682154	Slc9a2|chr1:40681655-40682154	0.0885323145843232	.	.
chr1	40680467	40680966	chr1	40887752	40888251	Slc9a2|chr1:40887752-40888251	0.11547715942757	.	.
chr1	40680467	40680966	chr1	40924276	40924775	Slc9a2|chr1:40924276-40924775	0.0923967250711332	.	.
chr1	40680467	40680966	chr1	40924781	40925280	Slc9a2|chr1:40924781-40925280	0.152466339369377	.	.
chr1	40681063	40681562	chr1	40469689	40470188	Slc9a2|chr1:40469689-40470188	0.112527485532826	.	.
chr1	40681063	40681562	chr1	40619048	40619547	Slc9a2|chr1:40619048-40619547	0.125520547419241	.	.
chr1	40681063	40681562	chr1	40633019	40633518	Slc9a2|chr1:40633019-40633518	0.173544602573359	.	.
chr1	40681063	40681562	chr1	40634803	40635302	Slc9a2|chr1:40634803-40635302	0.204904830878932	.	.
chr1	40681063	40681562	chr1	40635336	40635835	Slc9a2|chr1:40635336-40635835	0.193030674698317	.	.
chr1	40681063	40681562	chr1	40648066	40648565	Slc9a2|chr1:40648066-40648565	0.359145933555662	.	.
chr1	40681063	40681562	chr1	40651051	40651550	Slc9a2|chr1:40651051-40651550	0.187455184754238	.	.
chr1	40681063	40681562	chr1	40657872	40658371	Slc9a2|chr1:40657872-40658371	0.0830531436566879	.	.
chr1	40681063	40681562	chr1	40659498	40659997	Slc9a2|chr1:40659498-40659997	0.189247376028822	.	.
chr1	40681063	40681562	chr1	40665238	40665737	Slc9a2|chr1:40665238-40665737	0.107262133416429	.	.
chr1	40681063	40681562	chr1	40681655	40682154	Slc9a2|chr1:40681655-40682154	0.0777717993383663	.	.
chr1	40681063	40681562	chr1	40694350	40694849	Slc9a2|chr1:40694350-40694849	0.212023467647737	.	.
chr1	40681063	40681562	chr1	40759479	40759978	Slc9a2|chr1:40759479-40759978	0.105205337253306	.	.
chr1	40681063	40681562	chr1	40924276	40924775	Slc9a2|chr1:40924276-40924775	0.203569126520587	.	.
chr1	40681063	40681562	chr1	40924781	40925280	Slc9a2|chr1:40924781-40925280	0.113095458228937	.	.
chr1	40696796	40697295	chr1	40266363	40266862	Gm37623|chr1:40266363-40266862	0.136437257082021	.	.
chr1	40696796	40697295	chr1	40266906	40267405	Gm37623|chr1:40266906-40267405	0.162107693710432	.	.
chr1	40696796	40697295	chr1	40378676	40379175	Gm37623|chr1:40378676-40379175	0.0820264924906543	.	.
chr1	40696796	40697295	chr1	40414816	40415315	Gm37623|chr1:40414816-40415315	0.117056447281068	.	.
chr1	40696796	40697295	chr1	40489265	40489764	Gm37623|chr1:40489265-40489764	0.329058278357631	.	.
chr1	40696796	40697295	chr1	40619723	40620222	Gm37623|chr1:40619723-40620222	0.191622207508538	.	.
chr1	40696796	40697295	chr1	40650033	40650532	Gm37623|chr1:40650033-40650532	0.230668349679153	.	.
chr1	40696796	40697295	chr1	40657872	40658371	Gm37623|chr1:40657872-40658371	0.190147317988194	.	.
chr1	40696796	40697295	chr1	40694350	40694849	Gm37623|chr1:40694350-40694849	0.0873791955819075	.	.
chr1	40696796	40697295	chr1	40703087	40703586	Gm37623|chr1:40703087-40703586	0.119592985639185	.	.
chr1	40696796	40697295	chr1	40705123	40705622	Gm37623|chr1:40705123-40705622	0.209675942568771	.	.
chr1	40696796	40697295	chr1	40774000	40774499	Gm37623|chr1:40774000-40774499	0.0994204272828185	.	.
chr1	40696796	40697295	chr1	40873721	40874220	Gm37623|chr1:40873721-40874220	0.154311108488535	.	.
chr1	40696796	40697295	chr1	40874280	40874779	Gm37623|chr1:40874280-40874779	0.351290816506136	.	.
chr1	40696796	40697295	chr1	40924276	40924775	Gm37623|chr1:40924276-40924775	0.465692433353148	.	.
chr1	40696796	40697295	chr1	40924781	40925280	Gm37623|chr1:40924781-40925280	0.467077581621202	.	.
chr1	40696796	40697295	chr1	40924781	40925280	Gm37623|chr1:40924781-40925280	0.467077581621203	.	.
chr1	40771152	40771651	chr1	40650033	40650532	Gm37915|chr1:40650033-40650532	0.126895213076889	.	.
chr1	40771152	40771651	chr1	40657872	40658371	Gm37915|chr1:40657872-40658371	0.0647269960685158	.	.
chr1	40771152	40771651	chr1	40703087	40703586	Gm37915|chr1:40703087-40703586	0.107200885482964	.	.
chr1	40771152	40771651	chr1	40774000	40774499	Gm37915|chr1:40774000-40774499	0.0896041391691878	.	.
chr1	40771152	40771651	chr1	40924276	40924775	Gm37915|chr1:40924276-40924775	0.1144939576114	.	.
chr1	40771152	40771651	chr1	40924781	40925280	Gm37915|chr1:40924781-40925280	0.116283502290311	.	.
chr1	40771152	40771651	chr1	41152509	41153008	Gm37915|chr1:41152509-41153008	0.209872315100265	.	.
chr1	40789554	40790053	chr1	40619723	40620222	Mfsd9|chr1:40619723-40620222	0.120166531832569	.	.
chr1	40789554	40790053	chr1	40650033	40650532	Mfsd9|chr1:40650033-40650532	0.0667840251698543	.	.
chr1	40789554	40790053	chr1	40688507	40689006	Mfsd9|chr1:40688507-40689006	0.102080582951323	.	.
chr1	40789554	40790053	chr1	40694350	40694849	Mfsd9|chr1:40694350-40694849	0.141632237397163	.	.
chr1	40789554	40790053	chr1	40703087	40703586	Mfsd9|chr1:40703087-40703586	0.165476047442828	.	.
chr1	40789554	40790053	chr1	40774000	40774499	Mfsd9|chr1:40774000-40774499	0.204837770400555	.	.
chr1	40789554	40790053	chr1	40873721	40874220	Mfsd9|chr1:40873721-40874220	0.118136261543309	.	.
chr1	40789554	40790053	chr1	40874280	40874779	Mfsd9|chr1:40874280-40874779	0.115489530977348	.	.
chr1	40789554	40790053	chr1	40924781	40925280	Mfsd9|chr1:40924781-40925280	0.190971170152209	.	.
chr1	40789554	40790053	chr1	40967788	40968287	Mfsd9|chr1:40967788-40968287	0.0757652867011752	.	.
chr1	40790447	40790946	chr1	40619723	40620222	Mfsd9|chr1:40619723-40620222	0.100472529978054	.	.
chr1	40790447	40790946	chr1	40633019	40633518	Mfsd9|chr1:40633019-40633518	0.0999384573941651	.	.
chr1	40790447	40790946	chr1	40694350	40694849	Mfsd9|chr1:40694350-40694849	0.0829797852737035	.	.
chr1	40790447	40790946	chr1	40844577	40845076	Mfsd9|chr1:40844577-40845076	0.203210846542793	.	.
chr1	40790447	40790946	chr1	40874280	40874779	Mfsd9|chr1:40874280-40874779	0.119548962202699	.	.
chr1	40790447	40790946	chr1	40967788	40968287	Mfsd9|chr1:40967788-40968287	0.149114543762678	.	.
chr1	42694122	42694621	chr1	42257845	42258344	Gm20646|chr1:42257845-42258344	0.0954415366245674	.	.
chr1	42694122	42694621	chr1	42257845	42258344	Pantr1|chr1:42257845-42258344	0.0954415366245674	.	.
chr1	42694122	42694621	chr1	42527688	42528187	Gm20646|chr1:42527688-42528187	0.101887885295698	.	.
chr1	42694122	42694621	chr1	42527688	42528187	Pantr1|chr1:42527688-42528187	0.101887885295698	.	.
chr1	42694122	42694621	chr1	42714289	42714788	Gm20646|chr1:42714289-42714788	0.168766205992742	.	.
chr1	42694122	42694621	chr1	42714289	42714788	Pantr1|chr1:42714289-42714788	0.168766205992742	.	.
chr1	42695450	42695949	chr1	42257845	42258344	Gm20646|chr1:42257845-42258344	0.244122178865752	.	.
chr1	42695450	42695949	chr1	42257845	42258344	Pantr1|chr1:42257845-42258344	0.244122178865752	.	.
chr1	42695450	42695949	chr1	42257845	42258344	Pou3f3|chr1:42257845-42258344	0.244122178865752	.	.
chr1	42695450	42695949	chr1	42407118	42407617	Gm20646|chr1:42407118-42407617	0.0956443117724359	.	.
chr1	42695450	42695949	chr1	42407118	42407617	Pantr1|chr1:42407118-42407617	0.0956443117724359	.	.
chr1	42695450	42695949	chr1	42407118	42407617	Pou3f3|chr1:42407118-42407617	0.0956443117724359	.	.
chr1	42695450	42695949	chr1	42491441	42491940	Gm20646|chr1:42491441-42491940	0.0793761256968537	.	.
chr1	42695450	42695949	chr1	42491441	42491940	Pantr1|chr1:42491441-42491940	0.0793761256968537	.	.
chr1	42695450	42695949	chr1	42491441	42491940	Pou3f3|chr1:42491441-42491940	0.0793761256968537	.	.
chr1	42695450	42695949	chr1	42527688	42528187	Gm20646|chr1:42527688-42528187	0.24468154999746	.	.
chr1	42695450	42695949	chr1	42527688	42528187	Pantr1|chr1:42527688-42528187	0.24468154999746	.	.
chr1	42695450	42695949	chr1	42527688	42528187	Pou3f3|chr1:42527688-42528187	0.24468154999746	.	.
chr1	42695450	42695949	chr1	42648276	42648775	Gm20646|chr1:42648276-42648775	0.0775281677365128	.	.
chr1	42695450	42695949	chr1	42648276	42648775	Pantr1|chr1:42648276-42648775	0.0775281677365128	.	.
chr1	42695450	42695949	chr1	42648276	42648775	Pou3f3|chr1:42648276-42648775	0.0775281677365128	.	.
chr1	42695450	42695949	chr1	42684717	42685216	Gm20646|chr1:42684717-42685216	0.166739353812671	.	.
chr1	42695450	42695949	chr1	42684717	42685216	Pantr1|chr1:42684717-42685216	0.166739353812671	.	.
chr1	42695450	42695949	chr1	42684717	42685216	Pou3f3|chr1:42684717-42685216	0.166739353812671	.	.
chr1	42695450	42695949	chr1	42714289	42714788	Gm20646|chr1:42714289-42714788	0.199653156411026	.	.
chr1	42695450	42695949	chr1	42714289	42714788	Pantr1|chr1:42714289-42714788	0.199653156411026	.	.
chr1	42695450	42695949	chr1	42714289	42714788	Pou3f3|chr1:42714289-42714788	0.199653156411026	.	.
chr1	42713254	42713753	chr1	42407118	42407617	Pantr2|chr1:42407118-42407617	0.083715371916623	.	.
chr1	42713254	42713753	chr1	42479585	42480084	Pantr2|chr1:42479585-42480084	0.0803803875201018	.	.
chr1	42713254	42713753	chr1	42480267	42480766	Pantr2|chr1:42480267-42480766	0.104460945647818	.	.
chr1	42713254	42713753	chr1	42487666	42488165	Pantr2|chr1:42487666-42488165	0.0669988659447245	.	.
chr1	42713254	42713753	chr1	42527688	42528187	Pantr2|chr1:42527688-42528187	0.0736208655804537	.	.
chr1	42713254	42713753	chr1	42667505	42668004	Pantr2|chr1:42667505-42668004	0.186238430404476	.	.
chr1	42713254	42713753	chr1	42714289	42714788	Pantr2|chr1:42714289-42714788	0.101420504854341	.	.
chr1	42850995	42851494	chr1	42661959	42662458	Mrps9|chr1:42661959-42662458	0.157944519730074	.	.
chr1	42850995	42851494	chr1	42914971	42915470	Mrps9|chr1:42914971-42915470	0.0623815558339984	.	.
chr1	43730397	43730896	chr1	43530217	43530716	Ecrg4|chr1:43530217-43530716	0.100666276291378	.	.
chr1	43730397	43730896	chr1	43536949	43537448	Ecrg4|chr1:43536949-43537448	0.13371737912876	.	.
chr1	43730397	43730896	chr1	43537472	43537971	Ecrg4|chr1:43537472-43537971	0.187313403293214	.	.
chr1	43730397	43730896	chr1	43555560	43556059	Ecrg4|chr1:43555560-43556059	0.0923253773906207	.	.
chr1	43730397	43730896	chr1	43567013	43567512	Ecrg4|chr1:43567013-43567512	0.0676044097692693	.	.
chr1	43730397	43730896	chr1	43573992	43574491	Ecrg4|chr1:43573992-43574491	0.162485263563818	.	.
chr1	43730397	43730896	chr1	43583525	43584024	Ecrg4|chr1:43583525-43584024	0.172249431056025	.	.
chr1	43730397	43730896	chr1	43694756	43695255	Ecrg4|chr1:43694756-43695255	0.261200684585909	.	.
chr1	43730397	43730896	chr1	43698465	43698964	Ecrg4|chr1:43698465-43698964	0.14028791358566	.	.
chr1	43730397	43730896	chr1	43710097	43710596	Ecrg4|chr1:43710097-43710596	0.167656100362848	.	.
chr1	43730397	43730896	chr1	43735345	43735844	Ecrg4|chr1:43735345-43735844	0.229499945218096	.	.
chr1	43827102	43827601	chr1	43567013	43567512	Uxs1|chr1:43567013-43567512	0.0774063761854265	.	.
chr1	43827102	43827601	chr1	43635663	43636162	Uxs1|chr1:43635663-43636162	0.186892071952423	.	.
chr1	43827102	43827601	chr1	43898955	43899454	Uxs1|chr1:43898955-43899454	0.0714607576860689	.	.
chr1	43827615	43828114	chr1	43536949	43537448	Uxs1|chr1:43536949-43537448	0.0707885200133777	.	.
chr1	43827615	43828114	chr1	43573992	43574491	Uxs1|chr1:43573992-43574491	0.0638982190226714	.	.
chr1	43827615	43828114	chr1	43710097	43710596	Uxs1|chr1:43710097-43710596	0.120807366553312	.	.
chr1	43827615	43828114	chr1	44217086	44217585	Uxs1|chr1:44217086-44217585	0.0708072941403521	.	.
chr1	43933698	43934197	chr1	43537472	43537971	Tpp2|chr1:43537472-43537971	0.0955553696376636	.	.
chr1	43933698	43934197	chr1	43555560	43556059	Tpp2|chr1:43555560-43556059	0.0629633609120374	.	.
chr1	43933698	43934197	chr1	43573992	43574491	Tpp2|chr1:43573992-43574491	0.0845996608551094	.	.
chr1	43933698	43934197	chr1	43583525	43584024	Tpp2|chr1:43583525-43584024	0.16095509449018	.	.
chr1	43933698	43934197	chr1	43694756	43695255	Tpp2|chr1:43694756-43695255	0.0892611566364879	.	.
chr1	43933698	43934197	chr1	43695425	43695924	Tpp2|chr1:43695425-43695924	0.088825901025064	.	.
chr1	43933698	43934197	chr1	43710097	43710596	Tpp2|chr1:43710097-43710596	0.202663706768436	.	.
chr1	43933698	43934197	chr1	43735345	43735844	Tpp2|chr1:43735345-43735844	0.0867413536261061	.	.
chr1	43933698	43934197	chr1	44217086	44217585	Tpp2|chr1:44217086-44217585	0.207404784531884	.	.
chr1	44102213	44102712	chr1	44228990	44229489	Tex30|chr1:44228990-44229489	0.0796906562361321	.	.
chr1	44102213	44102712	chr1	44494568	44495067	Tex30|chr1:44494568-44495067	0.0980958125370176	.	.
chr1	44118638	44119137	chr1	43898955	43899454	Bivm|chr1:43898955-43899454	0.0649272227050869	.	.
chr1	44118638	44119137	chr1	43898955	43899454	Poglut2|chr1:43898955-43899454	0.0649272227050869	.	.
chr1	44118638	44119137	chr1	44212855	44213354	Bivm|chr1:44212855-44213354	0.0632975534176566	.	.
chr1	44118638	44119137	chr1	44212855	44213354	Poglut2|chr1:44212855-44213354	0.0632975534176566	.	.
chr1	44118638	44119137	chr1	44228990	44229489	Bivm|chr1:44228990-44229489	0.10244557441427	.	.
chr1	44118638	44119137	chr1	44228990	44229489	Poglut2|chr1:44228990-44229489	0.10244557441427	.	.
chr1	44119144	44119643	chr1	43898955	43899454	Bivm|chr1:43898955-43899454	0.0626298316443531	.	.
chr1	44119144	44119643	chr1	43898955	43899454	Poglut2|chr1:43898955-43899454	0.0626298316443531	.	.
chr1	44119144	44119643	chr1	44217086	44217585	Bivm|chr1:44217086-44217585	0.0960804102502508	.	.
chr1	44119144	44119643	chr1	44217086	44217585	Poglut2|chr1:44217086-44217585	0.0960804102502508	.	.
chr1	44119144	44119643	chr1	44228990	44229489	Bivm|chr1:44228990-44229489	0.109272103701479	.	.
chr1	44119144	44119643	chr1	44228990	44229489	Poglut2|chr1:44228990-44229489	0.109272103701479	.	.
chr1	44119663	44120162	chr1	43898955	43899454	Bivm|chr1:43898955-43899454	0.109982777545725	.	.
chr1	44119663	44120162	chr1	44041766	44042265	Bivm|chr1:44041766-44042265	0.0866386571144938	.	.
chr1	44119663	44120162	chr1	44217086	44217585	Bivm|chr1:44217086-44217585	0.0673517121882203	.	.
chr1	44119663	44120162	chr1	44228990	44229489	Bivm|chr1:44228990-44229489	0.0692669513123156	.	.
chr1	44147693	44148192	chr1	44041766	44042265	Ercc5|chr1:44041766-44042265	0.186400177427565	.	.
chr1	44147693	44148192	chr1	44213643	44214142	Ercc5|chr1:44213643-44214142	0.103468800000138	.	.
chr1	44147693	44148192	chr1	44494568	44495067	Ercc5|chr1:44494568-44495067	0.105421034706812	.	.
chr1	44551396	44551895	chr1	44586754	44587253	Gulp1|chr1:44586754-44587253	0.0694321506802915	.	.
chr1	44551396	44551895	chr1	44669372	44669871	Gulp1|chr1:44669372-44669871	0.124644219840319	.	.
chr1	44552204	44552703	chr1	44348028	44348527	Gulp1|chr1:44348028-44348527	0.139739022919335	.	.
chr1	44552204	44552703	chr1	44494568	44495067	Gulp1|chr1:44494568-44495067	0.0933636170792727	.	.
chr1	44552204	44552703	chr1	44522498	44522997	Gulp1|chr1:44522498-44522997	0.209456236833971	.	.
chr1	44552204	44552703	chr1	44570137	44570636	Gulp1|chr1:44570137-44570636	0.100150926045719	.	.
chr1	44552204	44552703	chr1	44618718	44619217	Gulp1|chr1:44618718-44619217	0.0630544715674655	.	.
chr1	44552204	44552703	chr1	44950990	44951489	Gulp1|chr1:44950990-44951489	0.0920696043700314	.	.
chr1	45310891	45311390	chr1	45184599	45185098	Col3a1|chr1:45184599-45185098	0.140618833229951	.	.
chr1	45310891	45311390	chr1	45299542	45300041	Col3a1|chr1:45299542-45300041	0.0869615280814253	.	.
chr1	45310891	45311390	chr1	45313936	45314435	Col3a1|chr1:45313936-45314435	0.1850006119616	.	.
chr1	45311881	45312380	chr1	45159664	45160163	Col3a1|chr1:45159664-45160163	0.18123713961058	.	.
chr1	45311881	45312380	chr1	45184599	45185098	Col3a1|chr1:45184599-45185098	0.191819409164041	.	.
chr1	45311881	45312380	chr1	45298728	45299227	Col3a1|chr1:45298728-45299227	0.0622600840854326	.	.
chr1	45311881	45312380	chr1	45299542	45300041	Col3a1|chr1:45299542-45300041	0.191206353303391	.	.
chr1	45311881	45312380	chr1	45381844	45382343	Col3a1|chr1:45381844-45382343	0.0625739538665598	.	.
chr1	45311881	45312380	chr1	45472713	45473212	Col3a1|chr1:45472713-45473212	0.102263148586871	.	.
chr1	45311881	45312380	chr1	45672672	45673171	Col3a1|chr1:45672672-45673171	0.0713750501635155	.	.
chr1	45311881	45312380	chr1	45675627	45676126	Col3a1|chr1:45675627-45676126	0.0744360725169091	.	.
chr1	45311881	45312380	chr1	45675627	45676126	Col3a1|chr1:45675627-45676126	0.0744360725169092	.	.
chr1	45502189	45502688	chr1	45316028	45316527	Col5a2|chr1:45316028-45316527	0.0750213140149408	.	.
chr1	45502189	45502688	chr1	45381844	45382343	Col5a2|chr1:45381844-45382343	0.0668114847413416	.	.
chr1	45502189	45502688	chr1	45431839	45432338	Col5a2|chr1:45431839-45432338	0.124412641539413	.	.
chr1	45502189	45502688	chr1	45472713	45473212	Col5a2|chr1:45472713-45473212	0.1073041048924	.	.
chr1	45502189	45502688	chr1	45672672	45673171	Col5a2|chr1:45672672-45673171	0.112530954935061	.	.
chr1	45502189	45502688	chr1	45675627	45676126	Col5a2|chr1:45675627-45676126	0.0911011983050664	.	.
chr1	45502189	45502688	chr1	45709245	45709744	Col5a2|chr1:45709245-45709744	0.0947346594645562	.	.
chr1	45502189	45502688	chr1	45766992	45767491	Col5a2|chr1:45766992-45767491	0.102361180906919	.	.
chr1	45502889	45503388	chr1	45313936	45314435	Col5a2|chr1:45313936-45314435	0.0830276756422838	.	.
chr1	45502889	45503388	chr1	45316028	45316527	Col5a2|chr1:45316028-45316527	0.0901755450887346	.	.
chr1	45502889	45503388	chr1	45472713	45473212	Col5a2|chr1:45472713-45473212	0.160163716063433	.	.
chr1	45502889	45503388	chr1	45709245	45709744	Col5a2|chr1:45709245-45709744	0.231101853664158	.	.
chr1	45502889	45503388	chr1	45766100	45766599	Col5a2|chr1:45766100-45766599	0.104781776547022	.	.
chr1	45502889	45503388	chr1	45816821	45817320	Col5a2|chr1:45816821-45817320	0.0914389710605134	.	.
chr1	45502889	45503388	chr1	45837607	45838106	Col5a2|chr1:45837607-45838106	0.0800640665917983	.	.
chr1	45794689	45795188	chr1	45531435	45531934	Wdr75|chr1:45531435-45531934	0.0976445854698966	.	.
chr1	45794689	45795188	chr1	45767598	45768097	Wdr75|chr1:45767598-45768097	0.122587392489967	.	.
chr1	45794689	45795188	chr1	45816821	45817320	Wdr75|chr1:45816821-45817320	0.161775827150684	.	.
chr1	45794689	45795188	chr1	46035376	46035875	Wdr75|chr1:46035376-46035875	0.16851624883091	.	.
chr1	45795197	45795696	chr1	45531435	45531934	Wdr75|chr1:45531435-45531934	0.0915925327627839	.	.
chr1	45795197	45795696	chr1	45767598	45768097	Wdr75|chr1:45767598-45768097	0.0999630333733374	.	.
chr1	45795197	45795696	chr1	45816821	45817320	Wdr75|chr1:45816821-45817320	0.0810282204984533	.	.
chr1	45795197	45795696	chr1	45816821	45817320	Wdr75|chr1:45816821-45817320	0.0810282204984534	.	.
chr1	45795197	45795696	chr1	46035376	46035875	Wdr75|chr1:46035376-46035875	0.132634702910983	.	.
chr1	45889106	45889605	chr1	45766100	45766599	Gm5269|chr1:45766100-45766599	0.17259741482863	.	.
chr1	45889106	45889605	chr1	46032168	46032667	Gm5269|chr1:46032168-46032667	0.102402903863646	.	.
chr1	45925424	45925923	chr1	45531435	45531934	Slc40a1|chr1:45531435-45531934	0.19011423457316	.	.
chr1	45925424	45925923	chr1	45709245	45709744	Slc40a1|chr1:45709245-45709744	0.1028078757745	.	.
chr1	45925424	45925923	chr1	45842671	45843170	Slc40a1|chr1:45842671-45843170	0.113895135675799	.	.
chr1	46066566	46067065	chr1	45842671	45843170	Dnah7b|chr1:45842671-45843170	0.0835169816419833	.	.
chr1	46066566	46067065	chr1	46067115	46067614	Dnah7b|chr1:46067115-46067614	0.193637409618478	.	.
chr1	46066566	46067065	chr1	46399875	46400374	Dnah7b|chr1:46399875-46400374	0.0779350524429267	.	.
chr1	52500159	52500658	chr1	52952486	52952985	Nab1|chr1:52952486-52952985	0.0845670037190192	.	.
chr1	52630383	52630882	chr1	52795026	52795525	Nemp2|chr1:52795026-52795525	0.0700052032973611	.	.
chr1	52630383	52630882	chr1	52799343	52799842	Nemp2|chr1:52799343-52799842	0.0673351800048117	.	.
chr1	52630383	52630882	chr1	52799343	52799842	Nemp2|chr1:52799343-52799842	0.0673351800048118	.	.
chr1	52630383	52630882	chr1	52800230	52800729	Nemp2|chr1:52800230-52800729	0.0880121754021785	.	.
chr1	52726267	52726766	chr1	52555193	52555692	Mfsd6|chr1:52555193-52555692	0.0633207492298942	.	.
chr1	52726267	52726766	chr1	52597736	52598235	Mfsd6|chr1:52597736-52598235	0.0789329391842622	.	.
chr1	52726267	52726766	chr1	52648075	52648574	Mfsd6|chr1:52648075-52648574	0.0842710471174542	.	.
chr1	52726267	52726766	chr1	52684440	52684939	Mfsd6|chr1:52684440-52684939	0.220497741793908	.	.
chr1	52726267	52726766	chr1	52800230	52800729	Mfsd6|chr1:52800230-52800729	0.302842370045138	.	.
chr1	52726931	52727430	chr1	52554672	52555171	Mfsd6|chr1:52554672-52555171	0.160321934065064	.	.
chr1	52726931	52727430	chr1	52555193	52555692	Mfsd6|chr1:52555193-52555692	0.110444094251587	.	.
chr1	52726931	52727430	chr1	52597200	52597699	Mfsd6|chr1:52597200-52597699	0.152446193100895	.	.
chr1	52726931	52727430	chr1	52597736	52598235	Mfsd6|chr1:52597736-52598235	0.115444212814984	.	.
chr1	52726931	52727430	chr1	52598245	52598744	Mfsd6|chr1:52598245-52598744	0.0927802703624272	.	.
chr1	52726931	52727430	chr1	52648075	52648574	Mfsd6|chr1:52648075-52648574	0.103144969093554	.	.
chr1	52726931	52727430	chr1	52684440	52684939	Mfsd6|chr1:52684440-52684939	0.146335392391867	.	.
chr1	52726931	52727430	chr1	52717947	52718446	Mfsd6|chr1:52717947-52718446	0.169423272376156	.	.
chr1	52726931	52727430	chr1	52794379	52794878	Mfsd6|chr1:52794379-52794878	0.278395867679964	.	.
chr1	52726931	52727430	chr1	52800230	52800729	Mfsd6|chr1:52800230-52800729	0.0893975783519833	.	.
chr1	52726931	52727430	chr1	52953081	52953580	Mfsd6|chr1:52953081-52953580	0.0739885119020146	.	.
chr1	52726931	52727430	chr1	52955615	52956114	Mfsd6|chr1:52955615-52956114	0.107949928849303	.	.
chr1	52727486	52727985	chr1	52684440	52684939	Mfsd6|chr1:52684440-52684939	0.435495209466562	.	.
chr1	52727486	52727985	chr1	52717947	52718446	Mfsd6|chr1:52717947-52718446	0.13062247480054	.	.
chr1	52727486	52727985	chr1	52800230	52800729	Mfsd6|chr1:52800230-52800729	0.132874349897404	.	.
chr1	52816845	52817344	chr1	52597736	52598235	Inpp1|chr1:52597736-52598235	0.0769605970139391	.	.
chr1	52816845	52817344	chr1	52648075	52648574	Inpp1|chr1:52648075-52648574	0.0980300165984587	.	.
chr1	52816845	52817344	chr1	52799343	52799842	Inpp1|chr1:52799343-52799842	0.0821197923223458	.	.
chr1	52816845	52817344	chr1	52951973	52952472	Inpp1|chr1:52951973-52952472	0.145622366686463	.	.
chr1	52816845	52817344	chr1	52955615	52956114	Inpp1|chr1:52955615-52956114	0.0754226386175835	.	.
chr1	52817513	52818012	chr1	52554672	52555171	Inpp1|chr1:52554672-52555171	0.170180837814771	.	.
chr1	52817513	52818012	chr1	52555193	52555692	Inpp1|chr1:52555193-52555692	0.0960475230113631	.	.
chr1	52817513	52818012	chr1	52648075	52648574	Inpp1|chr1:52648075-52648574	0.107863666075198	.	.
chr1	52817513	52818012	chr1	52684440	52684939	Inpp1|chr1:52684440-52684939	0.0676437986333402	.	.
chr1	52817513	52818012	chr1	52799343	52799842	Inpp1|chr1:52799343-52799842	0.092442427377601	.	.
chr1	52817513	52818012	chr1	52800230	52800729	Inpp1|chr1:52800230-52800729	0.0909864811948137	.	.
chr1	53297308	53297807	chr1	53715382	53715881	Ormdl1|chr1:53715382-53715881	0.0754355141381257	.	.
chr1	53297308	53297807	chr1	53715382	53715881	Pms1|chr1:53715382-53715881	0.0754355141381257	.	.
chr1	53297308	53297807	chr1	53715894	53716393	Ormdl1|chr1:53715894-53716393	0.109199330002993	.	.
chr1	53297308	53297807	chr1	53715894	53716393	Pms1|chr1:53715894-53716393	0.109199330002993	.	.
chr1	53352482	53352981	chr1	53733927	53734426	Asdurf|chr1:53733927-53734426	0.100979709495336	.	.
chr1	53352482	53352981	chr1	53733927	53734426	Asnsd1|chr1:53733927-53734426	0.100979709495336	.	.
chr1	53706596	53707095	chr1	53629924	53630423	Dnah7a|chr1:53629924-53630423	0.0947296232255037	.	.
chr1	53706596	53707095	chr1	53726746	53727245	Dnah7a|chr1:53726746-53727245	0.0814658035809047	.	.
chr1	53706596	53707095	chr1	53764848	53765347	Dnah7a|chr1:53764848-53765347	0.0739536796557509	.	.
chr1	53706596	53707095	chr1	53823748	53824247	Dnah7a|chr1:53823748-53824247	0.182297030682672	.	.
chr1	53706596	53707095	chr1	53894252	53894751	Dnah7a|chr1:53894252-53894751	0.101718797197855	.	.
chr1	53706596	53707095	chr1	53986057	53986556	Dnah7a|chr1:53986057-53986556	0.164365097334432	.	.
chr1	53785040	53785539	chr1	53629924	53630423	Stk17b|chr1:53629924-53630423	0.0864011347786858	.	.
chr1	53785040	53785539	chr1	53726746	53727245	Stk17b|chr1:53726746-53727245	0.0915013705372581	.	.
chr1	53785040	53785539	chr1	53895098	53895597	Stk17b|chr1:53895098-53895597	0.0868520821404625	.	.
chr1	54194329	54194828	chr1	54012316	54012815	Hecw2|chr1:54012316-54012815	0.215012023236639	.	.
chr1	54194329	54194828	chr1	54068674	54069173	Hecw2|chr1:54068674-54069173	0.145794406774689	.	.
chr1	54194329	54194828	chr1	54074337	54074836	Hecw2|chr1:54074337-54074836	0.107047183236254	.	.
chr1	54194329	54194828	chr1	54108896	54109395	Hecw2|chr1:54108896-54109395	0.0711922492935922	.	.
chr1	54194329	54194828	chr1	54128674	54129173	Hecw2|chr1:54128674-54129173	0.0880009549113459	.	.
chr1	54194329	54194828	chr1	54193770	54194269	Hecw2|chr1:54193770-54194269	0.236938620508649	.	.
chr1	54194329	54194828	chr1	54377638	54378137	Hecw2|chr1:54377638-54378137	0.128481224614482	.	.
chr1	54194947	54195446	chr1	54012316	54012815	Hecw2|chr1:54012316-54012815	0.134950260139819	.	.
chr1	54194947	54195446	chr1	54068674	54069173	Hecw2|chr1:54068674-54069173	0.0878643473783911	.	.
chr1	54250459	54250958	chr1	54046897	54047396	Ccdc150|chr1:54046897-54047396	0.108773729006675	.	.
chr1	54250459	54250958	chr1	54128674	54129173	Ccdc150|chr1:54128674-54129173	0.114316883556369	.	.
chr1	54250459	54250958	chr1	54384146	54384645	Ccdc150|chr1:54384146-54384645	0.0811933065392529	.	.
chr1	54438767	54439266	chr1	54046897	54047396	Gtf3c3|chr1:54046897-54047396	0.0693307529685007	.	.
chr1	55052491	55052990	chr1	55058846	55059345	Coq10b|chr1:55058846-55059345	0.118910961992027	.	.
chr1	55053010	55053509	chr1	55058846	55059345	Coq10b|chr1:55058846-55059345	0.0793714731613143	.	.
chr1	55053010	55053509	chr1	55201711	55202210	Coq10b|chr1:55201711-55202210	0.106144601070736	.	.
chr1	55053010	55053509	chr1	55202211	55202710	Coq10b|chr1:55202211-55202710	0.190910202077981	.	.
chr1	55053010	55053509	chr1	55208506	55209005	Coq10b|chr1:55208506-55209005	0.124735411579795	.	.
chr1	55053010	55053509	chr1	55213470	55213969	Coq10b|chr1:55213470-55213969	0.168559048912731	.	.
chr1	55053010	55053509	chr1	55489281	55489780	Coq10b|chr1:55489281-55489780	0.082861924340785	.	.
chr1	55087395	55087894	chr1	55058846	55059345	Hspd1|chr1:55058846-55059345	0.0630648770838954	.	.
chr1	55087395	55087894	chr1	55058846	55059345	Hspe1|chr1:55058846-55059345	0.0630648770838954	.	.
chr1	55087395	55087894	chr1	55470070	55470569	Hspd1|chr1:55470070-55470569	0.0935662441655051	.	.
chr1	55087395	55087894	chr1	55470070	55470569	Hspe1|chr1:55470070-55470569	0.0935662441655051	.	.
chr1	55087908	55088407	chr1	55489281	55489780	Hspd1|chr1:55489281-55489780	0.0977019981020467	.	.
chr1	55087908	55088407	chr1	55489281	55489780	Hspe1|chr1:55489281-55489780	0.0977019981020467	.	.
chr1	55130908	55131407	chr1	55202211	55202710	Mob4|chr1:55202211-55202710	0.112307101233542	.	.
chr1	55130908	55131407	chr1	55499775	55500274	Mob4|chr1:55499775-55500274	0.0769381554181109	.	.
chr1	55131471	55131970	chr1	55058846	55059345	Mob4|chr1:55058846-55059345	0.118439560566813	.	.
chr1	55131471	55131970	chr1	55139038	55139537	Mob4|chr1:55139038-55139537	0.106244668589227	.	.
chr1	55131471	55131970	chr1	55382197	55382696	Mob4|chr1:55382197-55382696	0.238652661711512	.	.
chr1	55131471	55131970	chr1	55499775	55500274	Mob4|chr1:55499775-55500274	0.103512236701295	.	.
chr1	55225268	55225767	chr1	55201711	55202210	Gm10561|chr1:55201711-55202210	0.10442684178215	.	.
chr1	55225268	55225767	chr1	55202211	55202710	Gm10561|chr1:55202211-55202710	0.248194075113309	.	.
chr1	55225268	55225767	chr1	55208506	55209005	Gm10561|chr1:55208506-55209005	0.073188635028856	.	.
chr1	55225268	55225767	chr1	55213470	55213969	Gm10561|chr1:55213470-55213969	0.127050218105521	.	.
chr1	55225268	55225767	chr1	55469420	55469919	Gm10561|chr1:55469420-55469919	0.0828159577369515	.	.
chr1	55225268	55225767	chr1	55488757	55489256	Gm10561|chr1:55488757-55489256	0.212972246112229	.	.
chr1	55225268	55225767	chr1	55489281	55489780	Gm10561|chr1:55489281-55489780	0.080789179485057	.	.
chr1	55226272	55226771	chr1	55201711	55202210	Gm10561|chr1:55201711-55202210	0.228065571651528	.	.
chr1	55226272	55226771	chr1	55201711	55202210	Rftn2|chr1:55201711-55202210	0.228065571651528	.	.
chr1	55226272	55226771	chr1	55202211	55202710	Gm10561|chr1:55202211-55202710	0.187519467667968	.	.
chr1	55226272	55226771	chr1	55202211	55202710	Rftn2|chr1:55202211-55202710	0.187519467667968	.	.
chr1	55226272	55226771	chr1	55208506	55209005	Gm10561|chr1:55208506-55209005	0.215821081179144	.	.
chr1	55226272	55226771	chr1	55208506	55209005	Rftn2|chr1:55208506-55209005	0.215821081179144	.	.
chr1	55226272	55226771	chr1	55213470	55213969	Gm10561|chr1:55213470-55213969	0.243763981720326	.	.
chr1	55226272	55226771	chr1	55213470	55213969	Rftn2|chr1:55213470-55213969	0.243763981720326	.	.
chr1	55226272	55226771	chr1	55382197	55382696	Gm10561|chr1:55382197-55382696	0.206829580580686	.	.
chr1	55226272	55226771	chr1	55382197	55382696	Rftn2|chr1:55382197-55382696	0.206829580580686	.	.
chr1	55226272	55226771	chr1	55383081	55383580	Gm10561|chr1:55383081-55383580	0.226372433537329	.	.
chr1	55226272	55226771	chr1	55383081	55383580	Rftn2|chr1:55383081-55383580	0.226372433537329	.	.
chr1	55226272	55226771	chr1	55499775	55500274	Gm10561|chr1:55499775-55500274	0.111088415327893	.	.
chr1	55226272	55226771	chr1	55499775	55500274	Rftn2|chr1:55499775-55500274	0.111088415327893	.	.
chr1	55226830	55227329	chr1	55201711	55202210	Gm10561|chr1:55201711-55202210	0.195233499567552	.	.
chr1	55226830	55227329	chr1	55201711	55202210	Rftn2|chr1:55201711-55202210	0.195233499567552	.	.
chr1	55226830	55227329	chr1	55202211	55202710	Gm10561|chr1:55202211-55202710	0.195494592175187	.	.
chr1	55226830	55227329	chr1	55202211	55202710	Rftn2|chr1:55202211-55202710	0.195494592175187	.	.
chr1	55226830	55227329	chr1	55208506	55209005	Gm10561|chr1:55208506-55209005	0.0854431648353361	.	.
chr1	55226830	55227329	chr1	55208506	55209005	Rftn2|chr1:55208506-55209005	0.0854431648353361	.	.
chr1	55226830	55227329	chr1	55213470	55213969	Gm10561|chr1:55213470-55213969	0.0931088504404993	.	.
chr1	55226830	55227329	chr1	55213470	55213969	Rftn2|chr1:55213470-55213969	0.0931088504404993	.	.
chr1	55226830	55227329	chr1	55382197	55382696	Gm10561|chr1:55382197-55382696	0.14798160031323	.	.
chr1	55226830	55227329	chr1	55382197	55382696	Rftn2|chr1:55382197-55382696	0.14798160031323	.	.
chr1	55226830	55227329	chr1	55383081	55383580	Gm10561|chr1:55383081-55383580	0.143025340203975	.	.
chr1	55226830	55227329	chr1	55383081	55383580	Rftn2|chr1:55383081-55383580	0.143025340203975	.	.
chr1	55226830	55227329	chr1	55499775	55500274	Gm10561|chr1:55499775-55500274	0.0810201006837311	.	.
chr1	55226830	55227329	chr1	55499775	55500274	Rftn2|chr1:55499775-55500274	0.0810201006837311	.	.
chr1	55236881	55237380	chr1	55470070	55470569	Mars2|chr1:55470070-55470569	0.147270109590624	.	.
chr1	55236881	55237380	chr1	55472123	55472622	Mars2|chr1:55472123-55472622	0.0749354443061408	.	.
chr1	55363229	55363728	chr1	55469420	55469919	Boll|chr1:55469420-55469919	0.110373620810175	.	.
chr1	55363229	55363728	chr1	55488757	55489256	Boll|chr1:55488757-55489256	0.131465843763917	.	.
chr1	55363229	55363728	chr1	55499775	55500274	Boll|chr1:55499775-55500274	0.103314864454795	.	.
chr1	55405572	55406071	chr1	55058846	55059345	Plcl1|chr1:55058846-55059345	0.102964047971637	.	.
chr1	55405572	55406071	chr1	55202211	55202710	Plcl1|chr1:55202211-55202710	0.210053371817296	.	.
chr1	55405572	55406071	chr1	55208506	55209005	Plcl1|chr1:55208506-55209005	0.129451001478326	.	.
chr1	55405572	55406071	chr1	55213470	55213969	Plcl1|chr1:55213470-55213969	0.272368682055605	.	.
chr1	55405572	55406071	chr1	55382197	55382696	Plcl1|chr1:55382197-55382696	0.0866186504275127	.	.
chr1	55405572	55406071	chr1	55499775	55500274	Plcl1|chr1:55499775-55500274	0.073075583076292	.	.
chr1	55406395	55406894	chr1	55472123	55472622	Plcl1|chr1:55472123-55472622	0.127639219143431	.	.
chr1	56972152	56972651	chr1	56972961	56973460	9130024F11Rik|chr1:56972961-56973460	0.0629157831321664	.	.
chr1	57377374	57377873	chr1	57436393	57436892	1700066M21Rik|chr1:57436393-57436892	0.0842703825517739	.	.
chr1	57377374	57377873	chr1	57436393	57436892	4930558J18Rik|chr1:57436393-57436892	0.0842703825517739	.	.
chr1	57377374	57377873	chr1	57612380	57612879	1700066M21Rik|chr1:57612380-57612879	0.196185563936462	.	.
chr1	57377374	57377873	chr1	57612380	57612879	4930558J18Rik|chr1:57612380-57612879	0.196185563936462	.	.
chr1	57377988	57378487	chr1	57605460	57605959	1700066M21Rik|chr1:57605460-57605959	0.0670640822577653	.	.
chr1	57377988	57378487	chr1	57605460	57605959	4930558J18Rik|chr1:57605460-57605959	0.0670640822577653	.	.
chr1	57406257	57406756	chr1	57417793	57418292	Maip1|chr1:57417793-57418292	0.13541310538742	.	.
chr1	57406257	57406756	chr1	57417793	57418292	Tyw5|chr1:57417793-57418292	0.13541310538742	.	.
chr1	57406257	57406756	chr1	57430057	57430556	Maip1|chr1:57430057-57430556	0.157692407698963	.	.
chr1	57406257	57406756	chr1	57430057	57430556	Maip1|chr1:57430057-57430556	0.157692407698964	.	.
chr1	57406257	57406756	chr1	57430057	57430556	Tyw5|chr1:57430057-57430556	0.157692407698963	.	.
chr1	57406257	57406756	chr1	57430057	57430556	Tyw5|chr1:57430057-57430556	0.157692407698964	.	.
chr1	57406257	57406756	chr1	57525034	57525533	Maip1|chr1:57525034-57525533	0.0791914086216546	.	.
chr1	57406257	57406756	chr1	57525034	57525533	Tyw5|chr1:57525034-57525533	0.0791914086216546	.	.
chr1	57406257	57406756	chr1	57612380	57612879	Maip1|chr1:57612380-57612879	0.0684980764451637	.	.
chr1	57406257	57406756	chr1	57612380	57612879	Tyw5|chr1:57612380-57612879	0.0684980764451637	.	.
chr1	57406257	57406756	chr1	57707435	57707934	Maip1|chr1:57707435-57707934	0.0831021311049721	.	.
chr1	57406257	57406756	chr1	57707435	57707934	Tyw5|chr1:57707435-57707934	0.0831021311049721	.	.
chr1	57406767	57407266	chr1	57423605	57424104	Maip1|chr1:57423605-57424104	0.0896207690934912	.	.
chr1	57406767	57407266	chr1	57423605	57424104	Tyw5|chr1:57423605-57424104	0.0896207690934912	.	.
chr1	57406767	57407266	chr1	57430057	57430556	Maip1|chr1:57430057-57430556	0.115263883728285	.	.
chr1	57406767	57407266	chr1	57430057	57430556	Tyw5|chr1:57430057-57430556	0.115263883728285	.	.
chr1	57406767	57407266	chr1	57612380	57612879	Maip1|chr1:57612380-57612879	0.141848640185449	.	.
chr1	57406767	57407266	chr1	57612380	57612879	Tyw5|chr1:57612380-57612879	0.141848640185449	.	.
chr1	58392105	58392604	chr1	58296260	58296759	Bzw1|chr1:58296260-58296759	0.108389964524834	.	.
chr1	58392105	58392604	chr1	58382569	58383068	Bzw1|chr1:58382569-58383068	0.181397327863787	.	.
chr1	58392105	58392604	chr1	58401360	58401859	Bzw1|chr1:58401360-58401859	0.136731424894537	.	.
chr1	58392105	58392604	chr1	58652543	58653042	Bzw1|chr1:58652543-58653042	0.159787182823864	.	.
chr1	58392105	58392604	chr1	58723073	58723572	Bzw1|chr1:58723073-58723572	0.179027741615441	.	.
chr1	58392818	58393317	chr1	58281211	58281710	Bzw1|chr1:58281211-58281710	0.148074009116038	.	.
chr1	58392818	58393317	chr1	58291325	58291824	Bzw1|chr1:58291325-58291824	0.129109866667169	.	.
chr1	58392818	58393317	chr1	58291873	58292372	Bzw1|chr1:58291873-58292372	0.23098000761504	.	.
chr1	58392818	58393317	chr1	58298289	58298788	Bzw1|chr1:58298289-58298788	0.436745211529843	.	.
chr1	58392818	58393317	chr1	58307070	58307569	Bzw1|chr1:58307070-58307569	0.129403495377966	.	.
chr1	58392818	58393317	chr1	58313480	58313979	Bzw1|chr1:58313480-58313979	0.205920901635565	.	.
chr1	58392818	58393317	chr1	58332912	58333411	Bzw1|chr1:58332912-58333411	0.248522453536457	.	.
chr1	58392818	58393317	chr1	58333430	58333929	Bzw1|chr1:58333430-58333929	0.104647660300485	.	.
chr1	58392818	58393317	chr1	58338883	58339382	Bzw1|chr1:58338883-58339382	0.207882774755326	.	.
chr1	58392818	58393317	chr1	58341563	58342062	Bzw1|chr1:58341563-58342062	0.236323417473352	.	.
chr1	58392818	58393317	chr1	58381915	58382414	Bzw1|chr1:58381915-58382414	0.1551973973295	.	.
chr1	58392818	58393317	chr1	58382569	58383068	Bzw1|chr1:58382569-58383068	0.197600484028862	.	.
chr1	58392818	58393317	chr1	58401360	58401859	Bzw1|chr1:58401360-58401859	0.159274139809975	.	.
chr1	58392818	58393317	chr1	58457735	58458234	Bzw1|chr1:58457735-58458234	0.108187639397529	.	.
chr1	58392818	58393317	chr1	58536480	58536979	Bzw1|chr1:58536480-58536979	0.134019242735054	.	.
chr1	58392818	58393317	chr1	58713771	58714270	Bzw1|chr1:58713771-58714270	0.136240617166868	.	.
chr1	58393482	58393981	chr1	58291325	58291824	Bzw1|chr1:58291325-58291824	0.176047762568211	.	.
chr1	58393482	58393981	chr1	58366648	58367147	Bzw1|chr1:58366648-58367147	0.120020030529616	.	.
chr1	58393482	58393981	chr1	58723073	58723572	Bzw1|chr1:58723073-58723572	0.250814748063185	.	.
chr1	58423825	58424324	chr1	58366648	58367147	Clk1|chr1:58366648-58367147	0.120882357793191	.	.
chr1	58423825	58424324	chr1	58419983	58420482	Clk1|chr1:58419983-58420482	0.0746992406018633	.	.
chr1	58423825	58424324	chr1	58422814	58423313	Clk1|chr1:58422814-58423313	0.0638178307631828	.	.
chr1	58423825	58424324	chr1	58536480	58536979	Clk1|chr1:58536480-58536979	0.0975273459605519	.	.
chr1	58423825	58424324	chr1	58624738	58625237	Clk1|chr1:58624738-58625237	0.111873680536913	.	.
chr1	58423825	58424324	chr1	58712342	58712841	Clk1|chr1:58712342-58712841	0.103240986491009	.	.
chr1	58445384	58445883	chr1	58291325	58291824	Nif3l1|chr1:58291325-58291824	0.0766503108383089	.	.
chr1	58445384	58445883	chr1	58291325	58291824	Ppil3|chr1:58291325-58291824	0.0766503108383089	.	.
chr1	58445384	58445883	chr1	58291873	58292372	Nif3l1|chr1:58291873-58292372	0.132295251932837	.	.
chr1	58445384	58445883	chr1	58291873	58292372	Ppil3|chr1:58291873-58292372	0.132295251932837	.	.
chr1	58445384	58445883	chr1	58303607	58304106	Nif3l1|chr1:58303607-58304106	0.0705316152658343	.	.
chr1	58445384	58445883	chr1	58303607	58304106	Ppil3|chr1:58303607-58304106	0.0705316152658343	.	.
chr1	58445384	58445883	chr1	58307070	58307569	Nif3l1|chr1:58307070-58307569	0.0694608528297277	.	.
chr1	58445384	58445883	chr1	58307070	58307569	Ppil3|chr1:58307070-58307569	0.0694608528297277	.	.
chr1	58504734	58505233	chr1	58281211	58281710	Gm15834|chr1:58281211-58281710	0.0618161908948626	.	.
chr1	58504734	58505233	chr1	58281211	58281710	Orc2|chr1:58281211-58281710	0.0618161908948626	.	.
chr1	58504734	58505233	chr1	58291873	58292372	Gm15834|chr1:58291873-58292372	0.109047773004451	.	.
chr1	58504734	58505233	chr1	58291873	58292372	Orc2|chr1:58291873-58292372	0.109047773004451	.	.
chr1	58504734	58505233	chr1	58313480	58313979	Gm15834|chr1:58313480-58313979	0.125895753125251	.	.
chr1	58504734	58505233	chr1	58313480	58313979	Orc2|chr1:58313480-58313979	0.125895753125251	.	.
chr1	58504734	58505233	chr1	58341563	58342062	Gm15834|chr1:58341563-58342062	0.104981871932556	.	.
chr1	58504734	58505233	chr1	58341563	58342062	Orc2|chr1:58341563-58342062	0.104981871932556	.	.
chr1	58504734	58505233	chr1	58381915	58382414	Gm15834|chr1:58381915-58382414	0.135123137558086	.	.
chr1	58504734	58505233	chr1	58381915	58382414	Orc2|chr1:58381915-58382414	0.135123137558086	.	.
chr1	58504734	58505233	chr1	58713771	58714270	Gm15834|chr1:58713771-58714270	0.118246504735871	.	.
chr1	58504734	58505233	chr1	58713771	58714270	Orc2|chr1:58713771-58714270	0.118246504735871	.	.
chr1	58586034	58586533	chr1	58291325	58291824	Fam126b|chr1:58291325-58291824	0.0841087148633685	.	.
chr1	58586034	58586533	chr1	58291325	58291824	Ndufb3|chr1:58291325-58291824	0.0841087148633685	.	.
chr1	58586034	58586533	chr1	58296260	58296759	Fam126b|chr1:58296260-58296759	0.0978796861501711	.	.
chr1	58586034	58586533	chr1	58296260	58296759	Ndufb3|chr1:58296260-58296759	0.0978796861501711	.	.
chr1	58586034	58586533	chr1	58652543	58653042	Fam126b|chr1:58652543-58653042	0.107814461464596	.	.
chr1	58586034	58586533	chr1	58652543	58653042	Ndufb3|chr1:58652543-58653042	0.107814461464596	.	.
chr1	58586552	58587051	chr1	58271090	58271589	Fam126b|chr1:58271090-58271589	0.124560566349858	.	.
chr1	58586552	58587051	chr1	58271090	58271589	Ndufb3|chr1:58271090-58271589	0.124560566349858	.	.
chr1	58586552	58587051	chr1	58652543	58653042	Fam126b|chr1:58652543-58653042	0.0941009389821839	.	.
chr1	58586552	58587051	chr1	58652543	58653042	Ndufb3|chr1:58652543-58653042	0.0941009389821839	.	.
chr1	58586552	58587051	chr1	58985170	58985669	Fam126b|chr1:58985170-58985669	0.122963840861427	.	.
chr1	58586552	58587051	chr1	58985170	58985669	Ndufb3|chr1:58985170-58985669	0.122963840861427	.	.
chr1	58710970	58711469	chr1	58291325	58291824	Cflar|chr1:58291325-58291824	0.0934512967461341	.	.
chr1	58710970	58711469	chr1	58291873	58292372	Cflar|chr1:58291873-58292372	0.0741423918570274	.	.
chr1	58710970	58711469	chr1	58296260	58296759	Cflar|chr1:58296260-58296759	0.107033405653457	.	.
chr1	58710970	58711469	chr1	58298289	58298788	Cflar|chr1:58298289-58298788	0.124462099779108	.	.
chr1	58710970	58711469	chr1	58307070	58307569	Cflar|chr1:58307070-58307569	0.0952912112525323	.	.
chr1	58710970	58711469	chr1	58307575	58308074	Cflar|chr1:58307575-58308074	0.0810226995750699	.	.
chr1	58710970	58711469	chr1	58313480	58313979	Cflar|chr1:58313480-58313979	0.135210386675843	.	.
chr1	58710970	58711469	chr1	58381915	58382414	Cflar|chr1:58381915-58382414	0.257734163253711	.	.
chr1	58710970	58711469	chr1	58382569	58383068	Cflar|chr1:58382569-58383068	0.0681605153717922	.	.
chr1	58710970	58711469	chr1	58401360	58401859	Cflar|chr1:58401360-58401859	0.166133541851041	.	.
chr1	58710970	58711469	chr1	58419983	58420482	Cflar|chr1:58419983-58420482	0.104007256005077	.	.
chr1	58711489	58711988	chr1	58291873	58292372	Cflar|chr1:58291873-58292372	0.0728205384723545	.	.
chr1	58711489	58711988	chr1	58381915	58382414	Cflar|chr1:58381915-58382414	0.195980005396673	.	.
chr1	58795175	58795674	chr1	58960902	58961401	Casp8|chr1:58960902-58961401	0.0870880987087124	.	.
chr1	58795175	58795674	chr1	58989822	58990321	Casp8|chr1:58989822-58990321	0.106221191702477	.	.
chr1	58795175	58795674	chr1	59215359	59215858	Casp8|chr1:59215359-59215858	0.0863768265253032	.	.
chr1	58795175	58795674	chr1	59247600	59248099	Casp8|chr1:59247600-59248099	0.0846584028883699	.	.
chr1	58972763	58973262	chr1	58712890	58713389	Stradb|chr1:58712890-58713389	0.0810067150366043	.	.
chr1	58972763	58973262	chr1	58712890	58713389	Trak2|chr1:58712890-58713389	0.0810067150366043	.	.
chr1	58972763	58973262	chr1	58770010	58770509	Stradb|chr1:58770010-58770509	0.065761862940822	.	.
chr1	58972763	58973262	chr1	58770010	58770509	Trak2|chr1:58770010-58770509	0.065761862940822	.	.
chr1	58972763	58973262	chr1	58960902	58961401	Stradb|chr1:58960902-58961401	0.126084938377705	.	.
chr1	58972763	58973262	chr1	58960902	58961401	Trak2|chr1:58960902-58961401	0.126084938377705	.	.
chr1	58973284	58973783	chr1	58624738	58625237	Stradb|chr1:58624738-58625237	0.0974054121100143	.	.
chr1	58973284	58973783	chr1	58624738	58625237	Trak2|chr1:58624738-58625237	0.0974054121100143	.	.
chr1	58973284	58973783	chr1	58712890	58713389	Stradb|chr1:58712890-58713389	0.160827662637598	.	.
chr1	58973284	58973783	chr1	58712890	58713389	Trak2|chr1:58712890-58713389	0.160827662637598	.	.
chr1	58973284	58973783	chr1	58989822	58990321	Stradb|chr1:58989822-58990321	0.0837991353893803	.	.
chr1	58973284	58973783	chr1	58989822	58990321	Trak2|chr1:58989822-58990321	0.0837991353893803	.	.
chr1	58973284	58973783	chr1	59215359	59215858	Stradb|chr1:59215359-59215858	0.176480237200229	.	.
chr1	58973284	58973783	chr1	59215359	59215858	Trak2|chr1:59215359-59215858	0.176480237200229	.	.
chr1	59119578	59120077	chr1	58900779	58901278	G730003C15Rik|chr1:58900779-58901278	0.100709403450231	.	.
chr1	59119578	59120077	chr1	58900779	58901278	Tmem237|chr1:58900779-58901278	0.100709403450231	.	.
chr1	59119578	59120077	chr1	59215359	59215858	G730003C15Rik|chr1:59215359-59215858	0.104437954905623	.	.
chr1	59119578	59120077	chr1	59215359	59215858	Tmem237|chr1:59215359-59215858	0.104437954905623	.	.
chr1	59120147	59120646	chr1	59215359	59215858	G730003C15Rik|chr1:59215359-59215858	0.0654711982070836	.	.
chr1	59120147	59120646	chr1	59215359	59215858	Tmem237|chr1:59215359-59215858	0.0654711982070836	.	.
chr1	59162341	59162840	chr1	58901336	58901835	Mpp4|chr1:58901336-58901835	0.0989825267817559	.	.
chr1	59162883	59163382	chr1	58770010	58770509	Mpp4|chr1:58770010-58770509	0.0927906043032242	.	.
chr1	59237006	59237505	chr1	58773850	58774349	Als2|chr1:58773850-58774349	0.079607399825926	.	.
chr1	59237006	59237505	chr1	58900779	58901278	Als2|chr1:58900779-58901278	0.0887322357094106	.	.
chr1	59237006	59237505	chr1	58985170	58985669	Als2|chr1:58985170-58985669	0.141516591858117	.	.
chr1	59237006	59237505	chr1	59215359	59215858	Als2|chr1:59215359-59215858	0.0821106350169084	.	.
chr1	59762644	59763143	chr1	59826439	59826938	Bmpr2|chr1:59826439-59826938	0.115263422686889	.	.
chr1	59762644	59763143	chr1	59895373	59895872	Bmpr2|chr1:59895373-59895872	0.205723599505283	.	.
chr1	59763159	59763658	chr1	59771794	59772293	Bmpr2|chr1:59771794-59772293	0.0868703954939484	.	.
chr1	59763681	59764180	chr1	59833669	59834168	Bmpr2|chr1:59833669-59834168	0.125549946414027	.	.
chr1	59763681	59764180	chr1	59886825	59887324	Bmpr2|chr1:59886825-59887324	0.0635108785960073	.	.
chr1	59763681	59764180	chr1	60158400	60158899	Bmpr2|chr1:60158400-60158899	0.0704812553268542	.	.
chr1	59912662	59913161	chr1	59833669	59834168	Fam117b|chr1:59833669-59834168	0.163173198793161	.	.
chr1	59912662	59913161	chr1	59987611	59988110	Fam117b|chr1:59987611-59988110	0.0625585542833303	.	.
chr1	60042424	60042923	chr1	59797777	59798276	Ica1l|chr1:59797777-59798276	0.203392890918706	.	.
chr1	60042424	60042923	chr1	59883669	59884168	Ica1l|chr1:59883669-59884168	0.0743243474329194	.	.
chr1	60042424	60042923	chr1	59895373	59895872	Ica1l|chr1:59895373-59895872	0.0653816354967434	.	.
chr1	60042424	60042923	chr1	59942216	59942715	Ica1l|chr1:59942216-59942715	0.107305296579711	.	.
chr1	60042424	60042923	chr1	60372425	60372924	Ica1l|chr1:60372425-60372924	0.0700271965365486	.	.
chr1	60042935	60043434	chr1	59797777	59798276	Ica1l|chr1:59797777-59798276	0.207547453660788	.	.
chr1	60042935	60043434	chr1	59883669	59884168	Ica1l|chr1:59883669-59884168	0.106398333434546	.	.
chr1	60042935	60043434	chr1	59883669	59884168	Ica1l|chr1:59883669-59884168	0.106398333434547	.	.
chr1	60042935	60043434	chr1	59895373	59895872	Ica1l|chr1:59895373-59895872	0.125177422510263	.	.
chr1	60042935	60043434	chr1	59942216	59942715	Ica1l|chr1:59942216-59942715	0.0673927000368668	.	.
chr1	60042935	60043434	chr1	60187826	60188325	Ica1l|chr1:60187826-60188325	0.0972104111466217	.	.
chr1	60042935	60043434	chr1	60492215	60492714	Ica1l|chr1:60492215-60492714	0.0619771522230564	.	.
chr1	60097393	60097892	chr1	59771794	59772293	Carf|chr1:59771794-59772293	0.0700224036787162	.	.
chr1	60097393	60097892	chr1	59883669	59884168	Carf|chr1:59883669-59884168	0.126067448957635	.	.
chr1	60097393	60097892	chr1	60187826	60188325	Carf|chr1:60187826-60188325	0.124938320611833	.	.
chr1	60097980	60098479	chr1	59826439	59826938	Carf|chr1:59826439-59826938	0.0636107934441941	.	.
chr1	60097980	60098479	chr1	59826439	59826938	Wdr12|chr1:59826439-59826938	0.0636107934441941	.	.
chr1	60098487	60098986	chr1	59826439	59826938	Carf|chr1:59826439-59826938	0.0811532608908258	.	.
chr1	60098487	60098986	chr1	59826439	59826938	Carf|chr1:59826439-59826938	0.0811532608908259	.	.
chr1	60098487	60098986	chr1	59826439	59826938	Wdr12|chr1:59826439-59826938	0.0811532608908258	.	.
chr1	60098487	60098986	chr1	59826439	59826938	Wdr12|chr1:59826439-59826938	0.0811532608908259	.	.
chr1	60098487	60098986	chr1	60416718	60417217	Carf|chr1:60416718-60417217	0.0726532694542863	.	.
chr1	60098487	60098986	chr1	60416718	60417217	Wdr12|chr1:60416718-60417217	0.0726532694542863	.	.
chr1	60180257	60180756	chr1	60492215	60492714	Nbeal1|chr1:60492215-60492714	0.110146259823033	.	.
chr1	60342754	60343253	chr1	60428793	60429292	Cyp20a1|chr1:60428793-60429292	0.0683210864030457	.	.
chr1	60342754	60343253	chr1	60611830	60612329	Cyp20a1|chr1:60611830-60612329	0.108948433880696	.	.
chr1	60566593	60567092	chr1	60360913	60361412	Raph1|chr1:60360913-60361412	0.161306171696563	.	.
chr1	60566593	60567092	chr1	60372425	60372924	Raph1|chr1:60372425-60372924	0.176278595702047	.	.
chr1	60566593	60567092	chr1	60492215	60492714	Raph1|chr1:60492215-60492714	0.233039848604919	.	.
chr1	60566593	60567092	chr1	60611830	60612329	Raph1|chr1:60611830-60612329	0.24771063340815	.	.
chr1	60566593	60567092	chr1	60612359	60612858	Raph1|chr1:60612359-60612858	0.132941984408821	.	.
chr1	60567176	60567675	chr1	60372425	60372924	Raph1|chr1:60372425-60372924	0.10935507399719	.	.
chr1	60567176	60567675	chr1	60492215	60492714	Raph1|chr1:60492215-60492714	0.161194134417266	.	.
chr1	60567176	60567675	chr1	60611830	60612329	Raph1|chr1:60611830-60612329	0.0786675704590159	.	.
chr1	60778539	60779038	chr1	60809015	60809514	2310016D23Rik|chr1:60809015-60809514	0.374423510921252	.	.
chr1	60778539	60779038	chr1	60815519	60816018	2310016D23Rik|chr1:60815519-60816018	0.224104894459012	.	.
chr1	60778539	60779038	chr1	60824179	60824678	2310016D23Rik|chr1:60824179-60824678	0.123846997577303	.	.
chr1	60778539	60779038	chr1	60824727	60825226	2310016D23Rik|chr1:60824727-60825226	0.524922116624759	.	.
chr1	60778539	60779038	chr1	60824727	60825226	2310016D23Rik|chr1:60824727-60825226	0.52492211662476	.	.
chr1	60778539	60779038	chr1	60860552	60861051	2310016D23Rik|chr1:60860552-60861051	0.25802010409284	.	.
chr1	60778539	60779038	chr1	60862808	60863307	2310016D23Rik|chr1:60862808-60863307	0.167909539274465	.	.
chr1	60778539	60779038	chr1	61137444	61137943	2310016D23Rik|chr1:61137444-61137943	0.0774288618959535	.	.
chr1	60778539	60779038	chr1	61137992	61138491	2310016D23Rik|chr1:61137992-61138491	0.500227561548563	.	.
chr1	60778539	60779038	chr1	61139140	61139639	2310016D23Rik|chr1:61139140-61139639	0.152125118796136	.	.
chr1	60778539	60779038	chr1	61146350	61146849	2310016D23Rik|chr1:61146350-61146849	0.283118216711045	.	.
chr1	60778539	60779038	chr1	61181062	61181561	2310016D23Rik|chr1:61181062-61181561	0.220030564618718	.	.
chr1	63113269	63113768	chr1	63048709	63049208	Ino80dos|chr1:63048709-63049208	0.127701083619333	.	.
chr1	63113269	63113768	chr1	63180992	63181491	Ino80dos|chr1:63180992-63181491	0.071531987076179	.	.
chr1	63114071	63114570	chr1	63096059	63096558	Ino80d|chr1:63096059-63096558	0.0651870540164254	.	.
chr1	63114071	63114570	chr1	63107592	63108091	Ino80d|chr1:63107592-63108091	0.121378354212413	.	.
chr1	63114071	63114570	chr1	63153005	63153504	Ino80d|chr1:63153005-63153504	0.206398317078684	.	.
chr1	63114071	63114570	chr1	63459117	63459616	Ino80d|chr1:63459117-63459616	0.0799017784640297	.	.
chr1	63176509	63177008	chr1	63024600	63025099	Eef1b2|chr1:63024600-63025099	0.0695652461217726	.	.
chr1	63176509	63177008	chr1	63024600	63025099	Ndufs1|chr1:63024600-63025099	0.0695652461217726	.	.
chr1	63176509	63177008	chr1	63107592	63108091	Eef1b2|chr1:63107592-63108091	0.0674587112049157	.	.
chr1	63176509	63177008	chr1	63107592	63108091	Ndufs1|chr1:63107592-63108091	0.0674587112049157	.	.
chr1	63177053	63177552	chr1	63024600	63025099	Eef1b2|chr1:63024600-63025099	0.0990269605775038	.	.
chr1	63177053	63177552	chr1	63024600	63025099	Ndufs1|chr1:63024600-63025099	0.0990269605775038	.	.
chr1	63177053	63177552	chr1	63048120	63048619	Eef1b2|chr1:63048120-63048619	0.0635289786639699	.	.
chr1	63177053	63177552	chr1	63048120	63048619	Ndufs1|chr1:63048120-63048619	0.0635289786639699	.	.
chr1	63177053	63177552	chr1	63153005	63153504	Eef1b2|chr1:63153005-63153504	0.131313100926873	.	.
chr1	63177053	63177552	chr1	63153005	63153504	Ndufs1|chr1:63153005-63153504	0.131313100926873	.	.
chr1	63177053	63177552	chr1	63180992	63181491	Eef1b2|chr1:63180992-63181491	0.0947550910719578	.	.
chr1	63177053	63177552	chr1	63180992	63181491	Ndufs1|chr1:63180992-63181491	0.0947550910719578	.	.
chr1	63272985	63273484	chr1	63032926	63033425	Gm11608|chr1:63032926-63033425	0.119469375430243	.	.
chr1	63272985	63273484	chr1	63032926	63033425	Zdbf2|chr1:63032926-63033425	0.119469375430243	.	.
chr1	63272985	63273484	chr1	63048120	63048619	Gm11608|chr1:63048120-63048619	0.146970760811835	.	.
chr1	63272985	63273484	chr1	63048120	63048619	Zdbf2|chr1:63048120-63048619	0.146970760811835	.	.
chr1	63272985	63273484	chr1	63048709	63049208	Gm11608|chr1:63048709-63049208	0.107331606316585	.	.
chr1	63272985	63273484	chr1	63048709	63049208	Zdbf2|chr1:63048709-63049208	0.107331606316585	.	.
chr1	63272985	63273484	chr1	63153005	63153504	Gm11608|chr1:63153005-63153504	0.129850853998877	.	.
chr1	63272985	63273484	chr1	63153005	63153504	Zdbf2|chr1:63153005-63153504	0.129850853998877	.	.
chr1	63272985	63273484	chr1	63671247	63671746	Gm11608|chr1:63671247-63671746	0.0636285703266162	.	.
chr1	63272985	63273484	chr1	63671247	63671746	Zdbf2|chr1:63671247-63671746	0.0636285703266162	.	.
chr1	63445671	63446170	chr1	63024600	63025099	Adam23|chr1:63024600-63025099	0.0645204974354506	.	.
chr1	63445671	63446170	chr1	63180992	63181491	Adam23|chr1:63180992-63181491	0.0801179328499409	.	.
chr1	63446419	63446918	chr1	63048709	63049208	Adam23|chr1:63048709-63049208	0.0711101914759035	.	.
chr1	63730384	63730883	chr1	63882576	63883075	Fastkd2|chr1:63882576-63883075	0.127777081589972	.	.
chr1	63730384	63730883	chr1	63882576	63883075	Mdh1b|chr1:63882576-63883075	0.127777081589972	.	.
chr1	63964419	63964918	chr1	63958395	63958894	Gm13749|chr1:63958395-63958894	0.0986148443476235	.	.
chr1	63964419	63964918	chr1	63980723	63981222	Gm13749|chr1:63980723-63981222	0.146005481088345	.	.
chr1	64302882	64303381	chr1	64316990	64317489	Gm28981|chr1:64316990-64317489	0.168005224268558	.	.
chr1	64302882	64303381	chr1	64445949	64446448	Gm28981|chr1:64445949-64446448	0.0735012599759754	.	.
chr1	64302882	64303381	chr1	64505160	64505659	Gm28981|chr1:64505160-64505659	0.102392681805404	.	.
chr1	64302882	64303381	chr1	64522500	64522999	Gm28981|chr1:64522500-64522999	0.246327161579781	.	.
chr1	64302882	64303381	chr1	64523057	64523556	Gm28981|chr1:64523057-64523556	0.15576785130855	.	.
chr1	64302882	64303381	chr1	64553604	64554103	Gm28981|chr1:64553604-64554103	0.135682019147752	.	.
chr1	64302882	64303381	chr1	64621827	64622326	Gm28981|chr1:64621827-64622326	0.0973507534185224	.	.
chr1	64302882	64303381	chr1	64676321	64676820	Gm28981|chr1:64676321-64676820	0.0817013616143223	.	.
chr1	64302882	64303381	chr1	64705213	64705712	Gm28981|chr1:64705213-64705712	0.0872203707483723	.	.
chr1	64302882	64303381	chr1	64717480	64717979	Gm28981|chr1:64717480-64717979	0.14245227436869	.	.
chr1	64532547	64533046	chr1	64289060	64289559	Creb1|chr1:64289060-64289559	0.0729883764533947	.	.
chr1	64532547	64533046	chr1	64361902	64362401	Creb1|chr1:64361902-64362401	0.0993614483935993	.	.
chr1	64532547	64533046	chr1	64495882	64496381	Creb1|chr1:64495882-64496381	0.138319760334656	.	.
chr1	64532547	64533046	chr1	64559705	64560204	Creb1|chr1:64559705-64560204	0.0630310624524692	.	.
chr1	64532547	64533046	chr1	64676321	64676820	Creb1|chr1:64676321-64676820	0.0705198791393431	.	.
chr1	64532547	64533046	chr1	64716514	64717013	Creb1|chr1:64716514-64717013	0.133934875593839	.	.
chr1	64533232	64533731	chr1	64289060	64289559	Creb1|chr1:64289060-64289559	0.0678127729943394	.	.
chr1	64533232	64533731	chr1	64305488	64305987	Creb1|chr1:64305488-64305987	0.155335708069902	.	.
chr1	64533232	64533731	chr1	64403873	64404372	Creb1|chr1:64403873-64404372	0.120458182730166	.	.
chr1	64533232	64533731	chr1	64523057	64523556	Creb1|chr1:64523057-64523556	0.118315933407334	.	.
chr1	64533232	64533731	chr1	64705213	64705712	Creb1|chr1:64705213-64705712	0.119809894600978	.	.
chr1	64533232	64533731	chr1	64715128	64715627	Creb1|chr1:64715128-64715627	0.0675208742746558	.	.
chr1	64616950	64617449	chr1	64361902	64362401	Gm28982|chr1:64361902-64362401	0.0997008145515192	.	.
chr1	64616950	64617449	chr1	64361902	64362401	Mettl21a|chr1:64361902-64362401	0.0997008145515192	.	.
chr1	64616950	64617449	chr1	64409207	64409706	Gm28982|chr1:64409207-64409706	0.0849231384994799	.	.
chr1	64616950	64617449	chr1	64409207	64409706	Gm28982|chr1:64409207-64409706	0.08492313849948	.	.
chr1	64616950	64617449	chr1	64409207	64409706	Mettl21a|chr1:64409207-64409706	0.0849231384994799	.	.
chr1	64616950	64617449	chr1	64409207	64409706	Mettl21a|chr1:64409207-64409706	0.08492313849948	.	.
chr1	64617495	64617994	chr1	64305488	64305987	Gm28982|chr1:64305488-64305987	0.0621198644915831	.	.
chr1	64617495	64617994	chr1	64305488	64305987	Mettl21a|chr1:64305488-64305987	0.0621198644915831	.	.
chr1	64617495	64617994	chr1	64523057	64523556	Gm28982|chr1:64523057-64523556	0.118016056516391	.	.
chr1	64617495	64617994	chr1	64523057	64523556	Mettl21a|chr1:64523057-64523556	0.118016056516391	.	.
chr1	64690474	64690973	chr1	64495882	64496381	2810408I11Rik|chr1:64495882-64496381	0.201278093734896	.	.
chr1	64690474	64690973	chr1	64495882	64496381	Ccnyl1|chr1:64495882-64496381	0.201278093734896	.	.
chr1	64690474	64690973	chr1	64716514	64717013	2810408I11Rik|chr1:64716514-64717013	0.230018034999749	.	.
chr1	64690474	64690973	chr1	64716514	64717013	Ccnyl1|chr1:64716514-64717013	0.230018034999749	.	.
chr1	64691008	64691507	chr1	64255947	64256446	2810408I11Rik|chr1:64255947-64256446	0.1093453189674	.	.
chr1	64691008	64691507	chr1	64255947	64256446	Ccnyl1|chr1:64255947-64256446	0.1093453189674	.	.
chr1	64691008	64691507	chr1	64289060	64289559	2810408I11Rik|chr1:64289060-64289559	0.12915251226905	.	.
chr1	64691008	64691507	chr1	64289060	64289559	Ccnyl1|chr1:64289060-64289559	0.12915251226905	.	.
chr1	64691008	64691507	chr1	64445949	64446448	2810408I11Rik|chr1:64445949-64446448	0.0701311474295878	.	.
chr1	64691008	64691507	chr1	64445949	64446448	Ccnyl1|chr1:64445949-64446448	0.0701311474295878	.	.
chr1	64691008	64691507	chr1	64505160	64505659	2810408I11Rik|chr1:64505160-64505659	0.139191300539286	.	.
chr1	64691008	64691507	chr1	64505160	64505659	Ccnyl1|chr1:64505160-64505659	0.139191300539286	.	.
chr1	64737642	64738141	chr1	64289060	64289559	Fzd5|chr1:64289060-64289559	0.174386168166682	.	.
chr1	64737642	64738141	chr1	64316990	64317489	Fzd5|chr1:64316990-64317489	0.102865889341318	.	.
chr1	64737642	64738141	chr1	64505160	64505659	Fzd5|chr1:64505160-64505659	0.0709879432165519	.	.
chr1	64737642	64738141	chr1	64522500	64522999	Fzd5|chr1:64522500-64522999	0.0823858291845927	.	.
chr1	64737642	64738141	chr1	64523057	64523556	Fzd5|chr1:64523057-64523556	0.11080291131166	.	.
chr1	64737642	64738141	chr1	64621827	64622326	Fzd5|chr1:64621827-64622326	0.0768690574624788	.	.
chr1	64737642	64738141	chr1	64676321	64676820	Fzd5|chr1:64676321-64676820	0.0819025153008509	.	.
chr1	65186396	65186895	chr1	65178123	65178622	Idh1|chr1:65178123-65178622	0.0842740448177451	.	.
chr1	65186396	65186895	chr1	65178123	65178622	Pikfyve|chr1:65178123-65178622	0.0842740448177451	.	.
chr1	65282716	65283215	chr1	65048740	65049239	Pth2r|chr1:65048740-65049239	0.0842818647368968	.	.
chr1	65282716	65283215	chr1	65048740	65049239	Pth2r|chr1:65048740-65049239	0.0842818647368969	.	.
chr1	65282716	65283215	chr1	65179041	65179540	Pth2r|chr1:65179041-65179540	0.115694682883458	.	.
chr1	65925476	65925975	chr1	65682230	65682729	Crygf|chr1:65682230-65682729	0.0761947646655663	.	.
chr1	65925476	65925975	chr1	65987352	65987851	Crygf|chr1:65987352-65987851	0.110161366698345	.	.
chr1	66174880	66175379	chr1	66092073	66092572	Map2|chr1:66092073-66092572	0.132370442767843	.	.
chr1	66174880	66175379	chr1	66211343	66211842	Map2|chr1:66211343-66211842	0.112905049974899	.	.
chr1	66174880	66175379	chr1	66220030	66220529	Map2|chr1:66220030-66220529	0.144309653097309	.	.
chr1	66467921	66468420	chr1	66164548	66165047	Unc80|chr1:66164548-66165047	0.160887755140327	.	.
chr1	66467921	66468420	chr1	66211343	66211842	Unc80|chr1:66211343-66211842	0.0859050809059804	.	.
chr1	66700587	66701086	chr1	66712460	66712959	Rpe|chr1:66712460-66712959	0.108386541441244	.	.
chr1	66700587	66701086	chr1	66838431	66838930	Rpe|chr1:66838431-66838930	0.0677284974412574	.	.
chr1	66700587	66701086	chr1	66940872	66941371	Rpe|chr1:66940872-66941371	0.146858636683732	.	.
chr1	66816734	66817233	chr1	66638199	66638698	Kansl1l|chr1:66638199-66638698	0.0780340243520553	.	.
chr1	66816734	66817233	chr1	66777838	66778337	Kansl1l|chr1:66777838-66778337	0.0973735309944108	.	.
chr1	66816734	66817233	chr1	66895631	66896130	Kansl1l|chr1:66895631-66896130	0.172608731307481	.	.
chr1	66816734	66817233	chr1	66896202	66896701	Kansl1l|chr1:66896202-66896701	0.172059777705549	.	.
chr1	66816734	66817233	chr1	66939958	66940457	Kansl1l|chr1:66939958-66940457	0.119467368679268	.	.
chr1	66816734	66817233	chr1	67061456	67061955	Kansl1l|chr1:67061456-67061955	0.0654739087544864	.	.
chr1	66816734	66817233	chr1	67061456	67061955	Kansl1l|chr1:67061456-67061955	0.0654739087544865	.	.
chr1	66817441	66817940	chr1	66777838	66778337	Kansl1l|chr1:66777838-66778337	0.0704345390536492	.	.
chr1	66817441	66817940	chr1	66992790	66993289	Kansl1l|chr1:66992790-66993289	0.100296268511422	.	.
chr1	66817441	66817940	chr1	67008822	67009321	Kansl1l|chr1:67008822-67009321	0.150789962719313	.	.
chr1	66817441	66817940	chr1	67030698	67031197	Kansl1l|chr1:67030698-67031197	0.168234480796345	.	.
chr1	66817441	66817940	chr1	67076448	67076947	Kansl1l|chr1:67076448-67076947	0.0905273430127594	.	.
chr1	66863047	66863546	chr1	66712460	66712959	Acadl|chr1:66712460-66712959	0.187223479948008	.	.
chr1	66863047	66863546	chr1	66838431	66838930	Acadl|chr1:66838431-66838930	0.119959097505436	.	.
chr1	66863047	66863546	chr1	66992790	66993289	Acadl|chr1:66992790-66993289	0.0767892055501796	.	.
chr1	66863047	66863546	chr1	67030698	67031197	Acadl|chr1:67030698-67031197	0.18582481422106	.	.
chr1	67038596	67039095	chr1	66838431	66838930	Lancl1|chr1:66838431-66838930	0.0719006506532424	.	.
chr1	67038596	67039095	chr1	66895631	66896130	Lancl1|chr1:66895631-66896130	0.093249351587743	.	.
chr1	67038596	67039095	chr1	66896202	66896701	Lancl1|chr1:66896202-66896701	0.078220740865835	.	.
chr1	67038596	67039095	chr1	67030698	67031197	Lancl1|chr1:67030698-67031197	0.105434251135076	.	.
chr1	67038596	67039095	chr1	67397667	67398166	Lancl1|chr1:67397667-67398166	0.0850039064311948	.	.
chr1	69106800	69107299	chr1	69390083	69390582	Gm16076|chr1:69390083-69390582	0.093606581531723	.	.
chr1	69108309	69108808	chr1	69059719	69060218	Erbb4|chr1:69059719-69060218	0.0777777603224637	.	.
chr1	69108309	69108808	chr1	69059719	69060218	Erbb4|chr1:69059719-69060218	0.0777777603224638	.	.
chr1	69108309	69108808	chr1	69241684	69242183	Erbb4|chr1:69241684-69242183	0.0917933308554577	.	.
chr1	69108309	69108808	chr1	69277094	69277593	Erbb4|chr1:69277094-69277593	0.0896817154580863	.	.
chr1	69108309	69108808	chr1	69429562	69430061	Erbb4|chr1:69429562-69430061	0.110135615400884	.	.
chr1	71102248	71102747	chr1	70977558	70978057	Bard1|chr1:70977558-70978057	0.137742684595642	.	.
chr1	71102248	71102747	chr1	71289474	71289973	Bard1|chr1:71289474-71289973	0.165616080775166	.	.
chr1	71102248	71102747	chr1	71473838	71474337	Bard1|chr1:71473838-71474337	0.0669485435118762	.	.
chr1	71102861	71103360	chr1	71289474	71289973	Bard1|chr1:71289474-71289973	0.0714924914317006	.	.
chr1	71102861	71103360	chr1	71318809	71319308	Bard1|chr1:71318809-71319308	0.100065894351849	.	.
chr1	71556874	71557373	chr1	71619275	71619774	Atic|chr1:71619275-71619774	0.137778059165683	.	.
chr1	71652488	71652987	chr1	71473838	71474337	Apol7d|chr1:71473838-71474337	0.10388289748974	.	.
chr1	71652488	71652987	chr1	71473838	71474337	Fn1|chr1:71473838-71474337	0.10388289748974	.	.
chr1	71652488	71652987	chr1	71619275	71619774	Apol7d|chr1:71619275-71619774	0.138517809094531	.	.
chr1	71652488	71652987	chr1	71619275	71619774	Fn1|chr1:71619275-71619774	0.138517809094531	.	.
chr1	71652488	71652987	chr1	71646275	71646774	Apol7d|chr1:71646275-71646774	0.10210946964098	.	.
chr1	71652488	71652987	chr1	71646275	71646774	Fn1|chr1:71646275-71646774	0.10210946964098	.	.
chr1	71652488	71652987	chr1	71695143	71695642	Apol7d|chr1:71695143-71695642	0.0785770387177775	.	.
chr1	71652488	71652987	chr1	71695143	71695642	Fn1|chr1:71695143-71695642	0.0785770387177775	.	.
chr1	71653027	71653526	chr1	71473838	71474337	Apol7d|chr1:71473838-71474337	0.115887476714884	.	.
chr1	71653027	71653526	chr1	71473838	71474337	Fn1|chr1:71473838-71474337	0.115887476714884	.	.
chr1	71653027	71653526	chr1	71579535	71580034	Apol7d|chr1:71579535-71580034	0.0682890145522233	.	.
chr1	71653027	71653526	chr1	71579535	71580034	Fn1|chr1:71579535-71580034	0.0682890145522233	.	.
chr1	71653027	71653526	chr1	71646275	71646774	Apol7d|chr1:71646275-71646774	0.162918781655562	.	.
chr1	71653027	71653526	chr1	71646275	71646774	Fn1|chr1:71646275-71646774	0.162918781655562	.	.
chr1	71653027	71653526	chr1	71672198	71672697	Apol7d|chr1:71672198-71672697	0.168576090966444	.	.
chr1	71653027	71653526	chr1	71672198	71672697	Fn1|chr1:71672198-71672697	0.168576090966444	.	.
chr1	71653027	71653526	chr1	71681224	71681723	Apol7d|chr1:71681224-71681723	0.109595248166814	.	.
chr1	71653027	71653526	chr1	71681224	71681723	Fn1|chr1:71681224-71681723	0.109595248166814	.	.
chr1	71653027	71653526	chr1	71683547	71684046	Apol7d|chr1:71683547-71684046	0.124912193295359	.	.
chr1	71653027	71653526	chr1	71683547	71684046	Fn1|chr1:71683547-71684046	0.124912193295359	.	.
chr1	71653027	71653526	chr1	71695143	71695642	Apol7d|chr1:71695143-71695642	0.0889104502955144	.	.
chr1	71653027	71653526	chr1	71695143	71695642	Fn1|chr1:71695143-71695642	0.0889104502955144	.	.
chr1	71653027	71653526	chr1	71701254	71701753	Apol7d|chr1:71701254-71701753	0.140407281939759	.	.
chr1	71653027	71653526	chr1	71701254	71701753	Fn1|chr1:71701254-71701753	0.140407281939759	.	.
chr1	71653027	71653526	chr1	71723719	71724218	Apol7d|chr1:71723719-71724218	0.145607734164901	.	.
chr1	71653027	71653526	chr1	71723719	71724218	Fn1|chr1:71723719-71724218	0.145607734164901	.	.
chr1	71653027	71653526	chr1	71737509	71738008	Apol7d|chr1:71737509-71738008	0.108564991029607	.	.
chr1	71653027	71653526	chr1	71737509	71738008	Fn1|chr1:71737509-71738008	0.108564991029607	.	.
chr1	72284104	72284603	chr1	72267675	72268174	Pecr|chr1:72267675-72268174	0.130298828288593	.	.
chr1	72284104	72284603	chr1	72267675	72268174	Tmem169|chr1:72267675-72268174	0.130298828288593	.	.
chr1	72284104	72284603	chr1	72465176	72465675	Pecr|chr1:72465176-72465675	0.106172494470546	.	.
chr1	72284104	72284603	chr1	72465176	72465675	Tmem169|chr1:72465176-72465675	0.106172494470546	.	.
chr1	72284104	72284603	chr1	72599058	72599557	Pecr|chr1:72599058-72599557	0.0936650054823805	.	.
chr1	72284104	72284603	chr1	72599058	72599557	Tmem169|chr1:72599058-72599557	0.0936650054823805	.	.
chr1	72307199	72307698	chr1	72718809	72719308	Xrcc5|chr1:72718809-72719308	0.0920719025922445	.	.
chr1	72307199	72307698	chr1	72736645	72737144	Xrcc5|chr1:72736645-72737144	0.0757239882864927	.	.
chr1	72307199	72307698	chr1	72739525	72740024	Xrcc5|chr1:72739525-72740024	0.170442629482794	.	.
chr1	72536444	72536943	chr1	72599058	72599557	March4|chr1:72599058-72599557	0.146382219656464	.	.
chr1	72536972	72537471	chr1	72254545	72255044	March4|chr1:72254545-72255044	0.0999080701393491	.	.
chr1	72582908	72583407	chr1	72267675	72268174	Smarcal1|chr1:72267675-72268174	0.0946545086634147	.	.
chr1	72582908	72583407	chr1	72593369	72593868	Smarcal1|chr1:72593369-72593868	0.197295245194942	.	.
chr1	72582908	72583407	chr1	72599058	72599557	Smarcal1|chr1:72599058-72599557	0.0713462612572891	.	.
chr1	72582908	72583407	chr1	72673031	72673530	Smarcal1|chr1:72673031-72673530	0.112635932942887	.	.
chr1	72582908	72583407	chr1	72720339	72720838	Smarcal1|chr1:72720339-72720838	0.0651743099060311	.	.
chr1	72582908	72583407	chr1	72745417	72745916	Smarcal1|chr1:72745417-72745916	0.159387482004079	.	.
chr1	72640885	72641384	chr1	72593369	72593868	Gm39662|chr1:72593369-72593868	0.0814263724372838	.	.
chr1	72640885	72641384	chr1	72599058	72599557	Gm39662|chr1:72599058-72599557	0.0670471188299672	.	.
chr1	72640885	72641384	chr1	72599935	72600434	Gm39662|chr1:72599935-72600434	0.0661489829279053	.	.
chr1	72640885	72641384	chr1	72608646	72609145	Gm39662|chr1:72608646-72609145	0.0664745159591963	.	.
chr1	72640885	72641384	chr1	72673031	72673530	Gm39662|chr1:72673031-72673530	0.298945322925623	.	.
chr1	72640885	72641384	chr1	72720339	72720838	Gm39662|chr1:72720339-72720838	0.146897877704618	.	.
chr1	72711014	72711513	chr1	72254025	72254524	Rpl37a|chr1:72254025-72254524	0.14365104187858	.	.
chr1	72711014	72711513	chr1	72255113	72255612	Rpl37a|chr1:72255113-72255612	0.0820267870648582	.	.
chr1	72711014	72711513	chr1	72720339	72720838	Rpl37a|chr1:72720339-72720838	0.185993172330102	.	.
chr1	72711014	72711513	chr1	72736645	72737144	Rpl37a|chr1:72736645-72737144	0.0789617295819942	.	.
chr1	72711014	72711513	chr1	72745417	72745916	Rpl37a|chr1:72745417-72745916	0.100510865351129	.	.
chr1	74284057	74284556	chr1	74386756	74387255	Aamp|chr1:74386756-74387255	0.0749133993571628	.	.
chr1	74284057	74284556	chr1	74386756	74387255	Pnkd|chr1:74386756-74387255	0.0749133993571628	.	.
chr1	74284057	74284556	chr1	74460234	74460733	Aamp|chr1:74460234-74460733	0.160257502684334	.	.
chr1	74284057	74284556	chr1	74460234	74460733	Pnkd|chr1:74460234-74460733	0.160257502684334	.	.
chr1	74284057	74284556	chr1	74479736	74480235	Aamp|chr1:74479736-74480235	0.184095608794616	.	.
chr1	74284057	74284556	chr1	74479736	74480235	Pnkd|chr1:74479736-74480235	0.184095608794616	.	.
chr1	74284057	74284556	chr1	74635618	74636117	Aamp|chr1:74635618-74636117	0.120602648084025	.	.
chr1	74284057	74284556	chr1	74635618	74636117	Pnkd|chr1:74635618-74636117	0.120602648084025	.	.
chr1	74284588	74285087	chr1	74368126	74368625	Aamp|chr1:74368126-74368625	0.0745052333223999	.	.
chr1	74284588	74285087	chr1	74368126	74368625	Pnkd|chr1:74368126-74368625	0.0745052333223999	.	.
chr1	74284588	74285087	chr1	74386756	74387255	Aamp|chr1:74386756-74387255	0.236057338986584	.	.
chr1	74284588	74285087	chr1	74386756	74387255	Pnkd|chr1:74386756-74387255	0.236057338986584	.	.
chr1	74284588	74285087	chr1	74397348	74397847	Aamp|chr1:74397348-74397847	0.157599931631403	.	.
chr1	74284588	74285087	chr1	74397348	74397847	Pnkd|chr1:74397348-74397847	0.157599931631403	.	.
chr1	74284588	74285087	chr1	74460234	74460733	Aamp|chr1:74460234-74460733	0.151377661884662	.	.
chr1	74284588	74285087	chr1	74460234	74460733	Pnkd|chr1:74460234-74460733	0.151377661884662	.	.
chr1	74295625	74296124	chr1	74298940	74299439	Gm29358|chr1:74298940-74299439	0.183505018200851	.	.
chr1	74295625	74296124	chr1	74303434	74303933	Gm29358|chr1:74303434-74303933	0.112911258521091	.	.
chr1	74295625	74296124	chr1	74303949	74304448	Gm29358|chr1:74303949-74304448	0.0853820994573548	.	.
chr1	74295625	74296124	chr1	74332262	74332761	Gm29358|chr1:74332262-74332761	0.0754918398943562	.	.
chr1	74295625	74296124	chr1	74368126	74368625	Gm29358|chr1:74368126-74368625	0.29488600399561	.	.
chr1	74295625	74296124	chr1	74386756	74387255	Gm29358|chr1:74386756-74387255	0.0843607235490194	.	.
chr1	74295625	74296124	chr1	74673255	74673754	Gm29358|chr1:74673255-74673754	0.146081600978752	.	.
chr1	74295625	74296124	chr1	74704100	74704599	Gm29358|chr1:74704100-74704599	0.0724464941079599	.	.
chr1	74295625	74296124	chr1	74747215	74747714	Gm29358|chr1:74747215-74747714	0.151723223595005	.	.
chr1	74361763	74362262	chr1	74311850	74312349	Catip|chr1:74311850-74312349	0.061962572109466	.	.
chr1	74361763	74362262	chr1	74332262	74332761	Catip|chr1:74332262-74332761	0.0854260580469096	.	.
chr1	74361763	74362262	chr1	74460234	74460733	Catip|chr1:74460234-74460733	0.0625057424142578	.	.
chr1	74361763	74362262	chr1	74719733	74720232	Catip|chr1:74719733-74720232	0.141227441964292	.	.
chr1	74362302	74362801	chr1	74298940	74299439	Catip|chr1:74298940-74299439	0.154228525932114	.	.
chr1	74362302	74362801	chr1	74303949	74304448	Catip|chr1:74303949-74304448	0.070430512987748	.	.
chr1	74362302	74362801	chr1	74364242	74364741	Catip|chr1:74364242-74364741	0.0723925392592111	.	.
chr1	74362302	74362801	chr1	74452541	74453040	Catip|chr1:74452541-74453040	0.0644148825531232	.	.
chr1	74374931	74375430	chr1	74313260	74313759	Slc11a1|chr1:74313260-74313759	0.0643305808132364	.	.
chr1	74374931	74375430	chr1	74340213	74340712	Slc11a1|chr1:74340213-74340712	0.080374696726168	.	.
chr1	74374931	74375430	chr1	74340213	74340712	Slc11a1|chr1:74340213-74340712	0.0803746967261681	.	.
chr1	74374931	74375430	chr1	74460234	74460733	Slc11a1|chr1:74460234-74460733	0.0820906590216365	.	.
chr1	74374931	74375430	chr1	74635618	74636117	Slc11a1|chr1:74635618-74636117	0.0620003014121864	.	.
chr1	74374931	74375430	chr1	74719733	74720232	Slc11a1|chr1:74719733-74720232	0.0721438113623687	.	.
chr1	74375439	74375938	chr1	74313260	74313759	Slc11a1|chr1:74313260-74313759	0.124981984527906	.	.
chr1	74375439	74375938	chr1	74332815	74333314	Slc11a1|chr1:74332815-74333314	0.0905985269254795	.	.
chr1	74375439	74375938	chr1	74364242	74364741	Slc11a1|chr1:74364242-74364741	0.102283717891785	.	.
chr1	74375439	74375938	chr1	74460234	74460733	Slc11a1|chr1:74460234-74460733	0.101246657537826	.	.
chr1	74375439	74375938	chr1	74474898	74475397	Slc11a1|chr1:74474898-74475397	0.064845969862233	.	.
chr1	74375439	74375938	chr1	74479736	74480235	Slc11a1|chr1:74479736-74480235	0.158022713929308	.	.
chr1	74375439	74375938	chr1	74519281	74519780	Slc11a1|chr1:74519281-74519780	0.0639439114851311	.	.
chr1	74375439	74375938	chr1	74635618	74636117	Slc11a1|chr1:74635618-74636117	0.25412077716794	.	.
chr1	74391301	74391800	chr1	74311850	74312349	Ctdsp1|chr1:74311850-74312349	0.0665980309338203	.	.
chr1	74391301	74391800	chr1	74332262	74332761	Ctdsp1|chr1:74332262-74332761	0.111151636880285	.	.
chr1	74391301	74391800	chr1	74332815	74333314	Ctdsp1|chr1:74332815-74333314	0.0772411212037735	.	.
chr1	74391301	74391800	chr1	74369831	74370330	Ctdsp1|chr1:74369831-74370330	0.160581801183397	.	.
chr1	74391301	74391800	chr1	74397348	74397847	Ctdsp1|chr1:74397348-74397847	0.0987532905768256	.	.
chr1	74391301	74391800	chr1	74452541	74453040	Ctdsp1|chr1:74452541-74453040	0.122715895892216	.	.
chr1	74391301	74391800	chr1	74474898	74475397	Ctdsp1|chr1:74474898-74475397	0.120072694489851	.	.
chr1	74391301	74391800	chr1	74673255	74673754	Ctdsp1|chr1:74673255-74673754	0.0627342938197055	.	.
chr1	74391301	74391800	chr1	74719733	74720232	Ctdsp1|chr1:74719733-74720232	0.105968724068328	.	.
chr1	74391301	74391800	chr1	74747215	74747714	Ctdsp1|chr1:74747215-74747714	0.061839646984541	.	.
chr1	74505730	74506229	chr1	74257211	74257710	Cnot9|chr1:74257211-74257710	0.148304097174519	.	.
chr1	74505730	74506229	chr1	74311850	74312349	Cnot9|chr1:74311850-74312349	0.0618179520794449	.	.
chr1	74505730	74506229	chr1	74368126	74368625	Cnot9|chr1:74368126-74368625	0.131764475133799	.	.
chr1	74505730	74506229	chr1	74397348	74397847	Cnot9|chr1:74397348-74397847	0.210627953674368	.	.
chr1	74505730	74506229	chr1	74479736	74480235	Cnot9|chr1:74479736-74480235	0.0956519148168551	.	.
chr1	74505730	74506229	chr1	74719733	74720232	Cnot9|chr1:74719733-74720232	0.0940371120377775	.	.
chr1	74505730	74506229	chr1	74763029	74763528	Cnot9|chr1:74763029-74763528	0.0907453601839373	.	.
chr1	74505730	74506229	chr1	74816731	74817230	Cnot9|chr1:74816731-74817230	0.0754918585485834	.	.
chr1	74541923	74542422	chr1	74313260	74313759	Plcd4|chr1:74313260-74313759	0.0872503029537899	.	.
chr1	74541923	74542422	chr1	74460234	74460733	Plcd4|chr1:74460234-74460733	0.0649569926172284	.	.
chr1	74541923	74542422	chr1	74474898	74475397	Plcd4|chr1:74474898-74475397	0.165508893788176	.	.
chr1	74541923	74542422	chr1	74816731	74817230	Plcd4|chr1:74816731-74817230	0.167720954872229	.	.
chr1	74541923	74542422	chr1	74817277	74817776	Plcd4|chr1:74817277-74817776	0.0887027142187847	.	.
chr1	74541923	74542422	chr1	74964428	74964927	Plcd4|chr1:74964428-74964927	0.0970862919500539	.	.
chr1	74542596	74543095	chr1	74332262	74332761	Plcd4|chr1:74332262-74332761	0.111187938110996	.	.
chr1	74542596	74543095	chr1	74332815	74333314	Plcd4|chr1:74332815-74333314	0.212475816581732	.	.
chr1	74542596	74543095	chr1	74519281	74519780	Plcd4|chr1:74519281-74519780	0.0627818420469283	.	.
chr1	74542596	74543095	chr1	74635618	74636117	Plcd4|chr1:74635618-74636117	0.0894366830128506	.	.
chr1	74542596	74543095	chr1	74747215	74747714	Plcd4|chr1:74747215-74747714	0.0805269497681551	.	.
chr1	74542596	74543095	chr1	74763029	74763528	Plcd4|chr1:74763029-74763528	0.123210400023466	.	.
chr1	74542596	74543095	chr1	74781981	74782480	Plcd4|chr1:74781981-74782480	0.104069762302417	.	.
chr1	74542596	74543095	chr1	74787775	74788274	Plcd4|chr1:74787775-74788274	0.115105926316026	.	.
chr1	74542596	74543095	chr1	74880737	74881236	Plcd4|chr1:74880737-74881236	0.0872590205112315	.	.
chr1	74587962	74588461	chr1	74386756	74387255	Bcs1l|chr1:74386756-74387255	0.122326415825408	.	.
chr1	74587962	74588461	chr1	74386756	74387255	Zfp142|chr1:74386756-74387255	0.122326415825408	.	.
chr1	74587962	74588461	chr1	74397348	74397847	Bcs1l|chr1:74397348-74397847	0.126689075379224	.	.
chr1	74587962	74588461	chr1	74397348	74397847	Zfp142|chr1:74397348-74397847	0.126689075379224	.	.
chr1	74587962	74588461	chr1	74479736	74480235	Bcs1l|chr1:74479736-74480235	0.165377057932407	.	.
chr1	74587962	74588461	chr1	74479736	74480235	Zfp142|chr1:74479736-74480235	0.165377057932407	.	.
chr1	74587962	74588461	chr1	74635618	74636117	Bcs1l|chr1:74635618-74636117	0.0642754203679009	.	.
chr1	74587962	74588461	chr1	74635618	74636117	Zfp142|chr1:74635618-74636117	0.0642754203679009	.	.
chr1	74587962	74588461	chr1	74781981	74782480	Bcs1l|chr1:74781981-74782480	0.0762420307457146	.	.
chr1	74587962	74588461	chr1	74781981	74782480	Zfp142|chr1:74781981-74782480	0.0762420307457146	.	.
chr1	74587962	74588461	chr1	74947928	74948427	Bcs1l|chr1:74947928-74948427	0.176101753143834	.	.
chr1	74587962	74588461	chr1	74947928	74948427	Zfp142|chr1:74947928-74948427	0.176101753143834	.	.
chr1	74600496	74600995	chr1	74368126	74368625	Rnf25|chr1:74368126-74368625	0.0750131797011738	.	.
chr1	74600496	74600995	chr1	74368126	74368625	Stk36|chr1:74368126-74368625	0.0750131797011738	.	.
chr1	74600496	74600995	chr1	74673255	74673754	Rnf25|chr1:74673255-74673754	0.159311258058878	.	.
chr1	74600496	74600995	chr1	74673255	74673754	Stk36|chr1:74673255-74673754	0.159311258058878	.	.
chr1	74600496	74600995	chr1	74770403	74770902	Rnf25|chr1:74770403-74770902	0.0655490279625854	.	.
chr1	74600496	74600995	chr1	74770403	74770902	Stk36|chr1:74770403-74770902	0.0655490279625854	.	.
chr1	74600496	74600995	chr1	74787775	74788274	Rnf25|chr1:74787775-74788274	0.113193280882363	.	.
chr1	74600496	74600995	chr1	74787775	74788274	Stk36|chr1:74787775-74788274	0.113193280882363	.	.
chr1	74600496	74600995	chr1	74794449	74794948	Rnf25|chr1:74794449-74794948	0.122878561226773	.	.
chr1	74600496	74600995	chr1	74794449	74794948	Stk36|chr1:74794449-74794948	0.122878561226773	.	.
chr1	74600496	74600995	chr1	74948735	74949234	Rnf25|chr1:74948735-74949234	0.0760170132450664	.	.
chr1	74600496	74600995	chr1	74948735	74949234	Stk36|chr1:74948735-74949234	0.0760170132450664	.	.
chr1	74601175	74601674	chr1	74332815	74333314	Rnf25|chr1:74332815-74333314	0.071880907636144	.	.
chr1	74601175	74601674	chr1	74332815	74333314	Stk36|chr1:74332815-74333314	0.071880907636144	.	.
chr1	74601175	74601674	chr1	74759797	74760296	Rnf25|chr1:74759797-74760296	0.147297674933265	.	.
chr1	74601175	74601674	chr1	74759797	74760296	Stk36|chr1:74759797-74760296	0.147297674933265	.	.
chr1	74601175	74601674	chr1	74770403	74770902	Rnf25|chr1:74770403-74770902	0.0646418725468624	.	.
chr1	74601175	74601674	chr1	74770403	74770902	Stk36|chr1:74770403-74770902	0.0646418725468624	.	.
chr1	74601175	74601674	chr1	74816731	74817230	Rnf25|chr1:74816731-74817230	0.0872939690111467	.	.
chr1	74601175	74601674	chr1	74816731	74817230	Stk36|chr1:74816731-74817230	0.0872939690111467	.	.
chr1	74661495	74661994	chr1	74313260	74313759	Ttll4|chr1:74313260-74313759	0.196312455789586	.	.
chr1	74661495	74661994	chr1	74332815	74333314	Ttll4|chr1:74332815-74333314	0.0678940368971771	.	.
chr1	74661495	74661994	chr1	74386756	74387255	Ttll4|chr1:74386756-74387255	0.0766169682017657	.	.
chr1	74661495	74661994	chr1	74460234	74460733	Ttll4|chr1:74460234-74460733	0.0709779152661532	.	.
chr1	74661495	74661994	chr1	74474898	74475397	Ttll4|chr1:74474898-74475397	0.0682301260376562	.	.
chr1	74661495	74661994	chr1	74635618	74636117	Ttll4|chr1:74635618-74636117	0.148440531496085	.	.
chr1	74661495	74661994	chr1	74772969	74773468	Ttll4|chr1:74772969-74773468	0.199563095193877	.	.
chr1	74661495	74661994	chr1	74816731	74817230	Ttll4|chr1:74816731-74817230	0.0786144646062612	.	.
chr1	74661495	74661994	chr1	74936364	74936863	Ttll4|chr1:74936364-74936863	0.222516500170858	.	.
chr1	74661495	74661994	chr1	74947928	74948427	Ttll4|chr1:74947928-74948427	0.0649191242884588	.	.
chr1	74661495	74661994	chr1	74964428	74964927	Ttll4|chr1:74964428-74964927	0.089803586534046	.	.
chr1	74712949	74713448	chr1	74332262	74332761	Cyp27a1|chr1:74332262-74332761	0.0688728927343983	.	.
chr1	74712949	74713448	chr1	74635618	74636117	Cyp27a1|chr1:74635618-74636117	0.106782406327063	.	.
chr1	74712949	74713448	chr1	74759797	74760296	Cyp27a1|chr1:74759797-74760296	0.0723181264447492	.	.
chr1	74712949	74713448	chr1	74781981	74782480	Cyp27a1|chr1:74781981-74782480	0.118271400854068	.	.
chr1	74712949	74713448	chr1	74806952	74807451	Cyp27a1|chr1:74806952-74807451	0.0628248422618237	.	.
chr1	74712949	74713448	chr1	74808065	74808564	Cyp27a1|chr1:74808065-74808564	0.0618797107356778	.	.
chr1	74713683	74714182	chr1	74313260	74313759	Cyp27a1|chr1:74313260-74313759	0.115056168395912	.	.
chr1	74713683	74714182	chr1	74332815	74333314	Cyp27a1|chr1:74332815-74333314	0.12897022123999	.	.
chr1	74713683	74714182	chr1	74423066	74423565	Cyp27a1|chr1:74423066-74423565	0.0951586138555016	.	.
chr1	74713683	74714182	chr1	74452541	74453040	Cyp27a1|chr1:74452541-74453040	0.101512552260948	.	.
chr1	74713683	74714182	chr1	74635618	74636117	Cyp27a1|chr1:74635618-74636117	0.161140396204644	.	.
chr1	74713683	74714182	chr1	74719733	74720232	Cyp27a1|chr1:74719733-74720232	0.099587750757104	.	.
chr1	74748718	74749217	chr1	74368126	74368625	Prkag3|chr1:74368126-74368625	0.103436359318972	.	.
chr1	74748718	74749217	chr1	74747215	74747714	Prkag3|chr1:74747215-74747714	0.158854448853519	.	.
chr1	74748718	74749217	chr1	74763029	74763528	Prkag3|chr1:74763029-74763528	0.106560124732574	.	.
chr1	74748718	74749217	chr1	74770403	74770902	Prkag3|chr1:74770403-74770902	0.214548093012779	.	.
chr1	74748718	74749217	chr1	74772969	74773468	Prkag3|chr1:74772969-74773468	0.0637024663978069	.	.
chr1	74748718	74749217	chr1	74781981	74782480	Prkag3|chr1:74781981-74782480	0.313185237080572	.	.
chr1	74748718	74749217	chr1	74787775	74788274	Prkag3|chr1:74787775-74788274	0.194900573469402	.	.
chr1	74748718	74749217	chr1	74802933	74803432	Prkag3|chr1:74802933-74803432	0.138153203116618	.	.
chr1	74748718	74749217	chr1	74806444	74806943	Prkag3|chr1:74806444-74806943	0.241666650117319	.	.
chr1	74748718	74749217	chr1	74806952	74807451	Prkag3|chr1:74806952-74807451	0.226722548577505	.	.
chr1	74748718	74749217	chr1	74808065	74808564	Prkag3|chr1:74808065-74808564	0.358992728047729	.	.
chr1	74748718	74749217	chr1	74948735	74949234	Prkag3|chr1:74948735-74949234	0.124131400580977	.	.
chr1	74748718	74749217	chr1	74964428	74964927	Prkag3|chr1:74964428-74964927	0.0794212221094938	.	.
chr1	74748718	74749217	chr1	74971554	74972053	Prkag3|chr1:74971554-74972053	0.176115673051547	.	.
chr1	74749271	74749770	chr1	74298940	74299439	Prkag3|chr1:74298940-74299439	0.142045452867927	.	.
chr1	74749271	74749770	chr1	74303434	74303933	Prkag3|chr1:74303434-74303933	0.114521086866816	.	.
chr1	74749271	74749770	chr1	74303949	74304448	Prkag3|chr1:74303949-74304448	0.0972970251972227	.	.
chr1	74749271	74749770	chr1	74747215	74747714	Prkag3|chr1:74747215-74747714	0.181602417883391	.	.
chr1	74749271	74749770	chr1	74763029	74763528	Prkag3|chr1:74763029-74763528	0.115077431934139	.	.
chr1	74749271	74749770	chr1	74770403	74770902	Prkag3|chr1:74770403-74770902	0.285270582428862	.	.
chr1	74749271	74749770	chr1	74772969	74773468	Prkag3|chr1:74772969-74773468	0.0931900681920054	.	.
chr1	74749271	74749770	chr1	74781981	74782480	Prkag3|chr1:74781981-74782480	0.401789605352894	.	.
chr1	74749271	74749770	chr1	74787775	74788274	Prkag3|chr1:74787775-74788274	0.203233874177832	.	.
chr1	74749271	74749770	chr1	74802933	74803432	Prkag3|chr1:74802933-74803432	0.105189824377416	.	.
chr1	74749271	74749770	chr1	74806444	74806943	Prkag3|chr1:74806444-74806943	0.28416942551879	.	.
chr1	74749271	74749770	chr1	74806952	74807451	Prkag3|chr1:74806952-74807451	0.198063017091678	.	.
chr1	74749271	74749770	chr1	74808065	74808564	Prkag3|chr1:74808065-74808564	0.143240385851812	.	.
chr1	74749271	74749770	chr1	74948735	74949234	Prkag3|chr1:74948735-74949234	0.12966853811721	.	.
chr1	74749271	74749770	chr1	74964428	74964927	Prkag3|chr1:74964428-74964927	0.140490265682523	.	.
chr1	74749271	74749770	chr1	74971554	74972053	Prkag3|chr1:74971554-74972053	0.129808370483585	.	.
chr1	74771522	74772021	chr1	74704100	74704599	Wnt6|chr1:74704100-74704599	0.0619059910364926	.	.
chr1	74771522	74772021	chr1	74747215	74747714	Wnt6|chr1:74747215-74747714	0.112648288565944	.	.
chr1	74771522	74772021	chr1	74763029	74763528	Wnt6|chr1:74763029-74763528	0.0861495538704389	.	.
chr1	74771522	74772021	chr1	74770403	74770902	Wnt6|chr1:74770403-74770902	0.289976310673829	.	.
chr1	74771522	74772021	chr1	74772969	74773468	Wnt6|chr1:74772969-74773468	0.0967776292093454	.	.
chr1	74771522	74772021	chr1	74781981	74782480	Wnt6|chr1:74781981-74782480	0.558446298734228	.	.
chr1	74771522	74772021	chr1	74787775	74788274	Wnt6|chr1:74787775-74788274	0.196811223274005	.	.
chr1	74771522	74772021	chr1	74802933	74803432	Wnt6|chr1:74802933-74803432	0.0678292442182152	.	.
chr1	74771522	74772021	chr1	74802933	74803432	Wnt6|chr1:74802933-74803432	0.0678292442182153	.	.
chr1	74771522	74772021	chr1	74806444	74806943	Wnt6|chr1:74806444-74806943	0.281494186945165	.	.
chr1	74771522	74772021	chr1	74806952	74807451	Wnt6|chr1:74806952-74807451	0.201507766635523	.	.
chr1	74771522	74772021	chr1	74808065	74808564	Wnt6|chr1:74808065-74808564	0.377157799171707	.	.
chr1	74771522	74772021	chr1	74964428	74964927	Wnt6|chr1:74964428-74964927	0.168180748928109	.	.
chr1	74771522	74772021	chr1	74971554	74972053	Wnt6|chr1:74971554-74972053	0.282405109159199	.	.
chr1	74771522	74772021	chr1	75005997	75006496	Wnt6|chr1:75005997-75006496	0.144660726364053	.	.
chr1	74771522	74772021	chr1	75015875	75016374	Wnt6|chr1:75015875-75016374	0.271827338770902	.	.
chr1	74771522	74772021	chr1	75016818	75017317	Wnt6|chr1:75016818-75017317	0.105937309990816	.	.
chr1	74771522	74772021	chr1	75040368	75040867	Wnt6|chr1:75040368-75040867	0.301013272657406	.	.
chr1	74771522	74772021	chr1	75239896	75240395	Wnt6|chr1:75239896-75240395	0.120369651413691	.	.
chr1	74771522	74772021	chr1	75247991	75248490	Wnt6|chr1:75247991-75248490	0.0970307720583631	.	.
chr1	74854708	74855207	chr1	74625831	74626330	Cdk5r2|chr1:74625831-74626330	0.0717954809414677	.	.
chr1	74854708	74855207	chr1	74747215	74747714	Cdk5r2|chr1:74747215-74747714	0.0680446060435249	.	.
chr1	74854708	74855207	chr1	74770403	74770902	Cdk5r2|chr1:74770403-74770902	0.119960473017777	.	.
chr1	74854708	74855207	chr1	74772969	74773468	Cdk5r2|chr1:74772969-74773468	0.12865045717797	.	.
chr1	74854708	74855207	chr1	74781981	74782480	Cdk5r2|chr1:74781981-74782480	0.18383994436644	.	.
chr1	74854708	74855207	chr1	74787775	74788274	Cdk5r2|chr1:74787775-74788274	0.177472422979777	.	.
chr1	74854708	74855207	chr1	74794449	74794948	Cdk5r2|chr1:74794449-74794948	0.0777794213037967	.	.
chr1	74854708	74855207	chr1	74806444	74806943	Cdk5r2|chr1:74806444-74806943	0.207973237469052	.	.
chr1	74854708	74855207	chr1	74806952	74807451	Cdk5r2|chr1:74806952-74807451	0.100676388115185	.	.
chr1	74854708	74855207	chr1	75016818	75017317	Cdk5r2|chr1:75016818-75017317	0.124463871849378	.	.
chr1	74854708	74855207	chr1	75040368	75040867	Cdk5r2|chr1:75040368-75040867	0.164223702821893	.	.
chr1	74854708	74855207	chr1	75209245	75209744	Cdk5r2|chr1:75209245-75209744	0.0806963244510561	.	.
chr1	74854708	74855207	chr1	75239896	75240395	Cdk5r2|chr1:75239896-75240395	0.0861123250071552	.	.
chr1	74854708	74855207	chr1	75247991	75248490	Cdk5r2|chr1:75247991-75248490	0.0817496834799252	.	.
chr1	75124760	75125259	chr1	74772969	74773468	Nhej1|chr1:74772969-74773468	0.101912491433637	.	.
chr1	75124760	75125259	chr1	74936364	74936863	Nhej1|chr1:74936364-74936863	0.0776078748838673	.	.
chr1	75124760	75125259	chr1	75209245	75209744	Nhej1|chr1:75209245-75209744	0.12496611393339	.	.
chr1	75124760	75125259	chr1	75292766	75293265	Nhej1|chr1:75292766-75293265	0.104291112487875	.	.
chr1	75124760	75125259	chr1	75382615	75383114	Nhej1|chr1:75382615-75383114	0.0955799017302437	.	.
chr1	75124760	75125259	chr1	75399854	75400353	Nhej1|chr1:75399854-75400353	0.102647946710152	.	.
chr1	75124760	75125259	chr1	75467494	75467993	Nhej1|chr1:75467494-75467993	0.0783601994820628	.	.
chr1	75124760	75125259	chr1	75495129	75495628	Nhej1|chr1:75495129-75495628	0.181895090783256	.	.
chr1	75142499	75142998	chr1	74781981	74782480	Cnppd1|chr1:74781981-74782480	0.071898609451035	.	.
chr1	75142499	75142998	chr1	74781981	74782480	Retreg2|chr1:74781981-74782480	0.071898609451035	.	.
chr1	75142499	75142998	chr1	74816731	74817230	Cnppd1|chr1:74816731-74817230	0.113596584276198	.	.
chr1	75142499	75142998	chr1	74816731	74817230	Retreg2|chr1:74816731-74817230	0.113596584276198	.	.
chr1	75142499	75142998	chr1	74880737	74881236	Cnppd1|chr1:74880737-74881236	0.0702750174387393	.	.
chr1	75142499	75142998	chr1	74880737	74881236	Retreg2|chr1:74880737-74881236	0.0702750174387393	.	.
chr1	75142499	75142998	chr1	74948735	74949234	Cnppd1|chr1:74948735-74949234	0.063026351070435	.	.
chr1	75142499	75142998	chr1	74948735	74949234	Retreg2|chr1:74948735-74949234	0.063026351070435	.	.
chr1	75142499	75142998	chr1	74964428	74964927	Cnppd1|chr1:74964428-74964927	0.209598149436472	.	.
chr1	75142499	75142998	chr1	74964428	74964927	Retreg2|chr1:74964428-74964927	0.209598149436472	.	.
chr1	75142499	75142998	chr1	74971554	74972053	Cnppd1|chr1:74971554-74972053	0.0866654122787078	.	.
chr1	75142499	75142998	chr1	74971554	74972053	Retreg2|chr1:74971554-74972053	0.0866654122787078	.	.
chr1	75142499	75142998	chr1	75015875	75016374	Cnppd1|chr1:75015875-75016374	0.114339237027366	.	.
chr1	75142499	75142998	chr1	75015875	75016374	Retreg2|chr1:75015875-75016374	0.114339237027366	.	.
chr1	75142499	75142998	chr1	75016818	75017317	Cnppd1|chr1:75016818-75017317	0.0667148933262484	.	.
chr1	75142499	75142998	chr1	75016818	75017317	Retreg2|chr1:75016818-75017317	0.0667148933262484	.	.
chr1	75142499	75142998	chr1	75209245	75209744	Cnppd1|chr1:75209245-75209744	0.0732180073916065	.	.
chr1	75142499	75142998	chr1	75209245	75209744	Retreg2|chr1:75209245-75209744	0.0732180073916065	.	.
chr1	75142499	75142998	chr1	75247991	75248490	Cnppd1|chr1:75247991-75248490	0.133142372750702	.	.
chr1	75142499	75142998	chr1	75247991	75248490	Retreg2|chr1:75247991-75248490	0.133142372750702	.	.
chr1	75142499	75142998	chr1	75342805	75343304	Cnppd1|chr1:75342805-75343304	0.06483507671486	.	.
chr1	75142499	75142998	chr1	75342805	75343304	Retreg2|chr1:75342805-75343304	0.06483507671486	.	.
chr1	75142499	75142998	chr1	75370249	75370748	Cnppd1|chr1:75370249-75370748	0.0655125777105131	.	.
chr1	75142499	75142998	chr1	75370249	75370748	Retreg2|chr1:75370249-75370748	0.0655125777105131	.	.
chr1	75142499	75142998	chr1	75398631	75399130	Cnppd1|chr1:75398631-75399130	0.105043709222742	.	.
chr1	75142499	75142998	chr1	75398631	75399130	Retreg2|chr1:75398631-75399130	0.105043709222742	.	.
chr1	75142499	75142998	chr1	75457742	75458241	Cnppd1|chr1:75457742-75458241	0.116095867863778	.	.
chr1	75142499	75142998	chr1	75457742	75458241	Retreg2|chr1:75457742-75458241	0.116095867863778	.	.
chr1	75142499	75142998	chr1	75458368	75458867	Cnppd1|chr1:75458368-75458867	0.119495188089112	.	.
chr1	75142499	75142998	chr1	75458368	75458867	Retreg2|chr1:75458368-75458867	0.119495188089112	.	.
chr1	75142499	75142998	chr1	75467494	75467993	Cnppd1|chr1:75467494-75467993	0.113990558305091	.	.
chr1	75142499	75142998	chr1	75467494	75467993	Retreg2|chr1:75467494-75467993	0.113990558305091	.	.
chr1	75168424	75168923	chr1	74948735	74949234	Zfand2b|chr1:74948735-74949234	0.0937694826156003	.	.
chr1	75168424	75168923	chr1	75214856	75215355	Zfand2b|chr1:75214856-75215355	0.066251047812465	.	.
chr1	75168424	75168923	chr1	75324512	75325011	Zfand2b|chr1:75324512-75325011	0.112337849034752	.	.
chr1	75168424	75168923	chr1	75464863	75465362	Zfand2b|chr1:75464863-75465362	0.0788086530942081	.	.
chr1	75168424	75168923	chr1	75487302	75487801	Zfand2b|chr1:75487302-75487801	0.139228785437537	.	.
chr1	75168424	75168923	chr1	75487834	75488333	Zfand2b|chr1:75487834-75488333	0.156789830520993	.	.
chr1	75180079	75180578	chr1	74759797	74760296	Abcb6|chr1:74759797-74760296	0.0805382453808448	.	.
chr1	75180079	75180578	chr1	74772969	74773468	Abcb6|chr1:74772969-74773468	0.0888722708617573	.	.
chr1	75180079	75180578	chr1	75227358	75227857	Abcb6|chr1:75227358-75227857	0.255978315642637	.	.
chr1	75180079	75180578	chr1	75245356	75245855	Abcb6|chr1:75245356-75245855	0.0719325418338004	.	.
chr1	75180079	75180578	chr1	75467494	75467993	Abcb6|chr1:75467494-75467993	0.0628506424623254	.	.
chr1	75180079	75180578	chr1	75495129	75495628	Abcb6|chr1:75495129-75495628	0.0893479430194859	.	.
chr1	75191753	75192252	chr1	74781981	74782480	Ankzf1|chr1:74781981-74782480	0.0879338039174392	.	.
chr1	75191753	75192252	chr1	74781981	74782480	Atg9a|chr1:74781981-74782480	0.0879338039174392	.	.
chr1	75191753	75192252	chr1	74816731	74817230	Ankzf1|chr1:74816731-74817230	0.144138225703778	.	.
chr1	75191753	75192252	chr1	74816731	74817230	Atg9a|chr1:74816731-74817230	0.144138225703778	.	.
chr1	75191753	75192252	chr1	74817277	74817776	Ankzf1|chr1:74817277-74817776	0.149775387662995	.	.
chr1	75191753	75192252	chr1	74817277	74817776	Atg9a|chr1:74817277-74817776	0.149775387662995	.	.
chr1	75191753	75192252	chr1	74964428	74964927	Ankzf1|chr1:74964428-74964927	0.0667818379474798	.	.
chr1	75191753	75192252	chr1	74964428	74964927	Atg9a|chr1:74964428-74964927	0.0667818379474798	.	.
chr1	75191753	75192252	chr1	75015875	75016374	Ankzf1|chr1:75015875-75016374	0.0756217251770624	.	.
chr1	75191753	75192252	chr1	75015875	75016374	Ankzf1|chr1:75015875-75016374	0.0756217251770625	.	.
chr1	75191753	75192252	chr1	75015875	75016374	Atg9a|chr1:75015875-75016374	0.0756217251770624	.	.
chr1	75191753	75192252	chr1	75015875	75016374	Atg9a|chr1:75015875-75016374	0.0756217251770625	.	.
chr1	75191753	75192252	chr1	75040368	75040867	Ankzf1|chr1:75040368-75040867	0.148285848221431	.	.
chr1	75191753	75192252	chr1	75040368	75040867	Atg9a|chr1:75040368-75040867	0.148285848221431	.	.
chr1	75191753	75192252	chr1	75141393	75141892	Ankzf1|chr1:75141393-75141892	0.0639347774077503	.	.
chr1	75191753	75192252	chr1	75141393	75141892	Atg9a|chr1:75141393-75141892	0.0639347774077503	.	.
chr1	75191753	75192252	chr1	75214856	75215355	Ankzf1|chr1:75214856-75215355	0.131894563339728	.	.
chr1	75191753	75192252	chr1	75214856	75215355	Atg9a|chr1:75214856-75215355	0.131894563339728	.	.
chr1	75191753	75192252	chr1	75227358	75227857	Ankzf1|chr1:75227358-75227857	0.065361989681659	.	.
chr1	75191753	75192252	chr1	75227358	75227857	Atg9a|chr1:75227358-75227857	0.065361989681659	.	.
chr1	75191753	75192252	chr1	75244823	75245322	Ankzf1|chr1:75244823-75245322	0.0623411293451048	.	.
chr1	75191753	75192252	chr1	75244823	75245322	Atg9a|chr1:75244823-75245322	0.0623411293451048	.	.
chr1	75192415	75192914	chr1	74794449	74794948	Ankzf1|chr1:74794449-74794948	0.0891055061845988	.	.
chr1	75192415	75192914	chr1	74794449	74794948	Atg9a|chr1:74794449-74794948	0.0891055061845988	.	.
chr1	75192415	75192914	chr1	75005997	75006496	Ankzf1|chr1:75005997-75006496	0.0623430038265147	.	.
chr1	75192415	75192914	chr1	75005997	75006496	Atg9a|chr1:75005997-75006496	0.0623430038265147	.	.
chr1	75192415	75192914	chr1	75292766	75293265	Ankzf1|chr1:75292766-75293265	0.0674908102395179	.	.
chr1	75192415	75192914	chr1	75292766	75293265	Atg9a|chr1:75292766-75293265	0.0674908102395179	.	.
chr1	75192415	75192914	chr1	75324512	75325011	Ankzf1|chr1:75324512-75325011	0.1034986818346	.	.
chr1	75192415	75192914	chr1	75324512	75325011	Atg9a|chr1:75324512-75325011	0.1034986818346	.	.
chr1	75210546	75211045	chr1	74772969	74773468	Glb1l|chr1:74772969-74773468	0.133261367639807	.	.
chr1	75210546	75211045	chr1	74772969	74773468	Stk16|chr1:74772969-74773468	0.133261367639807	.	.
chr1	75210546	75211045	chr1	74817277	74817776	Glb1l|chr1:74817277-74817776	0.140970266344583	.	.
chr1	75210546	75211045	chr1	74817277	74817776	Stk16|chr1:74817277-74817776	0.140970266344583	.	.
chr1	75210546	75211045	chr1	74964428	74964927	Glb1l|chr1:74964428-74964927	0.105884371785307	.	.
chr1	75210546	75211045	chr1	74964428	74964927	Stk16|chr1:74964428-74964927	0.105884371785307	.	.
chr1	75210546	75211045	chr1	75015875	75016374	Glb1l|chr1:75015875-75016374	0.0924302883793476	.	.
chr1	75210546	75211045	chr1	75015875	75016374	Stk16|chr1:75015875-75016374	0.0924302883793476	.	.
chr1	75210546	75211045	chr1	75040368	75040867	Glb1l|chr1:75040368-75040867	0.0853630065772	.	.
chr1	75210546	75211045	chr1	75040368	75040867	Stk16|chr1:75040368-75040867	0.0853630065772	.	.
chr1	75210546	75211045	chr1	75141393	75141892	Glb1l|chr1:75141393-75141892	0.100649270516792	.	.
chr1	75210546	75211045	chr1	75141393	75141892	Stk16|chr1:75141393-75141892	0.100649270516792	.	.
chr1	75210546	75211045	chr1	75209245	75209744	Glb1l|chr1:75209245-75209744	0.122629801326918	.	.
chr1	75210546	75211045	chr1	75209245	75209744	Stk16|chr1:75209245-75209744	0.122629801326918	.	.
chr1	75210546	75211045	chr1	75292766	75293265	Glb1l|chr1:75292766-75293265	0.113666264906485	.	.
chr1	75210546	75211045	chr1	75292766	75293265	Stk16|chr1:75292766-75293265	0.113666264906485	.	.
chr1	75210546	75211045	chr1	75342805	75343304	Glb1l|chr1:75342805-75343304	0.0653497312507815	.	.
chr1	75210546	75211045	chr1	75342805	75343304	Stk16|chr1:75342805-75343304	0.0653497312507815	.	.
chr1	75210546	75211045	chr1	75381822	75382321	Glb1l|chr1:75381822-75382321	0.146331960007702	.	.
chr1	75210546	75211045	chr1	75381822	75382321	Stk16|chr1:75381822-75382321	0.146331960007702	.	.
chr1	75210546	75211045	chr1	75382615	75383114	Glb1l|chr1:75382615-75383114	0.170494379192123	.	.
chr1	75210546	75211045	chr1	75382615	75383114	Stk16|chr1:75382615-75383114	0.170494379192123	.	.
chr1	75210546	75211045	chr1	75398631	75399130	Glb1l|chr1:75398631-75399130	0.0852340527065746	.	.
chr1	75210546	75211045	chr1	75398631	75399130	Stk16|chr1:75398631-75399130	0.0852340527065746	.	.
chr1	75210546	75211045	chr1	75399854	75400353	Glb1l|chr1:75399854-75400353	0.159217643175037	.	.
chr1	75210546	75211045	chr1	75399854	75400353	Glb1l|chr1:75399854-75400353	0.159217643175038	.	.
chr1	75210546	75211045	chr1	75399854	75400353	Stk16|chr1:75399854-75400353	0.159217643175037	.	.
chr1	75210546	75211045	chr1	75399854	75400353	Stk16|chr1:75399854-75400353	0.159217643175038	.	.
chr1	75210546	75211045	chr1	75467494	75467993	Glb1l|chr1:75467494-75467993	0.0729685397198826	.	.
chr1	75210546	75211045	chr1	75467494	75467993	Stk16|chr1:75467494-75467993	0.0729685397198826	.	.
chr1	75219086	75219585	chr1	74947928	74948427	Tuba4a|chr1:74947928-74948427	0.178774055243063	.	.
chr1	75219086	75219585	chr1	75218312	75218811	Tuba4a|chr1:75218312-75218811	0.238137448335704	.	.
chr1	75219086	75219585	chr1	75227358	75227857	Tuba4a|chr1:75227358-75227857	0.173030390424754	.	.
chr1	75219086	75219585	chr1	75292766	75293265	Tuba4a|chr1:75292766-75293265	0.0838625126681449	.	.
chr1	75219086	75219585	chr1	75399854	75400353	Tuba4a|chr1:75399854-75400353	0.140596624193553	.	.
chr1	75219086	75219585	chr1	75487302	75487801	Tuba4a|chr1:75487302-75487801	0.183046376761338	.	.
chr1	75236144	75236643	chr1	74763029	74763528	Dnajb2|chr1:74763029-74763528	0.0661831626434626	.	.
chr1	75236144	75236643	chr1	74772969	74773468	Dnajb2|chr1:74772969-74773468	0.0741748747397356	.	.
chr1	75236144	75236643	chr1	74794449	74794948	Dnajb2|chr1:74794449-74794948	0.0693887095835818	.	.
chr1	75236144	75236643	chr1	74816731	74817230	Dnajb2|chr1:74816731-74817230	0.117490568662836	.	.
chr1	75236144	75236643	chr1	74948735	74949234	Dnajb2|chr1:74948735-74949234	0.116891690807457	.	.
chr1	75236144	75236643	chr1	74964428	74964927	Dnajb2|chr1:74964428-74964927	0.0718489222029595	.	.
chr1	75236144	75236643	chr1	75015875	75016374	Dnajb2|chr1:75015875-75016374	0.0750864734020447	.	.
chr1	75236144	75236643	chr1	75342805	75343304	Dnajb2|chr1:75342805-75343304	0.113541844843714	.	.
chr1	75236144	75236643	chr1	75381822	75382321	Dnajb2|chr1:75381822-75382321	0.11506878260443	.	.
chr1	75236144	75236643	chr1	75382615	75383114	Dnajb2|chr1:75382615-75383114	0.115024704500264	.	.
chr1	75236144	75236643	chr1	75445624	75446123	Dnajb2|chr1:75445624-75446123	0.0729870129752238	.	.
chr1	75236144	75236643	chr1	75458368	75458867	Dnajb2|chr1:75458368-75458867	0.0637975600535235	.	.
chr1	75236144	75236643	chr1	75467494	75467993	Dnajb2|chr1:75467494-75467993	0.0709154775406885	.	.
chr1	75236144	75236643	chr1	75487302	75487801	Dnajb2|chr1:75487302-75487801	0.074662544231037	.	.
chr1	75236651	75237150	chr1	74794449	74794948	Dnajb2|chr1:74794449-74794948	0.113359935075011	.	.
chr1	75236651	75237150	chr1	74816731	74817230	Dnajb2|chr1:74816731-74817230	0.163235556972438	.	.
chr1	75236651	75237150	chr1	74817277	74817776	Dnajb2|chr1:74817277-74817776	0.136812605673988	.	.
chr1	75236651	75237150	chr1	74964428	74964927	Dnajb2|chr1:74964428-74964927	0.0686879050363391	.	.
chr1	75236651	75237150	chr1	75005997	75006496	Dnajb2|chr1:75005997-75006496	0.09524182020151	.	.
chr1	75236651	75237150	chr1	75342805	75343304	Dnajb2|chr1:75342805-75343304	0.241562150641234	.	.
chr1	75236651	75237150	chr1	75381822	75382321	Dnajb2|chr1:75381822-75382321	0.226922467364064	.	.
chr1	75236651	75237150	chr1	75382615	75383114	Dnajb2|chr1:75382615-75383114	0.0889408464169942	.	.
chr1	75236651	75237150	chr1	75398631	75399130	Dnajb2|chr1:75398631-75399130	0.115759987157688	.	.
chr1	75236651	75237150	chr1	75445624	75446123	Dnajb2|chr1:75445624-75446123	0.0923321005606976	.	.
chr1	75236651	75237150	chr1	75458368	75458867	Dnajb2|chr1:75458368-75458867	0.130058109266106	.	.
chr1	75236651	75237150	chr1	75467494	75467993	Dnajb2|chr1:75467494-75467993	0.13854816039587	.	.
chr1	75251521	75252020	chr1	75015875	75016374	Gm28294|chr1:75015875-75016374	0.0640705727543743	.	.
chr1	75251521	75252020	chr1	75342805	75343304	Gm28294|chr1:75342805-75343304	0.139644305883094	.	.
chr1	75251521	75252020	chr1	75381822	75382321	Gm28294|chr1:75381822-75382321	0.13199540053418	.	.
chr1	75251521	75252020	chr1	75382615	75383114	Gm28294|chr1:75382615-75383114	0.208091372706809	.	.
chr1	75251521	75252020	chr1	75398631	75399130	Gm28294|chr1:75398631-75399130	0.0623623663756881	.	.
chr1	75251521	75252020	chr1	75445624	75446123	Gm28294|chr1:75445624-75446123	0.118383657051953	.	.
chr1	75251521	75252020	chr1	75467494	75467993	Gm28294|chr1:75467494-75467993	0.0917227937563609	.	.
chr1	75251521	75252020	chr1	75495129	75495628	Gm28294|chr1:75495129-75495628	0.0711012539557041	.	.
chr1	75316812	75317311	chr1	75342805	75343304	Dnpep|chr1:75342805-75343304	0.15361782705776	.	.
chr1	75316812	75317311	chr1	75381822	75382321	Dnpep|chr1:75381822-75382321	0.204328509190179	.	.
chr1	75316812	75317311	chr1	75382615	75383114	Dnpep|chr1:75382615-75383114	0.0937019243980891	.	.
chr1	75316812	75317311	chr1	75398631	75399130	Dnpep|chr1:75398631-75399130	0.113296887137294	.	.
chr1	75317346	75317845	chr1	75214856	75215355	Dnpep|chr1:75214856-75215355	0.139067091899215	.	.
chr1	75317346	75317845	chr1	75227358	75227857	Dnpep|chr1:75227358-75227857	0.0822595434669524	.	.
chr1	75317346	75317845	chr1	75457742	75458241	Dnpep|chr1:75457742-75458241	0.0620770124975516	.	.
chr1	75317346	75317845	chr1	75467494	75467993	Dnpep|chr1:75467494-75467993	0.153926145696569	.	.
chr1	75317346	75317845	chr1	75495129	75495628	Dnpep|chr1:75495129-75495628	0.0718438256035896	.	.
chr1	75435709	75436208	chr1	75005997	75006496	Gmppa|chr1:75005997-75006496	0.0832565673093158	.	.
chr1	75435709	75436208	chr1	75218312	75218811	Gmppa|chr1:75218312-75218811	0.111912038791295	.	.
chr1	75435709	75436208	chr1	75245356	75245855	Gmppa|chr1:75245356-75245855	0.10077519342217	.	.
chr1	75478598	75479097	chr1	75005997	75006496	Chpf|chr1:75005997-75006496	0.11219774806946	.	.
chr1	75478598	75479097	chr1	75005997	75006496	Tmem198|chr1:75005997-75006496	0.11219774806946	.	.
chr1	75478598	75479097	chr1	75015875	75016374	Chpf|chr1:75015875-75016374	0.145637899976197	.	.
chr1	75478598	75479097	chr1	75015875	75016374	Chpf|chr1:75015875-75016374	0.145637899976198	.	.
chr1	75478598	75479097	chr1	75015875	75016374	Tmem198|chr1:75015875-75016374	0.145637899976197	.	.
chr1	75478598	75479097	chr1	75015875	75016374	Tmem198|chr1:75015875-75016374	0.145637899976198	.	.
chr1	75478598	75479097	chr1	75016818	75017317	Chpf|chr1:75016818-75017317	0.0744170271417277	.	.
chr1	75478598	75479097	chr1	75016818	75017317	Tmem198|chr1:75016818-75017317	0.0744170271417277	.	.
chr1	75478598	75479097	chr1	75040368	75040867	Chpf|chr1:75040368-75040867	0.113956593954702	.	.
chr1	75478598	75479097	chr1	75040368	75040867	Tmem198|chr1:75040368-75040867	0.113956593954702	.	.
chr1	75478598	75479097	chr1	75218312	75218811	Chpf|chr1:75218312-75218811	0.0898546395010727	.	.
chr1	75478598	75479097	chr1	75218312	75218811	Tmem198|chr1:75218312-75218811	0.0898546395010727	.	.
chr1	75478598	75479097	chr1	75247991	75248490	Chpf|chr1:75247991-75248490	0.127669144357955	.	.
chr1	75478598	75479097	chr1	75247991	75248490	Tmem198|chr1:75247991-75248490	0.127669144357955	.	.
chr1	75478598	75479097	chr1	75458368	75458867	Chpf|chr1:75458368-75458867	0.12614503894856	.	.
chr1	75478598	75479097	chr1	75458368	75458867	Tmem198|chr1:75458368-75458867	0.12614503894856	.	.
chr1	75478598	75479097	chr1	75467494	75467993	Chpf|chr1:75467494-75467993	0.0696762010814416	.	.
chr1	75478598	75479097	chr1	75467494	75467993	Tmem198|chr1:75467494-75467993	0.0696762010814416	.	.
chr1	75479156	75479655	chr1	75016818	75017317	Chpf|chr1:75016818-75017317	0.0890191719448714	.	.
chr1	75479156	75479655	chr1	75016818	75017317	Tmem198|chr1:75016818-75017317	0.0890191719448714	.	.
chr1	75479156	75479655	chr1	75292766	75293265	Chpf|chr1:75292766-75293265	0.107307222794285	.	.
chr1	75479156	75479655	chr1	75292766	75293265	Tmem198|chr1:75292766-75293265	0.107307222794285	.	.
chr1	75479156	75479655	chr1	75324512	75325011	Chpf|chr1:75324512-75325011	0.109455914537024	.	.
chr1	75479156	75479655	chr1	75324512	75325011	Tmem198|chr1:75324512-75325011	0.109455914537024	.	.
chr1	75479156	75479655	chr1	75342805	75343304	Chpf|chr1:75342805-75343304	0.119651803817508	.	.
chr1	75479156	75479655	chr1	75342805	75343304	Tmem198|chr1:75342805-75343304	0.119651803817508	.	.
chr1	75479156	75479655	chr1	75381822	75382321	Chpf|chr1:75381822-75382321	0.112648672462959	.	.
chr1	75479156	75479655	chr1	75381822	75382321	Tmem198|chr1:75381822-75382321	0.112648672462959	.	.
chr1	75479156	75479655	chr1	75398631	75399130	Chpf|chr1:75398631-75399130	0.124925577574245	.	.
chr1	75479156	75479655	chr1	75398631	75399130	Tmem198|chr1:75398631-75399130	0.124925577574245	.	.
chr1	75505376	75505875	chr1	75559353	75559852	Obsl1|chr1:75559353-75559852	0.152762976996677	.	.
chr1	75505376	75505875	chr1	75653752	75654251	Obsl1|chr1:75653752-75654251	0.0894524473128883	.	.
chr1	75506139	75506638	chr1	75528662	75529161	Inha|chr1:75528662-75529161	0.0956605246295254	.	.
chr1	75506139	75506638	chr1	75528662	75529161	Obsl1|chr1:75528662-75529161	0.0956605246295254	.	.
chr1	75506139	75506638	chr1	75559353	75559852	Inha|chr1:75559353-75559852	0.284023811638796	.	.
chr1	75506139	75506638	chr1	75559353	75559852	Obsl1|chr1:75559353-75559852	0.284023811638796	.	.
chr1	75506139	75506638	chr1	75652505	75653004	Inha|chr1:75652505-75653004	0.101409303788499	.	.
chr1	75506139	75506638	chr1	75652505	75653004	Obsl1|chr1:75652505-75653004	0.101409303788499	.	.
chr1	75506139	75506638	chr1	75933624	75934123	Inha|chr1:75933624-75934123	0.0847289373987883	.	.
chr1	75506139	75506638	chr1	75933624	75934123	Obsl1|chr1:75933624-75934123	0.0847289373987883	.	.
chr1	75521240	75521739	chr1	75528662	75529161	Stk11ip|chr1:75528662-75529161	0.106257325582038	.	.
chr1	75521240	75521739	chr1	75588323	75588822	Stk11ip|chr1:75588323-75588822	0.145525925006613	.	.
chr1	75521240	75521739	chr1	75588851	75589350	Stk11ip|chr1:75588851-75589350	0.0665590905492118	.	.
chr1	75521240	75521739	chr1	75652505	75653004	Stk11ip|chr1:75652505-75653004	0.0679815870345028	.	.
chr1	75521240	75521739	chr1	75693281	75693780	Stk11ip|chr1:75693281-75693780	0.139103528668371	.	.
chr1	75521240	75521739	chr1	75842425	75842924	Stk11ip|chr1:75842425-75842924	0.148717620057982	.	.
chr1	75521240	75521739	chr1	75925157	75925656	Stk11ip|chr1:75925157-75925656	0.0960519269253821	.	.
chr1	75521240	75521739	chr1	75925739	75926238	Stk11ip|chr1:75925739-75926238	0.155144997840208	.	.
chr1	75545710	75546209	chr1	75588323	75588822	Slc4a3|chr1:75588323-75588822	0.119826479664872	.	.
chr1	75545710	75546209	chr1	75652505	75653004	Slc4a3|chr1:75652505-75653004	0.0952403978468223	.	.
chr1	75546261	75546760	chr1	75528662	75529161	Slc4a3|chr1:75528662-75529161	0.0869907612524284	.	.
chr1	75546261	75546760	chr1	75588323	75588822	Slc4a3|chr1:75588323-75588822	0.170093995193307	.	.
chr1	75546261	75546760	chr1	75588851	75589350	Slc4a3|chr1:75588851-75589350	0.0824130036983444	.	.
chr1	75546261	75546760	chr1	75698067	75698566	Slc4a3|chr1:75698067-75698566	0.125394418235838	.	.
chr1	77516009	77516508	chr1	77513554	77514053	Gm28386|chr1:77513554-77514053	0.145287064645503	.	.
chr1	78488387	78488886	chr1	78181806	78182305	Farsb|chr1:78181806-78182305	0.0911595691370635	.	.
chr1	78488900	78489399	chr1	78216563	78217062	Farsb|chr1:78216563-78217062	0.0987413920248337	.	.
chr1	78488900	78489399	chr1	78371610	78372109	Farsb|chr1:78371610-78372109	0.0943738619583877	.	.
chr1	78821063	78821562	chr1	78781959	78782458	Gm29187|chr1:78781959-78782458	0.155813957537637	.	.
chr1	78821063	78821562	chr1	78811607	78812106	Gm29187|chr1:78811607-78812106	0.150994172252894	.	.
chr1	78821063	78821562	chr1	78812199	78812698	Gm29187|chr1:78812199-78812698	0.16637244493169	.	.
chr1	78821063	78821562	chr1	78826927	78827426	Gm29187|chr1:78826927-78827426	0.0880090283958224	.	.
chr1	78821063	78821562	chr1	78827467	78827966	Gm29187|chr1:78827467-78827966	0.143322280113775	.	.
chr1	78821063	78821562	chr1	78838522	78839021	Gm29187|chr1:78838522-78839021	0.451344423795301	.	.
chr1	78821063	78821562	chr1	78841509	78842008	Gm29187|chr1:78841509-78842008	0.532405405243526	.	.
chr1	78821063	78821562	chr1	78846440	78846939	Gm29187|chr1:78846440-78846939	0.0803076954224909	.	.
chr1	78821063	78821562	chr1	78852381	78852880	Gm29187|chr1:78852381-78852880	0.118803458134846	.	.
chr1	78821063	78821562	chr1	78864686	78865185	Gm29187|chr1:78864686-78865185	0.386276548929357	.	.
chr1	78821063	78821562	chr1	78898629	78899128	Gm29187|chr1:78898629-78899128	0.0942036081818017	.	.
chr1	78821063	78821562	chr1	78917208	78917707	Gm29187|chr1:78917208-78917707	0.175411770274121	.	.
chr1	79439807	79440306	chr1	79357260	79357759	Scg2|chr1:79357260-79357759	0.151094015213615	.	.
chr1	79860644	79861143	chr1	79857905	79858404	Serpine2|chr1:79857905-79858404	0.263711235319048	.	.
chr1	79860644	79861143	chr1	79858406	79858905	Serpine2|chr1:79858406-79858905	0.237015106526282	.	.
chr1	79860644	79861143	chr1	79998548	79999047	Serpine2|chr1:79998548-79999047	0.0844099294802065	.	.
chr1	79860644	79861143	chr1	79999048	79999547	Serpine2|chr1:79999048-79999547	0.0666359639531349	.	.
chr1	80339971	80340470	chr1	80637173	80637672	Cul3|chr1:80637173-80637672	0.0769112880686102	.	.
chr1	80340736	80341235	chr1	80597690	80598189	Cul3|chr1:80597690-80598189	0.107197907101453	.	.
chr1	80758332	80758831	chr1	80823888	80824387	Dock10|chr1:80823888-80824387	0.120203753770353	.	.
chr1	82290681	82291180	chr1	82004957	82005456	Irs1|chr1:82004957-82005456	0.135677182925123	.	.
chr1	82290681	82291180	chr1	82010908	82011407	Irs1|chr1:82010908-82011407	0.163037052126581	.	.
chr1	82290681	82291180	chr1	82015244	82015743	Irs1|chr1:82015244-82015743	0.0742858169326161	.	.
chr1	82290681	82291180	chr1	82041283	82041782	Irs1|chr1:82041283-82041782	0.0815830050353908	.	.
chr1	82290681	82291180	chr1	82095035	82095534	Irs1|chr1:82095035-82095534	0.158791278888825	.	.
chr1	82290681	82291180	chr1	82099079	82099578	Irs1|chr1:82099079-82099578	0.164767914584068	.	.
chr1	82290681	82291180	chr1	82109861	82110360	Irs1|chr1:82109861-82110360	0.178043057971987	.	.
chr1	82290681	82291180	chr1	82243240	82243739	Irs1|chr1:82243240-82243739	0.0653257493758911	.	.
chr1	82290681	82291180	chr1	82283141	82283640	Irs1|chr1:82283141-82283640	0.0964151649910279	.	.
chr1	82290681	82291180	chr1	82433306	82433805	Irs1|chr1:82433306-82433805	0.0638234746982796	.	.
chr1	82290681	82291180	chr1	82476122	82476621	Irs1|chr1:82476122-82476621	0.138475838156957	.	.
chr1	82290681	82291180	chr1	82476674	82477173	Irs1|chr1:82476674-82477173	0.0814389529119635	.	.
chr1	82290681	82291180	chr1	82604709	82605208	Irs1|chr1:82604709-82605208	0.184486949933953	.	.
chr1	82290681	82291180	chr1	82616866	82617365	Irs1|chr1:82616866-82617365	0.0652451319080964	.	.
chr1	82290681	82291180	chr1	82634461	82634960	Irs1|chr1:82634461-82634960	0.0738715118874026	.	.
chr1	82291243	82291742	chr1	82010908	82011407	Irs1|chr1:82010908-82011407	0.121090390548307	.	.
chr1	82291243	82291742	chr1	82015244	82015743	Irs1|chr1:82015244-82015743	0.0679907286413053	.	.
chr1	82291243	82291742	chr1	82026171	82026670	Irs1|chr1:82026171-82026670	0.111267715292504	.	.
chr1	82291243	82291742	chr1	82095035	82095534	Irs1|chr1:82095035-82095534	0.168096109877925	.	.
chr1	82291243	82291742	chr1	82099079	82099578	Irs1|chr1:82099079-82099578	0.132750460755895	.	.
chr1	82291243	82291742	chr1	82109861	82110360	Irs1|chr1:82109861-82110360	0.166522826056578	.	.
chr1	82291243	82291742	chr1	82283141	82283640	Irs1|chr1:82283141-82283640	0.0957567849171973	.	.
chr1	82291243	82291742	chr1	82385752	82386251	Irs1|chr1:82385752-82386251	0.174354471306316	.	.
chr1	82291243	82291742	chr1	82476122	82476621	Irs1|chr1:82476122-82476621	0.172073648427967	.	.
chr1	82291243	82291742	chr1	82596786	82597285	Irs1|chr1:82596786-82597285	0.0835869954983226	.	.
chr1	82291243	82291742	chr1	82604709	82605208	Irs1|chr1:82604709-82605208	0.0702890869751056	.	.
chr1	82291243	82291742	chr1	82616866	82617365	Irs1|chr1:82616866-82617365	0.0863511473531361	.	.
chr1	82291243	82291742	chr1	82616866	82617365	Irs1|chr1:82616866-82617365	0.0863511473531362	.	.
chr1	82316361	82316860	chr1	82026171	82026670	Rhbdd1|chr1:82026171-82026670	0.0797179372674749	.	.
chr1	82316361	82316860	chr1	82095035	82095534	Rhbdd1|chr1:82095035-82095534	0.138426294060693	.	.
chr1	82316361	82316860	chr1	82199924	82200423	Rhbdd1|chr1:82199924-82200423	0.091757646247467	.	.
chr1	82316361	82316860	chr1	82243240	82243739	Rhbdd1|chr1:82243240-82243739	0.135402982731169	.	.
chr1	82316361	82316860	chr1	82433306	82433805	Rhbdd1|chr1:82433306-82433805	0.0907123093077324	.	.
chr1	82316361	82316860	chr1	82554287	82554786	Rhbdd1|chr1:82554287-82554786	0.0896331953152683	.	.
chr1	82316361	82316860	chr1	82596786	82597285	Rhbdd1|chr1:82596786-82597285	0.100274602316074	.	.
chr1	82316361	82316860	chr1	82604709	82605208	Rhbdd1|chr1:82604709-82605208	0.0882166841601401	.	.
chr1	82316361	82316860	chr1	82641615	82642114	Rhbdd1|chr1:82641615-82642114	0.0932398969846716	.	.
chr1	82586578	82587077	chr1	82274209	82274708	Col4a3|chr1:82274209-82274708	0.110886801749004	.	.
chr1	82586578	82587077	chr1	82274209	82274708	Col4a4|chr1:82274209-82274708	0.110886801749004	.	.
chr1	82586578	82587077	chr1	82375265	82375764	Col4a3|chr1:82375265-82375764	0.181005370138847	.	.
chr1	82586578	82587077	chr1	82375265	82375764	Col4a4|chr1:82375265-82375764	0.181005370138847	.	.
chr1	82586578	82587077	chr1	82385752	82386251	Col4a3|chr1:82385752-82386251	0.121757506684037	.	.
chr1	82586578	82587077	chr1	82385752	82386251	Col4a4|chr1:82385752-82386251	0.121757506684037	.	.
chr1	82586578	82587077	chr1	82577717	82578216	Col4a3|chr1:82577717-82578216	0.083040511826094	.	.
chr1	82586578	82587077	chr1	82577717	82578216	Col4a4|chr1:82577717-82578216	0.083040511826094	.	.
chr1	82586578	82587077	chr1	82616108	82616607	Col4a3|chr1:82616108-82616607	0.139346304200221	.	.
chr1	82586578	82587077	chr1	82616108	82616607	Col4a4|chr1:82616108-82616607	0.139346304200221	.	.
chr1	82586578	82587077	chr1	82787312	82787811	Col4a3|chr1:82787312-82787811	0.0911611359172233	.	.
chr1	82586578	82587077	chr1	82787312	82787811	Col4a4|chr1:82787312-82787811	0.0911611359172233	.	.
chr1	82586578	82587077	chr1	82795603	82796102	Col4a3|chr1:82795603-82796102	0.100657671997786	.	.
chr1	82586578	82587077	chr1	82795603	82796102	Col4a4|chr1:82795603-82796102	0.100657671997786	.	.
chr1	82586578	82587077	chr1	82806416	82806915	Col4a3|chr1:82806416-82806915	0.0943139423180362	.	.
chr1	82586578	82587077	chr1	82806416	82806915	Col4a4|chr1:82806416-82806915	0.0943139423180362	.	.
chr1	82587101	82587600	chr1	82274781	82275280	Col4a3|chr1:82274781-82275280	0.0749256086846558	.	.
chr1	82587101	82587600	chr1	82274781	82275280	Col4a4|chr1:82274781-82275280	0.0749256086846558	.	.
chr1	82587101	82587600	chr1	82554287	82554786	Col4a3|chr1:82554287-82554786	0.0905993248977524	.	.
chr1	82587101	82587600	chr1	82554287	82554786	Col4a4|chr1:82554287-82554786	0.0905993248977524	.	.
chr1	82587101	82587600	chr1	82641615	82642114	Col4a3|chr1:82641615-82642114	0.161572040980184	.	.
chr1	82587101	82587600	chr1	82641615	82642114	Col4a4|chr1:82641615-82642114	0.161572040980184	.	.
chr1	82587101	82587600	chr1	82787312	82787811	Col4a3|chr1:82787312-82787811	0.118912467251677	.	.
chr1	82587101	82587600	chr1	82787312	82787811	Col4a4|chr1:82787312-82787811	0.118912467251677	.	.
chr1	82587101	82587600	chr1	82834521	82835020	Col4a3|chr1:82834521-82835020	0.0703274312845788	.	.
chr1	82587101	82587600	chr1	82834521	82835020	Col4a4|chr1:82834521-82835020	0.0703274312845788	.	.
chr1	82724600	82725099	chr1	82385752	82386251	C430014B12Rik|chr1:82385752-82386251	0.075530089778301	.	.
chr1	82724600	82725099	chr1	82385752	82386251	Mff|chr1:82385752-82386251	0.075530089778301	.	.
chr1	82724600	82725099	chr1	82476674	82477173	C430014B12Rik|chr1:82476674-82477173	0.0996956635958014	.	.
chr1	82724600	82725099	chr1	82476674	82477173	Mff|chr1:82476674-82477173	0.0996956635958014	.	.
chr1	82724600	82725099	chr1	82578417	82578916	C430014B12Rik|chr1:82578417-82578916	0.185051917126491	.	.
chr1	82724600	82725099	chr1	82578417	82578916	Mff|chr1:82578417-82578916	0.185051917126491	.	.
chr1	82724600	82725099	chr1	82616108	82616607	C430014B12Rik|chr1:82616108-82616607	0.126307745971479	.	.
chr1	82724600	82725099	chr1	82616108	82616607	Mff|chr1:82616108-82616607	0.126307745971479	.	.
chr1	82724600	82725099	chr1	82616866	82617365	C430014B12Rik|chr1:82616866-82617365	0.0699531305501399	.	.
chr1	82724600	82725099	chr1	82616866	82617365	C430014B12Rik|chr1:82616866-82617365	0.06995313055014	.	.
chr1	82724600	82725099	chr1	82616866	82617365	Mff|chr1:82616866-82617365	0.0699531305501399	.	.
chr1	82724600	82725099	chr1	82616866	82617365	Mff|chr1:82616866-82617365	0.06995313055014	.	.
chr1	82725115	82725614	chr1	82385110	82385609	C430014B12Rik|chr1:82385110-82385609	0.0878347379339467	.	.
chr1	82725115	82725614	chr1	82385110	82385609	Mff|chr1:82385110-82385609	0.0878347379339467	.	.
chr1	82725115	82725614	chr1	82385752	82386251	C430014B12Rik|chr1:82385752-82386251	0.0755219961022973	.	.
chr1	82725115	82725614	chr1	82385752	82386251	Mff|chr1:82385752-82386251	0.0755219961022973	.	.
chr1	82725115	82725614	chr1	82476674	82477173	C430014B12Rik|chr1:82476674-82477173	0.102909727969549	.	.
chr1	82725115	82725614	chr1	82476674	82477173	Mff|chr1:82476674-82477173	0.102909727969549	.	.
chr1	82725115	82725614	chr1	82578417	82578916	C430014B12Rik|chr1:82578417-82578916	0.140768381060374	.	.
chr1	82725115	82725614	chr1	82578417	82578916	Mff|chr1:82578417-82578916	0.140768381060374	.	.
chr1	82725115	82725614	chr1	82616108	82616607	C430014B12Rik|chr1:82616108-82616607	0.07716285470416	.	.
chr1	82725115	82725614	chr1	82616108	82616607	Mff|chr1:82616108-82616607	0.07716285470416	.	.
chr1	82725115	82725614	chr1	82641615	82642114	C430014B12Rik|chr1:82641615-82642114	0.114506208880419	.	.
chr1	82725115	82725614	chr1	82641615	82642114	Mff|chr1:82641615-82642114	0.114506208880419	.	.
chr1	82725115	82725614	chr1	82870165	82870664	C430014B12Rik|chr1:82870165-82870664	0.0736803924786578	.	.
chr1	82725115	82725614	chr1	82870165	82870664	Mff|chr1:82870165-82870664	0.0736803924786578	.	.
chr1	82839194	82839693	chr1	82554287	82554786	Agfg1|chr1:82554287-82554786	0.121356552438632	.	.
chr1	82839194	82839693	chr1	82577717	82578216	Agfg1|chr1:82577717-82578216	0.203762820647985	.	.
chr1	82839194	82839693	chr1	82596786	82597285	Agfg1|chr1:82596786-82597285	0.108482133286873	.	.
chr1	82839194	82839693	chr1	82785484	82785983	Agfg1|chr1:82785484-82785983	0.104840518714834	.	.
chr1	82839194	82839693	chr1	82787312	82787811	Agfg1|chr1:82787312-82787811	0.0692952167808789	.	.
chr1	82839194	82839693	chr1	82795603	82796102	Agfg1|chr1:82795603-82796102	0.105822765156956	.	.
chr1	82839194	82839693	chr1	82806416	82806915	Agfg1|chr1:82806416-82806915	0.188899382731231	.	.
chr1	82839194	82839693	chr1	82834521	82835020	Agfg1|chr1:82834521-82835020	0.0774120788338854	.	.
chr1	82839194	82839693	chr1	83020485	83020984	Agfg1|chr1:83020485-83020984	0.167735638197962	.	.
chr1	82839194	82839693	chr1	83036820	83037319	Agfg1|chr1:83036820-83037319	0.23362036606299	.	.
chr1	82839194	82839693	chr1	83063266	83063765	Agfg1|chr1:83063266-83063765	0.117277307281115	.	.
chr1	82839194	82839693	chr1	83218179	83218678	Agfg1|chr1:83218179-83218678	0.103349511693759	.	.
chr1	82839865	82840364	chr1	82525295	82525794	Agfg1|chr1:82525295-82525794	0.0805622509687753	.	.
chr1	82839865	82840364	chr1	82577717	82578216	Agfg1|chr1:82577717-82578216	0.11437077167246	.	.
chr1	82839865	82840364	chr1	82596786	82597285	Agfg1|chr1:82596786-82597285	0.0853234802268992	.	.
chr1	82839865	82840364	chr1	82596786	82597285	Agfg1|chr1:82596786-82597285	0.0853234802268993	.	.
chr1	82839865	82840364	chr1	82634461	82634960	Agfg1|chr1:82634461-82634960	0.0909626351787565	.	.
chr1	82839865	82840364	chr1	82785484	82785983	Agfg1|chr1:82785484-82785983	0.0775688878840515	.	.
chr1	82839865	82840364	chr1	82787312	82787811	Agfg1|chr1:82787312-82787811	0.153372596127152	.	.
chr1	82839865	82840364	chr1	82795603	82796102	Agfg1|chr1:82795603-82796102	0.0945013648433597	.	.
chr1	82839865	82840364	chr1	82806416	82806915	Agfg1|chr1:82806416-82806915	0.209378798817824	.	.
chr1	82839865	82840364	chr1	83020485	83020984	Agfg1|chr1:83020485-83020984	0.148946106500833	.	.
chr1	82839865	82840364	chr1	83036820	83037319	Agfg1|chr1:83036820-83037319	0.216535347433766	.	.
chr1	82839865	82840364	chr1	83063266	83063765	Agfg1|chr1:83063266-83063765	0.0676815563805911	.	.
chr1	83037972	83038471	chr1	82785484	82785983	Slc19a3|chr1:82785484-82785983	0.145641213370199	.	.
chr1	83037972	83038471	chr1	82787312	82787811	Slc19a3|chr1:82787312-82787811	0.0803287411220698	.	.
chr1	83037972	83038471	chr1	82795603	82796102	Slc19a3|chr1:82795603-82796102	0.227845021507917	.	.
chr1	83037972	83038471	chr1	82806416	82806915	Slc19a3|chr1:82806416-82806915	0.22327615678761	.	.
chr1	83037972	83038471	chr1	82808473	82808972	Slc19a3|chr1:82808473-82808972	0.097786542865657	.	.
chr1	83037972	83038471	chr1	82834521	82835020	Slc19a3|chr1:82834521-82835020	0.12644171302615	.	.
chr1	83037972	83038471	chr1	83020485	83020984	Slc19a3|chr1:83020485-83020984	0.245827768223274	.	.
chr1	83037972	83038471	chr1	83020485	83020984	Slc19a3|chr1:83020485-83020984	0.245827768223275	.	.
chr1	83037972	83038471	chr1	83036820	83037319	Slc19a3|chr1:83036820-83037319	0.223641595866155	.	.
chr1	83037972	83038471	chr1	83063266	83063765	Slc19a3|chr1:83063266-83063765	0.0645731229282205	.	.
chr1	83159481	83159980	chr1	82785484	82785983	Daw1|chr1:82785484-82785983	0.0982133174003023	.	.
chr1	83159481	83159980	chr1	82795603	82796102	Daw1|chr1:82795603-82796102	0.112958856324712	.	.
chr1	83159481	83159980	chr1	82806416	82806915	Daw1|chr1:82806416-82806915	0.133606508778076	.	.
chr1	83159481	83159980	chr1	82870165	82870664	Daw1|chr1:82870165-82870664	0.191388994291318	.	.
chr1	83159481	83159980	chr1	83020485	83020984	Daw1|chr1:83020485-83020984	0.0989643270574629	.	.
chr1	83159481	83159980	chr1	83036820	83037319	Daw1|chr1:83036820-83037319	0.134325342452103	.	.
chr1	83159481	83159980	chr1	83218179	83218678	Daw1|chr1:83218179-83218678	0.0898869708267813	.	.
chr1	84839165	84839664	chr1	84851559	84852058	Fbxo36|chr1:84851559-84852058	0.131594054953595	.	.
chr1	84839165	84839664	chr1	85111525	85112024	Fbxo36|chr1:85111525-85112024	0.0624291255239808	.	.
chr1	84839808	84840307	chr1	84851559	84852058	Fbxo36|chr1:84851559-84852058	0.0687059473089781	.	.
chr1	84839808	84840307	chr1	84851559	84852058	Trip12|chr1:84851559-84852058	0.0687059473089781	.	.
chr1	84839808	84840307	chr1	84945885	84946384	Fbxo36|chr1:84945885-84946384	0.0954350777959137	.	.
chr1	84839808	84840307	chr1	84945885	84946384	Trip12|chr1:84945885-84946384	0.0954350777959137	.	.
chr1	84839808	84840307	chr1	85111525	85112024	Fbxo36|chr1:85111525-85112024	0.0823042417650457	.	.
chr1	84839808	84840307	chr1	85111525	85112024	Trip12|chr1:85111525-85112024	0.0823042417650457	.	.
chr1	84934371	84934870	chr1	84838531	84839030	Slc16a14|chr1:84838531-84839030	0.0720277768821481	.	.
chr1	84934371	84934870	chr1	84851559	84852058	Slc16a14|chr1:84851559-84852058	0.251989639524476	.	.
chr1	84934371	84934870	chr1	84945885	84946384	Slc16a14|chr1:84945885-84946384	0.0807365736053848	.	.
chr1	84934371	84934870	chr1	85111525	85112024	Slc16a14|chr1:85111525-85112024	0.0846524449924154	.	.
chr1	84934883	84935382	chr1	84851559	84852058	Slc16a14|chr1:84851559-84852058	0.0807257961919736	.	.
chr1	84934883	84935382	chr1	84945885	84946384	Slc16a14|chr1:84945885-84946384	0.117871530187166	.	.
chr1	84934883	84935382	chr1	84946420	84946919	Slc16a14|chr1:84946420-84946919	0.142739699422875	.	.
chr1	84934883	84935382	chr1	84952421	84952920	Slc16a14|chr1:84952421-84952920	0.264284348469564	.	.
chr1	84934883	84935382	chr1	85114670	85115169	Slc16a14|chr1:85114670-85115169	0.101133137240009	.	.
chr1	85526396	85526895	chr1	85736435	85736934	Gm16092|chr1:85736435-85736934	0.0652129086092139	.	.
chr1	85526396	85526895	chr1	85974465	85974964	Gm16092|chr1:85974465-85974964	0.243952741683277	.	.
chr1	85598567	85599066	chr1	85601237	85601736	Gm16094|chr1:85601237-85601736	0.176808490207297	.	.
chr1	85598567	85599066	chr1	85601237	85601736	Sp110|chr1:85601237-85601736	0.176808490207297	.	.
chr1	85598567	85599066	chr1	85735665	85736164	Gm16094|chr1:85735665-85736164	0.124825556486681	.	.
chr1	85598567	85599066	chr1	85735665	85736164	Sp110|chr1:85735665-85736164	0.124825556486681	.	.
chr1	85598567	85599066	chr1	85766354	85766853	Gm16094|chr1:85766354-85766853	0.100710948121145	.	.
chr1	85598567	85599066	chr1	85766354	85766853	Sp110|chr1:85766354-85766853	0.100710948121145	.	.
chr1	85598567	85599066	chr1	85771895	85772394	Gm16094|chr1:85771895-85772394	0.119722975764336	.	.
chr1	85598567	85599066	chr1	85771895	85772394	Sp110|chr1:85771895-85772394	0.119722975764336	.	.
chr1	85649801	85650300	chr1	85601237	85601736	Gm17017|chr1:85601237-85601736	0.212898433577437	.	.
chr1	85649801	85650300	chr1	85601237	85601736	Sp100|chr1:85601237-85601736	0.212898433577437	.	.
chr1	85649801	85650300	chr1	85771895	85772394	Gm17017|chr1:85771895-85772394	0.0829950033629388	.	.
chr1	85649801	85650300	chr1	85771895	85772394	Sp100|chr1:85771895-85772394	0.0829950033629388	.	.
chr1	85779108	85779607	chr1	85794440	85794939	A630001G21Rik|chr1:85794440-85794939	0.119170495073365	.	.
chr1	85779108	85779607	chr1	85853262	85853761	A630001G21Rik|chr1:85853262-85853761	0.0937603957171071	.	.
chr1	85793160	85793659	chr1	85703519	85704018	Cab39|chr1:85703519-85704018	0.170616391950897	.	.
chr1	85793160	85793659	chr1	85933089	85933588	Cab39|chr1:85933089-85933588	0.106201294293822	.	.
chr1	85793160	85793659	chr1	85958147	85958646	Cab39|chr1:85958147-85958646	0.0729991527159167	.	.
chr1	85793728	85794227	chr1	85703519	85704018	Cab39|chr1:85703519-85704018	0.0715793699645866	.	.
chr1	85793728	85794227	chr1	85779725	85780224	Cab39|chr1:85779725-85780224	0.0620995076063773	.	.
chr1	85793728	85794227	chr1	85853262	85853761	Cab39|chr1:85853262-85853761	0.114230555192895	.	.
chr1	85793728	85794227	chr1	85898178	85898677	Cab39|chr1:85898178-85898677	0.10208313272257	.	.
chr1	85793728	85794227	chr1	85908120	85908619	Cab39|chr1:85908120-85908619	0.145127887490318	.	.
chr1	85793728	85794227	chr1	85922384	85922883	Cab39|chr1:85922384-85922883	0.173775838525294	.	.
chr1	85793728	85794227	chr1	85933089	85933588	Cab39|chr1:85933089-85933588	0.0881561935123982	.	.
chr1	85793728	85794227	chr1	85933596	85934095	Cab39|chr1:85933596-85934095	0.0654662210781637	.	.
chr1	85793728	85794227	chr1	85958147	85958646	Cab39|chr1:85958147-85958646	0.135833793647026	.	.
chr1	85793728	85794227	chr1	85969444	85969943	Cab39|chr1:85969444-85969943	0.0948162146834341	.	.
chr1	85894274	85894773	chr1	85736435	85736934	Itm2c|chr1:85736435-85736934	0.117107779500784	.	.
chr1	85894274	85894773	chr1	85896767	85897266	Itm2c|chr1:85896767-85897266	0.147677118499683	.	.
chr1	85894274	85894773	chr1	85908120	85908619	Itm2c|chr1:85908120-85908619	0.0873416984221908	.	.
chr1	85894274	85894773	chr1	85922384	85922883	Itm2c|chr1:85922384-85922883	0.166799547863326	.	.
chr1	85894274	85894773	chr1	85933089	85933588	Itm2c|chr1:85933089-85933588	0.110534299469967	.	.
chr1	85894955	85895454	chr1	85591152	85591651	Itm2c|chr1:85591152-85591651	0.0810821131372706	.	.
chr1	85894955	85895454	chr1	85736435	85736934	Itm2c|chr1:85736435-85736934	0.0812531081288319	.	.
chr1	85894955	85895454	chr1	85757814	85758313	Itm2c|chr1:85757814-85758313	0.0687437044638721	.	.
chr1	85894955	85895454	chr1	85758337	85758836	Itm2c|chr1:85758337-85758836	0.0735471125346261	.	.
chr1	85894955	85895454	chr1	85887317	85887816	Itm2c|chr1:85887317-85887816	0.113385102518276	.	.
chr1	85894955	85895454	chr1	85895455	85895954	Itm2c|chr1:85895455-85895954	0.298810954768431	.	.
chr1	85928201	85928700	chr1	85601237	85601736	4933407L21Rik|chr1:85601237-85601736	0.129591781927098	.	.
chr1	85928201	85928700	chr1	85735665	85736164	4933407L21Rik|chr1:85735665-85736164	0.0860816840480349	.	.
chr1	85928201	85928700	chr1	85766354	85766853	4933407L21Rik|chr1:85766354-85766853	0.134150020750133	.	.
chr1	85959836	85960335	chr1	85735665	85736164	Gpr55|chr1:85735665-85736164	0.127169078949791	.	.
chr1	85959836	85960335	chr1	85855554	85856053	Gpr55|chr1:85855554-85856053	0.067012119913646	.	.
chr1	85959836	85960335	chr1	85855554	85856053	Gpr55|chr1:85855554-85856053	0.0670121199136461	.	.
chr1	85959836	85960335	chr1	85908911	85909410	Gpr55|chr1:85908911-85909410	0.0627157930604224	.	.
chr1	85959836	85960335	chr1	85933596	85934095	Gpr55|chr1:85933596-85934095	0.0811354091741846	.	.
chr1	87213128	87213627	chr1	86962361	86962860	Eif4e2|chr1:86962361-86962860	0.0900012993180036	.	.
chr1	87213128	87213627	chr1	86962361	86962860	Eif4e2|chr1:86962361-86962860	0.0900012993180037	.	.
chr1	87213128	87213627	chr1	87010887	87011386	Eif4e2|chr1:87010887-87011386	0.143031270445625	.	.
chr1	87213128	87213627	chr1	87035674	87036173	Eif4e2|chr1:87035674-87036173	0.0829175539126153	.	.
chr1	87213128	87213627	chr1	87186473	87186972	Eif4e2|chr1:87186473-87186972	0.224953837194919	.	.
chr1	87213128	87213627	chr1	87186978	87187477	Eif4e2|chr1:87186978-87187477	0.123747516570948	.	.
chr1	87213128	87213627	chr1	87270583	87271082	Eif4e2|chr1:87270583-87271082	0.122194719820756	.	.
chr1	87213128	87213627	chr1	87384416	87384915	Eif4e2|chr1:87384416-87384915	0.0825451523166015	.	.
chr1	87213673	87214172	chr1	87010887	87011386	Eif4e2|chr1:87010887-87011386	0.102642602631041	.	.
chr1	87213673	87214172	chr1	87042019	87042518	Eif4e2|chr1:87042019-87042518	0.103933021584357	.	.
chr1	87213673	87214172	chr1	87186978	87187477	Eif4e2|chr1:87186978-87187477	0.063732495032456	.	.
chr1	87213673	87214172	chr1	87379081	87379580	Eif4e2|chr1:87379081-87379580	0.108246639676938	.	.
chr1	87213673	87214172	chr1	87385093	87385592	Eif4e2|chr1:87385093-87385592	0.0792376926813228	.	.
chr1	87264078	87264577	chr1	87020220	87020719	Efhd1|chr1:87020220-87020719	0.0913674283066293	.	.
chr1	87264078	87264577	chr1	87020220	87020719	Efhd1os|chr1:87020220-87020719	0.0913674283066293	.	.
chr1	87264078	87264577	chr1	87032487	87032986	Efhd1|chr1:87032487-87032986	0.0825596909368112	.	.
chr1	87264078	87264577	chr1	87032487	87032986	Efhd1os|chr1:87032487-87032986	0.0825596909368112	.	.
chr1	87264078	87264577	chr1	87379081	87379580	Efhd1|chr1:87379081-87379580	0.136844106969831	.	.
chr1	87264078	87264577	chr1	87379081	87379580	Efhd1os|chr1:87379081-87379580	0.136844106969831	.	.
chr1	87264078	87264577	chr1	87406113	87406612	Efhd1|chr1:87406113-87406612	0.0793485367364335	.	.
chr1	87264078	87264577	chr1	87406113	87406612	Efhd1os|chr1:87406113-87406612	0.0793485367364335	.	.
chr1	87264078	87264577	chr1	87580255	87580754	Efhd1|chr1:87580255-87580754	0.0632593817771202	.	.
chr1	87264078	87264577	chr1	87580255	87580754	Efhd1os|chr1:87580255-87580754	0.0632593817771202	.	.
chr1	87264078	87264577	chr1	87594335	87594834	Efhd1|chr1:87594335-87594834	0.0796562366845458	.	.
chr1	87264078	87264577	chr1	87594335	87594834	Efhd1os|chr1:87594335-87594834	0.0796562366845458	.	.
chr1	87264654	87265153	chr1	87036654	87037153	Efhd1|chr1:87036654-87037153	0.0851369118244456	.	.
chr1	87264654	87265153	chr1	87036654	87037153	Efhd1os|chr1:87036654-87037153	0.0851369118244456	.	.
chr1	87264654	87265153	chr1	87041466	87041965	Efhd1|chr1:87041466-87041965	0.0915416919557117	.	.
chr1	87264654	87265153	chr1	87041466	87041965	Efhd1os|chr1:87041466-87041965	0.0915416919557117	.	.
chr1	87264654	87265153	chr1	87042019	87042518	Efhd1|chr1:87042019-87042518	0.133218988855235	.	.
chr1	87264654	87265153	chr1	87042019	87042518	Efhd1os|chr1:87042019-87042518	0.133218988855235	.	.
chr1	87264654	87265153	chr1	87186473	87186972	Efhd1|chr1:87186473-87186972	0.124200321944843	.	.
chr1	87264654	87265153	chr1	87186473	87186972	Efhd1os|chr1:87186473-87186972	0.124200321944843	.	.
chr1	87264654	87265153	chr1	87186978	87187477	Efhd1|chr1:87186978-87187477	0.122584485517391	.	.
chr1	87264654	87265153	chr1	87186978	87187477	Efhd1os|chr1:87186978-87187477	0.122584485517391	.	.
chr1	87264654	87265153	chr1	87258487	87258986	Efhd1|chr1:87258487-87258986	0.0969856737803492	.	.
chr1	87264654	87265153	chr1	87258487	87258986	Efhd1os|chr1:87258487-87258986	0.0969856737803492	.	.
chr1	87264654	87265153	chr1	87292742	87293241	Efhd1|chr1:87292742-87293241	0.0651494062824582	.	.
chr1	87264654	87265153	chr1	87292742	87293241	Efhd1os|chr1:87292742-87293241	0.0651494062824582	.	.
chr1	87264654	87265153	chr1	87396682	87397181	Efhd1|chr1:87396682-87397181	0.0777325910633205	.	.
chr1	87264654	87265153	chr1	87396682	87397181	Efhd1os|chr1:87396682-87397181	0.0777325910633205	.	.
chr1	87264654	87265153	chr1	87397224	87397723	Efhd1|chr1:87397224-87397723	0.0760742064731491	.	.
chr1	87264654	87265153	chr1	87397224	87397723	Efhd1os|chr1:87397224-87397723	0.0760742064731491	.	.
chr1	87264654	87265153	chr1	87521468	87521967	Efhd1|chr1:87521468-87521967	0.186930820743797	.	.
chr1	87264654	87265153	chr1	87521468	87521967	Efhd1os|chr1:87521468-87521967	0.186930820743797	.	.
chr1	87264654	87265153	chr1	87541543	87542042	Efhd1|chr1:87541543-87542042	0.143096980144761	.	.
chr1	87264654	87265153	chr1	87541543	87542042	Efhd1os|chr1:87541543-87542042	0.143096980144761	.	.
chr1	87264654	87265153	chr1	87721301	87721800	Efhd1|chr1:87721301-87721800	0.102600471044441	.	.
chr1	87264654	87265153	chr1	87721301	87721800	Efhd1os|chr1:87721301-87721800	0.102600471044441	.	.
chr1	87326698	87327197	chr1	87010887	87011386	Gigyf2|chr1:87010887-87011386	0.103431480251428	.	.
chr1	87326698	87327197	chr1	87032487	87032986	Gigyf2|chr1:87032487-87032986	0.101950142211993	.	.
chr1	87326698	87327197	chr1	87186978	87187477	Gigyf2|chr1:87186978-87187477	0.0765934380892265	.	.
chr1	87326698	87327197	chr1	87186978	87187477	Gigyf2|chr1:87186978-87187477	0.0765934380892266	.	.
chr1	87326698	87327197	chr1	87292742	87293241	Gigyf2|chr1:87292742-87293241	0.118678851620216	.	.
chr1	87326698	87327197	chr1	87396682	87397181	Gigyf2|chr1:87396682-87397181	0.13550392661102	.	.
chr1	87326698	87327197	chr1	87397224	87397723	Gigyf2|chr1:87397224-87397723	0.0819829146563579	.	.
chr1	87327249	87327748	chr1	87032487	87032986	Gigyf2|chr1:87032487-87032986	0.150792397553082	.	.
chr1	87327249	87327748	chr1	87035674	87036173	Gigyf2|chr1:87035674-87036173	0.062478177534374	.	.
chr1	87327249	87327748	chr1	87286987	87287486	Gigyf2|chr1:87286987-87287486	0.118463313250707	.	.
chr1	87327249	87327748	chr1	87292742	87293241	Gigyf2|chr1:87292742-87293241	0.0924828923727236	.	.
chr1	87327249	87327748	chr1	87593691	87594190	Gigyf2|chr1:87593691-87594190	0.0808978186307592	.	.
chr1	87327249	87327748	chr1	87608370	87608869	Gigyf2|chr1:87608370-87608869	0.091301981636759	.	.
chr1	87327249	87327748	chr1	87721301	87721800	Gigyf2|chr1:87721301-87721800	0.165424284396507	.	.
chr1	87509137	87509636	chr1	87379081	87379580	Neu2|chr1:87379081-87379580	0.0696175928097087	.	.
chr1	87509137	87509636	chr1	87379843	87380342	Neu2|chr1:87379843-87380342	0.0638168798545393	.	.
chr1	87509137	87509636	chr1	87385093	87385592	Neu2|chr1:87385093-87385592	0.143686424720409	.	.
chr1	87509137	87509636	chr1	87396682	87397181	Neu2|chr1:87396682-87397181	0.321339285343224	.	.
chr1	87509137	87509636	chr1	87397224	87397723	Neu2|chr1:87397224-87397723	0.435723373248782	.	.
chr1	87509137	87509636	chr1	87397224	87397723	Neu2|chr1:87397224-87397723	0.435723373248783	.	.
chr1	87509137	87509636	chr1	87521468	87521967	Neu2|chr1:87521468-87521967	0.290669766743639	.	.
chr1	87509137	87509636	chr1	87541543	87542042	Neu2|chr1:87541543-87542042	0.0924033528277297	.	.
chr1	87509137	87509636	chr1	87574769	87575268	Neu2|chr1:87574769-87575268	0.155675593290313	.	.
chr1	87509137	87509636	chr1	87580255	87580754	Neu2|chr1:87580255-87580754	0.0703074280150721	.	.
chr1	87510023	87510522	chr1	87385093	87385592	Neu2|chr1:87385093-87385592	0.23236120315709	.	.
chr1	87510023	87510522	chr1	87396682	87397181	Neu2|chr1:87396682-87397181	0.248401802814768	.	.
chr1	87510023	87510522	chr1	87397224	87397723	Neu2|chr1:87397224-87397723	0.231804322013147	.	.
chr1	87510023	87510522	chr1	87521468	87521967	Neu2|chr1:87521468-87521967	0.371018848221672	.	.
chr1	87510023	87510522	chr1	87541543	87542042	Neu2|chr1:87541543-87542042	0.064054600849331	.	.
chr1	87510023	87510522	chr1	87574769	87575268	Neu2|chr1:87574769-87575268	0.123834956649605	.	.
chr1	87510023	87510522	chr1	87580255	87580754	Neu2|chr1:87580255-87580754	0.104962224568906	.	.
chr1	87510023	87510522	chr1	87594335	87594834	Neu2|chr1:87594335-87594834	0.0784313665525252	.	.
chr1	87574215	87574714	chr1	87286987	87287486	Ngef|chr1:87286987-87287486	0.0692066119538826	.	.
chr1	87574215	87574714	chr1	87527150	87527649	Ngef|chr1:87527150-87527649	0.10532009058446	.	.
chr1	87574215	87574714	chr1	87574769	87575268	Ngef|chr1:87574769-87575268	0.41438108035446	.	.
chr1	87574215	87574714	chr1	87580255	87580754	Ngef|chr1:87580255-87580754	0.0819987748383748	.	.
chr1	87574215	87574714	chr1	87594335	87594834	Ngef|chr1:87594335-87594834	0.0921920951031097	.	.
chr1	87574215	87574714	chr1	87608370	87608869	Ngef|chr1:87608370-87608869	0.116969104902047	.	.
chr1	87755700	87756199	chr1	87875129	87875628	Atg16l1|chr1:87875129-87875628	0.181279256143108	.	.
chr1	87755700	87756199	chr1	87879632	87880131	Atg16l1|chr1:87879632-87880131	0.0681697325114293	.	.
chr1	87853009	87853508	chr1	87891316	87891815	Dgkd|chr1:87891316-87891815	0.0745115492588524	.	.
chr1	88008031	88008530	chr1	88424541	88425040	Usp40|chr1:88424541-88425040	0.251204894244588	.	.
chr1	88008031	88008530	chr1	88443309	88443808	Usp40|chr1:88443309-88443808	0.0894675292504842	.	.
chr1	88094854	88095353	chr1	87875129	87875628	Ugt1a7c|chr1:87875129-87875628	0.070650804082398	.	.
chr1	88094854	88095353	chr1	87891316	87891815	Ugt1a7c|chr1:87891316-87891815	0.0695262519055325	.	.
chr1	88227014	88227513	chr1	87879632	87880131	Mroh2a|chr1:87879632-87880131	0.109290631818606	.	.
chr1	88277410	88277909	chr1	88443309	88443808	Hjurp|chr1:88443309-88443808	0.124541967021313	.	.
chr1	88277410	88277909	chr1	88443309	88443808	Trpm8|chr1:88443309-88443808	0.124541967021313	.	.
chr1	88462457	88462956	chr1	88437116	88437615	Gm29538|chr1:88437116-88437615	0.264545694579983	.	.
chr1	88462457	88462956	chr1	88437694	88438193	Gm29538|chr1:88437694-88438193	0.271798693492732	.	.
chr1	88462457	88462956	chr1	88443309	88443808	Gm29538|chr1:88443309-88443808	0.0708839770285706	.	.
chr1	92641765	92642264	chr1	92699640	92700139	Cops9|chr1:92699640-92700139	0.102583949193396	.	.
chr1	92647708	92648207	chr1	92774751	92775250	Otos|chr1:92774751-92775250	0.17896873252107	.	.
chr1	92648213	92648712	chr1	92790988	92791487	Otos|chr1:92790988-92791487	0.0875037626349487	.	.
chr1	92831030	92831529	chr1	92696823	92697322	Gpc1|chr1:92696823-92697322	0.101483339601396	.	.
chr1	92831030	92831529	chr1	92699640	92700139	Gpc1|chr1:92699640-92700139	0.0636199454839792	.	.
chr1	92831030	92831529	chr1	92742815	92743314	Gpc1|chr1:92742815-92743314	0.0646656052140505	.	.
chr1	92831030	92831529	chr1	92776178	92776677	Gpc1|chr1:92776178-92776677	0.21104381415498	.	.
chr1	92831030	92831529	chr1	92782499	92782998	Gpc1|chr1:92782499-92782998	0.228536014750621	.	.
chr1	92831030	92831529	chr1	92787176	92787675	Gpc1|chr1:92787176-92787675	0.274495106926415	.	.
chr1	92831030	92831529	chr1	92814387	92814886	Gpc1|chr1:92814387-92814886	0.119225885287014	.	.
chr1	92831030	92831529	chr1	92850156	92850655	Gpc1|chr1:92850156-92850655	0.0948751329904254	.	.
chr1	92831616	92832115	chr1	92696823	92697322	Gpc1|chr1:92696823-92697322	0.0719215384421555	.	.
chr1	92831616	92832115	chr1	92699111	92699610	Gpc1|chr1:92699111-92699610	0.0731184650361455	.	.
chr1	92831616	92832115	chr1	92699640	92700139	Gpc1|chr1:92699640-92700139	0.0721475888645952	.	.
chr1	92831616	92832115	chr1	92742815	92743314	Gpc1|chr1:92742815-92743314	0.0979803728305974	.	.
chr1	92831616	92832115	chr1	92774751	92775250	Gpc1|chr1:92774751-92775250	0.132018603813132	.	.
chr1	92831616	92832115	chr1	92776178	92776677	Gpc1|chr1:92776178-92776677	0.181577522771881	.	.
chr1	92831616	92832115	chr1	92782499	92782998	Gpc1|chr1:92782499-92782998	0.21038975871384	.	.
chr1	92831616	92832115	chr1	92787176	92787675	Gpc1|chr1:92787176-92787675	0.302572326322952	.	.
chr1	92831616	92832115	chr1	92790988	92791487	Gpc1|chr1:92790988-92791487	0.226917667184048	.	.
chr1	92831616	92832115	chr1	92814387	92814886	Gpc1|chr1:92814387-92814886	0.215557323574485	.	.
chr1	92831616	92832115	chr1	92850156	92850655	Gpc1|chr1:92850156-92850655	0.140594297803834	.	.
chr1	92837813	92838312	chr1	92696823	92697322	Gm29481|chr1:92696823-92697322	0.0774236310749958	.	.
chr1	92837813	92838312	chr1	92742815	92743314	Gm29481|chr1:92742815-92743314	0.136826871191442	.	.
chr1	92837813	92838312	chr1	92776178	92776677	Gm29481|chr1:92776178-92776677	0.259957424955798	.	.
chr1	92837813	92838312	chr1	92782499	92782998	Gm29481|chr1:92782499-92782998	0.240562965981572	.	.
chr1	92837813	92838312	chr1	92787176	92787675	Gm29481|chr1:92787176-92787675	0.218258817193058	.	.
chr1	92837813	92838312	chr1	92790988	92791487	Gm29481|chr1:92790988-92791487	0.223035197373784	.	.
chr1	92837813	92838312	chr1	92814387	92814886	Gm29481|chr1:92814387-92814886	0.27559377313666	.	.
chr1	92837813	92838312	chr1	92850156	92850655	Gm29481|chr1:92850156-92850655	0.101005784075218	.	.
chr1	92849473	92849972	chr1	92696823	92697322	Gm29480|chr1:92696823-92697322	0.322483647068894	.	.
chr1	92849473	92849972	chr1	92742815	92743314	Gm29480|chr1:92742815-92743314	0.0830047331991468	.	.
chr1	92849473	92849972	chr1	92776178	92776677	Gm29480|chr1:92776178-92776677	0.185273023500459	.	.
chr1	92849473	92849972	chr1	92782499	92782998	Gm29480|chr1:92782499-92782998	0.0872376510374787	.	.
chr1	92849473	92849972	chr1	92787176	92787675	Gm29480|chr1:92787176-92787675	0.252753591116159	.	.
chr1	92849473	92849972	chr1	92790988	92791487	Gm29480|chr1:92790988-92791487	0.12763059510293	.	.
chr1	92849473	92849972	chr1	92814387	92814886	Gm29480|chr1:92814387-92814886	0.162702630416537	.	.
chr1	92849473	92849972	chr1	92850156	92850655	Gm29480|chr1:92850156-92850655	0.172561535177901	.	.
chr1	92906632	92907131	chr1	92774751	92775250	Dusp28|chr1:92774751-92775250	0.0740331073525523	.	.
chr1	92906632	92907131	chr1	92776178	92776677	Dusp28|chr1:92776178-92776677	0.0796183851855644	.	.
chr1	92906632	92907131	chr1	92787176	92787675	Dusp28|chr1:92787176-92787675	0.142428817216752	.	.
chr1	92906632	92907131	chr1	92790988	92791487	Dusp28|chr1:92790988-92791487	0.0697575981901868	.	.
chr1	92907215	92907714	chr1	92774751	92775250	Dusp28|chr1:92774751-92775250	0.0659289754402392	.	.
chr1	92907215	92907714	chr1	92994991	92995490	Dusp28|chr1:92994991-92995490	0.0693646520843552	.	.
chr1	92910422	92910921	chr1	92814387	92814886	5033417F24Rik|chr1:92814387-92814886	0.114457343496927	.	.
chr1	92910422	92910921	chr1	92814387	92814886	Rnpepl1|chr1:92814387-92814886	0.114457343496927	.	.
chr1	92910928	92911427	chr1	92696823	92697322	5033417F24Rik|chr1:92696823-92697322	0.0940319905473886	.	.
chr1	92910928	92911427	chr1	92696823	92697322	Rnpepl1|chr1:92696823-92697322	0.0940319905473886	.	.
chr1	92910928	92911427	chr1	92699111	92699610	5033417F24Rik|chr1:92699111-92699610	0.114260088808569	.	.
chr1	92910928	92911427	chr1	92699111	92699610	Rnpepl1|chr1:92699111-92699610	0.114260088808569	.	.
chr1	92910928	92911427	chr1	92776178	92776677	5033417F24Rik|chr1:92776178-92776677	0.0637208493777404	.	.
chr1	92910928	92911427	chr1	92776178	92776677	Rnpepl1|chr1:92776178-92776677	0.0637208493777404	.	.
chr1	92910928	92911427	chr1	92782499	92782998	5033417F24Rik|chr1:92782499-92782998	0.116960338628947	.	.
chr1	92910928	92911427	chr1	92782499	92782998	Rnpepl1|chr1:92782499-92782998	0.116960338628947	.	.
chr1	92910928	92911427	chr1	92787176	92787675	5033417F24Rik|chr1:92787176-92787675	0.162355296116814	.	.
chr1	92910928	92911427	chr1	92787176	92787675	Rnpepl1|chr1:92787176-92787675	0.162355296116814	.	.
chr1	92910928	92911427	chr1	92790988	92791487	5033417F24Rik|chr1:92790988-92791487	0.10807791747218	.	.
chr1	92910928	92911427	chr1	92790988	92791487	Rnpepl1|chr1:92790988-92791487	0.10807791747218	.	.
chr1	92910928	92911427	chr1	92814387	92814886	5033417F24Rik|chr1:92814387-92814886	0.157652456844873	.	.
chr1	92910928	92911427	chr1	92814387	92814886	Rnpepl1|chr1:92814387-92814886	0.157652456844873	.	.
chr1	92910928	92911427	chr1	92850156	92850655	5033417F24Rik|chr1:92850156-92850655	0.0882518394711647	.	.
chr1	92910928	92911427	chr1	92850156	92850655	Rnpepl1|chr1:92850156-92850655	0.0882518394711647	.	.
chr1	92934435	92934934	chr1	92699111	92699610	Capn10|chr1:92699111-92699610	0.0816863299498046	.	.
chr1	92934435	92934934	chr1	92790988	92791487	Capn10|chr1:92790988-92791487	0.0974390823179172	.	.
chr1	92934435	92934934	chr1	92956591	92957090	Capn10|chr1:92956591-92957090	0.0633746118185815	.	.
chr1	93101696	93102195	chr1	93128625	93129124	Kif1a|chr1:93128625-93129124	0.120115383743938	.	.
chr1	93101696	93102195	chr1	93129136	93129635	Kif1a|chr1:93129136-93129635	0.0773666734548868	.	.
chr1	93235496	93235995	chr1	93065671	93066170	Sned1|chr1:93065671-93066170	0.0928503038400225	.	.
chr1	93235496	93235995	chr1	93183394	93183893	Sned1|chr1:93183394-93183893	0.0708460352495761	.	.
chr1	93235496	93235995	chr1	93210207	93210706	Sned1|chr1:93210207-93210706	0.0799645738561016	.	.
chr1	93235496	93235995	chr1	93300194	93300693	Sned1|chr1:93300194-93300693	0.0786156776101823	.	.
chr1	93236124	93236623	chr1	93174394	93174893	Sned1|chr1:93174394-93174893	0.0647418469635766	.	.
chr1	93236124	93236623	chr1	93184087	93184586	Sned1|chr1:93184087-93184586	0.122248398850999	.	.
chr1	93236124	93236623	chr1	93211462	93211961	Sned1|chr1:93211462-93211961	0.141020104681827	.	.
chr1	93236124	93236623	chr1	93220786	93221285	Sned1|chr1:93220786-93221285	0.154741567852513	.	.
chr1	93236124	93236623	chr1	93227277	93227776	Sned1|chr1:93227277-93227776	0.268915834127109	.	.
chr1	93236124	93236623	chr1	93444675	93445174	Sned1|chr1:93444675-93445174	0.0930735957938701	.	.
chr1	93236124	93236623	chr1	93445454	93445953	Sned1|chr1:93445454-93445953	0.131739311762879	.	.
chr1	93305687	93306186	chr1	93115042	93115541	Gm28535|chr1:93115042-93115541	0.0668484111424103	.	.
chr1	93305687	93306186	chr1	93115042	93115541	Mterf4|chr1:93115042-93115541	0.0668484111424103	.	.
chr1	93305687	93306186	chr1	93176579	93177078	Gm28535|chr1:93176579-93177078	0.0758825770117433	.	.
chr1	93305687	93306186	chr1	93176579	93177078	Mterf4|chr1:93176579-93177078	0.0758825770117433	.	.
chr1	93305687	93306186	chr1	93252764	93253263	Gm28535|chr1:93252764-93253263	0.0901673643811311	.	.
chr1	93305687	93306186	chr1	93252764	93253263	Mterf4|chr1:93252764-93253263	0.0901673643811311	.	.
chr1	93305687	93306186	chr1	93420663	93421162	Gm28535|chr1:93420663-93421162	0.102650489349876	.	.
chr1	93305687	93306186	chr1	93420663	93421162	Mterf4|chr1:93420663-93421162	0.102650489349876	.	.
chr1	93305687	93306186	chr1	93445454	93445953	Gm28535|chr1:93445454-93445953	0.0958777500852526	.	.
chr1	93305687	93306186	chr1	93445454	93445953	Mterf4|chr1:93445454-93445953	0.0958777500852526	.	.
chr1	93305687	93306186	chr1	93746171	93746670	Gm28535|chr1:93746171-93746670	0.0866980804135209	.	.
chr1	93305687	93306186	chr1	93746171	93746670	Mterf4|chr1:93746171-93746670	0.0866980804135209	.	.
chr1	93342619	93343118	chr1	93034418	93034917	Pask|chr1:93034418-93034917	0.0942063205603686	.	.
chr1	93342619	93343118	chr1	93034418	93034917	Ppp1r7|chr1:93034418-93034917	0.0942063205603686	.	.
chr1	93342619	93343118	chr1	93129136	93129635	Pask|chr1:93129136-93129635	0.107834292925285	.	.
chr1	93342619	93343118	chr1	93129136	93129635	Ppp1r7|chr1:93129136-93129635	0.107834292925285	.	.
chr1	93342619	93343118	chr1	93176579	93177078	Pask|chr1:93176579-93177078	0.131171153950392	.	.
chr1	93342619	93343118	chr1	93176579	93177078	Ppp1r7|chr1:93176579-93177078	0.131171153950392	.	.
chr1	93342619	93343118	chr1	93210207	93210706	Pask|chr1:93210207-93210706	0.149753678389042	.	.
chr1	93342619	93343118	chr1	93210207	93210706	Ppp1r7|chr1:93210207-93210706	0.149753678389042	.	.
chr1	93342619	93343118	chr1	93420663	93421162	Pask|chr1:93420663-93421162	0.0837284284722929	.	.
chr1	93342619	93343118	chr1	93420663	93421162	Ppp1r7|chr1:93420663-93421162	0.0837284284722929	.	.
chr1	93343358	93343857	chr1	93115042	93115541	Pask|chr1:93115042-93115541	0.0920232235796462	.	.
chr1	93343358	93343857	chr1	93115042	93115541	Ppp1r7|chr1:93115042-93115541	0.0920232235796462	.	.
chr1	93343358	93343857	chr1	93129136	93129635	Pask|chr1:93129136-93129635	0.0631897675167554	.	.
chr1	93343358	93343857	chr1	93129136	93129635	Ppp1r7|chr1:93129136-93129635	0.0631897675167554	.	.
chr1	93343358	93343857	chr1	93170716	93171215	Pask|chr1:93170716-93171215	0.0682614408963796	.	.
chr1	93343358	93343857	chr1	93170716	93171215	Ppp1r7|chr1:93170716-93171215	0.0682614408963796	.	.
chr1	93343358	93343857	chr1	93237545	93238044	Pask|chr1:93237545-93238044	0.139626603733474	.	.
chr1	93343358	93343857	chr1	93237545	93238044	Ppp1r7|chr1:93237545-93238044	0.139626603733474	.	.
chr1	93343358	93343857	chr1	93256294	93256793	Pask|chr1:93256294-93256793	0.194479404960484	.	.
chr1	93343358	93343857	chr1	93256294	93256793	Ppp1r7|chr1:93256294-93256793	0.194479404960484	.	.
chr1	93343358	93343857	chr1	93272407	93272906	Pask|chr1:93272407-93272906	0.0749593507250383	.	.
chr1	93343358	93343857	chr1	93272407	93272906	Pask|chr1:93272407-93272906	0.0749593507250384	.	.
chr1	93343358	93343857	chr1	93272407	93272906	Ppp1r7|chr1:93272407-93272906	0.0749593507250383	.	.
chr1	93343358	93343857	chr1	93272407	93272906	Ppp1r7|chr1:93272407-93272906	0.0749593507250384	.	.
chr1	93343358	93343857	chr1	93444675	93445174	Pask|chr1:93444675-93445174	0.10368651687868	.	.
chr1	93343358	93343857	chr1	93444675	93445174	Ppp1r7|chr1:93444675-93445174	0.10368651687868	.	.
chr1	93343358	93343857	chr1	93680106	93680605	Pask|chr1:93680106-93680605	0.103879642616468	.	.
chr1	93343358	93343857	chr1	93680106	93680605	Ppp1r7|chr1:93680106-93680605	0.103879642616468	.	.
chr1	93343358	93343857	chr1	93719477	93719976	Pask|chr1:93719477-93719976	0.089952957085736	.	.
chr1	93343358	93343857	chr1	93719477	93719976	Ppp1r7|chr1:93719477-93719976	0.089952957085736	.	.
chr1	93478107	93478606	chr1	93049949	93050448	Hdlbp|chr1:93049949-93050448	0.0645354793378463	.	.
chr1	93478107	93478606	chr1	93049949	93050448	Hdlbp|chr1:93049949-93050448	0.0645354793378464	.	.
chr1	93478107	93478606	chr1	93049949	93050448	Sept2|chr1:93049949-93050448	0.0645354793378463	.	.
chr1	93478107	93478606	chr1	93049949	93050448	Sept2|chr1:93049949-93050448	0.0645354793378464	.	.
chr1	93478107	93478606	chr1	93115042	93115541	Hdlbp|chr1:93115042-93115541	0.0756042098346646	.	.
chr1	93478107	93478606	chr1	93115042	93115541	Sept2|chr1:93115042-93115541	0.0756042098346646	.	.
chr1	93478107	93478606	chr1	93227277	93227776	Hdlbp|chr1:93227277-93227776	0.203519562519056	.	.
chr1	93478107	93478606	chr1	93227277	93227776	Sept2|chr1:93227277-93227776	0.203519562519056	.	.
chr1	93478107	93478606	chr1	93237545	93238044	Hdlbp|chr1:93237545-93238044	0.204800485983785	.	.
chr1	93478107	93478606	chr1	93237545	93238044	Sept2|chr1:93237545-93238044	0.204800485983785	.	.
chr1	93478107	93478606	chr1	93256294	93256793	Hdlbp|chr1:93256294-93256793	0.0764403584379563	.	.
chr1	93478107	93478606	chr1	93256294	93256793	Sept2|chr1:93256294-93256793	0.0764403584379563	.	.
chr1	93478107	93478606	chr1	93257571	93258070	Hdlbp|chr1:93257571-93258070	0.122427115764965	.	.
chr1	93478107	93478606	chr1	93257571	93258070	Sept2|chr1:93257571-93258070	0.122427115764965	.	.
chr1	93478107	93478606	chr1	93267166	93267665	Hdlbp|chr1:93267166-93267665	0.102389934885001	.	.
[truncated: 70,941 more rows]
