# Supplementary material for: Single-cell analysis of chromatin accessibility in the adult mouse brain
Source: Nature. 2023 Dec 13;624(7991):378–89. doi: 10.1038/s41586-023-06824-9 (PMC10719105; doi:10.1038/s41586-023-06824-9)
Supplement: Supplementary file 3 — Supplementary Tables 1–25 and their legends. [file 41586_2023_6824_MOESM3_ESM.zip › 2023-03-05453B-s3/SI Tables/SI Table 13 Summary of all the gene-cCRE correlations/sa2subclass.ACB-BST-FS_D1_Gaba.pdc.bedpe]

chr1	4785497	4785996	chr1	4827474	4827973	Mrpl15|chr1:4827474-4827973	0.131810615013024	.	.
chr1	4785497	4785996	chr1	4926263	4926762	Mrpl15|chr1:4926263-4926762	0.308247475646184	.	.
chr1	4785497	4785996	chr1	5007260	5007759	Mrpl15|chr1:5007260-5007759	0.531772447609134	.	.
chr1	4785497	4785996	chr1	5220605	5221104	Mrpl15|chr1:5220605-5221104	0.142752073599155	.	.
chr1	4857480	4857979	chr1	4996147	4996646	Tcea1|chr1:4996147-4996646	0.133275979782705	.	.
chr1	4857480	4857979	chr1	5170387	5170886	Tcea1|chr1:5170387-5170886	0.131480160118208	.	.
chr1	4857480	4857979	chr1	5183460	5183959	Tcea1|chr1:5183460-5183959	0.357280891056814	.	.
chr1	4857480	4857979	chr1	5198014	5198513	Tcea1|chr1:5198014-5198513	0.148937715541119	.	.
chr1	4857480	4857979	chr1	5220605	5221104	Tcea1|chr1:5220605-5221104	0.339303730785232	.	.
chr1	4857480	4857979	chr1	5233031	5233530	Tcea1|chr1:5233031-5233530	0.298737095324493	.	.
chr1	5070122	5070621	chr1	4827474	4827973	Atp6v1h|chr1:4827474-4827973	0.18607277597655	.	.
chr1	5070122	5070621	chr1	4827474	4827973	Rgs20|chr1:4827474-4827973	0.18607277597655	.	.
chr1	5070122	5070621	chr1	5315438	5315937	Atp6v1h|chr1:5315438-5315937	0.195703841089555	.	.
chr1	5070122	5070621	chr1	5315438	5315937	Rgs20|chr1:5315438-5315937	0.195703841089555	.	.
chr1	5588179	5588678	chr1	5655516	5656015	Oprk1|chr1:5655516-5656015	0.418136993328832	.	.
chr1	5588179	5588678	chr1	5829504	5830003	Oprk1|chr1:5829504-5830003	0.217236529848256	.	.
chr1	6214386	6214885	chr1	6382628	6383127	4732440D04Rik|chr1:6382628-6383127	0.17718947468927	.	.
chr1	6214386	6214885	chr1	6483297	6483796	4732440D04Rik|chr1:6483297-6483796	0.148751273785167	.	.
chr1	7397837	7398336	chr1	7244513	7245012	Gm26901|chr1:7244513-7245012	0.21570890397593	.	.
chr1	9298975	9299474	chr1	9541113	9541612	Sntg1|chr1:9541113-9541612	0.187056365986702	.	.
chr1	9298975	9299474	chr1	9573148	9573647	Sntg1|chr1:9573148-9573647	0.166213227476608	.	.
chr1	9600949	9601448	chr1	9541113	9541612	Vxn|chr1:9541113-9541612	0.268037620792103	.	.
chr1	9600949	9601448	chr1	9848033	9848532	Vxn|chr1:9848033-9848532	0.204366835283507	.	.
chr1	9600949	9601448	chr1	9993716	9994215	Vxn|chr1:9993716-9994215	0.356848553106279	.	.
chr1	9601474	9601973	chr1	9541113	9541612	Vxn|chr1:9541113-9541612	0.181648547405948	.	.
chr1	9601474	9601973	chr1	9848033	9848532	Vxn|chr1:9848033-9848532	0.297844077564192	.	.
chr1	9601474	9601973	chr1	9993716	9994215	Vxn|chr1:9993716-9994215	0.288587289577666	.	.
chr1	9700259	9700758	chr1	9848033	9848532	Mybl1|chr1:9848033-9848532	0.199368095268775	.	.
chr1	9798078	9798577	chr1	9772700	9773199	Sgk3|chr1:9772700-9773199	0.156236444329598	.	.
chr1	9908384	9908883	chr1	9772700	9773199	Mcmdc2|chr1:9772700-9773199	0.156092411971784	.	.
chr1	9943920	9944419	chr1	9805302	9805801	Snhg6|chr1:9805302-9805801	0.1789034435675	.	.
chr1	9943920	9944419	chr1	9848033	9848532	Snhg6|chr1:9848033-9848532	0.296186507707297	.	.
chr1	9943920	9944419	chr1	9993716	9994215	Snhg6|chr1:9993716-9994215	0.15718964794883	.	.
chr1	10008928	10009427	chr1	10039501	10040000	Ppp1r42|chr1:10039501-10040000	0.153673715129635	.	.
chr1	10008928	10009427	chr1	10476924	10477423	Ppp1r42|chr1:10476924-10477423	0.225526405786839	.	.
chr1	10037697	10038196	chr1	10096464	10096963	Cops5|chr1:10096464-10096963	0.193072515017618	.	.
chr1	10037697	10038196	chr1	10096464	10096963	Cspp1|chr1:10096464-10096963	0.193072515017618	.	.
chr1	10037697	10038196	chr1	10247559	10248058	Cops5|chr1:10247559-10248058	0.201717191155428	.	.
chr1	10037697	10038196	chr1	10247559	10248058	Cspp1|chr1:10247559-10248058	0.201717191155428	.	.
chr1	10232855	10233354	chr1	10096464	10096963	Arfgef1|chr1:10096464-10096963	0.149276461471325	.	.
chr1	10232855	10233354	chr1	10285509	10286008	Arfgef1|chr1:10285509-10286008	0.141682838092731	.	.
chr1	10232855	10233354	chr1	10476924	10477423	Arfgef1|chr1:10476924-10477423	0.252438255981566	.	.
chr1	10993243	10993742	chr1	10874715	10875214	Prex2|chr1:10874715-10875214	0.13874294105816	.	.
chr1	10993243	10993742	chr1	11179847	11180346	Prex2|chr1:11179847-11180346	0.181056640471688	.	.
chr1	10993772	10994271	chr1	10794271	10794770	Prex2|chr1:10794271-10794770	0.244255761934722	.	.
chr1	10993772	10994271	chr1	11179847	11180346	Prex2|chr1:11179847-11180346	0.161221897566903	.	.
chr1	12692265	12692764	chr1	12401720	12402219	Sulf1|chr1:12401720-12402219	0.28615210296273	.	.
chr1	12692265	12692764	chr1	12465220	12465719	Sulf1|chr1:12465220-12465719	0.460725954842128	.	.
chr1	12692265	12692764	chr1	12609780	12610279	Sulf1|chr1:12609780-12610279	0.27294147292846	.	.
chr1	12692265	12692764	chr1	12622162	12622661	Sulf1|chr1:12622162-12622661	0.271765320314237	.	.
chr1	12692265	12692764	chr1	12637151	12637650	Sulf1|chr1:12637151-12637650	0.18903646181414	.	.
chr1	12692265	12692764	chr1	12689464	12689963	Sulf1|chr1:12689464-12689963	0.300839189673709	.	.
chr1	12692265	12692764	chr1	12718098	12718597	Sulf1|chr1:12718098-12718597	0.179788643909822	.	.
chr1	12692265	12692764	chr1	12749113	12749612	Sulf1|chr1:12749113-12749612	0.191197680168796	.	.
chr1	12692265	12692764	chr1	12784985	12785484	Sulf1|chr1:12784985-12785484	0.396662653118355	.	.
chr1	12692265	12692764	chr1	12991004	12991503	Sulf1|chr1:12991004-12991503	0.393136388490976	.	.
chr1	12692874	12693373	chr1	12401720	12402219	Sulf1|chr1:12401720-12402219	0.583005212703591	.	.
chr1	12692874	12693373	chr1	12465220	12465719	Sulf1|chr1:12465220-12465719	0.382123642137828	.	.
chr1	12692874	12693373	chr1	12576886	12577385	Sulf1|chr1:12576886-12577385	0.278774702655569	.	.
chr1	12692874	12693373	chr1	12609780	12610279	Sulf1|chr1:12609780-12610279	0.519178842993069	.	.
chr1	12692874	12693373	chr1	12622162	12622661	Sulf1|chr1:12622162-12622661	0.467046742786696	.	.
chr1	12692874	12693373	chr1	12637151	12637650	Sulf1|chr1:12637151-12637650	0.367308012178873	.	.
chr1	12692874	12693373	chr1	12689464	12689963	Sulf1|chr1:12689464-12689963	0.288403242704259	.	.
chr1	12692874	12693373	chr1	12718098	12718597	Sulf1|chr1:12718098-12718597	0.398132216319605	.	.
chr1	12692874	12693373	chr1	12749113	12749612	Sulf1|chr1:12749113-12749612	0.345804935942369	.	.
chr1	12692874	12693373	chr1	12784985	12785484	Sulf1|chr1:12784985-12785484	0.668840329766337	.	.
chr1	12692874	12693373	chr1	12991004	12991503	Sulf1|chr1:12991004-12991503	0.413557600132358	.	.
chr1	12991973	12992472	chr1	12571921	12572420	Slco5a1|chr1:12571921-12572420	0.133219796644335	.	.
chr1	12991973	12992472	chr1	12978278	12978777	Slco5a1|chr1:12978278-12978777	0.286618672015303	.	.
chr1	12992497	12992996	chr1	12978278	12978777	Slco5a1|chr1:12978278-12978777	0.229484854433451	.	.
chr1	13373516	13374015	chr1	13273064	13273563	Ncoa2|chr1:13273064-13273563	0.174331375653527	.	.
chr1	13373516	13374015	chr1	13372290	13372789	Ncoa2|chr1:13372290-13372789	0.144515187120939	.	.
chr1	13374356	13374855	chr1	13372290	13372789	Ncoa2|chr1:13372290-13372789	0.304223834352076	.	.
chr1	13589563	13590062	chr1	13360608	13361107	Tram1|chr1:13360608-13361107	0.176240015007163	.	.
chr1	13589563	13590062	chr1	13789111	13789610	Tram1|chr1:13789111-13789610	0.271783148226897	.	.
chr1	13659706	13660205	chr1	13360608	13361107	Lactb2|chr1:13360608-13361107	0.201969102781147	.	.
chr1	13659706	13660205	chr1	13938390	13938889	Lactb2|chr1:13938390-13938889	0.193364151715598	.	.
chr1	13660314	13660813	chr1	13360608	13361107	Lactb2|chr1:13360608-13361107	0.1890744916908	.	.
chr1	13660314	13660813	chr1	13789111	13789610	Lactb2|chr1:13789111-13789610	0.145220659494715	.	.
chr1	14309549	14310048	chr1	14181453	14181952	Eya1|chr1:14181453-14181952	0.272154097398887	.	.
chr1	14309549	14310048	chr1	14513458	14513957	Eya1|chr1:14513458-14513957	0.231149264877522	.	.
chr1	14755218	14755717	chr1	15007624	15008123	Msc|chr1:15007624-15008123	0.287939402297595	.	.
chr1	15805340	15805839	chr1	15615561	15616060	Terf1|chr1:15615561-15616060	0.146814319870347	.	.
chr1	15805340	15805839	chr1	15788966	15789465	Terf1|chr1:15788966-15789465	0.162024954543949	.	.
chr1	16093096	16093595	chr1	16179087	16179586	4930444P10Rik|chr1:16179087-16179586	0.148865990798337	.	.
chr1	16093096	16093595	chr1	16440142	16440641	4930444P10Rik|chr1:16440142-16440641	0.284097537559126	.	.
chr1	16104999	16105498	chr1	15993491	15993990	Rdh10|chr1:15993491-15993990	0.180058894242614	.	.
chr1	16104999	16105498	chr1	15993491	15993990	Rpl7|chr1:15993491-15993990	0.180058894242614	.	.
chr1	16105563	16106062	chr1	16235860	16236359	Rdh10|chr1:16235860-16236359	0.29924895083779	.	.
chr1	16105563	16106062	chr1	16236428	16236927	Rdh10|chr1:16236428-16236927	0.161903707196473	.	.
chr1	16519035	16519534	chr1	16546643	16547142	Stau2|chr1:16546643-16547142	0.157834188340879	.	.
chr1	16519035	16519534	chr1	16846410	16846909	Stau2|chr1:16846410-16846909	0.358904424381111	.	.
chr1	16619102	16619601	chr1	16399221	16399720	Ube2w|chr1:16399221-16399720	0.139920689378795	.	.
chr1	16619102	16619601	chr1	16440142	16440641	Ube2w|chr1:16440142-16440641	0.144351558623644	.	.
chr1	16656744	16657243	chr1	16399221	16399720	D030040B21Rik|chr1:16399221-16399720	0.349632687289895	.	.
chr1	16656744	16657243	chr1	16399221	16399720	Eloc|chr1:16399221-16399720	0.349632687289895	.	.
chr1	16656744	16657243	chr1	16798252	16798751	D030040B21Rik|chr1:16798252-16798751	0.200528925253874	.	.
chr1	16656744	16657243	chr1	16798252	16798751	Eloc|chr1:16798252-16798751	0.200528925253874	.	.
chr1	16656744	16657243	chr1	16846410	16846909	D030040B21Rik|chr1:16846410-16846909	0.339883244451592	.	.
chr1	16656744	16657243	chr1	16846410	16846909	Eloc|chr1:16846410-16846909	0.339883244451592	.	.
chr1	16657258	16657757	chr1	16546643	16547142	D030040B21Rik|chr1:16546643-16547142	0.228183166642448	.	.
chr1	16657258	16657757	chr1	16546643	16547142	Eloc|chr1:16546643-16547142	0.228183166642448	.	.
chr1	16657258	16657757	chr1	16676850	16677349	D030040B21Rik|chr1:16676850-16677349	0.301203432809368	.	.
chr1	16657258	16657757	chr1	16676850	16677349	Eloc|chr1:16676850-16677349	0.301203432809368	.	.
chr1	16657258	16657757	chr1	16846410	16846909	D030040B21Rik|chr1:16846410-16846909	0.183434346910961	.	.
chr1	16657258	16657757	chr1	16846410	16846909	Eloc|chr1:16846410-16846909	0.183434346910961	.	.
chr1	16657258	16657757	chr1	16930176	16930675	D030040B21Rik|chr1:16930176-16930675	0.363326320665729	.	.
chr1	16657258	16657757	chr1	16930176	16930675	Eloc|chr1:16930176-16930675	0.363326320665729	.	.
chr1	16664905	16665404	chr1	16399221	16399720	Tmem70|chr1:16399221-16399720	0.212842176614106	.	.
chr1	16664905	16665404	chr1	16798252	16798751	Tmem70|chr1:16798252-16798751	0.152923117708081	.	.
chr1	17097665	17098164	chr1	16846410	16846909	Jph1|chr1:16846410-16846909	0.283156749402282	.	.
chr1	17097665	17098164	chr1	16930176	16930675	Jph1|chr1:16930176-16930675	0.187317664400196	.	.
chr1	17097665	17098164	chr1	17406304	17406803	Jph1|chr1:17406304-17406803	0.136079827015747	.	.
chr1	17098192	17098691	chr1	16798252	16798751	Jph1|chr1:16798252-16798751	0.234014864995087	.	.
chr1	17098192	17098691	chr1	16846410	16846909	Jph1|chr1:16846410-16846909	0.153665308578812	.	.
chr1	17145142	17145641	chr1	16930176	16930675	Gdap1|chr1:16930176-16930675	0.17107410952111	.	.
chr1	20820187	20820686	chr1	20941260	20941759	Mcm3|chr1:20941260-20941759	0.169091532996224	.	.
chr1	20820187	20820686	chr1	21144602	21145101	Mcm3|chr1:21144602-21145101	0.43001093225621	.	.
chr1	20820187	20820686	chr1	21153639	21154138	Mcm3|chr1:21153639-21154138	0.269596866409882	.	.
chr1	20890311	20890810	chr1	20867294	20867793	6720483E21Rik|chr1:20867294-20867793	0.138526093551244	.	.
chr1	20890311	20890810	chr1	20867294	20867793	Paqr8|chr1:20867294-20867793	0.138526093551244	.	.
chr1	20890311	20890810	chr1	21144602	21145101	6720483E21Rik|chr1:21144602-21145101	0.217725836996903	.	.
chr1	20890311	20890810	chr1	21144602	21145101	Paqr8|chr1:21144602-21145101	0.217725836996903	.	.
chr1	20951400	20951899	chr1	20801628	20802127	Efhc1|chr1:20801628-20802127	0.138893592067825	.	.
chr1	20951400	20951899	chr1	20941260	20941759	Efhc1|chr1:20941260-20941759	0.236080944141417	.	.
chr1	21079134	21079633	chr1	20801628	20802127	Gm28287|chr1:20801628-20802127	0.295479765589717	.	.
chr1	21079134	21079633	chr1	20801628	20802127	Tram2|chr1:20801628-20802127	0.295479765589717	.	.
chr1	21079134	21079633	chr1	21324426	21324925	Gm28287|chr1:21324426-21324925	0.189544383027501	.	.
chr1	21079134	21079633	chr1	21324426	21324925	Tram2|chr1:21324426-21324925	0.189544383027501	.	.
chr1	21218543	21219042	chr1	20941260	20941759	Tmem14a|chr1:20941260-20941759	0.150231320435459	.	.
chr1	21218543	21219042	chr1	21144602	21145101	Tmem14a|chr1:21144602-21145101	0.20555134304304	.	.
chr1	21218543	21219042	chr1	21153639	21154138	Tmem14a|chr1:21153639-21154138	0.177296672807962	.	.
chr1	21218543	21219042	chr1	21414614	21415113	Tmem14a|chr1:21414614-21415113	0.269952490767833	.	.
chr1	21218543	21219042	chr1	21496233	21496732	Tmem14a|chr1:21496233-21496732	0.245256885745714	.	.
chr1	24099649	24100148	chr1	24171412	24171911	Fam135a|chr1:24171412-24171911	0.191345029140805	.	.
chr1	24099649	24100148	chr1	24218975	24219474	Fam135a|chr1:24218975-24219474	0.214488351443914	.	.
chr1	24100186	24100685	chr1	24378414	24378913	Fam135a|chr1:24378414-24378913	0.210836792294165	.	.
chr1	24586286	24586785	chr1	24611656	24612155	Col19a1|chr1:24611656-24612155	0.143416479308186	.	.
chr1	24678265	24678764	chr1	24367541	24368040	Lmbrd1|chr1:24367541-24368040	0.17548892678285	.	.
chr1	24678265	24678764	chr1	24613347	24613846	Lmbrd1|chr1:24613347-24613846	0.239870308602198	.	.
chr1	24678265	24678764	chr1	24614093	24614592	Lmbrd1|chr1:24614093-24614592	0.239519922776708	.	.
chr1	24678265	24678764	chr1	24615721	24616220	Lmbrd1|chr1:24615721-24616220	0.289170550473522	.	.
chr1	24678265	24678764	chr1	24664038	24664537	Lmbrd1|chr1:24664038-24664537	0.271761378181719	.	.
chr1	24678265	24678764	chr1	24719018	24719517	Lmbrd1|chr1:24719018-24719517	0.16191297295505	.	.
chr1	24678265	24678764	chr1	24781047	24781546	Lmbrd1|chr1:24781047-24781546	0.29265675202462	.	.
chr1	25829930	25830429	chr1	25856261	25856760	Adgrb3|chr1:25856261-25856760	0.236055916042916	.	.
chr1	25829930	25830429	chr1	25856774	25857273	Adgrb3|chr1:25856774-25857273	0.159362490459376	.	.
chr1	30872795	30873294	chr1	30656202	30656701	Phf3|chr1:30656202-30656701	0.174012362224628	.	.
chr1	30872795	30873294	chr1	30776088	30776587	Phf3|chr1:30776088-30776587	0.14618943081563	.	.
chr1	30873430	30873929	chr1	30716282	30716781	Phf3|chr1:30716282-30716781	0.139443115544525	.	.
chr1	30873942	30874441	chr1	30561640	30562139	Phf3|chr1:30561640-30562139	0.14038218911021	.	.
chr1	30873942	30874441	chr1	30700382	30700881	Phf3|chr1:30700382-30700881	0.214935556701075	.	.
chr1	30873942	30874441	chr1	30716282	30716781	Phf3|chr1:30716282-30716781	0.232203725738007	.	.
chr1	30873942	30874441	chr1	31210103	31210602	Phf3|chr1:31210103-31210602	0.207372474684951	.	.
chr1	30949080	30949579	chr1	30716282	30716781	Ptp4a1|chr1:30716282-30716781	0.147833512951643	.	.
chr1	30949080	30949579	chr1	30751054	30751553	Ptp4a1|chr1:30751054-30751553	0.219397672889367	.	.
chr1	30949582	30950081	chr1	30503190	30503689	Ptp4a1|chr1:30503190-30503689	0.158693062092068	.	.
chr1	30949582	30950081	chr1	30639815	30640314	Ptp4a1|chr1:30639815-30640314	0.202890860247133	.	.
chr1	32172459	32172958	chr1	31992182	31992681	Khdrbs2|chr1:31992182-31992681	0.139814659794457	.	.
chr1	32172459	32172958	chr1	32443860	32444359	Khdrbs2|chr1:32443860-32444359	0.287209966219688	.	.
chr1	33669575	33670074	chr1	33266129	33266628	Prim2|chr1:33266129-33266628	0.134846556903868	.	.
chr1	33669575	33670074	chr1	33531569	33532068	Prim2|chr1:33531569-33532068	0.208984992017112	.	.
chr1	34579442	34579941	chr1	34264655	34265154	1700101I19Rik|chr1:34264655-34265154	0.206879906936502	.	.
chr1	34579442	34579941	chr1	34264655	34265154	Amer3|chr1:34264655-34265154	0.206879906936502	.	.
chr1	34579442	34579941	chr1	34602327	34602826	1700101I19Rik|chr1:34602327-34602826	0.204650698397053	.	.
chr1	34579442	34579941	chr1	34602327	34602826	Amer3|chr1:34602327-34602826	0.204650698397053	.	.
chr1	34579442	34579941	chr1	34750293	34750792	1700101I19Rik|chr1:34750293-34750792	0.15407745678236	.	.
chr1	34579442	34579941	chr1	34750293	34750792	Amer3|chr1:34750293-34750792	0.15407745678236	.	.
chr1	34579442	34579941	chr1	34752832	34753331	1700101I19Rik|chr1:34752832-34753331	0.187956181073288	.	.
chr1	34579442	34579941	chr1	34752832	34753331	Amer3|chr1:34752832-34753331	0.187956181073288	.	.
chr1	34579442	34579941	chr1	34775909	34776408	1700101I19Rik|chr1:34775909-34776408	0.141905856732557	.	.
chr1	34579442	34579941	chr1	34775909	34776408	Amer3|chr1:34775909-34776408	0.141905856732557	.	.
chr1	34801460	34801959	chr1	34775909	34776408	Arhgef4|chr1:34775909-34776408	0.195120875948115	.	.
chr1	34801460	34801959	chr1	34812797	34813296	Arhgef4|chr1:34812797-34813296	0.198762955769808	.	.
chr1	34801460	34801959	chr1	35239541	35240040	Arhgef4|chr1:35239541-35240040	0.219282958849757	.	.
chr1	34802224	34802723	chr1	34891506	34892005	Arhgef4|chr1:34891506-34892005	0.136956746592172	.	.
chr1	34842804	34843303	chr1	34696475	34696974	Fam168b|chr1:34696475-34696974	0.141327522326311	.	.
chr1	34842804	34843303	chr1	34793414	34793913	Fam168b|chr1:34793414-34793913	0.184657114809344	.	.
chr1	34842804	34843303	chr1	35239541	35240040	Fam168b|chr1:35239541-35240040	0.30566243353008	.	.
chr1	34849768	34850267	chr1	34750293	34750792	Plekhb2|chr1:34750293-34750792	0.172561569919719	.	.
chr1	34849768	34850267	chr1	34752832	34753331	Plekhb2|chr1:34752832-34753331	0.13334250432771	.	.
chr1	34850452	34850951	chr1	34793414	34793913	Plekhb2|chr1:34793414-34793913	0.209831992237051	.	.
chr1	34850452	34850951	chr1	34863292	34863791	Plekhb2|chr1:34863292-34863791	0.192247879398569	.	.
chr1	34850452	34850951	chr1	34987859	34988358	Plekhb2|chr1:34987859-34988358	0.162384101159704	.	.
chr1	36244101	36244600	chr1	36230860	36231359	Uggt1|chr1:36230860-36231359	0.250399801512262	.	.
chr1	37540354	37540853	chr1	37639092	37639591	Mgat4a|chr1:37639092-37639591	0.15794568237155	.	.
chr1	37540354	37540853	chr1	37662322	37662821	Mgat4a|chr1:37662322-37662821	0.187536393386373	.	.
chr1	37540354	37540853	chr1	37709652	37710151	Mgat4a|chr1:37709652-37710151	0.188145930175659	.	.
chr1	37540354	37540853	chr1	37742623	37743122	Mgat4a|chr1:37742623-37743122	0.202741735415107	.	.
chr1	37540864	37541363	chr1	37662322	37662821	Mgat4a|chr1:37662322-37662821	0.192019487732401	.	.
chr1	37540864	37541363	chr1	37710168	37710667	Mgat4a|chr1:37710168-37710667	0.150399860239696	.	.
chr1	37540864	37541363	chr1	37742623	37743122	Mgat4a|chr1:37742623-37743122	0.18318929695403	.	.
chr1	37614024	37614523	chr1	37628704	37629203	4930556I23Rik|chr1:37628704-37629203	0.226598198843816	.	.
chr1	37614024	37614523	chr1	37639092	37639591	4930556I23Rik|chr1:37639092-37639591	0.236171707163932	.	.
chr1	37614024	37614523	chr1	37662322	37662821	4930556I23Rik|chr1:37662322-37662821	0.160187712048054	.	.
chr1	37614024	37614523	chr1	37678238	37678737	4930556I23Rik|chr1:37678238-37678737	0.198428492731631	.	.
chr1	37614024	37614523	chr1	37725725	37726224	4930556I23Rik|chr1:37725725-37726224	0.3243948640642	.	.
chr1	37614024	37614523	chr1	37726317	37726816	4930556I23Rik|chr1:37726317-37726816	0.185483176105987	.	.
chr1	37614024	37614523	chr1	37872597	37873096	4930556I23Rik|chr1:37872597-37873096	0.220671174340362	.	.
chr1	37719678	37720177	chr1	37512048	37512547	2010300C02Rik|chr1:37512048-37512547	0.191523188885189	.	.
chr1	37719678	37720177	chr1	37662322	37662821	2010300C02Rik|chr1:37662322-37662821	0.249132567535051	.	.
chr1	37719678	37720177	chr1	37725725	37726224	2010300C02Rik|chr1:37725725-37726224	0.268549061961996	.	.
chr1	37719678	37720177	chr1	37742623	37743122	2010300C02Rik|chr1:37742623-37743122	0.159810566317643	.	.
chr1	37864699	37865198	chr1	37628704	37629203	Gm26805|chr1:37628704-37629203	0.237669487401292	.	.
chr1	37864699	37865198	chr1	37639092	37639591	Gm26805|chr1:37639092-37639591	0.215366341477349	.	.
chr1	37864699	37865198	chr1	37662322	37662821	Gm26805|chr1:37662322-37662821	0.177673293973768	.	.
chr1	37864699	37865198	chr1	37678238	37678737	Gm26805|chr1:37678238-37678737	0.175602742714693	.	.
chr1	37864699	37865198	chr1	37872597	37873096	Gm26805|chr1:37872597-37873096	0.30240207349597	.	.
chr1	37864699	37865198	chr1	38173244	38173743	Gm26805|chr1:38173244-38173743	0.197434008532166	.	.
chr1	37864699	37865198	chr1	38199949	38200448	Gm26805|chr1:38199949-38200448	0.1433955815733	.	.
chr1	37864699	37865198	chr1	38200663	38201162	Gm26805|chr1:38200663-38201162	0.22741758192172	.	.
chr1	37864699	37865198	chr1	38239358	38239857	Gm26805|chr1:38239358-38239857	0.18567394159475	.	.
chr1	37865263	37865762	chr1	37628704	37629203	Gm26805|chr1:37628704-37629203	0.192660146291754	.	.
chr1	37865263	37865762	chr1	37628704	37629203	Tsga10|chr1:37628704-37629203	0.192660146291754	.	.
chr1	37865263	37865762	chr1	37725725	37726224	Gm26805|chr1:37725725-37726224	0.159701827234956	.	.
chr1	37865263	37865762	chr1	37725725	37726224	Tsga10|chr1:37725725-37726224	0.159701827234956	.	.
chr1	37865263	37865762	chr1	37872597	37873096	Gm26805|chr1:37872597-37873096	0.151041389048048	.	.
chr1	37865263	37865762	chr1	37872597	37873096	Tsga10|chr1:37872597-37873096	0.151041389048048	.	.
chr1	37865263	37865762	chr1	38197221	38197720	Gm26805|chr1:38197221-38197720	0.199566164853078	.	.
chr1	37865263	37865762	chr1	38197221	38197720	Tsga10|chr1:38197221-38197720	0.199566164853078	.	.
chr1	37865263	37865762	chr1	38239358	38239857	Gm26805|chr1:38239358-38239857	0.197762886918581	.	.
chr1	37865263	37865762	chr1	38239358	38239857	Tsga10|chr1:38239358-38239857	0.197762886918581	.	.
chr1	37871955	37872454	chr1	37628704	37629203	Lipt1|chr1:37628704-37629203	0.253755794587968	.	.
chr1	37871955	37872454	chr1	37678238	37678737	Lipt1|chr1:37678238-37678737	0.255182368487951	.	.
chr1	37871955	37872454	chr1	37709652	37710151	Lipt1|chr1:37709652-37710151	0.187795411947123	.	.
chr1	37871955	37872454	chr1	37872597	37873096	Lipt1|chr1:37872597-37873096	0.286268440756914	.	.
chr1	37871955	37872454	chr1	38173244	38173743	Lipt1|chr1:38173244-38173743	0.197825541407096	.	.
chr1	37871955	37872454	chr1	38239358	38239857	Lipt1|chr1:38239358-38239857	0.431381128420176	.	.
chr1	37997082	37997581	chr1	38197221	38197720	Eif5b|chr1:38197221-38197720	0.136003213462063	.	.
chr1	37997082	37997581	chr1	38197221	38197720	Txndc9|chr1:38197221-38197720	0.136003213462063	.	.
chr1	37997082	37997581	chr1	38198432	38198931	Eif5b|chr1:38198432-38198931	0.163360830593296	.	.
chr1	37997082	37997581	chr1	38198432	38198931	Txndc9|chr1:38198432-38198931	0.163360830593296	.	.
chr1	37997082	37997581	chr1	38200663	38201162	Eif5b|chr1:38200663-38201162	0.160933964784475	.	.
chr1	37997082	37997581	chr1	38200663	38201162	Txndc9|chr1:38200663-38201162	0.160933964784475	.	.
chr1	37997778	37998277	chr1	37639092	37639591	Eif5b|chr1:37639092-37639591	0.148071463258458	.	.
chr1	37997778	37998277	chr1	37639092	37639591	Txndc9|chr1:37639092-37639591	0.148071463258458	.	.
chr1	37997778	37998277	chr1	37698123	37698622	Eif5b|chr1:37698123-37698622	0.179547701649284	.	.
chr1	37997778	37998277	chr1	37698123	37698622	Txndc9|chr1:37698123-37698622	0.179547701649284	.	.
chr1	37997778	37998277	chr1	37709652	37710151	Eif5b|chr1:37709652-37710151	0.164417489654914	.	.
chr1	37997778	37998277	chr1	37709652	37710151	Txndc9|chr1:37709652-37710151	0.164417489654914	.	.
chr1	38129526	38130025	chr1	38197221	38197720	Rev1|chr1:38197221-38197720	0.277726799636905	.	.
chr1	38129526	38130025	chr1	38198432	38198931	Rev1|chr1:38198432-38198931	0.152722961814711	.	.
chr1	40085635	40086134	chr1	40024819	40025318	Gm16894|chr1:40024819-40025318	0.197918550678441	.	.
chr1	40085635	40086134	chr1	40116380	40116879	Gm16894|chr1:40116380-40116879	0.149437006315935	.	.
chr1	40085635	40086134	chr1	40130322	40130821	Gm16894|chr1:40130322-40130821	0.179012995546886	.	.
chr1	40085635	40086134	chr1	40189922	40190421	Gm16894|chr1:40189922-40190421	0.140515161441667	.	.
chr1	40680467	40680966	chr1	40681655	40682154	Slc9a2|chr1:40681655-40682154	0.204603324352828	.	.
chr1	40681063	40681562	chr1	40681655	40682154	Slc9a2|chr1:40681655-40682154	0.275892167995189	.	.
chr1	40681063	40681562	chr1	40835894	40836393	Slc9a2|chr1:40835894-40836393	0.241503608167004	.	.
chr1	40790447	40790946	chr1	40855204	40855703	Mfsd9|chr1:40855204-40855703	0.147807402577939	.	.
chr1	40790447	40790946	chr1	40887752	40888251	Mfsd9|chr1:40887752-40888251	0.287137291066233	.	.
chr1	40790447	40790946	chr1	41062014	41062513	Mfsd9|chr1:41062014-41062513	0.230596684637407	.	.
chr1	40790447	40790946	chr1	41092756	41093255	Mfsd9|chr1:41092756-41093255	0.430119433954839	.	.
chr1	42261772	42262271	chr1	42704300	42704799	Gm28175|chr1:42704300-42704799	0.259819846146842	.	.
chr1	42695450	42695949	chr1	42704300	42704799	Gm20646|chr1:42704300-42704799	0.229672358595931	.	.
chr1	42695450	42695949	chr1	42704300	42704799	Pantr1|chr1:42704300-42704799	0.229672358595931	.	.
chr1	42695450	42695949	chr1	42704300	42704799	Pou3f3|chr1:42704300-42704799	0.229672358595931	.	.
chr1	43827615	43828114	chr1	43989965	43990464	Uxs1|chr1:43989965-43990464	0.163719108401732	.	.
chr1	43933698	43934197	chr1	43782609	43783108	Tpp2|chr1:43782609-43783108	0.322610839823447	.	.
chr1	43933698	43934197	chr1	44135494	44135993	Tpp2|chr1:44135494-44135993	0.162984886507272	.	.
chr1	43933698	43934197	chr1	44198134	44198633	Tpp2|chr1:44198134-44198633	0.184879246965028	.	.
chr1	44102213	44102712	chr1	44042471	44042970	Tex30|chr1:44042471-44042970	0.191616329156614	.	.
chr1	44102213	44102712	chr1	44348028	44348527	Tex30|chr1:44348028-44348527	0.133893088281248	.	.
chr1	44118638	44119137	chr1	43749764	43750263	Bivm|chr1:43749764-43750263	0.182560559918015	.	.
chr1	44118638	44119137	chr1	43749764	43750263	Poglut2|chr1:43749764-43750263	0.182560559918015	.	.
chr1	44118638	44119137	chr1	43989965	43990464	Bivm|chr1:43989965-43990464	0.185813365698753	.	.
chr1	44118638	44119137	chr1	43989965	43990464	Poglut2|chr1:43989965-43990464	0.185813365698753	.	.
chr1	44119663	44120162	chr1	44214428	44214927	Bivm|chr1:44214428-44214927	0.201911143261841	.	.
chr1	44147693	44148192	chr1	43989965	43990464	Ercc5|chr1:43989965-43990464	0.316775387277316	.	.
chr1	44147693	44148192	chr1	44214428	44214927	Ercc5|chr1:44214428-44214927	0.300452325214553	.	.
chr1	44551396	44551895	chr1	44521768	44522267	Gulp1|chr1:44521768-44522267	0.316003753672209	.	.
chr1	44551396	44551895	chr1	44944626	44945125	Gulp1|chr1:44944626-44945125	0.297903674549941	.	.
chr1	44552204	44552703	chr1	44944626	44945125	Gulp1|chr1:44944626-44945125	0.164848727435735	.	.
chr1	46065930	46066429	chr1	45780721	45781220	Dnah7b|chr1:45780721-45781220	0.169766655374521	.	.
chr1	46066566	46067065	chr1	46137792	46138291	Dnah7b|chr1:46137792-46138291	0.144238609654446	.	.
chr1	46425176	46425675	chr1	46137792	46138291	Dnah7c|chr1:46137792-46138291	0.152638437199131	.	.
chr1	52113595	52114094	chr1	52146524	52147023	Gm31812|chr1:52146524-52147023	0.182838942945726	.	.
chr1	52113595	52114094	chr1	52257795	52258294	Gm31812|chr1:52257795-52258294	0.318130841858329	.	.
chr1	52113595	52114094	chr1	52331366	52331865	Gm31812|chr1:52331366-52331865	0.221717134657717	.	.
chr1	52119152	52119651	chr1	52048613	52049112	Stat1|chr1:52048613-52049112	0.248452601832002	.	.
chr1	52119152	52119651	chr1	52302470	52302969	Stat1|chr1:52302470-52302969	0.259017971249622	.	.
chr1	52119152	52119651	chr1	52464643	52465142	Stat1|chr1:52464643-52465142	0.259476050080785	.	.
chr1	52500159	52500658	chr1	52331366	52331865	Nab1|chr1:52331366-52331865	0.230726646625049	.	.
chr1	52500159	52500658	chr1	52464643	52465142	Nab1|chr1:52464643-52465142	0.17435618831144	.	.
chr1	52500159	52500658	chr1	52951973	52952472	Nab1|chr1:52951973-52952472	0.199465345543092	.	.
chr1	52500159	52500658	chr1	52952486	52952985	Nab1|chr1:52952486-52952985	0.207557641500651	.	.
chr1	52500159	52500658	chr1	52953081	52953580	Nab1|chr1:52953081-52953580	0.255555286232668	.	.
chr1	52500159	52500658	chr1	52971822	52972321	Nab1|chr1:52971822-52972321	0.235134186647002	.	.
chr1	52630383	52630882	chr1	52658862	52659361	Nemp2|chr1:52658862-52659361	0.200605724629716	.	.
chr1	52726267	52726766	chr1	52465202	52465701	Mfsd6|chr1:52465202-52465701	0.144228076866817	.	.
chr1	52726267	52726766	chr1	52524179	52524678	Mfsd6|chr1:52524179-52524678	0.137247766233842	.	.
chr1	52726267	52726766	chr1	52597736	52598235	Mfsd6|chr1:52597736-52598235	0.344525112565636	.	.
chr1	52726267	52726766	chr1	52952486	52952985	Mfsd6|chr1:52952486-52952985	0.138030570081057	.	.
chr1	52816845	52817344	chr1	52951973	52952472	Inpp1|chr1:52951973-52952472	0.173154630860568	.	.
chr1	52816845	52817344	chr1	52953081	52953580	Inpp1|chr1:52953081-52953580	0.169608310643359	.	.
chr1	52816845	52817344	chr1	52953081	52953580	Inpp1|chr1:52953081-52953580	0.16960831064336	.	.
chr1	52816845	52817344	chr1	52971822	52972321	Inpp1|chr1:52971822-52972321	0.23135131414838	.	.
chr1	52817513	52818012	chr1	52758085	52758584	Inpp1|chr1:52758085-52758584	0.164815860323473	.	.
chr1	52844734	52845233	chr1	52951973	52952472	Hibch|chr1:52951973-52952472	0.174777699246133	.	.
chr1	52844734	52845233	chr1	52953081	52953580	Hibch|chr1:52953081-52953580	0.140433825056435	.	.
chr1	53061825	53062324	chr1	53017260	53017759	Mstn|chr1:53017260-53017759	0.225382649282015	.	.
chr1	53352482	53352981	chr1	53017260	53017759	Asdurf|chr1:53017260-53017759	0.216227881357253	.	.
chr1	53352482	53352981	chr1	53017260	53017759	Asnsd1|chr1:53017260-53017759	0.216227881357253	.	.
chr1	53706596	53707095	chr1	53909069	53909568	Dnah7a|chr1:53909069-53909568	0.200401012023934	.	.
chr1	54194329	54194828	chr1	54193770	54194269	Hecw2|chr1:54193770-54194269	0.190449246621831	.	.
chr1	54250459	54250958	chr1	54023028	54023527	Ccdc150|chr1:54023028-54023527	0.166753478387146	.	.
chr1	54250459	54250958	chr1	54076531	54077030	Ccdc150|chr1:54076531-54077030	0.250882345390536	.	.
chr1	54250459	54250958	chr1	54468624	54469123	Ccdc150|chr1:54468624-54469123	0.183383872212768	.	.
chr1	54250459	54250958	chr1	54492251	54492750	Ccdc150|chr1:54492251-54492750	0.185866581975935	.	.
chr1	54250459	54250958	chr1	54717584	54718083	Ccdc150|chr1:54717584-54718083	0.191163564625201	.	.
chr1	54250459	54250958	chr1	54737438	54737937	Ccdc150|chr1:54737438-54737937	0.242721012083148	.	.
chr1	54438767	54439266	chr1	54023028	54023527	Gtf3c3|chr1:54023028-54023527	0.181871685840681	.	.
chr1	54438767	54439266	chr1	54717584	54718083	Gtf3c3|chr1:54717584-54718083	0.152895991311476	.	.
chr1	54438767	54439266	chr1	54734870	54735369	Gtf3c3|chr1:54734870-54735369	0.378380631544775	.	.
chr1	54557443	54557942	chr1	54524213	54524712	Pgap1|chr1:54524213-54524712	0.269943093679895	.	.
chr1	54557443	54557942	chr1	54578469	54578968	Pgap1|chr1:54578469-54578968	0.250300023969241	.	.
chr1	54557443	54557942	chr1	54585255	54585754	Pgap1|chr1:54585255-54585754	0.464146627657762	.	.
chr1	55027198	55027697	chr1	54983247	54983746	Sf3b1|chr1:54983247-54983746	0.139031650271757	.	.
chr1	55027198	55027697	chr1	55158208	55158707	Sf3b1|chr1:55158208-55158707	0.240989126833333	.	.
chr1	55087908	55088407	chr1	54867429	54867928	Hspd1|chr1:54867429-54867928	0.164972368899754	.	.
chr1	55087908	55088407	chr1	54867429	54867928	Hspe1|chr1:54867429-54867928	0.164972368899754	.	.
chr1	55087908	55088407	chr1	55215276	55215775	Hspd1|chr1:55215276-55215775	0.183300227582297	.	.
chr1	55087908	55088407	chr1	55215276	55215775	Hspe1|chr1:55215276-55215775	0.183300227582297	.	.
chr1	55130908	55131407	chr1	55215276	55215775	Mob4|chr1:55215276-55215775	0.242144493177119	.	.
chr1	55131471	55131970	chr1	55215276	55215775	Mob4|chr1:55215276-55215775	0.180599231463311	.	.
chr1	55405572	55406071	chr1	55590015	55590514	Plcl1|chr1:55590015-55590514	0.13384944267139	.	.
chr1	55405572	55406071	chr1	55652042	55652541	Plcl1|chr1:55652042-55652541	0.202295689731742	.	.
chr1	55405572	55406071	chr1	55665733	55666232	Plcl1|chr1:55665733-55666232	0.188476461260043	.	.
chr1	57377374	57377873	chr1	57449238	57449737	1700066M21Rik|chr1:57449238-57449737	0.226432314026768	.	.
chr1	57377374	57377873	chr1	57449238	57449737	4930558J18Rik|chr1:57449238-57449737	0.226432314026768	.	.
chr1	57377374	57377873	chr1	57537218	57537717	1700066M21Rik|chr1:57537218-57537717	0.218333164333952	.	.
chr1	57377374	57377873	chr1	57537218	57537717	4930558J18Rik|chr1:57537218-57537717	0.218333164333952	.	.
chr1	57406257	57406756	chr1	57537218	57537717	Maip1|chr1:57537218-57537717	0.191100370206179	.	.
chr1	57406257	57406756	chr1	57537218	57537717	Maip1|chr1:57537218-57537717	0.19110037020618	.	.
chr1	57406257	57406756	chr1	57537218	57537717	Tyw5|chr1:57537218-57537717	0.191100370206179	.	.
chr1	57406257	57406756	chr1	57537218	57537717	Tyw5|chr1:57537218-57537717	0.19110037020618	.	.
chr1	57406257	57406756	chr1	57618321	57618820	Maip1|chr1:57618321-57618820	0.174717315606777	.	.
chr1	57406257	57406756	chr1	57618321	57618820	Tyw5|chr1:57618321-57618820	0.174717315606777	.	.
chr1	58112727	58113226	chr1	58070079	58070578	Aox3|chr1:58070079-58070578	0.190179309083784	.	.
chr1	58112727	58113226	chr1	58296260	58296759	Aox3|chr1:58296260-58296759	0.170492694290751	.	.
chr1	58392818	58393317	chr1	58422814	58423313	Bzw1|chr1:58422814-58423313	0.331662587438204	.	.
chr1	58423825	58424324	chr1	58156373	58156872	Clk1|chr1:58156373-58156872	0.135178672066486	.	.
chr1	58423825	58424324	chr1	58165218	58165717	Clk1|chr1:58165218-58165717	0.19774196535393	.	.
chr1	58445384	58445883	chr1	58289826	58290325	Nif3l1|chr1:58289826-58290325	0.243253878545827	.	.
chr1	58445384	58445883	chr1	58289826	58290325	Ppil3|chr1:58289826-58290325	0.243253878545827	.	.
chr1	58445384	58445883	chr1	58296260	58296759	Nif3l1|chr1:58296260-58296759	0.297531034152983	.	.
chr1	58445384	58445883	chr1	58296260	58296759	Ppil3|chr1:58296260-58296759	0.297531034152983	.	.
chr1	58586034	58586533	chr1	58289826	58290325	Fam126b|chr1:58289826-58290325	0.131883315522333	.	.
chr1	58586034	58586533	chr1	58289826	58290325	Ndufb3|chr1:58289826-58290325	0.131883315522333	.	.
chr1	58586034	58586533	chr1	58746853	58747352	Fam126b|chr1:58746853-58747352	0.174333611958084	.	.
chr1	58586034	58586533	chr1	58746853	58747352	Ndufb3|chr1:58746853-58747352	0.174333611958084	.	.
chr1	58586552	58587051	chr1	58617236	58617735	Fam126b|chr1:58617236-58617735	0.141303073613271	.	.
chr1	58586552	58587051	chr1	58617236	58617735	Ndufb3|chr1:58617236-58617735	0.141303073613271	.	.
chr1	58972763	58973262	chr1	58617236	58617735	Stradb|chr1:58617236-58617735	0.129888938965428	.	.
chr1	58972763	58973262	chr1	58617236	58617735	Trak2|chr1:58617236-58617735	0.129888938965428	.	.
chr1	58972763	58973262	chr1	58953049	58953548	Stradb|chr1:58953049-58953548	0.189264480076081	.	.
chr1	58972763	58973262	chr1	58953049	58953548	Trak2|chr1:58953049-58953548	0.189264480076081	.	.
chr1	58972763	58973262	chr1	59038138	59038637	Stradb|chr1:59038138-59038637	0.166670683710939	.	.
chr1	58972763	58973262	chr1	59038138	59038637	Trak2|chr1:59038138-59038637	0.166670683710939	.	.
chr1	58973284	58973783	chr1	58952480	58952979	Stradb|chr1:58952480-58952979	0.171993355708452	.	.
chr1	58973284	58973783	chr1	58952480	58952979	Trak2|chr1:58952480-58952979	0.171993355708452	.	.
chr1	59119578	59120077	chr1	59312429	59312928	G730003C15Rik|chr1:59312429-59312928	0.181869702539914	.	.
chr1	59119578	59120077	chr1	59312429	59312928	Tmem237|chr1:59312429-59312928	0.181869702539914	.	.
chr1	59120147	59120646	chr1	59312429	59312928	G730003C15Rik|chr1:59312429-59312928	0.156002928975317	.	.
chr1	59120147	59120646	chr1	59312429	59312928	Tmem237|chr1:59312429-59312928	0.156002928975317	.	.
chr1	59237006	59237505	chr1	59037638	59038137	Als2|chr1:59037638-59038137	0.184330776609243	.	.
chr1	59237006	59237505	chr1	59190838	59191337	Als2|chr1:59190838-59191337	0.16567412641531	.	.
chr1	59516242	59516741	chr1	59386985	59387484	Gm973|chr1:59386985-59387484	0.310505933912851	.	.
chr1	59516242	59516741	chr1	59958040	59958539	Gm973|chr1:59958040-59958539	0.226388108774305	.	.
chr1	59670565	59671064	chr1	59312429	59312928	Sumo1|chr1:59312429-59312928	0.211363330221437	.	.
chr1	59684706	59685205	chr1	59633035	59633534	Nop58|chr1:59633035-59633534	0.29278468731051	.	.
chr1	59762644	59763143	chr1	59782304	59782803	Bmpr2|chr1:59782304-59782803	0.256164589288576	.	.
chr1	59762644	59763143	chr1	59833669	59834168	Bmpr2|chr1:59833669-59834168	0.453112226199997	.	.
chr1	59762644	59763143	chr1	59958040	59958539	Bmpr2|chr1:59958040-59958539	0.30043191105779	.	.
chr1	59762644	59763143	chr1	60228487	60228986	Bmpr2|chr1:60228487-60228986	0.141776187060202	.	.
chr1	59763159	59763658	chr1	59574272	59574771	Bmpr2|chr1:59574272-59574771	0.151939607826925	.	.
chr1	59763159	59763658	chr1	59574808	59575307	Bmpr2|chr1:59574808-59575307	0.189592423013138	.	.
chr1	59763159	59763658	chr1	59833669	59834168	Bmpr2|chr1:59833669-59834168	0.164760277516327	.	.
chr1	59763681	59764180	chr1	59782304	59782803	Bmpr2|chr1:59782304-59782803	0.141861215318464	.	.
chr1	59912662	59913161	chr1	59788955	59789454	Fam117b|chr1:59788955-59789454	0.331127429650096	.	.
chr1	59912662	59913161	chr1	59788955	59789454	Fam117b|chr1:59788955-59789454	0.331127429650097	.	.
chr1	59912662	59913161	chr1	59833669	59834168	Fam117b|chr1:59833669-59834168	0.165368435663212	.	.
chr1	59912662	59913161	chr1	59958040	59958539	Fam117b|chr1:59958040-59958539	0.324145576442984	.	.
chr1	59912662	59913161	chr1	60228487	60228986	Fam117b|chr1:60228487-60228986	0.225790257864	.	.
chr1	59913211	59913710	chr1	59574272	59574771	Fam117b|chr1:59574272-59574771	0.153086437227054	.	.
chr1	60042935	60043434	chr1	59782304	59782803	Ica1l|chr1:59782304-59782803	0.146421475188025	.	.
chr1	60042935	60043434	chr1	59958040	59958539	Ica1l|chr1:59958040-59958539	0.313032052630651	.	.
chr1	60042935	60043434	chr1	60228487	60228986	Ica1l|chr1:60228487-60228986	0.3208252159223	.	.
chr1	60097393	60097892	chr1	59782304	59782803	Carf|chr1:59782304-59782803	0.297724613185149	.	.
chr1	60343314	60343813	chr1	60645165	60645664	Cyp20a1|chr1:60645165-60645664	0.151930579308991	.	.
chr1	60343314	60343813	chr1	60709156	60709655	Cyp20a1|chr1:60709156-60709655	0.198322668569897	.	.
chr1	60566593	60567092	chr1	60668203	60668702	Raph1|chr1:60668203-60668702	0.147488920196906	.	.
chr1	61638558	61639057	chr1	61879590	61880089	Pard3b|chr1:61879590-61880089	0.26920316335782	.	.
chr1	63114071	63114570	chr1	63180992	63181491	Ino80d|chr1:63180992-63181491	0.267087417323351	.	.
chr1	63114071	63114570	chr1	63203844	63204343	Ino80d|chr1:63203844-63204343	0.215351669373515	.	.
chr1	63114071	63114570	chr1	63205456	63205955	Ino80d|chr1:63205456-63205955	0.329102508233592	.	.
chr1	63114071	63114570	chr1	63256075	63256574	Ino80d|chr1:63256075-63256574	0.329812958506845	.	.
chr1	63114071	63114570	chr1	63459865	63460364	Ino80d|chr1:63459865-63460364	0.297723115975579	.	.
chr1	63114071	63114570	chr1	63483564	63484063	Ino80d|chr1:63483564-63484063	0.329987822536254	.	.
chr1	63176509	63177008	chr1	63087111	63087610	Eef1b2|chr1:63087111-63087610	0.246735526249343	.	.
chr1	63176509	63177008	chr1	63087111	63087610	Ndufs1|chr1:63087111-63087610	0.246735526249343	.	.
chr1	63176509	63177008	chr1	63471706	63472205	Eef1b2|chr1:63471706-63472205	0.316812142621221	.	.
chr1	63176509	63177008	chr1	63471706	63472205	Ndufs1|chr1:63471706-63472205	0.316812142621221	.	.
chr1	63177053	63177552	chr1	63459865	63460364	Eef1b2|chr1:63459865-63460364	0.211196397827142	.	.
chr1	63177053	63177552	chr1	63459865	63460364	Ndufs1|chr1:63459865-63460364	0.211196397827142	.	.
chr1	63177053	63177552	chr1	63470358	63470857	Eef1b2|chr1:63470358-63470857	0.32514578027528	.	.
chr1	63177053	63177552	chr1	63470358	63470857	Ndufs1|chr1:63470358-63470857	0.32514578027528	.	.
chr1	63177053	63177552	chr1	63471706	63472205	Eef1b2|chr1:63471706-63472205	0.173995929425825	.	.
chr1	63177053	63177552	chr1	63471706	63472205	Ndufs1|chr1:63471706-63472205	0.173995929425825	.	.
chr1	63213443	63213942	chr1	63180992	63181491	Gpr1|chr1:63180992-63181491	0.156069474663177	.	.
chr1	63213443	63213942	chr1	63203844	63204343	Gpr1|chr1:63203844-63204343	0.190461920343206	.	.
chr1	63213443	63213942	chr1	63205456	63205955	Gpr1|chr1:63205456-63205955	0.157479328267946	.	.
chr1	63213443	63213942	chr1	63256075	63256574	Gpr1|chr1:63256075-63256574	0.390334243819135	.	.
chr1	63213443	63213942	chr1	63359967	63360466	Gpr1|chr1:63359967-63360466	0.21483368651925	.	.
chr1	63213443	63213942	chr1	63381249	63381748	Gpr1|chr1:63381249-63381748	0.285047025397999	.	.
chr1	63213443	63213942	chr1	63459865	63460364	Gpr1|chr1:63459865-63460364	0.20667187294091	.	.
chr1	63213443	63213942	chr1	63483564	63484063	Gpr1|chr1:63483564-63484063	0.188498348091542	.	.
chr1	63213981	63214480	chr1	63256075	63256574	Gpr1|chr1:63256075-63256574	0.276966122275253	.	.
chr1	63213981	63214480	chr1	63359967	63360466	Gpr1|chr1:63359967-63360466	0.197672013490313	.	.
chr1	63213981	63214480	chr1	63367905	63368404	Gpr1|chr1:63367905-63368404	0.217094801322242	.	.
chr1	63213981	63214480	chr1	63389173	63389672	Gpr1|chr1:63389173-63389672	0.255016841770807	.	.
chr1	63272985	63273484	chr1	63180992	63181491	Gm11608|chr1:63180992-63181491	0.130847000234665	.	.
chr1	63272985	63273484	chr1	63180992	63181491	Zdbf2|chr1:63180992-63181491	0.130847000234665	.	.
chr1	63272985	63273484	chr1	63470358	63470857	Gm11608|chr1:63470358-63470857	0.140159921940037	.	.
chr1	63272985	63273484	chr1	63470358	63470857	Zdbf2|chr1:63470358-63470857	0.140159921940037	.	.
chr1	63272985	63273484	chr1	63483564	63484063	Gm11608|chr1:63483564-63484063	0.135153963458299	.	.
chr1	63272985	63273484	chr1	63483564	63484063	Zdbf2|chr1:63483564-63484063	0.135153963458299	.	.
chr1	63272985	63273484	chr1	63668754	63669253	Gm11608|chr1:63668754-63669253	0.141953668749185	.	.
chr1	63272985	63273484	chr1	63668754	63669253	Zdbf2|chr1:63668754-63669253	0.141953668749185	.	.
chr1	63445105	63445604	chr1	63180992	63181491	Adam23|chr1:63180992-63181491	0.135045405232433	.	.
chr1	63445105	63445604	chr1	63205456	63205955	Adam23|chr1:63205456-63205955	0.224972459149248	.	.
chr1	63445105	63445604	chr1	63381249	63381748	Adam23|chr1:63381249-63381748	0.396591053569454	.	.
chr1	63445105	63445604	chr1	63459865	63460364	Adam23|chr1:63459865-63460364	0.223456541942961	.	.
chr1	63445105	63445604	chr1	63483564	63484063	Adam23|chr1:63483564-63484063	0.182423247837171	.	.
chr1	63445105	63445604	chr1	63539793	63540292	Adam23|chr1:63539793-63540292	0.165732455640954	.	.
chr1	63445105	63445604	chr1	63573979	63574478	Adam23|chr1:63573979-63574478	0.402928052290333	.	.
chr1	63445105	63445604	chr1	63579208	63579707	Adam23|chr1:63579208-63579707	0.225954134654408	.	.
chr1	63445105	63445604	chr1	63681412	63681911	Adam23|chr1:63681412-63681911	0.209349256869224	.	.
chr1	63445671	63446170	chr1	63471706	63472205	Adam23|chr1:63471706-63472205	0.23414258098114	.	.
chr1	63729868	63730367	chr1	63367905	63368404	Fastkd2|chr1:63367905-63368404	0.176514251256845	.	.
chr1	63729868	63730367	chr1	63367905	63368404	Mdh1b|chr1:63367905-63368404	0.176514251256845	.	.
chr1	63729868	63730367	chr1	63389173	63389672	Fastkd2|chr1:63389173-63389672	0.16371734287925	.	.
chr1	63729868	63730367	chr1	63389173	63389672	Mdh1b|chr1:63389173-63389672	0.16371734287925	.	.
chr1	63729868	63730367	chr1	63470358	63470857	Fastkd2|chr1:63470358-63470857	0.223406983447993	.	.
chr1	63729868	63730367	chr1	63470358	63470857	Mdh1b|chr1:63470358-63470857	0.223406983447993	.	.
chr1	63729868	63730367	chr1	63668754	63669253	Fastkd2|chr1:63668754-63669253	0.175814773256031	.	.
chr1	63729868	63730367	chr1	63668754	63669253	Mdh1b|chr1:63668754-63669253	0.175814773256031	.	.
chr1	63729868	63730367	chr1	63720114	63720613	Fastkd2|chr1:63720114-63720613	0.167764976748518	.	.
chr1	63729868	63730367	chr1	63720114	63720613	Mdh1b|chr1:63720114-63720613	0.167764976748518	.	.
chr1	63729868	63730367	chr1	63857839	63858338	Fastkd2|chr1:63857839-63858338	0.278324934407441	.	.
chr1	63729868	63730367	chr1	63857839	63858338	Mdh1b|chr1:63857839-63858338	0.278324934407441	.	.
chr1	63729868	63730367	chr1	63882576	63883075	Fastkd2|chr1:63882576-63883075	0.13655102100614	.	.
chr1	63729868	63730367	chr1	63882576	63883075	Mdh1b|chr1:63882576-63883075	0.13655102100614	.	.
chr1	63729868	63730367	chr1	63973946	63974445	Fastkd2|chr1:63973946-63974445	0.156673184830895	.	.
chr1	63729868	63730367	chr1	63973946	63974445	Mdh1b|chr1:63973946-63974445	0.156673184830895	.	.
chr1	63729868	63730367	chr1	63994542	63995041	Fastkd2|chr1:63994542-63995041	0.442366137204412	.	.
chr1	63729868	63730367	chr1	63994542	63995041	Mdh1b|chr1:63994542-63995041	0.442366137204412	.	.
chr1	63729868	63730367	chr1	63995057	63995556	Fastkd2|chr1:63995057-63995556	0.267807813943583	.	.
chr1	63729868	63730367	chr1	63995057	63995556	Mdh1b|chr1:63995057-63995556	0.267807813943583	.	.
chr1	63730384	63730883	chr1	63367905	63368404	Fastkd2|chr1:63367905-63368404	0.212165264311819	.	.
chr1	63730384	63730883	chr1	63367905	63368404	Mdh1b|chr1:63367905-63368404	0.212165264311819	.	.
chr1	63730384	63730883	chr1	63389173	63389672	Fastkd2|chr1:63389173-63389672	0.181047661025048	.	.
chr1	63730384	63730883	chr1	63389173	63389672	Mdh1b|chr1:63389173-63389672	0.181047661025048	.	.
chr1	63730384	63730883	chr1	63659557	63660056	Fastkd2|chr1:63659557-63660056	0.295659528713504	.	.
chr1	63730384	63730883	chr1	63659557	63660056	Mdh1b|chr1:63659557-63660056	0.295659528713504	.	.
chr1	63730384	63730883	chr1	63763110	63763609	Fastkd2|chr1:63763110-63763609	0.143993055730468	.	.
chr1	63730384	63730883	chr1	63763110	63763609	Mdh1b|chr1:63763110-63763609	0.143993055730468	.	.
chr1	63730384	63730883	chr1	63770255	63770754	Fastkd2|chr1:63770255-63770754	0.163869066201455	.	.
chr1	63730384	63730883	chr1	63770255	63770754	Mdh1b|chr1:63770255-63770754	0.163869066201455	.	.
chr1	63730384	63730883	chr1	63857839	63858338	Fastkd2|chr1:63857839-63858338	0.265247750742841	.	.
chr1	63730384	63730883	chr1	63857839	63858338	Mdh1b|chr1:63857839-63858338	0.265247750742841	.	.
chr1	63730384	63730883	chr1	63994542	63995041	Fastkd2|chr1:63994542-63995041	0.314845781153347	.	.
chr1	63730384	63730883	chr1	63994542	63995041	Mdh1b|chr1:63994542-63995041	0.314845781153347	.	.
chr1	63730384	63730883	chr1	63995057	63995556	Fastkd2|chr1:63995057-63995556	0.203051231869789	.	.
chr1	63730384	63730883	chr1	63995057	63995556	Mdh1b|chr1:63995057-63995556	0.203051231869789	.	.
chr1	64532547	64533046	chr1	64254573	64255072	Creb1|chr1:64254573-64255072	0.16864756870002	.	.
chr1	64532547	64533046	chr1	64445949	64446448	Creb1|chr1:64445949-64446448	0.132475508959222	.	.
chr1	64532547	64533046	chr1	64720952	64721451	Creb1|chr1:64720952-64721451	0.196320736858439	.	.
chr1	64616950	64617449	chr1	64254573	64255072	Gm28982|chr1:64254573-64255072	0.173398185690375	.	.
chr1	64616950	64617449	chr1	64254573	64255072	Mettl21a|chr1:64254573-64255072	0.173398185690375	.	.
chr1	64616950	64617449	chr1	64421081	64421580	Gm28982|chr1:64421081-64421580	0.191972066390861	.	.
chr1	64616950	64617449	chr1	64421081	64421580	Mettl21a|chr1:64421081-64421580	0.191972066390861	.	.
chr1	64617495	64617994	chr1	64421081	64421580	Gm28982|chr1:64421081-64421580	0.1586538752396	.	.
chr1	64617495	64617994	chr1	64421081	64421580	Mettl21a|chr1:64421081-64421580	0.1586538752396	.	.
chr1	64617495	64617994	chr1	64509644	64510143	Gm28982|chr1:64509644-64510143	0.204965973309188	.	.
chr1	64617495	64617994	chr1	64509644	64510143	Mettl21a|chr1:64509644-64510143	0.204965973309188	.	.
chr1	64617495	64617994	chr1	64717480	64717979	Gm28982|chr1:64717480-64717979	0.223761949155878	.	.
chr1	64617495	64617994	chr1	64717480	64717979	Mettl21a|chr1:64717480-64717979	0.223761949155878	.	.
chr1	64691008	64691507	chr1	64255139	64255638	2810408I11Rik|chr1:64255139-64255638	0.263051517327974	.	.
chr1	64691008	64691507	chr1	64255139	64255638	Ccnyl1|chr1:64255139-64255638	0.263051517327974	.	.
chr1	64691008	64691507	chr1	64305488	64305987	2810408I11Rik|chr1:64305488-64305987	0.177525592530158	.	.
chr1	64691008	64691507	chr1	64305488	64305987	Ccnyl1|chr1:64305488-64305987	0.177525592530158	.	.
chr1	64691008	64691507	chr1	64421081	64421580	2810408I11Rik|chr1:64421081-64421580	0.189849977763149	.	.
chr1	64691008	64691507	chr1	64421081	64421580	Ccnyl1|chr1:64421081-64421580	0.189849977763149	.	.
chr1	64737642	64738141	chr1	64717480	64717979	Fzd5|chr1:64717480-64717979	0.195100915617296	.	.
chr1	65122893	65123392	chr1	65179041	65179540	D630023F18Rik|chr1:65179041-65179540	0.131993919099344	.	.
chr1	65122893	65123392	chr1	65280343	65280842	D630023F18Rik|chr1:65280343-65280842	0.153032109954481	.	.
chr1	65122893	65123392	chr1	65431052	65431551	D630023F18Rik|chr1:65431052-65431551	0.269758394117294	.	.
chr1	65186396	65186895	chr1	65343013	65343512	Idh1|chr1:65343013-65343512	0.228856481045056	.	.
chr1	65186396	65186895	chr1	65343013	65343512	Pikfyve|chr1:65343013-65343512	0.228856481045056	.	.
chr1	65186396	65186895	chr1	65431052	65431551	Idh1|chr1:65431052-65431551	0.229484012508051	.	.
chr1	65186396	65186895	chr1	65431052	65431551	Pikfyve|chr1:65431052-65431551	0.229484012508051	.	.
chr1	65282716	65283215	chr1	65129584	65130083	Pth2r|chr1:65129584-65130083	0.211397888293407	.	.
chr1	65282716	65283215	chr1	65280343	65280842	Pth2r|chr1:65280343-65280842	0.185888962473618	.	.
chr1	65282716	65283215	chr1	65343013	65343512	Pth2r|chr1:65343013-65343512	0.486022434619494	.	.
chr1	66174880	66175379	chr1	66187006	66187505	Map2|chr1:66187006-66187505	0.149824803338786	.	.
chr1	66700587	66701086	chr1	66509764	66510263	Rpe|chr1:66509764-66510263	0.153173948990846	.	.
chr1	66700587	66701086	chr1	66913810	66914309	Rpe|chr1:66913810-66914309	0.226026150448779	.	.
chr1	66816734	66817233	chr1	66509764	66510263	Kansl1l|chr1:66509764-66510263	0.235367604512853	.	.
chr1	66816734	66817233	chr1	66654987	66655486	Kansl1l|chr1:66654987-66655486	0.271435107254123	.	.
chr1	66816734	66817233	chr1	66913810	66914309	Kansl1l|chr1:66913810-66914309	0.130256409574617	.	.
chr1	66817441	66817940	chr1	66552294	66552793	Kansl1l|chr1:66552294-66552793	0.148104422890473	.	.
chr1	66817441	66817940	chr1	66598069	66598568	Kansl1l|chr1:66598069-66598568	0.205882777590375	.	.
chr1	66817441	66817940	chr1	66617112	66617611	Kansl1l|chr1:66617112-66617611	0.238432152358685	.	.
chr1	66817441	66817940	chr1	66896202	66896701	Kansl1l|chr1:66896202-66896701	0.164546262789961	.	.
chr1	67038596	67039095	chr1	66913810	66914309	Lancl1|chr1:66913810-66914309	0.345015062002956	.	.
chr1	67038596	67039095	chr1	67099527	67100026	Lancl1|chr1:67099527-67100026	0.16124986721279	.	.
chr1	68024722	68025221	chr1	67961505	67962004	Gm15671|chr1:67961505-67962004	0.224156878136272	.	.
chr1	68024722	68025221	chr1	68032069	68032568	Gm15671|chr1:68032069-68032568	0.169033247621795	.	.
chr1	68024722	68025221	chr1	68136169	68136668	Gm15671|chr1:68136169-68136668	0.297419662107347	.	.
chr1	69687151	69687650	chr1	69708548	69709047	Ikzf2|chr1:69708548-69709047	0.275093514888521	.	.
chr1	69687151	69687650	chr1	69865706	69866205	Ikzf2|chr1:69865706-69866205	0.436101254757479	.	.
chr1	69687151	69687650	chr1	69877836	69878335	Ikzf2|chr1:69877836-69878335	0.243206977597325	.	.
chr1	71102248	71102747	chr1	71117859	71118358	Bard1|chr1:71117859-71118358	0.135722677486842	.	.
chr1	71102248	71102747	chr1	71429112	71429611	Bard1|chr1:71429112-71429611	0.203912173177453	.	.
chr1	71102861	71103360	chr1	71117293	71117792	Bard1|chr1:71117293-71117792	0.167188392677125	.	.
chr1	71102861	71103360	chr1	71428602	71429101	Bard1|chr1:71428602-71429101	0.142567632442154	.	.
chr1	71556874	71557373	chr1	71614956	71615455	Atic|chr1:71614956-71615455	0.181267651657337	.	.
chr1	71556874	71557373	chr1	71638561	71639060	Atic|chr1:71638561-71639060	0.196839112163285	.	.
chr1	71556874	71557373	chr1	71824595	71825094	Atic|chr1:71824595-71825094	0.140369663633491	.	.
chr1	71556874	71557373	chr1	71876632	71877131	Atic|chr1:71876632-71877131	0.201895001450568	.	.
chr1	72211757	72212256	chr1	71876632	71877131	Mreg|chr1:71876632-71877131	0.138549785040158	.	.
chr1	72211757	72212256	chr1	72141789	72142288	Mreg|chr1:72141789-72142288	0.254942898014633	.	.
chr1	72211757	72212256	chr1	72243720	72244219	Mreg|chr1:72243720-72244219	0.213352402554344	.	.
chr1	72212372	72212871	chr1	72236179	72236678	Mreg|chr1:72236179-72236678	0.146953795800239	.	.
chr1	72536444	72536943	chr1	72699152	72699651	March4|chr1:72699152-72699651	0.316776818645539	.	.
chr1	72536444	72536943	chr1	72946456	72946955	March4|chr1:72946456-72946955	0.155491056967018	.	.
chr1	72536972	72537471	chr1	72578268	72578767	March4|chr1:72578268-72578767	0.137088369965218	.	.
chr1	72536972	72537471	chr1	72651164	72651663	March4|chr1:72651164-72651663	0.176548092482607	.	.
chr1	72536972	72537471	chr1	72652031	72652530	March4|chr1:72652031-72652530	0.351937262015908	.	.
chr1	72582908	72583407	chr1	72651164	72651663	Smarcal1|chr1:72651164-72651663	0.130783631682375	.	.
chr1	72582908	72583407	chr1	72698575	72699074	Smarcal1|chr1:72698575-72699074	0.147201452392322	.	.
chr1	72582908	72583407	chr1	72764613	72765112	Smarcal1|chr1:72764613-72765112	0.30678805425263	.	.
chr1	72582908	72583407	chr1	72765277	72765776	Smarcal1|chr1:72765277-72765776	0.343992194919353	.	.
chr1	72582908	72583407	chr1	72854858	72855357	Smarcal1|chr1:72854858-72855357	0.206572647550606	.	.
chr1	72582908	72583407	chr1	72870991	72871490	Smarcal1|chr1:72870991-72871490	0.132528230887682	.	.
chr1	72582908	72583407	chr1	72963437	72963936	Smarcal1|chr1:72963437-72963936	0.199852733745879	.	.
chr1	72640885	72641384	chr1	72673031	72673530	Gm39662|chr1:72673031-72673530	0.426728563248855	.	.
chr1	72640885	72641384	chr1	72870991	72871490	Gm39662|chr1:72870991-72871490	0.144769382823203	.	.
chr1	72711014	72711513	chr1	72673031	72673530	Rpl37a|chr1:72673031-72673530	0.180723862235245	.	.
chr1	72711014	72711513	chr1	72854858	72855357	Rpl37a|chr1:72854858-72855357	0.178366500607886	.	.
chr1	72711014	72711513	chr1	72872440	72872939	Rpl37a|chr1:72872440-72872939	0.14135453469594	.	.
chr1	72823775	72824274	chr1	72870991	72871490	Igfbp2|chr1:72870991-72871490	0.183408843437094	.	.
chr1	72824488	72824987	chr1	72764613	72765112	Igfbp2|chr1:72764613-72765112	0.22600714534114	.	.
chr1	72824488	72824987	chr1	72870991	72871490	Igfbp2|chr1:72870991-72871490	0.284543442206077	.	.
chr1	72873729	72874228	chr1	72578268	72578767	Igfbp5|chr1:72578268-72578767	0.146766456200793	.	.
chr1	72873729	72874228	chr1	72673031	72673530	Igfbp5|chr1:72673031-72673530	0.276172436526933	.	.
chr1	72873729	72874228	chr1	72698575	72699074	Igfbp5|chr1:72698575-72699074	0.204144318420094	.	.
chr1	72873729	72874228	chr1	72854858	72855357	Igfbp5|chr1:72854858-72855357	0.189526139362068	.	.
chr1	72873729	72874228	chr1	72872440	72872939	Igfbp5|chr1:72872440-72872939	0.390693007473431	.	.
chr1	72873729	72874228	chr1	72963437	72963936	Igfbp5|chr1:72963437-72963936	0.217309394608568	.	.
chr1	72873729	72874228	chr1	73175676	73176175	Igfbp5|chr1:73175676-73176175	0.274216814903758	.	.
chr1	74284588	74285087	chr1	74485599	74486098	Aamp|chr1:74485599-74486098	0.208671679434831	.	.
chr1	74284588	74285087	chr1	74485599	74486098	Pnkd|chr1:74485599-74486098	0.208671679434831	.	.
chr1	74361763	74362262	chr1	74485599	74486098	Catip|chr1:74485599-74486098	0.227766545406153	.	.
chr1	74391301	74391800	chr1	74485599	74486098	Ctdsp1|chr1:74485599-74486098	0.2233527389517	.	.
chr1	74505730	74506229	chr1	74397348	74397847	Cnot9|chr1:74397348-74397847	0.180053832432515	.	.
chr1	74505730	74506229	chr1	74802933	74803432	Cnot9|chr1:74802933-74803432	0.186845094871105	.	.
chr1	74505730	74506229	chr1	74816731	74817230	Cnot9|chr1:74816731-74817230	0.161343209053652	.	.
chr1	74505730	74506229	chr1	74858307	74858806	Cnot9|chr1:74858307-74858806	0.306900664193798	.	.
chr1	74505730	74506229	chr1	74882110	74882609	Cnot9|chr1:74882110-74882609	0.176406129341459	.	.
chr1	74587962	74588461	chr1	74313260	74313759	Bcs1l|chr1:74313260-74313759	0.18304262678363	.	.
chr1	74587962	74588461	chr1	74313260	74313759	Zfp142|chr1:74313260-74313759	0.18304262678363	.	.
chr1	74587962	74588461	chr1	74455553	74456052	Bcs1l|chr1:74455553-74456052	0.594358759827705	.	.
chr1	74587962	74588461	chr1	74455553	74456052	Zfp142|chr1:74455553-74456052	0.594358759827705	.	.
chr1	74587962	74588461	chr1	74467546	74468045	Bcs1l|chr1:74467546-74468045	0.13865434766745	.	.
chr1	74587962	74588461	chr1	74467546	74468045	Zfp142|chr1:74467546-74468045	0.13865434766745	.	.
chr1	74587962	74588461	chr1	74824729	74825228	Bcs1l|chr1:74824729-74825228	0.602484873673677	.	.
chr1	74587962	74588461	chr1	74824729	74825228	Zfp142|chr1:74824729-74825228	0.602484873673677	.	.
chr1	74587962	74588461	chr1	74894978	74895477	Bcs1l|chr1:74894978-74895477	0.321033616055664	.	.
chr1	74587962	74588461	chr1	74894978	74895477	Zfp142|chr1:74894978-74895477	0.321033616055664	.	.
chr1	74601175	74601674	chr1	74386756	74387255	Rnf25|chr1:74386756-74387255	0.194029010674803	.	.
chr1	74601175	74601674	chr1	74386756	74387255	Stk36|chr1:74386756-74387255	0.194029010674803	.	.
chr1	74601175	74601674	chr1	74415126	74415625	Rnf25|chr1:74415126-74415625	0.20154867031908	.	.
chr1	74601175	74601674	chr1	74415126	74415625	Stk36|chr1:74415126-74415625	0.20154867031908	.	.
chr1	74601175	74601674	chr1	74824729	74825228	Rnf25|chr1:74824729-74825228	0.150868645480105	.	.
chr1	74601175	74601674	chr1	74824729	74825228	Stk36|chr1:74824729-74825228	0.150868645480105	.	.
chr1	74601175	74601674	chr1	74894978	74895477	Rnf25|chr1:74894978-74895477	0.158552402874296	.	.
chr1	74601175	74601674	chr1	74894978	74895477	Stk36|chr1:74894978-74895477	0.158552402874296	.	.
chr1	74661495	74661994	chr1	74485599	74486098	Ttll4|chr1:74485599-74486098	0.208019625914166	.	.
chr1	74661495	74661994	chr1	74802933	74803432	Ttll4|chr1:74802933-74803432	0.142166609297447	.	.
chr1	74661495	74661994	chr1	74806952	74807451	Ttll4|chr1:74806952-74807451	0.144680595365292	.	.
chr1	74661495	74661994	chr1	74816731	74817230	Ttll4|chr1:74816731-74817230	0.175710562520498	.	.
chr1	74661495	74661994	chr1	74858307	74858806	Ttll4|chr1:74858307-74858806	0.200684132435924	.	.
chr1	74661495	74661994	chr1	74882110	74882609	Ttll4|chr1:74882110-74882609	0.259058609475674	.	.
chr1	74850152	74850651	chr1	74808065	74808564	Gm16582|chr1:74808065-74808564	0.211528981843242	.	.
chr1	74850152	74850651	chr1	74894978	74895477	Gm16582|chr1:74894978-74895477	0.20074438624429	.	.
chr1	74850152	74850651	chr1	75001124	75001623	Gm16582|chr1:75001124-75001623	0.148365313031487	.	.
chr1	74850152	74850651	chr1	75244823	75245322	Gm16582|chr1:75244823-75245322	0.217223950765234	.	.
chr1	74854708	74855207	chr1	74824729	74825228	Cdk5r2|chr1:74824729-74825228	0.207625710806224	.	.
chr1	74935357	74935856	chr1	74816731	74817230	Cfap65|chr1:74816731-74817230	0.189972903216346	.	.
chr1	75124760	75125259	chr1	74806952	74807451	Nhej1|chr1:74806952-74807451	0.137208333109654	.	.
chr1	75124760	75125259	chr1	75290547	75291046	Nhej1|chr1:75290547-75291046	0.145917874311844	.	.
chr1	75124760	75125259	chr1	75403081	75403580	Nhej1|chr1:75403081-75403580	0.172664833613223	.	.
chr1	75124760	75125259	chr1	75487302	75487801	Nhej1|chr1:75487302-75487801	0.227708854353385	.	.
chr1	75124760	75125259	chr1	75487834	75488333	Nhej1|chr1:75487834-75488333	0.194207693581118	.	.
chr1	75142499	75142998	chr1	75289342	75289841	Cnppd1|chr1:75289342-75289841	0.134027131591147	.	.
chr1	75142499	75142998	chr1	75289342	75289841	Retreg2|chr1:75289342-75289841	0.134027131591147	.	.
chr1	75142499	75142998	chr1	75381822	75382321	Cnppd1|chr1:75381822-75382321	0.155792014933635	.	.
chr1	75142499	75142998	chr1	75381822	75382321	Retreg2|chr1:75381822-75382321	0.155792014933635	.	.
chr1	75142499	75142998	chr1	75467494	75467993	Cnppd1|chr1:75467494-75467993	0.15820068512573	.	.
chr1	75142499	75142998	chr1	75467494	75467993	Retreg2|chr1:75467494-75467993	0.15820068512573	.	.
chr1	75168424	75168923	chr1	74882110	74882609	Zfand2b|chr1:74882110-74882609	0.174551319292512	.	.
chr1	75180079	75180578	chr1	74806444	74806943	Abcb6|chr1:74806444-74806943	0.191687066082676	.	.
chr1	75180079	75180578	chr1	74806952	74807451	Abcb6|chr1:74806952-74807451	0.151236288111909	.	.
chr1	75180079	75180578	chr1	74858307	74858806	Abcb6|chr1:74858307-74858806	0.171317696054492	.	.
chr1	75180079	75180578	chr1	74882110	74882609	Abcb6|chr1:74882110-74882609	0.140799407063511	.	.
chr1	75180079	75180578	chr1	75289342	75289841	Abcb6|chr1:75289342-75289841	0.187438199970651	.	.
chr1	75191753	75192252	chr1	74802933	74803432	Ankzf1|chr1:74802933-74803432	0.154107038080047	.	.
chr1	75191753	75192252	chr1	74802933	74803432	Atg9a|chr1:74802933-74803432	0.154107038080047	.	.
chr1	75191753	75192252	chr1	74806952	74807451	Ankzf1|chr1:74806952-74807451	0.261213992985019	.	.
chr1	75191753	75192252	chr1	74806952	74807451	Atg9a|chr1:74806952-74807451	0.261213992985019	.	.
chr1	75191753	75192252	chr1	74858307	74858806	Ankzf1|chr1:74858307-74858806	0.170438421858416	.	.
chr1	75191753	75192252	chr1	74858307	74858806	Atg9a|chr1:74858307-74858806	0.170438421858416	.	.
chr1	75191753	75192252	chr1	74882110	74882609	Ankzf1|chr1:74882110-74882609	0.162923152055575	.	.
chr1	75191753	75192252	chr1	74882110	74882609	Atg9a|chr1:74882110-74882609	0.162923152055575	.	.
chr1	75191753	75192252	chr1	75289342	75289841	Ankzf1|chr1:75289342-75289841	0.160060373578003	.	.
chr1	75191753	75192252	chr1	75289342	75289841	Atg9a|chr1:75289342-75289841	0.160060373578003	.	.
chr1	75191753	75192252	chr1	75289863	75290362	Ankzf1|chr1:75289863-75290362	0.267436640249705	.	.
chr1	75191753	75192252	chr1	75289863	75290362	Atg9a|chr1:75289863-75290362	0.267436640249705	.	.
chr1	75191753	75192252	chr1	75403081	75403580	Ankzf1|chr1:75403081-75403580	0.217454723134104	.	.
chr1	75191753	75192252	chr1	75403081	75403580	Atg9a|chr1:75403081-75403580	0.217454723134104	.	.
chr1	75210546	75211045	chr1	74802933	74803432	Glb1l|chr1:74802933-74803432	0.142421988167471	.	.
chr1	75210546	75211045	chr1	74802933	74803432	Stk16|chr1:74802933-74803432	0.142421988167471	.	.
chr1	75210546	75211045	chr1	74806444	74806943	Glb1l|chr1:74806444-74806943	0.173697099548677	.	.
chr1	75210546	75211045	chr1	74806444	74806943	Stk16|chr1:74806444-74806943	0.173697099548677	.	.
chr1	75210546	75211045	chr1	74806952	74807451	Glb1l|chr1:74806952-74807451	0.178884560614478	.	.
chr1	75210546	75211045	chr1	74806952	74807451	Stk16|chr1:74806952-74807451	0.178884560614478	.	.
chr1	75210546	75211045	chr1	74808065	74808564	Glb1l|chr1:74808065-74808564	0.170340022818953	.	.
chr1	75210546	75211045	chr1	74808065	74808564	Stk16|chr1:74808065-74808564	0.170340022818953	.	.
chr1	75210546	75211045	chr1	75487834	75488333	Glb1l|chr1:75487834-75488333	0.136113493275351	.	.
chr1	75210546	75211045	chr1	75487834	75488333	Stk16|chr1:75487834-75488333	0.136113493275351	.	.
chr1	75219086	75219585	chr1	74816731	74817230	Tuba4a|chr1:74816731-74817230	0.217871655433172	.	.
chr1	75219086	75219585	chr1	75381822	75382321	Tuba4a|chr1:75381822-75382321	0.182790435320351	.	.
chr1	75236144	75236643	chr1	74802933	74803432	Dnajb2|chr1:74802933-74803432	0.318465884012927	.	.
chr1	75236144	75236643	chr1	74858307	74858806	Dnajb2|chr1:74858307-74858806	0.240097630468034	.	.
chr1	75236144	75236643	chr1	74882110	74882609	Dnajb2|chr1:74882110-74882609	0.234427211534811	.	.
chr1	75236144	75236643	chr1	75290547	75291046	Dnajb2|chr1:75290547-75291046	0.206105763806654	.	.
chr1	75236144	75236643	chr1	75487834	75488333	Dnajb2|chr1:75487834-75488333	0.232797428309503	.	.
chr1	75236651	75237150	chr1	74802933	74803432	Dnajb2|chr1:74802933-74803432	0.170920689888794	.	.
chr1	75236651	75237150	chr1	74882110	74882609	Dnajb2|chr1:74882110-74882609	0.284948338885773	.	.
chr1	75236651	75237150	chr1	75289863	75290362	Dnajb2|chr1:75289863-75290362	0.244410184887897	.	.
chr1	75236651	75237150	chr1	75381822	75382321	Dnajb2|chr1:75381822-75382321	0.152335586124058	.	.
chr1	75264008	75264507	chr1	75381822	75382321	Ptprn|chr1:75381822-75382321	0.157638365417089	.	.
chr1	75264008	75264507	chr1	75467494	75467993	Ptprn|chr1:75467494-75467993	0.151245960048733	.	.
chr1	75278167	75278666	chr1	75289342	75289841	Resp18|chr1:75289342-75289841	0.175946156345033	.	.
chr1	75278167	75278666	chr1	75289863	75290362	Resp18|chr1:75289863-75290362	0.135017192719305	.	.
chr1	75278167	75278666	chr1	75487834	75488333	Resp18|chr1:75487834-75488333	0.187799803953631	.	.
chr1	75317346	75317845	chr1	75282920	75283419	Dnpep|chr1:75282920-75283419	0.159263953752293	.	.
chr1	75317346	75317845	chr1	75289342	75289841	Dnpep|chr1:75289342-75289841	0.222652473716403	.	.
chr1	75317346	75317845	chr1	75342805	75343304	Dnpep|chr1:75342805-75343304	0.148501972680806	.	.
chr1	75317346	75317845	chr1	75373071	75373570	Dnpep|chr1:75373071-75373570	0.200295607350432	.	.
chr1	75435709	75436208	chr1	75263237	75263736	Gmppa|chr1:75263237-75263736	0.148964253534954	.	.
chr1	75435709	75436208	chr1	75381822	75382321	Gmppa|chr1:75381822-75382321	0.162116738755785	.	.
chr1	75435709	75436208	chr1	75467494	75467993	Gmppa|chr1:75467494-75467993	0.17749082142032	.	.
chr1	75450290	75450789	chr1	75001124	75001623	Asic4|chr1:75001124-75001623	0.223181814486754	.	.
chr1	75450290	75450789	chr1	75244823	75245322	Asic4|chr1:75244823-75245322	0.215845102428546	.	.
chr1	75450290	75450789	chr1	75373071	75373570	Asic4|chr1:75373071-75373570	0.24563402799752	.	.
chr1	75450290	75450789	chr1	75403081	75403580	Asic4|chr1:75403081-75403580	0.154054140505455	.	.
chr1	75450290	75450789	chr1	75487302	75487801	Asic4|chr1:75487302-75487801	0.229022465438248	.	.
chr1	75479156	75479655	chr1	75467494	75467993	Chpf|chr1:75467494-75467993	0.223098759354044	.	.
chr1	75479156	75479655	chr1	75467494	75467993	Tmem198|chr1:75467494-75467993	0.223098759354044	.	.
chr1	75521240	75521739	chr1	75901608	75902107	Stk11ip|chr1:75901608-75902107	0.149077434029387	.	.
chr1	77514939	77515438	chr1	77513554	77514053	Epha4|chr1:77513554-77514053	0.196842057943264	.	.
chr1	77514939	77515438	chr1	77513554	77514053	Gm28386|chr1:77513554-77514053	0.196842057943264	.	.
chr1	77514939	77515438	chr1	77555818	77556317	Epha4|chr1:77555818-77556317	0.134879423971188	.	.
chr1	77514939	77515438	chr1	77555818	77556317	Gm28386|chr1:77555818-77556317	0.134879423971188	.	.
chr1	77514939	77515438	chr1	77601408	77601907	Epha4|chr1:77601408-77601907	0.143392841919825	.	.
chr1	77514939	77515438	chr1	77601408	77601907	Gm28386|chr1:77601408-77601907	0.143392841919825	.	.
chr1	77514939	77515438	chr1	77630308	77630807	Epha4|chr1:77630308-77630807	0.227191209172881	.	.
chr1	77514939	77515438	chr1	77630308	77630807	Gm28386|chr1:77630308-77630807	0.227191209172881	.	.
chr1	77514939	77515438	chr1	77747280	77747779	Epha4|chr1:77747280-77747779	0.147807711554941	.	.
chr1	77514939	77515438	chr1	77747280	77747779	Gm28386|chr1:77747280-77747779	0.147807711554941	.	.
chr1	77514939	77515438	chr1	77911172	77911671	Epha4|chr1:77911172-77911671	0.25207541278719	.	.
chr1	77514939	77515438	chr1	77911172	77911671	Gm28386|chr1:77911172-77911671	0.25207541278719	.	.
chr1	77516009	77516508	chr1	77545710	77546209	Gm28386|chr1:77545710-77546209	0.173367832270279	.	.
chr1	77516009	77516508	chr1	77601408	77601907	Gm28386|chr1:77601408-77601907	0.289360610305723	.	.
chr1	77516009	77516508	chr1	77747280	77747779	Gm28386|chr1:77747280-77747779	0.140136281228785	.	.
chr1	77516009	77516508	chr1	77756110	77756609	Gm28386|chr1:77756110-77756609	0.17075703580704	.	.
chr1	77516009	77516508	chr1	77809807	77810306	Gm28386|chr1:77809807-77810306	0.131347817598296	.	.
chr1	77516009	77516508	chr1	77841190	77841689	Gm28386|chr1:77841190-77841689	0.17019766486084	.	.
chr1	77516009	77516508	chr1	77896157	77896656	Gm28386|chr1:77896157-77896656	0.281240775065169	.	.
chr1	78657540	78658039	chr1	78724400	78724899	Acsl3|chr1:78724400-78724899	0.281872498657575	.	.
chr1	78657540	78658039	chr1	78724400	78724899	Utp14b|chr1:78724400-78724899	0.281872498657575	.	.
chr1	78657540	78658039	chr1	78962009	78962508	Acsl3|chr1:78962009-78962508	0.130598616060893	.	.
chr1	78657540	78658039	chr1	78962009	78962508	Utp14b|chr1:78962009-78962508	0.130598616060893	.	.
chr1	78658201	78658700	chr1	78536720	78537219	Acsl3|chr1:78536720-78537219	0.169567539928662	.	.
chr1	78658201	78658700	chr1	78536720	78537219	Utp14b|chr1:78536720-78537219	0.169567539928662	.	.
chr1	79439807	79440306	chr1	79055233	79055732	Scg2|chr1:79055233-79055732	0.170929964175331	.	.
chr1	79439807	79440306	chr1	79262397	79262896	Scg2|chr1:79262397-79262896	0.277405015462192	.	.
chr1	79439807	79440306	chr1	79429173	79429672	Scg2|chr1:79429173-79429672	0.138918813739357	.	.
chr1	79439807	79440306	chr1	79464620	79465119	Scg2|chr1:79464620-79465119	0.179942652664433	.	.
chr1	79439807	79440306	chr1	79496352	79496851	Scg2|chr1:79496352-79496851	0.34336033680907	.	.
chr1	79439807	79440306	chr1	79598719	79599218	Scg2|chr1:79598719-79599218	0.159215520228943	.	.
chr1	79439807	79440306	chr1	79651574	79652073	Scg2|chr1:79651574-79652073	0.289278532191513	.	.
chr1	79439807	79440306	chr1	79710659	79711158	Scg2|chr1:79710659-79711158	0.153288998315999	.	.
chr1	79775809	79776308	chr1	79639207	79639706	Mrpl44|chr1:79639207-79639706	0.130736708051098	.	.
chr1	79775809	79776308	chr1	79639207	79639706	Wdfy1|chr1:79639207-79639706	0.130736708051098	.	.
chr1	79775809	79776308	chr1	79697411	79697910	Mrpl44|chr1:79697411-79697910	0.258247317608855	.	.
chr1	79775809	79776308	chr1	79697411	79697910	Wdfy1|chr1:79697411-79697910	0.258247317608855	.	.
chr1	79775809	79776308	chr1	79761515	79762014	Mrpl44|chr1:79761515-79762014	0.157285597512595	.	.
chr1	79775809	79776308	chr1	79761515	79762014	Wdfy1|chr1:79761515-79762014	0.157285597512595	.	.
chr1	79775809	79776308	chr1	79857399	79857898	Mrpl44|chr1:79857399-79857898	0.170149897988319	.	.
chr1	79775809	79776308	chr1	79857399	79857898	Wdfy1|chr1:79857399-79857898	0.170149897988319	.	.
chr1	80339971	80340470	chr1	80008845	80009344	Cul3|chr1:80008845-80009344	0.172660781471002	.	.
chr1	80339971	80340470	chr1	80115871	80116370	Cul3|chr1:80115871-80116370	0.208682957745174	.	.
chr1	80340736	80341235	chr1	80008284	80008783	Cul3|chr1:80008284-80008783	0.164809826170438	.	.
chr1	80340736	80341235	chr1	80008845	80009344	Cul3|chr1:80008845-80009344	0.16773842751977	.	.
chr1	80340736	80341235	chr1	80267926	80268425	Cul3|chr1:80267926-80268425	0.316862190092556	.	.
chr1	80757286	80757785	chr1	81189250	81189749	Dock10|chr1:81189250-81189749	0.171770240862157	.	.
chr1	80757286	80757785	chr1	81189250	81189749	Dock10|chr1:81189250-81189749	0.171770240862158	.	.
chr1	80758332	80758831	chr1	81111077	81111576	Dock10|chr1:81111077-81111576	0.276286635561157	.	.
chr1	80758332	80758831	chr1	81218465	81218964	Dock10|chr1:81218465-81218964	0.230430041112312	.	.
chr1	80758332	80758831	chr1	81219000	81219499	Dock10|chr1:81219000-81219499	0.419729165893051	.	.
chr1	81076257	81076756	chr1	81062768	81063267	Nyap2|chr1:81062768-81063267	0.206302879689201	.	.
chr1	81076257	81076756	chr1	81111077	81111576	Nyap2|chr1:81111077-81111576	0.183885125154927	.	.
chr1	81076257	81076756	chr1	81219000	81219499	Nyap2|chr1:81219000-81219499	0.229763115948213	.	.
chr1	81076879	81077378	chr1	81062768	81063267	Nyap2|chr1:81062768-81063267	0.247127217818094	.	.
chr1	81076879	81077378	chr1	81180631	81181130	Nyap2|chr1:81180631-81181130	0.340849158607871	.	.
chr1	81076879	81077378	chr1	81219000	81219499	Nyap2|chr1:81219000-81219499	0.130237889880391	.	.
chr1	81076879	81077378	chr1	81265639	81266138	Nyap2|chr1:81265639-81266138	0.272639496829002	.	.
chr1	82290681	82291180	chr1	82136005	82136504	Irs1|chr1:82136005-82136504	0.176491475016128	.	.
chr1	82290681	82291180	chr1	82290015	82290514	Irs1|chr1:82290015-82290514	0.149487713636371	.	.
chr1	82290681	82291180	chr1	82354481	82354980	Irs1|chr1:82354481-82354980	0.158112968832611	.	.
chr1	82316361	82316860	chr1	82647821	82648320	Rhbdd1|chr1:82647821-82648320	0.153351676357271	.	.
chr1	82724600	82725099	chr1	82433306	82433805	C430014B12Rik|chr1:82433306-82433805	0.132119906897226	.	.
chr1	82724600	82725099	chr1	82433306	82433805	Mff|chr1:82433306-82433805	0.132119906897226	.	.
chr1	82724600	82725099	chr1	82476122	82476621	C430014B12Rik|chr1:82476122-82476621	0.135859463346936	.	.
chr1	82724600	82725099	chr1	82476122	82476621	Mff|chr1:82476122-82476621	0.135859463346936	.	.
chr1	82724600	82725099	chr1	82787312	82787811	C430014B12Rik|chr1:82787312-82787811	0.163979256019005	.	.
chr1	82724600	82725099	chr1	82787312	82787811	Mff|chr1:82787312-82787811	0.163979256019005	.	.
chr1	82725115	82725614	chr1	82292699	82293198	C430014B12Rik|chr1:82292699-82293198	0.178925908941097	.	.
chr1	82725115	82725614	chr1	82292699	82293198	Mff|chr1:82292699-82293198	0.178925908941097	.	.
chr1	82725115	82725614	chr1	82433306	82433805	C430014B12Rik|chr1:82433306-82433805	0.192872121175859	.	.
chr1	82725115	82725614	chr1	82433306	82433805	Mff|chr1:82433306-82433805	0.192872121175859	.	.
chr1	82725115	82725614	chr1	82787312	82787811	C430014B12Rik|chr1:82787312-82787811	0.138156087945872	.	.
chr1	82725115	82725614	chr1	82787312	82787811	Mff|chr1:82787312-82787811	0.138156087945872	.	.
chr1	82725115	82725614	chr1	82802498	82802997	C430014B12Rik|chr1:82802498-82802997	0.295026621761786	.	.
chr1	82725115	82725614	chr1	82802498	82802997	Mff|chr1:82802498-82802997	0.295026621761786	.	.
chr1	82839194	82839693	chr1	82641615	82642114	Agfg1|chr1:82641615-82642114	0.154976720460555	.	.
chr1	82839194	82839693	chr1	82864000	82864499	Agfg1|chr1:82864000-82864499	0.140773430270861	.	.
chr1	82839194	82839693	chr1	83076747	83077246	Agfg1|chr1:83076747-83077246	0.305883696395867	.	.
chr1	83037972	83038471	chr1	82864000	82864499	Slc19a3|chr1:82864000-82864499	0.145170050556296	.	.
chr1	83037972	83038471	chr1	83277033	83277532	Slc19a3|chr1:83277033-83277532	0.150771544965337	.	.
chr1	83037972	83038471	chr1	83419572	83420071	Slc19a3|chr1:83419572-83420071	0.178042431508767	.	.
chr1	83407918	83408417	chr1	83345462	83345961	Sphkap|chr1:83345462-83345961	0.351045027672524	.	.
chr1	83407918	83408417	chr1	83368428	83368927	Sphkap|chr1:83368428-83368927	0.155631709802653	.	.
chr1	84839808	84840307	chr1	84909822	84910321	Fbxo36|chr1:84909822-84910321	0.190104891594377	.	.
chr1	84839808	84840307	chr1	84909822	84910321	Trip12|chr1:84909822-84910321	0.190104891594377	.	.
chr1	84839808	84840307	chr1	84910388	84910887	Fbxo36|chr1:84910388-84910887	0.187956951176766	.	.
chr1	84839808	84840307	chr1	84910388	84910887	Trip12|chr1:84910388-84910887	0.187956951176766	.	.
chr1	84934371	84934870	chr1	84909822	84910321	Slc16a14|chr1:84909822-84910321	0.276816900233227	.	.
chr1	84934371	84934870	chr1	84910388	84910887	Slc16a14|chr1:84910388-84910887	0.467521903388874	.	.
chr1	85793160	85793659	chr1	85822289	85822788	Cab39|chr1:85822289-85822788	0.213083343055935	.	.
chr1	85793160	85793659	chr1	85898791	85899290	Cab39|chr1:85898791-85899290	0.135687053590997	.	.
chr1	85793160	85793659	chr1	85931026	85931525	Cab39|chr1:85931026-85931525	0.234252542537023	.	.
chr1	85793160	85793659	chr1	85984308	85984807	Cab39|chr1:85984308-85984807	0.173890652206134	.	.
chr1	85894274	85894773	chr1	85870417	85870916	Itm2c|chr1:85870417-85870916	0.351393082184308	.	.
chr1	85894274	85894773	chr1	85898791	85899290	Itm2c|chr1:85898791-85899290	0.134732833118122	.	.
chr1	85894274	85894773	chr1	85931026	85931525	Itm2c|chr1:85931026-85931525	0.173281815615787	.	.
chr1	85928201	85928700	chr1	85853262	85853761	4933407L21Rik|chr1:85853262-85853761	0.140340379408407	.	.
chr1	85928201	85928700	chr1	85870417	85870916	4933407L21Rik|chr1:85870417-85870916	0.192806258197914	.	.
chr1	85928201	85928700	chr1	85931026	85931525	4933407L21Rik|chr1:85931026-85931525	0.296445305127011	.	.
chr1	85928201	85928700	chr1	85931026	85931525	4933407L21Rik|chr1:85931026-85931525	0.296445305127012	.	.
chr1	86358737	86359236	chr1	86287172	86287671	C130036L24Rik|chr1:86287172-86287671	0.193291918791687	.	.
chr1	86358737	86359236	chr1	86287172	86287671	Ncl|chr1:86287172-86287671	0.193291918791687	.	.
chr1	86358737	86359236	chr1	86440464	86440963	C130036L24Rik|chr1:86440464-86440963	0.268656564874203	.	.
chr1	86358737	86359236	chr1	86440464	86440963	Ncl|chr1:86440464-86440963	0.268656564874203	.	.
chr1	86358737	86359236	chr1	86503968	86504467	C130036L24Rik|chr1:86503968-86504467	0.263108920157743	.	.
chr1	86358737	86359236	chr1	86503968	86504467	Ncl|chr1:86503968-86504467	0.263108920157743	.	.
chr1	86358737	86359236	chr1	86528114	86528613	C130036L24Rik|chr1:86528114-86528613	0.155347737360802	.	.
chr1	86358737	86359236	chr1	86528114	86528613	Ncl|chr1:86528114-86528613	0.155347737360802	.	.
chr1	86358737	86359236	chr1	86571865	86572364	C130036L24Rik|chr1:86571865-86572364	0.241255095600733	.	.
chr1	86358737	86359236	chr1	86571865	86572364	Ncl|chr1:86571865-86572364	0.241255095600733	.	.
chr1	86359268	86359767	chr1	86287172	86287671	C130036L24Rik|chr1:86287172-86287671	0.137894999182617	.	.
chr1	86359268	86359767	chr1	86287172	86287671	Ncl|chr1:86287172-86287671	0.137894999182617	.	.
chr1	86359268	86359767	chr1	86503968	86504467	C130036L24Rik|chr1:86503968-86504467	0.291162549572161	.	.
chr1	86359268	86359767	chr1	86503968	86504467	Ncl|chr1:86503968-86504467	0.291162549572161	.	.
chr1	86359268	86359767	chr1	86525204	86525703	C130036L24Rik|chr1:86525204-86525703	0.36182294401504	.	.
chr1	86359268	86359767	chr1	86525204	86525703	Ncl|chr1:86525204-86525703	0.36182294401504	.	.
chr1	86359268	86359767	chr1	86586879	86587378	C130036L24Rik|chr1:86586879-86587378	0.166069293101435	.	.
chr1	86359268	86359767	chr1	86586879	86587378	C130036L24Rik|chr1:86586879-86587378	0.166069293101436	.	.
chr1	86359268	86359767	chr1	86586879	86587378	Ncl|chr1:86586879-86587378	0.166069293101435	.	.
chr1	86359268	86359767	chr1	86586879	86587378	Ncl|chr1:86586879-86587378	0.166069293101436	.	.
chr1	86526360	86526859	chr1	86287172	86287671	Ptma|chr1:86287172-86287671	0.158034701467062	.	.
chr1	86526360	86526859	chr1	86487143	86487642	Ptma|chr1:86487143-86487642	0.171419481753522	.	.
chr1	86526360	86526859	chr1	86487725	86488224	Ptma|chr1:86487725-86488224	0.209695370493525	.	.
chr1	86526360	86526859	chr1	86528114	86528613	Ptma|chr1:86528114-86528613	0.232438181637459	.	.
chr1	86526360	86526859	chr1	86546750	86547249	Ptma|chr1:86546750-86547249	0.134026926795869	.	.
chr1	86526360	86526859	chr1	86571865	86572364	Ptma|chr1:86571865-86572364	0.132557117144663	.	.
chr1	86526360	86526859	chr1	86596960	86597459	Ptma|chr1:86596960-86597459	0.162733000605704	.	.
chr1	86526360	86526859	chr1	86834941	86835440	Ptma|chr1:86834941-86835440	0.166410653378054	.	.
chr1	86582078	86582577	chr1	86586879	86587378	Cops7b|chr1:86586879-86587378	0.199393102053676	.	.
chr1	86582078	86582577	chr1	86586879	86587378	Pde6d|chr1:86586879-86587378	0.199393102053676	.	.
chr1	86582603	86583102	chr1	86433961	86434460	Cops7b|chr1:86433961-86434460	0.313825324984587	.	.
chr1	86582603	86583102	chr1	86433961	86434460	Pde6d|chr1:86433961-86434460	0.313825324984587	.	.
chr1	86582603	86583102	chr1	86434501	86435000	Cops7b|chr1:86434501-86435000	0.147789137439062	.	.
chr1	86582603	86583102	chr1	86434501	86435000	Pde6d|chr1:86434501-86435000	0.147789137439062	.	.
chr1	86582603	86583102	chr1	86442428	86442927	Cops7b|chr1:86442428-86442927	0.136565033254563	.	.
chr1	86582603	86583102	chr1	86442428	86442927	Pde6d|chr1:86442428-86442927	0.136565033254563	.	.
chr1	86582603	86583102	chr1	86503968	86504467	Cops7b|chr1:86503968-86504467	0.201811801422783	.	.
chr1	86582603	86583102	chr1	86503968	86504467	Pde6d|chr1:86503968-86504467	0.201811801422783	.	.
chr1	86582603	86583102	chr1	86586879	86587378	Cops7b|chr1:86586879-86587378	0.187344169691475	.	.
chr1	86582603	86583102	chr1	86586879	86587378	Pde6d|chr1:86586879-86587378	0.187344169691475	.	.
chr1	86669399	86669898	chr1	86487725	86488224	Nppc|chr1:86487725-86488224	0.159530691089096	.	.
chr1	86670393	86670892	chr1	86434501	86435000	Nppc|chr1:86434501-86435000	0.144310482277758	.	.
chr1	86670393	86670892	chr1	86440464	86440963	Nppc|chr1:86440464-86440963	0.33635457720327	.	.
chr1	86670393	86670892	chr1	86487725	86488224	Nppc|chr1:86487725-86488224	0.176936950461484	.	.
chr1	86670393	86670892	chr1	86528114	86528613	Nppc|chr1:86528114-86528613	0.147158651253254	.	.
chr1	86670393	86670892	chr1	86834429	86834928	Nppc|chr1:86834429-86834928	0.137885325324847	.	.
chr1	86703565	86704064	chr1	86440464	86440963	Dis3l2|chr1:86440464-86440963	0.153330935396468	.	.
chr1	86703565	86704064	chr1	86528114	86528613	Dis3l2|chr1:86528114-86528613	0.19129078825511	.	.
chr1	87155856	87156355	chr1	86931540	86932039	Ecel1|chr1:86931540-86932039	0.202629568890257	.	.
chr1	87155856	87156355	chr1	87186978	87187477	Ecel1|chr1:87186978-87187477	0.248623813959731	.	.
chr1	87213673	87214172	chr1	86812415	86812914	Eif4e2|chr1:86812415-86812914	0.22229113850772	.	.
chr1	87213673	87214172	chr1	87184750	87185249	Eif4e2|chr1:87184750-87185249	0.156483780978178	.	.
chr1	87213673	87214172	chr1	87486296	87486795	Eif4e2|chr1:87486296-87486795	0.204323548821784	.	.
chr1	87326698	87327197	chr1	87184750	87185249	Gigyf2|chr1:87184750-87185249	0.167899426594351	.	.
chr1	87326698	87327197	chr1	87733143	87733642	Gigyf2|chr1:87733143-87733642	0.36762168630523	.	.
chr1	87755700	87756199	chr1	87959988	87960487	Atg16l1|chr1:87959988-87960487	0.322727990789331	.	.
chr1	87755700	87756199	chr1	88003230	88003729	Atg16l1|chr1:88003230-88003729	0.271364576311816	.	.
chr1	87853009	87853508	chr1	87848618	87849117	Dgkd|chr1:87848618-87849117	0.134445400905687	.	.
chr1	87853009	87853508	chr1	87848618	87849117	Dgkd|chr1:87848618-87849117	0.134445400905688	.	.
chr1	87853009	87853508	chr1	87925537	87926036	Dgkd|chr1:87925537-87926036	0.199046855659683	.	.
chr1	88008031	88008530	chr1	87813063	87813562	Usp40|chr1:87813063-87813562	0.204574586138703	.	.
chr1	88008031	88008530	chr1	87848618	87849117	Usp40|chr1:87848618-87849117	0.251843127605282	.	.
chr1	88008031	88008530	chr1	88456267	88456766	Usp40|chr1:88456267-88456766	0.16457251000952	.	.
chr1	88205505	88206004	chr1	88003230	88003729	Dnajb3|chr1:88003230-88003729	0.213879049939872	.	.
chr1	88205505	88206004	chr1	88372962	88373461	Dnajb3|chr1:88372962-88373461	0.206036873628354	.	.
chr1	88205505	88206004	chr1	88424541	88425040	Dnajb3|chr1:88424541-88425040	0.204742012086195	.	.
chr1	88277410	88277909	chr1	88357393	88357892	Hjurp|chr1:88357393-88357892	0.237074849593608	.	.
chr1	88277410	88277909	chr1	88357393	88357892	Trpm8|chr1:88357393-88357892	0.237074849593608	.	.
chr1	88277410	88277909	chr1	88461073	88461572	Hjurp|chr1:88461073-88461572	0.233839772667611	.	.
chr1	88277410	88277909	chr1	88461073	88461572	Trpm8|chr1:88461073-88461572	0.233839772667611	.	.
chr1	88701430	88701929	chr1	88708847	88709346	Arl4c|chr1:88708847-88709346	0.20047895683816	.	.
chr1	88701430	88701929	chr1	88943040	88943539	Arl4c|chr1:88943040-88943539	0.137974753954727	.	.
chr1	88701944	88702443	chr1	88705708	88706207	Arl4c|chr1:88705708-88706207	0.208074899750825	.	.
chr1	88701944	88702443	chr1	88943040	88943539	Arl4c|chr1:88943040-88943539	0.282351679632676	.	.
chr1	89069980	89070479	chr1	88943040	88943539	Sh3bp4|chr1:88943040-88943539	0.407315749457389	.	.
chr1	89069980	89070479	chr1	89092502	89093001	Sh3bp4|chr1:89092502-89093001	0.135946754583383	.	.
chr1	89069980	89070479	chr1	89117685	89118184	Sh3bp4|chr1:89117685-89118184	0.345577908234409	.	.
chr1	89454554	89455053	chr1	89183479	89183978	Agap1|chr1:89183479-89183978	0.201015368881659	.	.
chr1	89454554	89455053	chr1	89235275	89235774	Agap1|chr1:89235275-89235774	0.138244070580382	.	.
chr1	90153403	90153902	chr1	90085403	90085902	4930434B07Rik|chr1:90085403-90085902	0.164579438729868	.	.
chr1	90153403	90153902	chr1	90085403	90085902	Iqca|chr1:90085403-90085902	0.164579438729868	.	.
chr1	90153403	90153902	chr1	90283515	90284014	4930434B07Rik|chr1:90283515-90284014	0.144185529002652	.	.
chr1	90153403	90153902	chr1	90283515	90284014	Iqca|chr1:90283515-90284014	0.144185529002652	.	.
chr1	90153403	90153902	chr1	90289752	90290251	4930434B07Rik|chr1:90289752-90290251	0.318553324633521	.	.
chr1	90153403	90153902	chr1	90289752	90290251	Iqca|chr1:90289752-90290251	0.318553324633521	.	.
chr1	90153403	90153902	chr1	90328246	90328745	4930434B07Rik|chr1:90328246-90328745	0.15262798971564	.	.
chr1	90153403	90153902	chr1	90328246	90328745	Iqca|chr1:90328246-90328745	0.15262798971564	.	.
chr1	90153403	90153902	chr1	90397354	90397853	4930434B07Rik|chr1:90397354-90397853	0.213271078483429	.	.
chr1	90153403	90153902	chr1	90397354	90397853	Iqca|chr1:90397354-90397853	0.213271078483429	.	.
chr1	90153403	90153902	chr1	90408541	90409040	4930434B07Rik|chr1:90408541-90409040	0.295109777816534	.	.
chr1	90153403	90153902	chr1	90408541	90409040	Iqca|chr1:90408541-90409040	0.295109777816534	.	.
chr1	90153403	90153902	chr1	90488982	90489481	4930434B07Rik|chr1:90488982-90489481	0.332201763220448	.	.
chr1	90153403	90153902	chr1	90488982	90489481	Iqca|chr1:90488982-90489481	0.332201763220448	.	.
chr1	90203739	90204238	chr1	90006394	90006893	Ackr3|chr1:90006394-90006893	0.147106749292463	.	.
chr1	90203739	90204238	chr1	90408541	90409040	Ackr3|chr1:90408541-90409040	0.155564743241095	.	.
chr1	90603129	90603628	chr1	90754075	90754574	Cops8|chr1:90754075-90754574	0.146306686551293	.	.
chr1	90998483	90998982	chr1	90855785	90856284	Lrrfip1|chr1:90855785-90856284	0.205043618708549	.	.
chr1	91249940	91250439	chr1	91600624	91601123	Ube2f|chr1:91600624-91601123	0.136757860869164	.	.
chr1	91250445	91250944	chr1	91346840	91347339	Ube2f|chr1:91346840-91347339	0.138595443179347	.	.
chr1	91250445	91250944	chr1	91626043	91626542	Ube2f|chr1:91626043-91626542	0.182833783066919	.	.
chr1	91459292	91459791	chr1	91601137	91601636	Per2|chr1:91601137-91601636	0.189865427648906	.	.
chr1	91494327	91494826	chr1	91600624	91601123	Traf3ip1|chr1:91600624-91601123	0.340135605999897	.	.
chr1	91494327	91494826	chr1	91601137	91601636	Traf3ip1|chr1:91601137-91601636	0.272466347896983	.	.
chr1	91540218	91540717	chr1	91942017	91942516	Asb1|chr1:91942017-91942516	0.184859605262101	.	.
chr1	91611052	91611551	chr1	91839961	91840460	Gm28380|chr1:91839961-91840460	0.250900008039221	.	.
chr1	91611052	91611551	chr1	91985033	91985532	Gm28380|chr1:91985033-91985532	0.197095335552311	.	.
chr1	91801828	91802327	chr1	91839961	91840460	Gm29100|chr1:91839961-91840460	0.148582906026251	.	.
chr1	91801828	91802327	chr1	91839961	91840460	Twist2|chr1:91839961-91840460	0.148582906026251	.	.
chr1	91801828	91802327	chr1	91985033	91985532	Gm29100|chr1:91985033-91985532	0.221621212815787	.	.
chr1	91801828	91802327	chr1	91985033	91985532	Twist2|chr1:91985033-91985532	0.221621212815787	.	.
chr1	92473544	92474043	chr1	92405237	92405736	Ndufa10|chr1:92405237-92405736	0.174635519742727	.	.
chr1	92473544	92474043	chr1	92610875	92611374	Ndufa10|chr1:92610875-92611374	0.181963365940029	.	.
chr1	92473544	92474043	chr1	92737648	92738147	Ndufa10|chr1:92737648-92738147	0.185513426721806	.	.
chr1	92641765	92642264	chr1	92371533	92372032	Cops9|chr1:92371533-92372032	0.248804972598574	.	.
chr1	92647708	92648207	chr1	92610875	92611374	Otos|chr1:92610875-92611374	0.158815868344821	.	.
chr1	92647708	92648207	chr1	92737648	92738147	Otos|chr1:92737648-92738147	0.265194077320023	.	.
chr1	92831030	92831529	chr1	92860548	92861047	Gpc1|chr1:92860548-92861047	0.1709266454796	.	.
chr1	92831030	92831529	chr1	92861384	92861883	Gpc1|chr1:92861384-92861883	0.209499244577238	.	.
chr1	92831030	92831529	chr1	92861384	92861883	Gpc1|chr1:92861384-92861883	0.209499244577239	.	.
chr1	92831030	92831529	chr1	93206492	93206991	Gpc1|chr1:93206492-93206991	0.413758985497209	.	.
chr1	92848463	92848962	chr1	93014431	93014930	Gm29480|chr1:93014431-93014930	0.168212811664244	.	.
chr1	92849473	92849972	chr1	92861384	92861883	Gm29480|chr1:92861384-92861883	0.163996787429865	.	.
chr1	92849473	92849972	chr1	93051466	93051965	Gm29480|chr1:93051466-93051965	0.315832547724516	.	.
chr1	92849473	92849972	chr1	93051466	93051965	Gm29480|chr1:93051466-93051965	0.315832547724517	.	.
chr1	92849473	92849972	chr1	93128625	93129124	Gm29480|chr1:93128625-93129124	0.130431497931704	.	.
chr1	92849473	92849972	chr1	93206492	93206991	Gm29480|chr1:93206492-93206991	0.27075407287853	.	.
chr1	92910422	92910921	chr1	92861384	92861883	5033417F24Rik|chr1:92861384-92861883	0.158188403503376	.	.
chr1	92910422	92910921	chr1	92861384	92861883	Rnpepl1|chr1:92861384-92861883	0.158188403503376	.	.
chr1	92934435	92934934	chr1	92610875	92611374	Capn10|chr1:92610875-92611374	0.24961500682303	.	.
chr1	92934435	92934934	chr1	92737648	92738147	Capn10|chr1:92737648-92738147	0.171721925903268	.	.
chr1	92934435	92934934	chr1	93206492	93206991	Capn10|chr1:93206492-93206991	0.310588027469986	.	.
chr1	93100965	93101464	chr1	92861384	92861883	Kif1a|chr1:92861384-92861883	0.202175339376355	.	.
chr1	93100965	93101464	chr1	93100465	93100964	Kif1a|chr1:93100465-93100964	0.217884657883223	.	.
chr1	93168197	93168696	chr1	93115042	93115541	Crocc2|chr1:93115042-93115541	0.197387752147501	.	.
chr1	93168197	93168696	chr1	93347074	93347573	Crocc2|chr1:93347074-93347573	0.208697524303994	.	.
chr1	93343358	93343857	chr1	93206492	93206991	Pask|chr1:93206492-93206991	0.169079468615836	.	.
chr1	93343358	93343857	chr1	93206492	93206991	Ppp1r7|chr1:93206492-93206991	0.169079468615836	.	.
chr1	93343358	93343857	chr1	93347074	93347573	Pask|chr1:93347074-93347573	0.241158172596785	.	.
chr1	93343358	93343857	chr1	93347074	93347573	Ppp1r7|chr1:93347074-93347573	0.241158172596785	.	.
chr1	93478622	93479121	chr1	93206492	93206991	Hdlbp|chr1:93206492-93206991	0.148205747309773	.	.
chr1	93478622	93479121	chr1	93206492	93206991	Sept2|chr1:93206492-93206991	0.148205747309773	.	.
chr1	93635550	93636049	chr1	93347074	93347573	Gm28536|chr1:93347074-93347573	0.149622104753891	.	.
chr1	93731754	93732253	chr1	93347074	93347573	Gm10550|chr1:93347074-93347573	0.163337842039395	.	.
chr1	93754078	93754577	chr1	94035198	94035697	Thap4|chr1:94035198-94035697	0.131232100365415	.	.
chr1	93754617	93755116	chr1	94079039	94079538	Thap4|chr1:94079039-94079538	0.194428202400873	.	.
chr1	93801756	93802255	chr1	94147120	94147619	Dtymk|chr1:94147120-94147619	0.167594464600056	.	.
chr1	95313333	95313832	chr1	95048995	95049494	Fam174a|chr1:95048995-95049494	0.251980966716705	.	.
chr1	95313333	95313832	chr1	95329316	95329815	Fam174a|chr1:95329316-95329815	0.148953981964588	.	.
chr1	95313851	95314350	chr1	95329316	95329815	Fam174a|chr1:95329316-95329815	0.338972211510367	.	.
chr1	95667416	95667915	chr1	95329316	95329815	St8sia4|chr1:95329316-95329815	0.167124483700528	.	.
chr1	95667416	95667915	chr1	95556845	95557344	St8sia4|chr1:95556845-95557344	0.236787527541822	.	.
chr1	95667921	95668420	chr1	95329316	95329815	St8sia4|chr1:95329316-95329815	0.278289802308295	.	.
chr1	95667921	95668420	chr1	95950365	95950864	St8sia4|chr1:95950365-95950864	0.300462996339254	.	.
chr1	96871948	96872447	chr1	96693239	96693738	Slco4c1|chr1:96693239-96693738	0.150522562528036	.	.
chr1	96871948	96872447	chr1	96846733	96847232	Slco4c1|chr1:96846733-96847232	0.158793240241618	.	.
chr1	97661800	97662299	chr1	97263185	97263684	D1Ertd622e|chr1:97263185-97263684	0.203349119272043	.	.
chr1	97661800	97662299	chr1	97623122	97623621	D1Ertd622e|chr1:97623122-97623621	0.34145686477767	.	.
chr1	98095430	98095929	chr1	98007613	98008112	Pam|chr1:98007613-98008112	0.317312870809228	.	.
chr1	98095430	98095929	chr1	98018444	98018943	Pam|chr1:98018444-98018943	0.289880140810767	.	.
chr1	98095430	98095929	chr1	98192084	98192583	Pam|chr1:98192084-98192583	0.259219654596357	.	.
chr1	98095430	98095929	chr1	98302528	98303027	Pam|chr1:98302528-98303027	0.143516140866057	.	.
chr1	98095430	98095929	chr1	98310495	98310994	Pam|chr1:98310495-98310994	0.131073173915272	.	.
chr1	98095430	98095929	chr1	98349951	98350450	Pam|chr1:98349951-98350450	0.178153599109376	.	.
chr1	98173889	98174388	chr1	98031757	98032256	Gm29461|chr1:98031757-98032256	0.13614936677695	.	.
chr1	104769230	104769729	chr1	104743211	104743710	Cdh20|chr1:104743211-104743710	0.297987273829259	.	.
chr1	104769230	104769729	chr1	104793474	104793973	Cdh20|chr1:104793474-104793973	0.250314848798299	.	.
chr1	104769230	104769729	chr1	104848190	104848689	Cdh20|chr1:104848190-104848689	0.285848910771719	.	.
chr1	104769230	104769729	chr1	104986174	104986673	Cdh20|chr1:104986174-104986673	0.155004970185679	.	.
chr1	105355193	105355692	chr1	105246114	105246613	Gm17634|chr1:105246114-105246613	0.265922920299272	.	.
chr1	105355193	105355692	chr1	105301732	105302231	Gm17634|chr1:105301732-105302231	0.161464389614115	.	.
chr1	105355774	105356273	chr1	105012621	105013120	Gm17634|chr1:105012621-105013120	0.210905085009265	.	.
chr1	105355774	105356273	chr1	105012621	105013120	Rnf152|chr1:105012621-105013120	0.210905085009265	.	.
chr1	105356312	105356811	chr1	105012621	105013120	Gm17634|chr1:105012621-105013120	0.329523652301067	.	.
chr1	105356312	105356811	chr1	105012621	105013120	Rnf152|chr1:105012621-105013120	0.329523652301067	.	.
chr1	105990273	105990772	chr1	106036942	106037441	Gm7160|chr1:106036942-106037441	0.237706723958555	.	.
chr1	105990273	105990772	chr1	106036942	106037441	Zcchc2|chr1:106036942-106037441	0.237706723958555	.	.
chr1	105990273	105990772	chr1	106077067	106077566	Gm7160|chr1:106077067-106077566	0.133054058755231	.	.
chr1	105990273	105990772	chr1	106077067	106077566	Zcchc2|chr1:106077067-106077566	0.133054058755231	.	.
chr1	105991031	105991530	chr1	106036942	106037441	Gm7160|chr1:106036942-106037441	0.181570922465501	.	.
chr1	105991031	105991530	chr1	106036942	106037441	Zcchc2|chr1:106036942-106037441	0.181570922465501	.	.
chr1	106171270	106171769	chr1	105999656	106000155	Gm20753|chr1:105999656-106000155	0.193117714473907	.	.
chr1	106171270	106171769	chr1	105999656	106000155	Phlpp1|chr1:105999656-106000155	0.193117714473907	.	.
chr1	106171270	106171769	chr1	106077067	106077566	Gm20753|chr1:106077067-106077566	0.376523912829535	.	.
chr1	106171270	106171769	chr1	106077067	106077566	Phlpp1|chr1:106077067-106077566	0.376523912829535	.	.
chr1	106171270	106171769	chr1	106096251	106096750	Gm20753|chr1:106096251-106096750	0.290622248081144	.	.
chr1	106171270	106171769	chr1	106096251	106096750	Phlpp1|chr1:106096251-106096750	0.290622248081144	.	.
chr1	106759529	106760028	chr1	106818348	106818847	Kdsr|chr1:106818348-106818847	0.572942621202093	.	.
chr1	106759529	106760028	chr1	106821863	106822362	Kdsr|chr1:106821863-106822362	0.241714951605003	.	.
chr1	106796474	106796973	chr1	106818348	106818847	Vps4b|chr1:106818348-106818847	0.141511312784596	.	.
chr1	106796474	106796973	chr1	106821863	106822362	Vps4b|chr1:106821863-106822362	0.161519225669342	.	.
chr1	109982394	109982893	chr1	109537659	109538158	Cdh7|chr1:109537659-109538158	0.210998858750901	.	.
chr1	109982994	109983493	chr1	109898590	109899089	Cdh7|chr1:109898590-109899089	0.295086178312512	.	.
chr1	109982994	109983493	chr1	109956572	109957071	Cdh7|chr1:109956572-109957071	0.218626792989286	.	.
chr1	111864757	111865256	chr1	111712857	111713356	Dsel|chr1:111712857-111713356	0.134938138408805	.	.
chr1	115684447	115684946	chr1	115677949	115678448	Cntnap5a|chr1:115677949-115678448	0.208054506052322	.	.
chr1	115684447	115684946	chr1	115735074	115735573	Cntnap5a|chr1:115735074-115735573	0.168313780057195	.	.
chr1	115684447	115684946	chr1	115773667	115774166	Cntnap5a|chr1:115773667-115774166	0.244955015807281	.	.
chr1	115684447	115684946	chr1	115826978	115827477	Cntnap5a|chr1:115826978-115827477	0.279611403644007	.	.
chr1	118310992	118311491	chr1	118481738	118482237	Tsn|chr1:118481738-118482237	0.143722851875306	.	.
chr1	118310992	118311491	chr1	118492751	118493250	Tsn|chr1:118492751-118493250	0.194034588418889	.	.
chr1	118321592	118322091	chr1	118481738	118482237	Nifk|chr1:118481738-118482237	0.141375088758904	.	.
chr1	118389052	118389551	chr1	118492751	118493250	Clasp1|chr1:118492751-118493250	0.193585116194073	.	.
chr1	119053430	119053929	chr1	118758999	118759498	Gli2|chr1:118758999-118759498	0.169813038134898	.	.
chr1	119053430	119053929	chr1	118907643	118908142	Gli2|chr1:118907643-118908142	0.372830267529083	.	.
chr1	119053430	119053929	chr1	119189552	119190051	Gli2|chr1:119189552-119190051	0.145153893484325	.	.
chr1	119421524	119422023	chr1	119189552	119190051	Inhbb|chr1:119189552-119190051	0.132637214829335	.	.
chr1	119421524	119422023	chr1	119548633	119549132	Inhbb|chr1:119548633-119549132	0.183877071234221	.	.
chr1	119421524	119422023	chr1	119674920	119675419	Inhbb|chr1:119674920-119675419	0.14668294975069	.	.
chr1	119422101	119422600	chr1	119087525	119088024	Inhbb|chr1:119087525-119088024	0.145451207095465	.	.
chr1	119422101	119422600	chr1	119202438	119202937	Inhbb|chr1:119202438-119202937	0.221889172987319	.	.
chr1	119422101	119422600	chr1	119383831	119384330	Inhbb|chr1:119383831-119384330	0.238709046000753	.	.
chr1	119525867	119526366	chr1	119388650	119389149	Gm27184|chr1:119388650-119389149	0.153965462393597	.	.
chr1	119525867	119526366	chr1	119388650	119389149	Tmem185b|chr1:119388650-119389149	0.153965462393597	.	.
chr1	119525867	119526366	chr1	119548633	119549132	Gm27184|chr1:119548633-119549132	0.285825573335581	.	.
chr1	119525867	119526366	chr1	119548633	119549132	Tmem185b|chr1:119548633-119549132	0.285825573335581	.	.
chr1	119525867	119526366	chr1	119630188	119630687	Gm27184|chr1:119630188-119630687	0.443258215596198	.	.
chr1	119525867	119526366	chr1	119630188	119630687	Tmem185b|chr1:119630188-119630687	0.443258215596198	.	.
chr1	119648754	119649253	chr1	119630188	119630687	Epb41l5|chr1:119630188-119630687	0.327320856445292	.	.
chr1	119648754	119649253	chr1	119929686	119930185	Epb41l5|chr1:119929686-119930185	0.195604633658927	.	.
chr1	119837335	119837834	chr1	119886245	119886744	Ptpn4|chr1:119886245-119886744	0.182979443869646	.	.
chr1	119912947	119913446	chr1	119630188	119630687	Tmem177|chr1:119630188-119630687	0.221464305529545	.	.
chr1	119912947	119913446	chr1	120093463	120093962	Tmem177|chr1:120093463-120093962	0.167389443929271	.	.
chr1	119912947	119913446	chr1	120197108	120197607	Tmem177|chr1:120197108-120197607	0.247225319513909	.	.
chr1	119996954	119997453	chr1	120138902	120139401	Cfap221|chr1:120138902-120139401	0.15699110025678	.	.
chr1	120120898	120121397	chr1	120093463	120093962	3110009E18Rik|chr1:120093463-120093962	0.198705018200274	.	.
chr1	120120898	120121397	chr1	120093463	120093962	Dbi|chr1:120093463-120093962	0.198705018200274	.	.
chr1	120120898	120121397	chr1	120190992	120191491	3110009E18Rik|chr1:120190992-120191491	0.199789400409196	.	.
chr1	120120898	120121397	chr1	120190992	120191491	Dbi|chr1:120190992-120191491	0.199789400409196	.	.
chr1	120120898	120121397	chr1	120297822	120298321	3110009E18Rik|chr1:120297822-120298321	0.19271255358783	.	.
chr1	120120898	120121397	chr1	120297822	120298321	Dbi|chr1:120297822-120298321	0.19271255358783	.	.
chr1	120120898	120121397	chr1	120357805	120358304	3110009E18Rik|chr1:120357805-120358304	0.291202808810501	.	.
chr1	120120898	120121397	chr1	120357805	120358304	3110009E18Rik|chr1:120357805-120358304	0.291202808810502	.	.
chr1	120120898	120121397	chr1	120357805	120358304	Dbi|chr1:120357805-120358304	0.291202808810501	.	.
chr1	120120898	120121397	chr1	120357805	120358304	Dbi|chr1:120357805-120358304	0.291202808810502	.	.
chr1	120340287	120340786	chr1	120138902	120139401	C1ql2|chr1:120138902-120139401	0.14823261997894	.	.
chr1	120340287	120340786	chr1	120190992	120191491	C1ql2|chr1:120190992-120191491	0.217279694837655	.	.
chr1	120340287	120340786	chr1	120197108	120197607	C1ql2|chr1:120197108-120197607	0.134817765470951	.	.
chr1	120340287	120340786	chr1	120320868	120321367	C1ql2|chr1:120320868-120321367	0.283582481709444	.	.
chr1	120340287	120340786	chr1	120357257	120357756	C1ql2|chr1:120357257-120357756	0.378813957732143	.	.
chr1	120340287	120340786	chr1	120357805	120358304	C1ql2|chr1:120357805-120358304	0.225736457669513	.	.
chr1	120340287	120340786	chr1	120549866	120550365	C1ql2|chr1:120549866-120550365	0.173619230228105	.	.
chr1	121087761	121088260	chr1	121096477	121096976	Celrr|chr1:121096477-121096976	0.138784391222936	.	.
chr1	121087761	121088260	chr1	121452337	121452836	Celrr|chr1:121452337-121452836	0.237102663383477	.	.
chr1	121430778	121431277	chr1	121327621	121328120	Ccdc93|chr1:121327621-121328120	0.13601192644816	.	.
chr1	121567757	121568256	chr1	121546769	121547268	Ddx18|chr1:121546769-121547268	0.156650777073177	.	.
chr1	121567757	121568256	chr1	121893081	121893580	Ddx18|chr1:121893081-121893580	0.139049763001133	.	.
chr1	125435289	125435788	chr1	125351369	125351868	Actr3|chr1:125351369-125351868	0.276723992595099	.	.
chr1	125435289	125435788	chr1	125537779	125538278	Actr3|chr1:125537779-125538278	0.147729742425396	.	.
chr1	125560306	125560805	chr1	125454913	125455412	Slc35f5|chr1:125454913-125455412	0.399361124162479	.	.
chr1	125560306	125560805	chr1	125537779	125538278	Slc35f5|chr1:125537779-125538278	0.328260200466566	.	.
chr1	125560306	125560805	chr1	125607368	125607867	Slc35f5|chr1:125607368-125607867	0.146820959781618	.	.
chr1	125560306	125560805	chr1	125892748	125893247	Slc35f5|chr1:125892748-125893247	0.181278912731874	.	.
chr1	125560306	125560805	chr1	125969882	125970381	Slc35f5|chr1:125969882-125970381	0.247813998638769	.	.
chr1	125911894	125912393	chr1	125607368	125607867	Lypd1|chr1:125607368-125607867	0.166441063349367	.	.
chr1	125911894	125912393	chr1	125623573	125624072	Lypd1|chr1:125623573-125624072	0.379679285095964	.	.
chr1	125911894	125912393	chr1	125736048	125736547	Lypd1|chr1:125736048-125736547	0.282555350893091	.	.
chr1	125911894	125912393	chr1	125819143	125819642	Lypd1|chr1:125819143-125819642	0.202226059172569	.	.
chr1	125911894	125912393	chr1	125869941	125870440	Lypd1|chr1:125869941-125870440	0.428293507292084	.	.
chr1	125911894	125912393	chr1	125911387	125911886	Lypd1|chr1:125911387-125911886	0.501102615161416	.	.
chr1	125911894	125912393	chr1	125948902	125949401	Lypd1|chr1:125948902-125949401	0.39953221072137	.	.
chr1	125911894	125912393	chr1	125996390	125996889	Lypd1|chr1:125996390-125996889	0.324971852532948	.	.
chr1	127204681	127205180	chr1	126956029	126956528	Mgat5|chr1:126956029-126956528	0.136278245183092	.	.
chr1	127205210	127205709	chr1	126956029	126956528	Mgat5|chr1:126956029-126956528	0.245426047019031	.	.
chr1	128102952	128103451	chr1	128472408	128472907	R3hdm1|chr1:128472408-128472907	0.141010306752771	.	.
chr1	128102952	128103451	chr1	128472408	128472907	Zranb3|chr1:128472408-128472907	0.141010306752771	.	.
chr1	128243885	128244384	chr1	128073031	128073530	Ubxn4|chr1:128073031-128073530	0.2379024414814	.	.
chr1	128359460	128359959	chr1	128471858	128472357	Mcm6|chr1:128471858-128472357	0.136542991505692	.	.
chr1	128359460	128359959	chr1	128539454	128539953	Mcm6|chr1:128539454-128539953	0.180349842877009	.	.
chr1	128416641	128417140	chr1	128471858	128472357	Dars|chr1:128471858-128472357	0.132731984646956	.	.
chr1	128416641	128417140	chr1	128472408	128472907	Dars|chr1:128472408-128472907	0.163013348961172	.	.
chr1	128417141	128417640	chr1	128391686	128392185	Dars|chr1:128391686-128392185	0.226419296118573	.	.
chr1	128417141	128417640	chr1	128471858	128472357	Dars|chr1:128471858-128472357	0.176515177228623	.	.
chr1	129273098	129273597	chr1	129207659	129208158	Thsd7b|chr1:129207659-129208158	0.155606424410815	.	.
chr1	129273098	129273597	chr1	129208401	129208900	Thsd7b|chr1:129208401-129208900	0.149345140328418	.	.
chr1	129273649	129274148	chr1	129207659	129208158	Thsd7b|chr1:129207659-129208158	0.170885165662831	.	.
chr1	130462505	130463004	chr1	130151060	130151559	Cd55|chr1:130151060-130151559	0.182052354410105	.	.
chr1	130462505	130463004	chr1	130151060	130151559	Gm16083|chr1:130151060-130151559	0.182052354410105	.	.
chr1	130462505	130463004	chr1	130170185	130170684	Cd55|chr1:130170185-130170684	0.138597586849807	.	.
chr1	130462505	130463004	chr1	130170185	130170684	Gm16083|chr1:130170185-130170684	0.138597586849807	.	.
chr1	130462505	130463004	chr1	130174617	130175116	Cd55|chr1:130174617-130175116	0.135972166691745	.	.
chr1	130462505	130463004	chr1	130174617	130175116	Gm16083|chr1:130174617-130175116	0.135972166691745	.	.
chr1	130462505	130463004	chr1	130192564	130193063	Cd55|chr1:130192564-130193063	0.421882219837185	.	.
chr1	130462505	130463004	chr1	130192564	130193063	Gm16083|chr1:130192564-130193063	0.421882219837185	.	.
chr1	130462505	130463004	chr1	130350205	130350704	Cd55|chr1:130350205-130350704	0.131645759772086	.	.
chr1	130462505	130463004	chr1	130350205	130350704	Gm16083|chr1:130350205-130350704	0.131645759772086	.	.
chr1	130462505	130463004	chr1	130715647	130716146	Cd55|chr1:130715647-130716146	0.133843175971348	.	.
chr1	130462505	130463004	chr1	130715647	130716146	Gm16083|chr1:130715647-130716146	0.133843175971348	.	.
chr1	130717229	130717728	chr1	130282604	130283103	Yod1|chr1:130282604-130283103	0.403957092654311	.	.
chr1	130717229	130717728	chr1	130297564	130298063	Yod1|chr1:130297564-130298063	0.223815532466199	.	.
chr1	130717229	130717728	chr1	130576286	130576785	Yod1|chr1:130576286-130576785	0.355064020673587	.	.
chr1	130717229	130717728	chr1	130995515	130996014	Yod1|chr1:130995515-130996014	0.135106783739025	.	.
chr1	131827667	131828166	chr1	132190118	132190617	Slc41a1|chr1:132190118-132190617	0.268862989215388	.	.
chr1	131827667	131828166	chr1	132200622	132201121	Slc41a1|chr1:132200622-132201121	0.380657431656243	.	.
chr1	131827667	131828166	chr1	132208097	132208596	Slc41a1|chr1:132208097-132208596	0.218185938510598	.	.
chr1	131827667	131828166	chr1	132222145	132222644	Slc41a1|chr1:132222145-132222644	0.187583419325268	.	.
chr1	131827667	131828166	chr1	132233511	132234010	Slc41a1|chr1:132233511-132234010	0.241475107121301	.	.
chr1	131866958	131867457	chr1	131543821	131544320	Rab29|chr1:131543821-131544320	0.17396853868497	.	.
chr1	131910162	131910661	chr1	132046327	132046826	Nucks1|chr1:132046327-132046826	0.17417921595584	.	.
chr1	131910162	131910661	chr1	132200622	132201121	Nucks1|chr1:132200622-132201121	0.143904318328182	.	.
chr1	131910162	131910661	chr1	132212150	132212649	Nucks1|chr1:132212150-132212649	0.187332087838287	.	.
chr1	131910162	131910661	chr1	132233511	132234010	Nucks1|chr1:132233511-132234010	0.202940546208369	.	.
chr1	131910666	131911165	chr1	131543821	131544320	Nucks1|chr1:131543821-131544320	0.295766815674923	.	.
chr1	131910666	131911165	chr1	131937643	131938142	Nucks1|chr1:131937643-131938142	0.232238045819785	.	.
chr1	132007294	132007793	chr1	132046327	132046826	Elk4|chr1:132046327-132046826	0.150520034486959	.	.
chr1	132007294	132007793	chr1	132200622	132201121	Elk4|chr1:132200622-132201121	0.135405932307276	.	.
chr1	132007294	132007793	chr1	132233511	132234010	Elk4|chr1:132233511-132234010	0.249736106963269	.	.
chr1	132007800	132008299	chr1	132212150	132212649	Elk4|chr1:132212150-132212649	0.413249977477616	.	.
chr1	132067139	132067638	chr1	132212150	132212649	Mfsd4a|chr1:132212150-132212649	0.158385370130391	.	.
chr1	133363199	133363698	chr1	133353486	133353985	Etnk2|chr1:133353486-133353985	0.130907436958172	.	.
chr1	133424176	133424675	chr1	133397024	133397523	Sox13|chr1:133397024-133397523	0.136792259567488	.	.
chr1	133610089	133610588	chr1	133298804	133299303	Snrpe|chr1:133298804-133299303	0.187024550197433	.	.
chr1	133610089	133610588	chr1	133306722	133307221	Snrpe|chr1:133306722-133307221	0.222908819029084	.	.
chr1	133610089	133610588	chr1	133353486	133353985	Snrpe|chr1:133353486-133353985	0.320770415308839	.	.
chr1	133610089	133610588	chr1	133397607	133398106	Snrpe|chr1:133397607-133398106	0.292667651392264	.	.
chr1	133610089	133610588	chr1	133492051	133492550	Snrpe|chr1:133492051-133492550	0.237288761898674	.	.
chr1	133610089	133610588	chr1	133492567	133493066	Snrpe|chr1:133492567-133493066	0.250884758185438	.	.
chr1	133660660	133661159	chr1	133267838	133268337	Gm38394|chr1:133267838-133268337	0.265833666721555	.	.
chr1	133660660	133661159	chr1	133267838	133268337	Zbed6|chr1:133267838-133268337	0.265833666721555	.	.
chr1	133660660	133661159	chr1	133267838	133268337	Zc3h11a|chr1:133267838-133268337	0.265833666721555	.	.
chr1	133660660	133661159	chr1	133306722	133307221	Gm38394|chr1:133306722-133307221	0.183374371448702	.	.
chr1	133660660	133661159	chr1	133306722	133307221	Zbed6|chr1:133306722-133307221	0.183374371448702	.	.
chr1	133660660	133661159	chr1	133306722	133307221	Zc3h11a|chr1:133306722-133307221	0.183374371448702	.	.
chr1	133660660	133661159	chr1	133331085	133331584	Gm38394|chr1:133331085-133331584	0.241193122997777	.	.
chr1	133660660	133661159	chr1	133331085	133331584	Zbed6|chr1:133331085-133331584	0.241193122997777	.	.
chr1	133660660	133661159	chr1	133331085	133331584	Zc3h11a|chr1:133331085-133331584	0.241193122997777	.	.
chr1	133660660	133661159	chr1	133596626	133597125	Gm38394|chr1:133596626-133597125	0.345450733715833	.	.
chr1	133660660	133661159	chr1	133596626	133597125	Zbed6|chr1:133596626-133597125	0.345450733715833	.	.
chr1	133660660	133661159	chr1	133596626	133597125	Zc3h11a|chr1:133596626-133597125	0.345450733715833	.	.
chr1	133661173	133661672	chr1	133596626	133597125	Gm38394|chr1:133596626-133597125	0.141019620559417	.	.
chr1	133661173	133661672	chr1	133596626	133597125	Zbed6|chr1:133596626-133597125	0.141019620559417	.	.
chr1	133661173	133661672	chr1	133596626	133597125	Zc3h11a|chr1:133596626-133597125	0.141019620559417	.	.
chr1	134078899	134079398	chr1	134092834	134093333	Btg2|chr1:134092834-134093333	0.173680362123667	.	.
chr1	134361764	134362263	chr1	134048675	134049174	Tmem183a|chr1:134048675-134049174	0.217691810775928	.	.
chr1	134361764	134362263	chr1	134201216	134201715	Tmem183a|chr1:134201216-134201715	0.162297009750308	.	.
chr1	134361764	134362263	chr1	134344509	134345008	Tmem183a|chr1:134344509-134345008	0.134130231703002	.	.
chr1	134405737	134406236	chr1	134201216	134201715	Cyb5r1|chr1:134201216-134201715	0.139801770316434	.	.
chr1	134415089	134415588	chr1	134092834	134093333	Adipor1|chr1:134092834-134093333	0.143430592203119	.	.
chr1	134415089	134415588	chr1	134344509	134345008	Adipor1|chr1:134344509-134345008	0.162894387027146	.	.
chr1	134455268	134455767	chr1	134082899	134083398	Klhl12|chr1:134082899-134083398	0.26436630631491	.	.
chr1	134455268	134455767	chr1	134092834	134093333	Klhl12|chr1:134092834-134093333	0.27630445003734	.	.
chr1	134455268	134455767	chr1	134188920	134189419	Klhl12|chr1:134188920-134189419	0.134970709165041	.	.
chr1	134494927	134495426	chr1	134556771	134557270	Rabif|chr1:134556771-134557270	0.237100441041428	.	.
chr1	134560674	134561173	chr1	134671653	134672152	Kdm5b|chr1:134671653-134672152	0.147518736083271	.	.
chr1	135258970	135259469	chr1	135290939	135291438	Elf3|chr1:135290939-135291438	0.174484593008944	.	.
chr1	135258970	135259469	chr1	135435763	135436262	Elf3|chr1:135435763-135436262	0.295910657301691	.	.
chr1	135283180	135283679	chr1	135385135	135385634	Rnpep|chr1:135385135-135385634	0.141542883551781	.	.
chr1	135284244	135284743	chr1	135154328	135154827	Rnpep|chr1:135154328-135154827	0.163373213390403	.	.
chr1	135284244	135284743	chr1	135435763	135436262	Rnpep|chr1:135435763-135436262	0.34241682686011	.	.
chr1	135313568	135314067	chr1	135385135	135385634	Timm17a|chr1:135385135-135385634	0.361756538624664	.	.
chr1	135374611	135375110	chr1	135154328	135154827	Shisa4|chr1:135154328-135154827	0.347066396734755	.	.
chr1	135430227	135430726	chr1	135385135	135385634	Ipo9|chr1:135385135-135385634	0.277339142717413	.	.
chr1	136624613	136625112	chr1	136714150	136714649	Platr23|chr1:136714150-136714649	0.191450510323763	.	.
chr1	136624613	136625112	chr1	136714150	136714649	Zfp281|chr1:136714150-136714649	0.191450510323763	.	.
chr1	136624613	136625112	chr1	136732873	136733372	Platr23|chr1:136732873-136733372	0.184516462913827	.	.
chr1	136624613	136625112	chr1	136732873	136733372	Zfp281|chr1:136732873-136733372	0.184516462913827	.	.
chr1	137898255	137898754	chr1	137881632	137882131	Gm4258|chr1:137881632-137882131	0.246857327761563	.	.
chr1	137898255	137898754	chr1	138044494	138044993	Gm4258|chr1:138044494-138044993	0.158284973423471	.	.
chr1	137898255	137898754	chr1	138148897	138149396	Gm4258|chr1:138148897-138149396	0.16172902792641	.	.
chr1	137898255	137898754	chr1	138243973	138244472	Gm4258|chr1:138243973-138244472	0.18413221357355	.	.
chr1	137966094	137966593	chr1	138106644	138107143	A430106G13Rik|chr1:138106644-138107143	0.213928629300759	.	.
chr1	138515350	138515849	chr1	138345972	138346471	Gm28501|chr1:138345972-138346471	0.217144168251411	.	.
chr1	138515350	138515849	chr1	138755859	138756358	Gm28501|chr1:138755859-138756358	0.288728261147344	.	.
chr1	138618987	138619486	chr1	138345972	138346471	Nek7|chr1:138345972-138346471	0.189431033468822	.	.
chr1	140245761	140246260	chr1	140409262	140409761	Kcnt2|chr1:140409262-140409761	0.166140357761856	.	.
chr1	140245761	140246260	chr1	140409765	140410264	Kcnt2|chr1:140409765-140410264	0.267948095822865	.	.
chr1	140245761	140246260	chr1	140486283	140486782	Kcnt2|chr1:140486283-140486782	0.213277086206911	.	.
chr1	143640493	143640992	chr1	143881581	143882080	B3galt2|chr1:143881581-143882080	0.204080162465892	.	.
chr1	143776839	143777338	chr1	143739248	143739747	Gm29170|chr1:143739248-143739747	0.159318739426724	.	.
chr1	143776839	143777338	chr1	143739248	143739747	Ro60|chr1:143739248-143739747	0.159318739426724	.	.
chr1	143776839	143777338	chr1	143739248	143739747	Uchl5|chr1:143739248-143739747	0.159318739426724	.	.
chr1	143776839	143777338	chr1	143858365	143858864	Gm29170|chr1:143858365-143858864	0.133261858093595	.	.
chr1	143776839	143777338	chr1	143858365	143858864	Ro60|chr1:143858365-143858864	0.133261858093595	.	.
chr1	143776839	143777338	chr1	143858365	143858864	Uchl5|chr1:143858365-143858864	0.133261858093595	.	.
chr1	143776839	143777338	chr1	143881581	143882080	Gm29170|chr1:143881581-143882080	0.159773225856623	.	.
chr1	143776839	143777338	chr1	143881581	143882080	Ro60|chr1:143881581-143882080	0.159773225856623	.	.
chr1	143776839	143777338	chr1	143881581	143882080	Uchl5|chr1:143881581-143882080	0.159773225856623	.	.
chr1	143776839	143777338	chr1	143903181	143903680	Gm29170|chr1:143903181-143903680	0.172183207571148	.	.
chr1	143776839	143777338	chr1	143903181	143903680	Ro60|chr1:143903181-143903680	0.172183207571148	.	.
chr1	143776839	143777338	chr1	143903181	143903680	Uchl5|chr1:143903181-143903680	0.172183207571148	.	.
chr1	143776839	143777338	chr1	143938546	143939045	Gm29170|chr1:143938546-143939045	0.278129920949371	.	.
chr1	143776839	143777338	chr1	143938546	143939045	Ro60|chr1:143938546-143939045	0.278129920949371	.	.
chr1	143776839	143777338	chr1	143938546	143939045	Uchl5|chr1:143938546-143939045	0.278129920949371	.	.
chr1	144004041	144004540	chr1	144151764	144152263	Rgs2|chr1:144151764-144152263	0.161899240308499	.	.
chr1	144004041	144004540	chr1	144214081	144214580	Rgs2|chr1:144214081-144214580	0.38458242884755	.	.
chr1	144004041	144004540	chr1	144367467	144367966	Rgs2|chr1:144367467-144367966	0.255029231265961	.	.
chr1	144177193	144177692	chr1	144151764	144152263	Rgs13|chr1:144151764-144152263	0.16174673404318	.	.
chr1	144177193	144177692	chr1	144214081	144214580	Rgs13|chr1:144214081-144214580	0.155040732277279	.	.
chr1	144177193	144177692	chr1	144415295	144415794	Rgs13|chr1:144415295-144415794	0.151449366266522	.	.
chr1	144177193	144177692	chr1	144488249	144488748	Rgs13|chr1:144488249-144488748	0.194897611948556	.	.
chr1	144177193	144177692	chr1	144488249	144488748	Rgs13|chr1:144488249-144488748	0.194897611948557	.	.
chr1	144774475	144774974	chr1	144803440	144803939	Rgs18|chr1:144803440-144803939	0.235251038193466	.	.
chr1	144774475	144774974	chr1	144883539	144884038	Rgs18|chr1:144883539-144884038	0.154514488319016	.	.
chr1	146495368	146495867	chr1	146514377	146514876	Brinp3|chr1:146514377-146514876	0.462032672145738	.	.
chr1	146495368	146495867	chr1	146514377	146514876	Gm29514|chr1:146514377-146514876	0.462032672145738	.	.
chr1	146495368	146495867	chr1	146705272	146705771	Brinp3|chr1:146705272-146705771	0.184346044931212	.	.
chr1	146495368	146495867	chr1	146705272	146705771	Gm29514|chr1:146705272-146705771	0.184346044931212	.	.
chr1	150099643	150100142	chr1	150453122	150453621	Ptgs2|chr1:150453122-150453621	0.174441527496699	.	.
chr1	150099643	150100142	chr1	150453122	150453621	Ptgs2os|chr1:150453122-150453621	0.174441527496699	.	.
chr1	150392883	150393382	chr1	150089246	150089745	Odr4|chr1:150089246-150089745	0.326717631544551	.	.
chr1	150392883	150393382	chr1	150089246	150089745	Tpr|chr1:150089246-150089745	0.326717631544551	.	.
chr1	150392883	150393382	chr1	150540218	150540717	Odr4|chr1:150540218-150540717	0.178859604565856	.	.
chr1	150392883	150393382	chr1	150540218	150540717	Tpr|chr1:150540218-150540717	0.178859604565856	.	.
chr1	151138226	151138725	chr1	150774263	150774762	C730036E19Rik|chr1:150774263-150774762	0.262451094464809	.	.
chr1	151138226	151138725	chr1	150937565	150938064	C730036E19Rik|chr1:150937565-150938064	0.320963964728578	.	.
chr1	151138226	151138725	chr1	151103621	151104120	C730036E19Rik|chr1:151103621-151104120	0.203731303162821	.	.
chr1	151138226	151138725	chr1	151138849	151139348	C730036E19Rik|chr1:151138849-151139348	0.364902132926807	.	.
chr1	151344167	151344666	chr1	151095486	151095985	Gm10138|chr1:151095486-151095985	0.130769467598075	.	.
chr1	151344167	151344666	chr1	151095486	151095985	Ivns1abp|chr1:151095486-151095985	0.130769467598075	.	.
chr1	151344167	151344666	chr1	151095986	151096485	Gm10138|chr1:151095986-151096485	0.156680377186451	.	.
chr1	151344167	151344666	chr1	151095986	151096485	Ivns1abp|chr1:151095986-151096485	0.156680377186451	.	.
chr1	151344167	151344666	chr1	151138849	151139348	Gm10138|chr1:151138849-151139348	0.249943432396467	.	.
chr1	151344167	151344666	chr1	151138849	151139348	Ivns1abp|chr1:151138849-151139348	0.249943432396467	.	.
chr1	151345057	151345556	chr1	151564412	151564911	Gm10138|chr1:151564412-151564911	0.295746713089373	.	.
chr1	151345057	151345556	chr1	151564412	151564911	Ivns1abp|chr1:151564412-151564911	0.295746713089373	.	.
chr1	151428258	151428757	chr1	151138849	151139348	Swt1|chr1:151138849-151139348	0.19133547379795	.	.
chr1	151428258	151428757	chr1	151138849	151139348	Trmt1l|chr1:151138849-151139348	0.19133547379795	.	.
chr1	151428258	151428757	chr1	151301826	151302325	Swt1|chr1:151301826-151302325	0.130972759649863	.	.
chr1	151428258	151428757	chr1	151301826	151302325	Trmt1l|chr1:151301826-151302325	0.130972759649863	.	.
chr1	151428258	151428757	chr1	151706042	151706541	Swt1|chr1:151706042-151706541	0.140666645603724	.	.
chr1	151428258	151428757	chr1	151706042	151706541	Trmt1l|chr1:151706042-151706541	0.140666645603724	.	.
chr1	151428762	151429261	chr1	151053041	151053540	Swt1|chr1:151053041-151053540	0.165784556196798	.	.
chr1	151428762	151429261	chr1	151053041	151053540	Trmt1l|chr1:151053041-151053540	0.165784556196798	.	.
chr1	151428762	151429261	chr1	151053582	151054081	Swt1|chr1:151053582-151054081	0.27573417165596	.	.
chr1	151428762	151429261	chr1	151053582	151054081	Trmt1l|chr1:151053582-151054081	0.27573417165596	.	.
chr1	151428762	151429261	chr1	151095486	151095985	Swt1|chr1:151095486-151095985	0.196803518371809	.	.
chr1	151428762	151429261	chr1	151095486	151095985	Trmt1l|chr1:151095486-151095985	0.196803518371809	.	.
chr1	151428762	151429261	chr1	151706042	151706541	Swt1|chr1:151706042-151706541	0.173008816475127	.	.
chr1	151428762	151429261	chr1	151706042	151706541	Trmt1l|chr1:151706042-151706541	0.173008816475127	.	.
chr1	151550730	151551229	chr1	151564412	151564911	Gm28181|chr1:151564412-151564911	0.19667074683689	.	.
chr1	153899574	153900073	chr1	154150104	154150603	Glul|chr1:154150104-154150603	0.231902124230856	.	.
chr1	153899574	153900073	chr1	154150104	154150603	Teddm2|chr1:154150104-154150603	0.231902124230856	.	.
chr1	153899574	153900073	chr1	154223809	154224308	Glul|chr1:154223809-154224308	0.222323750444108	.	.
chr1	153899574	153900073	chr1	154223809	154224308	Teddm2|chr1:154223809-154224308	0.222323750444108	.	.
chr1	153900327	153900826	chr1	154150104	154150603	Glul|chr1:154150104-154150603	0.256590630966798	.	.
chr1	153900327	153900826	chr1	154150104	154150603	Teddm2|chr1:154150104-154150603	0.256590630966798	.	.
chr1	153900327	153900826	chr1	154156674	154157173	Glul|chr1:154156674-154157173	0.321815144596802	.	.
chr1	153900327	153900826	chr1	154156674	154157173	Teddm2|chr1:154156674-154157173	0.321815144596802	.	.
chr1	155811945	155812444	chr1	156085751	156086250	Qsox1|chr1:156085751-156086250	0.132881841006184	.	.
chr1	156303125	156303624	chr1	156040577	156041076	4930518J20Rik|chr1:156040577-156041076	0.195830563990445	.	.
chr1	156303125	156303624	chr1	156040577	156041076	Tdrd5|chr1:156040577-156041076	0.195830563990445	.	.
chr1	156420903	156421402	chr1	156040577	156041076	Axdnd1|chr1:156040577-156041076	0.15482114203923	.	.
chr1	156420903	156421402	chr1	156270379	156270878	Axdnd1|chr1:156270379-156270878	0.132900627446626	.	.
chr1	156420903	156421402	chr1	156271559	156272058	Axdnd1|chr1:156271559-156272058	0.196023135205727	.	.
chr1	156420903	156421402	chr1	156613877	156614376	Axdnd1|chr1:156613877-156614376	0.286982369553035	.	.
chr1	156474061	156474560	chr1	156085751	156086250	Soat1|chr1:156085751-156086250	0.162139383371306	.	.
chr1	156474061	156474560	chr1	156494994	156495493	Soat1|chr1:156494994-156495493	0.132522291876286	.	.
chr1	156474061	156474560	chr1	156613877	156614376	Soat1|chr1:156613877-156614376	0.249306831115042	.	.
chr1	156558476	156558975	chr1	156445069	156445568	Abl2|chr1:156445069-156445568	0.130890758356735	.	.
chr1	156718854	156719353	chr1	156270379	156270878	Fam20b|chr1:156270379-156270878	0.172847936688146	.	.
chr1	159231910	159232409	chr1	159393211	159393710	Cop1|chr1:159393211-159393710	0.294928638942432	.	.
chr1	159231910	159232409	chr1	159423675	159424174	Cop1|chr1:159423675-159424174	0.194638399945717	.	.
chr1	159231910	159232409	chr1	159444993	159445492	Cop1|chr1:159444993-159445492	0.15203393938368	.	.
chr1	160792667	160793166	chr1	160750247	160750746	Rabgap1l|chr1:160750247-160750746	0.196505549271801	.	.
chr1	160792667	160793166	chr1	160875600	160876099	Rabgap1l|chr1:160875600-160876099	0.130216496112246	.	.
chr1	160792667	160793166	chr1	160969117	160969616	Rabgap1l|chr1:160969117-160969616	0.200413391841086	.	.
chr1	160792667	160793166	chr1	161195428	161195927	Rabgap1l|chr1:161195428-161195927	0.152567580221503	.	.
chr1	160906055	160906554	chr1	160548140	160548639	Rc3h1|chr1:160548140-160548639	0.179498667126189	.	.
chr1	161034286	161034785	chr1	161090193	161090692	Gas5|chr1:161090193-161090692	0.317295170556678	.	.
chr1	161034286	161034785	chr1	161090193	161090692	Zbtb37|chr1:161090193-161090692	0.317295170556678	.	.
chr1	161034286	161034785	chr1	161342779	161343278	Gas5|chr1:161342779-161343278	0.356702468337656	.	.
chr1	161034286	161034785	chr1	161342779	161343278	Zbtb37|chr1:161342779-161343278	0.356702468337656	.	.
chr1	161034786	161035285	chr1	160750247	160750746	Gas5|chr1:160750247-160750746	0.145533954927201	.	.
chr1	161034786	161035285	chr1	160750247	160750746	Zbtb37|chr1:160750247-160750746	0.145533954927201	.	.
chr1	161034786	161035285	chr1	160881265	160881764	Gas5|chr1:160881265-160881764	0.242217225278398	.	.
chr1	161034786	161035285	chr1	160881265	160881764	Zbtb37|chr1:160881265-160881764	0.242217225278398	.	.
chr1	161034786	161035285	chr1	160974564	160975063	Gas5|chr1:160974564-160975063	0.295850945459224	.	.
chr1	161034786	161035285	chr1	160974564	160975063	Zbtb37|chr1:160974564-160975063	0.295850945459224	.	.
chr1	161034786	161035285	chr1	161090193	161090692	Gas5|chr1:161090193-161090692	0.144374814897351	.	.
chr1	161034786	161035285	chr1	161090193	161090692	Zbtb37|chr1:161090193-161090692	0.144374814897351	.	.
chr1	161070536	161071035	chr1	160750247	160750746	Cenpl|chr1:160750247-160750746	0.249451130384312	.	.
chr1	161070536	161071035	chr1	160750247	160750746	Dars2|chr1:160750247-160750746	0.249451130384312	.	.
chr1	161070536	161071035	chr1	160881265	160881764	Cenpl|chr1:160881265-160881764	0.202216521395673	.	.
chr1	161070536	161071035	chr1	160881265	160881764	Dars2|chr1:160881265-160881764	0.202216521395673	.	.
chr1	161070536	161071035	chr1	160969117	160969616	Cenpl|chr1:160969117-160969616	0.361222859101941	.	.
chr1	161070536	161071035	chr1	160969117	160969616	Dars2|chr1:160969117-160969616	0.361222859101941	.	.
chr1	161070536	161071035	chr1	161090193	161090692	Cenpl|chr1:161090193-161090692	0.449778097870562	.	.
chr1	161070536	161071035	chr1	161090193	161090692	Dars2|chr1:161090193-161090692	0.449778097870562	.	.
chr1	161070536	161071035	chr1	161342779	161343278	Cenpl|chr1:161342779-161343278	0.563160088934996	.	.
chr1	161070536	161071035	chr1	161342779	161343278	Dars2|chr1:161342779-161343278	0.563160088934996	.	.
chr1	161131254	161131753	chr1	160875600	160876099	Klhl20|chr1:160875600-160876099	0.280885784936794	.	.
chr1	161250941	161251440	chr1	161090193	161090692	Prdx6|chr1:161090193-161090692	0.22625655123391	.	.
chr1	161250941	161251440	chr1	161342779	161343278	Prdx6|chr1:161342779-161343278	0.291310914947189	.	.
chr1	161968972	161969471	chr1	161931794	161932293	Gm38304|chr1:161931794-161932293	0.184312111217845	.	.
chr1	161968972	161969471	chr1	161931794	161932293	Pigc|chr1:161931794-161932293	0.184312111217845	.	.
chr1	162548386	162548885	chr1	162665061	162665560	Eef1aknmt|chr1:162665061-162665560	0.138297582283869	.	.
chr1	162548386	162548885	chr1	162910619	162911118	Eef1aknmt|chr1:162910619-162911118	0.189793413086369	.	.
chr1	162570372	162570871	chr1	162509243	162509742	Vamp4|chr1:162509243-162509742	0.132506538358575	.	.
chr1	162570372	162570871	chr1	162832165	162832664	Vamp4|chr1:162832165-162832664	0.153087292222674	.	.
chr1	162570372	162570871	chr1	162910619	162911118	Vamp4|chr1:162910619-162911118	0.133537070821225	.	.
chr1	162570372	162570871	chr1	162955320	162955819	Vamp4|chr1:162955320-162955819	0.223349632072135	.	.
chr1	162570372	162570871	chr1	162988070	162988569	Vamp4|chr1:162988070-162988569	0.223042810872101	.	.
chr1	162739851	162740350	chr1	162665061	162665560	Prrc2c|chr1:162665061-162665560	0.133732976173009	.	.
chr1	162739851	162740350	chr1	162891784	162892283	Prrc2c|chr1:162891784-162892283	0.169902762197489	.	.
chr1	162739851	162740350	chr1	162955320	162955819	Prrc2c|chr1:162955320-162955819	0.181073120400171	.	.
chr1	162739851	162740350	chr1	162988070	162988569	Prrc2c|chr1:162988070-162988569	0.323070278929897	.	.
chr1	162740352	162740851	chr1	162665061	162665560	Prrc2c|chr1:162665061-162665560	0.163752896743461	.	.
chr1	162740352	162740851	chr1	162665061	162665560	Prrc2c|chr1:162665061-162665560	0.163752896743462	.	.
chr1	162740352	162740851	chr1	162891784	162892283	Prrc2c|chr1:162891784-162892283	0.192236354732759	.	.
chr1	163280611	163281110	chr1	163113370	163113869	Gm20471|chr1:163113370-163113869	0.373404494384374	.	.
chr1	163280611	163281110	chr1	163124471	163124970	Gm20471|chr1:163124471-163124970	0.300505943164048	.	.
chr1	163280611	163281110	chr1	163231180	163231679	Gm20471|chr1:163231180-163231679	0.204319860683015	.	.
chr1	163280611	163281110	chr1	163365733	163366232	Gm20471|chr1:163365733-163366232	0.426045789444191	.	.
chr1	163280611	163281110	chr1	163366317	163366816	Gm20471|chr1:163366317-163366816	0.46288421827149	.	.
chr1	163280611	163281110	chr1	163439689	163440188	Gm20471|chr1:163439689-163440188	0.359978728874509	.	.
chr1	163280611	163281110	chr1	163487869	163488368	Gm20471|chr1:163487869-163488368	0.239233500058775	.	.
chr1	163280611	163281110	chr1	163505008	163505507	Gm20471|chr1:163505008-163505507	0.452613363688702	.	.
chr1	163313515	163314014	chr1	163258015	163258514	Prrx1|chr1:163258015-163258514	0.161454578431535	.	.
chr1	163313515	163314014	chr1	163704368	163704867	Prrx1|chr1:163704368-163704867	0.16656448308207	.	.
chr1	163314016	163314515	chr1	163113370	163113869	Prrx1|chr1:163113370-163113869	0.159433787774206	.	.
chr1	163314016	163314515	chr1	163124471	163124970	Prrx1|chr1:163124471-163124970	0.223930036918264	.	.
chr1	163314016	163314515	chr1	163231180	163231679	Prrx1|chr1:163231180-163231679	0.163073342132784	.	.
chr1	163314016	163314515	chr1	163365733	163366232	Prrx1|chr1:163365733-163366232	0.318370913628269	.	.
chr1	163314016	163314515	chr1	163366317	163366816	Prrx1|chr1:163366317-163366816	0.40741013290006	.	.
chr1	163314016	163314515	chr1	163439689	163440188	Prrx1|chr1:163439689-163440188	0.13212562685872	.	.
chr1	163314016	163314515	chr1	163487869	163488368	Prrx1|chr1:163487869-163488368	0.2210787683424	.	.
chr1	163314016	163314515	chr1	163505008	163505507	Prrx1|chr1:163505008-163505507	0.198713845211347	.	.
chr1	163314016	163314515	chr1	163704368	163704867	Prrx1|chr1:163704368-163704867	0.139323381732353	.	.
chr1	163403421	163403920	chr1	163057322	163057821	Gorab|chr1:163057322-163057821	0.185324705705566	.	.
chr1	163403421	163403920	chr1	163258015	163258514	Gorab|chr1:163258015-163258514	0.187830510336486	.	.
chr1	163403421	163403920	chr1	163340973	163341472	Gorab|chr1:163340973-163341472	0.158259986069336	.	.
chr1	163403421	163403920	chr1	163704871	163705370	Gorab|chr1:163704871-163705370	0.174831351264069	.	.
chr1	163725017	163725516	chr1	163340973	163341472	Mettl11b|chr1:163340973-163341472	0.159187456597518	.	.
chr1	163779331	163779830	chr1	163914884	163915383	Kifap3|chr1:163914884-163915383	0.165419087966076	.	.
chr1	163779331	163779830	chr1	164232118	164232617	Kifap3|chr1:164232118-164232617	0.214132480652308	.	.
chr1	163994642	163995141	chr1	164003586	164004085	BC055324|chr1:164003586-164004085	0.380939404444422	.	.
chr1	163994642	163995141	chr1	164003586	164004085	Mettl18|chr1:164003586-164004085	0.380939404444422	.	.
chr1	163994642	163995141	chr1	164179815	164180314	BC055324|chr1:164179815-164180314	0.411145262421935	.	.
chr1	163994642	163995141	chr1	164179815	164180314	Mettl18|chr1:164179815-164180314	0.411145262421935	.	.
chr1	165460313	165460812	chr1	165736039	165736538	Dcaf6|chr1:165736039-165736538	0.153150003774822	.	.
chr1	165460313	165460812	chr1	165736039	165736538	Mpc2|chr1:165736039-165736538	0.153150003774822	.	.
chr1	165460922	165461421	chr1	165583511	165584010	Dcaf6|chr1:165583511-165584010	0.177898286277016	.	.
chr1	165460922	165461421	chr1	165583511	165584010	Mpc2|chr1:165583511-165584010	0.177898286277016	.	.
chr1	165460922	165461421	chr1	165641351	165641850	Dcaf6|chr1:165641351-165641850	0.167826844320602	.	.
chr1	165460922	165461421	chr1	165641351	165641850	Mpc2|chr1:165641351-165641850	0.167826844320602	.	.
chr1	165634316	165634815	chr1	165337629	165338128	Mpzl1|chr1:165337629-165338128	0.175317257814661	.	.
chr1	165634316	165634815	chr1	165442375	165442874	Mpzl1|chr1:165442375-165442874	0.233689626560309	.	.
chr1	165634316	165634815	chr1	165642102	165642601	Mpzl1|chr1:165642102-165642601	0.291225124308261	.	.
chr1	166002418	166002917	chr1	165966957	165967456	Gm26665|chr1:165966957-165967456	0.273819615752869	.	.
chr1	166002418	166002917	chr1	165966957	165967456	Pou2f1|chr1:165966957-165967456	0.273819615752869	.	.
chr1	166002418	166002917	chr1	166244127	166244626	Gm26665|chr1:166244127-166244626	0.157364750527722	.	.
chr1	166002418	166002917	chr1	166244127	166244626	Pou2f1|chr1:166244127-166244626	0.157364750527722	.	.
chr1	166002418	166002917	chr1	166360121	166360620	Gm26665|chr1:166360121-166360620	0.205971538315335	.	.
chr1	166002418	166002917	chr1	166360121	166360620	Pou2f1|chr1:166360121-166360620	0.205971538315335	.	.
chr1	166003176	166003675	chr1	165913969	165914468	Gm26665|chr1:165913969-165914468	0.195858622785548	.	.
chr1	166003176	166003675	chr1	165913969	165914468	Pou2f1|chr1:165913969-165914468	0.195858622785548	.	.
chr1	166003176	166003675	chr1	166163539	166164038	Gm26665|chr1:166163539-166164038	0.149410566835902	.	.
chr1	166003176	166003675	chr1	166163539	166164038	Pou2f1|chr1:166163539-166164038	0.149410566835902	.	.
chr1	166003176	166003675	chr1	166330745	166331244	Gm26665|chr1:166330745-166331244	0.160441022297721	.	.
chr1	166003176	166003675	chr1	166330745	166331244	Gm26665|chr1:166330745-166331244	0.160441022297722	.	.
chr1	166003176	166003675	chr1	166330745	166331244	Pou2f1|chr1:166330745-166331244	0.160441022297721	.	.
chr1	166003176	166003675	chr1	166330745	166331244	Pou2f1|chr1:166330745-166331244	0.160441022297722	.	.
chr1	166003176	166003675	chr1	166428926	166429425	Gm26665|chr1:166428926-166429425	0.1539147473742	.	.
chr1	166003176	166003675	chr1	166428926	166429425	Pou2f1|chr1:166428926-166429425	0.1539147473742	.	.
chr1	166003176	166003675	chr1	166443517	166444016	Gm26665|chr1:166443517-166444016	0.365544081417476	.	.
chr1	166003176	166003675	chr1	166443517	166444016	Pou2f1|chr1:166443517-166444016	0.365544081417476	.	.
chr1	166254415	166254914	chr1	166153330	166153829	Ildr2|chr1:166153330-166153829	0.236675904331061	.	.
chr1	166254415	166254914	chr1	166280533	166281032	Ildr2|chr1:166280533-166281032	0.284219835212529	.	.
chr1	166254415	166254914	chr1	166302681	166303180	Ildr2|chr1:166302681-166303180	0.202087328363837	.	.
chr1	166308696	166309195	chr1	166163539	166164038	5330438I03Rik|chr1:166163539-166164038	0.150143911840305	.	.
chr1	166309200	166309699	chr1	166360121	166360620	5330438I03Rik|chr1:166360121-166360620	0.130670917042488	.	.
chr1	166409578	166410077	chr1	166319038	166319537	Pogk|chr1:166319038-166319537	0.13637027088626	.	.
chr1	167597755	167598254	chr1	167532428	167532927	Rxrg|chr1:167532428-167532927	0.14577611646748	.	.
chr1	167597755	167598254	chr1	167583702	167584201	Rxrg|chr1:167583702-167584201	0.242798587982673	.	.
chr1	167597755	167598254	chr1	167584213	167584712	Rxrg|chr1:167584213-167584712	0.313712572532814	.	.
chr1	167598393	167598892	chr1	167583702	167584201	Rxrg|chr1:167583702-167584201	0.130681815731864	.	.
chr1	170867571	170868070	chr1	171037809	171038308	Atf6|chr1:171037809-171038308	0.197348467098561	.	.
chr1	170867571	170868070	chr1	171037809	171038308	Gm9929|chr1:171037809-171038308	0.197348467098561	.	.
chr1	170867571	170868070	chr1	171038357	171038856	Atf6|chr1:171038357-171038856	0.132175942287902	.	.
chr1	170867571	170868070	chr1	171038357	171038856	Gm9929|chr1:171038357-171038856	0.132175942287902	.	.
chr1	170867571	170868070	chr1	171044266	171044765	Atf6|chr1:171044266-171044765	0.258520898721962	.	.
chr1	170867571	170868070	chr1	171044266	171044765	Gm9929|chr1:171044266-171044765	0.258520898721962	.	.
chr1	170867571	170868070	chr1	171103099	171103598	Atf6|chr1:171103099-171103598	0.142559292117854	.	.
chr1	170867571	170868070	chr1	171103099	171103598	Gm9929|chr1:171103099-171103598	0.142559292117854	.	.
chr1	170868410	170868909	chr1	171110922	171111421	Atf6|chr1:171110922-171111421	0.144731581656029	.	.
chr1	170868410	170868909	chr1	171110922	171111421	Gm9929|chr1:171110922-171111421	0.144731581656029	.	.
chr1	170885252	170885751	chr1	171037809	171038308	Dusp12|chr1:171037809-171038308	0.163289963429883	.	.
chr1	170885252	170885751	chr1	171037809	171038308	Gm26620|chr1:171037809-171038308	0.163289963429883	.	.
chr1	170885252	170885751	chr1	171038357	171038856	Dusp12|chr1:171038357-171038856	0.272947047801996	.	.
chr1	170885252	170885751	chr1	171038357	171038856	Gm26620|chr1:171038357-171038856	0.272947047801996	.	.
chr1	170885252	170885751	chr1	171102488	171102987	Dusp12|chr1:171102488-171102987	0.197998985517558	.	.
chr1	170885252	170885751	chr1	171102488	171102987	Dusp12|chr1:171102488-171102987	0.197998985517559	.	.
chr1	170885252	170885751	chr1	171102488	171102987	Gm26620|chr1:171102488-171102987	0.197998985517558	.	.
chr1	170885252	170885751	chr1	171102488	171102987	Gm26620|chr1:171102488-171102987	0.197998985517559	.	.
chr1	170885252	170885751	chr1	171103099	171103598	Dusp12|chr1:171103099-171103598	0.131042946408626	.	.
chr1	170885252	170885751	chr1	171103099	171103598	Gm26620|chr1:171103099-171103598	0.131042946408626	.	.
chr1	171150371	171150870	chr1	170812671	170813170	Mpz|chr1:170812671-170813170	0.223235878547086	.	.
chr1	171150371	171150870	chr1	170812671	170813170	Sdhc|chr1:170812671-170813170	0.223235878547086	.	.
chr1	171150371	171150870	chr1	170901528	170902027	Mpz|chr1:170901528-170902027	0.191837972881658	.	.
chr1	171150371	171150870	chr1	170901528	170902027	Sdhc|chr1:170901528-170902027	0.191837972881658	.	.
chr1	171150371	171150870	chr1	170907734	170908233	Mpz|chr1:170907734-170908233	0.215739221379515	.	.
chr1	171150371	171150870	chr1	170907734	170908233	Sdhc|chr1:170907734-170908233	0.215739221379515	.	.
chr1	171150371	171150870	chr1	171037809	171038308	Mpz|chr1:171037809-171038308	0.304583060533913	.	.
chr1	171150371	171150870	chr1	171037809	171038308	Sdhc|chr1:171037809-171038308	0.304583060533913	.	.
chr1	171150371	171150870	chr1	171038357	171038856	Mpz|chr1:171038357-171038856	0.131583133609561	.	.
chr1	171150371	171150870	chr1	171038357	171038856	Sdhc|chr1:171038357-171038856	0.131583133609561	.	.
chr1	171150371	171150870	chr1	171102488	171102987	Mpz|chr1:171102488-171102987	0.191663309246	.	.
chr1	171150371	171150870	chr1	171102488	171102987	Sdhc|chr1:171102488-171102987	0.191663309246	.	.
chr1	171150371	171150870	chr1	171247027	171247526	Mpz|chr1:171247027-171247526	0.159101748679956	.	.
chr1	171150371	171150870	chr1	171247027	171247526	Sdhc|chr1:171247027-171247526	0.159101748679956	.	.
chr1	171222404	171222903	chr1	170812097	170812596	Tomm40l|chr1:170812097-170812596	0.140752718107373	.	.
chr1	171222404	171222903	chr1	170812671	170813170	Tomm40l|chr1:170812671-170813170	0.145322060943198	.	.
chr1	171222404	171222903	chr1	170901528	170902027	Tomm40l|chr1:170901528-170902027	0.133844897753197	.	.
chr1	171222404	171222903	chr1	170907734	170908233	Tomm40l|chr1:170907734-170908233	0.197966464664221	.	.
chr1	171222404	171222903	chr1	171037809	171038308	Tomm40l|chr1:171037809-171038308	0.13766445924782	.	.
chr1	171222404	171222903	chr1	171038357	171038856	Tomm40l|chr1:171038357-171038856	0.252324437913198	.	.
chr1	171222404	171222903	chr1	171247027	171247526	Tomm40l|chr1:171247027-171247526	0.195436030869257	.	.
chr1	171270057	171270556	chr1	171379865	171380364	B4galt3|chr1:171379865-171380364	0.151995731749876	.	.
chr1	171281054	171281553	chr1	171110922	171111421	Ppox|chr1:171110922-171111421	0.264259965460567	.	.
chr1	171281054	171281553	chr1	171209296	171209795	Ppox|chr1:171209296-171209795	0.143152891987162	.	.
chr1	171287719	171288218	chr1	171037809	171038308	Usp21|chr1:171037809-171038308	0.178670625469169	.	.
chr1	171287719	171288218	chr1	171038357	171038856	Usp21|chr1:171038357-171038856	0.266194371818766	.	.
chr1	171287719	171288218	chr1	171101659	171102158	Usp21|chr1:171101659-171102158	0.172458240490932	.	.
chr1	171287719	171288218	chr1	171247027	171247526	Usp21|chr1:171247027-171247526	0.277936170320708	.	.
chr1	171287719	171288218	chr1	171412450	171412949	Usp21|chr1:171412450-171412949	0.148751071393236	.	.
chr1	171287719	171288218	chr1	171566785	171567284	Usp21|chr1:171566785-171567284	0.129877951049276	.	.
chr1	171294566	171295065	chr1	171110922	171111421	Ufc1|chr1:171110922-171111421	0.269179798352389	.	.
chr1	171328705	171329204	chr1	171044266	171044765	Dedd|chr1:171044266-171044765	0.156651409565313	.	.
chr1	171328705	171329204	chr1	171110922	171111421	Dedd|chr1:171110922-171111421	0.136978031787981	.	.
chr1	171329206	171329705	chr1	171033014	171033513	Dedd|chr1:171033014-171033513	0.183188500107226	.	.
chr1	171329206	171329705	chr1	171044776	171045275	Dedd|chr1:171044776-171045275	0.26166882649082	.	.
chr1	171329206	171329705	chr1	171247027	171247526	Dedd|chr1:171247027-171247526	0.273433968468919	.	.
chr1	171345437	171345936	chr1	171038357	171038856	Nit1|chr1:171038357-171038856	0.287043989991674	.	.
chr1	171345437	171345936	chr1	171038357	171038856	Pfdn2|chr1:171038357-171038856	0.287043989991674	.	.
chr1	171345437	171345936	chr1	171044266	171044765	Nit1|chr1:171044266-171044765	0.202296899751045	.	.
chr1	171345437	171345936	chr1	171044266	171044765	Pfdn2|chr1:171044266-171044765	0.202296899751045	.	.
chr1	171345437	171345936	chr1	171102488	171102987	Nit1|chr1:171102488-171102987	0.234389947998367	.	.
chr1	171345437	171345936	chr1	171102488	171102987	Pfdn2|chr1:171102488-171102987	0.234389947998367	.	.
chr1	171360576	171361075	chr1	171044266	171044765	Klhdc9|chr1:171044266-171044765	0.16085917642893	.	.
chr1	171361088	171361587	chr1	171044776	171045275	Klhdc9|chr1:171044776-171045275	0.148461181299805	.	.
chr1	171361088	171361587	chr1	171110922	171111421	Klhdc9|chr1:171110922-171111421	0.196100581157838	.	.
chr1	171411068	171411567	chr1	171110922	171111421	Usf1|chr1:171110922-171111421	0.140187824726233	.	.
chr1	171437234	171437733	chr1	171044266	171044765	F11r|chr1:171044266-171044765	0.277736694714807	.	.
chr1	171437234	171437733	chr1	171247027	171247526	F11r|chr1:171247027-171247526	0.177487322796762	.	.
chr1	171437234	171437733	chr1	171566785	171567284	F11r|chr1:171566785-171567284	0.231649708923293	.	.
chr1	171503198	171503697	chr1	171775740	171776239	Alyref2|chr1:171775740-171776239	0.260204602676148	.	.
chr1	171503198	171503697	chr1	171775740	171776239	B930036N10Rik|chr1:171775740-171776239	0.260204602676148	.	.
chr1	172082460	172082959	chr1	171775740	171776239	Copa|chr1:171775740-171776239	0.158925087007136	.	.
chr1	172082460	172082959	chr1	171775740	171776239	Ncstn|chr1:171775740-171776239	0.158925087007136	.	.
chr1	172082460	172082959	chr1	172027134	172027633	Copa|chr1:172027134-172027633	0.18565141043623	.	.
chr1	172082460	172082959	chr1	172027134	172027633	Ncstn|chr1:172027134-172027633	0.18565141043623	.	.
chr1	172082460	172082959	chr1	172053841	172054340	Copa|chr1:172053841-172054340	0.218582091434388	.	.
chr1	172082460	172082959	chr1	172053841	172054340	Ncstn|chr1:172053841-172054340	0.218582091434388	.	.
chr1	172082460	172082959	chr1	172161857	172162356	Copa|chr1:172161857-172162356	0.199860426384781	.	.
chr1	172082460	172082959	chr1	172161857	172162356	Ncstn|chr1:172161857-172162356	0.199860426384781	.	.
chr1	172126494	172126993	chr1	172200733	172201232	Pex19|chr1:172200733-172201232	0.181045311984513	.	.
chr1	172206038	172206537	chr1	171774677	171775176	Pea15a|chr1:171774677-171775176	0.13391831277651	.	.
chr1	172206038	172206537	chr1	171775740	171776239	Pea15a|chr1:171775740-171776239	0.272480380428535	.	.
chr1	172206562	172207061	chr1	171775740	171776239	Pea15a|chr1:171775740-171776239	0.153373782130515	.	.
chr1	172206562	172207061	chr1	172161857	172162356	Pea15a|chr1:172161857-172162356	0.153667474876872	.	.
chr1	172520879	172521378	chr1	172670281	172670780	Cfap45|chr1:172670281-172670780	0.130681530189873	.	.
chr1	172520879	172521378	chr1	172885984	172886483	Cfap45|chr1:172885984-172886483	0.129793557430853	.	.
chr1	172632827	172633326	chr1	172550479	172550978	Dusp23|chr1:172550479-172550978	0.242016454343221	.	.
chr1	172632827	172633326	chr1	172562878	172563377	Dusp23|chr1:172562878-172563377	0.180604926938702	.	.
chr1	172632827	172633326	chr1	172670281	172670780	Dusp23|chr1:172670281-172670780	0.280804414267044	.	.
chr1	172632827	172633326	chr1	172683859	172684358	Dusp23|chr1:172683859-172684358	0.380179201709364	.	.
chr1	172632827	172633326	chr1	172991232	172991731	Dusp23|chr1:172991232-172991731	0.176058911251337	.	.
chr1	174501578	174502077	chr1	174503374	174503873	Fmn2|chr1:174503374-174503873	0.253629240468874	.	.
chr1	174501578	174502077	chr1	174513291	174513790	Fmn2|chr1:174513291-174513790	0.156485820055299	.	.
chr1	175625436	175625935	chr1	175514916	175515415	Fh1|chr1:175514916-175515415	0.164838871444805	.	.
chr1	175625436	175625935	chr1	175719153	175719652	Fh1|chr1:175719153-175719652	0.183764780614532	.	.
chr1	175625436	175625935	chr1	175719706	175720205	Fh1|chr1:175719706-175720205	0.218909362390871	.	.
chr1	175625436	175625935	chr1	175923807	175924306	Fh1|chr1:175923807-175924306	0.16505421375209	.	.
chr1	175625436	175625935	chr1	175936373	175936872	Fh1|chr1:175936373-175936872	0.198110107332772	.	.
chr1	175692503	175693002	chr1	175579406	175579905	Chml|chr1:175579406-175579905	0.262429993094216	.	.
chr1	175692503	175693002	chr1	175579406	175579905	Opn3|chr1:175579406-175579905	0.262429993094216	.	.
chr1	175693049	175693548	chr1	175579406	175579905	Chml|chr1:175579406-175579905	0.174618777801215	.	.
chr1	175693049	175693548	chr1	175579406	175579905	Opn3|chr1:175579406-175579905	0.174618777801215	.	.
chr1	175693049	175693548	chr1	175936373	175936872	Chml|chr1:175936373-175936872	0.165926307601502	.	.
chr1	175693049	175693548	chr1	175936373	175936872	Opn3|chr1:175936373-175936872	0.165926307601502	.	.
chr1	175880538	175881037	chr1	175559873	175560372	Exo1|chr1:175559873-175560372	0.245109356232738	.	.
chr1	175880538	175881037	chr1	175579406	175579905	Exo1|chr1:175579406-175579905	0.168319700947585	.	.
chr1	176275192	176275691	chr1	176313409	176313908	Gm38101|chr1:176313409-176313908	0.180774137895877	.	.
chr1	176275192	176275691	chr1	176313409	176313908	Pld5|chr1:176313409-176313908	0.180774137895877	.	.
chr1	176275192	176275691	chr1	176615542	176616041	Gm38101|chr1:176615542-176616041	0.142797239088266	.	.
chr1	176275192	176275691	chr1	176615542	176616041	Pld5|chr1:176615542-176616041	0.142797239088266	.	.
chr1	177257580	177258079	chr1	177150444	177150943	Akt3|chr1:177150444-177150943	0.168707662784473	.	.
chr1	177257580	177258079	chr1	177516930	177517429	Akt3|chr1:177516930-177517429	0.144929401698139	.	.
chr1	177257580	177258079	chr1	177702809	177703308	Akt3|chr1:177702809-177703308	0.255637397218977	.	.
chr1	177258176	177258675	chr1	177150444	177150943	Akt3|chr1:177150444-177150943	0.147329292202662	.	.
chr1	177258176	177258675	chr1	177150444	177150943	Akt3|chr1:177150444-177150943	0.147329292202663	.	.
chr1	177258176	177258675	chr1	177322779	177323278	Akt3|chr1:177322779-177323278	0.182598506390824	.	.
chr1	177258678	177259177	chr1	177188706	177189205	Akt3|chr1:177188706-177189205	0.273551398808654	.	.
chr1	177807338	177807837	chr1	177516930	177517429	Catspere1|chr1:177516930-177517429	0.352227995758638	.	.
chr1	177807338	177807837	chr1	177640159	177640658	Catspere1|chr1:177640159-177640658	0.172211478120082	.	.
chr1	178187311	178187810	chr1	178290989	178291488	Desi2|chr1:178290989-178291488	0.157029242730455	.	.
chr1	178276142	178276641	chr1	178368821	178369320	4930527J03Rik|chr1:178368821-178369320	0.148902940396469	.	.
chr1	178317988	178318487	chr1	178290989	178291488	B230369F24Rik|chr1:178290989-178291488	0.168024677183971	.	.
chr1	178317988	178318487	chr1	178290989	178291488	Cox20|chr1:178290989-178291488	0.168024677183971	.	.
chr1	178317988	178318487	chr1	178294017	178294516	B230369F24Rik|chr1:178294017-178294516	0.435877399826505	.	.
chr1	178317988	178318487	chr1	178294017	178294516	Cox20|chr1:178294017-178294516	0.435877399826505	.	.
chr1	178405450	178405949	chr1	178368821	178369320	Efcab2|chr1:178368821-178369320	0.252832454326326	.	.
chr1	178406170	178406669	chr1	178336353	178336852	Efcab2|chr1:178336353-178336852	0.133618207935277	.	.
chr1	179546057	179546556	chr1	179978806	179979305	Cnst|chr1:179978806-179979305	0.139733473299944	.	.
chr1	179546057	179546556	chr1	179978806	179979305	Tfb2m|chr1:179978806-179979305	0.139733473299944	.	.
chr1	179667997	179668496	chr1	179847684	179848183	Sccpdh|chr1:179847684-179848183	0.205467796572674	.	.
chr1	179803447	179803946	chr1	179978806	179979305	Ahctf1|chr1:179978806-179979305	0.267118932574096	.	.
chr1	179803447	179803946	chr1	179978806	179979305	Gm10518|chr1:179978806-179979305	0.267118932574096	.	.
chr1	179803447	179803946	chr1	180141681	180142180	Ahctf1|chr1:180141681-180142180	0.146096340613772	.	.
chr1	179803447	179803946	chr1	180141681	180142180	Gm10518|chr1:180141681-180142180	0.146096340613772	.	.
chr1	179959653	179960152	chr1	179645628	179646127	Cdc42bpa|chr1:179645628-179646127	0.222857998597635	.	.
chr1	179959653	179960152	chr1	179709356	179709855	Cdc42bpa|chr1:179709356-179709855	0.158790225779857	.	.
chr1	179959653	179960152	chr1	179847684	179848183	Cdc42bpa|chr1:179847684-179848183	0.339173657902002	.	.
chr1	179960232	179960731	chr1	179978806	179979305	Cdc42bpa|chr1:179978806-179979305	0.130789266772936	.	.
chr1	180255556	180256055	chr1	180464727	180465226	Gm31728|chr1:180464727-180465226	0.208425823173745	.	.
chr1	180255556	180256055	chr1	180549779	180550278	Gm31728|chr1:180549779-180550278	0.142642149091284	.	.
chr1	180256056	180256555	chr1	180332234	180332733	Gm31728|chr1:180332234-180332733	0.172776349503922	.	.
chr1	180256056	180256555	chr1	180387432	180387931	Gm31728|chr1:180387432-180387931	0.145156678228898	.	.
chr1	180256056	180256555	chr1	180434100	180434599	Gm31728|chr1:180434100-180434599	0.156066903916428	.	.
chr1	180483928	180484427	chr1	180434100	180434599	Stum|chr1:180434100-180434599	0.199247906590977	.	.
chr1	180568576	180569075	chr1	180464727	180465226	Parp1|chr1:180464727-180465226	0.209378854171196	.	.
chr1	180641033	180641532	chr1	180332234	180332733	Lin9|chr1:180332234-180332733	0.134063365580127	.	.
chr1	180641033	180641532	chr1	180387432	180387931	Lin9|chr1:180387432-180387931	0.206492898186711	.	.
chr1	180641033	180641532	chr1	180763866	180764365	Lin9|chr1:180763866-180764365	0.164512095933022	.	.
chr1	180641033	180641532	chr1	180777540	180778039	Lin9|chr1:180777540-180778039	0.143982111769656	.	.
chr1	180641033	180641532	chr1	180778088	180778587	Lin9|chr1:180778088-180778587	0.208551692552189	.	.
chr1	180725789	180726288	chr1	180387432	180387931	Acbd3|chr1:180387432-180387931	0.455048391123146	.	.
chr1	180725789	180726288	chr1	180777540	180778039	Acbd3|chr1:180777540-180778039	0.180660326387302	.	.
chr1	180725789	180726288	chr1	180778088	180778587	Acbd3|chr1:180778088-180778587	0.21653193069002	.	.
chr1	180813365	180813864	chr1	180549779	180550278	H3f3a|chr1:180549779-180550278	0.175991092476871	.	.
chr1	180813365	180813864	chr1	180549779	180550278	H3f3aos|chr1:180549779-180550278	0.175991092476871	.	.
chr1	180813365	180813864	chr1	180763866	180764365	H3f3a|chr1:180763866-180764365	0.223241898586808	.	.
chr1	180813365	180813864	chr1	180763866	180764365	H3f3aos|chr1:180763866-180764365	0.223241898586808	.	.
chr1	180813365	180813864	chr1	180777540	180778039	H3f3a|chr1:180777540-180778039	0.342082327337086	.	.
chr1	180813365	180813864	chr1	180777540	180778039	H3f3aos|chr1:180777540-180778039	0.342082327337086	.	.
chr1	180813365	180813864	chr1	180778088	180778587	H3f3a|chr1:180778088-180778587	0.287556105963222	.	.
chr1	180813365	180813864	chr1	180778088	180778587	H3f3aos|chr1:180778088-180778587	0.287556105963222	.	.
chr1	180813365	180813864	chr1	181016358	181016857	H3f3a|chr1:181016358-181016857	0.214310855851648	.	.
chr1	180813365	180813864	chr1	181016358	181016857	H3f3aos|chr1:181016358-181016857	0.214310855851648	.	.
chr1	180813365	180813864	chr1	181023497	181023996	H3f3a|chr1:181023497-181023996	0.146394521140231	.	.
chr1	180813365	180813864	chr1	181023497	181023996	H3f3aos|chr1:181023497-181023996	0.146394521140231	.	.
chr1	180903944	180904443	chr1	180549779	180550278	Pycr2|chr1:180549779-180550278	0.164417414582702	.	.
chr1	180903944	180904443	chr1	180763866	180764365	Pycr2|chr1:180763866-180764365	0.281224646320853	.	.
chr1	180903944	180904443	chr1	181016358	181016857	Pycr2|chr1:181016358-181016857	0.155986869348157	.	.
chr1	181144061	181144560	chr1	180763866	180764365	Cnih4|chr1:180763866-180764365	0.233719412368223	.	.
chr1	181144061	181144560	chr1	180763866	180764365	Nvl|chr1:180763866-180764365	0.233719412368223	.	.
chr1	181144061	181144560	chr1	180777540	180778039	Cnih4|chr1:180777540-180778039	0.19946232311946	.	.
chr1	181144061	181144560	chr1	180777540	180778039	Nvl|chr1:180777540-180778039	0.19946232311946	.	.
chr1	181144061	181144560	chr1	180778088	180778587	Cnih4|chr1:180778088-180778587	0.219815796638584	.	.
chr1	181144061	181144560	chr1	180778088	180778587	Nvl|chr1:180778088-180778587	0.219815796638584	.	.
chr1	181211237	181211736	chr1	181023497	181023996	Wdr26|chr1:181023497-181023996	0.180944311960533	.	.
chr1	181842237	181842736	chr1	181545377	181545876	Lbr|chr1:181545377-181545876	0.143013806131953	.	.
chr1	181842237	181842736	chr1	181975524	181976023	Lbr|chr1:181975524-181976023	0.249724371317555	.	.
chr1	182019253	182019752	chr1	182045244	182045743	Enah|chr1:182045244-182045743	0.138127518065032	.	.
chr1	182019822	182020321	chr1	181888749	181889248	Enah|chr1:181888749-181889248	0.209418122135787	.	.
chr1	182019822	182020321	chr1	182081947	182082446	Enah|chr1:182081947-182082446	0.131648753049606	.	.
chr1	182020341	182020840	chr1	181888749	181889248	Enah|chr1:181888749-181889248	0.139286159759474	.	.
chr1	182020341	182020840	chr1	182346448	182346947	Enah|chr1:182346448-182346947	0.158416105488402	.	.
chr1	182282558	182283057	chr1	182081947	182082446	Degs1|chr1:182081947-182082446	0.133651561439465	.	.
chr1	182282558	182283057	chr1	182489705	182490204	Degs1|chr1:182489705-182490204	0.208124432108596	.	.
chr1	182341398	182341897	chr1	182489705	182490204	Fbxo28|chr1:182489705-182490204	0.180614710230624	.	.
chr1	182408896	182409395	chr1	182464476	182464975	Trp53bp2|chr1:182464476-182464975	0.175819717775767	.	.
chr1	182408896	182409395	chr1	182465050	182465549	Trp53bp2|chr1:182465050-182465549	0.194399310783667	.	.
chr1	183221261	183221760	chr1	183252386	183252885	Disp1|chr1:183252386-183252885	0.16171795633115	.	.
chr1	183296308	183296807	chr1	183345255	183345754	Aida|chr1:183345255-183345754	0.223431643161784	.	.
chr1	183296308	183296807	chr1	183345255	183345754	Brox|chr1:183345255-183345754	0.223431643161784	.	.
chr1	183296308	183296807	chr1	183711663	183712162	Aida|chr1:183711663-183712162	0.172573091468356	.	.
chr1	183296308	183296807	chr1	183711663	183712162	Brox|chr1:183711663-183712162	0.172573091468356	.	.
chr1	183296824	183297323	chr1	183316300	183316799	Aida|chr1:183316300-183316799	0.251019395471379	.	.
chr1	183296824	183297323	chr1	183316300	183316799	Brox|chr1:183316300-183316799	0.251019395471379	.	.
chr1	183296824	183297323	chr1	183345255	183345754	Aida|chr1:183345255-183345754	0.371579271307453	.	.
chr1	183296824	183297323	chr1	183345255	183345754	Brox|chr1:183345255-183345754	0.371579271307453	.	.
chr1	183296824	183297323	chr1	183727837	183728336	Aida|chr1:183727837-183728336	0.199954176169667	.	.
chr1	183296824	183297323	chr1	183727837	183728336	Brox|chr1:183727837-183728336	0.199954176169667	.	.
chr1	183297516	183298015	chr1	183442295	183442794	Brox|chr1:183442295-183442794	0.287134850451216	.	.
chr1	183297516	183298015	chr1	183727837	183728336	Brox|chr1:183727837-183728336	0.281859385828006	.	.
chr1	183369413	183369912	chr1	183155322	183155821	Mia3|chr1:183155322-183155821	0.135425500423079	.	.
chr1	184034061	184034560	chr1	184235529	184236028	1700056E22Rik|chr1:184235529-184236028	0.252304998315705	.	.
chr1	184810589	184811088	chr1	184824501	184825000	Marc1|chr1:184824501-184825000	0.167924715537119	.	.
chr1	184810589	184811088	chr1	184827072	184827571	Marc1|chr1:184827072-184827571	0.199445908516286	.	.
chr1	184845644	184846143	chr1	184513534	184514033	Marc2|chr1:184513534-184514033	0.210848732194619	.	.
chr1	184845644	184846143	chr1	184650564	184651063	Marc2|chr1:184650564-184651063	0.187518101305247	.	.
chr1	184845644	184846143	chr1	184827072	184827571	Marc2|chr1:184827072-184827571	0.214279364540171	.	.
chr1	184845644	184846143	chr1	184951034	184951533	Marc2|chr1:184951034-184951533	0.203873669037193	.	.
chr1	184999022	184999521	chr1	184737758	184738257	Mark1|chr1:184737758-184738257	0.132535726207919	.	.
chr1	184999022	184999521	chr1	184824501	184825000	Mark1|chr1:184824501-184825000	0.218244061902088	.	.
chr1	184999022	184999521	chr1	184827072	184827571	Mark1|chr1:184827072-184827571	0.160389602874718	.	.
chr1	184999022	184999521	chr1	184965579	184966078	Mark1|chr1:184965579-184966078	0.130786549827092	.	.
chr1	184999545	185000044	chr1	184645361	184645860	Mark1|chr1:184645361-184645860	0.135065512744837	.	.
chr1	184999545	185000044	chr1	184852137	184852636	Mark1|chr1:184852137-184852636	0.160410150532065	.	.
chr1	184999545	185000044	chr1	184951034	184951533	Mark1|chr1:184951034-184951533	0.145767253798881	.	.
chr1	186117016	186117515	chr1	186371000	186371499	Lyplal1|chr1:186371000-186371499	0.188023447404101	.	.
chr1	186705157	186705656	chr1	186591242	186591741	Gm29491|chr1:186591242-186591741	0.177841144549571	.	.
chr1	186705157	186705656	chr1	186591242	186591741	Tgfb2|chr1:186591242-186591741	0.177841144549571	.	.
chr1	186705157	186705656	chr1	186609938	186610437	Gm29491|chr1:186609938-186610437	0.147067492383461	.	.
chr1	186705157	186705656	chr1	186609938	186610437	Tgfb2|chr1:186609938-186610437	0.147067492383461	.	.
chr1	186705157	186705656	chr1	186854371	186854870	Gm29491|chr1:186854371-186854870	0.262370108355726	.	.
chr1	186705157	186705656	chr1	186854371	186854870	Tgfb2|chr1:186854371-186854870	0.262370108355726	.	.
chr1	186705157	186705656	chr1	186949511	186950010	Gm29491|chr1:186949511-186950010	0.149315170957426	.	.
chr1	186705157	186705656	chr1	186949511	186950010	Tgfb2|chr1:186949511-186950010	0.149315170957426	.	.
chr1	186705696	186706195	chr1	186854371	186854870	Gm29491|chr1:186854371-186854870	0.154158092019156	.	.
chr1	186705696	186706195	chr1	186854371	186854870	Tgfb2|chr1:186854371-186854870	0.154158092019156	.	.
chr1	186749156	186749655	chr1	186854371	186854870	A430105J06Rik|chr1:186854371-186854870	0.164981363895141	.	.
chr1	186749156	186749655	chr1	186854371	186854870	Rrp15|chr1:186854371-186854870	0.164981363895141	.	.
chr1	187215277	187215776	chr1	186990263	186990762	Gpatch2|chr1:186990263-186990762	0.142207398897784	.	.
chr1	187215277	187215776	chr1	186990263	186990762	Spata17|chr1:186990263-186990762	0.142207398897784	.	.
chr1	187378054	187378553	chr1	187712532	187713031	Gm38155|chr1:187712532-187713031	0.208088129573779	.	.
chr1	189922073	189922572	chr1	189994389	189994888	Smyd2|chr1:189994389-189994888	0.161139270561611	.	.
chr1	190170441	190170940	chr1	189865401	189865900	Prox1|chr1:189865401-189865900	0.130520501548302	.	.
chr1	190170441	190170940	chr1	189865401	189865900	Prox1os|chr1:189865401-189865900	0.130520501548302	.	.
chr1	190170441	190170940	chr1	189993611	189994110	Prox1|chr1:189993611-189994110	0.166517751441935	.	.
chr1	190170441	190170940	chr1	189993611	189994110	Prox1os|chr1:189993611-189994110	0.166517751441935	.	.
chr1	190170441	190170940	chr1	190384561	190385060	Prox1|chr1:190384561-190385060	0.180025971045681	.	.
chr1	190170441	190170940	chr1	190384561	190385060	Prox1os|chr1:190384561-190385060	0.180025971045681	.	.
chr1	191026045	191026544	chr1	191183196	191183695	A230020J21Rik|chr1:191183196-191183695	0.230588333953141	.	.
chr1	191026045	191026544	chr1	191183196	191183695	Flvcr1|chr1:191183196-191183695	0.230588333953141	.	.
chr1	191035624	191036123	chr1	191470002	191470501	Spata45|chr1:191470002-191470501	0.131699706329172	.	.
chr1	191062684	191063183	chr1	191391262	191391761	Nsl1|chr1:191391262-191391761	0.166953667397538	.	.
chr1	191062684	191063183	chr1	191391262	191391761	Tatdn3|chr1:191391262-191391761	0.166953667397538	.	.
chr1	191224177	191224676	chr1	191183196	191183695	D730003I15Rik|chr1:191183196-191183695	0.201037803112931	.	.
chr1	191224177	191224676	chr1	191374448	191374947	D730003I15Rik|chr1:191374448-191374947	0.182876771033514	.	.
chr1	191224177	191224676	chr1	191391262	191391761	D730003I15Rik|chr1:191391262-191391761	0.180339770990292	.	.
chr1	191224697	191225196	chr1	191391262	191391761	D730003I15Rik|chr1:191391262-191391761	0.291032939776892	.	.
chr1	191224697	191225196	chr1	191470002	191470501	D730003I15Rik|chr1:191470002-191470501	0.133507215075183	.	.
chr1	191224697	191225196	chr1	191470543	191471042	D730003I15Rik|chr1:191470543-191471042	0.21760043271019	.	.
chr1	191317662	191318161	chr1	191397049	191397548	Nenf|chr1:191397049-191397548	0.147520666390708	.	.
chr1	191317662	191318161	chr1	191470543	191471042	Nenf|chr1:191470543-191471042	0.283319627181311	.	.
chr1	191325660	191326159	chr1	191374959	191375458	Pacc1|chr1:191374959-191375458	0.21174691044512	.	.
chr1	191575408	191575907	chr1	191657705	191658204	Dtl|chr1:191657705-191658204	0.268929517110521	.	.
chr1	191575408	191575907	chr1	191657705	191658204	Ints7|chr1:191657705-191658204	0.268929517110521	.	.
chr1	191821104	191821603	chr1	192207934	192208433	Gm38037|chr1:192207934-192208433	0.168984532557732	.	.
chr1	191821104	191821603	chr1	192207934	192208433	Nek2|chr1:192207934-192208433	0.168984532557732	.	.
chr1	191989950	191990449	chr1	191604609	191605108	Gm26670|chr1:191604609-191605108	0.267728972873767	.	.
chr1	191989950	191990449	chr1	191723647	191724146	Gm26670|chr1:191723647-191724146	0.26821907425824	.	.
chr1	191989950	191990449	chr1	191761221	191761720	Gm26670|chr1:191761221-191761720	0.222766586419892	.	.
chr1	191989950	191990449	chr1	192207934	192208433	Gm26670|chr1:192207934-192208433	0.289820845500451	.	.
chr1	192092422	192092921	chr1	191761221	191761720	Gm26879|chr1:191761221-191761720	0.132890538794237	.	.
chr1	192092422	192092921	chr1	191761221	191761720	Traf5|chr1:191761221-191761720	0.132890538794237	.	.
chr1	192092422	192092921	chr1	191768500	191768999	Gm26879|chr1:191768500-191768999	0.152232377240532	.	.
chr1	192092422	192092921	chr1	191768500	191768999	Traf5|chr1:191768500-191768999	0.152232377240532	.	.
chr1	192092422	192092921	chr1	192101352	192101851	Gm26879|chr1:192101352-192101851	0.132595893362919	.	.
chr1	192092422	192092921	chr1	192101352	192101851	Traf5|chr1:192101352-192101851	0.132595893362919	.	.
chr1	192136426	192136925	chr1	191761221	191761720	Gm10516|chr1:191761221-191761720	0.20316093727216	.	.
chr1	192136426	192136925	chr1	192207934	192208433	Gm10516|chr1:192207934-192208433	0.327813155823767	.	.
chr1	192190456	192190955	chr1	192207934	192208433	Kcnh1|chr1:192207934-192208433	0.208212095072471	.	.
chr1	194222981	194223480	chr1	194301192	194301691	4930503O07Rik|chr1:194301192-194301691	0.205350142885681	.	.
chr1	194976111	194976610	chr1	194777569	194778068	A330023F24Rik|chr1:194777569-194778068	0.172445478141597	.	.
chr1	194976111	194976610	chr1	194777569	194778068	Gm16897|chr1:194777569-194778068	0.172445478141597	.	.
chr1	194976111	194976610	chr1	194962131	194962630	A330023F24Rik|chr1:194962131-194962630	0.179101402973074	.	.
chr1	194976111	194976610	chr1	194962131	194962630	Gm16897|chr1:194962131-194962630	0.179101402973074	.	.
chr1	194976725	194977224	chr1	194977967	194978466	A330023F24Rik|chr1:194977967-194978466	0.141207724104347	.	.
chr1	194976725	194977224	chr1	194977967	194978466	Gm16897|chr1:194977967-194978466	0.141207724104347	.	.
chr1	194977431	194977930	chr1	194879521	194880020	Gm16897|chr1:194879521-194880020	0.185357054770232	.	.
chr1	194977431	194977930	chr1	194899764	194900263	Gm16897|chr1:194899764-194900263	0.152960205949632	.	.
chr1	194977431	194977930	chr1	194977967	194978466	Gm16897|chr1:194977967-194978466	0.216375779335202	.	.
chr1	194977431	194977930	chr1	195016706	195017205	Gm16897|chr1:195016706-195017205	0.314474117743951	.	.
chr1	195018071	195018570	chr1	194795310	194795809	Gm37027|chr1:194795310-194795809	0.246378628759161	.	.
chr1	195018071	195018570	chr1	194879521	194880020	Gm37027|chr1:194879521-194880020	0.248567674679911	.	.
chr1	195018071	195018570	chr1	194899764	194900263	Gm37027|chr1:194899764-194900263	0.503217469117339	.	.
chr1	195018071	195018570	chr1	195016706	195017205	Gm37027|chr1:195016706-195017205	0.234325962293336	.	.
chr1	195130829	195131328	chr1	194777569	194778068	Cr1l|chr1:194777569-194778068	0.168935971471943	.	.
chr1	195130829	195131328	chr1	194795310	194795809	Cr1l|chr1:194795310-194795809	0.163000084021255	.	.
chr1	195176500	195176999	chr1	194795310	194795809	Cr2|chr1:194795310-194795809	0.273863008674187	.	.
chr1	195176500	195176999	chr1	194879521	194880020	Cr2|chr1:194879521-194880020	0.295468651037078	.	.
chr1	195176500	195176999	chr1	194899764	194900263	Cr2|chr1:194899764-194900263	0.21893810562889	.	.
chr1	195176500	195176999	chr1	194977967	194978466	Cr2|chr1:194977967-194978466	0.244923139218064	.	.
chr10	3366298	3366797	chr10	3366890	3367389	Ppp1r14c|chr10:3366890-3367389	0.336664926587785	.	.
chr10	3740116	3740615	chr10	3514570	3515069	Plekhg1|chr10:3514570-3515069	0.167107869570792	.	.
chr10	3740116	3740615	chr10	3851985	3852484	Plekhg1|chr10:3851985-3852484	0.204458905068454	.	.
chr10	3740116	3740615	chr10	3859216	3859715	Plekhg1|chr10:3859216-3859715	0.177297008418759	.	.
chr10	3972861	3973360	chr10	3851985	3852484	Mthfd1l|chr10:3851985-3852484	0.262451498422043	.	.
chr10	3972861	3973360	chr10	3996387	3996886	Mthfd1l|chr10:3996387-3996886	0.28579454667574	.	.
chr10	3972861	3973360	chr10	4059266	4059765	Mthfd1l|chr10:4059266-4059765	0.268055551523503	.	.
chr10	4266269	4266768	chr10	4059266	4059765	Akap12|chr10:4059266-4059765	0.274221049233352	.	.
chr10	4387235	4387734	chr10	4386733	4387232	Zbtb2|chr10:4386733-4387232	0.192917029795075	.	.
chr10	4432192	4432691	chr10	4059266	4059765	Armt1|chr10:4059266-4059765	0.219276817230664	.	.
chr10	4432192	4432691	chr10	4059266	4059765	Rmnd1|chr10:4059266-4059765	0.219276817230664	.	.
chr10	4432192	4432691	chr10	4386733	4387232	Armt1|chr10:4386733-4387232	0.232737212929962	.	.
chr10	4432192	4432691	chr10	4386733	4387232	Rmnd1|chr10:4386733-4387232	0.232737212929962	.	.
chr10	4432192	4432691	chr10	4704468	4704967	Armt1|chr10:4704468-4704967	0.153468925384871	.	.
chr10	4432192	4432691	chr10	4704468	4704967	Rmnd1|chr10:4704468-4704967	0.153468925384871	.	.
chr10	5550504	5551003	chr10	5549987	5550486	Syne1|chr10:5549987-5550486	0.13210244351787	.	.
chr10	5805395	5805894	chr10	5549987	5550486	Fbxo5|chr10:5549987-5550486	0.184438649266785	.	.
chr10	5805395	5805894	chr10	5600051	5600550	Fbxo5|chr10:5600051-5600550	0.19307960049212	.	.
chr10	5805395	5805894	chr10	5634278	5634777	Fbxo5|chr10:5634278-5634777	0.134537697394185	.	.
chr10	5805395	5805894	chr10	5942730	5943229	Fbxo5|chr10:5942730-5943229	0.239560692045797	.	.
chr10	5823844	5824343	chr10	5912713	5913212	Mtrf1l|chr10:5912713-5913212	0.148604296901054	.	.
chr10	5921342	5921841	chr10	5549987	5550486	Rgs17|chr10:5549987-5550486	0.353608130278025	.	.
chr10	5921342	5921841	chr10	5600051	5600550	Rgs17|chr10:5600051-5600550	0.184142910498459	.	.
chr10	5921342	5921841	chr10	5634278	5634777	Rgs17|chr10:5634278-5634777	0.257600179268487	.	.
chr10	5921342	5921841	chr10	5912713	5913212	Rgs17|chr10:5912713-5913212	0.168296887697345	.	.
chr10	5921342	5921841	chr10	5974422	5974921	Rgs17|chr10:5974422-5974921	0.158165517391794	.	.
chr10	5922199	5922698	chr10	5549987	5550486	Rgs17|chr10:5549987-5550486	0.232705954726626	.	.
chr10	5922199	5922698	chr10	5600051	5600550	Rgs17|chr10:5600051-5600550	0.162622190479693	.	.
chr10	5922199	5922698	chr10	5634278	5634777	Rgs17|chr10:5634278-5634777	0.247644464880727	.	.
chr10	5922199	5922698	chr10	5696101	5696600	Rgs17|chr10:5696101-5696600	0.145560565051453	.	.
chr10	5922199	5922698	chr10	5849767	5850266	Rgs17|chr10:5849767-5850266	0.14261483721417	.	.
chr10	5922199	5922698	chr10	5886106	5886605	Rgs17|chr10:5886106-5886605	0.167615361787741	.	.
chr10	5922199	5922698	chr10	5912713	5913212	Rgs17|chr10:5912713-5913212	0.224600563873161	.	.
chr10	5922199	5922698	chr10	5942730	5943229	Rgs17|chr10:5942730-5943229	0.207612592148054	.	.
chr10	7212518	7213017	chr10	7033398	7033897	Cnksr3|chr10:7033398-7033897	0.130059266792287	.	.
chr10	7212518	7213017	chr10	7056629	7057128	Cnksr3|chr10:7056629-7057128	0.131376617660653	.	.
chr10	7589567	7590066	chr10	7612224	7612723	Lrp11|chr10:7612224-7612723	0.166468478797398	.	.
chr10	7589567	7590066	chr10	7820802	7821301	Lrp11|chr10:7820802-7821301	0.274866203406153	.	.
chr10	7590117	7590616	chr10	7300939	7301438	Lrp11|chr10:7300939-7301438	0.136824234103364	.	.
chr10	7590117	7590616	chr10	7612224	7612723	Lrp11|chr10:7612224-7612723	0.146400384629288	.	.
chr10	7590117	7590616	chr10	7820802	7821301	Lrp11|chr10:7820802-7821301	0.308490668057776	.	.
chr10	7667254	7667753	chr10	7663092	7663591	Nup43|chr10:7663092-7663591	0.147080867274832	.	.
chr10	7725685	7726184	chr10	7300939	7301438	Katna1|chr10:7300939-7301438	0.16538286725978	.	.
chr10	7725685	7726184	chr10	7663092	7663591	Katna1|chr10:7663092-7663591	0.265070700602337	.	.
chr10	7780721	7781220	chr10	7612224	7612723	B430219N15Rik|chr10:7612224-7612723	0.221935739246841	.	.
chr10	7780721	7781220	chr10	7820802	7821301	B430219N15Rik|chr10:7820802-7821301	0.186545129508906	.	.
chr10	7780721	7781220	chr10	8026951	8027450	B430219N15Rik|chr10:8026951-8027450	0.347521722140848	.	.
chr10	7792631	7793130	chr10	7612224	7612723	Ginm1|chr10:7612224-7612723	0.142585428368615	.	.
chr10	7792631	7793130	chr10	7612224	7612723	Ppil4|chr10:7612224-7612723	0.142585428368615	.	.
chr10	7792631	7793130	chr10	8137176	8137675	Ginm1|chr10:8137176-8137675	0.154155874958866	.	.
chr10	7792631	7793130	chr10	8137176	8137675	Ppil4|chr10:8137176-8137675	0.154155874958866	.	.
chr10	7956090	7956589	chr10	8130629	8131128	Tab2|chr10:8130629-8131128	0.296584989535738	.	.
chr10	7956090	7956589	chr10	8137176	8137675	Tab2|chr10:8137176-8137675	0.203024314301838	.	.
chr10	7956090	7956589	chr10	8137176	8137675	Tab2|chr10:8137176-8137675	0.203024314301839	.	.
chr10	8176197	8176696	chr10	7820802	7821301	Gm30906|chr10:7820802-7821301	0.164960566915223	.	.
chr10	8176701	8177200	chr10	7820802	7821301	Gm30906|chr10:7820802-7821301	0.262665679348559	.	.
chr10	8176701	8177200	chr10	8026951	8027450	Gm30906|chr10:8026951-8027450	0.162266917697831	.	.
chr10	8176701	8177200	chr10	8446782	8447281	Gm30906|chr10:8446782-8447281	0.160232157665398	.	.
chr10	8518075	8518574	chr10	8505310	8505809	Ust|chr10:8505310-8505809	0.200532032012834	.	.
chr10	8518075	8518574	chr10	8583929	8584428	Ust|chr10:8583929-8584428	0.268179351101464	.	.
chr10	8518075	8518574	chr10	8584440	8584939	Ust|chr10:8584440-8584939	0.350920676210011	.	.
chr10	8518075	8518574	chr10	8624083	8624582	Ust|chr10:8624083-8624582	0.355473937869585	.	.
chr10	8518075	8518574	chr10	8624593	8625092	Ust|chr10:8624593-8625092	0.220678810364107	.	.
chr10	8518648	8519147	chr10	8446782	8447281	Ust|chr10:8446782-8447281	0.205951794427153	.	.
chr10	8518648	8519147	chr10	8505310	8505809	Ust|chr10:8505310-8505809	0.182280540389277	.	.
chr10	8518648	8519147	chr10	8584440	8584939	Ust|chr10:8584440-8584939	0.255669597314704	.	.
chr10	10296634	10297133	chr10	10062505	10063004	Gm48324|chr10:10062505-10063004	0.339450523134578	.	.
chr10	10296634	10297133	chr10	10113252	10113751	Gm48324|chr10:10113252-10113751	0.341006627965837	.	.
chr10	10296634	10297133	chr10	10246640	10247139	Gm48324|chr10:10246640-10247139	0.238492103941999	.	.
chr10	10296634	10297133	chr10	10513122	10513621	Gm48324|chr10:10513122-10513621	0.331636268022082	.	.
chr10	10296634	10297133	chr10	10734509	10735008	Gm48324|chr10:10734509-10735008	0.184578161175283	.	.
chr10	10297231	10297730	chr10	10053715	10054214	Gm48324|chr10:10053715-10054214	0.301458319071409	.	.
chr10	10297231	10297730	chr10	10215309	10215808	Gm48324|chr10:10215309-10215808	0.265983242243506	.	.
chr10	10297231	10297730	chr10	10333139	10333638	Gm48324|chr10:10333139-10333638	0.55676520660227	.	.
chr10	10297231	10297730	chr10	10526776	10527275	Gm48324|chr10:10526776-10527275	0.433160954397684	.	.
chr10	10297231	10297730	chr10	10614932	10615431	Gm48324|chr10:10614932-10615431	0.366180272182583	.	.
chr10	10297231	10297730	chr10	10720517	10721016	Gm48324|chr10:10720517-10721016	0.413822545417793	.	.
chr10	10557986	10558485	chr10	10492654	10493153	Rab32|chr10:10492654-10493153	0.132256854467537	.	.
chr10	10557986	10558485	chr10	10513122	10513621	Rab32|chr10:10513122-10513621	0.290330397661942	.	.
chr10	11082083	11082582	chr10	11491884	11492383	Grm1|chr10:11491884-11492383	0.181976253478246	.	.
chr10	11149164	11149663	chr10	11364730	11365229	Shprh|chr10:11364730-11365229	0.375512691056616	.	.
chr10	11149682	11150181	chr10	11364730	11365229	Shprh|chr10:11364730-11365229	0.263789487694431	.	.
chr10	11280524	11281023	chr10	11122776	11123275	4930432B10Rik|chr10:11122776-11123275	0.178989336090038	.	.
chr10	11280524	11281023	chr10	11122776	11123275	Fbxo30|chr10:11122776-11123275	0.178989336090038	.	.
chr10	11280524	11281023	chr10	11491884	11492383	4930432B10Rik|chr10:11491884-11492383	0.168609463677173	.	.
chr10	11280524	11281023	chr10	11491884	11492383	Fbxo30|chr10:11491884-11492383	0.168609463677173	.	.
chr10	11280524	11281023	chr10	11645616	11646115	4930432B10Rik|chr10:11645616-11646115	0.194716320909207	.	.
chr10	11280524	11281023	chr10	11645616	11646115	Fbxo30|chr10:11645616-11646115	0.194716320909207	.	.
chr10	11281047	11281546	chr10	11364730	11365229	4930432B10Rik|chr10:11364730-11365229	0.190850711365346	.	.
chr10	11281047	11281546	chr10	11364730	11365229	Fbxo30|chr10:11364730-11365229	0.190850711365346	.	.
chr10	11343450	11343949	chr10	11199982	11200481	Epm2a|chr10:11199982-11200481	0.23017623915157	.	.
chr10	11841343	11841842	chr10	11875312	11875811	Gm48697|chr10:11875312-11875811	0.148517207886275	.	.
chr10	11841343	11841842	chr10	11983645	11984144	Gm48697|chr10:11983645-11984144	0.218865806780758	.	.
chr10	11841343	11841842	chr10	12102429	12102928	Gm48697|chr10:12102429-12102928	0.366324445347782	.	.
chr10	12922385	12922884	chr10	13090439	13090938	B230208H11Rik|chr10:13090439-13090938	0.337336047301974	.	.
chr10	12922385	12922884	chr10	13090972	13091471	B230208H11Rik|chr10:13090972-13091471	0.149098211004868	.	.
chr10	12922927	12923426	chr10	12848517	12849016	B230208H11Rik|chr10:12848517-12849016	0.213229575020276	.	.
chr10	13192919	13193418	chr10	13090439	13090938	Ltv1|chr10:13090439-13090938	0.215001387737514	.	.
chr10	13192919	13193418	chr10	13388671	13389170	Ltv1|chr10:13388671-13389170	0.168700018462339	.	.
chr10	13192919	13193418	chr10	13483192	13483691	Ltv1|chr10:13483192-13483691	0.246805627654568	.	.
chr10	14705323	14705822	chr10	14329125	14329624	Nmbr|chr10:14329125-14329624	0.147670337911842	.	.
chr10	14705323	14705822	chr10	14329125	14329624	Vta1|chr10:14329125-14329624	0.147670337911842	.	.
chr10	14705323	14705822	chr10	14391220	14391719	Nmbr|chr10:14391220-14391719	0.167371300699814	.	.
chr10	14705323	14705822	chr10	14391220	14391719	Vta1|chr10:14391220-14391719	0.167371300699814	.	.
chr10	14705323	14705822	chr10	14573526	14574025	Nmbr|chr10:14573526-14574025	0.318109041661071	.	.
chr10	14705323	14705822	chr10	14573526	14574025	Vta1|chr10:14573526-14574025	0.318109041661071	.	.
chr10	15300071	15300570	chr10	15210156	15210655	Gm47710|chr10:15210156-15210655	0.17085156201821	.	.
chr10	15300071	15300570	chr10	15210674	15211173	Gm47710|chr10:15210674-15211173	0.25024266705449	.	.
chr10	15300071	15300570	chr10	15253205	15253704	Gm47710|chr10:15253205-15253704	0.138967649656746	.	.
chr10	17331923	17332422	chr10	17331372	17331871	Gm47760|chr10:17331372-17331871	0.357023764682963	.	.
chr10	17331923	17332422	chr10	17682595	17683094	Gm47760|chr10:17682595-17683094	0.151085523433766	.	.
chr10	17722198	17722697	chr10	17331372	17331871	Cited2|chr10:17331372-17331871	0.211756405195921	.	.
chr10	17722198	17722697	chr10	17529726	17530225	Cited2|chr10:17529726-17530225	0.168987501405914	.	.
chr10	17722198	17722697	chr10	17597310	17597809	Cited2|chr10:17597310-17597809	0.318896121588088	.	.
chr10	17722198	17722697	chr10	17597815	17598314	Cited2|chr10:17597815-17598314	0.151737286129252	.	.
chr10	17722198	17722697	chr10	17682595	17683094	Cited2|chr10:17682595-17683094	0.225970299525714	.	.
chr10	17722198	17722697	chr10	17746897	17747396	Cited2|chr10:17746897-17747396	0.195923345405205	.	.
chr10	17722198	17722697	chr10	17831025	17831524	Cited2|chr10:17831025-17831524	0.2564203759163	.	.
chr10	17722198	17722697	chr10	17838622	17839121	Cited2|chr10:17838622-17839121	0.306279271061507	.	.
chr10	17722198	17722697	chr10	17929712	17930211	Cited2|chr10:17929712-17930211	0.197050848074283	.	.
chr10	17722963	17723462	chr10	17331372	17331871	Cited2|chr10:17331372-17331871	0.18430803222914	.	.
chr10	17722963	17723462	chr10	17356092	17356591	Cited2|chr10:17356092-17356591	0.260992662158746	.	.
chr10	17722963	17723462	chr10	17838622	17839121	Cited2|chr10:17838622-17839121	0.205664527727341	.	.
chr10	17795966	17796465	chr10	17597815	17598314	Txlnb|chr10:17597815-17598314	0.157408328607003	.	.
chr10	17795966	17796465	chr10	17683122	17683621	Txlnb|chr10:17683122-17683621	0.139329899285039	.	.
chr10	17947167	17947666	chr10	17563432	17563931	Heca|chr10:17563432-17563931	0.178516558919462	.	.
chr10	17947841	17948340	chr10	17529726	17530225	Heca|chr10:17529726-17530225	0.132918504579373	.	.
chr10	17947841	17948340	chr10	17831025	17831524	Heca|chr10:17831025-17831524	0.250247896027594	.	.
chr10	17947841	17948340	chr10	18007144	18007643	Heca|chr10:18007144-18007643	0.155308915700942	.	.
chr10	17947841	17948340	chr10	18182182	18182681	Heca|chr10:18182182-18182681	0.148219801579322	.	.
chr10	17948344	17948843	chr10	17831025	17831524	Heca|chr10:17831025-17831524	0.17766156088168	.	.
chr10	18022923	18023422	chr10	18453347	18453846	Abracl|chr10:18453347-18453846	0.132161137632111	.	.
chr10	18055292	18055791	chr10	18407368	18407867	Reps1|chr10:18407368-18407867	0.255358674756311	.	.
chr10	18235012	18235511	chr10	17860985	17861484	Ccdc28a|chr10:17860985-17861484	0.189781854806316	.	.
chr10	18235012	18235511	chr10	17860985	17861484	Gm10827|chr10:17860985-17861484	0.189781854806316	.	.
chr10	18235012	18235511	chr10	17869893	17870392	Ccdc28a|chr10:17869893-17870392	0.170816005312715	.	.
chr10	18235012	18235511	chr10	17869893	17870392	Gm10827|chr10:17869893-17870392	0.170816005312715	.	.
chr10	18235012	18235511	chr10	18360198	18360697	Ccdc28a|chr10:18360198-18360697	0.171861503768812	.	.
chr10	18235012	18235511	chr10	18360198	18360697	Gm10827|chr10:18360198-18360697	0.171861503768812	.	.
chr10	19015270	19015769	chr10	18861376	18861875	Tnfaip3|chr10:18861376-18861875	0.315376533820842	.	.
chr10	19015270	19015769	chr10	18894708	18895207	Tnfaip3|chr10:18894708-18895207	0.169971756056391	.	.
chr10	19591671	19592170	chr10	19779077	19779576	Ifngr1|chr10:19779077-19779576	0.147820297879546	.	.
chr10	19712255	19712754	chr10	19835817	19836316	Il20ra|chr10:19835817-19836316	0.201469919099054	.	.
chr10	19712255	19712754	chr10	19960990	19961489	Il20ra|chr10:19960990-19961489	0.140402574897024	.	.
chr10	19851070	19851569	chr10	19835817	19836316	Slc35d3|chr10:19835817-19836316	0.160424033469364	.	.
chr10	19907191	19907690	chr10	19779077	19779576	Pex7|chr10:19779077-19779576	0.201377909726118	.	.
chr10	19933991	19934490	chr10	19617566	19618065	Map3k5|chr10:19617566-19618065	0.158610541492847	.	.
chr10	19933991	19934490	chr10	19960990	19961489	Map3k5|chr10:19960990-19961489	0.174810882615497	.	.
chr10	19934494	19934993	chr10	19779077	19779576	Map3k5|chr10:19779077-19779576	0.288664330373914	.	.
chr10	20312122	20312621	chr10	20382773	20383272	4933406P04Rik|chr10:20382773-20383272	0.232212163980389	.	.
chr10	20312122	20312621	chr10	20382773	20383272	Bclaf1|chr10:20382773-20383272	0.232212163980389	.	.
chr10	20312122	20312621	chr10	20405366	20405865	4933406P04Rik|chr10:20405366-20405865	0.346263125343166	.	.
chr10	20312122	20312621	chr10	20405366	20405865	Bclaf1|chr10:20405366-20405865	0.346263125343166	.	.
chr10	20312122	20312621	chr10	20474716	20475215	4933406P04Rik|chr10:20474716-20475215	0.20302919515307	.	.
chr10	20312122	20312621	chr10	20474716	20475215	Bclaf1|chr10:20474716-20475215	0.20302919515307	.	.
chr10	20312122	20312621	chr10	20492455	20492954	4933406P04Rik|chr10:20492455-20492954	0.184443453782241	.	.
chr10	20312122	20312621	chr10	20492455	20492954	Bclaf1|chr10:20492455-20492954	0.184443453782241	.	.
chr10	20312656	20313155	chr10	20405366	20405865	4933406P04Rik|chr10:20405366-20405865	0.161376339713716	.	.
chr10	20312656	20313155	chr10	20405366	20405865	Bclaf1|chr10:20405366-20405865	0.161376339713716	.	.
chr10	20724806	20725305	chr10	20486828	20487327	Pde7b|chr10:20486828-20487327	0.194933457640638	.	.
chr10	21881933	21882432	chr10	21776610	21777109	Sgk1|chr10:21776610-21777109	0.133854006623994	.	.
chr10	21881933	21882432	chr10	21994360	21994859	Sgk1|chr10:21994360-21994859	0.198694219912672	.	.
chr10	22645129	22645628	chr10	22479767	22480266	Slc2a12|chr10:22479767-22480266	0.156262644191987	.	.
chr10	22645129	22645628	chr10	22591718	22592217	Slc2a12|chr10:22591718-22592217	0.156141669926005	.	.
chr10	22645129	22645628	chr10	22598819	22599318	Slc2a12|chr10:22598819-22599318	0.313499840659708	.	.
chr10	22645129	22645628	chr10	22600937	22601436	Slc2a12|chr10:22600937-22601436	0.163024531019082	.	.
chr10	22731152	22731651	chr10	22479767	22480266	AC166256.1|chr10:22479767-22480266	0.150497231415811	.	.
chr10	22731152	22731651	chr10	22479767	22480266	Tbpl1|chr10:22479767-22480266	0.150497231415811	.	.
chr10	22731152	22731651	chr10	22600937	22601436	AC166256.1|chr10:22600937-22601436	0.229136282197661	.	.
chr10	22731152	22731651	chr10	22600937	22601436	Tbpl1|chr10:22600937-22601436	0.229136282197661	.	.
chr10	23349982	23350481	chr10	23027765	23028264	Eya4|chr10:23027765-23028264	0.150476809157431	.	.
chr10	23349982	23350481	chr10	23216704	23217203	Eya4|chr10:23216704-23217203	0.504218832938089	.	.
chr10	23349982	23350481	chr10	23413895	23414394	Eya4|chr10:23413895-23414394	0.316159179383972	.	.
chr10	23349982	23350481	chr10	23413895	23414394	Eya4|chr10:23413895-23414394	0.316159179383973	.	.
chr10	23349982	23350481	chr10	23596736	23597235	Eya4|chr10:23596736-23597235	0.212684148169732	.	.
chr10	23787039	23787538	chr10	23596736	23597235	Rps12|chr10:23596736-23597235	0.303007907000935	.	.
chr10	23796872	23797371	chr10	24080130	24080629	Slc18b1|chr10:24080130-24080629	0.150601515575933	.	.
chr10	24149016	24149515	chr10	24080130	24080629	Stx7|chr10:24080130-24080629	0.134685363695894	.	.
chr10	24149016	24149515	chr10	24235554	24236053	Stx7|chr10:24235554-24236053	0.141268651396996	.	.
chr10	24149016	24149515	chr10	24311997	24312496	Stx7|chr10:24311997-24312496	0.136010856790865	.	.
chr10	24149016	24149515	chr10	24479200	24479699	Stx7|chr10:24479200-24479699	0.365765213390141	.	.
chr10	24149016	24149515	chr10	24485436	24485935	Stx7|chr10:24485436-24485935	0.158482528298792	.	.
chr10	24595382	24595881	chr10	24311997	24312496	Ccn2|chr10:24311997-24312496	0.245073109622993	.	.
chr10	24595382	24595881	chr10	24311997	24312496	Ccn2|chr10:24311997-24312496	0.245073109622994	.	.
chr10	24595382	24595881	chr10	24479200	24479699	Ccn2|chr10:24479200-24479699	0.22149134476611	.	.
chr10	24595382	24595881	chr10	24485436	24485935	Ccn2|chr10:24485436-24485935	0.387090756258119	.	.
chr10	24595382	24595881	chr10	24526210	24526709	Ccn2|chr10:24526210-24526709	0.226997969621859	.	.
chr10	24711736	24712235	chr10	24404820	24405319	Enpp1|chr10:24404820-24405319	0.187039979787278	.	.
chr10	24711736	24712235	chr10	24479200	24479699	Enpp1|chr10:24479200-24479699	0.279029618675146	.	.
chr10	24711736	24712235	chr10	24485436	24485935	Enpp1|chr10:24485436-24485935	0.227503621974844	.	.
chr10	24926359	24926858	chr10	24778557	24779056	Arg1|chr10:24778557-24779056	0.250220550575569	.	.
chr10	24926359	24926858	chr10	24813348	24813847	Arg1|chr10:24813348-24813847	0.199552229534891	.	.
chr10	24926359	24926858	chr10	24966115	24966614	Arg1|chr10:24966115-24966614	0.168685057351412	.	.
chr10	26078817	26079316	chr10	26139363	26139862	Gm9767|chr10:26139363-26139862	0.181717479039089	.	.
chr10	26078817	26079316	chr10	26139363	26139862	Tmem200a|chr10:26139363-26139862	0.181717479039089	.	.
chr10	26078817	26079316	chr10	26152504	26153003	Gm9767|chr10:26152504-26153003	0.135665084078946	.	.
chr10	26078817	26079316	chr10	26152504	26153003	Tmem200a|chr10:26152504-26153003	0.135665084078946	.	.
chr10	26374914	26375413	chr10	26374170	26374669	L3mbtl3|chr10:26374170-26374669	0.447102348995393	.	.
chr10	26374914	26375413	chr10	26711043	26711542	L3mbtl3|chr10:26711043-26711542	0.260717802384995	.	.
chr10	26375759	26376258	chr10	26012547	26013046	L3mbtl3|chr10:26012547-26013046	0.190754970217853	.	.
chr10	26375759	26376258	chr10	26156445	26156944	L3mbtl3|chr10:26156445-26156944	0.360315892029832	.	.
chr10	26375759	26376258	chr10	26194170	26194669	L3mbtl3|chr10:26194170-26194669	0.296617371532182	.	.
chr10	26375759	26376258	chr10	26374170	26374669	L3mbtl3|chr10:26374170-26374669	0.141172287505101	.	.
chr10	26695050	26695549	chr10	26327653	26328152	Gm48893|chr10:26327653-26328152	0.204727458848419	.	.
chr10	26695050	26695549	chr10	26374170	26374669	Gm48893|chr10:26374170-26374669	0.16213802625493	.	.
chr10	26695050	26695549	chr10	26475436	26475935	Gm48893|chr10:26475436-26475935	0.266105281219531	.	.
chr10	26695050	26695549	chr10	26912402	26912901	Gm48893|chr10:26912402-26912901	0.284393895153849	.	.
chr10	26695050	26695549	chr10	26912402	26912901	Gm48893|chr10:26912402-26912901	0.28439389515385	.	.
chr10	26695617	26696116	chr10	26374170	26374669	Gm48893|chr10:26374170-26374669	0.224314005789975	.	.
chr10	26695617	26696116	chr10	26825091	26825590	Gm48893|chr10:26825091-26825590	0.209487748867728	.	.
chr10	26695617	26696116	chr10	26912402	26912901	Gm48893|chr10:26912402-26912901	0.236276499745051	.	.
chr10	26752501	26753000	chr10	26500511	26501010	Arhgap18|chr10:26500511-26501010	0.151650159392782	.	.
chr10	26752501	26753000	chr10	26710532	26711031	Arhgap18|chr10:26710532-26711031	0.313977562673917	.	.
chr10	26752501	26753000	chr10	26711043	26711542	Arhgap18|chr10:26711043-26711542	0.22277393202547	.	.
chr10	26752501	26753000	chr10	26711043	26711542	Arhgap18|chr10:26711043-26711542	0.222773932025471	.	.
chr10	26753106	26753605	chr10	26711043	26711542	Arhgap18|chr10:26711043-26711542	0.141945345018494	.	.
chr10	28074020	28074519	chr10	28245846	28246345	Ptprk|chr10:28245846-28246345	0.306058744757509	.	.
chr10	28074536	28075035	chr10	28155467	28155966	Ptprk|chr10:28155467-28155966	0.226767085036012	.	.
chr10	28074536	28075035	chr10	28245846	28246345	Ptprk|chr10:28245846-28246345	0.150297248898479	.	.
chr10	29313161	29313660	chr10	29146930	29147429	Echdc1|chr10:29146930-29147429	0.344029840909376	.	.
chr10	29313161	29313660	chr10	29146930	29147429	Gm46218|chr10:29146930-29147429	0.344029840909376	.	.
chr10	29313161	29313660	chr10	29485478	29485977	Echdc1|chr10:29485478-29485977	0.307829556595501	.	.
chr10	29313161	29313660	chr10	29485478	29485977	Gm46218|chr10:29485478-29485977	0.307829556595501	.	.
chr10	29361838	29362337	chr10	29198130	29198629	Rnf146|chr10:29198130-29198629	0.31405248087255	.	.
chr10	29361838	29362337	chr10	29694915	29695414	Rnf146|chr10:29694915-29695414	0.135767663844959	.	.
chr10	30600453	30600952	chr10	30810769	30811268	Trmt11|chr10:30810769-30811268	0.131713168743467	.	.
chr10	30803126	30803625	chr10	30810769	30811268	Ncoa7|chr10:30810769-30811268	0.147027044902164	.	.
chr10	30842620	30843119	chr10	30618199	30618698	Hey2|chr10:30618199-30618698	0.202705674367019	.	.
chr10	31313140	31313639	chr10	31592058	31592557	Hddc2|chr10:31592058-31592557	0.172554247600588	.	.
chr10	31609486	31609985	chr10	31592058	31592557	Rnf217|chr10:31592058-31592557	0.134516768743938	.	.
chr10	33904718	33905217	chr10	33707135	33707634	Rsph4a|chr10:33707135-33707634	0.205606938015277	.	.
chr10	33904718	33905217	chr10	33986736	33987235	Rsph4a|chr10:33986736-33987235	0.164433125514132	.	.
chr10	33951019	33951518	chr10	33703373	33703872	Zup1|chr10:33703373-33703872	0.149844298792755	.	.
chr10	33951019	33951518	chr10	34033850	34034349	Zup1|chr10:34033850-34034349	0.239238264084779	.	.
chr10	33951019	33951518	chr10	34098443	34098942	Zup1|chr10:34098443-34098942	0.380597772926977	.	.
chr10	34019491	34019990	chr10	34033850	34034349	Gm48045|chr10:34033850-34034349	0.170069691317818	.	.
chr10	34019491	34019990	chr10	34033850	34034349	Rwdd1|chr10:34033850-34034349	0.170069691317818	.	.
chr10	34019491	34019990	chr10	34155737	34156236	Gm48045|chr10:34155737-34156236	0.268334377869621	.	.
chr10	34019491	34019990	chr10	34155737	34156236	Rwdd1|chr10:34155737-34156236	0.268334377869621	.	.
chr10	34019491	34019990	chr10	34316363	34316862	Gm48045|chr10:34316363-34316862	0.159893157390405	.	.
chr10	34019491	34019990	chr10	34316363	34316862	Rwdd1|chr10:34316363-34316862	0.159893157390405	.	.
chr10	34096225	34096724	chr10	34033850	34034349	Calhm5|chr10:34033850-34034349	0.198775013705758	.	.
chr10	34096225	34096724	chr10	34155737	34156236	Calhm5|chr10:34155737-34156236	0.133339685727307	.	.
chr10	34096225	34096724	chr10	34316363	34316862	Calhm5|chr10:34316363-34316862	0.264905003196234	.	.
chr10	34127449	34127948	chr10	34091720	34092219	Calhm6|chr10:34091720-34092219	0.157573446730158	.	.
chr10	34206579	34207078	chr10	34098443	34098942	Dse|chr10:34098443-34098942	0.481367151895878	.	.
chr10	34281970	34282469	chr10	34033850	34034349	Tspyl1|chr10:34033850-34034349	0.213835648404066	.	.
chr10	34281970	34282469	chr10	34154843	34155342	Tspyl1|chr10:34154843-34155342	0.137299199914249	.	.
chr10	34281970	34282469	chr10	34328221	34328720	Tspyl1|chr10:34328221-34328720	0.141358863373072	.	.
chr10	34281970	34282469	chr10	34431742	34432241	Tspyl1|chr10:34431742-34432241	0.260273636830857	.	.
chr10	34281970	34282469	chr10	34667107	34667606	Tspyl1|chr10:34667107-34667606	0.189353276392798	.	.
chr10	34418335	34418834	chr10	34098443	34098942	Nt5dc1|chr10:34098443-34098942	0.203442479857641	.	.
chr10	34418335	34418834	chr10	34667107	34667606	Nt5dc1|chr10:34667107-34667606	0.348544668660646	.	.
chr10	36505968	36506467	chr10	36572270	36572769	Hs3st5|chr10:36572270-36572769	0.165973898085782	.	.
chr10	36505968	36506467	chr10	36726217	36726716	Hs3st5|chr10:36726217-36726716	0.258735566239233	.	.
chr10	36506584	36507083	chr10	36726217	36726716	Hs3st5|chr10:36726217-36726716	0.219056684643188	.	.
chr10	36974002	36974501	chr10	36520563	36521062	Hdac2|chr10:36520563-36521062	0.131228605146415	.	.
chr10	36974002	36974501	chr10	36572270	36572769	Hdac2|chr10:36572270-36572769	0.152854832327089	.	.
chr10	36974002	36974501	chr10	36692859	36693358	Hdac2|chr10:36692859-36693358	0.203412712367403	.	.
chr10	36974002	36974501	chr10	36873252	36873751	Hdac2|chr10:36873252-36873751	0.14556273220147	.	.
chr10	36974002	36974501	chr10	37003256	37003755	Hdac2|chr10:37003256-37003755	0.260648599703208	.	.
chr10	37138712	37139211	chr10	36873252	36873751	5930403N24Rik|chr10:36873252-36873751	0.157166200339708	.	.
chr10	37138712	37139211	chr10	36873252	36873751	Marcks|chr10:36873252-36873751	0.157166200339708	.	.
chr10	37138712	37139211	chr10	37348355	37348854	5930403N24Rik|chr10:37348355-37348854	0.152434229159536	.	.
chr10	37138712	37139211	chr10	37348355	37348854	Marcks|chr10:37348355-37348854	0.152434229159536	.	.
chr10	37138712	37139211	chr10	37357673	37358172	5930403N24Rik|chr10:37357673-37358172	0.141686152574363	.	.
chr10	37138712	37139211	chr10	37357673	37358172	Marcks|chr10:37357673-37358172	0.141686152574363	.	.
chr10	39133692	39134191	chr10	38849073	38849572	Fam229b|chr10:38849073-38849572	0.341751865412971	.	.
chr10	39133692	39134191	chr10	38849073	38849572	Tube1|chr10:38849073-38849572	0.341751865412971	.	.
chr10	39133692	39134191	chr10	39006058	39006557	Fam229b|chr10:39006058-39006557	0.15533655312295	.	.
chr10	39133692	39134191	chr10	39006058	39006557	Tube1|chr10:39006058-39006557	0.15533655312295	.	.
chr10	40025041	40025540	chr10	39960047	39960546	Mfsd4b1|chr10:39960047-39960546	0.150060246803724	.	.
chr10	40142083	40142582	chr10	39960047	39960546	Slc16a10|chr10:39960047-39960546	0.19121019345113	.	.
chr10	40246833	40247332	chr10	40300650	40301149	Rpf2|chr10:40300650-40301149	0.154091197059735	.	.
chr10	40257484	40257983	chr10	40372248	40372747	Gtf3c6|chr10:40372248-40372747	0.248469984725532	.	.
chr10	40257484	40257983	chr10	40372248	40372747	Gtf3c6|chr10:40372248-40372747	0.248469984725533	.	.
chr10	40257484	40257983	chr10	40443401	40443900	Gtf3c6|chr10:40443401-40443900	0.146616945338848	.	.
chr10	40257484	40257983	chr10	40688239	40688738	Gtf3c6|chr10:40688239-40688738	0.227930524960011	.	.
chr10	40258264	40258763	chr10	40422594	40423093	Gtf3c6|chr10:40422594-40423093	0.205817504110354	.	.
chr10	40258264	40258763	chr10	40711193	40711692	Gtf3c6|chr10:40711193-40711692	0.217791951449869	.	.
chr10	40258264	40258763	chr10	40726595	40727094	Gtf3c6|chr10:40726595-40727094	0.193826727394684	.	.
chr10	40258264	40258763	chr10	40727145	40727644	Gtf3c6|chr10:40727145-40727644	0.16939424026975	.	.
chr10	40301997	40302496	chr10	40711193	40711692	Amd1|chr10:40711193-40711692	0.237916490639629	.	.
chr10	40348905	40349404	chr10	40119388	40119887	Cdk19os|chr10:40119388-40119887	0.222181554857213	.	.
chr10	40348905	40349404	chr10	40300650	40301149	Cdk19os|chr10:40300650-40301149	0.261969552921223	.	.
chr10	40348905	40349404	chr10	40300650	40301149	Cdk19os|chr10:40300650-40301149	0.261969552921224	.	.
chr10	40348905	40349404	chr10	40521428	40521927	Cdk19os|chr10:40521428-40521927	0.304385696007737	.	.
chr10	40682406	40682905	chr10	40284074	40284573	Mettl24|chr10:40284074-40284573	0.206611525705643	.	.
chr10	40682406	40682905	chr10	40688861	40689360	Mettl24|chr10:40688861-40689360	0.145854822197924	.	.
chr10	40682406	40682905	chr10	40726595	40727094	Mettl24|chr10:40726595-40727094	0.246436370972452	.	.
chr10	40682406	40682905	chr10	40727145	40727644	Mettl24|chr10:40727145-40727644	0.179166133200652	.	.
chr10	40682406	40682905	chr10	40732643	40733142	Mettl24|chr10:40732643-40733142	0.141854412794836	.	.
chr10	40682966	40683465	chr10	40726595	40727094	Mettl24|chr10:40726595-40727094	0.155622960781867	.	.
chr10	41071321	41071820	chr10	41100073	41100572	Gpr6|chr10:41100073-41100572	0.167591987093856	.	.
chr10	41071321	41071820	chr10	41118178	41118677	Gpr6|chr10:41118178-41118677	0.276204936746363	.	.
chr10	41071321	41071820	chr10	41209028	41209527	Gpr6|chr10:41209028-41209527	0.266834497797502	.	.
chr10	41303028	41303527	chr10	41044145	41044644	Ak9|chr10:41044145-41044644	0.147487377579971	.	.
chr10	41303028	41303527	chr10	41044145	41044644	Fig4|chr10:41044145-41044644	0.147487377579971	.	.
chr10	41303028	41303527	chr10	41218727	41219226	Ak9|chr10:41218727-41219226	0.149680954013883	.	.
chr10	41303028	41303527	chr10	41218727	41219226	Fig4|chr10:41218727-41219226	0.149680954013883	.	.
chr10	41303028	41303527	chr10	41288740	41289239	Ak9|chr10:41288740-41289239	0.24224104657047	.	.
chr10	41303028	41303527	chr10	41288740	41289239	Fig4|chr10:41288740-41289239	0.24224104657047	.	.
chr10	41450048	41450547	chr10	41004323	41004822	Zbtb24|chr10:41004323-41004822	0.199789107580927	.	.
chr10	41450048	41450547	chr10	41245017	41245516	Zbtb24|chr10:41245017-41245516	0.149539427785312	.	.
chr10	41489630	41490129	chr10	41209028	41209527	Ppil6|chr10:41209028-41209527	0.226717243992319	.	.
chr10	41489630	41490129	chr10	41209028	41209527	Smpd2|chr10:41209028-41209527	0.226717243992319	.	.
chr10	41490156	41490655	chr10	41118178	41118677	Ppil6|chr10:41118178-41118677	0.21525055117631	.	.
chr10	41490156	41490655	chr10	41118178	41118677	Smpd2|chr10:41118178-41118677	0.21525055117631	.	.
chr10	41519685	41520184	chr10	41822298	41822797	Cd164|chr10:41822298-41822797	0.284988496266141	.	.
chr10	41519685	41520184	chr10	41822835	41823334	Cd164|chr10:41822835-41823334	0.180563474194251	.	.
chr10	41519685	41520184	chr10	41830818	41831317	Cd164|chr10:41830818-41831317	0.148157322992898	.	.
chr10	41716064	41716563	chr10	41719495	41719994	Ccdc162|chr10:41719495-41719994	0.191908144407632	.	.
chr10	41716564	41717063	chr10	41719495	41719994	Ccdc162|chr10:41719495-41719994	0.187176256725467	.	.
chr10	41716564	41717063	chr10	41822298	41822797	Ccdc162|chr10:41822298-41822797	0.142893830030481	.	.
chr10	41716564	41717063	chr10	41822835	41823334	Ccdc162|chr10:41822835-41823334	0.196364012518604	.	.
chr10	41809843	41810342	chr10	41822298	41822797	Cep57l1|chr10:41822298-41822797	0.153366857639341	.	.
chr10	41809843	41810342	chr10	41822298	41822797	Sesn1|chr10:41822298-41822797	0.153366857639341	.	.
chr10	41809843	41810342	chr10	41822835	41823334	Cep57l1|chr10:41822835-41823334	0.260006158384206	.	.
chr10	41809843	41810342	chr10	41822835	41823334	Sesn1|chr10:41822835-41823334	0.260006158384206	.	.
chr10	41809843	41810342	chr10	42213712	42214211	Cep57l1|chr10:42213712-42214211	0.172964257896351	.	.
chr10	41809843	41810342	chr10	42213712	42214211	Sesn1|chr10:42213712-42214211	0.172964257896351	.	.
chr10	42018185	42018684	chr10	41830818	41831317	1700016J18Rik|chr10:41830818-41831317	0.21745264819688	.	.
chr10	42018185	42018684	chr10	41830818	41831317	Armc2|chr10:41830818-41831317	0.21745264819688	.	.
chr10	42018185	42018684	chr10	41980671	41981170	1700016J18Rik|chr10:41980671-41981170	0.138510675269711	.	.
chr10	42018185	42018684	chr10	41980671	41981170	Armc2|chr10:41980671-41981170	0.138510675269711	.	.
chr10	42276537	42277036	chr10	42213712	42214211	Foxo3|chr10:42213712-42214211	0.187038686877671	.	.
chr10	42276537	42277036	chr10	42340272	42340771	Foxo3|chr10:42340272-42340771	0.2089228079209	.	.
chr10	42276537	42277036	chr10	42418266	42418765	Foxo3|chr10:42418266-42418765	0.197137010221415	.	.
chr10	42276537	42277036	chr10	42486713	42487212	Foxo3|chr10:42486713-42487212	0.168857775689774	.	.
chr10	42478381	42478880	chr10	42339635	42340134	Afg1l|chr10:42339635-42340134	0.281392877181163	.	.
chr10	42501588	42502087	chr10	42339635	42340134	Snx3|chr10:42339635-42340134	0.174242057315162	.	.
chr10	42501588	42502087	chr10	42340272	42340771	Snx3|chr10:42340272-42340771	0.245143969804564	.	.
chr10	42761268	42761767	chr10	42678656	42679155	Sec63|chr10:42678656-42679155	0.189118087744895	.	.
chr10	42761268	42761767	chr10	42990923	42991422	Sec63|chr10:42990923-42991422	0.270414525745397	.	.
chr10	42860008	42860507	chr10	42941844	42942343	Scml4|chr10:42941844-42942343	0.177593409497442	.	.
chr10	42863983	42864482	chr10	42990923	42991422	Gm34006|chr10:42990923-42991422	0.217070961599337	.	.
chr10	43540736	43541235	chr10	43625060	43625559	1700021F05Rik|chr10:43625060-43625559	0.222931574443526	.	.
chr10	43540736	43541235	chr10	43648973	43649472	1700021F05Rik|chr10:43648973-43649472	0.241780517850643	.	.
chr10	43540736	43541235	chr10	43722799	43723298	1700021F05Rik|chr10:43722799-43723298	0.168931667999175	.	.
chr10	43540736	43541235	chr10	43723315	43723814	1700021F05Rik|chr10:43723315-43723814	0.236864399836878	.	.
chr10	43540736	43541235	chr10	43887749	43888248	1700021F05Rik|chr10:43887749-43888248	0.203633693697315	.	.
chr10	44268090	44268589	chr10	44107952	44108451	Atg5|chr10:44107952-44108451	0.144611157935962	.	.
chr10	45289129	45289628	chr10	45092618	45093117	Gm15934|chr10:45092618-45093117	0.172137312729849	.	.
chr10	45289129	45289628	chr10	45446148	45446647	Gm15934|chr10:45446148-45446647	0.182022872197395	.	.
chr10	45335421	45335920	chr10	45045177	45045676	Bves|chr10:45045177-45045676	0.132545866490002	.	.
chr10	45485562	45486061	chr10	45030076	45030575	Lin28b|chr10:45030076-45030575	0.361060658032421	.	.
chr10	45485562	45486061	chr10	45092118	45092617	Lin28b|chr10:45092118-45092617	0.156029751981616	.	.
chr10	45485562	45486061	chr10	45104549	45105048	Lin28b|chr10:45104549-45105048	0.177343857918216	.	.
chr10	45486237	45486736	chr10	45092618	45093117	Lin28b|chr10:45092618-45093117	0.152149935304298	.	.
chr10	45486237	45486736	chr10	45147357	45147856	Lin28b|chr10:45147357-45147856	0.232310667533319	.	.
chr10	45577590	45578089	chr10	45446148	45446647	Hace1|chr10:45446148-45446647	0.216596764099226	.	.
chr10	45578214	45578713	chr10	45587999	45588498	Hace1|chr10:45587999-45588498	0.158508489750177	.	.
chr10	49788557	49789056	chr10	49714926	49715425	Grik2|chr10:49714926-49715425	0.137583829100304	.	.
chr10	49788557	49789056	chr10	49716705	49717204	Grik2|chr10:49716705-49717204	0.241337119554619	.	.
chr10	49788557	49789056	chr10	50196236	50196735	Grik2|chr10:50196236-50196735	0.379117156883793	.	.
chr10	50592385	50592884	chr10	50495533	50496032	Ascc3|chr10:50495533-50496032	0.147222344877216	.	.
chr10	52233366	52233865	chr10	52216726	52217225	Dcbld1|chr10:52216726-52217225	0.283933610732998	.	.
chr10	52381975	52382474	chr10	52703990	52704489	Gopc|chr10:52703990-52704489	0.181398322494454	.	.
chr10	52417238	52417737	chr10	52216726	52217225	Nus1|chr10:52216726-52217225	0.356549902497266	.	.
chr10	52690218	52690717	chr10	52704503	52705002	Slc35f1|chr10:52704503-52705002	0.174423475653743	.	.
chr10	52690218	52690717	chr10	52715107	52715606	Slc35f1|chr10:52715107-52715606	0.143044429083784	.	.
chr10	54075590	54076089	chr10	54132700	54133199	Gm16998|chr10:54132700-54133199	0.331665453490821	.	.
chr10	54075590	54076089	chr10	54132700	54133199	Man1a|chr10:54132700-54133199	0.331665453490821	.	.
chr10	54075590	54076089	chr10	54355903	54356402	Gm16998|chr10:54355903-54356402	0.296042803925643	.	.
chr10	54075590	54076089	chr10	54355903	54356402	Man1a|chr10:54355903-54356402	0.296042803925643	.	.
chr10	54075590	54076089	chr10	54457379	54457878	Gm16998|chr10:54457379-54457878	0.160213072509362	.	.
chr10	54075590	54076089	chr10	54457379	54457878	Man1a|chr10:54457379-54457878	0.160213072509362	.	.
chr10	56228732	56229231	chr10	56079238	56079737	Tbc1d32|chr10:56079238-56079737	0.149718921921831	.	.
chr10	56228732	56229231	chr10	56369070	56369569	Tbc1d32|chr10:56369070-56369569	0.290891530074878	.	.
chr10	57486054	57486553	chr10	57183491	57183990	4930467K11Rik|chr10:57183491-57183990	0.155744601126024	.	.
chr10	57486054	57486553	chr10	57183491	57183990	Hsf2|chr10:57183491-57183990	0.155744601126024	.	.
[truncated: 25,310 more rows]
