# Supplementary material for: Single-cell analysis of chromatin accessibility in the adult mouse brain
Source: Nature. 2023 Dec 13;624(7991):378–89. doi: 10.1038/s41586-023-06824-9 (PMC10719105; doi:10.1038/s41586-023-06824-9)
Supplement: Supplementary file 3 — Supplementary Tables 1–25 and their legends. [file 41586_2023_6824_MOESM3_ESM.zip › 2023-03-05453B-s3/SI Tables/SI Table 13 Summary of all the gene-cCRE correlations/sa2subclass.AD_Serpinb7_Glut.pdc.bedpe]

chr1	3466260	3466759	chr1	3215607	3216106	Gm1992|chr1:3215607-3216106	0.155700614851648	.	.
chr1	3466260	3466759	chr1	3280229	3280728	Gm1992|chr1:3280229-3280728	0.113289233134895	.	.
chr1	3466260	3466759	chr1	3333581	3334080	Gm1992|chr1:3333581-3334080	0.128466100570254	.	.
chr1	3466260	3466759	chr1	3388310	3388809	Gm1992|chr1:3388310-3388809	0.188993352669256	.	.
chr1	3466260	3466759	chr1	3395473	3395972	Gm1992|chr1:3395473-3395972	0.191697430059253	.	.
chr1	3466260	3466759	chr1	3410799	3411298	Gm1992|chr1:3410799-3411298	0.153389611799752	.	.
chr1	3466260	3466759	chr1	3497187	3497686	Gm1992|chr1:3497187-3497686	0.118513867370544	.	.
chr1	3670775	3671274	chr1	3552481	3552980	Xkr4|chr1:3552481-3552980	0.107920945107491	.	.
chr1	3671529	3672028	chr1	3505149	3505648	Xkr4|chr1:3505149-3505648	0.128058030967199	.	.
chr1	3671529	3672028	chr1	3517833	3518332	Xkr4|chr1:3517833-3518332	0.127014566950856	.	.
chr1	3671529	3672028	chr1	3710087	3710586	Xkr4|chr1:3710087-3710586	0.253172249766398	.	.
chr1	3672048	3672547	chr1	3516393	3516892	Xkr4|chr1:3516393-3516892	0.140192823152677	.	.
chr1	3672048	3672547	chr1	3593515	3594014	Xkr4|chr1:3593515-3594014	0.156509005958318	.	.
chr1	3672048	3672547	chr1	3730918	3731417	Xkr4|chr1:3730918-3731417	0.11938310073606	.	.
chr1	4785497	4785996	chr1	4571692	4572191	Mrpl15|chr1:4571692-4572191	0.136947944750261	.	.
chr1	4785497	4785996	chr1	4703306	4703805	Mrpl15|chr1:4703306-4703805	0.149976583102669	.	.
chr1	4785497	4785996	chr1	4780007	4780506	Mrpl15|chr1:4780007-4780506	0.146738240302212	.	.
chr1	4785497	4785996	chr1	4833816	4834315	Mrpl15|chr1:4833816-4834315	0.167423649147923	.	.
chr1	4785497	4785996	chr1	5019201	5019700	Mrpl15|chr1:5019201-5019700	0.25806958978899	.	.
chr1	4807592	4808091	chr1	4671676	4672175	Lypla1|chr1:4671676-4672175	0.155788839700976	.	.
chr1	4807592	4808091	chr1	4766696	4767195	Lypla1|chr1:4766696-4767195	0.183446385905609	.	.
chr1	4807592	4808091	chr1	5019201	5019700	Lypla1|chr1:5019201-5019700	0.126448988990675	.	.
chr1	4807592	4808091	chr1	5170387	5170886	Lypla1|chr1:5170387-5170886	0.170071742594079	.	.
chr1	4857480	4857979	chr1	4780007	4780506	Tcea1|chr1:4780007-4780506	0.163221902315207	.	.
chr1	4857480	4857979	chr1	5156867	5157366	Tcea1|chr1:5156867-5157366	0.112819682546454	.	.
chr1	4857480	4857979	chr1	5160029	5160528	Tcea1|chr1:5160029-5160528	0.231986737788528	.	.
chr1	4857480	4857979	chr1	5220605	5221104	Tcea1|chr1:5220605-5221104	0.208648585903073	.	.
chr1	5070122	5070621	chr1	5103120	5103619	Atp6v1h|chr1:5103120-5103619	0.252917229136956	.	.
chr1	5070122	5070621	chr1	5103120	5103619	Rgs20|chr1:5103120-5103619	0.252917229136956	.	.
chr1	5070122	5070621	chr1	5170387	5170886	Atp6v1h|chr1:5170387-5170886	0.251994181779532	.	.
chr1	5070122	5070621	chr1	5170387	5170886	Rgs20|chr1:5170387-5170886	0.251994181779532	.	.
chr1	5588179	5588678	chr1	5278857	5279356	Oprk1|chr1:5278857-5279356	0.152943372620835	.	.
chr1	5588179	5588678	chr1	5297535	5298034	Oprk1|chr1:5297535-5298034	0.130627041525739	.	.
chr1	5588179	5588678	chr1	5636811	5637310	Oprk1|chr1:5636811-5637310	0.235576149598952	.	.
chr1	5588179	5588678	chr1	5894403	5894902	Oprk1|chr1:5894403-5894902	0.269575861061302	.	.
chr1	5588179	5588678	chr1	5915307	5915806	Oprk1|chr1:5915307-5915806	0.110778639384179	.	.
chr1	5588820	5589319	chr1	5297535	5298034	Oprk1|chr1:5297535-5298034	0.204422878040106	.	.
chr1	5588820	5589319	chr1	5594718	5595217	Oprk1|chr1:5594718-5595217	0.110227011151464	.	.
chr1	5588820	5589319	chr1	5636811	5637310	Oprk1|chr1:5636811-5637310	0.139351607801117	.	.
chr1	6214386	6214885	chr1	6272212	6272711	4732440D04Rik|chr1:6272212-6272711	0.142019511568367	.	.
chr1	6214386	6214885	chr1	6306576	6307075	4732440D04Rik|chr1:6306576-6307075	0.128928387434642	.	.
chr1	6214386	6214885	chr1	6441268	6441767	4732440D04Rik|chr1:6441268-6441767	0.365458843943231	.	.
chr1	7088594	7089093	chr1	6791095	6791594	Pcmtd1|chr1:6791095-6791594	0.125424655822735	.	.
chr1	7088594	7089093	chr1	6941995	6942494	Pcmtd1|chr1:6941995-6942494	0.15137362719707	.	.
chr1	7088594	7089093	chr1	7168199	7168698	Pcmtd1|chr1:7168199-7168698	0.261762869325405	.	.
chr1	7088594	7089093	chr1	7356156	7356655	Pcmtd1|chr1:7356156-7356655	0.122247520004137	.	.
chr1	7397837	7398336	chr1	7111444	7111943	Gm26901|chr1:7111444-7111943	0.162006744681965	.	.
chr1	7397837	7398336	chr1	7543474	7543973	Gm26901|chr1:7543474-7543973	0.182805541580303	.	.
chr1	7397837	7398336	chr1	7577858	7578357	Gm26901|chr1:7577858-7578357	0.441104909612095	.	.
chr1	7398342	7398841	chr1	7356156	7356655	Gm26901|chr1:7356156-7356655	0.13546373300237	.	.
chr1	9298975	9299474	chr1	9009191	9009690	Sntg1|chr1:9009191-9009690	0.32736195958668	.	.
chr1	9298975	9299474	chr1	9247839	9248338	Sntg1|chr1:9247839-9248338	0.184850725314529	.	.
chr1	9298975	9299474	chr1	9248389	9248888	Sntg1|chr1:9248389-9248888	0.176101440982915	.	.
chr1	9298975	9299474	chr1	9541113	9541612	Sntg1|chr1:9541113-9541612	0.304066866408722	.	.
chr1	9299496	9299995	chr1	9009191	9009690	Sntg1|chr1:9009191-9009690	0.114062653197624	.	.
chr1	9299496	9299995	chr1	9248389	9248888	Sntg1|chr1:9248389-9248888	0.181216159357031	.	.
chr1	9299496	9299995	chr1	9541113	9541612	Sntg1|chr1:9541113-9541612	0.108303939318221	.	.
chr1	9299496	9299995	chr1	9564420	9564919	Sntg1|chr1:9564420-9564919	0.138158006478586	.	.
chr1	9299496	9299995	chr1	9628374	9628873	Sntg1|chr1:9628374-9628873	0.117178730776504	.	.
chr1	9630048	9630547	chr1	9541113	9541612	2610203C22Rik|chr1:9541113-9541612	0.190315087080856	.	.
chr1	9630048	9630547	chr1	9573148	9573647	2610203C22Rik|chr1:9573148-9573647	0.165456497754936	.	.
chr1	9700259	9700758	chr1	9541113	9541612	Mybl1|chr1:9541113-9541612	0.208011560330126	.	.
chr1	9747574	9748073	chr1	9573148	9573647	1700034P13Rik|chr1:9573148-9573647	0.189434923218358	.	.
chr1	9747574	9748073	chr1	9573148	9573647	Vcpip1|chr1:9573148-9573647	0.189434923218358	.	.
chr1	9748256	9748755	chr1	9309521	9310020	1700034P13Rik|chr1:9309521-9310020	0.185083456129139	.	.
chr1	9748256	9748755	chr1	9309521	9310020	Vcpip1|chr1:9309521-9310020	0.185083456129139	.	.
chr1	9798078	9798577	chr1	9541113	9541612	Sgk3|chr1:9541113-9541612	0.112051821562154	.	.
chr1	9798078	9798577	chr1	9564420	9564919	Sgk3|chr1:9564420-9564919	0.209689067366221	.	.
chr1	9798078	9798577	chr1	9573148	9573647	Sgk3|chr1:9573148-9573647	0.285333868602097	.	.
chr1	9798078	9798577	chr1	9772700	9773199	Sgk3|chr1:9772700-9773199	0.109334902104107	.	.
chr1	9908384	9908883	chr1	9564420	9564919	Mcmdc2|chr1:9564420-9564919	0.131512266709625	.	.
chr1	9943920	9944419	chr1	9541113	9541612	Snhg6|chr1:9541113-9541612	0.256305418462527	.	.
chr1	10037697	10038196	chr1	10141373	10141872	Cops5|chr1:10141373-10141872	0.172937867332266	.	.
chr1	10037697	10038196	chr1	10141373	10141872	Cspp1|chr1:10141373-10141872	0.172937867332266	.	.
chr1	10037697	10038196	chr1	10142273	10142772	Cops5|chr1:10142273-10142772	0.146091807857382	.	.
chr1	10037697	10038196	chr1	10142273	10142772	Cspp1|chr1:10142273-10142772	0.146091807857382	.	.
chr1	10037697	10038196	chr1	10184564	10185063	Cops5|chr1:10184564-10185063	0.230983808948789	.	.
chr1	10037697	10038196	chr1	10184564	10185063	Cspp1|chr1:10184564-10185063	0.230983808948789	.	.
chr1	10037697	10038196	chr1	10228913	10229412	Cops5|chr1:10228913-10229412	0.113817714701673	.	.
chr1	10037697	10038196	chr1	10228913	10229412	Cspp1|chr1:10228913-10229412	0.113817714701673	.	.
chr1	10037697	10038196	chr1	10285509	10286008	Cops5|chr1:10285509-10286008	0.133067530307221	.	.
chr1	10037697	10038196	chr1	10285509	10286008	Cspp1|chr1:10285509-10286008	0.133067530307221	.	.
chr1	10232301	10232800	chr1	10102053	10102552	Arfgef1|chr1:10102053-10102552	0.205657644702977	.	.
chr1	10232301	10232800	chr1	10142273	10142772	Arfgef1|chr1:10142273-10142772	0.155245176235189	.	.
chr1	10232301	10232800	chr1	10228913	10229412	Arfgef1|chr1:10228913-10229412	0.156678530664831	.	.
chr1	10232855	10233354	chr1	10228913	10229412	Arfgef1|chr1:10228913-10229412	0.148906367815153	.	.
chr1	10993243	10993742	chr1	11045682	11046181	Prex2|chr1:11045682-11046181	0.128290608978008	.	.
chr1	10993772	10994271	chr1	10706683	10707182	Prex2|chr1:10706683-10707182	0.131902758917248	.	.
chr1	10993772	10994271	chr1	11045682	11046181	Prex2|chr1:11045682-11046181	0.127587758700254	.	.
chr1	11413910	11414409	chr1	11033394	11033893	A830018L16Rik|chr1:11033394-11033893	0.11058216470479	.	.
chr1	11413910	11414409	chr1	11427135	11427634	A830018L16Rik|chr1:11427135-11427634	0.151673984828247	.	.
chr1	11413910	11414409	chr1	11579857	11580356	A830018L16Rik|chr1:11579857-11580356	0.256261251879897	.	.
chr1	11413910	11414409	chr1	11742302	11742801	A830018L16Rik|chr1:11742302-11742801	0.175898408900134	.	.
chr1	13588843	13589342	chr1	13752366	13752865	Tram1|chr1:13752366-13752865	0.131508606627921	.	.
chr1	13589563	13590062	chr1	13752366	13752865	Tram1|chr1:13752366-13752865	0.184010263580315	.	.
chr1	13659706	13660205	chr1	13531462	13531961	Lactb2|chr1:13531462-13531961	0.21905827635776	.	.
chr1	13659706	13660205	chr1	13561529	13562028	Lactb2|chr1:13561529-13562028	0.14286398135492	.	.
chr1	13659706	13660205	chr1	13619870	13620369	Lactb2|chr1:13619870-13620369	0.128172918441946	.	.
chr1	13660314	13660813	chr1	13531462	13531961	Lactb2|chr1:13531462-13531961	0.188108853957242	.	.
chr1	14309549	14310048	chr1	14356634	14357133	Eya1|chr1:14356634-14357133	0.289346827875728	.	.
chr1	15286608	15287107	chr1	15445899	15446398	Kcnb2|chr1:15445899-15446398	0.285053083092518	.	.
chr1	15805340	15805839	chr1	15877110	15877609	Terf1|chr1:15877110-15877609	0.257284231841628	.	.
chr1	15805340	15805839	chr1	15883507	15884006	Terf1|chr1:15883507-15884006	0.225808280173423	.	.
chr1	15805340	15805839	chr1	15936337	15936836	Terf1|chr1:15936337-15936836	0.189778197939878	.	.
chr1	15805340	15805839	chr1	15943655	15944154	Terf1|chr1:15943655-15944154	0.152440431207838	.	.
chr1	15805340	15805839	chr1	16006562	16007061	Terf1|chr1:16006562-16007061	0.2480134577251	.	.
chr1	15805340	15805839	chr1	16022263	16022762	Terf1|chr1:16022263-16022762	0.24122463560137	.	.
chr1	15805340	15805839	chr1	16116059	16116558	Terf1|chr1:16116059-16116558	0.149540941561793	.	.
chr1	15805340	15805839	chr1	16213938	16214437	Terf1|chr1:16213938-16214437	0.217412147660638	.	.
chr1	15892493	15892992	chr1	15905034	15905533	Sbspon|chr1:15905034-15905533	0.145149710601631	.	.
chr1	15892493	15892992	chr1	15914585	15915084	Sbspon|chr1:15914585-15915084	0.110846891724586	.	.
chr1	15892493	15892992	chr1	16213938	16214437	Sbspon|chr1:16213938-16214437	0.14253098520221	.	.
chr1	16093096	16093595	chr1	16006562	16007061	4930444P10Rik|chr1:16006562-16007061	0.121984350184862	.	.
chr1	16093096	16093595	chr1	16248932	16249431	4930444P10Rik|chr1:16248932-16249431	0.168685283519424	.	.
chr1	16104453	16104952	chr1	15936337	15936836	Rpl7|chr1:15936337-15936836	0.213929189560083	.	.
chr1	16105563	16106062	chr1	16177516	16178015	Rdh10|chr1:16177516-16178015	0.133009926109744	.	.
chr1	16105563	16106062	chr1	16235167	16235666	Rdh10|chr1:16235167-16235666	0.131067927972955	.	.
chr1	16519035	16519534	chr1	16512456	16512955	Stau2|chr1:16512456-16512955	0.115970759196687	.	.
chr1	16618483	16618982	chr1	16798252	16798751	Ube2w|chr1:16798252-16798751	0.234945053633869	.	.
chr1	16619102	16619601	chr1	16512456	16512955	Ube2w|chr1:16512456-16512955	0.115139079798368	.	.
chr1	16619102	16619601	chr1	16642150	16642649	Ube2w|chr1:16642150-16642649	0.14899205567176	.	.
chr1	16619102	16619601	chr1	16815946	16816445	Ube2w|chr1:16815946-16816445	0.26456630140757	.	.
chr1	16619102	16619601	chr1	16816484	16816983	Ube2w|chr1:16816484-16816983	0.261694572522344	.	.
chr1	16619102	16619601	chr1	16825071	16825570	Ube2w|chr1:16825071-16825570	0.195911117752983	.	.
chr1	16656744	16657243	chr1	16511921	16512420	D030040B21Rik|chr1:16511921-16512420	0.192862157008126	.	.
chr1	16656744	16657243	chr1	16511921	16512420	Eloc|chr1:16511921-16512420	0.192862157008126	.	.
chr1	16656744	16657243	chr1	16815946	16816445	D030040B21Rik|chr1:16815946-16816445	0.242405995880985	.	.
chr1	16656744	16657243	chr1	16815946	16816445	Eloc|chr1:16815946-16816445	0.242405995880985	.	.
chr1	16656744	16657243	chr1	16825071	16825570	D030040B21Rik|chr1:16825071-16825570	0.148405874556658	.	.
chr1	16656744	16657243	chr1	16825071	16825570	Eloc|chr1:16825071-16825570	0.148405874556658	.	.
chr1	16657258	16657757	chr1	16798252	16798751	D030040B21Rik|chr1:16798252-16798751	0.193930046041152	.	.
chr1	16657258	16657757	chr1	16798252	16798751	Eloc|chr1:16798252-16798751	0.193930046041152	.	.
chr1	16664905	16665404	chr1	16512456	16512955	Tmem70|chr1:16512456-16512955	0.151864015314548	.	.
chr1	17097665	17098164	chr1	16815946	16816445	Jph1|chr1:16815946-16816445	0.611583561904981	.	.
chr1	17097665	17098164	chr1	16816484	16816983	Jph1|chr1:16816484-16816983	0.475648518866338	.	.
chr1	17097665	17098164	chr1	16824332	16824831	Jph1|chr1:16824332-16824831	0.147069295094961	.	.
chr1	17097665	17098164	chr1	16825071	16825570	Jph1|chr1:16825071-16825570	0.318678810442009	.	.
chr1	17097665	17098164	chr1	17041101	17041600	Jph1|chr1:17041101-17041600	0.365779905721318	.	.
chr1	17097665	17098164	chr1	17053089	17053588	Jph1|chr1:17053089-17053588	0.200813049382164	.	.
chr1	17097665	17098164	chr1	17412112	17412611	Jph1|chr1:17412112-17412611	0.583017931273341	.	.
chr1	17145142	17145641	chr1	16798252	16798751	Gdap1|chr1:16798252-16798751	0.195124204922421	.	.
chr1	17145142	17145641	chr1	16816484	16816983	Gdap1|chr1:16816484-16816983	0.208885845145379	.	.
chr1	17145142	17145641	chr1	17041101	17041600	Gdap1|chr1:17041101-17041600	0.125695317983655	.	.
chr1	17145142	17145641	chr1	17158376	17158875	Gdap1|chr1:17158376-17158875	0.111245982392242	.	.
chr1	17145142	17145641	chr1	17412112	17412611	Gdap1|chr1:17412112-17412611	0.145300759045431	.	.
chr1	17145142	17145641	chr1	17415897	17416396	Gdap1|chr1:17415897-17416396	0.184253829472078	.	.
chr1	17727070	17727569	chr1	17415897	17416396	Crispld1|chr1:17415897-17416396	0.195464541003211	.	.
chr1	17727070	17727569	chr1	17415897	17416396	Gm16070|chr1:17415897-17416396	0.195464541003211	.	.
chr1	17727608	17728107	chr1	17415897	17416396	Crispld1|chr1:17415897-17416396	0.261559753918882	.	.
chr1	17727608	17728107	chr1	17415897	17416396	Gm16070|chr1:17415897-17416396	0.261559753918882	.	.
chr1	18057998	18058497	chr1	18043789	18044288	Gm28756|chr1:18043789-18044288	0.391241123319703	.	.
chr1	18057998	18058497	chr1	18106146	18106645	Gm28756|chr1:18106146-18106645	0.13404114478639	.	.
chr1	18057998	18058497	chr1	18106689	18107188	Gm28756|chr1:18106689-18107188	0.125264144145254	.	.
chr1	18057998	18058497	chr1	18353113	18353612	Gm28756|chr1:18353113-18353612	0.111552866088361	.	.
chr1	18057998	18058497	chr1	18384029	18384528	Gm28756|chr1:18384029-18384528	0.346454765474197	.	.
chr1	18057998	18058497	chr1	18458716	18459215	Gm28756|chr1:18458716-18459215	0.436110540868163	.	.
chr1	18058553	18059052	chr1	18043789	18044288	Gm28756|chr1:18043789-18044288	0.475398514622839	.	.
chr1	18058553	18059052	chr1	18353113	18353612	Gm28756|chr1:18353113-18353612	0.270041874033526	.	.
chr1	18058553	18059052	chr1	18384029	18384528	Gm28756|chr1:18384029-18384528	0.239775240891423	.	.
chr1	18058553	18059052	chr1	18412678	18413177	Gm28756|chr1:18412678-18413177	0.137728047374878	.	.
chr1	18058553	18059052	chr1	18458716	18459215	Gm28756|chr1:18458716-18459215	0.267364611474814	.	.
chr1	20820187	20820686	chr1	20544865	20545364	Mcm3|chr1:20544865-20545364	0.280795351431617	.	.
chr1	20820187	20820686	chr1	20545407	20545906	Mcm3|chr1:20545407-20545906	0.200827509314251	.	.
chr1	20820187	20820686	chr1	20553470	20553969	Mcm3|chr1:20553470-20553969	0.309301459005736	.	.
chr1	20820187	20820686	chr1	20554332	20554831	Mcm3|chr1:20554332-20554831	0.125398556555055	.	.
chr1	20820187	20820686	chr1	20685878	20686377	Mcm3|chr1:20685878-20686377	0.157445190594171	.	.
chr1	20820187	20820686	chr1	20869897	20870396	Mcm3|chr1:20869897-20870396	0.110504794062825	.	.
chr1	20820187	20820686	chr1	20919657	20920156	Mcm3|chr1:20919657-20920156	0.247058912723631	.	.
chr1	20820187	20820686	chr1	20921118	20921617	Mcm3|chr1:20921118-20921617	0.319644489536476	.	.
chr1	20820187	20820686	chr1	20933361	20933860	Mcm3|chr1:20933361-20933860	0.153772369660748	.	.
chr1	20820187	20820686	chr1	20995247	20995746	Mcm3|chr1:20995247-20995746	0.202260561888081	.	.
chr1	20890311	20890810	chr1	20845574	20846073	6720483E21Rik|chr1:20845574-20846073	0.235995378493758	.	.
chr1	20890311	20890810	chr1	20845574	20846073	6720483E21Rik|chr1:20845574-20846073	0.235995378493759	.	.
chr1	20890311	20890810	chr1	20845574	20846073	Paqr8|chr1:20845574-20846073	0.235995378493758	.	.
chr1	20890311	20890810	chr1	20845574	20846073	Paqr8|chr1:20845574-20846073	0.235995378493759	.	.
chr1	20890311	20890810	chr1	20854364	20854863	6720483E21Rik|chr1:20854364-20854863	0.207835912204102	.	.
chr1	20890311	20890810	chr1	20854364	20854863	Paqr8|chr1:20854364-20854863	0.207835912204102	.	.
chr1	20890311	20890810	chr1	20919657	20920156	6720483E21Rik|chr1:20919657-20920156	0.187352250237241	.	.
chr1	20890311	20890810	chr1	20919657	20920156	Paqr8|chr1:20919657-20920156	0.187352250237241	.	.
chr1	20890857	20891356	chr1	20621581	20622080	6720483E21Rik|chr1:20621581-20622080	0.219669502841705	.	.
chr1	20890857	20891356	chr1	20621581	20622080	Paqr8|chr1:20621581-20622080	0.219669502841705	.	.
chr1	20890857	20891356	chr1	20685878	20686377	6720483E21Rik|chr1:20685878-20686377	0.165984284483577	.	.
chr1	20890857	20891356	chr1	20685878	20686377	Paqr8|chr1:20685878-20686377	0.165984284483577	.	.
chr1	20890857	20891356	chr1	20792434	20792933	6720483E21Rik|chr1:20792434-20792933	0.16666163184906	.	.
chr1	20890857	20891356	chr1	20792434	20792933	Paqr8|chr1:20792434-20792933	0.16666163184906	.	.
chr1	20890857	20891356	chr1	20844236	20844735	6720483E21Rik|chr1:20844236-20844735	0.111651012909389	.	.
chr1	20890857	20891356	chr1	20844236	20844735	Paqr8|chr1:20844236-20844735	0.111651012909389	.	.
chr1	20890857	20891356	chr1	20845574	20846073	6720483E21Rik|chr1:20845574-20846073	0.21752919698134	.	.
chr1	20890857	20891356	chr1	20845574	20846073	Paqr8|chr1:20845574-20846073	0.21752919698134	.	.
chr1	20890857	20891356	chr1	20907830	20908329	6720483E21Rik|chr1:20907830-20908329	0.244301213241937	.	.
chr1	20890857	20891356	chr1	20907830	20908329	Paqr8|chr1:20907830-20908329	0.244301213241937	.	.
chr1	20890857	20891356	chr1	21014419	21014918	6720483E21Rik|chr1:21014419-21014918	0.120881269629733	.	.
chr1	20890857	20891356	chr1	21014419	21014918	Paqr8|chr1:21014419-21014918	0.120881269629733	.	.
chr1	20890857	20891356	chr1	21052568	21053067	6720483E21Rik|chr1:21052568-21053067	0.154484627329545	.	.
chr1	20890857	20891356	chr1	21052568	21053067	Paqr8|chr1:21052568-21053067	0.154484627329545	.	.
chr1	20890857	20891356	chr1	21074215	21074714	6720483E21Rik|chr1:21074215-21074714	0.172053194449995	.	.
chr1	20890857	20891356	chr1	21074215	21074714	Paqr8|chr1:21074215-21074714	0.172053194449995	.	.
chr1	20890857	20891356	chr1	21124689	21125188	6720483E21Rik|chr1:21124689-21125188	0.138682560840467	.	.
chr1	20890857	20891356	chr1	21124689	21125188	Paqr8|chr1:21124689-21125188	0.138682560840467	.	.
chr1	20951400	20951899	chr1	20854364	20854863	Efhc1|chr1:20854364-20854863	0.195528629058069	.	.
chr1	20951400	20951899	chr1	20896378	20896877	Efhc1|chr1:20896378-20896877	0.171666290110901	.	.
chr1	20951400	20951899	chr1	20907830	20908329	Efhc1|chr1:20907830-20908329	0.121572011893512	.	.
chr1	20951400	20951899	chr1	20919657	20920156	Efhc1|chr1:20919657-20920156	0.178417130242106	.	.
chr1	20951400	20951899	chr1	20933361	20933860	Efhc1|chr1:20933361-20933860	0.300107685831671	.	.
chr1	20951400	20951899	chr1	21009300	21009799	Efhc1|chr1:21009300-21009799	0.150954296080308	.	.
chr1	20951400	20951899	chr1	21232056	21232555	Efhc1|chr1:21232056-21232555	0.128739478433741	.	.
chr1	21079134	21079633	chr1	20793904	20794403	Gm28287|chr1:20793904-20794403	0.381666394590538	.	.
chr1	21079134	21079633	chr1	20793904	20794403	Tram2|chr1:20793904-20794403	0.381666394590538	.	.
chr1	21079134	21079633	chr1	20845574	20846073	Gm28287|chr1:20845574-20846073	0.317037801353897	.	.
chr1	21079134	21079633	chr1	20845574	20846073	Tram2|chr1:20845574-20846073	0.317037801353897	.	.
chr1	21079134	21079633	chr1	20854364	20854863	Gm28287|chr1:20854364-20854863	0.160623244457275	.	.
chr1	21079134	21079633	chr1	20854364	20854863	Tram2|chr1:20854364-20854863	0.160623244457275	.	.
chr1	21079134	21079633	chr1	20905651	20906150	Gm28287|chr1:20905651-20906150	0.12951820673603	.	.
chr1	21079134	21079633	chr1	20905651	20906150	Tram2|chr1:20905651-20906150	0.12951820673603	.	.
chr1	21079134	21079633	chr1	20908588	20909087	Gm28287|chr1:20908588-20909087	0.414228993816848	.	.
chr1	21079134	21079633	chr1	20908588	20909087	Tram2|chr1:20908588-20909087	0.414228993816848	.	.
chr1	21079134	21079633	chr1	20941260	20941759	Gm28287|chr1:20941260-20941759	0.137070579975361	.	.
chr1	21079134	21079633	chr1	20941260	20941759	Tram2|chr1:20941260-20941759	0.137070579975361	.	.
chr1	21079134	21079633	chr1	20997805	20998304	Gm28287|chr1:20997805-20998304	0.192441769185556	.	.
chr1	21079134	21079633	chr1	20997805	20998304	Tram2|chr1:20997805-20998304	0.192441769185556	.	.
chr1	21079134	21079633	chr1	21008791	21009290	Gm28287|chr1:21008791-21009290	0.382103777926869	.	.
chr1	21079134	21079633	chr1	21008791	21009290	Tram2|chr1:21008791-21009290	0.382103777926869	.	.
chr1	21079134	21079633	chr1	21009300	21009799	Gm28287|chr1:21009300-21009799	0.453068117790739	.	.
chr1	21079134	21079633	chr1	21009300	21009799	Tram2|chr1:21009300-21009799	0.453068117790739	.	.
chr1	21079134	21079633	chr1	21061759	21062258	Gm28287|chr1:21061759-21062258	0.497251136001745	.	.
chr1	21079134	21079633	chr1	21061759	21062258	Tram2|chr1:21061759-21062258	0.497251136001745	.	.
chr1	21079134	21079633	chr1	21073057	21073556	Gm28287|chr1:21073057-21073556	0.155674138402643	.	.
chr1	21079134	21079633	chr1	21073057	21073556	Tram2|chr1:21073057-21073556	0.155674138402643	.	.
chr1	21079134	21079633	chr1	21074215	21074714	Gm28287|chr1:21074215-21074714	0.228912855586124	.	.
chr1	21079134	21079633	chr1	21074215	21074714	Tram2|chr1:21074215-21074714	0.228912855586124	.	.
chr1	21079134	21079633	chr1	21124689	21125188	Gm28287|chr1:21124689-21125188	0.353727430516572	.	.
chr1	21079134	21079633	chr1	21124689	21125188	Tram2|chr1:21124689-21125188	0.353727430516572	.	.
chr1	21079134	21079633	chr1	21125190	21125689	Gm28287|chr1:21125190-21125689	0.345643578749108	.	.
chr1	21079134	21079633	chr1	21125190	21125689	Tram2|chr1:21125190-21125689	0.345643578749108	.	.
chr1	21218543	21219042	chr1	20792434	20792933	Tmem14a|chr1:20792434-20792933	0.13894730714488	.	.
chr1	21218543	21219042	chr1	20844236	20844735	Tmem14a|chr1:20844236-20844735	0.166825058712494	.	.
chr1	21218543	21219042	chr1	20869897	20870396	Tmem14a|chr1:20869897-20870396	0.189081408951401	.	.
chr1	21218543	21219042	chr1	20909477	20909976	Tmem14a|chr1:20909477-20909976	0.124061399637687	.	.
chr1	21218543	21219042	chr1	20921118	20921617	Tmem14a|chr1:20921118-20921617	0.140951815330717	.	.
chr1	21218543	21219042	chr1	20995247	20995746	Tmem14a|chr1:20995247-20995746	0.143060320267816	.	.
chr1	21961224	21961723	chr1	21751546	21752045	Kcnq5|chr1:21751546-21752045	0.198638209754636	.	.
chr1	21961224	21961723	chr1	21771821	21772320	Kcnq5|chr1:21771821-21772320	0.321548328524529	.	.
chr1	21961224	21961723	chr1	21798379	21798878	Kcnq5|chr1:21798379-21798878	0.213524156335125	.	.
chr1	21961224	21961723	chr1	21804991	21805490	Kcnq5|chr1:21804991-21805490	0.17779607038543	.	.
chr1	22805771	22806270	chr1	23061951	23062450	Rims1|chr1:23061951-23062450	0.112135577372129	.	.
chr1	22805771	22806270	chr1	23105367	23105866	Rims1|chr1:23105367-23105866	0.126627723476535	.	.
chr1	22805771	22806270	chr1	23114237	23114736	Rims1|chr1:23114237-23114736	0.277728711978451	.	.
chr1	22805771	22806270	chr1	23119401	23119900	Rims1|chr1:23119401-23119900	0.175060545808705	.	.
chr1	24005456	24005955	chr1	24134825	24135324	Sdhaf4|chr1:24134825-24135324	0.334877820869928	.	.
chr1	24005456	24005955	chr1	24249074	24249573	Sdhaf4|chr1:24249074-24249573	0.193745949939513	.	.
chr1	24099649	24100148	chr1	24249074	24249573	Fam135a|chr1:24249074-24249573	0.165261410572521	.	.
chr1	24099649	24100148	chr1	24372249	24372748	Fam135a|chr1:24372249-24372748	0.120241540175814	.	.
chr1	24099649	24100148	chr1	24406406	24406905	Fam135a|chr1:24406406-24406905	0.160546371626839	.	.
chr1	24100186	24100685	chr1	24045654	24046153	Fam135a|chr1:24045654-24046153	0.126711720985059	.	.
chr1	24100186	24100685	chr1	24218975	24219474	Fam135a|chr1:24218975-24219474	0.187523704664632	.	.
chr1	24100186	24100685	chr1	24372249	24372748	Fam135a|chr1:24372249-24372748	0.205769207992509	.	.
chr1	24587149	24587648	chr1	24633681	24634180	Col19a1|chr1:24633681-24634180	0.121271265575742	.	.
chr1	24587149	24587648	chr1	24746618	24747117	Col19a1|chr1:24746618-24747117	0.153005036947813	.	.
chr1	24587149	24587648	chr1	24869895	24870394	Col19a1|chr1:24869895-24870394	0.142930636086685	.	.
chr1	24587149	24587648	chr1	24884351	24884850	Col19a1|chr1:24884351-24884850	0.165906243463425	.	.
chr1	24678265	24678764	chr1	24611656	24612155	Lmbrd1|chr1:24611656-24612155	0.134344855138585	.	.
chr1	24678265	24678764	chr1	24613347	24613846	Lmbrd1|chr1:24613347-24613846	0.148109803398622	.	.
chr1	24678265	24678764	chr1	24614797	24615296	Lmbrd1|chr1:24614797-24615296	0.172972913362917	.	.
chr1	24678265	24678764	chr1	24661501	24662000	Lmbrd1|chr1:24661501-24662000	0.197748345285007	.	.
chr1	24678265	24678764	chr1	24760282	24760781	Lmbrd1|chr1:24760282-24760781	0.150670731530036	.	.
chr1	24678265	24678764	chr1	24884351	24884850	Lmbrd1|chr1:24884351-24884850	0.240119060450771	.	.
chr1	30872795	30873294	chr1	30771766	30772265	Phf3|chr1:30771766-30772265	0.118044199372818	.	.
chr1	30872795	30873294	chr1	31233074	31233573	Phf3|chr1:31233074-31233573	0.139317334942627	.	.
chr1	30872795	30873294	chr1	31233594	31234093	Phf3|chr1:31233594-31234093	0.141942424124796	.	.
chr1	30873430	30873929	chr1	30539633	30540132	Phf3|chr1:30539633-30540132	0.138941790671921	.	.
chr1	30873430	30873929	chr1	30601414	30601913	Phf3|chr1:30601414-30601913	0.317580042276395	.	.
chr1	30873430	30873929	chr1	30771766	30772265	Phf3|chr1:30771766-30772265	0.128316965826206	.	.
chr1	30873430	30873929	chr1	30786515	30787014	Phf3|chr1:30786515-30787014	0.123456695433777	.	.
chr1	30873430	30873929	chr1	31210103	31210602	Phf3|chr1:31210103-31210602	0.120437943308028	.	.
chr1	30873942	30874441	chr1	30582365	30582864	Phf3|chr1:30582365-30582864	0.118965722582309	.	.
chr1	30873942	30874441	chr1	31184684	31185183	Phf3|chr1:31184684-31185183	0.255319175519155	.	.
chr1	30949080	30949579	chr1	30771766	30772265	Ptp4a1|chr1:30771766-30772265	0.160475568313155	.	.
chr1	30949080	30949579	chr1	30800748	30801247	Ptp4a1|chr1:30800748-30801247	0.159908570844163	.	.
chr1	30949080	30949579	chr1	31064297	31064796	Ptp4a1|chr1:31064297-31064796	0.304611459615729	.	.
chr1	30949080	30949579	chr1	31083206	31083705	Ptp4a1|chr1:31083206-31083705	0.203798476262029	.	.
chr1	30949080	30949579	chr1	31152981	31153480	Ptp4a1|chr1:31152981-31153480	0.116618966537873	.	.
chr1	30949080	30949579	chr1	31153918	31154417	Ptp4a1|chr1:31153918-31154417	0.109126559623509	.	.
chr1	30949080	30949579	chr1	31228855	31229354	Ptp4a1|chr1:31228855-31229354	0.139510349299552	.	.
chr1	30949582	30950081	chr1	30539633	30540132	Ptp4a1|chr1:30539633-30540132	0.154073708976863	.	.
chr1	30949582	30950081	chr1	30601414	30601913	Ptp4a1|chr1:30601414-30601913	0.176124206344093	.	.
chr1	30949582	30950081	chr1	30648370	30648869	Ptp4a1|chr1:30648370-30648869	0.151417522710723	.	.
chr1	30949582	30950081	chr1	31064297	31064796	Ptp4a1|chr1:31064297-31064796	0.229615214908639	.	.
chr1	30949582	30950081	chr1	31127235	31127734	Ptp4a1|chr1:31127235-31127734	0.131748608628815	.	.
chr1	30949582	30950081	chr1	31184684	31185183	Ptp4a1|chr1:31184684-31185183	0.187635749838483	.	.
chr1	30949582	30950081	chr1	31210103	31210602	Ptp4a1|chr1:31210103-31210602	0.183388667890276	.	.
chr1	31175378	31175877	chr1	31064297	31064796	Lgsn|chr1:31064297-31064796	0.117715210074251	.	.
chr1	31175378	31175877	chr1	31153918	31154417	Lgsn|chr1:31153918-31154417	0.129328302093433	.	.
chr1	31175378	31175877	chr1	31154483	31154982	Lgsn|chr1:31154483-31154982	0.112844263205415	.	.
chr1	31176050	31176549	chr1	30786515	30787014	Lgsn|chr1:30786515-30787014	0.278314412056184	.	.
chr1	31176050	31176549	chr1	31064297	31064796	Lgsn|chr1:31064297-31064796	0.199949258442235	.	.
chr1	31176050	31176549	chr1	31133865	31134364	Lgsn|chr1:31133865-31134364	0.12097255632774	.	.
chr1	31176050	31176549	chr1	31184684	31185183	Lgsn|chr1:31184684-31185183	0.227191678969025	.	.
chr1	32172459	32172958	chr1	31808000	31808499	Khdrbs2|chr1:31808000-31808499	0.298097038286214	.	.
chr1	32172459	32172958	chr1	32192342	32192841	Khdrbs2|chr1:32192342-32192841	0.118565231063917	.	.
chr1	32172459	32172958	chr1	32298323	32298822	Khdrbs2|chr1:32298323-32298822	0.232200009988962	.	.
chr1	32172459	32172958	chr1	32479533	32480032	Khdrbs2|chr1:32479533-32480032	0.129087749055212	.	.
chr1	32172459	32172958	chr1	32480077	32480576	Khdrbs2|chr1:32480077-32480576	0.188836123811849	.	.
chr1	32172459	32172958	chr1	32493071	32493570	Khdrbs2|chr1:32493071-32493570	0.226509116107664	.	.
chr1	33215713	33216212	chr1	33000212	33000711	Gm37591|chr1:33000212-33000711	0.168930274399822	.	.
chr1	33215713	33216212	chr1	33096901	33097400	Gm37591|chr1:33096901-33097400	0.113525151345124	.	.
chr1	33215713	33216212	chr1	33131766	33132265	Gm37591|chr1:33131766-33132265	0.218609601873525	.	.
chr1	33215713	33216212	chr1	33136954	33137453	Gm37591|chr1:33136954-33137453	0.256536359757458	.	.
chr1	33215713	33216212	chr1	33174447	33174946	Gm37591|chr1:33174447-33174946	0.232831382055906	.	.
chr1	33215713	33216212	chr1	33174990	33175489	Gm37591|chr1:33174990-33175489	0.443469740805578	.	.
chr1	33215713	33216212	chr1	33192185	33192684	Gm37591|chr1:33192185-33192684	0.326281971168111	.	.
chr1	33215713	33216212	chr1	33198449	33198948	Gm37591|chr1:33198449-33198948	0.257645443632208	.	.
chr1	33215713	33216212	chr1	33222645	33223144	Gm37591|chr1:33222645-33223144	0.30177343859565	.	.
chr1	33215713	33216212	chr1	33260516	33261015	Gm37591|chr1:33260516-33261015	0.4741194571827	.	.
chr1	33215713	33216212	chr1	33261019	33261518	Gm37591|chr1:33261019-33261518	0.263662669295733	.	.
chr1	33215713	33216212	chr1	33281765	33282264	Gm37591|chr1:33281765-33282264	0.210220039366964	.	.
chr1	33215713	33216212	chr1	33282291	33282790	Gm37591|chr1:33282291-33282790	0.156186962512395	.	.
chr1	33215713	33216212	chr1	33282291	33282790	Gm37591|chr1:33282291-33282790	0.156186962512396	.	.
chr1	33215713	33216212	chr1	33370694	33371193	Gm37591|chr1:33370694-33371193	0.188190800798189	.	.
chr1	34439491	34439990	chr1	34413643	34414142	Ccdc115|chr1:34413643-34414142	0.204080531146641	.	.
chr1	34439491	34439990	chr1	34413643	34414142	Imp4|chr1:34413643-34414142	0.204080531146641	.	.
chr1	34459438	34459937	chr1	34413643	34414142	Ptpn18|chr1:34413643-34414142	0.120960811964049	.	.
chr1	34459438	34459937	chr1	34642414	34642913	Ptpn18|chr1:34642414-34642913	0.142683139584155	.	.
chr1	34485782	34486281	chr1	34462689	34463188	4930568A12Rik|chr1:34462689-34463188	0.195344912060806	.	.
chr1	34579442	34579941	chr1	34413643	34414142	1700101I19Rik|chr1:34413643-34414142	0.281836425631931	.	.
chr1	34579442	34579941	chr1	34413643	34414142	Amer3|chr1:34413643-34414142	0.281836425631931	.	.
chr1	34579442	34579941	chr1	34502958	34503457	1700101I19Rik|chr1:34502958-34503457	0.153726349071777	.	.
chr1	34579442	34579941	chr1	34502958	34503457	Amer3|chr1:34502958-34503457	0.153726349071777	.	.
chr1	34579442	34579941	chr1	34633543	34634042	1700101I19Rik|chr1:34633543-34634042	0.128550100599449	.	.
chr1	34579442	34579941	chr1	34633543	34634042	Amer3|chr1:34633543-34634042	0.128550100599449	.	.
chr1	34579442	34579941	chr1	34750293	34750792	1700101I19Rik|chr1:34750293-34750792	0.307393553557303	.	.
chr1	34579442	34579941	chr1	34750293	34750792	Amer3|chr1:34750293-34750792	0.307393553557303	.	.
chr1	34579442	34579941	chr1	34799152	34799651	1700101I19Rik|chr1:34799152-34799651	0.208697845411018	.	.
chr1	34579442	34579941	chr1	34799152	34799651	Amer3|chr1:34799152-34799651	0.208697845411018	.	.
chr1	34579442	34579941	chr1	34867150	34867649	1700101I19Rik|chr1:34867150-34867649	0.206338359531498	.	.
chr1	34579442	34579941	chr1	34867150	34867649	Amer3|chr1:34867150-34867649	0.206338359531498	.	.
chr1	34579442	34579941	chr1	34892102	34892601	1700101I19Rik|chr1:34892102-34892601	0.273793385383941	.	.
chr1	34579442	34579941	chr1	34892102	34892601	Amer3|chr1:34892102-34892601	0.273793385383941	.	.
chr1	34579442	34579941	chr1	34962067	34962566	1700101I19Rik|chr1:34962067-34962566	0.206365524829277	.	.
chr1	34579442	34579941	chr1	34962067	34962566	Amer3|chr1:34962067-34962566	0.206365524829277	.	.
chr1	34801460	34801959	chr1	34700679	34701178	Arhgef4|chr1:34700679-34701178	0.157904681040149	.	.
chr1	34801460	34801959	chr1	34750293	34750792	Arhgef4|chr1:34750293-34750792	0.152912847088219	.	.
chr1	34801460	34801959	chr1	34799152	34799651	Arhgef4|chr1:34799152-34799651	0.188591946329613	.	.
chr1	34801460	34801959	chr1	35058152	35058651	Arhgef4|chr1:35058152-35058651	0.17490018615937	.	.
chr1	34802224	34802723	chr1	34867150	34867649	Arhgef4|chr1:34867150-34867649	0.193410283421382	.	.
chr1	34802224	34802723	chr1	35061159	35061658	Arhgef4|chr1:35061159-35061658	0.151463274718824	.	.
chr1	34802224	34802723	chr1	35137056	35137555	Arhgef4|chr1:35137056-35137555	0.112634372889956	.	.
chr1	34842804	34843303	chr1	34667395	34667894	Fam168b|chr1:34667395-34667894	0.282379481274028	.	.
chr1	34842804	34843303	chr1	34700679	34701178	Fam168b|chr1:34700679-34701178	0.134164133381132	.	.
chr1	34842804	34843303	chr1	34892102	34892601	Fam168b|chr1:34892102-34892601	0.166286646578142	.	.
chr1	34842804	34843303	chr1	35061159	35061658	Fam168b|chr1:35061159-35061658	0.214815018007784	.	.
chr1	34849768	34850267	chr1	34633543	34634042	Plekhb2|chr1:34633543-34634042	0.127868555870713	.	.
chr1	34849768	34850267	chr1	34667395	34667894	Plekhb2|chr1:34667395-34667894	0.201230806022828	.	.
chr1	34849768	34850267	chr1	34700679	34701178	Plekhb2|chr1:34700679-34701178	0.125003452249253	.	.
chr1	34849768	34850267	chr1	34799152	34799651	Plekhb2|chr1:34799152-34799651	0.236756412141798	.	.
chr1	34849768	34850267	chr1	34867150	34867649	Plekhb2|chr1:34867150-34867649	0.143776850975615	.	.
chr1	34849768	34850267	chr1	34891506	34892005	Plekhb2|chr1:34891506-34892005	0.13118468329894	.	.
chr1	37540864	37541363	chr1	37951665	37952164	Mgat4a|chr1:37951665-37952164	0.155446973850198	.	.
chr1	37719678	37720177	chr1	37639092	37639591	2010300C02Rik|chr1:37639092-37639591	0.161986932107236	.	.
chr1	37719678	37720177	chr1	37872597	37873096	2010300C02Rik|chr1:37872597-37873096	0.177618976854939	.	.
chr1	37719678	37720177	chr1	37952295	37952794	2010300C02Rik|chr1:37952295-37952794	0.125150169201478	.	.
chr1	37719678	37720177	chr1	37959295	37959794	2010300C02Rik|chr1:37959295-37959794	0.294167596821909	.	.
chr1	37864699	37865198	chr1	37959295	37959794	Gm26805|chr1:37959295-37959794	0.291908972590884	.	.
chr1	37864699	37865198	chr1	38031394	38031893	Gm26805|chr1:38031394-38031893	0.201350140618947	.	.
chr1	37864699	37865198	chr1	38054505	38055004	Gm26805|chr1:38054505-38055004	0.160075508823055	.	.
chr1	37864699	37865198	chr1	38208394	38208893	Gm26805|chr1:38208394-38208893	0.486933274183223	.	.
chr1	37864699	37865198	chr1	38210447	38210946	Gm26805|chr1:38210447-38210946	0.382089591380931	.	.
chr1	37864699	37865198	chr1	38222112	38222611	Gm26805|chr1:38222112-38222611	0.299955903123855	.	.
chr1	37864699	37865198	chr1	38227889	38228388	Gm26805|chr1:38227889-38228388	0.335611239000194	.	.
chr1	37864699	37865198	chr1	38241815	38242314	Gm26805|chr1:38241815-38242314	0.31638693204277	.	.
chr1	37865263	37865762	chr1	37931762	37932261	Gm26805|chr1:37931762-37932261	0.129607368222145	.	.
chr1	37865263	37865762	chr1	37931762	37932261	Tsga10|chr1:37931762-37932261	0.129607368222145	.	.
chr1	37865263	37865762	chr1	37959295	37959794	Gm26805|chr1:37959295-37959794	0.147175367794368	.	.
chr1	37865263	37865762	chr1	37959295	37959794	Tsga10|chr1:37959295-37959794	0.147175367794368	.	.
chr1	37865263	37865762	chr1	38031394	38031893	Gm26805|chr1:38031394-38031893	0.202052938317113	.	.
chr1	37865263	37865762	chr1	38031394	38031893	Tsga10|chr1:38031394-38031893	0.202052938317113	.	.
chr1	37865263	37865762	chr1	38054505	38055004	Gm26805|chr1:38054505-38055004	0.161174536929341	.	.
chr1	37865263	37865762	chr1	38054505	38055004	Tsga10|chr1:38054505-38055004	0.161174536929341	.	.
chr1	37865263	37865762	chr1	38055205	38055704	Gm26805|chr1:38055205-38055704	0.132501879419193	.	.
chr1	37865263	37865762	chr1	38055205	38055704	Tsga10|chr1:38055205-38055704	0.132501879419193	.	.
chr1	37865263	37865762	chr1	38208394	38208893	Gm26805|chr1:38208394-38208893	0.177068422002547	.	.
chr1	37865263	37865762	chr1	38208394	38208893	Tsga10|chr1:38208394-38208893	0.177068422002547	.	.
chr1	37865263	37865762	chr1	38210447	38210946	Gm26805|chr1:38210447-38210946	0.213734145843755	.	.
chr1	37865263	37865762	chr1	38210447	38210946	Tsga10|chr1:38210447-38210946	0.213734145843755	.	.
chr1	37871955	37872454	chr1	37931762	37932261	Lipt1|chr1:37931762-37932261	0.123152780130844	.	.
chr1	37871955	37872454	chr1	37952295	37952794	Lipt1|chr1:37952295-37952794	0.155957146852997	.	.
chr1	37871955	37872454	chr1	37959295	37959794	Lipt1|chr1:37959295-37959794	0.293756082455438	.	.
chr1	37871955	37872454	chr1	38198432	38198931	Lipt1|chr1:38198432-38198931	0.206940657346732	.	.
chr1	37890241	37890740	chr1	37639092	37639591	Mitd1|chr1:37639092-37639591	0.131770196950491	.	.
chr1	37890241	37890740	chr1	37639092	37639591	Mrpl30|chr1:37639092-37639591	0.131770196950491	.	.
chr1	37890241	37890740	chr1	37678238	37678737	Mitd1|chr1:37678238-37678737	0.278123196649691	.	.
chr1	37890241	37890740	chr1	37678238	37678737	Mrpl30|chr1:37678238-37678737	0.278123196649691	.	.
chr1	37890241	37890740	chr1	38031394	38031893	Mitd1|chr1:38031394-38031893	0.115505485846192	.	.
chr1	37890241	37890740	chr1	38031394	38031893	Mrpl30|chr1:38031394-38031893	0.115505485846192	.	.
chr1	37890241	37890740	chr1	38038858	38039357	Mitd1|chr1:38038858-38039357	0.234189272307554	.	.
chr1	37890241	37890740	chr1	38038858	38039357	Mrpl30|chr1:38038858-38039357	0.234189272307554	.	.
chr1	37890241	37890740	chr1	38208394	38208893	Mitd1|chr1:38208394-38208893	0.111878384938122	.	.
chr1	37890241	37890740	chr1	38208394	38208893	Mrpl30|chr1:38208394-38208893	0.111878384938122	.	.
chr1	37890241	37890740	chr1	38210447	38210946	Mitd1|chr1:38210447-38210946	0.161072816510834	.	.
chr1	37890241	37890740	chr1	38210447	38210946	Mrpl30|chr1:38210447-38210946	0.161072816510834	.	.
chr1	37890241	37890740	chr1	38222112	38222611	Mitd1|chr1:38222112-38222611	0.207896847221811	.	.
chr1	37890241	37890740	chr1	38222112	38222611	Mrpl30|chr1:38222112-38222611	0.207896847221811	.	.
chr1	37890241	37890740	chr1	38241815	38242314	Mitd1|chr1:38241815-38242314	0.235153033052833	.	.
chr1	37890241	37890740	chr1	38241815	38242314	Mrpl30|chr1:38241815-38242314	0.235153033052833	.	.
chr1	37997082	37997581	chr1	38038858	38039357	Eif5b|chr1:38038858-38039357	0.130610399774747	.	.
chr1	37997082	37997581	chr1	38038858	38039357	Txndc9|chr1:38038858-38039357	0.130610399774747	.	.
chr1	37997082	37997581	chr1	38054505	38055004	Eif5b|chr1:38054505-38055004	0.122593514489442	.	.
chr1	37997082	37997581	chr1	38054505	38055004	Txndc9|chr1:38054505-38055004	0.122593514489442	.	.
chr1	37997082	37997581	chr1	38208394	38208893	Eif5b|chr1:38208394-38208893	0.219335463872362	.	.
chr1	37997082	37997581	chr1	38208394	38208893	Txndc9|chr1:38208394-38208893	0.219335463872362	.	.
chr1	37997082	37997581	chr1	38210447	38210946	Eif5b|chr1:38210447-38210946	0.349789479872651	.	.
chr1	37997082	37997581	chr1	38210447	38210946	Txndc9|chr1:38210447-38210946	0.349789479872651	.	.
chr1	37997082	37997581	chr1	38222112	38222611	Eif5b|chr1:38222112-38222611	0.315555585597613	.	.
chr1	37997082	37997581	chr1	38222112	38222611	Txndc9|chr1:38222112-38222611	0.315555585597613	.	.
chr1	37997082	37997581	chr1	38227889	38228388	Eif5b|chr1:38227889-38228388	0.18964886439064	.	.
chr1	37997082	37997581	chr1	38227889	38228388	Txndc9|chr1:38227889-38228388	0.18964886439064	.	.
chr1	37997082	37997581	chr1	38241815	38242314	Eif5b|chr1:38241815-38242314	0.186824495083038	.	.
chr1	37997082	37997581	chr1	38241815	38242314	Txndc9|chr1:38241815-38242314	0.186824495083038	.	.
chr1	37997778	37998277	chr1	37872597	37873096	Eif5b|chr1:37872597-37873096	0.110337963940305	.	.
chr1	37997778	37998277	chr1	37872597	37873096	Txndc9|chr1:37872597-37873096	0.110337963940305	.	.
chr1	37997778	37998277	chr1	38208394	38208893	Eif5b|chr1:38208394-38208893	0.238066337521142	.	.
chr1	37997778	37998277	chr1	38208394	38208893	Txndc9|chr1:38208394-38208893	0.238066337521142	.	.
chr1	37997778	37998277	chr1	38227889	38228388	Eif5b|chr1:38227889-38228388	0.139942519204588	.	.
chr1	37997778	37998277	chr1	38227889	38228388	Txndc9|chr1:38227889-38228388	0.139942519204588	.	.
chr1	38128883	38129382	chr1	37931762	37932261	Rev1|chr1:37931762-37932261	0.201023402776605	.	.
chr1	38129526	38130025	chr1	37931762	37932261	Rev1|chr1:37931762-37932261	0.12005587475236	.	.
chr1	38129526	38130025	chr1	37951665	37952164	Rev1|chr1:37951665-37952164	0.135187517940147	.	.
chr1	38129526	38130025	chr1	37959295	37959794	Rev1|chr1:37959295-37959794	0.300434654560088	.	.
chr1	38129526	38130025	chr1	38208394	38208893	Rev1|chr1:38208394-38208893	0.388952285107069	.	.
chr1	38129526	38130025	chr1	38210447	38210946	Rev1|chr1:38210447-38210946	0.21512094733908	.	.
chr1	38129526	38130025	chr1	38210447	38210946	Rev1|chr1:38210447-38210946	0.215120947339081	.	.
chr1	38129526	38130025	chr1	38222112	38222611	Rev1|chr1:38222112-38222611	0.184862870407442	.	.
chr1	38129526	38130025	chr1	38241815	38242314	Rev1|chr1:38241815-38242314	0.185746998907149	.	.
chr1	40681063	40681562	chr1	40409809	40410308	Slc9a2|chr1:40409809-40410308	0.328914956899018	.	.
chr1	40681063	40681562	chr1	40619048	40619547	Slc9a2|chr1:40619048-40619547	0.202774506142847	.	.
chr1	40681063	40681562	chr1	40681655	40682154	Slc9a2|chr1:40681655-40682154	0.215754007475302	.	.
chr1	40681063	40681562	chr1	40694350	40694849	Slc9a2|chr1:40694350-40694849	0.13349982353687	.	.
chr1	40681063	40681562	chr1	40705123	40705622	Slc9a2|chr1:40705123-40705622	0.166892051796633	.	.
chr1	40681063	40681562	chr1	40777010	40777509	Slc9a2|chr1:40777010-40777509	0.262743406945256	.	.
chr1	40681063	40681562	chr1	40844577	40845076	Slc9a2|chr1:40844577-40845076	0.261122465254247	.	.
chr1	40681063	40681562	chr1	40943133	40943632	Slc9a2|chr1:40943133-40943632	0.118655207321441	.	.
chr1	40790447	40790946	chr1	40542734	40543233	Mfsd9|chr1:40542734-40543233	0.131736833202618	.	.
chr1	40790447	40790946	chr1	40694350	40694849	Mfsd9|chr1:40694350-40694849	0.336366201326141	.	.
chr1	40790447	40790946	chr1	40768563	40769062	Mfsd9|chr1:40768563-40769062	0.182920875057534	.	.
chr1	40790447	40790946	chr1	40824806	40825305	Mfsd9|chr1:40824806-40825305	0.196550889254007	.	.
chr1	43827615	43828114	chr1	43898955	43899454	Uxs1|chr1:43898955-43899454	0.134988452388842	.	.
chr1	44102213	44102712	chr1	43898955	43899454	Tex30|chr1:43898955-43899454	0.208084344692012	.	.
chr1	44119144	44119643	chr1	43898955	43899454	Bivm|chr1:43898955-43899454	0.268201565993667	.	.
chr1	44119144	44119643	chr1	43898955	43899454	Poglut2|chr1:43898955-43899454	0.268201565993667	.	.
chr1	44119663	44120162	chr1	43898955	43899454	Bivm|chr1:43898955-43899454	0.202255142637367	.	.
chr1	44119663	44120162	chr1	44162281	44162780	Bivm|chr1:44162281-44162780	0.133330733236899	.	.
chr1	44147693	44148192	chr1	44027598	44028097	Ercc5|chr1:44027598-44028097	0.112648493882892	.	.
chr1	44147693	44148192	chr1	44228990	44229489	Ercc5|chr1:44228990-44229489	0.287710808592839	.	.
chr1	44218903	44219402	chr1	43974987	43975486	Mettl21e|chr1:43974987-43975486	0.251414019316145	.	.
chr1	44218903	44219402	chr1	44027598	44028097	Mettl21e|chr1:44027598-44028097	0.162576760027567	.	.
chr1	44218903	44219402	chr1	44067207	44067706	Mettl21e|chr1:44067207-44067706	0.203862033792772	.	.
chr1	44218903	44219402	chr1	44410818	44411317	Mettl21e|chr1:44410818-44411317	0.224421009621808	.	.
chr1	44551396	44551895	chr1	44410818	44411317	Gulp1|chr1:44410818-44411317	0.113031787383357	.	.
chr1	45925424	45925923	chr1	46032168	46032667	Slc40a1|chr1:46032168-46032667	0.108262928362092	.	.
chr1	46065930	46066429	chr1	45825095	45825594	Dnah7b|chr1:45825095-45825594	0.267909824600899	.	.
chr1	46065930	46066429	chr1	45891201	45891700	Dnah7b|chr1:45891201-45891700	0.129517606830955	.	.
chr1	46066566	46067065	chr1	46022239	46022738	Dnah7b|chr1:46022239-46022738	0.243630600678785	.	.
chr1	46425176	46425675	chr1	46018316	46018815	Dnah7c|chr1:46018316-46018815	0.141967974373137	.	.
chr1	46425176	46425675	chr1	46112571	46113070	Dnah7c|chr1:46112571-46113070	0.146011103017264	.	.
chr1	46425176	46425675	chr1	46421843	46422342	Dnah7c|chr1:46421843-46422342	0.171063850876819	.	.
chr1	46425176	46425675	chr1	46580384	46580883	Dnah7c|chr1:46580384-46580883	0.18757990828398	.	.
chr1	52816845	52817344	chr1	52752671	52753170	Inpp1|chr1:52752671-52753170	0.230457833426185	.	.
chr1	52816845	52817344	chr1	52795026	52795525	Inpp1|chr1:52795026-52795525	0.113958461413476	.	.
chr1	52816845	52817344	chr1	52950828	52951327	Inpp1|chr1:52950828-52951327	0.198932438448805	.	.
chr1	52816845	52817344	chr1	53009385	53009884	Inpp1|chr1:53009385-53009884	0.170431537956333	.	.
chr1	52817513	52818012	chr1	52952486	52952985	Inpp1|chr1:52952486-52952985	0.166127094003517	.	.
chr1	52817513	52818012	chr1	52953081	52953580	Inpp1|chr1:52953081-52953580	0.145851364371037	.	.
chr1	52817513	52818012	chr1	52986655	52987154	Inpp1|chr1:52986655-52987154	0.146172936495622	.	.
chr1	52817513	52818012	chr1	53015814	53016313	Inpp1|chr1:53015814-53016313	0.217991724808568	.	.
chr1	52844734	52845233	chr1	52952486	52952985	Hibch|chr1:52952486-52952985	0.113967755633651	.	.
chr1	53296806	53297305	chr1	53010963	53011462	Ormdl1|chr1:53010963-53011462	0.136864503524194	.	.
chr1	53296806	53297305	chr1	53010963	53011462	Pms1|chr1:53010963-53011462	0.136864503524194	.	.
chr1	53296806	53297305	chr1	53465877	53466376	Ormdl1|chr1:53465877-53466376	0.11128496014965	.	.
chr1	53296806	53297305	chr1	53465877	53466376	Pms1|chr1:53465877-53466376	0.11128496014965	.	.
chr1	53296806	53297305	chr1	53466685	53467184	Ormdl1|chr1:53466685-53467184	0.133362804647171	.	.
chr1	53296806	53297305	chr1	53466685	53467184	Pms1|chr1:53466685-53467184	0.133362804647171	.	.
chr1	53296806	53297305	chr1	53710304	53710803	Ormdl1|chr1:53710304-53710803	0.239616663066408	.	.
chr1	53296806	53297305	chr1	53710304	53710803	Pms1|chr1:53710304-53710803	0.239616663066408	.	.
chr1	53313399	53313898	chr1	53664229	53664728	Osgepl1|chr1:53664229-53664728	0.121878433786276	.	.
chr1	53313399	53313898	chr1	53664229	53664728	Osgepl1|chr1:53664229-53664728	0.121878433786277	.	.
chr1	53352482	53352981	chr1	53032502	53033001	Asdurf|chr1:53032502-53033001	0.221600718590343	.	.
chr1	53352482	53352981	chr1	53032502	53033001	Asnsd1|chr1:53032502-53033001	0.221600718590343	.	.
chr1	53352482	53352981	chr1	53710304	53710803	Asdurf|chr1:53710304-53710803	0.153774914597427	.	.
chr1	53352482	53352981	chr1	53710304	53710803	Asnsd1|chr1:53710304-53710803	0.153774914597427	.	.
chr1	53706596	53707095	chr1	53662356	53662855	Dnah7a|chr1:53662356-53662855	0.119096480416987	.	.
chr1	53785040	53785539	chr1	53710304	53710803	Stk17b|chr1:53710304-53710803	0.108166842254834	.	.
chr1	53785040	53785539	chr1	53914191	53914690	Stk17b|chr1:53914191-53914690	0.124215968246679	.	.
chr1	54194329	54194828	chr1	54065359	54065858	Hecw2|chr1:54065359-54065858	0.126917192960288	.	.
chr1	54194329	54194828	chr1	54065961	54066460	Hecw2|chr1:54065961-54066460	0.212814461246035	.	.
chr1	54194329	54194828	chr1	54077054	54077553	Hecw2|chr1:54077054-54077553	0.176845966514416	.	.
chr1	54194329	54194828	chr1	54095137	54095636	Hecw2|chr1:54095137-54095636	0.142634735584756	.	.
chr1	54194329	54194828	chr1	54193770	54194269	Hecw2|chr1:54193770-54194269	0.235719009307086	.	.
chr1	54194329	54194828	chr1	54332940	54333439	Hecw2|chr1:54332940-54333439	0.160310935743282	.	.
chr1	54194947	54195446	chr1	54012316	54012815	Hecw2|chr1:54012316-54012815	0.209956497604457	.	.
chr1	54194947	54195446	chr1	54238234	54238733	Hecw2|chr1:54238234-54238733	0.163646493923621	.	.
chr1	54194947	54195446	chr1	54332940	54333439	Hecw2|chr1:54332940-54333439	0.142086420960601	.	.
chr1	54194947	54195446	chr1	54381234	54381733	Hecw2|chr1:54381234-54381733	0.292034873273498	.	.
chr1	54250459	54250958	chr1	54012316	54012815	Ccdc150|chr1:54012316-54012815	0.159664647256129	.	.
chr1	54250459	54250958	chr1	54014304	54014803	Ccdc150|chr1:54014304-54014803	0.208247651502606	.	.
chr1	54250459	54250958	chr1	54233118	54233617	Ccdc150|chr1:54233118-54233617	0.276990397531075	.	.
chr1	54250459	54250958	chr1	54748890	54749389	Ccdc150|chr1:54748890-54749389	0.178075528848404	.	.
chr1	54438767	54439266	chr1	54233118	54233617	Gtf3c3|chr1:54233118-54233617	0.265067522457682	.	.
chr1	54438767	54439266	chr1	54748890	54749389	Gtf3c3|chr1:54748890-54749389	0.171075904788099	.	.
chr1	54557443	54557942	chr1	54467308	54467807	Pgap1|chr1:54467308-54467807	0.250825790059693	.	.
chr1	54557443	54557942	chr1	54624956	54625455	Pgap1|chr1:54624956-54625455	0.198877554327736	.	.
chr1	54557443	54557942	chr1	54734870	54735369	Pgap1|chr1:54734870-54735369	0.161532886053753	.	.
chr1	55027198	55027697	chr1	55221300	55221799	Sf3b1|chr1:55221300-55221799	0.2226589754943	.	.
chr1	55027198	55027697	chr1	55383081	55383580	Sf3b1|chr1:55383081-55383580	0.218391008544175	.	.
chr1	55052491	55052990	chr1	55383081	55383580	Coq10b|chr1:55383081-55383580	0.204788723546596	.	.
chr1	55130908	55131407	chr1	55383081	55383580	Mob4|chr1:55383081-55383580	0.110036212809516	.	.
chr1	55131471	55131970	chr1	55383081	55383580	Mob4|chr1:55383081-55383580	0.238444008570345	.	.
chr1	55236881	55237380	chr1	55221300	55221799	Mars2|chr1:55221300-55221799	0.137803584627637	.	.
chr1	55236881	55237380	chr1	55383081	55383580	Mars2|chr1:55383081-55383580	0.138057848287475	.	.
chr1	55363229	55363728	chr1	55171875	55172374	Boll|chr1:55171875-55172374	0.176472293083387	.	.
chr1	55405572	55406071	chr1	55606321	55606820	Plcl1|chr1:55606321-55606820	0.131647951617189	.	.
chr1	55405572	55406071	chr1	55729243	55729742	Plcl1|chr1:55729243-55729742	0.307798873669077	.	.
chr1	55405572	55406071	chr1	55736308	55736807	Plcl1|chr1:55736308-55736807	0.142380848185491	.	.
chr1	57377374	57377873	chr1	57424264	57424763	1700066M21Rik|chr1:57424264-57424763	0.185205232725485	.	.
chr1	57377374	57377873	chr1	57424264	57424763	4930558J18Rik|chr1:57424264-57424763	0.185205232725485	.	.
chr1	57377374	57377873	chr1	57725973	57726472	1700066M21Rik|chr1:57725973-57726472	0.256575579869071	.	.
chr1	57377374	57377873	chr1	57725973	57726472	4930558J18Rik|chr1:57725973-57726472	0.256575579869071	.	.
chr1	57377988	57378487	chr1	57343164	57343663	1700066M21Rik|chr1:57343164-57343663	0.150408527832137	.	.
chr1	57377988	57378487	chr1	57343164	57343663	4930558J18Rik|chr1:57343164-57343663	0.150408527832137	.	.
chr1	57406257	57406756	chr1	57424264	57424763	Maip1|chr1:57424264-57424763	0.110004744930655	.	.
chr1	57406257	57406756	chr1	57424264	57424763	Tyw5|chr1:57424264-57424763	0.110004744930655	.	.
chr1	57406257	57406756	chr1	57725973	57726472	Maip1|chr1:57725973-57726472	0.312631525348807	.	.
chr1	57406257	57406756	chr1	57725973	57726472	Tyw5|chr1:57725973-57726472	0.312631525348807	.	.
chr1	58392818	58393317	chr1	58422814	58423313	Bzw1|chr1:58422814-58423313	0.115535657985985	.	.
chr1	58392818	58393317	chr1	58617236	58617735	Bzw1|chr1:58617236-58617735	0.141592581453284	.	.
chr1	58423825	58424324	chr1	58296260	58296759	Clk1|chr1:58296260-58296759	0.297436126326302	.	.
chr1	58423825	58424324	chr1	58382569	58383068	Clk1|chr1:58382569-58383068	0.111781120762445	.	.
chr1	58423825	58424324	chr1	58676200	58676699	Clk1|chr1:58676200-58676699	0.123168374936676	.	.
chr1	58445384	58445883	chr1	58697550	58698049	Nif3l1|chr1:58697550-58698049	0.11424407462646	.	.
chr1	58445384	58445883	chr1	58697550	58698049	Ppil3|chr1:58697550-58698049	0.11424407462646	.	.
chr1	58504734	58505233	chr1	58621956	58622455	Gm15834|chr1:58621956-58622455	0.384950237969527	.	.
chr1	58504734	58505233	chr1	58621956	58622455	Orc2|chr1:58621956-58622455	0.384950237969527	.	.
chr1	58504734	58505233	chr1	58676200	58676699	Gm15834|chr1:58676200-58676699	0.177070435770528	.	.
chr1	58504734	58505233	chr1	58676200	58676699	Orc2|chr1:58676200-58676699	0.177070435770528	.	.
chr1	58504734	58505233	chr1	58697550	58698049	Gm15834|chr1:58697550-58698049	0.131759837130813	.	.
chr1	58504734	58505233	chr1	58697550	58698049	Orc2|chr1:58697550-58698049	0.131759837130813	.	.
chr1	58504734	58505233	chr1	58947998	58948497	Gm15834|chr1:58947998-58948497	0.160404074083062	.	.
chr1	58504734	58505233	chr1	58947998	58948497	Orc2|chr1:58947998-58948497	0.160404074083062	.	.
chr1	58586034	58586533	chr1	58296260	58296759	Fam126b|chr1:58296260-58296759	0.122341032724181	.	.
chr1	58586034	58586533	chr1	58296260	58296759	Ndufb3|chr1:58296260-58296759	0.122341032724181	.	.
chr1	58586034	58586533	chr1	58652543	58653042	Fam126b|chr1:58652543-58653042	0.194499503330829	.	.
chr1	58586034	58586533	chr1	58652543	58653042	Ndufb3|chr1:58652543-58653042	0.194499503330829	.	.
chr1	58586034	58586533	chr1	58676200	58676699	Fam126b|chr1:58676200-58676699	0.110102403202569	.	.
chr1	58586034	58586533	chr1	58676200	58676699	Ndufb3|chr1:58676200-58676699	0.110102403202569	.	.
chr1	58586552	58587051	chr1	58652543	58653042	Fam126b|chr1:58652543-58653042	0.121349139898845	.	.
chr1	58586552	58587051	chr1	58652543	58653042	Ndufb3|chr1:58652543-58653042	0.121349139898845	.	.
chr1	58710970	58711469	chr1	58422814	58423313	Cflar|chr1:58422814-58423313	0.132774591142581	.	.
chr1	58710970	58711469	chr1	58652543	58653042	Cflar|chr1:58652543-58653042	0.202078065576977	.	.
chr1	58710970	58711469	chr1	58676200	58676699	Cflar|chr1:58676200-58676699	0.118307798782811	.	.
chr1	58710970	58711469	chr1	58897489	58897988	Cflar|chr1:58897489-58897988	0.231172389712494	.	.
chr1	58711489	58711988	chr1	58382569	58383068	Cflar|chr1:58382569-58383068	0.141072301211401	.	.
chr1	58711489	58711988	chr1	58621956	58622455	Cflar|chr1:58621956-58622455	0.202233907933285	.	.
chr1	58711489	58711988	chr1	58676200	58676699	Cflar|chr1:58676200-58676699	0.307864388394054	.	.
chr1	58973284	58973783	chr1	58603665	58604164	Stradb|chr1:58603665-58604164	0.173271606456815	.	.
chr1	58973284	58973783	chr1	58603665	58604164	Trak2|chr1:58603665-58604164	0.173271606456815	.	.
chr1	58973284	58973783	chr1	58953049	58953548	Stradb|chr1:58953049-58953548	0.139108880571781	.	.
chr1	58973284	58973783	chr1	58953049	58953548	Trak2|chr1:58953049-58953548	0.139108880571781	.	.
chr1	58973284	58973783	chr1	59178335	59178834	Stradb|chr1:59178335-59178834	0.191240112200767	.	.
chr1	58973284	58973783	chr1	59178335	59178834	Trak2|chr1:59178335-59178834	0.191240112200767	.	.
chr1	58973284	58973783	chr1	59229166	59229665	Stradb|chr1:59229166-59229665	0.165558477459955	.	.
chr1	58973284	58973783	chr1	59229166	59229665	Trak2|chr1:59229166-59229665	0.165558477459955	.	.
chr1	58973886	58974385	chr1	58697550	58698049	Stradb|chr1:58697550-58698049	0.139851441369951	.	.
chr1	58973886	58974385	chr1	58697550	58698049	Trak2|chr1:58697550-58698049	0.139851441369951	.	.
chr1	58973886	58974385	chr1	58947998	58948497	Stradb|chr1:58947998-58948497	0.233385113524408	.	.
chr1	58973886	58974385	chr1	58947998	58948497	Trak2|chr1:58947998-58948497	0.233385113524408	.	.
chr1	59119578	59120077	chr1	58947998	58948497	G730003C15Rik|chr1:58947998-58948497	0.139434745401104	.	.
chr1	59119578	59120077	chr1	58947998	58948497	Tmem237|chr1:58947998-58948497	0.139434745401104	.	.
chr1	59119578	59120077	chr1	59291584	59292083	G730003C15Rik|chr1:59291584-59292083	0.143908606185625	.	.
chr1	59119578	59120077	chr1	59291584	59292083	Tmem237|chr1:59291584-59292083	0.143908606185625	.	.
chr1	59119578	59120077	chr1	59368112	59368611	G730003C15Rik|chr1:59368112-59368611	0.149675691619414	.	.
chr1	59119578	59120077	chr1	59368112	59368611	Tmem237|chr1:59368112-59368611	0.149675691619414	.	.
chr1	59120147	59120646	chr1	59229166	59229665	G730003C15Rik|chr1:59229166-59229665	0.133014964627158	.	.
chr1	59120147	59120646	chr1	59229166	59229665	Tmem237|chr1:59229166-59229665	0.133014964627158	.	.
chr1	59237006	59237505	chr1	59178854	59179353	Als2|chr1:59178854-59179353	0.198863689410016	.	.
chr1	59237895	59238394	chr1	58897489	58897988	Als2|chr1:58897489-58897988	0.176926440612303	.	.
chr1	59237895	59238394	chr1	59316631	59317130	Als2|chr1:59316631-59317130	0.232759355503124	.	.
chr1	59237895	59238394	chr1	59332940	59333439	Als2|chr1:59332940-59333439	0.329212602093905	.	.
chr1	59237895	59238394	chr1	59333457	59333956	Als2|chr1:59333457-59333956	0.202883214211044	.	.
chr1	59237895	59238394	chr1	59487512	59488011	Als2|chr1:59487512-59488011	0.115378095375409	.	.
chr1	59481835	59482334	chr1	59291584	59292083	Fzd7|chr1:59291584-59292083	0.272942238217131	.	.
chr1	59481835	59482334	chr1	59316631	59317130	Fzd7|chr1:59316631-59317130	0.124628088996064	.	.
chr1	59481835	59482334	chr1	59332940	59333439	Fzd7|chr1:59332940-59333439	0.31679562203256	.	.
chr1	59481835	59482334	chr1	59333457	59333956	Fzd7|chr1:59333457-59333956	0.19080007795009	.	.
chr1	59481835	59482334	chr1	59368112	59368611	Fzd7|chr1:59368112-59368611	0.288404297396384	.	.
chr1	59481835	59482334	chr1	59487512	59488011	Fzd7|chr1:59487512-59488011	0.661793814654894	.	.
chr1	59481835	59482334	chr1	59623298	59623797	Fzd7|chr1:59623298-59623797	0.187447343446943	.	.
chr1	59669977	59670476	chr1	59368112	59368611	Sumo1|chr1:59368112-59368611	0.170912641719209	.	.
chr1	59669977	59670476	chr1	59623298	59623797	Sumo1|chr1:59623298-59623797	0.292491094320855	.	.
chr1	59670565	59671064	chr1	59623298	59623797	Sumo1|chr1:59623298-59623797	0.210396778859356	.	.
chr1	59684706	59685205	chr1	59332940	59333439	Nop58|chr1:59332940-59333439	0.130646002324195	.	.
chr1	59684706	59685205	chr1	59368112	59368611	Nop58|chr1:59368112-59368611	0.141088163223198	.	.
chr1	59684706	59685205	chr1	59368968	59369467	Nop58|chr1:59368968-59369467	0.120127454264923	.	.
chr1	59684706	59685205	chr1	59487512	59488011	Nop58|chr1:59487512-59488011	0.112369458120082	.	.
chr1	59762644	59763143	chr1	59795299	59795798	Bmpr2|chr1:59795299-59795798	0.189472338422101	.	.
chr1	59762644	59763143	chr1	59886825	59887324	Bmpr2|chr1:59886825-59887324	0.188548095316892	.	.
chr1	59763159	59763658	chr1	59886825	59887324	Bmpr2|chr1:59886825-59887324	0.117308452473384	.	.
chr1	59763159	59763658	chr1	60033401	60033900	Bmpr2|chr1:60033401-60033900	0.247729951855687	.	.
chr1	59763681	59764180	chr1	59878109	59878608	Bmpr2|chr1:59878109-59878608	0.146683602145078	.	.
chr1	59763681	59764180	chr1	59886825	59887324	Bmpr2|chr1:59886825-59887324	0.120911920011336	.	.
chr1	59763681	59764180	chr1	60158400	60158899	Bmpr2|chr1:60158400-60158899	0.160383174741923	.	.
chr1	59912662	59913161	chr1	59804714	59805213	Fam117b|chr1:59804714-59805213	0.253499147822159	.	.
chr1	59912662	59913161	chr1	60016294	60016793	Fam117b|chr1:60016294-60016793	0.220438214178768	.	.
chr1	59912662	59913161	chr1	60033401	60033900	Fam117b|chr1:60033401-60033900	0.170719910874605	.	.
chr1	59913211	59913710	chr1	60033401	60033900	Fam117b|chr1:60033401-60033900	0.469448492479541	.	.
chr1	60042424	60042923	chr1	59795299	59795798	Ica1l|chr1:59795299-59795798	0.117883319590955	.	.
chr1	60042424	60042923	chr1	59833669	59834168	Ica1l|chr1:59833669-59834168	0.123812953334998	.	.
chr1	60042424	60042923	chr1	59886825	59887324	Ica1l|chr1:59886825-59887324	0.309732809929759	.	.
chr1	60042424	60042923	chr1	60033401	60033900	Ica1l|chr1:60033401-60033900	0.302885249776985	.	.
chr1	60042424	60042923	chr1	60469405	60469904	Ica1l|chr1:60469405-60469904	0.179146833841559	.	.
chr1	60042935	60043434	chr1	59787724	59788223	Ica1l|chr1:59787724-59788223	0.150689951402949	.	.
chr1	60042935	60043434	chr1	59795299	59795798	Ica1l|chr1:59795299-59795798	0.179212332339654	.	.
chr1	60042935	60043434	chr1	59804714	59805213	Ica1l|chr1:59804714-59805213	0.148743097685608	.	.
chr1	60042935	60043434	chr1	59871383	59871882	Ica1l|chr1:59871383-59871882	0.142620060300744	.	.
chr1	60042935	60043434	chr1	60272439	60272938	Ica1l|chr1:60272439-60272938	0.160526184022314	.	.
chr1	60042935	60043434	chr1	60416718	60417217	Ica1l|chr1:60416718-60417217	0.150247919653783	.	.
chr1	60097393	60097892	chr1	59878109	59878608	Carf|chr1:59878109-59878608	0.138559128690283	.	.
chr1	60097393	60097892	chr1	59886825	59887324	Carf|chr1:59886825-59887324	0.114027293426271	.	.
chr1	60097393	60097892	chr1	60033401	60033900	Carf|chr1:60033401-60033900	0.314481357134401	.	.
chr1	60097980	60098479	chr1	59804714	59805213	Carf|chr1:59804714-59805213	0.203735757072274	.	.
chr1	60097980	60098479	chr1	59804714	59805213	Wdr12|chr1:59804714-59805213	0.203735757072274	.	.
chr1	60097980	60098479	chr1	60016294	60016793	Carf|chr1:60016294-60016793	0.189294946619623	.	.
chr1	60097980	60098479	chr1	60016294	60016793	Wdr12|chr1:60016294-60016793	0.189294946619623	.	.
chr1	60097980	60098479	chr1	60033401	60033900	Carf|chr1:60033401-60033900	0.254346208858731	.	.
chr1	60097980	60098479	chr1	60033401	60033900	Wdr12|chr1:60033401-60033900	0.254346208858731	.	.
chr1	60098487	60098986	chr1	59804714	59805213	Carf|chr1:59804714-59805213	0.170811254395575	.	.
chr1	60098487	60098986	chr1	59804714	59805213	Wdr12|chr1:59804714-59805213	0.170811254395575	.	.
chr1	60098487	60098986	chr1	60016294	60016793	Carf|chr1:60016294-60016793	0.322924395558111	.	.
chr1	60098487	60098986	chr1	60016294	60016793	Wdr12|chr1:60016294-60016793	0.322924395558111	.	.
chr1	60098487	60098986	chr1	60033401	60033900	Carf|chr1:60033401-60033900	0.150120943744836	.	.
chr1	60098487	60098986	chr1	60033401	60033900	Wdr12|chr1:60033401-60033900	0.150120943744836	.	.
chr1	60098487	60098986	chr1	60272439	60272938	Carf|chr1:60272439-60272938	0.14249242570286	.	.
chr1	60098487	60098986	chr1	60272439	60272938	Wdr12|chr1:60272439-60272938	0.14249242570286	.	.
chr1	60180257	60180756	chr1	60016294	60016793	Nbeal1|chr1:60016294-60016793	0.302024956206839	.	.
chr1	60343314	60343813	chr1	60416718	60417217	Cyp20a1|chr1:60416718-60417217	0.301995280871747	.	.
chr1	60343314	60343813	chr1	60469405	60469904	Cyp20a1|chr1:60469405-60469904	0.206359261912242	.	.
chr1	60409462	60409961	chr1	60016294	60016793	Abi2|chr1:60016294-60016793	0.110175747448689	.	.
chr1	60409462	60409961	chr1	60033401	60033900	Abi2|chr1:60033401-60033900	0.143625289737835	.	.
chr1	60409462	60409961	chr1	60272439	60272938	Abi2|chr1:60272439-60272938	0.158460385286223	.	.
chr1	60409462	60409961	chr1	60469405	60469904	Abi2|chr1:60469405-60469904	0.131241801096819	.	.
chr1	61638558	61639057	chr1	61304513	61305012	Pard3b|chr1:61304513-61305012	0.180745035082275	.	.
chr1	61638558	61639057	chr1	61424384	61424883	Pard3b|chr1:61424384-61424883	0.25011208357915	.	.
chr1	61638558	61639057	chr1	61470569	61471068	Pard3b|chr1:61470569-61471068	0.194240576009079	.	.
chr1	61638558	61639057	chr1	61472846	61473345	Pard3b|chr1:61472846-61473345	0.177198963989714	.	.
chr1	61638558	61639057	chr1	61541835	61542334	Pard3b|chr1:61541835-61542334	0.363485016729863	.	.
chr1	61638558	61639057	chr1	61593004	61593503	Pard3b|chr1:61593004-61593503	0.335701536752456	.	.
chr1	61638558	61639057	chr1	61664094	61664593	Pard3b|chr1:61664094-61664593	0.203621602874478	.	.
chr1	61638558	61639057	chr1	61669610	61670109	Pard3b|chr1:61669610-61670109	0.347471399739596	.	.
chr1	61638558	61639057	chr1	61732593	61733092	Pard3b|chr1:61732593-61733092	0.271831840937773	.	.
chr1	61638558	61639057	chr1	61755608	61756107	Pard3b|chr1:61755608-61756107	0.273508470231758	.	.
chr1	61638558	61639057	chr1	61854506	61855005	Pard3b|chr1:61854506-61855005	0.232928961155398	.	.
chr1	61639276	61639775	chr1	61424384	61424883	Pard3b|chr1:61424384-61424883	0.303592043205434	.	.
chr1	61639276	61639775	chr1	61470569	61471068	Pard3b|chr1:61470569-61471068	0.129009094774079	.	.
chr1	61639276	61639775	chr1	61593004	61593503	Pard3b|chr1:61593004-61593503	0.140090081386584	.	.
chr1	61639276	61639775	chr1	61664094	61664593	Pard3b|chr1:61664094-61664593	0.242864289846096	.	.
chr1	61639276	61639775	chr1	61669610	61670109	Pard3b|chr1:61669610-61670109	0.181036640205241	.	.
chr1	61639276	61639775	chr1	61755608	61756107	Pard3b|chr1:61755608-61756107	0.301942691729952	.	.
chr1	61639276	61639775	chr1	61854506	61855005	Pard3b|chr1:61854506-61855005	0.234948632557349	.	.
chr1	61851078	61851577	chr1	61541835	61542334	Pard3bos1|chr1:61541835-61542334	0.117875143266971	.	.
chr1	61851078	61851577	chr1	61593004	61593503	Pard3bos1|chr1:61593004-61593503	0.161027358152736	.	.
chr1	63114071	63114570	chr1	63180992	63181491	Ino80d|chr1:63180992-63181491	0.168991364875939	.	.
chr1	63114071	63114570	chr1	63367905	63368404	Ino80d|chr1:63367905-63368404	0.134944739078032	.	.
chr1	63176509	63177008	chr1	63129180	63129679	Eef1b2|chr1:63129180-63129679	0.13771262378635	.	.
chr1	63176509	63177008	chr1	63129180	63129679	Ndufs1|chr1:63129180-63129679	0.13771262378635	.	.
chr1	63176509	63177008	chr1	63153005	63153504	Eef1b2|chr1:63153005-63153504	0.133580254797076	.	.
chr1	63176509	63177008	chr1	63153005	63153504	Ndufs1|chr1:63153005-63153504	0.133580254797076	.	.
chr1	63176509	63177008	chr1	63204363	63204862	Eef1b2|chr1:63204363-63204862	0.150547885530717	.	.
chr1	63176509	63177008	chr1	63204363	63204862	Ndufs1|chr1:63204363-63204862	0.150547885530717	.	.
chr1	63176509	63177008	chr1	63293898	63294397	Eef1b2|chr1:63293898-63294397	0.186208637978435	.	.
chr1	63176509	63177008	chr1	63293898	63294397	Ndufs1|chr1:63293898-63294397	0.186208637978435	.	.
chr1	63272985	63273484	chr1	63203844	63204343	Gm11608|chr1:63203844-63204343	0.18569628774592	.	.
chr1	63272985	63273484	chr1	63203844	63204343	Zdbf2|chr1:63203844-63204343	0.18569628774592	.	.
chr1	63272985	63273484	chr1	63367905	63368404	Gm11608|chr1:63367905-63368404	0.251385310434543	.	.
chr1	63272985	63273484	chr1	63367905	63368404	Gm11608|chr1:63367905-63368404	0.251385310434544	.	.
chr1	63272985	63273484	chr1	63367905	63368404	Zdbf2|chr1:63367905-63368404	0.251385310434543	.	.
chr1	63272985	63273484	chr1	63367905	63368404	Zdbf2|chr1:63367905-63368404	0.251385310434544	.	.
chr1	63273583	63274082	chr1	63076721	63077220	Gm11608|chr1:63076721-63077220	0.11635796348825	.	.
chr1	63273583	63274082	chr1	63076721	63077220	Zdbf2|chr1:63076721-63077220	0.11635796348825	.	.
chr1	63273583	63274082	chr1	63203844	63204343	Gm11608|chr1:63203844-63204343	0.218618642088648	.	.
chr1	63273583	63274082	chr1	63203844	63204343	Zdbf2|chr1:63203844-63204343	0.218618642088648	.	.
chr1	63273583	63274082	chr1	63204363	63204862	Gm11608|chr1:63204363-63204862	0.14732893471573	.	.
chr1	63273583	63274082	chr1	63204363	63204862	Zdbf2|chr1:63204363-63204862	0.14732893471573	.	.
chr1	63273583	63274082	chr1	63256075	63256574	Gm11608|chr1:63256075-63256574	0.207198201938987	.	.
chr1	63273583	63274082	chr1	63256075	63256574	Zdbf2|chr1:63256075-63256574	0.207198201938987	.	.
chr1	63273583	63274082	chr1	63293898	63294397	Gm11608|chr1:63293898-63294397	0.298870384239746	.	.
chr1	63273583	63274082	chr1	63293898	63294397	Zdbf2|chr1:63293898-63294397	0.298870384239746	.	.
chr1	63273583	63274082	chr1	63367905	63368404	Gm11608|chr1:63367905-63368404	0.180613089633987	.	.
chr1	63273583	63274082	chr1	63367905	63368404	Zdbf2|chr1:63367905-63368404	0.180613089633987	.	.
chr1	63273583	63274082	chr1	63409879	63410378	Gm11608|chr1:63409879-63410378	0.184992294626983	.	.
chr1	63273583	63274082	chr1	63409879	63410378	Zdbf2|chr1:63409879-63410378	0.184992294626983	.	.
chr1	63445105	63445604	chr1	63414938	63415437	Adam23|chr1:63414938-63415437	0.158132965644145	.	.
chr1	63445671	63446170	chr1	63153005	63153504	Adam23|chr1:63153005-63153504	0.150056584993623	.	.
chr1	63445671	63446170	chr1	63293898	63294397	Adam23|chr1:63293898-63294397	0.245965302087644	.	.
chr1	63446419	63446918	chr1	63180992	63181491	Adam23|chr1:63180992-63181491	0.177039014832694	.	.
chr1	63446419	63446918	chr1	63414938	63415437	Adam23|chr1:63414938-63415437	0.161251091558652	.	.
chr1	64532547	64533046	chr1	64289060	64289559	Creb1|chr1:64289060-64289559	0.282618299755078	.	.
chr1	64532547	64533046	chr1	64522500	64522999	Creb1|chr1:64522500-64522999	0.198620599231608	.	.
chr1	64532547	64533046	chr1	64705213	64705712	Creb1|chr1:64705213-64705712	0.130020771566613	.	.
chr1	64616950	64617449	chr1	64295567	64296066	Gm28982|chr1:64295567-64296066	0.219372657638222	.	.
chr1	64616950	64617449	chr1	64295567	64296066	Mettl21a|chr1:64295567-64296066	0.219372657638222	.	.
chr1	64616950	64617449	chr1	64346090	64346589	Gm28982|chr1:64346090-64346589	0.397491418310624	.	.
chr1	64616950	64617449	chr1	64346090	64346589	Mettl21a|chr1:64346090-64346589	0.397491418310624	.	.
chr1	64616950	64617449	chr1	64731605	64732104	Gm28982|chr1:64731605-64732104	0.184063739465288	.	.
chr1	64616950	64617449	chr1	64731605	64732104	Mettl21a|chr1:64731605-64732104	0.184063739465288	.	.
chr1	64617495	64617994	chr1	64522500	64522999	Gm28982|chr1:64522500-64522999	0.258805427490957	.	.
chr1	64617495	64617994	chr1	64522500	64522999	Mettl21a|chr1:64522500-64522999	0.258805427490957	.	.
chr1	64617495	64617994	chr1	64523057	64523556	Gm28982|chr1:64523057-64523556	0.12237819395774	.	.
chr1	64617495	64617994	chr1	64523057	64523556	Mettl21a|chr1:64523057-64523556	0.12237819395774	.	.
chr1	64690474	64690973	chr1	64295567	64296066	2810408I11Rik|chr1:64295567-64296066	0.124957304348909	.	.
chr1	64690474	64690973	chr1	64295567	64296066	Ccnyl1|chr1:64295567-64296066	0.124957304348909	.	.
chr1	64690474	64690973	chr1	64345586	64346085	2810408I11Rik|chr1:64345586-64346085	0.116283844656075	.	.
chr1	64690474	64690973	chr1	64345586	64346085	Ccnyl1|chr1:64345586-64346085	0.116283844656075	.	.
chr1	64690474	64690973	chr1	64346090	64346589	2810408I11Rik|chr1:64346090-64346589	0.217779920376977	.	.
chr1	64690474	64690973	chr1	64346090	64346589	Ccnyl1|chr1:64346090-64346589	0.217779920376977	.	.
chr1	64690474	64690973	chr1	64355420	64355919	2810408I11Rik|chr1:64355420-64355919	0.225061992469196	.	.
chr1	64690474	64690973	chr1	64355420	64355919	Ccnyl1|chr1:64355420-64355919	0.225061992469196	.	.
chr1	64690474	64690973	chr1	64412425	64412924	2810408I11Rik|chr1:64412425-64412924	0.146528331634937	.	.
chr1	64690474	64690973	chr1	64412425	64412924	Ccnyl1|chr1:64412425-64412924	0.146528331634937	.	.
chr1	64690474	64690973	chr1	64523057	64523556	2810408I11Rik|chr1:64523057-64523556	0.108153223876216	.	.
chr1	64690474	64690973	chr1	64523057	64523556	Ccnyl1|chr1:64523057-64523556	0.108153223876216	.	.
chr1	64691008	64691507	chr1	64295567	64296066	2810408I11Rik|chr1:64295567-64296066	0.19351863279878	.	.
chr1	64691008	64691507	chr1	64295567	64296066	Ccnyl1|chr1:64295567-64296066	0.19351863279878	.	.
chr1	64691008	64691507	chr1	64345586	64346085	2810408I11Rik|chr1:64345586-64346085	0.181564702898449	.	.
chr1	64691008	64691507	chr1	64345586	64346085	Ccnyl1|chr1:64345586-64346085	0.181564702898449	.	.
chr1	64691008	64691507	chr1	64355420	64355919	2810408I11Rik|chr1:64355420-64355919	0.123729237395778	.	.
chr1	64691008	64691507	chr1	64355420	64355919	Ccnyl1|chr1:64355420-64355919	0.123729237395778	.	.
chr1	64691008	64691507	chr1	64596680	64597179	2810408I11Rik|chr1:64596680-64597179	0.161788370440796	.	.
chr1	64691008	64691507	chr1	64596680	64597179	Ccnyl1|chr1:64596680-64597179	0.161788370440796	.	.
chr1	64691008	64691507	chr1	64731605	64732104	2810408I11Rik|chr1:64731605-64732104	0.261364461561969	.	.
chr1	64691008	64691507	chr1	64731605	64732104	Ccnyl1|chr1:64731605-64732104	0.261364461561969	.	.
chr1	64737642	64738141	chr1	64345586	64346085	Fzd5|chr1:64345586-64346085	0.134885969484474	.	.
chr1	64737642	64738141	chr1	64346090	64346589	Fzd5|chr1:64346090-64346589	0.151980053312879	.	.
chr1	64737642	64738141	chr1	64731605	64732104	Fzd5|chr1:64731605-64732104	0.215261566884027	.	.
chr1	65122893	65123392	chr1	65179041	65179540	D630023F18Rik|chr1:65179041-65179540	0.139842826691243	.	.
chr1	65186396	65186895	chr1	65179041	65179540	Idh1|chr1:65179041-65179540	0.31116776852021	.	.
chr1	65186396	65186895	chr1	65179041	65179540	Pikfyve|chr1:65179041-65179540	0.31116776852021	.	.
chr1	65186396	65186895	chr1	65406348	65406847	Idh1|chr1:65406348-65406847	0.128016029334686	.	.
chr1	65186396	65186895	chr1	65406348	65406847	Pikfyve|chr1:65406348-65406847	0.128016029334686	.	.
chr1	65282716	65283215	chr1	65145528	65146027	Pth2r|chr1:65145528-65146027	0.123512168840131	.	.
chr1	65282716	65283215	chr1	65458102	65458601	Pth2r|chr1:65458102-65458601	0.162616074763917	.	.
chr1	66816734	66817233	chr1	66806860	66807359	Kansl1l|chr1:66806860-66807359	0.237585950209223	.	.
chr1	66816734	66817233	chr1	66960769	66961268	Kansl1l|chr1:66960769-66961268	0.185640433988603	.	.
chr1	66816734	66817233	chr1	66987517	66988016	Kansl1l|chr1:66987517-66988016	0.198906840913641	.	.
chr1	66817441	66817940	chr1	66960769	66961268	Kansl1l|chr1:66960769-66961268	0.203376130114845	.	.
chr1	66817441	66817940	chr1	66987517	66988016	Kansl1l|chr1:66987517-66988016	0.135908496242063	.	.
chr1	66863047	66863546	chr1	66838431	66838930	Acadl|chr1:66838431-66838930	0.135500889293228	.	.
chr1	66863047	66863546	chr1	66839085	66839584	Acadl|chr1:66839085-66839584	0.330081634569047	.	.
chr1	66863047	66863546	chr1	66895631	66896130	Acadl|chr1:66895631-66896130	0.118441570447063	.	.
chr1	66863047	66863546	chr1	66896202	66896701	Acadl|chr1:66896202-66896701	0.173558487081866	.	.
chr1	67038596	67039095	chr1	67061456	67061955	Lancl1|chr1:67061456-67061955	0.145514354926926	.	.
chr1	67038596	67039095	chr1	67284215	67284714	Lancl1|chr1:67284215-67284714	0.237750476874714	.	.
chr1	67038596	67039095	chr1	67362074	67362573	Lancl1|chr1:67362074-67362573	0.143563099890418	.	.
chr1	67038596	67039095	chr1	67499302	67499801	Lancl1|chr1:67499302-67499801	0.120455836339728	.	.
chr1	69106246	69106745	chr1	69074268	69074767	Gm16076|chr1:69074268-69074767	0.18770130267312	.	.
chr1	69106246	69106745	chr1	69241684	69242183	Gm16076|chr1:69241684-69242183	0.150620957341748	.	.
chr1	69106246	69106745	chr1	69351924	69352423	Gm16076|chr1:69351924-69352423	0.277938900962622	.	.
chr1	69106800	69107299	chr1	69074268	69074767	Gm16076|chr1:69074268-69074767	0.168375673246141	.	.
chr1	69106800	69107299	chr1	69241684	69242183	Gm16076|chr1:69241684-69242183	0.111108211791481	.	.
chr1	69106800	69107299	chr1	69351924	69352423	Gm16076|chr1:69351924-69352423	0.146298146784865	.	.
chr1	69108309	69108808	chr1	68780442	68780941	Erbb4|chr1:68780442-68780941	0.147026304174043	.	.
chr1	69687151	69687650	chr1	69688924	69689423	Ikzf2|chr1:69688924-69689423	0.135503192161792	.	.
chr1	69826106	69826605	chr1	69591211	69591710	Spag16|chr1:69591211-69591710	0.134826302937041	.	.
chr1	69826106	69826605	chr1	69656928	69657427	Spag16|chr1:69656928-69657427	0.225707589210601	.	.
chr1	69826106	69826605	chr1	69790210	69790709	Spag16|chr1:69790210-69790709	0.133913938673519	.	.
chr1	69826106	69826605	chr1	70006778	70007277	Spag16|chr1:70006778-70007277	0.173247244441323	.	.
chr1	69826647	69827146	chr1	69591211	69591710	Spag16|chr1:69591211-69591710	0.314407543150611	.	.
chr1	69826647	69827146	chr1	69591806	69592305	Spag16|chr1:69591806-69592305	0.179571576231434	.	.
chr1	69826647	69827146	chr1	69656928	69657427	Spag16|chr1:69656928-69657427	0.494251859796239	.	.
chr1	69826647	69827146	chr1	69688924	69689423	Spag16|chr1:69688924-69689423	0.167616525305157	.	.
chr1	69826647	69827146	chr1	69790210	69790709	Spag16|chr1:69790210-69790709	0.308258339799141	.	.
chr1	69826647	69827146	chr1	69950030	69950529	Spag16|chr1:69950030-69950529	0.245594042442646	.	.
chr1	69826647	69827146	chr1	70006778	70007277	Spag16|chr1:70006778-70007277	0.399740892657975	.	.
chr1	70725497	70725996	chr1	70342597	70343096	Vwc2l|chr1:70342597-70343096	0.234486141296743	.	.
chr1	71102248	71102747	chr1	70797821	70798320	Bard1|chr1:70797821-70798320	0.126475686302486	.	.
chr1	71102248	71102747	chr1	71299710	71300209	Bard1|chr1:71299710-71300209	0.210961055009795	.	.
chr1	71102248	71102747	chr1	71436925	71437424	Bard1|chr1:71436925-71437424	0.221284553020753	.	.
chr1	71102861	71103360	chr1	71307278	71307777	Bard1|chr1:71307278-71307777	0.119317928194034	.	.
chr1	71556874	71557373	chr1	71256840	71257339	Atic|chr1:71256840-71257339	0.316667381083609	.	.
chr1	71556874	71557373	chr1	71801914	71802413	Atic|chr1:71801914-71802413	0.111008134895446	.	.
chr1	71556874	71557373	chr1	71923649	71924148	Atic|chr1:71923649-71924148	0.165023825045548	.	.
chr1	71556874	71557373	chr1	71990255	71990754	Atic|chr1:71990255-71990754	0.119021677823071	.	.
chr1	71557407	71557906	chr1	71574174	71574673	Atic|chr1:71574174-71574673	0.180955574026725	.	.
chr1	71557407	71557906	chr1	71579535	71580034	Atic|chr1:71579535-71580034	0.110085656635072	.	.
chr1	71557407	71557906	chr1	71801172	71801671	Atic|chr1:71801172-71801671	0.132003458691253	.	.
chr1	71557407	71557906	chr1	71914922	71915421	Atic|chr1:71914922-71915421	0.160917772002791	.	.
chr1	73268708	73269207	chr1	73253777	73254276	Gm29185|chr1:73253777-73254276	0.197647138715941	.	.
chr1	73268708	73269207	chr1	73270735	73271234	Gm29185|chr1:73270735-73271234	0.117809516851831	.	.
chr1	73268708	73269207	chr1	73370785	73371284	Gm29185|chr1:73370785-73371284	0.126772749059579	.	.
chr1	73268708	73269207	chr1	73681861	73682360	Gm29185|chr1:73681861-73682360	0.164648805983493	.	.
chr1	74505730	74506229	chr1	74721635	74722134	Cnot9|chr1:74721635-74722134	0.24278264996507	.	.
chr1	74505730	74506229	chr1	74721635	74722134	Cnot9|chr1:74721635-74722134	0.242782649965071	.	.
chr1	74505730	74506229	chr1	74794449	74794948	Cnot9|chr1:74794449-74794948	0.190169244796001	.	.
chr1	74505730	74506229	chr1	74802933	74803432	Cnot9|chr1:74802933-74803432	0.175918623256746	.	.
chr1	74505730	74506229	chr1	74806952	74807451	Cnot9|chr1:74806952-74807451	0.166204408798629	.	.
chr1	74505730	74506229	chr1	74808065	74808564	Cnot9|chr1:74808065-74808564	0.189159419457566	.	.
chr1	74505730	74506229	chr1	74829962	74830461	Cnot9|chr1:74829962-74830461	0.160737337914519	.	.
chr1	74505730	74506229	chr1	74829962	74830461	Cnot9|chr1:74829962-74830461	0.16073733791452	.	.
chr1	74505730	74506229	chr1	74858307	74858806	Cnot9|chr1:74858307-74858806	0.194829481097161	.	.
chr1	74505730	74506229	chr1	74882110	74882609	Cnot9|chr1:74882110-74882609	0.133458530993838	.	.
chr1	74506443	74506942	chr1	74794449	74794948	Cnot9|chr1:74794449-74794948	0.10935904202304	.	.
chr1	74506443	74506942	chr1	74882110	74882609	Cnot9|chr1:74882110-74882609	0.216985405186162	.	.
chr1	74541923	74542422	chr1	74894978	74895477	Plcd4|chr1:74894978-74895477	0.121817254900438	.	.
chr1	74541923	74542422	chr1	74948735	74949234	Plcd4|chr1:74948735-74949234	0.112232282535006	.	.
chr1	74542596	74543095	chr1	74772969	74773468	Plcd4|chr1:74772969-74773468	0.278988248152648	.	.
chr1	74542596	74543095	chr1	74787775	74788274	Plcd4|chr1:74787775-74788274	0.176020222045847	.	.
chr1	74542596	74543095	chr1	74802933	74803432	Plcd4|chr1:74802933-74803432	0.244763208147741	.	.
chr1	74542596	74543095	chr1	74816731	74817230	Plcd4|chr1:74816731-74817230	0.203483012589385	.	.
chr1	74542596	74543095	chr1	74858307	74858806	Plcd4|chr1:74858307-74858806	0.392632597153211	.	.
chr1	74542596	74543095	chr1	74882110	74882609	Plcd4|chr1:74882110-74882609	0.188563356628795	.	.
chr1	74542596	74543095	chr1	74894978	74895477	Plcd4|chr1:74894978-74895477	0.22970449372444	.	.
chr1	74587962	74588461	chr1	74718130	74718629	Bcs1l|chr1:74718130-74718629	0.150301023209256	.	.
chr1	74587962	74588461	chr1	74718130	74718629	Zfp142|chr1:74718130-74718629	0.150301023209256	.	.
chr1	74587962	74588461	chr1	74772969	74773468	Bcs1l|chr1:74772969-74773468	0.17694446865101	.	.
chr1	74587962	74588461	chr1	74772969	74773468	Zfp142|chr1:74772969-74773468	0.17694446865101	.	.
chr1	74587962	74588461	chr1	74806952	74807451	Bcs1l|chr1:74806952-74807451	0.165514734326035	.	.
chr1	74587962	74588461	chr1	74806952	74807451	Zfp142|chr1:74806952-74807451	0.165514734326035	.	.
chr1	74587962	74588461	chr1	74808065	74808564	Bcs1l|chr1:74808065-74808564	0.253564859806573	.	.
chr1	74587962	74588461	chr1	74808065	74808564	Zfp142|chr1:74808065-74808564	0.253564859806573	.	.
chr1	74587962	74588461	chr1	74816731	74817230	Bcs1l|chr1:74816731-74817230	0.265167573895176	.	.
chr1	74587962	74588461	chr1	74816731	74817230	Zfp142|chr1:74816731-74817230	0.265167573895176	.	.
chr1	74587962	74588461	chr1	74829962	74830461	Bcs1l|chr1:74829962-74830461	0.169275898278122	.	.
chr1	74587962	74588461	chr1	74829962	74830461	Zfp142|chr1:74829962-74830461	0.169275898278122	.	.
chr1	74587962	74588461	chr1	74858307	74858806	Bcs1l|chr1:74858307-74858806	0.126597828776961	.	.
chr1	74587962	74588461	chr1	74858307	74858806	Zfp142|chr1:74858307-74858806	0.126597828776961	.	.
chr1	74587962	74588461	chr1	74882110	74882609	Bcs1l|chr1:74882110-74882609	0.158915011770686	.	.
chr1	74587962	74588461	chr1	74882110	74882609	Zfp142|chr1:74882110-74882609	0.158915011770686	.	.
chr1	74601175	74601674	chr1	74829962	74830461	Rnf25|chr1:74829962-74830461	0.142938670490965	.	.
chr1	74601175	74601674	chr1	74829962	74830461	Stk36|chr1:74829962-74830461	0.142938670490965	.	.
chr1	74601175	74601674	chr1	74858307	74858806	Rnf25|chr1:74858307-74858806	0.157440008659234	.	.
chr1	74601175	74601674	chr1	74858307	74858806	Stk36|chr1:74858307-74858806	0.157440008659234	.	.
chr1	74661495	74661994	chr1	74526440	74526939	Ttll4|chr1:74526440-74526939	0.230456900586035	.	.
chr1	74661495	74661994	chr1	74772969	74773468	Ttll4|chr1:74772969-74773468	0.126396567287631	.	.
chr1	74661495	74661994	chr1	74786284	74786783	Ttll4|chr1:74786284-74786783	0.166474002610331	.	.
chr1	74661495	74661994	chr1	74802933	74803432	Ttll4|chr1:74802933-74803432	0.231647758270651	.	.
chr1	74661495	74661994	chr1	74808065	74808564	Ttll4|chr1:74808065-74808564	0.213219259898946	.	.
chr1	74661495	74661994	chr1	74824729	74825228	Ttll4|chr1:74824729-74825228	0.172427539893913	.	.
chr1	74661495	74661994	chr1	74858307	74858806	Ttll4|chr1:74858307-74858806	0.166610317712606	.	.
chr1	74712949	74713448	chr1	74787775	74788274	Cyp27a1|chr1:74787775-74788274	0.108549888384095	.	.
chr1	74748718	74749217	chr1	74718130	74718629	Prkag3|chr1:74718130-74718629	0.2156227896094	.	.
chr1	74748718	74749217	chr1	74787775	74788274	Prkag3|chr1:74787775-74788274	0.166598307431327	.	.
chr1	74748718	74749217	chr1	74948735	74949234	Prkag3|chr1:74948735-74949234	0.120934687310322	.	.
chr1	74854708	74855207	chr1	74794449	74794948	Cdk5r2|chr1:74794449-74794948	0.126711331891135	.	.
chr1	74854708	74855207	chr1	74802933	74803432	Cdk5r2|chr1:74802933-74803432	0.194973817850653	.	.
chr1	74854708	74855207	chr1	74808065	74808564	Cdk5r2|chr1:74808065-74808564	0.135532615095839	.	.
chr1	74854708	74855207	chr1	74816731	74817230	Cdk5r2|chr1:74816731-74817230	0.185560264622664	.	.
chr1	74854708	74855207	chr1	74882110	74882609	Cdk5r2|chr1:74882110-74882609	0.115531501522972	.	.
chr1	74854708	74855207	chr1	75031996	75032495	Cdk5r2|chr1:75031996-75032495	0.153043177759325	.	.
chr1	75124760	75125259	chr1	74816731	74817230	Nhej1|chr1:74816731-74817230	0.155877221883738	.	.
chr1	75124760	75125259	chr1	75221476	75221975	Nhej1|chr1:75221476-75221975	0.137879373847187	.	.
chr1	75124760	75125259	chr1	75263237	75263736	Nhej1|chr1:75263237-75263736	0.279538144535669	.	.
chr1	75124760	75125259	chr1	75284855	75285354	Nhej1|chr1:75284855-75285354	0.13115471146473	.	.
chr1	75124760	75125259	chr1	75347435	75347934	Nhej1|chr1:75347435-75347934	0.196494095274815	.	.
chr1	75124760	75125259	chr1	75495129	75495628	Nhej1|chr1:75495129-75495628	0.188985412036623	.	.
chr1	75142499	75142998	chr1	74759797	74760296	Cnppd1|chr1:74759797-74760296	0.14506271267928	.	.
chr1	75142499	75142998	chr1	74759797	74760296	Retreg2|chr1:74759797-74760296	0.14506271267928	.	.
chr1	75142499	75142998	chr1	74772969	74773468	Cnppd1|chr1:74772969-74773468	0.305138847118183	.	.
chr1	75142499	75142998	chr1	74772969	74773468	Retreg2|chr1:74772969-74773468	0.305138847118183	.	.
chr1	75142499	75142998	chr1	74816731	74817230	Cnppd1|chr1:74816731-74817230	0.112644699052236	.	.
chr1	75142499	75142998	chr1	74816731	74817230	Retreg2|chr1:74816731-74817230	0.112644699052236	.	.
chr1	75142499	75142998	chr1	74858307	74858806	Cnppd1|chr1:74858307-74858806	0.333521202189997	.	.
chr1	75142499	75142998	chr1	74858307	74858806	Retreg2|chr1:74858307-74858806	0.333521202189997	.	.
chr1	75142499	75142998	chr1	74894978	74895477	Cnppd1|chr1:74894978-74895477	0.23731811175378	.	.
chr1	75142499	75142998	chr1	74894978	74895477	Retreg2|chr1:74894978-74895477	0.23731811175378	.	.
chr1	75142499	75142998	chr1	75040368	75040867	Cnppd1|chr1:75040368-75040867	0.229773506510765	.	.
chr1	75142499	75142998	chr1	75040368	75040867	Retreg2|chr1:75040368-75040867	0.229773506510765	.	.
chr1	75142499	75142998	chr1	75048258	75048757	Cnppd1|chr1:75048258-75048757	0.118722736636173	.	.
chr1	75142499	75142998	chr1	75048258	75048757	Retreg2|chr1:75048258-75048757	0.118722736636173	.	.
chr1	75142499	75142998	chr1	75221476	75221975	Cnppd1|chr1:75221476-75221975	0.364900707926111	.	.
chr1	75142499	75142998	chr1	75221476	75221975	Retreg2|chr1:75221476-75221975	0.364900707926111	.	.
chr1	75168424	75168923	chr1	74794449	74794948	Zfand2b|chr1:74794449-74794948	0.148423237015317	.	.
chr1	75168424	75168923	chr1	74806952	74807451	Zfand2b|chr1:74806952-74807451	0.227506622146521	.	.
chr1	75168424	75168923	chr1	74808065	74808564	Zfand2b|chr1:74808065-74808564	0.127484827034546	.	.
chr1	75168424	75168923	chr1	74816731	74817230	Zfand2b|chr1:74816731-74817230	0.166361514759673	.	.
chr1	75168424	75168923	chr1	74824729	74825228	Zfand2b|chr1:74824729-74825228	0.159525256418723	.	.
chr1	75168424	75168923	chr1	74829962	74830461	Zfand2b|chr1:74829962-74830461	0.187172222174109	.	.
chr1	75168424	75168923	chr1	74858307	74858806	Zfand2b|chr1:74858307-74858806	0.172613820958568	.	.
chr1	75168424	75168923	chr1	75031996	75032495	Zfand2b|chr1:75031996-75032495	0.23374860217834	.	.
chr1	75168424	75168923	chr1	75284855	75285354	Zfand2b|chr1:75284855-75285354	0.190185753813068	.	.
chr1	75168424	75168923	chr1	75289342	75289841	Zfand2b|chr1:75289342-75289841	0.120869635476198	.	.
chr1	75168424	75168923	chr1	75347435	75347934	Zfand2b|chr1:75347435-75347934	0.250021492382568	.	.
chr1	75168424	75168923	chr1	75405531	75406030	Zfand2b|chr1:75405531-75406030	0.219509364180298	.	.
chr1	75168424	75168923	chr1	75487302	75487801	Zfand2b|chr1:75487302-75487801	0.171589678503287	.	.
chr1	75168424	75168923	chr1	75487834	75488333	Zfand2b|chr1:75487834-75488333	0.19637352932467	.	.
chr1	75180079	75180578	chr1	74808065	74808564	Abcb6|chr1:74808065-74808564	0.202064255097374	.	.
chr1	75180079	75180578	chr1	74808065	74808564	Abcb6|chr1:74808065-74808564	0.202064255097375	.	.
chr1	75180079	75180578	chr1	74816731	74817230	Abcb6|chr1:74816731-74817230	0.166037992495382	.	.
chr1	75180079	75180578	chr1	74882110	74882609	Abcb6|chr1:74882110-74882609	0.139701245193746	.	.
chr1	75180079	75180578	chr1	75040368	75040867	Abcb6|chr1:75040368-75040867	0.146949536262243	.	.
chr1	75180079	75180578	chr1	75244823	75245322	Abcb6|chr1:75244823-75245322	0.134412449309092	.	.
chr1	75180079	75180578	chr1	75347435	75347934	Abcb6|chr1:75347435-75347934	0.139858785701397	.	.
chr1	75180079	75180578	chr1	75381822	75382321	Abcb6|chr1:75381822-75382321	0.134347781306907	.	.
chr1	75180079	75180578	chr1	75487302	75487801	Abcb6|chr1:75487302-75487801	0.285691959056964	.	.
chr1	75180079	75180578	chr1	75487834	75488333	Abcb6|chr1:75487834-75488333	0.135198469553654	.	.
chr1	75191753	75192252	chr1	74772969	74773468	Ankzf1|chr1:74772969-74773468	0.167044695083733	.	.
chr1	75191753	75192252	chr1	74772969	74773468	Atg9a|chr1:74772969-74773468	0.167044695083733	.	.
chr1	75191753	75192252	chr1	74794449	74794948	Ankzf1|chr1:74794449-74794948	0.178870380965558	.	.
chr1	75191753	75192252	chr1	74794449	74794948	Atg9a|chr1:74794449-74794948	0.178870380965558	.	.
chr1	75191753	75192252	chr1	74802933	74803432	Ankzf1|chr1:74802933-74803432	0.173251114852167	.	.
chr1	75191753	75192252	chr1	74802933	74803432	Atg9a|chr1:74802933-74803432	0.173251114852167	.	.
chr1	75191753	75192252	chr1	74806444	74806943	Ankzf1|chr1:74806444-74806943	0.138448562049789	.	.
chr1	75191753	75192252	chr1	74806444	74806943	Atg9a|chr1:74806444-74806943	0.138448562049789	.	.
chr1	75191753	75192252	chr1	74806952	74807451	Ankzf1|chr1:74806952-74807451	0.113097347515865	.	.
chr1	75191753	75192252	chr1	74806952	74807451	Atg9a|chr1:74806952-74807451	0.113097347515865	.	.
chr1	75191753	75192252	chr1	74816731	74817230	Ankzf1|chr1:74816731-74817230	0.181537711723604	.	.
chr1	75191753	75192252	chr1	74816731	74817230	Atg9a|chr1:74816731-74817230	0.181537711723604	.	.
chr1	75191753	75192252	chr1	74858307	74858806	Ankzf1|chr1:74858307-74858806	0.400942193704621	.	.
chr1	75191753	75192252	chr1	74858307	74858806	Atg9a|chr1:74858307-74858806	0.400942193704621	.	.
chr1	75191753	75192252	chr1	75031996	75032495	Ankzf1|chr1:75031996-75032495	0.12744653485384	.	.
chr1	75191753	75192252	chr1	75031996	75032495	Atg9a|chr1:75031996-75032495	0.12744653485384	.	.
chr1	75191753	75192252	chr1	75284855	75285354	Ankzf1|chr1:75284855-75285354	0.291476664196747	.	.
chr1	75191753	75192252	chr1	75284855	75285354	Atg9a|chr1:75284855-75285354	0.291476664196747	.	.
chr1	75191753	75192252	chr1	75347435	75347934	Ankzf1|chr1:75347435-75347934	0.113339298438716	.	.
chr1	75191753	75192252	chr1	75347435	75347934	Atg9a|chr1:75347435-75347934	0.113339298438716	.	.
chr1	75191753	75192252	chr1	75487302	75487801	Ankzf1|chr1:75487302-75487801	0.121423603008483	.	.
chr1	75191753	75192252	chr1	75487302	75487801	Atg9a|chr1:75487302-75487801	0.121423603008483	.	.
chr1	75191753	75192252	chr1	75495129	75495628	Ankzf1|chr1:75495129-75495628	0.11691728079103	.	.
chr1	75191753	75192252	chr1	75495129	75495628	Atg9a|chr1:75495129-75495628	0.11691728079103	.	.
chr1	75210546	75211045	chr1	74806952	74807451	Glb1l|chr1:74806952-74807451	0.13087432245367	.	.
chr1	75210546	75211045	chr1	74806952	74807451	Stk16|chr1:74806952-74807451	0.13087432245367	.	.
chr1	75210546	75211045	chr1	74926640	74927139	Glb1l|chr1:74926640-74927139	0.169587863825609	.	.
chr1	75210546	75211045	chr1	74926640	74927139	Stk16|chr1:74926640-74927139	0.169587863825609	.	.
chr1	75210546	75211045	chr1	75031996	75032495	Glb1l|chr1:75031996-75032495	0.139383127151154	.	.
chr1	75210546	75211045	chr1	75031996	75032495	Stk16|chr1:75031996-75032495	0.139383127151154	.	.
chr1	75210546	75211045	chr1	75263237	75263736	Glb1l|chr1:75263237-75263736	0.218128019225726	.	.
chr1	75210546	75211045	chr1	75263237	75263736	Stk16|chr1:75263237-75263736	0.218128019225726	.	.
chr1	75210546	75211045	chr1	75405531	75406030	Glb1l|chr1:75405531-75406030	0.160624422074927	.	.
chr1	75210546	75211045	chr1	75405531	75406030	Stk16|chr1:75405531-75406030	0.160624422074927	.	.
chr1	75210546	75211045	chr1	75487302	75487801	Glb1l|chr1:75487302-75487801	0.145371479725024	.	.
chr1	75210546	75211045	chr1	75487302	75487801	Stk16|chr1:75487302-75487801	0.145371479725024	.	.
chr1	75219086	75219585	chr1	74802933	74803432	Tuba4a|chr1:74802933-74803432	0.133983143622344	.	.
chr1	75219086	75219585	chr1	74806952	74807451	Tuba4a|chr1:74806952-74807451	0.25905272094196	.	.
chr1	75219086	75219585	chr1	74816731	74817230	Tuba4a|chr1:74816731-74817230	0.132683753582205	.	.
chr1	75219086	75219585	chr1	74829962	74830461	Tuba4a|chr1:74829962-74830461	0.155625972118939	.	.
chr1	75219086	75219585	chr1	74858307	74858806	Tuba4a|chr1:74858307-74858806	0.184166237023752	.	.
chr1	75219086	75219585	chr1	75031996	75032495	Tuba4a|chr1:75031996-75032495	0.422661541179051	.	.
chr1	75219086	75219585	chr1	75284855	75285354	Tuba4a|chr1:75284855-75285354	0.263398957004493	.	.
chr1	75219086	75219585	chr1	75405531	75406030	Tuba4a|chr1:75405531-75406030	0.138753922600593	.	.
chr1	75219086	75219585	chr1	75477362	75477861	Tuba4a|chr1:75477362-75477861	0.245164320195096	.	.
chr1	75236144	75236643	chr1	74772969	74773468	Dnajb2|chr1:74772969-74773468	0.142108815562287	.	.
chr1	75236144	75236643	chr1	74806952	74807451	Dnajb2|chr1:74806952-74807451	0.236791094019217	.	.
chr1	75236144	75236643	chr1	74829962	74830461	Dnajb2|chr1:74829962-74830461	0.155681379308936	.	.
chr1	75236144	75236643	chr1	74882110	74882609	Dnajb2|chr1:74882110-74882609	0.173981098431568	.	.
chr1	75236144	75236643	chr1	75031996	75032495	Dnajb2|chr1:75031996-75032495	0.145141363302942	.	.
chr1	75236144	75236643	chr1	75263237	75263736	Dnajb2|chr1:75263237-75263736	0.157611294080464	.	.
chr1	75236144	75236643	chr1	75284855	75285354	Dnajb2|chr1:75284855-75285354	0.168112036348709	.	.
chr1	75236144	75236643	chr1	75289342	75289841	Dnajb2|chr1:75289342-75289841	0.234900629324741	.	.
chr1	75236144	75236643	chr1	75347435	75347934	Dnajb2|chr1:75347435-75347934	0.174541337559256	.	.
chr1	75236144	75236643	chr1	75405531	75406030	Dnajb2|chr1:75405531-75406030	0.112014238350609	.	.
chr1	75236144	75236643	chr1	75477362	75477861	Dnajb2|chr1:75477362-75477861	0.192403989013807	.	.
chr1	75236144	75236643	chr1	75487302	75487801	Dnajb2|chr1:75487302-75487801	0.115652901246998	.	.
chr1	75236651	75237150	chr1	74772969	74773468	Dnajb2|chr1:74772969-74773468	0.20241650742175	.	.
chr1	75236651	75237150	chr1	74808065	74808564	Dnajb2|chr1:74808065-74808564	0.11535962777245	.	.
chr1	75236651	75237150	chr1	74882110	74882609	Dnajb2|chr1:74882110-74882609	0.245170538235456	.	.
chr1	75236651	75237150	chr1	74926640	74927139	Dnajb2|chr1:74926640-74927139	0.12004779762689	.	.
chr1	75236651	75237150	chr1	74948735	74949234	Dnajb2|chr1:74948735-74949234	0.158210083094604	.	.
chr1	75236651	75237150	chr1	75016818	75017317	Dnajb2|chr1:75016818-75017317	0.1629165800034	.	.
chr1	75236651	75237150	chr1	75289342	75289841	Dnajb2|chr1:75289342-75289841	0.148836789184723	.	.
chr1	75236651	75237150	chr1	75347435	75347934	Dnajb2|chr1:75347435-75347934	0.171330767975362	.	.
chr1	75236651	75237150	chr1	75381822	75382321	Dnajb2|chr1:75381822-75382321	0.174006639022741	.	.
chr1	75236651	75237150	chr1	75469214	75469713	Dnajb2|chr1:75469214-75469713	0.185525185524836	.	.
chr1	75236651	75237150	chr1	75477362	75477861	Dnajb2|chr1:75477362-75477861	0.250252596997649	.	.
chr1	75251521	75252020	chr1	75031996	75032495	Gm28294|chr1:75031996-75032495	0.207827562114469	.	.
chr1	75251521	75252020	chr1	75048258	75048757	Gm28294|chr1:75048258-75048757	0.109923099225779	.	.
chr1	75251521	75252020	chr1	75263237	75263736	Gm28294|chr1:75263237-75263736	0.145800237565453	.	.
chr1	75251521	75252020	chr1	75398023	75398522	Gm28294|chr1:75398023-75398522	0.132947943469935	.	.
chr1	75251521	75252020	chr1	75477362	75477861	Gm28294|chr1:75477362-75477861	0.26513786872429	.	.
chr1	75264008	75264507	chr1	75263237	75263736	Ptprn|chr1:75263237-75263736	0.292780434414859	.	.
chr1	75264008	75264507	chr1	75289342	75289841	Ptprn|chr1:75289342-75289841	0.127370853353231	.	.
chr1	75264008	75264507	chr1	75290547	75291046	Ptprn|chr1:75290547-75291046	0.163743924937488	.	.
chr1	75277375	75277874	chr1	75031996	75032495	Resp18|chr1:75031996-75032495	0.15446394881771	.	.
chr1	75277375	75277874	chr1	75218312	75218811	Resp18|chr1:75218312-75218811	0.162133082375096	.	.
chr1	75277375	75277874	chr1	75221476	75221975	Resp18|chr1:75221476-75221975	0.261023967404171	.	.
chr1	75278167	75278666	chr1	75284855	75285354	Resp18|chr1:75284855-75285354	0.150655766066882	.	.
chr1	75278167	75278666	chr1	75289342	75289841	Resp18|chr1:75289342-75289841	0.266561900469475	.	.
chr1	75316812	75317311	chr1	75031996	75032495	Dnpep|chr1:75031996-75032495	0.153121353625756	.	.
chr1	75316812	75317311	chr1	75284855	75285354	Dnpep|chr1:75284855-75285354	0.113974501858229	.	.
chr1	75316812	75317311	chr1	75347435	75347934	Dnpep|chr1:75347435-75347934	0.254418152802251	.	.
chr1	75316812	75317311	chr1	75477362	75477861	Dnpep|chr1:75477362-75477861	0.248278815700178	.	.
chr1	75317346	75317845	chr1	75031996	75032495	Dnpep|chr1:75031996-75032495	0.309161567895429	.	.
chr1	75317346	75317845	chr1	75244823	75245322	Dnpep|chr1:75244823-75245322	0.216609902624972	.	.
chr1	75317346	75317845	chr1	75263237	75263736	Dnpep|chr1:75263237-75263736	0.300524232478395	.	.
chr1	75317346	75317845	chr1	75284855	75285354	Dnpep|chr1:75284855-75285354	0.185767016218881	.	.
chr1	75317346	75317845	chr1	75347435	75347934	Dnpep|chr1:75347435-75347934	0.206186189222043	.	.
chr1	75317346	75317845	chr1	75477362	75477861	Dnpep|chr1:75477362-75477861	0.153033039952852	.	.
chr1	75317346	75317845	chr1	75487302	75487801	Dnpep|chr1:75487302-75487801	0.18685466977528	.	.
chr1	75435709	75436208	chr1	75290547	75291046	Gmppa|chr1:75290547-75291046	0.118160929839756	.	.
chr1	75435709	75436208	chr1	75381822	75382321	Gmppa|chr1:75381822-75382321	0.21982359752066	.	.
chr1	75435709	75436208	chr1	75422827	75423326	Gmppa|chr1:75422827-75423326	0.218094676067484	.	.
chr1	75435709	75436208	chr1	75469214	75469713	Gmppa|chr1:75469214-75469713	0.237663125678968	.	.
chr1	75435709	75436208	chr1	75487834	75488333	Gmppa|chr1:75487834-75488333	0.166363245489445	.	.
chr1	75479156	75479655	chr1	75040368	75040867	Chpf|chr1:75040368-75040867	0.239869762149117	.	.
chr1	75479156	75479655	chr1	75040368	75040867	Tmem198|chr1:75040368-75040867	0.239869762149117	.	.
chr1	75479156	75479655	chr1	75221476	75221975	Chpf|chr1:75221476-75221975	0.380621679845885	.	.
chr1	75479156	75479655	chr1	75221476	75221975	Tmem198|chr1:75221476-75221975	0.380621679845885	.	.
chr1	75479156	75479655	chr1	75487834	75488333	Chpf|chr1:75487834-75488333	0.110896606333214	.	.
chr1	75479156	75479655	chr1	75487834	75488333	Tmem198|chr1:75487834-75488333	0.110896606333214	.	.
chr1	75505376	75505875	chr1	75639027	75639526	Obsl1|chr1:75639027-75639526	0.190553957972882	.	.
chr1	75505376	75505875	chr1	75639542	75640041	Obsl1|chr1:75639542-75640041	0.175531124539679	.	.
chr1	75505376	75505875	chr1	75786263	75786762	Obsl1|chr1:75786263-75786762	0.142133511624195	.	.
chr1	75505376	75505875	chr1	75915328	75915827	Obsl1|chr1:75915328-75915827	0.136523880301786	.	.
chr1	75505376	75505875	chr1	75925739	75926238	Obsl1|chr1:75925739-75926238	0.176289899797521	.	.
chr1	75506139	75506638	chr1	75639027	75639526	Inha|chr1:75639027-75639526	0.189751526120751	.	.
chr1	75506139	75506638	chr1	75639027	75639526	Obsl1|chr1:75639027-75639526	0.189751526120751	.	.
chr1	75506139	75506638	chr1	75639542	75640041	Inha|chr1:75639542-75640041	0.147095651594899	.	.
chr1	75506139	75506638	chr1	75639542	75640041	Obsl1|chr1:75639542-75640041	0.147095651594899	.	.
chr1	75506139	75506638	chr1	75786263	75786762	Inha|chr1:75786263-75786762	0.263237775254043	.	.
chr1	75506139	75506638	chr1	75786263	75786762	Obsl1|chr1:75786263-75786762	0.263237775254043	.	.
chr1	75506139	75506638	chr1	75936016	75936515	Inha|chr1:75936016-75936515	0.194793235895981	.	.
chr1	75506139	75506638	chr1	75936016	75936515	Obsl1|chr1:75936016-75936515	0.194793235895981	.	.
chr1	75521240	75521739	chr1	75559353	75559852	Stk11ip|chr1:75559353-75559852	0.108060770693292	.	.
chr1	75521240	75521739	chr1	75652505	75653004	Stk11ip|chr1:75652505-75653004	0.121321111768009	.	.
chr1	75521240	75521739	chr1	75936535	75937034	Stk11ip|chr1:75936535-75937034	0.169988109970624	.	.
chr1	75546261	75546760	chr1	75936535	75937034	Slc4a3|chr1:75936535-75937034	0.178010827938122	.	.
chr1	76488968	76489467	chr1	76118805	76119304	Gm17751|chr1:76118805-76119304	0.194933824797609	.	.
chr1	76488968	76489467	chr1	76128879	76129378	Gm17751|chr1:76128879-76129378	0.117591359602054	.	.
chr1	76488968	76489467	chr1	76129467	76129966	Gm17751|chr1:76129467-76129966	0.217747983169051	.	.
chr1	76488968	76489467	chr1	76139948	76140447	Gm17751|chr1:76139948-76140447	0.117752526707976	.	.
chr1	76488968	76489467	chr1	76509404	76509903	Gm17751|chr1:76509404-76509903	0.119708145619131	.	.
chr1	76488968	76489467	chr1	76604561	76605060	Gm17751|chr1:76604561-76605060	0.16246090538046	.	.
chr1	76488968	76489467	chr1	76637353	76637852	Gm17751|chr1:76637353-76637852	0.209363216905189	.	.
chr1	76488968	76489467	chr1	76737591	76738090	Gm17751|chr1:76737591-76738090	0.111249944274111	.	.
chr1	76489516	76490015	chr1	76118805	76119304	Gm17751|chr1:76118805-76119304	0.289600151968582	.	.
chr1	76489516	76490015	chr1	76128879	76129378	Gm17751|chr1:76128879-76129378	0.306670412261021	.	.
chr1	76489516	76490015	chr1	76129467	76129966	Gm17751|chr1:76129467-76129966	0.268042616055095	.	.
chr1	76489516	76490015	chr1	76139948	76140447	Gm17751|chr1:76139948-76140447	0.250592165182294	.	.
chr1	76489516	76490015	chr1	76163505	76164004	Gm17751|chr1:76163505-76164004	0.322510388828048	.	.
chr1	76489516	76490015	chr1	76509404	76509903	Gm17751|chr1:76509404-76509903	0.403138670969507	.	.
chr1	76489516	76490015	chr1	76604561	76605060	Gm17751|chr1:76604561-76605060	0.479976309530804	.	.
chr1	76489516	76490015	chr1	76637353	76637852	Gm17751|chr1:76637353-76637852	0.162619999298008	.	.
chr1	76489516	76490015	chr1	76717805	76718304	Gm17751|chr1:76717805-76718304	0.269998238865067	.	.
chr1	76489516	76490015	chr1	76737591	76738090	Gm17751|chr1:76737591-76738090	0.35156488737481	.	.
chr1	77514195	77514694	chr1	77513554	77514053	Epha4|chr1:77513554-77514053	0.226155122140726	.	.
chr1	77514195	77514694	chr1	77513554	77514053	Gm28386|chr1:77513554-77514053	0.226155122140726	.	.
chr1	77514195	77514694	chr1	77599058	77599557	Epha4|chr1:77599058-77599557	0.148207450582036	.	.
chr1	77514195	77514694	chr1	77599058	77599557	Gm28386|chr1:77599058-77599557	0.148207450582036	.	.
chr1	77514195	77514694	chr1	77699173	77699672	Epha4|chr1:77699173-77699672	0.194216260832583	.	.
chr1	77514195	77514694	chr1	77699173	77699672	Gm28386|chr1:77699173-77699672	0.194216260832583	.	.
chr1	77514195	77514694	chr1	77824647	77825146	Epha4|chr1:77824647-77825146	0.12928915399996	.	.
chr1	77514195	77514694	chr1	77824647	77825146	Gm28386|chr1:77824647-77825146	0.12928915399996	.	.
chr1	77514195	77514694	chr1	77869055	77869554	Epha4|chr1:77869055-77869554	0.214851467586487	.	.
chr1	77514195	77514694	chr1	77869055	77869554	Gm28386|chr1:77869055-77869554	0.214851467586487	.	.
chr1	77514939	77515438	chr1	77521768	77522267	Epha4|chr1:77521768-77522267	0.157979411168218	.	.
chr1	77514939	77515438	chr1	77521768	77522267	Gm28386|chr1:77521768-77522267	0.157979411168218	.	.
chr1	77514939	77515438	chr1	77545710	77546209	Epha4|chr1:77545710-77546209	0.190925515650849	.	.
chr1	77514939	77515438	chr1	77545710	77546209	Gm28386|chr1:77545710-77546209	0.190925515650849	.	.
chr1	77514939	77515438	chr1	77592635	77593134	Epha4|chr1:77592635-77593134	0.159153401625076	.	.
chr1	77514939	77515438	chr1	77592635	77593134	Gm28386|chr1:77592635-77593134	0.159153401625076	.	.
chr1	77514939	77515438	chr1	77801789	77802288	Epha4|chr1:77801789-77802288	0.144483259955397	.	.
chr1	77514939	77515438	chr1	77801789	77802288	Gm28386|chr1:77801789-77802288	0.144483259955397	.	.
chr1	77514939	77515438	chr1	77811569	77812068	Epha4|chr1:77811569-77812068	0.138347985332296	.	.
chr1	77514939	77515438	chr1	77811569	77812068	Gm28386|chr1:77811569-77812068	0.138347985332296	.	.
chr1	77514939	77515438	chr1	77828067	77828566	Epha4|chr1:77828067-77828566	0.232912073972843	.	.
chr1	77514939	77515438	chr1	77828067	77828566	Gm28386|chr1:77828067-77828566	0.232912073972843	.	.
chr1	77514939	77515438	chr1	77869055	77869554	Epha4|chr1:77869055-77869554	0.16998357286646	.	.
chr1	77514939	77515438	chr1	77869055	77869554	Gm28386|chr1:77869055-77869554	0.16998357286646	.	.
chr1	77516009	77516508	chr1	77513554	77514053	Gm28386|chr1:77513554-77514053	0.116324601029304	.	.
chr1	77516009	77516508	chr1	77599822	77600321	Gm28386|chr1:77599822-77600321	0.218587962983571	.	.
chr1	78310032	78310531	chr1	78025548	78026047	Sgpp2|chr1:78025548-78026047	0.147833996026019	.	.
chr1	78310032	78310531	chr1	78088531	78089030	Sgpp2|chr1:78088531-78089030	0.161615540608743	.	.
chr1	78310032	78310531	chr1	78215765	78216264	Sgpp2|chr1:78215765-78216264	0.113037795418227	.	.
chr1	78310032	78310531	chr1	78218104	78218603	Sgpp2|chr1:78218104-78218603	0.163658121446541	.	.
chr1	78310032	78310531	chr1	78329130	78329629	Sgpp2|chr1:78329130-78329629	0.107937284422503	.	.
chr1	78310931	78311430	chr1	78366883	78367382	Sgpp2|chr1:78366883-78367382	0.119767650038405	.	.
chr1	78488387	78488886	chr1	78088531	78089030	Farsb|chr1:78088531-78089030	0.15257234807903	.	.
chr1	78488387	78488886	chr1	78338129	78338628	Farsb|chr1:78338129-78338628	0.164979384140296	.	.
chr1	78488900	78489399	chr1	78337608	78338107	Farsb|chr1:78337608-78338107	0.113970835235874	.	.
chr1	78488900	78489399	chr1	78338129	78338628	Farsb|chr1:78338129-78338628	0.233916302891795	.	.
chr1	78488900	78489399	chr1	78425895	78426394	Farsb|chr1:78425895-78426394	0.19272265076919	.	.
chr1	78822000	78822499	chr1	78760975	78761474	Gm29187|chr1:78760975-78761474	0.15413843179693	.	.
chr1	78822000	78822499	chr1	78784861	78785360	Gm29187|chr1:78784861-78785360	0.302690264005455	.	.
chr1	78822000	78822499	chr1	79007195	79007694	Gm29187|chr1:79007195-79007694	0.118903100905017	.	.
chr1	78822000	78822499	chr1	79055233	79055732	Gm29187|chr1:79055233-79055732	0.161606635872567	.	.
chr1	79439807	79440306	chr1	79055233	79055732	Scg2|chr1:79055233-79055732	0.114928082633354	.	.
chr1	79439807	79440306	chr1	79401245	79401744	Scg2|chr1:79401245-79401744	0.165375061929587	.	.
chr1	79439807	79440306	chr1	79430190	79430689	Scg2|chr1:79430190-79430689	0.13833724883273	.	.
chr1	79439807	79440306	chr1	79589413	79589912	Scg2|chr1:79589413-79589912	0.151912087151995	.	.
chr1	79671948	79672447	chr1	79401245	79401744	Ap1s3|chr1:79401245-79401744	0.20778568570262	.	.
chr1	79671948	79672447	chr1	79430190	79430689	Ap1s3|chr1:79430190-79430689	0.234937300950916	.	.
chr1	79671948	79672447	chr1	79581417	79581916	Ap1s3|chr1:79581417-79581916	0.133176207337636	.	.
chr1	79671948	79672447	chr1	79589413	79589912	Ap1s3|chr1:79589413-79589912	0.195894600389869	.	.
chr1	80217358	80217857	chr1	80123881	80124380	Fam124b|chr1:80123881-80124380	0.142313839708748	.	.
chr1	80217358	80217857	chr1	80216806	80217305	Fam124b|chr1:80216806-80217305	0.296619579453339	.	.
chr1	80217358	80217857	chr1	80221180	80221679	Fam124b|chr1:80221180-80221679	0.165059854509169	.	.
chr1	80217358	80217857	chr1	80448272	80448771	Fam124b|chr1:80448272-80448771	0.368607541175833	.	.
chr1	80217358	80217857	chr1	80449406	80449905	Fam124b|chr1:80449406-80449905	0.40230416984552	.	.
chr1	80339971	80340470	chr1	80010595	80011094	Cul3|chr1:80010595-80011094	0.171288224556118	.	.
chr1	80339971	80340470	chr1	80123881	80124380	Cul3|chr1:80123881-80124380	0.129608293448947	.	.
chr1	80339971	80340470	chr1	80371958	80372457	Cul3|chr1:80371958-80372457	0.193213931606412	.	.
chr1	80340736	80341235	chr1	80123881	80124380	Cul3|chr1:80123881-80124380	0.151884256889582	.	.
chr1	80340736	80341235	chr1	80221180	80221679	Cul3|chr1:80221180-80221679	0.311351967659754	.	.
chr1	80340736	80341235	chr1	80371958	80372457	Cul3|chr1:80371958-80372457	0.189186235039809	.	.
chr1	80340736	80341235	chr1	80484392	80484891	Cul3|chr1:80484392-80484891	0.310470559558911	.	.
chr1	83037972	83038471	chr1	83224391	83224890	Slc19a3|chr1:83224391-83224890	0.210881177985375	.	.
chr1	83037972	83038471	chr1	83355605	83356104	Slc19a3|chr1:83355605-83356104	0.142596726849487	.	.
chr1	83037972	83038471	chr1	83362244	83362743	Slc19a3|chr1:83362244-83362743	0.109419184524622	.	.
chr1	83037972	83038471	chr1	83395536	83396035	Slc19a3|chr1:83395536-83396035	0.122202066573949	.	.
chr1	83059603	83060102	chr1	83020485	83020984	A030005K14Rik|chr1:83020485-83020984	0.145094283911312	.	.
chr1	83059603	83060102	chr1	83099168	83099667	A030005K14Rik|chr1:83099168-83099667	0.514154647063128	.	.
chr1	83059603	83060102	chr1	83277537	83278036	A030005K14Rik|chr1:83277537-83278036	0.530723487925389	.	.
chr1	83059603	83060102	chr1	83306526	83307025	A030005K14Rik|chr1:83306526-83307025	0.485705111087954	.	.
chr1	83059603	83060102	chr1	83311152	83311651	A030005K14Rik|chr1:83311152-83311651	0.248300717756144	.	.
chr1	83059603	83060102	chr1	83355605	83356104	A030005K14Rik|chr1:83355605-83356104	0.30720932836155	.	.
chr1	83059603	83060102	chr1	83394979	83395478	A030005K14Rik|chr1:83394979-83395478	0.121569511467128	.	.
chr1	83059603	83060102	chr1	83395536	83396035	A030005K14Rik|chr1:83395536-83396035	0.503410002978275	.	.
chr1	83159481	83159980	chr1	83020485	83020984	Daw1|chr1:83020485-83020984	0.164086355638096	.	.
chr1	83159481	83159980	chr1	83099168	83099667	Daw1|chr1:83099168-83099667	0.376478492096715	.	.
chr1	83159481	83159980	chr1	83277537	83278036	Daw1|chr1:83277537-83278036	0.279589990729164	.	.
chr1	83159481	83159980	chr1	83306526	83307025	Daw1|chr1:83306526-83307025	0.218954553070676	.	.
chr1	83159481	83159980	chr1	83311152	83311651	Daw1|chr1:83311152-83311651	0.16671039199598	.	.
chr1	83159481	83159980	chr1	83315596	83316095	Daw1|chr1:83315596-83316095	0.131568528093229	.	.
chr1	83159481	83159980	chr1	83355605	83356104	Daw1|chr1:83355605-83356104	0.13554997019051	.	.
chr1	83159481	83159980	chr1	83362244	83362743	Daw1|chr1:83362244-83362743	0.160137772219607	.	.
chr1	83159481	83159980	chr1	83395536	83396035	Daw1|chr1:83395536-83396035	0.256942761948007	.	.
chr1	83159481	83159980	chr1	83406407	83406906	Daw1|chr1:83406407-83406906	0.113422891230777	.	.
chr1	83407134	83407633	chr1	83277537	83278036	Sphkap|chr1:83277537-83278036	0.143055416778312	.	.
chr1	83407134	83407633	chr1	83306526	83307025	Sphkap|chr1:83306526-83307025	0.120001339478792	.	.
chr1	83407134	83407633	chr1	83362244	83362743	Sphkap|chr1:83362244-83362743	0.301690752360753	.	.
chr1	83407134	83407633	chr1	83395536	83396035	Sphkap|chr1:83395536-83396035	0.218400050622826	.	.
chr1	83407134	83407633	chr1	83589569	83590068	Sphkap|chr1:83589569-83590068	0.13646594302332	.	.
chr1	83407134	83407633	chr1	83633728	83634227	Sphkap|chr1:83633728-83634227	0.121403871438282	.	.
chr1	83407134	83407633	chr1	83688507	83689006	Sphkap|chr1:83688507-83689006	0.117702288136146	.	.
chr1	83407918	83408417	chr1	83099168	83099667	Sphkap|chr1:83099168-83099667	0.305032336800149	.	.
chr1	83407918	83408417	chr1	83277537	83278036	Sphkap|chr1:83277537-83278036	0.206263527833382	.	.
chr1	83407918	83408417	chr1	83306526	83307025	Sphkap|chr1:83306526-83307025	0.302248504245379	.	.
chr1	83407918	83408417	chr1	83311152	83311651	Sphkap|chr1:83311152-83311651	0.268134699873704	.	.
chr1	83407918	83408417	chr1	83355605	83356104	Sphkap|chr1:83355605-83356104	0.186938968393191	.	.
chr1	83407918	83408417	chr1	83362244	83362743	Sphkap|chr1:83362244-83362743	0.182150721758964	.	.
chr1	83407918	83408417	chr1	83395536	83396035	Sphkap|chr1:83395536-83396035	0.368192110034939	.	.
chr1	83407918	83408417	chr1	83633728	83634227	Sphkap|chr1:83633728-83634227	0.185911102407152	.	.
chr1	84839165	84839664	chr1	84838531	84839030	Fbxo36|chr1:84838531-84839030	0.236014915588371	.	.
chr1	84934883	84935382	chr1	84838531	84839030	Slc16a14|chr1:84838531-84839030	0.175175591699764	.	.
chr1	84935649	84936148	chr1	84838531	84839030	Slc16a14|chr1:84838531-84839030	0.163985036088426	.	.
chr1	85793160	85793659	chr1	85809199	85809698	Cab39|chr1:85809199-85809698	0.12271983696321	.	.
chr1	85793160	85793659	chr1	85958147	85958646	Cab39|chr1:85958147-85958646	0.351042920786356	.	.
chr1	85793728	85794227	chr1	85809199	85809698	Cab39|chr1:85809199-85809698	0.155805184962336	.	.
chr1	85793728	85794227	chr1	85822289	85822788	Cab39|chr1:85822289-85822788	0.158516450544501	.	.
chr1	85793728	85794227	chr1	85958147	85958646	Cab39|chr1:85958147-85958646	0.184962729479151	.	.
chr1	85894274	85894773	chr1	85822289	85822788	Itm2c|chr1:85822289-85822788	0.164488920990274	.	.
chr1	85894274	85894773	chr1	85853262	85853761	Itm2c|chr1:85853262-85853761	0.166366467484203	.	.
chr1	85894274	85894773	chr1	85900577	85901076	Itm2c|chr1:85900577-85901076	0.130044846097035	.	.
chr1	85894955	85895454	chr1	85669648	85670147	Itm2c|chr1:85669648-85670147	0.140298962187656	.	.
chr1	85894955	85895454	chr1	85895455	85895954	Itm2c|chr1:85895455-85895954	0.226194808310517	.	.
chr1	85928201	85928700	chr1	85669648	85670147	4933407L21Rik|chr1:85669648-85670147	0.46687857684325	.	.
chr1	85928201	85928700	chr1	85874942	85875441	4933407L21Rik|chr1:85874942-85875441	0.293762870239935	.	.
chr1	85928201	85928700	chr1	85900577	85901076	4933407L21Rik|chr1:85900577-85901076	0.154228482668708	.	.
chr1	85928201	85928700	chr1	85958147	85958646	4933407L21Rik|chr1:85958147-85958646	0.191562018873299	.	.
chr1	85936743	85937242	chr1	85669648	85670147	Gm28884|chr1:85669648-85670147	0.151642554964602	.	.
chr1	85936743	85937242	chr1	85809199	85809698	Gm28884|chr1:85809199-85809698	0.114099443239131	.	.
chr1	85936743	85937242	chr1	85822289	85822788	Gm28884|chr1:85822289-85822788	0.116583621897117	.	.
chr1	85936743	85937242	chr1	85853262	85853761	Gm28884|chr1:85853262-85853761	0.123164134486268	.	.
chr1	85936743	85937242	chr1	85900577	85901076	Gm28884|chr1:85900577-85901076	0.113812895473905	.	.
chr1	85936743	85937242	chr1	85958147	85958646	Gm28884|chr1:85958147-85958646	0.374710664940972	.	.
chr1	87755700	87756199	chr1	87798300	87798799	Atg16l1|chr1:87798300-87798799	0.260450881107228	.	.
chr1	87755700	87756199	chr1	87879632	87880131	Atg16l1|chr1:87879632-87880131	0.137319087737006	.	.
chr1	87853009	87853508	chr1	87920138	87920637	Dgkd|chr1:87920138-87920637	0.117921290970951	.	.
chr1	88008031	88008530	chr1	87829622	87830121	Usp40|chr1:87829622-87830121	0.154292649724147	.	.
chr1	88008031	88008530	chr1	88287520	88288019	Usp40|chr1:88287520-88288019	0.111421394173857	.	.
chr1	88205505	88206004	chr1	87829622	87830121	Dnajb3|chr1:87829622-87830121	0.126092388276135	.	.
chr1	88277410	88277909	chr1	88371261	88371760	Hjurp|chr1:88371261-88371760	0.114205593461393	.	.
chr1	88277410	88277909	chr1	88371261	88371760	Trpm8|chr1:88371261-88371760	0.114205593461393	.	.
chr1	88463197	88463696	chr1	88371261	88371760	Gm29538|chr1:88371261-88371760	0.256982213573961	.	.
chr1	88463197	88463696	chr1	88429538	88430037	Gm29538|chr1:88429538-88430037	0.544250078605313	.	.
chr1	88463197	88463696	chr1	88466916	88467415	Gm29538|chr1:88466916-88467415	0.144985351361176	.	.
chr1	88463197	88463696	chr1	88472195	88472694	Gm29538|chr1:88472195-88472694	0.62574044207516	.	.
chr1	88463197	88463696	chr1	88478160	88478659	Gm29538|chr1:88478160-88478659	0.2843821269923	.	.
chr1	90014311	90014810	chr1	90202048	90202547	Asb18|chr1:90202048-90202547	0.29934719909519	.	.
chr1	90014311	90014810	chr1	90208318	90208817	Asb18|chr1:90208318-90208817	0.396296760264899	.	.
chr1	90014311	90014810	chr1	90208849	90209348	Asb18|chr1:90208849-90209348	0.128405215075088	.	.
chr1	90014311	90014810	chr1	90220279	90220778	Asb18|chr1:90220279-90220778	0.675940586609696	.	.
chr1	90014311	90014810	chr1	90220782	90221281	Asb18|chr1:90220782-90221281	0.417707595197625	.	.
chr1	90153403	90153902	chr1	90174223	90174722	4930434B07Rik|chr1:90174223-90174722	0.115623336648391	.	.
chr1	90153403	90153902	chr1	90174223	90174722	Iqca|chr1:90174223-90174722	0.115623336648391	.	.
chr1	90153403	90153902	chr1	90182493	90182992	4930434B07Rik|chr1:90182493-90182992	0.308140436328349	.	.
chr1	90153403	90153902	chr1	90182493	90182992	Iqca|chr1:90182493-90182992	0.308140436328349	.	.
chr1	90153403	90153902	chr1	90208318	90208817	4930434B07Rik|chr1:90208318-90208817	0.121364438765446	.	.
chr1	90153403	90153902	chr1	90208318	90208817	Iqca|chr1:90208318-90208817	0.121364438765446	.	.
chr1	90153403	90153902	chr1	90208849	90209348	4930434B07Rik|chr1:90208849-90209348	0.19556054051197	.	.
chr1	90153403	90153902	chr1	90208849	90209348	Iqca|chr1:90208849-90209348	0.19556054051197	.	.
chr1	90603129	90603628	chr1	90639191	90639690	Cops8|chr1:90639191-90639690	0.176240922006368	.	.
chr1	90603129	90603628	chr1	90899158	90899657	Cops8|chr1:90899158-90899657	0.210784839644778	.	.
chr1	90603129	90603628	chr1	90973173	90973672	Cops8|chr1:90973173-90973672	0.150602551346461	.	.
chr1	90974937	90975436	chr1	90956622	90957121	Gm28199|chr1:90956622-90957121	0.267924573318427	.	.
chr1	90998483	90998982	chr1	90870488	90870987	Lrrfip1|chr1:90870488-90870987	0.186099219296388	.	.
chr1	92473544	92474043	chr1	92481599	92482098	Ndufa10|chr1:92481599-92482098	0.155629838819538	.	.
chr1	92473544	92474043	chr1	92492825	92493324	Ndufa10|chr1:92492825-92493324	0.116763146146526	.	.
chr1	92473544	92474043	chr1	92631559	92632058	Ndufa10|chr1:92631559-92632058	0.147026534131987	.	.
chr1	92473544	92474043	chr1	92718432	92718931	Ndufa10|chr1:92718432-92718931	0.147591160369627	.	.
chr1	92641765	92642264	chr1	92258003	92258502	Cops9|chr1:92258003-92258502	0.11080677154177	.	.
chr1	92641765	92642264	chr1	92466567	92467066	Cops9|chr1:92466567-92467066	0.15550182316953	.	.
chr1	92641765	92642264	chr1	92897726	92898225	Cops9|chr1:92897726-92898225	0.220526948564792	.	.
chr1	92831030	92831529	chr1	92631559	92632058	Gpc1|chr1:92631559-92632058	0.10982477538027	.	.
chr1	92831030	92831529	chr1	92675841	92676340	Gpc1|chr1:92675841-92676340	0.140965635126287	.	.
chr1	92831030	92831529	chr1	92718432	92718931	Gpc1|chr1:92718432-92718931	0.126648945261369	.	.
chr1	92831616	92832115	chr1	92631559	92632058	Gpc1|chr1:92631559-92632058	0.160909855876396	.	.
chr1	92831616	92832115	chr1	92675841	92676340	Gpc1|chr1:92675841-92676340	0.253099550854477	.	.
chr1	92831616	92832115	chr1	92699640	92700139	Gpc1|chr1:92699640-92700139	0.180089439991979	.	.
chr1	92831616	92832115	chr1	92747602	92748101	Gpc1|chr1:92747602-92748101	0.193835490507601	.	.
chr1	92831616	92832115	chr1	92861887	92862386	Gpc1|chr1:92861887-92862386	0.151666459614928	.	.
chr1	92831616	92832115	chr1	92895020	92895519	Gpc1|chr1:92895020-92895519	0.123317396856282	.	.
chr1	92831616	92832115	chr1	92895020	92895519	Gpc1|chr1:92895020-92895519	0.123317396856283	.	.
chr1	92902753	92903252	chr1	92521236	92521735	Ankmy1|chr1:92521236-92521735	0.162894983335691	.	.
chr1	92902753	92903252	chr1	92651270	92651769	Ankmy1|chr1:92651270-92651769	0.163689568317266	.	.
chr1	92902753	92903252	chr1	92668731	92669230	Ankmy1|chr1:92668731-92669230	0.168324279707663	.	.
chr1	92902753	92903252	chr1	92675841	92676340	Ankmy1|chr1:92675841-92676340	0.169877145144726	.	.
chr1	92902753	92903252	chr1	92824261	92824760	Ankmy1|chr1:92824261-92824760	0.160541728367784	.	.
chr1	92902753	92903252	chr1	92897726	92898225	Ankmy1|chr1:92897726-92898225	0.423507007952784	.	.
chr1	92906632	92907131	chr1	92675841	92676340	Dusp28|chr1:92675841-92676340	0.108371485251703	.	.
chr1	92906632	92907131	chr1	92699111	92699610	Dusp28|chr1:92699111-92699610	0.118938026625018	.	.
chr1	92906632	92907131	chr1	92718432	92718931	Dusp28|chr1:92718432-92718931	0.162816884773159	.	.
chr1	92906632	92907131	chr1	92747602	92748101	Dusp28|chr1:92747602-92748101	0.11918817926015	.	.
chr1	92906632	92907131	chr1	92861887	92862386	Dusp28|chr1:92861887-92862386	0.146702886907971	.	.
chr1	92907215	92907714	chr1	92631559	92632058	Dusp28|chr1:92631559-92632058	0.188079434444576	.	.
chr1	92907215	92907714	chr1	92651782	92652281	Dusp28|chr1:92651782-92652281	0.210216666427783	.	.
chr1	92907215	92907714	chr1	92699111	92699610	Dusp28|chr1:92699111-92699610	0.161410623586988	.	.
chr1	92907215	92907714	chr1	92699640	92700139	Dusp28|chr1:92699640-92700139	0.211534508317983	.	.
chr1	92907215	92907714	chr1	92747602	92748101	Dusp28|chr1:92747602-92748101	0.108478422197764	.	.
chr1	92907215	92907714	chr1	92802272	92802771	Dusp28|chr1:92802272-92802771	0.157852738725148	.	.
chr1	92907215	92907714	chr1	92895020	92895519	Dusp28|chr1:92895020-92895519	0.289948124794955	.	.
chr1	92907215	92907714	chr1	92976024	92976523	Dusp28|chr1:92976024-92976523	0.1611438713615	.	.
chr1	92907215	92907714	chr1	92994301	92994800	Dusp28|chr1:92994301-92994800	0.133476767437047	.	.
chr1	92910422	92910921	chr1	92651270	92651769	5033417F24Rik|chr1:92651270-92651769	0.214653197441913	.	.
chr1	92910422	92910921	chr1	92651270	92651769	Rnpepl1|chr1:92651270-92651769	0.214653197441913	.	.
chr1	92910422	92910921	chr1	92651782	92652281	5033417F24Rik|chr1:92651782-92652281	0.266053913174331	.	.
chr1	92910422	92910921	chr1	92651782	92652281	Rnpepl1|chr1:92651782-92652281	0.266053913174331	.	.
chr1	92910422	92910921	chr1	92747602	92748101	5033417F24Rik|chr1:92747602-92748101	0.125221075981214	.	.
chr1	92910422	92910921	chr1	92747602	92748101	Rnpepl1|chr1:92747602-92748101	0.125221075981214	.	.
chr1	92910422	92910921	chr1	92824261	92824760	5033417F24Rik|chr1:92824261-92824760	0.147498463023318	.	.
chr1	92910422	92910921	chr1	92824261	92824760	Rnpepl1|chr1:92824261-92824760	0.147498463023318	.	.
chr1	92910928	92911427	chr1	92521236	92521735	5033417F24Rik|chr1:92521236-92521735	0.140762994342712	.	.
chr1	92910928	92911427	chr1	92521236	92521735	Rnpepl1|chr1:92521236-92521735	0.140762994342712	.	.
chr1	92910928	92911427	chr1	92668731	92669230	5033417F24Rik|chr1:92668731-92669230	0.229882187072476	.	.
chr1	92910928	92911427	chr1	92668731	92669230	Rnpepl1|chr1:92668731-92669230	0.229882187072476	.	.
chr1	92910928	92911427	chr1	92675841	92676340	5033417F24Rik|chr1:92675841-92676340	0.129636176697548	.	.
chr1	92910928	92911427	chr1	92675841	92676340	Rnpepl1|chr1:92675841-92676340	0.129636176697548	.	.
chr1	92910928	92911427	chr1	92718432	92718931	5033417F24Rik|chr1:92718432-92718931	0.185926494182935	.	.
chr1	92910928	92911427	chr1	92718432	92718931	Rnpepl1|chr1:92718432-92718931	0.185926494182935	.	.
chr1	92910928	92911427	chr1	92747602	92748101	5033417F24Rik|chr1:92747602-92748101	0.167844421677138	.	.
chr1	92910928	92911427	chr1	92747602	92748101	Rnpepl1|chr1:92747602-92748101	0.167844421677138	.	.
chr1	92910928	92911427	chr1	92861384	92861883	5033417F24Rik|chr1:92861384-92861883	0.15401312967789	.	.
chr1	92910928	92911427	chr1	92861384	92861883	Rnpepl1|chr1:92861384-92861883	0.15401312967789	.	.
chr1	92910928	92911427	chr1	92897726	92898225	5033417F24Rik|chr1:92897726-92898225	0.175297607849532	.	.
chr1	92910928	92911427	chr1	92897726	92898225	Rnpepl1|chr1:92897726-92898225	0.175297607849532	.	.
chr1	92934435	92934934	chr1	92631559	92632058	Capn10|chr1:92631559-92632058	0.124531623455511	.	.
chr1	92934435	92934934	chr1	92651782	92652281	Capn10|chr1:92651782-92652281	0.20182472693307	.	.
chr1	92934435	92934934	chr1	92699640	92700139	Capn10|chr1:92699640-92700139	0.132898009299915	.	.
chr1	92934435	92934934	chr1	92718432	92718931	Capn10|chr1:92718432-92718931	0.112449157321325	.	.
chr1	92934435	92934934	chr1	92802272	92802771	Capn10|chr1:92802272-92802771	0.2161360698829	.	.
chr1	92934435	92934934	chr1	92976024	92976523	Capn10|chr1:92976024-92976523	0.315489399837634	.	.
chr1	93305687	93306186	chr1	93275638	93276137	Gm28535|chr1:93275638-93276137	0.15198908102622	.	.
chr1	93305687	93306186	chr1	93275638	93276137	Mterf4|chr1:93275638-93276137	0.15198908102622	.	.
chr1	93305687	93306186	chr1	93727334	93727833	Gm28535|chr1:93727334-93727833	0.112886417414005	.	.
chr1	93305687	93306186	chr1	93727334	93727833	Mterf4|chr1:93727334-93727833	0.112886417414005	.	.
chr1	93342619	93343118	chr1	93699126	93699625	Pask|chr1:93699126-93699625	0.237163004793663	.	.
chr1	93342619	93343118	chr1	93699126	93699625	Ppp1r7|chr1:93699126-93699625	0.237163004793663	.	.
chr1	93478107	93478606	chr1	93275638	93276137	Hdlbp|chr1:93275638-93276137	0.110750591646273	.	.
chr1	93478107	93478606	chr1	93275638	93276137	Sept2|chr1:93275638-93276137	0.110750591646273	.	.
chr1	93478107	93478606	chr1	93699126	93699625	Hdlbp|chr1:93699126-93699625	0.202138089160864	.	.
chr1	93478107	93478606	chr1	93699126	93699625	Sept2|chr1:93699126-93699625	0.202138089160864	.	.
chr1	93478622	93479121	chr1	93349690	93350189	Hdlbp|chr1:93349690-93350189	0.183868083458895	.	.
chr1	93478622	93479121	chr1	93349690	93350189	Sept2|chr1:93349690-93350189	0.183868083458895	.	.
chr1	93478622	93479121	chr1	93487677	93488176	Hdlbp|chr1:93487677-93488176	0.239323935770211	.	.
chr1	93478622	93479121	chr1	93487677	93488176	Sept2|chr1:93487677-93488176	0.239323935770211	.	.
chr1	93478622	93479121	chr1	93624228	93624727	Hdlbp|chr1:93624228-93624727	0.298675246624555	.	.
chr1	93478622	93479121	chr1	93624228	93624727	Sept2|chr1:93624228-93624727	0.298675246624555	.	.
chr1	93478622	93479121	chr1	93699126	93699625	Hdlbp|chr1:93699126-93699625	0.443828967346012	.	.
chr1	93478622	93479121	chr1	93699126	93699625	Sept2|chr1:93699126-93699625	0.443828967346012	.	.
chr1	93478622	93479121	chr1	93700250	93700749	Hdlbp|chr1:93700250-93700749	0.194695983130285	.	.
chr1	93478622	93479121	chr1	93700250	93700749	Sept2|chr1:93700250-93700749	0.194695983130285	.	.
chr1	93511801	93512300	chr1	93349690	93350189	Farp2|chr1:93349690-93350189	0.132603157922128	.	.
chr1	93511801	93512300	chr1	93487677	93488176	Farp2|chr1:93487677-93488176	0.157749646704775	.	.
chr1	93634975	93635474	chr1	93360335	93360834	Gm28536|chr1:93360335-93360834	0.146658405870859	.	.
chr1	93634975	93635474	chr1	93445454	93445953	Gm28536|chr1:93445454-93445953	0.136656651026291	.	.
chr1	93635550	93636049	chr1	93275638	93276137	Gm28536|chr1:93275638-93276137	0.245555157149027	.	.
chr1	93685241	93685740	chr1	93349690	93350189	Bok|chr1:93349690-93350189	0.261829309303032	.	.
chr1	93685241	93685740	chr1	93699126	93699625	Bok|chr1:93699126-93699625	0.28376353173042	.	.
chr1	93685241	93685740	chr1	93700250	93700749	Bok|chr1:93700250-93700749	0.138406708426271	.	.
chr1	93686360	93686859	chr1	93349690	93350189	Bok|chr1:93349690-93350189	0.206463670447305	.	.
chr1	93686360	93686859	chr1	93487677	93488176	Bok|chr1:93487677-93488176	0.224022390485931	.	.
chr1	93686360	93686859	chr1	93624228	93624727	Bok|chr1:93624228-93624727	0.132004419608537	.	.
chr1	93686360	93686859	chr1	93699126	93699625	Bok|chr1:93699126-93699625	0.292189079731304	.	.
chr1	93686360	93686859	chr1	93700250	93700749	Bok|chr1:93700250-93700749	0.161321609854327	.	.
chr1	93686360	93686859	chr1	93864313	93864812	Bok|chr1:93864313-93864812	0.152643278732076	.	.
chr1	93754078	93754577	chr1	94125843	94126342	Thap4|chr1:94125843-94126342	0.284152416072822	.	.
chr1	93754617	93755116	chr1	93624228	93624727	Thap4|chr1:93624228-93624727	0.16907439608991	.	.
chr1	93754617	93755116	chr1	93699126	93699625	Thap4|chr1:93699126-93699625	0.198347876726499	.	.
chr1	93754617	93755116	chr1	93864313	93864812	Thap4|chr1:93864313-93864812	0.326579028276227	.	.
chr1	93754617	93755116	chr1	94053474	94053973	Thap4|chr1:94053474-94053973	0.33605670878542	.	.
chr1	93801756	93802255	chr1	93624228	93624727	Dtymk|chr1:93624228-93624727	0.11760050895195	.	.
chr1	93801756	93802255	chr1	93699126	93699625	Dtymk|chr1:93699126-93699625	0.337009832806776	.	.
chr1	93801756	93802255	chr1	93864313	93864812	Dtymk|chr1:93864313-93864812	0.338778018811786	.	.
chr1	93801756	93802255	chr1	94053474	94053973	Dtymk|chr1:94053474-94053973	0.123143111557342	.	.
chr1	93801756	93802255	chr1	94188060	94188559	Dtymk|chr1:94188060-94188559	0.115306847881979	.	.
chr1	93803720	93804219	chr1	93699126	93699625	Ing5|chr1:93699126-93699625	0.204269011919618	.	.
chr1	93803720	93804219	chr1	94013356	94013855	Ing5|chr1:94013356-94013855	0.16018109687558	.	.
chr1	93803720	93804219	chr1	94053474	94053973	Ing5|chr1:94053474-94053973	0.209020783816375	.	.
chr1	93803720	93804219	chr1	94063131	94063630	Ing5|chr1:94063131-94063630	0.165423217392718	.	.
chr1	93803720	93804219	chr1	94079039	94079538	Ing5|chr1:94079039-94079538	0.222684936156348	.	.
chr1	93825281	93825780	chr1	93727334	93727833	D2hgdh|chr1:93727334-93727833	0.137102349840752	.	.
chr1	93825281	93825780	chr1	93864313	93864812	D2hgdh|chr1:93864313-93864812	0.291979676395837	.	.
chr1	93825281	93825780	chr1	94035198	94035697	D2hgdh|chr1:94035198-94035697	0.129298195303231	.	.
chr1	93825281	93825780	chr1	94053474	94053973	D2hgdh|chr1:94053474-94053973	0.119077487544266	.	.
chr1	93825281	93825780	chr1	94188060	94188559	D2hgdh|chr1:94188060-94188559	0.181710838493344	.	.
chr1	95313333	95313832	chr1	95354087	95354586	Fam174a|chr1:95354087-95354586	0.221827245308023	.	.
chr1	95313333	95313832	chr1	95396578	95397077	Fam174a|chr1:95396578-95397077	0.144964682995228	.	.
chr1	95313851	95314350	chr1	95396578	95397077	Fam174a|chr1:95396578-95397077	0.125769794581401	.	.
chr1	95313851	95314350	chr1	95451739	95452238	Fam174a|chr1:95451739-95452238	0.274334959161232	.	.
chr1	95667416	95667915	chr1	95396578	95397077	St8sia4|chr1:95396578-95397077	0.123325554508457	.	.
chr1	95667416	95667915	chr1	95397125	95397624	St8sia4|chr1:95397125-95397624	0.128610959331767	.	.
chr1	95667416	95667915	chr1	95621832	95622331	St8sia4|chr1:95621832-95622331	0.22451164806997	.	.
chr1	95667416	95667915	chr1	95753967	95754466	St8sia4|chr1:95753967-95754466	0.163104417230408	.	.
chr1	95667921	95668420	chr1	95397125	95397624	St8sia4|chr1:95397125-95397624	0.126462732617414	.	.
chr1	95667921	95668420	chr1	95451739	95452238	St8sia4|chr1:95451739-95452238	0.111622755879582	.	.
chr1	95667921	95668420	chr1	95753967	95754466	St8sia4|chr1:95753967-95754466	0.336457025951614	.	.
chr1	97661204	97661703	chr1	97660435	97660934	D1Ertd622e|chr1:97660435-97660934	0.264307440196477	.	.
chr1	97661800	97662299	chr1	97553622	97554121	D1Ertd622e|chr1:97553622-97554121	0.119298120676503	.	.
chr1	97661800	97662299	chr1	97641433	97641932	D1Ertd622e|chr1:97641433-97641932	0.130554463941341	.	.
chr1	97661800	97662299	chr1	97650615	97651114	D1Ertd622e|chr1:97650615-97651114	0.138603599598068	.	.
chr1	98094805	98095304	chr1	98082889	98083388	Pam|chr1:98082889-98083388	0.117617094914341	.	.
chr1	98094805	98095304	chr1	98180450	98180949	Pam|chr1:98180450-98180949	0.194550675408841	.	.
chr1	98095430	98095929	chr1	98082889	98083388	Pam|chr1:98082889-98083388	0.111021257159526	.	.
chr1	98095430	98095929	chr1	98180450	98180949	Pam|chr1:98180450-98180949	0.117391887251728	.	.
chr1	98095430	98095929	chr1	98226243	98226742	Pam|chr1:98226243-98226742	0.176312092361296	.	.
chr1	99772082	99772581	chr1	99959363	99959862	Cntnap5b|chr1:99959363-99959862	0.13995862835937	.	.
chr1	104768586	104769085	chr1	104746760	104747259	Cdh20|chr1:104746760-104747259	0.120899670496092	.	.
chr1	104768586	104769085	chr1	104866773	104867272	Cdh20|chr1:104866773-104867272	0.296102253135383	.	.
chr1	104768586	104769085	chr1	104901809	104902308	Cdh20|chr1:104901809-104902308	0.219812194307361	.	.
chr1	104769230	104769729	chr1	104746760	104747259	Cdh20|chr1:104746760-104747259	0.477712173095936	.	.
chr1	104769230	104769729	chr1	104901809	104902308	Cdh20|chr1:104901809-104902308	0.145388293338253	.	.
chr1	104769230	104769729	chr1	104944687	104945186	Cdh20|chr1:104944687-104945186	0.108056900641861	.	.
chr1	105663536	105664035	chr1	105641726	105642225	Pign|chr1:105641726-105642225	0.287311459257306	.	.
chr1	105663536	105664035	chr1	105641726	105642225	Relch|chr1:105641726-105642225	0.287311459257306	.	.
chr1	105780395	105780894	chr1	105814434	105814933	Tnfrsf11a|chr1:105814434-105814933	0.19071788309373	.	.
chr1	105990273	105990772	chr1	105600699	105601198	Gm7160|chr1:105600699-105601198	0.155544640277543	.	.
chr1	105990273	105990772	chr1	105600699	105601198	Zcchc2|chr1:105600699-105601198	0.155544640277543	.	.
chr1	105990273	105990772	chr1	105722391	105722890	Gm7160|chr1:105722391-105722890	0.141108124728149	.	.
chr1	105990273	105990772	chr1	105722391	105722890	Zcchc2|chr1:105722391-105722890	0.141108124728149	.	.
chr1	105990273	105990772	chr1	105814434	105814933	Gm7160|chr1:105814434-105814933	0.126990570440924	.	.
chr1	105990273	105990772	chr1	105814434	105814933	Zcchc2|chr1:105814434-105814933	0.126990570440924	.	.
chr1	105991031	105991530	chr1	105630478	105630977	Gm7160|chr1:105630478-105630977	0.167220748245919	.	.
chr1	105991031	105991530	chr1	105630478	105630977	Zcchc2|chr1:105630478-105630977	0.167220748245919	.	.
chr1	105991031	105991530	chr1	105906389	105906888	Gm7160|chr1:105906389-105906888	0.29268115645512	.	.
chr1	105991031	105991530	chr1	105906389	105906888	Zcchc2|chr1:105906389-105906888	0.29268115645512	.	.
chr1	105991031	105991530	chr1	105907913	105908412	Gm7160|chr1:105907913-105908412	0.187686831212378	.	.
chr1	105991031	105991530	chr1	105907913	105908412	Zcchc2|chr1:105907913-105908412	0.187686831212378	.	.
chr1	105991031	105991530	chr1	105908552	105909051	Gm7160|chr1:105908552-105909051	0.269488479598486	.	.
chr1	105991031	105991530	chr1	105908552	105909051	Zcchc2|chr1:105908552-105909051	0.269488479598486	.	.
chr1	106759529	106760028	chr1	106781549	106782048	Kdsr|chr1:106781549-106782048	0.144173161182153	.	.
chr1	106759529	106760028	chr1	106971032	106971531	Kdsr|chr1:106971032-106971531	0.126525049014033	.	.
chr1	106796474	106796973	chr1	106901412	106901911	Vps4b|chr1:106901412-106901911	0.127165118597305	.	.
chr1	107360701	107361200	chr1	107712340	107712839	Serpinb11|chr1:107712340-107712839	0.213917114823102	.	.
chr1	107386382	107386881	chr1	107481450	107481949	Gm15391|chr1:107481450-107481949	0.177021299337636	.	.
chr1	107386382	107386881	chr1	107695400	107695899	Gm15391|chr1:107695400-107695899	0.215770567095617	.	.
chr1	107386382	107386881	chr1	107712340	107712839	Gm15391|chr1:107712340-107712839	0.147732154472644	.	.
chr1	109982994	109983493	chr1	109662689	109663188	Cdh7|chr1:109662689-109663188	0.24593314645292	.	.
chr1	111863863	111864362	chr1	112074197	112074696	Dsel|chr1:112074197-112074696	0.191980422261859	.	.
chr1	111863863	111864362	chr1	112106300	112106799	Dsel|chr1:112106300-112106799	0.273383243082069	.	.
chr1	111864757	111865256	chr1	111754425	111754924	Dsel|chr1:111754425-111754924	0.177306946982569	.	.
chr1	111864757	111865256	chr1	111766627	111767126	Dsel|chr1:111766627-111767126	0.134420437131584	.	.
chr1	111864757	111865256	chr1	112074197	112074696	Dsel|chr1:112074197-112074696	0.367312730889422	.	.
chr1	111864757	111865256	chr1	112157223	112157722	Dsel|chr1:112157223-112157722	0.355004896090043	.	.
chr1	111864757	111865256	chr1	112245314	112245813	Dsel|chr1:112245314-112245813	0.3523032957677	.	.
chr1	113963907	113964406	chr1	113630966	113631465	9330185C12Rik|chr1:113630966-113631465	0.155092996041265	.	.
chr1	115684447	115684946	chr1	115533698	115534197	Cntnap5a|chr1:115533698-115534197	0.345783782151449	.	.
chr1	115684447	115684946	chr1	115686455	115686954	Cntnap5a|chr1:115686455-115686954	0.235075497334256	.	.
chr1	115684447	115684946	chr1	115744993	115745492	Cntnap5a|chr1:115744993-115745492	0.251733602469368	.	.
chr1	115684447	115684946	chr1	115745518	115746017	Cntnap5a|chr1:115745518-115746017	0.110740680465284	.	.
chr1	115684447	115684946	chr1	115945935	115946434	Cntnap5a|chr1:115945935-115946434	0.136866255930772	.	.
chr1	118458765	118459264	chr1	118409363	118409862	2900060B14Rik|chr1:118409363-118409862	0.167748305121912	.	.
chr1	118459308	118459807	chr1	118442354	118442853	2900060B14Rik|chr1:118442354-118442853	0.21107840440207	.	.
chr1	119053430	119053929	chr1	119082542	119083041	Gli2|chr1:119082542-119083041	0.282807206947918	.	.
chr1	119421524	119422023	chr1	119346761	119347260	Inhbb|chr1:119346761-119347260	0.176454860009838	.	.
chr1	119421524	119422023	chr1	119420927	119421426	Inhbb|chr1:119420927-119421426	0.158437337280409	.	.
chr1	119422101	119422600	chr1	119087525	119088024	Inhbb|chr1:119087525-119088024	0.113799230330378	.	.
chr1	120340287	120340786	chr1	120265100	120265599	C1ql2|chr1:120265100-120265599	0.642224538920161	.	.
chr1	120340287	120340786	chr1	120267984	120268483	C1ql2|chr1:120267984-120268483	0.23895277146517	.	.
chr1	120340287	120340786	chr1	120289785	120290284	C1ql2|chr1:120289785-120290284	0.72435334467036	.	.
chr1	120340287	120340786	chr1	120290955	120291454	C1ql2|chr1:120290955-120291454	0.234304779613704	.	.
chr1	120340287	120340786	chr1	120342313	120342812	C1ql2|chr1:120342313-120342812	0.675610233107163	.	.
chr1	120340287	120340786	chr1	120374741	120375240	C1ql2|chr1:120374741-120375240	0.807864798430668	.	.
chr1	120340287	120340786	chr1	120389666	120390165	C1ql2|chr1:120389666-120390165	0.654342533581669	.	.
chr1	120340287	120340786	chr1	120390279	120390778	C1ql2|chr1:120390279-120390778	0.461590004919331	.	.
chr1	120340287	120340786	chr1	120468841	120469340	C1ql2|chr1:120468841-120469340	0.73739133284566	.	.
chr1	120340287	120340786	chr1	120507188	120507687	C1ql2|chr1:120507188-120507687	0.217307713194668	.	.
chr1	120340287	120340786	chr1	120549233	120549732	C1ql2|chr1:120549233-120549732	0.118013305397992	.	.
chr1	120340860	120341359	chr1	120265100	120265599	C1ql2|chr1:120265100-120265599	0.534948712280133	.	.
chr1	120340860	120341359	chr1	120267984	120268483	C1ql2|chr1:120267984-120268483	0.255110547878912	.	.
chr1	120340860	120341359	chr1	120289785	120290284	C1ql2|chr1:120289785-120290284	0.56385933117293	.	.
chr1	120340860	120341359	chr1	120289785	120290284	C1ql2|chr1:120289785-120290284	0.563859331172931	.	.
chr1	120340860	120341359	chr1	120290955	120291454	C1ql2|chr1:120290955-120291454	0.195264255390966	.	.
chr1	120340860	120341359	chr1	120342313	120342812	C1ql2|chr1:120342313-120342812	0.498842883750567	.	.
chr1	120340860	120341359	chr1	120374741	120375240	C1ql2|chr1:120374741-120375240	0.576189664909703	.	.
chr1	120340860	120341359	chr1	120389666	120390165	C1ql2|chr1:120389666-120390165	0.62076032492255	.	.
chr1	120340860	120341359	chr1	120390279	120390778	C1ql2|chr1:120390279-120390778	0.682633814644842	.	.
chr1	120340860	120341359	chr1	120427270	120427769	C1ql2|chr1:120427270-120427769	0.191320582382439	.	.
chr1	120340860	120341359	chr1	120468841	120469340	C1ql2|chr1:120468841-120469340	0.454840242739549	.	.
chr1	120340860	120341359	chr1	120507188	120507687	C1ql2|chr1:120507188-120507687	0.242784148806816	.	.
chr1	120340860	120341359	chr1	120549233	120549732	C1ql2|chr1:120549233-120549732	0.395457055636112	.	.
chr1	120340860	120341359	chr1	120549866	120550365	C1ql2|chr1:120549866-120550365	0.256252281007901	.	.
chr1	121430778	121431277	chr1	121289781	121290280	Ccdc93|chr1:121289781-121290280	0.263790214025126	.	.
chr1	121567757	121568256	chr1	121551354	121551853	Ddx18|chr1:121551354-121551853	0.140212303527614	.	.
chr1	121567757	121568256	chr1	121713162	121713661	Ddx18|chr1:121713162-121713661	0.120117401876167	.	.
chr1	121567757	121568256	chr1	121798489	121798988	Ddx18|chr1:121798489-121798988	0.282472154014339	.	.
chr1	125435289	125435788	chr1	125306956	125307455	Actr3|chr1:125306956-125307455	0.172153677299083	.	.
chr1	125560306	125560805	chr1	125306956	125307455	Slc35f5|chr1:125306956-125307455	0.23919899057217	.	.
chr1	125560306	125560805	chr1	125372763	125373262	Slc35f5|chr1:125372763-125373262	0.205709750641228	.	.
chr1	125560306	125560805	chr1	125607368	125607867	Slc35f5|chr1:125607368-125607867	0.226212263627668	.	.
chr1	125560306	125560805	chr1	125723014	125723513	Slc35f5|chr1:125723014-125723513	0.277995616136167	.	.
chr1	125561216	125561715	chr1	125386168	125386667	Slc35f5|chr1:125386168-125386667	0.175390255298345	.	.
chr1	125561216	125561715	chr1	125388936	125389435	Slc35f5|chr1:125388936-125389435	0.269047749312063	.	.
chr1	125561216	125561715	chr1	125723014	125723513	Slc35f5|chr1:125723014-125723513	0.117587274900035	.	.
chr1	125561216	125561715	chr1	125854474	125854973	Slc35f5|chr1:125854474-125854973	0.163505684268372	.	.
chr1	125911894	125912393	chr1	125723014	125723513	Lypd1|chr1:125723014-125723513	0.120508237847459	.	.
chr1	125911894	125912393	chr1	125836595	125837094	Lypd1|chr1:125836595-125837094	0.320707184790459	.	.
chr1	125911894	125912393	chr1	125839878	125840377	Lypd1|chr1:125839878-125840377	0.433263537798328	.	.
chr1	125911894	125912393	chr1	125854474	125854973	Lypd1|chr1:125854474-125854973	0.222170439781871	.	.
chr1	125911894	125912393	chr1	125911387	125911886	Lypd1|chr1:125911387-125911886	0.359409765415816	.	.
chr1	126829595	126830094	chr1	126865422	126865921	Nckap5|chr1:126865422-126865921	0.365473895905373	.	.
chr1	126829595	126830094	chr1	126931680	126932179	Nckap5|chr1:126931680-126932179	0.15151792912414	.	.
chr1	126830233	126830732	chr1	126865422	126865921	Nckap5|chr1:126865422-126865921	0.471157582721547	.	.
chr1	126830233	126830732	chr1	126931680	126932179	Nckap5|chr1:126931680-126932179	0.11639340324305	.	.
chr1	128359460	128359959	chr1	128271720	128272219	Mcm6|chr1:128271720-128272219	0.26486160106967	.	.
chr1	128359460	128359959	chr1	128629218	128629717	Mcm6|chr1:128629218-128629717	0.143972933890515	.	.
chr1	128416641	128417140	chr1	128334300	128334799	Dars|chr1:128334300-128334799	0.212258006244566	.	.
chr1	128416641	128417140	chr1	128341053	128341552	Dars|chr1:128341053-128341552	0.295027731394285	.	.
chr1	128417141	128417640	chr1	128271720	128272219	Dars|chr1:128271720-128272219	0.145156568318097	.	.
chr1	128417141	128417640	chr1	128334300	128334799	Dars|chr1:128334300-128334799	0.203748728548676	.	.
chr1	128417141	128417640	chr1	128341053	128341552	Dars|chr1:128341053-128341552	0.142786564504967	.	.
chr1	128592363	128592862	chr1	128942281	128942780	Cxcr4|chr1:128942281-128942780	0.337397188393149	.	.
chr1	130462505	130463004	chr1	130515233	130515732	Cd55|chr1:130515233-130515732	0.230651491576029	.	.
chr1	130462505	130463004	chr1	130515233	130515732	Gm16083|chr1:130515233-130515732	0.230651491576029	.	.
chr1	130462505	130463004	chr1	130715647	130716146	Cd55|chr1:130715647-130716146	0.2161916907824	.	.
chr1	130462505	130463004	chr1	130715647	130716146	Gm16083|chr1:130715647-130716146	0.2161916907824	.	.
chr1	130717229	130717728	chr1	130342571	130343070	Yod1|chr1:130342571-130343070	0.176429446062371	.	.
chr1	130717229	130717728	chr1	130350205	130350704	Yod1|chr1:130350205-130350704	0.204642638018307	.	.
chr1	130717229	130717728	chr1	130547917	130548416	Yod1|chr1:130547917-130548416	0.164538750778714	.	.
chr1	130717229	130717728	chr1	130825247	130825746	Yod1|chr1:130825247-130825746	0.207522662656334	.	.
chr1	130717229	130717728	chr1	130984297	130984796	Yod1|chr1:130984297-130984796	0.262115274711444	.	.
chr1	130717229	130717728	chr1	130987468	130987967	Yod1|chr1:130987468-130987967	0.111967623513944	.	.
chr1	130717229	130717728	chr1	130993110	130993609	Yod1|chr1:130993110-130993609	0.148063113429588	.	.
chr1	130717229	130717728	chr1	130993623	130994122	Yod1|chr1:130993623-130994122	0.218640053678602	.	.
chr1	131526251	131526750	chr1	131539746	131540245	Srgap2|chr1:131539746-131540245	0.125984801863263	.	.
chr1	131526251	131526750	chr1	131698166	131698665	Srgap2|chr1:131698166-131698665	0.132516060101562	.	.
chr1	131526753	131527252	chr1	131539746	131540245	Fam72a|chr1:131539746-131540245	0.281261418211746	.	.
chr1	131526753	131527252	chr1	131539746	131540245	Srgap2|chr1:131539746-131540245	0.281261418211746	.	.
chr1	131527318	131527817	chr1	131501757	131502256	Fam72a|chr1:131501757-131502256	0.146180689807948	.	.
chr1	131527318	131527817	chr1	131501757	131502256	Srgap2|chr1:131501757-131502256	0.146180689807948	.	.
chr1	131527318	131527817	chr1	131539746	131540245	Fam72a|chr1:131539746-131540245	0.36906299569814	.	.
chr1	131527318	131527817	chr1	131539746	131540245	Srgap2|chr1:131539746-131540245	0.36906299569814	.	.
chr1	131527318	131527817	chr1	131652570	131653069	Fam72a|chr1:131652570-131653069	0.270445864165557	.	.
chr1	131527318	131527817	chr1	131652570	131653069	Srgap2|chr1:131652570-131653069	0.270445864165557	.	.
chr1	131827667	131828166	chr1	131708290	131708789	Slc41a1|chr1:131708290-131708789	0.12839645017888	.	.
chr1	131828202	131828701	chr1	131658033	131658532	Slc41a1|chr1:131658033-131658532	0.133131002229313	.	.
chr1	131828202	131828701	chr1	131708290	131708789	Slc41a1|chr1:131708290-131708789	0.135324337042338	.	.
chr1	131828202	131828701	chr1	131839523	131840022	Slc41a1|chr1:131839523-131840022	0.152503840227057	.	.
chr1	131828202	131828701	chr1	131841752	131842251	Slc41a1|chr1:131841752-131842251	0.13277818692097	.	.
chr1	131828202	131828701	chr1	131846134	131846633	Slc41a1|chr1:131846134-131846633	0.132455461833111	.	.
chr1	131866958	131867457	chr1	131558574	131559073	Rab29|chr1:131558574-131559073	0.116675376836046	.	.
chr1	131866958	131867457	chr1	131573579	131574078	Rab29|chr1:131573579-131574078	0.151336177957842	.	.
chr1	131866958	131867457	chr1	131602418	131602917	Rab29|chr1:131602418-131602917	0.152317144348304	.	.
chr1	131866958	131867457	chr1	131765519	131766018	Rab29|chr1:131765519-131766018	0.17821921911707	.	.
chr1	131866958	131867457	chr1	131846134	131846633	Rab29|chr1:131846134-131846633	0.151003634023105	.	.
chr1	131866958	131867457	chr1	131937643	131938142	Rab29|chr1:131937643-131938142	0.185597179381942	.	.
chr1	131910162	131910661	chr1	131501757	131502256	Nucks1|chr1:131501757-131502256	0.120269557944131	.	.
chr1	131910162	131910661	chr1	131539746	131540245	Nucks1|chr1:131539746-131540245	0.278921548614868	.	.
chr1	131910162	131910661	chr1	131652570	131653069	Nucks1|chr1:131652570-131653069	0.21360770447222	.	.
chr1	131910162	131910661	chr1	131754806	131755305	Nucks1|chr1:131754806-131755305	0.11388731847681	.	.
chr1	131910666	131911165	chr1	131501757	131502256	Nucks1|chr1:131501757-131502256	0.133804900026611	.	.
chr1	131910666	131911165	chr1	131841752	131842251	Nucks1|chr1:131841752-131842251	0.163710973724606	.	.
chr1	133363199	133363698	chr1	133257102	133257601	Etnk2|chr1:133257102-133257601	0.173597007020935	.	.
chr1	133363199	133363698	chr1	133365113	133365612	Etnk2|chr1:133365113-133365612	0.178964620097745	.	.
chr1	133363199	133363698	chr1	133385453	133385952	Etnk2|chr1:133385453-133385952	0.152110139002204	.	.
chr1	133363199	133363698	chr1	133393141	133393640	Etnk2|chr1:133393141-133393640	0.312442903887354	.	.
chr1	133363199	133363698	chr1	133470215	133470714	Etnk2|chr1:133470215-133470714	0.25868294331674	.	.
chr1	133363199	133363698	chr1	133470986	133471485	Etnk2|chr1:133470986-133471485	0.318408497623946	.	.
chr1	133363199	133363698	chr1	133492567	133493066	Etnk2|chr1:133492567-133493066	0.232879438090952	.	.
chr1	133363199	133363698	chr1	133494228	133494727	Etnk2|chr1:133494228-133494727	0.373733475460355	.	.
chr1	133363199	133363698	chr1	133587773	133588272	Etnk2|chr1:133587773-133588272	0.335735606488991	.	.
chr1	133363199	133363698	chr1	133695885	133696384	Etnk2|chr1:133695885-133696384	0.126611181905581	.	.
chr1	133424176	133424675	chr1	133365113	133365612	Sox13|chr1:133365113-133365612	0.122944111485704	.	.
chr1	133424176	133424675	chr1	133494228	133494727	Sox13|chr1:133494228-133494727	0.20816748767574	.	.
chr1	133424176	133424675	chr1	133745463	133745962	Sox13|chr1:133745463-133745962	0.118601320814704	.	.
chr1	133609585	133610084	chr1	133267838	133268337	Snrpe|chr1:133267838-133268337	0.125460709094108	.	.
chr1	133609585	133610084	chr1	133381952	133382451	Snrpe|chr1:133381952-133382451	0.130185960927687	.	.
chr1	133609585	133610084	chr1	133873351	133873850	Snrpe|chr1:133873351-133873850	0.259309565155675	.	.
chr1	133610089	133610588	chr1	133331085	133331584	Snrpe|chr1:133331085-133331584	0.119965592684087	.	.
chr1	133610089	133610588	chr1	133331085	133331584	Snrpe|chr1:133331085-133331584	0.119965592684088	.	.
chr1	133610089	133610588	chr1	133365113	133365612	Snrpe|chr1:133365113-133365612	0.134928682723082	.	.
chr1	133610089	133610588	chr1	133381952	133382451	Snrpe|chr1:133381952-133382451	0.139092344081352	.	.
chr1	133610089	133610588	chr1	133596626	133597125	Snrpe|chr1:133596626-133597125	0.181609441638423	.	.
chr1	133610089	133610588	chr1	133762854	133763353	Snrpe|chr1:133762854-133763353	0.126942153343502	.	.
chr1	133610089	133610588	chr1	133913348	133913847	Snrpe|chr1:133913348-133913847	0.178769454142061	.	.
chr1	133661173	133661672	chr1	133257102	133257601	Gm38394|chr1:133257102-133257601	0.122633945528574	.	.
chr1	133661173	133661672	chr1	133257102	133257601	Zbed6|chr1:133257102-133257601	0.122633945528574	.	.
chr1	133661173	133661672	chr1	133257102	133257601	Zc3h11a|chr1:133257102-133257601	0.122633945528574	.	.
chr1	133661173	133661672	chr1	133470986	133471485	Gm38394|chr1:133470986-133471485	0.196054922794487	.	.
chr1	133661173	133661672	chr1	133470986	133471485	Zbed6|chr1:133470986-133471485	0.196054922794487	.	.
chr1	133661173	133661672	chr1	133470986	133471485	Zc3h11a|chr1:133470986-133471485	0.196054922794487	.	.
chr1	133661173	133661672	chr1	133492051	133492550	Gm38394|chr1:133492051-133492550	0.118889584705368	.	.
chr1	133661173	133661672	chr1	133492051	133492550	Zbed6|chr1:133492051-133492550	0.118889584705368	.	.
chr1	133661173	133661672	chr1	133492051	133492550	Zc3h11a|chr1:133492051-133492550	0.118889584705368	.	.
chr1	133661173	133661672	chr1	133596626	133597125	Gm38394|chr1:133596626-133597125	0.185124978654295	.	.
chr1	133661173	133661672	chr1	133596626	133597125	Zbed6|chr1:133596626-133597125	0.185124978654295	.	.
chr1	133661173	133661672	chr1	133596626	133597125	Zc3h11a|chr1:133596626-133597125	0.185124978654295	.	.
chr1	133661173	133661672	chr1	133825536	133826035	Gm38394|chr1:133825536-133826035	0.120234690279829	.	.
chr1	133661173	133661672	chr1	133825536	133826035	Zbed6|chr1:133825536-133826035	0.120234690279829	.	.
chr1	133661173	133661672	chr1	133825536	133826035	Zc3h11a|chr1:133825536-133826035	0.120234690279829	.	.
chr1	133661173	133661672	chr1	133872691	133873190	Gm38394|chr1:133872691-133873190	0.113110390471513	.	.
chr1	133661173	133661672	chr1	133872691	133873190	Zbed6|chr1:133872691-133873190	0.113110390471513	.	.
chr1	133661173	133661672	chr1	133872691	133873190	Zc3h11a|chr1:133872691-133873190	0.113110390471513	.	.
chr1	133661173	133661672	chr1	133913348	133913847	Gm38394|chr1:133913348-133913847	0.187687552663831	.	.
chr1	133661173	133661672	chr1	133913348	133913847	Zbed6|chr1:133913348-133913847	0.187687552663831	.	.
chr1	133661173	133661672	chr1	133913348	133913847	Zc3h11a|chr1:133913348-133913847	0.187687552663831	.	.
chr1	133908258	133908757	chr1	133587773	133588272	Optc|chr1:133587773-133588272	0.190814034947099	.	.
chr1	133908258	133908757	chr1	133596626	133597125	Optc|chr1:133596626-133597125	0.349171735353051	.	.
chr1	133908258	133908757	chr1	133695885	133696384	Optc|chr1:133695885-133696384	0.127650773222297	.	.
chr1	133908258	133908757	chr1	133736167	133736666	Optc|chr1:133736167-133736666	0.165116149372252	.	.
chr1	133908258	133908757	chr1	133762854	133763353	Optc|chr1:133762854-133763353	0.143047865310754	.	.
chr1	133908258	133908757	chr1	133913348	133913847	Optc|chr1:133913348-133913847	0.143331469886893	.	.
chr1	133920748	133921247	chr1	133587773	133588272	Prelp|chr1:133587773-133588272	0.226694892839509	.	.
chr1	133920748	133921247	chr1	133596626	133597125	Prelp|chr1:133596626-133597125	0.228775475065632	.	.
chr1	133920748	133921247	chr1	133762854	133763353	Prelp|chr1:133762854-133763353	0.17449222928613	.	.
chr1	133920748	133921247	chr1	133913348	133913847	Prelp|chr1:133913348-133913847	0.265395717925583	.	.
chr1	133920748	133921247	chr1	133988838	133989337	Prelp|chr1:133988838-133989337	0.189662544306081	.	.
chr1	133961731	133962230	chr1	133872691	133873190	Gm1627|chr1:133872691-133873190	0.11487196768644	.	.
chr1	134332671	134333170	chr1	134556771	134557270	Ppfia4|chr1:134556771-134557270	0.110744416511837	.	.
chr1	134332671	134333170	chr1	134653523	134654022	Ppfia4|chr1:134653523-134654022	0.382521904502028	.	.
chr1	134332671	134333170	chr1	134653523	134654022	Ppfia4|chr1:134653523-134654022	0.382521904502029	.	.
chr1	134361764	134362263	chr1	134292788	134293287	Tmem183a|chr1:134292788-134293287	0.152749947517759	.	.
chr1	134361764	134362263	chr1	134518653	134519152	Tmem183a|chr1:134518653-134519152	0.154517366744425	.	.
chr1	134361764	134362263	chr1	134653523	134654022	Tmem183a|chr1:134653523-134654022	0.179444602802834	.	.
chr1	134415089	134415588	chr1	134302439	134302938	Adipor1|chr1:134302439-134302938	0.250371166126278	.	.
chr1	134415089	134415588	chr1	134344509	134345008	Adipor1|chr1:134344509-134345008	0.254979286104822	.	.
chr1	134415089	134415588	chr1	134556771	134557270	Adipor1|chr1:134556771-134557270	0.156206790108849	.	.
chr1	134435898	134436397	chr1	134302439	134302938	Platr1|chr1:134302439-134302938	0.21648239900293	.	.
chr1	134455268	134455767	chr1	134556771	134557270	Klhl12|chr1:134556771-134557270	0.118829777354025	.	.
chr1	134455268	134455767	chr1	134709018	134709517	Klhl12|chr1:134709018-134709517	0.122526303302782	.	.
chr1	134494334	134494833	chr1	134302439	134302938	Rabif|chr1:134302439-134302938	0.183106964266487	.	.
chr1	134494334	134494833	chr1	134653523	134654022	Rabif|chr1:134653523-134654022	0.27044016377362	.	.
chr1	134494334	134494833	chr1	134654102	134654601	Rabif|chr1:134654102-134654601	0.22543150503537	.	.
chr1	135132377	135132876	chr1	135013617	135014116	Ptpn7|chr1:135013617-135014116	0.206738876393793	.	.
chr1	135132377	135132876	chr1	135126553	135127052	Ptpn7|chr1:135126553-135127052	0.131532010389106	.	.
chr1	135132377	135132876	chr1	135154328	135154827	Ptpn7|chr1:135154328-135154827	0.224456851781436	.	.
chr1	135132377	135132876	chr1	135171914	135172413	Ptpn7|chr1:135171914-135172413	0.165198408078988	.	.
chr1	135132377	135132876	chr1	135181727	135182226	Ptpn7|chr1:135181727-135182226	0.297919795530896	.	.
chr1	135132377	135132876	chr1	135188124	135188623	Ptpn7|chr1:135188124-135188623	0.177561006736805	.	.
chr1	135132377	135132876	chr1	135461130	135461629	Ptpn7|chr1:135461130-135461629	0.140125319097725	.	.
chr1	135146503	135147002	chr1	135217606	135218105	Arl8a|chr1:135217606-135218105	0.166204391240085	.	.
chr1	135146503	135147002	chr1	135280621	135281120	Arl8a|chr1:135280621-135281120	0.281407288117158	.	.
chr1	135147293	135147792	chr1	135126553	135127052	Arl8a|chr1:135126553-135127052	0.276460650557753	.	.
chr1	135147293	135147792	chr1	135154328	135154827	Arl8a|chr1:135154328-135154827	0.143966271623141	.	.
chr1	135147293	135147792	chr1	135171914	135172413	Arl8a|chr1:135171914-135172413	0.114437086820989	.	.
chr1	135147293	135147792	chr1	135181727	135182226	Arl8a|chr1:135181727-135182226	0.147783065372531	.	.
chr1	135147293	135147792	chr1	135280621	135281120	Arl8a|chr1:135280621-135281120	0.210130747270239	.	.
chr1	135147293	135147792	chr1	135411611	135412110	Arl8a|chr1:135411611-135412110	0.168005605180307	.	.
chr1	135248334	135248833	chr1	135042372	135042871	Gm26642|chr1:135042372-135042871	0.252115625988586	.	.
chr1	135248334	135248833	chr1	135217606	135218105	Gm26642|chr1:135217606-135218105	0.156811694799044	.	.
chr1	135248334	135248833	chr1	135260237	135260736	Gm26642|chr1:135260237-135260736	0.112897527729816	.	.
chr1	135248334	135248833	chr1	135277855	135278354	Gm26642|chr1:135277855-135278354	0.155560951293025	.	.
chr1	135283180	135283679	chr1	135188124	135188623	Rnpep|chr1:135188124-135188623	0.135224295745639	.	.
chr1	135283732	135284231	chr1	135368172	135368671	Rnpep|chr1:135368172-135368671	0.150639200057903	.	.
chr1	135283732	135284231	chr1	135461130	135461629	Rnpep|chr1:135461130-135461629	0.120511416218254	.	.
chr1	135313568	135314067	chr1	135280621	135281120	Timm17a|chr1:135280621-135281120	0.207760203525916	.	.
chr1	135313568	135314067	chr1	135368172	135368671	Timm17a|chr1:135368172-135368671	0.195389572282068	.	.
chr1	135313568	135314067	chr1	135461130	135461629	Timm17a|chr1:135461130-135461629	0.188413553138177	.	.
chr1	135374611	135375110	chr1	135126553	135127052	Shisa4|chr1:135126553-135127052	0.146649834122994	.	.
chr1	135374611	135375110	chr1	135171914	135172413	Shisa4|chr1:135171914-135172413	0.142549852929856	.	.
chr1	135374611	135375110	chr1	135188124	135188623	Shisa4|chr1:135188124-135188623	0.287819159551112	.	.
chr1	135374611	135375110	chr1	135280621	135281120	Shisa4|chr1:135280621-135281120	0.387775291887579	.	.
chr1	135374611	135375110	chr1	135368172	135368671	Shisa4|chr1:135368172-135368671	0.132713668816419	.	.
chr1	135375176	135375675	chr1	135042372	135042871	Shisa4|chr1:135042372-135042871	0.115014636908056	.	.
chr1	135375176	135375675	chr1	135217606	135218105	Shisa4|chr1:135217606-135218105	0.132874301555694	.	.
chr1	135375176	135375675	chr1	135411611	135412110	Shisa4|chr1:135411611-135412110	0.155035617613519	.	.
chr1	135430227	135430726	chr1	135171914	135172413	Ipo9|chr1:135171914-135172413	0.152788803358406	.	.
chr1	135430227	135430726	chr1	135181727	135182226	Ipo9|chr1:135181727-135182226	0.125711980256552	.	.
chr1	135430227	135430726	chr1	135280621	135281120	Ipo9|chr1:135280621-135281120	0.180996665550379	.	.
chr1	135430227	135430726	chr1	135368172	135368671	Ipo9|chr1:135368172-135368671	0.133280183609299	.	.
chr1	135430227	135430726	chr1	135461130	135461629	Ipo9|chr1:135461130-135461629	0.157668789152126	.	.
chr1	136624613	136625112	chr1	136618601	136619100	Platr23|chr1:136618601-136619100	0.154595051836605	.	.
chr1	136624613	136625112	chr1	136618601	136619100	Zfp281|chr1:136618601-136619100	0.154595051836605	.	.
chr1	136625345	136625844	chr1	136706410	136706909	Platr23|chr1:136706410-136706909	0.146238898807455	.	.
chr1	136625345	136625844	chr1	136706410	136706909	Zfp281|chr1:136706410-136706909	0.146238898807455	.	.
chr1	136625345	136625844	chr1	136730610	136731109	Platr23|chr1:136730610-136731109	0.282228219634035	.	.
chr1	136625345	136625844	chr1	136730610	136731109	Zfp281|chr1:136730610-136731109	0.282228219634035	.	.
chr1	137898255	137898754	chr1	137649037	137649536	Gm4258|chr1:137649037-137649536	0.148411745890959	.	.
chr1	137898255	137898754	chr1	137669846	137670345	Gm4258|chr1:137669846-137670345	0.475405273927029	.	.
chr1	137898255	137898754	chr1	137698778	137699277	Gm4258|chr1:137698778-137699277	0.115958089320493	.	.
chr1	137898255	137898754	chr1	137762155	137762654	Gm4258|chr1:137762155-137762654	0.113488827124092	.	.
chr1	137898255	137898754	chr1	137963762	137964261	Gm4258|chr1:137963762-137964261	0.192592054196669	.	.
chr1	137898255	137898754	chr1	138039178	138039677	Gm4258|chr1:138039178-138039677	0.446444214840585	.	.
chr1	137898255	137898754	chr1	138131844	138132343	Gm4258|chr1:138131844-138132343	0.418539744157745	.	.
chr1	137898255	137898754	chr1	138136448	138136947	Gm4258|chr1:138136448-138136947	0.166028032024764	.	.
chr1	137966094	137966593	chr1	137649037	137649536	A430106G13Rik|chr1:137649037-137649536	0.128109406480672	.	.
chr1	137966094	137966593	chr1	137664857	137665356	A430106G13Rik|chr1:137664857-137665356	0.205666940322981	.	.
chr1	137966094	137966593	chr1	137669846	137670345	A430106G13Rik|chr1:137669846-137670345	0.329900217913479	.	.
chr1	137966094	137966593	chr1	137698778	137699277	A430106G13Rik|chr1:137698778-137699277	0.126751611990258	.	.
chr1	137966094	137966593	chr1	137963762	137964261	A430106G13Rik|chr1:137963762-137964261	0.298747340512168	.	.
chr1	137966094	137966593	chr1	138039178	138039677	A430106G13Rik|chr1:138039178-138039677	0.446889430983829	.	.
chr1	137966094	137966593	chr1	138044494	138044993	A430106G13Rik|chr1:138044494-138044993	0.124880765759629	.	.
chr1	139376823	139377322	chr1	139328916	139329415	Crb1|chr1:139328916-139329415	0.377599834787085	.	.
chr1	139376823	139377322	chr1	139328916	139329415	Crb1|chr1:139328916-139329415	0.377599834787086	.	.
chr1	139376823	139377322	chr1	139340430	139340929	Crb1|chr1:139340430-139340929	0.19391561626251	.	.
chr1	139378997	139379496	chr1	139328265	139328764	4933436E23Rik|chr1:139328265-139328764	0.175780088229975	.	.
chr1	139378997	139379496	chr1	139328916	139329415	4933436E23Rik|chr1:139328916-139329415	0.380743016745171	.	.
chr1	139421972	139422471	chr1	139267783	139268282	Zbtb41|chr1:139267783-139268282	0.198309429571446	.	.
chr1	139421972	139422471	chr1	139340430	139340929	Zbtb41|chr1:139340430-139340929	0.186441430892162	.	.
chr1	140183201	140183700	chr1	140290111	140290610	Cfh|chr1:140290111-140290610	0.144251390787993	.	.
chr1	143640493	143640992	chr1	143299057	143299556	B3galt2|chr1:143299057-143299556	0.139982763718253	.	.
chr1	143640493	143640992	chr1	143878214	143878713	B3galt2|chr1:143878214-143878713	0.204018914630642	.	.
chr1	143640493	143640992	chr1	143963499	143963998	B3galt2|chr1:143963499-143963998	0.145056814631135	.	.
chr1	143776839	143777338	chr1	143739248	143739747	Gm29170|chr1:143739248-143739747	0.332992484107822	.	.
chr1	143776839	143777338	chr1	143739248	143739747	Ro60|chr1:143739248-143739747	0.332992484107822	.	.
chr1	143776839	143777338	chr1	143739248	143739747	Uchl5|chr1:143739248-143739747	0.332992484107822	.	.
chr1	144004041	144004540	chr1	144006526	144007025	Rgs2|chr1:144006526-144007025	0.188550837232848	.	.
chr1	150099643	150100142	chr1	149845321	149845820	Ptgs2|chr1:149845321-149845820	0.185186884943466	.	.
chr1	150099643	150100142	chr1	149845321	149845820	Ptgs2os|chr1:149845321-149845820	0.185186884943466	.	.
chr1	150099643	150100142	chr1	149856755	149857254	Ptgs2|chr1:149856755-149857254	0.113774355596532	.	.
chr1	150099643	150100142	chr1	149856755	149857254	Ptgs2os|chr1:149856755-149857254	0.113774355596532	.	.
chr1	150099643	150100142	chr1	150154199	150154698	Ptgs2|chr1:150154199-150154698	0.215171124852444	.	.
chr1	150099643	150100142	chr1	150154199	150154698	Ptgs2os|chr1:150154199-150154698	0.215171124852444	.	.
chr1	150099643	150100142	chr1	150497581	150498080	Ptgs2|chr1:150497581-150498080	0.122956316253088	.	.
chr1	150099643	150100142	chr1	150497581	150498080	Ptgs2os|chr1:150497581-150498080	0.122956316253088	.	.
chr1	150392883	150393382	chr1	150154199	150154698	Odr4|chr1:150154199-150154698	0.163088122517858	.	.
chr1	150392883	150393382	chr1	150154199	150154698	Tpr|chr1:150154199-150154698	0.163088122517858	.	.
chr1	150392883	150393382	chr1	150266492	150266991	Odr4|chr1:150266492-150266991	0.171801684192297	.	.
chr1	150392883	150393382	chr1	150266492	150266991	Tpr|chr1:150266492-150266991	0.171801684192297	.	.
chr1	150392883	150393382	chr1	150382525	150383024	Odr4|chr1:150382525-150383024	0.137151805042356	.	.
chr1	150392883	150393382	chr1	150382525	150383024	Tpr|chr1:150382525-150383024	0.137151805042356	.	.
chr1	150392883	150393382	chr1	150490707	150491206	Odr4|chr1:150490707-150491206	0.112273302540686	.	.
chr1	150392883	150393382	chr1	150490707	150491206	Tpr|chr1:150490707-150491206	0.112273302540686	.	.
chr1	150392883	150393382	chr1	150540218	150540717	Odr4|chr1:150540218-150540717	0.140652708248683	.	.
chr1	150392883	150393382	chr1	150540218	150540717	Tpr|chr1:150540218-150540717	0.140652708248683	.	.
chr1	150465405	150465904	chr1	150185708	150186207	Prg4|chr1:150185708-150186207	0.203119858142898	.	.
chr1	150465405	150465904	chr1	150730108	150730607	Prg4|chr1:150730108-150730607	0.230376937074634	.	.
chr1	150466009	150466508	chr1	150185708	150186207	Prg4|chr1:150185708-150186207	0.174592885362267	.	.
chr1	150466009	150466508	chr1	150216786	150217285	Prg4|chr1:150216786-150217285	0.108192155611146	.	.
chr1	150466009	150466508	chr1	150730108	150730607	Prg4|chr1:150730108-150730607	0.176625903939097	.	.
chr1	153899007	153899506	chr1	153796055	153796554	Glul|chr1:153796055-153796554	0.361591684060924	.	.
chr1	153899007	153899506	chr1	153796055	153796554	Teddm2|chr1:153796055-153796554	0.361591684060924	.	.
chr1	153899007	153899506	chr1	153854887	153855386	Glul|chr1:153854887-153855386	0.243221845131364	.	.
chr1	153899007	153899506	chr1	153854887	153855386	Teddm2|chr1:153854887-153855386	0.243221845131364	.	.
chr1	153899007	153899506	chr1	154068951	154069450	Glul|chr1:154068951-154069450	0.17034313934628	.	.
chr1	153899007	153899506	chr1	154068951	154069450	Teddm2|chr1:154068951-154069450	0.17034313934628	.	.
chr1	153899007	153899506	chr1	154126458	154126957	Glul|chr1:154126458-154126957	0.189373763940213	.	.
chr1	153899007	153899506	chr1	154126458	154126957	Teddm2|chr1:154126458-154126957	0.189373763940213	.	.
chr1	153899007	153899506	chr1	154150104	154150603	Glul|chr1:154150104-154150603	0.169995520295818	.	.
chr1	153899007	153899506	chr1	154150104	154150603	Teddm2|chr1:154150104-154150603	0.169995520295818	.	.
chr1	153899007	153899506	chr1	154156674	154157173	Glul|chr1:154156674-154157173	0.249617350336786	.	.
chr1	153899007	153899506	chr1	154156674	154157173	Teddm2|chr1:154156674-154157173	0.249617350336786	.	.
chr1	153899007	153899506	chr1	154174717	154175216	Glul|chr1:154174717-154175216	0.258511982297228	.	.
chr1	153899007	153899506	chr1	154174717	154175216	Teddm2|chr1:154174717-154175216	0.258511982297228	.	.
chr1	153899007	153899506	chr1	154204565	154205064	Glul|chr1:154204565-154205064	0.152078768402712	.	.
chr1	153899007	153899506	chr1	154204565	154205064	Teddm2|chr1:154204565-154205064	0.152078768402712	.	.
chr1	153899007	153899506	chr1	154205168	154205667	Glul|chr1:154205168-154205667	0.234811680658266	.	.
chr1	153899007	153899506	chr1	154205168	154205667	Teddm2|chr1:154205168-154205667	0.234811680658266	.	.
chr1	153899574	153900073	chr1	153796055	153796554	Glul|chr1:153796055-153796554	0.223092518712072	.	.
chr1	153899574	153900073	chr1	153796055	153796554	Glul|chr1:153796055-153796554	0.223092518712073	.	.
chr1	153899574	153900073	chr1	153796055	153796554	Teddm2|chr1:153796055-153796554	0.223092518712072	.	.
chr1	153899574	153900073	chr1	153796055	153796554	Teddm2|chr1:153796055-153796554	0.223092518712073	.	.
chr1	153899574	153900073	chr1	153854887	153855386	Glul|chr1:153854887-153855386	0.116433323088628	.	.
chr1	153899574	153900073	chr1	153854887	153855386	Teddm2|chr1:153854887-153855386	0.116433323088628	.	.
chr1	153899574	153900073	chr1	154102804	154103303	Glul|chr1:154102804-154103303	0.154373357826108	.	.
chr1	153899574	153900073	chr1	154102804	154103303	Teddm2|chr1:154102804-154103303	0.154373357826108	.	.
chr1	153899574	153900073	chr1	154126458	154126957	Glul|chr1:154126458-154126957	0.205706978272214	.	.
chr1	153899574	153900073	chr1	154126458	154126957	Teddm2|chr1:154126458-154126957	0.205706978272214	.	.
chr1	153899574	153900073	chr1	154174717	154175216	Glul|chr1:154174717-154175216	0.172822112024718	.	.
chr1	153899574	153900073	chr1	154174717	154175216	Teddm2|chr1:154174717-154175216	0.172822112024718	.	.
chr1	153899574	153900073	chr1	154205168	154205667	Glul|chr1:154205168-154205667	0.314931919987841	.	.
chr1	153899574	153900073	chr1	154205168	154205667	Teddm2|chr1:154205168-154205667	0.314931919987841	.	.
chr1	154117943	154118442	chr1	153953209	153953708	A830008E24Rik|chr1:153953209-153953708	0.330412882651628	.	.
chr1	154117943	154118442	chr1	153962299	153962798	A830008E24Rik|chr1:153962299-153962798	0.315535427745078	.	.
chr1	154117943	154118442	chr1	154032466	154032965	A830008E24Rik|chr1:154032466-154032965	0.124087549721718	.	.
chr1	154117943	154118442	chr1	154065965	154066464	A830008E24Rik|chr1:154065965-154066464	0.178614716465348	.	.
chr1	154117943	154118442	chr1	154102804	154103303	A830008E24Rik|chr1:154102804-154103303	0.166836222148691	.	.
chr1	154117943	154118442	chr1	154103491	154103990	A830008E24Rik|chr1:154103491-154103990	0.269909743560881	.	.
chr1	154117943	154118442	chr1	154202568	154203067	A830008E24Rik|chr1:154202568-154203067	0.391602671375096	.	.
chr1	155812620	155813119	chr1	155898643	155899142	Qsox1|chr1:155898643-155899142	0.15841490589675	.	.
chr1	155812620	155813119	chr1	156199172	156199671	Qsox1|chr1:156199172-156199671	0.275380059132163	.	.
chr1	155973115	155973614	chr1	155910954	155911453	Cep350|chr1:155910954-155911453	0.192324584398494	.	.
chr1	155973115	155973614	chr1	156043002	156043501	Cep350|chr1:156043002-156043501	0.257903464073694	.	.
chr1	155973115	155973614	chr1	156106322	156106821	Cep350|chr1:156106322-156106821	0.289794624820501	.	.
chr1	155973115	155973614	chr1	156114415	156114914	Cep350|chr1:156114415-156114914	0.154028549194865	.	.
chr1	155973115	155973614	chr1	156114990	156115489	Cep350|chr1:156114990-156115489	0.138856997860414	.	.
chr1	155973115	155973614	chr1	156247880	156248379	Cep350|chr1:156247880-156248379	0.241424040465256	.	.
chr1	156035878	156036377	chr1	155784767	155785266	Tor1aip1|chr1:155784767-155785266	0.158044797503253	.	.
chr1	156035878	156036377	chr1	155784767	155785266	Tor1aip2|chr1:155784767-155785266	0.158044797503253	.	.
chr1	156035878	156036377	chr1	156003429	156003928	Tor1aip1|chr1:156003429-156003928	0.114030781923184	.	.
chr1	156035878	156036377	chr1	156003429	156003928	Tor1aip2|chr1:156003429-156003928	0.114030781923184	.	.
chr1	156035878	156036377	chr1	156040577	156041076	Tor1aip1|chr1:156040577-156041076	0.195510060853358	.	.
chr1	156035878	156036377	chr1	156040577	156041076	Tor1aip2|chr1:156040577-156041076	0.195510060853358	.	.
chr1	156035878	156036377	chr1	156043002	156043501	Tor1aip1|chr1:156043002-156043501	0.122048069001935	.	.
chr1	156035878	156036377	chr1	156043002	156043501	Tor1aip2|chr1:156043002-156043501	0.122048069001935	.	.
chr1	156035878	156036377	chr1	156114990	156115489	Tor1aip1|chr1:156114990-156115489	0.24910067318461	.	.
chr1	156035878	156036377	chr1	156114990	156115489	Tor1aip2|chr1:156114990-156115489	0.24910067318461	.	.
chr1	156035878	156036377	chr1	156247880	156248379	Tor1aip1|chr1:156247880-156248379	0.141530628526528	.	.
chr1	156035878	156036377	chr1	156247880	156248379	Tor1aip2|chr1:156247880-156248379	0.141530628526528	.	.
chr1	156035878	156036377	chr1	156454287	156454786	Tor1aip1|chr1:156454287-156454786	0.256427427415804	.	.
chr1	156035878	156036377	chr1	156454287	156454786	Tor1aip2|chr1:156454287-156454786	0.256427427415804	.	.
chr1	156204053	156204552	chr1	155784767	155785266	Fam163a|chr1:155784767-155785266	0.220361040791324	.	.
chr1	156204053	156204552	chr1	156003429	156003928	Fam163a|chr1:156003429-156003928	0.410347558394991	.	.
chr1	156204053	156204552	chr1	156040577	156041076	Fam163a|chr1:156040577-156041076	0.244915712778515	.	.
chr1	156204053	156204552	chr1	156085751	156086250	Fam163a|chr1:156085751-156086250	0.173437824962407	.	.
chr1	156204053	156204552	chr1	156106322	156106821	Fam163a|chr1:156106322-156106821	0.210102236662058	.	.
chr1	156204053	156204552	chr1	156114990	156115489	Fam163a|chr1:156114990-156115489	0.333121540583807	.	.
chr1	156204053	156204552	chr1	156172745	156173244	Fam163a|chr1:156172745-156173244	0.115684449565622	.	.
chr1	156204053	156204552	chr1	156454287	156454786	Fam163a|chr1:156454287-156454786	0.32149501518997	.	.
chr1	156204053	156204552	chr1	156464164	156464663	Fam163a|chr1:156464164-156464663	0.286057466574272	.	.
chr1	156204775	156205274	chr1	156003429	156003928	Fam163a|chr1:156003429-156003928	0.11127487672528	.	.
chr1	156204775	156205274	chr1	156107802	156108301	Fam163a|chr1:156107802-156108301	0.172730040090692	.	.
chr1	156204775	156205274	chr1	156108321	156108820	Fam163a|chr1:156108321-156108820	0.31911181665069	.	.
chr1	156204775	156205274	chr1	156114990	156115489	Fam163a|chr1:156114990-156115489	0.138855526134336	.	.
chr1	156204775	156205274	chr1	156229365	156229864	Fam163a|chr1:156229365-156229864	0.174631218176741	.	.
chr1	156204775	156205274	chr1	156270379	156270878	Fam163a|chr1:156270379-156270878	0.113213552042712	.	.
chr1	156204775	156205274	chr1	156454287	156454786	Fam163a|chr1:156454287-156454786	0.372308296316794	.	.
chr1	156303125	156303624	chr1	156085751	156086250	4930518J20Rik|chr1:156085751-156086250	0.249738087282734	.	.
chr1	156303125	156303624	chr1	156085751	156086250	Tdrd5|chr1:156085751-156086250	0.249738087282734	.	.
chr1	156303125	156303624	chr1	156106322	156106821	4930518J20Rik|chr1:156106322-156106821	0.183954904892445	.	.
chr1	156303125	156303624	chr1	156106322	156106821	Tdrd5|chr1:156106322-156106821	0.183954904892445	.	.
chr1	156303125	156303624	chr1	156114415	156114914	4930518J20Rik|chr1:156114415-156114914	0.211932885309284	.	.
chr1	156303125	156303624	chr1	156114415	156114914	Tdrd5|chr1:156114415-156114914	0.211932885309284	.	.
chr1	156303125	156303624	chr1	156172745	156173244	4930518J20Rik|chr1:156172745-156173244	0.268879329146168	.	.
chr1	156303125	156303624	chr1	156172745	156173244	Tdrd5|chr1:156172745-156173244	0.268879329146168	.	.
chr1	156303125	156303624	chr1	156263255	156263754	4930518J20Rik|chr1:156263255-156263754	0.313082012653248	.	.
chr1	156303125	156303624	chr1	156263255	156263754	Tdrd5|chr1:156263255-156263754	0.313082012653248	.	.
chr1	156303125	156303624	chr1	156464164	156464663	4930518J20Rik|chr1:156464164-156464663	0.138093918470085	.	.
chr1	156303125	156303624	chr1	156464164	156464663	Tdrd5|chr1:156464164-156464663	0.138093918470085	.	.
chr1	156420903	156421402	chr1	156183175	156183674	Axdnd1|chr1:156183175-156183674	0.201042093326068	.	.
chr1	156420903	156421402	chr1	156199172	156199671	Axdnd1|chr1:156199172-156199671	0.221783919361598	.	.
chr1	156420903	156421402	chr1	156462235	156462734	Axdnd1|chr1:156462235-156462734	0.12627716367178	.	.
chr1	156420903	156421402	chr1	156710672	156711171	Axdnd1|chr1:156710672-156711171	0.22100442428965	.	.
chr1	156474061	156474560	chr1	156003429	156003928	Soat1|chr1:156003429-156003928	0.135818457278338	.	.
chr1	156474061	156474560	chr1	156040577	156041076	Soat1|chr1:156040577-156041076	0.111557295774583	.	.
chr1	156474061	156474560	chr1	156043002	156043501	Soat1|chr1:156043002-156043501	0.149539741634998	.	.
chr1	156474061	156474560	chr1	156106322	156106821	Soat1|chr1:156106322-156106821	0.249404770592558	.	.
chr1	156474061	156474560	chr1	156114415	156114914	Soat1|chr1:156114415-156114914	0.114331574391645	.	.
chr1	156474061	156474560	chr1	156114990	156115489	Soat1|chr1:156114990-156115489	0.264074877642008	.	.
chr1	156474061	156474560	chr1	156183175	156183674	Soat1|chr1:156183175-156183674	0.150346725377538	.	.
chr1	156474061	156474560	chr1	156247880	156248379	Soat1|chr1:156247880-156248379	0.271719251376861	.	.
chr1	156474061	156474560	chr1	156270379	156270878	Soat1|chr1:156270379-156270878	0.190076878628145	.	.
chr1	156474061	156474560	chr1	156454287	156454786	Soat1|chr1:156454287-156454786	0.135814821323341	.	.
chr1	156474061	156474560	chr1	156464164	156464663	Soat1|chr1:156464164-156464663	0.200410555952202	.	.
chr1	156474061	156474560	chr1	156677127	156677626	Soat1|chr1:156677127-156677626	0.254371601448327	.	.
chr1	156558476	156558975	chr1	156263255	156263754	Abl2|chr1:156263255-156263754	0.117412904411832	.	.
chr1	156558476	156558975	chr1	156677127	156677626	Abl2|chr1:156677127-156677626	0.279560565137662	.	.
chr1	156718854	156719353	chr1	156454287	156454786	Fam20b|chr1:156454287-156454786	0.163035270246113	.	.
chr1	156718854	156719353	chr1	156464164	156464663	Fam20b|chr1:156464164-156464663	0.158217253656962	.	.
chr1	159231910	159232409	chr1	158951455	158951954	Cop1|chr1:158951455-158951954	0.156812089992265	.	.
chr1	159231910	159232409	chr1	159221631	159222130	Cop1|chr1:159221631-159222130	0.117004891594472	.	.
chr1	160792667	160793166	chr1	160877151	160877650	Rabgap1l|chr1:160877151-160877650	0.115672712642856	.	.
chr1	160906055	160906554	chr1	160782755	160783254	Rc3h1|chr1:160782755-160783254	0.152974059095392	.	.
chr1	161034286	161034785	chr1	161262553	161263052	Gas5|chr1:161262553-161263052	0.121107746553069	.	.
chr1	161034286	161034785	chr1	161262553	161263052	Zbtb37|chr1:161262553-161263052	0.121107746553069	.	.
chr1	161034786	161035285	chr1	161262553	161263052	Gas5|chr1:161262553-161263052	0.231095433456306	.	.
chr1	161034786	161035285	chr1	161262553	161263052	Zbtb37|chr1:161262553-161263052	0.231095433456306	.	.
chr1	161034786	161035285	chr1	161406913	161407412	Gas5|chr1:161406913-161407412	0.123217864092416	.	.
chr1	161034786	161035285	chr1	161406913	161407412	Zbtb37|chr1:161406913-161407412	0.123217864092416	.	.
chr1	161070536	161071035	chr1	160877151	160877650	Cenpl|chr1:160877151-160877650	0.167744298031098	.	.
chr1	161070536	161071035	chr1	160877151	160877650	Dars2|chr1:160877151-160877650	0.167744298031098	.	.
chr1	161070536	161071035	chr1	161114170	161114669	Cenpl|chr1:161114170-161114669	0.171079726988149	.	.
chr1	161070536	161071035	chr1	161114170	161114669	Dars2|chr1:161114170-161114669	0.171079726988149	.	.
chr1	161070536	161071035	chr1	161262553	161263052	Cenpl|chr1:161262553-161263052	0.186480489150655	.	.
chr1	161070536	161071035	chr1	161262553	161263052	Dars2|chr1:161262553-161263052	0.186480489150655	.	.
chr1	161070536	161071035	chr1	161311579	161312078	Cenpl|chr1:161311579-161312078	0.324744705905187	.	.
chr1	161070536	161071035	chr1	161311579	161312078	Dars2|chr1:161311579-161312078	0.324744705905187	.	.
chr1	161070536	161071035	chr1	161366999	161367498	Cenpl|chr1:161366999-161367498	0.170373652725988	.	.
chr1	161070536	161071035	chr1	161366999	161367498	Dars2|chr1:161366999-161367498	0.170373652725988	.	.
chr1	161070536	161071035	chr1	161444858	161445357	Cenpl|chr1:161444858-161445357	0.10830576144772	.	.
chr1	161070536	161071035	chr1	161444858	161445357	Dars2|chr1:161444858-161445357	0.10830576144772	.	.
chr1	161131254	161131753	chr1	160782755	160783254	Klhl20|chr1:160782755-160783254	0.195139171692112	.	.
chr1	161131254	161131753	chr1	160935496	160935995	Klhl20|chr1:160935496-160935995	0.279392870800088	.	.
chr1	161131254	161131753	chr1	161170609	161171108	Klhl20|chr1:161170609-161171108	0.166009476043778	.	.
chr1	161142436	161142935	chr1	160935496	160935995	Ankrd45|chr1:160935496-160935995	0.157195569583048	.	.
chr1	161142436	161142935	chr1	161170609	161171108	Ankrd45|chr1:161170609-161171108	0.128946340777008	.	.
chr1	161142436	161142935	chr1	161444858	161445357	Ankrd45|chr1:161444858-161445357	0.108980513315382	.	.
chr1	161143255	161143754	chr1	161406913	161407412	Ankrd45|chr1:161406913-161407412	0.117232377994051	.	.
chr1	161143255	161143754	chr1	161444347	161444846	Ankrd45|chr1:161444347-161444846	0.212034801974687	.	.
chr1	161250941	161251440	chr1	161262553	161263052	Prdx6|chr1:161262553-161263052	0.156575813737445	.	.
chr1	161250941	161251440	chr1	161366999	161367498	Prdx6|chr1:161366999-161367498	0.177368059019889	.	.
chr1	161250941	161251440	chr1	161480017	161480516	Prdx6|chr1:161480017-161480516	0.145377495914555	.	.
chr1	161876197	161876696	chr1	161664217	161664716	Suco|chr1:161664217-161664716	0.111568005246586	.	.
chr1	161876197	161876696	chr1	161671498	161671997	Suco|chr1:161671498-161671997	0.213206897288813	.	.
chr1	161876197	161876696	chr1	161999997	162000496	Suco|chr1:161999997-162000496	0.134354378944562	.	.
chr1	161876715	161877214	chr1	161671498	161671997	Suco|chr1:161671498-161671997	0.226243464422072	.	.
chr1	161876715	161877214	chr1	161804393	161804892	Suco|chr1:161804393-161804892	0.318383406866761	.	.
chr1	161968972	161969471	chr1	161748714	161749213	Gm38304|chr1:161748714-161749213	0.149540494363937	.	.
chr1	161968972	161969471	chr1	161748714	161749213	Pigc|chr1:161748714-161749213	0.149540494363937	.	.
chr1	161968972	161969471	chr1	161752779	161753278	Gm38304|chr1:161752779-161753278	0.11891893139461	.	.
chr1	161968972	161969471	chr1	161752779	161753278	Pigc|chr1:161752779-161753278	0.11891893139461	.	.
chr1	161968972	161969471	chr1	161804393	161804892	Gm38304|chr1:161804393-161804892	0.157933689645945	.	.
chr1	161968972	161969471	chr1	161804393	161804892	Pigc|chr1:161804393-161804892	0.157933689645945	.	.
chr1	161968972	161969471	chr1	161976288	161976787	Gm38304|chr1:161976288-161976787	0.116883233345599	.	.
chr1	161968972	161969471	chr1	161976288	161976787	Pigc|chr1:161976288-161976787	0.116883233345599	.	.
chr1	162570372	162570871	chr1	162509243	162509742	Vamp4|chr1:162509243-162509742	0.117922537006667	.	.
chr1	162570372	162570871	chr1	162665061	162665560	Vamp4|chr1:162665061-162665560	0.166301551398207	.	.
chr1	162570372	162570871	chr1	162826660	162827159	Vamp4|chr1:162826660-162827159	0.112302893119163	.	.
chr1	162739851	162740350	chr1	162509243	162509742	Prrc2c|chr1:162509243-162509742	0.144225511957252	.	.
chr1	162740352	162740851	chr1	162621772	162622271	Prrc2c|chr1:162621772-162622271	0.115761782132642	.	.
chr1	162740352	162740851	chr1	162665061	162665560	Prrc2c|chr1:162665061-162665560	0.123966942072791	.	.
chr1	163403421	163403920	chr1	163070445	163070944	Gorab|chr1:163070445-163070944	0.131118617054376	.	.
chr1	163403421	163403920	chr1	163599927	163600426	Gorab|chr1:163599927-163600426	0.209160875294215	.	.
chr1	163607079	163607578	chr1	163338492	163338991	Gm29500|chr1:163338492-163338991	0.13682231406993	.	.
chr1	163607079	163607578	chr1	163953355	163953854	Gm29500|chr1:163953355-163953854	0.270354653180392	.	.
chr1	163779331	163779830	chr1	163599927	163600426	Kifap3|chr1:163599927-163600426	0.140957463440552	.	.
chr1	163779331	163779830	chr1	163865462	163865961	Kifap3|chr1:163865462-163865961	0.118478510199334	.	.
chr1	163929752	163930251	chr1	163853005	163853504	Scyl3|chr1:163853005-163853504	0.108468342196731	.	.
chr1	163929752	163930251	chr1	163865462	163865961	Scyl3|chr1:163865462-163865961	0.220353059052937	.	.
chr1	163929752	163930251	chr1	163914884	163915383	Scyl3|chr1:163914884-163915383	0.301682365331266	.	.
chr1	163929752	163930251	chr1	164163102	164163601	Scyl3|chr1:164163102-164163601	0.188318512252276	.	.
chr1	163994642	163995141	chr1	163844954	163845453	BC055324|chr1:163844954-163845453	0.108088672621867	.	.
chr1	163994642	163995141	chr1	163844954	163845453	Mettl18|chr1:163844954-163845453	0.108088672621867	.	.
chr1	163994642	163995141	chr1	163853005	163853504	BC055324|chr1:163853005-163853504	0.191920516730995	.	.
chr1	163994642	163995141	chr1	163853005	163853504	Mettl18|chr1:163853005-163853504	0.191920516730995	.	.
chr1	163994642	163995141	chr1	163914884	163915383	BC055324|chr1:163914884-163915383	0.121825800064154	.	.
chr1	163994642	163995141	chr1	163914884	163915383	Mettl18|chr1:163914884-163915383	0.121825800064154	.	.
chr1	164248686	164249185	chr1	164235945	164236444	Slc19a2|chr1:164235945-164236444	0.180022118437542	.	.
chr1	166253817	166254316	chr1	166278464	166278963	Ildr2|chr1:166278464-166278963	0.245374383408791	.	.
chr1	166253817	166254316	chr1	166281200	166281699	Ildr2|chr1:166281200-166281699	0.252608063180235	.	.
chr1	166253817	166254316	chr1	166281200	166281699	Ildr2|chr1:166281200-166281699	0.252608063180236	.	.
chr1	166253817	166254316	chr1	166428926	166429425	Ildr2|chr1:166428926-166429425	0.203097581080927	.	.
chr1	166308696	166309195	chr1	166296977	166297476	5330438I03Rik|chr1:166296977-166297476	0.120682112723638	.	.
chr1	166309200	166309699	chr1	166278464	166278963	5330438I03Rik|chr1:166278464-166278963	0.356994294947093	.	.
chr1	166309200	166309699	chr1	166281200	166281699	5330438I03Rik|chr1:166281200-166281699	0.140653607197876	.	.
chr1	166309200	166309699	chr1	166296977	166297476	5330438I03Rik|chr1:166296977-166297476	0.178879472365329	.	.
chr1	166309200	166309699	chr1	166333297	166333796	5330438I03Rik|chr1:166333297-166333796	0.208569024618293	.	.
chr1	166309200	166309699	chr1	166343030	166343529	5330438I03Rik|chr1:166343030-166343529	0.146583471101723	.	.
chr1	166309200	166309699	chr1	166388000	166388499	5330438I03Rik|chr1:166388000-166388499	0.132002203594758	.	.
chr1	166379002	166379501	chr1	166278464	166278963	Tada1|chr1:166278464-166278963	0.246914173567333	.	.
chr1	166379002	166379501	chr1	166281200	166281699	Tada1|chr1:166281200-166281699	0.17742410951115	.	.
chr1	166379002	166379501	chr1	166343030	166343529	Tada1|chr1:166343030-166343529	0.121074301019096	.	.
chr1	166379002	166379501	chr1	166360121	166360620	Tada1|chr1:166360121-166360620	0.16576616347507	.	.
chr1	166409578	166410077	chr1	166250646	166251145	Pogk|chr1:166250646-166251145	0.188173130685281	.	.
chr1	166409578	166410077	chr1	166278464	166278963	Pogk|chr1:166278464-166278963	0.271948019723036	.	.
chr1	166409578	166410077	chr1	166428926	166429425	Pogk|chr1:166428926-166429425	0.165735587401594	.	.
chr1	167597755	167598254	chr1	167605525	167606024	Rxrg|chr1:167605525-167606024	0.130043700168402	.	.
chr1	167598393	167598892	chr1	167546625	167547124	Rxrg|chr1:167546625-167547124	0.130420598028078	.	.
chr1	167598393	167598892	chr1	167660629	167661128	Rxrg|chr1:167660629-167661128	0.15890692607745	.	.
chr1	167598393	167598892	chr1	167729331	167729830	Rxrg|chr1:167729331-167729830	0.14225267060024	.	.
chr1	167598393	167598892	chr1	167929953	167930452	Rxrg|chr1:167929953-167930452	0.173112783880828	.	.
chr1	167598393	167598892	chr1	167941868	167942367	Rxrg|chr1:167941868-167942367	0.27648215566722	.	.
chr1	171270057	171270556	chr1	171379865	171380364	B4galt3|chr1:171379865-171380364	0.124177281600032	.	.
chr1	171270057	171270556	chr1	171658362	171658861	B4galt3|chr1:171658362-171658861	0.117646081565417	.	.
chr1	171281054	171281553	chr1	171263038	171263537	Ppox|chr1:171263038-171263537	0.127901886526574	.	.
chr1	171287719	171288218	chr1	171379865	171380364	Usp21|chr1:171379865-171380364	0.110859152612365	.	.
chr1	171287719	171288218	chr1	171633628	171634127	Usp21|chr1:171633628-171634127	0.264714432505848	.	.
chr1	171287719	171288218	chr1	171672998	171673497	Usp21|chr1:171672998-171673497	0.113167332529178	.	.
chr1	171294566	171295065	chr1	171379865	171380364	Ufc1|chr1:171379865-171380364	0.127361198265558	.	.
chr1	171294566	171295065	chr1	171658362	171658861	Ufc1|chr1:171658362-171658861	0.118075114351759	.	.
chr1	171329206	171329705	chr1	171385011	171385510	Dedd|chr1:171385011-171385510	0.176670077751774	.	.
chr1	171345437	171345936	chr1	171544774	171545273	Nit1|chr1:171544774-171545273	0.20707664522052	.	.
chr1	171345437	171345936	chr1	171544774	171545273	Pfdn2|chr1:171544774-171545273	0.20707664522052	.	.
chr1	171345437	171345936	chr1	171633628	171634127	Nit1|chr1:171633628-171634127	0.149332860214834	.	.
chr1	171345437	171345936	chr1	171633628	171634127	Pfdn2|chr1:171633628-171634127	0.149332860214834	.	.
chr1	171360576	171361075	chr1	171263038	171263537	Klhdc9|chr1:171263038-171263537	0.112541996315172	.	.
chr1	171360576	171361075	chr1	171385011	171385510	Klhdc9|chr1:171385011-171385510	0.151226509411313	.	.
chr1	171361088	171361587	chr1	171385011	171385510	Klhdc9|chr1:171385011-171385510	0.195388489708079	.	.
chr1	171411068	171411567	chr1	171257104	171257603	Usf1|chr1:171257104-171257603	0.195763253111463	.	.
chr1	171411068	171411567	chr1	171263038	171263537	Usf1|chr1:171263038-171263537	0.126751817651261	.	.
chr1	171411068	171411567	chr1	171385011	171385510	Usf1|chr1:171385011-171385510	0.211682984731015	.	.
chr1	171411891	171412390	chr1	171385011	171385510	Usf1|chr1:171385011-171385510	0.205737469779969	.	.
chr1	171411891	171412390	chr1	171544774	171545273	Usf1|chr1:171544774-171545273	0.115144171195193	.	.
chr1	171437234	171437733	chr1	171263038	171263537	F11r|chr1:171263038-171263537	0.283971171739136	.	.
chr1	171437234	171437733	chr1	171633628	171634127	F11r|chr1:171633628-171634127	0.445947370238057	.	.
chr1	171503198	171503697	chr1	171257104	171257603	Alyref2|chr1:171257104-171257603	0.227421617401702	.	.
chr1	171503198	171503697	chr1	171257104	171257603	B930036N10Rik|chr1:171257104-171257603	0.227421617401702	.	.
chr1	171503198	171503697	chr1	171544774	171545273	Alyref2|chr1:171544774-171545273	0.278831700049856	.	.
chr1	171503198	171503697	chr1	171544774	171545273	B930036N10Rik|chr1:171544774-171545273	0.278831700049856	.	.
chr1	172082460	172082959	chr1	171791426	171791925	Copa|chr1:171791426-171791925	0.159557014969426	.	.
chr1	172082460	172082959	chr1	171791426	171791925	Ncstn|chr1:171791426-171791925	0.159557014969426	.	.
chr1	172082460	172082959	chr1	171802138	171802637	Copa|chr1:171802138-171802637	0.233327181736994	.	.
chr1	172082460	172082959	chr1	171802138	171802637	Ncstn|chr1:171802138-171802637	0.233327181736994	.	.
chr1	172082460	172082959	chr1	172067107	172067606	Copa|chr1:172067107-172067606	0.159281121890199	.	.
chr1	172082460	172082959	chr1	172067107	172067606	Ncstn|chr1:172067107-172067606	0.159281121890199	.	.
chr1	172082460	172082959	chr1	172202224	172202723	Copa|chr1:172202224-172202723	0.211109958037756	.	.
chr1	172082460	172082959	chr1	172202224	172202723	Ncstn|chr1:172202224-172202723	0.211109958037756	.	.
chr1	172126494	172126993	chr1	171815706	171816205	Pex19|chr1:171815706-171816205	0.228952224072492	.	.
chr1	172126494	172126993	chr1	171815706	171816205	Pex19|chr1:171815706-171816205	0.228952224072493	.	.
chr1	172126494	172126993	chr1	172007630	172008129	Pex19|chr1:172007630-172008129	0.151207882091318	.	.
chr1	172147848	172148347	chr1	172001585	172002084	Dcaf8|chr1:172001585-172002084	0.137004037548332	.	.
chr1	172147848	172148347	chr1	172202224	172202723	Dcaf8|chr1:172202224-172202723	0.155547938744987	.	.
chr1	172206038	172206537	chr1	171791426	171791925	Pea15a|chr1:171791426-171791925	0.239931809295885	.	.
chr1	172206038	172206537	chr1	172001585	172002084	Pea15a|chr1:172001585-172002084	0.141521277202812	.	.
chr1	172206562	172207061	chr1	171791426	171791925	Pea15a|chr1:171791426-171791925	0.289840402643768	.	.
chr1	172206562	172207061	chr1	172001585	172002084	Pea15a|chr1:172001585-172002084	0.210533492488642	.	.
chr1	172206562	172207061	chr1	172163295	172163794	Pea15a|chr1:172163295-172163794	0.149121922005491	.	.
chr1	172207179	172207678	chr1	171815706	171816205	Pea15a|chr1:171815706-171816205	0.142188108564943	.	.
chr1	172207179	172207678	chr1	172217086	172217585	Pea15a|chr1:172217086-172217585	0.120386980646551	.	.
chr1	172236822	172237321	chr1	171774677	171775176	Gm37950|chr1:171774677-171775176	0.126577134029844	.	.
chr1	172236822	172237321	chr1	171791426	171791925	Gm37950|chr1:171791426-171791925	0.11918851974466	.	.
chr1	172236822	172237321	chr1	172001585	172002084	Gm37950|chr1:172001585-172002084	0.117444083840583	.	.
chr1	172236822	172237321	chr1	172027134	172027633	Gm37950|chr1:172027134-172027633	0.136073437015107	.	.
chr1	172236822	172237321	chr1	172067107	172067606	Gm37950|chr1:172067107-172067606	0.149115646066246	.	.
chr1	172236822	172237321	chr1	172138299	172138798	Gm37950|chr1:172138299-172138798	0.126966959820416	.	.
chr1	172236822	172237321	chr1	172163295	172163794	Gm37950|chr1:172163295-172163794	0.226125199127556	.	.
chr1	172236822	172237321	chr1	172217086	172217585	Gm37950|chr1:172217086-172217585	0.153864816487342	.	.
chr1	172520879	172521378	chr1	172508137	172508636	Cfap45|chr1:172508137-172508636	0.168709415115123	.	.
chr1	172520879	172521378	chr1	172563382	172563881	Cfap45|chr1:172563382-172563881	0.143848100073666	.	.
chr1	172520879	172521378	chr1	172647215	172647714	Cfap45|chr1:172647215-172647714	0.411368683425108	.	.
chr1	172520879	172521378	chr1	172661009	172661508	Cfap45|chr1:172661009-172661508	0.26972298119547	.	.
chr1	172520879	172521378	chr1	172680980	172681479	Cfap45|chr1:172680980-172681479	0.28800503695502	.	.
chr1	172520879	172521378	chr1	172751892	172752391	Cfap45|chr1:172751892-172752391	0.242913444655521	.	.
chr1	172520879	172521378	chr1	172752402	172752901	Cfap45|chr1:172752402-172752901	0.317658942968845	.	.
chr1	172520879	172521378	chr1	172866627	172867126	Cfap45|chr1:172866627-172867126	0.126987485104204	.	.
chr1	172520879	172521378	chr1	172867209	172867708	Cfap45|chr1:172867209-172867708	0.263117991996077	.	.
chr1	172632295	172632794	chr1	172661009	172661508	Dusp23|chr1:172661009-172661508	0.129423471082896	.	.
chr1	172632295	172632794	chr1	172751892	172752391	Dusp23|chr1:172751892-172752391	0.159718624209531	.	.
chr1	172632295	172632794	chr1	172752402	172752901	Dusp23|chr1:172752402-172752901	0.18771734548028	.	.
chr1	172632827	172633326	chr1	172512868	172513367	Dusp23|chr1:172512868-172513367	0.115787354959105	.	.
chr1	172632827	172633326	chr1	172751892	172752391	Dusp23|chr1:172751892-172752391	0.1769615852941	.	.
chr1	172632827	172633326	chr1	172752402	172752901	Dusp23|chr1:172752402-172752901	0.141367185008785	.	.
chr1	173366644	173367143	chr1	173377444	173377943	Cadm3|chr1:173377444-173377943	0.108234971392766	.	.
chr1	173366644	173367143	chr1	173694281	173694780	Cadm3|chr1:173694281-173694780	0.123364836328906	.	.
chr1	173367390	173367889	chr1	173344044	173344543	Cadm3|chr1:173344044-173344543	0.141679199631217	.	.
chr1	173367390	173367889	chr1	173481325	173481824	Cadm3|chr1:173481325-173481824	0.109940378260874	.	.
chr1	174155768	174156267	chr1	174265138	174265637	Olfr420|chr1:174265138-174265637	0.133142819614072	.	.
chr1	174501578	174502077	chr1	174265138	174265637	Fmn2|chr1:174265138-174265637	0.122350085393377	.	.
chr1	174501578	174502077	chr1	174629491	174629990	Fmn2|chr1:174629491-174629990	0.185730791133232	.	.
chr1	174501578	174502077	chr1	174630119	174630618	Fmn2|chr1:174630119-174630618	0.111664789128534	.	.
chr1	174502434	174502933	chr1	174479916	174480415	Fmn2|chr1:174479916-174480415	0.136312230042967	.	.
chr1	175625436	175625935	chr1	175508409	175508908	Fh1|chr1:175508409-175508908	0.136288605366881	.	.
chr1	175625436	175625935	chr1	175565589	175566088	Fh1|chr1:175565589-175566088	0.150561245444229	.	.
chr1	175625436	175625935	chr1	175592125	175592624	Fh1|chr1:175592125-175592624	0.17059095341371	.	.
chr1	175625436	175625935	chr1	175666227	175666726	Fh1|chr1:175666227-175666726	0.166806272776652	.	.
chr1	175691964	175692463	chr1	175545052	175545551	Chml|chr1:175545052-175545551	0.143001570788555	.	.
chr1	175691964	175692463	chr1	175545052	175545551	Opn3|chr1:175545052-175545551	0.143001570788555	.	.
chr1	175691964	175692463	chr1	175582786	175583285	Chml|chr1:175582786-175583285	0.115993368902365	.	.
chr1	175691964	175692463	chr1	175582786	175583285	Opn3|chr1:175582786-175583285	0.115993368902365	.	.
chr1	175691964	175692463	chr1	175631528	175632027	Chml|chr1:175631528-175632027	0.202805845294624	.	.
chr1	175691964	175692463	chr1	175631528	175632027	Opn3|chr1:175631528-175632027	0.202805845294624	.	.
chr1	175691964	175692463	chr1	175666227	175666726	Chml|chr1:175666227-175666726	0.159729571107064	.	.
chr1	175691964	175692463	chr1	175666227	175666726	Opn3|chr1:175666227-175666726	0.159729571107064	.	.
chr1	175691964	175692463	chr1	175746051	175746550	Chml|chr1:175746051-175746550	0.205198139223971	.	.
chr1	175691964	175692463	chr1	175746051	175746550	Opn3|chr1:175746051-175746550	0.205198139223971	.	.
chr1	175691964	175692463	chr1	175749988	175750487	Chml|chr1:175749988-175750487	0.263153221707001	.	.
chr1	175691964	175692463	chr1	175749988	175750487	Opn3|chr1:175749988-175750487	0.263153221707001	.	.
chr1	175692503	175693002	chr1	175514916	175515415	Chml|chr1:175514916-175515415	0.379332791352749	.	.
chr1	175692503	175693002	chr1	175514916	175515415	Opn3|chr1:175514916-175515415	0.379332791352749	.	.
chr1	175692503	175693002	chr1	175565589	175566088	Chml|chr1:175565589-175566088	0.23743139785363	.	.
chr1	175692503	175693002	chr1	175565589	175566088	Opn3|chr1:175565589-175566088	0.23743139785363	.	.
chr1	175692503	175693002	chr1	175582786	175583285	Chml|chr1:175582786-175583285	0.246362957405733	.	.
chr1	175692503	175693002	chr1	175582786	175583285	Opn3|chr1:175582786-175583285	0.246362957405733	.	.
chr1	175692503	175693002	chr1	175592125	175592624	Chml|chr1:175592125-175592624	0.52344167097147	.	.
chr1	175692503	175693002	chr1	175592125	175592624	Opn3|chr1:175592125-175592624	0.52344167097147	.	.
chr1	175692503	175693002	chr1	175641715	175642214	Chml|chr1:175641715-175642214	0.181172046284397	.	.
chr1	175692503	175693002	chr1	175641715	175642214	Opn3|chr1:175641715-175642214	0.181172046284397	.	.
chr1	175692503	175693002	chr1	175658061	175658560	Chml|chr1:175658061-175658560	0.153136731553706	.	.
chr1	175692503	175693002	chr1	175658061	175658560	Opn3|chr1:175658061-175658560	0.153136731553706	.	.
chr1	175692503	175693002	chr1	175773954	175774453	Chml|chr1:175773954-175774453	0.145711903979425	.	.
chr1	175692503	175693002	chr1	175773954	175774453	Opn3|chr1:175773954-175774453	0.145711903979425	.	.
chr1	175692503	175693002	chr1	175857091	175857590	Chml|chr1:175857091-175857590	0.211794634832561	.	.
chr1	175692503	175693002	chr1	175857091	175857590	Opn3|chr1:175857091-175857590	0.211794634832561	.	.
chr1	175692503	175693002	chr1	175913425	175913924	Chml|chr1:175913425-175913924	0.178069347941515	.	.
chr1	175692503	175693002	chr1	175913425	175913924	Opn3|chr1:175913425-175913924	0.178069347941515	.	.
chr1	175693049	175693548	chr1	175514916	175515415	Chml|chr1:175514916-175515415	0.143710912704217	.	.
chr1	175693049	175693548	chr1	175514916	175515415	Opn3|chr1:175514916-175515415	0.143710912704217	.	.
chr1	175693049	175693548	chr1	175592125	175592624	Chml|chr1:175592125-175592624	0.270139718469771	.	.
chr1	175693049	175693548	chr1	175592125	175592624	Opn3|chr1:175592125-175592624	0.270139718469771	.	.
chr1	175693049	175693548	chr1	175641715	175642214	Chml|chr1:175641715-175642214	0.123179648016857	.	.
chr1	175693049	175693548	chr1	175641715	175642214	Opn3|chr1:175641715-175642214	0.123179648016857	.	.
chr1	175880538	175881037	chr1	175666227	175666726	Exo1|chr1:175666227-175666726	0.263434626363271	.	.
chr1	175880538	175881037	chr1	175936373	175936872	Exo1|chr1:175936373-175936872	0.165741729336602	.	.
chr1	177257072	177257571	chr1	177188706	177189205	Akt3|chr1:177188706-177189205	0.116416653643516	.	.
chr1	177257072	177257571	chr1	177322779	177323278	Akt3|chr1:177322779-177323278	0.24949988536204	.	.
chr1	177257072	177257571	chr1	177446963	177447462	Akt3|chr1:177446963-177447462	0.173468802654479	.	.
chr1	177257072	177257571	chr1	177686856	177687355	Akt3|chr1:177686856-177687355	0.158168790057167	.	.
chr1	177257072	177257571	chr1	177690291	177690790	Akt3|chr1:177690291-177690790	0.161756469063504	.	.
chr1	177257580	177258079	chr1	177322779	177323278	Akt3|chr1:177322779-177323278	0.110698431437467	.	.
chr1	177258176	177258675	chr1	177555418	177555917	Akt3|chr1:177555418-177555917	0.139477338372066	.	.
chr1	177258176	177258675	chr1	177676621	177677120	Akt3|chr1:177676621-177677120	0.110412221642077	.	.
chr1	177258678	177259177	chr1	177030101	177030600	Akt3|chr1:177030101-177030600	0.136035098480279	.	.
chr1	177258678	177259177	chr1	177169527	177170026	Akt3|chr1:177169527-177170026	0.233953446442842	.	.
chr1	177258678	177259177	chr1	177322779	177323278	Akt3|chr1:177322779-177323278	0.176193110679437	.	.
chr1	177258678	177259177	chr1	177555418	177555917	Akt3|chr1:177555418-177555917	0.334042470087918	.	.
chr1	177258678	177259177	chr1	177702809	177703308	Akt3|chr1:177702809-177703308	0.135806162382513	.	.
chr1	177441840	177442339	chr1	177013611	177014110	Zbtb18|chr1:177013611-177014110	0.134734518030961	.	.
chr1	177441840	177442339	chr1	177051275	177051774	Zbtb18|chr1:177051275-177051774	0.364421030899724	.	.
chr1	177441840	177442339	chr1	177274036	177274535	Zbtb18|chr1:177274036-177274535	0.143958510563455	.	.
chr1	177441840	177442339	chr1	177382086	177382585	Zbtb18|chr1:177382086-177382585	0.253848326343648	.	.
chr1	177441840	177442339	chr1	177382086	177382585	Zbtb18|chr1:177382086-177382585	0.253848326343649	.	.
chr1	177441840	177442339	chr1	177446963	177447462	Zbtb18|chr1:177446963-177447462	0.265181954171628	.	.
chr1	177441840	177442339	chr1	177503812	177504311	Zbtb18|chr1:177503812-177504311	0.128092058188357	.	.
chr1	177441840	177442339	chr1	177622117	177622616	Zbtb18|chr1:177622117-177622616	0.287057785361304	.	.
chr1	177441840	177442339	chr1	177676080	177676579	Zbtb18|chr1:177676080-177676579	0.206286467407824	.	.
chr1	177441840	177442339	chr1	177686856	177687355	Zbtb18|chr1:177686856-177687355	0.112781291372271	.	.
chr1	177441840	177442339	chr1	177690291	177690790	Zbtb18|chr1:177690291-177690790	0.185841242696418	.	.
chr1	177795766	177796265	chr1	177555418	177555917	Adss|chr1:177555418-177555917	0.164432812377865	.	.
chr1	177796375	177796874	chr1	177555418	177555917	Adss|chr1:177555418-177555917	0.240848553616994	.	.
chr1	177796375	177796874	chr1	177622117	177622616	Adss|chr1:177622117-177622616	0.144124959426734	.	.
chr1	177796375	177796874	chr1	177977278	177977777	Adss|chr1:177977278-177977777	0.268320540749187	.	.
chr1	177796375	177796874	chr1	178078981	178079480	Adss|chr1:178078981-178079480	0.115478807210869	.	.
chr1	177982967	177983466	chr1	177622117	177622616	Catspere2|chr1:177622117-177622616	0.351557864147959	.	.
chr1	177982967	177983466	chr1	177676080	177676579	Catspere2|chr1:177676080-177676579	0.143695626368845	.	.
chr1	177982967	177983466	chr1	177686856	177687355	Catspere2|chr1:177686856-177687355	0.314166698287898	.	.
chr1	177982967	177983466	chr1	177690291	177690790	Catspere2|chr1:177690291-177690790	0.132526637994016	.	.
chr1	178187311	178187810	chr1	178078981	178079480	Desi2|chr1:178078981-178079480	0.267443825222309	.	.
[truncated: 42,272 more rows]
