# Supplementary material for: Single-cell analysis of chromatin accessibility in the adult mouse brain
Source: Nature. 2023 Dec 13;624(7991):378–89. doi: 10.1038/s41586-023-06824-9 (PMC10719105; doi:10.1038/s41586-023-06824-9)
Supplement: Supplementary file 3 — Supplementary Tables 1–25 and their legends. [file 41586_2023_6824_MOESM3_ESM.zip › 2023-03-05453B-s3/SI Tables/SI Table 13 Summary of all the gene-cCRE correlations/sa2subclass.ADP-MPO_Trp73_Glut.pdc.bedpe]

chr1	3671529	3672028	chr1	3399705	3400204	Xkr4|chr1:3399705-3400204	0.417757409272578	.	.
chr1	4785497	4785996	chr1	5019201	5019700	Mrpl15|chr1:5019201-5019700	0.369573920342187	.	.
chr1	4785497	4785996	chr1	5170387	5170886	Mrpl15|chr1:5170387-5170886	0.469637812673221	.	.
chr1	4785497	4785996	chr1	5170387	5170886	Mrpl15|chr1:5170387-5170886	0.469637812673222	.	.
chr1	4857480	4857979	chr1	5019201	5019700	Tcea1|chr1:5019201-5019700	0.297430493008012	.	.
chr1	4857480	4857979	chr1	5082818	5083317	Tcea1|chr1:5082818-5083317	0.277030738722737	.	.
chr1	4858123	4858622	chr1	4780007	4780506	Tcea1|chr1:4780007-4780506	0.437659273801139	.	.
chr1	6214386	6214885	chr1	6441268	6441767	4732440D04Rik|chr1:6441268-6441767	0.231983380497612	.	.
chr1	9299496	9299995	chr1	9298270	9298769	Sntg1|chr1:9298270-9298769	0.280430639177328	.	.
chr1	9700259	9700758	chr1	9772700	9773199	Mybl1|chr1:9772700-9773199	0.385123162737671	.	.
chr1	9798078	9798577	chr1	9541113	9541612	Sgk3|chr1:9541113-9541612	0.462977548845276	.	.
chr1	9943920	9944419	chr1	10039501	10040000	Snhg6|chr1:10039501-10040000	0.353331932578424	.	.
chr1	10993243	10993742	chr1	10835602	10836101	Prex2|chr1:10835602-10836101	0.236634978614964	.	.
chr1	10993772	10994271	chr1	10835602	10836101	Prex2|chr1:10835602-10836101	0.369463100720786	.	.
chr1	13372876	13373375	chr1	13372290	13372789	Ncoa2|chr1:13372290-13372789	0.246129164468622	.	.
chr1	13373516	13374015	chr1	13372290	13372789	Ncoa2|chr1:13372290-13372789	0.296754904906554	.	.
chr1	13589563	13590062	chr1	13372290	13372789	Tram1|chr1:13372290-13372789	0.480108863214363	.	.
chr1	13589563	13590062	chr1	13561529	13562028	Tram1|chr1:13561529-13562028	0.439149482188339	.	.
chr1	15805340	15805839	chr1	16122764	16123263	Terf1|chr1:16122764-16123263	0.506451937643729	.	.
chr1	16093096	16093595	chr1	16122764	16123263	4930444P10Rik|chr1:16122764-16123263	0.258838744264508	.	.
chr1	16656744	16657243	chr1	16798252	16798751	D030040B21Rik|chr1:16798252-16798751	0.251748953651968	.	.
chr1	16656744	16657243	chr1	16798252	16798751	Eloc|chr1:16798252-16798751	0.251748953651968	.	.
chr1	20820187	20820686	chr1	20801628	20802127	Mcm3|chr1:20801628-20802127	0.299301631222976	.	.
chr1	20951400	20951899	chr1	20801628	20802127	Efhc1|chr1:20801628-20802127	0.295103901405457	.	.
chr1	21218543	21219042	chr1	21452988	21453487	Tmem14a|chr1:21452988-21453487	0.340944889794518	.	.
chr1	22805771	22806270	chr1	23061951	23062450	Rims1|chr1:23061951-23062450	0.298578483632599	.	.
chr1	23922128	23922627	chr1	23762798	23763297	Smap1|chr1:23762798-23763297	0.288408384293222	.	.
chr1	24005456	24005955	chr1	24299872	24300371	Sdhaf4|chr1:24299872-24300371	0.267512086968739	.	.
chr1	24005456	24005955	chr1	24349664	24350163	Sdhaf4|chr1:24349664-24350163	0.318448899619837	.	.
chr1	24100186	24100685	chr1	23762798	23763297	Fam135a|chr1:23762798-23763297	0.416343171475339	.	.
chr1	24586286	24586785	chr1	24349664	24350163	Col19a1|chr1:24349664-24350163	0.234508224347076	.	.
chr1	24587149	24587648	chr1	24299872	24300371	Col19a1|chr1:24299872-24300371	0.434463433527205	.	.
chr1	24587149	24587648	chr1	24558122	24558621	Col19a1|chr1:24558122-24558621	0.350905013093888	.	.
chr1	24587149	24587648	chr1	24730654	24731153	Col19a1|chr1:24730654-24731153	0.246439657833032	.	.
chr1	24678265	24678764	chr1	24611656	24612155	Lmbrd1|chr1:24611656-24612155	0.63910151857772	.	.
chr1	24678265	24678764	chr1	24613347	24613846	Lmbrd1|chr1:24613347-24613846	0.593893595924824	.	.
chr1	24678265	24678764	chr1	24614093	24614592	Lmbrd1|chr1:24614093-24614592	0.589723220810458	.	.
chr1	24678265	24678764	chr1	24614797	24615296	Lmbrd1|chr1:24614797-24615296	0.631403769783453	.	.
chr1	24678265	24678764	chr1	24615721	24616220	Lmbrd1|chr1:24615721-24616220	0.59605352375458	.	.
chr1	24678265	24678764	chr1	24730654	24731153	Lmbrd1|chr1:24730654-24731153	0.453737194042285	.	.
chr1	25829930	25830429	chr1	25504226	25504725	Adgrb3|chr1:25504226-25504725	0.264909489330397	.	.
chr1	25829930	25830429	chr1	25526925	25527424	Adgrb3|chr1:25526925-25527424	0.256744395766595	.	.
chr1	25829930	25830429	chr1	25856261	25856760	Adgrb3|chr1:25856261-25856760	0.34861444854216	.	.
chr1	25829930	25830429	chr1	26072087	26072586	Adgrb3|chr1:26072087-26072586	0.507080150467072	.	.
chr1	30873430	30873929	chr1	30561640	30562139	Phf3|chr1:30561640-30562139	0.333302305523671	.	.
chr1	30873942	30874441	chr1	30561640	30562139	Phf3|chr1:30561640-30562139	0.27245464992184	.	.
chr1	30949582	30950081	chr1	30561640	30562139	Ptp4a1|chr1:30561640-30562139	0.498785673914402	.	.
chr1	30949582	30950081	chr1	30740784	30741283	Ptp4a1|chr1:30740784-30741283	0.536179568851971	.	.
chr1	33670156	33670655	chr1	33355150	33355649	Prim2|chr1:33355150-33355649	0.342153361836572	.	.
chr1	33719875	33720374	chr1	33647134	33647633	Rab23|chr1:33647134-33647633	0.539486314380207	.	.
chr1	34485782	34486281	chr1	34434650	34435149	4930568A12Rik|chr1:34434650-34435149	0.329186782888797	.	.
chr1	34579442	34579941	chr1	34277144	34277643	1700101I19Rik|chr1:34277144-34277643	0.386200218074441	.	.
chr1	34579442	34579941	chr1	34277144	34277643	Amer3|chr1:34277144-34277643	0.386200218074441	.	.
chr1	34579442	34579941	chr1	34750293	34750792	1700101I19Rik|chr1:34750293-34750792	0.304320823235454	.	.
chr1	34579442	34579941	chr1	34750293	34750792	Amer3|chr1:34750293-34750792	0.304320823235454	.	.
chr1	34842804	34843303	chr1	34602327	34602826	Fam168b|chr1:34602327-34602826	0.268470816239837	.	.
chr1	34842804	34843303	chr1	34891506	34892005	Fam168b|chr1:34891506-34892005	0.292320099469736	.	.
chr1	36068061	36068560	chr1	35869575	35870074	Hs6st1|chr1:35869575-35870074	0.445126504726827	.	.
chr1	36368438	36368937	chr1	36030321	36030820	Kansl3|chr1:36030321-36030820	0.470578716623261	.	.
chr1	36368438	36368937	chr1	36064836	36065335	Kansl3|chr1:36064836-36065335	0.234269694223336	.	.
chr1	36368438	36368937	chr1	36737259	36737758	Kansl3|chr1:36737259-36737758	0.307408637024436	.	.
chr1	36511549	36512048	chr1	36784670	36785169	Cnnm3|chr1:36784670-36785169	0.370971199740957	.	.
chr1	36511549	36512048	chr1	36830697	36831196	Cnnm3|chr1:36830697-36831196	0.561185255930106	.	.
chr1	36511549	36512048	chr1	36831240	36831739	Cnnm3|chr1:36831240-36831739	0.442993921297131	.	.
chr1	36557336	36557835	chr1	36737259	36737758	D430040D24Rik|chr1:36737259-36737758	0.290662549226365	.	.
chr1	36557336	36557835	chr1	36737259	36737758	Sema4c|chr1:36737259-36737758	0.290662549226365	.	.
chr1	36557336	36557835	chr1	36831240	36831739	D430040D24Rik|chr1:36831240-36831739	0.260614841805511	.	.
chr1	36557336	36557835	chr1	36831240	36831739	Sema4c|chr1:36831240-36831739	0.260614841805511	.	.
chr1	37429877	37430376	chr1	37220072	37220571	Coa5|chr1:37220072-37220571	0.241596366904147	.	.
chr1	37429877	37430376	chr1	37220072	37220571	Unc50|chr1:37220072-37220571	0.241596366904147	.	.
chr1	37864699	37865198	chr1	37639092	37639591	Gm26805|chr1:37639092-37639591	0.273282705697213	.	.
chr1	37864699	37865198	chr1	38238014	38238513	Gm26805|chr1:38238014-38238513	0.413490426982198	.	.
chr1	37997082	37997581	chr1	37639092	37639591	Eif5b|chr1:37639092-37639591	0.439211978950584	.	.
chr1	37997082	37997581	chr1	37639092	37639591	Txndc9|chr1:37639092-37639591	0.439211978950584	.	.
chr1	38129526	38130025	chr1	38238014	38238513	Rev1|chr1:38238014-38238513	0.297891580196654	.	.
chr1	38835659	38836158	chr1	38987477	38987976	Lonrf2|chr1:38987477-38987976	0.342187270036249	.	.
chr1	38836359	38836858	chr1	38626826	38627325	Lonrf2|chr1:38626826-38627325	0.245441063403134	.	.
chr1	38836359	38836858	chr1	38627336	38627835	Lonrf2|chr1:38627336-38627835	0.310771323180923	.	.
chr1	38836359	38836858	chr1	38847818	38848317	Lonrf2|chr1:38847818-38848317	0.33703076821244	.	.
chr1	38836359	38836858	chr1	38855686	38856185	Lonrf2|chr1:38855686-38856185	0.296588802978268	.	.
chr1	39367561	39368060	chr1	39185782	39186281	Rpl31|chr1:39185782-39186281	0.274581815594682	.	.
chr1	39576291	39576790	chr1	39344447	39344946	Rnf149|chr1:39344447-39344946	0.301703552912188	.	.
chr1	39576291	39576790	chr1	39740894	39741393	Rnf149|chr1:39740894-39741393	0.39411921210485	.	.
chr1	39720690	39721189	chr1	39344990	39345489	Rfx8|chr1:39344990-39345489	0.344277559318212	.	.
chr1	39720690	39721189	chr1	39740894	39741393	Rfx8|chr1:39740894-39741393	0.234577286664506	.	.
chr1	40085635	40086134	chr1	39906915	39907414	Gm16894|chr1:39906915-39907414	0.308041224874706	.	.
chr1	40085635	40086134	chr1	39911472	39911971	Gm16894|chr1:39911472-39911971	0.334068969859944	.	.
chr1	40790447	40790946	chr1	40874280	40874779	Mfsd9|chr1:40874280-40874779	0.341342471883468	.	.
chr1	40790447	40790946	chr1	40890317	40890816	Mfsd9|chr1:40890317-40890816	0.250244950288544	.	.
chr1	42695450	42695949	chr1	42540124	42540623	Gm20646|chr1:42540124-42540623	0.27659593588449	.	.
chr1	42695450	42695949	chr1	42540124	42540623	Pantr1|chr1:42540124-42540623	0.27659593588449	.	.
chr1	42695450	42695949	chr1	42540124	42540623	Pou3f3|chr1:42540124-42540623	0.27659593588449	.	.
chr1	42695450	42695949	chr1	42684202	42684701	Gm20646|chr1:42684202-42684701	0.266796987731651	.	.
chr1	42695450	42695949	chr1	42684202	42684701	Pantr1|chr1:42684202-42684701	0.266796987731651	.	.
chr1	42695450	42695949	chr1	42684202	42684701	Pou3f3|chr1:42684202-42684701	0.266796987731651	.	.
chr1	42695450	42695949	chr1	42684717	42685216	Gm20646|chr1:42684717-42685216	0.239665490733791	.	.
chr1	42695450	42695949	chr1	42684717	42685216	Pantr1|chr1:42684717-42685216	0.239665490733791	.	.
chr1	42695450	42695949	chr1	42684717	42685216	Pou3f3|chr1:42684717-42685216	0.239665490733791	.	.
chr1	42850995	42851494	chr1	42540124	42540623	Mrps9|chr1:42540124-42540623	0.352038528197729	.	.
chr1	42850995	42851494	chr1	42923764	42924263	Mrps9|chr1:42923764-42924263	0.337050088681597	.	.
chr1	42850995	42851494	chr1	43163711	43164210	Mrps9|chr1:43163711-43164210	0.306244855943712	.	.
chr1	42952608	42953107	chr1	42804554	42805053	Gpr45|chr1:42804554-42805053	0.409580760127347	.	.
chr1	42952608	42953107	chr1	43005906	43006405	Gpr45|chr1:43005906-43006405	0.270012681493851	.	.
chr1	42953132	42953631	chr1	42950798	42951297	Gpr45|chr1:42950798-42951297	0.488098805027974	.	.
chr1	42953132	42953631	chr1	42960290	42960789	Gpr45|chr1:42960290-42960789	0.235242615103232	.	.
chr1	43092237	43092736	chr1	42923764	42924263	8430432A02Rik|chr1:42923764-42924263	0.338987060303681	.	.
chr1	43092237	43092736	chr1	43139589	43140088	8430432A02Rik|chr1:43139589-43140088	0.239183706351412	.	.
chr1	43098457	43098956	chr1	43139589	43140088	AI597479|chr1:43139589-43140088	0.338346833407283	.	.
chr1	43098457	43098956	chr1	43139589	43140088	Tgfbrap1|chr1:43139589-43140088	0.338346833407283	.	.
chr1	45795197	45795696	chr1	46088079	46088578	Wdr75|chr1:46088079-46088578	0.247660630603913	.	.
chr1	45925424	45925923	chr1	45618944	45619443	Slc40a1|chr1:45618944-45619443	0.235546910353037	.	.
chr1	45925424	45925923	chr1	45905047	45905546	Slc40a1|chr1:45905047-45905546	0.324573019618958	.	.
chr1	51596911	51597410	chr1	51615445	51615944	Gm17767|chr1:51615445-51615944	0.382273299083981	.	.
chr1	51915731	51916230	chr1	51615445	51615944	Myo1b|chr1:51615445-51615944	0.252543124280969	.	.
chr1	52630383	52630882	chr1	52388093	52388592	Nemp2|chr1:52388093-52388592	0.367254988683098	.	.
chr1	52844734	52845233	chr1	52903595	52904094	Hibch|chr1:52903595-52904094	0.260218123057595	.	.
chr1	52844734	52845233	chr1	52953081	52953580	Hibch|chr1:52953081-52953580	0.301492461405385	.	.
chr1	53352482	53352981	chr1	53473529	53474028	Asdurf|chr1:53473529-53474028	0.523986076124828	.	.
chr1	53352482	53352981	chr1	53473529	53474028	Asnsd1|chr1:53473529-53474028	0.523986076124828	.	.
chr1	55027198	55027697	chr1	55383081	55383580	Sf3b1|chr1:55383081-55383580	0.346950387988744	.	.
chr1	55052491	55052990	chr1	55499775	55500274	Coq10b|chr1:55499775-55500274	0.48695796515129	.	.
chr1	55087908	55088407	chr1	55499775	55500274	Hspd1|chr1:55499775-55500274	0.452146285551957	.	.
chr1	55087908	55088407	chr1	55499775	55500274	Hspe1|chr1:55499775-55500274	0.452146285551957	.	.
chr1	55130908	55131407	chr1	55499775	55500274	Mob4|chr1:55499775-55500274	0.37519834858163	.	.
chr1	55405572	55406071	chr1	55108404	55108903	Plcl1|chr1:55108404-55108903	0.289243574969884	.	.
chr1	55405572	55406071	chr1	55646408	55646907	Plcl1|chr1:55646408-55646907	0.416992003498288	.	.
chr1	57773916	57774415	chr1	57846792	57847291	Spats2l|chr1:57846792-57847291	0.271136673952247	.	.
chr1	57773916	57774415	chr1	57846792	57847291	Spats2l|chr1:57846792-57847291	0.271136673952248	.	.
chr1	57774846	57775345	chr1	57775384	57775883	Spats2l|chr1:57775384-57775883	0.564286191007032	.	.
chr1	57995689	57996188	chr1	57775384	57775883	Sgo2a|chr1:57775384-57775883	0.340951253587053	.	.
chr1	58112727	58113226	chr1	58341563	58342062	Aox3|chr1:58341563-58342062	0.236218308946097	.	.
chr1	58392818	58393317	chr1	58144639	58145138	Bzw1|chr1:58144639-58145138	0.240911580613775	.	.
chr1	58392818	58393317	chr1	58341563	58342062	Bzw1|chr1:58341563-58342062	0.502612426973812	.	.
chr1	58423825	58424324	chr1	58341563	58342062	Clk1|chr1:58341563-58342062	0.378921035452025	.	.
chr1	58445384	58445883	chr1	58144639	58145138	Nif3l1|chr1:58144639-58145138	0.337205123454598	.	.
chr1	58445384	58445883	chr1	58144639	58145138	Ppil3|chr1:58144639-58145138	0.337205123454598	.	.
chr1	58445384	58445883	chr1	58341563	58342062	Nif3l1|chr1:58341563-58342062	0.314852671728311	.	.
chr1	58445384	58445883	chr1	58341563	58342062	Ppil3|chr1:58341563-58342062	0.314852671728311	.	.
chr1	58504734	58505233	chr1	58341563	58342062	Gm15834|chr1:58341563-58342062	0.609391008781992	.	.
chr1	58504734	58505233	chr1	58341563	58342062	Orc2|chr1:58341563-58342062	0.609391008781992	.	.
chr1	59120147	59120646	chr1	59332940	59333439	G730003C15Rik|chr1:59332940-59333439	0.296119766552261	.	.
chr1	59120147	59120646	chr1	59332940	59333439	Tmem237|chr1:59332940-59333439	0.296119766552261	.	.
chr1	59481835	59482334	chr1	59582266	59582765	Fzd7|chr1:59582266-59582765	0.654571488273672	.	.
chr1	59669977	59670476	chr1	59582266	59582765	Sumo1|chr1:59582266-59582765	0.276965777198021	.	.
chr1	60409462	60409961	chr1	60169674	60170173	Abi2|chr1:60169674-60170173	0.270275814319185	.	.
chr1	60566593	60567092	chr1	60936138	60936637	Raph1|chr1:60936138-60936637	0.241294171594578	.	.
chr1	61438963	61439462	chr1	61460200	61460699	Gm11588|chr1:61460200-61460699	0.240069829626779	.	.
chr1	61438963	61439462	chr1	61540803	61541302	Gm11588|chr1:61540803-61541302	0.252961570254937	.	.
chr1	62703034	62703533	chr1	62564645	62565144	Nrp2|chr1:62564645-62565144	0.381617316252532	.	.
chr1	63114071	63114570	chr1	63100138	63100637	Ino80d|chr1:63100138-63100637	0.338697943049223	.	.
chr1	63114071	63114570	chr1	63434181	63434680	Ino80d|chr1:63434181-63434680	0.358465580360254	.	.
chr1	63213981	63214480	chr1	63434181	63434680	Gpr1|chr1:63434181-63434680	0.264464760308486	.	.
chr1	63272985	63273484	chr1	63628160	63628659	Gm11608|chr1:63628160-63628659	0.295466225180008	.	.
chr1	63272985	63273484	chr1	63628160	63628659	Zdbf2|chr1:63628160-63628659	0.295466225180008	.	.
chr1	63445671	63446170	chr1	63180992	63181491	Adam23|chr1:63180992-63181491	0.2498356412585	.	.
chr1	63445671	63446170	chr1	63367905	63368404	Adam23|chr1:63367905-63368404	0.260461207378087	.	.
chr1	63445671	63446170	chr1	63566396	63566895	Adam23|chr1:63566396-63566895	0.316140604082479	.	.
chr1	63446419	63446918	chr1	63659557	63660056	Adam23|chr1:63659557-63660056	0.370769054570738	.	.
chr1	63730384	63730883	chr1	63367905	63368404	Fastkd2|chr1:63367905-63368404	0.324925603045469	.	.
chr1	63730384	63730883	chr1	63367905	63368404	Mdh1b|chr1:63367905-63368404	0.324925603045469	.	.
chr1	63730384	63730883	chr1	63628160	63628659	Fastkd2|chr1:63628160-63628659	0.369917916391317	.	.
chr1	63730384	63730883	chr1	63628160	63628659	Mdh1b|chr1:63628160-63628659	0.369917916391317	.	.
chr1	64121506	64122005	chr1	64066331	64066830	Klf7|chr1:64066331-64066830	0.265725412012256	.	.
chr1	64121506	64122005	chr1	64121000	64121499	Klf7|chr1:64121000-64121499	0.257344556308885	.	.
chr1	64122089	64122588	chr1	64121000	64121499	Klf7|chr1:64121000-64121499	0.247793030122197	.	.
chr1	64616950	64617449	chr1	64791706	64792205	Gm28982|chr1:64791706-64792205	0.302985167433774	.	.
chr1	64616950	64617449	chr1	64791706	64792205	Mettl21a|chr1:64791706-64792205	0.302985167433774	.	.
chr1	64690474	64690973	chr1	64289060	64289559	2810408I11Rik|chr1:64289060-64289559	0.372578197970153	.	.
chr1	64690474	64690973	chr1	64289060	64289559	Ccnyl1|chr1:64289060-64289559	0.372578197970153	.	.
chr1	64690474	64690973	chr1	64445949	64446448	2810408I11Rik|chr1:64445949-64446448	0.272127467815919	.	.
chr1	64690474	64690973	chr1	64445949	64446448	Ccnyl1|chr1:64445949-64446448	0.272127467815919	.	.
chr1	65122893	65123392	chr1	65402413	65402912	D630023F18Rik|chr1:65402413-65402912	0.268390246692587	.	.
chr1	65186396	65186895	chr1	65402413	65402912	Idh1|chr1:65402413-65402912	0.527030473330305	.	.
chr1	65186396	65186895	chr1	65402413	65402912	Pikfyve|chr1:65402413-65402912	0.527030473330305	.	.
chr1	66817441	66817940	chr1	67061456	67061955	Kansl1l|chr1:67061456-67061955	0.437456161648491	.	.
chr1	66862543	66863042	chr1	66895631	66896130	Acadl|chr1:66895631-66896130	0.360116494848377	.	.
chr1	66862543	66863042	chr1	66896202	66896701	Acadl|chr1:66896202-66896701	0.300236037721729	.	.
chr1	66862543	66863042	chr1	66903500	66903999	Acadl|chr1:66903500-66903999	0.379911208956717	.	.
chr1	66862543	66863042	chr1	67136131	67136630	Acadl|chr1:67136131-67136630	0.66030864407042	.	.
chr1	66863047	66863546	chr1	66895631	66896130	Acadl|chr1:66895631-66896130	0.383717388473748	.	.
chr1	66863047	66863546	chr1	66896202	66896701	Acadl|chr1:66896202-66896701	0.343184747822365	.	.
chr1	66863047	66863546	chr1	66903500	66903999	Acadl|chr1:66903500-66903999	0.437195677904415	.	.
chr1	66863047	66863546	chr1	67136131	67136630	Acadl|chr1:67136131-67136630	0.504788722821964	.	.
chr1	67038596	67039095	chr1	67061456	67061955	Lancl1|chr1:67061456-67061955	0.329631376270128	.	.
chr1	69687151	69687650	chr1	69468017	69468516	Ikzf2|chr1:69468017-69468516	0.457375692582877	.	.
chr1	72284104	72284603	chr1	72123622	72124121	Pecr|chr1:72123622-72124121	0.311067843013529	.	.
chr1	72284104	72284603	chr1	72123622	72124121	Tmem169|chr1:72123622-72124121	0.311067843013529	.	.
chr1	72284104	72284603	chr1	72236179	72236678	Pecr|chr1:72236179-72236678	0.374217197600753	.	.
chr1	72284104	72284603	chr1	72236179	72236678	Tmem169|chr1:72236179-72236678	0.374217197600753	.	.
chr1	72284104	72284603	chr1	72255113	72255612	Pecr|chr1:72255113-72255612	0.544037421312167	.	.
chr1	72284104	72284603	chr1	72255113	72255612	Tmem169|chr1:72255113-72255612	0.544037421312167	.	.
chr1	72307199	72307698	chr1	72123622	72124121	Xrcc5|chr1:72123622-72124121	0.363040162896945	.	.
chr1	72307199	72307698	chr1	72236179	72236678	Xrcc5|chr1:72236179-72236678	0.673436277772983	.	.
chr1	72307199	72307698	chr1	72243720	72244219	Xrcc5|chr1:72243720-72244219	0.244799092506524	.	.
chr1	72536972	72537471	chr1	72870991	72871490	March4|chr1:72870991-72871490	0.255110841141478	.	.
chr1	72536972	72537471	chr1	72872440	72872939	March4|chr1:72872440-72872939	0.276017166541014	.	.
chr1	72536972	72537471	chr1	72877787	72878286	March4|chr1:72877787-72878286	0.378294164407633	.	.
chr1	72582908	72583407	chr1	72254545	72255044	Smarcal1|chr1:72254545-72255044	0.395509856969414	.	.
chr1	72582908	72583407	chr1	72870991	72871490	Smarcal1|chr1:72870991-72871490	0.440556764886049	.	.
chr1	72582908	72583407	chr1	72872440	72872939	Smarcal1|chr1:72872440-72872939	0.54913591657912	.	.
chr1	72582908	72583407	chr1	72877787	72878286	Smarcal1|chr1:72877787-72878286	0.319691483039346	.	.
chr1	72583546	72584045	chr1	72778829	72779328	Smarcal1|chr1:72778829-72779328	0.414882185603003	.	.
chr1	72640885	72641384	chr1	72778829	72779328	Gm39662|chr1:72778829-72779328	0.261879288920683	.	.
chr1	72640885	72641384	chr1	72870991	72871490	Gm39662|chr1:72870991-72871490	0.263095366556313	.	.
chr1	72640885	72641384	chr1	72872440	72872939	Gm39662|chr1:72872440-72872939	0.557440555835169	.	.
chr1	72640885	72641384	chr1	72877787	72878286	Gm39662|chr1:72877787-72878286	0.235718233224858	.	.
chr1	72711014	72711513	chr1	72872440	72872939	Rpl37a|chr1:72872440-72872939	0.300897951530246	.	.
chr1	74236196	74236695	chr1	74397348	74397847	Arpc2|chr1:74397348-74397847	0.237374126596429	.	.
chr1	74284588	74285087	chr1	74098488	74098987	Aamp|chr1:74098488-74098987	0.314092855391131	.	.
chr1	74284588	74285087	chr1	74098488	74098987	Pnkd|chr1:74098488-74098987	0.314092855391131	.	.
chr1	74542596	74543095	chr1	74397348	74397847	Plcd4|chr1:74397348-74397847	0.264747337005672	.	.
chr1	74587962	74588461	chr1	74397348	74397847	Bcs1l|chr1:74397348-74397847	0.47882627297059	.	.
chr1	74587962	74588461	chr1	74397348	74397847	Zfp142|chr1:74397348-74397847	0.47882627297059	.	.
chr1	74587962	74588461	chr1	74802933	74803432	Bcs1l|chr1:74802933-74803432	0.380654370505686	.	.
chr1	74587962	74588461	chr1	74802933	74803432	Zfp142|chr1:74802933-74803432	0.380654370505686	.	.
chr1	74587962	74588461	chr1	74806952	74807451	Bcs1l|chr1:74806952-74807451	0.256314135559574	.	.
chr1	74587962	74588461	chr1	74806952	74807451	Zfp142|chr1:74806952-74807451	0.256314135559574	.	.
chr1	74587962	74588461	chr1	74808065	74808564	Bcs1l|chr1:74808065-74808564	0.314014675870405	.	.
chr1	74587962	74588461	chr1	74808065	74808564	Zfp142|chr1:74808065-74808564	0.314014675870405	.	.
chr1	74587962	74588461	chr1	74816731	74817230	Bcs1l|chr1:74816731-74817230	0.471773417174693	.	.
chr1	74587962	74588461	chr1	74816731	74817230	Zfp142|chr1:74816731-74817230	0.471773417174693	.	.
chr1	74587962	74588461	chr1	74858307	74858806	Bcs1l|chr1:74858307-74858806	0.384123207769409	.	.
chr1	74587962	74588461	chr1	74858307	74858806	Zfp142|chr1:74858307-74858806	0.384123207769409	.	.
chr1	74661495	74661994	chr1	74386756	74387255	Ttll4|chr1:74386756-74387255	0.263846106934662	.	.
chr1	74661495	74661994	chr1	74397348	74397847	Ttll4|chr1:74397348-74397847	0.355619683004885	.	.
chr1	74661495	74661994	chr1	74802933	74803432	Ttll4|chr1:74802933-74803432	0.391163013785304	.	.
chr1	74661495	74661994	chr1	74806952	74807451	Ttll4|chr1:74806952-74807451	0.381967866162507	.	.
chr1	74661495	74661994	chr1	74816731	74817230	Ttll4|chr1:74816731-74817230	0.44665256737745	.	.
chr1	74661495	74661994	chr1	74858307	74858806	Ttll4|chr1:74858307-74858806	0.445016634606331	.	.
chr1	74935357	74935856	chr1	74780652	74781151	Cfap65|chr1:74780652-74781151	0.244783993239128	.	.
chr1	75124760	75125259	chr1	74806952	74807451	Nhej1|chr1:74806952-74807451	0.649459987199165	.	.
chr1	75124760	75125259	chr1	74816731	74817230	Nhej1|chr1:74816731-74817230	0.254479580078267	.	.
chr1	75124760	75125259	chr1	74858307	74858806	Nhej1|chr1:74858307-74858806	0.24627015072238	.	.
chr1	75124760	75125259	chr1	75282920	75283419	Nhej1|chr1:75282920-75283419	0.53679043512004	.	.
chr1	75124760	75125259	chr1	75381822	75382321	Nhej1|chr1:75381822-75382321	0.333564765537486	.	.
chr1	75124760	75125259	chr1	75381822	75382321	Nhej1|chr1:75381822-75382321	0.333564765537487	.	.
chr1	75124760	75125259	chr1	75467494	75467993	Nhej1|chr1:75467494-75467993	0.308641660855605	.	.
chr1	75124760	75125259	chr1	75495129	75495628	Nhej1|chr1:75495129-75495628	0.417234774304217	.	.
chr1	75142499	75142998	chr1	74802933	74803432	Cnppd1|chr1:74802933-74803432	0.452569191262476	.	.
chr1	75142499	75142998	chr1	74802933	74803432	Retreg2|chr1:74802933-74803432	0.452569191262476	.	.
chr1	75142499	75142998	chr1	74806952	74807451	Cnppd1|chr1:74806952-74807451	0.286466628841155	.	.
chr1	75142499	75142998	chr1	74806952	74807451	Retreg2|chr1:74806952-74807451	0.286466628841155	.	.
chr1	75142499	75142998	chr1	74816731	74817230	Cnppd1|chr1:74816731-74817230	0.547859023521485	.	.
chr1	75142499	75142998	chr1	74816731	74817230	Retreg2|chr1:74816731-74817230	0.547859023521485	.	.
chr1	75142499	75142998	chr1	74858307	74858806	Cnppd1|chr1:74858307-74858806	0.570798980070978	.	.
chr1	75142499	75142998	chr1	74858307	74858806	Retreg2|chr1:74858307-74858806	0.570798980070978	.	.
chr1	75142499	75142998	chr1	75282920	75283419	Cnppd1|chr1:75282920-75283419	0.623361866470546	.	.
chr1	75142499	75142998	chr1	75282920	75283419	Retreg2|chr1:75282920-75283419	0.623361866470546	.	.
chr1	75142499	75142998	chr1	75289342	75289841	Cnppd1|chr1:75289342-75289841	0.276966279222408	.	.
chr1	75142499	75142998	chr1	75289342	75289841	Retreg2|chr1:75289342-75289841	0.276966279222408	.	.
chr1	75142499	75142998	chr1	75381822	75382321	Cnppd1|chr1:75381822-75382321	0.306025736440235	.	.
chr1	75142499	75142998	chr1	75381822	75382321	Retreg2|chr1:75381822-75382321	0.306025736440235	.	.
chr1	75142499	75142998	chr1	75445624	75446123	Cnppd1|chr1:75445624-75446123	0.270085064525889	.	.
chr1	75142499	75142998	chr1	75445624	75446123	Retreg2|chr1:75445624-75446123	0.270085064525889	.	.
chr1	75168424	75168923	chr1	74794449	74794948	Zfand2b|chr1:74794449-74794948	0.320681106593152	.	.
chr1	75168424	75168923	chr1	75487302	75487801	Zfand2b|chr1:75487302-75487801	0.260013565794618	.	.
chr1	75168424	75168923	chr1	75487834	75488333	Zfand2b|chr1:75487834-75488333	0.398712163713398	.	.
chr1	75180079	75180578	chr1	74802933	74803432	Abcb6|chr1:74802933-74803432	0.343993613363684	.	.
chr1	75180079	75180578	chr1	74806952	74807451	Abcb6|chr1:74806952-74807451	0.449806904674481	.	.
chr1	75180079	75180578	chr1	74808065	74808564	Abcb6|chr1:74808065-74808564	0.311786919194424	.	.
chr1	75180079	75180578	chr1	74816731	74817230	Abcb6|chr1:74816731-74817230	0.471309437220541	.	.
chr1	75180079	75180578	chr1	74858307	74858806	Abcb6|chr1:74858307-74858806	0.418206091023736	.	.
chr1	75180079	75180578	chr1	75282920	75283419	Abcb6|chr1:75282920-75283419	0.452602243875257	.	.
chr1	75180079	75180578	chr1	75289342	75289841	Abcb6|chr1:75289342-75289841	0.342351173256207	.	.
chr1	75180079	75180578	chr1	75381822	75382321	Abcb6|chr1:75381822-75382321	0.503330226678344	.	.
chr1	75191753	75192252	chr1	74802933	74803432	Ankzf1|chr1:74802933-74803432	0.279664919846198	.	.
chr1	75191753	75192252	chr1	74802933	74803432	Atg9a|chr1:74802933-74803432	0.279664919846198	.	.
chr1	75191753	75192252	chr1	74806952	74807451	Ankzf1|chr1:74806952-74807451	0.329125163021733	.	.
chr1	75191753	75192252	chr1	74806952	74807451	Atg9a|chr1:74806952-74807451	0.329125163021733	.	.
chr1	75191753	75192252	chr1	74808065	74808564	Ankzf1|chr1:74808065-74808564	0.337757746781549	.	.
chr1	75191753	75192252	chr1	74808065	74808564	Atg9a|chr1:74808065-74808564	0.337757746781549	.	.
chr1	75191753	75192252	chr1	74816731	74817230	Ankzf1|chr1:74816731-74817230	0.45545564851741	.	.
chr1	75191753	75192252	chr1	74816731	74817230	Atg9a|chr1:74816731-74817230	0.45545564851741	.	.
chr1	75191753	75192252	chr1	74858307	74858806	Ankzf1|chr1:74858307-74858806	0.362361524757023	.	.
chr1	75191753	75192252	chr1	74858307	74858806	Atg9a|chr1:74858307-74858806	0.362361524757023	.	.
chr1	75191753	75192252	chr1	75282920	75283419	Ankzf1|chr1:75282920-75283419	0.266566401765158	.	.
chr1	75191753	75192252	chr1	75282920	75283419	Atg9a|chr1:75282920-75283419	0.266566401765158	.	.
chr1	75191753	75192252	chr1	75381822	75382321	Ankzf1|chr1:75381822-75382321	0.481394805859149	.	.
chr1	75191753	75192252	chr1	75381822	75382321	Atg9a|chr1:75381822-75382321	0.481394805859149	.	.
chr1	75191753	75192252	chr1	75495129	75495628	Ankzf1|chr1:75495129-75495628	0.309733196044646	.	.
chr1	75191753	75192252	chr1	75495129	75495628	Atg9a|chr1:75495129-75495628	0.309733196044646	.	.
chr1	75192415	75192914	chr1	74794449	74794948	Ankzf1|chr1:74794449-74794948	0.236489209390666	.	.
chr1	75192415	75192914	chr1	74794449	74794948	Atg9a|chr1:74794449-74794948	0.236489209390666	.	.
chr1	75192415	75192914	chr1	75289342	75289841	Ankzf1|chr1:75289342-75289841	0.353570497140018	.	.
chr1	75192415	75192914	chr1	75289342	75289841	Atg9a|chr1:75289342-75289841	0.353570497140018	.	.
chr1	75192415	75192914	chr1	75445624	75446123	Ankzf1|chr1:75445624-75446123	0.33025121971109	.	.
chr1	75192415	75192914	chr1	75445624	75446123	Atg9a|chr1:75445624-75446123	0.33025121971109	.	.
chr1	75192415	75192914	chr1	75467494	75467993	Ankzf1|chr1:75467494-75467993	0.265735057617864	.	.
chr1	75192415	75192914	chr1	75467494	75467993	Atg9a|chr1:75467494-75467993	0.265735057617864	.	.
chr1	75192415	75192914	chr1	75487302	75487801	Ankzf1|chr1:75487302-75487801	0.242932424450255	.	.
chr1	75192415	75192914	chr1	75487302	75487801	Atg9a|chr1:75487302-75487801	0.242932424450255	.	.
chr1	75210546	75211045	chr1	74794449	74794948	Glb1l|chr1:74794449-74794948	0.293976527701659	.	.
chr1	75210546	75211045	chr1	74794449	74794948	Stk16|chr1:74794449-74794948	0.293976527701659	.	.
chr1	75210546	75211045	chr1	74806952	74807451	Glb1l|chr1:74806952-74807451	0.296027934528148	.	.
chr1	75210546	75211045	chr1	74806952	74807451	Stk16|chr1:74806952-74807451	0.296027934528148	.	.
chr1	75236144	75236643	chr1	74780652	74781151	Dnajb2|chr1:74780652-74781151	0.342058388167155	.	.
chr1	75236144	75236643	chr1	74794449	74794948	Dnajb2|chr1:74794449-74794948	0.420737345044607	.	.
chr1	75236144	75236643	chr1	74806952	74807451	Dnajb2|chr1:74806952-74807451	0.351987109664139	.	.
chr1	75236144	75236643	chr1	74858307	74858806	Dnajb2|chr1:74858307-74858806	0.23951424773265	.	.
chr1	75236144	75236643	chr1	75282920	75283419	Dnajb2|chr1:75282920-75283419	0.254118095165008	.	.
chr1	75236144	75236643	chr1	75289342	75289841	Dnajb2|chr1:75289342-75289841	0.255376642686364	.	.
chr1	75236144	75236643	chr1	75487834	75488333	Dnajb2|chr1:75487834-75488333	0.278942616236153	.	.
chr1	75236651	75237150	chr1	74806952	74807451	Dnajb2|chr1:74806952-74807451	0.31673835745371	.	.
chr1	75236651	75237150	chr1	75282920	75283419	Dnajb2|chr1:75282920-75283419	0.235757489118796	.	.
chr1	75236651	75237150	chr1	75289342	75289841	Dnajb2|chr1:75289342-75289841	0.33249788853076	.	.
chr1	75236651	75237150	chr1	75467494	75467993	Dnajb2|chr1:75467494-75467993	0.28909579209229	.	.
chr1	75264008	75264507	chr1	75282920	75283419	Ptprn|chr1:75282920-75283419	0.388526420157521	.	.
chr1	75264008	75264507	chr1	75289342	75289841	Ptprn|chr1:75289342-75289841	0.534789728058749	.	.
chr1	75264008	75264507	chr1	75381822	75382321	Ptprn|chr1:75381822-75382321	0.39228648503247	.	.
chr1	75264008	75264507	chr1	75445624	75446123	Ptprn|chr1:75445624-75446123	0.292264625981068	.	.
chr1	75317346	75317845	chr1	75282920	75283419	Dnpep|chr1:75282920-75283419	0.340623872229348	.	.
chr1	75317346	75317845	chr1	75467494	75467993	Dnpep|chr1:75467494-75467993	0.378454243663995	.	.
chr1	75317346	75317845	chr1	75495129	75495628	Dnpep|chr1:75495129-75495628	0.235796323075847	.	.
chr1	75479156	75479655	chr1	75282920	75283419	Chpf|chr1:75282920-75283419	0.43004667273239	.	.
chr1	75479156	75479655	chr1	75282920	75283419	Tmem198|chr1:75282920-75283419	0.43004667273239	.	.
chr1	75479156	75479655	chr1	75381822	75382321	Chpf|chr1:75381822-75382321	0.405128874954531	.	.
chr1	75479156	75479655	chr1	75381822	75382321	Tmem198|chr1:75381822-75382321	0.405128874954531	.	.
chr1	75479156	75479655	chr1	75559353	75559852	Chpf|chr1:75559353-75559852	0.252885489766241	.	.
chr1	75479156	75479655	chr1	75559353	75559852	Tmem198|chr1:75559353-75559852	0.252885489766241	.	.
chr1	75505376	75505875	chr1	75282920	75283419	Obsl1|chr1:75282920-75283419	0.275353054448244	.	.
chr1	75505376	75505875	chr1	75289342	75289841	Obsl1|chr1:75289342-75289841	0.36727584154427	.	.
chr1	75505376	75505875	chr1	75445624	75446123	Obsl1|chr1:75445624-75446123	0.47791044886642	.	.
chr1	75505376	75505875	chr1	75925739	75926238	Obsl1|chr1:75925739-75926238	0.39627179146218	.	.
chr1	75521240	75521739	chr1	75289342	75289841	Stk11ip|chr1:75289342-75289841	0.302755740895784	.	.
chr1	75521240	75521739	chr1	75467494	75467993	Stk11ip|chr1:75467494-75467993	0.261024208651085	.	.
chr1	75521240	75521739	chr1	75559353	75559852	Stk11ip|chr1:75559353-75559852	0.357928155640344	.	.
chr1	75546261	75546760	chr1	75467494	75467993	Slc4a3|chr1:75467494-75467993	0.243274829402104	.	.
chr1	75546261	75546760	chr1	75487834	75488333	Slc4a3|chr1:75487834-75488333	0.248378894651951	.	.
chr1	75546261	75546760	chr1	75652505	75653004	Slc4a3|chr1:75652505-75653004	0.247726463526487	.	.
chr1	77514939	77515438	chr1	77896157	77896656	Epha4|chr1:77896157-77896656	0.32511746873353	.	.
chr1	77514939	77515438	chr1	77896157	77896656	Gm28386|chr1:77896157-77896656	0.32511746873353	.	.
chr1	78310931	78311430	chr1	78371610	78372109	Sgpp2|chr1:78371610-78372109	0.297850206745229	.	.
chr1	78310931	78311430	chr1	78372111	78372610	Sgpp2|chr1:78372111-78372610	0.330363510616603	.	.
chr1	78488900	78489399	chr1	78536720	78537219	Farsb|chr1:78536720-78537219	0.240739500053425	.	.
chr1	78488900	78489399	chr1	78537485	78537984	Farsb|chr1:78537485-78537984	0.345361017214927	.	.
chr1	78488900	78489399	chr1	78725765	78726264	Farsb|chr1:78725765-78726264	0.241210711142788	.	.
chr1	78511747	78512246	chr1	78781959	78782458	BC035947|chr1:78781959-78782458	0.241171013797704	.	.
chr1	78511747	78512246	chr1	78851655	78852154	BC035947|chr1:78851655-78852154	0.402939408158518	.	.
chr1	78657540	78658039	chr1	78419495	78419994	Acsl3|chr1:78419495-78419994	0.424427253266618	.	.
chr1	78657540	78658039	chr1	78419495	78419994	Utp14b|chr1:78419495-78419994	0.424427253266618	.	.
chr1	78657540	78658039	chr1	78536720	78537219	Acsl3|chr1:78536720-78537219	0.311103597345	.	.
chr1	78657540	78658039	chr1	78536720	78537219	Utp14b|chr1:78536720-78537219	0.311103597345	.	.
chr1	78657540	78658039	chr1	78537485	78537984	Acsl3|chr1:78537485-78537984	0.404031595956351	.	.
chr1	78657540	78658039	chr1	78537485	78537984	Utp14b|chr1:78537485-78537984	0.404031595956351	.	.
chr1	78657540	78658039	chr1	78725765	78726264	Acsl3|chr1:78725765-78726264	0.388468770030044	.	.
chr1	78657540	78658039	chr1	78725765	78726264	Utp14b|chr1:78725765-78726264	0.388468770030044	.	.
chr1	78657540	78658039	chr1	78863825	78864324	Acsl3|chr1:78863825-78864324	0.262142834513555	.	.
chr1	78657540	78658039	chr1	78863825	78864324	Utp14b|chr1:78863825-78864324	0.262142834513555	.	.
chr1	79439807	79440306	chr1	79450145	79450644	Scg2|chr1:79450145-79450644	0.244762991058937	.	.
chr1	79775809	79776308	chr1	79934666	79935165	Mrpl44|chr1:79934666-79935165	0.291704593181635	.	.
chr1	79775809	79776308	chr1	79934666	79935165	Wdfy1|chr1:79934666-79935165	0.291704593181635	.	.
chr1	79775809	79776308	chr1	80208565	80209064	Mrpl44|chr1:80208565-80209064	0.32176646415854	.	.
chr1	79775809	79776308	chr1	80208565	80209064	Wdfy1|chr1:80208565-80209064	0.32176646415854	.	.
chr1	80340736	80341235	chr1	80630513	80631012	Cul3|chr1:80630513-80631012	0.264950709843034	.	.
chr1	81076257	81076756	chr1	81287145	81287644	Nyap2|chr1:81287145-81287644	0.343894903666879	.	.
chr1	81076879	81077378	chr1	81310082	81310581	Nyap2|chr1:81310082-81310581	0.233024589539681	.	.
chr1	82290681	82291180	chr1	82292699	82293198	Irs1|chr1:82292699-82293198	0.341428419943112	.	.
chr1	82291243	82291742	chr1	82358886	82359385	Irs1|chr1:82358886-82359385	0.255397500753731	.	.
chr1	82724600	82725099	chr1	82358886	82359385	C430014B12Rik|chr1:82358886-82359385	0.466270218666457	.	.
chr1	82724600	82725099	chr1	82358886	82359385	Mff|chr1:82358886-82359385	0.466270218666457	.	.
chr1	82725115	82725614	chr1	82358886	82359385	C430014B12Rik|chr1:82358886-82359385	0.413257174048524	.	.
chr1	82725115	82725614	chr1	82358886	82359385	Mff|chr1:82358886-82359385	0.413257174048524	.	.
chr1	83037972	83038471	chr1	83277033	83277532	Slc19a3|chr1:83277033-83277532	0.632600769417629	.	.
chr1	83159481	83159980	chr1	83076078	83076577	Daw1|chr1:83076078-83076577	0.244962348924043	.	.
chr1	83159481	83159980	chr1	83277033	83277532	Daw1|chr1:83277033-83277532	0.332137437747106	.	.
chr1	84695613	84696112	chr1	84614501	84615000	Dner|chr1:84614501-84615000	0.314494631641368	.	.
chr1	84695613	84696112	chr1	84709399	84709898	Dner|chr1:84709399-84709898	0.43735165238457	.	.
chr1	84695613	84696112	chr1	84838531	84839030	Dner|chr1:84838531-84839030	0.518994380070548	.	.
chr1	84839165	84839664	chr1	84614501	84615000	Fbxo36|chr1:84614501-84615000	0.501178485196681	.	.
chr1	84839165	84839664	chr1	84709399	84709898	Fbxo36|chr1:84709399-84709898	0.472186429413953	.	.
chr1	84839165	84839664	chr1	84838531	84839030	Fbxo36|chr1:84838531-84839030	0.458985109348267	.	.
chr1	84839808	84840307	chr1	84668432	84668931	Fbxo36|chr1:84668432-84668931	0.327561601565084	.	.
chr1	84839808	84840307	chr1	84668432	84668931	Trip12|chr1:84668432-84668931	0.327561601565084	.	.
chr1	84839808	84840307	chr1	84709399	84709898	Fbxo36|chr1:84709399-84709898	0.432170282318032	.	.
chr1	84839808	84840307	chr1	84709399	84709898	Trip12|chr1:84709399-84709898	0.432170282318032	.	.
chr1	84839808	84840307	chr1	84838531	84839030	Fbxo36|chr1:84838531-84839030	0.482548841459127	.	.
chr1	84839808	84840307	chr1	84838531	84839030	Trip12|chr1:84838531-84839030	0.482548841459127	.	.
chr1	84934371	84934870	chr1	84614501	84615000	Slc16a14|chr1:84614501-84615000	0.33390112243035	.	.
chr1	84934371	84934870	chr1	84709399	84709898	Slc16a14|chr1:84709399-84709898	0.437757632727126	.	.
chr1	84934371	84934870	chr1	84838531	84839030	Slc16a14|chr1:84838531-84839030	0.572106656896056	.	.
chr1	84934883	84935382	chr1	84614501	84615000	Slc16a14|chr1:84614501-84615000	0.248705791161373	.	.
chr1	84934883	84935382	chr1	84709399	84709898	Slc16a14|chr1:84709399-84709898	0.291496377000801	.	.
chr1	84934883	84935382	chr1	84838531	84839030	Slc16a14|chr1:84838531-84839030	0.343341255545298	.	.
chr1	86046083	86046582	chr1	86442428	86442927	2810459M11Rik|chr1:86442428-86442927	0.615789477533216	.	.
chr1	86046083	86046582	chr1	86487143	86487642	2810459M11Rik|chr1:86487143-86487642	0.596203539460032	.	.
chr1	86046083	86046582	chr1	86487725	86488224	2810459M11Rik|chr1:86487725-86488224	0.391917421596674	.	.
chr1	86064385	86064884	chr1	86442428	86442927	Psmd1|chr1:86442428-86442927	0.236318305051855	.	.
chr1	86064385	86064884	chr1	86487143	86487642	Psmd1|chr1:86487143-86487642	0.288155451487649	.	.
chr1	86064385	86064884	chr1	86487725	86488224	Psmd1|chr1:86487725-86488224	0.240336853373048	.	.
chr1	86154471	86154970	chr1	86018323	86018822	Armc9|chr1:86018323-86018822	0.231866585088604	.	.
chr1	86154471	86154970	chr1	86434501	86435000	Armc9|chr1:86434501-86435000	0.402714943505227	.	.
chr1	86154471	86154970	chr1	86442428	86442927	Armc9|chr1:86442428-86442927	0.277704335023951	.	.
chr1	86154471	86154970	chr1	86487143	86487642	Armc9|chr1:86487143-86487642	0.24650193411601	.	.
chr1	86359268	86359767	chr1	86018323	86018822	C130036L24Rik|chr1:86018323-86018822	0.300324097859759	.	.
chr1	86359268	86359767	chr1	86018323	86018822	Ncl|chr1:86018323-86018822	0.300324097859759	.	.
chr1	86359268	86359767	chr1	86434501	86435000	C130036L24Rik|chr1:86434501-86435000	0.346503638387269	.	.
chr1	86359268	86359767	chr1	86434501	86435000	Ncl|chr1:86434501-86435000	0.346503638387269	.	.
chr1	86359268	86359767	chr1	86441795	86442294	C130036L24Rik|chr1:86441795-86442294	0.270200395061335	.	.
chr1	86359268	86359767	chr1	86441795	86442294	Ncl|chr1:86441795-86442294	0.270200395061335	.	.
chr1	86359268	86359767	chr1	86487143	86487642	C130036L24Rik|chr1:86487143-86487642	0.484820802250839	.	.
chr1	86359268	86359767	chr1	86487143	86487642	Ncl|chr1:86487143-86487642	0.484820802250839	.	.
chr1	86359268	86359767	chr1	86487725	86488224	C130036L24Rik|chr1:86487725-86488224	0.547139587016142	.	.
chr1	86359268	86359767	chr1	86487725	86488224	Ncl|chr1:86487725-86488224	0.547139587016142	.	.
chr1	86359268	86359767	chr1	86503968	86504467	C130036L24Rik|chr1:86503968-86504467	0.238990514814479	.	.
chr1	86359268	86359767	chr1	86503968	86504467	Ncl|chr1:86503968-86504467	0.238990514814479	.	.
chr1	86359268	86359767	chr1	86525204	86525703	C130036L24Rik|chr1:86525204-86525703	0.278325252226346	.	.
chr1	86359268	86359767	chr1	86525204	86525703	Ncl|chr1:86525204-86525703	0.278325252226346	.	.
chr1	86526360	86526859	chr1	86442428	86442927	Ptma|chr1:86442428-86442927	0.492349384134212	.	.
chr1	86526360	86526859	chr1	86487143	86487642	Ptma|chr1:86487143-86487642	0.456374053161994	.	.
chr1	86526360	86526859	chr1	86525204	86525703	Ptma|chr1:86525204-86525703	0.399217448637332	.	.
chr1	86582078	86582577	chr1	86441795	86442294	Cops7b|chr1:86441795-86442294	0.381103909284304	.	.
chr1	86582078	86582577	chr1	86441795	86442294	Pde6d|chr1:86441795-86442294	0.381103909284304	.	.
chr1	86582078	86582577	chr1	86503968	86504467	Cops7b|chr1:86503968-86504467	0.482588783939094	.	.
chr1	86582078	86582577	chr1	86503968	86504467	Pde6d|chr1:86503968-86504467	0.482588783939094	.	.
chr1	86582603	86583102	chr1	86441273	86441772	Cops7b|chr1:86441273-86441772	0.352025234172049	.	.
chr1	86582603	86583102	chr1	86441273	86441772	Pde6d|chr1:86441273-86441772	0.352025234172049	.	.
chr1	86582603	86583102	chr1	86850237	86850736	Cops7b|chr1:86850237-86850736	0.277740225071393	.	.
chr1	86582603	86583102	chr1	86850237	86850736	Pde6d|chr1:86850237-86850736	0.277740225071393	.	.
chr1	86669399	86669898	chr1	86850237	86850736	Nppc|chr1:86850237-86850736	0.281311868044181	.	.
chr1	86670393	86670892	chr1	86634632	86635131	Nppc|chr1:86634632-86635131	0.540458509236592	.	.
chr1	86670393	86670892	chr1	86850237	86850736	Nppc|chr1:86850237-86850736	0.255679324131013	.	.
chr1	86703565	86704064	chr1	86441795	86442294	Dis3l2|chr1:86441795-86442294	0.288082647663899	.	.
chr1	86703565	86704064	chr1	86487725	86488224	Dis3l2|chr1:86487725-86488224	0.266421122136358	.	.
chr1	86703565	86704064	chr1	86503968	86504467	Dis3l2|chr1:86503968-86504467	0.388476962604245	.	.
chr1	87510023	87510522	chr1	87251841	87252340	Neu2|chr1:87251841-87252340	0.352640945716641	.	.
chr1	88008031	88008530	chr1	87813615	87814114	Usp40|chr1:87813615-87814114	0.304664995439862	.	.
chr1	88205505	88206004	chr1	87925537	87926036	Dnajb3|chr1:87925537-87926036	0.244629067228115	.	.
chr1	88277410	88277909	chr1	88357393	88357892	Hjurp|chr1:88357393-88357892	0.301481109258704	.	.
chr1	88277410	88277909	chr1	88357393	88357892	Trpm8|chr1:88357393-88357892	0.301481109258704	.	.
chr1	88277410	88277909	chr1	88429538	88430037	Hjurp|chr1:88429538-88430037	0.663401744717746	.	.
chr1	88277410	88277909	chr1	88429538	88430037	Trpm8|chr1:88429538-88430037	0.663401744717746	.	.
chr1	88277410	88277909	chr1	88539877	88540376	Hjurp|chr1:88539877-88540376	0.413390547260438	.	.
chr1	88277410	88277909	chr1	88539877	88540376	Trpm8|chr1:88539877-88540376	0.413390547260438	.	.
chr1	88701430	88701929	chr1	88424541	88425040	Arl4c|chr1:88424541-88425040	0.258130031841945	.	.
chr1	89069980	89070479	chr1	89164760	89165259	Sh3bp4|chr1:89164760-89165259	0.243110568771728	.	.
chr1	89454554	89455053	chr1	89117685	89118184	Agap1|chr1:89117685-89118184	0.503711136429728	.	.
chr1	89454554	89455053	chr1	89235275	89235774	Agap1|chr1:89235275-89235774	0.392210173377527	.	.
chr1	90603129	90603628	chr1	90588307	90588806	Cops8|chr1:90588307-90588806	0.295202042125271	.	.
chr1	91249940	91250439	chr1	91600624	91601123	Ube2f|chr1:91600624-91601123	0.375734583415161	.	.
chr1	91298026	91298525	chr1	91600624	91601123	Scly|chr1:91600624-91601123	0.319400196418276	.	.
chr1	91494327	91494826	chr1	91600624	91601123	Traf3ip1|chr1:91600624-91601123	0.367026548270904	.	.
chr1	92473544	92474043	chr1	92180626	92181125	Ndufa10|chr1:92180626-92181125	0.285069563388039	.	.
chr1	92641765	92642264	chr1	92840219	92840718	Cops9|chr1:92840219-92840718	0.31275744069788	.	.
chr1	92648213	92648712	chr1	92840219	92840718	Otos|chr1:92840219-92840718	0.269046409851821	.	.
chr1	92648720	92649219	chr1	92348335	92348834	Otos|chr1:92348335-92348834	0.321082352046641	.	.
chr1	92648720	92649219	chr1	92730498	92730997	Otos|chr1:92730498-92730997	0.401372781313034	.	.
chr1	92648720	92649219	chr1	92895020	92895519	Otos|chr1:92895020-92895519	0.318626003118072	.	.
chr1	92831030	92831529	chr1	92840219	92840718	Gpc1|chr1:92840219-92840718	0.24093044484652	.	.
chr1	92831030	92831529	chr1	93100465	93100964	Gpc1|chr1:93100465-93100964	0.507516298405845	.	.
chr1	92831616	92832115	chr1	93115042	93115541	Gpc1|chr1:93115042-93115541	0.29891184123027	.	.
chr1	92906632	92907131	chr1	93100465	93100964	Dusp28|chr1:93100465-93100964	0.38782485352029	.	.
chr1	92906632	92907131	chr1	93115042	93115541	Dusp28|chr1:93115042-93115541	0.443170506569821	.	.
chr1	92907215	92907714	chr1	92840219	92840718	Dusp28|chr1:92840219-92840718	0.316693796416996	.	.
chr1	92907215	92907714	chr1	93100465	93100964	Dusp28|chr1:93100465-93100964	0.446285965281444	.	.
chr1	92907215	92907714	chr1	93115042	93115541	Dusp28|chr1:93115042-93115541	0.440030920288447	.	.
chr1	92910422	92910921	chr1	92840219	92840718	5033417F24Rik|chr1:92840219-92840718	0.282407663793135	.	.
chr1	92910422	92910921	chr1	92840219	92840718	Rnpepl1|chr1:92840219-92840718	0.282407663793135	.	.
chr1	92910422	92910921	chr1	93115042	93115541	5033417F24Rik|chr1:93115042-93115541	0.302133147776042	.	.
chr1	92910422	92910921	chr1	93115042	93115541	Rnpepl1|chr1:93115042-93115541	0.302133147776042	.	.
chr1	92910928	92911427	chr1	92840219	92840718	5033417F24Rik|chr1:92840219-92840718	0.236260534987623	.	.
chr1	92910928	92911427	chr1	92840219	92840718	Rnpepl1|chr1:92840219-92840718	0.236260534987623	.	.
chr1	92934435	92934934	chr1	92895020	92895519	Capn10|chr1:92895020-92895519	0.339815770687857	.	.
chr1	93100965	93101464	chr1	92840219	92840718	Kif1a|chr1:92840219-92840718	0.482530612476621	.	.
chr1	93100965	93101464	chr1	93100465	93100964	Kif1a|chr1:93100465-93100964	0.811976950814197	.	.
chr1	93100965	93101464	chr1	93115042	93115541	Kif1a|chr1:93115042-93115541	0.547943549652929	.	.
chr1	93101696	93102195	chr1	92840219	92840718	Kif1a|chr1:92840219-92840718	0.374783856250369	.	.
chr1	93101696	93102195	chr1	93100465	93100964	Kif1a|chr1:93100465-93100964	0.3800737032243	.	.
chr1	93235496	93235995	chr1	92840219	92840718	Sned1|chr1:92840219-92840718	0.255595215682207	.	.
chr1	93235496	93235995	chr1	93100465	93100964	Sned1|chr1:93100465-93100964	0.316974438715837	.	.
chr1	93235496	93235995	chr1	93115042	93115541	Sned1|chr1:93115042-93115541	0.432733386583366	.	.
chr1	93305687	93306186	chr1	93100465	93100964	Gm28535|chr1:93100465-93100964	0.364530452043719	.	.
chr1	93305687	93306186	chr1	93100465	93100964	Mterf4|chr1:93100465-93100964	0.364530452043719	.	.
chr1	93342619	93343118	chr1	93100465	93100964	Pask|chr1:93100465-93100964	0.513868940171972	.	.
chr1	93342619	93343118	chr1	93100465	93100964	Ppp1r7|chr1:93100465-93100964	0.513868940171972	.	.
chr1	93342619	93343118	chr1	93115042	93115541	Pask|chr1:93115042-93115541	0.519210183242869	.	.
chr1	93342619	93343118	chr1	93115042	93115541	Pask|chr1:93115042-93115541	0.51921018324287	.	.
chr1	93342619	93343118	chr1	93115042	93115541	Ppp1r7|chr1:93115042-93115541	0.519210183242869	.	.
chr1	93342619	93343118	chr1	93115042	93115541	Ppp1r7|chr1:93115042-93115541	0.51921018324287	.	.
chr1	93343358	93343857	chr1	93668682	93669181	Pask|chr1:93668682-93669181	0.263217092576216	.	.
chr1	93343358	93343857	chr1	93668682	93669181	Ppp1r7|chr1:93668682-93669181	0.263217092576216	.	.
chr1	93478622	93479121	chr1	93115042	93115541	Hdlbp|chr1:93115042-93115541	0.345272323325622	.	.
chr1	93478622	93479121	chr1	93115042	93115541	Sept2|chr1:93115042-93115541	0.345272323325622	.	.
chr1	93685241	93685740	chr1	93668682	93669181	Bok|chr1:93668682-93669181	0.264326169879488	.	.
chr1	93686360	93686859	chr1	93668682	93669181	Bok|chr1:93668682-93669181	0.289294962333902	.	.
chr1	95313851	95314350	chr1	95374430	95374929	Fam174a|chr1:95374430-95374929	0.250272545847884	.	.
chr1	97661204	97661703	chr1	97887089	97887588	D1Ertd622e|chr1:97887089-97887588	0.239447486322902	.	.
chr1	97661204	97661703	chr1	97887801	97888300	D1Ertd622e|chr1:97887801-97888300	0.26792973455084	.	.
chr1	97661204	97661703	chr1	97976856	97977355	D1Ertd622e|chr1:97976856-97977355	0.577654615519114	.	.
chr1	105356312	105356811	chr1	105301732	105302231	Gm17634|chr1:105301732-105302231	0.319198651089499	.	.
chr1	105356312	105356811	chr1	105301732	105302231	Rnf152|chr1:105301732-105302231	0.319198651089499	.	.
chr1	106796474	106796973	chr1	106943666	106944165	Vps4b|chr1:106943666-106944165	0.243204515801135	.	.
chr1	119421524	119422023	chr1	119197259	119197758	Inhbb|chr1:119197259-119197758	0.449818208404966	.	.
chr1	119421524	119422023	chr1	119224597	119225096	Inhbb|chr1:119224597-119225096	0.459925678249713	.	.
chr1	119421524	119422023	chr1	119458164	119458663	Inhbb|chr1:119458164-119458663	0.474682689829034	.	.
chr1	119422101	119422600	chr1	119197259	119197758	Inhbb|chr1:119197259-119197758	0.440487689800468	.	.
chr1	119422101	119422600	chr1	119224597	119225096	Inhbb|chr1:119224597-119225096	0.327108424631877	.	.
chr1	119422101	119422600	chr1	119458164	119458663	Inhbb|chr1:119458164-119458663	0.271258106929153	.	.
chr1	119504531	119505030	chr1	119458164	119458663	Ralb|chr1:119458164-119458663	0.428866746354327	.	.
chr1	119912947	119913446	chr1	120220723	120221222	Tmem177|chr1:120220723-120221222	0.278213659901697	.	.
chr1	120120898	120121397	chr1	120033031	120033530	3110009E18Rik|chr1:120033031-120033530	0.352396298041555	.	.
chr1	120120898	120121397	chr1	120033031	120033530	Dbi|chr1:120033031-120033530	0.352396298041555	.	.
chr1	121430778	121431277	chr1	121180229	121180728	Ccdc93|chr1:121180229-121180728	0.377734922774702	.	.
chr1	121430778	121431277	chr1	121441031	121441530	Ccdc93|chr1:121441031-121441530	0.299349141144861	.	.
chr1	121567757	121568256	chr1	121419036	121419535	Ddx18|chr1:121419036-121419535	0.397845239475426	.	.
chr1	121567757	121568256	chr1	121441031	121441530	Ddx18|chr1:121441031-121441530	0.257671403042172	.	.
chr1	125911894	125912393	chr1	125911387	125911886	Lypd1|chr1:125911387-125911886	0.327150301756012	.	.
chr1	128102952	128103451	chr1	128472408	128472907	R3hdm1|chr1:128472408-128472907	0.532604698839496	.	.
chr1	128102952	128103451	chr1	128472408	128472907	Zranb3|chr1:128472408-128472907	0.532604698839496	.	.
chr1	128243885	128244384	chr1	128472408	128472907	Ubxn4|chr1:128472408-128472907	0.572772486957624	.	.
chr1	129273098	129273597	chr1	129688694	129689193	Thsd7b|chr1:129688694-129689193	0.246529655205496	.	.
chr1	130717229	130717728	chr1	130274411	130274910	Yod1|chr1:130274411-130274910	0.318739171876002	.	.
chr1	131244461	131244960	chr1	131053153	131053652	Rassf5|chr1:131053153-131053652	0.2567986442508	.	.
chr1	131244461	131244960	chr1	131181934	131182433	Rassf5|chr1:131181934-131182433	0.320445918018852	.	.
chr1	131245008	131245507	chr1	131053153	131053652	Rassf5|chr1:131053153-131053652	0.271318592022739	.	.
chr1	131245008	131245507	chr1	131181934	131182433	Rassf5|chr1:131181934-131182433	0.405855208805828	.	.
chr1	131527318	131527817	chr1	131555074	131555573	Fam72a|chr1:131555074-131555573	0.305417601405111	.	.
chr1	131527318	131527817	chr1	131555074	131555573	Srgap2|chr1:131555074-131555573	0.305417601405111	.	.
chr1	131827667	131828166	chr1	132157329	132157828	Slc41a1|chr1:132157329-132157828	0.282033799080814	.	.
chr1	131910162	131910661	chr1	131573579	131574078	Nucks1|chr1:131573579-131574078	0.246022541126492	.	.
chr1	131910162	131910661	chr1	132144172	132144671	Nucks1|chr1:132144172-132144671	0.329982157087216	.	.
chr1	131910162	131910661	chr1	132157329	132157828	Nucks1|chr1:132157329-132157828	0.594922872585627	.	.
chr1	131910162	131910661	chr1	132208097	132208596	Nucks1|chr1:132208097-132208596	0.30420603737761	.	.
chr1	132007294	132007793	chr1	132190118	132190617	Elk4|chr1:132190118-132190617	0.301646909865303	.	.
chr1	132007294	132007793	chr1	132231860	132232359	Elk4|chr1:132231860-132232359	0.274626159950281	.	.
chr1	132007294	132007793	chr1	132355762	132356261	Elk4|chr1:132355762-132356261	0.287410468535057	.	.
chr1	132007800	132008299	chr1	132190118	132190617	Elk4|chr1:132190118-132190617	0.276969211662855	.	.
chr1	132007800	132008299	chr1	132200622	132201121	Elk4|chr1:132200622-132201121	0.263116508579798	.	.
chr1	132007800	132008299	chr1	132231860	132232359	Elk4|chr1:132231860-132232359	0.347920690857227	.	.
chr1	132007800	132008299	chr1	132355762	132356261	Elk4|chr1:132355762-132356261	0.337723433451497	.	.
chr1	132067653	132068152	chr1	132190118	132190617	Mfsd4a|chr1:132190118-132190617	0.440986727358805	.	.
chr1	132067653	132068152	chr1	132200622	132201121	Mfsd4a|chr1:132200622-132201121	0.303627445037727	.	.
chr1	132298673	132299172	chr1	132208097	132208596	Klhdc8a|chr1:132208097-132208596	0.234016801392328	.	.
chr1	132298673	132299172	chr1	132231860	132232359	Klhdc8a|chr1:132231860-132232359	0.382927648466414	.	.
chr1	132391552	132392051	chr1	132144172	132144671	Tmcc2|chr1:132144172-132144671	0.457184625436251	.	.
chr1	132391552	132392051	chr1	132157329	132157828	Tmcc2|chr1:132157329-132157828	0.462060252765161	.	.
chr1	132391552	132392051	chr1	132208097	132208596	Tmcc2|chr1:132208097-132208596	0.514276106298284	.	.
chr1	132417199	132417698	chr1	132190118	132190617	Dstyk|chr1:132190118-132190617	0.247570483945012	.	.
chr1	132476591	132477090	chr1	132157329	132157828	6030442K20Rik|chr1:132157329-132157828	0.485446002379611	.	.
chr1	132476591	132477090	chr1	132157329	132157828	Rbbp5|chr1:132157329-132157828	0.485446002379611	.	.
chr1	132476591	132477090	chr1	132208097	132208596	6030442K20Rik|chr1:132208097-132208596	0.363624249271686	.	.
chr1	132476591	132477090	chr1	132208097	132208596	Rbbp5|chr1:132208097-132208596	0.363624249271686	.	.
chr1	132477175	132477674	chr1	132190118	132190617	6030442K20Rik|chr1:132190118-132190617	0.246762113259973	.	.
chr1	132477175	132477674	chr1	132190118	132190617	Rbbp5|chr1:132190118-132190617	0.246762113259973	.	.
chr1	132880112	132880611	chr1	132858717	132859216	Lrrn2|chr1:132858717-132859216	0.649193031287056	.	.
chr1	132880112	132880611	chr1	133025155	133025654	Lrrn2|chr1:133025155-133025654	0.456232594910189	.	.
chr1	132880112	132880611	chr1	133180923	133181422	Lrrn2|chr1:133180923-133181422	0.374163308318642	.	.
chr1	132880112	132880611	chr1	133181476	133181975	Lrrn2|chr1:133181476-133181975	0.657669375194849	.	.
chr1	133130962	133131461	chr1	132858717	132859216	Ppp1r15b|chr1:132858717-132859216	0.351306257548686	.	.
chr1	133130962	133131461	chr1	133025155	133025654	Ppp1r15b|chr1:133025155-133025654	0.587923717892098	.	.
chr1	133130962	133131461	chr1	133181476	133181975	Ppp1r15b|chr1:133181476-133181975	0.507205180379684	.	.
chr1	133363199	133363698	chr1	133025155	133025654	Etnk2|chr1:133025155-133025654	0.254620849825522	.	.
chr1	133424176	133424675	chr1	133025155	133025654	Sox13|chr1:133025155-133025654	0.249048814837336	.	.
chr1	133424176	133424675	chr1	133181476	133181975	Sox13|chr1:133181476-133181975	0.419110150560248	.	.
chr1	133800824	133801323	chr1	133965227	133965726	Atp2b4|chr1:133965227-133965726	0.454087627220397	.	.
chr1	133800824	133801323	chr1	134063673	134064172	Atp2b4|chr1:134063673-134064172	0.240863325728397	.	.
chr1	133908258	133908757	chr1	134060782	134061281	Optc|chr1:134060782-134061281	0.234478313965316	.	.
chr1	134078899	134079398	chr1	134344509	134345008	Btg2|chr1:134344509-134345008	0.304200409279345	.	.
chr1	134361764	134362263	chr1	134556771	134557270	Tmem183a|chr1:134556771-134557270	0.356587010782877	.	.
chr1	134405737	134406236	chr1	134100857	134101356	Cyb5r1|chr1:134100857-134101356	0.26278574189386	.	.
chr1	134405737	134406236	chr1	134556771	134557270	Cyb5r1|chr1:134556771-134557270	0.303382205110022	.	.
chr1	134415089	134415588	chr1	134060782	134061281	Adipor1|chr1:134060782-134061281	0.395925051575561	.	.
chr1	134415089	134415588	chr1	134556771	134557270	Adipor1|chr1:134556771-134557270	0.3116680195558	.	.
chr1	134455268	134455767	chr1	134244113	134244612	Klhl12|chr1:134244113-134244612	0.268824357549044	.	.
chr1	134494334	134494833	chr1	134100857	134101356	Rabif|chr1:134100857-134101356	0.335605342723729	.	.
chr1	134494334	134494833	chr1	134556771	134557270	Rabif|chr1:134556771-134557270	0.401330323453589	.	.
chr1	134646329	134646828	chr1	134756161	134756660	Gm26783|chr1:134756161-134756660	0.373556409024432	.	.
chr1	134646329	134646828	chr1	134756161	134756660	Syt2|chr1:134756161-134756660	0.373556409024432	.	.
chr1	134646329	134646828	chr1	134846503	134847002	Gm26783|chr1:134846503-134847002	0.47986324023695	.	.
chr1	134646329	134646828	chr1	134846503	134847002	Syt2|chr1:134846503-134847002	0.47986324023695	.	.
chr1	134955755	134956254	chr1	134556771	134557270	Ppp1r12b|chr1:134556771-134557270	0.340416884569302	.	.
chr1	135146503	135147002	chr1	134987558	134988057	Arl8a|chr1:134987558-134988057	0.479476050807792	.	.
chr1	135248334	135248833	chr1	134987558	134988057	Gm26642|chr1:134987558-134988057	0.254519057081784	.	.
chr1	135283732	135284231	chr1	135658989	135659488	Rnpep|chr1:135658989-135659488	0.331423112701546	.	.
chr1	135284244	135284743	chr1	135540242	135540741	Rnpep|chr1:135540242-135540741	0.496519722150808	.	.
chr1	135284244	135284743	chr1	135582896	135583395	Rnpep|chr1:135582896-135583395	0.258337533753087	.	.
chr1	135313568	135314067	chr1	135585530	135586029	Timm17a|chr1:135585530-135586029	0.243682921154187	.	.
chr1	135374611	135375110	chr1	135510265	135510764	Shisa4|chr1:135510265-135510764	0.384182371308086	.	.
chr1	135374611	135375110	chr1	135544695	135545194	Shisa4|chr1:135544695-135545194	0.236808592039662	.	.
chr1	135374611	135375110	chr1	135583495	135583994	Shisa4|chr1:135583495-135583994	0.356894915416443	.	.
chr1	135374611	135375110	chr1	135615900	135616399	Shisa4|chr1:135615900-135616399	0.357135300199843	.	.
chr1	135374611	135375110	chr1	135658989	135659488	Shisa4|chr1:135658989-135659488	0.256315132281717	.	.
chr1	135374611	135375110	chr1	135729298	135729797	Shisa4|chr1:135729298-135729797	0.235910586054368	.	.
chr1	135430227	135430726	chr1	135583495	135583994	Ipo9|chr1:135583495-135583994	0.26427108214164	.	.
chr1	135430227	135430726	chr1	135585530	135586029	Ipo9|chr1:135585530-135586029	0.26747313272436	.	.
chr1	135687315	135687814	chr1	135510265	135510764	Nav1|chr1:135510265-135510764	0.287504352337105	.	.
chr1	135687315	135687814	chr1	135615900	135616399	Nav1|chr1:135615900-135616399	0.297495357332963	.	.
chr1	135687906	135688405	chr1	135510265	135510764	Nav1|chr1:135510265-135510764	0.262114908975297	.	.
chr1	135687906	135688405	chr1	135540242	135540741	Nav1|chr1:135540242-135540741	0.292353383286322	.	.
chr1	135687906	135688405	chr1	135605544	135606043	Nav1|chr1:135605544-135606043	0.324917765460254	.	.
chr1	135687906	135688405	chr1	135615900	135616399	Nav1|chr1:135615900-135616399	0.29782640016046	.	.
chr1	135766118	135766617	chr1	135510265	135510764	Phlda3|chr1:135510265-135510764	0.244107642535115	.	.
chr1	135766118	135766617	chr1	135585530	135586029	Phlda3|chr1:135585530-135586029	0.305674226334914	.	.
chr1	135766118	135766617	chr1	135658989	135659488	Phlda3|chr1:135658989-135659488	0.27875103452734	.	.
chr1	135766118	135766617	chr1	135729298	135729797	Phlda3|chr1:135729298-135729797	0.339180031496865	.	.
chr1	135766118	135766617	chr1	135752912	135753411	Phlda3|chr1:135752912-135753411	0.41186016369149	.	.
chr1	136131078	136131577	chr1	136164803	136165302	Gm15850|chr1:136164803-136165302	0.26128259528832	.	.
chr1	136131078	136131577	chr1	136164803	136165302	Kif21b|chr1:136164803-136165302	0.26128259528832	.	.
chr1	136260203	136260702	chr1	136170040	136170539	Gpr25|chr1:136170040-136170539	0.260836883405869	.	.
chr1	136345905	136346404	chr1	136717940	136718439	Camsap2|chr1:136717940-136718439	0.249295541957893	.	.
chr1	136415292	136415791	chr1	136017772	136018271	9230116N13Rik|chr1:136017772-136018271	0.345943609183416	.	.
chr1	136415292	136415791	chr1	136017772	136018271	Ddx59|chr1:136017772-136018271	0.345943609183416	.	.
chr1	136415292	136415791	chr1	136164803	136165302	9230116N13Rik|chr1:136164803-136165302	0.286319822175569	.	.
chr1	136415292	136415791	chr1	136164803	136165302	Ddx59|chr1:136164803-136165302	0.286319822175569	.	.
chr1	136415292	136415791	chr1	136165350	136165849	9230116N13Rik|chr1:136165350-136165849	0.442757308659773	.	.
chr1	136415292	136415791	chr1	136165350	136165849	Ddx59|chr1:136165350-136165849	0.442757308659773	.	.
chr1	136466035	136466534	chr1	136164803	136165302	Kif14|chr1:136164803-136165302	0.421805295308411	.	.
chr1	136624613	136625112	chr1	136612909	136613408	Platr23|chr1:136612909-136613408	0.407875008667187	.	.
chr1	136624613	136625112	chr1	136612909	136613408	Zfp281|chr1:136612909-136613408	0.407875008667187	.	.
chr1	136624613	136625112	chr1	136613430	136613929	Platr23|chr1:136613430-136613929	0.279550516034724	.	.
chr1	136624613	136625112	chr1	136613430	136613929	Zfp281|chr1:136613430-136613929	0.279550516034724	.	.
chr1	138619514	138620013	chr1	138617900	138618399	Nek7|chr1:138617900-138618399	0.441703034155677	.	.
chr1	138963206	138963705	chr1	138617900	138618399	Dennd1b|chr1:138617900-138618399	0.33797804943198	.	.
chr1	138963753	138964252	chr1	138617900	138618399	Dennd1b|chr1:138617900-138618399	0.361602043522472	.	.
chr1	143640493	143640992	chr1	143803496	143803995	B3galt2|chr1:143803496-143803995	0.361108408007063	.	.
chr1	143641020	143641519	chr1	143739248	143739747	B3galt2|chr1:143739248-143739747	0.236113445978146	.	.
chr1	143702603	143703102	chr1	143542307	143542806	Cdc73|chr1:143542307-143542806	0.363183647532084	.	.
chr1	143702603	143703102	chr1	143830603	143831102	Cdc73|chr1:143830603-143831102	0.435907532537111	.	.
chr1	143776839	143777338	chr1	143739248	143739747	Gm29170|chr1:143739248-143739747	0.28727623223898	.	.
chr1	143776839	143777338	chr1	143739248	143739747	Ro60|chr1:143739248-143739747	0.28727623223898	.	.
chr1	143776839	143777338	chr1	143739248	143739747	Uchl5|chr1:143739248-143739747	0.28727623223898	.	.
chr1	143776839	143777338	chr1	143813845	143814344	Gm29170|chr1:143813845-143814344	0.240706926746916	.	.
chr1	143776839	143777338	chr1	143813845	143814344	Ro60|chr1:143813845-143814344	0.240706926746916	.	.
chr1	143776839	143777338	chr1	143813845	143814344	Uchl5|chr1:143813845-143814344	0.240706926746916	.	.
chr1	143777394	143777893	chr1	143830603	143831102	Gm29170|chr1:143830603-143831102	0.288929183724909	.	.
chr1	143777394	143777893	chr1	143830603	143831102	Ro60|chr1:143830603-143831102	0.288929183724909	.	.
chr1	143777394	143777893	chr1	143830603	143831102	Uchl5|chr1:143830603-143831102	0.288929183724909	.	.
chr1	143777394	143777893	chr1	143938546	143939045	Gm29170|chr1:143938546-143939045	0.51033684539288	.	.
chr1	143777394	143777893	chr1	143938546	143939045	Ro60|chr1:143938546-143939045	0.51033684539288	.	.
chr1	143777394	143777893	chr1	143938546	143939045	Uchl5|chr1:143938546-143939045	0.51033684539288	.	.
chr1	144004041	144004540	chr1	143830603	143831102	Rgs2|chr1:143830603-143831102	0.346848987500684	.	.
chr1	151138226	151138725	chr1	151009355	151009854	C730036E19Rik|chr1:151009355-151009854	0.399337331796268	.	.
chr1	151428762	151429261	chr1	151009355	151009854	Swt1|chr1:151009355-151009854	0.347134413725592	.	.
chr1	151428762	151429261	chr1	151009355	151009854	Trmt1l|chr1:151009355-151009854	0.347134413725592	.	.
chr1	151500739	151501238	chr1	151856439	151856938	Rnf2|chr1:151856439-151856938	0.303620875998754	.	.
chr1	151571134	151571633	chr1	151643307	151643806	Fam129a|chr1:151643307-151643806	0.311995040529137	.	.
chr1	151571134	151571633	chr1	151953531	151954030	Fam129a|chr1:151953531-151954030	0.258595304738934	.	.
chr1	152090109	152090608	chr1	152369161	152369660	1700025G04Rik|chr1:152369161-152369660	0.271489943665401	.	.
chr1	152090756	152091255	chr1	152369161	152369660	1700025G04Rik|chr1:152369161-152369660	0.237035417721192	.	.
chr1	152090756	152091255	chr1	152468444	152468943	1700025G04Rik|chr1:152468444-152468943	0.372301555583025	.	.
chr1	152386383	152386882	chr1	152010514	152011013	Tsen15|chr1:152010514-152011013	0.253669354834761	.	.
chr1	152386383	152386882	chr1	152624959	152625458	Tsen15|chr1:152624959-152625458	0.246657905237471	.	.
chr1	152766246	152766745	chr1	152624959	152625458	Arpc5|chr1:152624959-152625458	0.297998690322368	.	.
chr1	152766246	152766745	chr1	152624959	152625458	Rgl1|chr1:152624959-152625458	0.297998690322368	.	.
chr1	152766246	152766745	chr1	152746383	152746882	Arpc5|chr1:152746383-152746882	0.248990734030398	.	.
chr1	152766246	152766745	chr1	152746383	152746882	Rgl1|chr1:152746383-152746882	0.248990734030398	.	.
chr1	153332222	153332721	chr1	153556864	153557363	Lamc1|chr1:153556864-153557363	0.433268111411525	.	.
chr1	153332222	153332721	chr1	153726489	153726988	Lamc1|chr1:153726489-153726988	0.332272388176403	.	.
chr1	153332786	153333285	chr1	153386660	153387159	Lamc1|chr1:153386660-153387159	0.257297244588497	.	.
chr1	153424875	153425374	chr1	153683332	153683831	Shcbp1l|chr1:153683332-153683831	0.39064051576469	.	.
chr1	153740057	153740556	chr1	153726489	153726988	Rgs16|chr1:153726489-153726988	0.242836034562698	.	.
chr1	154117943	154118442	chr1	154150104	154150603	A830008E24Rik|chr1:154150104-154150603	0.259060916061109	.	.
chr1	154117943	154118442	chr1	154205168	154205667	A830008E24Rik|chr1:154205168-154205667	0.259905926423385	.	.
chr1	155417226	155417725	chr1	155442623	155443122	Xpr1|chr1:155442623-155443122	0.41684160155805	.	.
chr1	155417226	155417725	chr1	155442623	155443122	Xpr1|chr1:155442623-155443122	0.416841601558051	.	.
chr1	156204775	156205274	chr1	156040577	156041076	Fam163a|chr1:156040577-156041076	0.294776543967688	.	.
chr1	156204775	156205274	chr1	156085751	156086250	Fam163a|chr1:156085751-156086250	0.289068872676288	.	.
chr1	156303125	156303624	chr1	156040577	156041076	4930518J20Rik|chr1:156040577-156041076	0.429690890578986	.	.
chr1	156303125	156303624	chr1	156040577	156041076	Tdrd5|chr1:156040577-156041076	0.429690890578986	.	.
chr1	156420903	156421402	chr1	156040577	156041076	Axdnd1|chr1:156040577-156041076	0.272018694186374	.	.
chr1	156474061	156474560	chr1	156040577	156041076	Soat1|chr1:156040577-156041076	0.436700989683088	.	.
chr1	156474061	156474560	chr1	156085751	156086250	Soat1|chr1:156085751-156086250	0.282721433377208	.	.
chr1	156938775	156939274	chr1	157066018	157066517	4930439D14Rik|chr1:157066018-157066517	0.244993796779027	.	.
chr1	156938775	156939274	chr1	157066018	157066517	Ralgps2|chr1:157066018-157066517	0.244993796779027	.	.
chr1	156938775	156939274	chr1	157074949	157075448	4930439D14Rik|chr1:157074949-157075448	0.43484549918858	.	.
chr1	156938775	156939274	chr1	157074949	157075448	Ralgps2|chr1:157074949-157075448	0.43484549918858	.	.
chr1	156938775	156939274	chr1	157180953	157181452	4930439D14Rik|chr1:157180953-157181452	0.389678165520882	.	.
chr1	156938775	156939274	chr1	157180953	157181452	Ralgps2|chr1:157180953-157181452	0.389678165520882	.	.
chr1	157412497	157412996	chr1	157180953	157181452	Rasal2|chr1:157180953-157181452	0.245134924868687	.	.
chr1	157412497	157412996	chr1	157536437	157536936	Rasal2|chr1:157536437-157536936	0.257530232921845	.	.
chr1	158362285	158362784	chr1	158193018	158193517	Astn1|chr1:158193018-158193517	0.255957421678269	.	.
chr1	160194792	160195291	chr1	159793500	159793999	Mrps14|chr1:159793500-159793999	0.313417121166315	.	.
chr1	160194792	160195291	chr1	160351869	160352368	Mrps14|chr1:160351869-160352368	0.326123379331841	.	.
chr1	160212234	160212733	chr1	160184477	160184976	Cacybp|chr1:160184477-160184976	0.325713073186009	.	.
chr1	160212234	160212733	chr1	160184477	160184976	Cacybp|chr1:160184477-160184976	0.32571307318601	.	.
chr1	160212750	160213249	chr1	159793500	159793999	Cacybp|chr1:159793500-159793999	0.344595266881886	.	.
chr1	160792667	160793166	chr1	161195428	161195927	Rabgap1l|chr1:161195428-161195927	0.25794753940616	.	.
chr1	162740352	162740851	chr1	162388691	162389190	Prrc2c|chr1:162388691-162389190	0.236648512292315	.	.
chr1	163403421	163403920	chr1	163281583	163282082	Gorab|chr1:163281583-163282082	0.308862196586651	.	.
chr1	163994642	163995141	chr1	164138556	164139055	BC055324|chr1:164138556-164139055	0.409840905017586	.	.
chr1	163994642	163995141	chr1	164138556	164139055	Mettl18|chr1:164138556-164139055	0.409840905017586	.	.
chr1	164275346	164275845	chr1	164138556	164139055	Ccdc181|chr1:164138556-164139055	0.349303003062264	.	.
chr1	165091724	165092223	chr1	165018673	165019172	4930568G15Rik|chr1:165018673-165019172	0.386847171579449	.	.
chr1	165236724	165237223	chr1	165046493	165046992	Tiprl|chr1:165046493-165046992	0.350539852846947	.	.
chr1	165236724	165237223	chr1	165075344	165075843	Tiprl|chr1:165075344-165075843	0.332774827662229	.	.
chr1	165236724	165237223	chr1	165075909	165076408	Tiprl|chr1:165075909-165076408	0.258177404695483	.	.
chr1	165460313	165460812	chr1	165075344	165075843	Dcaf6|chr1:165075344-165075843	0.317659468153371	.	.
chr1	165460313	165460812	chr1	165075344	165075843	Mpc2|chr1:165075344-165075843	0.317659468153371	.	.
chr1	165460313	165460812	chr1	165583511	165584010	Dcaf6|chr1:165583511-165584010	0.367674182189131	.	.
chr1	165460313	165460812	chr1	165583511	165584010	Mpc2|chr1:165583511-165584010	0.367674182189131	.	.
chr1	165460922	165461421	chr1	165642102	165642601	Dcaf6|chr1:165642102-165642601	0.324212313097241	.	.
chr1	165460922	165461421	chr1	165642102	165642601	Mpc2|chr1:165642102-165642601	0.324212313097241	.	.
chr1	165460922	165461421	chr1	165736039	165736538	Dcaf6|chr1:165736039-165736538	0.259744559624145	.	.
chr1	165460922	165461421	chr1	165736039	165736538	Mpc2|chr1:165736039-165736538	0.259744559624145	.	.
chr1	165634316	165634815	chr1	165583511	165584010	Mpzl1|chr1:165583511-165584010	0.51105623166047	.	.
chr1	165634316	165634815	chr1	165736039	165736538	Mpzl1|chr1:165736039-165736538	0.25881409036782	.	.
chr1	165763500	165763999	chr1	165775339	165775838	Creg1|chr1:165775339-165775838	0.533153582979548	.	.
chr1	165763500	165763999	chr1	166153330	166153829	Creg1|chr1:166153330-166153829	0.232130476644419	.	.
chr1	166002418	166002917	chr1	166360121	166360620	Gm26665|chr1:166360121-166360620	0.376742399873463	.	.
chr1	166002418	166002917	chr1	166360121	166360620	Pou2f1|chr1:166360121-166360620	0.376742399873463	.	.
chr1	166003176	166003675	chr1	166284262	166284761	Gm26665|chr1:166284262-166284761	0.487999712022114	.	.
chr1	166003176	166003675	chr1	166284262	166284761	Pou2f1|chr1:166284262-166284761	0.487999712022114	.	.
chr1	166003176	166003675	chr1	166284777	166285276	Gm26665|chr1:166284777-166285276	0.280889346308962	.	.
chr1	166003176	166003675	chr1	166284777	166285276	Pou2f1|chr1:166284777-166285276	0.280889346308962	.	.
chr1	166003176	166003675	chr1	166319038	166319537	Gm26665|chr1:166319038-166319537	0.314630278590626	.	.
chr1	166003176	166003675	chr1	166319038	166319537	Pou2f1|chr1:166319038-166319537	0.314630278590626	.	.
chr1	166003176	166003675	chr1	166343030	166343529	Gm26665|chr1:166343030-166343529	0.371898358490101	.	.
chr1	166003176	166003675	chr1	166343030	166343529	Pou2f1|chr1:166343030-166343529	0.371898358490101	.	.
chr1	166003176	166003675	chr1	166428926	166429425	Gm26665|chr1:166428926-166429425	0.521684510287299	.	.
chr1	166003176	166003675	chr1	166428926	166429425	Pou2f1|chr1:166428926-166429425	0.521684510287299	.	.
chr1	166253817	166254316	chr1	166284262	166284761	Ildr2|chr1:166284262-166284761	0.265881591611197	.	.
chr1	166253817	166254316	chr1	166284777	166285276	Ildr2|chr1:166284777-166285276	0.260386538192013	.	.
chr1	166253817	166254316	chr1	166343030	166343529	Ildr2|chr1:166343030-166343529	0.350182601596803	.	.
chr1	166253817	166254316	chr1	166428926	166429425	Ildr2|chr1:166428926-166429425	0.244086362794498	.	.
chr1	166379002	166379501	chr1	166284262	166284761	Tada1|chr1:166284262-166284761	0.322344064169385	.	.
chr1	166409578	166410077	chr1	166343030	166343529	Pogk|chr1:166343030-166343529	0.271433459097568	.	.
chr1	167000534	167001033	chr1	166782067	166782566	Fam78b|chr1:166782067-166782566	0.353715266645202	.	.
chr1	167000534	167001033	chr1	166782067	166782566	Gm16701|chr1:166782067-166782566	0.353715266645202	.	.
chr1	167000534	167001033	chr1	167032192	167032691	Fam78b|chr1:167032192-167032691	0.333315628011324	.	.
chr1	167000534	167001033	chr1	167032192	167032691	Gm16701|chr1:167032192-167032691	0.333315628011324	.	.
chr1	167001208	167001707	chr1	167032192	167032691	Fam78b|chr1:167032192-167032691	0.495109640755092	.	.
chr1	167001208	167001707	chr1	167032192	167032691	Gm16701|chr1:167032192-167032691	0.495109640755092	.	.
chr1	167001208	167001707	chr1	167212212	167212711	Fam78b|chr1:167212212-167212711	0.244305714026979	.	.
chr1	167001208	167001707	chr1	167212212	167212711	Gm16701|chr1:167212212-167212711	0.244305714026979	.	.
chr1	167284924	167285423	chr1	167031584	167032083	Gm2453|chr1:167031584-167032083	0.377443468930932	.	.
chr1	167284924	167285423	chr1	167031584	167032083	Uck2|chr1:167031584-167032083	0.377443468930932	.	.
chr1	167308418	167308917	chr1	167212212	167212711	Tmco1|chr1:167212212-167212711	0.253777213859221	.	.
chr1	167308418	167308917	chr1	167220489	167220988	Tmco1|chr1:167220489-167220988	0.258478174258888	.	.
chr1	167308418	167308917	chr1	167644841	167645340	Tmco1|chr1:167644841-167645340	0.416232445990718	.	.
chr1	167349707	167350206	chr1	167644841	167645340	Aldh9a1|chr1:167644841-167645340	0.245287739877189	.	.
chr1	167394156	167394655	chr1	167337334	167337833	Mgst3|chr1:167337334-167337833	0.351584295054141	.	.
chr1	167597755	167598254	chr1	167644841	167645340	Rxrg|chr1:167644841-167645340	0.237181534907655	.	.
chr1	167597755	167598254	chr1	167896223	167896722	Rxrg|chr1:167896223-167896722	0.396235260798251	.	.
chr1	167598393	167598892	chr1	167644841	167645340	Rxrg|chr1:167644841-167645340	0.447383545963716	.	.
chr1	167598393	167598892	chr1	167896223	167896722	Rxrg|chr1:167896223-167896722	0.378872185179875	.	.
chr1	168432123	168432622	chr1	168341850	168342349	Pbx1|chr1:168341850-168342349	0.242704420503589	.	.
chr1	168432123	168432622	chr1	168708836	168709335	Pbx1|chr1:168708836-168709335	0.306795564598436	.	.
chr1	169531254	169531753	chr1	169670575	169671074	Nuf2|chr1:169670575-169671074	0.294055393256752	.	.
chr1	169531254	169531753	chr1	169917937	169918436	Nuf2|chr1:169917937-169918436	0.303359871782322	.	.
chr1	169532064	169532563	chr1	169384582	169385081	Nuf2|chr1:169384582-169385081	0.250901733299104	.	.
chr1	169747461	169747960	chr1	169670575	169671074	Rgs4|chr1:169670575-169671074	0.444223066099338	.	.
chr1	170174840	170175339	chr1	170383483	170383982	Gm37748|chr1:170383483-170383982	0.526037944871601	.	.
chr1	170174840	170175339	chr1	170383483	170383982	Uap1|chr1:170383483-170383982	0.526037944871601	.	.
chr1	170174840	170175339	chr1	170431248	170431747	Gm37748|chr1:170431248-170431747	0.373448555828602	.	.
chr1	170174840	170175339	chr1	170431248	170431747	Uap1|chr1:170431248-170431747	0.373448555828602	.	.
chr1	170215136	170215635	chr1	170136286	170136785	4930500M09Rik|chr1:170136286-170136785	0.265546810568922	.	.
chr1	170215136	170215635	chr1	170136286	170136785	Uhmk1|chr1:170136286-170136785	0.265546810568922	.	.
chr1	170589545	170590044	chr1	170538290	170538789	Nos1ap|chr1:170538290-170538789	0.286122074814703	.	.
chr1	170589545	170590044	chr1	170538817	170539316	Nos1ap|chr1:170538817-170539316	0.260739736328364	.	.
chr1	170867571	170868070	chr1	171192867	171193366	Atf6|chr1:171192867-171193366	0.330702303632055	.	.
chr1	170867571	170868070	chr1	171192867	171193366	Gm9929|chr1:171192867-171193366	0.330702303632055	.	.
chr1	170868410	170868909	chr1	170908240	170908739	Atf6|chr1:170908240-170908739	0.369503847877337	.	.
chr1	170868410	170868909	chr1	170908240	170908739	Gm9929|chr1:170908240-170908739	0.369503847877337	.	.
chr1	170868410	170868909	chr1	171038357	171038856	Atf6|chr1:171038357-171038856	0.247981505553362	.	.
chr1	170868410	170868909	chr1	171038357	171038856	Gm9929|chr1:171038357-171038856	0.247981505553362	.	.
chr1	170868410	170868909	chr1	171247027	171247526	Atf6|chr1:171247027-171247526	0.281246497458126	.	.
chr1	170868410	170868909	chr1	171247027	171247526	Gm9929|chr1:171247027-171247526	0.281246497458126	.	.
chr1	170885252	170885751	chr1	170613130	170613629	Dusp12|chr1:170613130-170613629	0.307184206692269	.	.
chr1	170885252	170885751	chr1	170613130	170613629	Gm26620|chr1:170613130-170613629	0.307184206692269	.	.
chr1	170885252	170885751	chr1	171038357	171038856	Dusp12|chr1:171038357-171038856	0.250874223353237	.	.
chr1	170885252	170885751	chr1	171038357	171038856	Gm26620|chr1:171038357-171038856	0.250874223353237	.	.
chr1	170885252	170885751	chr1	171044266	171044765	Dusp12|chr1:171044266-171044765	0.257227749030816	.	.
chr1	170885252	170885751	chr1	171044266	171044765	Gm26620|chr1:171044266-171044765	0.257227749030816	.	.
chr1	170885252	170885751	chr1	171101659	171102158	Dusp12|chr1:171101659-171102158	0.394698994423983	.	.
chr1	170885252	170885751	chr1	171101659	171102158	Gm26620|chr1:171101659-171102158	0.394698994423983	.	.
chr1	170885252	170885751	chr1	171102488	171102987	Dusp12|chr1:171102488-171102987	0.248618177642893	.	.
chr1	170885252	170885751	chr1	171102488	171102987	Gm26620|chr1:171102488-171102987	0.248618177642893	.	.
chr1	170885252	170885751	chr1	171220747	171221246	Dusp12|chr1:171220747-171221246	0.450757003254174	.	.
chr1	170885252	170885751	chr1	171220747	171221246	Gm26620|chr1:171220747-171221246	0.450757003254174	.	.
chr1	171150371	171150870	chr1	171044266	171044765	Mpz|chr1:171044266-171044765	0.297636117156477	.	.
chr1	171150371	171150870	chr1	171044266	171044765	Sdhc|chr1:171044266-171044765	0.297636117156477	.	.
chr1	171196077	171196576	chr1	171037809	171038308	Pcp4l1|chr1:171037809-171038308	0.297386723358201	.	.
chr1	171196077	171196576	chr1	171263038	171263537	Pcp4l1|chr1:171263038-171263537	0.241546244003225	.	.
chr1	171222404	171222903	chr1	170907216	170907715	Tomm40l|chr1:170907216-170907715	0.252980035671576	.	.
chr1	171222404	171222903	chr1	170908240	170908739	Tomm40l|chr1:170908240-170908739	0.516743032758457	.	.
chr1	171222404	171222903	chr1	170908240	170908739	Tomm40l|chr1:170908240-170908739	0.516743032758458	.	.
chr1	171222404	171222903	chr1	171038357	171038856	Tomm40l|chr1:171038357-171038856	0.325013767679437	.	.
chr1	171222404	171222903	chr1	171044266	171044765	Tomm40l|chr1:171044266-171044765	0.357194763549604	.	.
chr1	171222404	171222903	chr1	171220747	171221246	Tomm40l|chr1:171220747-171221246	0.292388223272997	.	.
chr1	171222404	171222903	chr1	171247027	171247526	Tomm40l|chr1:171247027-171247526	0.309282038768319	.	.
chr1	171270057	171270556	chr1	171101659	171102158	B4galt3|chr1:171101659-171102158	0.28391780732328	.	.
chr1	171281054	171281553	chr1	171033681	171034180	Ppox|chr1:171033681-171034180	0.273451613601666	.	.
chr1	171281054	171281553	chr1	171038357	171038856	Ppox|chr1:171038357-171038856	0.299688454895655	.	.
chr1	171281054	171281553	chr1	171110922	171111421	Ppox|chr1:171110922-171111421	0.267352486181857	.	.
chr1	171287719	171288218	chr1	171101659	171102158	Usp21|chr1:171101659-171102158	0.301860858786896	.	.
chr1	171287719	171288218	chr1	171103099	171103598	Usp21|chr1:171103099-171103598	0.352144687237252	.	.
chr1	171287719	171288218	chr1	171220747	171221246	Usp21|chr1:171220747-171221246	0.254268986063771	.	.
chr1	171287719	171288218	chr1	171247027	171247526	Usp21|chr1:171247027-171247526	0.374789427868506	.	.
chr1	171294566	171295065	chr1	171044266	171044765	Ufc1|chr1:171044266-171044765	0.324552126397517	.	.
chr1	171294566	171295065	chr1	171044776	171045275	Ufc1|chr1:171044776-171045275	0.352687877216969	.	.
chr1	171294566	171295065	chr1	171192867	171193366	Ufc1|chr1:171192867-171193366	0.323156906855705	.	.
chr1	171294566	171295065	chr1	171247027	171247526	Ufc1|chr1:171247027-171247526	0.399552345296566	.	.
chr1	171294566	171295065	chr1	171379865	171380364	Ufc1|chr1:171379865-171380364	0.26677774099391	.	.
chr1	171328705	171329204	chr1	171044266	171044765	Dedd|chr1:171044266-171044765	0.301964038847234	.	.
chr1	171328705	171329204	chr1	171044776	171045275	Dedd|chr1:171044776-171045275	0.27272680479811	.	.
chr1	171328705	171329204	chr1	171110922	171111421	Dedd|chr1:171110922-171111421	0.286102799251464	.	.
chr1	171328705	171329204	chr1	171192867	171193366	Dedd|chr1:171192867-171193366	0.26659673951044	.	.
chr1	171328705	171329204	chr1	171247027	171247526	Dedd|chr1:171247027-171247526	0.254250459655825	.	.
chr1	171328705	171329204	chr1	171379865	171380364	Dedd|chr1:171379865-171380364	0.235448144484725	.	.
chr1	171329206	171329705	chr1	171038357	171038856	Dedd|chr1:171038357-171038856	0.365701434690534	.	.
chr1	171329206	171329705	chr1	171044266	171044765	Dedd|chr1:171044266-171044765	0.527886724410171	.	.
chr1	171329206	171329705	chr1	171044776	171045275	Dedd|chr1:171044776-171045275	0.428675790233282	.	.
chr1	171329206	171329705	chr1	171102488	171102987	Dedd|chr1:171102488-171102987	0.300806578735121	.	.
chr1	171329206	171329705	chr1	171247027	171247526	Dedd|chr1:171247027-171247526	0.603592548474925	.	.
chr1	171345437	171345936	chr1	171033681	171034180	Nit1|chr1:171033681-171034180	0.4886964431189	.	.
chr1	171345437	171345936	chr1	171033681	171034180	Pfdn2|chr1:171033681-171034180	0.4886964431189	.	.
chr1	171345437	171345936	chr1	171102488	171102987	Nit1|chr1:171102488-171102987	0.238456532703763	.	.
chr1	171345437	171345936	chr1	171102488	171102987	Pfdn2|chr1:171102488-171102987	0.238456532703763	.	.
chr1	171360576	171361075	chr1	171038357	171038856	Klhdc9|chr1:171038357-171038856	0.383019777575762	.	.
chr1	171360576	171361075	chr1	171044266	171044765	Klhdc9|chr1:171044266-171044765	0.459975484380117	.	.
chr1	171360576	171361075	chr1	171220747	171221246	Klhdc9|chr1:171220747-171221246	0.450103813398009	.	.
chr1	171361088	171361587	chr1	171044266	171044765	Klhdc9|chr1:171044266-171044765	0.446835148856976	.	.
chr1	171361088	171361587	chr1	171044266	171044765	Klhdc9|chr1:171044266-171044765	0.446835148856977	.	.
chr1	171361088	171361587	chr1	171044776	171045275	Klhdc9|chr1:171044776-171045275	0.234049893193708	.	.
chr1	171361088	171361587	chr1	171101659	171102158	Klhdc9|chr1:171101659-171102158	0.255389973173875	.	.
chr1	171361088	171361587	chr1	171220747	171221246	Klhdc9|chr1:171220747-171221246	0.418817980820255	.	.
chr1	171411068	171411567	chr1	171033681	171034180	Usf1|chr1:171033681-171034180	0.242051546378057	.	.
chr1	171411068	171411567	chr1	171110922	171111421	Usf1|chr1:171110922-171111421	0.322487368285301	.	.
chr1	171411068	171411567	chr1	171263038	171263537	Usf1|chr1:171263038-171263537	0.35251919445334	.	.
chr1	172126494	172126993	chr1	172027134	172027633	Pex19|chr1:172027134-172027633	0.305102737472553	.	.
chr1	172126494	172126993	chr1	172053841	172054340	Pex19|chr1:172053841-172054340	0.258343941811041	.	.
chr1	172206562	172207061	chr1	172027134	172027633	Pea15a|chr1:172027134-172027633	0.261546734663249	.	.
chr1	172329099	172329598	chr1	172309560	172310059	Kcnj9|chr1:172309560-172310059	0.491293447054463	.	.
chr1	172329099	172329598	chr1	172310068	172310567	Kcnj9|chr1:172310068-172310567	0.416151796377745	.	.
chr1	172329099	172329598	chr1	172312070	172312569	Kcnj9|chr1:172312070-172312569	0.272385667101873	.	.
chr1	172329099	172329598	chr1	172562878	172563377	Kcnj9|chr1:172562878-172563377	0.251191413282815	.	.
chr1	172376174	172376673	chr1	172310068	172310567	Pigm|chr1:172310068-172310567	0.237611532775314	.	.
chr1	172376174	172376673	chr1	172312070	172312569	Pigm|chr1:172312070-172312569	0.335527959722749	.	.
chr1	172520879	172521378	chr1	172312070	172312569	Cfap45|chr1:172312070-172312569	0.348473125316183	.	.
chr1	172632295	172632794	chr1	172309560	172310059	Dusp23|chr1:172309560-172310059	0.411830627799183	.	.
chr1	172632295	172632794	chr1	172310068	172310567	Dusp23|chr1:172310068-172310567	0.337421446794892	.	.
chr1	172632295	172632794	chr1	172528665	172529164	Dusp23|chr1:172528665-172529164	0.314931445969992	.	.
chr1	172632827	172633326	chr1	172280086	172280585	Dusp23|chr1:172280086-172280585	0.274332303475005	.	.
chr1	172632827	172633326	chr1	172562878	172563377	Dusp23|chr1:172562878-172563377	0.308405085097198	.	.
chr1	173367390	173367889	chr1	173398534	173399033	Cadm3|chr1:173398534-173399033	0.240813506061297	.	.
chr1	174921518	174922017	chr1	174503374	174503873	Grem2|chr1:174503374-174503873	0.339459310367717	.	.
chr1	176275192	176275691	chr1	176355276	176355775	Gm38101|chr1:176355276-176355775	0.253376846089823	.	.
chr1	176275192	176275691	chr1	176355276	176355775	Pld5|chr1:176355276-176355775	0.253376846089823	.	.
chr1	177257580	177258079	chr1	177322779	177323278	Akt3|chr1:177322779-177323278	0.370660387416486	.	.
chr1	177441840	177442339	chr1	177322779	177323278	Zbtb18|chr1:177322779-177323278	0.43831631705207	.	.
chr1	177982967	177983466	chr1	177702809	177703308	Catspere2|chr1:177702809-177703308	0.244142535359441	.	.
chr1	178187311	178187810	chr1	178368821	178369320	Desi2|chr1:178368821-178369320	0.26662026404398	.	.
chr1	178337559	178338058	chr1	178673021	178673520	Hnrnpu|chr1:178673021-178673520	0.385592622590352	.	.
chr1	178405450	178405949	chr1	178368821	178369320	Efcab2|chr1:178368821-178369320	0.508420483721639	.	.
chr1	178406170	178406669	chr1	178336353	178336852	Efcab2|chr1:178336353-178336852	0.380097372376088	.	.
chr1	178406170	178406669	chr1	178449116	178449615	Efcab2|chr1:178449116-178449615	0.34016325033714	.	.
chr1	179517784	179518283	chr1	179847684	179848183	Smyd3|chr1:179847684-179848183	0.412727470723778	.	.
chr1	179546057	179546556	chr1	179847684	179848183	Cnst|chr1:179847684-179848183	0.590082374765396	.	.
chr1	179546057	179546556	chr1	179847684	179848183	Tfb2m|chr1:179847684-179848183	0.590082374765396	.	.
chr1	179546570	179547069	chr1	179261687	179262186	Cnst|chr1:179261687-179262186	0.386065010078903	.	.
chr1	179546570	179547069	chr1	179261687	179262186	Tfb2m|chr1:179261687-179262186	0.386065010078903	.	.
chr1	179667997	179668496	chr1	179261687	179262186	Sccpdh|chr1:179261687-179262186	0.248263544960729	.	.
chr1	180641033	180641532	chr1	180434100	180434599	Lin9|chr1:180434100-180434599	0.266992952295358	.	.
chr1	180725789	180726288	chr1	180268550	180269049	Acbd3|chr1:180268550-180269049	0.241599631736309	.	.
chr1	180725789	180726288	chr1	180387432	180387931	Acbd3|chr1:180387432-180387931	0.252495688132179	.	.
chr1	180725789	180726288	chr1	180420754	180421253	Acbd3|chr1:180420754-180421253	0.276057159452659	.	.
chr1	180768387	180768886	chr1	180777540	180778039	Gm38293|chr1:180777540-180778039	0.260954200680283	.	.
chr1	180813365	180813864	chr1	180778088	180778587	H3f3a|chr1:180778088-180778587	0.261461007523313	.	.
chr1	180813365	180813864	chr1	180778088	180778587	H3f3aos|chr1:180778088-180778587	0.261461007523313	.	.
chr1	180850639	180851138	chr1	180778088	180778587	Sde2|chr1:180778088-180778587	0.302408185540495	.	.
chr1	180850639	180851138	chr1	181017318	181017817	Sde2|chr1:181017318-181017817	0.237618134682402	.	.
chr1	180850639	180851138	chr1	181150665	181151164	Sde2|chr1:181150665-181151164	0.305150181889579	.	.
chr1	180903944	180904443	chr1	180778088	180778587	Pycr2|chr1:180778088-180778587	0.262300976130442	.	.
chr1	181144061	181144560	chr1	181272868	181273367	Cnih4|chr1:181272868-181273367	0.244131870404424	.	.
chr1	181144061	181144560	chr1	181272868	181273367	Nvl|chr1:181272868-181273367	0.244131870404424	.	.
chr1	181144061	181144560	chr1	181413152	181413651	Cnih4|chr1:181413152-181413651	0.338145359262955	.	.
chr1	181144061	181144560	chr1	181413152	181413651	Nvl|chr1:181413152-181413651	0.338145359262955	.	.
chr1	181144061	181144560	chr1	181422782	181423281	Cnih4|chr1:181422782-181423281	0.407797687007024	.	.
chr1	181144061	181144560	chr1	181422782	181423281	Nvl|chr1:181422782-181423281	0.407797687007024	.	.
chr1	181211764	181212263	chr1	180778088	180778587	Wdr26|chr1:180778088-180778587	0.38117243844063	.	.
chr1	181211764	181212263	chr1	181433203	181433702	Wdr26|chr1:181433203-181433702	0.23778860153064	.	.
chr1	182125000	182125499	chr1	182489705	182490204	Srp9|chr1:182489705-182490204	0.274367241649993	.	.
chr1	182282558	182283057	chr1	182489705	182490204	Degs1|chr1:182489705-182490204	0.295368186850063	.	.
chr1	182282558	182283057	chr1	182539280	182539779	Degs1|chr1:182539280-182539779	0.300653328766644	.	.
chr1	182282558	182283057	chr1	182560268	182560767	Degs1|chr1:182560268-182560767	0.242264913128819	.	.
chr1	182282558	182283057	chr1	182717335	182717834	Degs1|chr1:182717335-182717834	0.290628863928258	.	.
chr1	182516707	182517206	chr1	182553927	182554426	Capn2|chr1:182553927-182554426	0.247885407392458	.	.
chr1	182517320	182517819	chr1	182539280	182539779	Capn2|chr1:182539280-182539779	0.28544089852743	.	.
chr1	182517320	182517819	chr1	182868742	182869241	Capn2|chr1:182868742-182869241	0.258105685211996	.	.
chr1	182517320	182517819	chr1	182982880	182983379	Capn2|chr1:182982880-182983379	0.245423645784101	.	.
chr1	182763734	182764233	chr1	182663670	182664169	Susd4|chr1:182663670-182664169	0.247491257378045	.	.
chr1	182763734	182764233	chr1	182960035	182960534	Susd4|chr1:182960035-182960534	0.461756078801021	.	.
chr1	182953626	182954125	chr1	182553927	182554426	Tlr5|chr1:182553927-182554426	0.456091376840761	.	.
chr1	182953626	182954125	chr1	182560268	182560767	Tlr5|chr1:182560268-182560767	0.320096315716393	.	.
chr1	182953626	182954125	chr1	182953115	182953614	Tlr5|chr1:182953115-182953614	0.334190282059662	.	.
chr1	182953626	182954125	chr1	183118018	183118517	Tlr5|chr1:183118018-183118517	0.341218986967214	.	.
chr1	183221261	183221760	chr1	182868742	182869241	Disp1|chr1:182868742-182869241	0.41229552747758	.	.
chr1	183221261	183221760	chr1	182868742	182869241	Disp1|chr1:182868742-182869241	0.412295527477581	.	.
chr1	183221261	183221760	chr1	182960035	182960534	Disp1|chr1:182960035-182960534	0.387749062025253	.	.
chr1	183221261	183221760	chr1	182960035	182960534	Disp1|chr1:182960035-182960534	0.387749062025254	.	.
chr1	183221261	183221760	chr1	183344755	183345254	Disp1|chr1:183344755-183345254	0.421282459690307	.	.
chr1	183221261	183221760	chr1	183442295	183442794	Disp1|chr1:183442295-183442794	0.237547170201954	.	.
chr1	183296308	183296807	chr1	183345255	183345754	Aida|chr1:183345255-183345754	0.26431614592145	.	.
chr1	183296308	183296807	chr1	183345255	183345754	Brox|chr1:183345255-183345754	0.26431614592145	.	.
chr1	183296824	183297323	chr1	183344755	183345254	Aida|chr1:183344755-183345254	0.555471865617392	.	.
chr1	183296824	183297323	chr1	183344755	183345254	Brox|chr1:183344755-183345254	0.555471865617392	.	.
chr1	183296824	183297323	chr1	183345255	183345754	Aida|chr1:183345255-183345754	0.2441294338456	.	.
chr1	183296824	183297323	chr1	183345255	183345754	Brox|chr1:183345255-183345754	0.2441294338456	.	.
chr1	183296824	183297323	chr1	183442295	183442794	Aida|chr1:183442295-183442794	0.308323233129129	.	.
chr1	183296824	183297323	chr1	183442295	183442794	Brox|chr1:183442295-183442794	0.308323233129129	.	.
chr1	183369413	183369912	chr1	183344755	183345254	Mia3|chr1:183344755-183345254	0.317473455787099	.	.
chr1	183369413	183369912	chr1	183345255	183345754	Mia3|chr1:183345255-183345754	0.484418906638239	.	.
chr1	183388644	183389143	chr1	183344755	183345254	Taf1a|chr1:183344755-183345254	0.329984561464749	.	.
chr1	184033370	184033869	chr1	184486476	184486975	1700056E22Rik|chr1:184486476-184486975	0.307444156557448	.	.
chr1	184999545	185000044	chr1	184737758	184738257	Mark1|chr1:184737758-184738257	0.274388666289006	.	.
chr1	185362697	185363196	chr1	185229664	185230163	4930532G15Rik|chr1:185229664-185230163	0.243264503873293	.	.
chr1	185362697	185363196	chr1	185229664	185230163	Eprs|chr1:185229664-185230163	0.243264503873293	.	.
chr1	185454649	185455148	chr1	185229664	185230163	Gm2061|chr1:185229664-185230163	0.420655530904354	.	.
chr1	185454649	185455148	chr1	185229664	185230163	Slc30a10|chr1:185229664-185230163	0.420655530904354	.	.
chr1	185455175	185455674	chr1	185658533	185659032	Gm2061|chr1:185658533-185659032	0.259856134297726	.	.
chr1	185455175	185455674	chr1	185658533	185659032	Slc30a10|chr1:185658533-185659032	0.259856134297726	.	.
chr1	186705157	186705656	chr1	186344884	186345383	Gm29491|chr1:186344884-186345383	0.268777003835983	.	.
chr1	186705157	186705656	chr1	186344884	186345383	Tgfb2|chr1:186344884-186345383	0.268777003835983	.	.
chr1	186705157	186705656	chr1	186808514	186809013	Gm29491|chr1:186808514-186809013	0.407758369575207	.	.
chr1	186705157	186705656	chr1	186808514	186809013	Tgfb2|chr1:186808514-186809013	0.407758369575207	.	.
chr1	187215277	187215776	chr1	187137379	187137878	Gpatch2|chr1:187137379-187137878	0.256943742839209	.	.
chr1	187215277	187215776	chr1	187137379	187137878	Spata17|chr1:187137379-187137878	0.256943742839209	.	.
chr1	189687923	189688422	chr1	189359693	189360192	Cenpf|chr1:189359693-189360192	0.329038465050829	.	.
chr1	189687923	189688422	chr1	189645268	189645767	Cenpf|chr1:189645268-189645767	0.466674930904854	.	.
chr1	189922073	189922572	chr1	189645268	189645767	Smyd2|chr1:189645268-189645767	0.416622323823259	.	.
chr1	190170441	190170940	chr1	189858347	189858846	Prox1|chr1:189858347-189858846	0.490779690979332	.	.
chr1	190170441	190170940	chr1	189858347	189858846	Prox1os|chr1:189858347-189858846	0.490779690979332	.	.
chr1	191062183	191062682	chr1	190831723	190832222	Nsl1|chr1:190831723-190832222	0.295234282984527	.	.
chr1	191062183	191062682	chr1	190831723	190832222	Tatdn3|chr1:190831723-190832222	0.295234282984527	.	.
chr1	191062183	191062682	chr1	190918940	190919439	Nsl1|chr1:190918940-190919439	0.249050102733342	.	.
chr1	191062183	191062682	chr1	190918940	190919439	Tatdn3|chr1:190918940-190919439	0.249050102733342	.	.
chr1	191062183	191062682	chr1	190928315	190928814	Nsl1|chr1:190928315-190928814	0.312276055335233	.	.
chr1	191062183	191062682	chr1	190928315	190928814	Tatdn3|chr1:190928315-190928814	0.312276055335233	.	.
chr1	191062183	191062682	chr1	191312626	191313125	Nsl1|chr1:191312626-191313125	0.29708353371392	.	.
chr1	191062183	191062682	chr1	191312626	191313125	Tatdn3|chr1:191312626-191313125	0.29708353371392	.	.
chr1	191062684	191063183	chr1	191397049	191397548	Nsl1|chr1:191397049-191397548	0.320237179586943	.	.
chr1	191062684	191063183	chr1	191397049	191397548	Tatdn3|chr1:191397049-191397548	0.320237179586943	.	.
chr1	191325660	191326159	chr1	191242232	191242731	Pacc1|chr1:191242232-191242731	0.269646307114865	.	.
chr1	191821104	191821603	chr1	191834767	191835266	Gm38037|chr1:191834767-191835266	0.310302825004313	.	.
chr1	191821104	191821603	chr1	191834767	191835266	Nek2|chr1:191834767-191835266	0.310302825004313	.	.
chr1	191821104	191821603	chr1	192107306	192107805	Gm38037|chr1:192107306-192107805	0.320855554323402	.	.
chr1	191821104	191821603	chr1	192107306	192107805	Nek2|chr1:192107306-192107805	0.320855554323402	.	.
chr1	191906374	191906873	chr1	191834767	191835266	1700034H15Rik|chr1:191834767-191835266	0.398105809845006	.	.
chr1	191906374	191906873	chr1	191834767	191835266	Slc30a1|chr1:191834767-191835266	0.398105809845006	.	.
chr1	191989950	191990449	chr1	191817776	191818275	Gm26670|chr1:191817776-191818275	0.313233594326543	.	.
chr1	191989950	191990449	chr1	191817776	191818275	Gm26670|chr1:191817776-191818275	0.313233594326544	.	.
chr1	192190456	192190955	chr1	192052496	192052995	Kcnh1|chr1:192052496-192052995	0.233580237494003	.	.
chr1	192770423	192770922	chr1	192806668	192807167	Hhat|chr1:192806668-192807167	0.336558709243553	.	.
chr1	192770423	192770922	chr1	192986075	192986574	Hhat|chr1:192986075-192986574	0.382066913903151	.	.
chr1	192855482	192855981	chr1	192779084	192779583	Gm15867|chr1:192779084-192779583	0.314894865559676	.	.
chr1	192855482	192855981	chr1	192779084	192779583	Sertad4|chr1:192779084-192779583	0.314894865559676	.	.
chr1	192855482	192855981	chr1	192784324	192784823	Gm15867|chr1:192784324-192784823	0.241192807514487	.	.
chr1	192855482	192855981	chr1	192784324	192784823	Sertad4|chr1:192784324-192784823	0.241192807514487	.	.
chr1	192855482	192855981	chr1	192806668	192807167	Gm15867|chr1:192806668-192807167	0.316413771417246	.	.
chr1	192855482	192855981	chr1	192806668	192807167	Sertad4|chr1:192806668-192807167	0.316413771417246	.	.
chr1	192855482	192855981	chr1	192834606	192835105	Gm15867|chr1:192834606-192835105	0.376241931403162	.	.
chr1	192855482	192855981	chr1	192834606	192835105	Sertad4|chr1:192834606-192835105	0.376241931403162	.	.
chr1	192855482	192855981	chr1	192986075	192986574	Gm15867|chr1:192986075-192986574	0.455453809621937	.	.
chr1	192855482	192855981	chr1	192986075	192986574	Sertad4|chr1:192986075-192986574	0.455453809621937	.	.
chr1	192855482	192855981	chr1	193173244	193173743	Gm15867|chr1:193173244-193173743	0.612561153407577	.	.
chr1	192855482	192855981	chr1	193173244	193173743	Sertad4|chr1:193173244-193173743	0.612561153407577	.	.
chr1	193130022	193130521	chr1	192779084	192779583	Utp25|chr1:192779084-192779583	0.635838315524101	.	.
chr1	193130022	193130521	chr1	192834606	192835105	Utp25|chr1:192834606-192835105	0.338176576554311	.	.
chr1	193130022	193130521	chr1	192986075	192986574	Utp25|chr1:192986075-192986574	0.529339127992071	.	.
chr1	193130022	193130521	chr1	193173244	193173743	Utp25|chr1:193173244-193173743	0.296532305024012	.	.
chr1	195018071	195018570	chr1	195016706	195017205	Gm37027|chr1:195016706-195017205	0.340899494180414	.	.
chr10	4387235	4387734	chr10	4386733	4387232	Zbtb2|chr10:4386733-4387232	0.388461202025822	.	.
chr10	4432192	4432691	chr10	4386733	4387232	Armt1|chr10:4386733-4387232	0.56294677456338	.	.
chr10	4432192	4432691	chr10	4386733	4387232	Rmnd1|chr10:4386733-4387232	0.56294677456338	.	.
chr10	5550504	5551003	chr10	5409040	5409539	Syne1|chr10:5409040-5409539	0.390382619248291	.	.
chr10	5550504	5551003	chr10	5549987	5550486	Syne1|chr10:5549987-5550486	0.47366073926585	.	.
chr10	5823844	5824343	chr10	6035780	6036279	Mtrf1l|chr10:6035780-6036279	0.347167388240297	.	.
chr10	7212004	7212503	chr10	7333209	7333708	Cnksr3|chr10:7333209-7333708	0.34517046634668	.	.
chr10	7680943	7681442	chr10	7333209	7333708	Lats1|chr10:7333209-7333708	0.252060389112186	.	.
chr10	7680943	7681442	chr10	7333209	7333708	Pcmt1|chr10:7333209-7333708	0.252060389112186	.	.
chr10	7725685	7726184	chr10	7333209	7333708	Katna1|chr10:7333209-7333708	0.245873487344252	.	.
chr10	7725685	7726184	chr10	7663092	7663591	Katna1|chr10:7663092-7663591	0.4958479045238	.	.
chr10	7780721	7781220	chr10	7663092	7663591	B430219N15Rik|chr10:7663092-7663591	0.357264450084076	.	.
chr10	7956090	7956589	chr10	7663092	7663591	Tab2|chr10:7663092-7663591	0.538145927196173	.	.
chr10	7956090	7956589	chr10	8133357	8133856	Tab2|chr10:8133357-8133856	0.319928270814204	.	.
chr10	8885858	8886357	chr10	8852031	8852530	Sash1|chr10:8852031-8852530	0.262586648686427	.	.
chr10	11082083	11082582	chr10	10941183	10941682	Grm1|chr10:10941183-10941682	0.385977412924846	.	.
chr10	11082083	11082582	chr10	10950495	10950994	Grm1|chr10:10950495-10950994	0.258054109921305	.	.
chr10	11149164	11149663	chr10	10890238	10890737	Shprh|chr10:10890238-10890737	0.268260656078989	.	.
chr10	11149164	11149663	chr10	11491884	11492383	Shprh|chr10:11491884-11492383	0.43354120840038	.	.
chr10	11280524	11281023	chr10	11449856	11450355	4930432B10Rik|chr10:11449856-11450355	0.301891418678501	.	.
chr10	11280524	11281023	chr10	11449856	11450355	Fbxo30|chr10:11449856-11450355	0.301891418678501	.	.
chr10	11343450	11343949	chr10	11491884	11492383	Epm2a|chr10:11491884-11492383	0.648929671469716	.	.
chr10	11343450	11343949	chr10	11491884	11492383	Epm2a|chr10:11491884-11492383	0.648929671469717	.	.
chr10	12868974	12869473	chr10	12736829	12737328	Utrn|chr10:12736829-12737328	0.372493586429848	.	.
chr10	12922385	12922884	chr10	13090972	13091471	B230208H11Rik|chr10:13090972-13091471	0.277984187106451	.	.
chr10	13192919	13193418	chr10	13311344	13311843	Ltv1|chr10:13311344-13311843	0.42739870371559	.	.
chr10	13552855	13553354	chr10	13388671	13389170	Adat2|chr10:13388671-13389170	0.374642866922027	.	.
chr10	13552855	13553354	chr10	13388671	13389170	Pex3|chr10:13388671-13389170	0.374642866922027	.	.
chr10	13552855	13553354	chr10	13982789	13983288	Adat2|chr10:13982789-13983288	0.247287822209578	.	.
chr10	13552855	13553354	chr10	13982789	13983288	Pex3|chr10:13982789-13983288	0.247287822209578	.	.
chr10	13965511	13966010	chr10	14067791	14068290	Hivep2|chr10:14067791-14068290	0.246041219266211	.	.
chr10	17722963	17723462	chr10	17869893	17870392	Cited2|chr10:17869893-17870392	0.45568421570226	.	.
chr10	17948344	17948843	chr10	17752407	17752906	Heca|chr10:17752407-17752906	0.400443762035585	.	.
chr10	18022176	18022675	chr10	17752407	17752906	Abracl|chr10:17752407-17752906	0.294731883552276	.	.
chr10	18022176	18022675	chr10	18463079	18463578	Abracl|chr10:18463079-18463578	0.234101388868516	.	.
chr10	18235012	18235511	chr10	17752407	17752906	Ccdc28a|chr10:17752407-17752906	0.34450872471015	.	.
chr10	18235012	18235511	chr10	17752407	17752906	Gm10827|chr10:17752407-17752906	0.34450872471015	.	.
chr10	18235012	18235511	chr10	17869893	17870392	Ccdc28a|chr10:17869893-17870392	0.251226320931332	.	.
chr10	18235012	18235511	chr10	17869893	17870392	Gm10827|chr10:17869893-17870392	0.251226320931332	.	.
chr10	18743491	18743990	chr10	18681487	18681986	Arfgef3|chr10:18681487-18681986	0.375751005278321	.	.
chr10	18743491	18743990	chr10	18681487	18681986	Gm32926|chr10:18681487-18681986	0.375751005278321	.	.
chr10	19015270	19015769	chr10	19464540	19465039	Tnfaip3|chr10:19464540-19465039	0.374326980934828	.	.
chr10	19933991	19934490	chr10	19915249	19915748	Map3k5|chr10:19915249-19915748	0.261286636424542	.	.
chr10	19933991	19934490	chr10	20170432	20170931	Map3k5|chr10:20170432-20170931	0.242937582410958	.	.
chr10	19934494	19934993	chr10	20073190	20073689	Map3k5|chr10:20073190-20073689	0.357786843216473	.	.
chr10	20148657	20149156	chr10	20073190	20073689	Map7|chr10:20073190-20073689	0.518827634643692	.	.
chr10	20148657	20149156	chr10	20170432	20170931	Map7|chr10:20170432-20170931	0.262780882109703	.	.
chr10	20312122	20312621	chr10	20170432	20170931	4933406P04Rik|chr10:20170432-20170931	0.27036264125819	.	.
chr10	20312122	20312621	chr10	20170432	20170931	Bclaf1|chr10:20170432-20170931	0.27036264125819	.	.
chr10	20312122	20312621	chr10	20290338	20290837	4933406P04Rik|chr10:20290338-20290837	0.458054520403512	.	.
chr10	20312122	20312621	chr10	20290338	20290837	Bclaf1|chr10:20290338-20290837	0.458054520403512	.	.
chr10	20312122	20312621	chr10	20632007	20632506	4933406P04Rik|chr10:20632007-20632506	0.538037674638562	.	.
chr10	20312122	20312621	chr10	20632007	20632506	Bclaf1|chr10:20632007-20632506	0.538037674638562	.	.
chr10	20312122	20312621	chr10	20632544	20633043	4933406P04Rik|chr10:20632544-20633043	0.446184428117291	.	.
chr10	20312122	20312621	chr10	20632544	20633043	Bclaf1|chr10:20632544-20633043	0.446184428117291	.	.
chr10	20312656	20313155	chr10	20170432	20170931	4933406P04Rik|chr10:20170432-20170931	0.486454237186434	.	.
chr10	20312656	20313155	chr10	20170432	20170931	Bclaf1|chr10:20170432-20170931	0.486454237186434	.	.
chr10	20312656	20313155	chr10	20632007	20632506	4933406P04Rik|chr10:20632007-20632506	0.328881557542941	.	.
chr10	20312656	20313155	chr10	20632007	20632506	Bclaf1|chr10:20632007-20632506	0.328881557542941	.	.
chr10	20347497	20347996	chr10	20290338	20290837	Mtfr2|chr10:20290338-20290837	0.253340727330929	.	.
chr10	20347497	20347996	chr10	20547953	20548452	Mtfr2|chr10:20547953-20548452	0.345370129409074	.	.
chr10	20347497	20347996	chr10	20571506	20572005	Mtfr2|chr10:20571506-20572005	0.264202712997017	.	.
chr10	20724806	20725305	chr10	20547953	20548452	Pde7b|chr10:20547953-20548452	0.249891365355303	.	.
chr10	20724806	20725305	chr10	20775462	20775961	Pde7b|chr10:20775462-20775961	0.366756176277788	.	.
chr10	20952322	20952821	chr10	20632007	20632506	Ahi1|chr10:20632007-20632506	0.378153979264469	.	.
chr10	20952322	20952821	chr10	20632544	20633043	Ahi1|chr10:20632544-20633043	0.302416158221469	.	.
chr10	20952322	20952821	chr10	20854873	20855372	Ahi1|chr10:20854873-20855372	0.313509606835566	.	.
chr10	20952322	20952821	chr10	20937429	20937928	Ahi1|chr10:20937429-20937928	0.244173887770552	.	.
chr10	21144872	21145371	chr10	20954126	20954625	Gm26577|chr10:20954126-20954625	0.285803998341768	.	.
chr10	21160806	21161305	chr10	20854873	20855372	Myb|chr10:20854873-20855372	0.234889148360226	.	.
chr10	21160806	21161305	chr10	21465312	21465811	Myb|chr10:21465312-21465811	0.319257038498585	.	.
chr10	21188931	21189430	chr10	21395610	21396109	Gm40608|chr10:21395610-21396109	0.266099169422948	.	.
chr10	21295682	21296181	chr10	21395610	21396109	Hbs1l|chr10:21395610-21396109	0.317951191198178	.	.
chr10	21295682	21296181	chr10	21470659	21471158	Hbs1l|chr10:21470659-21471158	0.236862952602507	.	.
chr10	21295682	21296181	chr10	21659969	21660468	Hbs1l|chr10:21659969-21660468	0.240134011994261	.	.
chr10	23787039	23787538	chr10	23832743	23833242	Rps12|chr10:23832743-23833242	0.523639981977844	.	.
chr10	24595382	24595881	chr10	24311997	24312496	Ccn2|chr10:24311997-24312496	0.341345364708264	.	.
chr10	24869684	24870183	chr10	25001240	25001739	Med23|chr10:25001240-25001739	0.245983690015173	.	.
chr10	24869684	24870183	chr10	25145327	25145826	Med23|chr10:25145327-25145826	0.311196709545599	.	.
chr10	25000618	25001117	chr10	25082846	25083345	Gm47715|chr10:25082846-25083345	0.231718288353622	.	.
chr10	25000618	25001117	chr10	25145327	25145826	Gm47715|chr10:25145327-25145826	0.344976485902584	.	.
chr10	25000618	25001117	chr10	25296861	25297360	Gm47715|chr10:25296861-25297360	0.388266844886764	.	.
chr10	25359501	25360000	chr10	25539362	25539861	Epb41l2|chr10:25539362-25539861	0.352308350945835	.	.
chr10	25359501	25360000	chr10	25571787	25572286	Epb41l2|chr10:25571787-25572286	0.28724223334902	.	.
chr10	25621404	25621903	chr10	25331609	25332108	Gm36908|chr10:25331609-25332108	0.45923204599731	.	.
chr10	25621404	25621903	chr10	25539362	25539861	Gm36908|chr10:25539362-25539861	0.381271186792505	.	.
chr10	28074536	28075035	chr10	28068857	28069356	Ptprk|chr10:28068857-28069356	0.376888698375448	.	.
chr10	30802619	30803118	chr10	30618199	30618698	Ncoa7|chr10:30618199-30618698	0.62413165735043	.	.
chr10	30802619	30803118	chr10	30810769	30811268	Ncoa7|chr10:30810769-30811268	0.495831360494104	.	.
chr10	30803126	30803625	chr10	30618199	30618698	Ncoa7|chr10:30618199-30618698	0.462055989781796	.	.
chr10	30803126	30803625	chr10	30810769	30811268	Ncoa7|chr10:30810769-30811268	0.405290635164491	.	.
chr10	30842620	30843119	chr10	30618199	30618698	Hey2|chr10:30618199-30618698	0.349351085144869	.	.
chr10	30842620	30843119	chr10	30810769	30811268	Hey2|chr10:30810769-30811268	0.28216883079899	.	.
chr10	31608520	31609019	chr10	31867522	31868021	Rnf217|chr10:31867522-31868021	0.368882855732834	.	.
chr10	33904718	33905217	chr10	34033850	34034349	Rsph4a|chr10:34033850-34034349	0.44226889069959	.	.
chr10	34418335	34418834	chr10	34316872	34317371	Nt5dc1|chr10:34316872-34317371	0.375132874230917	.	.
chr10	36974002	36974501	chr10	36762394	36762893	Hdac2|chr10:36762394-36762893	0.329957296817508	.	.
chr10	36974002	36974501	chr10	37072777	37073276	Hdac2|chr10:37072777-37073276	0.406211302197316	.	.
chr10	36974002	36974501	chr10	37136922	37137421	Hdac2|chr10:37136922-37137421	0.250788395246161	.	.
chr10	36974613	36975112	chr10	37014232	37014731	Hdac2|chr10:37014232-37014731	0.386534633636384	.	.
chr10	36974613	36975112	chr10	37095830	37096329	Hdac2|chr10:37095830-37096329	0.28478987945601	.	.
chr10	36974613	36975112	chr10	37155048	37155547	Hdac2|chr10:37155048-37155547	0.58936688519909	.	.
chr10	36975153	36975652	chr10	37155048	37155547	Hdac2|chr10:37155048-37155547	0.311485662643305	.	.
chr10	37138712	37139211	chr10	37140760	37141259	5930403N24Rik|chr10:37140760-37141259	0.340684533548875	.	.
chr10	37138712	37139211	chr10	37140760	37141259	Marcks|chr10:37140760-37141259	0.340684533548875	.	.
chr10	37138712	37139211	chr10	37155048	37155547	5930403N24Rik|chr10:37155048-37155547	0.265562869602164	.	.
chr10	37138712	37139211	chr10	37155048	37155547	Marcks|chr10:37155048-37155547	0.265562869602164	.	.
chr10	37138712	37139211	chr10	37270001	37270500	5930403N24Rik|chr10:37270001-37270500	0.278558501639791	.	.
chr10	37138712	37139211	chr10	37270001	37270500	Marcks|chr10:37270001-37270500	0.278558501639791	.	.
chr10	40246833	40247332	chr10	40300650	40301149	Rpf2|chr10:40300650-40301149	0.561524912781752	.	.
chr10	40258264	40258763	chr10	40737514	40738013	Gtf3c6|chr10:40737514-40738013	0.34953274791833	.	.
chr10	40348905	40349404	chr10	40002528	40003027	Cdk19os|chr10:40002528-40003027	0.322396836828324	.	.
chr10	40348905	40349404	chr10	40212385	40212884	Cdk19os|chr10:40212385-40212884	0.399306804223201	.	.
chr10	40883216	40883715	chr10	41173040	41173539	Cdc40|chr10:41173040-41173539	0.521965147656499	.	.
chr10	40883216	40883715	chr10	41173040	41173539	Wasf1|chr10:41173040-41173539	0.521965147656499	.	.
chr10	41071321	41071820	chr10	41004323	41004822	Gpr6|chr10:41004323-41004822	0.351462869994332	.	.
chr10	41071321	41071820	chr10	41173040	41173539	Gpr6|chr10:41173040-41173539	0.341896568239852	.	.
chr10	41303028	41303527	chr10	41403885	41404384	Ak9|chr10:41403885-41404384	0.282829395219504	.	.
chr10	41303028	41303527	chr10	41403885	41404384	Fig4|chr10:41403885-41404384	0.282829395219504	.	.
chr10	41303669	41304168	chr10	41403885	41404384	Ak9|chr10:41403885-41404384	0.278336531832401	.	.
chr10	41303669	41304168	chr10	41403885	41404384	Fig4|chr10:41403885-41404384	0.278336531832401	.	.
chr10	41450048	41450547	chr10	41004323	41004822	Zbtb24|chr10:41004323-41004822	0.281249302074563	.	.
chr10	41490156	41490655	chr10	41173040	41173539	Ppil6|chr10:41173040-41173539	0.244370856330288	.	.
chr10	41490156	41490655	chr10	41173040	41173539	Smpd2|chr10:41173040-41173539	0.244370856330288	.	.
chr10	41518902	41519401	chr10	41403885	41404384	Cd164|chr10:41403885-41404384	0.319427765925688	.	.
chr10	42018185	42018684	chr10	42277563	42278062	1700016J18Rik|chr10:42277563-42278062	0.263026651011849	.	.
chr10	42018185	42018684	chr10	42277563	42278062	Armc2|chr10:42277563-42278062	0.263026651011849	.	.
chr10	42018185	42018684	chr10	42308048	42308547	1700016J18Rik|chr10:42308048-42308547	0.454036141060167	.	.
chr10	42018185	42018684	chr10	42308048	42308547	Armc2|chr10:42308048-42308547	0.454036141060167	.	.
chr10	42018185	42018684	chr10	42308548	42309047	1700016J18Rik|chr10:42308548-42309047	0.311507908229313	.	.
chr10	42018185	42018684	chr10	42308548	42309047	Armc2|chr10:42308548-42309047	0.311507908229313	.	.
chr10	42276537	42277036	chr10	42308048	42308547	Foxo3|chr10:42308048-42308547	0.372315819570667	.	.
chr10	42276537	42277036	chr10	42678656	42679155	Foxo3|chr10:42678656-42679155	0.405525770094338	.	.
chr10	42501588	42502087	chr10	42277563	42278062	Snx3|chr10:42277563-42278062	0.369757177204704	.	.
chr10	42501588	42502087	chr10	42678656	42679155	Snx3|chr10:42678656-42679155	0.418998554371747	.	.
chr10	42502326	42502825	chr10	42958099	42958598	Snx3|chr10:42958099-42958598	0.278069621725775	.	.
chr10	42863983	42864482	chr10	42941844	42942343	Gm34006|chr10:42941844-42942343	0.24619142574917	.	.
chr10	43478691	43479190	chr10	43452371	43452870	Bend3|chr10:43452371-43452870	0.264335487736489	.	.
chr10	43540736	43541235	chr10	43439355	43439854	1700021F05Rik|chr10:43439355-43439854	0.368396196865916	.	.
chr10	43901492	43901991	chr10	43655010	43655509	Qrsl1|chr10:43655010-43655509	0.375032279117174	.	.
chr10	43901492	43901991	chr10	43655010	43655509	Rtn4ip1|chr10:43655010-43655509	0.375032279117174	.	.
chr10	44268090	44268589	chr10	44020061	44020560	Atg5|chr10:44020061-44020560	0.35321192174951	.	.
chr10	45289129	45289628	chr10	45373235	45373734	Gm15934|chr10:45373235-45373734	0.348291764907327	.	.
chr10	45577590	45578089	chr10	45765471	45765970	Hace1|chr10:45765471-45765970	0.233276277441422	.	.
chr10	45577590	45578089	chr10	45810802	45811301	Hace1|chr10:45810802-45811301	0.272531585757192	.	.
chr10	45577590	45578089	chr10	45821231	45821730	Hace1|chr10:45821231-45821730	0.301324841326196	.	.
chr10	45577590	45578089	chr10	45957239	45957738	Hace1|chr10:45957239-45957738	0.276306854819591	.	.
chr10	49788557	49789056	chr10	49673321	49673820	Grik2|chr10:49673321-49673820	0.283429044407103	.	.
chr10	52690218	52690717	chr10	52452454	52452953	Slc35f1|chr10:52452454-52452953	0.473680551216611	.	.
chr10	52690218	52690717	chr10	52881098	52881597	Slc35f1|chr10:52881098-52881597	0.23562430242049	.	.
chr10	53379691	53380190	chr10	53341240	53341739	Cep85l|chr10:53341240-53341739	0.251748556913631	.	.
chr10	53379691	53380190	chr10	53528299	53528798	Cep85l|chr10:53528299-53528798	0.236859900141413	.	.
chr10	53629199	53629698	chr10	53528299	53528798	Mcm9|chr10:53528299-53528798	0.281273011033436	.	.
chr10	53629896	53630395	chr10	53863390	53863889	Mcm9|chr10:53863390-53863889	0.300999888079262	.	.
chr10	54075590	54076089	chr10	53889871	53890370	Gm16998|chr10:53889871-53890370	0.541508745873029	.	.
chr10	54075590	54076089	chr10	53889871	53890370	Man1a|chr10:53889871-53890370	0.541508745873029	.	.
chr10	59221544	59222043	chr10	58788747	58789246	Sept10|chr10:58788747-58789246	0.34050106919607	.	.
chr10	59221544	59222043	chr10	58788747	58789246	Sowahc|chr10:58788747-58789246	0.34050106919607	.	.
chr10	59322979	59323478	chr10	59494002	59494501	P4ha1|chr10:59494002-59494501	0.374836008740861	.	.
chr10	60002852	60003351	chr10	60191675	60192174	Anapc16|chr10:60191675-60192174	0.425188969591901	.	.
chr10	60002852	60003351	chr10	60191675	60192174	Ascc1|chr10:60191675-60192174	0.425188969591901	.	.
chr10	60105854	60106353	chr10	60079830	60080329	Spock2|chr10:60079830-60080329	0.388056522555082	.	.
chr10	60105854	60106353	chr10	60081806	60082305	Spock2|chr10:60081806-60082305	0.254919018515899	.	.
chr10	60277677	60278176	chr10	60079830	60080329	Psap|chr10:60079830-60080329	0.257556933960594	.	.
chr10	60277677	60278176	chr10	60686796	60687295	Psap|chr10:60686796-60687295	0.543894803244699	.	.
chr10	60752559	60753058	chr10	60934266	60934765	Slc29a3|chr10:60934266-60934765	0.402263399515128	.	.
chr10	60831386	60831885	chr10	60686796	60687295	Unc5b|chr10:60686796-60687295	0.254289190742129	.	.
chr10	60831386	60831885	chr10	60816855	60817354	Unc5b|chr10:60816855-60817354	0.302006354020274	.	.
chr10	61147435	61147934	chr10	60885923	60886422	Sgpl1|chr10:60885923-60886422	0.256412527500019	.	.
chr10	61147435	61147934	chr10	60886826	60887325	Sgpl1|chr10:60886826-60887325	0.313643180042448	.	.
chr10	61147435	61147934	chr10	60934266	60934765	Sgpl1|chr10:60934266-60934765	0.364250420409383	.	.
chr10	61147435	61147934	chr10	60957521	60958020	Sgpl1|chr10:60957521-60958020	0.236537406533355	.	.
chr10	61147435	61147934	chr10	61068463	61068962	Sgpl1|chr10:61068463-61068962	0.409028874751616	.	.
chr10	61147435	61147934	chr10	61413350	61413849	Sgpl1|chr10:61413350-61413849	0.307195265143927	.	.
chr10	61383246	61383745	chr10	61582367	61582866	Pald1|chr10:61582367-61582866	0.234974398196294	.	.
chr10	61383246	61383745	chr10	61582999	61583498	Pald1|chr10:61582999-61583498	0.354500547029121	.	.
chr10	61452613	61453112	chr10	61582999	61583498	Eif4ebp2|chr10:61582999-61583498	0.261787376279412	.	.
chr10	61475458	61475957	chr10	61080199	61080698	Lrrc20|chr10:61080199-61080698	0.329308929978377	.	.
chr10	61475458	61475957	chr10	61533146	61533645	Lrrc20|chr10:61533146-61533645	0.268033996213119	.	.
chr10	61648322	61648821	chr10	61582999	61583498	Ppa1|chr10:61582999-61583498	0.291858544490311	.	.
chr10	61648322	61648821	chr10	61980369	61980868	Ppa1|chr10:61980369-61980868	0.301129244608821	.	.
chr10	61680030	61680529	chr10	61341474	61341973	1700022H01Rik|chr10:61341474-61341973	0.384479252281613	.	.
chr10	61680030	61680529	chr10	61341474	61341973	Sar1a|chr10:61341474-61341973	0.384479252281613	.	.
chr10	61680030	61680529	chr10	61582367	61582866	1700022H01Rik|chr10:61582367-61582866	0.262017806893555	.	.
chr10	61680030	61680529	chr10	61582367	61582866	Sar1a|chr10:61582367-61582866	0.262017806893555	.	.
chr10	61680030	61680529	chr10	61582999	61583498	1700022H01Rik|chr10:61582999-61583498	0.305592213644741	.	.
chr10	61680030	61680529	chr10	61582999	61583498	Sar1a|chr10:61582999-61583498	0.305592213644741	.	.
chr10	61680030	61680529	chr10	61980369	61980868	1700022H01Rik|chr10:61980369-61980868	0.323968221531668	.	.
chr10	61680030	61680529	chr10	61980369	61980868	Sar1a|chr10:61980369-61980868	0.323968221531668	.	.
chr10	61695204	61695703	chr10	61341474	61341973	Tysnd1|chr10:61341474-61341973	0.24563098382631	.	.
chr10	61695204	61695703	chr10	61582367	61582866	Tysnd1|chr10:61582367-61582866	0.371970602888872	.	.
chr10	61695204	61695703	chr10	61582999	61583498	Tysnd1|chr10:61582999-61583498	0.423938456381442	.	.
chr10	61695204	61695703	chr10	61980369	61980868	Tysnd1|chr10:61980369-61980868	0.299481310925952	.	.
chr10	61783021	61783520	chr10	61582367	61582866	H2afy2|chr10:61582367-61582866	0.513429153912523	.	.
chr10	61783021	61783520	chr10	61582999	61583498	H2afy2|chr10:61582999-61583498	0.371303356245517	.	.
chr10	61783021	61783520	chr10	61980369	61980868	H2afy2|chr10:61980369-61980868	0.351368238231368	.	.
chr10	61783689	61784188	chr10	61582999	61583498	H2afy2|chr10:61582999-61583498	0.338335212331118	.	.
chr10	61783689	61784188	chr10	62110799	62111298	H2afy2|chr10:62110799-62111298	0.359802948427718	.	.
chr10	62231026	62231525	chr10	62055333	62055832	Tspan15|chr10:62055333-62055832	0.249074124803523	.	.
chr10	62340040	62340539	chr10	62110799	62111298	Hk1os|chr10:62110799-62111298	0.283461057014375	.	.
chr10	62449766	62450265	chr10	62110799	62111298	4930507D05Rik|chr10:62110799-62111298	0.391085536102082	.	.
chr10	62449766	62450265	chr10	62110799	62111298	Supv3l1|chr10:62110799-62111298	0.391085536102082	.	.
chr10	62486629	62487128	chr10	62590203	62590702	Vps26a|chr10:62590203-62590702	0.259686706321911	.	.
chr10	62578211	62578710	chr10	62590203	62590702	4933428P19Rik|chr10:62590203-62590702	0.432982460086116	.	.
chr10	62578211	62578710	chr10	62590203	62590702	Kif1bp|chr10:62590203-62590702	0.432982460086116	.	.
chr10	62602059	62602558	chr10	62856650	62857149	Ddx21|chr10:62856650-62857149	0.311174729018358	.	.
chr10	62602059	62602558	chr10	62856650	62857149	Gm47257|chr10:62856650-62857149	0.311174729018358	.	.
chr10	62602059	62602558	chr10	62865210	62865709	Ddx21|chr10:62865210-62865709	0.242751923701097	.	.
chr10	62602059	62602558	chr10	62865210	62865709	Gm47257|chr10:62865210-62865709	0.242751923701097	.	.
chr10	62651098	62651597	chr10	62865210	62865709	Ddx50|chr10:62865210-62865709	0.398662374504001	.	.
chr10	62725538	62726037	chr10	62332391	62332890	Stox1|chr10:62332391-62332890	0.253289907681958	.	.
chr10	62725538	62726037	chr10	62865210	62865709	Stox1|chr10:62865210-62865709	0.383230936919049	.	.
chr10	62792172	62792671	chr10	62590203	62590702	Ccar1|chr10:62590203-62590702	0.458051326401244	.	.
chr10	62946840	62947339	chr10	62590203	62590702	Dna2|chr10:62590203-62590702	0.305726187663383	.	.
chr10	63023688	63024187	chr10	63338814	63339313	Hnrnph3|chr10:63338814-63339313	0.413949563838548	.	.
chr10	63023688	63024187	chr10	63338814	63339313	Pbld2|chr10:63338814-63339313	0.413949563838548	.	.
chr10	63099999	63100498	chr10	63338814	63339313	Atoh7|chr10:63338814-63339313	0.361165061113645	.	.
chr10	63243618	63244117	chr10	63338211	63338710	1700120B22Rik|chr10:63338211-63338710	0.39674117347213	.	.
chr10	63243618	63244117	chr10	63338211	63338710	Herc4|chr10:63338211-63338710	0.39674117347213	.	.
chr10	63429313	63429812	chr10	63338211	63338710	Ctnna3|chr10:63338211-63338710	0.365114852360616	.	.
chr10	64090014	64090513	chr10	63947198	63947697	Lrrtm3|chr10:63947198-63947697	0.258002437294682	.	.
chr10	66920360	66920859	chr10	66873354	66873853	1110002J07Rik|chr10:66873354-66873853	0.373382254547975	.	.
chr10	66920360	66920859	chr10	66873354	66873853	Gm26576|chr10:66873354-66873853	0.373382254547975	.	.
chr10	66920360	66920859	chr10	66897189	66897688	1110002J07Rik|chr10:66897189-66897688	0.397923263088491	.	.
chr10	66920360	66920859	chr10	66897189	66897688	Gm26576|chr10:66897189-66897688	0.397923263088491	.	.
chr10	67003906	67004405	chr10	67126566	67127065	Gm31763|chr10:67126566-67127065	0.232580109014477	.	.
chr10	67285073	67285572	chr10	67127210	67127709	Nrbf2|chr10:67127210-67127709	0.260062534535167	.	.
chr10	67285073	67285572	chr10	67185423	67185922	Nrbf2|chr10:67185423-67185922	0.636578964457342	.	.
chr10	67535893	67536392	chr10	67537526	67538025	Egr2|chr10:67537526-67538025	0.306977658616881	.	.
chr10	67548797	67549296	chr10	67346075	67346574	Ado|chr10:67346075-67346574	0.368811970281849	.	.
chr10	67548797	67549296	chr10	67537526	67538025	Ado|chr10:67537526-67538025	0.539730139385432	.	.
chr10	67911879	67912378	chr10	67858855	67859354	Zfp365|chr10:67858855-67859354	0.32594362941322	.	.
chr10	67979231	67979730	chr10	67537526	67538025	Rtkn2|chr10:67537526-67538025	0.45239474168383	.	.
chr10	67979231	67979730	chr10	68136633	68137132	Rtkn2|chr10:68136633-68137132	0.263651242532474	.	.
chr10	70440631	70441130	chr10	70328002	70328501	Fam13c|chr10:70328002-70328501	0.396579813431149	.	.
chr10	70814270	70814769	chr10	70599407	70599906	Gm48022|chr10:70599407-70599906	0.234368015557356	.	.
chr10	71237867	71238366	chr10	71326740	71327239	Tfam|chr10:71326740-71327239	0.393166466256632	.	.
chr10	75060294	75060793	chr10	74782779	74783278	Bcr|chr10:74782779-74783278	0.326311344379785	.	.
chr10	75060294	75060793	chr10	75151144	75151643	Bcr|chr10:75151144-75151643	0.334903180616507	.	.
chr10	75211769	75212268	chr10	74920811	74921310	Specc1l|chr10:74920811-74921310	0.315601995869582	.	.
chr10	75211769	75212268	chr10	75151144	75151643	Specc1l|chr10:75151144-75151643	0.262821908280288	.	.
chr10	75212344	75212843	chr10	74782779	74783278	Specc1l|chr10:74782779-74783278	0.39393459974429	.	.
chr10	75212344	75212843	chr10	75151144	75151643	Specc1l|chr10:75151144-75151643	0.302582227054939	.	.
chr10	75517195	75517694	chr10	75632514	75633013	Gucd1|chr10:75632514-75633013	0.366338359405283	.	.
chr10	75517195	75517694	chr10	75632514	75633013	Snrpd3|chr10:75632514-75633013	0.366338359405283	.	.
chr10	75517716	75518215	chr10	75632514	75633013	Gucd1|chr10:75632514-75633013	0.37353444800672	.	.
chr10	75517716	75518215	chr10	75632514	75633013	Snrpd3|chr10:75632514-75633013	0.37353444800672	.	.
chr10	75517716	75518215	chr10	75704087	75704586	Gucd1|chr10:75704087-75704586	0.343720127753954	.	.
chr10	75517716	75518215	chr10	75704087	75704586	Snrpd3|chr10:75704087-75704586	0.343720127753954	.	.
chr10	75559925	75560424	chr10	75632514	75633013	Lrrc75b|chr10:75632514-75633013	0.293316772640416	.	.
chr10	75559925	75560424	chr10	75667316	75667815	Lrrc75b|chr10:75667316-75667815	0.56201451666608	.	.
chr10	75589161	75589660	chr10	75704087	75704586	Ggt5|chr10:75704087-75704586	0.283063950988697	.	.
chr10	75643576	75644075	chr10	75632514	75633013	Susd2|chr10:75632514-75633013	0.296033613904138	.	.
chr10	75644158	75644657	chr10	75632514	75633013	Susd2|chr10:75632514-75633013	0.467915331207194	.	.
chr10	75644158	75644657	chr10	75704087	75704586	Susd2|chr10:75704087-75704586	0.556260445739454	.	.
chr10	75764120	75764619	chr10	75632514	75633013	Cabin1|chr10:75632514-75633013	0.454914898245231	.	.
chr10	75764120	75764619	chr10	75667316	75667815	Cabin1|chr10:75667316-75667815	0.424047547389827	.	.
chr10	75764120	75764619	chr10	75667832	75668331	Cabin1|chr10:75667832-75668331	0.285951009546084	.	.
chr10	75773277	75773776	chr10	75632514	75633013	Ddt|chr10:75632514-75633013	0.603547003452659	.	.
chr10	75797531	75798030	chr10	75667316	75667815	Gstt1|chr10:75667316-75667815	0.542023436748596	.	.
chr10	75893088	75893587	chr10	75704087	75704586	Derl3|chr10:75704087-75704586	0.235577720844877	.	.
chr10	75893088	75893587	chr10	75704631	75705130	Derl3|chr10:75704631-75705130	0.374871144078222	.	.
chr10	75921379	75921878	chr10	75667316	75667815	Smarcb1|chr10:75667316-75667815	0.363536189687442	.	.
chr10	75921379	75921878	chr10	75667832	75668331	Smarcb1|chr10:75667832-75668331	0.281323709743416	.	.
chr10	75921379	75921878	chr10	75704631	75705130	Smarcb1|chr10:75704631-75705130	0.422775048292216	.	.
chr10	75935571	75936070	chr10	75667316	75667815	Mmp11|chr10:75667316-75667815	0.245757636567918	.	.
chr10	76345090	76345589	chr10	76336563	76337062	Dip2a|chr10:76336563-76337062	0.334248463515653	.	.
chr10	76442015	76442514	chr10	76416772	76417271	Pcnt|chr10:76416772-76417271	0.318462045826942	.	.
chr10	76442556	76443055	chr10	76336563	76337062	Pcnt|chr10:76336563-76337062	0.232707372370067	.	.
chr10	76468680	76469179	chr10	76336563	76337062	Mcm3ap|chr10:76336563-76337062	0.273569937244011	.	.
chr10	76468680	76469179	chr10	76336563	76337062	Ybey|chr10:76336563-76337062	0.273569937244011	.	.
chr10	76468680	76469179	chr10	76733248	76733747	Mcm3ap|chr10:76733248-76733747	0.262297953093198	.	.
chr10	76468680	76469179	chr10	76733248	76733747	Ybey|chr10:76733248-76733747	0.262297953093198	.	.
chr10	76531225	76531724	chr10	76336563	76337062	Lss|chr10:76336563-76337062	0.50584171597794	.	.
chr10	77032927	77033426	chr10	77353288	77353787	Slc19a1|chr10:77353288-77353787	0.355278577976301	.	.
chr10	77258974	77259473	chr10	77398016	77398515	Gm10941|chr10:77398016-77398515	0.238537201970674	.	.
chr10	77258974	77259473	chr10	77398016	77398515	Pofut2|chr10:77398016-77398515	0.238537201970674	.	.
chr10	77515609	77516108	chr10	77398016	77398515	Fam207a|chr10:77398016-77398515	0.371726288172601	.	.
chr10	77515609	77516108	chr10	77434684	77435183	Fam207a|chr10:77434684-77435183	0.314599344145828	.	.
chr10	77515609	77516108	chr10	77554059	77554558	Fam207a|chr10:77554059-77554558	0.455277229942526	.	.
chr10	77581441	77581940	chr10	77864325	77864824	Pttg1ip|chr10:77864325-77864824	0.39389940182623	.	.
chr10	77581441	77581940	chr10	77864325	77864824	Pttg1ip|chr10:77864325-77864824	0.393899401826231	.	.
chr10	77581441	77581940	chr10	77969102	77969601	Pttg1ip|chr10:77969102-77969601	0.291970985470258	.	.
chr10	77606279	77606778	chr10	77590819	77591318	Sumo3|chr10:77590819-77591318	0.327334262616106	.	.
chr10	77606279	77606778	chr10	77864325	77864824	Sumo3|chr10:77864325-77864824	0.407782466089411	.	.
chr10	77606279	77606778	chr10	77969102	77969601	Sumo3|chr10:77969102-77969601	0.359466231627235	.	.
chr10	77902300	77902799	chr10	77864325	77864824	Lrrc3|chr10:77864325-77864824	0.367627791774245	.	.
chr10	77902300	77902799	chr10	77969102	77969601	Lrrc3|chr10:77969102-77969601	0.287764581071351	.	.
chr10	77902300	77902799	chr10	78159856	78160355	Lrrc3|chr10:78159856-78160355	0.476681336106287	.	.
chr10	77902814	77903313	chr10	77864325	77864824	Lrrc3|chr10:77864325-77864824	0.47693313841163	.	.
chr10	77969634	77970133	chr10	77864325	77864824	Trpm2|chr10:77864325-77864824	0.481169608652213	.	.
chr10	77969634	77970133	chr10	77969102	77969601	Trpm2|chr10:77969102-77969601	0.286250156319519	.	.
chr10	77978313	77978812	chr10	77864325	77864824	Cfap410|chr10:77864325-77864824	0.259612143211599	.	.
chr10	78009528	78010027	chr10	77864325	77864824	Pfkl|chr10:77864325-77864824	0.27907542358351	.	.
chr10	78009528	78010027	chr10	77969102	77969601	Pfkl|chr10:77969102-77969601	0.343457625165476	.	.
chr10	78169521	78170020	chr10	77864325	77864824	Gatd3a|chr10:77864325-77864824	0.396469068383105	.	.
chr10	78184961	78185460	chr10	77969102	77969601	Pwp2|chr10:77969102-77969601	0.469536464021475	.	.
chr10	78184961	78185460	chr10	78438115	78438614	Pwp2|chr10:78438115-78438614	0.302614969752172	.	.
chr10	78243942	78244441	chr10	78438115	78438614	Trappc10|chr10:78438115-78438614	0.321523277144283	.	.
chr10	78244489	78244988	chr10	78159856	78160355	Trappc10|chr10:78159856-78160355	0.288096140578832	.	.
chr10	78352152	78352651	chr10	78018678	78019177	Agpat3|chr10:78018678-78019177	0.32395180976153	.	.
chr10	78352152	78352651	chr10	78018678	78019177	Gm40709|chr10:78018678-78019177	0.32395180976153	.	.
chr10	78352152	78352651	chr10	78632261	78632760	Agpat3|chr10:78632261-78632760	0.252722311745408	.	.
chr10	78352152	78352651	chr10	78632261	78632760	Gm40709|chr10:78632261-78632760	0.252722311745408	.	.
chr10	78412843	78413342	chr10	78481893	78482392	Rrp1|chr10:78481893-78482392	0.427657932595469	.	.
chr10	78464708	78465207	chr10	78686751	78687250	Pdxk|chr10:78686751-78687250	0.273051910553118	.	.
chr10	78574691	78575190	chr10	78396201	78396700	Ilvbl|chr10:78396201-78396700	0.438031090209262	.	.
chr10	78574691	78575190	chr10	78481893	78482392	Ilvbl|chr10:78481893-78482392	0.243618337050892	.	.
chr10	79097368	79097867	chr10	78812600	78813099	2610008E11Rik|chr10:78812600-78813099	0.351647218885146	.	.
chr10	79097368	79097867	chr10	78812600	78813099	2610008E11Rik|chr10:78812600-78813099	0.351647218885147	.	.
chr10	79754800	79755299	chr10	80053303	80053802	Fgf22|chr10:80053303-80053802	0.270487773426054	.	.
chr10	79766873	79767372	chr10	79780004	79780503	Rnf126|chr10:79780004-79780503	0.452327594144248	.	.
chr10	79766873	79767372	chr10	79780596	79781095	Rnf126|chr10:79780596-79781095	0.301059874372422	.	.
chr10	79766873	79767372	chr10	79803556	79804055	Rnf126|chr10:79803556-79804055	0.490127853908848	.	.
chr10	79793406	79793905	chr10	79780004	79780503	Palm|chr10:79780004-79780503	0.262100255113217	.	.
chr10	79793406	79793905	chr10	79780596	79781095	Palm|chr10:79780596-79781095	0.335085812449029	.	.
chr10	79793406	79793905	chr10	79900791	79901290	Palm|chr10:79900791-79901290	0.406660598199147	.	.
chr10	79793406	79793905	chr10	80149272	80149771	Palm|chr10:80149272-80149771	0.41065721512438	.	.
chr10	79908430	79908929	chr10	79780596	79781095	Med16|chr10:79780596-79781095	0.355364484755165	.	.
chr10	79908430	79908929	chr10	79900791	79901290	Med16|chr10:79900791-79901290	0.253453295306833	.	.
chr10	79916697	79917196	chr10	80053303	80053802	Kiss1r|chr10:80053303-80053802	0.282633880653034	.	.
chr10	79926703	79927202	chr10	79865645	79866144	Arid3a|chr10:79865645-79866144	0.238194118495807	.	.
chr10	79926703	79927202	chr10	80159857	80160356	Arid3a|chr10:80159857-80160356	0.235431639362216	.	.
chr10	79959680	79960179	chr10	79803556	79804055	Wdr18|chr10:79803556-79804055	0.249481750341277	.	.
chr10	79959680	79960179	chr10	79900791	79901290	Wdr18|chr10:79900791-79901290	0.285147541684278	.	.
chr10	79959680	79960179	chr10	80142013	80142512	Wdr18|chr10:80142013-80142512	0.236447816202017	.	.
chr10	79959680	79960179	chr10	80149272	80149771	Wdr18|chr10:80149272-80149771	0.523789930104434	.	.
chr10	79984135	79984634	chr10	79900791	79901290	Tmem259|chr10:79900791-79901290	0.334311414430461	.	.
chr10	79984135	79984634	chr10	80131664	80132163	Tmem259|chr10:80131664-80132163	0.256175843813329	.	.
chr10	79984135	79984634	chr10	80149272	80149771	Tmem259|chr10:80149272-80149771	0.375279777688436	.	.
chr10	79984727	79985226	chr10	79900791	79901290	Tmem259|chr10:79900791-79901290	0.381829124999019	.	.
chr10	79984727	79985226	chr10	80053303	80053802	Tmem259|chr10:80053303-80053802	0.292909907863202	.	.
chr10	79984727	79985226	chr10	80149272	80149771	Tmem259|chr10:80149272-80149771	0.251727842049645	.	.
chr10	79996251	79996750	chr10	79780596	79781095	Abca7|chr10:79780596-79781095	0.303830129158001	.	.
chr10	79996251	79996750	chr10	80102436	80102935	Abca7|chr10:80102436-80102935	0.428348216576164	.	.
chr10	80039610	80040109	chr10	79780596	79781095	Polr2e|chr10:79780596-79781095	0.34138448604398	.	.
chr10	80039610	80040109	chr10	80475205	80475704	Polr2e|chr10:80475205-80475704	0.381975735278252	.	.
chr10	80115299	80115798	chr10	79780596	79781095	Stk11|chr10:79780596-79781095	0.322226828231248	.	.
chr10	80115299	80115798	chr10	79900791	79901290	Stk11|chr10:79900791-79901290	0.232292945865658	.	.
chr10	80115299	80115798	chr10	80298753	80299252	Stk11|chr10:80298753-80299252	0.272390729281974	.	.
chr10	80115855	80116354	chr10	80142013	80142512	Stk11|chr10:80142013-80142512	0.290231362255575	.	.
chr10	80139151	80139650	chr10	79780004	79780503	Atp5d|chr10:79780004-79780503	0.486817810554537	.	.
chr10	80139151	80139650	chr10	79900791	79901290	Atp5d|chr10:79900791-79901290	0.311965164655998	.	.
chr10	80139151	80139650	chr10	80131664	80132163	Atp5d|chr10:80131664-80132163	0.346267845670835	.	.
chr10	80139151	80139650	chr10	80149272	80149771	Atp5d|chr10:80149272-80149771	0.390157980812602	.	.
chr10	80139151	80139650	chr10	80264751	80265250	Atp5d|chr10:80264751-80265250	0.272135327759711	.	.
chr10	80139151	80139650	chr10	80298753	80299252	Atp5d|chr10:80298753-80299252	0.249225649733289	.	.
chr10	80141214	80141713	chr10	80102436	80102935	Cbarp|chr10:80102436-80102935	0.306386829234339	.	.
chr10	80141214	80141713	chr10	80142013	80142512	Cbarp|chr10:80142013-80142512	0.238653713573642	.	.
chr10	80148538	80149037	chr10	79780004	79780503	Midn|chr10:79780004-79780503	0.27609374429344	.	.
chr10	80148538	80149037	chr10	79900791	79901290	Midn|chr10:79900791-79901290	0.420749590077688	.	.
chr10	80148538	80149037	chr10	80131664	80132163	Midn|chr10:80131664-80132163	0.30305334382549	.	.
chr10	80148538	80149037	chr10	80149272	80149771	Midn|chr10:80149272-80149771	0.615251984997335	.	.
chr10	80148538	80149037	chr10	80298753	80299252	Midn|chr10:80298753-80299252	0.372297796612107	.	.
chr10	80172665	80173164	chr10	79780004	79780503	1600002K03Rik|chr10:79780004-79780503	0.250160830094879	.	.
chr10	80179406	80179905	chr10	79780004	79780503	Efna2|chr10:79780004-79780503	0.457710112522346	.	.
chr10	80179406	80179905	chr10	79780596	79781095	Efna2|chr10:79780596-79781095	0.330983195048548	.	.
chr10	80179406	80179905	chr10	79900791	79901290	Efna2|chr10:79900791-79901290	0.327055106046077	.	.
chr10	80179406	80179905	chr10	80149272	80149771	Efna2|chr10:80149272-80149771	0.316742114475014	.	.
chr10	80179406	80179905	chr10	80298753	80299252	Efna2|chr10:80298753-80299252	0.386167300866425	.	.
chr10	80179406	80179905	chr10	80475205	80475704	Efna2|chr10:80475205-80475704	0.417883429194145	.	.
chr10	80226253	80226752	chr10	79780004	79780503	Pwwp3a|chr10:79780004-79780503	0.26256342343777	.	.
chr10	80226253	80226752	chr10	79780596	79781095	Pwwp3a|chr10:79780596-79781095	0.343322324477153	.	.
chr10	80226253	80226752	chr10	79900791	79901290	Pwwp3a|chr10:79900791-79901290	0.389692734502801	.	.
chr10	80226253	80226752	chr10	80149272	80149771	Pwwp3a|chr10:80149272-80149771	0.556959722627304	.	.
chr10	80226253	80226752	chr10	80298753	80299252	Pwwp3a|chr10:80298753-80299252	0.452668293731211	.	.
chr10	80226253	80226752	chr10	80475205	80475704	Pwwp3a|chr10:80475205-80475704	0.302008537236029	.	.
chr10	80226757	80227256	chr10	79780004	79780503	Pwwp3a|chr10:79780004-79780503	0.413450555878773	.	.
chr10	80226757	80227256	chr10	79780596	79781095	Pwwp3a|chr10:79780596-79781095	0.396925103337301	.	.
chr10	80226757	80227256	chr10	80298753	80299252	Pwwp3a|chr10:80298753-80299252	0.451602292741002	.	.
chr10	80226757	80227256	chr10	80475205	80475704	Pwwp3a|chr10:80475205-80475704	0.31757764927722	.	.
chr10	80249168	80249667	chr10	79780596	79781095	Ndufs7|chr10:79780596-79781095	0.63033848315004	.	.
chr10	80249168	80249667	chr10	80102436	80102935	Ndufs7|chr10:80102436-80102935	0.493028083288958	.	.
chr10	80249168	80249667	chr10	80131664	80132163	Ndufs7|chr10:80131664-80132163	0.292431425195006	.	.
chr10	80249168	80249667	chr10	80264751	80265250	Ndufs7|chr10:80264751-80265250	0.413051320524444	.	.
chr10	80249168	80249667	chr10	80298753	80299252	Ndufs7|chr10:80298753-80299252	0.253956383236956	.	.
chr10	80249168	80249667	chr10	80475205	80475704	Ndufs7|chr10:80475205-80475704	0.298554798162974	.	.
chr10	80260827	80261326	chr10	80142013	80142512	Dazap1|chr10:80142013-80142512	0.276020238440753	.	.
chr10	80260827	80261326	chr10	80142013	80142512	Gamt|chr10:80142013-80142512	0.276020238440753	.	.
chr10	80260827	80261326	chr10	80149272	80149771	Dazap1|chr10:80149272-80149771	0.237071485297501	.	.
chr10	80260827	80261326	chr10	80149272	80149771	Gamt|chr10:80149272-80149771	0.237071485297501	.	.
chr10	80320339	80320838	chr10	80149272	80149771	2310011J03Rik|chr10:80149272-80149771	0.34189652757638	.	.
chr10	80320339	80320838	chr10	80159857	80160356	2310011J03Rik|chr10:80159857-80160356	0.234850951203817	.	.
chr10	80320339	80320838	chr10	80298753	80299252	2310011J03Rik|chr10:80298753-80299252	0.252951936525698	.	.
chr10	80320339	80320838	chr10	80526118	80526617	2310011J03Rik|chr10:80526118-80526617	0.413006420933015	.	.
chr10	80329684	80330183	chr10	80149272	80149771	Pcsk4|chr10:80149272-80149771	0.491891942928691	.	.
chr10	80329684	80330183	chr10	80149272	80149771	Reep6|chr10:80149272-80149771	0.491891942928691	.	.
chr10	80329684	80330183	chr10	80298753	80299252	Pcsk4|chr10:80298753-80299252	0.307122318115145	.	.
chr10	80329684	80330183	chr10	80298753	80299252	Reep6|chr10:80298753-80299252	0.307122318115145	.	.
chr10	80371246	80371745	chr10	80159857	80160356	Gm15123|chr10:80159857-80160356	0.263593430228425	.	.
chr10	80371246	80371745	chr10	80159857	80160356	Gm15124|chr10:80159857-80160356	0.263593430228425	.	.
chr10	80387533	80388032	chr10	80142013	80142512	Mex3d|chr10:80142013-80142512	0.334383739648974	.	.
chr10	80398776	80399275	chr10	80102436	80102935	Mbd3|chr10:80102436-80102935	0.31409177292732	.	.
chr10	80398776	80399275	chr10	80131664	80132163	Mbd3|chr10:80131664-80132163	0.286154733812611	.	.
chr10	80398776	80399275	chr10	80264751	80265250	Mbd3|chr10:80264751-80265250	0.298189018662518	.	.
chr10	80398776	80399275	chr10	80298753	80299252	Mbd3|chr10:80298753-80299252	0.575031530159959	.	.
chr10	80398776	80399275	chr10	80475205	80475704	Mbd3|chr10:80475205-80475704	0.282090285672845	.	.
chr10	80398776	80399275	chr10	80747371	80747870	Mbd3|chr10:80747371-80747870	0.402231868365797	.	.
chr10	80399367	80399866	chr10	80264751	80265250	Mbd3|chr10:80264751-80265250	0.314230531691199	.	.
chr10	80399367	80399866	chr10	80298753	80299252	Mbd3|chr10:80298753-80299252	0.557335500772532	.	.
chr10	80399367	80399866	chr10	80475205	80475704	Mbd3|chr10:80475205-80475704	0.478413333324258	.	.
chr10	80399367	80399866	chr10	80526118	80526617	Mbd3|chr10:80526118-80526617	0.314022322103107	.	.
chr10	80399367	80399866	chr10	80676201	80676700	Mbd3|chr10:80676201-80676700	0.311160927357307	.	.
chr10	80406595	80407094	chr10	80131664	80132163	Uqcr11|chr10:80131664-80132163	0.366479985349139	.	.
chr10	80406595	80407094	chr10	80149272	80149771	Uqcr11|chr10:80149272-80149771	0.310720129865403	.	.
chr10	80406595	80407094	chr10	80264751	80265250	Uqcr11|chr10:80264751-80265250	0.443275762771222	.	.
chr10	80561559	80562058	chr10	80475205	80475704	Rexo1|chr10:80475205-80475704	0.303622277560663	.	.
chr10	80561559	80562058	chr10	80999806	81000305	Rexo1|chr10:80999806-81000305	0.335583757842775	.	.
chr10	80577192	80577691	chr10	80264751	80265250	Klf16|chr10:80264751-80265250	0.316815041263498	.	.
chr10	80577192	80577691	chr10	80298753	80299252	Klf16|chr10:80298753-80299252	0.383819895982989	.	.
chr10	80577192	80577691	chr10	80475205	80475704	Klf16|chr10:80475205-80475704	0.276189653762057	.	.
chr10	80577192	80577691	chr10	80526118	80526617	Klf16|chr10:80526118-80526617	0.268935126939843	.	.
chr10	80577192	80577691	chr10	80807167	80807666	Klf16|chr10:80807167-80807666	0.542441503664727	.	.
chr10	80577707	80578206	chr10	80526118	80526617	Klf16|chr10:80526118-80526617	0.445813649991482	.	.
chr10	80590198	80590697	chr10	80298753	80299252	Abhd17a|chr10:80298753-80299252	0.354463997917164	.	.
chr10	80590198	80590697	chr10	80298753	80299252	Gm29093|chr10:80298753-80299252	0.354463997917164	.	.
chr10	80590198	80590697	chr10	80774521	80775020	Abhd17a|chr10:80774521-80775020	0.325816826861081	.	.
chr10	80590198	80590697	chr10	80774521	80775020	Gm29093|chr10:80774521-80775020	0.325816826861081	.	.
chr10	80590198	80590697	chr10	80999806	81000305	Abhd17a|chr10:80999806-81000305	0.301371426398613	.	.
chr10	80590198	80590697	chr10	80999806	81000305	Gm29093|chr10:80999806-81000305	0.301371426398613	.	.
chr10	80602614	80603113	chr10	80676201	80676700	Adat3|chr10:80676201-80676700	0.342548660508259	.	.
chr10	80602614	80603113	chr10	80676201	80676700	Scamp4|chr10:80676201-80676700	0.342548660508259	.	.
chr10	80602614	80603113	chr10	80999806	81000305	Adat3|chr10:80999806-81000305	0.427820739301467	.	.
chr10	80602614	80603113	chr10	80999806	81000305	Scamp4|chr10:80999806-81000305	0.427820739301467	.	.
chr10	80621853	80622352	chr10	80264751	80265250	Csnk1g2|chr10:80264751-80265250	0.429609307080028	.	.
chr10	80621853	80622352	chr10	80298753	80299252	Csnk1g2|chr10:80298753-80299252	0.38892297197259	.	.
chr10	80621853	80622352	chr10	80475205	80475704	Csnk1g2|chr10:80475205-80475704	0.306277589507513	.	.
chr10	80621853	80622352	chr10	80747371	80747870	Csnk1g2|chr10:80747371-80747870	0.237285070281849	.	.
chr10	80621853	80622352	chr10	80774521	80775020	Csnk1g2|chr10:80774521-80775020	0.362964677551478	.	.
chr10	80621853	80622352	chr10	80807167	80807666	Csnk1g2|chr10:80807167-80807666	0.431248272283187	.	.
chr10	80622360	80622859	chr10	80526118	80526617	Csnk1g2|chr10:80526118-80526617	0.395803059376546	.	.
chr10	80622360	80622859	chr10	80774521	80775020	Csnk1g2|chr10:80774521-80775020	0.261416408276978	.	.
chr10	80656327	80656826	chr10	80298753	80299252	Btbd2|chr10:80298753-80299252	0.491769333297911	.	.
chr10	80656327	80656826	chr10	80526118	80526617	Btbd2|chr10:80526118-80526617	0.425438698316552	.	.
chr10	80656327	80656826	chr10	80747371	80747870	Btbd2|chr10:80747371-80747870	0.313023001666156	.	.
chr10	80656327	80656826	chr10	80807167	80807666	Btbd2|chr10:80807167-80807666	0.2752509895777	.	.
chr10	80742110	80742609	chr10	80264751	80265250	Ap3d1|chr10:80264751-80265250	0.33066721462744	.	.
chr10	80742110	80742609	chr10	80298753	80299252	Ap3d1|chr10:80298753-80299252	0.382769322779584	.	.
chr10	80742110	80742609	chr10	80999806	81000305	Ap3d1|chr10:80999806-81000305	0.386141668344746	.	.
chr10	80754853	80755352	chr10	80526118	80526617	Dot1l|chr10:80526118-80526617	0.31672357388751	.	.
chr10	80754853	80755352	chr10	80676201	80676700	Dot1l|chr10:80676201-80676700	0.407547993205278	.	.
chr10	80754853	80755352	chr10	80807167	80807666	Dot1l|chr10:80807167-80807666	0.333901759414656	.	.
chr10	80754853	80755352	chr10	80807167	80807666	Dot1l|chr10:80807167-80807666	0.333901759414657	.	.
chr10	80754853	80755352	chr10	80999806	81000305	Dot1l|chr10:80999806-81000305	0.25446468681016	.	.
chr10	80798353	80798852	chr10	80928413	80928912	Plekhj1|chr10:80928413-80928912	0.312821041067714	.	.
chr10	80798353	80798852	chr10	80928413	80928912	Sf3a2|chr10:80928413-80928912	0.312821041067714	.	.
chr10	80798353	80798852	chr10	81136236	81136735	Plekhj1|chr10:81136236-81136735	0.434069847069346	.	.
chr10	80798353	80798852	chr10	81136236	81136735	Sf3a2|chr10:81136236-81136735	0.434069847069346	.	.
chr10	80826143	80826642	chr10	80526118	80526617	Oaz1|chr10:80526118-80526617	0.614757739674448	.	.
chr10	80826143	80826642	chr10	80774521	80775020	Oaz1|chr10:80774521-80775020	0.380474555480218	.	.
chr10	80826143	80826642	chr10	80807167	80807666	Oaz1|chr10:80807167-80807666	0.402755102318045	.	.
chr10	80826780	80827279	chr10	80526118	80526617	Oaz1|chr10:80526118-80526617	0.260024320130639	.	.
chr10	80826780	80827279	chr10	80774521	80775020	Oaz1|chr10:80774521-80775020	0.25689689340915	.	.
chr10	80826780	80827279	chr10	81137227	81137726	Oaz1|chr10:81137227-81137726	0.242565857970092	.	.
chr10	80854995	80855494	chr10	81173013	81173512	Lsm7|chr10:81173013-81173512	0.310077470613533	.	.
chr10	80854995	80855494	chr10	81173013	81173512	Sppl2b|chr10:81173013-81173512	0.310077470613533	.	.
chr10	80900697	80901196	chr10	80526118	80526617	Timm13|chr10:80526118-80526617	0.248415208942131	.	.
chr10	80900697	80901196	chr10	80774521	80775020	Timm13|chr10:80774521-80775020	0.306106644315631	.	.
chr10	80900697	80901196	chr10	80807167	80807666	Timm13|chr10:80807167-80807666	0.396734278600157	.	.
chr10	80900697	80901196	chr10	80939597	80940096	Timm13|chr10:80939597-80940096	0.338255539176613	.	.
chr10	80900697	80901196	chr10	81192202	81192701	Timm13|chr10:81192202-81192701	0.442543864761094	.	.
chr10	80918033	80918532	chr10	80928413	80928912	Lmnb2|chr10:80928413-80928912	0.346239196306836	.	.
chr10	80918033	80918532	chr10	81173013	81173512	Lmnb2|chr10:81173013-81173512	0.342266370015136	.	.
chr10	80929771	80930270	chr10	81192202	81192701	Gadd45b|chr10:81192202-81192701	0.234145250242625	.	.
chr10	81014811	81015310	chr10	80774521	80775020	Gng7|chr10:80774521-80775020	0.345407928660481	.	.
chr10	81014811	81015310	chr10	80807167	80807666	Gng7|chr10:80807167-80807666	0.429661853254798	.	.
chr10	81014811	81015310	chr10	80999806	81000305	Gng7|chr10:80999806-81000305	0.287328756485294	.	.
chr10	81014811	81015310	chr10	81192202	81192701	Gng7|chr10:81192202-81192701	0.527393077733937	.	.
chr10	81014811	81015310	chr10	81430157	81430656	Gng7|chr10:81430157-81430656	0.256426942557355	.	.
chr10	81025158	81025657	chr10	81192202	81192701	Diras1|chr10:81192202-81192701	0.328575488482968	.	.
chr10	81025158	81025657	chr10	81192202	81192701	Gm16099|chr10:81192202-81192701	0.328575488482968	.	.
chr10	81025158	81025657	chr10	81285670	81286169	Diras1|chr10:81285670-81286169	0.257220503173229	.	.
chr10	81025158	81025657	chr10	81285670	81286169	Gm16099|chr10:81285670-81286169	0.257220503173229	.	.
chr10	81025158	81025657	chr10	81432821	81433320	Diras1|chr10:81432821-81433320	0.42816997023059	.	.
chr10	81025158	81025657	chr10	81432821	81433320	Gm16099|chr10:81432821-81433320	0.42816997023059	.	.
chr10	81037087	81037586	chr10	80807167	80807666	Slc39a3|chr10:80807167-80807666	0.483624607221667	.	.
chr10	81037087	81037586	chr10	80999806	81000305	Slc39a3|chr10:80999806-81000305	0.4304269831979	.	.
chr10	81037087	81037586	chr10	81192202	81192701	Slc39a3|chr10:81192202-81192701	0.388968097628385	.	.
chr10	81037087	81037586	chr10	81430157	81430656	Slc39a3|chr10:81430157-81430656	0.351238915644068	.	.
chr10	81037087	81037586	chr10	81472805	81473304	Slc39a3|chr10:81472805-81473304	0.291994674906364	.	.
chr10	81060133	81060632	chr10	80774521	80775020	Sgta|chr10:80774521-80775020	0.299716579513092	.	.
chr10	81060133	81060632	chr10	80807167	80807666	Sgta|chr10:80807167-80807666	0.352974580412115	.	.
chr10	81060133	81060632	chr10	81472805	81473304	Sgta|chr10:81472805-81473304	0.300642684102538	.	.
chr10	81069721	81070220	chr10	80774521	80775020	Thop1|chr10:80774521-80775020	0.403077460722443	.	.
chr10	81069721	81070220	chr10	80807167	80807666	Thop1|chr10:80807167-80807666	0.417251434627552	.	.
chr10	81069721	81070220	chr10	81137227	81137726	Thop1|chr10:81137227-81137726	0.424945610956201	.	.
chr10	81069721	81070220	chr10	81192202	81192701	Thop1|chr10:81192202-81192701	0.268829594537748	.	.
chr10	81069721	81070220	chr10	81430157	81430656	Thop1|chr10:81430157-81430656	0.510009833326934	.	.
chr10	81069721	81070220	chr10	81472805	81473304	Thop1|chr10:81472805-81473304	0.530793466226522	.	.
chr10	81105647	81106146	chr10	80774521	80775020	Map2k2|chr10:80774521-80775020	0.3703442292619	.	.
chr10	81105647	81106146	chr10	81136236	81136735	Map2k2|chr10:81136236-81136735	0.241978427307814	.	.
chr10	81105647	81106146	chr10	81267945	81268444	Map2k2|chr10:81267945-81268444	0.277026999011906	.	.
chr10	81105647	81106146	chr10	81267945	81268444	Map2k2|chr10:81267945-81268444	0.277026999011907	.	.
chr10	81167584	81168083	chr10	81192202	81192701	Pias4|chr10:81192202-81192701	0.487215860893628	.	.
chr10	81167584	81168083	chr10	81432821	81433320	Pias4|chr10:81432821-81433320	0.563030428779207	.	.
chr10	81176243	81176742	chr10	81413787	81414286	Eef2|chr10:81413787-81414286	0.326915941359419	.	.
chr10	81176243	81176742	chr10	81416888	81417387	Eef2|chr10:81416888-81417387	0.342839905049703	.	.
chr10	81182587	81183086	chr10	80774521	80775020	Dapk3|chr10:80774521-80775020	0.408194600955819	.	.
chr10	81182587	81183086	chr10	80807167	80807666	Dapk3|chr10:80807167-80807666	0.299382070657459	.	.
chr10	81182587	81183086	chr10	81137227	81137726	Dapk3|chr10:81137227-81137726	0.278683088153988	.	.
chr10	81182587	81183086	chr10	81192202	81192701	Dapk3|chr10:81192202-81192701	0.439519452485585	.	.
chr10	81182587	81183086	chr10	81430157	81430656	Dapk3|chr10:81430157-81430656	0.267382035327766	.	.
chr10	81230621	81231120	chr10	80807167	80807666	Atcay|chr10:80807167-80807666	0.317572691506091	.	.
chr10	81230621	81231120	chr10	80999806	81000305	Atcay|chr10:80999806-81000305	0.386824639324653	.	.
chr10	81230621	81231120	chr10	81192202	81192701	Atcay|chr10:81192202-81192701	0.594226607674226	.	.
chr10	81230621	81231120	chr10	81285670	81286169	Atcay|chr10:81285670-81286169	0.252286100521139	.	.
chr10	81232829	81233328	chr10	80807167	80807666	Zfr2|chr10:80807167-80807666	0.355929845560716	.	.
chr10	81232829	81233328	chr10	80999806	81000305	Zfr2|chr10:80999806-81000305	0.37736727703236	.	.
chr10	81232829	81233328	chr10	81285670	81286169	Zfr2|chr10:81285670-81286169	0.322616811738392	.	.
chr10	81232829	81233328	chr10	81472805	81473304	Zfr2|chr10:81472805-81473304	0.491679914695724	.	.
chr10	81253019	81253518	chr10	81192202	81192701	Matk|chr10:81192202-81192701	0.431840775284615	.	.
chr10	81253019	81253518	chr10	81407442	81407941	Matk|chr10:81407442-81407941	0.47390368822997	.	.
chr10	81253019	81253518	chr10	81430157	81430656	Matk|chr10:81430157-81430656	0.263380465162934	.	.
chr10	81253019	81253518	chr10	81432821	81433320	Matk|chr10:81432821-81433320	0.445824753155728	.	.
chr10	81253019	81253518	chr10	81472805	81473304	Matk|chr10:81472805-81473304	0.281511475506862	.	.
chr10	81253019	81253518	chr10	81571498	81571997	Matk|chr10:81571498-81571997	0.409942396746645	.	.
chr10	81253019	81253518	chr10	81633421	81633920	Matk|chr10:81633421-81633920	0.525749248707028	.	.
chr10	81253019	81253518	chr10	81643405	81643904	Matk|chr10:81643405-81643904	0.513569488907552	.	.
chr10	81266395	81266894	chr10	81570705	81571204	Apba3|chr10:81570705-81571204	0.496385488504695	.	.
chr10	81266395	81266894	chr10	81570705	81571204	Mrpl54|chr10:81570705-81571204	0.496385488504695	.	.
chr10	81292618	81293117	chr10	81136236	81136735	Pip5k1c|chr10:81136236-81136735	0.265305331149883	.	.
chr10	81292618	81293117	chr10	81551522	81552021	Pip5k1c|chr10:81551522-81552021	0.281208917263905	.	.
chr10	81320497	81320996	chr10	81137227	81137726	Cactin|chr10:81137227-81137726	0.518832542970063	.	.
chr10	81320497	81320996	chr10	81192202	81192701	Cactin|chr10:81192202-81192701	0.46798588432176	.	.
chr10	81320497	81320996	chr10	81407442	81407941	Cactin|chr10:81407442-81407941	0.239569558428117	.	.
chr10	81320497	81320996	chr10	81430157	81430656	Cactin|chr10:81430157-81430656	0.373978912563509	.	.
chr10	81320497	81320996	chr10	81432821	81433320	Cactin|chr10:81432821-81433320	0.295601421399592	.	.
chr10	81320497	81320996	chr10	81472805	81473304	Cactin|chr10:81472805-81473304	0.350236089432417	.	.
chr10	81320497	81320996	chr10	81571498	81571997	Cactin|chr10:81571498-81571997	0.533994011311295	.	.
chr10	81320497	81320996	chr10	81643405	81643904	Cactin|chr10:81643405-81643904	0.265969087680467	.	.
chr10	81350327	81350826	chr10	81472805	81473304	Hmg20b|chr10:81472805-81473304	0.308563282965039	.	.
chr10	81350327	81350826	chr10	81571498	81571997	Hmg20b|chr10:81571498-81571997	0.288900093584237	.	.
chr10	81357211	81357710	chr10	81192202	81192701	Mfsd12|chr10:81192202-81192701	0.54000736650959	.	.
chr10	81357211	81357710	chr10	81643405	81643904	Mfsd12|chr10:81643405-81643904	0.265683403107459	.	.
chr10	81378395	81378894	chr10	81021528	81022027	Fzr1|chr10:81021528-81022027	0.281750421585863	.	.
chr10	81378395	81378894	chr10	81137227	81137726	Fzr1|chr10:81137227-81137726	0.503709502999573	.	.
chr10	81384063	81384562	chr10	81136236	81136735	Dohh|chr10:81136236-81136735	0.291401039116236	.	.
chr10	81384063	81384562	chr10	81137227	81137726	Dohh|chr10:81137227-81137726	0.3065747560149	.	.
chr10	81384063	81384562	chr10	81285670	81286169	Dohh|chr10:81285670-81286169	0.26046808358779	.	.
chr10	81384063	81384562	chr10	81432821	81433320	Dohh|chr10:81432821-81433320	0.33851949629711	.	.
chr10	81482441	81482940	chr10	81192202	81192701	Celf5|chr10:81192202-81192701	0.293350170186274	.	.
chr10	81482441	81482940	chr10	81267945	81268444	Celf5|chr10:81267945-81268444	0.288029030871477	.	.
chr10	81482441	81482940	chr10	81643405	81643904	Celf5|chr10:81643405-81643904	0.281001362763332	.	.
chr10	81496231	81496730	chr10	81192202	81192701	Ncln|chr10:81192202-81192701	0.491654126177495	.	.
chr10	81496231	81496730	chr10	81285670	81286169	Ncln|chr10:81285670-81286169	0.548014384994428	.	.
chr10	81496231	81496730	chr10	81432821	81433320	Ncln|chr10:81432821-81433320	0.308946303762226	.	.
chr10	81496231	81496730	chr10	81571498	81571997	Ncln|chr10:81571498-81571997	0.338199563715671	.	.
chr10	81496231	81496730	chr10	81633421	81633920	Ncln|chr10:81633421-81633920	0.323343063124743	.	.
chr10	81545004	81545503	chr10	81407442	81407941	Gna11|chr10:81407442-81407941	0.259960329504102	.	.
chr10	81545004	81545503	chr10	81430157	81430656	Gna11|chr10:81430157-81430656	0.357118802559861	.	.
chr10	81545004	81545503	chr10	81432821	81433320	Gna11|chr10:81432821-81433320	0.387751617667213	.	.
chr10	81545004	81545503	chr10	81472805	81473304	Gna11|chr10:81472805-81473304	0.300967400459406	.	.
chr10	81545004	81545503	chr10	81571498	81571997	Gna11|chr10:81571498-81571997	0.436578084351875	.	.
chr10	81545004	81545503	chr10	81633421	81633920	Gna11|chr10:81633421-81633920	0.368763054582685	.	.
chr10	81545004	81545503	chr10	81643405	81643904	Gna11|chr10:81643405-81643904	0.574236139348888	.	.
chr10	81545004	81545503	chr10	81997141	81997640	Gna11|chr10:81997141-81997640	0.288117625846893	.	.
chr10	81559200	81559699	chr10	81432821	81433320	Tle5|chr10:81432821-81433320	0.350370973695695	.	.
chr10	81559200	81559699	chr10	81571498	81571997	Tle5|chr10:81571498-81571997	0.351552835999458	.	.
chr10	81559200	81559699	chr10	81633421	81633920	Tle5|chr10:81633421-81633920	0.309871690496091	.	.
chr10	81560176	81560675	chr10	81407442	81407941	Tle5|chr10:81407442-81407941	0.281288472788405	.	.
chr10	81560176	81560675	chr10	81430157	81430656	Tle5|chr10:81430157-81430656	0.271152130997068	.	.
chr10	81560176	81560675	chr10	81432821	81433320	Tle5|chr10:81432821-81433320	0.371669991361196	.	.
chr10	81560176	81560675	chr10	81472805	81473304	Tle5|chr10:81472805-81473304	0.64187751487616	.	.
chr10	81560176	81560675	chr10	81472805	81473304	Tle5|chr10:81472805-81473304	0.641877514876161	.	.
chr10	81560176	81560675	chr10	81571498	81571997	Tle5|chr10:81571498-81571997	0.571619205761644	.	.
chr10	81560176	81560675	chr10	81633421	81633920	Tle5|chr10:81633421-81633920	0.373099922758908	.	.
chr10	81560176	81560675	chr10	81643405	81643904	Tle5|chr10:81643405-81643904	0.39408228140261	.	.
chr10	81600731	81601230	chr10	81472805	81473304	Tle6|chr10:81472805-81473304	0.232247814780323	.	.
chr10	81605948	81606447	chr10	81407442	81407941	BC025920|chr10:81407442-81407941	0.319578424038747	.	.
chr10	81605948	81606447	chr10	81430157	81430656	BC025920|chr10:81430157-81430656	0.29220441411072	.	.
chr10	81605948	81606447	chr10	81432821	81433320	BC025920|chr10:81432821-81433320	0.345844121500392	.	.
chr10	81605948	81606447	chr10	81472805	81473304	BC025920|chr10:81472805-81473304	0.484031032766242	.	.
chr10	81605948	81606447	chr10	81570705	81571204	BC025920|chr10:81570705-81571204	0.253766554413161	.	.
chr10	81605948	81606447	chr10	81571498	81571997	BC025920|chr10:81571498-81571997	0.473134729941692	.	.
chr10	81605948	81606447	chr10	81633421	81633920	BC025920|chr10:81633421-81633920	0.46079794527689	.	.
chr10	81605948	81606447	chr10	81643405	81643904	BC025920|chr10:81643405-81643904	0.517481301123345	.	.
chr10	81627379	81627878	chr10	81432821	81433320	Ankrd24|chr10:81432821-81433320	0.267025332127211	.	.
chr10	81627379	81627878	chr10	81432821	81433320	Sirt6|chr10:81432821-81433320	0.267025332127211	.	.
chr10	81627379	81627878	chr10	81472805	81473304	Ankrd24|chr10:81472805-81473304	0.392067861274343	.	.
chr10	81627379	81627878	chr10	81472805	81473304	Ankrd24|chr10:81472805-81473304	0.392067861274344	.	.
chr10	81627379	81627878	chr10	81472805	81473304	Sirt6|chr10:81472805-81473304	0.392067861274343	.	.
chr10	81627379	81627878	chr10	81472805	81473304	Sirt6|chr10:81472805-81473304	0.392067861274344	.	.
chr10	81627379	81627878	chr10	81551522	81552021	Ankrd24|chr10:81551522-81552021	0.2360097083733	.	.
chr10	81627379	81627878	chr10	81551522	81552021	Sirt6|chr10:81551522-81552021	0.2360097083733	.	.
chr10	81627379	81627878	chr10	81570705	81571204	Ankrd24|chr10:81570705-81571204	0.253208074165508	.	.
chr10	81627379	81627878	chr10	81570705	81571204	Sirt6|chr10:81570705-81571204	0.253208074165508	.	.
chr10	81627379	81627878	chr10	81571498	81571997	Ankrd24|chr10:81571498-81571997	0.348951345844589	.	.
chr10	81627379	81627878	chr10	81571498	81571997	Sirt6|chr10:81571498-81571997	0.348951345844589	.	.
chr10	81627379	81627878	chr10	81643405	81643904	Ankrd24|chr10:81643405-81643904	0.263227419786756	.	.
chr10	81627379	81627878	chr10	81643405	81643904	Sirt6|chr10:81643405-81643904	0.263227419786756	.	.
chr10	81648748	81649247	chr10	81407442	81407941	Gm10778|chr10:81407442-81407941	0.279263108853834	.	.
chr10	81648748	81649247	chr10	81551522	81552021	Gm10778|chr10:81551522-81552021	0.257923919045383	.	.
chr10	82047820	82048319	chr10	81997141	81997640	Zfp873|chr10:81997141-81997640	0.30671748285012	.	.
chr10	82178379	82178878	chr10	81997141	81997640	Gm15608|chr10:81997141-81997640	0.484249316152225	.	.
chr10	82353950	82354449	chr10	82698823	82699322	Gm4924|chr10:82698823-82699322	0.461963890391745	.	.
chr10	82629507	82630006	chr10	82698823	82699322	Tdg|chr10:82698823-82699322	0.277503247994025	.	.
chr10	82763879	82764378	chr10	82698823	82699322	Nfyb|chr10:82698823-82699322	0.435025396019863	.	.
chr10	82763879	82764378	chr10	82860253	82860752	Nfyb|chr10:82860253-82860752	0.296466164966745	.	.
chr10	82763879	82764378	chr10	83049188	83049687	Nfyb|chr10:83049188-83049687	0.394503057726717	.	.
chr10	82811778	82812277	chr10	82698823	82699322	1700028I16Rik|chr10:82698823-82699322	0.306197371695793	.	.
chr10	82858893	82859392	chr10	82844171	82844670	Gm38560|chr10:82844171-82844670	0.247094827035437	.	.
chr10	82858893	82859392	chr10	83181662	83182161	Gm38560|chr10:83181662-83182161	0.303794347670365	.	.
chr10	82985064	82985563	chr10	82795313	82795812	Chst11|chr10:82795313-82795812	0.387782709447939	.	.
chr10	83533859	83534358	chr10	83784728	83785227	Aldh1l2|chr10:83784728-83785227	0.231621446788536	.	.
chr10	83533859	83534358	chr10	83819609	83820108	Aldh1l2|chr10:83819609-83820108	0.273769330374309	.	.
chr10	84576305	84576804	chr10	84907065	84907564	Tcp11l2|chr10:84907065-84907564	0.363227673373766	.	.
chr10	84622358	84622857	chr10	84689712	84690211	Gm17249|chr10:84689712-84690211	0.268168871647996	.	.
chr10	84622358	84622857	chr10	84689712	84690211	Polr3b|chr10:84689712-84690211	0.268168871647996	.	.
chr10	84622358	84622857	chr10	84772797	84773296	Gm17249|chr10:84772797-84773296	0.294629272754062	.	.
chr10	84622358	84622857	chr10	84772797	84773296	Polr3b|chr10:84772797-84773296	0.294629272754062	.	.
chr10	85102355	85102854	chr10	85220868	85221367	Fhl4|chr10:85220868-85221367	0.240196726539796	.	.
chr10	85102355	85102854	chr10	85220868	85221367	Tmem263|chr10:85220868-85221367	0.240196726539796	.	.
chr10	85102355	85102854	chr10	85464053	85464552	Fhl4|chr10:85464053-85464552	0.698486556988711	.	.
chr10	85102355	85102854	chr10	85464053	85464552	Tmem263|chr10:85464053-85464552	0.698486556988711	.	.
chr10	85127333	85127832	chr10	84772293	84772792	Mterf2|chr10:84772293-84772792	0.29013299664445	.	.
chr10	85127333	85127832	chr10	84907065	84907564	Mterf2|chr10:84907065-84907564	0.478509151133705	.	.
chr10	85127333	85127832	chr10	84907065	84907564	Mterf2|chr10:84907065-84907564	0.478509151133706	.	.
chr10	85127333	85127832	chr10	85214796	85215295	Mterf2|chr10:85214796-85215295	0.367073873768206	.	.
chr10	85127846	85128345	chr10	84772293	84772792	Mterf2|chr10:84772293-84772792	0.433454545337232	.	.
chr10	85127846	85128345	chr10	85026062	85026561	Mterf2|chr10:85026062-85026561	0.301233096310332	.	.
chr10	85127846	85128345	chr10	85214796	85215295	Mterf2|chr10:85214796-85215295	0.346101431937543	.	.
chr10	85185139	85185638	chr10	85220868	85221367	Cry1|chr10:85220868-85221367	0.258806996226454	.	.
chr10	85185139	85185638	chr10	85420757	85421256	Cry1|chr10:85420757-85421256	0.379722510256774	.	.
chr10	85185139	85185638	chr10	85464053	85464552	Cry1|chr10:85464053-85464552	0.438597183872689	.	.
chr10	85386593	85387092	chr10	85026062	85026561	Btbd11|chr10:85026062-85026561	0.408979169949686	.	.
chr10	85386593	85387092	chr10	85221714	85222213	Btbd11|chr10:85221714-85222213	0.276523908530989	.	.
chr10	85386593	85387092	chr10	85458956	85459455	Btbd11|chr10:85458956-85459455	0.293646364840043	.	.
chr10	85386593	85387092	chr10	85578091	85578590	Btbd11|chr10:85578091-85578590	0.377459501662804	.	.
chr10	85386593	85387092	chr10	85598554	85599053	Btbd11|chr10:85598554-85599053	0.255107530490504	.	.
chr10	85916863	85917362	chr10	85598554	85599053	Prdm4|chr10:85598554-85599053	0.24488685076386	.	.
chr10	85916863	85917362	chr10	85624915	85625414	Prdm4|chr10:85624915-85625414	0.309335426262415	.	.
chr10	85916863	85917362	chr10	85928481	85928980	Prdm4|chr10:85928481-85928980	0.271072453362982	.	.
chr10	86498647	86499146	chr10	86491743	86492242	Syn3|chr10:86491743-86492242	0.301279121146036	.	.
chr10	86498647	86499146	chr10	86685259	86685758	Syn3|chr10:86685259-86685758	0.462412870823485	.	.
chr10	86705281	86705780	chr10	86491743	86492242	Hsp90b1|chr10:86491743-86492242	0.304361636493434	.	.
chr10	86705281	86705780	chr10	86491743	86492242	Ttc41|chr10:86491743-86492242	0.304361636493434	.	.
chr10	86705281	86705780	chr10	86685259	86685758	Hsp90b1|chr10:86685259-86685758	0.372864118402407	.	.
chr10	86705281	86705780	chr10	86685259	86685758	Ttc41|chr10:86685259-86685758	0.372864118402407	.	.
chr10	86705811	86706310	chr10	86303018	86303517	Hsp90b1|chr10:86303018-86303517	0.453655975814838	.	.
chr10	86705811	86706310	chr10	86303018	86303517	Ttc41|chr10:86303018-86303517	0.453655975814838	.	.
chr10	86705811	86706310	chr10	86727517	86728016	Hsp90b1|chr10:86727517-86728016	0.261630787338455	.	.
chr10	86705811	86706310	chr10	86727517	86728016	Ttc41|chr10:86727517-86728016	0.261630787338455	.	.
chr10	86778694	86779193	chr10	86636804	86637303	Nt5dc3|chr10:86636804-86637303	0.393873939131536	.	.
chr10	86971914	86972413	chr10	87020693	87021192	Gm16271|chr10:87020693-87021192	0.65347977623671	.	.
chr10	87492598	87493097	chr10	87020693	87021192	Ascl1|chr10:87020693-87021192	0.246795619367703	.	.
chr10	87492598	87493097	chr10	87024821	87025320	Ascl1|chr10:87024821-87025320	0.232884746086552	.	.
chr10	87493100	87493599	chr10	87020693	87021192	Ascl1|chr10:87020693-87021192	0.38664156816278	.	.
chr10	88146664	88147163	chr10	88222666	88223165	Nup37|chr10:88222666-88223165	0.486797492889021	.	.
chr10	88146664	88147163	chr10	88222666	88223165	Parpbp|chr10:88222666-88223165	0.486797492889021	.	.
chr10	88200852	88201351	chr10	88356902	88357401	Washc3|chr10:88356902-88357401	0.235112862977788	.	.
chr10	88378931	88379430	chr10	88738951	88739450	Dram1|chr10:88738951-88739450	0.282913764491999	.	.
chr10	88378931	88379430	chr10	88738951	88739450	Gnptab|chr10:88738951-88739450	0.282913764491999	.	.
chr10	88731569	88732068	chr10	88304248	88304747	Arl1|chr10:88304248-88304747	0.372679549847662	.	.
chr10	91123779	91124278	chr10	91430134	91430633	Slc25a3|chr10:91430134-91430633	0.26550354687533	.	.
chr10	91181909	91182408	chr10	91297736	91298235	Tmpo|chr10:91297736-91298235	0.470795398310553	.	.
chr10	93080960	93081459	chr10	93275794	93276293	Cfap54|chr10:93275794-93276293	0.33509718799496	.	.
chr10	93081484	93081983	chr10	93276361	93276860	Cfap54|chr10:93276361-93276860	0.267004302678327	.	.
chr10	93160387	93160886	chr10	93485237	93485736	Cdk17|chr10:93485237-93485736	0.270957130174326	.	.
chr10	93317039	93317538	chr10	93276361	93276860	Gm32688|chr10:93276361-93276860	0.275054186336206	.	.
chr10	93453094	93453593	chr10	93275794	93276293	Lta4h|chr10:93275794-93276293	0.597695652510221	.	.
chr10	93589426	93589925	chr10	93485237	93485736	4933408J17Rik|chr10:93485237-93485736	0.28032164073673	.	.
chr10	93589426	93589925	chr10	93485237	93485736	Snrpf|chr10:93485237-93485736	0.28032164073673	.	.
chr10	93641001	93641500	chr10	93275794	93276293	Ntn4|chr10:93275794-93276293	0.285194582972089	.	.
chr10	94035618	94036117	chr10	94116175	94116674	Fgd6|chr10:94116175-94116674	0.254486746430776	.	.
chr10	94035618	94036117	chr10	94116175	94116674	Vezt|chr10:94116175-94116674	0.254486746430776	.	.
chr10	94198747	94199246	chr10	94116175	94116674	Ndufa12|chr10:94116175-94116674	0.390035930578647	.	.
chr10	94198747	94199246	chr10	94230531	94231030	Ndufa12|chr10:94230531-94231030	0.321884445625155	.	.
chr10	94688424	94688923	chr10	94514585	94515084	Cep83|chr10:94514585-94515084	0.318158300780484	.	.
chr10	94688424	94688923	chr10	94514585	94515084	Cep83|chr10:94514585-94515084	0.318158300780485	.	.
chr10	94688424	94688923	chr10	94514585	94515084	Cep83os|chr10:94514585-94515084	0.318158300780484	.	.
chr10	94688424	94688923	chr10	94514585	94515084	Cep83os|chr10:94514585-94515084	0.318158300780485	.	.
chr10	94944520	94945019	chr10	94905625	94906124	Plxnc1|chr10:94905625-94906124	0.334680499161186	.	.
chr10	95501703	95502202	chr10	95475936	95476435	Mrpl42|chr10:95475936-95476435	0.234813026700093	.	.
chr10	95563534	95564033	chr10	95790625	95791124	Nudt4|chr10:95790625-95791124	0.391540389806108	.	.
chr10	95940376	95940875	chr10	96077389	96077888	Eea1|chr10:96077389-96077888	0.391772551921336	.	.
chr10	95940376	95940875	chr10	96121288	96121787	Eea1|chr10:96121288-96121787	0.308536361015266	.	.
chr10	95940376	95940875	chr10	96211779	96212278	Eea1|chr10:96211779-96212278	0.23407365192492	.	.
chr10	98914847	98915346	chr10	98519055	98519554	Atp2b1|chr10:98519055-98519554	0.253913227504508	.	.
chr10	99106866	99107365	chr10	99250749	99251248	Gm48768|chr10:99250749-99251248	0.276307328350476	.	.
chr10	99106866	99107365	chr10	99250749	99251248	Poc1b|chr10:99250749-99251248	0.276307328350476	.	.
chr10	99262970	99263469	chr10	99577218	99577717	Dusp6|chr10:99577218-99577717	0.386149048711886	.	.
chr10	99262970	99263469	chr10	99641685	99642184	Dusp6|chr10:99641685-99642184	0.256891331690283	.	.
chr10	101681454	101681953	chr10	101870724	101871223	Mgat4c|chr10:101870724-101871223	0.260139300479495	.	.
chr10	105574222	105574721	chr10	105685350	105685849	Gm15663|chr10:105685350-105685849	0.308110819263463	.	.
chr10	105574222	105574721	chr10	105685350	105685849	Tmtc2|chr10:105685350-105685849	0.308110819263463	.	.
chr10	105575185	105575684	chr10	105685350	105685849	Tmtc2|chr10:105685350-105685849	0.424668737042677	.	.
chr10	105841096	105841595	chr10	105685350	105685849	Ccdc59|chr10:105685350-105685849	0.35828572472468	.	.
chr10	105841096	105841595	chr10	105685350	105685849	Mettl25|chr10:105685350-105685849	0.35828572472468	.	.
chr10	106470005	106470504	chr10	106596368	106596867	Ppfia2|chr10:106596368-106596867	0.466616572916663	.	.
chr10	108161813	108162312	chr10	107992473	107992972	Ppp1r12a|chr10:107992473-107992972	0.3371676662591	.	.
chr10	108161813	108162312	chr10	108300756	108301255	Ppp1r12a|chr10:108300756-108301255	0.262164184495214	.	.
chr10	108161813	108162312	chr10	108470283	108470782	Ppp1r12a|chr10:108470283-108470782	0.242188595440477	.	.
chr10	108331797	108332296	chr10	108470283	108470782	Pawr|chr10:108470283-108470782	0.307876158655974	.	.
chr10	111164473	111164972	chr10	111317938	111318437	Osbpl8|chr10:111317938-111318437	0.298769049867742	.	.
chr10	111506260	111506759	chr10	111759882	111760381	Phlda1|chr10:111759882-111760381	0.244030186925818	.	.
chr10	111972408	111972907	chr10	111925446	111925945	Krr1|chr10:111925446-111925945	0.41758930402511	.	.
chr10	112059424	112059923	chr10	111925446	111925945	Glipr1l1|chr10:111925446-111925945	0.256635102178279	.	.
chr10	112059933	112060432	chr10	111925446	111925945	Glipr1l1|chr10:111925446-111925945	0.291234962437766	.	.
chr10	112928298	112928797	chr10	112801514	112802013	Atxn7l3b|chr10:112801514-112802013	0.313782314091988	.	.
chr10	115251206	115251705	chr10	115470560	115471059	Tbc1d15|chr10:115470560-115471059	0.391778951305905	.	.
chr10	115251206	115251705	chr10	115617453	115617952	Tbc1d15|chr10:115617453-115617952	0.284633100673212	.	.
chr10	115315382	115315881	chr10	115068150	115068649	Rab21|chr10:115068150-115068649	0.425278117706518	.	.
chr10	115384626	115385125	chr10	115068150	115068649	Thap2|chr10:115068150-115068649	0.31326811134203	.	.
chr10	115384626	115385125	chr10	115068150	115068649	Zfc3h1|chr10:115068150-115068649	0.31326811134203	.	.
chr10	115587608	115588107	chr10	115617453	115617952	Lgr5|chr10:115617453-115617952	0.501861209676825	.	.
chr10	116018133	116018632	chr10	116196840	116197339	Ptprr|chr10:116196840-116197339	0.281134896540105	.	.
chr10	116018133	116018632	chr10	116261062	116261561	Ptprr|chr10:116261062-116261561	0.265558428018627	.	.
chr10	116018133	116018632	chr10	116386543	116387042	Ptprr|chr10:116386543-116387042	0.36369546337702	.	.
chr10	117063108	117063607	chr10	116848645	116849144	Cct2|chr10:116848645-116849144	0.233534341859806	.	.
chr10	117063671	117064170	chr10	116848645	116849144	Cct2|chr10:116848645-116849144	0.275928105488654	.	.
chr10	117063671	117064170	chr10	117094369	117094868	Cct2|chr10:117094369-117094868	0.253490916114438	.	.
chr10	117063671	117064170	chr10	117094872	117095371	Cct2|chr10:117094872-117095371	0.327376165743152	.	.
chr10	117063671	117064170	chr10	117376790	117377289	Cct2|chr10:117376790-117377289	0.299567590341666	.	.
chr10	117148327	117148826	chr10	116848645	116849144	Frs2|chr10:116848645-116849144	0.3162595381089	.	.
chr10	117148327	117148826	chr10	117094369	117094868	Frs2|chr10:117094369-117094868	0.277349027145415	.	.
chr10	117223978	117224477	chr10	117035362	117035861	Gm48772|chr10:117035362-117035861	0.263206758870391	.	.
chr10	117223978	117224477	chr10	117035362	117035861	Yeats4|chr10:117035362-117035861	0.263206758870391	.	.
chr10	117224521	117225020	chr10	117376790	117377289	Gm48772|chr10:117376790-117377289	0.304552656824174	.	.
chr10	117224521	117225020	chr10	117376790	117377289	Yeats4|chr10:117376790-117377289	0.304552656824174	.	.
chr10	117224521	117225020	chr10	117412322	117412821	Gm48772|chr10:117412322-117412821	0.324099245606432	.	.
chr10	117224521	117225020	chr10	117412322	117412821	Yeats4|chr10:117412322-117412821	0.324099245606432	.	.
chr10	117224521	117225020	chr10	117425802	117426301	Gm48772|chr10:117425802-117426301	0.297259756589618	.	.
chr10	117224521	117225020	chr10	117425802	117426301	Yeats4|chr10:117425802-117426301	0.297259756589618	.	.
chr10	117224521	117225020	chr10	117435311	117435810	Gm48772|chr10:117435311-117435810	0.278221382535055	.	.
chr10	117224521	117225020	chr10	117435311	117435810	Yeats4|chr10:117435311-117435810	0.278221382535055	.	.
chr10	117224521	117225020	chr10	117478060	117478559	Gm48772|chr10:117478060-117478559	0.405918033858256	.	.
chr10	117224521	117225020	chr10	117478060	117478559	Yeats4|chr10:117478060-117478559	0.405918033858256	.	.
chr10	117710064	117710563	chr10	117376221	117376720	Mdm2|chr10:117376221-117376720	0.245747169545322	.	.
chr10	117710592	117711091	chr10	117376790	117377289	Mdm2|chr10:117376790-117377289	0.42897499089384	.	.
chr10	117710592	117711091	chr10	117435311	117435810	Mdm2|chr10:117435311-117435810	0.410717407392748	.	.
chr10	117710592	117711091	chr10	117731147	117731646	Mdm2|chr10:117731147-117731646	0.254944600708974	.	.
chr10	117746155	117746654	chr10	117376790	117377289	Slc35e3|chr10:117376790-117377289	0.389887187618458	.	.
chr10	117746155	117746654	chr10	117412322	117412821	Slc35e3|chr10:117412322-117412821	0.273990951938303	.	.
chr10	117746155	117746654	chr10	117676190	117676689	Slc35e3|chr10:117676190-117676689	0.408467960827352	.	.
chr10	117746155	117746654	chr10	117731147	117731646	Slc35e3|chr10:117731147-117731646	0.247758049279679	.	.
chr10	118141391	118141890	chr10	118370408	118370907	Mdm1|chr10:118370408-118370907	0.248190590751466	.	.
chr10	118869300	118869799	chr10	118868601	118869100	Dyrk2|chr10:118868601-118869100	0.297431112667262	.	.
chr10	118869300	118869799	chr10	119192539	119193038	Dyrk2|chr10:119192539-119193038	0.2375706783905	.	.
chr10	119453212	119453711	chr10	119065367	119065866	Grip1|chr10:119065367-119065866	0.272867177945959	.	.
chr10	119453726	119454225	chr10	119294687	119295186	Grip1|chr10:119294687-119295186	0.266016950929266	.	.
chr10	120898763	120899262	chr10	120882734	120883233	Gm4473|chr10:120882734-120883233	0.25011924840056	.	.
chr10	120898763	120899262	chr10	120882734	120883233	Msrb3|chr10:120882734-120883233	0.25011924840056	.	.
chr10	120978126	120978625	chr10	120882734	120883233	Lemd3|chr10:120882734-120883233	0.256433969459743	.	.
chr10	121033677	121034176	chr10	121310802	121311301	Wif1|chr10:121310802-121311301	0.316606308582437	.	.
chr10	121364796	121365295	chr10	121608089	121608588	Gns|chr10:121608089-121608588	0.25773671131427	.	.
chr10	121364796	121365295	chr10	121701225	121701724	Gns|chr10:121701225-121701724	0.237360239842969	.	.
chr10	121476095	121476594	chr10	121564390	121564889	Rassf3|chr10:121564390-121564889	0.273685393908981	.	.
chr10	121586575	121587074	chr10	121608089	121608588	Tbk1|chr10:121608089-121608588	0.49386242096408	.	.
chr10	121586575	121587074	chr10	121689599	121690098	Tbk1|chr10:121689599-121690098	0.35200600339165	.	.
chr10	121586575	121587074	chr10	121956448	121956947	Tbk1|chr10:121956448-121956947	0.269746064720364	.	.
chr10	121625755	121626254	chr10	121701225	121701724	Xpot|chr10:121701225-121701724	0.299639528890226	.	.
chr10	121625755	121626254	chr10	121956448	121956947	Xpot|chr10:121956448-121956947	0.236437333834328	.	.
chr10	121626329	121626828	chr10	121533060	121533559	Xpot|chr10:121533060-121533559	0.450440030434165	.	.
chr10	121626329	121626828	chr10	121608089	121608588	Xpot|chr10:121608089-121608588	0.235570708876443	.	.
chr10	121626329	121626828	chr10	121689599	121690098	Xpot|chr10:121689599-121690098	0.489315617963649	.	.
chr10	121739673	121740172	chr10	121956448	121956947	BC048403|chr10:121956448-121956947	0.248685644050104	.	.
chr10	122047104	122047603	chr10	122038523	122039022	Srgap1|chr10:122038523-122039022	0.297372264690138	.	.
chr10	122047655	122048154	chr10	121956448	121956947	Srgap1|chr10:121956448-121956947	0.369578158351664	.	.
chr10	122678469	122678968	chr10	122680271	122680770	Ppm1h|chr10:122680271-122680770	0.522094078750182	.	.
chr10	125388281	125388780	chr10	125108934	125109433	Slc16a7|chr10:125108934-125109433	0.418444884127003	.	.
chr10	125389021	125389520	chr10	125108934	125109433	Slc16a7|chr10:125108934-125109433	0.385282064998483	.	.
chr10	125965896	125966395	chr10	126013718	126014217	Lrig3|chr10:126013718-126014217	0.4181053218588	.	.
chr10	126901130	126901629	chr10	126869603	126870102	Atp23|chr10:126869603-126870102	0.26634275266242	.	.
chr10	126978303	126978802	chr10	126845450	126845949	Ctdsp2|chr10:126845450-126845949	0.289915514775043	.	.
chr10	127041685	127042184	chr10	126869603	126870102	Eef1akmt3|chr10:126869603-126870102	0.490148342814207	.	.
chr10	127041685	127042184	chr10	126869603	126870102	Mettl1|chr10:126869603-126870102	0.490148342814207	.	.
chr10	127041685	127042184	chr10	126990312	126990811	Eef1akmt3|chr10:126990312-126990811	0.266681251358383	.	.
chr10	127041685	127042184	chr10	126990312	126990811	Mettl1|chr10:126990312-126990811	0.266681251358383	.	.
chr10	127041685	127042184	chr10	127078611	127079110	Eef1akmt3|chr10:127078611-127079110	0.341348279272365	.	.
chr10	127041685	127042184	chr10	127078611	127079110	Mettl1|chr10:127078611-127079110	0.341348279272365	.	.
chr10	127041685	127042184	chr10	127165979	127166478	Eef1akmt3|chr10:127165979-127166478	0.312838936283389	.	.
chr10	127041685	127042184	chr10	127165979	127166478	Mettl1|chr10:127165979-127166478	0.312838936283389	.	.
chr10	127060121	127060620	chr10	126869603	126870102	March9|chr10:126869603-126870102	0.324117745480364	.	.
chr10	127060121	127060620	chr10	126928205	126928704	March9|chr10:126928205-126928704	0.276875746730794	.	.
chr10	127060121	127060620	chr10	126990312	126990811	March9|chr10:126990312-126990811	0.246982048865066	.	.
chr10	127060121	127060620	chr10	127078611	127079110	March9|chr10:127078611-127079110	0.466557742309628	.	.
chr10	127063299	127063798	chr10	126869603	126870102	Cdk4|chr10:126869603-126870102	0.396321831305693	.	.
chr10	127070111	127070610	chr10	126905735	126906234	A730063M14Rik|chr10:126905735-126906234	0.287705515980812	.	.
chr10	127070111	127070610	chr10	126905735	126906234	Tspan31|chr10:126905735-126906234	0.287705515980812	.	.
chr10	127070111	127070610	chr10	126990312	126990811	A730063M14Rik|chr10:126990312-126990811	0.336748392912605	.	.
chr10	127070111	127070610	chr10	126990312	126990811	Tspan31|chr10:126990312-126990811	0.336748392912605	.	.
chr10	127121077	127121576	chr10	126869603	126870102	Os9|chr10:126869603-126870102	0.339427940139592	.	.
chr10	127164869	127165368	chr10	127165979	127166478	B4galnt1|chr10:127165979-127166478	0.414509487845477	.	.
chr10	127194977	127195476	chr10	126990312	126990811	Dtx3|chr10:126990312-126990811	0.306775221906203	.	.
chr10	127194977	127195476	chr10	126990312	126990811	F420014N23Rik|chr10:126990312-126990811	0.306775221906203	.	.
chr10	127194977	127195476	chr10	127165979	127166478	Dtx3|chr10:127165979-127166478	0.284229029437709	.	.
chr10	127194977	127195476	chr10	127165979	127166478	F420014N23Rik|chr10:127165979-127166478	0.284229029437709	.	.
chr10	127195497	127195996	chr10	126990312	126990811	Dtx3|chr10:126990312-126990811	0.296654458686157	.	.
chr10	127195497	127195996	chr10	126990312	126990811	F420014N23Rik|chr10:126990312-126990811	0.296654458686157	.	.
chr10	127196373	127196872	chr10	126869603	126870102	Dtx3|chr10:126869603-126870102	0.308399015998533	.	.
chr10	127196373	127196872	chr10	126905735	126906234	Dtx3|chr10:126905735-126906234	0.303717620964721	.	.
chr10	127196373	127196872	chr10	126990312	126990811	Dtx3|chr10:126990312-126990811	0.307206274517116	.	.
chr10	127196373	127196872	chr10	127078611	127079110	Dtx3|chr10:127078611-127079110	0.310144608317488	.	.
chr10	127196373	127196872	chr10	127165979	127166478	Dtx3|chr10:127165979-127166478	0.310122481434243	.	.
chr10	127211362	127211861	chr10	126919031	126919530	Pip4k2c|chr10:126919031-126919530	0.243960588295437	.	.
chr10	127211362	127211861	chr10	127188571	127189070	Pip4k2c|chr10:127188571-127189070	0.238331701526065	.	.
chr10	127666434	127666933	chr10	127512720	127513219	Nemp1|chr10:127512720-127513219	0.2364018680094	.	.
chr10	127676744	127677243	chr10	127512720	127513219	Gm16230|chr10:127512720-127513219	0.247216886634143	.	.
chr10	128059140	128059639	chr10	128176400	128176899	Ptges3|chr10:128176400-128176899	0.260873706456161	.	.
chr10	128194133	128194632	chr10	128176400	128176899	Gls2|chr10:128176400-128176899	0.384963251189508	.	.
chr10	128232067	128232566	chr10	128409597	128410096	Timeless|chr10:128409597-128410096	0.321661839929814	.	.
chr10	128270187	128270686	chr10	128096604	128097103	Stat2|chr10:128096604-128097103	0.273758885176392	.	.
chr10	128303050	128303549	chr10	128176400	128176899	Pan2|chr10:128176400-128176899	0.338697056369879	.	.
chr10	128303050	128303549	chr10	128536166	128536665	Pan2|chr10:128536166-128536665	0.268999237833838	.	.
chr10	128322161	128322660	chr10	128409597	128410096	Cnpy2|chr10:128409597-128410096	0.259085788751643	.	.
chr10	128368518	128369017	chr10	128176400	128176899	Coq10a|chr10:128176400-128176899	0.506605076551949	.	.
chr10	128376834	128377333	chr10	128096604	128097103	Ankrd52|chr10:128096604-128097103	0.527846882350383	.	.
chr10	128376834	128377333	chr10	128409597	128410096	Ankrd52|chr10:128409597-128410096	0.464368298306683	.	.
chr10	128411355	128411854	chr10	128176400	128176899	Nabp2|chr10:128176400-128176899	0.444948827736988	.	.
chr10	128411355	128411854	chr10	128176400	128176899	Rnf41|chr10:128176400-128176899	0.444948827736988	.	.
chr10	128411355	128411854	chr10	128263314	128263813	Nabp2|chr10:128263314-128263813	0.291292340662702	.	.
chr10	128411355	128411854	chr10	128263314	128263813	Rnf41|chr10:128263314-128263813	0.291292340662702	.	.
chr10	128525706	128526205	chr10	128263314	128263813	Esyt1|chr10:128263314-128263813	0.258414432575727	.	.
chr10	128548928	128549427	chr10	128536166	128536665	Rpl41|chr10:128536166-128536665	0.379823949595403	.	.
chr10	128548928	128549427	chr10	128977436	128977935	Rpl41|chr10:128977436-128977935	0.370492861552304	.	.
chr10	128565862	128566361	chr10	128913212	128913711	Pa2g4|chr10:128913212-128913711	0.284842985585833	.	.
chr10	128626582	128627081	chr10	128977436	128977935	Rps26|chr10:128977436-128977935	0.35150892682155	.	.
chr10	128668336	128668835	chr10	128409597	128410096	Ikzf4|chr10:128409597-128410096	0.297593627489767	.	.
chr10	128696211	128696710	chr10	128977436	128977935	Rab5b|chr10:128977436-128977935	0.353282440834542	.	.
chr10	128704864	128705363	chr10	128536166	128536665	Cdk2|chr10:128536166-128536665	0.295512286434677	.	.
chr10	128704864	128705363	chr10	128536166	128536665	Pmel|chr10:128536166-128536665	0.295512286434677	.	.
chr10	128748233	128748732	chr10	128805195	128805694	Pym1|chr10:128805195-128805694	0.270475419166453	.	.
chr10	128891683	128892182	chr10	128805195	128805694	Gdf11|chr10:128805195-128805694	0.250881456029375	.	.
chr11	3266213	3266712	chr11	3289935	3290434	Drg1|chr11:3289935-3290434	0.339538394699529	.	.
chr11	3266213	3266712	chr11	3332133	3332632	Drg1|chr11:3332133-3332632	0.313530300249352	.	.
chr11	3266213	3266712	chr11	3371193	3371692	Drg1|chr11:3371193-3371692	0.415934605606577	.	.
chr11	3289366	3289865	chr11	3123799	3124298	Patz1|chr11:3123799-3124298	0.376987212833393	.	.
chr11	3289366	3289865	chr11	3289935	3290434	Patz1|chr11:3289935-3290434	0.3396409198047	.	.
chr11	3289366	3289865	chr11	3332133	3332632	Patz1|chr11:3332133-3332632	0.291352188964821	.	.
chr11	3408986	3409485	chr11	3123799	3124298	Limk2|chr11:3123799-3124298	0.234931304304019	.	.
chr11	3504555	3505054	chr11	3761927	3762426	Inpp5j|chr11:3761927-3762426	0.283716928399484	.	.
chr11	3514597	3515096	chr11	3289935	3290434	Selenom|chr11:3289935-3290434	0.261103425415314	.	.
chr11	3514597	3515096	chr11	3332133	3332632	Selenom|chr11:3332133-3332632	0.410888124370795	.	.
chr11	3514597	3515096	chr11	3539001	3539500	Selenom|chr11:3539001-3539500	0.321344836323859	.	.
chr11	3648877	3649376	chr11	3332133	3332632	Morc2a|chr11:3332133-3332632	0.401579897562636	.	.
chr11	3648877	3649376	chr11	3332133	3332632	Tug1|chr11:3332133-3332632	0.401579897562636	.	.
chr11	3894950	3895449	chr11	4096446	4096945	4921536K21Rik|chr11:4096446-4096945	0.275153075074284	.	.
chr11	3894950	3895449	chr11	4096446	4096945	Dusp18|chr11:4096446-4096945	0.275153075074284	.	.
chr11	3913534	3914033	chr11	4121657	4122156	Slc35e4|chr11:4121657-4122156	0.242192529955742	.	.
chr11	3963478	3963977	chr11	3761927	3762426	Pes1|chr11:3761927-3762426	0.357067182690978	.	.
chr11	3963478	3963977	chr11	4096446	4096945	Pes1|chr11:4096446-4096945	0.318050593594021	.	.
chr11	4186479	4186978	chr11	4096446	4096945	Tbc1d10a|chr11:4096446-4096945	0.291804344642424	.	.
chr11	5099145	5099644	chr11	5485226	5485725	Ewsr1|chr11:5485226-5485725	0.336608801840328	.	.
chr11	5099145	5099644	chr11	5485226	5485725	Rhbdd3|chr11:5485226-5485725	0.336608801840328	.	.
chr11	5520703	5521202	chr11	5485226	5485725	Xbp1|chr11:5485226-5485725	0.337755936702096	.	.
chr11	5520703	5521202	chr11	5901921	5902420	Xbp1|chr11:5901921-5902420	0.300801867481427	.	.
chr11	5761618	5762117	chr11	5740921	5741420	Urgcp|chr11:5740921-5741420	0.265646842862708	.	.
chr11	5761618	5762117	chr11	6000282	6000781	Urgcp|chr11:6000282-6000781	0.241477321564633	.	.
chr11	5837806	5838305	chr11	5901921	5902420	Polm|chr11:5901921-5902420	0.257220701540605	.	.
chr11	6267557	6268056	chr11	6119935	6120434	Ddx56|chr11:6119935-6120434	0.33222578996885	.	.
chr11	6274682	6275181	chr11	6119935	6120434	Tmed4|chr11:6119935-6120434	0.42203033093163	.	.
chr11	6291660	6292159	chr11	6677466	6677965	Ogdh|chr11:6677466-6677965	0.347937166148714	.	.
chr11	6388567	6389066	chr11	6120450	6120949	Zmiz2|chr11:6120450-6120949	0.243859215726365	.	.
chr11	6389069	6389568	chr11	6677466	6677965	Zmiz2|chr11:6677466-6677965	0.264945406291325	.	.
chr11	6415494	6415993	chr11	6588362	6588861	Ppia|chr11:6588362-6588861	0.294380707372774	.	.
chr11	6444307	6444806	chr11	6406154	6406653	H2afv|chr11:6406154-6406653	0.348041717088576	.	.
chr11	6475236	6475735	chr11	6120450	6120949	Gm11973|chr11:6120450-6120949	0.399719198069306	.	.
chr11	6475236	6475735	chr11	6120450	6120949	Purb|chr11:6120450-6120949	0.399719198069306	.	.
chr11	6475919	6476418	chr11	6406154	6406653	Gm11973|chr11:6406154-6406653	0.243086984977765	.	.
chr11	6475919	6476418	chr11	6406154	6406653	Purb|chr11:6406154-6406653	0.243086984977765	.	.
chr11	6475919	6476418	chr11	6588362	6588861	Gm11973|chr11:6588362-6588861	0.287418702318008	.	.
chr11	6475919	6476418	chr11	6588362	6588861	Purb|chr11:6588362-6588861	0.287418702318008	.	.
chr11	6528620	6529119	chr11	6588362	6588861	Snhg15|chr11:6588362-6588861	0.236623922742885	.	.
chr11	6528620	6529119	chr11	6677466	6677965	Snhg15|chr11:6677466-6677965	0.355386136749184	.	.
chr11	6625867	6626366	chr11	6406154	6406653	Tbrg4|chr11:6406154-6406653	0.424776180712758	.	.
chr11	6625867	6626366	chr11	6677466	6677965	Tbrg4|chr11:6677466-6677965	0.307704640745981	.	.
chr11	6625867	6626366	chr11	6762936	6763435	Tbrg4|chr11:6762936-6763435	0.238345929269975	.	.
chr11	7063206	7063705	chr11	6768799	6769298	Adcy1|chr11:6768799-6769298	0.271067078160132	.	.
chr11	9010962	9011461	chr11	8915989	8916488	Hus1|chr11:8915989-8916488	0.318852383328974	.	.
chr11	9048265	9048764	chr11	9136398	9136897	Gm11992|chr11:9136398-9136897	0.326968547298765	.	.
chr11	9048265	9048764	chr11	9136398	9136897	Sun3|chr11:9136398-9136897	0.326968547298765	.	.
chr11	9048265	9048764	chr11	9481461	9481960	Gm11992|chr11:9481461-9481960	0.402329520777488	.	.
chr11	9048265	9048764	chr11	9481461	9481960	Sun3|chr11:9481461-9481960	0.402329520777488	.	.
chr11	11113765	11114264	chr11	11115591	11116090	Vwc2|chr11:11115591-11116090	0.43873364464283	.	.
chr11	11461833	11462332	chr11	11115591	11116090	Spata48|chr11:11115591-11116090	0.345071718164599	.	.
chr11	11461833	11462332	chr11	11115591	11116090	Zpbp|chr11:11115591-11116090	0.345071718164599	.	.
chr11	11461833	11462332	chr11	11116114	11116613	Spata48|chr11:11116114-11116613	0.235614181861538	.	.
chr11	11461833	11462332	chr11	11116114	11116613	Zpbp|chr11:11116114-11116613	0.235614181861538	.	.
chr11	11808722	11809221	chr11	12025370	12025869	Fignl1|chr11:12025370-12025869	0.272026272965454	.	.
chr11	11867820	11868319	chr11	11788618	11789117	1700042O10Rik|chr11:11788618-11789117	0.331621916294275	.	.
chr11	11867820	11868319	chr11	12026627	12027126	1700042O10Rik|chr11:12026627-12027126	0.245290383614468	.	.
chr11	12464119	12464618	chr11	12026627	12027126	Cobl|chr11:12026627-12027126	0.428963984042562	.	.
chr11	12464119	12464618	chr11	12373371	12373870	Cobl|chr11:12373371-12373870	0.362860235283013	.	.
chr11	12464119	12464618	chr11	12407770	12408269	Cobl|chr11:12407770-12408269	0.311252801829248	.	.
chr11	12464705	12465204	chr11	12742069	12742568	Cobl|chr11:12742069-12742568	0.24293871067039	.	.
chr11	19018819	19019318	chr11	19020212	19020711	Meis1|chr11:19020212-19020711	0.746345081359113	.	.
chr11	19924013	19924512	chr11	19830590	19831089	Spred2|chr11:19830590-19831089	0.359774417946885	.	.
chr11	19924013	19924512	chr11	19925308	19925807	Spred2|chr11:19925308-19925807	0.346709143321244	.	.
chr11	20112677	20113176	chr11	19830590	19831089	Actr2|chr11:19830590-19831089	0.409779799937562	.	.
chr11	20249230	20249729	chr11	19925308	19925807	Cep68|chr11:19925308-19925807	0.283884985423443	.	.
chr11	20249230	20249729	chr11	20025931	20026430	Cep68|chr11:20025931-20026430	0.311770885114666	.	.
chr11	20249230	20249729	chr11	20370157	20370656	Cep68|chr11:20370157-20370656	0.585281610697177	.	.
chr11	20332570	20333069	chr11	20011101	20011600	Slc1a4|chr11:20011101-20011600	0.255254599759408	.	.
chr11	20332570	20333069	chr11	20132900	20133399	Slc1a4|chr11:20132900-20133399	0.254695435290097	.	.
chr11	20332570	20333069	chr11	20631609	20632108	Slc1a4|chr11:20631609-20632108	0.242576829464862	.	.
chr11	20542743	20543242	chr11	20370157	20370656	Sertad2|chr11:20370157-20370656	0.251912802163986	.	.
chr11	20542743	20543242	chr11	20631609	20632108	Sertad2|chr11:20631609-20632108	0.483024891629616	.	.
chr11	20542743	20543242	chr11	20773840	20774339	Sertad2|chr11:20773840-20774339	0.457094456620227	.	.
chr11	20542743	20543242	chr11	20987655	20988154	Sertad2|chr11:20987655-20988154	0.284488400434396	.	.
chr11	20741392	20741891	chr11	20400704	20401203	Aftph|chr11:20400704-20401203	0.351944004814651	.	.
chr11	20830845	20831344	chr11	20655626	20656125	Gm12037|chr11:20655626-20656125	0.294742059995536	.	.
chr11	20830845	20831344	chr11	20655626	20656125	Lgalsl|chr11:20655626-20656125	0.294742059995536	.	.
chr11	20830845	20831344	chr11	20773840	20774339	Gm12037|chr11:20773840-20774339	0.319697381098931	.	.
chr11	20830845	20831344	chr11	20773840	20774339	Lgalsl|chr11:20773840-20774339	0.319697381098931	.	.
chr11	20830845	20831344	chr11	20987655	20988154	Gm12037|chr11:20987655-20988154	0.400823619677727	.	.
chr11	20830845	20831344	chr11	20987655	20988154	Lgalsl|chr11:20987655-20988154	0.400823619677727	.	.
chr11	21091027	21091526	chr11	20934709	20935208	Peli1|chr11:20934709-20935208	0.343018893165061	.	.
chr11	21091027	21091526	chr11	20987655	20988154	Peli1|chr11:20987655-20988154	0.257735692859144	.	.
chr11	21091027	21091526	chr11	21433622	21434121	Peli1|chr11:21433622-21434121	0.25678389960363	.	.
chr11	21238489	21238988	chr11	20773840	20774339	Vps54|chr11:20773840-20774339	0.395095073419245	.	.
chr11	21238489	21238988	chr11	20934709	20935208	Vps54|chr11:20934709-20935208	0.23986087717937	.	.
chr11	21238489	21238988	chr11	21399299	21399798	Vps54|chr11:21399299-21399798	0.37615026078063	.	.
chr11	21571714	21572213	chr11	21399299	21399798	Mdh1|chr11:21399299-21399798	0.235842829260629	.	.
chr11	21571714	21572213	chr11	21399299	21399798	Wdpcp|chr11:21399299-21399798	0.235842829260629	.	.
chr11	22971680	22972179	chr11	23124342	23124841	Zrsr1|chr11:23124342-23124841	0.248269581026766	.	.
chr11	22990804	22991303	chr11	22672055	22672554	Cct4|chr11:22672055-22672554	0.338801196015337	.	.
chr11	23633475	23633974	chr11	23979266	23979765	0610010F05Rik|chr11:23979266-23979765	0.27261919419126	.	.
chr11	23770813	23771312	chr11	23855325	23855824	Rel|chr11:23855325-23855824	0.258181533581016	.	.
chr11	23770813	23771312	chr11	24043961	24044460	Rel|chr11:24043961-24044460	0.326308489052142	.	.
chr11	23895039	23895538	chr11	24062762	24063261	Gm12061|chr11:24062762-24063261	0.325282542593126	.	.
chr11	23895039	23895538	chr11	24062762	24063261	Papolg|chr11:24062762-24063261	0.325282542593126	.	.
chr11	24076250	24076749	chr11	24062762	24063261	Gm12063|chr11:24062762-24063261	0.410266568819613	.	.
chr11	24076250	24076749	chr11	24080853	24081352	Gm12063|chr11:24080853-24081352	0.472316380685949	.	.
chr11	30267892	30268391	chr11	30657058	30657557	Gm8098|chr11:30657058-30657557	0.260805985953551	.	.
chr11	30267892	30268391	chr11	30657058	30657557	Sptbn1|chr11:30657058-30657557	0.260805985953551	.	.
chr11	30471695	30472194	chr11	30657058	30657557	4930505A04Rik|chr11:30657058-30657557	0.46638068048993	.	.
chr11	30771490	30771989	chr11	30657058	30657557	Psme4|chr11:30657058-30657557	0.318881179890141	.	.
chr11	30885150	30885649	chr11	30657058	30657557	Asb3|chr11:30657058-30657557	0.293151434194746	.	.
chr11	30885150	30885649	chr11	30657058	30657557	Gpr75|chr11:30657058-30657557	0.293151434194746	.	.
chr11	30885150	30885649	chr11	31169869	31170368	Asb3|chr11:31169869-31170368	0.354887093330277	.	.
chr11	30885150	30885649	chr11	31169869	31170368	Gpr75|chr11:31169869-31170368	0.354887093330277	.	.
chr11	30954161	30954660	chr11	31169173	31169672	Erlec1|chr11:31169173-31169672	0.322405612106824	.	.
chr11	30986154	30986653	chr11	30888059	30888558	Chac2|chr11:30888059-30888558	0.265122481175856	.	.
chr11	31671728	31672227	chr11	31713510	31714009	Bod1|chr11:31713510-31714009	0.332301426134064	.	.
chr11	31671728	31672227	chr11	31870507	31871006	Bod1|chr11:31870507-31871006	0.300607303010557	.	.
chr11	33992849	33993348	chr11	33849587	33850086	Kcnip1|chr11:33849587-33850086	0.275675949764706	.	.
chr11	33992849	33993348	chr11	34053980	34054479	Kcnip1|chr11:34053980-34054479	0.393455234210267	.	.
chr11	34314478	34314977	chr11	34323284	34323783	Insyn2b|chr11:34323284-34323783	0.472481983905218	.	.
chr11	34314478	34314977	chr11	34323831	34324330	Insyn2b|chr11:34323831-34324330	0.235516996309695	.	.
chr11	35120783	35121282	chr11	35283075	35283574	Slit3|chr11:35283075-35283574	0.245817967115204	.	.
chr11	35120783	35121282	chr11	35307805	35308304	Slit3|chr11:35307805-35308304	0.346164636281727	.	.
chr11	35121400	35121899	chr11	35283075	35283574	Slit3|chr11:35283075-35283574	0.244830040964714	.	.
chr11	35121400	35121899	chr11	35307805	35308304	Slit3|chr11:35307805-35308304	0.267046103489375	.	.
chr11	35769204	35769703	chr11	35603878	35604377	Pank3|chr11:35603878-35604377	0.237649422027263	.	.
chr11	35769204	35769703	chr11	35838261	35838760	Pank3|chr11:35838261-35838760	0.380498735825534	.	.
chr11	35798359	35798858	chr11	35544342	35544841	Fbll1|chr11:35544342-35544841	0.490556553781201	.	.
chr11	35798359	35798858	chr11	35985739	35986238	Fbll1|chr11:35985739-35986238	0.515704956303054	.	.
chr11	35979685	35980184	chr11	35838261	35838760	Wwc1|chr11:35838261-35838760	0.56748067976898	.	.
chr11	35980334	35980833	chr11	35544342	35544841	Wwc1|chr11:35544342-35544841	0.286465855777046	.	.
chr11	35980334	35980833	chr11	35838261	35838760	Wwc1|chr11:35838261-35838760	0.258106012603616	.	.
chr11	40755146	40755645	chr11	40550032	40550531	Ccng1|chr11:40550032-40550531	0.443521626303962	.	.
chr11	40755146	40755645	chr11	40596292	40596791	Ccng1|chr11:40596292-40596791	0.479750008874884	.	.
chr11	40755146	40755645	chr11	40835361	40835860	Ccng1|chr11:40835361-40835860	0.402826207766508	.	.
chr11	40755146	40755645	chr11	40927171	40927670	Ccng1|chr11:40927171-40927670	0.436861954280057	.	.
chr11	42000202	42000701	chr11	41794496	41794995	Gabrg2|chr11:41794496-41794995	0.469600292661243	.	.
chr11	42182046	42182545	chr11	41794496	41794995	Gabra1|chr11:41794496-41794995	0.27749662967238	.	.
chr11	42182046	42182545	chr11	41999456	41999955	Gabra1|chr11:41999456-41999955	0.454720735297617	.	.
chr11	42182046	42182545	chr11	42274168	42274667	Gabra1|chr11:42274168-42274667	0.317294126725623	.	.
chr11	42419868	42420367	chr11	42274168	42274667	Gabrb2|chr11:42274168-42274667	0.290510631094442	.	.
chr11	42419868	42420367	chr11	42717822	42718321	Gabrb2|chr11:42717822-42718321	0.508774202643572	.	.
chr11	43232078	43232577	chr11	43012870	43013369	Gm12144|chr11:43012870-43013369	0.236318037539332	.	.
chr11	43232078	43232577	chr11	43117767	43118266	Gm12144|chr11:43117767-43118266	0.298650909561441	.	.
chr11	43232078	43232577	chr11	43223380	43223879	Gm12144|chr11:43223380-43223879	0.34191788809473	.	.
chr11	43425980	43426479	chr11	43012870	43013369	Pttg1|chr11:43012870-43013369	0.292689035028902	.	.
chr11	43425980	43426479	chr11	43022293	43022792	Pttg1|chr11:43022293-43022792	0.410703841294239	.	.
chr11	43433432	43433931	chr11	43279903	43280402	Slu7|chr11:43279903-43280402	0.24425659264743	.	.
chr11	43681550	43682049	chr11	43493901	43494400	Pwwp2a|chr11:43493901-43494400	0.27140589929902	.	.
chr11	43682467	43682966	chr11	43766780	43767279	Pwwp2a|chr11:43766780-43767279	0.377798851084949	.	.
chr11	43747756	43748255	chr11	43279903	43280402	Ttc1|chr11:43279903-43280402	0.238030082989277	.	.
chr11	43747756	43748255	chr11	43412800	43413299	Ttc1|chr11:43412800-43413299	0.268943395543702	.	.
chr11	43747756	43748255	chr11	43493901	43494400	Ttc1|chr11:43493901-43494400	0.250719866580966	.	.
chr11	44469779	44470278	chr11	44610856	44611355	Ublcp1|chr11:44610856-44611355	0.319548948555655	.	.
chr11	44518707	44519206	chr11	44610856	44611355	Rnf145|chr11:44610856-44611355	0.271559570031924	.	.
chr11	44616972	44617471	chr11	44331397	44331896	Ebf1|chr11:44331397-44331896	0.265240355188146	.	.
chr11	45851687	45852186	chr11	46218573	46219072	Clint1|chr11:46218573-46219072	0.293611239137631	.	.
chr11	45955275	45955774	chr11	46215302	46215801	Thg1l|chr11:46215302-46215801	0.329294853867945	.	.
chr11	45980458	45980957	chr11	46090697	46091196	Sox30|chr11:46090697-46091196	0.282792215471071	.	.
chr11	45980458	45980957	chr11	46218573	46219072	Sox30|chr11:46218573-46219072	0.3772002064983	.	.
chr11	46056379	46056878	chr11	46215302	46215801	Adam19|chr11:46215302-46215801	0.314395736229587	.	.
chr11	48853382	48853881	chr11	48588765	48589264	Gm16170|chr11:48588765-48589264	0.374970116005309	.	.
chr11	48853382	48853881	chr11	48588765	48589264	Gm16170|chr11:48588765-48589264	0.37497011600531	.	.
chr11	48853382	48853881	chr11	48859798	48860297	Gm16170|chr11:48859798-48860297	0.451965446886504	.	.
chr11	49203185	49203684	chr11	48859798	48860297	Zfp62|chr11:48859798-48860297	0.483604274924389	.	.
chr11	49203185	49203684	chr11	49271212	49271711	Zfp62|chr11:49271212-49271711	0.402916195213823	.	.
chr11	49243866	49244365	chr11	49271212	49271711	Mgat1|chr11:49271212-49271711	0.284448671934803	.	.
chr11	49793905	49794404	chr11	49727806	49728305	Gfpt2|chr11:49727806-49728305	0.571216478083789	.	.
chr11	50130638	50131137	chr11	50225066	50225565	Tbc1d9b|chr11:50225066-50225565	0.344709402398393	.	.
chr11	50130638	50131137	chr11	50359542	50360041	Tbc1d9b|chr11:50359542-50360041	0.359726188935785	.	.
chr11	50130638	50131137	chr11	50421849	50422348	Tbc1d9b|chr11:50421849-50422348	0.354717074125741	.	.
chr11	50130638	50131137	chr11	50487840	50488339	Tbc1d9b|chr11:50487840-50488339	0.387006280766189	.	.
chr11	50131147	50131646	chr11	50487840	50488339	Tbc1d9b|chr11:50487840-50488339	0.242162914950426	.	.
chr11	50209885	50210384	chr11	50359542	50360041	Mgat4b|chr11:50359542-50360041	0.48434959311548	.	.
chr11	50209885	50210384	chr11	50359542	50360041	Sqstm1|chr11:50359542-50360041	0.48434959311548	.	.
chr11	50209885	50210384	chr11	50421849	50422348	Mgat4b|chr11:50421849-50422348	0.238167151628865	.	.
chr11	50209885	50210384	chr11	50421849	50422348	Sqstm1|chr11:50421849-50422348	0.238167151628865	.	.
chr11	50209885	50210384	chr11	50487840	50488339	Mgat4b|chr11:50487840-50488339	0.659871796102929	.	.
chr11	50209885	50210384	chr11	50487840	50488339	Sqstm1|chr11:50487840-50488339	0.659871796102929	.	.
chr11	50210588	50211087	chr11	50421849	50422348	Mgat4b|chr11:50421849-50422348	0.321877873181523	.	.
chr11	50210588	50211087	chr11	50421849	50422348	Sqstm1|chr11:50421849-50422348	0.321877873181523	.	.
chr11	50236581	50237080	chr11	50421849	50422348	Gm26542|chr11:50421849-50422348	0.359575691810013	.	.
chr11	50292140	50292639	chr11	50487840	50488339	Maml1|chr11:50487840-50488339	0.287389677744228	.	.
chr11	50325563	50326062	chr11	50378247	50378746	Canx|chr11:50378247-50378746	0.253641616072503	.	.
chr11	50377343	50377842	chr11	50421849	50422348	Hnrnph1|chr11:50421849-50422348	0.258411251064793	.	.
chr11	50430591	50431090	chr11	50371278	50371777	Rufy1|chr11:50371278-50371777	0.278157075167872	.	.
chr11	50430591	50431090	chr11	50672827	50673326	Rufy1|chr11:50672827-50673326	0.332798061636166	.	.
chr11	51583993	51584492	chr11	51779598	51780097	Phykpl|chr11:51779598-51780097	0.406834038241013	.	.
chr11	51584494	51584993	chr11	51756283	51756782	Phykpl|chr11:51756283-51756782	0.250730784242898	.	.
chr11	51606706	51607205	chr11	51755773	51756272	Hnrnpab|chr11:51755773-51756272	0.413065690346174	.	.
chr11	51606706	51607205	chr11	51756283	51756782	Hnrnpab|chr11:51756283-51756782	0.311020804472247	.	.
chr11	51606706	51607205	chr11	51855397	51855896	Hnrnpab|chr11:51855397-51855896	0.433372537316452	.	.
chr11	51619481	51619980	chr11	51756283	51756782	Nhp2|chr11:51756283-51756782	0.359973879397977	.	.
chr11	51619481	51619980	chr11	51779598	51780097	Nhp2|chr11:51779598-51780097	0.278333581556963	.	.
chr11	51635626	51636125	chr11	51855397	51855896	Rmnd5b|chr11:51855397-51855896	0.37502316713861	.	.
chr11	51650623	51651122	chr11	51779598	51780097	D930048N14Rik|chr11:51779598-51780097	0.552625765640359	.	.
chr11	51650623	51651122	chr11	51779598	51780097	N4bp3|chr11:51779598-51780097	0.552625765640359	.	.
chr11	51688541	51689040	chr11	51855397	51855896	0610009B22Rik|chr11:51855397-51855896	0.251811180669437	.	.
chr11	51763403	51763902	chr11	51756283	51756782	Sar1b|chr11:51756283-51756782	0.232813597675525	.	.
chr11	51763403	51763902	chr11	51756283	51756782	Sec24a|chr11:51756283-51756782	0.232813597675525	.	.
chr11	51763403	51763902	chr11	51855397	51855896	Sar1b|chr11:51855397-51855896	0.329880085180087	.	.
chr11	51763403	51763902	chr11	51855397	51855896	Sec24a|chr11:51855397-51855896	0.329880085180087	.	.
chr11	51857661	51858160	chr11	51779598	51780097	Jade2|chr11:51779598-51780097	0.326991650161288	.	.
chr11	52000555	52001054	chr11	51755773	51756272	Gm12204|chr11:51755773-51756272	0.267433358467265	.	.
chr11	52000555	52001054	chr11	51755773	51756272	Ube2b|chr11:51755773-51756272	0.267433358467265	.	.
chr11	52000555	52001054	chr11	51855397	51855896	Gm12204|chr11:51855397-51855896	0.235430888982481	.	.
chr11	52000555	52001054	chr11	51855397	51855896	Ube2b|chr11:51855397-51855896	0.235430888982481	.	.
chr11	52003968	52004467	chr11	51779598	51780097	Cdkl3|chr11:51779598-51780097	0.300984810261795	.	.
chr11	52098497	52098996	chr11	51755773	51756272	Ppp2ca|chr11:51755773-51756272	0.342192378704165	.	.
chr11	52098497	52098996	chr11	51756283	51756782	Ppp2ca|chr11:51756283-51756782	0.236592583821113	.	.
chr11	52098497	52098996	chr11	51855397	51855896	Ppp2ca|chr11:51855397-51855896	0.260441978850839	.	.
chr11	52231721	52232220	chr11	51945350	51945849	Skp1a|chr11:51945350-51945849	0.282341615671821	.	.
chr11	52231721	52232220	chr11	52129600	52130099	Skp1a|chr11:52129600-52130099	0.283047929977072	.	.
chr11	52283195	52283694	chr11	52129085	52129584	Tcf7|chr11:52129085-52129584	0.419758840180234	.	.
chr11	53324374	53324873	chr11	53487640	53488139	Zcchc10|chr11:53487640-53488139	0.257767807980737	.	.
chr11	53324374	53324873	chr11	53487640	53488139	Zcchc10|chr11:53487640-53488139	0.257767807980738	.	.
chr11	53350427	53350926	chr11	53487640	53488139	Aff4|chr11:53487640-53488139	0.264687736271603	.	.
chr11	53350931	53351430	chr11	53470257	53470756	Aff4|chr11:53470257-53470756	0.373376208082877	.	.
chr11	53431010	53431509	chr11	53470257	53470756	Gdf9|chr11:53470257-53470756	0.303608983584871	.	.
chr11	53431010	53431509	chr11	53470257	53470756	Uqcrq|chr11:53470257-53470756	0.303608983584871	.	.
chr11	53431010	53431509	chr11	53487101	53487600	Gdf9|chr11:53487101-53487600	0.37317879180832	.	.
chr11	53431010	53431509	chr11	53487101	53487600	Uqcrq|chr11:53487101-53487600	0.37317879180832	.	.
[truncated: 13,456 more rows]
