# Supplementary material for: Single-cell analysis of chromatin accessibility in the adult mouse brain
Source: Nature. 2023 Dec 13;624(7991):378–89. doi: 10.1038/s41586-023-06824-9 (PMC10719105; doi:10.1038/s41586-023-06824-9)
Supplement: Supplementary file 3 — Supplementary Tables 1–25 and their legends. [file 41586_2023_6824_MOESM3_ESM.zip › 2023-03-05453B-s3/SI Tables/SI Table 13 Summary of all the gene-cCRE correlations/sa2subclass.AHN_Onecut3_Gaba.pdc.bedpe]

chr1	3466260	3466759	chr1	3382498	3382997	Gm1992|chr1:3382498-3382997	0.215915580038243	.	.
chr1	3466260	3466759	chr1	3395473	3395972	Gm1992|chr1:3395473-3395972	0.292256539486981	.	.
chr1	4785497	4785996	chr1	5170387	5170886	Mrpl15|chr1:5170387-5170886	0.100910244484867	.	.
chr1	4807592	4808091	chr1	4571692	4572191	Lypla1|chr1:4571692-4572191	0.166217517964957	.	.
chr1	4807592	4808091	chr1	5019201	5019700	Lypla1|chr1:5019201-5019700	0.182928825180003	.	.
chr1	4857480	4857979	chr1	5017828	5018327	Tcea1|chr1:5017828-5018327	0.185586805961513	.	.
chr1	4857480	4857979	chr1	5018611	5019110	Tcea1|chr1:5018611-5019110	0.256909699121542	.	.
chr1	4857480	4857979	chr1	5019201	5019700	Tcea1|chr1:5019201-5019700	0.210910831107002	.	.
chr1	4857480	4857979	chr1	5170387	5170886	Tcea1|chr1:5170387-5170886	0.138080505768461	.	.
chr1	4858123	4858622	chr1	5170387	5170886	Tcea1|chr1:5170387-5170886	0.1751816157703	.	.
chr1	5588179	5588678	chr1	5894403	5894902	Oprk1|chr1:5894403-5894902	0.170890447556779	.	.
chr1	5588820	5589319	chr1	5894403	5894902	Oprk1|chr1:5894403-5894902	0.149906747151042	.	.
chr1	5916575	5917074	chr1	5915307	5915806	Npbwr1|chr1:5915307-5915806	0.117376448959134	.	.
chr1	5917179	5917678	chr1	5915307	5915806	Npbwr1|chr1:5915307-5915806	0.170358379708823	.	.
chr1	6214386	6214885	chr1	5894403	5894902	4732440D04Rik|chr1:5894403-5894902	0.1496324823861	.	.
chr1	6214386	6214885	chr1	6483297	6483796	4732440D04Rik|chr1:6483297-6483796	0.101519824924869	.	.
chr1	7397174	7397673	chr1	7205959	7206458	Gm26901|chr1:7205959-7206458	0.157103004017202	.	.
chr1	7397174	7397673	chr1	7206575	7207074	Gm26901|chr1:7206575-7207074	0.108592602620652	.	.
chr1	9298975	9299474	chr1	9573148	9573647	Sntg1|chr1:9573148-9573647	0.108348112983787	.	.
chr1	9545042	9545541	chr1	9541113	9541612	Rrs1|chr1:9541113-9541612	0.138130774813771	.	.
chr1	9545042	9545541	chr1	9848033	9848532	Rrs1|chr1:9848033-9848532	0.100066181359242	.	.
chr1	9601474	9601973	chr1	9573148	9573647	Vxn|chr1:9573148-9573647	0.121458403667206	.	.
chr1	9601474	9601973	chr1	9724707	9725206	Vxn|chr1:9724707-9725206	0.157111337580101	.	.
chr1	9700259	9700758	chr1	9298270	9298769	Mybl1|chr1:9298270-9298769	0.102004394927385	.	.
chr1	9700259	9700758	chr1	9988645	9989144	Mybl1|chr1:9988645-9989144	0.126778861086937	.	.
chr1	9747574	9748073	chr1	9573148	9573647	1700034P13Rik|chr1:9573148-9573647	0.103368363650531	.	.
chr1	9747574	9748073	chr1	9573148	9573647	Vcpip1|chr1:9573148-9573647	0.103368363650531	.	.
chr1	9798078	9798577	chr1	10039501	10040000	Sgk3|chr1:10039501-10040000	0.161758452550266	.	.
chr1	9798078	9798577	chr1	9772700	9773199	Sgk3|chr1:9772700-9773199	0.10150952741588	.	.
chr1	9798078	9798577	chr1	9988645	9989144	Sgk3|chr1:9988645-9989144	0.118322626136078	.	.
chr1	9908384	9908883	chr1	9988645	9989144	Mcmdc2|chr1:9988645-9989144	0.165656971448056	.	.
chr1	9943920	9944419	chr1	9541113	9541612	Snhg6|chr1:9541113-9541612	0.336869624279445	.	.
chr1	9943920	9944419	chr1	9724707	9725206	Snhg6|chr1:9724707-9725206	0.105795928470343	.	.
chr1	10008928	10009427	chr1	10140741	10141240	Ppp1r42|chr1:10140741-10141240	0.121590630795812	.	.
chr1	10008928	10009427	chr1	9988645	9989144	Ppp1r42|chr1:9988645-9989144	0.145856028040196	.	.
chr1	10232301	10232800	chr1	10039501	10040000	Arfgef1|chr1:10039501-10040000	0.107575652666888	.	.
chr1	10232855	10233354	chr1	10140741	10141240	Arfgef1|chr1:10140741-10141240	0.101438410157802	.	.
chr1	10232855	10233354	chr1	9988645	9989144	Arfgef1|chr1:9988645-9989144	0.374121384188263	.	.
chr1	10719138	10719637	chr1	10329635	10330134	Cpa6|chr1:10329635-10330134	0.169872707792767	.	.
chr1	10719138	10719637	chr1	10718502	10719001	Cpa6|chr1:10718502-10719001	0.299263236891663	.	.
chr1	10719138	10719637	chr1	10759501	10760000	Cpa6|chr1:10759501-10760000	0.213422581890119	.	.
chr1	12671765	12672264	chr1	12718098	12718597	Gm29663|chr1:12718098-12718597	0.282557456322329	.	.
chr1	12671765	12672264	chr1	12728286	12728785	Gm29663|chr1:12728286-12728785	0.303572139823399	.	.
chr1	12692265	12692764	chr1	12728286	12728785	Sulf1|chr1:12728286-12728785	0.0998892777551772	.	.
chr1	12692874	12693373	chr1	12576886	12577385	Sulf1|chr1:12576886-12577385	0.246807163382432	.	.
chr1	12692874	12693373	chr1	12718098	12718597	Sulf1|chr1:12718098-12718597	0.167089920944616	.	.
chr1	12692874	12693373	chr1	12728286	12728785	Sulf1|chr1:12728286-12728785	0.227184788932285	.	.
chr1	13372876	13373375	chr1	13314803	13315302	Ncoa2|chr1:13314803-13315302	0.140788957454026	.	.
chr1	13372876	13373375	chr1	13425930	13426429	Ncoa2|chr1:13425930-13426429	0.187360763890554	.	.
chr1	13659706	13660205	chr1	13615825	13616324	Lactb2|chr1:13615825-13616324	0.118665519047852	.	.
chr1	13660314	13660813	chr1	13615825	13616324	Lactb2|chr1:13615825-13616324	0.190231163102958	.	.
chr1	13660314	13660813	chr1	13779004	13779503	Lactb2|chr1:13779004-13779503	0.166658332111373	.	.
chr1	14309549	14310048	chr1	14181453	14181952	Eya1|chr1:14181453-14181952	0.216344675103944	.	.
chr1	14309549	14310048	chr1	14192794	14193293	Eya1|chr1:14192794-14193293	0.234156393103089	.	.
chr1	14309549	14310048	chr1	14739996	14740495	Eya1|chr1:14739996-14740495	0.194620917414638	.	.
chr1	14918622	14919121	chr1	14739996	14740495	Trpa1|chr1:14739996-14740495	0.159896369152092	.	.
chr1	15286608	15287107	chr1	15446645	15447144	Kcnb2|chr1:15446645-15447144	0.176860707400798	.	.
chr1	16104453	16104952	chr1	16215669	16216168	Rpl7|chr1:16215669-16216168	0.119198811771034	.	.
chr1	16105563	16106062	chr1	16433354	16433853	Rdh10|chr1:16433354-16433853	0.121442260789112	.	.
chr1	16519761	16520260	chr1	16433354	16433853	Stau2|chr1:16433354-16433853	0.16250104595211	.	.
chr1	16618483	16618982	chr1	16798252	16798751	Ube2w|chr1:16798252-16798751	0.208938772305688	.	.
chr1	16619102	16619601	chr1	16798252	16798751	Ube2w|chr1:16798252-16798751	0.0971775999325953	.	.
chr1	16656744	16657243	chr1	16798252	16798751	D030040B21Rik|chr1:16798252-16798751	0.172880783174014	.	.
chr1	16656744	16657243	chr1	16798252	16798751	Eloc|chr1:16798252-16798751	0.172880783174014	.	.
chr1	16664905	16665404	chr1	16798252	16798751	Tmem70|chr1:16798252-16798751	0.104539548062594	.	.
chr1	17727070	17727569	chr1	17600441	17600940	Crispld1|chr1:17600441-17600940	0.120037591168171	.	.
chr1	17727070	17727569	chr1	17600441	17600940	Gm16070|chr1:17600441-17600940	0.120037591168171	.	.
chr1	17727608	17728107	chr1	17600441	17600940	Crispld1|chr1:17600441-17600940	0.175999469819527	.	.
chr1	17727608	17728107	chr1	17600441	17600940	Gm16070|chr1:17600441-17600940	0.175999469819527	.	.
chr1	18057998	18058497	chr1	18106146	18106645	Gm28756|chr1:18106146-18106645	0.147565107300917	.	.
chr1	18058553	18059052	chr1	18106146	18106645	Gm28756|chr1:18106146-18106645	0.102824126415743	.	.
chr1	20890311	20890810	chr1	20699955	20700454	6720483E21Rik|chr1:20699955-20700454	0.109571005897508	.	.
chr1	20890311	20890810	chr1	20699955	20700454	Paqr8|chr1:20699955-20700454	0.109571005897508	.	.
chr1	20890311	20890810	chr1	20921118	20921617	6720483E21Rik|chr1:20921118-20921617	0.114653103241239	.	.
chr1	20890311	20890810	chr1	20921118	20921617	Paqr8|chr1:20921118-20921617	0.114653103241239	.	.
chr1	20890311	20890810	chr1	20938964	20939463	6720483E21Rik|chr1:20938964-20939463	0.193193173460927	.	.
chr1	20890311	20890810	chr1	20938964	20939463	Paqr8|chr1:20938964-20939463	0.193193173460927	.	.
chr1	20890857	20891356	chr1	20699955	20700454	6720483E21Rik|chr1:20699955-20700454	0.281026212141098	.	.
chr1	20890857	20891356	chr1	20699955	20700454	Paqr8|chr1:20699955-20700454	0.281026212141098	.	.
chr1	20951400	20951899	chr1	20801628	20802127	Efhc1|chr1:20801628-20802127	0.131163794167946	.	.
chr1	20951400	20951899	chr1	20938964	20939463	Efhc1|chr1:20938964-20939463	0.17494125670188	.	.
chr1	21079134	21079633	chr1	21411526	21412025	Gm28287|chr1:21411526-21412025	0.130235257247979	.	.
chr1	21079134	21079633	chr1	21411526	21412025	Tram2|chr1:21411526-21412025	0.130235257247979	.	.
chr1	21079134	21079633	chr1	21457381	21457880	Gm28287|chr1:21457381-21457880	0.385833398050854	.	.
chr1	21079134	21079633	chr1	21457381	21457880	Tram2|chr1:21457381-21457880	0.385833398050854	.	.
chr1	21218543	21219042	chr1	21166203	21166702	Tmem14a|chr1:21166203-21166702	0.118407422975039	.	.
chr1	21218543	21219042	chr1	21232056	21232555	Tmem14a|chr1:21232056-21232555	0.162153776132684	.	.
chr1	21218543	21219042	chr1	21344262	21344761	Tmem14a|chr1:21344262-21344761	0.100768774743711	.	.
chr1	24005456	24005955	chr1	24171412	24171911	Sdhaf4|chr1:24171412-24171911	0.204480144381391	.	.
chr1	24005456	24005955	chr1	24302637	24303136	Sdhaf4|chr1:24302637-24303136	0.152678536249213	.	.
chr1	24099649	24100148	chr1	24134825	24135324	Fam135a|chr1:24134825-24135324	0.138395166343688	.	.
chr1	24099649	24100148	chr1	24218975	24219474	Fam135a|chr1:24218975-24219474	0.118625175795158	.	.
chr1	24099649	24100148	chr1	24249074	24249573	Fam135a|chr1:24249074-24249573	0.163352681863218	.	.
chr1	24100186	24100685	chr1	24134825	24135324	Fam135a|chr1:24134825-24135324	0.181058411312224	.	.
chr1	24100186	24100685	chr1	24259288	24259787	Fam135a|chr1:24259288-24259787	0.12744287723564	.	.
chr1	24586286	24586785	chr1	24336005	24336504	Col19a1|chr1:24336005-24336504	0.0980137788525826	.	.
chr1	24586286	24586785	chr1	24336770	24337269	Col19a1|chr1:24336770-24337269	0.291016170873266	.	.
chr1	24586286	24586785	chr1	24741713	24742212	Col19a1|chr1:24741713-24742212	0.376212706418834	.	.
chr1	24586286	24586785	chr1	24901204	24901703	Col19a1|chr1:24901204-24901703	0.157091300943235	.	.
chr1	24587149	24587648	chr1	24741713	24742212	Col19a1|chr1:24741713-24742212	0.157594825304966	.	.
chr1	24587149	24587648	chr1	24901204	24901703	Col19a1|chr1:24901204-24901703	0.257776451385131	.	.
chr1	24678265	24678764	chr1	24259288	24259787	Lmbrd1|chr1:24259288-24259787	0.268291673201273	.	.
chr1	24678265	24678764	chr1	24336005	24336504	Lmbrd1|chr1:24336005-24336504	0.120658678556001	.	.
chr1	24678265	24678764	chr1	24611656	24612155	Lmbrd1|chr1:24611656-24612155	0.13640046619662	.	.
chr1	24678265	24678764	chr1	24613347	24613846	Lmbrd1|chr1:24613347-24613846	0.12690368964496	.	.
chr1	24678265	24678764	chr1	24614093	24614592	Lmbrd1|chr1:24614093-24614592	0.139789824337109	.	.
chr1	24678265	24678764	chr1	24614797	24615296	Lmbrd1|chr1:24614797-24615296	0.146745012470417	.	.
chr1	24678265	24678764	chr1	24615721	24616220	Lmbrd1|chr1:24615721-24616220	0.165710354267371	.	.
chr1	24678265	24678764	chr1	24703679	24704178	Lmbrd1|chr1:24703679-24704178	0.102579531055599	.	.
chr1	24678265	24678764	chr1	24884351	24884850	Lmbrd1|chr1:24884351-24884850	0.112961193919828	.	.
chr1	30873430	30873929	chr1	30584783	30585282	Phf3|chr1:30584783-30585282	0.181412647066055	.	.
chr1	30873430	30873929	chr1	30700382	30700881	Phf3|chr1:30700382-30700881	0.12284941280205	.	.
chr1	30873430	30873929	chr1	30716282	30716781	Phf3|chr1:30716282-30716781	0.156023658549846	.	.
chr1	30873430	30873929	chr1	30740784	30741283	Phf3|chr1:30740784-30741283	0.10796190975762	.	.
chr1	30873942	30874441	chr1	30584783	30585282	Phf3|chr1:30584783-30585282	0.13038352125448	.	.
chr1	30873942	30874441	chr1	30740784	30741283	Phf3|chr1:30740784-30741283	0.102588286597588	.	.
chr1	30949080	30949579	chr1	30716282	30716781	Ptp4a1|chr1:30716282-30716781	0.103388454037858	.	.
chr1	30949582	30950081	chr1	30716282	30716781	Ptp4a1|chr1:30716282-30716781	0.254926478739349	.	.
chr1	30949582	30950081	chr1	31153918	31154417	Ptp4a1|chr1:31153918-31154417	0.131571399018843	.	.
chr1	34433080	34433579	chr1	34738307	34738806	Gm37233|chr1:34738307-34738806	0.147187331545973	.	.
chr1	34485782	34486281	chr1	34738307	34738806	4930568A12Rik|chr1:34738307-34738806	0.174020131169923	.	.
chr1	34579442	34579941	chr1	34434650	34435149	1700101I19Rik|chr1:34434650-34435149	0.241249973881292	.	.
chr1	34579442	34579941	chr1	34434650	34435149	Amer3|chr1:34434650-34435149	0.241249973881292	.	.
chr1	34677895	34678394	chr1	34434650	34435149	Arhgef4|chr1:34434650-34435149	0.208425628227347	.	.
chr1	34677895	34678394	chr1	34867150	34867649	Arhgef4|chr1:34867150-34867649	0.135959504568845	.	.
chr1	34801460	34801959	chr1	34602327	34602826	Arhgef4|chr1:34602327-34602826	0.224962907075763	.	.
chr1	34802224	34802723	chr1	34642414	34642913	Arhgef4|chr1:34642414-34642913	0.136134110845254	.	.
chr1	34802224	34802723	chr1	34738307	34738806	Arhgef4|chr1:34738307-34738806	0.150923611598652	.	.
chr1	34841956	34842455	chr1	34750293	34750792	Fam168b|chr1:34750293-34750792	0.14187966730532	.	.
chr1	34842804	34843303	chr1	34793414	34793913	Fam168b|chr1:34793414-34793913	0.106586520080471	.	.
chr1	34849768	34850267	chr1	34642414	34642913	Plekhb2|chr1:34642414-34642913	0.211548329774662	.	.
chr1	34849768	34850267	chr1	34891506	34892005	Plekhb2|chr1:34891506-34892005	0.165155349503831	.	.
chr1	34850452	34850951	chr1	34752832	34753331	Plekhb2|chr1:34752832-34753331	0.204683244820414	.	.
chr1	37540354	37540853	chr1	37698123	37698622	Mgat4a|chr1:37698123-37698622	0.145175362799444	.	.
chr1	37540354	37540853	chr1	37872597	37873096	Mgat4a|chr1:37872597-37873096	0.110935323458164	.	.
chr1	37540864	37541363	chr1	37639092	37639591	Mgat4a|chr1:37639092-37639591	0.112735134654568	.	.
chr1	37540864	37541363	chr1	37678238	37678737	Mgat4a|chr1:37678238-37678737	0.181108741028207	.	.
chr1	37540864	37541363	chr1	37698123	37698622	Mgat4a|chr1:37698123-37698622	0.189077101197781	.	.
chr1	37540864	37541363	chr1	37872597	37873096	Mgat4a|chr1:37872597-37873096	0.144074576005441	.	.
chr1	37719678	37720177	chr1	37610264	37610763	2010300C02Rik|chr1:37610264-37610763	0.109447337197964	.	.
chr1	37719678	37720177	chr1	37639092	37639591	2010300C02Rik|chr1:37639092-37639591	0.14973500920578	.	.
chr1	37719678	37720177	chr1	37678238	37678737	2010300C02Rik|chr1:37678238-37678737	0.121376090027258	.	.
chr1	37719678	37720177	chr1	37698123	37698622	2010300C02Rik|chr1:37698123-37698622	0.131329995484899	.	.
chr1	37864699	37865198	chr1	37698123	37698622	Gm26805|chr1:37698123-37698622	0.254688700112862	.	.
chr1	37864699	37865198	chr1	37872597	37873096	Gm26805|chr1:37872597-37873096	0.185531814533176	.	.
chr1	37865263	37865762	chr1	37698123	37698622	Gm26805|chr1:37698123-37698622	0.102600297900459	.	.
chr1	37865263	37865762	chr1	37698123	37698622	Tsga10|chr1:37698123-37698622	0.102600297900459	.	.
chr1	37865263	37865762	chr1	37872597	37873096	Gm26805|chr1:37872597-37873096	0.166381314064643	.	.
chr1	37865263	37865762	chr1	37872597	37873096	Tsga10|chr1:37872597-37873096	0.166381314064643	.	.
chr1	37871955	37872454	chr1	37725725	37726224	Lipt1|chr1:37725725-37726224	0.0998573272496667	.	.
chr1	37871955	37872454	chr1	37872597	37873096	Lipt1|chr1:37872597-37873096	0.13110274506416	.	.
chr1	37871955	37872454	chr1	38185452	38185951	Lipt1|chr1:38185452-38185951	0.186509045914892	.	.
chr1	37890241	37890740	chr1	37610264	37610763	Mitd1|chr1:37610264-37610763	0.19730445951149	.	.
chr1	37890241	37890740	chr1	37610264	37610763	Mrpl30|chr1:37610264-37610763	0.19730445951149	.	.
chr1	37890241	37890740	chr1	38198432	38198931	Mitd1|chr1:38198432-38198931	0.256650053983735	.	.
chr1	37890241	37890740	chr1	38198432	38198931	Mrpl30|chr1:38198432-38198931	0.256650053983735	.	.
chr1	37997082	37997581	chr1	37610264	37610763	Eif5b|chr1:37610264-37610763	0.127722118208366	.	.
chr1	37997082	37997581	chr1	37610264	37610763	Txndc9|chr1:37610264-37610763	0.127722118208366	.	.
chr1	37997082	37997581	chr1	37639092	37639591	Eif5b|chr1:37639092-37639591	0.187899165221009	.	.
chr1	37997082	37997581	chr1	37639092	37639591	Txndc9|chr1:37639092-37639591	0.187899165221009	.	.
chr1	37997082	37997581	chr1	37903135	37903634	Eif5b|chr1:37903135-37903634	0.291637333766264	.	.
chr1	37997082	37997581	chr1	37903135	37903634	Txndc9|chr1:37903135-37903634	0.291637333766264	.	.
chr1	37997082	37997581	chr1	38210447	38210946	Eif5b|chr1:38210447-38210946	0.138306650676003	.	.
chr1	37997082	37997581	chr1	38210447	38210946	Txndc9|chr1:38210447-38210946	0.138306650676003	.	.
chr1	37997778	37998277	chr1	37725725	37726224	Eif5b|chr1:37725725-37726224	0.128098752117467	.	.
chr1	37997778	37998277	chr1	37725725	37726224	Txndc9|chr1:37725725-37726224	0.128098752117467	.	.
chr1	38129526	38130025	chr1	37872597	37873096	Rev1|chr1:37872597-37873096	0.12164693468898	.	.
chr1	38129526	38130025	chr1	38199949	38200448	Rev1|chr1:38199949-38200448	0.248593876063693	.	.
chr1	38129526	38130025	chr1	38210447	38210946	Rev1|chr1:38210447-38210946	0.197062121175648	.	.
chr1	40085635	40086134	chr1	40380047	40380546	Gm16894|chr1:40380047-40380546	0.143887821344288	.	.
chr1	40681063	40681562	chr1	40681655	40682154	Slc9a2|chr1:40681655-40682154	0.180665316498522	.	.
chr1	40681063	40681562	chr1	40694350	40694849	Slc9a2|chr1:40694350-40694849	0.127072054097994	.	.
chr1	40681063	40681562	chr1	40768563	40769062	Slc9a2|chr1:40768563-40769062	0.170613278700076	.	.
chr1	40790447	40790946	chr1	40681655	40682154	Mfsd9|chr1:40681655-40682154	0.11651097515505	.	.
chr1	40790447	40790946	chr1	41001530	41002029	Mfsd9|chr1:41001530-41002029	0.122844230272839	.	.
chr1	40790447	40790946	chr1	41152509	41153008	Mfsd9|chr1:41152509-41153008	0.159612105983664	.	.
chr1	40790447	40790946	chr1	41157469	41157968	Mfsd9|chr1:41157469-41157968	0.130921918624711	.	.
chr1	42261772	42262271	chr1	42491441	42491940	Gm28175|chr1:42491441-42491940	0.171018780669155	.	.
chr1	42695450	42695949	chr1	42491441	42491940	Gm20646|chr1:42491441-42491940	0.247070200899316	.	.
chr1	42695450	42695949	chr1	42491441	42491940	Pantr1|chr1:42491441-42491940	0.247070200899316	.	.
chr1	42695450	42695949	chr1	42491441	42491940	Pou3f3|chr1:42491441-42491940	0.247070200899316	.	.
chr1	42695450	42695949	chr1	42684202	42684701	Gm20646|chr1:42684202-42684701	0.557412828623692	.	.
chr1	42695450	42695949	chr1	42684202	42684701	Pantr1|chr1:42684202-42684701	0.557412828623692	.	.
chr1	42695450	42695949	chr1	42684202	42684701	Pou3f3|chr1:42684202-42684701	0.557412828623692	.	.
chr1	42695450	42695949	chr1	42684717	42685216	Gm20646|chr1:42684717-42685216	0.492849121872258	.	.
chr1	42695450	42695949	chr1	42684717	42685216	Pantr1|chr1:42684717-42685216	0.492849121872258	.	.
chr1	42695450	42695949	chr1	42684717	42685216	Pou3f3|chr1:42684717-42685216	0.492849121872258	.	.
chr1	43827102	43827601	chr1	43898955	43899454	Uxs1|chr1:43898955-43899454	0.152731369809455	.	.
chr1	43827615	43828114	chr1	44041766	44042265	Uxs1|chr1:44041766-44042265	0.186704544291076	.	.
chr1	43827615	43828114	chr1	44198134	44198633	Uxs1|chr1:44198134-44198633	0.14358366588201	.	.
chr1	44102213	44102712	chr1	43898955	43899454	Tex30|chr1:43898955-43899454	0.148170832770894	.	.
chr1	44102213	44102712	chr1	44198134	44198633	Tex30|chr1:44198134-44198633	0.107650194876298	.	.
chr1	44102213	44102712	chr1	44228990	44229489	Tex30|chr1:44228990-44229489	0.133802468598185	.	.
chr1	44118638	44119137	chr1	43898955	43899454	Bivm|chr1:43898955-43899454	0.155883353155978	.	.
chr1	44118638	44119137	chr1	43898955	43899454	Poglut2|chr1:43898955-43899454	0.155883353155978	.	.
chr1	44119144	44119643	chr1	44198134	44198633	Bivm|chr1:44198134-44198633	0.196547522888794	.	.
chr1	44119144	44119643	chr1	44198134	44198633	Poglut2|chr1:44198134-44198633	0.196547522888794	.	.
chr1	44147693	44148192	chr1	43898955	43899454	Ercc5|chr1:43898955-43899454	0.107843774895833	.	.
chr1	44147693	44148192	chr1	44198134	44198633	Ercc5|chr1:44198134-44198633	0.222059568923098	.	.
chr1	45795197	45795696	chr1	45816821	45817320	Wdr75|chr1:45816821-45817320	0.145744400918376	.	.
chr1	52113595	52114094	chr1	52146524	52147023	Gm31812|chr1:52146524-52147023	0.103000805042661	.	.
chr1	52119152	52119651	chr1	52146524	52147023	Stat1|chr1:52146524-52147023	0.180810443647181	.	.
chr1	52119152	52119651	chr1	52331366	52331865	Stat1|chr1:52331366-52331865	0.158136743048163	.	.
chr1	52119152	52119651	chr1	52431766	52432265	Stat1|chr1:52431766-52432265	0.237178036217241	.	.
chr1	52119152	52119651	chr1	52435859	52436358	Stat1|chr1:52435859-52436358	0.0979228918071201	.	.
chr1	52233098	52233597	chr1	52456555	52457054	Gls|chr1:52456555-52457054	0.127518670280133	.	.
chr1	52499614	52500113	chr1	52363554	52364053	Nab1|chr1:52363554-52364053	0.139817177749654	.	.
chr1	52499614	52500113	chr1	52431766	52432265	Nab1|chr1:52431766-52432265	0.154591741536954	.	.
chr1	52844734	52845233	chr1	52951973	52952472	Hibch|chr1:52951973-52952472	0.110179065679987	.	.
chr1	53061825	53062324	chr1	52903595	52904094	Mstn|chr1:52903595-52904094	0.370377179647883	.	.
chr1	53061825	53062324	chr1	52951973	52952472	Mstn|chr1:52951973-52952472	0.225645592590048	.	.
chr1	53061825	53062324	chr1	52952486	52952985	Mstn|chr1:52952486-52952985	0.147856153780124	.	.
chr1	53061825	53062324	chr1	52953081	52953580	Mstn|chr1:52953081-52953580	0.144007967724695	.	.
chr1	53061825	53062324	chr1	52955615	52956114	Mstn|chr1:52955615-52956114	0.265429232237863	.	.
chr1	53061825	53062324	chr1	53015814	53016313	Mstn|chr1:53015814-53016313	0.370870660443622	.	.
chr1	53061825	53062324	chr1	53032502	53033001	Mstn|chr1:53032502-53033001	0.108284248314617	.	.
chr1	53296806	53297305	chr1	53032502	53033001	Ormdl1|chr1:53032502-53033001	0.107483675272972	.	.
chr1	53296806	53297305	chr1	53032502	53033001	Pms1|chr1:53032502-53033001	0.107483675272972	.	.
chr1	53296806	53297305	chr1	53709563	53710062	Ormdl1|chr1:53709563-53710062	0.117752232831554	.	.
chr1	53296806	53297305	chr1	53709563	53710062	Pms1|chr1:53709563-53710062	0.117752232831554	.	.
chr1	53352482	53352981	chr1	53709563	53710062	Asdurf|chr1:53709563-53710062	0.108045293743184	.	.
chr1	53352482	53352981	chr1	53709563	53710062	Asnsd1|chr1:53709563-53710062	0.108045293743184	.	.
chr1	53785040	53785539	chr1	53823748	53824247	Stk17b|chr1:53823748-53824247	0.187555425414399	.	.
chr1	54250459	54250958	chr1	54715524	54716023	Ccdc150|chr1:54715524-54716023	0.116487843488431	.	.
chr1	54250459	54250958	chr1	54735435	54735934	Ccdc150|chr1:54735435-54735934	0.136303874951849	.	.
chr1	54438767	54439266	chr1	54578469	54578968	Gtf3c3|chr1:54578469-54578968	0.147965147209807	.	.
chr1	54557443	54557942	chr1	54707058	54707557	Pgap1|chr1:54707058-54707557	0.212945166236551	.	.
chr1	54557443	54557942	chr1	54734870	54735369	Pgap1|chr1:54734870-54735369	0.134115609574312	.	.
chr1	55087908	55088407	chr1	55472123	55472622	Hspd1|chr1:55472123-55472622	0.161809916184539	.	.
chr1	55087908	55088407	chr1	55472123	55472622	Hspe1|chr1:55472123-55472622	0.161809916184539	.	.
chr1	55236881	55237380	chr1	55472123	55472622	Mars2|chr1:55472123-55472622	0.104577124286583	.	.
chr1	55405572	55406071	chr1	55472123	55472622	Plcl1|chr1:55472123-55472622	0.108667560928758	.	.
chr1	56972152	56972651	chr1	56972961	56973460	9130024F11Rik|chr1:56972961-56973460	0.250704108255521	.	.
chr1	57377374	57377873	chr1	57537218	57537717	1700066M21Rik|chr1:57537218-57537717	0.106828814390334	.	.
chr1	57377374	57377873	chr1	57537218	57537717	4930558J18Rik|chr1:57537218-57537717	0.106828814390334	.	.
chr1	57377374	57377873	chr1	57600409	57600908	1700066M21Rik|chr1:57600409-57600908	0.139361419351723	.	.
chr1	57377374	57377873	chr1	57600409	57600908	4930558J18Rik|chr1:57600409-57600908	0.139361419351723	.	.
chr1	57377988	57378487	chr1	57205521	57206020	1700066M21Rik|chr1:57205521-57206020	0.0966235752595281	.	.
chr1	57377988	57378487	chr1	57205521	57206020	4930558J18Rik|chr1:57205521-57206020	0.0966235752595281	.	.
chr1	57377988	57378487	chr1	57537218	57537717	1700066M21Rik|chr1:57537218-57537717	0.248652869842891	.	.
chr1	57377988	57378487	chr1	57537218	57537717	4930558J18Rik|chr1:57537218-57537717	0.248652869842891	.	.
chr1	57377988	57378487	chr1	57612380	57612879	1700066M21Rik|chr1:57612380-57612879	0.165917361466355	.	.
chr1	57377988	57378487	chr1	57612380	57612879	4930558J18Rik|chr1:57612380-57612879	0.165917361466355	.	.
chr1	57406257	57406756	chr1	57205521	57206020	Maip1|chr1:57205521-57206020	0.105934325108989	.	.
chr1	57406257	57406756	chr1	57205521	57206020	Tyw5|chr1:57205521-57206020	0.105934325108989	.	.
chr1	57406257	57406756	chr1	57537218	57537717	Maip1|chr1:57537218-57537717	0.207489429126524	.	.
chr1	57406257	57406756	chr1	57537218	57537717	Tyw5|chr1:57537218-57537717	0.207489429126524	.	.
chr1	57406257	57406756	chr1	57749888	57750387	Maip1|chr1:57749888-57750387	0.166564375837711	.	.
chr1	57406257	57406756	chr1	57749888	57750387	Tyw5|chr1:57749888-57750387	0.166564375837711	.	.
chr1	58392818	58393317	chr1	58296260	58296759	Bzw1|chr1:58296260-58296759	0.107733730943866	.	.
chr1	58423825	58424324	chr1	58652543	58653042	Clk1|chr1:58652543-58653042	0.203359020261591	.	.
chr1	58445384	58445883	chr1	58070079	58070578	Nif3l1|chr1:58070079-58070578	0.125962880343911	.	.
chr1	58445384	58445883	chr1	58070079	58070578	Ppil3|chr1:58070079-58070578	0.125962880343911	.	.
chr1	58445384	58445883	chr1	58144639	58145138	Nif3l1|chr1:58144639-58145138	0.115682916231703	.	.
chr1	58445384	58445883	chr1	58144639	58145138	Ppil3|chr1:58144639-58145138	0.115682916231703	.	.
chr1	58504734	58505233	chr1	58422814	58423313	Gm15834|chr1:58422814-58423313	0.142229273492653	.	.
chr1	58504734	58505233	chr1	58422814	58423313	Orc2|chr1:58422814-58423313	0.142229273492653	.	.
chr1	58504734	58505233	chr1	58652543	58653042	Gm15834|chr1:58652543-58653042	0.265793841554996	.	.
chr1	58504734	58505233	chr1	58652543	58653042	Orc2|chr1:58652543-58653042	0.265793841554996	.	.
chr1	58586034	58586533	chr1	58341563	58342062	Fam126b|chr1:58341563-58342062	0.174292230526991	.	.
chr1	58586034	58586533	chr1	58341563	58342062	Ndufb3|chr1:58341563-58342062	0.174292230526991	.	.
chr1	58586552	58587051	chr1	58341563	58342062	Fam126b|chr1:58341563-58342062	0.11277159548264	.	.
chr1	58586552	58587051	chr1	58341563	58342062	Ndufb3|chr1:58341563-58342062	0.11277159548264	.	.
chr1	58711489	58711988	chr1	58341563	58342062	Cflar|chr1:58341563-58342062	0.116262392737638	.	.
chr1	59119578	59120077	chr1	59311861	59312360	G730003C15Rik|chr1:59311861-59312360	0.221808256484436	.	.
chr1	59119578	59120077	chr1	59311861	59312360	Tmem237|chr1:59311861-59312360	0.221808256484436	.	.
chr1	59120147	59120646	chr1	59316631	59317130	G730003C15Rik|chr1:59316631-59317130	0.123890197564579	.	.
chr1	59120147	59120646	chr1	59316631	59317130	Tmem237|chr1:59316631-59317130	0.123890197564579	.	.
chr1	59237006	59237505	chr1	59312429	59312928	Als2|chr1:59312429-59312928	0.171111113487545	.	.
chr1	59481835	59482334	chr1	59312429	59312928	Fzd7|chr1:59312429-59312928	0.257250092465922	.	.
chr1	59481835	59482334	chr1	59483682	59484181	Fzd7|chr1:59483682-59484181	0.155913177152653	.	.
chr1	59516242	59516741	chr1	59623298	59623797	Gm973|chr1:59623298-59623797	0.152039166900632	.	.
chr1	59669977	59670476	chr1	59719849	59720348	Sumo1|chr1:59719849-59720348	0.288462069165898	.	.
chr1	59670565	59671064	chr1	59483682	59484181	Sumo1|chr1:59483682-59484181	0.131401313851717	.	.
chr1	59670565	59671064	chr1	59584561	59585060	Sumo1|chr1:59584561-59585060	0.139613408146789	.	.
chr1	59684706	59685205	chr1	59483682	59484181	Nop58|chr1:59483682-59484181	0.122853608647724	.	.
chr1	59762644	59763143	chr1	59883669	59884168	Bmpr2|chr1:59883669-59884168	0.158451128156147	.	.
chr1	59912662	59913161	chr1	59883669	59884168	Fam117b|chr1:59883669-59884168	0.146029436565389	.	.
chr1	60042935	60043434	chr1	60416718	60417217	Ica1l|chr1:60416718-60417217	0.240541648806929	.	.
chr1	60180257	60180756	chr1	59883669	59884168	Nbeal1|chr1:59883669-59884168	0.116044509249276	.	.
chr1	60342754	60343253	chr1	60625969	60626468	Cyp20a1|chr1:60625969-60626468	0.23561167863764	.	.
chr1	60343314	60343813	chr1	60625969	60626468	Cyp20a1|chr1:60625969-60626468	0.130967868706653	.	.
chr1	60409462	60409961	chr1	60748897	60749396	Abi2|chr1:60748897-60749396	0.128973497950954	.	.
chr1	60565982	60566481	chr1	60748897	60749396	Raph1|chr1:60748897-60749396	0.130027773598266	.	.
chr1	61638558	61639057	chr1	61296777	61297276	Pard3b|chr1:61296777-61297276	0.15108893045274	.	.
chr1	61638558	61639057	chr1	61377060	61377559	Pard3b|chr1:61377060-61377559	0.131346335910185	.	.
chr1	63113269	63113768	chr1	63180992	63181491	Ino80dos|chr1:63180992-63181491	0.198969971465126	.	.
chr1	63113269	63113768	chr1	63182179	63182678	Ino80dos|chr1:63182179-63182678	0.0974114512707057	.	.
chr1	63113269	63113768	chr1	63256075	63256574	Ino80dos|chr1:63256075-63256574	0.249972118668679	.	.
chr1	63176509	63177008	chr1	63182179	63182678	Eef1b2|chr1:63182179-63182678	0.267007238533973	.	.
chr1	63176509	63177008	chr1	63182179	63182678	Ndufs1|chr1:63182179-63182678	0.267007238533973	.	.
chr1	63213443	63213942	chr1	63087111	63087610	Gpr1|chr1:63087111-63087610	0.106162031217809	.	.
chr1	63213443	63213942	chr1	63203844	63204343	Gpr1|chr1:63203844-63204343	0.179554045471882	.	.
chr1	63213443	63213942	chr1	63252275	63252774	Gpr1|chr1:63252275-63252774	0.245991202243544	.	.
chr1	63213443	63213942	chr1	63256075	63256574	Gpr1|chr1:63256075-63256574	0.210087340509946	.	.
chr1	63213981	63214480	chr1	63153005	63153504	Gpr1|chr1:63153005-63153504	0.153638898685285	.	.
chr1	63213981	63214480	chr1	63256075	63256574	Gpr1|chr1:63256075-63256574	0.0965538789274002	.	.
chr1	63272985	63273484	chr1	63180992	63181491	Gm11608|chr1:63180992-63181491	0.112735852911002	.	.
chr1	63272985	63273484	chr1	63180992	63181491	Zdbf2|chr1:63180992-63181491	0.112735852911002	.	.
chr1	63272985	63273484	chr1	63182811	63183310	Gm11608|chr1:63182811-63183310	0.118336317326151	.	.
chr1	63272985	63273484	chr1	63182811	63183310	Zdbf2|chr1:63182811-63183310	0.118336317326151	.	.
chr1	63272985	63273484	chr1	63367905	63368404	Gm11608|chr1:63367905-63368404	0.248708596207007	.	.
chr1	63272985	63273484	chr1	63367905	63368404	Zdbf2|chr1:63367905-63368404	0.248708596207007	.	.
chr1	63445105	63445604	chr1	63087111	63087610	Adam23|chr1:63087111-63087610	0.185310150595273	.	.
chr1	63445671	63446170	chr1	63367905	63368404	Adam23|chr1:63367905-63368404	0.0990900908441706	.	.
chr1	63730384	63730883	chr1	63639794	63640293	Fastkd2|chr1:63639794-63640293	0.176695576572869	.	.
chr1	63730384	63730883	chr1	63639794	63640293	Mdh1b|chr1:63639794-63640293	0.176695576572869	.	.
chr1	63730384	63730883	chr1	63857839	63858338	Fastkd2|chr1:63857839-63858338	0.111474035595802	.	.
chr1	63730384	63730883	chr1	63857839	63858338	Mdh1b|chr1:63857839-63858338	0.111474035595802	.	.
chr1	63730384	63730883	chr1	63882576	63883075	Fastkd2|chr1:63882576-63883075	0.107354667462661	.	.
chr1	63730384	63730883	chr1	63882576	63883075	Mdh1b|chr1:63882576-63883075	0.107354667462661	.	.
chr1	63730384	63730883	chr1	63995057	63995556	Fastkd2|chr1:63995057-63995556	0.131325110836627	.	.
chr1	63730384	63730883	chr1	63995057	63995556	Mdh1b|chr1:63995057-63995556	0.131325110836627	.	.
chr1	64302882	64303381	chr1	64735964	64736463	Gm28981|chr1:64735964-64736463	0.186663407324784	.	.
chr1	64617495	64617994	chr1	64445949	64446448	Gm28982|chr1:64445949-64446448	0.201292558808936	.	.
chr1	64617495	64617994	chr1	64445949	64446448	Mettl21a|chr1:64445949-64446448	0.201292558808936	.	.
chr1	64690474	64690973	chr1	64338489	64338988	2810408I11Rik|chr1:64338489-64338988	0.144417448304051	.	.
chr1	64690474	64690973	chr1	64338489	64338988	Ccnyl1|chr1:64338489-64338988	0.144417448304051	.	.
chr1	64690474	64690973	chr1	64735964	64736463	2810408I11Rik|chr1:64735964-64736463	0.170384625093657	.	.
chr1	64690474	64690973	chr1	64735964	64736463	Ccnyl1|chr1:64735964-64736463	0.170384625093657	.	.
chr1	64691008	64691507	chr1	64705213	64705712	2810408I11Rik|chr1:64705213-64705712	0.17245893573036	.	.
chr1	64691008	64691507	chr1	64705213	64705712	Ccnyl1|chr1:64705213-64705712	0.17245893573036	.	.
chr1	64737642	64738141	chr1	64717480	64717979	Fzd5|chr1:64717480-64717979	0.132353733123037	.	.
chr1	64737642	64738141	chr1	64717480	64717979	Fzd5|chr1:64717480-64717979	0.132353733123038	.	.
chr1	64737642	64738141	chr1	64735964	64736463	Fzd5|chr1:64735964-64736463	0.0990830206903771	.	.
chr1	65186396	65186895	chr1	65111968	65112467	Idh1|chr1:65111968-65112467	0.171047241829582	.	.
chr1	65186396	65186895	chr1	65111968	65112467	Pikfyve|chr1:65111968-65112467	0.171047241829582	.	.
chr1	65186396	65186895	chr1	65178123	65178622	Idh1|chr1:65178123-65178622	0.120037702818974	.	.
chr1	65186396	65186895	chr1	65178123	65178622	Pikfyve|chr1:65178123-65178622	0.120037702818974	.	.
chr1	65282716	65283215	chr1	65393698	65394197	Pth2r|chr1:65393698-65394197	0.124084961651834	.	.
chr1	66174880	66175379	chr1	65830858	65831357	Map2|chr1:65830858-65831357	0.200864379305615	.	.
chr1	66174880	66175379	chr1	66148756	66149255	Map2|chr1:66148756-66149255	0.117278537795034	.	.
chr1	66816734	66817233	chr1	66654987	66655486	Kansl1l|chr1:66654987-66655486	0.15785949958218	.	.
chr1	66816734	66817233	chr1	67178531	67179030	Kansl1l|chr1:67178531-67179030	0.198515505392021	.	.
chr1	66817441	66817940	chr1	66654987	66655486	Kansl1l|chr1:66654987-66655486	0.117404855012555	.	.
chr1	66817441	66817940	chr1	66988184	66988683	Kansl1l|chr1:66988184-66988683	0.179008482220462	.	.
chr1	66817441	66817940	chr1	67151817	67152316	Kansl1l|chr1:67151817-67152316	0.132768021588746	.	.
chr1	66862543	66863042	chr1	66988184	66988683	Acadl|chr1:66988184-66988683	0.137721891951715	.	.
chr1	66862543	66863042	chr1	67178531	67179030	Acadl|chr1:67178531-67179030	0.393123621583568	.	.
chr1	66863047	66863546	chr1	67178531	67179030	Acadl|chr1:67178531-67179030	0.179017354727246	.	.
chr1	67038596	67039095	chr1	67464147	67464646	Lancl1|chr1:67464147-67464646	0.206484562344001	.	.
chr1	69687151	69687650	chr1	69729310	69729809	Ikzf2|chr1:69729310-69729809	0.236360063143639	.	.
chr1	69687151	69687650	chr1	69790807	69791306	Ikzf2|chr1:69790807-69791306	0.17714380735516	.	.
chr1	70724978	70725477	chr1	70373233	70373732	Vwc2l|chr1:70373233-70373732	0.257884352714868	.	.
chr1	70724978	70725477	chr1	70515611	70516110	Vwc2l|chr1:70515611-70516110	0.16508541474633	.	.
chr1	70724978	70725477	chr1	70716782	70717281	Vwc2l|chr1:70716782-70717281	0.136090035254806	.	.
chr1	71102861	71103360	chr1	71117293	71117792	Bard1|chr1:71117293-71117792	0.133431545530562	.	.
chr1	71556874	71557373	chr1	71579535	71580034	Atic|chr1:71579535-71580034	0.235313357661128	.	.
chr1	74284588	74285087	chr1	74386756	74387255	Aamp|chr1:74386756-74387255	0.101783149378866	.	.
chr1	74284588	74285087	chr1	74386756	74387255	Pnkd|chr1:74386756-74387255	0.101783149378866	.	.
chr1	74284588	74285087	chr1	74415126	74415625	Aamp|chr1:74415126-74415625	0.19016511643925	.	.
chr1	74284588	74285087	chr1	74415126	74415625	Pnkd|chr1:74415126-74415625	0.19016511643925	.	.
chr1	74361763	74362262	chr1	74332262	74332761	Catip|chr1:74332262-74332761	0.230360157899218	.	.
chr1	74505730	74506229	chr1	74332262	74332761	Cnot9|chr1:74332262-74332761	0.137545061708416	.	.
chr1	74505730	74506229	chr1	74452541	74453040	Cnot9|chr1:74452541-74453040	0.146819586775236	.	.
chr1	74505730	74506229	chr1	74948735	74949234	Cnot9|chr1:74948735-74949234	0.189376028265527	.	.
chr1	74506443	74506942	chr1	74313260	74313759	Cnot9|chr1:74313260-74313759	0.161548834746066	.	.
chr1	74506443	74506942	chr1	74772969	74773468	Cnot9|chr1:74772969-74773468	0.122593503639936	.	.
chr1	74506443	74506942	chr1	74802933	74803432	Cnot9|chr1:74802933-74803432	0.1093078646345	.	.
chr1	74506443	74506942	chr1	74926640	74927139	Cnot9|chr1:74926640-74927139	0.13885904796537	.	.
chr1	74587962	74588461	chr1	74452541	74453040	Bcs1l|chr1:74452541-74453040	0.190565792328473	.	.
chr1	74587962	74588461	chr1	74452541	74453040	Zfp142|chr1:74452541-74453040	0.190565792328473	.	.
chr1	74587962	74588461	chr1	74948735	74949234	Bcs1l|chr1:74948735-74949234	0.145034877206277	.	.
chr1	74587962	74588461	chr1	74948735	74949234	Zfp142|chr1:74948735-74949234	0.145034877206277	.	.
chr1	74601175	74601674	chr1	74397348	74397847	Rnf25|chr1:74397348-74397847	0.205032831816381	.	.
chr1	74601175	74601674	chr1	74397348	74397847	Stk36|chr1:74397348-74397847	0.205032831816381	.	.
chr1	74601175	74601674	chr1	74415126	74415625	Rnf25|chr1:74415126-74415625	0.110555184523958	.	.
chr1	74601175	74601674	chr1	74415126	74415625	Stk36|chr1:74415126-74415625	0.110555184523958	.	.
chr1	74601175	74601674	chr1	74452541	74453040	Rnf25|chr1:74452541-74453040	0.110437783364224	.	.
chr1	74601175	74601674	chr1	74452541	74453040	Stk36|chr1:74452541-74453040	0.110437783364224	.	.
chr1	74601175	74601674	chr1	74806444	74806943	Rnf25|chr1:74806444-74806943	0.181925108695838	.	.
chr1	74601175	74601674	chr1	74806444	74806943	Stk36|chr1:74806444-74806943	0.181925108695838	.	.
chr1	74601175	74601674	chr1	74858307	74858806	Rnf25|chr1:74858307-74858806	0.182173435920707	.	.
chr1	74601175	74601674	chr1	74858307	74858806	Stk36|chr1:74858307-74858806	0.182173435920707	.	.
chr1	74601175	74601674	chr1	74948735	74949234	Rnf25|chr1:74948735-74949234	0.140736038980823	.	.
chr1	74601175	74601674	chr1	74948735	74949234	Stk36|chr1:74948735-74949234	0.140736038980823	.	.
chr1	74661495	74661994	chr1	74332262	74332761	Ttll4|chr1:74332262-74332761	0.1087077954098	.	.
chr1	74661495	74661994	chr1	74368126	74368625	Ttll4|chr1:74368126-74368625	0.242218643528958	.	.
chr1	74661495	74661994	chr1	74415126	74415625	Ttll4|chr1:74415126-74415625	0.172755510150693	.	.
chr1	74661495	74661994	chr1	74802933	74803432	Ttll4|chr1:74802933-74803432	0.144377668404651	.	.
chr1	74661495	74661994	chr1	74806444	74806943	Ttll4|chr1:74806444-74806943	0.131654724633789	.	.
chr1	74661495	74661994	chr1	74816731	74817230	Ttll4|chr1:74816731-74817230	0.139794199423605	.	.
chr1	74661495	74661994	chr1	74894978	74895477	Ttll4|chr1:74894978-74895477	0.259082896648528	.	.
chr1	74854708	74855207	chr1	74802933	74803432	Cdk5r2|chr1:74802933-74803432	0.148428004906155	.	.
chr1	74854708	74855207	chr1	74872216	74872715	Cdk5r2|chr1:74872216-74872715	0.270243925541241	.	.
chr1	74893408	74893907	chr1	74808065	74808564	Cryba2|chr1:74808065-74808564	0.174624851820122	.	.
chr1	74893408	74893907	chr1	74926640	74927139	Cryba2|chr1:74926640-74927139	0.203298382820039	.	.
chr1	74935357	74935856	chr1	74872216	74872715	Cfap65|chr1:74872216-74872715	0.139130702891636	.	.
chr1	74935357	74935856	chr1	75218312	75218811	Cfap65|chr1:75218312-75218811	0.150066800311179	.	.
chr1	75124760	75125259	chr1	74802933	74803432	Nhej1|chr1:74802933-74803432	0.105466283528232	.	.
chr1	75124760	75125259	chr1	74880737	74881236	Nhej1|chr1:74880737-74881236	0.233264625193261	.	.
chr1	75124760	75125259	chr1	74948735	74949234	Nhej1|chr1:74948735-74949234	0.16805603019262	.	.
chr1	75124760	75125259	chr1	75244823	75245322	Nhej1|chr1:75244823-75245322	0.113232292408298	.	.
chr1	75124760	75125259	chr1	75342805	75343304	Nhej1|chr1:75342805-75343304	0.216642479959786	.	.
chr1	75124760	75125259	chr1	75370249	75370748	Nhej1|chr1:75370249-75370748	0.116533783259668	.	.
chr1	75124760	75125259	chr1	75495129	75495628	Nhej1|chr1:75495129-75495628	0.125863954898634	.	.
chr1	75142499	75142998	chr1	74808065	74808564	Cnppd1|chr1:74808065-74808564	0.111373105355237	.	.
chr1	75142499	75142998	chr1	74808065	74808564	Retreg2|chr1:74808065-74808564	0.111373105355237	.	.
chr1	75142499	75142998	chr1	74882110	74882609	Cnppd1|chr1:74882110-74882609	0.115836596492064	.	.
chr1	75142499	75142998	chr1	74882110	74882609	Retreg2|chr1:74882110-74882609	0.115836596492064	.	.
chr1	75142499	75142998	chr1	74948735	74949234	Cnppd1|chr1:74948735-74949234	0.108899913764492	.	.
chr1	75142499	75142998	chr1	74948735	74949234	Retreg2|chr1:74948735-74949234	0.108899913764492	.	.
chr1	75142499	75142998	chr1	75244823	75245322	Cnppd1|chr1:75244823-75245322	0.189847583107218	.	.
chr1	75142499	75142998	chr1	75244823	75245322	Retreg2|chr1:75244823-75245322	0.189847583107218	.	.
chr1	75142499	75142998	chr1	75289342	75289841	Cnppd1|chr1:75289342-75289841	0.0972255694629166	.	.
chr1	75142499	75142998	chr1	75289342	75289841	Retreg2|chr1:75289342-75289841	0.0972255694629166	.	.
chr1	75142499	75142998	chr1	75487834	75488333	Cnppd1|chr1:75487834-75488333	0.141235780781418	.	.
chr1	75142499	75142998	chr1	75487834	75488333	Retreg2|chr1:75487834-75488333	0.141235780781418	.	.
chr1	75168424	75168923	chr1	74858307	74858806	Zfand2b|chr1:74858307-74858806	0.123869106566694	.	.
chr1	75168424	75168923	chr1	74882110	74882609	Zfand2b|chr1:74882110-74882609	0.113739223125407	.	.
chr1	75168424	75168923	chr1	75218312	75218811	Zfand2b|chr1:75218312-75218811	0.139916031296364	.	.
chr1	75168424	75168923	chr1	75339144	75339643	Zfand2b|chr1:75339144-75339643	0.214582387388616	.	.
chr1	75168424	75168923	chr1	75342805	75343304	Zfand2b|chr1:75342805-75343304	0.169113002116653	.	.
chr1	75168424	75168923	chr1	75467494	75467993	Zfand2b|chr1:75467494-75467993	0.188167967432592	.	.
chr1	75180079	75180578	chr1	75016818	75017317	Abcb6|chr1:75016818-75017317	0.158547043068383	.	.
chr1	75180079	75180578	chr1	75342805	75343304	Abcb6|chr1:75342805-75343304	0.156691813488957	.	.
chr1	75180079	75180578	chr1	75445624	75446123	Abcb6|chr1:75445624-75446123	0.178930046090385	.	.
chr1	75180079	75180578	chr1	75487302	75487801	Abcb6|chr1:75487302-75487801	0.0988578671227603	.	.
chr1	75191753	75192252	chr1	74808065	74808564	Ankzf1|chr1:74808065-74808564	0.0978019932735533	.	.
chr1	75191753	75192252	chr1	74808065	74808564	Atg9a|chr1:74808065-74808564	0.0978019932735533	.	.
chr1	75191753	75192252	chr1	74882110	74882609	Ankzf1|chr1:74882110-74882609	0.110769115533528	.	.
chr1	75191753	75192252	chr1	74882110	74882609	Atg9a|chr1:74882110-74882609	0.110769115533528	.	.
chr1	75191753	75192252	chr1	75016818	75017317	Ankzf1|chr1:75016818-75017317	0.196185773937072	.	.
chr1	75191753	75192252	chr1	75016818	75017317	Atg9a|chr1:75016818-75017317	0.196185773937072	.	.
chr1	75191753	75192252	chr1	75218312	75218811	Ankzf1|chr1:75218312-75218811	0.136230529711318	.	.
chr1	75191753	75192252	chr1	75218312	75218811	Atg9a|chr1:75218312-75218811	0.136230529711318	.	.
chr1	75191753	75192252	chr1	75244823	75245322	Ankzf1|chr1:75244823-75245322	0.175520484713047	.	.
chr1	75191753	75192252	chr1	75244823	75245322	Atg9a|chr1:75244823-75245322	0.175520484713047	.	.
chr1	75191753	75192252	chr1	75342805	75343304	Ankzf1|chr1:75342805-75343304	0.227416038576893	.	.
chr1	75191753	75192252	chr1	75342805	75343304	Atg9a|chr1:75342805-75343304	0.227416038576893	.	.
chr1	75191753	75192252	chr1	75445624	75446123	Ankzf1|chr1:75445624-75446123	0.114838800129376	.	.
chr1	75191753	75192252	chr1	75445624	75446123	Atg9a|chr1:75445624-75446123	0.114838800129376	.	.
chr1	75191753	75192252	chr1	75495129	75495628	Ankzf1|chr1:75495129-75495628	0.0996408910788396	.	.
chr1	75191753	75192252	chr1	75495129	75495628	Atg9a|chr1:75495129-75495628	0.0996408910788396	.	.
chr1	75210546	75211045	chr1	74894978	74895477	Glb1l|chr1:74894978-74895477	0.101207200526841	.	.
chr1	75210546	75211045	chr1	74894978	74895477	Stk16|chr1:74894978-74895477	0.101207200526841	.	.
chr1	75210546	75211045	chr1	74926640	74927139	Glb1l|chr1:74926640-74927139	0.163910579249748	.	.
chr1	75210546	75211045	chr1	74926640	74927139	Stk16|chr1:74926640-74927139	0.163910579249748	.	.
chr1	75210546	75211045	chr1	75016818	75017317	Glb1l|chr1:75016818-75017317	0.12198185651585	.	.
chr1	75210546	75211045	chr1	75016818	75017317	Stk16|chr1:75016818-75017317	0.12198185651585	.	.
chr1	75210546	75211045	chr1	75381822	75382321	Glb1l|chr1:75381822-75382321	0.114572958290329	.	.
chr1	75210546	75211045	chr1	75381822	75382321	Stk16|chr1:75381822-75382321	0.114572958290329	.	.
chr1	75210546	75211045	chr1	75398631	75399130	Glb1l|chr1:75398631-75399130	0.14713395814238	.	.
chr1	75210546	75211045	chr1	75398631	75399130	Stk16|chr1:75398631-75399130	0.14713395814238	.	.
chr1	75210546	75211045	chr1	75426010	75426509	Glb1l|chr1:75426010-75426509	0.16990022462243	.	.
chr1	75210546	75211045	chr1	75426010	75426509	Stk16|chr1:75426010-75426509	0.16990022462243	.	.
chr1	75210546	75211045	chr1	75445624	75446123	Glb1l|chr1:75445624-75446123	0.245848769915354	.	.
chr1	75210546	75211045	chr1	75445624	75446123	Stk16|chr1:75445624-75446123	0.245848769915354	.	.
chr1	75210546	75211045	chr1	75467494	75467993	Glb1l|chr1:75467494-75467993	0.130371244373438	.	.
chr1	75210546	75211045	chr1	75467494	75467993	Stk16|chr1:75467494-75467993	0.130371244373438	.	.
chr1	75210546	75211045	chr1	75487834	75488333	Glb1l|chr1:75487834-75488333	0.0966441146589378	.	.
chr1	75210546	75211045	chr1	75487834	75488333	Stk16|chr1:75487834-75488333	0.0966441146589378	.	.
chr1	75219086	75219585	chr1	74784124	74784623	Tuba4a|chr1:74784124-74784623	0.184750334670967	.	.
chr1	75219086	75219585	chr1	74816731	74817230	Tuba4a|chr1:74816731-74817230	0.171390579873445	.	.
chr1	75219086	75219585	chr1	74872216	74872715	Tuba4a|chr1:74872216-74872715	0.258270187892891	.	.
chr1	75219086	75219585	chr1	74880737	74881236	Tuba4a|chr1:74880737-74881236	0.109556760671155	.	.
chr1	75219086	75219585	chr1	74882110	74882609	Tuba4a|chr1:74882110-74882609	0.156497537461378	.	.
chr1	75219086	75219585	chr1	75141393	75141892	Tuba4a|chr1:75141393-75141892	0.217034098135335	.	.
chr1	75219086	75219585	chr1	75218312	75218811	Tuba4a|chr1:75218312-75218811	0.170634970262875	.	.
chr1	75219086	75219585	chr1	75282920	75283419	Tuba4a|chr1:75282920-75283419	0.111170987790698	.	.
chr1	75219086	75219585	chr1	75339960	75340459	Tuba4a|chr1:75339960-75340459	0.12476325425502	.	.
chr1	75219086	75219585	chr1	75487302	75487801	Tuba4a|chr1:75487302-75487801	0.17790128896391	.	.
chr1	75219640	75220139	chr1	74858307	74858806	Tuba4a|chr1:74858307-74858806	0.105354379126493	.	.
chr1	75219640	75220139	chr1	74882110	74882609	Tuba4a|chr1:74882110-74882609	0.114630352831029	.	.
chr1	75219640	75220139	chr1	74926640	74927139	Tuba4a|chr1:74926640-74927139	0.118137606290667	.	.
chr1	75219640	75220139	chr1	75339960	75340459	Tuba4a|chr1:75339960-75340459	0.114557955642316	.	.
chr1	75219640	75220139	chr1	75342805	75343304	Tuba4a|chr1:75342805-75343304	0.203164605153823	.	.
chr1	75236144	75236643	chr1	74784124	74784623	Dnajb2|chr1:74784124-74784623	0.111360554347213	.	.
chr1	75236144	75236643	chr1	74787775	74788274	Dnajb2|chr1:74787775-74788274	0.0975425012850037	.	.
chr1	75236144	75236643	chr1	74802933	74803432	Dnajb2|chr1:74802933-74803432	0.160532925773462	.	.
chr1	75236144	75236643	chr1	74808065	74808564	Dnajb2|chr1:74808065-74808564	0.144185810879811	.	.
chr1	75236144	75236643	chr1	74858307	74858806	Dnajb2|chr1:74858307-74858806	0.11077553478611	.	.
chr1	75236144	75236643	chr1	74872216	74872715	Dnajb2|chr1:74872216-74872715	0.202228498632731	.	.
chr1	75236144	75236643	chr1	74948735	74949234	Dnajb2|chr1:74948735-74949234	0.177971511227579	.	.
chr1	75236144	75236643	chr1	75141393	75141892	Dnajb2|chr1:75141393-75141892	0.242788697959888	.	.
chr1	75236144	75236643	chr1	75282920	75283419	Dnajb2|chr1:75282920-75283419	0.238053796126042	.	.
chr1	75236144	75236643	chr1	75289342	75289841	Dnajb2|chr1:75289342-75289841	0.130607356999006	.	.
chr1	75236144	75236643	chr1	75290547	75291046	Dnajb2|chr1:75290547-75291046	0.16008058992557	.	.
chr1	75236144	75236643	chr1	75370249	75370748	Dnajb2|chr1:75370249-75370748	0.162174525724242	.	.
chr1	75236144	75236643	chr1	75381822	75382321	Dnajb2|chr1:75381822-75382321	0.190095840895272	.	.
chr1	75236144	75236643	chr1	75458368	75458867	Dnajb2|chr1:75458368-75458867	0.127189520938206	.	.
chr1	75236144	75236643	chr1	75487302	75487801	Dnajb2|chr1:75487302-75487801	0.18395998477964	.	.
chr1	75236651	75237150	chr1	74784124	74784623	Dnajb2|chr1:74784124-74784623	0.244435448047722	.	.
chr1	75236651	75237150	chr1	74802933	74803432	Dnajb2|chr1:74802933-74803432	0.145185278908653	.	.
chr1	75236651	75237150	chr1	74806952	74807451	Dnajb2|chr1:74806952-74807451	0.172634845019487	.	.
chr1	75236651	75237150	chr1	74816731	74817230	Dnajb2|chr1:74816731-74817230	0.152131718461606	.	.
chr1	75236651	75237150	chr1	75141393	75141892	Dnajb2|chr1:75141393-75141892	0.189002568546223	.	.
chr1	75236651	75237150	chr1	75234571	75235070	Dnajb2|chr1:75234571-75235070	0.239784257364261	.	.
chr1	75236651	75237150	chr1	75290547	75291046	Dnajb2|chr1:75290547-75291046	0.101428681062502	.	.
chr1	75236651	75237150	chr1	75381822	75382321	Dnajb2|chr1:75381822-75382321	0.278410929882269	.	.
chr1	75236651	75237150	chr1	75458368	75458867	Dnajb2|chr1:75458368-75458867	0.123441502376577	.	.
chr1	75236651	75237150	chr1	75487302	75487801	Dnajb2|chr1:75487302-75487801	0.126449145488228	.	.
chr1	75236651	75237150	chr1	75495129	75495628	Dnajb2|chr1:75495129-75495628	0.119014179358734	.	.
chr1	75251521	75252020	chr1	75244823	75245322	Gm28294|chr1:75244823-75245322	0.158810257970303	.	.
chr1	75251521	75252020	chr1	75289342	75289841	Gm28294|chr1:75289342-75289841	0.142918003677224	.	.
chr1	75251521	75252020	chr1	75477362	75477861	Gm28294|chr1:75477362-75477861	0.194596153079835	.	.
chr1	75251521	75252020	chr1	75487834	75488333	Gm28294|chr1:75487834-75488333	0.133126809434923	.	.
chr1	75264008	75264507	chr1	75263237	75263736	Ptprn|chr1:75263237-75263736	0.229567731270963	.	.
chr1	75264008	75264507	chr1	75445624	75446123	Ptprn|chr1:75445624-75446123	0.232211188627198	.	.
chr1	75277375	75277874	chr1	75263237	75263736	Resp18|chr1:75263237-75263736	0.153237467847204	.	.
chr1	75277375	75277874	chr1	75342805	75343304	Resp18|chr1:75342805-75343304	0.110807339350158	.	.
chr1	75277375	75277874	chr1	75445624	75446123	Resp18|chr1:75445624-75446123	0.143802896424377	.	.
chr1	75277375	75277874	chr1	75487834	75488333	Resp18|chr1:75487834-75488333	0.151274851912358	.	.
chr1	75278167	75278666	chr1	75445624	75446123	Resp18|chr1:75445624-75446123	0.107233151722132	.	.
chr1	75278167	75278666	chr1	75457742	75458241	Resp18|chr1:75457742-75458241	0.130149438824364	.	.
chr1	75278167	75278666	chr1	75477362	75477861	Resp18|chr1:75477362-75477861	0.100723387620192	.	.
chr1	75278167	75278666	chr1	75487834	75488333	Resp18|chr1:75487834-75488333	0.115200889485267	.	.
chr1	75316812	75317311	chr1	75016818	75017317	Dnpep|chr1:75016818-75017317	0.169404713050505	.	.
chr1	75316812	75317311	chr1	75289342	75289841	Dnpep|chr1:75289342-75289841	0.396351951945147	.	.
chr1	75316812	75317311	chr1	75290547	75291046	Dnpep|chr1:75290547-75291046	0.184884289711286	.	.
chr1	75316812	75317311	chr1	75381822	75382321	Dnpep|chr1:75381822-75382321	0.13149762007645	.	.
chr1	75316812	75317311	chr1	75426010	75426509	Dnpep|chr1:75426010-75426509	0.146249951622678	.	.
chr1	75316812	75317311	chr1	75467494	75467993	Dnpep|chr1:75467494-75467993	0.0987548210755692	.	.
chr1	75316812	75317311	chr1	75477362	75477861	Dnpep|chr1:75477362-75477861	0.106178395227482	.	.
chr1	75316812	75317311	chr1	75487302	75487801	Dnpep|chr1:75487302-75487801	0.101916906141834	.	.
chr1	75317346	75317845	chr1	75016818	75017317	Dnpep|chr1:75016818-75017317	0.258191356863873	.	.
chr1	75317346	75317845	chr1	75218312	75218811	Dnpep|chr1:75218312-75218811	0.17660728985193	.	.
chr1	75317346	75317845	chr1	75282920	75283419	Dnpep|chr1:75282920-75283419	0.168341293957597	.	.
chr1	75317346	75317845	chr1	75495129	75495628	Dnpep|chr1:75495129-75495628	0.28830309947426	.	.
chr1	75435709	75436208	chr1	75244823	75245322	Gmppa|chr1:75244823-75245322	0.112144439191268	.	.
chr1	75435709	75436208	chr1	75263237	75263736	Gmppa|chr1:75263237-75263736	0.108456972756392	.	.
chr1	75435709	75436208	chr1	75457742	75458241	Gmppa|chr1:75457742-75458241	0.144560350304421	.	.
chr1	75435709	75436208	chr1	75458368	75458867	Gmppa|chr1:75458368-75458867	0.139938013202272	.	.
chr1	75450290	75450789	chr1	75263237	75263736	Asic4|chr1:75263237-75263736	0.150993909472629	.	.
chr1	75450290	75450789	chr1	75289342	75289841	Asic4|chr1:75289342-75289841	0.154893809324513	.	.
chr1	75450290	75450789	chr1	75426010	75426509	Asic4|chr1:75426010-75426509	0.250449207457461	.	.
chr1	75450290	75450789	chr1	75445624	75446123	Asic4|chr1:75445624-75446123	0.206055635816491	.	.
chr1	75450290	75450789	chr1	75457742	75458241	Asic4|chr1:75457742-75458241	0.565006126929508	.	.
chr1	75450290	75450789	chr1	75458368	75458867	Asic4|chr1:75458368-75458867	0.146469332675349	.	.
chr1	75450290	75450789	chr1	75467494	75467993	Asic4|chr1:75467494-75467993	0.171518711304652	.	.
chr1	75450290	75450789	chr1	75487834	75488333	Asic4|chr1:75487834-75488333	0.130083320751202	.	.
chr1	75478598	75479097	chr1	75289342	75289841	Chpf|chr1:75289342-75289841	0.130846671834658	.	.
chr1	75478598	75479097	chr1	75289342	75289841	Tmem198|chr1:75289342-75289841	0.130846671834658	.	.
chr1	75478598	75479097	chr1	75381822	75382321	Chpf|chr1:75381822-75382321	0.187592368762453	.	.
chr1	75478598	75479097	chr1	75381822	75382321	Tmem198|chr1:75381822-75382321	0.187592368762453	.	.
chr1	75478598	75479097	chr1	75457742	75458241	Chpf|chr1:75457742-75458241	0.108428554388953	.	.
chr1	75478598	75479097	chr1	75457742	75458241	Tmem198|chr1:75457742-75458241	0.108428554388953	.	.
chr1	75478598	75479097	chr1	75477362	75477861	Chpf|chr1:75477362-75477861	0.267692665802343	.	.
chr1	75478598	75479097	chr1	75477362	75477861	Tmem198|chr1:75477362-75477861	0.267692665802343	.	.
chr1	75479156	75479655	chr1	75141393	75141892	Chpf|chr1:75141393-75141892	0.140226539594789	.	.
chr1	75479156	75479655	chr1	75141393	75141892	Tmem198|chr1:75141393-75141892	0.140226539594789	.	.
chr1	75479156	75479655	chr1	75282920	75283419	Chpf|chr1:75282920-75283419	0.197065942913323	.	.
chr1	75479156	75479655	chr1	75282920	75283419	Tmem198|chr1:75282920-75283419	0.197065942913323	.	.
chr1	75479156	75479655	chr1	75289342	75289841	Chpf|chr1:75289342-75289841	0.108287317939992	.	.
chr1	75479156	75479655	chr1	75289342	75289841	Tmem198|chr1:75289342-75289841	0.108287317939992	.	.
chr1	75479156	75479655	chr1	75290547	75291046	Chpf|chr1:75290547-75291046	0.187870436048562	.	.
chr1	75479156	75479655	chr1	75290547	75291046	Tmem198|chr1:75290547-75291046	0.187870436048562	.	.
chr1	75479156	75479655	chr1	75339144	75339643	Chpf|chr1:75339144-75339643	0.134677815055571	.	.
chr1	75479156	75479655	chr1	75339144	75339643	Tmem198|chr1:75339144-75339643	0.134677815055571	.	.
chr1	75479156	75479655	chr1	75426010	75426509	Chpf|chr1:75426010-75426509	0.120267222551705	.	.
chr1	75479156	75479655	chr1	75426010	75426509	Tmem198|chr1:75426010-75426509	0.120267222551705	.	.
chr1	75479156	75479655	chr1	75457742	75458241	Chpf|chr1:75457742-75458241	0.198428444631156	.	.
chr1	75479156	75479655	chr1	75457742	75458241	Tmem198|chr1:75457742-75458241	0.198428444631156	.	.
chr1	75479156	75479655	chr1	75458368	75458867	Chpf|chr1:75458368-75458867	0.168534833596942	.	.
chr1	75479156	75479655	chr1	75458368	75458867	Tmem198|chr1:75458368-75458867	0.168534833596942	.	.
chr1	75479156	75479655	chr1	75477362	75477861	Chpf|chr1:75477362-75477861	0.164183262568374	.	.
chr1	75479156	75479655	chr1	75477362	75477861	Tmem198|chr1:75477362-75477861	0.164183262568374	.	.
chr1	75505376	75505875	chr1	75559353	75559852	Obsl1|chr1:75559353-75559852	0.169035207054248	.	.
chr1	75505376	75505875	chr1	75610446	75610945	Obsl1|chr1:75610446-75610945	0.189283432438004	.	.
chr1	75505376	75505875	chr1	75652505	75653004	Obsl1|chr1:75652505-75653004	0.167859899694486	.	.
chr1	75505376	75505875	chr1	75653752	75654251	Obsl1|chr1:75653752-75654251	0.104052774089016	.	.
chr1	75506139	75506638	chr1	75538530	75539029	Inha|chr1:75538530-75539029	0.202319013825817	.	.
chr1	75506139	75506638	chr1	75538530	75539029	Obsl1|chr1:75538530-75539029	0.202319013825817	.	.
chr1	75506139	75506638	chr1	75652505	75653004	Inha|chr1:75652505-75653004	0.103746061623818	.	.
chr1	75506139	75506638	chr1	75652505	75653004	Obsl1|chr1:75652505-75653004	0.103746061623818	.	.
chr1	75506139	75506638	chr1	75936535	75937034	Inha|chr1:75936535-75937034	0.109753411810631	.	.
chr1	75506139	75506638	chr1	75936535	75937034	Obsl1|chr1:75936535-75937034	0.109753411810631	.	.
chr1	75521240	75521739	chr1	75559353	75559852	Stk11ip|chr1:75559353-75559852	0.123432570289966	.	.
chr1	75521240	75521739	chr1	75652505	75653004	Stk11ip|chr1:75652505-75653004	0.207922576001963	.	.
chr1	75546261	75546760	chr1	75559353	75559852	Slc4a3|chr1:75559353-75559852	0.165064908961695	.	.
chr1	75546261	75546760	chr1	75925739	75926238	Slc4a3|chr1:75925739-75926238	0.200545221341986	.	.
chr1	75546261	75546760	chr1	75936535	75937034	Slc4a3|chr1:75936535-75937034	0.125869752487976	.	.
chr1	77514939	77515438	chr1	77513554	77514053	Epha4|chr1:77513554-77514053	0.126728514457261	.	.
chr1	77514939	77515438	chr1	77513554	77514053	Gm28386|chr1:77513554-77514053	0.126728514457261	.	.
chr1	77514939	77515438	chr1	77538359	77538858	Epha4|chr1:77538359-77538858	0.243753145544722	.	.
chr1	77514939	77515438	chr1	77538359	77538858	Gm28386|chr1:77538359-77538858	0.243753145544722	.	.
chr1	77514939	77515438	chr1	77824022	77824521	Epha4|chr1:77824022-77824521	0.0988522777933407	.	.
chr1	77514939	77515438	chr1	77824022	77824521	Gm28386|chr1:77824022-77824521	0.0988522777933407	.	.
chr1	77514939	77515438	chr1	77978623	77979122	Epha4|chr1:77978623-77979122	0.102131468706166	.	.
chr1	77514939	77515438	chr1	77978623	77979122	Gm28386|chr1:77978623-77979122	0.102131468706166	.	.
chr1	77516009	77516508	chr1	77521768	77522267	Gm28386|chr1:77521768-77522267	0.175448331746187	.	.
chr1	77516009	77516508	chr1	77545710	77546209	Gm28386|chr1:77545710-77546209	0.139453178146559	.	.
chr1	77516009	77516508	chr1	77978623	77979122	Gm28386|chr1:77978623-77979122	0.129560802601216	.	.
chr1	78310032	78310531	chr1	78425218	78425717	Sgpp2|chr1:78425218-78425717	0.154250565571849	.	.
chr1	78310931	78311430	chr1	78217089	78217588	Sgpp2|chr1:78217089-78217588	0.331370378414876	.	.
chr1	78310931	78311430	chr1	78425218	78425717	Sgpp2|chr1:78425218-78425717	0.169438293779089	.	.
chr1	79439807	79440306	chr1	79581417	79581916	Scg2|chr1:79581417-79581916	0.131860907380195	.	.
chr1	79671948	79672447	chr1	79580908	79581407	Ap1s3|chr1:79580908-79581407	0.113083709959821	.	.
chr1	79671948	79672447	chr1	79581417	79581916	Ap1s3|chr1:79581417-79581916	0.179311549757383	.	.
chr1	80340736	80341235	chr1	80106260	80106759	Cul3|chr1:80106260-80106759	0.147350762345628	.	.
chr1	81076257	81076756	chr1	81266641	81267140	Nyap2|chr1:81266641-81267140	0.250465704431596	.	.
chr1	81076257	81076756	chr1	81300665	81301164	Nyap2|chr1:81300665-81301164	0.151958199578534	.	.
chr1	81076257	81076756	chr1	81310082	81310581	Nyap2|chr1:81310082-81310581	0.133349647752738	.	.
chr1	81076879	81077378	chr1	81219000	81219499	Nyap2|chr1:81219000-81219499	0.151043189775795	.	.
chr1	81076879	81077378	chr1	81264311	81264810	Nyap2|chr1:81264311-81264810	0.173212907159302	.	.
chr1	82290681	82291180	chr1	82201432	82201931	Irs1|chr1:82201432-82201931	0.238857470260254	.	.
chr1	82290681	82291180	chr1	82290015	82290514	Irs1|chr1:82290015-82290514	0.281321786704812	.	.
chr1	82290681	82291180	chr1	82433306	82433805	Irs1|chr1:82433306-82433805	0.145463563001903	.	.
chr1	82290681	82291180	chr1	82476122	82476621	Irs1|chr1:82476122-82476621	0.156200888025888	.	.
chr1	82291243	82291742	chr1	82292699	82293198	Irs1|chr1:82292699-82293198	0.22432456233858	.	.
chr1	82291243	82291742	chr1	82433306	82433805	Irs1|chr1:82433306-82433805	0.117781197917375	.	.
chr1	82316361	82316860	chr1	82433306	82433805	Rhbdd1|chr1:82433306-82433805	0.191878312588398	.	.
chr1	82316361	82316860	chr1	82476674	82477173	Rhbdd1|chr1:82476674-82477173	0.154326998179348	.	.
chr1	82724600	82725099	chr1	82554287	82554786	C430014B12Rik|chr1:82554287-82554786	0.212249233581008	.	.
chr1	82724600	82725099	chr1	82554287	82554786	Mff|chr1:82554287-82554786	0.212249233581008	.	.
chr1	82725115	82725614	chr1	82432633	82433132	C430014B12Rik|chr1:82432633-82433132	0.110761872242514	.	.
chr1	82725115	82725614	chr1	82432633	82433132	Mff|chr1:82432633-82433132	0.110761872242514	.	.
chr1	82839194	82839693	chr1	82987702	82988201	Agfg1|chr1:82987702-82988201	0.10765052677376	.	.
chr1	83037972	83038471	chr1	82987702	82988201	Slc19a3|chr1:82987702-82988201	0.121398508359849	.	.
chr1	83037972	83038471	chr1	83181370	83181869	Slc19a3|chr1:83181370-83181869	0.175552477743633	.	.
chr1	83159481	83159980	chr1	83064768	83065267	Daw1|chr1:83064768-83065267	0.118874359871895	.	.
chr1	83159481	83159980	chr1	83076078	83076577	Daw1|chr1:83076078-83076577	0.0974061057776539	.	.
chr1	83159481	83159980	chr1	83187085	83187584	Daw1|chr1:83187085-83187584	0.119288625010035	.	.
chr1	83159481	83159980	chr1	83299814	83300313	Daw1|chr1:83299814-83300313	0.21801537282483	.	.
chr1	83407918	83408417	chr1	83101829	83102328	Sphkap|chr1:83101829-83102328	0.117979945927805	.	.
chr1	84839165	84839664	chr1	84763778	84764277	Fbxo36|chr1:84763778-84764277	0.142258933677478	.	.
chr1	84934371	84934870	chr1	84838531	84839030	Slc16a14|chr1:84838531-84839030	0.178814138168967	.	.
chr1	84934883	84935382	chr1	84838531	84839030	Slc16a14|chr1:84838531-84839030	0.238842839741835	.	.
chr1	85793160	85793659	chr1	85720188	85720687	Cab39|chr1:85720188-85720687	0.181658587903222	.	.
chr1	85793160	85793659	chr1	85853262	85853761	Cab39|chr1:85853262-85853761	0.14594030913312	.	.
chr1	85793160	85793659	chr1	85965753	85966252	Cab39|chr1:85965753-85966252	0.12203696097933	.	.
chr1	85894274	85894773	chr1	85853262	85853761	Itm2c|chr1:85853262-85853761	0.269591072188327	.	.
chr1	85894955	85895454	chr1	85720188	85720687	Itm2c|chr1:85720188-85720687	0.130320738661994	.	.
chr1	85894955	85895454	chr1	85895455	85895954	Itm2c|chr1:85895455-85895954	0.232748706987364	.	.
chr1	85894955	85895454	chr1	85965753	85966252	Itm2c|chr1:85965753-85966252	0.271474521985854	.	.
chr1	85928201	85928700	chr1	85736435	85736934	4933407L21Rik|chr1:85736435-85736934	0.133169871148939	.	.
chr1	85928201	85928700	chr1	85822289	85822788	4933407L21Rik|chr1:85822289-85822788	0.213284188321626	.	.
chr1	85928201	85928700	chr1	85965753	85966252	4933407L21Rik|chr1:85965753-85966252	0.168543968353956	.	.
chr1	87155856	87156355	chr1	87186473	87186972	Ecel1|chr1:87186473-87186972	0.216827535809505	.	.
chr1	87213673	87214172	chr1	87098548	87099047	Eif4e2|chr1:87098548-87099047	0.103762669034878	.	.
chr1	87213673	87214172	chr1	87168799	87169298	Eif4e2|chr1:87168799-87169298	0.123732129854031	.	.
chr1	87213673	87214172	chr1	87184750	87185249	Eif4e2|chr1:87184750-87185249	0.150651262191353	.	.
chr1	87213673	87214172	chr1	87186978	87187477	Eif4e2|chr1:87186978-87187477	0.159905266724246	.	.
chr1	87213673	87214172	chr1	87246132	87246631	Eif4e2|chr1:87246132-87246631	0.20170112952563	.	.
chr1	87326698	87327197	chr1	87186978	87187477	Gigyf2|chr1:87186978-87187477	0.135077823119107	.	.
chr1	87326698	87327197	chr1	87721301	87721800	Gigyf2|chr1:87721301-87721800	0.154333407345474	.	.
chr1	87327249	87327748	chr1	87186978	87187477	Gigyf2|chr1:87186978-87187477	0.115121064193467	.	.
chr1	87327249	87327748	chr1	87721301	87721800	Gigyf2|chr1:87721301-87721800	0.139458348201617	.	.
chr1	87510023	87510522	chr1	87475311	87475810	Neu2|chr1:87475311-87475810	0.145736033369367	.	.
chr1	87510023	87510522	chr1	87648585	87649084	Neu2|chr1:87648585-87649084	0.167640970533569	.	.
chr1	88205505	88206004	chr1	88357393	88357892	Dnajb3|chr1:88357393-88357892	0.170446786891237	.	.
chr1	88205505	88206004	chr1	88411957	88412456	Dnajb3|chr1:88411957-88412456	0.346007072679951	.	.
chr1	88277410	88277909	chr1	88411957	88412456	Hjurp|chr1:88411957-88412456	0.115218201163631	.	.
chr1	88277410	88277909	chr1	88411957	88412456	Trpm8|chr1:88411957-88412456	0.115218201163631	.	.
chr1	88277410	88277909	chr1	88424541	88425040	Hjurp|chr1:88424541-88425040	0.194826502472104	.	.
chr1	88277410	88277909	chr1	88424541	88425040	Trpm8|chr1:88424541-88425040	0.194826502472104	.	.
chr1	88406022	88406521	chr1	88491415	88491914	Spp2|chr1:88491415-88491914	0.170020837943839	.	.
chr1	90603129	90603628	chr1	90840142	90840641	Cops8|chr1:90840142-90840641	0.226829617512001	.	.
chr1	90998483	90998982	chr1	90956622	90957121	Lrrfip1|chr1:90956622-90957121	0.115011879170904	.	.
chr1	92473544	92474043	chr1	92360240	92360739	Ndufa10|chr1:92360240-92360739	0.16660902966467	.	.
chr1	92473544	92474043	chr1	92371533	92372032	Ndufa10|chr1:92371533-92372032	0.145191734019494	.	.
chr1	92641765	92642264	chr1	92378998	92379497	Cops9|chr1:92378998-92379497	0.280026591647605	.	.
chr1	92641765	92642264	chr1	92610875	92611374	Cops9|chr1:92610875-92611374	0.0980535205456555	.	.
chr1	92648720	92649219	chr1	92774751	92775250	Otos|chr1:92774751-92775250	0.102596879729904	.	.
chr1	92831030	92831529	chr1	92730498	92730997	Gpc1|chr1:92730498-92730997	0.098639084175785	.	.
chr1	92831030	92831529	chr1	92840219	92840718	Gpc1|chr1:92840219-92840718	0.234495299999885	.	.
chr1	92831616	92832115	chr1	92610875	92611374	Gpc1|chr1:92610875-92611374	0.124490266746592	.	.
chr1	92831616	92832115	chr1	92774751	92775250	Gpc1|chr1:92774751-92775250	0.155091449176936	.	.
chr1	92902753	92903252	chr1	92730498	92730997	Ankmy1|chr1:92730498-92730997	0.217094808913166	.	.
chr1	92906632	92907131	chr1	92840219	92840718	Dusp28|chr1:92840219-92840718	0.107097256196159	.	.
chr1	92907215	92907714	chr1	92521236	92521735	Dusp28|chr1:92521236-92521735	0.118477314608715	.	.
chr1	92910422	92910921	chr1	92730498	92730997	5033417F24Rik|chr1:92730498-92730997	0.145694836878996	.	.
chr1	92910422	92910921	chr1	92730498	92730997	Rnpepl1|chr1:92730498-92730997	0.145694836878996	.	.
chr1	92910422	92910921	chr1	92895020	92895519	5033417F24Rik|chr1:92895020-92895519	0.145085525837876	.	.
chr1	92910422	92910921	chr1	92895020	92895519	Rnpepl1|chr1:92895020-92895519	0.145085525837876	.	.
chr1	92910928	92911427	chr1	92521236	92521735	5033417F24Rik|chr1:92521236-92521735	0.197712757575096	.	.
chr1	92910928	92911427	chr1	92521236	92521735	Rnpepl1|chr1:92521236-92521735	0.197712757575096	.	.
chr1	93100965	93101464	chr1	93206492	93206991	Kif1a|chr1:93206492-93206991	0.102558071448887	.	.
chr1	93235496	93235995	chr1	93128625	93129124	Sned1|chr1:93128625-93129124	0.0971054199740186	.	.
chr1	93235496	93235995	chr1	93129136	93129635	Sned1|chr1:93129136-93129635	0.137818482317587	.	.
chr1	93305687	93306186	chr1	93014431	93014930	Gm28535|chr1:93014431-93014930	0.146656385622125	.	.
chr1	93305687	93306186	chr1	93014431	93014930	Mterf4|chr1:93014431-93014930	0.146656385622125	.	.
chr1	93305687	93306186	chr1	93445454	93445953	Gm28535|chr1:93445454-93445953	0.198686294982302	.	.
chr1	93305687	93306186	chr1	93445454	93445953	Mterf4|chr1:93445454-93445953	0.198686294982302	.	.
chr1	93342619	93343118	chr1	93100465	93100964	Pask|chr1:93100465-93100964	0.143397355687285	.	.
chr1	93342619	93343118	chr1	93100465	93100964	Ppp1r7|chr1:93100465-93100964	0.143397355687285	.	.
chr1	93342619	93343118	chr1	93115042	93115541	Pask|chr1:93115042-93115541	0.141606861741088	.	.
chr1	93342619	93343118	chr1	93115042	93115541	Ppp1r7|chr1:93115042-93115541	0.141606861741088	.	.
chr1	93342619	93343118	chr1	93668682	93669181	Pask|chr1:93668682-93669181	0.107264753759658	.	.
chr1	93342619	93343118	chr1	93668682	93669181	Ppp1r7|chr1:93668682-93669181	0.107264753759658	.	.
chr1	93343358	93343857	chr1	93100465	93100964	Pask|chr1:93100465-93100964	0.151693780929999	.	.
chr1	93343358	93343857	chr1	93100465	93100964	Ppp1r7|chr1:93100465-93100964	0.151693780929999	.	.
chr1	93343358	93343857	chr1	93115042	93115541	Pask|chr1:93115042-93115541	0.206154679016631	.	.
chr1	93343358	93343857	chr1	93115042	93115541	Ppp1r7|chr1:93115042-93115541	0.206154679016631	.	.
chr1	93478107	93478606	chr1	93014431	93014930	Hdlbp|chr1:93014431-93014930	0.132990021096318	.	.
chr1	93478107	93478606	chr1	93014431	93014930	Sept2|chr1:93014431-93014930	0.132990021096318	.	.
chr1	93478107	93478606	chr1	93401523	93402022	Hdlbp|chr1:93401523-93402022	0.225960549475301	.	.
chr1	93478107	93478606	chr1	93401523	93402022	Sept2|chr1:93401523-93402022	0.225960549475301	.	.
chr1	93478622	93479121	chr1	93115042	93115541	Hdlbp|chr1:93115042-93115541	0.129991703517498	.	.
chr1	93478622	93479121	chr1	93115042	93115541	Sept2|chr1:93115042-93115541	0.129991703517498	.	.
chr1	93511801	93512300	chr1	93445454	93445953	Farp2|chr1:93445454-93445953	0.151736346268695	.	.
chr1	93686360	93686859	chr1	93445454	93445953	Bok|chr1:93445454-93445953	0.344945208030611	.	.
chr1	93754078	93754577	chr1	94079039	94079538	Thap4|chr1:94079039-94079538	0.249922478981624	.	.
chr1	93754617	93755116	chr1	94079039	94079538	Thap4|chr1:94079039-94079538	0.106499574335774	.	.
chr1	93803720	93804219	chr1	93668682	93669181	Ing5|chr1:93668682-93669181	0.11046052882022	.	.
chr1	93825281	93825780	chr1	93668682	93669181	D2hgdh|chr1:93668682-93669181	0.16163173354666	.	.
chr1	93825281	93825780	chr1	94035198	94035697	D2hgdh|chr1:94035198-94035697	0.117839585043552	.	.
chr1	97661204	97661703	chr1	97660435	97660934	D1Ertd622e|chr1:97660435-97660934	0.206390917077832	.	.
chr1	97661800	97662299	chr1	97660435	97660934	D1Ertd622e|chr1:97660435-97660934	0.195568934713583	.	.
chr1	98094805	98095304	chr1	98391953	98392452	Pam|chr1:98391953-98392452	0.268040305299777	.	.
chr1	98095430	98095929	chr1	98047553	98048052	Pam|chr1:98047553-98048052	0.236089245462204	.	.
chr1	104768586	104769085	chr1	104978873	104979372	Cdh20|chr1:104978873-104979372	0.122458561029535	.	.
chr1	104769230	104769729	chr1	104978873	104979372	Cdh20|chr1:104978873-104979372	0.126791859980875	.	.
chr1	105355774	105356273	chr1	105301732	105302231	Gm17634|chr1:105301732-105302231	0.131367076752207	.	.
chr1	105355774	105356273	chr1	105301732	105302231	Rnf152|chr1:105301732-105302231	0.131367076752207	.	.
chr1	105355774	105356273	chr1	105312450	105312949	Gm17634|chr1:105312450-105312949	0.116032542053331	.	.
chr1	105355774	105356273	chr1	105312450	105312949	Rnf152|chr1:105312450-105312949	0.116032542053331	.	.
chr1	105355774	105356273	chr1	105423341	105423840	Gm17634|chr1:105423341-105423840	0.131503626416087	.	.
chr1	105355774	105356273	chr1	105423341	105423840	Rnf152|chr1:105423341-105423840	0.131503626416087	.	.
chr1	105355774	105356273	chr1	105630478	105630977	Gm17634|chr1:105630478-105630977	0.142507985843158	.	.
chr1	105355774	105356273	chr1	105630478	105630977	Rnf152|chr1:105630478-105630977	0.142507985843158	.	.
chr1	105356312	105356811	chr1	105301732	105302231	Gm17634|chr1:105301732-105302231	0.100355497620822	.	.
chr1	105356312	105356811	chr1	105301732	105302231	Rnf152|chr1:105301732-105302231	0.100355497620822	.	.
chr1	105356312	105356811	chr1	105311914	105312413	Gm17634|chr1:105311914-105312413	0.109644571450345	.	.
chr1	105356312	105356811	chr1	105311914	105312413	Rnf152|chr1:105311914-105312413	0.109644571450345	.	.
chr1	105356312	105356811	chr1	105312450	105312949	Gm17634|chr1:105312450-105312949	0.200431681692201	.	.
chr1	105356312	105356811	chr1	105312450	105312949	Rnf152|chr1:105312450-105312949	0.200431681692201	.	.
chr1	105356312	105356811	chr1	105423341	105423840	Gm17634|chr1:105423341-105423840	0.105567879855515	.	.
chr1	105356312	105356811	chr1	105423341	105423840	Rnf152|chr1:105423341-105423840	0.105567879855515	.	.
chr1	105356312	105356811	chr1	105426037	105426536	Gm17634|chr1:105426037-105426536	0.186910152181474	.	.
chr1	105356312	105356811	chr1	105426037	105426536	Rnf152|chr1:105426037-105426536	0.186910152181474	.	.
chr1	105356312	105356811	chr1	105630478	105630977	Gm17634|chr1:105630478-105630977	0.126985703188341	.	.
chr1	105356312	105356811	chr1	105630478	105630977	Rnf152|chr1:105630478-105630977	0.126985703188341	.	.
chr1	105663536	105664035	chr1	105829070	105829569	Pign|chr1:105829070-105829569	0.152552119297686	.	.
chr1	105663536	105664035	chr1	105829070	105829569	Relch|chr1:105829070-105829569	0.152552119297686	.	.
chr1	105663536	105664035	chr1	105993776	105994275	Pign|chr1:105993776-105994275	0.240008439697516	.	.
chr1	105663536	105664035	chr1	105993776	105994275	Relch|chr1:105993776-105994275	0.240008439697516	.	.
chr1	105780395	105780894	chr1	105630478	105630977	Tnfrsf11a|chr1:105630478-105630977	0.15379219994323	.	.
chr1	105780395	105780894	chr1	105890977	105891476	Tnfrsf11a|chr1:105890977-105891476	0.304971443871	.	.
chr1	105780395	105780894	chr1	105947093	105947592	Tnfrsf11a|chr1:105947093-105947592	0.097577263353579	.	.
chr1	105780395	105780894	chr1	105993776	105994275	Tnfrsf11a|chr1:105993776-105994275	0.14058641106779	.	.
chr1	105990273	105990772	chr1	105881971	105882470	Gm7160|chr1:105881971-105882470	0.133950715130368	.	.
chr1	105990273	105990772	chr1	105881971	105882470	Zcchc2|chr1:105881971-105882470	0.133950715130368	.	.
chr1	105991031	105991530	chr1	105844184	105844683	Gm7160|chr1:105844184-105844683	0.10441277373276	.	.
chr1	105991031	105991530	chr1	105844184	105844683	Zcchc2|chr1:105844184-105844683	0.10441277373276	.	.
chr1	111864757	111865256	chr1	111660215	111660714	Dsel|chr1:111660215-111660714	0.126286662189463	.	.
chr1	115684447	115684946	chr1	115920825	115921324	Cntnap5a|chr1:115920825-115921324	0.21056029504224	.	.
chr1	118310992	118311491	chr1	118434883	118435382	Tsn|chr1:118434883-118435382	0.141944340110327	.	.
chr1	118310992	118311491	chr1	118481738	118482237	Tsn|chr1:118481738-118482237	0.14413895847661	.	.
chr1	118310992	118311491	chr1	118498277	118498776	Tsn|chr1:118498277-118498776	0.134157882682654	.	.
chr1	118321592	118322091	chr1	118275095	118275594	Nifk|chr1:118275095-118275594	0.156034065814547	.	.
chr1	118389052	118389551	chr1	118275095	118275594	Clasp1|chr1:118275095-118275594	0.121677452361364	.	.
chr1	118459308	118459807	chr1	118434883	118435382	2900060B14Rik|chr1:118434883-118435382	0.117446390252392	.	.
chr1	119053430	119053929	chr1	118768768	118769267	Gli2|chr1:118768768-118769267	0.1464926006842	.	.
chr1	119053430	119053929	chr1	119093671	119094170	Gli2|chr1:119093671-119094170	0.116829024804068	.	.
chr1	119421524	119422023	chr1	119082542	119083041	Inhbb|chr1:119082542-119083041	0.186767520175093	.	.
chr1	119421524	119422023	chr1	119087525	119088024	Inhbb|chr1:119087525-119088024	0.135397874808547	.	.
chr1	119421524	119422023	chr1	119548633	119549132	Inhbb|chr1:119548633-119549132	0.113802814963708	.	.
chr1	119504531	119505030	chr1	119674920	119675419	Ralb|chr1:119674920-119675419	0.137349445934497	.	.
chr1	119525867	119526366	chr1	119557512	119558011	Gm27184|chr1:119557512-119558011	0.145230605481559	.	.
chr1	119525867	119526366	chr1	119557512	119558011	Tmem185b|chr1:119557512-119558011	0.145230605481559	.	.
chr1	119525867	119526366	chr1	119894904	119895403	Gm27184|chr1:119894904-119895403	0.103269093131138	.	.
chr1	119525867	119526366	chr1	119894904	119895403	Tmem185b|chr1:119894904-119895403	0.103269093131138	.	.
chr1	119648156	119648655	chr1	119894904	119895403	Epb41l5|chr1:119894904-119895403	0.171081452129206	.	.
chr1	119836618	119837117	chr1	119894904	119895403	Ptpn4|chr1:119894904-119895403	0.134061152927124	.	.
chr1	121527520	121528019	chr1	121527010	121527509	Htr5b|chr1:121527010-121527509	0.290598666208915	.	.
chr1	121567757	121568256	chr1	121549397	121549896	Ddx18|chr1:121549397-121549896	0.135733269837867	.	.
chr1	124845344	124845843	chr1	124830996	124831495	Dpp10|chr1:124830996-124831495	0.248351157001513	.	.
chr1	124845849	124846348	chr1	124517719	124518218	Dpp10|chr1:124517719-124518218	0.128221880997652	.	.
chr1	124845849	124846348	chr1	124795606	124796105	Dpp10|chr1:124795606-124796105	0.113069879880156	.	.
chr1	125560306	125560805	chr1	125892748	125893247	Slc35f5|chr1:125892748-125893247	0.133376322698197	.	.
chr1	125561216	125561715	chr1	125607368	125607867	Slc35f5|chr1:125607368-125607867	0.107364137789157	.	.
chr1	125911894	125912393	chr1	125839878	125840377	Lypd1|chr1:125839878-125840377	0.222585540581744	.	.
chr1	125911894	125912393	chr1	125911387	125911886	Lypd1|chr1:125911387-125911886	0.42310357227378	.	.
chr1	128359460	128359959	chr1	128303860	128304359	Mcm6|chr1:128303860-128304359	0.154704543004374	.	.
chr1	128359460	128359959	chr1	128679208	128679707	Mcm6|chr1:128679208-128679707	0.125421300812509	.	.
chr1	129273098	129273597	chr1	129124419	129124918	Thsd7b|chr1:129124419-129124918	0.110434284430846	.	.
chr1	129273098	129273597	chr1	129324320	129324819	Thsd7b|chr1:129324320-129324819	0.125949224954248	.	.
chr1	129273098	129273597	chr1	129470755	129471254	Thsd7b|chr1:129470755-129471254	0.127258637986654	.	.
chr1	130462505	130463004	chr1	130190366	130190865	Cd55|chr1:130190366-130190865	0.1447182354421	.	.
chr1	130462505	130463004	chr1	130190366	130190865	Gm16083|chr1:130190366-130190865	0.1447182354421	.	.
chr1	130462505	130463004	chr1	130355629	130356128	Cd55|chr1:130355629-130356128	0.126644703470039	.	.
chr1	130462505	130463004	chr1	130355629	130356128	Gm16083|chr1:130355629-130356128	0.126644703470039	.	.
chr1	130462505	130463004	chr1	130691567	130692066	Cd55|chr1:130691567-130692066	0.152565159599721	.	.
chr1	130462505	130463004	chr1	130691567	130692066	Gm16083|chr1:130691567-130692066	0.152565159599721	.	.
chr1	130717229	130717728	chr1	130350205	130350704	Yod1|chr1:130350205-130350704	0.144751918901009	.	.
chr1	130717229	130717728	chr1	130715647	130716146	Yod1|chr1:130715647-130716146	0.33818373849262	.	.
chr1	131526251	131526750	chr1	131555074	131555573	Srgap2|chr1:131555074-131555573	0.224160145819135	.	.
chr1	131526251	131526750	chr1	131937643	131938142	Srgap2|chr1:131937643-131938142	0.130475371913739	.	.
chr1	131527318	131527817	chr1	131573579	131574078	Fam72a|chr1:131573579-131574078	0.132857614157972	.	.
chr1	131527318	131527817	chr1	131573579	131574078	Srgap2|chr1:131573579-131574078	0.132857614157972	.	.
chr1	131827667	131828166	chr1	131555074	131555573	Slc41a1|chr1:131555074-131555573	0.115458894120589	.	.
chr1	131827667	131828166	chr1	131573579	131574078	Slc41a1|chr1:131573579-131574078	0.156768386277875	.	.
chr1	131910162	131910661	chr1	131548296	131548795	Nucks1|chr1:131548296-131548795	0.128711602903655	.	.
chr1	131910162	131910661	chr1	131765519	131766018	Nucks1|chr1:131765519-131766018	0.108510753582471	.	.
chr1	131910666	131911165	chr1	131548296	131548795	Nucks1|chr1:131548296-131548795	0.117938224729212	.	.
chr1	131910666	131911165	chr1	131765519	131766018	Nucks1|chr1:131765519-131766018	0.137431442809587	.	.
chr1	131963030	131963529	chr1	131937643	131938142	Slc45a3|chr1:131937643-131938142	0.188281861659391	.	.
chr1	131963030	131963529	chr1	131981607	131982106	Slc45a3|chr1:131981607-131982106	0.0989268528618598	.	.
chr1	133363199	133363698	chr1	133306722	133307221	Etnk2|chr1:133306722-133307221	0.180049823600382	.	.
chr1	133363199	133363698	chr1	133736167	133736666	Etnk2|chr1:133736167-133736666	0.165346990338126	.	.
chr1	133609585	133610084	chr1	133353486	133353985	Snrpe|chr1:133353486-133353985	0.24349983847737	.	.
chr1	133610089	133610588	chr1	133397607	133398106	Snrpe|chr1:133397607-133398106	0.133354487054002	.	.
chr1	133661173	133661672	chr1	133385453	133385952	Gm38394|chr1:133385453-133385952	0.138736138553396	.	.
chr1	133661173	133661672	chr1	133385453	133385952	Zbed6|chr1:133385453-133385952	0.138736138553396	.	.
chr1	133661173	133661672	chr1	133385453	133385952	Zc3h11a|chr1:133385453-133385952	0.138736138553396	.	.
chr1	133661173	133661672	chr1	133397607	133398106	Gm38394|chr1:133397607-133398106	0.1093064989869	.	.
chr1	133661173	133661672	chr1	133397607	133398106	Zbed6|chr1:133397607-133398106	0.1093064989869	.	.
chr1	133661173	133661672	chr1	133397607	133398106	Zc3h11a|chr1:133397607-133398106	0.1093064989869	.	.
chr1	133661173	133661672	chr1	133492567	133493066	Gm38394|chr1:133492567-133493066	0.104310432407999	.	.
chr1	133661173	133661672	chr1	133492567	133493066	Zbed6|chr1:133492567-133493066	0.104310432407999	.	.
chr1	133661173	133661672	chr1	133492567	133493066	Zc3h11a|chr1:133492567-133493066	0.104310432407999	.	.
chr1	136624613	136625112	chr1	136612909	136613408	Platr23|chr1:136612909-136613408	0.138285686687073	.	.
chr1	136624613	136625112	chr1	136612909	136613408	Zfp281|chr1:136612909-136613408	0.138285686687073	.	.
chr1	137898255	137898754	chr1	138135901	138136400	Gm4258|chr1:138135901-138136400	0.10740559942803	.	.
chr1	137898255	137898754	chr1	138136448	138136947	Gm4258|chr1:138136448-138136947	0.14183200874748	.	.
chr1	137966094	137966593	chr1	137940433	137940932	A430106G13Rik|chr1:137940433-137940932	0.100844113608913	.	.
chr1	138618987	138619486	chr1	138617900	138618399	Nek7|chr1:138617900-138618399	0.179051855473832	.	.
chr1	138619514	138620013	chr1	138328198	138328697	Nek7|chr1:138328198-138328697	0.133315871244757	.	.
chr1	138619514	138620013	chr1	138617900	138618399	Nek7|chr1:138617900-138618399	0.122813299120564	.	.
chr1	138856629	138857128	chr1	138617900	138618399	2310009B15Rik|chr1:138617900-138618399	0.157905632782337	.	.
chr1	138963753	138964252	chr1	138835336	138835835	Dennd1b|chr1:138835336-138835835	0.206197232823939	.	.
chr1	138963753	138964252	chr1	138835336	138835835	Dennd1b|chr1:138835336-138835835	0.20619723282394	.	.
chr1	139376823	139377322	chr1	139340430	139340929	Crb1|chr1:139340430-139340929	0.136301905400506	.	.
chr1	139421972	139422471	chr1	139481086	139481585	Zbtb41|chr1:139481086-139481585	0.137033835242246	.	.
chr1	139454477	139454976	chr1	139281393	139281892	Aspm|chr1:139281393-139281892	0.156345973684783	.	.
chr1	139454477	139454976	chr1	139481086	139481585	Aspm|chr1:139481086-139481585	0.123418518355366	.	.
chr1	140245186	140245685	chr1	140444583	140445082	Kcnt2|chr1:140444583-140445082	0.335638490603937	.	.
chr1	140246413	140246912	chr1	140266699	140267198	Kcnt2|chr1:140266699-140267198	0.179034401573133	.	.
chr1	143640493	143640992	chr1	143938546	143939045	B3galt2|chr1:143938546-143939045	0.20693406147142	.	.
chr1	143640493	143640992	chr1	143990166	143990665	B3galt2|chr1:143990166-143990665	0.138475563348392	.	.
chr1	143641020	143641519	chr1	143739248	143739747	B3galt2|chr1:143739248-143739747	0.114236372715669	.	.
chr1	143641020	143641519	chr1	143813845	143814344	B3galt2|chr1:143813845-143814344	0.123427236638929	.	.
chr1	143641020	143641519	chr1	143990166	143990665	B3galt2|chr1:143990166-143990665	0.185649095698372	.	.
chr1	143776839	143777338	chr1	143739248	143739747	Gm29170|chr1:143739248-143739747	0.202191224770074	.	.
chr1	143776839	143777338	chr1	143739248	143739747	Ro60|chr1:143739248-143739747	0.202191224770074	.	.
chr1	143776839	143777338	chr1	143739248	143739747	Uchl5|chr1:143739248-143739747	0.202191224770074	.	.
chr1	143776839	143777338	chr1	143739932	143740431	Gm29170|chr1:143739932-143740431	0.115557261261093	.	.
chr1	143776839	143777338	chr1	143739932	143740431	Ro60|chr1:143739932-143740431	0.115557261261093	.	.
chr1	143776839	143777338	chr1	143739932	143740431	Uchl5|chr1:143739932-143740431	0.115557261261093	.	.
chr1	143776839	143777338	chr1	143830603	143831102	Gm29170|chr1:143830603-143831102	0.147203157857613	.	.
chr1	143776839	143777338	chr1	143830603	143831102	Ro60|chr1:143830603-143831102	0.147203157857613	.	.
chr1	143776839	143777338	chr1	143830603	143831102	Uchl5|chr1:143830603-143831102	0.147203157857613	.	.
chr1	144004041	144004540	chr1	144197633	144198132	Rgs2|chr1:144197633-144198132	0.148536147860075	.	.
chr1	146841091	146841590	chr1	147188284	147188783	Gm15584|chr1:147188284-147188783	0.200129259565697	.	.
chr1	150392883	150393382	chr1	150353331	150353830	Odr4|chr1:150353331-150353830	0.167545950418628	.	.
chr1	150392883	150393382	chr1	150353331	150353830	Odr4|chr1:150353331-150353830	0.167545950418629	.	.
chr1	150392883	150393382	chr1	150353331	150353830	Tpr|chr1:150353331-150353830	0.167545950418628	.	.
chr1	150392883	150393382	chr1	150353331	150353830	Tpr|chr1:150353331-150353830	0.167545950418629	.	.
chr1	150392883	150393382	chr1	150540218	150540717	Odr4|chr1:150540218-150540717	0.175149169430189	.	.
chr1	150392883	150393382	chr1	150540218	150540717	Tpr|chr1:150540218-150540717	0.175149169430189	.	.
chr1	153899574	153900073	chr1	154102804	154103303	Glul|chr1:154102804-154103303	0.132407275783184	.	.
chr1	153899574	153900073	chr1	154102804	154103303	Teddm2|chr1:154102804-154103303	0.132407275783184	.	.
chr1	153899574	153900073	chr1	154150104	154150603	Glul|chr1:154150104-154150603	0.184273106269791	.	.
chr1	153899574	153900073	chr1	154150104	154150603	Teddm2|chr1:154150104-154150603	0.184273106269791	.	.
chr1	153899574	153900073	chr1	154180893	154181392	Glul|chr1:154180893-154181392	0.112939786119417	.	.
chr1	153899574	153900073	chr1	154180893	154181392	Teddm2|chr1:154180893-154181392	0.112939786119417	.	.
chr1	153900327	153900826	chr1	154103491	154103990	Glul|chr1:154103491-154103990	0.191338600440172	.	.
chr1	153900327	153900826	chr1	154103491	154103990	Teddm2|chr1:154103491-154103990	0.191338600440172	.	.
chr1	154118577	154119076	chr1	154156674	154157173	A830008E24Rik|chr1:154156674-154157173	0.158588937122736	.	.
chr1	155812620	155813119	chr1	155784767	155785266	Qsox1|chr1:155784767-155785266	0.268079211433821	.	.
chr1	155973115	155973614	chr1	156085751	156086250	Cep350|chr1:156085751-156086250	0.107365664865557	.	.
chr1	155973668	155974167	chr1	156241652	156242151	Cep350|chr1:156241652-156242151	0.117814977327477	.	.
chr1	156035878	156036377	chr1	156040577	156041076	Tor1aip1|chr1:156040577-156041076	0.18666049363855	.	.
chr1	156035878	156036377	chr1	156040577	156041076	Tor1aip2|chr1:156040577-156041076	0.18666049363855	.	.
chr1	156035878	156036377	chr1	156085751	156086250	Tor1aip1|chr1:156085751-156086250	0.146823157094771	.	.
chr1	156035878	156036377	chr1	156085751	156086250	Tor1aip2|chr1:156085751-156086250	0.146823157094771	.	.
chr1	156204775	156205274	chr1	155784767	155785266	Fam163a|chr1:155784767-155785266	0.144107837477021	.	.
chr1	156303125	156303624	chr1	156241652	156242151	4930518J20Rik|chr1:156241652-156242151	0.108114222987128	.	.
chr1	156303125	156303624	chr1	156241652	156242151	Tdrd5|chr1:156241652-156242151	0.108114222987128	.	.
chr1	156303125	156303624	chr1	156316449	156316948	4930518J20Rik|chr1:156316449-156316948	0.169213671056321	.	.
chr1	156303125	156303624	chr1	156316449	156316948	Tdrd5|chr1:156316449-156316948	0.169213671056321	.	.
chr1	156420903	156421402	chr1	156271559	156272058	Axdnd1|chr1:156271559-156272058	0.13365948951055	.	.
chr1	156420903	156421402	chr1	156741799	156742298	Axdnd1|chr1:156741799-156742298	0.111832718840421	.	.
chr1	156474061	156474560	chr1	156241652	156242151	Soat1|chr1:156241652-156242151	0.244063168501775	.	.
chr1	156474061	156474560	chr1	156271559	156272058	Soat1|chr1:156271559-156272058	0.11672519657032	.	.
chr1	159231910	159232409	chr1	159468735	159469234	Cop1|chr1:159468735-159469234	0.158363151040105	.	.
chr1	160791995	160792494	chr1	160935496	160935995	Rabgap1l|chr1:160935496-160935995	0.156646392415667	.	.
chr1	160906055	160906554	chr1	160935496	160935995	Rc3h1|chr1:160935496-160935995	0.12500306116216	.	.
chr1	160906055	160906554	chr1	161195428	161195927	Rc3h1|chr1:161195428-161195927	0.103073224663291	.	.
chr1	160906592	160907091	chr1	160579562	160580061	Rc3h1|chr1:160579562-160580061	0.148403055432754	.	.
chr1	160906592	160907091	chr1	160935496	160935995	Rc3h1|chr1:160935496-160935995	0.143171074929759	.	.
chr1	160906592	160907091	chr1	161195428	161195927	Rc3h1|chr1:161195428-161195927	0.119074924030994	.	.
chr1	160906592	160907091	chr1	161196029	161196528	Rc3h1|chr1:161196029-161196528	0.233388620229429	.	.
chr1	161034286	161034785	chr1	161170609	161171108	Gas5|chr1:161170609-161171108	0.112070955006036	.	.
chr1	161034286	161034785	chr1	161170609	161171108	Zbtb37|chr1:161170609-161171108	0.112070955006036	.	.
chr1	161142436	161142935	chr1	161170609	161171108	Ankrd45|chr1:161170609-161171108	0.284787984286012	.	.
chr1	161250941	161251440	chr1	161558570	161559069	Prdx6|chr1:161558570-161559069	0.11507989182297	.	.
chr1	161876715	161877214	chr1	161558570	161559069	Suco|chr1:161558570-161559069	0.127178680809761	.	.
chr1	161876715	161877214	chr1	161687011	161687510	Suco|chr1:161687011-161687510	0.119732705052063	.	.
chr1	161968972	161969471	chr1	161558570	161559069	Gm38304|chr1:161558570-161559069	0.168838105537096	.	.
chr1	161968972	161969471	chr1	161558570	161559069	Pigc|chr1:161558570-161559069	0.168838105537096	.	.
chr1	161968972	161969471	chr1	161687518	161688017	Gm38304|chr1:161687518-161688017	0.201776811349323	.	.
chr1	161968972	161969471	chr1	161687518	161688017	Pigc|chr1:161687518-161688017	0.201776811349323	.	.
chr1	161968972	161969471	chr1	161921868	161922367	Gm38304|chr1:161921868-161922367	0.154812276410745	.	.
chr1	161968972	161969471	chr1	161921868	161922367	Pigc|chr1:161921868-161922367	0.154812276410745	.	.
chr1	162548386	162548885	chr1	162509778	162510277	Eef1aknmt|chr1:162509778-162510277	0.141386420514103	.	.
chr1	162548386	162548885	chr1	162832165	162832664	Eef1aknmt|chr1:162832165-162832664	0.277845110063664	.	.
chr1	162570372	162570871	chr1	162509243	162509742	Vamp4|chr1:162509243-162509742	0.112276945472088	.	.
chr1	162570372	162570871	chr1	162895808	162896307	Vamp4|chr1:162895808-162896307	0.125875010431362	.	.
chr1	162739851	162740350	chr1	162531555	162532054	Prrc2c|chr1:162531555-162532054	0.123975627185117	.	.
chr1	162740352	162740851	chr1	162531555	162532054	Prrc2c|chr1:162531555-162532054	0.120740443196544	.	.
chr1	163779331	163779830	chr1	163908341	163908840	Kifap3|chr1:163908341-163908840	0.276317891796213	.	.
chr1	163994642	163995141	chr1	164184474	164184973	BC055324|chr1:164184474-164184973	0.173587916409348	.	.
chr1	163994642	163995141	chr1	164184474	164184973	BC055324|chr1:164184474-164184973	0.173587916409349	.	.
chr1	163994642	163995141	chr1	164184474	164184973	Mettl18|chr1:164184474-164184973	0.173587916409348	.	.
chr1	163994642	163995141	chr1	164184474	164184973	Mettl18|chr1:164184474-164184973	0.173587916409349	.	.
chr1	163994642	163995141	chr1	164217833	164218332	BC055324|chr1:164217833-164218332	0.328056997192852	.	.
chr1	163994642	163995141	chr1	164217833	164218332	Mettl18|chr1:164217833-164218332	0.328056997192852	.	.
chr1	164248686	164249185	chr1	163834003	163834502	Slc19a2|chr1:163834003-163834502	0.199923168339587	.	.
chr1	164248686	164249185	chr1	163834003	163834502	Slc19a2|chr1:163834003-163834502	0.199923168339588	.	.
chr1	165763500	165763999	chr1	165853713	165854212	Creg1|chr1:165853713-165854212	0.120407167664024	.	.
chr1	165763500	165763999	chr1	166048366	166048865	Creg1|chr1:166048366-166048865	0.114779066459042	.	.
chr1	165763500	165763999	chr1	166064927	166065426	Creg1|chr1:166064927-166065426	0.178880261940419	.	.
chr1	165763500	165763999	chr1	166118161	166118660	Creg1|chr1:166118161-166118660	0.185092508542508	.	.
chr1	166002418	166002917	chr1	165853713	165854212	Gm26665|chr1:165853713-165854212	0.10901125793354	.	.
chr1	166002418	166002917	chr1	165853713	165854212	Pou2f1|chr1:165853713-165854212	0.10901125793354	.	.
chr1	166002418	166002917	chr1	165966957	165967456	Gm26665|chr1:165966957-165967456	0.197322432633409	.	.
chr1	166002418	166002917	chr1	165966957	165967456	Pou2f1|chr1:165966957-165967456	0.197322432633409	.	.
chr1	166003176	166003675	chr1	166047755	166048254	Gm26665|chr1:166047755-166048254	0.106524776170954	.	.
chr1	166003176	166003675	chr1	166047755	166048254	Pou2f1|chr1:166047755-166048254	0.106524776170954	.	.
chr1	166003176	166003675	chr1	166154109	166154608	Gm26665|chr1:166154109-166154608	0.143109466040645	.	.
chr1	166003176	166003675	chr1	166154109	166154608	Pou2f1|chr1:166154109-166154608	0.143109466040645	.	.
chr1	166253817	166254316	chr1	166260363	166260862	Ildr2|chr1:166260363-166260862	0.175175992056638	.	.
chr1	166253817	166254316	chr1	166344303	166344802	Ildr2|chr1:166344303-166344802	0.285208970585859	.	.
chr1	166253817	166254316	chr1	166360121	166360620	Ildr2|chr1:166360121-166360620	0.20660998681421	.	.
chr1	166254415	166254914	chr1	166260363	166260862	Ildr2|chr1:166260363-166260862	0.194741645557171	.	.
chr1	166254415	166254914	chr1	166280533	166281032	Ildr2|chr1:166280533-166281032	0.167258241345511	.	.
chr1	166308696	166309195	chr1	166260363	166260862	5330438I03Rik|chr1:166260363-166260862	0.201134836916745	.	.
chr1	166308696	166309195	chr1	166360121	166360620	5330438I03Rik|chr1:166360121-166360620	0.233734182527251	.	.
chr1	166309200	166309699	chr1	166282640	166283139	5330438I03Rik|chr1:166282640-166283139	0.119813927142363	.	.
chr1	166309200	166309699	chr1	166319038	166319537	5330438I03Rik|chr1:166319038-166319537	0.127028302183665	.	.
chr1	166309200	166309699	chr1	166360121	166360620	5330438I03Rik|chr1:166360121-166360620	0.121326925573027	.	.
chr1	166379002	166379501	chr1	166260363	166260862	Tada1|chr1:166260363-166260862	0.136247895579277	.	.
chr1	166379002	166379501	chr1	166280533	166281032	Tada1|chr1:166280533-166281032	0.204392327921458	.	.
chr1	166409578	166410077	chr1	166280533	166281032	Pogk|chr1:166280533-166281032	0.160819490405906	.	.
chr1	166409578	166410077	chr1	166344303	166344802	Pogk|chr1:166344303-166344802	0.185566580032454	.	.
chr1	167597755	167598254	chr1	167565744	167566243	Rxrg|chr1:167565744-167566243	0.140407644287153	.	.
chr1	167598393	167598892	chr1	167802530	167803029	Rxrg|chr1:167802530-167803029	0.133296728365482	.	.
chr1	169531254	169531753	chr1	169459343	169459842	Nuf2|chr1:169459343-169459842	0.126659758982734	.	.
chr1	169747461	169747960	chr1	169313172	169313671	Rgs4|chr1:169313172-169313671	0.12780010327385	.	.
chr1	169747461	169747960	chr1	169459343	169459842	Rgs4|chr1:169459343-169459842	0.149672124671362	.	.
chr1	170867571	170868070	chr1	170839525	170840024	Atf6|chr1:170839525-170840024	0.180224028879685	.	.
chr1	170867571	170868070	chr1	170839525	170840024	Gm9929|chr1:170839525-170840024	0.180224028879685	.	.
chr1	170867571	170868070	chr1	170874950	170875449	Atf6|chr1:170874950-170875449	0.120656421545175	.	.
chr1	170867571	170868070	chr1	170874950	170875449	Gm9929|chr1:170874950-170875449	0.120656421545175	.	.
chr1	170867571	170868070	chr1	171036880	171037379	Atf6|chr1:171036880-171037379	0.229796552426736	.	.
chr1	170867571	170868070	chr1	171036880	171037379	Gm9929|chr1:171036880-171037379	0.229796552426736	.	.
chr1	170867571	170868070	chr1	171038357	171038856	Atf6|chr1:171038357-171038856	0.113894767042499	.	.
chr1	170867571	170868070	chr1	171038357	171038856	Gm9929|chr1:171038357-171038856	0.113894767042499	.	.
chr1	170867571	170868070	chr1	171103099	171103598	Atf6|chr1:171103099-171103598	0.220311352282657	.	.
chr1	170867571	170868070	chr1	171103099	171103598	Gm9929|chr1:171103099-171103598	0.220311352282657	.	.
chr1	170867571	170868070	chr1	171118208	171118707	Atf6|chr1:171118208-171118707	0.289738786079558	.	.
chr1	170867571	170868070	chr1	171118208	171118707	Gm9929|chr1:171118208-171118707	0.289738786079558	.	.
chr1	170868410	170868909	chr1	170839525	170840024	Atf6|chr1:170839525-170840024	0.140789854247155	.	.
chr1	170868410	170868909	chr1	170839525	170840024	Gm9929|chr1:170839525-170840024	0.140789854247155	.	.
chr1	170868410	170868909	chr1	170907734	170908233	Atf6|chr1:170907734-170908233	0.137436215603889	.	.
chr1	170868410	170868909	chr1	170907734	170908233	Gm9929|chr1:170907734-170908233	0.137436215603889	.	.
chr1	170868410	170868909	chr1	170908240	170908739	Atf6|chr1:170908240-170908739	0.127541080256199	.	.
chr1	170868410	170868909	chr1	170908240	170908739	Gm9929|chr1:170908240-170908739	0.127541080256199	.	.
chr1	170868410	170868909	chr1	171102488	171102987	Atf6|chr1:171102488-171102987	0.103549421129067	.	.
chr1	170868410	170868909	chr1	171102488	171102987	Gm9929|chr1:171102488-171102987	0.103549421129067	.	.
chr1	170868410	170868909	chr1	171110922	171111421	Atf6|chr1:171110922-171111421	0.141380240783314	.	.
chr1	170868410	170868909	chr1	171110922	171111421	Gm9929|chr1:171110922-171111421	0.141380240783314	.	.
chr1	170885252	170885751	chr1	170901528	170902027	Dusp12|chr1:170901528-170902027	0.109859821082743	.	.
chr1	170885252	170885751	chr1	170901528	170902027	Gm26620|chr1:170901528-170902027	0.109859821082743	.	.
chr1	170885252	170885751	chr1	170907216	170907715	Dusp12|chr1:170907216-170907715	0.154878122191604	.	.
chr1	170885252	170885751	chr1	170907216	170907715	Gm26620|chr1:170907216-170907715	0.154878122191604	.	.
chr1	170885252	170885751	chr1	171110922	171111421	Dusp12|chr1:171110922-171111421	0.112583520266682	.	.
chr1	170885252	170885751	chr1	171110922	171111421	Gm26620|chr1:171110922-171111421	0.112583520266682	.	.
chr1	171150371	171150870	chr1	170901528	170902027	Mpz|chr1:170901528-170902027	0.110257743297771	.	.
chr1	171150371	171150870	chr1	170901528	170902027	Sdhc|chr1:170901528-170902027	0.110257743297771	.	.
chr1	171150371	171150870	chr1	171102488	171102987	Mpz|chr1:171102488-171102987	0.131974775253457	.	.
chr1	171150371	171150870	chr1	171102488	171102987	Sdhc|chr1:171102488-171102987	0.131974775253457	.	.
chr1	171150371	171150870	chr1	171110922	171111421	Mpz|chr1:171110922-171111421	0.12458182049588	.	.
chr1	171150371	171150870	chr1	171110922	171111421	Sdhc|chr1:171110922-171111421	0.12458182049588	.	.
chr1	171150371	171150870	chr1	171192867	171193366	Mpz|chr1:171192867-171193366	0.145622129017842	.	.
chr1	171150371	171150870	chr1	171192867	171193366	Sdhc|chr1:171192867-171193366	0.145622129017842	.	.
chr1	171150371	171150870	chr1	171193640	171194139	Mpz|chr1:171193640-171194139	0.216906626177839	.	.
chr1	171150371	171150870	chr1	171193640	171194139	Sdhc|chr1:171193640-171194139	0.216906626177839	.	.
chr1	171150371	171150870	chr1	171220747	171221246	Mpz|chr1:171220747-171221246	0.155692128682449	.	.
chr1	171150371	171150870	chr1	171220747	171221246	Sdhc|chr1:171220747-171221246	0.155692128682449	.	.
chr1	171150371	171150870	chr1	171263038	171263537	Mpz|chr1:171263038-171263537	0.19750805089743	.	.
chr1	171150371	171150870	chr1	171263038	171263537	Sdhc|chr1:171263038-171263537	0.19750805089743	.	.
chr1	171150371	171150870	chr1	171470192	171470691	Mpz|chr1:171470192-171470691	0.104522131811414	.	.
chr1	171150371	171150870	chr1	171470192	171470691	Sdhc|chr1:171470192-171470691	0.104522131811414	.	.
chr1	171196077	171196576	chr1	170908240	170908739	Pcp4l1|chr1:170908240-170908739	0.119017520029079	.	.
chr1	171196077	171196576	chr1	171044266	171044765	Pcp4l1|chr1:171044266-171044765	0.238985515142935	.	.
chr1	171196077	171196576	chr1	171044776	171045275	Pcp4l1|chr1:171044776-171045275	0.195059529516582	.	.
chr1	171196077	171196576	chr1	171102488	171102987	Pcp4l1|chr1:171102488-171102987	0.173611631422229	.	.
chr1	171196077	171196576	chr1	171118208	171118707	Pcp4l1|chr1:171118208-171118707	0.171567981195645	.	.
chr1	171196077	171196576	chr1	171470192	171470691	Pcp4l1|chr1:171470192-171470691	0.138050696329182	.	.
chr1	171196077	171196576	chr1	171478928	171479427	Pcp4l1|chr1:171478928-171479427	0.14614736851531	.	.
chr1	171222404	171222903	chr1	171037809	171038308	Tomm40l|chr1:171037809-171038308	0.0982627580218521	.	.
chr1	171222404	171222903	chr1	171038357	171038856	Tomm40l|chr1:171038357-171038856	0.108057294277724	.	.
chr1	171222404	171222903	chr1	171193640	171194139	Tomm40l|chr1:171193640-171194139	0.114204354238394	.	.
chr1	171222404	171222903	chr1	171220747	171221246	Tomm40l|chr1:171220747-171221246	0.29465040935797	.	.
chr1	171222404	171222903	chr1	171263038	171263537	Tomm40l|chr1:171263038-171263537	0.117007882549461	.	.
chr1	171222404	171222903	chr1	171470192	171470691	Tomm40l|chr1:171470192-171470691	0.125995110751627	.	.
chr1	171222404	171222903	chr1	171478928	171479427	Tomm40l|chr1:171478928-171479427	0.244633881304836	.	.
chr1	171270057	171270556	chr1	171102488	171102987	B4galt3|chr1:171102488-171102987	0.157838811929853	.	.
chr1	171270057	171270556	chr1	171192867	171193366	B4galt3|chr1:171192867-171193366	0.136746245099718	.	.
chr1	171270057	171270556	chr1	171478928	171479427	B4galt3|chr1:171478928-171479427	0.160612966174905	.	.
chr1	171281054	171281553	chr1	171033681	171034180	Ppox|chr1:171033681-171034180	0.132931124512144	.	.
chr1	171281054	171281553	chr1	171044266	171044765	Ppox|chr1:171044266-171044765	0.161303225595203	.	.
chr1	171281054	171281553	chr1	171044776	171045275	Ppox|chr1:171044776-171045275	0.100147117898309	.	.
chr1	171281054	171281553	chr1	171192867	171193366	Ppox|chr1:171192867-171193366	0.129302880499917	.	.
chr1	171281054	171281553	chr1	171247027	171247526	Ppox|chr1:171247027-171247526	0.169994766992879	.	.
chr1	171281563	171282062	chr1	171110922	171111421	Ppox|chr1:171110922-171111421	0.139047159712891	.	.
chr1	171281563	171282062	chr1	171247027	171247526	Ppox|chr1:171247027-171247526	0.127777308499768	.	.
chr1	171287719	171288218	chr1	171038357	171038856	Usp21|chr1:171038357-171038856	0.129792848746118	.	.
chr1	171287719	171288218	chr1	171044266	171044765	Usp21|chr1:171044266-171044765	0.16373675631135	.	.
chr1	171287719	171288218	chr1	171044776	171045275	Usp21|chr1:171044776-171045275	0.130766522585233	.	.
chr1	171287719	171288218	chr1	171101659	171102158	Usp21|chr1:171101659-171102158	0.177025897317726	.	.
chr1	171287719	171288218	chr1	171220747	171221246	Usp21|chr1:171220747-171221246	0.15816304514568	.	.
chr1	171287719	171288218	chr1	171238441	171238940	Usp21|chr1:171238441-171238940	0.185459951614529	.	.
chr1	171294566	171295065	chr1	171044776	171045275	Ufc1|chr1:171044776-171045275	0.132323011015039	.	.
chr1	171294566	171295065	chr1	171118208	171118707	Ufc1|chr1:171118208-171118707	0.177843963353674	.	.
chr1	171294566	171295065	chr1	171470192	171470691	Ufc1|chr1:171470192-171470691	0.121585418808694	.	.
chr1	171328705	171329204	chr1	171033681	171034180	Dedd|chr1:171033681-171034180	0.130777527778598	.	.
chr1	171328705	171329204	chr1	171037809	171038308	Dedd|chr1:171037809-171038308	0.116153001291507	.	.
chr1	171328705	171329204	chr1	171038357	171038856	Dedd|chr1:171038357-171038856	0.146962861080402	.	.
chr1	171328705	171329204	chr1	171044266	171044765	Dedd|chr1:171044266-171044765	0.122700735994257	.	.
chr1	171328705	171329204	chr1	171044776	171045275	Dedd|chr1:171044776-171045275	0.204990515468371	.	.
chr1	171328705	171329204	chr1	171101659	171102158	Dedd|chr1:171101659-171102158	0.104787906273456	.	.
chr1	171328705	171329204	chr1	171220747	171221246	Dedd|chr1:171220747-171221246	0.111419624648172	.	.
chr1	171329206	171329705	chr1	171033681	171034180	Dedd|chr1:171033681-171034180	0.12221761527192	.	.
chr1	171329206	171329705	chr1	171037809	171038308	Dedd|chr1:171037809-171038308	0.180108412033279	.	.
chr1	171329206	171329705	chr1	171038357	171038856	Dedd|chr1:171038357-171038856	0.188764809566958	.	.
chr1	171329206	171329705	chr1	171044776	171045275	Dedd|chr1:171044776-171045275	0.2286193614711	.	.
chr1	171329206	171329705	chr1	171101659	171102158	Dedd|chr1:171101659-171102158	0.255194674899576	.	.
chr1	171329206	171329705	chr1	171192867	171193366	Dedd|chr1:171192867-171193366	0.123929683609781	.	.
chr1	171329206	171329705	chr1	171220747	171221246	Dedd|chr1:171220747-171221246	0.112589028308306	.	.
chr1	171329206	171329705	chr1	171238441	171238940	Dedd|chr1:171238441-171238940	0.103315951086153	.	.
chr1	171329206	171329705	chr1	171247027	171247526	Dedd|chr1:171247027-171247526	0.101402105965011	.	.
chr1	171345437	171345936	chr1	171037809	171038308	Nit1|chr1:171037809-171038308	0.147508502049259	.	.
chr1	171345437	171345936	chr1	171037809	171038308	Pfdn2|chr1:171037809-171038308	0.147508502049259	.	.
chr1	171345437	171345936	chr1	171038357	171038856	Nit1|chr1:171038357-171038856	0.100908468656552	.	.
chr1	171345437	171345936	chr1	171038357	171038856	Pfdn2|chr1:171038357-171038856	0.100908468656552	.	.
chr1	171345437	171345936	chr1	171044776	171045275	Nit1|chr1:171044776-171045275	0.120117348575237	.	.
chr1	171345437	171345936	chr1	171044776	171045275	Pfdn2|chr1:171044776-171045275	0.120117348575237	.	.
chr1	171345437	171345936	chr1	171101659	171102158	Nit1|chr1:171101659-171102158	0.122172791396045	.	.
chr1	171345437	171345936	chr1	171101659	171102158	Pfdn2|chr1:171101659-171102158	0.122172791396045	.	.
chr1	171345437	171345936	chr1	171103099	171103598	Nit1|chr1:171103099-171103598	0.0996297199026425	.	.
chr1	171345437	171345936	chr1	171103099	171103598	Nit1|chr1:171103099-171103598	0.0996297199026426	.	.
chr1	171345437	171345936	chr1	171103099	171103598	Pfdn2|chr1:171103099-171103598	0.0996297199026425	.	.
chr1	171345437	171345936	chr1	171103099	171103598	Pfdn2|chr1:171103099-171103598	0.0996297199026426	.	.
chr1	171345437	171345936	chr1	171220747	171221246	Nit1|chr1:171220747-171221246	0.141542299991451	.	.
chr1	171345437	171345936	chr1	171220747	171221246	Pfdn2|chr1:171220747-171221246	0.141542299991451	.	.
chr1	171360576	171361075	chr1	171044266	171044765	Klhdc9|chr1:171044266-171044765	0.129724057727933	.	.
chr1	171360576	171361075	chr1	171044776	171045275	Klhdc9|chr1:171044776-171045275	0.190825345561874	.	.
chr1	171360576	171361075	chr1	171118208	171118707	Klhdc9|chr1:171118208-171118707	0.142847431573146	.	.
chr1	171360576	171361075	chr1	171220747	171221246	Klhdc9|chr1:171220747-171221246	0.117183515245622	.	.
chr1	171360576	171361075	chr1	171470192	171470691	Klhdc9|chr1:171470192-171470691	0.30179170022347	.	.
chr1	171360576	171361075	chr1	171478928	171479427	Klhdc9|chr1:171478928-171479427	0.172530633433707	.	.
chr1	171361088	171361587	chr1	171037809	171038308	Klhdc9|chr1:171037809-171038308	0.216884547789598	.	.
chr1	171361088	171361587	chr1	171379865	171380364	Klhdc9|chr1:171379865-171380364	0.105335164436732	.	.
chr1	171361088	171361587	chr1	171478928	171479427	Klhdc9|chr1:171478928-171479427	0.118658160358021	.	.
chr1	171411068	171411567	chr1	171038357	171038856	Usf1|chr1:171038357-171038856	0.167674304777775	.	.
chr1	171411068	171411567	chr1	171101659	171102158	Usf1|chr1:171101659-171102158	0.155420991511861	.	.
chr1	171411068	171411567	chr1	171118208	171118707	Usf1|chr1:171118208-171118707	0.214289608266169	.	.
chr1	171411068	171411567	chr1	171247027	171247526	Usf1|chr1:171247027-171247526	0.14622997523901	.	.
chr1	171437234	171437733	chr1	171033681	171034180	F11r|chr1:171033681-171034180	0.163763126245007	.	.
chr1	171437234	171437733	chr1	171118208	171118707	F11r|chr1:171118208-171118707	0.139191492130914	.	.
chr1	171437234	171437733	chr1	171379865	171380364	F11r|chr1:171379865-171380364	0.217042785694109	.	.
chr1	171503848	171504347	chr1	171478928	171479427	Alyref2|chr1:171478928-171479427	0.101157957939297	.	.
chr1	171503848	171504347	chr1	171478928	171479427	B930036N10Rik|chr1:171478928-171479427	0.101157957939297	.	.
chr1	172082460	172082959	chr1	171815706	171816205	Copa|chr1:171815706-171816205	0.252888981034864	.	.
chr1	172082460	172082959	chr1	171815706	171816205	Ncstn|chr1:171815706-171816205	0.252888981034864	.	.
chr1	172082460	172082959	chr1	172026509	172027008	Copa|chr1:172026509-172027008	0.199089428891137	.	.
chr1	172082460	172082959	chr1	172026509	172027008	Ncstn|chr1:172026509-172027008	0.199089428891137	.	.
chr1	172082460	172082959	chr1	172217086	172217585	Copa|chr1:172217086-172217585	0.136623410335806	.	.
chr1	172082460	172082959	chr1	172217086	172217585	Ncstn|chr1:172217086-172217585	0.136623410335806	.	.
chr1	172126494	172126993	chr1	171774677	171775176	Pex19|chr1:171774677-171775176	0.105365920169327	.	.
chr1	172126494	172126993	chr1	172053841	172054340	Pex19|chr1:172053841-172054340	0.215581437965148	.	.
chr1	172147848	172148347	chr1	171774677	171775176	Dcaf8|chr1:171774677-171775176	0.142906338253117	.	.
chr1	172147848	172148347	chr1	172012325	172012824	Dcaf8|chr1:172012325-172012824	0.288807949784936	.	.
chr1	172147848	172148347	chr1	172119644	172120143	Dcaf8|chr1:172119644-172120143	0.234193365655184	.	.
chr1	172147848	172148347	chr1	172129041	172129540	Dcaf8|chr1:172129041-172129540	0.104394161990191	.	.
chr1	172147848	172148347	chr1	172168139	172168638	Dcaf8|chr1:172168139-172168638	0.174319599660353	.	.
chr1	172147848	172148347	chr1	172217086	172217585	Dcaf8|chr1:172217086-172217585	0.165878345732862	.	.
chr1	172206038	172206537	chr1	172053841	172054340	Pea15a|chr1:172053841-172054340	0.244469261049158	.	.
chr1	172206038	172206537	chr1	172119644	172120143	Pea15a|chr1:172119644-172120143	0.118764941397472	.	.
chr1	172206038	172206537	chr1	172217086	172217585	Pea15a|chr1:172217086-172217585	0.133008452808886	.	.
chr1	172206562	172207061	chr1	171815706	171816205	Pea15a|chr1:171815706-171816205	0.215250057541399	.	.
chr1	172206562	172207061	chr1	172027134	172027633	Pea15a|chr1:172027134-172027633	0.134957272093206	.	.
chr1	172206562	172207061	chr1	172119644	172120143	Pea15a|chr1:172119644-172120143	0.222016304905062	.	.
chr1	172520879	172521378	chr1	172528665	172529164	Cfap45|chr1:172528665-172529164	0.102310806594243	.	.
chr1	172520879	172521378	chr1	172562878	172563377	Cfap45|chr1:172562878-172563377	0.218272704399603	.	.
chr1	172520879	172521378	chr1	172616340	172616839	Cfap45|chr1:172616340-172616839	0.133308264174585	.	.
chr1	172520879	172521378	chr1	172616964	172617463	Cfap45|chr1:172616964-172617463	0.218946075629783	.	.
chr1	172632827	172633326	chr1	172550479	172550978	Dusp23|chr1:172550479-172550978	0.102381760194583	.	.
chr1	173366644	173367143	chr1	173365810	173366309	Cadm3|chr1:173365810-173366309	0.214971863082744	.	.
chr1	173367390	173367889	chr1	173390016	173390515	Cadm3|chr1:173390016-173390515	0.101817896941326	.	.
chr1	173367390	173367889	chr1	173456303	173456802	Cadm3|chr1:173456303-173456802	0.176343425618003	.	.
chr1	174502434	174502933	chr1	174503374	174503873	Fmn2|chr1:174503374-174503873	0.173048725900352	.	.
chr1	175625436	175625935	chr1	175867509	175868008	Fh1|chr1:175867509-175868008	0.108517253857006	.	.
chr1	175625436	175625935	chr1	175936373	175936872	Fh1|chr1:175936373-175936872	0.139919604232499	.	.
chr1	175692503	175693002	chr1	175668954	175669453	Chml|chr1:175668954-175669453	0.122057407944466	.	.
chr1	175692503	175693002	chr1	175668954	175669453	Opn3|chr1:175668954-175669453	0.122057407944466	.	.
chr1	175880538	175881037	chr1	175823962	175824461	Exo1|chr1:175823962-175824461	0.119960784028889	.	.
chr1	175880538	175881037	chr1	176013812	176014311	Exo1|chr1:176013812-176014311	0.172205620133923	.	.
chr1	175880538	175881037	chr1	176178378	176178877	Exo1|chr1:176178378-176178877	0.0978856097856045	.	.
chr1	175880538	175881037	chr1	176222657	176223156	Exo1|chr1:176222657-176223156	0.145850167815361	.	.
chr1	175880538	175881037	chr1	176223159	176223658	Exo1|chr1:176223159-176223658	0.233786178604704	.	.
chr1	176275192	176275691	chr1	176360728	176361227	Gm38101|chr1:176360728-176361227	0.111688006049434	.	.
chr1	176275192	176275691	chr1	176360728	176361227	Pld5|chr1:176360728-176361227	0.111688006049434	.	.
chr1	176275192	176275691	chr1	176698563	176699062	Gm38101|chr1:176698563-176699062	0.0982978597339616	.	.
chr1	176275192	176275691	chr1	176698563	176699062	Pld5|chr1:176698563-176699062	0.0982978597339616	.	.
chr1	177257580	177258079	chr1	177684862	177685361	Akt3|chr1:177684862-177685361	0.397672565722319	.	.
chr1	177258176	177258675	chr1	177702809	177703308	Akt3|chr1:177702809-177703308	0.159720543825128	.	.
chr1	177258678	177259177	chr1	177322779	177323278	Akt3|chr1:177322779-177323278	0.187761834169161	.	.
chr1	177441840	177442339	chr1	177624801	177625300	Zbtb18|chr1:177624801-177625300	0.114321587902467	.	.
chr1	177441840	177442339	chr1	177684862	177685361	Zbtb18|chr1:177684862-177685361	0.215183014606031	.	.
chr1	177441840	177442339	chr1	177702809	177703308	Zbtb18|chr1:177702809-177703308	0.112492992646611	.	.
chr1	177796375	177796874	chr1	177684862	177685361	Adss|chr1:177684862-177685361	0.160993773019797	.	.
chr1	177982967	177983466	chr1	177684862	177685361	Catspere2|chr1:177684862-177685361	0.165938056611489	.	.
chr1	178187311	178187810	chr1	178336353	178336852	Desi2|chr1:178336353-178336852	0.106828295575589	.	.
chr1	178405450	178405949	chr1	178368821	178369320	Efcab2|chr1:178368821-178369320	0.153189424881136	.	.
chr1	178405450	178405949	chr1	178449116	178449615	Efcab2|chr1:178449116-178449615	0.12085357738113	.	.
chr1	178406170	178406669	chr1	178368821	178369320	Efcab2|chr1:178368821-178369320	0.12534272260613	.	.
chr1	178406170	178406669	chr1	178447830	178448329	Efcab2|chr1:178447830-178448329	0.131812957524387	.	.
chr1	179517246	179517745	chr1	179854279	179854778	Smyd3|chr1:179854279-179854778	0.173444882101926	.	.
chr1	179803447	179803946	chr1	179854279	179854778	Ahctf1|chr1:179854279-179854778	0.10631491503193	.	.
chr1	179803447	179803946	chr1	179854279	179854778	Gm10518|chr1:179854279-179854778	0.10631491503193	.	.
chr1	179959653	179960152	chr1	180195828	180196327	Cdc42bpa|chr1:180195828-180196327	0.171521216412099	.	.
chr1	179960232	179960731	chr1	179621124	179621623	Cdc42bpa|chr1:179621124-179621623	0.144639475129644	.	.
chr1	179960232	179960731	chr1	180215001	180215500	Cdc42bpa|chr1:180215001-180215500	0.127994007379303	.	.
chr1	180725789	180726288	chr1	180777540	180778039	Acbd3|chr1:180777540-180778039	0.115710815547296	.	.
chr1	180768387	180768886	chr1	180911000	180911499	Gm38293|chr1:180911000-180911499	0.127603505848744	.	.
chr1	180768387	180768886	chr1	180992071	180992570	Gm38293|chr1:180992071-180992570	0.375653251588498	.	.
chr1	180768387	180768886	chr1	181150665	181151164	Gm38293|chr1:181150665-181151164	0.125380103153721	.	.
chr1	180813365	180813864	chr1	180863588	180864087	H3f3a|chr1:180863588-180864087	0.262416018755487	.	.
chr1	180813365	180813864	chr1	180863588	180864087	H3f3aos|chr1:180863588-180864087	0.262416018755487	.	.
chr1	180813365	180813864	chr1	180987738	180988237	H3f3a|chr1:180987738-180988237	0.107983462320888	.	.
chr1	180813365	180813864	chr1	180987738	180988237	H3f3aos|chr1:180987738-180988237	0.107983462320888	.	.
chr1	180813989	180814488	chr1	180777540	180778039	H3f3a|chr1:180777540-180778039	0.109612027516558	.	.
chr1	180813989	180814488	chr1	180777540	180778039	H3f3aos|chr1:180777540-180778039	0.109612027516558	.	.
chr1	180850639	180851138	chr1	180848038	180848537	Sde2|chr1:180848038-180848537	0.102712229440678	.	.
chr1	180903944	180904443	chr1	180863588	180864087	Pycr2|chr1:180863588-180864087	0.228969747199519	.	.
chr1	180903944	180904443	chr1	181017318	181017817	Pycr2|chr1:181017318-181017817	0.193164856530997	.	.
chr1	181144061	181144560	chr1	180863588	180864087	Cnih4|chr1:180863588-180864087	0.230469247241685	.	.
chr1	181144061	181144560	chr1	180863588	180864087	Nvl|chr1:180863588-180864087	0.230469247241685	.	.
chr1	181144061	181144560	chr1	181017318	181017817	Cnih4|chr1:181017318-181017817	0.14576494432613	.	.
chr1	181144061	181144560	chr1	181017318	181017817	Nvl|chr1:181017318-181017817	0.14576494432613	.	.
chr1	181211237	181211736	chr1	180863588	180864087	Wdr26|chr1:180863588-180864087	0.208091014182951	.	.
chr1	181211237	181211736	chr1	180987738	180988237	Wdr26|chr1:180987738-180988237	0.116610246546808	.	.
chr1	181211764	181212263	chr1	180777540	180778039	Wdr26|chr1:180777540-180778039	0.0972640795389689	.	.
chr1	181352331	181352830	chr1	181272868	181273367	Cnih3|chr1:181272868-181273367	0.150946356645472	.	.
chr1	181352331	181352830	chr1	181379572	181380071	Cnih3|chr1:181379572-181380071	0.129898472935929	.	.
chr1	181352331	181352830	chr1	181462318	181462817	Cnih3|chr1:181462318-181462817	0.104976350491712	.	.
chr1	181352331	181352830	chr1	181462822	181463321	Cnih3|chr1:181462822-181463321	0.160635784733067	.	.
chr1	181352831	181353330	chr1	181272868	181273367	Cnih3|chr1:181272868-181273367	0.220260256603273	.	.
chr1	181352831	181353330	chr1	181379572	181380071	Cnih3|chr1:181379572-181380071	0.123777692689482	.	.
chr1	181352831	181353330	chr1	181422782	181423281	Cnih3|chr1:181422782-181423281	0.131026899317128	.	.
chr1	181352831	181353330	chr1	181462822	181463321	Cnih3|chr1:181462822-181463321	0.104235100155501	.	.
chr1	181352831	181353330	chr1	181545377	181545876	Cnih3|chr1:181545377-181545876	0.132702680260743	.	.
chr1	181842237	181842736	chr1	181888749	181889248	Lbr|chr1:181888749-181889248	0.133704872386389	.	.
chr1	181842237	181842736	chr1	182081947	182082446	Lbr|chr1:182081947-182082446	0.260493639018363	.	.
chr1	181842237	181842736	chr1	182140320	182140819	Lbr|chr1:182140320-182140819	0.166902316953174	.	.
chr1	182019253	182019752	chr1	181888749	181889248	Enah|chr1:181888749-181889248	0.111542423701063	.	.
chr1	182019253	182019752	chr1	182331746	182332245	Enah|chr1:182331746-182332245	0.174076283717287	.	.
chr1	182019253	182019752	chr1	182489705	182490204	Enah|chr1:182489705-182490204	0.175458693974141	.	.
chr1	182019822	182020321	chr1	181888749	181889248	Enah|chr1:181888749-181889248	0.109896249260212	.	.
chr1	182019822	182020321	chr1	182089615	182090114	Enah|chr1:182089615-182090114	0.182313278850037	.	.
chr1	182019822	182020321	chr1	182090208	182090707	Enah|chr1:182090208-182090707	0.271819592817721	.	.
chr1	182019822	182020321	chr1	182331746	182332245	Enah|chr1:182331746-182332245	0.161776156016372	.	.
chr1	182020341	182020840	chr1	182090208	182090707	Enah|chr1:182090208-182090707	0.111605240372435	.	.
chr1	182020341	182020840	chr1	182331746	182332245	Enah|chr1:182331746-182332245	0.152872707924686	.	.
chr1	182020341	182020840	chr1	182489705	182490204	Enah|chr1:182489705-182490204	0.160260090171118	.	.
chr1	182282558	182283057	chr1	182331746	182332245	Degs1|chr1:182331746-182332245	0.307380895090945	.	.
chr1	183221261	183221760	chr1	183078998	183079497	Disp1|chr1:183078998-183079497	0.171299450025691	.	.
chr1	183221261	183221760	chr1	183183483	183183982	Disp1|chr1:183183483-183183982	0.133224692532947	.	.
chr1	183296308	183296807	chr1	183656995	183657494	Aida|chr1:183656995-183657494	0.103501566751686	.	.
chr1	183296308	183296807	chr1	183656995	183657494	Brox|chr1:183656995-183657494	0.103501566751686	.	.
chr1	183369413	183369912	chr1	183233519	183234018	Mia3|chr1:183233519-183234018	0.207605405796749	.	.
chr1	183369413	183369912	chr1	183345255	183345754	Mia3|chr1:183345255-183345754	0.0976064157971973	.	.
chr1	183369413	183369912	chr1	183442295	183442794	Mia3|chr1:183442295-183442794	0.121319979013473	.	.
chr1	183388644	183389143	chr1	183095977	183096476	Taf1a|chr1:183095977-183096476	0.141915853153087	.	.
chr1	183388644	183389143	chr1	183316300	183316799	Taf1a|chr1:183316300-183316799	0.20030947427634	.	.
chr1	184034061	184034560	chr1	183981984	183982483	1700056E22Rik|chr1:183981984-183982483	0.162543968409067	.	.
chr1	184810589	184811088	chr1	184824501	184825000	Marc1|chr1:184824501-184825000	0.107937864406355	.	.
chr1	184811160	184811659	chr1	184771584	184772083	Marc1|chr1:184771584-184772083	0.196101240469037	.	.
chr1	184845644	184846143	chr1	184771584	184772083	Marc2|chr1:184771584-184772083	0.119088711584109	.	.
chr1	184845644	184846143	chr1	184958757	184959256	Marc2|chr1:184958757-184959256	0.0987006824431393	.	.
chr1	184845644	184846143	chr1	184965579	184966078	Marc2|chr1:184965579-184966078	0.107277947574235	.	.
chr1	184999545	185000044	chr1	184824501	184825000	Mark1|chr1:184824501-184825000	0.240285043343812	.	.
chr1	184999545	185000044	chr1	184825051	184825550	Mark1|chr1:184825051-184825550	0.141617496259326	.	.
chr1	184999545	185000044	chr1	184852137	184852636	Mark1|chr1:184852137-184852636	0.208190549419491	.	.
chr1	186117016	186117515	chr1	186035893	186036392	Lyplal1|chr1:186035893-186036392	0.124135039947935	.	.
chr1	187215277	187215776	chr1	186808514	186809013	Gpatch2|chr1:186808514-186809013	0.110796093530047	.	.
chr1	187215277	187215776	chr1	186808514	186809013	Spata17|chr1:186808514-186809013	0.110796093530047	.	.
chr1	187215277	187215776	chr1	187031729	187032228	Gpatch2|chr1:187031729-187032228	0.131074173711262	.	.
chr1	187215277	187215776	chr1	187031729	187032228	Spata17|chr1:187031729-187032228	0.131074173711262	.	.
chr1	187215277	187215776	chr1	187137379	187137878	Gpatch2|chr1:187137379-187137878	0.18685143792836	.	.
chr1	187215277	187215776	chr1	187137379	187137878	Spata17|chr1:187137379-187137878	0.18685143792836	.	.
chr1	191575408	191575907	chr1	191592326	191592825	Dtl|chr1:191592326-191592825	0.291221487990718	.	.
chr1	191575408	191575907	chr1	191592326	191592825	Ints7|chr1:191592326-191592825	0.291221487990718	.	.
chr1	191717568	191718067	chr1	191730328	191730827	Lpgat1|chr1:191730328-191730827	0.123697138875143	.	.
chr1	191718068	191718567	chr1	191592326	191592825	Lpgat1|chr1:191592326-191592825	0.11600193688559	.	.
chr1	191718068	191718567	chr1	191730328	191730827	Lpgat1|chr1:191730328-191730827	0.12087713597612	.	.
chr1	191718068	191718567	chr1	191817776	191818275	Lpgat1|chr1:191817776-191818275	0.122510060128072	.	.
chr1	191821104	191821603	chr1	191611650	191612149	Gm38037|chr1:191611650-191612149	0.103383522876918	.	.
chr1	191821104	191821603	chr1	191611650	191612149	Nek2|chr1:191611650-191612149	0.103383522876918	.	.
chr1	191821104	191821603	chr1	191730328	191730827	Gm38037|chr1:191730328-191730827	0.132652780957923	.	.
chr1	191821104	191821603	chr1	191730328	191730827	Nek2|chr1:191730328-191730827	0.132652780957923	.	.
chr1	191821104	191821603	chr1	191862915	191863414	Gm38037|chr1:191862915-191863414	0.133314334435738	.	.
chr1	191821104	191821603	chr1	191862915	191863414	Nek2|chr1:191862915-191863414	0.133314334435738	.	.
chr1	191821104	191821603	chr1	192107306	192107805	Gm38037|chr1:192107306-192107805	0.299929747500787	.	.
chr1	191821104	191821603	chr1	192107306	192107805	Nek2|chr1:192107306-192107805	0.299929747500787	.	.
chr1	191906374	191906873	chr1	191964106	191964605	1700034H15Rik|chr1:191964106-191964605	0.17995933745163	.	.
chr1	191906374	191906873	chr1	191964106	191964605	Slc30a1|chr1:191964106-191964605	0.17995933745163	.	.
chr1	191906374	191906873	chr1	192207934	192208433	1700034H15Rik|chr1:192207934-192208433	0.106339343237275	.	.
chr1	191906374	191906873	chr1	192207934	192208433	Slc30a1|chr1:192207934-192208433	0.106339343237275	.	.
chr1	191989950	191990449	chr1	191817776	191818275	Gm26670|chr1:191817776-191818275	0.103432254300399	.	.
chr1	191989950	191990449	chr1	191862915	191863414	Gm26670|chr1:191862915-191863414	0.261075423831942	.	.
chr1	191989950	191990449	chr1	191965032	191965531	Gm26670|chr1:191965032-191965531	0.175488764144469	.	.
chr1	191989950	191990449	chr1	192107306	192107805	Gm26670|chr1:192107306-192107805	0.206858923932311	.	.
chr1	192092422	192092921	chr1	192207934	192208433	Gm26879|chr1:192207934-192208433	0.205586806104818	.	.
chr1	192092422	192092921	chr1	192207934	192208433	Traf5|chr1:192207934-192208433	0.205586806104818	.	.
chr1	192136426	192136925	chr1	192107306	192107805	Gm10516|chr1:192107306-192107805	0.0979520429409869	.	.
chr1	194222981	194223480	chr1	193825885	193826384	4930503O07Rik|chr1:193825885-193826384	0.135498594697038	.	.
chr1	194222981	194223480	chr1	193825885	193826384	4930503O07Rik|chr1:193825885-193826384	0.135498594697039	.	.
chr1	194222981	194223480	chr1	194041227	194041726	4930503O07Rik|chr1:194041227-194041726	0.179450079553835	.	.
chr1	194976111	194976610	chr1	194761366	194761865	A330023F24Rik|chr1:194761366-194761865	0.127380713207703	.	.
chr1	194976111	194976610	chr1	194761366	194761865	Gm16897|chr1:194761366-194761865	0.127380713207703	.	.
chr1	194976111	194976610	chr1	195040386	195040885	A330023F24Rik|chr1:195040386-195040885	0.103674962741412	.	.
chr1	194976111	194976610	chr1	195040386	195040885	Gm16897|chr1:195040386-195040885	0.103674962741412	.	.
chr1	194977431	194977930	chr1	194977967	194978466	Gm16897|chr1:194977967-194978466	0.189583865513408	.	.
chr1	194977431	194977930	chr1	195232530	195233029	Gm16897|chr1:195232530-195233029	0.112887606685721	.	.
chr1	195018071	195018570	chr1	194879521	194880020	Gm37027|chr1:194879521-194880020	0.105902757718698	.	.
chr1	195018071	195018570	chr1	195232530	195233029	Gm37027|chr1:195232530-195233029	0.115876536499083	.	.
chr1	195092132	195092631	chr1	194879521	194880020	Cd46|chr1:194879521-194880020	0.097889171216908	.	.
chr1	195130829	195131328	chr1	195016706	195017205	Cr1l|chr1:195016706-195017205	0.196988845278615	.	.
chr1	195176500	195176999	chr1	194977967	194978466	Cr2|chr1:194977967-194978466	0.203236421907099	.	.
chr10	3366298	3366797	chr10	3366890	3367389	Ppp1r14c|chr10:3366890-3367389	0.332679449799988	.	.
chr10	3366298	3366797	chr10	3572927	3573426	Ppp1r14c|chr10:3572927-3573426	0.147338719100727	.	.
chr10	3740116	3740615	chr10	3531321	3531820	Plekhg1|chr10:3531321-3531820	0.106858199672999	.	.
chr10	3740116	3740615	chr10	3572927	3573426	Plekhg1|chr10:3572927-3573426	0.172489636266204	.	.
chr10	3741065	3741564	chr10	3572927	3573426	Plekhg1|chr10:3572927-3573426	0.188342017469604	.	.
chr10	3972861	3973360	chr10	3572927	3573426	Mthfd1l|chr10:3572927-3573426	0.164676046784707	.	.
chr10	3972861	3973360	chr10	4106010	4106509	Mthfd1l|chr10:4106010-4106509	0.196449924642475	.	.
chr10	3973553	3974052	chr10	3839783	3840282	Mthfd1l|chr10:3839783-3840282	0.255522557514446	.	.
chr10	4265552	4266051	chr10	4386733	4387232	Akap12|chr10:4386733-4387232	0.145351793878974	.	.
chr10	4265552	4266051	chr10	4598223	4598722	Akap12|chr10:4598223-4598722	0.142570572227608	.	.
chr10	4265552	4266051	chr10	4709785	4710284	Akap12|chr10:4709785-4710284	0.137712468399225	.	.
chr10	4265552	4266051	chr10	4711962	4712461	Akap12|chr10:4711962-4712461	0.124572754061151	.	.
chr10	4266269	4266768	chr10	4346705	4347204	Akap12|chr10:4346705-4347204	0.199790816988946	.	.
chr10	4266269	4266768	chr10	4386733	4387232	Akap12|chr10:4386733-4387232	0.260675467019987	.	.
chr10	4266269	4266768	chr10	4709785	4710284	Akap12|chr10:4709785-4710284	0.244062613849545	.	.
chr10	4266915	4267414	chr10	4646978	4647477	Akap12|chr10:4646978-4647477	0.10448851766125	.	.
chr10	4266915	4267414	chr10	4711962	4712461	Akap12|chr10:4711962-4712461	0.137812009751593	.	.
chr10	4387235	4387734	chr10	4333294	4333793	Zbtb2|chr10:4333294-4333793	0.113775937780693	.	.
chr10	4387235	4387734	chr10	4346705	4347204	Zbtb2|chr10:4346705-4347204	0.146310659531808	.	.
chr10	4387235	4387734	chr10	4386733	4387232	Zbtb2|chr10:4386733-4387232	0.237941832270774	.	.
chr10	4387235	4387734	chr10	4711962	4712461	Zbtb2|chr10:4711962-4712461	0.0976194652162832	.	.
chr10	4387235	4387734	chr10	4712513	4713012	Zbtb2|chr10:4712513-4713012	0.20845227214891	.	.
chr10	4387909	4388408	chr10	4598223	4598722	Zbtb2|chr10:4598223-4598722	0.155602928263791	.	.
chr10	4432192	4432691	chr10	4386733	4387232	Armt1|chr10:4386733-4387232	0.20935083173913	.	.
chr10	4432192	4432691	chr10	4386733	4387232	Rmnd1|chr10:4386733-4387232	0.20935083173913	.	.
chr10	4432192	4432691	chr10	4711962	4712461	Armt1|chr10:4711962-4712461	0.109999810393402	.	.
chr10	4432192	4432691	chr10	4711962	4712461	Rmnd1|chr10:4711962-4712461	0.109999810393402	.	.
chr10	5550504	5551003	chr10	5507539	5508038	Syne1|chr10:5507539-5508038	0.105776762737904	.	.
chr10	5550504	5551003	chr10	5549987	5550486	Syne1|chr10:5549987-5550486	0.276530066824805	.	.
chr10	5550504	5551003	chr10	5841371	5841870	Syne1|chr10:5841371-5841870	0.0978672934056065	.	.
chr10	5805395	5805894	chr10	5974422	5974921	Fbxo5|chr10:5974422-5974921	0.167394036114479	.	.
chr10	5805395	5805894	chr10	6035780	6036279	Fbxo5|chr10:6035780-6036279	0.108669713949848	.	.
chr10	5823844	5824343	chr10	5507539	5508038	Mtrf1l|chr10:5507539-5508038	0.213930168578632	.	.
chr10	5823844	5824343	chr10	5773259	5773758	Mtrf1l|chr10:5773259-5773758	0.150789168841921	.	.
chr10	5823844	5824343	chr10	5849767	5850266	Mtrf1l|chr10:5849767-5850266	0.110909402565987	.	.
chr10	5921342	5921841	chr10	5912713	5913212	Rgs17|chr10:5912713-5913212	0.146104344531026	.	.
chr10	5921342	5921841	chr10	6151873	6152372	Rgs17|chr10:6151873-6152372	0.246079823846749	.	.
chr10	5921342	5921841	chr10	6208569	6209068	Rgs17|chr10:6208569-6209068	0.253511565366109	.	.
chr10	5922199	5922698	chr10	5773259	5773758	Rgs17|chr10:5773259-5773758	0.141505673658956	.	.
chr10	5922199	5922698	chr10	5974422	5974921	Rgs17|chr10:5974422-5974921	0.1096727598197	.	.
chr10	5922199	5922698	chr10	6035780	6036279	Rgs17|chr10:6035780-6036279	0.108162834476229	.	.
chr10	7052495	7052994	chr10	7076118	7076617	Ipcef1|chr10:7076118-7076617	0.208643208894179	.	.
chr10	7052495	7052994	chr10	7333209	7333708	Ipcef1|chr10:7333209-7333708	0.111467893496598	.	.
chr10	7211500	7211999	chr10	7076118	7076617	Cnksr3|chr10:7076118-7076617	0.247769225603758	.	.
chr10	7211500	7211999	chr10	7158863	7159362	Cnksr3|chr10:7158863-7159362	0.113870304453696	.	.
chr10	7211500	7211999	chr10	7210985	7211484	Cnksr3|chr10:7210985-7211484	0.11184617332265	.	.
chr10	7589567	7590066	chr10	7596238	7596737	Lrp11|chr10:7596238-7596737	0.160427074255456	.	.
chr10	7589567	7590066	chr10	7600611	7601110	Lrp11|chr10:7600611-7601110	0.170784914145874	.	.
chr10	7589567	7590066	chr10	7883479	7883978	Lrp11|chr10:7883479-7883978	0.155130195188967	.	.
chr10	7590117	7590616	chr10	7390606	7391105	Lrp11|chr10:7390606-7391105	0.118935096882147	.	.
chr10	7590117	7590616	chr10	7663092	7663591	Lrp11|chr10:7663092-7663591	0.249865565156732	.	.
chr10	7667254	7667753	chr10	7911145	7911644	Nup43|chr10:7911145-7911644	0.176894743048059	.	.
chr10	7680943	7681442	chr10	7663092	7663591	Lats1|chr10:7663092-7663591	0.266620387873146	.	.
chr10	7680943	7681442	chr10	7663092	7663591	Pcmt1|chr10:7663092-7663591	0.266620387873146	.	.
chr10	7680943	7681442	chr10	7911145	7911644	Lats1|chr10:7911145-7911644	0.101028329724437	.	.
chr10	7680943	7681442	chr10	7911145	7911644	Pcmt1|chr10:7911145-7911644	0.101028329724437	.	.
chr10	7681670	7682169	chr10	7663092	7663591	Lats1|chr10:7663092-7663591	0.174468999900451	.	.
chr10	7681670	7682169	chr10	7663092	7663591	Pcmt1|chr10:7663092-7663591	0.174468999900451	.	.
chr10	7780721	7781220	chr10	7596238	7596737	B430219N15Rik|chr10:7596238-7596737	0.237468732561596	.	.
chr10	7780721	7781220	chr10	7699316	7699815	B430219N15Rik|chr10:7699316-7699815	0.202792725066377	.	.
chr10	7792631	7793130	chr10	7596238	7596737	Ginm1|chr10:7596238-7596737	0.135266720599775	.	.
chr10	7792631	7793130	chr10	7596238	7596737	Ppil4|chr10:7596238-7596737	0.135266720599775	.	.
chr10	7792631	7793130	chr10	7883479	7883978	Ginm1|chr10:7883479-7883978	0.109019587524179	.	.
chr10	7792631	7793130	chr10	7883479	7883978	Ppil4|chr10:7883479-7883978	0.109019587524179	.	.
chr10	7792631	7793130	chr10	8026951	8027450	Ginm1|chr10:8026951-8027450	0.141760348434947	.	.
chr10	7792631	7793130	chr10	8026951	8027450	Ppil4|chr10:8026951-8027450	0.141760348434947	.	.
chr10	7956090	7956589	chr10	7596238	7596737	Tab2|chr10:7596238-7596737	0.150029968640005	.	.
chr10	7956090	7956589	chr10	7911145	7911644	Tab2|chr10:7911145-7911644	0.12166582399445	.	.
chr10	8176197	8176696	chr10	8198993	8199492	Gm30906|chr10:8198993-8199492	0.18211887537681	.	.
chr10	8176701	8177200	chr10	8198993	8199492	Gm30906|chr10:8198993-8199492	0.196974055741549	.	.
chr10	10472118	10472617	chr10	10046155	10046654	Adgb|chr10:10046155-10046654	0.10135385872199	.	.
chr10	10472118	10472617	chr10	10252058	10252557	Adgb|chr10:10252058-10252557	0.125178758907993	.	.
chr10	10472118	10472617	chr10	10320999	10321498	Adgb|chr10:10320999-10321498	0.144701711846966	.	.
chr10	10557986	10558485	chr10	10252058	10252557	Rab32|chr10:10252058-10252557	0.117276506641271	.	.
chr10	10557986	10558485	chr10	10320999	10321498	Rab32|chr10:10320999-10321498	0.100413940455741	.	.
chr10	10557986	10558485	chr10	10689152	10689651	Rab32|chr10:10689152-10689651	0.148428446559963	.	.
chr10	11082083	11082582	chr10	11080297	11080796	Grm1|chr10:11080297-11080796	0.115364558414691	.	.
chr10	11082083	11082582	chr10	11449856	11450355	Grm1|chr10:11449856-11450355	0.117037949257824	.	.
chr10	11149164	11149663	chr10	11080801	11081300	Shprh|chr10:11080801-11081300	0.222184020542117	.	.
chr10	11149164	11149663	chr10	11364730	11365229	Shprh|chr10:11364730-11365229	0.108160879118938	.	.
chr10	11280524	11281023	chr10	11080297	11080796	4930432B10Rik|chr10:11080297-11080796	0.196296024573495	.	.
chr10	11280524	11281023	chr10	11080297	11080796	Fbxo30|chr10:11080297-11080796	0.196296024573495	.	.
chr10	11280524	11281023	chr10	11080801	11081300	4930432B10Rik|chr10:11080801-11081300	0.311277836183345	.	.
chr10	11280524	11281023	chr10	11080801	11081300	Fbxo30|chr10:11080801-11081300	0.311277836183345	.	.
chr10	11280524	11281023	chr10	11449856	11450355	4930432B10Rik|chr10:11449856-11450355	0.153893021631853	.	.
chr10	11280524	11281023	chr10	11449856	11450355	Fbxo30|chr10:11449856-11450355	0.153893021631853	.	.
chr10	11280524	11281023	chr10	11451095	11451594	4930432B10Rik|chr10:11451095-11451594	0.137439729102771	.	.
chr10	11280524	11281023	chr10	11451095	11451594	Fbxo30|chr10:11451095-11451594	0.137439729102771	.	.
chr10	11281047	11281546	chr10	11449856	11450355	4930432B10Rik|chr10:11449856-11450355	0.117820949209437	.	.
chr10	11281047	11281546	chr10	11449856	11450355	Fbxo30|chr10:11449856-11450355	0.117820949209437	.	.
chr10	11281047	11281546	chr10	11451095	11451594	4930432B10Rik|chr10:11451095-11451594	0.293427792708755	.	.
chr10	11281047	11281546	chr10	11451095	11451594	Fbxo30|chr10:11451095-11451594	0.293427792708755	.	.
chr10	11343450	11343949	chr10	11080297	11080796	Epm2a|chr10:11080297-11080796	0.232161121718271	.	.
chr10	11343450	11343949	chr10	11364730	11365229	Epm2a|chr10:11364730-11365229	0.111766459361815	.	.
chr10	11343450	11343949	chr10	11451095	11451594	Epm2a|chr10:11451095-11451594	0.125331009296128	.	.
chr10	12922385	12922884	chr10	12996979	12997478	B230208H11Rik|chr10:12996979-12997478	0.163169764104376	.	.
chr10	12922927	12923426	chr10	13008121	13008620	B230208H11Rik|chr10:13008121-13008620	0.209413471956043	.	.
chr10	13473580	13474079	chr10	13323828	13324327	Phactr2|chr10:13323828-13324327	0.102194153853099	.	.
chr10	13474088	13474587	chr10	13311344	13311843	Phactr2|chr10:13311344-13311843	0.182396748233276	.	.
chr10	14705323	14705822	chr10	14451754	14452253	Nmbr|chr10:14451754-14452253	0.192045689656908	.	.
chr10	14705323	14705822	chr10	14451754	14452253	Vta1|chr10:14451754-14452253	0.192045689656908	.	.
chr10	14705323	14705822	chr10	14816992	14817491	Nmbr|chr10:14816992-14817491	0.182886425689709	.	.
chr10	14705323	14705822	chr10	14816992	14817491	Vta1|chr10:14816992-14817491	0.182886425689709	.	.
chr10	17331923	17332422	chr10	17236904	17237403	Gm47760|chr10:17236904-17237403	0.148578864598705	.	.
chr10	17331923	17332422	chr10	17330872	17331371	Gm47760|chr10:17330872-17331371	0.117941159638928	.	.
chr10	17331923	17332422	chr10	17331372	17331871	Gm47760|chr10:17331372-17331871	0.310358418676432	.	.
chr10	17331923	17332422	chr10	17528554	17529053	Gm47760|chr10:17528554-17529053	0.252391294126244	.	.
chr10	17722198	17722697	chr10	17849807	17850306	Cited2|chr10:17849807-17850306	0.109600692666138	.	.
chr10	17722198	17722697	chr10	17860985	17861484	Cited2|chr10:17860985-17861484	0.116888007994782	.	.
chr10	17795966	17796465	chr10	17753323	17753822	Txlnb|chr10:17753323-17753822	0.108392965110331	.	.
chr10	17795966	17796465	chr10	17849807	17850306	Txlnb|chr10:17849807-17850306	0.226802629197428	.	.
chr10	17795966	17796465	chr10	17860985	17861484	Txlnb|chr10:17860985-17861484	0.133967370946016	.	.
chr10	17947841	17948340	chr10	17869893	17870392	Heca|chr10:17869893-17870392	0.190392554810114	.	.
chr10	17947841	17948340	chr10	18197247	18197746	Heca|chr10:18197247-18197746	0.133759305816425	.	.
chr10	18022176	18022675	chr10	17753323	17753822	Abracl|chr10:17753323-17753822	0.169110107129301	.	.
chr10	18022176	18022675	chr10	18182182	18182681	Abracl|chr10:18182182-18182681	0.106676588841236	.	.
chr10	18022923	18023422	chr10	17753323	17753822	Abracl|chr10:17753323-17753822	0.216394593560376	.	.
chr10	18022923	18023422	chr10	17860985	17861484	Abracl|chr10:17860985-17861484	0.156023496145791	.	.
chr10	18022923	18023422	chr10	17869893	17870392	Abracl|chr10:17869893-17870392	0.181224313351882	.	.
chr10	18056109	18056608	chr10	18182182	18182681	Reps1|chr10:18182182-18182681	0.104631230290557	.	.
chr10	18210578	18211077	chr10	17753323	17753822	Ect2l|chr10:17753323-17753822	0.102803811923432	.	.
chr10	18210578	18211077	chr10	17849807	17850306	Ect2l|chr10:17849807-17850306	0.128919909790053	.	.
chr10	18210578	18211077	chr10	17869893	17870392	Ect2l|chr10:17869893-17870392	0.274718394625866	.	.
chr10	18234496	18234995	chr10	18182182	18182681	Ccdc28a|chr10:18182182-18182681	0.111800974800618	.	.
chr10	18234496	18234995	chr10	18182182	18182681	Gm10827|chr10:18182182-18182681	0.111800974800618	.	.
chr10	18235012	18235511	chr10	17849807	17850306	Ccdc28a|chr10:17849807-17850306	0.141040375886128	.	.
chr10	18235012	18235511	chr10	17849807	17850306	Gm10827|chr10:17849807-17850306	0.141040375886128	.	.
chr10	18235012	18235511	chr10	17869893	17870392	Ccdc28a|chr10:17869893-17870392	0.149165460786629	.	.
chr10	18235012	18235511	chr10	17869893	17870392	Gm10827|chr10:17869893-17870392	0.149165460786629	.	.
chr10	19015270	19015769	chr10	19157996	19158495	Tnfaip3|chr10:19157996-19158495	0.246119004167169	.	.
chr10	19712255	19712754	chr10	19693066	19693565	Il20ra|chr10:19693066-19693565	0.117217020191715	.	.
chr10	19850487	19850986	chr10	19811700	19812199	Slc35d3|chr10:19811700-19812199	0.158445427656241	.	.
chr10	19850487	19850986	chr10	19849978	19850477	Slc35d3|chr10:19849978-19850477	0.335576984758353	.	.
chr10	19850487	19850986	chr10	19915249	19915748	Slc35d3|chr10:19915249-19915748	0.158983221312323	.	.
chr10	19933991	19934490	chr10	19915249	19915748	Map3k5|chr10:19915249-19915748	0.0970055744805843	.	.
chr10	19934494	19934993	chr10	19829120	19829619	Map3k5|chr10:19829120-19829619	0.168868869251591	.	.
chr10	21881933	21882432	chr10	21828500	21828999	Sgk1|chr10:21828500-21828999	0.126910631638864	.	.
chr10	21881933	21882432	chr10	22140879	22141378	Sgk1|chr10:22140879-22141378	0.107273445973943	.	.
chr10	22645129	22645628	chr10	22579377	22579876	Slc2a12|chr10:22579377-22579876	0.137020502953373	.	.
chr10	22731152	22731651	chr10	22479767	22480266	AC166256.1|chr10:22479767-22480266	0.208610334910539	.	.
chr10	22731152	22731651	chr10	22479767	22480266	Tbpl1|chr10:22479767-22480266	0.208610334910539	.	.
chr10	23349982	23350481	chr10	23080947	23081446	Eya4|chr10:23080947-23081446	0.128294393452929	.	.
chr10	23787039	23787538	chr10	23812077	23812576	Rps12|chr10:23812077-23812576	0.107228197492605	.	.
chr10	23796872	23797371	chr10	23679396	23679895	Slc18b1|chr10:23679396-23679895	0.118255331508069	.	.
chr10	24131389	24131888	chr10	24482179	24482678	Gm40614|chr10:24482179-24482678	0.241557238826672	.	.
chr10	24149016	24149515	chr10	24191919	24192418	Stx7|chr10:24191919-24192418	0.105064607482772	.	.
chr10	24223272	24223771	chr10	24298500	24298999	Moxd1|chr10:24298500-24298999	0.116434767387035	.	.
chr10	24595382	24595881	chr10	24466864	24467363	Ccn2|chr10:24466864-24467363	0.317614508928256	.	.
chr10	24595382	24595881	chr10	24482179	24482678	Ccn2|chr10:24482179-24482678	0.244989311087013	.	.
chr10	24595382	24595881	chr10	24591108	24591607	Ccn2|chr10:24591108-24591607	0.140904205785039	.	.
chr10	24595382	24595881	chr10	24702654	24703153	Ccn2|chr10:24702654-24703153	0.223819502768489	.	.
chr10	24711736	24712235	chr10	24298500	24298999	Enpp1|chr10:24298500-24298999	0.111354244106445	.	.
chr10	24711736	24712235	chr10	24702654	24703153	Enpp1|chr10:24702654-24703153	0.168593277791587	.	.
chr10	26374914	26375413	chr10	26374170	26374669	L3mbtl3|chr10:26374170-26374669	0.128854610844576	.	.
chr10	26374914	26375413	chr10	26630133	26630632	L3mbtl3|chr10:26630133-26630632	0.115003347005924	.	.
chr10	26375759	26376258	chr10	26303433	26303932	L3mbtl3|chr10:26303433-26303932	0.117547785149336	.	.
chr10	26695050	26695549	chr10	26297176	26297675	Gm48893|chr10:26297176-26297675	0.351052058709551	.	.
chr10	26695050	26695549	chr10	26345887	26346386	Gm48893|chr10:26345887-26346386	0.24316093897169	.	.
chr10	26695050	26695549	chr10	26372894	26373393	Gm48893|chr10:26372894-26373393	0.11436786799198	.	.
chr10	26695050	26695549	chr10	26772164	26772663	Gm48893|chr10:26772164-26772663	0.106655325541123	.	.
chr10	26695050	26695549	chr10	26857988	26858487	Gm48893|chr10:26857988-26858487	0.102329755616832	.	.
chr10	26752501	26753000	chr10	26825091	26825590	Arhgap18|chr10:26825091-26825590	0.109968514980448	.	.
chr10	26752501	26753000	chr10	26912402	26912901	Arhgap18|chr10:26912402-26912901	0.0991443113233945	.	.
chr10	26753106	26753605	chr10	26630133	26630632	Arhgap18|chr10:26630133-26630632	0.116648132122693	.	.
chr10	26753106	26753605	chr10	26995522	26996021	Arhgap18|chr10:26995522-26996021	0.133426846409508	.	.
chr10	28074536	28075035	chr10	28155467	28155966	Ptprk|chr10:28155467-28155966	0.155753680681483	.	.
chr10	29313161	29313660	chr10	29338603	29339102	Echdc1|chr10:29338603-29339102	0.234680248698788	.	.
chr10	29313161	29313660	chr10	29338603	29339102	Gm46218|chr10:29338603-29339102	0.234680248698788	.	.
chr10	29313161	29313660	chr10	29532753	29533252	Echdc1|chr10:29532753-29533252	0.112817822632455	.	.
chr10	29313161	29313660	chr10	29532753	29533252	Gm46218|chr10:29532753-29533252	0.112817822632455	.	.
chr10	29361838	29362337	chr10	29146930	29147429	Rnf146|chr10:29146930-29147429	0.112627517390849	.	.
chr10	29361838	29362337	chr10	29155363	29155862	Rnf146|chr10:29155363-29155862	0.153883371523541	.	.
chr10	29535581	29536080	chr10	29532753	29533252	Rspo3|chr10:29532753-29533252	0.180170785047822	.	.
chr10	30600453	30600952	chr10	30419345	30419844	Trmt11|chr10:30419345-30419844	0.124502612328802	.	.
chr10	30600453	30600952	chr10	30439792	30440291	Trmt11|chr10:30439792-30440291	0.141429114720372	.	.
chr10	30803126	30803625	chr10	30537972	30538471	Ncoa7|chr10:30537972-30538471	0.194481332439626	.	.
chr10	30803126	30803625	chr10	30587016	30587515	Ncoa7|chr10:30587016-30587515	0.152874636376215	.	.
chr10	30803126	30803625	chr10	31026379	31026878	Ncoa7|chr10:31026379-31026878	0.116718949115523	.	.
chr10	31445112	31445611	chr10	31026379	31026878	Tpd52l1|chr10:31026379-31026878	0.196802992623081	.	.
chr10	31445701	31446200	chr10	31026379	31026878	Tpd52l1|chr10:31026379-31026878	0.140974259859938	.	.
chr10	31445701	31446200	chr10	31742380	31742879	Tpd52l1|chr10:31742380-31742879	0.149247567628625	.	.
chr10	31608520	31609019	chr10	31515918	31516417	Rnf217|chr10:31515918-31516417	0.225184490856137	.	.
chr10	31608520	31609019	chr10	31784977	31785476	Rnf217|chr10:31784977-31785476	0.200941916444167	.	.
chr10	31608520	31609019	chr10	31927567	31928066	Rnf217|chr10:31927567-31928066	0.124095259463323	.	.
chr10	31609486	31609985	chr10	31465773	31466272	Rnf217|chr10:31465773-31466272	0.121075751663783	.	.
chr10	31609486	31609985	chr10	31592665	31593164	Rnf217|chr10:31592665-31593164	0.179802721019466	.	.
chr10	32890706	32891205	chr10	33136500	33136999	Nkain2|chr10:33136500-33136999	0.429473516970127	.	.
chr10	33623420	33623919	chr10	33703373	33703872	Gm15939|chr10:33703373-33703872	0.18371446649548	.	.
chr10	33623420	33623919	chr10	33986736	33987235	Gm15939|chr10:33986736-33987235	0.160907728240876	.	.
chr10	33623953	33624452	chr10	33986736	33987235	Clvs2|chr10:33986736-33987235	0.195796574868419	.	.
chr10	33623953	33624452	chr10	33986736	33987235	Gm15939|chr10:33986736-33987235	0.195796574868419	.	.
chr10	33624501	33625000	chr10	33703373	33703872	Clvs2|chr10:33703373-33703872	0.216606586105687	.	.
chr10	33624501	33625000	chr10	33703373	33703872	Gm15939|chr10:33703373-33703872	0.216606586105687	.	.
chr10	33951019	33951518	chr10	33558095	33558594	Zup1|chr10:33558095-33558594	0.122051779122148	.	.
chr10	33951019	33951518	chr10	33589468	33589967	Zup1|chr10:33589468-33589967	0.118368101856688	.	.
chr10	33951019	33951518	chr10	34033850	34034349	Zup1|chr10:34033850-34034349	0.198552198673606	.	.
chr10	34019491	34019990	chr10	33986736	33987235	Gm48045|chr10:33986736-33987235	0.106335616806346	.	.
chr10	34019491	34019990	chr10	33986736	33987235	Rwdd1|chr10:33986736-33987235	0.106335616806346	.	.
chr10	34019491	34019990	chr10	34098443	34098942	Gm48045|chr10:34098443-34098942	0.133515856818214	.	.
chr10	34019491	34019990	chr10	34098443	34098942	Rwdd1|chr10:34098443-34098942	0.133515856818214	.	.
chr10	34127449	34127948	chr10	34033850	34034349	Calhm6|chr10:34033850-34034349	0.108302521134078	.	.
chr10	34206579	34207078	chr10	34033850	34034349	Dse|chr10:34033850-34034349	0.109442148363349	.	.
chr10	34206579	34207078	chr10	34091720	34092219	Dse|chr10:34091720-34092219	0.101370470751298	.	.
chr10	34207257	34207756	chr10	34280491	34280990	Dse|chr10:34280491-34280990	0.0999133761385062	.	.
chr10	34207257	34207756	chr10	34316872	34317371	Dse|chr10:34316872-34317371	0.134290893443092	.	.
chr10	34281970	34282469	chr10	34091720	34092219	Tspyl1|chr10:34091720-34092219	0.212354607806006	.	.
chr10	34281970	34282469	chr10	34280491	34280990	Tspyl1|chr10:34280491-34280990	0.163480565766777	.	.
chr10	34281970	34282469	chr10	34316872	34317371	Tspyl1|chr10:34316872-34317371	0.204606264520642	.	.
chr10	34297971	34298470	chr10	34316872	34317371	Gm47512|chr10:34316872-34317371	0.162233425708577	.	.
chr10	34297971	34298470	chr10	34316872	34317371	Tspyl4|chr10:34316872-34317371	0.162233425708577	.	.
chr10	34297971	34298470	chr10	34328221	34328720	Gm47512|chr10:34328221-34328720	0.155463631808578	.	.
chr10	34297971	34298470	chr10	34328221	34328720	Tspyl4|chr10:34328221-34328720	0.155463631808578	.	.
chr10	34418335	34418834	chr10	34280491	34280990	Nt5dc1|chr10:34280491-34280990	0.101798529604653	.	.
chr10	36974613	36975112	chr10	37136922	37137421	Hdac2|chr10:37136922-37137421	0.210927380390715	.	.
chr10	37138712	37139211	chr10	37014232	37014731	5930403N24Rik|chr10:37014232-37014731	0.266360834306316	.	.
chr10	37138712	37139211	chr10	37014232	37014731	Marcks|chr10:37014232-37014731	0.266360834306316	.	.
chr10	37138712	37139211	chr10	37140760	37141259	5930403N24Rik|chr10:37140760-37141259	0.102813580171735	.	.
chr10	37138712	37139211	chr10	37140760	37141259	Marcks|chr10:37140760-37141259	0.102813580171735	.	.
chr10	37138712	37139211	chr10	37284803	37285302	5930403N24Rik|chr10:37284803-37285302	0.19889659006836	.	.
chr10	37138712	37139211	chr10	37284803	37285302	Marcks|chr10:37284803-37285302	0.19889659006836	.	.
chr10	39133692	39134191	chr10	39165450	39165949	Fam229b|chr10:39165450-39165949	0.256306567602111	.	.
chr10	39133692	39134191	chr10	39165450	39165949	Tube1|chr10:39165450-39165949	0.256306567602111	.	.
chr10	39133692	39134191	chr10	39171636	39172135	Fam229b|chr10:39171636-39172135	0.104637177469296	.	.
chr10	39133692	39134191	chr10	39171636	39172135	Tube1|chr10:39171636-39172135	0.104637177469296	.	.
chr10	39899007	39899506	chr10	40053272	40053771	4930547M16Rik|chr10:40053272-40053771	0.105765118784322	.	.
chr10	39899007	39899506	chr10	40053272	40053771	Mfsd4b4|chr10:40053272-40053771	0.105765118784322	.	.
chr10	40025041	40025540	chr10	40256666	40257165	Mfsd4b1|chr10:40256666-40257165	0.124608955452304	.	.
chr10	40025041	40025540	chr10	40440768	40441267	Mfsd4b1|chr10:40440768-40441267	0.212278294077466	.	.
chr10	40142083	40142582	chr10	39960047	39960546	Slc16a10|chr10:39960047-39960546	0.127009513952135	.	.
chr10	40246833	40247332	chr10	39960047	39960546	Rpf2|chr10:39960047-39960546	0.120629991704652	.	.
chr10	40246833	40247332	chr10	40053272	40053771	Rpf2|chr10:40053272-40053771	0.158661055261396	.	.
chr10	40246833	40247332	chr10	40440768	40441267	Rpf2|chr10:40440768-40441267	0.129869664699012	.	.
chr10	40257484	40257983	chr10	40440768	40441267	Gtf3c6|chr10:40440768-40441267	0.137771472817285	.	.
chr10	40258264	40258763	chr10	40053272	40053771	Gtf3c6|chr10:40053272-40053771	0.118423509261044	.	.
chr10	40258264	40258763	chr10	40256666	40257165	Gtf3c6|chr10:40256666-40257165	0.124904989238496	.	.
chr10	40258264	40258763	chr10	40440768	40441267	Gtf3c6|chr10:40440768-40441267	0.311115945333629	.	.
chr10	40301364	40301863	chr10	40300650	40301149	Amd1|chr10:40300650-40301149	0.303982844271481	.	.
chr10	40301997	40302496	chr10	40300650	40301149	Amd1|chr10:40300650-40301149	0.167215683819068	.	.
chr10	40348905	40349404	chr10	40372248	40372747	Cdk19os|chr10:40372248-40372747	0.155179114255562	.	.
chr10	40348905	40349404	chr10	40440768	40441267	Cdk19os|chr10:40440768-40441267	0.202421642880408	.	.
chr10	41072083	41072582	chr10	41015647	41016146	Gpr6|chr10:41015647-41016146	0.183381055678242	.	.
chr10	41072083	41072582	chr10	41042198	41042697	Gpr6|chr10:41042198-41042697	0.173018198278934	.	.
chr10	41072083	41072582	chr10	41403885	41404384	Gpr6|chr10:41403885-41404384	0.210940575483537	.	.
chr10	41303669	41304168	chr10	41042198	41042697	Ak9|chr10:41042198-41042697	0.156487490394616	.	.
chr10	41303669	41304168	chr10	41042198	41042697	Fig4|chr10:41042198-41042697	0.156487490394616	.	.
chr10	41303669	41304168	chr10	41100073	41100572	Ak9|chr10:41100073-41100572	0.160063116624415	.	.
chr10	41303669	41304168	chr10	41100073	41100572	Fig4|chr10:41100073-41100572	0.160063116624415	.	.
chr10	41450048	41450547	chr10	41015647	41016146	Zbtb24|chr10:41015647-41016146	0.139686594345444	.	.
chr10	41450048	41450547	chr10	41403885	41404384	Zbtb24|chr10:41403885-41404384	0.133888395823837	.	.
chr10	41450048	41450547	chr10	41689835	41690334	Zbtb24|chr10:41689835-41690334	0.137734655742635	.	.
chr10	41490156	41490655	chr10	41015647	41016146	Ppil6|chr10:41015647-41016146	0.126735263640299	.	.
chr10	41490156	41490655	chr10	41015647	41016146	Smpd2|chr10:41015647-41016146	0.126735263640299	.	.
chr10	41490156	41490655	chr10	41288740	41289239	Ppil6|chr10:41288740-41289239	0.240140342761147	.	.
chr10	41490156	41490655	chr10	41288740	41289239	Smpd2|chr10:41288740-41289239	0.240140342761147	.	.
chr10	41490156	41490655	chr10	41719495	41719994	Ppil6|chr10:41719495-41719994	0.165916751749698	.	.
chr10	41490156	41490655	chr10	41719495	41719994	Smpd2|chr10:41719495-41719994	0.165916751749698	.	.
chr10	41518902	41519401	chr10	41830818	41831317	Cd164|chr10:41830818-41831317	0.171606109836028	.	.
chr10	41518902	41519401	chr10	41980671	41981170	Cd164|chr10:41980671-41981170	0.151255020062302	.	.
chr10	41519685	41520184	chr10	41288740	41289239	Cd164|chr10:41288740-41289239	0.196108716812764	.	.
chr10	41519685	41520184	chr10	41719495	41719994	Cd164|chr10:41719495-41719994	0.153485136467107	.	.
chr10	41519685	41520184	chr10	41980671	41981170	Cd164|chr10:41980671-41981170	0.107116267435015	.	.
chr10	41553772	41554271	chr10	41719495	41719994	Gm17196|chr10:41719495-41719994	0.154801173829062	.	.
chr10	41809843	41810342	chr10	41689835	41690334	Cep57l1|chr10:41689835-41690334	0.169903064564988	.	.
chr10	41809843	41810342	chr10	41689835	41690334	Sesn1|chr10:41689835-41690334	0.169903064564988	.	.
chr10	41809843	41810342	chr10	41734709	41735208	Cep57l1|chr10:41734709-41735208	0.235885169911573	.	.
chr10	41809843	41810342	chr10	41734709	41735208	Sesn1|chr10:41734709-41735208	0.235885169911573	.	.
chr10	41809843	41810342	chr10	42199527	42200026	Cep57l1|chr10:42199527-42200026	0.097162252327458	.	.
chr10	41809843	41810342	chr10	42199527	42200026	Sesn1|chr10:42199527-42200026	0.097162252327458	.	.
chr10	42018185	42018684	chr10	41830818	41831317	1700016J18Rik|chr10:41830818-41831317	0.12196058375926	.	.
chr10	42018185	42018684	chr10	41830818	41831317	Armc2|chr10:41830818-41831317	0.12196058375926	.	.
chr10	42276537	42277036	chr10	42491090	42491589	Foxo3|chr10:42491090-42491589	0.197082937247437	.	.
chr10	42276537	42277036	chr10	42678656	42679155	Foxo3|chr10:42678656-42679155	0.193918694588737	.	.
chr10	42478381	42478880	chr10	42308548	42309047	Afg1l|chr10:42308548-42309047	0.111169917809412	.	.
chr10	42501588	42502087	chr10	42277563	42278062	Snx3|chr10:42277563-42278062	0.121807010952446	.	.
chr10	42501588	42502087	chr10	42678656	42679155	Snx3|chr10:42678656-42679155	0.172873932084061	.	.
chr10	42501588	42502087	chr10	42690476	42690975	Snx3|chr10:42690476-42690975	0.227548925694167	.	.
chr10	42502326	42502825	chr10	42491090	42491589	Snx3|chr10:42491090-42491589	0.191596653700616	.	.
chr10	43540736	43541235	chr10	43953823	43954322	1700021F05Rik|chr10:43953823-43954322	0.193893095154257	.	.
chr10	43578869	43579368	chr10	43722799	43723298	Cd24a|chr10:43722799-43723298	0.131931826393094	.	.
chr10	43578869	43579368	chr10	43723315	43723814	Cd24a|chr10:43723315-43723814	0.126277330624305	.	.
chr10	43578869	43579368	chr10	43739673	43740172	Cd24a|chr10:43739673-43740172	0.149959916093081	.	.
chr10	43901492	43901991	chr10	43527432	43527931	Qrsl1|chr10:43527432-43527931	0.212203612888143	.	.
chr10	43901492	43901991	chr10	43527432	43527931	Rtn4ip1|chr10:43527432-43527931	0.212203612888143	.	.
chr10	43901492	43901991	chr10	44078672	44079171	Qrsl1|chr10:44078672-44079171	0.121530233440868	.	.
chr10	43901492	43901991	chr10	44078672	44079171	Rtn4ip1|chr10:44078672-44079171	0.121530233440868	.	.
chr10	43901492	43901991	chr10	44079184	44079683	Qrsl1|chr10:44079184-44079683	0.244177689754279	.	.
chr10	43901492	43901991	chr10	44079184	44079683	Rtn4ip1|chr10:44079184-44079683	0.244177689754279	.	.
chr10	43901492	43901991	chr10	44110888	44111387	Qrsl1|chr10:44110888-44111387	0.0997314313360975	.	.
chr10	43901492	43901991	chr10	44110888	44111387	Rtn4ip1|chr10:44110888-44111387	0.0997314313360975	.	.
chr10	45335421	45335920	chr10	45129040	45129539	Bves|chr10:45129040-45129539	0.155265758913717	.	.
chr10	45335421	45335920	chr10	45391169	45391668	Bves|chr10:45391169-45391668	0.120479890813285	.	.
chr10	45335958	45336457	chr10	45129040	45129539	Bves|chr10:45129040-45129539	0.178698976718553	.	.
chr10	45335958	45336457	chr10	45391169	45391668	Bves|chr10:45391169-45391668	0.12791495218445	.	.
chr10	45335958	45336457	chr10	45446148	45446647	Bves|chr10:45446148-45446647	0.138739327061847	.	.
chr10	45485562	45486061	chr10	45000707	45001206	Lin28b|chr10:45000707-45001206	0.100250575045907	.	.
chr10	45485562	45486061	chr10	45045177	45045676	Lin28b|chr10:45045177-45045676	0.127713939983915	.	.
chr10	45485562	45486061	chr10	45051034	45051533	Lin28b|chr10:45051034-45051533	0.120019378674585	.	.
chr10	45485562	45486061	chr10	45366969	45367468	Lin28b|chr10:45366969-45367468	0.123476140589128	.	.
chr10	45485562	45486061	chr10	45470048	45470547	Lin28b|chr10:45470048-45470547	0.140804035872697	.	.
chr10	45485562	45486061	chr10	45659067	45659566	Lin28b|chr10:45659067-45659566	0.0992950101761879	.	.
chr10	45486237	45486736	chr10	45000074	45000573	Lin28b|chr10:45000074-45000573	0.116120403637558	.	.
chr10	45486237	45486736	chr10	45129040	45129539	Lin28b|chr10:45129040-45129539	0.125565429104907	.	.
chr10	45486237	45486736	chr10	45391169	45391668	Lin28b|chr10:45391169-45391668	0.171592364165076	.	.
chr10	45577590	45578089	chr10	45446148	45446647	Hace1|chr10:45446148-45446647	0.201117520393451	.	.
chr10	49788557	49789056	chr10	49627248	49627747	Grik2|chr10:49627248-49627747	0.292040281691077	.	.
chr10	49788557	49789056	chr10	49633915	49634414	Grik2|chr10:49633915-49634414	0.132008815724263	.	.
chr10	49788557	49789056	chr10	49673321	49673820	Grik2|chr10:49673321-49673820	0.165803351372496	.	.
chr10	49788557	49789056	chr10	49673321	49673820	Grik2|chr10:49673321-49673820	0.165803351372497	.	.
chr10	52022446	52022945	chr10	51779583	51780082	Vgll2|chr10:51779583-51780082	0.19264991524391	.	.
chr10	52233366	52233865	chr10	51779583	51780082	Dcbld1|chr10:51779583-51780082	0.149790197716953	.	.
chr10	52233867	52234366	chr10	51779583	51780082	Dcbld1|chr10:51779583-51780082	0.126097006414039	.	.
chr10	52233867	52234366	chr10	52253401	52253900	Dcbld1|chr10:52253401-52253900	0.123999010042066	.	.
chr10	52417238	52417737	chr10	52691301	52691800	Nus1|chr10:52691301-52691800	0.194061173961443	.	.
chr10	52417238	52417737	chr10	52704503	52705002	Nus1|chr10:52704503-52705002	0.112274689855226	.	.
chr10	52690218	52690717	chr10	52253401	52253900	Slc35f1|chr10:52253401-52253900	0.222057406270848	.	.
chr10	52690218	52690717	chr10	52253401	52253900	Slc35f1|chr10:52253401-52253900	0.222057406270849	.	.
chr10	52690801	52691300	chr10	52691301	52691800	Slc35f1|chr10:52691301-52691800	0.216077845429239	.	.
chr10	54074878	54075377	chr10	54367229	54367728	Gm16998|chr10:54367229-54367728	0.291751544966117	.	.
chr10	54074878	54075377	chr10	54367756	54368255	Gm16998|chr10:54367756-54368255	0.288892808557485	.	.
chr10	54074878	54075377	chr10	54372788	54373287	Gm16998|chr10:54372788-54373287	0.113664633107494	.	.
chr10	54074878	54075377	chr10	54457379	54457878	Gm16998|chr10:54457379-54457878	0.143942290200784	.	.
chr10	54075590	54076089	chr10	54367229	54367728	Gm16998|chr10:54367229-54367728	0.246763106202389	.	.
chr10	54075590	54076089	chr10	54367229	54367728	Man1a|chr10:54367229-54367728	0.246763106202389	.	.
chr10	54075590	54076089	chr10	54367756	54368255	Gm16998|chr10:54367756-54368255	0.154883548063892	.	.
chr10	54075590	54076089	chr10	54367756	54368255	Man1a|chr10:54367756-54368255	0.154883548063892	.	.
chr10	54075590	54076089	chr10	54372788	54373287	Gm16998|chr10:54372788-54373287	0.311429694322504	.	.
chr10	54075590	54076089	chr10	54372788	54373287	Man1a|chr10:54372788-54373287	0.311429694322504	.	.
chr10	54075590	54076089	chr10	54457379	54457878	Gm16998|chr10:54457379-54457878	0.267266976176147	.	.
chr10	54075590	54076089	chr10	54457379	54457878	Man1a|chr10:54457379-54457878	0.267266976176147	.	.
chr10	56106501	56107000	chr10	56369070	56369569	Msl3l2|chr10:56369070-56369569	0.136879169471228	.	.
chr10	56106501	56107000	chr10	56372970	56373469	Msl3l2|chr10:56372970-56373469	0.107744673776788	.	.
chr10	56228732	56229231	chr10	55980066	55980565	Tbc1d32|chr10:55980066-55980565	0.10865313721673	.	.
chr10	56228732	56229231	chr10	56115644	56116143	Tbc1d32|chr10:56115644-56116143	0.125238990064857	.	.
chr10	56228732	56229231	chr10	56339053	56339552	Tbc1d32|chr10:56339053-56339552	0.167488936000136	.	.
chr10	56228732	56229231	chr10	56369070	56369569	Tbc1d32|chr10:56369070-56369569	0.157586231570358	.	.
chr10	57532304	57532803	chr10	57463283	57463782	Serinc1|chr10:57463283-57463782	0.164858603017213	.	.
chr10	57631815	57632314	chr10	57463283	57463782	Pkib|chr10:57463283-57463782	0.271290585507515	.	.
chr10	57631815	57632314	chr10	57848308	57848807	Pkib|chr10:57848308-57848807	0.161873018033221	.	.
chr10	57794939	57795438	chr10	57743482	57743981	Smpdl3a|chr10:57743482-57743981	0.110825996128278	.	.
chr10	57794939	57795438	chr10	57795519	57796018	Smpdl3a|chr10:57795519-57796018	0.141097237984077	.	.
chr10	58323065	58323564	chr10	58377737	58378236	Lims1|chr10:58377737-58378236	0.180856119952083	.	.
chr10	58323065	58323564	chr10	58401851	58402350	Lims1|chr10:58401851-58402350	0.132708429696003	.	.
chr10	58446597	58447096	chr10	58401851	58402350	Ranbp2|chr10:58401851-58402350	0.143694984522285	.	.
chr10	58497623	58498122	chr10	58401851	58402350	Ccdc138|chr10:58401851-58402350	0.145879947485235	.	.
chr10	60277677	60278176	chr10	60305203	60305702	Psap|chr10:60305203-60305702	0.118706889086222	.	.
chr10	60752559	60753058	chr10	60566622	60567121	Slc29a3|chr10:60566622-60567121	0.111937072439553	.	.
chr10	60752559	60753058	chr10	60760360	60760859	Slc29a3|chr10:60760360-60760859	0.11058409396664	.	.
chr10	60752559	60753058	chr10	60893208	60893707	Slc29a3|chr10:60893208-60893707	0.11447846174619	.	.
chr10	60752559	60753058	chr10	60934266	60934765	Slc29a3|chr10:60934266-60934765	0.174847224517131	.	.
chr10	60831386	60831885	chr10	60826488	60826987	Unc5b|chr10:60826488-60826987	0.141022677718148	.	.
chr10	60831386	60831885	chr10	60893751	60894250	Unc5b|chr10:60893751-60894250	0.13329278479199	.	.
chr10	61052138	61052637	chr10	61399317	61399816	Gm20610|chr10:61399317-61399816	0.161655043139462	.	.
chr10	61147435	61147934	chr10	61012235	61012734	Sgpl1|chr10:61012235-61012734	0.154095648622884	.	.
chr10	61147435	61147934	chr10	61019530	61020029	Sgpl1|chr10:61019530-61020029	0.178874631508154	.	.
chr10	61147435	61147934	chr10	61080199	61080698	Sgpl1|chr10:61080199-61080698	0.108800380534451	.	.
chr10	61147435	61147934	chr10	61491985	61492484	Sgpl1|chr10:61491985-61492484	0.175168209158335	.	.
chr10	61147435	61147934	chr10	61491985	61492484	Sgpl1|chr10:61491985-61492484	0.175168209158336	.	.
chr10	61452613	61453112	chr10	61019530	61020029	Eif4ebp2|chr10:61019530-61020029	0.119352494540435	.	.
chr10	61475458	61475957	chr10	61072270	61072769	Lrrc20|chr10:61072270-61072769	0.263530291859911	.	.
chr10	61475965	61476464	chr10	61019530	61020029	D830039M14Rik|chr10:61019530-61020029	0.100702898208204	.	.
chr10	61475965	61476464	chr10	61019530	61020029	Lrrc20|chr10:61019530-61020029	0.100702898208204	.	.
chr10	61496185	61496684	chr10	61080199	61080698	Gm47595|chr10:61080199-61080698	0.126728420234926	.	.
chr10	61595038	61595537	chr10	61625504	61626003	Npffr1|chr10:61625504-61626003	0.100342373562287	.	.
chr10	61595038	61595537	chr10	61662379	61662878	Npffr1|chr10:61662379-61662878	0.21636284818271	.	.
chr10	61595038	61595537	chr10	61662943	61663442	Npffr1|chr10:61662943-61663442	0.138676623818157	.	.
chr10	61648322	61648821	chr10	61582999	61583498	Ppa1|chr10:61582999-61583498	0.138644377949075	.	.
chr10	61648322	61648821	chr10	61662379	61662878	Ppa1|chr10:61662379-61662878	0.2002602623538	.	.
chr10	61648322	61648821	chr10	61662943	61663442	Ppa1|chr10:61662943-61663442	0.191865558704524	.	.
chr10	61680030	61680529	chr10	61543407	61543906	1700022H01Rik|chr10:61543407-61543906	0.227160261788235	.	.
chr10	61680030	61680529	chr10	61543407	61543906	Sar1a|chr10:61543407-61543906	0.227160261788235	.	.
chr10	61680030	61680529	chr10	61662943	61663442	1700022H01Rik|chr10:61662943-61663442	0.275919341590876	.	.
chr10	61680030	61680529	chr10	61662943	61663442	Sar1a|chr10:61662943-61663442	0.275919341590876	.	.
chr10	61680030	61680529	chr10	61838633	61839132	1700022H01Rik|chr10:61838633-61839132	0.195989604763985	.	.
chr10	61680030	61680529	chr10	61838633	61839132	Sar1a|chr10:61838633-61839132	0.195989604763985	.	.
chr10	61695204	61695703	chr10	61625504	61626003	Tysnd1|chr10:61625504-61626003	0.289047762500334	.	.
chr10	61695924	61696423	chr10	61582999	61583498	Tysnd1|chr10:61582999-61583498	0.122681758913034	.	.
chr10	61695924	61696423	chr10	61582999	61583498	Tysnd1|chr10:61582999-61583498	0.122681758913035	.	.
chr10	61714894	61715393	chr10	61625504	61626003	Aifm2|chr10:61625504-61626003	0.286629300456829	.	.
chr10	61783021	61783520	chr10	61582999	61583498	H2afy2|chr10:61582999-61583498	0.145598542555174	.	.
chr10	61783021	61783520	chr10	62110799	62111298	H2afy2|chr10:62110799-62111298	0.263331397746434	.	.
chr10	61783689	61784188	chr10	61662379	61662878	H2afy2|chr10:61662379-61662878	0.178683399877079	.	.
chr10	61783689	61784188	chr10	62102023	62102522	H2afy2|chr10:62102023-62102522	0.100226710306673	.	.
chr10	61978216	61978715	chr10	61877748	61878247	Col13a1|chr10:61877748-61878247	0.155708996617423	.	.
chr10	62231026	62231525	chr10	62055333	62055832	Tspan15|chr10:62055333-62055832	0.104606418695583	.	.
chr10	62231026	62231525	chr10	62300269	62300768	Tspan15|chr10:62300269-62300768	0.162113495372388	.	.
chr10	62449224	62449723	chr10	62674652	62675151	4930507D05Rik|chr10:62674652-62675151	0.159509844192425	.	.
chr10	62449224	62449723	chr10	62674652	62675151	Supv3l1|chr10:62674652-62675151	0.159509844192425	.	.
chr10	62449766	62450265	chr10	62110799	62111298	4930507D05Rik|chr10:62110799-62111298	0.128237561998185	.	.
chr10	62449766	62450265	chr10	62110799	62111298	Supv3l1|chr10:62110799-62111298	0.128237561998185	.	.
chr10	62449766	62450265	chr10	62182988	62183487	4930507D05Rik|chr10:62182988-62183487	0.0972174746616197	.	.
chr10	62449766	62450265	chr10	62182988	62183487	Supv3l1|chr10:62182988-62183487	0.0972174746616197	.	.
chr10	62449766	62450265	chr10	62549665	62550164	4930507D05Rik|chr10:62549665-62550164	0.158583601050379	.	.
chr10	62449766	62450265	chr10	62549665	62550164	Supv3l1|chr10:62549665-62550164	0.158583601050379	.	.
chr10	62449766	62450265	chr10	62590203	62590702	4930507D05Rik|chr10:62590203-62590702	0.177968114108984	.	.
chr10	62449766	62450265	chr10	62590203	62590702	Supv3l1|chr10:62590203-62590702	0.177968114108984	.	.
chr10	62486629	62487128	chr10	62182988	62183487	Vps26a|chr10:62182988-62183487	0.220325015254	.	.
chr10	62486629	62487128	chr10	62674652	62675151	Vps26a|chr10:62674652-62675151	0.393914656823491	.	.
chr10	62577623	62578122	chr10	62865795	62866294	4933428P19Rik|chr10:62865795-62866294	0.127284485818779	.	.
chr10	62577623	62578122	chr10	62865795	62866294	Kif1bp|chr10:62865795-62866294	0.127284485818779	.	.
chr10	62578211	62578710	chr10	62260971	62261470	4933428P19Rik|chr10:62260971-62261470	0.114205334270904	.	.
chr10	62578211	62578710	chr10	62260971	62261470	Kif1bp|chr10:62260971-62261470	0.114205334270904	.	.
chr10	62578211	62578710	chr10	62500120	62500619	4933428P19Rik|chr10:62500120-62500619	0.124486866511477	.	.
chr10	62578211	62578710	chr10	62500120	62500619	Kif1bp|chr10:62500120-62500619	0.124486866511477	.	.
chr10	62578211	62578710	chr10	62674652	62675151	4933428P19Rik|chr10:62674652-62675151	0.0968202977070857	.	.
chr10	62578211	62578710	chr10	62674652	62675151	Kif1bp|chr10:62674652-62675151	0.0968202977070857	.	.
chr10	62578211	62578710	chr10	62846898	62847397	4933428P19Rik|chr10:62846898-62847397	0.108771740277033	.	.
chr10	62578211	62578710	chr10	62846898	62847397	Kif1bp|chr10:62846898-62847397	0.108771740277033	.	.
chr10	62578211	62578710	chr10	62865210	62865709	4933428P19Rik|chr10:62865210-62865709	0.108766635441138	.	.
chr10	62578211	62578710	chr10	62865210	62865709	Kif1bp|chr10:62865210-62865709	0.108766635441138	.	.
chr10	62651098	62651597	chr10	62500120	62500619	Ddx50|chr10:62500120-62500619	0.183150860658497	.	.
chr10	62651098	62651597	chr10	62857169	62857668	Ddx50|chr10:62857169-62857668	0.124742735087222	.	.
chr10	62651098	62651597	chr10	62865210	62865709	Ddx50|chr10:62865210-62865709	0.133239285524118	.	.
chr10	62651098	62651597	chr10	62865795	62866294	Ddx50|chr10:62865795-62866294	0.121919405361176	.	.
chr10	62725538	62726037	chr10	62549665	62550164	Stox1|chr10:62549665-62550164	0.1248254372958	.	.
chr10	62725538	62726037	chr10	62590203	62590702	Stox1|chr10:62590203-62590702	0.195503486558557	.	.
chr10	62726313	62726812	chr10	62300269	62300768	Stox1|chr10:62300269-62300768	0.146269476896045	.	.
chr10	62726313	62726812	chr10	62500120	62500619	Stox1|chr10:62500120-62500619	0.108122317757139	.	.
chr10	62726313	62726812	chr10	62866298	62866797	Stox1|chr10:62866298-62866797	0.196137661192153	.	.
chr10	62791593	62792092	chr10	62590203	62590702	Ccar1|chr10:62590203-62590702	0.176652900499039	.	.
chr10	62791593	62792092	chr10	62674652	62675151	Ccar1|chr10:62674652-62675151	0.131349377727974	.	.
chr10	62791593	62792092	chr10	62846898	62847397	Ccar1|chr10:62846898-62847397	0.202412767333829	.	.
chr10	62791593	62792092	chr10	62865210	62865709	Ccar1|chr10:62865210-62865709	0.102844991929623	.	.
chr10	62791593	62792092	chr10	62865795	62866294	Ccar1|chr10:62865795-62866294	0.100822661448654	.	.
chr10	62791593	62792092	chr10	63089243	63089742	Ccar1|chr10:63089243-63089742	0.137834302892918	.	.
chr10	62792172	62792671	chr10	62590203	62590702	Ccar1|chr10:62590203-62590702	0.181103411332182	.	.
chr10	62792172	62792671	chr10	62846898	62847397	Ccar1|chr10:62846898-62847397	0.236576460399205	.	.
chr10	62792172	62792671	chr10	62856650	62857149	Ccar1|chr10:62856650-62857149	0.143973920018455	.	.
chr10	62920395	62920894	chr10	62590203	62590702	Slc25a16|chr10:62590203-62590702	0.104824072137347	.	.
chr10	62920395	62920894	chr10	62674652	62675151	Slc25a16|chr10:62674652-62675151	0.1076364201191	.	.
chr10	62920395	62920894	chr10	62856650	62857149	Slc25a16|chr10:62856650-62857149	0.164072082035824	.	.
chr10	62920395	62920894	chr10	62865210	62865709	Slc25a16|chr10:62865210-62865709	0.12267848542083	.	.
chr10	62920395	62920894	chr10	63089243	63089742	Slc25a16|chr10:63089243-63089742	0.179057009886951	.	.
chr10	62946840	62947339	chr10	62857169	62857668	Dna2|chr10:62857169-62857668	0.163236480725413	.	.
chr10	62946840	62947339	chr10	62865210	62865709	Dna2|chr10:62865210-62865709	0.256072249970801	.	.
chr10	62946840	62947339	chr10	62866298	62866797	Dna2|chr10:62866298-62866797	0.164605946203823	.	.
chr10	62946840	62947339	chr10	63065948	63066447	Dna2|chr10:63065948-63066447	0.137503542027812	.	.
chr10	62946840	62947339	chr10	63089921	63090420	Dna2|chr10:63089921-63090420	0.0994619571248449	.	.
chr10	62979983	62980482	chr10	62856650	62857149	Rufy2|chr10:62856650-62857149	0.215828243339206	.	.
chr10	63023030	63023529	chr10	63308515	63309014	Hnrnph3|chr10:63308515-63309014	0.183717024084995	.	.
chr10	63023030	63023529	chr10	63338211	63338710	Hnrnph3|chr10:63338211-63338710	0.124285688677753	.	.
chr10	63023688	63024187	chr10	62846898	62847397	Hnrnph3|chr10:62846898-62847397	0.163390850343156	.	.
chr10	63023688	63024187	chr10	62846898	62847397	Pbld2|chr10:62846898-62847397	0.163390850343156	.	.
chr10	63023688	63024187	chr10	62865210	62865709	Hnrnph3|chr10:62865210-62865709	0.133722762310216	.	.
chr10	63023688	63024187	chr10	62865210	62865709	Pbld2|chr10:62865210-62865709	0.133722762310216	.	.
chr10	63023688	63024187	chr10	62865795	62866294	Hnrnph3|chr10:62865795-62866294	0.170628413293695	.	.
chr10	63023688	63024187	chr10	62865795	62866294	Pbld2|chr10:62865795-62866294	0.170628413293695	.	.
chr10	63023688	63024187	chr10	63153641	63154140	Hnrnph3|chr10:63153641-63154140	0.24012459743697	.	.
chr10	63023688	63024187	chr10	63153641	63154140	Pbld2|chr10:63153641-63154140	0.24012459743697	.	.
chr10	63023688	63024187	chr10	63338814	63339313	Hnrnph3|chr10:63338814-63339313	0.12018776404897	.	.
chr10	63023688	63024187	chr10	63338814	63339313	Pbld2|chr10:63338814-63339313	0.12018776404897	.	.
chr10	63099999	63100498	chr10	63338211	63338710	Atoh7|chr10:63338211-63338710	0.154879199528374	.	.
chr10	63099999	63100498	chr10	63338814	63339313	Atoh7|chr10:63338814-63339313	0.155582973238312	.	.
chr10	63099999	63100498	chr10	63386349	63386848	Atoh7|chr10:63386349-63386848	0.27027263180258	.	.
chr10	63243618	63244117	chr10	62856650	62857149	1700120B22Rik|chr10:62856650-62857149	0.102078250785041	.	.
chr10	63243618	63244117	chr10	62856650	62857149	Herc4|chr10:62856650-62857149	0.102078250785041	.	.
chr10	63243618	63244117	chr10	63338211	63338710	1700120B22Rik|chr10:63338211-63338710	0.203000431342808	.	.
chr10	63243618	63244117	chr10	63338211	63338710	Herc4|chr10:63338211-63338710	0.203000431342808	.	.
chr10	63382558	63383057	chr10	63338814	63339313	Dnajc12|chr10:63338814-63339313	0.102245295637822	.	.
chr10	63382558	63383057	chr10	63377381	63377880	Dnajc12|chr10:63377381-63377880	0.126252255887781	.	.
chr10	63382558	63383057	chr10	63582526	63583025	Dnajc12|chr10:63582526-63583025	0.166916029880896	.	.
chr10	63429313	63429812	chr10	63338814	63339313	Ctnna3|chr10:63338814-63339313	0.240716258129201	.	.
chr10	63429957	63430456	chr10	63386349	63386848	Ctnna3|chr10:63386349-63386848	0.136417337684888	.	.
chr10	67285073	67285572	chr10	67315003	67315502	Nrbf2|chr10:67315003-67315502	0.1700199649624	.	.
chr10	67285073	67285572	chr10	67537526	67538025	Nrbf2|chr10:67537526-67538025	0.104496118240642	.	.
chr10	67285073	67285572	chr10	67729197	67729696	Nrbf2|chr10:67729197-67729696	0.102346229966559	.	.
chr10	67535893	67536392	chr10	67537526	67538025	Egr2|chr10:67537526-67538025	0.12600384211714	.	.
chr10	67535893	67536392	chr10	67807582	67808081	Egr2|chr10:67807582-67808081	0.127752586621326	.	.
chr10	67535893	67536392	chr10	67911378	67911877	Egr2|chr10:67911378-67911877	0.150530680604282	.	.
chr10	67548797	67549296	chr10	67482306	67482805	Ado|chr10:67482306-67482805	0.143389975530831	.	.
chr10	67548797	67549296	chr10	67729197	67729696	Ado|chr10:67729197-67729696	0.207605483835412	.	.
chr10	67548797	67549296	chr10	67939605	67940104	Ado|chr10:67939605-67940104	0.216225159830909	.	.
chr10	67548797	67549296	chr10	67998042	67998541	Ado|chr10:67998042-67998541	0.19449862002635	.	.
chr10	67911879	67912378	chr10	67537526	67538025	Zfp365|chr10:67537526-67538025	0.109289768717584	.	.
chr10	67911879	67912378	chr10	67646685	67647184	Zfp365|chr10:67646685-67647184	0.112047172969768	.	.
chr10	67911879	67912378	chr10	67807582	67808081	Zfp365|chr10:67807582-67808081	0.0989977083266019	.	.
chr10	67911879	67912378	chr10	67894054	67894553	Zfp365|chr10:67894054-67894553	0.112319789476922	.	.
chr10	67911879	67912378	chr10	67903400	67903899	Zfp365|chr10:67903400-67903899	0.131410416364526	.	.
chr10	67911879	67912378	chr10	67911378	67911877	Zfp365|chr10:67911378-67911877	0.360794875393778	.	.
chr10	67912421	67912920	chr10	67903400	67903899	Zfp365|chr10:67903400-67903899	0.154356800871743	.	.
chr10	67912421	67912920	chr10	67998042	67998541	Zfp365|chr10:67998042-67998541	0.099077753455009	.	.
chr10	67979231	67979730	chr10	67729197	67729696	Rtkn2|chr10:67729197-67729696	0.145112740814548	.	.
chr10	67979231	67979730	chr10	67894054	67894553	Rtkn2|chr10:67894054-67894553	0.135145770437458	.	.
chr10	67979231	67979730	chr10	67903400	67903899	Rtkn2|chr10:67903400-67903899	0.10538123876882	.	.
chr10	67979231	67979730	chr10	67939605	67940104	Rtkn2|chr10:67939605-67940104	0.295432037235281	.	.
chr10	67979231	67979730	chr10	67998042	67998541	Rtkn2|chr10:67998042-67998541	0.100510322794619	.	.
chr10	68723479	68723978	chr10	68668328	68668827	Tmem26|chr10:68668328-68668827	0.112083809470739	.	.
chr10	68724253	68724752	chr10	68668328	68668827	Tmem26|chr10:68668328-68668827	0.282116076584847	.	.
chr10	69212738	69213237	chr10	68800321	68800820	A930033H14Rik|chr10:68800321-68800820	0.219456200550357	.	.
chr10	69212738	69213237	chr10	68812688	68813187	A930033H14Rik|chr10:68812688-68813187	0.0975878565943779	.	.
chr10	69213312	69213811	chr10	68812688	68813187	A930033H14Rik|chr10:68812688-68813187	0.114891103517413	.	.
chr10	72654602	72655101	chr10	72367553	72368052	Zwint|chr10:72367553-72368052	0.111322644718385	.	.
chr10	72655128	72655627	chr10	72403182	72403681	Zwint|chr10:72403182-72403681	0.158254277387185	.	.
chr10	74966773	74967272	chr10	74936945	74937444	Gnaz|chr10:74936945-74937444	0.218011101626704	.	.
chr10	75764120	75764619	chr10	75853409	75853908	Cabin1|chr10:75853409-75853908	0.268699636695587	.	.
chr10	75773277	75773776	chr10	75853409	75853908	Ddt|chr10:75853409-75853908	0.134096747305626	.	.
chr10	75859343	75859842	chr10	76203887	76204386	Mif|chr10:76203887-76204386	0.126053142291515	.	.
chr10	75860073	75860572	chr10	75872865	75873364	Mif|chr10:75872865-75873364	0.173529904873788	.	.
chr10	75860073	75860572	chr10	75883039	75883538	Mif|chr10:75883039-75883538	0.163288872431947	.	.
chr10	75893088	75893587	chr10	75853409	75853908	Derl3|chr10:75853409-75853908	0.140853870511211	.	.
chr10	75893088	75893587	chr10	75883039	75883538	Derl3|chr10:75883039-75883538	0.193478044776299	.	.
chr10	75893088	75893587	chr10	76203887	76204386	Derl3|chr10:76203887-76204386	0.190897176571224	.	.
chr10	75921379	75921878	chr10	76203887	76204386	Smarcb1|chr10:76203887-76204386	0.127159244634052	.	.
chr10	76032290	76032789	chr10	76308710	76309209	Zfp280b|chr10:76308710-76309209	0.118158135979984	.	.
chr10	76237626	76238125	chr10	76260344	76260843	Prmt2|chr10:76260344-76260843	0.241576713336214	.	.
chr10	76345090	76345589	chr10	76733248	76733747	Dip2a|chr10:76733248-76733747	0.174375866581671	.	.
chr10	76442556	76443055	chr10	76308710	76309209	Pcnt|chr10:76308710-76309209	0.138133073784342	.	.
chr10	76468680	76469179	chr10	76271186	76271685	Mcm3ap|chr10:76271186-76271685	0.174474150488999	.	.
chr10	76468680	76469179	chr10	76271186	76271685	Mcm3ap|chr10:76271186-76271685	0.174474150489	.	.
chr10	76468680	76469179	chr10	76271186	76271685	Ybey|chr10:76271186-76271685	0.174474150488999	.	.
chr10	76468680	76469179	chr10	76271186	76271685	Ybey|chr10:76271186-76271685	0.174474150489	.	.
chr10	76468680	76469179	chr10	76308710	76309209	Mcm3ap|chr10:76308710-76309209	0.146110274680807	.	.
chr10	76468680	76469179	chr10	76308710	76309209	Ybey|chr10:76308710-76309209	0.146110274680807	.	.
chr10	76468680	76469179	chr10	76734958	76735457	Mcm3ap|chr10:76734958-76735457	0.140071374960569	.	.
chr10	76468680	76469179	chr10	76734958	76735457	Mcm3ap|chr10:76734958-76735457	0.14007137496057	.	.
chr10	76468680	76469179	chr10	76734958	76735457	Ybey|chr10:76734958-76735457	0.140071374960569	.	.
chr10	76468680	76469179	chr10	76734958	76735457	Ybey|chr10:76734958-76735457	0.14007137496057	.	.
chr10	76531225	76531724	chr10	76909519	76910018	Lss|chr10:76909519-76910018	0.128046154028822	.	.
chr10	76961928	76962427	chr10	76909519	76910018	Pcbp3|chr10:76909519-76910018	0.126598656524979	.	.
chr10	77581441	77581940	chr10	77627481	77627980	Pttg1ip|chr10:77627481-77627980	0.126052707454719	.	.
chr10	77581441	77581940	chr10	77984634	77985133	Pttg1ip|chr10:77984634-77985133	0.264973827039552	.	.
chr10	77901787	77902286	chr10	77864325	77864824	Lrrc3|chr10:77864325-77864824	0.173619558296015	.	.
chr10	77901787	77902286	chr10	78159856	78160355	Lrrc3|chr10:78159856-78160355	0.200960482408472	.	.
chr10	77902300	77902799	chr10	77984634	77985133	Lrrc3|chr10:77984634-77985133	0.119956664569914	.	.
chr10	77902300	77902799	chr10	78018678	78019177	Lrrc3|chr10:78018678-78019177	0.102948626069274	.	.
chr10	77902300	77902799	chr10	78100912	78101411	Lrrc3|chr10:78100912-78101411	0.110427962710679	.	.
chr10	77969634	77970133	chr10	77627481	77627980	Trpm2|chr10:77627481-77627980	0.163028293230762	.	.
chr10	77969634	77970133	chr10	78159856	78160355	Trpm2|chr10:78159856-78160355	0.13372231205754	.	.
chr10	77978313	77978812	chr10	78018678	78019177	Cfap410|chr10:78018678-78019177	0.0965273374892921	.	.
chr10	77978313	77978812	chr10	78159856	78160355	Cfap410|chr10:78159856-78160355	0.101456278317347	.	.
chr10	78009528	78010027	chr10	77864325	77864824	Pfkl|chr10:77864325-77864824	0.149817427559921	.	.
chr10	78009528	78010027	chr10	78018678	78019177	Pfkl|chr10:78018678-78019177	0.229900060745435	.	.
chr10	78009528	78010027	chr10	78159856	78160355	Pfkl|chr10:78159856-78160355	0.109724814947441	.	.
chr10	78068959	78069458	chr10	78100912	78101411	Icosl|chr10:78100912-78101411	0.167339134416654	.	.
chr10	78068959	78069458	chr10	78159856	78160355	Icosl|chr10:78159856-78160355	0.113537518819719	.	.
chr10	78184961	78185460	chr10	77864325	77864824	Pwp2|chr10:77864325-77864824	0.10426252029608	.	.
chr10	78184961	78185460	chr10	77984634	77985133	Pwp2|chr10:77984634-77985133	0.199422669555436	.	.
chr10	78244489	78244988	chr10	78100912	78101411	Trappc10|chr10:78100912-78101411	0.0970357240734119	.	.
chr10	78245004	78245503	chr10	78100912	78101411	Trappc10|chr10:78100912-78101411	0.128812196058605	.	.
chr10	78352152	78352651	chr10	78396201	78396700	Agpat3|chr10:78396201-78396700	0.196373937500516	.	.
chr10	78352152	78352651	chr10	78396201	78396700	Gm40709|chr10:78396201-78396700	0.196373937500516	.	.
chr10	78352152	78352651	chr10	78399195	78399694	Agpat3|chr10:78399195-78399694	0.132676380966641	.	.
chr10	78352152	78352651	chr10	78399195	78399694	Gm40709|chr10:78399195-78399694	0.132676380966641	.	.
chr10	78352152	78352651	chr10	78457906	78458405	Agpat3|chr10:78457906-78458405	0.149641384077044	.	.
chr10	78352152	78352651	chr10	78457906	78458405	Gm40709|chr10:78457906-78458405	0.149641384077044	.	.
chr10	78412126	78412625	chr10	78279111	78279610	Rrp1|chr10:78279111-78279610	0.139781128938856	.	.
chr10	78412126	78412625	chr10	78388512	78389011	Rrp1|chr10:78388512-78389011	0.175981899344392	.	.
chr10	78412126	78412625	chr10	78481893	78482392	Rrp1|chr10:78481893-78482392	0.166841274536117	.	.
chr10	78412126	78412625	chr10	78686751	78687250	Rrp1|chr10:78686751-78687250	0.11680865676447	.	.
chr10	78425391	78425890	chr10	78481893	78482392	Cstb|chr10:78481893-78482392	0.169261066800496	.	.
chr10	78464708	78465207	chr10	78399195	78399694	Pdxk|chr10:78399195-78399694	0.0975368839582142	.	.
chr10	78574182	78574681	chr10	78399195	78399694	Ilvbl|chr10:78399195-78399694	0.101720681859215	.	.
chr10	78574182	78574681	chr10	78686751	78687250	Ilvbl|chr10:78686751-78687250	0.131385757474347	.	.
chr10	78574182	78574681	chr10	78787724	78788223	Ilvbl|chr10:78787724-78788223	0.255977049490735	.	.
chr10	78574182	78574681	chr10	78812600	78813099	Ilvbl|chr10:78812600-78813099	0.178619953732671	.	.
chr10	78574691	78575190	chr10	78396201	78396700	Ilvbl|chr10:78396201-78396700	0.1477980586413	.	.
chr10	78574691	78575190	chr10	78399195	78399694	Ilvbl|chr10:78399195-78399694	0.319908827180884	.	.
chr10	78574691	78575190	chr10	78481893	78482392	Ilvbl|chr10:78481893-78482392	0.217356662748234	.	.
chr10	78746859	78747358	chr10	78686751	78687250	Gm30400|chr10:78686751-78687250	0.158119099917528	.	.
chr10	78746859	78747358	chr10	78787724	78788223	Gm30400|chr10:78787724-78788223	0.172286075210043	.	.
chr10	78746859	78747358	chr10	78812600	78813099	Gm30400|chr10:78812600-78813099	0.162855306056627	.	.
chr10	78747414	78747913	chr10	78396201	78396700	Gm30400|chr10:78396201-78396700	0.133419153292108	.	.
chr10	78747414	78747913	chr10	78399195	78399694	Gm30400|chr10:78399195-78399694	0.10324883383846	.	.
chr10	78747414	78747913	chr10	78457906	78458405	Gm30400|chr10:78457906-78458405	0.156279122391271	.	.
chr10	78752339	78752838	chr10	78686751	78687250	Ccdc105|chr10:78686751-78687250	0.239386895160497	.	.
chr10	78779460	78779959	chr10	78686751	78687250	Slc1a6|chr10:78686751-78687250	0.128264651918687	.	.
chr10	78780051	78780550	chr10	78812600	78813099	Slc1a6|chr10:78812600-78813099	0.130504387071491	.	.
chr10	79554879	79555378	chr10	79654793	79655292	Mier2|chr10:79654793-79655292	0.19680503549169	.	.
chr10	79554879	79555378	chr10	79655302	79655801	Mier2|chr10:79655302-79655801	0.295166757919956	.	.
chr10	79554879	79555378	chr10	79712388	79712887	Mier2|chr10:79712388-79712887	0.166156448311788	.	.
chr10	79613886	79614385	chr10	79595188	79595687	C2cd4c|chr10:79595188-79595687	0.172614091033752	.	.
chr10	79613886	79614385	chr10	79654793	79655292	C2cd4c|chr10:79654793-79655292	0.127092873873248	.	.
chr10	79637007	79637506	chr10	79595188	79595687	Gm47163|chr10:79595188-79595687	0.111157555975159	.	.
chr10	79637007	79637506	chr10	79595188	79595687	Shc2|chr10:79595188-79595687	0.111157555975159	.	.
chr10	79637658	79638157	chr10	79712388	79712887	Gm47163|chr10:79712388-79712887	0.104502943854654	.	.
chr10	79637658	79638157	chr10	79712388	79712887	Shc2|chr10:79712388-79712887	0.104502943854654	.	.
chr10	79663935	79664434	chr10	79638841	79639340	Madcam1|chr10:79638841-79639340	0.142800981854267	.	.
chr10	79669185	79669684	chr10	79638841	79639340	Tpgs1|chr10:79638841-79639340	0.212668070674447	.	.
chr10	79669185	79669684	chr10	79654793	79655292	Tpgs1|chr10:79654793-79655292	0.18830004029589	.	.
chr10	79669185	79669684	chr10	79655302	79655801	Tpgs1|chr10:79655302-79655801	0.254280824650275	.	.
chr10	79681760	79682259	chr10	79595188	79595687	Cdc34|chr10:79595188-79595687	0.178959218140596	.	.
chr10	79681760	79682259	chr10	79649318	79649817	Cdc34|chr10:79649318-79649817	0.102912177131049	.	.
chr10	79681760	79682259	chr10	79654793	79655292	Cdc34|chr10:79654793-79655292	0.275704008382351	.	.
chr10	79681760	79682259	chr10	79655302	79655801	Cdc34|chr10:79655302-79655801	0.159514895329679	.	.
chr10	79681760	79682259	chr10	79712388	79712887	Cdc34|chr10:79712388-79712887	0.112800731829719	.	.
chr10	79704113	79704612	chr10	79654793	79655292	Bsg|chr10:79654793-79655292	0.13677493812352	.	.
chr10	79704113	79704612	chr10	79655302	79655801	Bsg|chr10:79655302-79655801	0.163027016356879	.	.
chr10	79717010	79717509	chr10	79649318	79649817	Hcn2|chr10:79649318-79649817	0.126727014083365	.	.
chr10	79746371	79746870	chr10	79595188	79595687	Polrmt|chr10:79595188-79595687	0.14276842817646	.	.
chr10	79746371	79746870	chr10	79638841	79639340	Polrmt|chr10:79638841-79639340	0.112165465272875	.	.
chr10	79746371	79746870	chr10	79649318	79649817	Polrmt|chr10:79649318-79649817	0.122471682947203	.	.
chr10	79746371	79746870	chr10	79712388	79712887	Polrmt|chr10:79712388-79712887	0.210850445385418	.	.
chr10	81252204	81252703	chr10	81285670	81286169	Matk|chr10:81285670-81286169	0.237281454716799	.	.
chr10	81252204	81252703	chr10	81430157	81430656	Matk|chr10:81430157-81430656	0.176849030949216	.	.
chr10	81252204	81252703	chr10	81484387	81484886	Matk|chr10:81484387-81484886	0.240271127157743	.	.
chr10	81252204	81252703	chr10	81551522	81552021	Matk|chr10:81551522-81552021	0.2236237505983	.	.
chr10	81252204	81252703	chr10	81570705	81571204	Matk|chr10:81570705-81571204	0.121826771122988	.	.
chr10	81252204	81252703	chr10	81643405	81643904	Matk|chr10:81643405-81643904	0.121197411436632	.	.
chr10	81253019	81253518	chr10	81267945	81268444	Matk|chr10:81267945-81268444	0.155620656001501	.	.
chr10	81253019	81253518	chr10	81285670	81286169	Matk|chr10:81285670-81286169	0.252322409449862	.	.
chr10	81253019	81253518	chr10	81285670	81286169	Matk|chr10:81285670-81286169	0.252322409449863	.	.
chr10	81253019	81253518	chr10	81551522	81552021	Matk|chr10:81551522-81552021	0.117697287840105	.	.
chr10	81253019	81253518	chr10	81571498	81571997	Matk|chr10:81571498-81571997	0.158330028835053	.	.
chr10	81253019	81253518	chr10	81643405	81643904	Matk|chr10:81643405-81643904	0.141722867581842	.	.
chr10	81266395	81266894	chr10	81285670	81286169	Apba3|chr10:81285670-81286169	0.323598947748429	.	.
chr10	81266395	81266894	chr10	81285670	81286169	Mrpl54|chr10:81285670-81286169	0.323598947748429	.	.
chr10	81266395	81266894	chr10	81413787	81414286	Apba3|chr10:81413787-81414286	0.179735232607844	.	.
chr10	81266395	81266894	chr10	81413787	81414286	Mrpl54|chr10:81413787-81414286	0.179735232607844	.	.
chr10	81266395	81266894	chr10	81432821	81433320	Apba3|chr10:81432821-81433320	0.235357427619945	.	.
chr10	81266395	81266894	chr10	81432821	81433320	Mrpl54|chr10:81432821-81433320	0.235357427619945	.	.
chr10	81266395	81266894	chr10	81484387	81484886	Apba3|chr10:81484387-81484886	0.26172392176914	.	.
chr10	81266395	81266894	chr10	81484387	81484886	Mrpl54|chr10:81484387-81484886	0.26172392176914	.	.
chr10	81266395	81266894	chr10	81551522	81552021	Apba3|chr10:81551522-81552021	0.125767237032566	.	.
chr10	81266395	81266894	chr10	81551522	81552021	Mrpl54|chr10:81551522-81552021	0.125767237032566	.	.
chr10	81266395	81266894	chr10	81571498	81571997	Apba3|chr10:81571498-81571997	0.252185815197336	.	.
chr10	81266395	81266894	chr10	81571498	81571997	Apba3|chr10:81571498-81571997	0.252185815197337	.	.
chr10	81266395	81266894	chr10	81571498	81571997	Mrpl54|chr10:81571498-81571997	0.252185815197336	.	.
chr10	81266395	81266894	chr10	81571498	81571997	Mrpl54|chr10:81571498-81571997	0.252185815197337	.	.
chr10	81266395	81266894	chr10	81633421	81633920	Apba3|chr10:81633421-81633920	0.111755183085869	.	.
chr10	81266395	81266894	chr10	81633421	81633920	Mrpl54|chr10:81633421-81633920	0.111755183085869	.	.
chr10	81266395	81266894	chr10	81643405	81643904	Apba3|chr10:81643405-81643904	0.231261099058792	.	.
chr10	81266395	81266894	chr10	81643405	81643904	Mrpl54|chr10:81643405-81643904	0.231261099058792	.	.
chr10	81292618	81293117	chr10	81285670	81286169	Pip5k1c|chr10:81285670-81286169	0.278318804876838	.	.
chr10	81292618	81293117	chr10	81413787	81414286	Pip5k1c|chr10:81413787-81414286	0.256585481674442	.	.
chr10	81292618	81293117	chr10	81430157	81430656	Pip5k1c|chr10:81430157-81430656	0.226178012973696	.	.
chr10	81292618	81293117	chr10	81484387	81484886	Pip5k1c|chr10:81484387-81484886	0.171876723318471	.	.
chr10	81292618	81293117	chr10	81551522	81552021	Pip5k1c|chr10:81551522-81552021	0.210770272777119	.	.
chr10	81292618	81293117	chr10	81570705	81571204	Pip5k1c|chr10:81570705-81571204	0.113003656675687	.	.
chr10	81292618	81293117	chr10	81571498	81571997	Pip5k1c|chr10:81571498-81571997	0.114810509521866	.	.
chr10	81292618	81293117	chr10	81633421	81633920	Pip5k1c|chr10:81633421-81633920	0.111000497707377	.	.
chr10	81292618	81293117	chr10	81643405	81643904	Pip5k1c|chr10:81643405-81643904	0.325483354169613	.	.
chr10	81302735	81303234	chr10	81413787	81414286	Gm16315|chr10:81413787-81414286	0.13946621592526	.	.
chr10	81302735	81303234	chr10	81430157	81430656	Gm16315|chr10:81430157-81430656	0.18872609846377	.	.
chr10	81302735	81303234	chr10	81430157	81430656	Gm16315|chr10:81430157-81430656	0.188726098463771	.	.
chr10	81320497	81320996	chr10	81285670	81286169	Cactin|chr10:81285670-81286169	0.100105114316111	.	.
chr10	81320497	81320996	chr10	81346675	81347174	Cactin|chr10:81346675-81347174	0.176687907229932	.	.
chr10	81320497	81320996	chr10	81413787	81414286	Cactin|chr10:81413787-81414286	0.106068489722149	.	.
chr10	81320497	81320996	chr10	81571498	81571997	Cactin|chr10:81571498-81571997	0.202489462157979	.	.
chr10	81350327	81350826	chr10	81285670	81286169	Hmg20b|chr10:81285670-81286169	0.114123981775987	.	.
chr10	81350327	81350826	chr10	81346675	81347174	Hmg20b|chr10:81346675-81347174	0.124027989381314	.	.
chr10	81350327	81350826	chr10	81413787	81414286	Hmg20b|chr10:81413787-81414286	0.137069105176166	.	.
chr10	81350327	81350826	chr10	81430157	81430656	Hmg20b|chr10:81430157-81430656	0.113306369243997	.	.
chr10	81350327	81350826	chr10	81430826	81431325	Hmg20b|chr10:81430826-81431325	0.192100802385	.	.
chr10	81350327	81350826	chr10	81450104	81450603	Hmg20b|chr10:81450104-81450603	0.133182770582057	.	.
chr10	81350327	81350826	chr10	81484387	81484886	Hmg20b|chr10:81484387-81484886	0.174537719069056	.	.
chr10	81350327	81350826	chr10	81551522	81552021	Hmg20b|chr10:81551522-81552021	0.380364602873673	.	.
chr10	81350327	81350826	chr10	81570705	81571204	Hmg20b|chr10:81570705-81571204	0.101509508592122	.	.
chr10	81350327	81350826	chr10	81571498	81571997	Hmg20b|chr10:81571498-81571997	0.181710457592213	.	.
chr10	81350327	81350826	chr10	81643405	81643904	Hmg20b|chr10:81643405-81643904	0.195678101897164	.	.
chr10	81357211	81357710	chr10	81472805	81473304	Mfsd12|chr10:81472805-81473304	0.116492113287311	.	.
chr10	81378395	81378894	chr10	81285670	81286169	Fzr1|chr10:81285670-81286169	0.159417643670991	.	.
chr10	81378395	81378894	chr10	81413787	81414286	Fzr1|chr10:81413787-81414286	0.201157647053304	.	.
chr10	81378395	81378894	chr10	81432821	81433320	Fzr1|chr10:81432821-81433320	0.186806054962114	.	.
chr10	81378395	81378894	chr10	81450104	81450603	Fzr1|chr10:81450104-81450603	0.147345462750834	.	.
chr10	81378395	81378894	chr10	81484387	81484886	Fzr1|chr10:81484387-81484886	0.233162137371982	.	.
chr10	81378395	81378894	chr10	81502626	81503125	Fzr1|chr10:81502626-81503125	0.16019845733926	.	.
chr10	81378395	81378894	chr10	81551522	81552021	Fzr1|chr10:81551522-81552021	0.262905159760729	.	.
chr10	81378395	81378894	chr10	81571498	81571997	Fzr1|chr10:81571498-81571997	0.131650058808481	.	.
chr10	81384063	81384562	chr10	81413787	81414286	Dohh|chr10:81413787-81414286	0.163948844913515	.	.
chr10	81384063	81384562	chr10	81430157	81430656	Dohh|chr10:81430157-81430656	0.111864150733265	.	.
chr10	81384063	81384562	chr10	81430826	81431325	Dohh|chr10:81430826-81431325	0.148430365375092	.	.
chr10	81384063	81384562	chr10	81432821	81433320	Dohh|chr10:81432821-81433320	0.115786499494212	.	.
chr10	81384063	81384562	chr10	81484387	81484886	Dohh|chr10:81484387-81484886	0.177679573731044	.	.
chr10	81384063	81384562	chr10	81551522	81552021	Dohh|chr10:81551522-81552021	0.371985755045309	.	.
chr10	81384063	81384562	chr10	81571498	81571997	Dohh|chr10:81571498-81571997	0.1607139158302	.	.
chr10	81384063	81384562	chr10	81643405	81643904	Dohh|chr10:81643405-81643904	0.200171979536604	.	.
chr10	81481874	81482373	chr10	81346675	81347174	Celf5|chr10:81346675-81347174	0.190529377438775	.	.
chr10	81481874	81482373	chr10	81502626	81503125	Celf5|chr10:81502626-81503125	0.192143544338275	.	.
chr10	81481874	81482373	chr10	81605015	81605514	Celf5|chr10:81605015-81605514	0.113268040704107	.	.
chr10	81482441	81482940	chr10	81432821	81433320	Celf5|chr10:81432821-81433320	0.15173380099598	.	.
chr10	81482441	81482940	chr10	81450104	81450603	Celf5|chr10:81450104-81450603	0.14056099176843	.	.
chr10	81482441	81482940	chr10	81551522	81552021	Celf5|chr10:81551522-81552021	0.105852442262912	.	.
chr10	81496231	81496730	chr10	81407442	81407941	Ncln|chr10:81407442-81407941	0.126856531881493	.	.
chr10	81496231	81496730	chr10	81430826	81431325	Ncln|chr10:81430826-81431325	0.141142579383972	.	.
chr10	81496231	81496730	chr10	81571498	81571997	Ncln|chr10:81571498-81571997	0.19583149927738	.	.
chr10	81496231	81496730	chr10	81643405	81643904	Ncln|chr10:81643405-81643904	0.166266634834225	.	.
chr10	81545004	81545503	chr10	81413787	81414286	Gna11|chr10:81413787-81414286	0.142744819552067	.	.
chr10	81545004	81545503	chr10	81430826	81431325	Gna11|chr10:81430826-81431325	0.229466998795394	.	.
chr10	81545004	81545503	chr10	81551522	81552021	Gna11|chr10:81551522-81552021	0.119446696922814	.	.
chr10	81545004	81545503	chr10	81570705	81571204	Gna11|chr10:81570705-81571204	0.119721770769702	.	.
chr10	81545004	81545503	chr10	81571498	81571997	Gna11|chr10:81571498-81571997	0.105872632469678	.	.
chr10	81545004	81545503	chr10	81633421	81633920	Gna11|chr10:81633421-81633920	0.108616767778218	.	.
chr10	81545004	81545503	chr10	81643405	81643904	Gna11|chr10:81643405-81643904	0.451265885996559	.	.
chr10	81545004	81545503	chr10	81997141	81997640	Gna11|chr10:81997141-81997640	0.13388199134664	.	.
chr10	81559200	81559699	chr10	81430157	81430656	Tle5|chr10:81430157-81430656	0.131851692469372	.	.
chr10	81559200	81559699	chr10	81472805	81473304	Tle5|chr10:81472805-81473304	0.127117249246382	.	.
chr10	81559200	81559699	chr10	81551522	81552021	Tle5|chr10:81551522-81552021	0.106225651250049	.	.
chr10	81560176	81560675	chr10	81450104	81450603	Tle5|chr10:81450104-81450603	0.152555989246901	.	.
chr10	81560176	81560675	chr10	81472805	81473304	Tle5|chr10:81472805-81473304	0.134110296049435	.	.
chr10	81560176	81560675	chr10	81502626	81503125	Tle5|chr10:81502626-81503125	0.165191918409544	.	.
chr10	81600731	81601230	chr10	81346675	81347174	Tle6|chr10:81346675-81347174	0.103399004240704	.	.
chr10	81600731	81601230	chr10	81407442	81407941	Tle6|chr10:81407442-81407941	0.195896259282279	.	.
chr10	81600731	81601230	chr10	81551522	81552021	Tle6|chr10:81551522-81552021	0.187913863474289	.	.
chr10	81600731	81601230	chr10	81571498	81571997	Tle6|chr10:81571498-81571997	0.145060569173099	.	.
chr10	81605948	81606447	chr10	81257213	81257712	BC025920|chr10:81257213-81257712	0.136857933154752	.	.
chr10	81605948	81606447	chr10	81413787	81414286	BC025920|chr10:81413787-81414286	0.154910682206884	.	.
chr10	81605948	81606447	chr10	81430826	81431325	BC025920|chr10:81430826-81431325	0.140977319127497	.	.
chr10	81605948	81606447	chr10	81432821	81433320	BC025920|chr10:81432821-81433320	0.158742295836367	.	.
chr10	81605948	81606447	chr10	81551522	81552021	BC025920|chr10:81551522-81552021	0.128227326427849	.	.
chr10	81605948	81606447	chr10	81643405	81643904	BC025920|chr10:81643405-81643904	0.137930452673561	.	.
chr10	81627379	81627878	chr10	81571498	81571997	Ankrd24|chr10:81571498-81571997	0.242750371684779	.	.
chr10	81627379	81627878	chr10	81571498	81571997	Sirt6|chr10:81571498-81571997	0.242750371684779	.	.
chr10	81648748	81649247	chr10	81430157	81430656	Gm10778|chr10:81430157-81430656	0.118389804340419	.	.
chr10	81648748	81649247	chr10	81605015	81605514	Gm10778|chr10:81605015-81605514	0.20809571524822	.	.
chr10	81648748	81649247	chr10	81633421	81633920	Gm10778|chr10:81633421-81633920	0.169325518892171	.	.
chr10	81648748	81649247	chr10	81643405	81643904	Gm10778|chr10:81643405-81643904	0.126733178284071	.	.
chr10	81648748	81649247	chr10	81997141	81997640	Gm10778|chr10:81997141-81997640	0.294027097448698	.	.
chr10	82047820	82048319	chr10	81997141	81997640	Zfp873|chr10:81997141-81997640	0.159687899112612	.	.
chr10	82082993	82083492	chr10	81997141	81997640	BC024063|chr10:81997141-81997640	0.130579013822259	.	.
chr10	82127723	82128222	chr10	81997141	81997640	AU041133|chr10:81997141-81997640	0.395549723636555	.	.
chr10	82353950	82354449	chr10	82666399	82666898	Gm4924|chr10:82666399-82666898	0.245913155066068	.	.
chr10	82622905	82623404	chr10	82666399	82666898	1190007I07Rik|chr10:82666399-82666898	0.0967895303683729	.	.
chr10	82629507	82630006	chr10	82900075	82900574	Tdg|chr10:82900075-82900574	0.108669418721498	.	.
chr10	82629507	82630006	chr10	82900594	82901093	Tdg|chr10:82900594-82901093	0.265465196717084	.	.
chr10	82629507	82630006	chr10	82929182	82929681	Tdg|chr10:82929182-82929681	0.219083818986762	.	.
chr10	82690486	82690985	chr10	82860253	82860752	Glt8d2|chr10:82860253-82860752	0.120833993123698	.	.
chr10	82763879	82764378	chr10	82666399	82666898	Nfyb|chr10:82666399-82666898	0.232880385132992	.	.
chr10	82763879	82764378	chr10	82795313	82795812	Nfyb|chr10:82795313-82795812	0.125134319100336	.	.
chr10	82763879	82764378	chr10	82860253	82860752	Nfyb|chr10:82860253-82860752	0.107297983536351	.	.
chr10	82811778	82812277	chr10	82795313	82795812	1700028I16Rik|chr10:82795313-82795812	0.105802017871332	.	.
chr10	82811778	82812277	chr10	82909239	82909738	1700028I16Rik|chr10:82909239-82909738	0.1490388781774	.	.
chr10	82858893	82859392	chr10	82666399	82666898	Gm38560|chr10:82666399-82666898	0.108138531123224	.	.
chr10	82858893	82859392	chr10	82795313	82795812	Gm38560|chr10:82795313-82795812	0.176976779862509	.	.
chr10	82858893	82859392	chr10	82860253	82860752	Gm38560|chr10:82860253-82860752	0.116764937117585	.	.
chr10	82985064	82985563	chr10	82666399	82666898	Chst11|chr10:82666399-82666898	0.294033032020976	.	.
chr10	82985064	82985563	chr10	82929182	82929681	Chst11|chr10:82929182-82929681	0.111407876907448	.	.
chr10	82985754	82986253	chr10	82666399	82666898	Chst11|chr10:82666399-82666898	0.17382036560564	.	.
chr10	82985754	82986253	chr10	82900594	82901093	Chst11|chr10:82900594-82901093	0.119043655044182	.	.
chr10	83359854	83360353	chr10	83306346	83306845	D10Wsu102e|chr10:83306346-83306845	0.193248648967608	.	.
chr10	83533226	83533725	chr10	83729443	83729942	Aldh1l2|chr10:83729443-83729942	0.115772565610536	.	.
chr10	83533226	83533725	chr10	83976511	83977010	Aldh1l2|chr10:83976511-83977010	0.194340642735846	.	.
chr10	83533859	83534358	chr10	83776401	83776900	Aldh1l2|chr10:83776401-83776900	0.201362244435694	.	.
chr10	83543701	83544200	chr10	83784728	83785227	Washc4|chr10:83784728-83785227	0.100641808705433	.	.
chr10	84440510	84441009	chr10	84070077	84070576	Gm47962|chr10:84070077-84070576	0.102510646063102	.	.
chr10	84440510	84441009	chr10	84070077	84070576	Nuak1|chr10:84070077-84070576	0.102510646063102	.	.
chr10	84440510	84441009	chr10	84121662	84122161	Gm47962|chr10:84121662-84122161	0.162920198792141	.	.
chr10	84440510	84441009	chr10	84121662	84122161	Nuak1|chr10:84121662-84122161	0.162920198792141	.	.
chr10	84440510	84441009	chr10	84393851	84394350	Gm47962|chr10:84393851-84394350	0.15798445179339	.	.
chr10	84440510	84441009	chr10	84393851	84394350	Nuak1|chr10:84393851-84394350	0.15798445179339	.	.
chr10	84440510	84441009	chr10	84408995	84409494	Gm47962|chr10:84408995-84409494	0.210000325054113	.	.
chr10	84440510	84441009	chr10	84408995	84409494	Nuak1|chr10:84408995-84409494	0.210000325054113	.	.
chr10	85829194	85829693	chr10	85591978	85592477	Pwp1|chr10:85591978-85592477	0.110592124339411	.	.
chr10	85829194	85829693	chr10	85599059	85599558	Pwp1|chr10:85599059-85599558	0.111493101801871	.	.
chr10	85829194	85829693	chr10	85928481	85928980	Pwp1|chr10:85928481-85928980	0.0968786675700566	.	.
chr10	85829194	85829693	chr10	86093066	86093565	Pwp1|chr10:86093066-86093565	0.100039973301329	.	.
chr10	85829194	85829693	chr10	86134653	86135152	Pwp1|chr10:86134653-86135152	0.116272769831046	.	.
chr10	85916863	85917362	chr10	85624915	85625414	Prdm4|chr10:85624915-85625414	0.136769459932835	.	.
chr10	85916863	85917362	chr10	85678556	85679055	Prdm4|chr10:85678556-85679055	0.137757657237286	.	.
chr10	85916863	85917362	chr10	85871543	85872042	Prdm4|chr10:85871543-85872042	0.164467109925842	.	.
chr10	85916863	85917362	chr10	85967965	85968464	Prdm4|chr10:85967965-85968464	0.116555653063149	.	.
chr10	85957553	85958052	chr10	85871543	85872042	Rtcb|chr10:85871543-85872042	0.115234362192571	.	.
chr10	85957553	85958052	chr10	85928481	85928980	Rtcb|chr10:85928481-85928980	0.321909517509743	.	.
chr10	85957553	85958052	chr10	85967965	85968464	Rtcb|chr10:85967965-85968464	0.165403081917608	.	.
chr10	86021662	86022161	chr10	86134653	86135152	A230060F14Rik|chr10:86134653-86135152	0.153188235668629	.	.
chr10	86021662	86022161	chr10	86134653	86135152	Fbxo7|chr10:86134653-86135152	0.153188235668629	.	.
chr10	86705281	86705780	chr10	86685259	86685758	Hsp90b1|chr10:86685259-86685758	0.143727693868038	.	.
chr10	86705281	86705780	chr10	86685259	86685758	Ttc41|chr10:86685259-86685758	0.143727693868038	.	.
chr10	86971914	86972413	chr10	86685259	86685758	Gm16271|chr10:86685259-86685758	0.122136047806543	.	.
chr10	87492598	87493097	chr10	87485409	87485908	Ascl1|chr10:87485409-87485908	0.14541068757707	.	.
chr10	87492598	87493097	chr10	87552637	87553136	Ascl1|chr10:87552637-87553136	0.123539647411424	.	.
chr10	87492598	87493097	chr10	87649001	87649500	Ascl1|chr10:87649001-87649500	0.188163416833287	.	.
chr10	87493100	87493599	chr10	87446767	87447266	Ascl1|chr10:87446767-87447266	0.116762768279123	.	.
chr10	88146664	88147163	chr10	88327377	88327876	Nup37|chr10:88327377-88327876	0.1426636141119	.	.
chr10	88146664	88147163	chr10	88327377	88327876	Parpbp|chr10:88327377-88327876	0.1426636141119	.	.
chr10	88146664	88147163	chr10	88426387	88426886	Nup37|chr10:88426387-88426886	0.142293262689525	.	.
chr10	88146664	88147163	chr10	88426387	88426886	Parpbp|chr10:88426387-88426886	0.142293262689525	.	.
chr10	88200852	88201351	chr10	87876888	87877387	Washc3|chr10:87876888-87877387	0.194289398392502	.	.
chr10	88200852	88201351	chr10	88304248	88304747	Washc3|chr10:88304248-88304747	0.0999784199201579	.	.
chr10	88201358	88201857	chr10	87876888	87877387	Washc3|chr10:87876888-87877387	0.175801397690015	.	.
chr10	88201358	88201857	chr10	88327377	88327876	Washc3|chr10:88327377-88327876	0.148692330252721	.	.
chr10	88378931	88379430	chr10	88426387	88426886	Dram1|chr10:88426387-88426886	0.160133317923498	.	.
chr10	88378931	88379430	chr10	88426387	88426886	Gnptab|chr10:88426387-88426886	0.160133317923498	.	.
chr10	88378931	88379430	chr10	88738951	88739450	Dram1|chr10:88738951-88739450	0.333073093100939	.	.
chr10	88378931	88379430	chr10	88738951	88739450	Gnptab|chr10:88738951-88739450	0.333073093100939	.	.
chr10	88378931	88379430	chr10	88747261	88747760	Dram1|chr10:88747261-88747760	0.211339200860873	.	.
chr10	88378931	88379430	chr10	88747261	88747760	Gnptab|chr10:88747261-88747760	0.211339200860873	.	.
[truncated: 21,231 more rows]
