# Supplementary material for: Single-cell analysis of chromatin accessibility in the adult mouse brain
Source: Nature. 2023 Dec 13;624(7991):378–89. doi: 10.1038/s41586-023-06824-9 (PMC10719105; doi:10.1038/s41586-023-06824-9)
Supplement: Supplementary file 3 — Supplementary Tables 1–25 and their legends. [file 41586_2023_6824_MOESM3_ESM.zip › 2023-03-05453B-s3/SI Tables/SI Table 13 Summary of all the gene-cCRE correlations/sa2subclass.AHN-RCH-LHA_Otp_Fezf1_Glut.pdc.bedpe]

chr1	4858123	4858622	chr1	5019201	5019700	Tcea1|chr1:5019201-5019700	0.127826835239796	.	.
chr1	5588179	5588678	chr1	5506694	5507193	Oprk1|chr1:5506694-5507193	0.143463145127184	.	.
chr1	5588179	5588678	chr1	5662195	5662694	Oprk1|chr1:5662195-5662694	0.173194334222066	.	.
chr1	6214386	6214885	chr1	6441268	6441767	4732440D04Rik|chr1:6441268-6441767	0.149536636767235	.	.
chr1	9298975	9299474	chr1	9009191	9009690	Sntg1|chr1:9009191-9009690	0.308628438406783	.	.
chr1	9298975	9299474	chr1	9619425	9619924	Sntg1|chr1:9619425-9619924	0.265444607228824	.	.
chr1	9545042	9545541	chr1	9619425	9619924	Rrs1|chr1:9619425-9619924	0.155115608001645	.	.
chr1	9600949	9601448	chr1	9541113	9541612	Vxn|chr1:9541113-9541612	0.167932302085202	.	.
chr1	9600949	9601448	chr1	9619425	9619924	Vxn|chr1:9619425-9619924	0.168784260445115	.	.
chr1	9700259	9700758	chr1	9619425	9619924	Mybl1|chr1:9619425-9619924	0.140731610792318	.	.
chr1	9748256	9748755	chr1	9619425	9619924	1700034P13Rik|chr1:9619425-9619924	0.212639918666529	.	.
chr1	9748256	9748755	chr1	9619425	9619924	Vcpip1|chr1:9619425-9619924	0.212639918666529	.	.
chr1	9798078	9798577	chr1	10039501	10040000	Sgk3|chr1:10039501-10040000	0.130982836185076	.	.
chr1	9798078	9798577	chr1	9619425	9619924	Sgk3|chr1:9619425-9619924	0.258960069532117	.	.
chr1	9908384	9908883	chr1	10089475	10089974	Mcmdc2|chr1:10089475-10089974	0.187448156783806	.	.
chr1	10037697	10038196	chr1	10039501	10040000	Cops5|chr1:10039501-10040000	0.273308489016696	.	.
chr1	10037697	10038196	chr1	10039501	10040000	Cspp1|chr1:10039501-10040000	0.273308489016696	.	.
chr1	10037697	10038196	chr1	10089475	10089974	Cops5|chr1:10089475-10089974	0.219052594157001	.	.
chr1	10037697	10038196	chr1	10089475	10089974	Cspp1|chr1:10089475-10089974	0.219052594157001	.	.
chr1	10232301	10232800	chr1	10397846	10398345	Arfgef1|chr1:10397846-10398345	0.122601884960561	.	.
chr1	10232855	10233354	chr1	9758125	9758624	Arfgef1|chr1:9758125-9758624	0.359219037781398	.	.
chr1	10993772	10994271	chr1	10596332	10596831	Prex2|chr1:10596332-10596831	0.213136123829804	.	.
chr1	12692874	12693373	chr1	12555862	12556361	Sulf1|chr1:12555862-12556361	0.13151603067114	.	.
chr1	13589563	13590062	chr1	13372290	13372789	Tram1|chr1:13372290-13372789	0.154664292680681	.	.
chr1	13589563	13590062	chr1	13789111	13789610	Tram1|chr1:13789111-13789610	0.262470306108505	.	.
chr1	13589563	13590062	chr1	13870553	13871052	Tram1|chr1:13870553-13871052	0.118829722976471	.	.
chr1	13659706	13660205	chr1	13706254	13706753	Lactb2|chr1:13706254-13706753	0.221731969957485	.	.
chr1	13659706	13660205	chr1	13903686	13904185	Lactb2|chr1:13903686-13904185	0.174458159900719	.	.
chr1	13660314	13660813	chr1	13870553	13871052	Lactb2|chr1:13870553-13871052	0.154536564509136	.	.
chr1	15286608	15287107	chr1	15124648	15125147	Kcnb2|chr1:15124648-15125147	0.166660289927514	.	.
chr1	15805340	15805839	chr1	15936337	15936836	Terf1|chr1:15936337-15936836	0.116959374643844	.	.
chr1	15892493	15892992	chr1	15683532	15684031	Sbspon|chr1:15683532-15684031	0.254186709994769	.	.
chr1	15892493	15892992	chr1	15936337	15936836	Sbspon|chr1:15936337-15936836	0.377298121831393	.	.
chr1	15892493	15892992	chr1	15936337	15936836	Sbspon|chr1:15936337-15936836	0.377298121831394	.	.
chr1	15892493	15892992	chr1	15993491	15993990	Sbspon|chr1:15993491-15993990	0.348094866649161	.	.
chr1	16104453	16104952	chr1	15936337	15936836	Rpl7|chr1:15936337-15936836	0.191872838466388	.	.
chr1	16104999	16105498	chr1	15993491	15993990	Rdh10|chr1:15993491-15993990	0.172494619081299	.	.
chr1	16104999	16105498	chr1	15993491	15993990	Rpl7|chr1:15993491-15993990	0.172494619081299	.	.
chr1	17098192	17098691	chr1	17163496	17163995	Jph1|chr1:17163496-17163995	0.148683608350604	.	.
chr1	17145142	17145641	chr1	17163496	17163995	Gdap1|chr1:17163496-17163995	0.124898739061042	.	.
chr1	18057998	18058497	chr1	18106146	18106645	Gm28756|chr1:18106146-18106645	0.211166862196561	.	.
chr1	18057998	18058497	chr1	18106689	18107188	Gm28756|chr1:18106689-18107188	0.282971067945341	.	.
chr1	18058553	18059052	chr1	18106146	18106645	Gm28756|chr1:18106146-18106645	0.131867998494316	.	.
chr1	18058553	18059052	chr1	18106689	18107188	Gm28756|chr1:18106689-18107188	0.176061067451243	.	.
chr1	20820187	20820686	chr1	20919657	20920156	Mcm3|chr1:20919657-20920156	0.132695764468035	.	.
chr1	20820187	20820686	chr1	20933361	20933860	Mcm3|chr1:20933361-20933860	0.123193824319616	.	.
chr1	20890311	20890810	chr1	20919657	20920156	6720483E21Rik|chr1:20919657-20920156	0.17492804124984	.	.
chr1	20890311	20890810	chr1	20919657	20920156	Paqr8|chr1:20919657-20920156	0.17492804124984	.	.
chr1	20890857	20891356	chr1	20919657	20920156	6720483E21Rik|chr1:20919657-20920156	0.121012878021766	.	.
chr1	20890857	20891356	chr1	20919657	20920156	Paqr8|chr1:20919657-20920156	0.121012878021766	.	.
chr1	20890857	20891356	chr1	20933361	20933860	6720483E21Rik|chr1:20933361-20933860	0.147901175505754	.	.
chr1	20890857	20891356	chr1	20933361	20933860	Paqr8|chr1:20933361-20933860	0.147901175505754	.	.
chr1	20951400	20951899	chr1	20919657	20920156	Efhc1|chr1:20919657-20920156	0.233466819660497	.	.
chr1	20951400	20951899	chr1	20933361	20933860	Efhc1|chr1:20933361-20933860	0.160478902515347	.	.
chr1	21079134	21079633	chr1	20919657	20920156	Gm28287|chr1:20919657-20920156	0.231746169664858	.	.
chr1	21079134	21079633	chr1	20919657	20920156	Tram2|chr1:20919657-20920156	0.231746169664858	.	.
chr1	21079134	21079633	chr1	20938964	20939463	Gm28287|chr1:20938964-20939463	0.148881548245024	.	.
chr1	21079134	21079633	chr1	20938964	20939463	Tram2|chr1:20938964-20939463	0.148881548245024	.	.
chr1	21218543	21219042	chr1	20938964	20939463	Tmem14a|chr1:20938964-20939463	0.239434957912098	.	.
chr1	21218543	21219042	chr1	21166203	21166702	Tmem14a|chr1:21166203-21166702	0.129221232570066	.	.
chr1	21218543	21219042	chr1	21344262	21344761	Tmem14a|chr1:21344262-21344761	0.135289705544146	.	.
chr1	24100186	24100685	chr1	24134825	24135324	Fam135a|chr1:24134825-24135324	0.121549675573319	.	.
chr1	24587149	24587648	chr1	24349664	24350163	Col19a1|chr1:24349664-24350163	0.12174475108783	.	.
chr1	24587149	24587648	chr1	24693150	24693649	Col19a1|chr1:24693150-24693649	0.190753271527458	.	.
chr1	24678265	24678764	chr1	24611656	24612155	Lmbrd1|chr1:24611656-24612155	0.447885386794181	.	.
chr1	24678265	24678764	chr1	24613347	24613846	Lmbrd1|chr1:24613347-24613846	0.358688275498422	.	.
chr1	24678265	24678764	chr1	24614093	24614592	Lmbrd1|chr1:24614093-24614592	0.320222595187103	.	.
chr1	24678265	24678764	chr1	24614797	24615296	Lmbrd1|chr1:24614797-24615296	0.392430321737107	.	.
chr1	24678265	24678764	chr1	24615721	24616220	Lmbrd1|chr1:24615721-24616220	0.405210791730643	.	.
chr1	24678265	24678764	chr1	24869895	24870394	Lmbrd1|chr1:24869895-24870394	0.144806412916391	.	.
chr1	25829930	25830429	chr1	26119749	26120248	Adgrb3|chr1:26119749-26120248	0.137342220684639	.	.
chr1	30873430	30873929	chr1	30503190	30503689	Phf3|chr1:30503190-30503689	0.180205593895991	.	.
chr1	30873430	30873929	chr1	30537143	30537642	Phf3|chr1:30537143-30537642	0.280284353478349	.	.
chr1	30873430	30873929	chr1	30716282	30716781	Phf3|chr1:30716282-30716781	0.352524253955715	.	.
chr1	30873942	30874441	chr1	31102929	31103428	Phf3|chr1:31102929-31103428	0.202199238314314	.	.
chr1	30949582	30950081	chr1	31102929	31103428	Ptp4a1|chr1:31102929-31103428	0.118047558179388	.	.
chr1	34439491	34439990	chr1	34434650	34435149	Ccdc115|chr1:34434650-34435149	0.207248892079697	.	.
chr1	34439491	34439990	chr1	34434650	34435149	Imp4|chr1:34434650-34435149	0.207248892079697	.	.
chr1	34439491	34439990	chr1	34642414	34642913	Ccdc115|chr1:34642414-34642913	0.121595054467134	.	.
chr1	34439491	34439990	chr1	34642414	34642913	Imp4|chr1:34642414-34642913	0.121595054467134	.	.
chr1	34439491	34439990	chr1	34738307	34738806	Ccdc115|chr1:34738307-34738806	0.154483347167147	.	.
chr1	34439491	34439990	chr1	34738307	34738806	Imp4|chr1:34738307-34738806	0.154483347167147	.	.
chr1	34485782	34486281	chr1	34434650	34435149	4930568A12Rik|chr1:34434650-34435149	0.12617385496417	.	.
chr1	34485782	34486281	chr1	34738307	34738806	4930568A12Rik|chr1:34738307-34738806	0.198425339355307	.	.
chr1	34579442	34579941	chr1	34602327	34602826	1700101I19Rik|chr1:34602327-34602826	0.129588940513607	.	.
chr1	34579442	34579941	chr1	34602327	34602826	Amer3|chr1:34602327-34602826	0.129588940513607	.	.
chr1	34579442	34579941	chr1	34793414	34793913	1700101I19Rik|chr1:34793414-34793913	0.228286780930769	.	.
chr1	34579442	34579941	chr1	34793414	34793913	Amer3|chr1:34793414-34793913	0.228286780930769	.	.
chr1	34579442	34579941	chr1	34891506	34892005	1700101I19Rik|chr1:34891506-34892005	0.139997672983149	.	.
chr1	34579442	34579941	chr1	34891506	34892005	Amer3|chr1:34891506-34892005	0.139997672983149	.	.
chr1	34801460	34801959	chr1	34793414	34793913	Arhgef4|chr1:34793414-34793913	0.191606926049227	.	.
chr1	34842804	34843303	chr1	34793414	34793913	Fam168b|chr1:34793414-34793913	0.195124193333671	.	.
chr1	34849768	34850267	chr1	34602327	34602826	Plekhb2|chr1:34602327-34602826	0.132301195770004	.	.
chr1	34849768	34850267	chr1	35212284	35212783	Plekhb2|chr1:35212284-35212783	0.216920481792355	.	.
chr1	37614024	37614523	chr1	37600786	37601285	4930556I23Rik|chr1:37600786-37601285	0.132888431872195	.	.
chr1	37614024	37614523	chr1	37698123	37698622	4930556I23Rik|chr1:37698123-37698622	0.12819685119597	.	.
chr1	37719678	37720177	chr1	37725725	37726224	2010300C02Rik|chr1:37725725-37726224	0.156920899370637	.	.
chr1	37864699	37865198	chr1	37533173	37533672	Gm26805|chr1:37533173-37533672	0.334846733985713	.	.
chr1	37864699	37865198	chr1	37600786	37601285	Gm26805|chr1:37600786-37601285	0.135916643269898	.	.
chr1	37864699	37865198	chr1	37742623	37743122	Gm26805|chr1:37742623-37743122	0.138084989539302	.	.
chr1	37871955	37872454	chr1	37698123	37698622	Lipt1|chr1:37698123-37698622	0.326908592551347	.	.
chr1	37871955	37872454	chr1	37872597	37873096	Lipt1|chr1:37872597-37873096	0.323195307769256	.	.
chr1	37890241	37890740	chr1	37600786	37601285	Mitd1|chr1:37600786-37601285	0.138942957873713	.	.
chr1	37890241	37890740	chr1	37600786	37601285	Mrpl30|chr1:37600786-37601285	0.138942957873713	.	.
chr1	37890241	37890740	chr1	37639092	37639591	Mitd1|chr1:37639092-37639591	0.157836892659024	.	.
chr1	37890241	37890740	chr1	37639092	37639591	Mrpl30|chr1:37639092-37639591	0.157836892659024	.	.
chr1	38128883	38129382	chr1	37872597	37873096	Rev1|chr1:37872597-37873096	0.157907266338775	.	.
chr1	38128883	38129382	chr1	38172650	38173149	Rev1|chr1:38172650-38173149	0.156492419052867	.	.
chr1	40681063	40681562	chr1	40681655	40682154	Slc9a2|chr1:40681655-40682154	0.276679883013329	.	.
chr1	43827615	43828114	chr1	44162281	44162780	Uxs1|chr1:44162281-44162780	0.366990744590711	.	.
chr1	44102213	44102712	chr1	44041766	44042265	Tex30|chr1:44041766-44042265	0.12970888514636	.	.
chr1	44119144	44119643	chr1	44041766	44042265	Bivm|chr1:44041766-44042265	0.162567052466448	.	.
chr1	44119144	44119643	chr1	44041766	44042265	Poglut2|chr1:44041766-44042265	0.162567052466448	.	.
chr1	44147693	44148192	chr1	43898955	43899454	Ercc5|chr1:43898955-43899454	0.209055947870954	.	.
chr1	44147693	44148192	chr1	44228990	44229489	Ercc5|chr1:44228990-44229489	0.150998331669356	.	.
chr1	45794689	45795188	chr1	45905047	45905546	Wdr75|chr1:45905047-45905546	0.127299446592563	.	.
chr1	45795197	45795696	chr1	45905047	45905546	Wdr75|chr1:45905047-45905546	0.215205302223016	.	.
chr1	45925424	45925923	chr1	45905047	45905546	Slc40a1|chr1:45905047-45905546	0.215111975386068	.	.
chr1	46066566	46067065	chr1	45837607	45838106	Dnah7b|chr1:45837607-45838106	0.162296088922741	.	.
chr1	52113595	52114094	chr1	52146524	52147023	Gm31812|chr1:52146524-52147023	0.129077419002346	.	.
chr1	52119152	52119651	chr1	52455994	52456493	Stat1|chr1:52455994-52456493	0.118223163160813	.	.
chr1	52119152	52119651	chr1	52456555	52457054	Stat1|chr1:52456555-52457054	0.23248072740973	.	.
chr1	52816845	52817344	chr1	52903595	52904094	Inpp1|chr1:52903595-52904094	0.169789871438588	.	.
chr1	52844734	52845233	chr1	52903595	52904094	Hibch|chr1:52903595-52904094	0.241618357525667	.	.
chr1	52844734	52845233	chr1	52953081	52953580	Hibch|chr1:52953081-52953580	0.189933519871914	.	.
chr1	52844734	52845233	chr1	53015814	53016313	Hibch|chr1:53015814-53016313	0.311670165880367	.	.
chr1	53313399	53313898	chr1	53010963	53011462	Osgepl1|chr1:53010963-53011462	0.171988138928566	.	.
chr1	53352482	53352981	chr1	53010963	53011462	Asdurf|chr1:53010963-53011462	0.159434117312161	.	.
chr1	53352482	53352981	chr1	53010963	53011462	Asnsd1|chr1:53010963-53011462	0.159434117312161	.	.
chr1	54438767	54439266	chr1	54735435	54735934	Gtf3c3|chr1:54735435-54735934	0.308398081345541	.	.
chr1	54557443	54557942	chr1	54578469	54578968	Pgap1|chr1:54578469-54578968	0.318864205114317	.	.
chr1	54557443	54557942	chr1	54735435	54735934	Pgap1|chr1:54735435-54735934	0.222042131016438	.	.
chr1	55026688	55027187	chr1	55192060	55192559	Sf3b1|chr1:55192060-55192559	0.158001984979396	.	.
chr1	55087395	55087894	chr1	55192060	55192559	Hspd1|chr1:55192060-55192559	0.194464400657512	.	.
chr1	55087395	55087894	chr1	55192060	55192559	Hspe1|chr1:55192060-55192559	0.194464400657512	.	.
chr1	55087908	55088407	chr1	55383081	55383580	Hspd1|chr1:55383081-55383580	0.203204324365195	.	.
chr1	55087908	55088407	chr1	55383081	55383580	Hspe1|chr1:55383081-55383580	0.203204324365195	.	.
chr1	55131471	55131970	chr1	55383081	55383580	Mob4|chr1:55383081-55383580	0.133153808185348	.	.
chr1	55236881	55237380	chr1	55383081	55383580	Mars2|chr1:55383081-55383580	0.155322613403691	.	.
chr1	55236881	55237380	chr1	55383081	55383580	Mars2|chr1:55383081-55383580	0.155322613403692	.	.
chr1	57377374	57377873	chr1	57594774	57595273	1700066M21Rik|chr1:57594774-57595273	0.388794146094398	.	.
chr1	57377374	57377873	chr1	57594774	57595273	4930558J18Rik|chr1:57594774-57595273	0.388794146094398	.	.
chr1	57377374	57377873	chr1	57688097	57688596	1700066M21Rik|chr1:57688097-57688596	0.139705918551862	.	.
chr1	57377374	57377873	chr1	57688097	57688596	4930558J18Rik|chr1:57688097-57688596	0.139705918551862	.	.
chr1	57377988	57378487	chr1	57436393	57436892	1700066M21Rik|chr1:57436393-57436892	0.125226484233608	.	.
chr1	57377988	57378487	chr1	57436393	57436892	4930558J18Rik|chr1:57436393-57436892	0.125226484233608	.	.
chr1	57377988	57378487	chr1	57612380	57612879	1700066M21Rik|chr1:57612380-57612879	0.153277847388303	.	.
chr1	57377988	57378487	chr1	57612380	57612879	4930558J18Rik|chr1:57612380-57612879	0.153277847388303	.	.
chr1	57377988	57378487	chr1	57642139	57642638	1700066M21Rik|chr1:57642139-57642638	0.15391879724096	.	.
chr1	57377988	57378487	chr1	57642139	57642638	4930558J18Rik|chr1:57642139-57642638	0.15391879724096	.	.
chr1	57406257	57406756	chr1	57205521	57206020	Maip1|chr1:57205521-57206020	0.124115821251768	.	.
chr1	57406257	57406756	chr1	57205521	57206020	Tyw5|chr1:57205521-57206020	0.124115821251768	.	.
chr1	57406257	57406756	chr1	57436393	57436892	Maip1|chr1:57436393-57436892	0.179399808697257	.	.
chr1	57406257	57406756	chr1	57436393	57436892	Tyw5|chr1:57436393-57436892	0.179399808697257	.	.
chr1	57406257	57406756	chr1	57436901	57437400	Maip1|chr1:57436901-57437400	0.245905322689842	.	.
chr1	57406257	57406756	chr1	57436901	57437400	Tyw5|chr1:57436901-57437400	0.245905322689842	.	.
chr1	57406257	57406756	chr1	57594774	57595273	Maip1|chr1:57594774-57595273	0.149363074729644	.	.
chr1	57406257	57406756	chr1	57594774	57595273	Tyw5|chr1:57594774-57595273	0.149363074729644	.	.
chr1	57406257	57406756	chr1	57642139	57642638	Maip1|chr1:57642139-57642638	0.126936045837552	.	.
chr1	57406257	57406756	chr1	57642139	57642638	Tyw5|chr1:57642139-57642638	0.126936045837552	.	.
chr1	57406257	57406756	chr1	57688097	57688596	Maip1|chr1:57688097-57688596	0.15797618612412	.	.
chr1	57406257	57406756	chr1	57688097	57688596	Tyw5|chr1:57688097-57688596	0.15797618612412	.	.
chr1	57406257	57406756	chr1	57698912	57699411	Maip1|chr1:57698912-57699411	0.195480189286124	.	.
chr1	57406257	57406756	chr1	57698912	57699411	Tyw5|chr1:57698912-57699411	0.195480189286124	.	.
chr1	58112727	58113226	chr1	58070079	58070578	Aox3|chr1:58070079-58070578	0.117693842396223	.	.
chr1	58112727	58113226	chr1	58144639	58145138	Aox3|chr1:58144639-58145138	0.150037393342698	.	.
chr1	58112727	58113226	chr1	58422814	58423313	Aox3|chr1:58422814-58423313	0.11964279385017	.	.
chr1	58423825	58424324	chr1	58070079	58070578	Clk1|chr1:58070079-58070578	0.125620546976499	.	.
chr1	58423825	58424324	chr1	58144639	58145138	Clk1|chr1:58144639-58145138	0.14724640019575	.	.
chr1	58423825	58424324	chr1	58341563	58342062	Clk1|chr1:58341563-58342062	0.142726488900026	.	.
chr1	58445384	58445883	chr1	58652543	58653042	Nif3l1|chr1:58652543-58653042	0.189992637916805	.	.
chr1	58445384	58445883	chr1	58652543	58653042	Ppil3|chr1:58652543-58653042	0.189992637916805	.	.
chr1	58504734	58505233	chr1	58652543	58653042	Gm15834|chr1:58652543-58653042	0.278997748144642	.	.
chr1	58504734	58505233	chr1	58652543	58653042	Orc2|chr1:58652543-58653042	0.278997748144642	.	.
chr1	58586034	58586533	chr1	58652543	58653042	Fam126b|chr1:58652543-58653042	0.248125650504661	.	.
chr1	58586034	58586533	chr1	58652543	58653042	Ndufb3|chr1:58652543-58653042	0.248125650504661	.	.
chr1	58972763	58973262	chr1	58652543	58653042	Stradb|chr1:58652543-58653042	0.257549997950262	.	.
chr1	58972763	58973262	chr1	58652543	58653042	Trak2|chr1:58652543-58653042	0.257549997950262	.	.
chr1	58973284	58973783	chr1	58652543	58653042	Stradb|chr1:58652543-58653042	0.129126482729432	.	.
chr1	58973284	58973783	chr1	58652543	58653042	Trak2|chr1:58652543-58653042	0.129126482729432	.	.
chr1	59119578	59120077	chr1	59311861	59312360	G730003C15Rik|chr1:59311861-59312360	0.138290612155182	.	.
chr1	59119578	59120077	chr1	59311861	59312360	Tmem237|chr1:59311861-59312360	0.138290612155182	.	.
chr1	60409462	60409961	chr1	60625969	60626468	Abi2|chr1:60625969-60626468	0.152894035282354	.	.
chr1	60566593	60567092	chr1	60503672	60504171	Raph1|chr1:60503672-60504171	0.132053562992915	.	.
chr1	60566593	60567092	chr1	60625969	60626468	Raph1|chr1:60625969-60626468	0.162750566012031	.	.
chr1	61638558	61639057	chr1	61472846	61473345	Pard3b|chr1:61472846-61473345	0.163245555682817	.	.
chr1	63114071	63114570	chr1	63180992	63181491	Ino80d|chr1:63180992-63181491	0.264235322603646	.	.
chr1	63114071	63114570	chr1	63309172	63309671	Ino80d|chr1:63309172-63309671	0.195135309061501	.	.
chr1	63114071	63114570	chr1	63309685	63310184	Ino80d|chr1:63309685-63310184	0.156166191965891	.	.
chr1	63176509	63177008	chr1	63153005	63153504	Eef1b2|chr1:63153005-63153504	0.173651262692372	.	.
chr1	63176509	63177008	chr1	63153005	63153504	Ndufs1|chr1:63153005-63153504	0.173651262692372	.	.
chr1	63176509	63177008	chr1	63180992	63181491	Eef1b2|chr1:63180992-63181491	0.174996395398373	.	.
chr1	63176509	63177008	chr1	63180992	63181491	Ndufs1|chr1:63180992-63181491	0.174996395398373	.	.
chr1	63176509	63177008	chr1	63203844	63204343	Eef1b2|chr1:63203844-63204343	0.202014945933683	.	.
chr1	63176509	63177008	chr1	63203844	63204343	Ndufs1|chr1:63203844-63204343	0.202014945933683	.	.
chr1	63213443	63213942	chr1	63180992	63181491	Gpr1|chr1:63180992-63181491	0.179658900814567	.	.
chr1	63213443	63213942	chr1	63203844	63204343	Gpr1|chr1:63203844-63204343	0.123743164061246	.	.
chr1	63213443	63213942	chr1	63204363	63204862	Gpr1|chr1:63204363-63204862	0.143175897118317	.	.
chr1	63213981	63214480	chr1	63180992	63181491	Gpr1|chr1:63180992-63181491	0.167548471357617	.	.
chr1	63213981	63214480	chr1	63203844	63204343	Gpr1|chr1:63203844-63204343	0.122109591816361	.	.
chr1	63445105	63445604	chr1	63153005	63153504	Adam23|chr1:63153005-63153504	0.152523441285909	.	.
chr1	63730384	63730883	chr1	63934343	63934842	Fastkd2|chr1:63934343-63934842	0.147052889331533	.	.
chr1	63730384	63730883	chr1	63934343	63934842	Mdh1b|chr1:63934343-63934842	0.147052889331533	.	.
chr1	63769073	63769572	chr1	63671247	63671746	4933402D24Rik|chr1:63671247-63671746	0.165035327709059	.	.
chr1	63769073	63769572	chr1	63882576	63883075	4933402D24Rik|chr1:63882576-63883075	0.199180750867009	.	.
chr1	64302882	64303381	chr1	64522500	64522999	Gm28981|chr1:64522500-64522999	0.173646283192216	.	.
chr1	64617495	64617994	chr1	64445949	64446448	Gm28982|chr1:64445949-64446448	0.129191679745163	.	.
chr1	64617495	64617994	chr1	64445949	64446448	Mettl21a|chr1:64445949-64446448	0.129191679745163	.	.
chr1	64690474	64690973	chr1	64289060	64289559	2810408I11Rik|chr1:64289060-64289559	0.123604102138567	.	.
chr1	64690474	64690973	chr1	64289060	64289559	Ccnyl1|chr1:64289060-64289559	0.123604102138567	.	.
chr1	64690474	64690973	chr1	64717480	64717979	2810408I11Rik|chr1:64717480-64717979	0.169512702884013	.	.
chr1	64690474	64690973	chr1	64717480	64717979	Ccnyl1|chr1:64717480-64717979	0.169512702884013	.	.
chr1	64691008	64691507	chr1	64289060	64289559	2810408I11Rik|chr1:64289060-64289559	0.191136714835854	.	.
chr1	64691008	64691507	chr1	64289060	64289559	Ccnyl1|chr1:64289060-64289559	0.191136714835854	.	.
chr1	64956569	64957068	chr1	64791706	64792205	Plekhm3|chr1:64791706-64792205	0.157105134806718	.	.
chr1	64956569	64957068	chr1	64918638	64919137	Plekhm3|chr1:64918638-64919137	0.198419393173565	.	.
chr1	64956569	64957068	chr1	64919149	64919648	Plekhm3|chr1:64919149-64919648	0.196899513270931	.	.
chr1	64956569	64957068	chr1	65179041	65179540	Plekhm3|chr1:65179041-65179540	0.131339555182981	.	.
chr1	65186396	65186895	chr1	64918638	64919137	Idh1|chr1:64918638-64919137	0.163730822729325	.	.
chr1	65186396	65186895	chr1	64918638	64919137	Pikfyve|chr1:64918638-64919137	0.163730822729325	.	.
chr1	65186396	65186895	chr1	64919149	64919648	Idh1|chr1:64919149-64919648	0.126989233877942	.	.
chr1	65186396	65186895	chr1	64919149	64919648	Pikfyve|chr1:64919149-64919648	0.126989233877942	.	.
chr1	65186396	65186895	chr1	65178123	65178622	Idh1|chr1:65178123-65178622	0.141000793542139	.	.
chr1	65186396	65186895	chr1	65178123	65178622	Pikfyve|chr1:65178123-65178622	0.141000793542139	.	.
chr1	65186396	65186895	chr1	65280343	65280842	Idh1|chr1:65280343-65280842	0.14777320779732	.	.
chr1	65186396	65186895	chr1	65280343	65280842	Pikfyve|chr1:65280343-65280842	0.14777320779732	.	.
chr1	66700587	66701086	chr1	66987517	66988016	Rpe|chr1:66987517-66988016	0.18368673110416	.	.
chr1	69106246	69106745	chr1	69388207	69388706	Gm16076|chr1:69388207-69388706	0.132170938288344	.	.
chr1	69687151	69687650	chr1	69278424	69278923	Ikzf2|chr1:69278424-69278923	0.128684167311777	.	.
chr1	69687151	69687650	chr1	69656928	69657427	Ikzf2|chr1:69656928-69657427	0.161190532751403	.	.
chr1	70725497	70725996	chr1	70801062	70801561	Vwc2l|chr1:70801062-70801561	0.240543487421684	.	.
chr1	70725497	70725996	chr1	70851729	70852228	Vwc2l|chr1:70851729-70852228	0.165067558495372	.	.
chr1	71102861	71103360	chr1	70801062	70801561	Bard1|chr1:70801062-70801561	0.173813103858074	.	.
chr1	71102861	71103360	chr1	71221421	71221920	Bard1|chr1:71221421-71221920	0.162895788352408	.	.
chr1	71102861	71103360	chr1	71289474	71289973	Bard1|chr1:71289474-71289973	0.205254861880782	.	.
chr1	71556874	71557373	chr1	71432608	71433107	Atic|chr1:71432608-71433107	0.168276910571025	.	.
chr1	74284588	74285087	chr1	74313260	74313759	Aamp|chr1:74313260-74313759	0.169379869080248	.	.
chr1	74284588	74285087	chr1	74313260	74313759	Pnkd|chr1:74313260-74313759	0.169379869080248	.	.
chr1	74284588	74285087	chr1	74368126	74368625	Aamp|chr1:74368126-74368625	0.123899665587977	.	.
chr1	74284588	74285087	chr1	74368126	74368625	Pnkd|chr1:74368126-74368625	0.123899665587977	.	.
chr1	74284588	74285087	chr1	74397348	74397847	Aamp|chr1:74397348-74397847	0.214114526368331	.	.
chr1	74284588	74285087	chr1	74397348	74397847	Pnkd|chr1:74397348-74397847	0.214114526368331	.	.
chr1	74391301	74391800	chr1	74368126	74368625	Ctdsp1|chr1:74368126-74368625	0.182646031697004	.	.
chr1	74505730	74506229	chr1	74386756	74387255	Cnot9|chr1:74386756-74387255	0.190138956473644	.	.
chr1	74505730	74506229	chr1	74802933	74803432	Cnot9|chr1:74802933-74803432	0.139094440542845	.	.
chr1	74505730	74506229	chr1	74894978	74895477	Cnot9|chr1:74894978-74895477	0.194771517488352	.	.
chr1	74505730	74506229	chr1	74926640	74927139	Cnot9|chr1:74926640-74927139	0.147221353923362	.	.
chr1	74587962	74588461	chr1	74368126	74368625	Bcs1l|chr1:74368126-74368625	0.180907527359676	.	.
chr1	74587962	74588461	chr1	74368126	74368625	Zfp142|chr1:74368126-74368625	0.180907527359676	.	.
chr1	74587962	74588461	chr1	74816731	74817230	Bcs1l|chr1:74816731-74817230	0.287444289059441	.	.
chr1	74587962	74588461	chr1	74816731	74817230	Zfp142|chr1:74816731-74817230	0.287444289059441	.	.
chr1	74587962	74588461	chr1	74882110	74882609	Bcs1l|chr1:74882110-74882609	0.24491183822853	.	.
chr1	74587962	74588461	chr1	74882110	74882609	Zfp142|chr1:74882110-74882609	0.24491183822853	.	.
chr1	74601175	74601674	chr1	74926640	74927139	Rnf25|chr1:74926640-74927139	0.126227744676827	.	.
chr1	74601175	74601674	chr1	74926640	74927139	Stk36|chr1:74926640-74927139	0.126227744676827	.	.
chr1	74661495	74661994	chr1	74415126	74415625	Ttll4|chr1:74415126-74415625	0.173541111939244	.	.
chr1	74661495	74661994	chr1	74882110	74882609	Ttll4|chr1:74882110-74882609	0.197701496835531	.	.
chr1	74935357	74935856	chr1	74872216	74872715	Cfap65|chr1:74872216-74872715	0.136490727334151	.	.
chr1	74935357	74935856	chr1	74882110	74882609	Cfap65|chr1:74882110-74882609	0.323569063222536	.	.
chr1	75124760	75125259	chr1	74802933	74803432	Nhej1|chr1:74802933-74803432	0.154521702319077	.	.
chr1	75124760	75125259	chr1	75342805	75343304	Nhej1|chr1:75342805-75343304	0.194341886824989	.	.
chr1	75124760	75125259	chr1	75381822	75382321	Nhej1|chr1:75381822-75382321	0.153596123044663	.	.
chr1	75124760	75125259	chr1	75477362	75477861	Nhej1|chr1:75477362-75477861	0.170031570932946	.	.
chr1	75124760	75125259	chr1	75487302	75487801	Nhej1|chr1:75487302-75487801	0.187953981104521	.	.
chr1	75142499	75142998	chr1	74816731	74817230	Cnppd1|chr1:74816731-74817230	0.191477342430013	.	.
chr1	75142499	75142998	chr1	74816731	74817230	Retreg2|chr1:74816731-74817230	0.191477342430013	.	.
chr1	75142499	75142998	chr1	74858307	74858806	Cnppd1|chr1:74858307-74858806	0.323942826957109	.	.
chr1	75142499	75142998	chr1	74858307	74858806	Retreg2|chr1:74858307-74858806	0.323942826957109	.	.
chr1	75142499	75142998	chr1	74882110	74882609	Cnppd1|chr1:74882110-74882609	0.211441793949111	.	.
chr1	75142499	75142998	chr1	74882110	74882609	Retreg2|chr1:74882110-74882609	0.211441793949111	.	.
chr1	75142499	75142998	chr1	75477362	75477861	Cnppd1|chr1:75477362-75477861	0.13146203271098	.	.
chr1	75142499	75142998	chr1	75477362	75477861	Retreg2|chr1:75477362-75477861	0.13146203271098	.	.
chr1	75168424	75168923	chr1	75342805	75343304	Zfand2b|chr1:75342805-75343304	0.246839920013528	.	.
chr1	75168424	75168923	chr1	75381822	75382321	Zfand2b|chr1:75381822-75382321	0.127786630328353	.	.
chr1	75180079	75180578	chr1	74808065	74808564	Abcb6|chr1:74808065-74808564	0.128585174257488	.	.
chr1	75180079	75180578	chr1	74858307	74858806	Abcb6|chr1:74858307-74858806	0.163146086370202	.	.
chr1	75180079	75180578	chr1	74882110	74882609	Abcb6|chr1:74882110-74882609	0.161237570034241	.	.
chr1	75180079	75180578	chr1	74948735	74949234	Abcb6|chr1:74948735-74949234	0.126457619972751	.	.
chr1	75180079	75180578	chr1	75381822	75382321	Abcb6|chr1:75381822-75382321	0.162573005774065	.	.
chr1	75180079	75180578	chr1	75477362	75477861	Abcb6|chr1:75477362-75477861	0.126099747708051	.	.
chr1	75180079	75180578	chr1	75487302	75487801	Abcb6|chr1:75487302-75487801	0.298912156609921	.	.
chr1	75191753	75192252	chr1	75282920	75283419	Ankzf1|chr1:75282920-75283419	0.134101319462554	.	.
chr1	75191753	75192252	chr1	75282920	75283419	Atg9a|chr1:75282920-75283419	0.134101319462554	.	.
chr1	75191753	75192252	chr1	75289342	75289841	Ankzf1|chr1:75289342-75289841	0.168169801506368	.	.
chr1	75191753	75192252	chr1	75289342	75289841	Atg9a|chr1:75289342-75289841	0.168169801506368	.	.
chr1	75191753	75192252	chr1	75487834	75488333	Ankzf1|chr1:75487834-75488333	0.187952715820772	.	.
chr1	75191753	75192252	chr1	75487834	75488333	Atg9a|chr1:75487834-75488333	0.187952715820772	.	.
chr1	75210546	75211045	chr1	74808065	74808564	Glb1l|chr1:74808065-74808564	0.251116263348629	.	.
chr1	75210546	75211045	chr1	74808065	74808564	Stk16|chr1:74808065-74808564	0.251116263348629	.	.
chr1	75210546	75211045	chr1	74882110	74882609	Glb1l|chr1:74882110-74882609	0.172555362106714	.	.
chr1	75210546	75211045	chr1	74882110	74882609	Stk16|chr1:74882110-74882609	0.172555362106714	.	.
chr1	75210546	75211045	chr1	74948735	74949234	Glb1l|chr1:74948735-74949234	0.16247220316304	.	.
chr1	75210546	75211045	chr1	74948735	74949234	Stk16|chr1:74948735-74949234	0.16247220316304	.	.
chr1	75210546	75211045	chr1	75487302	75487801	Glb1l|chr1:75487302-75487801	0.171757595949291	.	.
chr1	75210546	75211045	chr1	75487302	75487801	Stk16|chr1:75487302-75487801	0.171757595949291	.	.
chr1	75219086	75219585	chr1	74816731	74817230	Tuba4a|chr1:74816731-74817230	0.154553664340814	.	.
chr1	75219086	75219585	chr1	74858307	74858806	Tuba4a|chr1:74858307-74858806	0.133397459516094	.	.
chr1	75219086	75219585	chr1	74882110	74882609	Tuba4a|chr1:74882110-74882609	0.136944356166787	.	.
chr1	75219086	75219585	chr1	74948735	74949234	Tuba4a|chr1:74948735-74949234	0.301215211578361	.	.
chr1	75219086	75219585	chr1	75381822	75382321	Tuba4a|chr1:75381822-75382321	0.274286238522101	.	.
chr1	75236144	75236643	chr1	74858307	74858806	Dnajb2|chr1:74858307-74858806	0.321546952860308	.	.
chr1	75236144	75236643	chr1	74894978	74895477	Dnajb2|chr1:74894978-74895477	0.116804135235999	.	.
chr1	75236144	75236643	chr1	75445624	75446123	Dnajb2|chr1:75445624-75446123	0.128883607931765	.	.
chr1	75236144	75236643	chr1	75464863	75465362	Dnajb2|chr1:75464863-75465362	0.149699732086805	.	.
chr1	75236651	75237150	chr1	74802933	74803432	Dnajb2|chr1:74802933-74803432	0.124246338766122	.	.
chr1	75236651	75237150	chr1	74872216	74872715	Dnajb2|chr1:74872216-74872715	0.264013179451714	.	.
chr1	75236651	75237150	chr1	74882110	74882609	Dnajb2|chr1:74882110-74882609	0.144296251911069	.	.
chr1	75236651	75237150	chr1	75263237	75263736	Dnajb2|chr1:75263237-75263736	0.142634389204937	.	.
chr1	75236651	75237150	chr1	75464863	75465362	Dnajb2|chr1:75464863-75465362	0.16307772441835	.	.
chr1	75236651	75237150	chr1	75477362	75477861	Dnajb2|chr1:75477362-75477861	0.154076094115695	.	.
chr1	75264008	75264507	chr1	75263237	75263736	Ptprn|chr1:75263237-75263736	0.154932207629738	.	.
chr1	75264008	75264507	chr1	75289342	75289841	Ptprn|chr1:75289342-75289841	0.167638707431153	.	.
chr1	75264008	75264507	chr1	75342805	75343304	Ptprn|chr1:75342805-75343304	0.203663539083337	.	.
chr1	75264008	75264507	chr1	75381822	75382321	Ptprn|chr1:75381822-75382321	0.123341589683498	.	.
chr1	75264008	75264507	chr1	75477362	75477861	Ptprn|chr1:75477362-75477861	0.159412959196566	.	.
chr1	75277375	75277874	chr1	75289342	75289841	Resp18|chr1:75289342-75289841	0.124635788214457	.	.
chr1	75278167	75278666	chr1	75263237	75263736	Resp18|chr1:75263237-75263736	0.211039526695871	.	.
chr1	75278167	75278666	chr1	75342805	75343304	Resp18|chr1:75342805-75343304	0.141176597640198	.	.
chr1	75278167	75278666	chr1	75467494	75467993	Resp18|chr1:75467494-75467993	0.160210254641981	.	.
chr1	75317346	75317845	chr1	75282920	75283419	Dnpep|chr1:75282920-75283419	0.202700375686627	.	.
chr1	75317346	75317845	chr1	75342805	75343304	Dnpep|chr1:75342805-75343304	0.247170679401323	.	.
chr1	75317346	75317845	chr1	75381822	75382321	Dnpep|chr1:75381822-75382321	0.365361135918776	.	.
chr1	75317346	75317845	chr1	75477362	75477861	Dnpep|chr1:75477362-75477861	0.195304327708802	.	.
chr1	75435709	75436208	chr1	75263237	75263736	Gmppa|chr1:75263237-75263736	0.181820224813067	.	.
chr1	75435709	75436208	chr1	75381822	75382321	Gmppa|chr1:75381822-75382321	0.123346063514729	.	.
chr1	75478598	75479097	chr1	75342805	75343304	Chpf|chr1:75342805-75343304	0.118169488512157	.	.
chr1	75478598	75479097	chr1	75342805	75343304	Tmem198|chr1:75342805-75343304	0.118169488512157	.	.
chr1	75478598	75479097	chr1	75477362	75477861	Chpf|chr1:75477362-75477861	0.337163014049847	.	.
chr1	75478598	75479097	chr1	75477362	75477861	Tmem198|chr1:75477362-75477861	0.337163014049847	.	.
chr1	75479156	75479655	chr1	75289342	75289841	Chpf|chr1:75289342-75289841	0.18221547865666	.	.
chr1	75479156	75479655	chr1	75289342	75289841	Tmem198|chr1:75289342-75289841	0.18221547865666	.	.
chr1	75505376	75505875	chr1	75936016	75936515	Obsl1|chr1:75936016-75936515	0.220646904916132	.	.
chr1	75521240	75521739	chr1	75652505	75653004	Stk11ip|chr1:75652505-75653004	0.143475030187554	.	.
chr1	75546261	75546760	chr1	75925739	75926238	Slc4a3|chr1:75925739-75926238	0.162794765948751	.	.
chr1	77514939	77515438	chr1	77708622	77709121	Epha4|chr1:77708622-77709121	0.243359910496423	.	.
chr1	77514939	77515438	chr1	77708622	77709121	Gm28386|chr1:77708622-77709121	0.243359910496423	.	.
chr1	77516009	77516508	chr1	77618194	77618693	Gm28386|chr1:77618194-77618693	0.159100819807032	.	.
chr1	77516009	77516508	chr1	77630308	77630807	Gm28386|chr1:77630308-77630807	0.176195191960063	.	.
chr1	78310931	78311430	chr1	78371610	78372109	Sgpp2|chr1:78371610-78372109	0.200744993765295	.	.
chr1	78488900	78489399	chr1	78217089	78217588	Farsb|chr1:78217089-78217588	0.327292198761106	.	.
chr1	78488900	78489399	chr1	78371610	78372109	Farsb|chr1:78371610-78372109	0.119714109310542	.	.
chr1	79439807	79440306	chr1	79303543	79304042	Scg2|chr1:79303543-79304042	0.276419317693173	.	.
chr1	80340736	80341235	chr1	80031237	80031736	Cul3|chr1:80031237-80031736	0.165346635705234	.	.
chr1	80340736	80341235	chr1	80073760	80074259	Cul3|chr1:80073760-80074259	0.186741397073713	.	.
chr1	80757286	80757785	chr1	80854286	80854785	Dock10|chr1:80854286-80854785	0.190276053814708	.	.
chr1	80757286	80757785	chr1	80900705	80901204	Dock10|chr1:80900705-80901204	0.373478300535898	.	.
chr1	80757803	80758302	chr1	80900705	80901204	Dock10|chr1:80900705-80901204	0.186435539388544	.	.
chr1	82290681	82291180	chr1	82041283	82041782	Irs1|chr1:82041283-82041782	0.198550194918982	.	.
chr1	82290681	82291180	chr1	82129652	82130151	Irs1|chr1:82129652-82130151	0.229554089394763	.	.
chr1	82291243	82291742	chr1	82113496	82113995	Irs1|chr1:82113496-82113995	0.161919688412177	.	.
chr1	82291243	82291742	chr1	82358886	82359385	Irs1|chr1:82358886-82359385	0.159980511032446	.	.
chr1	82291243	82291742	chr1	82432633	82433132	Irs1|chr1:82432633-82433132	0.12385666589814	.	.
chr1	82316361	82316860	chr1	82041283	82041782	Rhbdd1|chr1:82041283-82041782	0.170595420181171	.	.
chr1	82724600	82725099	chr1	82292699	82293198	C430014B12Rik|chr1:82292699-82293198	0.241921855811408	.	.
chr1	82724600	82725099	chr1	82292699	82293198	Mff|chr1:82292699-82293198	0.241921855811408	.	.
chr1	82724600	82725099	chr1	82433306	82433805	C430014B12Rik|chr1:82433306-82433805	0.289306170225633	.	.
chr1	82724600	82725099	chr1	82433306	82433805	Mff|chr1:82433306-82433805	0.289306170225633	.	.
chr1	82725115	82725614	chr1	82433306	82433805	C430014B12Rik|chr1:82433306-82433805	0.237004212823491	.	.
chr1	82725115	82725614	chr1	82433306	82433805	Mff|chr1:82433306-82433805	0.237004212823491	.	.
chr1	83407918	83408417	chr1	83727092	83727591	Sphkap|chr1:83727092-83727591	0.138035397707648	.	.
chr1	84839165	84839664	chr1	84838531	84839030	Fbxo36|chr1:84838531-84839030	0.176549018212505	.	.
chr1	84839808	84840307	chr1	84838531	84839030	Fbxo36|chr1:84838531-84839030	0.128498113952672	.	.
chr1	84839808	84840307	chr1	84838531	84839030	Trip12|chr1:84838531-84839030	0.128498113952672	.	.
chr1	85894274	85894773	chr1	85916833	85917332	Itm2c|chr1:85916833-85917332	0.168876842432483	.	.
chr1	85928201	85928700	chr1	85720188	85720687	4933407L21Rik|chr1:85720188-85720687	0.300479923109013	.	.
chr1	85928201	85928700	chr1	85916833	85917332	4933407L21Rik|chr1:85916833-85917332	0.278230133851512	.	.
chr1	86302910	86303409	chr1	86440464	86440963	B3gnt7|chr1:86440464-86440963	0.126573906159092	.	.
chr1	86302910	86303409	chr1	86440464	86440963	Gm28626|chr1:86440464-86440963	0.126573906159092	.	.
chr1	86358737	86359236	chr1	86487143	86487642	C130036L24Rik|chr1:86487143-86487642	0.212050655827615	.	.
chr1	86358737	86359236	chr1	86487143	86487642	Ncl|chr1:86487143-86487642	0.212050655827615	.	.
chr1	86358737	86359236	chr1	86487725	86488224	C130036L24Rik|chr1:86487725-86488224	0.160363801077685	.	.
chr1	86358737	86359236	chr1	86487725	86488224	Ncl|chr1:86487725-86488224	0.160363801077685	.	.
chr1	86358737	86359236	chr1	86525204	86525703	C130036L24Rik|chr1:86525204-86525703	0.202793983740659	.	.
chr1	86358737	86359236	chr1	86525204	86525703	Ncl|chr1:86525204-86525703	0.202793983740659	.	.
chr1	86358737	86359236	chr1	86634632	86635131	C130036L24Rik|chr1:86634632-86635131	0.184724129280861	.	.
chr1	86358737	86359236	chr1	86634632	86635131	Ncl|chr1:86634632-86635131	0.184724129280861	.	.
chr1	86359268	86359767	chr1	86442428	86442927	C130036L24Rik|chr1:86442428-86442927	0.202369210605826	.	.
chr1	86359268	86359767	chr1	86442428	86442927	Ncl|chr1:86442428-86442927	0.202369210605826	.	.
chr1	86359268	86359767	chr1	86487143	86487642	C130036L24Rik|chr1:86487143-86487642	0.27602571929899	.	.
chr1	86359268	86359767	chr1	86487143	86487642	Ncl|chr1:86487143-86487642	0.27602571929899	.	.
chr1	86359268	86359767	chr1	86487725	86488224	C130036L24Rik|chr1:86487725-86488224	0.252440700067521	.	.
chr1	86359268	86359767	chr1	86487725	86488224	Ncl|chr1:86487725-86488224	0.252440700067521	.	.
chr1	86359268	86359767	chr1	86634632	86635131	C130036L24Rik|chr1:86634632-86635131	0.171064709685883	.	.
chr1	86359268	86359767	chr1	86634632	86635131	Ncl|chr1:86634632-86635131	0.171064709685883	.	.
chr1	86526360	86526859	chr1	86440464	86440963	Ptma|chr1:86440464-86440963	0.125462413929516	.	.
chr1	86526360	86526859	chr1	86525204	86525703	Ptma|chr1:86525204-86525703	0.338371425164554	.	.
chr1	86526360	86526859	chr1	86586879	86587378	Ptma|chr1:86586879-86587378	0.192562369617301	.	.
chr1	86582078	86582577	chr1	86487725	86488224	Cops7b|chr1:86487725-86488224	0.323659085564501	.	.
chr1	86582078	86582577	chr1	86487725	86488224	Pde6d|chr1:86487725-86488224	0.323659085564501	.	.
chr1	86582603	86583102	chr1	86371911	86372410	Cops7b|chr1:86371911-86372410	0.141827281030909	.	.
chr1	86582603	86583102	chr1	86371911	86372410	Pde6d|chr1:86371911-86372410	0.141827281030909	.	.
chr1	86582603	86583102	chr1	86440464	86440963	Cops7b|chr1:86440464-86440963	0.164097505272841	.	.
chr1	86582603	86583102	chr1	86440464	86440963	Pde6d|chr1:86440464-86440963	0.164097505272841	.	.
chr1	86582603	86583102	chr1	86503968	86504467	Cops7b|chr1:86503968-86504467	0.12942011377224	.	.
chr1	86582603	86583102	chr1	86503968	86504467	Pde6d|chr1:86503968-86504467	0.12942011377224	.	.
chr1	86669399	86669898	chr1	86442428	86442927	Nppc|chr1:86442428-86442927	0.182862556145812	.	.
chr1	86669399	86669898	chr1	86487143	86487642	Nppc|chr1:86487143-86487642	0.124509312937753	.	.
chr1	86669399	86669898	chr1	86525204	86525703	Nppc|chr1:86525204-86525703	0.132118756827814	.	.
chr1	86670393	86670892	chr1	86503968	86504467	Nppc|chr1:86503968-86504467	0.202709334831239	.	.
chr1	87155856	87156355	chr1	87186473	87186972	Ecel1|chr1:87186473-87186972	0.130893646131091	.	.
chr1	87155856	87156355	chr1	87246132	87246631	Ecel1|chr1:87246132-87246631	0.161476606190718	.	.
chr1	87213673	87214172	chr1	87246132	87246631	Eif4e2|chr1:87246132-87246631	0.133534204718704	.	.
chr1	87326698	87327197	chr1	87020220	87020719	Gigyf2|chr1:87020220-87020719	0.16263097828618	.	.
chr1	87326698	87327197	chr1	87040583	87041082	Gigyf2|chr1:87040583-87041082	0.161621364792142	.	.
chr1	87326698	87327197	chr1	87520468	87520967	Gigyf2|chr1:87520468-87520967	0.145940997986982	.	.
chr1	87510023	87510522	chr1	87520468	87520967	Neu2|chr1:87520468-87520967	0.119598988776518	.	.
chr1	87510023	87510522	chr1	87721301	87721800	Neu2|chr1:87721301-87721800	0.342265301277543	.	.
chr1	87853009	87853508	chr1	87925537	87926036	Dgkd|chr1:87925537-87926036	0.450198588928551	.	.
chr1	88008031	88008530	chr1	87798300	87798799	Usp40|chr1:87798300-87798799	0.182886737791376	.	.
chr1	88205505	88206004	chr1	87925537	87926036	Dnajb3|chr1:87925537-87926036	0.257220248052401	.	.
chr1	88701944	88702443	chr1	88937290	88937789	Arl4c|chr1:88937290-88937789	0.20309083149894	.	.
chr1	89069411	89069910	chr1	88931134	88931633	Sh3bp4|chr1:88931134-88931633	0.169123095766502	.	.
chr1	89069411	89069910	chr1	89302546	89303045	Sh3bp4|chr1:89302546-89303045	0.176456251362885	.	.
chr1	89069411	89069910	chr1	89381895	89382394	Sh3bp4|chr1:89381895-89382394	0.153619700999073	.	.
chr1	89069980	89070479	chr1	88931134	88931633	Sh3bp4|chr1:88931134-88931633	0.412505983245263	.	.
chr1	89069980	89070479	chr1	89117685	89118184	Sh3bp4|chr1:89117685-89118184	0.214127682064708	.	.
chr1	89069980	89070479	chr1	89302546	89303045	Sh3bp4|chr1:89302546-89303045	0.147178147503375	.	.
chr1	89454554	89455053	chr1	89235275	89235774	Agap1|chr1:89235275-89235774	0.122015852405485	.	.
chr1	89454554	89455053	chr1	89302546	89303045	Agap1|chr1:89302546-89303045	0.205390329572541	.	.
chr1	90603129	90603628	chr1	90712999	90713498	Cops8|chr1:90712999-90713498	0.257801874492963	.	.
chr1	90998483	90998982	chr1	90743797	90744296	Lrrfip1|chr1:90743797-90744296	0.340859534848957	.	.
chr1	90998483	90998982	chr1	90980416	90980915	Lrrfip1|chr1:90980416-90980915	0.137926059240814	.	.
chr1	91540218	91540717	chr1	91874595	91875094	Asb1|chr1:91874595-91875094	0.363787360774918	.	.
chr1	91801828	91802327	chr1	91959875	91960374	Gm29100|chr1:91959875-91960374	0.172558134891929	.	.
chr1	91801828	91802327	chr1	91959875	91960374	Twist2|chr1:91959875-91960374	0.172558134891929	.	.
chr1	92473544	92474043	chr1	92699640	92700139	Ndufa10|chr1:92699640-92700139	0.186785949776002	.	.
chr1	92910422	92910921	chr1	92699640	92700139	5033417F24Rik|chr1:92699640-92700139	0.156061997149683	.	.
chr1	92910422	92910921	chr1	92699640	92700139	Rnpepl1|chr1:92699640-92700139	0.156061997149683	.	.
chr1	92910422	92910921	chr1	92895020	92895519	5033417F24Rik|chr1:92895020-92895519	0.295933803339267	.	.
chr1	92910422	92910921	chr1	92895020	92895519	Rnpepl1|chr1:92895020-92895519	0.295933803339267	.	.
chr1	93100965	93101464	chr1	93100465	93100964	Kif1a|chr1:93100465-93100964	0.309694169042579	.	.
chr1	93101696	93102195	chr1	93115042	93115541	Kif1a|chr1:93115042-93115541	0.146365371919006	.	.
chr1	93343358	93343857	chr1	93115042	93115541	Pask|chr1:93115042-93115541	0.128588331649652	.	.
chr1	93343358	93343857	chr1	93115042	93115541	Ppp1r7|chr1:93115042-93115541	0.128588331649652	.	.
chr1	93478107	93478606	chr1	93128625	93129124	Hdlbp|chr1:93128625-93129124	0.188905889330088	.	.
chr1	93478107	93478606	chr1	93128625	93129124	Sept2|chr1:93128625-93129124	0.188905889330088	.	.
chr1	93478622	93479121	chr1	93014431	93014930	Hdlbp|chr1:93014431-93014930	0.270374663796167	.	.
chr1	93478622	93479121	chr1	93014431	93014930	Sept2|chr1:93014431-93014930	0.270374663796167	.	.
chr1	93478622	93479121	chr1	93128625	93129124	Hdlbp|chr1:93128625-93129124	0.138107836749672	.	.
chr1	93478622	93479121	chr1	93128625	93129124	Sept2|chr1:93128625-93129124	0.138107836749672	.	.
chr1	93803720	93804219	chr1	94079039	94079538	Ing5|chr1:94079039-94079538	0.139353953385573	.	.
chr1	93825281	93825780	chr1	94079039	94079538	D2hgdh|chr1:94079039-94079538	0.26565815030832	.	.
chr1	95313333	95313832	chr1	95533211	95533710	Fam174a|chr1:95533211-95533710	0.227319481081692	.	.
chr1	98094805	98095304	chr1	98002767	98003266	Pam|chr1:98002767-98003266	0.178678114803429	.	.
chr1	98094805	98095304	chr1	98277569	98278068	Pam|chr1:98277569-98278068	0.146835581391382	.	.
chr1	98095430	98095929	chr1	98107574	98108073	Pam|chr1:98107574-98108073	0.171239280456993	.	.
chr1	98095430	98095929	chr1	98190632	98191131	Pam|chr1:98190632-98191131	0.283379159623623	.	.
chr1	99772082	99772581	chr1	99774058	99774557	Cntnap5b|chr1:99774058-99774557	0.1683422390761	.	.
chr1	105780395	105780894	chr1	105947093	105947592	Tnfrsf11a|chr1:105947093-105947592	0.136161042067874	.	.
chr1	105990273	105990772	chr1	105844184	105844683	Gm7160|chr1:105844184-105844683	0.302690461119578	.	.
chr1	105990273	105990772	chr1	105844184	105844683	Zcchc2|chr1:105844184-105844683	0.302690461119578	.	.
chr1	106759529	106760028	chr1	107159524	107160023	Kdsr|chr1:107159524-107160023	0.201282668158547	.	.
chr1	106759529	106760028	chr1	107243170	107243669	Kdsr|chr1:107243170-107243669	0.243293608037595	.	.
chr1	109982394	109982893	chr1	109972079	109972578	Cdh7|chr1:109972079-109972578	0.163981269663207	.	.
chr1	113963907	113964406	chr1	114007668	114008167	9330185C12Rik|chr1:114007668-114008167	0.312516706742612	.	.
chr1	115684447	115684946	chr1	115753232	115753731	Cntnap5a|chr1:115753232-115753731	0.203912207834553	.	.
chr1	115684447	115684946	chr1	115843651	115844150	Cntnap5a|chr1:115843651-115844150	0.117515214675824	.	.
chr1	119504531	119505030	chr1	119557512	119558011	Ralb|chr1:119557512-119558011	0.162994579071327	.	.
chr1	119504531	119505030	chr1	119557512	119558011	Ralb|chr1:119557512-119558011	0.162994579071328	.	.
chr1	119504531	119505030	chr1	119659098	119659597	Ralb|chr1:119659098-119659597	0.211665290958865	.	.
chr1	119504531	119505030	chr1	119894904	119895403	Ralb|chr1:119894904-119895403	0.155125655822944	.	.
chr1	119525867	119526366	chr1	119458164	119458663	Gm27184|chr1:119458164-119458663	0.180482602273089	.	.
chr1	119525867	119526366	chr1	119458164	119458663	Tmem185b|chr1:119458164-119458663	0.180482602273089	.	.
chr1	119525867	119526366	chr1	119659098	119659597	Gm27184|chr1:119659098-119659597	0.385884810652649	.	.
chr1	119525867	119526366	chr1	119659098	119659597	Tmem185b|chr1:119659098-119659597	0.385884810652649	.	.
chr1	119525867	119526366	chr1	119795407	119795906	Gm27184|chr1:119795407-119795906	0.121650627084703	.	.
chr1	119525867	119526366	chr1	119795407	119795906	Tmem185b|chr1:119795407-119795906	0.121650627084703	.	.
chr1	119648156	119648655	chr1	119548633	119549132	Epb41l5|chr1:119548633-119549132	0.199781347644114	.	.
chr1	119648754	119649253	chr1	119557512	119558011	Epb41l5|chr1:119557512-119558011	0.191950295074555	.	.
chr1	119648754	119649253	chr1	119894904	119895403	Epb41l5|chr1:119894904-119895403	0.152705228629728	.	.
chr1	119837335	119837834	chr1	119659098	119659597	Ptpn4|chr1:119659098-119659597	0.126296529054748	.	.
chr1	119837335	119837834	chr1	119795407	119795906	Ptpn4|chr1:119795407-119795906	0.164117439590656	.	.
chr1	119837335	119837834	chr1	120231291	120231790	Ptpn4|chr1:120231291-120231790	0.182831652096149	.	.
chr1	119912947	119913446	chr1	119548633	119549132	Tmem177|chr1:119548633-119549132	0.361492187109424	.	.
chr1	119912947	119913446	chr1	119659098	119659597	Tmem177|chr1:119659098-119659597	0.174320968966153	.	.
chr1	119912947	119913446	chr1	120033031	120033530	Tmem177|chr1:120033031-120033530	0.121350432432815	.	.
chr1	120120898	120121397	chr1	120033031	120033530	3110009E18Rik|chr1:120033031-120033530	0.140896024892108	.	.
chr1	120120898	120121397	chr1	120033031	120033530	Dbi|chr1:120033031-120033530	0.140896024892108	.	.
chr1	120120898	120121397	chr1	120093463	120093962	3110009E18Rik|chr1:120093463-120093962	0.122309128964946	.	.
chr1	120120898	120121397	chr1	120093463	120093962	Dbi|chr1:120093463-120093962	0.122309128964946	.	.
chr1	120120898	120121397	chr1	120290955	120291454	3110009E18Rik|chr1:120290955-120291454	0.165088322359493	.	.
chr1	120120898	120121397	chr1	120290955	120291454	Dbi|chr1:120290955-120291454	0.165088322359493	.	.
chr1	121567757	121568256	chr1	121327621	121328120	Ddx18|chr1:121327621-121328120	0.153055116642305	.	.
chr1	124845849	124846348	chr1	124775451	124775950	Dpp10|chr1:124775451-124775950	0.27837381867035	.	.
chr1	124845849	124846348	chr1	125131126	125131625	Dpp10|chr1:125131126-125131625	0.396831112403949	.	.
chr1	125435289	125435788	chr1	125102868	125103367	Actr3|chr1:125102868-125103367	0.266343389881502	.	.
chr1	125560306	125560805	chr1	125343550	125344049	Slc35f5|chr1:125343550-125344049	0.236544037830248	.	.
chr1	125560306	125560805	chr1	125911387	125911886	Slc35f5|chr1:125911387-125911886	0.196299415301045	.	.
chr1	125561216	125561715	chr1	125473097	125473596	Slc35f5|chr1:125473097-125473596	0.149275875463463	.	.
chr1	125911894	125912393	chr1	125542200	125542699	Lypd1|chr1:125542200-125542699	0.338715873511099	.	.
chr1	125911894	125912393	chr1	125911387	125911886	Lypd1|chr1:125911387-125911886	0.500997902731976	.	.
chr1	125911894	125912393	chr1	125991357	125991856	Lypd1|chr1:125991357-125991856	0.225935701072576	.	.
chr1	126829595	126830094	chr1	126751035	126751534	Nckap5|chr1:126751035-126751534	0.147346885001922	.	.
chr1	126829595	126830094	chr1	126993261	126993760	Nckap5|chr1:126993261-126993760	0.116894809475306	.	.
chr1	126830233	126830732	chr1	126688593	126689092	Nckap5|chr1:126688593-126689092	0.224793519921378	.	.
chr1	128416641	128417140	chr1	128472408	128472907	Dars|chr1:128472408-128472907	0.133948270570918	.	.
chr1	129273649	129274148	chr1	129226186	129226685	Thsd7b|chr1:129226186-129226685	0.168290500351282	.	.
chr1	130717229	130717728	chr1	130715647	130716146	Yod1|chr1:130715647-130716146	0.249128276420822	.	.
chr1	131866958	131867457	chr1	131555074	131555573	Rab29|chr1:131555074-131555573	0.126966404361419	.	.
chr1	133424176	133424675	chr1	133736167	133736666	Sox13|chr1:133736167-133736666	0.144655011399324	.	.
chr1	133610089	133610588	chr1	133736167	133736666	Snrpe|chr1:133736167-133736666	0.250398606037011	.	.
chr1	133610089	133610588	chr1	133896218	133896717	Snrpe|chr1:133896218-133896717	0.119244043083994	.	.
chr1	133660660	133661159	chr1	133825536	133826035	Gm38394|chr1:133825536-133826035	0.192695642196909	.	.
chr1	133660660	133661159	chr1	133825536	133826035	Zbed6|chr1:133825536-133826035	0.192695642196909	.	.
chr1	133660660	133661159	chr1	133825536	133826035	Zc3h11a|chr1:133825536-133826035	0.192695642196909	.	.
chr1	133800824	133801323	chr1	133825536	133826035	Atp2b4|chr1:133825536-133826035	0.133959965801279	.	.
chr1	133800824	133801323	chr1	133874046	133874545	Atp2b4|chr1:133874046-133874545	0.22071797529166	.	.
chr1	133908258	133908757	chr1	133896218	133896717	Optc|chr1:133896218-133896717	0.11732455885061	.	.
chr1	134361764	134362263	chr1	134709018	134709517	Tmem183a|chr1:134709018-134709517	0.14154359870517	.	.
chr1	134415089	134415588	chr1	134556771	134557270	Adipor1|chr1:134556771-134557270	0.143823325654166	.	.
chr1	134455268	134455767	chr1	134344509	134345008	Klhl12|chr1:134344509-134345008	0.351616588304148	.	.
chr1	134455268	134455767	chr1	134556771	134557270	Klhl12|chr1:134556771-134557270	0.160337177511739	.	.
chr1	134494334	134494833	chr1	134344509	134345008	Rabif|chr1:134344509-134345008	0.283381305790786	.	.
chr1	134494334	134494833	chr1	134556771	134557270	Rabif|chr1:134556771-134557270	0.25929282983572	.	.
chr1	134559917	134560416	chr1	134344509	134345008	Kdm5b|chr1:134344509-134345008	0.194300260160348	.	.
chr1	134646329	134646828	chr1	134713563	134714062	Gm26783|chr1:134713563-134714062	0.552323354327383	.	.
chr1	134646329	134646828	chr1	134713563	134714062	Syt2|chr1:134713563-134714062	0.552323354327383	.	.
chr1	135146503	135147002	chr1	135153805	135154304	Arl8a|chr1:135153805-135154304	0.13476390927382	.	.
chr1	135146503	135147002	chr1	135368172	135368671	Arl8a|chr1:135368172-135368671	0.121573601023736	.	.
chr1	135258970	135259469	chr1	135461130	135461629	Elf3|chr1:135461130-135461629	0.181806368604371	.	.
chr1	135283732	135284231	chr1	135153805	135154304	Rnpep|chr1:135153805-135154304	0.139988370569344	.	.
chr1	135284244	135284743	chr1	135154328	135154827	Rnpep|chr1:135154328-135154827	0.190925154465647	.	.
chr1	135284244	135284743	chr1	135171914	135172413	Rnpep|chr1:135171914-135172413	0.2046362938458	.	.
chr1	135430227	135430726	chr1	135153805	135154304	Ipo9|chr1:135153805-135154304	0.210112656938043	.	.
chr1	135430227	135430726	chr1	135154328	135154827	Ipo9|chr1:135154328-135154827	0.13887434174311	.	.
chr1	135430227	135430726	chr1	135461130	135461629	Ipo9|chr1:135461130-135461629	0.149492466346656	.	.
chr1	136624613	136625112	chr1	136550851	136551350	Platr23|chr1:136550851-136551350	0.210247844530873	.	.
chr1	136624613	136625112	chr1	136550851	136551350	Zfp281|chr1:136550851-136551350	0.210247844530873	.	.
chr1	136624613	136625112	chr1	136948875	136949374	Platr23|chr1:136948875-136949374	0.256467429307155	.	.
chr1	136624613	136625112	chr1	136948875	136949374	Zfp281|chr1:136948875-136949374	0.256467429307155	.	.
chr1	138856629	138857128	chr1	138912120	138912619	2310009B15Rik|chr1:138912120-138912619	0.160546966810707	.	.
chr1	138856629	138857128	chr1	139236784	139237283	2310009B15Rik|chr1:139236784-139237283	0.349029701541122	.	.
chr1	138963206	138963705	chr1	138982160	138982659	Dennd1b|chr1:138982160-138982659	0.201115698482294	.	.
chr1	138963753	138964252	chr1	138982160	138982659	Dennd1b|chr1:138982160-138982659	0.25309532604333	.	.
chr1	139421972	139422471	chr1	139340430	139340929	Zbtb41|chr1:139340430-139340929	0.140054997573081	.	.
chr1	139454477	139454976	chr1	139236784	139237283	Aspm|chr1:139236784-139237283	0.243560260880033	.	.
chr1	140245186	140245685	chr1	140438069	140438568	Kcnt2|chr1:140438069-140438568	0.12025546400301	.	.
chr1	140245761	140246260	chr1	140243582	140244081	Kcnt2|chr1:140243582-140244081	0.264624265192875	.	.
chr1	140245761	140246260	chr1	140438069	140438568	Kcnt2|chr1:140438069-140438568	0.160964430686908	.	.
chr1	143640493	143640992	chr1	143299057	143299556	B3galt2|chr1:143299057-143299556	0.233462676158186	.	.
chr1	143640493	143640992	chr1	143494673	143495172	B3galt2|chr1:143494673-143495172	0.127547331715449	.	.
chr1	143640493	143640992	chr1	143533192	143533691	B3galt2|chr1:143533192-143533691	0.241611406867962	.	.
chr1	143640493	143640992	chr1	143803496	143803995	B3galt2|chr1:143803496-143803995	0.178446232879981	.	.
chr1	143640493	143640992	chr1	143918991	143919490	B3galt2|chr1:143918991-143919490	0.143526566992872	.	.
chr1	143640493	143640992	chr1	143919533	143920032	B3galt2|chr1:143919533-143920032	0.209982351086971	.	.
chr1	143702603	143703102	chr1	143533192	143533691	Cdc73|chr1:143533192-143533691	0.304236099002436	.	.
chr1	143702603	143703102	chr1	143919533	143920032	Cdc73|chr1:143919533-143920032	0.130415419860019	.	.
chr1	144004041	144004540	chr1	143918991	143919490	Rgs2|chr1:143918991-143919490	0.333595937388401	.	.
chr1	144004041	144004540	chr1	143919533	143920032	Rgs2|chr1:143919533-143920032	0.174927468960432	.	.
chr1	144004041	144004540	chr1	144113394	144113893	Rgs2|chr1:144113394-144113893	0.242266689767604	.	.
chr1	144004041	144004540	chr1	144455042	144455541	Rgs2|chr1:144455042-144455541	0.224950923029556	.	.
chr1	151138226	151138725	chr1	151009355	151009854	C730036E19Rik|chr1:151009355-151009854	0.12423039873433	.	.
chr1	151344167	151344666	chr1	151657867	151658366	Gm10138|chr1:151657867-151658366	0.293945592781864	.	.
chr1	151344167	151344666	chr1	151657867	151658366	Ivns1abp|chr1:151657867-151658366	0.293945592781864	.	.
chr1	151344167	151344666	chr1	151658371	151658870	Gm10138|chr1:151658371-151658870	0.121616547809499	.	.
chr1	151344167	151344666	chr1	151658371	151658870	Ivns1abp|chr1:151658371-151658870	0.121616547809499	.	.
chr1	151345057	151345556	chr1	151657867	151658366	Gm10138|chr1:151657867-151658366	0.193203301215525	.	.
chr1	151345057	151345556	chr1	151657867	151658366	Ivns1abp|chr1:151657867-151658366	0.193203301215525	.	.
chr1	151428258	151428757	chr1	151658371	151658870	Swt1|chr1:151658371-151658870	0.15058190079541	.	.
chr1	151428258	151428757	chr1	151658371	151658870	Trmt1l|chr1:151658371-151658870	0.15058190079541	.	.
chr1	151428258	151428757	chr1	151706042	151706541	Swt1|chr1:151706042-151706541	0.116840741895295	.	.
chr1	151428258	151428757	chr1	151706042	151706541	Trmt1l|chr1:151706042-151706541	0.116840741895295	.	.
chr1	151500739	151501238	chr1	151657867	151658366	Rnf2|chr1:151657867-151658366	0.212821876047154	.	.
chr1	151500739	151501238	chr1	151658371	151658870	Rnf2|chr1:151658371-151658870	0.143883786462225	.	.
chr1	153899574	153900073	chr1	154150104	154150603	Glul|chr1:154150104-154150603	0.226354680072499	.	.
chr1	153899574	153900073	chr1	154150104	154150603	Teddm2|chr1:154150104-154150603	0.226354680072499	.	.
chr1	153899574	153900073	chr1	154156674	154157173	Glul|chr1:154156674-154157173	0.123832548129035	.	.
chr1	153899574	153900073	chr1	154156674	154157173	Teddm2|chr1:154156674-154157173	0.123832548129035	.	.
chr1	154117943	154118442	chr1	154103491	154103990	A830008E24Rik|chr1:154103491-154103990	0.21031494456418	.	.
chr1	154117943	154118442	chr1	154150104	154150603	A830008E24Rik|chr1:154150104-154150603	0.188409646782276	.	.
chr1	154117943	154118442	chr1	154205168	154205667	A830008E24Rik|chr1:154205168-154205667	0.326310309059982	.	.
chr1	154117943	154118442	chr1	154460006	154460505	A830008E24Rik|chr1:154460006-154460505	0.128536881760316	.	.
chr1	155812620	155813119	chr1	155804178	155804677	Qsox1|chr1:155804178-155804677	0.122756017607533	.	.
chr1	155812620	155813119	chr1	156040577	156041076	Qsox1|chr1:156040577-156041076	0.148820546600778	.	.
chr1	155973115	155973614	chr1	156040577	156041076	Cep350|chr1:156040577-156041076	0.121738438855306	.	.
chr1	156303125	156303624	chr1	156270379	156270878	4930518J20Rik|chr1:156270379-156270878	0.18943312122966	.	.
chr1	156303125	156303624	chr1	156270379	156270878	Tdrd5|chr1:156270379-156270878	0.18943312122966	.	.
chr1	156303125	156303624	chr1	156540096	156540595	4930518J20Rik|chr1:156540096-156540595	0.147909557799147	.	.
chr1	156303125	156303624	chr1	156540096	156540595	Tdrd5|chr1:156540096-156540595	0.147909557799147	.	.
chr1	156474061	156474560	chr1	156040577	156041076	Soat1|chr1:156040577-156041076	0.135333838111768	.	.
chr1	156558476	156558975	chr1	156540096	156540595	Abl2|chr1:156540096-156540595	0.145780409651468	.	.
chr1	159231910	159232409	chr1	158791427	158791926	Cop1|chr1:158791427-158791926	0.151621592839327	.	.
chr1	159231910	159232409	chr1	158796919	158797418	Cop1|chr1:158796919-158797418	0.237303318650113	.	.
chr1	159231910	159232409	chr1	158960957	158961456	Cop1|chr1:158960957-158961456	0.117720254910877	.	.
chr1	159231910	159232409	chr1	159135252	159135751	Cop1|chr1:159135252-159135751	0.190797004650934	.	.
chr1	159231910	159232409	chr1	159408667	159409166	Cop1|chr1:159408667-159409166	0.274342401154932	.	.
chr1	160906592	160907091	chr1	160714646	160715145	Rc3h1|chr1:160714646-160715145	0.185503329673652	.	.
chr1	161034786	161035285	chr1	161004543	161005042	Gas5|chr1:161004543-161005042	0.131576743377962	.	.
chr1	161034786	161035285	chr1	161004543	161005042	Zbtb37|chr1:161004543-161005042	0.131576743377962	.	.
chr1	161070536	161071035	chr1	161004042	161004541	Cenpl|chr1:161004042-161004541	0.153200382265808	.	.
chr1	161070536	161071035	chr1	161004042	161004541	Dars2|chr1:161004042-161004541	0.153200382265808	.	.
chr1	161131254	161131753	chr1	160785734	160786233	Klhl20|chr1:160785734-160786233	0.173008019087213	.	.
chr1	161131254	161131753	chr1	161195428	161195927	Klhl20|chr1:161195428-161195927	0.243520260797907	.	.
chr1	161131254	161131753	chr1	161465124	161465623	Klhl20|chr1:161465124-161465623	0.132413874191201	.	.
chr1	161142436	161142935	chr1	161004543	161005042	Ankrd45|chr1:161004543-161005042	0.191606518171109	.	.
chr1	161142436	161142935	chr1	161465124	161465623	Ankrd45|chr1:161465124-161465623	0.127979244152995	.	.
chr1	161250941	161251440	chr1	161170609	161171108	Prdx6|chr1:161170609-161171108	0.133484553170737	.	.
chr1	161876197	161876696	chr1	161962922	161963421	Suco|chr1:161962922-161963421	0.233138147856641	.	.
chr1	162548386	162548885	chr1	162931474	162931973	Eef1aknmt|chr1:162931474-162931973	0.157068485416479	.	.
chr1	162570372	162570871	chr1	162621772	162622271	Vamp4|chr1:162621772-162622271	0.214585230551293	.	.
chr1	162570372	162570871	chr1	162665061	162665560	Vamp4|chr1:162665061-162665560	0.246624759628048	.	.
chr1	162570372	162570871	chr1	162743152	162743651	Vamp4|chr1:162743152-162743651	0.245771332793801	.	.
chr1	162570372	162570871	chr1	162749610	162750109	Vamp4|chr1:162749610-162750109	0.118077913659292	.	.
chr1	162739851	162740350	chr1	162621772	162622271	Prrc2c|chr1:162621772-162622271	0.286602394860304	.	.
chr1	162740352	162740851	chr1	162743152	162743651	Prrc2c|chr1:162743152-162743651	0.264328194443532	.	.
chr1	162740352	162740851	chr1	162749610	162750109	Prrc2c|chr1:162749610-162750109	0.164710885817555	.	.
chr1	163403421	163403920	chr1	163070445	163070944	Gorab|chr1:163070445-163070944	0.147037195122032	.	.
chr1	163779331	163779830	chr1	163600459	163600958	Kifap3|chr1:163600459-163600958	0.198921400840315	.	.
chr1	163779331	163779830	chr1	163910292	163910791	Kifap3|chr1:163910292-163910791	0.208642286617393	.	.
chr1	163929752	163930251	chr1	163599927	163600426	Scyl3|chr1:163599927-163600426	0.260552156606166	.	.
chr1	163929752	163930251	chr1	164217833	164218332	Scyl3|chr1:164217833-164218332	0.203734728566686	.	.
chr1	163929752	163930251	chr1	164218565	164219064	Scyl3|chr1:164218565-164219064	0.183177678169664	.	.
chr1	163994642	163995141	chr1	164217833	164218332	BC055324|chr1:164217833-164218332	0.251606388752841	.	.
chr1	163994642	163995141	chr1	164217833	164218332	Mettl18|chr1:164217833-164218332	0.251606388752841	.	.
chr1	163994642	163995141	chr1	164218565	164219064	BC055324|chr1:164218565-164219064	0.280777961131105	.	.
chr1	163994642	163995141	chr1	164218565	164219064	Mettl18|chr1:164218565-164219064	0.280777961131105	.	.
chr1	164248686	164249185	chr1	163910292	163910791	Slc19a2|chr1:163910292-163910791	0.189236836828543	.	.
chr1	164248686	164249185	chr1	164217833	164218332	Slc19a2|chr1:164217833-164218332	0.236631645588883	.	.
chr1	164248686	164249185	chr1	164218565	164219064	Slc19a2|chr1:164218565-164219064	0.34614971686157	.	.
chr1	164248686	164249185	chr1	164366670	164367169	Slc19a2|chr1:164366670-164367169	0.138898956569373	.	.
chr1	164275346	164275845	chr1	164217833	164218332	Ccdc181|chr1:164217833-164218332	0.143732965319331	.	.
chr1	164275346	164275845	chr1	164366670	164367169	Ccdc181|chr1:164366670-164367169	0.226118236020794	.	.
chr1	164307370	164307869	chr1	164217833	164218332	Blzf1|chr1:164217833-164218332	0.231554863965869	.	.
chr1	164307370	164307869	chr1	164218565	164219064	Blzf1|chr1:164218565-164219064	0.376044946695608	.	.
chr1	164307370	164307869	chr1	164366670	164367169	Blzf1|chr1:164366670-164367169	0.146146050110684	.	.
chr1	164457803	164458302	chr1	164366670	164367169	Atp1b1|chr1:164366670-164367169	0.191469855473848	.	.
chr1	164898957	164899456	chr1	164683734	164684233	Gm32569|chr1:164683734-164684233	0.160306185967319	.	.
chr1	164898957	164899456	chr1	164704608	164705107	Gm32569|chr1:164704608-164705107	0.122286774615274	.	.
chr1	164898957	164899456	chr1	164905001	164905500	Gm32569|chr1:164905001-164905500	0.13453786306648	.	.
chr1	165460313	165460812	chr1	165281633	165282132	Dcaf6|chr1:165281633-165282132	0.177898989235632	.	.
chr1	165460313	165460812	chr1	165281633	165282132	Mpc2|chr1:165281633-165282132	0.177898989235632	.	.
chr1	165460313	165460812	chr1	165641351	165641850	Dcaf6|chr1:165641351-165641850	0.292266047023575	.	.
chr1	165460313	165460812	chr1	165641351	165641850	Mpc2|chr1:165641351-165641850	0.292266047023575	.	.
chr1	165460922	165461421	chr1	165641351	165641850	Dcaf6|chr1:165641351-165641850	0.296501772010957	.	.
chr1	165460922	165461421	chr1	165641351	165641850	Mpc2|chr1:165641351-165641850	0.296501772010957	.	.
chr1	165460922	165461421	chr1	165642102	165642601	Dcaf6|chr1:165642102-165642601	0.155546180720577	.	.
chr1	165460922	165461421	chr1	165642102	165642601	Mpc2|chr1:165642102-165642601	0.155546180720577	.	.
chr1	165634316	165634815	chr1	165320429	165320928	Mpzl1|chr1:165320429-165320928	0.13422551375507	.	.
chr1	165634316	165634815	chr1	165603153	165603652	Mpzl1|chr1:165603153-165603652	0.168832571108444	.	.
chr1	165763500	165763999	chr1	166153330	166153829	Creg1|chr1:166153330-166153829	0.263438145689707	.	.
chr1	166002418	166002917	chr1	166260363	166260862	Gm26665|chr1:166260363-166260862	0.260482723001371	.	.
chr1	166002418	166002917	chr1	166260363	166260862	Pou2f1|chr1:166260363-166260862	0.260482723001371	.	.
chr1	166002418	166002917	chr1	166319038	166319537	Gm26665|chr1:166319038-166319537	0.134388920102365	.	.
chr1	166002418	166002917	chr1	166319038	166319537	Pou2f1|chr1:166319038-166319537	0.134388920102365	.	.
chr1	166003176	166003675	chr1	166153330	166153829	Gm26665|chr1:166153330-166153829	0.299469538645257	.	.
chr1	166003176	166003675	chr1	166153330	166153829	Pou2f1|chr1:166153330-166153829	0.299469538645257	.	.
chr1	166003176	166003675	chr1	166302681	166303180	Gm26665|chr1:166302681-166303180	0.157126437018818	.	.
chr1	166003176	166003675	chr1	166302681	166303180	Pou2f1|chr1:166302681-166303180	0.157126437018818	.	.
chr1	166253817	166254316	chr1	166118161	166118660	Ildr2|chr1:166118161-166118660	0.150676276619381	.	.
chr1	166253817	166254316	chr1	166282640	166283139	Ildr2|chr1:166282640-166283139	0.210589496188994	.	.
chr1	166253817	166254316	chr1	166428926	166429425	Ildr2|chr1:166428926-166429425	0.171193650169107	.	.
chr1	166253817	166254316	chr1	166428926	166429425	Ildr2|chr1:166428926-166429425	0.171193650169108	.	.
chr1	166254415	166254914	chr1	166282640	166283139	Ildr2|chr1:166282640-166283139	0.126826165126657	.	.
chr1	166254415	166254914	chr1	166360121	166360620	Ildr2|chr1:166360121-166360620	0.122952722233292	.	.
chr1	166309200	166309699	chr1	166153330	166153829	5330438I03Rik|chr1:166153330-166153829	0.205356574495278	.	.
chr1	166309200	166309699	chr1	166260363	166260862	5330438I03Rik|chr1:166260363-166260862	0.156087178305404	.	.
chr1	166379002	166379501	chr1	166282640	166283139	Tada1|chr1:166282640-166283139	0.130937463994251	.	.
chr1	166379002	166379501	chr1	166319038	166319537	Tada1|chr1:166319038-166319537	0.118009495653548	.	.
chr1	166379002	166379501	chr1	166428926	166429425	Tada1|chr1:166428926-166429425	0.22005851029318	.	.
chr1	166408940	166409439	chr1	166118161	166118660	Pogk|chr1:166118161-166118660	0.180903354967357	.	.
chr1	166408940	166409439	chr1	166260363	166260862	Pogk|chr1:166260363-166260862	0.127896414280964	.	.
chr1	166408940	166409439	chr1	166302681	166303180	Pogk|chr1:166302681-166303180	0.166308838647651	.	.
chr1	166408940	166409439	chr1	166319038	166319537	Pogk|chr1:166319038-166319537	0.170455264934749	.	.
chr1	166409578	166410077	chr1	166154109	166154608	Pogk|chr1:166154109-166154608	0.179381267432545	.	.
chr1	167598393	167598892	chr1	167761800	167762299	Rxrg|chr1:167761800-167762299	0.148387921125784	.	.
chr1	167598393	167598892	chr1	167896223	167896722	Rxrg|chr1:167896223-167896722	0.26019340948773	.	.
chr1	167598393	167598892	chr1	167915177	167915676	Rxrg|chr1:167915177-167915676	0.196913295412881	.	.
chr1	169531254	169531753	chr1	169698668	169699167	Nuf2|chr1:169698668-169699167	0.124742086814314	.	.
chr1	170867049	170867548	chr1	171220747	171221246	Atf6|chr1:171220747-171221246	0.121365080528537	.	.
chr1	170867049	170867548	chr1	171247027	171247526	Atf6|chr1:171247027-171247526	0.150238049016699	.	.
chr1	170867571	170868070	chr1	171037809	171038308	Atf6|chr1:171037809-171038308	0.195813284431922	.	.
chr1	170867571	170868070	chr1	171037809	171038308	Gm9929|chr1:171037809-171038308	0.195813284431922	.	.
chr1	170867571	170868070	chr1	171044266	171044765	Atf6|chr1:171044266-171044765	0.18932321627054	.	.
chr1	170867571	170868070	chr1	171044266	171044765	Gm9929|chr1:171044266-171044765	0.18932321627054	.	.
chr1	170867571	170868070	chr1	171247027	171247526	Atf6|chr1:171247027-171247526	0.130778589245922	.	.
chr1	170867571	170868070	chr1	171247027	171247526	Gm9929|chr1:171247027-171247526	0.130778589245922	.	.
chr1	170868410	170868909	chr1	170907216	170907715	Atf6|chr1:170907216-170907715	0.146262511349743	.	.
chr1	170868410	170868909	chr1	170907216	170907715	Gm9929|chr1:170907216-170907715	0.146262511349743	.	.
chr1	170868410	170868909	chr1	170907734	170908233	Atf6|chr1:170907734-170908233	0.144303853283533	.	.
chr1	170868410	170868909	chr1	170907734	170908233	Gm9929|chr1:170907734-170908233	0.144303853283533	.	.
chr1	170868410	170868909	chr1	170908240	170908739	Atf6|chr1:170908240-170908739	0.171175494395394	.	.
chr1	170868410	170868909	chr1	170908240	170908739	Gm9929|chr1:170908240-170908739	0.171175494395394	.	.
chr1	170868410	170868909	chr1	171037809	171038308	Atf6|chr1:171037809-171038308	0.123702384870209	.	.
chr1	170868410	170868909	chr1	171037809	171038308	Gm9929|chr1:171037809-171038308	0.123702384870209	.	.
chr1	170868410	170868909	chr1	171101659	171102158	Atf6|chr1:171101659-171102158	0.230978254378236	.	.
chr1	170868410	170868909	chr1	171101659	171102158	Gm9929|chr1:171101659-171102158	0.230978254378236	.	.
chr1	170868410	170868909	chr1	171103099	171103598	Atf6|chr1:171103099-171103598	0.3320893908866	.	.
chr1	170868410	170868909	chr1	171103099	171103598	Gm9929|chr1:171103099-171103598	0.3320893908866	.	.
chr1	170885252	170885751	chr1	171038357	171038856	Dusp12|chr1:171038357-171038856	0.174366368409472	.	.
chr1	170885252	170885751	chr1	171038357	171038856	Gm26620|chr1:171038357-171038856	0.174366368409472	.	.
chr1	171150371	171150870	chr1	170908240	170908739	Mpz|chr1:170908240-170908739	0.174236626381851	.	.
chr1	171150371	171150870	chr1	170908240	170908739	Sdhc|chr1:170908240-170908739	0.174236626381851	.	.
chr1	171196077	171196576	chr1	171103099	171103598	Pcp4l1|chr1:171103099-171103598	0.153779899971608	.	.
chr1	171196077	171196576	chr1	171220747	171221246	Pcp4l1|chr1:171220747-171221246	0.200198891447004	.	.
chr1	171196077	171196576	chr1	171379865	171380364	Pcp4l1|chr1:171379865-171380364	0.238366683606466	.	.
chr1	171222404	171222903	chr1	170907216	170907715	Tomm40l|chr1:170907216-170907715	0.172053610915361	.	.
chr1	171222404	171222903	chr1	170907734	170908233	Tomm40l|chr1:170907734-170908233	0.279273947885669	.	.
chr1	171222404	171222903	chr1	171037809	171038308	Tomm40l|chr1:171037809-171038308	0.224556760366467	.	.
chr1	171222404	171222903	chr1	171101659	171102158	Tomm40l|chr1:171101659-171102158	0.187664635611432	.	.
chr1	171270057	171270556	chr1	171220747	171221246	B4galt3|chr1:171220747-171221246	0.153990441670213	.	.
chr1	171281054	171281553	chr1	171033681	171034180	Ppox|chr1:171033681-171034180	0.159138791591391	.	.
chr1	171281054	171281553	chr1	171037809	171038308	Ppox|chr1:171037809-171038308	0.128673272720447	.	.
chr1	171281054	171281553	chr1	171102488	171102987	Ppox|chr1:171102488-171102987	0.121000892767858	.	.
chr1	171281054	171281553	chr1	171110922	171111421	Ppox|chr1:171110922-171111421	0.216998328773004	.	.
chr1	171287719	171288218	chr1	171220747	171221246	Usp21|chr1:171220747-171221246	0.135434934382318	.	.
chr1	171294566	171295065	chr1	171038357	171038856	Ufc1|chr1:171038357-171038856	0.117139061579158	.	.
chr1	171294566	171295065	chr1	171044776	171045275	Ufc1|chr1:171044776-171045275	0.162360746252322	.	.
chr1	171294566	171295065	chr1	171110922	171111421	Ufc1|chr1:171110922-171111421	0.144807565819673	.	.
chr1	171294566	171295065	chr1	171247027	171247526	Ufc1|chr1:171247027-171247526	0.136441658680139	.	.
chr1	171328705	171329204	chr1	171044266	171044765	Dedd|chr1:171044266-171044765	0.152482154976049	.	.
chr1	171328705	171329204	chr1	171044776	171045275	Dedd|chr1:171044776-171045275	0.120479369090516	.	.
chr1	171328705	171329204	chr1	171101659	171102158	Dedd|chr1:171101659-171102158	0.191808685921927	.	.
chr1	171328705	171329204	chr1	171247027	171247526	Dedd|chr1:171247027-171247526	0.136255738395889	.	.
chr1	171329206	171329705	chr1	171044266	171044765	Dedd|chr1:171044266-171044765	0.229279622667493	.	.
chr1	171329206	171329705	chr1	171044776	171045275	Dedd|chr1:171044776-171045275	0.202597817777552	.	.
chr1	171329206	171329705	chr1	171247027	171247526	Dedd|chr1:171247027-171247526	0.270251606053084	.	.
chr1	171329206	171329705	chr1	171263038	171263537	Dedd|chr1:171263038-171263537	0.213982980390868	.	.
chr1	171345437	171345936	chr1	171238441	171238940	Nit1|chr1:171238441-171238940	0.173909004459905	.	.
chr1	171345437	171345936	chr1	171238441	171238940	Pfdn2|chr1:171238441-171238940	0.173909004459905	.	.
chr1	171360576	171361075	chr1	171038357	171038856	Klhdc9|chr1:171038357-171038856	0.11663303696296	.	.
chr1	171360576	171361075	chr1	171103099	171103598	Klhdc9|chr1:171103099-171103598	0.216951042117292	.	.
chr1	171360576	171361075	chr1	171263038	171263537	Klhdc9|chr1:171263038-171263537	0.210682478681421	.	.
chr1	171360576	171361075	chr1	171379865	171380364	Klhdc9|chr1:171379865-171380364	0.13432161877054	.	.
chr1	171361088	171361587	chr1	171380549	171381048	Klhdc9|chr1:171380549-171381048	0.132506429790653	.	.
chr1	171411068	171411567	chr1	171036880	171037379	Usf1|chr1:171036880-171037379	0.120631672896458	.	.
chr1	171411068	171411567	chr1	171044266	171044765	Usf1|chr1:171044266-171044765	0.250851224028701	.	.
chr1	171411068	171411567	chr1	171044776	171045275	Usf1|chr1:171044776-171045275	0.235464883799126	.	.
chr1	171411068	171411567	chr1	171102488	171102987	Usf1|chr1:171102488-171102987	0.265971521459666	.	.
chr1	171411068	171411567	chr1	171247027	171247526	Usf1|chr1:171247027-171247526	0.123239582489662	.	.
chr1	171411068	171411567	chr1	171263038	171263537	Usf1|chr1:171263038-171263537	0.222595120265773	.	.
chr1	171437234	171437733	chr1	171037809	171038308	F11r|chr1:171037809-171038308	0.259002290071497	.	.
chr1	171437234	171437733	chr1	171101659	171102158	F11r|chr1:171101659-171102158	0.16575393080181	.	.
chr1	171437234	171437733	chr1	171103099	171103598	F11r|chr1:171103099-171103598	0.129665153349688	.	.
chr1	171437234	171437733	chr1	171238441	171238940	F11r|chr1:171238441-171238940	0.217414252048028	.	.
chr1	172082460	172082959	chr1	172012325	172012824	Copa|chr1:172012325-172012824	0.156526872075422	.	.
chr1	172082460	172082959	chr1	172012325	172012824	Ncstn|chr1:172012325-172012824	0.156526872075422	.	.
chr1	172126494	172126993	chr1	172027134	172027633	Pex19|chr1:172027134-172027633	0.177573893998046	.	.
chr1	172147848	172148347	chr1	172053841	172054340	Dcaf8|chr1:172053841-172054340	0.237631507974998	.	.
chr1	172632295	172632794	chr1	172531521	172532020	Dusp23|chr1:172531521-172532020	0.148725864505974	.	.
chr1	172632295	172632794	chr1	172532487	172532986	Dusp23|chr1:172532487-172532986	0.145595222768097	.	.
chr1	172632295	172632794	chr1	172550479	172550978	Dusp23|chr1:172550479-172550978	0.124344676200362	.	.
chr1	172632295	172632794	chr1	172562878	172563377	Dusp23|chr1:172562878-172563377	0.141914203230802	.	.
chr1	174501578	174502077	chr1	174469688	174470187	Fmn2|chr1:174469688-174470187	0.119006400777031	.	.
chr1	175574017	175574516	chr1	175770581	175771080	Gm36307|chr1:175770581-175771080	0.374575660187442	.	.
chr1	175574017	175574516	chr1	175867509	175868008	Gm36307|chr1:175867509-175868008	0.211720187823606	.	.
chr1	175624890	175625389	chr1	175923807	175924306	Fh1|chr1:175923807-175924306	0.204254103566644	.	.
chr1	175692503	175693002	chr1	175770581	175771080	Chml|chr1:175770581-175771080	0.129830865370504	.	.
chr1	175692503	175693002	chr1	175770581	175771080	Opn3|chr1:175770581-175771080	0.129830865370504	.	.
chr1	175692503	175693002	chr1	175923807	175924306	Chml|chr1:175923807-175924306	0.207094628034535	.	.
chr1	175692503	175693002	chr1	175923807	175924306	Opn3|chr1:175923807-175924306	0.207094628034535	.	.
chr1	175693049	175693548	chr1	175867509	175868008	Chml|chr1:175867509-175868008	0.161139375973869	.	.
chr1	175693049	175693548	chr1	175867509	175868008	Opn3|chr1:175867509-175868008	0.161139375973869	.	.
chr1	175693049	175693548	chr1	175923807	175924306	Chml|chr1:175923807-175924306	0.135897100224945	.	.
chr1	175693049	175693548	chr1	175923807	175924306	Opn3|chr1:175923807-175924306	0.135897100224945	.	.
chr1	175880538	175881037	chr1	175923807	175924306	Exo1|chr1:175923807-175924306	0.182061829897857	.	.
chr1	175880538	175881037	chr1	175995354	175995853	Exo1|chr1:175995354-175995853	0.250726878442212	.	.
chr1	176275192	176275691	chr1	176615542	176616041	Gm38101|chr1:176615542-176616041	0.119723965847422	.	.
chr1	176275192	176275691	chr1	176615542	176616041	Pld5|chr1:176615542-176616041	0.119723965847422	.	.
chr1	177257072	177257571	chr1	177004375	177004874	Akt3|chr1:177004375-177004874	0.126472059737107	.	.
chr1	177257072	177257571	chr1	177307601	177308100	Akt3|chr1:177307601-177308100	0.13325174323233	.	.
chr1	177257072	177257571	chr1	177703313	177703812	Akt3|chr1:177703313-177703812	0.235445056451302	.	.
chr1	177441840	177442339	chr1	177382086	177382585	Zbtb18|chr1:177382086-177382585	0.129649138237629	.	.
chr1	177795766	177796265	chr1	177702809	177703308	Adss|chr1:177702809-177703308	0.208007305710449	.	.
chr1	178187311	178187810	chr1	178336353	178336852	Desi2|chr1:178336353-178336852	0.210663828005995	.	.
chr1	178187311	178187810	chr1	178368821	178369320	Desi2|chr1:178368821-178369320	0.180703829474202	.	.
chr1	178276142	178276641	chr1	178336353	178336852	4930527J03Rik|chr1:178336353-178336852	0.227431952269603	.	.
chr1	178318532	178319031	chr1	178463658	178464157	B230369F24Rik|chr1:178463658-178464157	0.285187777602522	.	.
chr1	178318532	178319031	chr1	178463658	178464157	Cox20|chr1:178463658-178464157	0.285187777602522	.	.
chr1	178405450	178405949	chr1	178368821	178369320	Efcab2|chr1:178368821-178369320	0.117200645693549	.	.
chr1	178406170	178406669	chr1	178336353	178336852	Efcab2|chr1:178336353-178336852	0.168147940194176	.	.
chr1	179667997	179668496	chr1	179847684	179848183	Sccpdh|chr1:179847684-179848183	0.180537468328259	.	.
chr1	179959653	179960152	chr1	179847684	179848183	Cdc42bpa|chr1:179847684-179848183	0.208955567842357	.	.
chr1	179959653	179960152	chr1	180195828	180196327	Cdc42bpa|chr1:180195828-180196327	0.240287005196723	.	.
chr1	180641033	180641532	chr1	180550703	180551202	Lin9|chr1:180550703-180551202	0.136001320415467	.	.
chr1	180641033	180641532	chr1	180778088	180778587	Lin9|chr1:180778088-180778587	0.192734212982496	.	.
chr1	180725789	180726288	chr1	180848038	180848537	Acbd3|chr1:180848038-180848537	0.189134899690408	.	.
chr1	180813365	180813864	chr1	181150665	181151164	H3f3a|chr1:181150665-181151164	0.187127664870871	.	.
chr1	180813365	180813864	chr1	181150665	181151164	H3f3aos|chr1:181150665-181151164	0.187127664870871	.	.
chr1	180813989	180814488	chr1	180763866	180764365	H3f3a|chr1:180763866-180764365	0.191156791129757	.	.
chr1	180813989	180814488	chr1	180763866	180764365	H3f3aos|chr1:180763866-180764365	0.191156791129757	.	.
chr1	180813989	180814488	chr1	180777540	180778039	H3f3a|chr1:180777540-180778039	0.133384294655434	.	.
chr1	180813989	180814488	chr1	180777540	180778039	H3f3aos|chr1:180777540-180778039	0.133384294655434	.	.
chr1	180813989	180814488	chr1	180778088	180778587	H3f3a|chr1:180778088-180778587	0.200215465116561	.	.
chr1	180813989	180814488	chr1	180778088	180778587	H3f3aos|chr1:180778088-180778587	0.200215465116561	.	.
chr1	180813989	180814488	chr1	180848038	180848537	H3f3a|chr1:180848038-180848537	0.294385747379972	.	.
chr1	180813989	180814488	chr1	180848038	180848537	H3f3aos|chr1:180848038-180848537	0.294385747379972	.	.
chr1	180813989	180814488	chr1	180987738	180988237	H3f3a|chr1:180987738-180988237	0.353876720008392	.	.
chr1	180813989	180814488	chr1	180987738	180988237	H3f3aos|chr1:180987738-180988237	0.353876720008392	.	.
chr1	180813989	180814488	chr1	181016358	181016857	H3f3a|chr1:181016358-181016857	0.175542011090054	.	.
chr1	180813989	180814488	chr1	181016358	181016857	H3f3aos|chr1:181016358-181016857	0.175542011090054	.	.
chr1	180813989	180814488	chr1	181150665	181151164	H3f3a|chr1:181150665-181151164	0.155202288414417	.	.
chr1	180813989	180814488	chr1	181150665	181151164	H3f3aos|chr1:181150665-181151164	0.155202288414417	.	.
chr1	180850639	180851138	chr1	181016358	181016857	Sde2|chr1:181016358-181016857	0.17876536838044	.	.
chr1	180850639	180851138	chr1	181150665	181151164	Sde2|chr1:181150665-181151164	0.285188842629351	.	.
chr1	181144061	181144560	chr1	181150665	181151164	Cnih4|chr1:181150665-181151164	0.213086407513717	.	.
chr1	181144061	181144560	chr1	181150665	181151164	Nvl|chr1:181150665-181151164	0.213086407513717	.	.
chr1	181211764	181212263	chr1	181016358	181016857	Wdr26|chr1:181016358-181016857	0.197613500347092	.	.
chr1	181211764	181212263	chr1	181150665	181151164	Wdr26|chr1:181150665-181151164	0.281979762054323	.	.
chr1	181510245	181510744	chr1	181545377	181545876	Ccdc121|chr1:181545377-181545876	0.202248334340439	.	.
chr1	181842237	181842736	chr1	181841665	181842164	Lbr|chr1:181841665-181842164	0.287719204233355	.	.
chr1	181842237	181842736	chr1	181888749	181889248	Lbr|chr1:181888749-181889248	0.134023985525002	.	.
chr1	181842237	181842736	chr1	182090208	182090707	Lbr|chr1:182090208-182090707	0.206451119570545	.	.
chr1	182019253	182019752	chr1	182489705	182490204	Enah|chr1:182489705-182490204	0.233471612713015	.	.
chr1	182019822	182020321	chr1	182081947	182082446	Enah|chr1:182081947-182082446	0.151532153785544	.	.
chr1	182020341	182020840	chr1	182081947	182082446	Enah|chr1:182081947-182082446	0.127445902862672	.	.
chr1	182124497	182124996	chr1	181841665	181842164	Srp9|chr1:181841665-181842164	0.192471859599316	.	.
chr1	182124497	182124996	chr1	181960315	181960814	Srp9|chr1:181960315-181960814	0.200329060419145	.	.
chr1	182125000	182125499	chr1	181841665	181842164	Srp9|chr1:181841665-181842164	0.161144789184575	.	.
chr1	182341398	182341897	chr1	182089615	182090114	Fbxo28|chr1:182089615-182090114	0.131577260839187	.	.
chr1	183369413	183369912	chr1	183349780	183350279	Mia3|chr1:183349780-183350279	0.239816037615124	.	.
chr1	183388644	183389143	chr1	183344755	183345254	Taf1a|chr1:183344755-183345254	0.252248661682072	.	.
chr1	184033370	184033869	chr1	183783739	183784238	1700056E22Rik|chr1:183783739-183784238	0.224872590704507	.	.
chr1	184033370	184033869	chr1	184235529	184236028	1700056E22Rik|chr1:184235529-184236028	0.131038746931725	.	.
chr1	186749156	186749655	chr1	186609938	186610437	A430105J06Rik|chr1:186609938-186610437	0.253106183847239	.	.
chr1	186749156	186749655	chr1	186609938	186610437	Rrp15|chr1:186609938-186610437	0.253106183847239	.	.
chr1	186749156	186749655	chr1	186827695	186828194	A430105J06Rik|chr1:186827695-186828194	0.155488007833396	.	.
chr1	186749156	186749655	chr1	186827695	186828194	Rrp15|chr1:186827695-186828194	0.155488007833396	.	.
chr1	189922073	189922572	chr1	189972944	189973443	Smyd2|chr1:189972944-189973443	0.152204569354112	.	.
chr1	190170441	190170940	chr1	189972944	189973443	Prox1|chr1:189972944-189973443	0.141767429022688	.	.
chr1	190170441	190170940	chr1	189972944	189973443	Prox1os|chr1:189972944-189973443	0.141767429022688	.	.
chr1	191026045	191026544	chr1	191397049	191397548	A230020J21Rik|chr1:191397049-191397548	0.291611137419621	.	.
chr1	191026045	191026544	chr1	191397049	191397548	Flvcr1|chr1:191397049-191397548	0.291611137419621	.	.
chr1	191062183	191062682	chr1	191470543	191471042	Nsl1|chr1:191470543-191471042	0.260196393214605	.	.
chr1	191062183	191062682	chr1	191470543	191471042	Tatdn3|chr1:191470543-191471042	0.260196393214605	.	.
chr1	191062684	191063183	chr1	191312626	191313125	Nsl1|chr1:191312626-191313125	0.125634578387221	.	.
chr1	191062684	191063183	chr1	191312626	191313125	Tatdn3|chr1:191312626-191313125	0.125634578387221	.	.
chr1	191062684	191063183	chr1	191397049	191397548	Nsl1|chr1:191397049-191397548	0.33021368921031	.	.
chr1	191062684	191063183	chr1	191397049	191397548	Tatdn3|chr1:191397049-191397548	0.33021368921031	.	.
chr1	191317662	191318161	chr1	191397049	191397548	Nenf|chr1:191397049-191397548	0.164965259307971	.	.
chr1	191325660	191326159	chr1	191397049	191397548	Pacc1|chr1:191397049-191397548	0.143307773705566	.	.
chr1	191326162	191326661	chr1	191352718	191353217	Pacc1|chr1:191352718-191353217	0.140894400119463	.	.
chr1	194222981	194223480	chr1	194253938	194254437	4930503O07Rik|chr1:194253938-194254437	0.119478118141849	.	.
chr1	194976725	194977224	chr1	195040386	195040885	A330023F24Rik|chr1:195040386-195040885	0.117953832706336	.	.
chr1	194976725	194977224	chr1	195040386	195040885	Gm16897|chr1:195040386-195040885	0.117953832706336	.	.
chr1	195018071	195018570	chr1	194977967	194978466	Gm37027|chr1:194977967-194978466	0.157481349789947	.	.
chr10	3366298	3366797	chr10	3366890	3367389	Ppp1r14c|chr10:3366890-3367389	0.433731011127903	.	.
chr10	3972861	3973360	chr10	3996387	3996886	Mthfd1l|chr10:3996387-3996886	0.211320576134595	.	.
chr10	4265552	4266051	chr10	4076932	4077431	Akap12|chr10:4076932-4077431	0.160712980386178	.	.
chr10	4266269	4266768	chr10	4386733	4387232	Akap12|chr10:4386733-4387232	0.12275286266135	.	.
chr10	4266269	4266768	chr10	4520097	4520596	Akap12|chr10:4520097-4520596	0.171090619287	.	.
chr10	4387235	4387734	chr10	4333294	4333793	Zbtb2|chr10:4333294-4333793	0.267806838158245	.	.
chr10	4432192	4432691	chr10	4346705	4347204	Armt1|chr10:4346705-4347204	0.225694308302712	.	.
chr10	4432192	4432691	chr10	4346705	4347204	Rmnd1|chr10:4346705-4347204	0.225694308302712	.	.
chr10	4432192	4432691	chr10	4712513	4713012	Armt1|chr10:4712513-4713012	0.172042994140336	.	.
chr10	4432192	4432691	chr10	4712513	4713012	Rmnd1|chr10:4712513-4713012	0.172042994140336	.	.
chr10	5550504	5551003	chr10	5289251	5289750	Syne1|chr10:5289251-5289750	0.141867877527235	.	.
chr10	5550504	5551003	chr10	5367219	5367718	Syne1|chr10:5367219-5367718	0.219139022428594	.	.
chr10	5823844	5824343	chr10	5549987	5550486	Mtrf1l|chr10:5549987-5550486	0.126068556499035	.	.
chr10	5823844	5824343	chr10	5634278	5634777	Mtrf1l|chr10:5634278-5634777	0.157211208576467	.	.
chr10	5922199	5922698	chr10	5549987	5550486	Rgs17|chr10:5549987-5550486	0.164398105173732	.	.
chr10	7212004	7212503	chr10	6919695	6920194	Cnksr3|chr10:6919695-6920194	0.233113042285513	.	.
chr10	7212518	7213017	chr10	6919695	6920194	Cnksr3|chr10:6919695-6920194	0.204478138957603	.	.
chr10	7589567	7590066	chr10	7663092	7663591	Lrp11|chr10:7663092-7663591	0.150637285339096	.	.
chr10	7667254	7667753	chr10	7390606	7391105	Nup43|chr10:7390606-7391105	0.253983186481443	.	.
chr10	7680943	7681442	chr10	7663092	7663591	Lats1|chr10:7663092-7663591	0.29673986423254	.	.
chr10	7680943	7681442	chr10	7663092	7663591	Pcmt1|chr10:7663092-7663591	0.29673986423254	.	.
chr10	7725685	7726184	chr10	7663092	7663591	Katna1|chr10:7663092-7663591	0.249388095408476	.	.
chr10	7780721	7781220	chr10	7663092	7663591	B430219N15Rik|chr10:7663092-7663591	0.140210544487314	.	.
chr10	7792631	7793130	chr10	7663092	7663591	Ginm1|chr10:7663092-7663591	0.141209656594719	.	.
chr10	7792631	7793130	chr10	7663092	7663591	Ppil4|chr10:7663092-7663591	0.141209656594719	.	.
chr10	7956090	7956589	chr10	7663092	7663591	Tab2|chr10:7663092-7663591	0.184940852333167	.	.
chr10	8176197	8176696	chr10	7900869	7901368	Gm30906|chr10:7900869-7901368	0.32219033586258	.	.
chr10	8176701	8177200	chr10	7883479	7883978	Gm30906|chr10:7883479-7883978	0.118858424925746	.	.
chr10	8176701	8177200	chr10	7900869	7901368	Gm30906|chr10:7900869-7901368	0.159962393159239	.	.
chr10	11149164	11149663	chr10	11491884	11492383	Shprh|chr10:11491884-11492383	0.126129906698789	.	.
chr10	11280524	11281023	chr10	11491884	11492383	4930432B10Rik|chr10:11491884-11492383	0.177753761449638	.	.
chr10	11280524	11281023	chr10	11491884	11492383	Fbxo30|chr10:11491884-11492383	0.177753761449638	.	.
chr10	11281047	11281546	chr10	11362273	11362772	4930432B10Rik|chr10:11362273-11362772	0.233044515788584	.	.
chr10	11281047	11281546	chr10	11362273	11362772	Fbxo30|chr10:11362273-11362772	0.233044515788584	.	.
chr10	11281047	11281546	chr10	11491884	11492383	4930432B10Rik|chr10:11491884-11492383	0.279409856058197	.	.
chr10	11281047	11281546	chr10	11491884	11492383	Fbxo30|chr10:11491884-11492383	0.279409856058197	.	.
chr10	11281047	11281546	chr10	11515109	11515608	4930432B10Rik|chr10:11515109-11515608	0.152976417867335	.	.
chr10	11281047	11281546	chr10	11515109	11515608	Fbxo30|chr10:11515109-11515608	0.152976417867335	.	.
chr10	11281047	11281546	chr10	11729503	11730002	4930432B10Rik|chr10:11729503-11730002	0.193364773374912	.	.
chr10	11281047	11281546	chr10	11729503	11730002	Fbxo30|chr10:11729503-11730002	0.193364773374912	.	.
chr10	11343450	11343949	chr10	11362273	11362772	Epm2a|chr10:11362273-11362772	0.199899763159412	.	.
chr10	11343450	11343949	chr10	11535223	11535722	Epm2a|chr10:11535223-11535722	0.18013304844915	.	.
chr10	11343450	11343949	chr10	11591504	11592003	Epm2a|chr10:11591504-11592003	0.186728674760617	.	.
chr10	11343450	11343949	chr10	11592179	11592678	Epm2a|chr10:11592179-11592678	0.199662001760097	.	.
chr10	12922927	12923426	chr10	12996979	12997478	B230208H11Rik|chr10:12996979-12997478	0.316467146501591	.	.
chr10	13192919	13193418	chr10	12941340	12941839	Ltv1|chr10:12941340-12941839	0.163350098433422	.	.
chr10	13192919	13193418	chr10	13008121	13008620	Ltv1|chr10:13008121-13008620	0.229884514060027	.	.
chr10	13192919	13193418	chr10	13016462	13016961	Ltv1|chr10:13016462-13016961	0.244290176049568	.	.
chr10	13473580	13474079	chr10	13283359	13283858	Phactr2|chr10:13283359-13283858	0.128321071519123	.	.
chr10	13473580	13474079	chr10	13388671	13389170	Phactr2|chr10:13388671-13389170	0.134905707561681	.	.
chr10	13474088	13474587	chr10	13429701	13430200	Phactr2|chr10:13429701-13430200	0.173834662490499	.	.
chr10	14296036	14296535	chr10	14391220	14391719	Gm40603|chr10:14391220-14391719	0.164783148708604	.	.
chr10	14705323	14705822	chr10	14391220	14391719	Nmbr|chr10:14391220-14391719	0.180703158512453	.	.
chr10	14705323	14705822	chr10	14391220	14391719	Vta1|chr10:14391220-14391719	0.180703158512453	.	.
chr10	14705323	14705822	chr10	14451754	14452253	Nmbr|chr10:14451754-14452253	0.128261189420507	.	.
chr10	14705323	14705822	chr10	14451754	14452253	Vta1|chr10:14451754-14452253	0.128261189420507	.	.
chr10	14705323	14705822	chr10	14719628	14720127	Nmbr|chr10:14719628-14720127	0.130340018119278	.	.
chr10	14705323	14705822	chr10	14719628	14720127	Vta1|chr10:14719628-14720127	0.130340018119278	.	.
chr10	14759884	14760383	chr10	14719628	14720127	B230364G03Rik|chr10:14719628-14720127	0.295799389349355	.	.
chr10	14759884	14760383	chr10	14790457	14790956	B230364G03Rik|chr10:14790457-14790956	0.136915772976141	.	.
chr10	14759884	14760383	chr10	14816992	14817491	B230364G03Rik|chr10:14816992-14817491	0.215440507792521	.	.
chr10	14759884	14760383	chr10	14816992	14817491	B230364G03Rik|chr10:14816992-14817491	0.215440507792522	.	.
chr10	15300071	15300570	chr10	15680889	15681388	Gm47710|chr10:15680889-15681388	0.199649379817156	.	.
chr10	15759897	15760396	chr10	15680889	15681388	Gm40604|chr10:15680889-15681388	0.368991066602172	.	.
chr10	17722198	17722697	chr10	17486010	17486509	Cited2|chr10:17486010-17486509	0.153962240528117	.	.
chr10	17722198	17722697	chr10	17559845	17560344	Cited2|chr10:17559845-17560344	0.139576716761226	.	.
chr10	17722963	17723462	chr10	17294486	17294985	Cited2|chr10:17294486-17294985	0.122371866579903	.	.
chr10	17948344	17948843	chr10	17559845	17560344	Heca|chr10:17559845-17560344	0.222597651487483	.	.
chr10	18022176	18022675	chr10	18388588	18389087	Abracl|chr10:18388588-18389087	0.219995570279057	.	.
chr10	18022176	18022675	chr10	18389088	18389587	Abracl|chr10:18389088-18389587	0.24320197731975	.	.
chr10	18055292	18055791	chr10	18182182	18182681	Reps1|chr10:18182182-18182681	0.253927637567691	.	.
chr10	18055292	18055791	chr10	18431396	18431895	Reps1|chr10:18431396-18431895	0.320939179754771	.	.
chr10	18056109	18056608	chr10	18430883	18431382	Reps1|chr10:18430883-18431382	0.17733382441525	.	.
chr10	18210578	18211077	chr10	17869893	17870392	Ect2l|chr10:17869893-17870392	0.159533985473322	.	.
chr10	18210578	18211077	chr10	18453347	18453846	Ect2l|chr10:18453347-18453846	0.15949455019143	.	.
chr10	19591671	19592170	chr10	19876558	19877057	Ifngr1|chr10:19876558-19877057	0.230283753931337	.	.
chr10	19850487	19850986	chr10	19849978	19850477	Slc35d3|chr10:19849978-19850477	0.326872181849638	.	.
chr10	19934494	19934993	chr10	19779077	19779576	Map3k5|chr10:19779077-19779576	0.176680390600242	.	.
chr10	19934494	19934993	chr10	19849978	19850477	Map3k5|chr10:19849978-19850477	0.14187164964503	.	.
chr10	21881933	21882432	chr10	22058487	22058986	Sgk1|chr10:22058487-22058986	0.140269277944273	.	.
chr10	23787039	23787538	chr10	23606650	23607149	Rps12|chr10:23606650-23607149	0.258113932772728	.	.
chr10	23787039	23787538	chr10	23671441	23671940	Rps12|chr10:23671441-23671940	0.16157585751495	.	.
chr10	23796872	23797371	chr10	23606650	23607149	Slc18b1|chr10:23606650-23607149	0.125757099925291	.	.
chr10	23796872	23797371	chr10	23671441	23671940	Slc18b1|chr10:23671441-23671940	0.173891054005501	.	.
chr10	24131389	24131888	chr10	24311997	24312496	Gm40614|chr10:24311997-24312496	0.15675527528298	.	.
chr10	24149016	24149515	chr10	24492745	24493244	Stx7|chr10:24492745-24493244	0.160022891246297	.	.
chr10	24595382	24595881	chr10	24311997	24312496	Ccn2|chr10:24311997-24312496	0.127543425511039	.	.
chr10	24595382	24595881	chr10	24381828	24382327	Ccn2|chr10:24381828-24382327	0.138598096394538	.	.
chr10	24595382	24595881	chr10	24492745	24493244	Ccn2|chr10:24492745-24493244	0.161479747144262	.	.
chr10	26374914	26375413	chr10	26630133	26630632	L3mbtl3|chr10:26630133-26630632	0.315200556966239	.	.
chr10	26695050	26695549	chr10	26374170	26374669	Gm48893|chr10:26374170-26374669	0.306838032181591	.	.
chr10	26752501	26753000	chr10	26822656	26823155	Arhgap18|chr10:26822656-26823155	0.132852951884819	.	.
chr10	26752501	26753000	chr10	26822656	26823155	Arhgap18|chr10:26822656-26823155	0.13285295188482	.	.
chr10	26753106	26753605	chr10	26630133	26630632	Arhgap18|chr10:26630133-26630632	0.118158769538563	.	.
chr10	26753106	26753605	chr10	26822656	26823155	Arhgap18|chr10:26822656-26823155	0.185008736302919	.	.
chr10	26950380	26950879	chr10	26772164	26772663	Gm48084|chr10:26772164-26772663	0.275293898475227	.	.
chr10	29361318	29361817	chr10	29206679	29207178	Rnf146|chr10:29206679-29207178	0.258350271120054	.	.
chr10	30200346	30200845	chr10	30091172	30091671	Cenpw|chr10:30091172-30091671	0.230438704135232	.	.
chr10	30600453	30600952	chr10	30419345	30419844	Trmt11|chr10:30419345-30419844	0.12460225370635	.	.
chr10	30600453	30600952	chr10	30537972	30538471	Trmt11|chr10:30537972-30538471	0.148173038971438	.	.
chr10	30600453	30600952	chr10	30618199	30618698	Trmt11|chr10:30618199-30618698	0.119469111826427	.	.
chr10	30803126	30803625	chr10	31009910	31010409	Ncoa7|chr10:31009910-31010409	0.197522641926525	.	.
chr10	30842620	30843119	chr10	30824988	30825487	Hey2|chr10:30824988-30825487	0.142314988439856	.	.
chr10	31445701	31446200	chr10	31426619	31427118	Tpd52l1|chr10:31426619-31427118	0.13368862467342	.	.
chr10	31445701	31446200	chr10	31742380	31742879	Tpd52l1|chr10:31742380-31742879	0.189232995537017	.	.
chr10	31608520	31609019	chr10	31426619	31427118	Rnf217|chr10:31426619-31427118	0.159192597151617	.	.
chr10	31608520	31609019	chr10	31426619	31427118	Rnf217|chr10:31426619-31427118	0.159192597151618	.	.
chr10	31608520	31609019	chr10	31742380	31742879	Rnf217|chr10:31742380-31742879	0.122218864999184	.	.
chr10	31609486	31609985	chr10	31273021	31273520	Rnf217|chr10:31273021-31273520	0.182783974435024	.	.
chr10	31609486	31609985	chr10	31426111	31426610	Rnf217|chr10:31426111-31426610	0.177615359534976	.	.
chr10	31609486	31609985	chr10	31426619	31427118	Rnf217|chr10:31426619-31427118	0.119954175953027	.	.
chr10	32890706	32891205	chr10	33193878	33194377	Nkain2|chr10:33193878-33194377	0.219795797650354	.	.
chr10	33624501	33625000	chr10	33703373	33703872	Clvs2|chr10:33703373-33703872	0.229027921976725	.	.
chr10	33624501	33625000	chr10	33703373	33703872	Clvs2|chr10:33703373-33703872	0.229027921976726	.	.
chr10	33624501	33625000	chr10	33703373	33703872	Gm15939|chr10:33703373-33703872	0.229027921976725	.	.
chr10	33624501	33625000	chr10	33703373	33703872	Gm15939|chr10:33703373-33703872	0.229027921976726	.	.
chr10	33624501	33625000	chr10	33986736	33987235	Clvs2|chr10:33986736-33987235	0.289132761242625	.	.
chr10	33624501	33625000	chr10	33986736	33987235	Gm15939|chr10:33986736-33987235	0.289132761242625	.	.
chr10	33904718	33905217	chr10	33986736	33987235	Rsph4a|chr10:33986736-33987235	0.118639451388408	.	.
chr10	33904718	33905217	chr10	34033850	34034349	Rsph4a|chr10:34033850-34034349	0.140793344940088	.	.
chr10	33904718	33905217	chr10	34091720	34092219	Rsph4a|chr10:34091720-34092219	0.139211184612023	.	.
chr10	34019491	34019990	chr10	33986736	33987235	Gm48045|chr10:33986736-33987235	0.196356818872916	.	.
chr10	34019491	34019990	chr10	33986736	33987235	Rwdd1|chr10:33986736-33987235	0.196356818872916	.	.
chr10	34096225	34096724	chr10	34091720	34092219	Calhm5|chr10:34091720-34092219	0.143554372503357	.	.
chr10	34096225	34096724	chr10	34339602	34340101	Calhm5|chr10:34339602-34340101	0.232798316308434	.	.
chr10	34127449	34127948	chr10	34316363	34316862	Calhm6|chr10:34316363-34316862	0.124037489739068	.	.
chr10	34281970	34282469	chr10	34316872	34317371	Tspyl1|chr10:34316872-34317371	0.122463256273004	.	.
chr10	34297174	34297673	chr10	34091720	34092219	Tspyl4|chr10:34091720-34092219	0.183533218488748	.	.
chr10	34297174	34297673	chr10	34339602	34340101	Tspyl4|chr10:34339602-34340101	0.143131675656515	.	.
chr10	34297174	34297673	chr10	34512501	34513000	Tspyl4|chr10:34512501-34513000	0.188195772150851	.	.
chr10	34297174	34297673	chr10	34512501	34513000	Tspyl4|chr10:34512501-34513000	0.188195772150852	.	.
chr10	34297174	34297673	chr10	34667107	34667606	Tspyl4|chr10:34667107-34667606	0.196156749778883	.	.
chr10	36974002	36974501	chr10	36585684	36586183	Hdac2|chr10:36585684-36586183	0.173611255986876	.	.
chr10	36974002	36974501	chr10	37047820	37048319	Hdac2|chr10:37047820-37048319	0.153299168186863	.	.
chr10	36974613	36975112	chr10	37047820	37048319	Hdac2|chr10:37047820-37048319	0.139716781303847	.	.
chr10	36975153	36975652	chr10	36585684	36586183	Hdac2|chr10:36585684-36586183	0.156127685367716	.	.
chr10	37138712	37139211	chr10	36791758	36792257	5930403N24Rik|chr10:36791758-36792257	0.293665506272245	.	.
chr10	37138712	37139211	chr10	36791758	36792257	Marcks|chr10:36791758-36792257	0.293665506272245	.	.
chr10	37138712	37139211	chr10	37047820	37048319	5930403N24Rik|chr10:37047820-37048319	0.137620130289262	.	.
chr10	37138712	37139211	chr10	37047820	37048319	Marcks|chr10:37047820-37048319	0.137620130289262	.	.
chr10	39133692	39134191	chr10	39171094	39171593	Fam229b|chr10:39171094-39171593	0.189283636171705	.	.
chr10	39133692	39134191	chr10	39171094	39171593	Tube1|chr10:39171094-39171593	0.189283636171705	.	.
chr10	39133692	39134191	chr10	39209125	39209624	Fam229b|chr10:39209125-39209624	0.11913286153384	.	.
chr10	39133692	39134191	chr10	39209125	39209624	Tube1|chr10:39209125-39209624	0.11913286153384	.	.
chr10	40348905	40349404	chr10	40041278	40041777	Cdk19os|chr10:40041278-40041777	0.169604889922001	.	.
chr10	40629674	40630173	chr10	40300650	40301149	Ddo|chr10:40300650-40301149	0.120263243687779	.	.
chr10	40682406	40682905	chr10	40372248	40372747	Mettl24|chr10:40372248-40372747	0.225007079989972	.	.
chr10	41072083	41072582	chr10	41218727	41219226	Gpr6|chr10:41218727-41219226	0.174624977138812	.	.
chr10	41072083	41072582	chr10	41246073	41246572	Gpr6|chr10:41246073-41246572	0.30921447690079	.	.
chr10	41072083	41072582	chr10	41295019	41295518	Gpr6|chr10:41295019-41295518	0.131851622183574	.	.
chr10	41303669	41304168	chr10	41004323	41004822	Ak9|chr10:41004323-41004822	0.137524928333852	.	.
chr10	41303669	41304168	chr10	41004323	41004822	Fig4|chr10:41004323-41004822	0.137524928333852	.	.
chr10	41303669	41304168	chr10	41209028	41209527	Ak9|chr10:41209028-41209527	0.18126172150859	.	.
chr10	41303669	41304168	chr10	41209028	41209527	Fig4|chr10:41209028-41209527	0.18126172150859	.	.
chr10	41303669	41304168	chr10	41218727	41219226	Ak9|chr10:41218727-41219226	0.185450053041383	.	.
chr10	41303669	41304168	chr10	41218727	41219226	Fig4|chr10:41218727-41219226	0.185450053041383	.	.
chr10	41303669	41304168	chr10	41719495	41719994	Ak9|chr10:41719495-41719994	0.174052501525148	.	.
chr10	41303669	41304168	chr10	41719495	41719994	Fig4|chr10:41719495-41719994	0.174052501525148	.	.
chr10	41490156	41490655	chr10	41098111	41098610	Ppil6|chr10:41098111-41098610	0.120374373289487	.	.
chr10	41490156	41490655	chr10	41098111	41098610	Smpd2|chr10:41098111-41098610	0.120374373289487	.	.
chr10	41490156	41490655	chr10	41100073	41100572	Ppil6|chr10:41100073-41100572	0.172199759839129	.	.
chr10	41490156	41490655	chr10	41100073	41100572	Smpd2|chr10:41100073-41100572	0.172199759839129	.	.
chr10	41490156	41490655	chr10	41288740	41289239	Ppil6|chr10:41288740-41289239	0.190925874940587	.	.
chr10	41490156	41490655	chr10	41288740	41289239	Smpd2|chr10:41288740-41289239	0.190925874940587	.	.
chr10	41518902	41519401	chr10	41980671	41981170	Cd164|chr10:41980671-41981170	0.120217391867571	.	.
chr10	41809843	41810342	chr10	41887125	41887624	Cep57l1|chr10:41887125-41887624	0.172639444708505	.	.
chr10	41809843	41810342	chr10	41887125	41887624	Sesn1|chr10:41887125-41887624	0.172639444708505	.	.
chr10	42018185	42018684	chr10	41887125	41887624	1700016J18Rik|chr10:41887125-41887624	0.184260387449548	.	.
chr10	42018185	42018684	chr10	41887125	41887624	Armc2|chr10:41887125-41887624	0.184260387449548	.	.
chr10	42018185	42018684	chr10	42251261	42251760	1700016J18Rik|chr10:42251261-42251760	0.352479958583347	.	.
chr10	42018185	42018684	chr10	42251261	42251760	Armc2|chr10:42251261-42251760	0.352479958583347	.	.
chr10	42018185	42018684	chr10	42277563	42278062	1700016J18Rik|chr10:42277563-42278062	0.15299909612181	.	.
chr10	42018185	42018684	chr10	42277563	42278062	Armc2|chr10:42277563-42278062	0.15299909612181	.	.
chr10	42018185	42018684	chr10	42308548	42309047	1700016J18Rik|chr10:42308548-42309047	0.295825308152146	.	.
chr10	42018185	42018684	chr10	42308548	42309047	1700016J18Rik|chr10:42308548-42309047	0.295825308152147	.	.
chr10	42018185	42018684	chr10	42308548	42309047	Armc2|chr10:42308548-42309047	0.295825308152146	.	.
chr10	42018185	42018684	chr10	42308548	42309047	Armc2|chr10:42308548-42309047	0.295825308152147	.	.
chr10	42276537	42277036	chr10	42277563	42278062	Foxo3|chr10:42277563-42278062	0.175900553695165	.	.
chr10	42276537	42277036	chr10	42308048	42308547	Foxo3|chr10:42308048-42308547	0.141322367298294	.	.
chr10	42478381	42478880	chr10	42092586	42093085	Afg1l|chr10:42092586-42093085	0.310801209489248	.	.
chr10	42478381	42478880	chr10	42308048	42308547	Afg1l|chr10:42308048-42308547	0.317504510925825	.	.
chr10	42501588	42502087	chr10	42277563	42278062	Snx3|chr10:42277563-42278062	0.129226370313008	.	.
chr10	42501588	42502087	chr10	42678656	42679155	Snx3|chr10:42678656-42679155	0.137323208275119	.	.
chr10	42502326	42502825	chr10	42251261	42251760	Snx3|chr10:42251261-42251760	0.205950284940356	.	.
chr10	42502326	42502825	chr10	42308548	42309047	Snx3|chr10:42308548-42309047	0.184642178632187	.	.
chr10	43540736	43541235	chr10	43953823	43954322	1700021F05Rik|chr10:43953823-43954322	0.120086003803667	.	.
chr10	43901492	43901991	chr10	43517156	43517655	Qrsl1|chr10:43517156-43517655	0.221157820588006	.	.
chr10	43901492	43901991	chr10	43517156	43517655	Rtn4ip1|chr10:43517156-43517655	0.221157820588006	.	.
chr10	43901492	43901991	chr10	43527432	43527931	Qrsl1|chr10:43527432-43527931	0.218235527476221	.	.
chr10	43901492	43901991	chr10	43527432	43527931	Rtn4ip1|chr10:43527432-43527931	0.218235527476221	.	.
chr10	43901492	43901991	chr10	43625060	43625559	Qrsl1|chr10:43625060-43625559	0.220985242203824	.	.
chr10	43901492	43901991	chr10	43625060	43625559	Rtn4ip1|chr10:43625060-43625559	0.220985242203824	.	.
chr10	44268090	44268589	chr10	44071106	44071605	Atg5|chr10:44071106-44071605	0.15077672612892	.	.
chr10	45289129	45289628	chr10	45045177	45045676	Gm15934|chr10:45045177-45045676	0.125165436142845	.	.
chr10	45289129	45289628	chr10	45446148	45446647	Gm15934|chr10:45446148-45446647	0.132200070594807	.	.
chr10	45335421	45335920	chr10	45000707	45001206	Bves|chr10:45000707-45001206	0.221935995542467	.	.
chr10	45335421	45335920	chr10	45446148	45446647	Bves|chr10:45446148-45446647	0.226950793214816	.	.
chr10	45335958	45336457	chr10	45129040	45129539	Bves|chr10:45129040-45129539	0.122801810064814	.	.
chr10	45485562	45486061	chr10	45000707	45001206	Lin28b|chr10:45000707-45001206	0.223495414805929	.	.
chr10	45485562	45486061	chr10	45446148	45446647	Lin28b|chr10:45446148-45446647	0.175401464851875	.	.
chr10	45577590	45578089	chr10	45373235	45373734	Hace1|chr10:45373235-45373734	0.127115351450974	.	.
chr10	45578214	45578713	chr10	45897983	45898482	Hace1|chr10:45897983-45898482	0.170077187175853	.	.
chr10	50592385	50592884	chr10	50370554	50371053	Ascc3|chr10:50370554-50371053	0.285010146585999	.	.
chr10	50894338	50894837	chr10	50704180	50704679	Sim1|chr10:50704180-50704679	0.1353617698417	.	.
chr10	50894338	50894837	chr10	50903253	50903752	Sim1|chr10:50903253-50903752	0.285043681863718	.	.
chr10	50894338	50894837	chr10	50910960	50911459	Sim1|chr10:50910960-50911459	0.442370543936951	.	.
chr10	50894338	50894837	chr10	51219038	51219537	Sim1|chr10:51219038-51219537	0.332513857923503	.	.
chr10	52417238	52417737	chr10	52691301	52691800	Nus1|chr10:52691301-52691800	0.148018673824461	.	.
chr10	52690801	52691300	chr10	52691301	52691800	Slc35f1|chr10:52691301-52691800	0.365834998818846	.	.
chr10	54075590	54076089	chr10	54101594	54102093	Gm16998|chr10:54101594-54102093	0.232783550987362	.	.
chr10	54075590	54076089	chr10	54101594	54102093	Man1a|chr10:54101594-54102093	0.232783550987362	.	.
chr10	54075590	54076089	chr10	54269095	54269594	Gm16998|chr10:54269095-54269594	0.158211195050613	.	.
chr10	54075590	54076089	chr10	54269095	54269594	Man1a|chr10:54269095-54269594	0.158211195050613	.	.
chr10	56431764	56432263	chr10	56369070	56369569	Gm36595|chr10:56369070-56369569	0.120469683763964	.	.
chr10	56431764	56432263	chr10	56372970	56373469	Gm36595|chr10:56372970-56373469	0.142580713332975	.	.
chr10	56431764	56432263	chr10	56712905	56713404	Gm36595|chr10:56712905-56713404	0.161220084518601	.	.
chr10	57631815	57632314	chr10	57289108	57289607	Pkib|chr10:57289108-57289607	0.329212788379297	.	.
chr10	57631815	57632314	chr10	57317064	57317563	Pkib|chr10:57317064-57317563	0.119689766792115	.	.
chr10	57794939	57795438	chr10	57568996	57569495	Smpdl3a|chr10:57568996-57569495	0.126064764771337	.	.
chr10	58255194	58255693	chr10	58371409	58371908	Gcc2|chr10:58371409-58371908	0.24360993253569	.	.
chr10	58446597	58447096	chr10	58383254	58383753	Ranbp2|chr10:58383254-58383753	0.173848852214617	.	.
chr10	60277677	60278176	chr10	60305203	60305702	Psap|chr10:60305203-60305702	0.119184093220159	.	.
chr10	60277677	60278176	chr10	60361152	60361651	Psap|chr10:60361152-60361651	0.194577231858997	.	.
chr10	60277677	60278176	chr10	60686796	60687295	Psap|chr10:60686796-60687295	0.121239739981508	.	.
chr10	60752559	60753058	chr10	60893751	60894250	Slc29a3|chr10:60893751-60894250	0.121523702175919	.	.
chr10	60831386	60831885	chr10	60760360	60760859	Unc5b|chr10:60760360-60760859	0.124897996052083	.	.
chr10	60831386	60831885	chr10	60826488	60826987	Unc5b|chr10:60826488-60826987	0.253396757181561	.	.
chr10	60831386	60831885	chr10	60851354	60851853	Unc5b|chr10:60851354-60851853	0.137278300320005	.	.
chr10	61052138	61052637	chr10	60827176	60827675	Gm20610|chr10:60827176-60827675	0.260766073628038	.	.
chr10	61052138	61052637	chr10	60851354	60851853	Gm20610|chr10:60851354-60851853	0.201030336621057	.	.
chr10	61052138	61052637	chr10	60964829	60965328	Gm20610|chr10:60964829-60965328	0.232464791315955	.	.
chr10	61147435	61147934	chr10	60760360	60760859	Sgpl1|chr10:60760360-60760859	0.132315395597272	.	.
chr10	61383246	61383745	chr10	61625504	61626003	Pald1|chr10:61625504-61626003	0.169215873659581	.	.
chr10	61452613	61453112	chr10	61583599	61584098	Eif4ebp2|chr10:61583599-61584098	0.139352852642429	.	.
chr10	61475458	61475957	chr10	61583599	61584098	Lrrc20|chr10:61583599-61584098	0.183927927590166	.	.
chr10	61648322	61648821	chr10	61625504	61626003	Ppa1|chr10:61625504-61626003	0.117224045253876	.	.
chr10	61680030	61680529	chr10	61583599	61584098	1700022H01Rik|chr10:61583599-61584098	0.260918035730467	.	.
chr10	61680030	61680529	chr10	61583599	61584098	Sar1a|chr10:61583599-61584098	0.260918035730467	.	.
chr10	61680030	61680529	chr10	61625504	61626003	1700022H01Rik|chr10:61625504-61626003	0.178067414743981	.	.
chr10	61680030	61680529	chr10	61625504	61626003	Sar1a|chr10:61625504-61626003	0.178067414743981	.	.
chr10	61695204	61695703	chr10	61625504	61626003	Tysnd1|chr10:61625504-61626003	0.191477868349996	.	.
chr10	61783021	61783520	chr10	62055333	62055832	H2afy2|chr10:62055333-62055832	0.13950489989941	.	.
chr10	61783689	61784188	chr10	62182988	62183487	H2afy2|chr10:62182988-62183487	0.124351929752723	.	.
chr10	62231026	62231525	chr10	61980369	61980868	Tspan15|chr10:61980369-61980868	0.157112266585844	.	.
chr10	62340040	62340539	chr10	62055333	62055832	Hk1os|chr10:62055333-62055832	0.185570270238384	.	.
chr10	62340040	62340539	chr10	62110799	62111298	Hk1os|chr10:62110799-62111298	0.164941512326136	.	.
chr10	62340040	62340539	chr10	62332391	62332890	Hk1os|chr10:62332391-62332890	0.238898507216413	.	.
chr10	62449224	62449723	chr10	62055333	62055832	4930507D05Rik|chr10:62055333-62055832	0.220129978499368	.	.
chr10	62449224	62449723	chr10	62055333	62055832	Supv3l1|chr10:62055333-62055832	0.220129978499368	.	.
chr10	62449224	62449723	chr10	62500120	62500619	4930507D05Rik|chr10:62500120-62500619	0.278108336546634	.	.
chr10	62449224	62449723	chr10	62500120	62500619	Supv3l1|chr10:62500120-62500619	0.278108336546634	.	.
chr10	62449766	62450265	chr10	62055333	62055832	4930507D05Rik|chr10:62055333-62055832	0.208399283574439	.	.
chr10	62449766	62450265	chr10	62055333	62055832	Supv3l1|chr10:62055333-62055832	0.208399283574439	.	.
chr10	62449766	62450265	chr10	62101434	62101933	4930507D05Rik|chr10:62101434-62101933	0.152640355922529	.	.
chr10	62449766	62450265	chr10	62101434	62101933	Supv3l1|chr10:62101434-62101933	0.152640355922529	.	.
chr10	62449766	62450265	chr10	62410887	62411386	4930507D05Rik|chr10:62410887-62411386	0.170418001589712	.	.
chr10	62449766	62450265	chr10	62410887	62411386	Supv3l1|chr10:62410887-62411386	0.170418001589712	.	.
chr10	62449766	62450265	chr10	62500120	62500619	4930507D05Rik|chr10:62500120-62500619	0.349274801188546	.	.
chr10	62449766	62450265	chr10	62500120	62500619	Supv3l1|chr10:62500120-62500619	0.349274801188546	.	.
chr10	62486129	62486628	chr10	62055333	62055832	Vps26a|chr10:62055333-62055832	0.176393514516578	.	.
chr10	62486129	62486628	chr10	62182988	62183487	Vps26a|chr10:62182988-62183487	0.208630089398824	.	.
chr10	62486129	62486628	chr10	62500120	62500619	Vps26a|chr10:62500120-62500619	0.222546370053774	.	.
chr10	62486629	62487128	chr10	62055333	62055832	Vps26a|chr10:62055333-62055832	0.372920265702461	.	.
chr10	62486629	62487128	chr10	62110799	62111298	Vps26a|chr10:62110799-62111298	0.160617525080494	.	.
chr10	62486629	62487128	chr10	62182988	62183487	Vps26a|chr10:62182988-62183487	0.127004647240933	.	.
chr10	62486629	62487128	chr10	62500120	62500619	Vps26a|chr10:62500120-62500619	0.380020848147086	.	.
chr10	62602059	62602558	chr10	62332391	62332890	Ddx21|chr10:62332391-62332890	0.142200476773351	.	.
chr10	62602059	62602558	chr10	62332391	62332890	Gm47257|chr10:62332391-62332890	0.142200476773351	.	.
chr10	62651098	62651597	chr10	62332391	62332890	Ddx50|chr10:62332391-62332890	0.206858746279576	.	.
chr10	62651098	62651597	chr10	62410887	62411386	Ddx50|chr10:62410887-62411386	0.136366085495478	.	.
chr10	62725538	62726037	chr10	62856650	62857149	Stox1|chr10:62856650-62857149	0.154304879926436	.	.
chr10	62792172	62792671	chr10	62865210	62865709	Ccar1|chr10:62865210-62865709	0.156930985463404	.	.
chr10	62919701	62920200	chr10	62500120	62500619	Slc25a16|chr10:62500120-62500619	0.260787392394392	.	.
chr10	62920395	62920894	chr10	62856650	62857149	Slc25a16|chr10:62856650-62857149	0.15247967126593	.	.
chr10	62920395	62920894	chr10	62865210	62865709	Slc25a16|chr10:62865210-62865709	0.161910260109328	.	.
chr10	62946840	62947339	chr10	63065948	63066447	Dna2|chr10:63065948-63066447	0.174414241438231	.	.
chr10	62979983	62980482	chr10	62500120	62500619	Rufy2|chr10:62500120-62500619	0.147332401346287	.	.
chr10	62979983	62980482	chr10	62856650	62857149	Rufy2|chr10:62856650-62857149	0.150072339794298	.	.
chr10	63023688	63024187	chr10	62856650	62857149	Hnrnph3|chr10:62856650-62857149	0.150736074158866	.	.
chr10	63023688	63024187	chr10	62856650	62857149	Pbld2|chr10:62856650-62857149	0.150736074158866	.	.
chr10	63023688	63024187	chr10	62865210	62865709	Hnrnph3|chr10:62865210-62865709	0.130218100066967	.	.
chr10	63023688	63024187	chr10	62865210	62865709	Pbld2|chr10:62865210-62865709	0.130218100066967	.	.
chr10	63023688	63024187	chr10	63338211	63338710	Hnrnph3|chr10:63338211-63338710	0.470967207278939	.	.
chr10	63023688	63024187	chr10	63338211	63338710	Pbld2|chr10:63338211-63338710	0.470967207278939	.	.
chr10	63023688	63024187	chr10	63338814	63339313	Hnrnph3|chr10:63338814-63339313	0.119746172574501	.	.
chr10	63023688	63024187	chr10	63338814	63339313	Pbld2|chr10:63338814-63339313	0.119746172574501	.	.
chr10	63099999	63100498	chr10	63065948	63066447	Atoh7|chr10:63065948-63066447	0.248136787903801	.	.
chr10	63243618	63244117	chr10	62865210	62865709	1700120B22Rik|chr10:62865210-62865709	0.237306692916562	.	.
chr10	63243618	63244117	chr10	62865210	62865709	Herc4|chr10:62865210-62865709	0.237306692916562	.	.
chr10	63243618	63244117	chr10	63338814	63339313	1700120B22Rik|chr10:63338814-63339313	0.13788307379633	.	.
chr10	63243618	63244117	chr10	63338814	63339313	Herc4|chr10:63338814-63339313	0.13788307379633	.	.
chr10	63382558	63383057	chr10	63338211	63338710	Dnajc12|chr10:63338211-63338710	0.340956832353371	.	.
chr10	63382558	63383057	chr10	63338814	63339313	Dnajc12|chr10:63338814-63339313	0.196235821226941	.	.
chr10	63429313	63429812	chr10	63338814	63339313	Ctnna3|chr10:63338814-63339313	0.145674379715598	.	.
chr10	66836742	66837241	chr10	66552157	66552656	Gm47900|chr10:66552157-66552656	0.518856879606139	.	.
chr10	66836742	66837241	chr10	66780506	66781005	Gm47900|chr10:66780506-66781005	0.227471852522456	.	.
chr10	66836742	66837241	chr10	66814557	66815056	Gm47900|chr10:66814557-66815056	0.179987108639063	.	.
chr10	66836742	66837241	chr10	66928198	66928697	Gm47900|chr10:66928198-66928697	0.300008697133886	.	.
chr10	66920360	66920859	chr10	66552157	66552656	1110002J07Rik|chr10:66552157-66552656	0.137923247098098	.	.
chr10	66920360	66920859	chr10	66552157	66552656	Gm26576|chr10:66552157-66552656	0.137923247098098	.	.
chr10	67535893	67536392	chr10	67315003	67315502	Egr2|chr10:67315003-67315502	0.143918901670779	.	.
chr10	67535893	67536392	chr10	67871517	67872016	Egr2|chr10:67871517-67872016	0.305165278771669	.	.
chr10	67535893	67536392	chr10	67894054	67894553	Egr2|chr10:67894054-67894553	0.253906068812963	.	.
chr10	67535893	67536392	chr10	67911378	67911877	Egr2|chr10:67911378-67911877	0.15102258386128	.	.
chr10	67535893	67536392	chr10	67918093	67918592	Egr2|chr10:67918093-67918592	0.199371845802544	.	.
chr10	67548797	67549296	chr10	67482306	67482805	Ado|chr10:67482306-67482805	0.133286416248244	.	.
chr10	67548797	67549296	chr10	67672264	67672763	Ado|chr10:67672264-67672763	0.156991639223068	.	.
chr10	67548797	67549296	chr10	67911378	67911877	Ado|chr10:67911378-67911877	0.122415157957437	.	.
chr10	67911879	67912378	chr10	67537526	67538025	Zfp365|chr10:67537526-67538025	0.126381803443152	.	.
chr10	67911879	67912378	chr10	67911378	67911877	Zfp365|chr10:67911378-67911877	0.531220808172639	.	.
chr10	67912421	67912920	chr10	67537526	67538025	Zfp365|chr10:67537526-67538025	0.3052078888975	.	.
chr10	67979231	67979730	chr10	67537526	67538025	Rtkn2|chr10:67537526-67538025	0.251352460852048	.	.
chr10	67979231	67979730	chr10	67984530	67985029	Rtkn2|chr10:67984530-67985029	0.19396956148507	.	.
chr10	68541629	68542128	chr10	68956428	68956927	Cabcoco1|chr10:68956428-68956927	0.120634780738204	.	.
chr10	68541629	68542128	chr10	68974714	68975213	Cabcoco1|chr10:68974714-68975213	0.215952206181587	.	.
chr10	68724253	68724752	chr10	68669940	68670439	Tmem26|chr10:68669940-68670439	0.226324108005222	.	.
chr10	72655128	72655627	chr10	72620503	72621002	Zwint|chr10:72620503-72621002	0.117340382495281	.	.
chr10	75517195	75517694	chr10	75667316	75667815	Gucd1|chr10:75667316-75667815	0.254540671660264	.	.
chr10	75517195	75517694	chr10	75667316	75667815	Snrpd3|chr10:75667316-75667815	0.254540671660264	.	.
chr10	75517716	75518215	chr10	75558363	75558862	Gucd1|chr10:75558363-75558862	0.120704567245814	.	.
chr10	75517716	75518215	chr10	75558363	75558862	Snrpd3|chr10:75558363-75558862	0.120704567245814	.	.
chr10	75517716	75518215	chr10	75632514	75633013	Gucd1|chr10:75632514-75633013	0.190421318294017	.	.
chr10	75517716	75518215	chr10	75632514	75633013	Snrpd3|chr10:75632514-75633013	0.190421318294017	.	.
chr10	75517716	75518215	chr10	75633042	75633541	Gucd1|chr10:75633042-75633541	0.180330970035483	.	.
chr10	75517716	75518215	chr10	75633042	75633541	Snrpd3|chr10:75633042-75633541	0.180330970035483	.	.
chr10	75517716	75518215	chr10	75704087	75704586	Gucd1|chr10:75704087-75704586	0.285679432750457	.	.
chr10	75517716	75518215	chr10	75704087	75704586	Snrpd3|chr10:75704087-75704586	0.285679432750457	.	.
chr10	75643576	75644075	chr10	75558363	75558862	Susd2|chr10:75558363-75558862	0.191090343949	.	.
chr10	75643576	75644075	chr10	75853409	75853908	Susd2|chr10:75853409-75853908	0.194851535198704	.	.
chr10	75644158	75644657	chr10	75873531	75874030	Susd2|chr10:75873531-75874030	0.127900841664615	.	.
chr10	75764120	75764619	chr10	75558363	75558862	Cabin1|chr10:75558363-75558862	0.154031302902625	.	.
chr10	75764120	75764619	chr10	75558996	75559495	Cabin1|chr10:75558996-75559495	0.119493188921118	.	.
chr10	75764120	75764619	chr10	75853409	75853908	Cabin1|chr10:75853409-75853908	0.204679385125673	.	.
chr10	75773277	75773776	chr10	75586177	75586676	Ddt|chr10:75586177-75586676	0.132662573531881	.	.
chr10	75773277	75773776	chr10	75667316	75667815	Ddt|chr10:75667316-75667815	0.219105569691006	.	.
chr10	75773277	75773776	chr10	75684124	75684623	Ddt|chr10:75684124-75684623	0.138040898460036	.	.
chr10	75773277	75773776	chr10	75720641	75721140	Ddt|chr10:75720641-75721140	0.150770674685203	.	.
chr10	75773277	75773776	chr10	75873531	75874030	Ddt|chr10:75873531-75874030	0.302170214542466	.	.
chr10	75797531	75798030	chr10	75853409	75853908	Gstt1|chr10:75853409-75853908	0.13623692261484	.	.
chr10	75837242	75837741	chr10	75633042	75633541	Gstt2|chr10:75633042-75633541	0.188874203947058	.	.
chr10	75860073	75860572	chr10	75632514	75633013	Mif|chr10:75632514-75633013	0.140133952240377	.	.
chr10	75860073	75860572	chr10	75633042	75633541	Mif|chr10:75633042-75633541	0.124158790897143	.	.
chr10	75893088	75893587	chr10	75853409	75853908	Derl3|chr10:75853409-75853908	0.309263137937332	.	.
chr10	75893088	75893587	chr10	75873531	75874030	Derl3|chr10:75873531-75874030	0.14878331956662	.	.
chr10	75921379	75921878	chr10	75667316	75667815	Smarcb1|chr10:75667316-75667815	0.248391116094196	.	.
chr10	75935571	75936070	chr10	75558363	75558862	Mmp11|chr10:75558363-75558862	0.142077262766943	.	.
chr10	75935571	75936070	chr10	75853409	75853908	Mmp11|chr10:75853409-75853908	0.156790690041464	.	.
chr10	75935571	75936070	chr10	75873531	75874030	Mmp11|chr10:75873531-75874030	0.154016179457539	.	.
chr10	76032290	76032789	chr10	75873531	75874030	Zfp280b|chr10:75873531-75874030	0.281794070340334	.	.
chr10	76032290	76032789	chr10	76275404	76275903	Zfp280b|chr10:76275404-76275903	0.374696188304335	.	.
chr10	76345090	76345589	chr10	76203887	76204386	Dip2a|chr10:76203887-76204386	0.126415835881625	.	.
chr10	76442556	76443055	chr10	76203887	76204386	Pcnt|chr10:76203887-76204386	0.177663147840069	.	.
chr10	76442556	76443055	chr10	76732742	76733241	Pcnt|chr10:76732742-76733241	0.254754207502948	.	.
chr10	76442556	76443055	chr10	76733248	76733747	Pcnt|chr10:76733248-76733747	0.211053944567745	.	.
chr10	76531225	76531724	chr10	76732742	76733241	Lss|chr10:76732742-76733241	0.271079004197165	.	.
chr10	76531225	76531724	chr10	76733248	76733747	Lss|chr10:76733248-76733747	0.153150756095389	.	.
chr10	76531225	76531724	chr10	76801944	76802443	Lss|chr10:76801944-76802443	0.187447335835304	.	.
chr10	76531225	76531724	chr10	76802486	76802985	Lss|chr10:76802486-76802985	0.180637662061316	.	.
chr10	76961928	76962427	chr10	76801944	76802443	Pcbp3|chr10:76801944-76802443	0.26423895242263	.	.
chr10	77581441	77581940	chr10	77807413	77807912	Pttg1ip|chr10:77807413-77807912	0.162958170132529	.	.
chr10	77606279	77606778	chr10	77863726	77864225	Sumo3|chr10:77863726-77864225	0.152013560258478	.	.
chr10	77622031	77622530	chr10	77984634	77985133	Ube2g2|chr10:77984634-77985133	0.23235823383802	.	.
chr10	77902300	77902799	chr10	77807413	77807912	Lrrc3|chr10:77807413-77807912	0.128439252469089	.	.
chr10	77902300	77902799	chr10	77863726	77864225	Lrrc3|chr10:77863726-77864225	0.148365822697086	.	.
chr10	77902300	77902799	chr10	78018678	78019177	Lrrc3|chr10:78018678-78019177	0.307126972959526	.	.
chr10	77902814	77903313	chr10	77744641	77745140	Lrrc3|chr10:77744641-77745140	0.26411042116929	.	.
chr10	77902814	77903313	chr10	77807413	77807912	Lrrc3|chr10:77807413-77807912	0.343979842905864	.	.
chr10	77902814	77903313	chr10	77863726	77864225	Lrrc3|chr10:77863726-77864225	0.203686895341095	.	.
chr10	77969634	77970133	chr10	77864325	77864824	Trpm2|chr10:77864325-77864824	0.145624225190153	.	.
chr10	77978313	77978812	chr10	78159856	78160355	Cfap410|chr10:78159856-78160355	0.188028792232055	.	.
chr10	78009528	78010027	chr10	77984634	77985133	Pfkl|chr10:77984634-77985133	0.169136666180192	.	.
chr10	78169521	78170020	chr10	77863726	77864225	Gatd3a|chr10:77863726-77864225	0.144518253219024	.	.
chr10	78169521	78170020	chr10	77984634	77985133	Gatd3a|chr10:77984634-77985133	0.152886693580684	.	.
chr10	78169521	78170020	chr10	77984634	77985133	Gatd3a|chr10:77984634-77985133	0.152886693580685	.	.
chr10	78184961	78185460	chr10	77984634	77985133	Pwp2|chr10:77984634-77985133	0.283183897886954	.	.
chr10	78184961	78185460	chr10	78159856	78160355	Pwp2|chr10:78159856-78160355	0.208039563069202	.	.
chr10	78244489	78244988	chr10	77807413	77807912	Trappc10|chr10:77807413-77807912	0.247605999932354	.	.
chr10	78425391	78425890	chr10	78396201	78396700	Cstb|chr10:78396201-78396700	0.119766768871963	.	.
chr10	78425391	78425890	chr10	78481893	78482392	Cstb|chr10:78481893-78482392	0.128896709406269	.	.
chr10	78425914	78426413	chr10	78399195	78399694	Cstb|chr10:78399195-78399694	0.262525013473612	.	.
chr10	78425914	78426413	chr10	78487672	78488171	Cstb|chr10:78487672-78488171	0.22738225867346	.	.
chr10	78464708	78465207	chr10	78686751	78687250	Pdxk|chr10:78686751-78687250	0.137039667483733	.	.
chr10	78574691	78575190	chr10	78487672	78488171	Ilvbl|chr10:78487672-78488171	0.405422734926874	.	.
chr10	78746859	78747358	chr10	78396201	78396700	Gm30400|chr10:78396201-78396700	0.12868144919655	.	.
chr10	78746859	78747358	chr10	78481893	78482392	Gm30400|chr10:78481893-78482392	0.177558359171641	.	.
chr10	78747414	78747913	chr10	78686751	78687250	Gm30400|chr10:78686751-78687250	0.221290715911937	.	.
chr10	78752339	78752838	chr10	78686751	78687250	Ccdc105|chr10:78686751-78687250	0.12684305863955	.	.
chr10	78752339	78752838	chr10	78812600	78813099	Ccdc105|chr10:78812600-78813099	0.183499361147458	.	.
chr10	79533018	79533517	chr10	79655302	79655801	Plpp2|chr10:79655302-79655801	0.165999595313483	.	.
chr10	79554879	79555378	chr10	79638841	79639340	Mier2|chr10:79638841-79639340	0.16386192074044	.	.
chr10	79613886	79614385	chr10	79655302	79655801	C2cd4c|chr10:79655302-79655801	0.185305598756559	.	.
chr10	79637007	79637506	chr10	79638841	79639340	Gm47163|chr10:79638841-79639340	0.143731381062774	.	.
chr10	79637007	79637506	chr10	79638841	79639340	Shc2|chr10:79638841-79639340	0.143731381062774	.	.
chr10	79637007	79637506	chr10	79649318	79649817	Gm47163|chr10:79649318-79649817	0.18369163746935	.	.
chr10	79637007	79637506	chr10	79649318	79649817	Shc2|chr10:79649318-79649817	0.18369163746935	.	.
chr10	79637007	79637506	chr10	79654793	79655292	Gm47163|chr10:79654793-79655292	0.130502011104307	.	.
chr10	79637007	79637506	chr10	79654793	79655292	Shc2|chr10:79654793-79655292	0.130502011104307	.	.
chr10	79637658	79638157	chr10	79654793	79655292	Gm47163|chr10:79654793-79655292	0.17014123893387	.	.
chr10	79637658	79638157	chr10	79654793	79655292	Shc2|chr10:79654793-79655292	0.17014123893387	.	.
chr10	79637658	79638157	chr10	79655302	79655801	Gm47163|chr10:79655302-79655801	0.122178505571397	.	.
chr10	79637658	79638157	chr10	79655302	79655801	Shc2|chr10:79655302-79655801	0.122178505571397	.	.
chr10	79637658	79638157	chr10	79712388	79712887	Gm47163|chr10:79712388-79712887	0.13233676799601	.	.
chr10	79637658	79638157	chr10	79712388	79712887	Shc2|chr10:79712388-79712887	0.13233676799601	.	.
chr10	79668658	79669157	chr10	79722992	79723491	Tpgs1|chr10:79722992-79723491	0.226574773034107	.	.
chr10	79669185	79669684	chr10	79722992	79723491	Tpgs1|chr10:79722992-79723491	0.168396606000846	.	.
chr10	79681760	79682259	chr10	79649318	79649817	Cdc34|chr10:79649318-79649817	0.168235411996018	.	.
chr10	79681760	79682259	chr10	79654793	79655292	Cdc34|chr10:79654793-79655292	0.163045415017323	.	.
chr10	79704113	79704612	chr10	79712388	79712887	Bsg|chr10:79712388-79712887	0.142578465066503	.	.
chr10	79746371	79746870	chr10	79654793	79655292	Polrmt|chr10:79654793-79655292	0.1471076923506	.	.
chr10	79746371	79746870	chr10	79712388	79712887	Polrmt|chr10:79712388-79712887	0.14053894984991	.	.
chr10	80039610	80040109	chr10	80053303	80053802	Polr2e|chr10:80053303-80053802	0.16140322338065	.	.
chr10	80039610	80040109	chr10	80142013	80142512	Polr2e|chr10:80142013-80142512	0.275835833230301	.	.
chr10	80039610	80040109	chr10	80159857	80160356	Polr2e|chr10:80159857-80160356	0.198044848343238	.	.
chr10	80039610	80040109	chr10	80167470	80167969	Polr2e|chr10:80167470-80167969	0.178904897573741	.	.
chr10	80039610	80040109	chr10	80199400	80199899	Polr2e|chr10:80199400-80199899	0.120758708541377	.	.
chr10	80039610	80040109	chr10	80264751	80265250	Polr2e|chr10:80264751-80265250	0.244663302662099	.	.
chr10	80039610	80040109	chr10	80298753	80299252	Polr2e|chr10:80298753-80299252	0.129262697360858	.	.
chr10	80115299	80115798	chr10	80053303	80053802	Stk11|chr10:80053303-80053802	0.243200542338375	.	.
chr10	80115299	80115798	chr10	80142013	80142512	Stk11|chr10:80142013-80142512	0.237220358994362	.	.
chr10	80115299	80115798	chr10	80264751	80265250	Stk11|chr10:80264751-80265250	0.272643439383689	.	.
chr10	80115299	80115798	chr10	80298753	80299252	Stk11|chr10:80298753-80299252	0.165674467764082	.	.
chr10	80115855	80116354	chr10	80167470	80167969	Stk11|chr10:80167470-80167969	0.137304347559576	.	.
chr10	80115855	80116354	chr10	80264751	80265250	Stk11|chr10:80264751-80265250	0.23408783604082	.	.
chr10	80115855	80116354	chr10	80357849	80358348	Stk11|chr10:80357849-80358348	0.124842466755548	.	.
chr10	80139151	80139650	chr10	80130998	80131497	Atp5d|chr10:80130998-80131497	0.192922211248647	.	.
chr10	80139151	80139650	chr10	80149272	80149771	Atp5d|chr10:80149272-80149771	0.314207506469134	.	.
chr10	80139151	80139650	chr10	80167470	80167969	Atp5d|chr10:80167470-80167969	0.132039653370657	.	.
chr10	80139151	80139650	chr10	80199400	80199899	Atp5d|chr10:80199400-80199899	0.260066209899573	.	.
chr10	80139151	80139650	chr10	80298753	80299252	Atp5d|chr10:80298753-80299252	0.146848185753001	.	.
chr10	80139151	80139650	chr10	80475205	80475704	Atp5d|chr10:80475205-80475704	0.144955190253642	.	.
chr10	80141214	80141713	chr10	80130998	80131497	Cbarp|chr10:80130998-80131497	0.141030037716122	.	.
chr10	80141214	80141713	chr10	80149272	80149771	Cbarp|chr10:80149272-80149771	0.414442915656288	.	.
chr10	80141214	80141713	chr10	80159857	80160356	Cbarp|chr10:80159857-80160356	0.125310751448532	.	.
chr10	80141214	80141713	chr10	80167470	80167969	Cbarp|chr10:80167470-80167969	0.165470172552774	.	.
chr10	80141214	80141713	chr10	80264751	80265250	Cbarp|chr10:80264751-80265250	0.233313531753245	.	.
chr10	80141214	80141713	chr10	80298753	80299252	Cbarp|chr10:80298753-80299252	0.126162637261989	.	.
chr10	80148538	80149037	chr10	80149272	80149771	Midn|chr10:80149272-80149771	0.246042626187163	.	.
chr10	80148538	80149037	chr10	80167470	80167969	Midn|chr10:80167470-80167969	0.242858351812755	.	.
chr10	80148538	80149037	chr10	80199400	80199899	Midn|chr10:80199400-80199899	0.214032142084146	.	.
chr10	80164965	80165464	chr10	80149272	80149771	Cirbp|chr10:80149272-80149771	0.141600581645521	.	.
chr10	80164965	80165464	chr10	80159857	80160356	Cirbp|chr10:80159857-80160356	0.325117543395354	.	.
chr10	80172665	80173164	chr10	80102436	80102935	1600002K03Rik|chr10:80102436-80102935	0.117204607971212	.	.
chr10	80172665	80173164	chr10	80130998	80131497	1600002K03Rik|chr10:80130998-80131497	0.15266018899811	.	.
chr10	80172665	80173164	chr10	80159857	80160356	1600002K03Rik|chr10:80159857-80160356	0.304870161183976	.	.
chr10	80179406	80179905	chr10	80167470	80167969	Efna2|chr10:80167470-80167969	0.361423007315471	.	.
chr10	80179406	80179905	chr10	80199400	80199899	Efna2|chr10:80199400-80199899	0.180110200579265	.	.
chr10	80179406	80179905	chr10	80264751	80265250	Efna2|chr10:80264751-80265250	0.226690569159508	.	.
chr10	80226253	80226752	chr10	80142013	80142512	Pwwp3a|chr10:80142013-80142512	0.13564500719689	.	.
chr10	80226253	80226752	chr10	80298753	80299252	Pwwp3a|chr10:80298753-80299252	0.216533009148945	.	.
chr10	80226253	80226752	chr10	80357849	80358348	Pwwp3a|chr10:80357849-80358348	0.143195279588154	.	.
chr10	80226253	80226752	chr10	80475205	80475704	Pwwp3a|chr10:80475205-80475704	0.2189524409479	.	.
chr10	80226757	80227256	chr10	80149272	80149771	Pwwp3a|chr10:80149272-80149771	0.242033879314791	.	.
chr10	80226757	80227256	chr10	80475205	80475704	Pwwp3a|chr10:80475205-80475704	0.190622358245916	.	.
chr10	80249168	80249667	chr10	80102436	80102935	Ndufs7|chr10:80102436-80102935	0.194546829271689	.	.
chr10	80249168	80249667	chr10	80130998	80131497	Ndufs7|chr10:80130998-80131497	0.168415116933485	.	.
chr10	80249168	80249667	chr10	80131664	80132163	Ndufs7|chr10:80131664-80132163	0.216270607152293	.	.
chr10	80249168	80249667	chr10	80199400	80199899	Ndufs7|chr10:80199400-80199899	0.206188479980078	.	.
chr10	80260827	80261326	chr10	80131664	80132163	Dazap1|chr10:80131664-80132163	0.146876647514824	.	.
chr10	80260827	80261326	chr10	80131664	80132163	Gamt|chr10:80131664-80132163	0.146876647514824	.	.
chr10	80281953	80282452	chr10	80298753	80299252	Gm15122|chr10:80298753-80299252	0.152850041342144	.	.
chr10	80292185	80292684	chr10	80053303	80053802	Rps15|chr10:80053303-80053802	0.326944121443049	.	.
chr10	80292185	80292684	chr10	80199400	80199899	Rps15|chr10:80199400-80199899	0.137787150983402	.	.
chr10	80292185	80292684	chr10	80526118	80526617	Rps15|chr10:80526118-80526617	0.173202394153795	.	.
chr10	80320339	80320838	chr10	80102436	80102935	2310011J03Rik|chr10:80102436-80102935	0.143872516482262	.	.
chr10	80329684	80330183	chr10	80053303	80053802	Pcsk4|chr10:80053303-80053802	0.162034199987755	.	.
chr10	80329684	80330183	chr10	80053303	80053802	Reep6|chr10:80053303-80053802	0.162034199987755	.	.
chr10	80329684	80330183	chr10	80159857	80160356	Pcsk4|chr10:80159857-80160356	0.338866752776551	.	.
chr10	80329684	80330183	chr10	80159857	80160356	Reep6|chr10:80159857-80160356	0.338866752776551	.	.
chr10	80329684	80330183	chr10	80264751	80265250	Pcsk4|chr10:80264751-80265250	0.147940682251118	.	.
chr10	80329684	80330183	chr10	80264751	80265250	Reep6|chr10:80264751-80265250	0.147940682251118	.	.
chr10	80329684	80330183	chr10	80298753	80299252	Pcsk4|chr10:80298753-80299252	0.162695859032514	.	.
chr10	80329684	80330183	chr10	80298753	80299252	Reep6|chr10:80298753-80299252	0.162695859032514	.	.
chr10	80329684	80330183	chr10	80357849	80358348	Pcsk4|chr10:80357849-80358348	0.246290165154512	.	.
chr10	80329684	80330183	chr10	80357849	80358348	Reep6|chr10:80357849-80358348	0.246290165154512	.	.
chr10	80329684	80330183	chr10	80526118	80526617	Pcsk4|chr10:80526118-80526617	0.151568084477024	.	.
chr10	80329684	80330183	chr10	80526118	80526617	Reep6|chr10:80526118-80526617	0.151568084477024	.	.
chr10	80356135	80356634	chr10	80298753	80299252	Plk5|chr10:80298753-80299252	0.177340265854639	.	.
chr10	80356135	80356634	chr10	80357849	80358348	Plk5|chr10:80357849-80358348	0.124509568530705	.	.
chr10	80356660	80357159	chr10	80130998	80131497	Plk5|chr10:80130998-80131497	0.232033705839108	.	.
chr10	80356660	80357159	chr10	80159857	80160356	Plk5|chr10:80159857-80160356	0.128707763373753	.	.
chr10	80387533	80388032	chr10	80142013	80142512	Mex3d|chr10:80142013-80142512	0.13042293172459	.	.
chr10	80387533	80388032	chr10	80159857	80160356	Mex3d|chr10:80159857-80160356	0.189652501847425	.	.
chr10	80387533	80388032	chr10	80264751	80265250	Mex3d|chr10:80264751-80265250	0.139076945912592	.	.
chr10	80398776	80399275	chr10	80102436	80102935	Mbd3|chr10:80102436-80102935	0.153167944180663	.	.
chr10	80398776	80399275	chr10	80131664	80132163	Mbd3|chr10:80131664-80132163	0.144187347324931	.	.
chr10	80398776	80399275	chr10	80159857	80160356	Mbd3|chr10:80159857-80160356	0.190206331028724	.	.
chr10	80398776	80399275	chr10	80167470	80167969	Mbd3|chr10:80167470-80167969	0.131831683711842	.	.
chr10	80398776	80399275	chr10	80264751	80265250	Mbd3|chr10:80264751-80265250	0.184862855745886	.	.
chr10	80398776	80399275	chr10	80357849	80358348	Mbd3|chr10:80357849-80358348	0.128424845089729	.	.
chr10	80398776	80399275	chr10	80676201	80676700	Mbd3|chr10:80676201-80676700	0.360654772994448	.	.
chr10	80399367	80399866	chr10	80102436	80102935	Mbd3|chr10:80102436-80102935	0.172138548093851	.	.
chr10	80399367	80399866	chr10	80131664	80132163	Mbd3|chr10:80131664-80132163	0.224124731200304	.	.
chr10	80399367	80399866	chr10	80159857	80160356	Mbd3|chr10:80159857-80160356	0.323462324730217	.	.
chr10	80399367	80399866	chr10	80298753	80299252	Mbd3|chr10:80298753-80299252	0.204396818958392	.	.
chr10	80399367	80399866	chr10	80676201	80676700	Mbd3|chr10:80676201-80676700	0.36665715691341	.	.
chr10	80433205	80433704	chr10	80149272	80149771	Tcf3|chr10:80149272-80149771	0.158613339005413	.	.
chr10	80433205	80433704	chr10	80159857	80160356	Tcf3|chr10:80159857-80160356	0.367460675250145	.	.
chr10	80433205	80433704	chr10	80167470	80167969	Tcf3|chr10:80167470-80167969	0.14368036902669	.	.
chr10	80433205	80433704	chr10	80526118	80526617	Tcf3|chr10:80526118-80526617	0.208513251822433	.	.
chr10	80433205	80433704	chr10	80676201	80676700	Tcf3|chr10:80676201-80676700	0.222303651849753	.	.
chr10	80433784	80434283	chr10	80130998	80131497	Tcf3|chr10:80130998-80131497	0.250347358499658	.	.
chr10	80433784	80434283	chr10	80159857	80160356	Tcf3|chr10:80159857-80160356	0.133632517940537	.	.
chr10	80433784	80434283	chr10	80526118	80526617	Tcf3|chr10:80526118-80526617	0.131850080581288	.	.
chr10	80577192	80577691	chr10	80264751	80265250	Klf16|chr10:80264751-80265250	0.244839829862407	.	.
chr10	80577192	80577691	chr10	80298753	80299252	Klf16|chr10:80298753-80299252	0.253030080038776	.	.
chr10	80577192	80577691	chr10	80357849	80358348	Klf16|chr10:80357849-80358348	0.142250693580455	.	.
chr10	80621853	80622352	chr10	80264751	80265250	Csnk1g2|chr10:80264751-80265250	0.241819732815744	.	.
chr10	80621853	80622352	chr10	80676201	80676700	Csnk1g2|chr10:80676201-80676700	0.167177989171998	.	.
chr10	80622360	80622859	chr10	80264751	80265250	Csnk1g2|chr10:80264751-80265250	0.177280350722571	.	.
chr10	80622360	80622859	chr10	80298753	80299252	Csnk1g2|chr10:80298753-80299252	0.285385878058712	.	.
chr10	80622360	80622859	chr10	80357849	80358348	Csnk1g2|chr10:80357849-80358348	0.191801459144037	.	.
chr10	80622360	80622859	chr10	80475205	80475704	Csnk1g2|chr10:80475205-80475704	0.133423822674829	.	.
chr10	80622360	80622859	chr10	80676201	80676700	Csnk1g2|chr10:80676201-80676700	0.145091101084616	.	.
chr10	80702062	80702561	chr10	80475205	80475704	Izumo4|chr10:80475205-80475704	0.129524662822301	.	.
chr10	80702062	80702561	chr10	80475205	80475704	Mob3a|chr10:80475205-80475704	0.129524662822301	.	.
chr10	80702062	80702561	chr10	80676201	80676700	Izumo4|chr10:80676201-80676700	0.220664267407351	.	.
chr10	80702062	80702561	chr10	80676201	80676700	Mob3a|chr10:80676201-80676700	0.220664267407351	.	.
chr10	80702672	80703171	chr10	80264751	80265250	Izumo4|chr10:80264751-80265250	0.25835865783638	.	.
chr10	80702672	80703171	chr10	80264751	80265250	Mob3a|chr10:80264751-80265250	0.25835865783638	.	.
chr10	80702672	80703171	chr10	80298753	80299252	Izumo4|chr10:80298753-80299252	0.155185184003998	.	.
chr10	80702672	80703171	chr10	80298753	80299252	Mob3a|chr10:80298753-80299252	0.155185184003998	.	.
chr10	80702672	80703171	chr10	80357849	80358348	Izumo4|chr10:80357849-80358348	0.416934217427707	.	.
chr10	80702672	80703171	chr10	80357849	80358348	Mob3a|chr10:80357849-80358348	0.416934217427707	.	.
chr10	80742110	80742609	chr10	80298753	80299252	Ap3d1|chr10:80298753-80299252	0.247725385154769	.	.
chr10	80742110	80742609	chr10	80357849	80358348	Ap3d1|chr10:80357849-80358348	0.376302892139469	.	.
chr10	80742110	80742609	chr10	80526118	80526617	Ap3d1|chr10:80526118-80526617	0.122211999575164	.	.
chr10	81253019	81253518	chr10	81285670	81286169	Matk|chr10:81285670-81286169	0.132945273275329	.	.
chr10	81253019	81253518	chr10	81413787	81414286	Matk|chr10:81413787-81414286	0.121360274505528	.	.
chr10	81253019	81253518	chr10	81430157	81430656	Matk|chr10:81430157-81430656	0.188250518801245	.	.
chr10	81253019	81253518	chr10	81432821	81433320	Matk|chr10:81432821-81433320	0.118281568349655	.	.
chr10	81266395	81266894	chr10	81413787	81414286	Apba3|chr10:81413787-81414286	0.141103841766958	.	.
chr10	81266395	81266894	chr10	81413787	81414286	Mrpl54|chr10:81413787-81414286	0.141103841766958	.	.
chr10	81266395	81266894	chr10	81430157	81430656	Apba3|chr10:81430157-81430656	0.227244367217344	.	.
chr10	81266395	81266894	chr10	81430157	81430656	Mrpl54|chr10:81430157-81430656	0.227244367217344	.	.
chr10	81266395	81266894	chr10	81430826	81431325	Apba3|chr10:81430826-81431325	0.16541572699115	.	.
chr10	81266395	81266894	chr10	81430826	81431325	Mrpl54|chr10:81430826-81431325	0.16541572699115	.	.
chr10	81266395	81266894	chr10	81432821	81433320	Apba3|chr10:81432821-81433320	0.152574009787627	.	.
chr10	81266395	81266894	chr10	81432821	81433320	Mrpl54|chr10:81432821-81433320	0.152574009787627	.	.
chr10	81266395	81266894	chr10	81571498	81571997	Apba3|chr10:81571498-81571997	0.170380718345127	.	.
chr10	81266395	81266894	chr10	81571498	81571997	Mrpl54|chr10:81571498-81571997	0.170380718345127	.	.
chr10	81292618	81293117	chr10	81285670	81286169	Pip5k1c|chr10:81285670-81286169	0.267824915264373	.	.
chr10	81292618	81293117	chr10	81450104	81450603	Pip5k1c|chr10:81450104-81450603	0.211005376300686	.	.
chr10	81292618	81293117	chr10	81570705	81571204	Pip5k1c|chr10:81570705-81571204	0.257983052952416	.	.
chr10	81292618	81293117	chr10	81633421	81633920	Pip5k1c|chr10:81633421-81633920	0.220202978665562	.	.
chr10	81292618	81293117	chr10	81643405	81643904	Pip5k1c|chr10:81643405-81643904	0.136245950003223	.	.
chr10	81320497	81320996	chr10	81430826	81431325	Cactin|chr10:81430826-81431325	0.120071747016353	.	.
chr10	81320497	81320996	chr10	81432821	81433320	Cactin|chr10:81432821-81433320	0.120018131969839	.	.
chr10	81320497	81320996	chr10	81502626	81503125	Cactin|chr10:81502626-81503125	0.188804132095788	.	.
chr10	81320497	81320996	chr10	81551522	81552021	Cactin|chr10:81551522-81552021	0.190578925593665	.	.
chr10	81320497	81320996	chr10	81643405	81643904	Cactin|chr10:81643405-81643904	0.221888664245698	.	.
chr10	81350327	81350826	chr10	81502626	81503125	Hmg20b|chr10:81502626-81503125	0.181867980841402	.	.
chr10	81357211	81357710	chr10	81285670	81286169	Mfsd12|chr10:81285670-81286169	0.120074813082355	.	.
chr10	81357211	81357710	chr10	81430157	81430656	Mfsd12|chr10:81430157-81430656	0.127178601932217	.	.
chr10	81357211	81357710	chr10	81430826	81431325	Mfsd12|chr10:81430826-81431325	0.179304643396435	.	.
chr10	81357211	81357710	chr10	81432821	81433320	Mfsd12|chr10:81432821-81433320	0.166438563341387	.	.
chr10	81378395	81378894	chr10	81430157	81430656	Fzr1|chr10:81430157-81430656	0.218729494492342	.	.
chr10	81378395	81378894	chr10	81430826	81431325	Fzr1|chr10:81430826-81431325	0.186827826681765	.	.
chr10	81378395	81378894	chr10	81450104	81450603	Fzr1|chr10:81450104-81450603	0.130758440664533	.	.
chr10	81378395	81378894	chr10	81551522	81552021	Fzr1|chr10:81551522-81552021	0.170149704857122	.	.
chr10	81378395	81378894	chr10	81643405	81643904	Fzr1|chr10:81643405-81643904	0.35429516344895	.	.
chr10	81384063	81384562	chr10	81430157	81430656	Dohh|chr10:81430157-81430656	0.155962131815946	.	.
chr10	81384063	81384562	chr10	81430826	81431325	Dohh|chr10:81430826-81431325	0.12452639251271	.	.
chr10	81384063	81384562	chr10	81551522	81552021	Dohh|chr10:81551522-81552021	0.264898279458572	.	.
chr10	81384063	81384562	chr10	81643405	81643904	Dohh|chr10:81643405-81643904	0.278296761138219	.	.
chr10	81482441	81482940	chr10	81430157	81430656	Celf5|chr10:81430157-81430656	0.158016787965777	.	.
chr10	81482441	81482940	chr10	81430826	81431325	Celf5|chr10:81430826-81431325	0.227858652193369	.	.
chr10	81496231	81496730	chr10	81285670	81286169	Ncln|chr10:81285670-81286169	0.181067720275698	.	.
chr10	81496231	81496730	chr10	81472805	81473304	Ncln|chr10:81472805-81473304	0.22580675710333	.	.
chr10	81545004	81545503	chr10	81430826	81431325	Gna11|chr10:81430826-81431325	0.13611059376297	.	.
chr10	81559200	81559699	chr10	81285670	81286169	Tle5|chr10:81285670-81286169	0.17336048534433	.	.
chr10	81559200	81559699	chr10	81413787	81414286	Tle5|chr10:81413787-81414286	0.268556922135126	.	.
chr10	81559200	81559699	chr10	81571498	81571997	Tle5|chr10:81571498-81571997	0.157895388583511	.	.
chr10	81560176	81560675	chr10	81285670	81286169	Tle5|chr10:81285670-81286169	0.248133185268302	.	.
chr10	81560176	81560675	chr10	81413787	81414286	Tle5|chr10:81413787-81414286	0.157975731127023	.	.
chr10	81560176	81560675	chr10	81997141	81997640	Tle5|chr10:81997141-81997640	0.139281631003874	.	.
chr10	81605948	81606447	chr10	81450104	81450603	BC025920|chr10:81450104-81450603	0.15162987247235	.	.
chr10	81605948	81606447	chr10	81633421	81633920	BC025920|chr10:81633421-81633920	0.13224909230358	.	.
chr10	81648748	81649247	chr10	81432821	81433320	Gm10778|chr10:81432821-81433320	0.167172113541885	.	.
chr10	82353950	82354449	chr10	82698823	82699322	Gm4924|chr10:82698823-82699322	0.123968377956146	.	.
chr10	82622905	82623404	chr10	82900594	82901093	1190007I07Rik|chr10:82900594-82901093	0.151090337704328	.	.
chr10	82622905	82623404	chr10	82909239	82909738	1190007I07Rik|chr10:82909239-82909738	0.126493024858101	.	.
chr10	82629507	82630006	chr10	82698823	82699322	Tdg|chr10:82698823-82699322	0.349690176894851	.	.
chr10	82763879	82764378	chr10	82860253	82860752	Nfyb|chr10:82860253-82860752	0.167409888306166	.	.
chr10	82858893	82859392	chr10	82795313	82795812	Gm38560|chr10:82795313-82795812	0.262949602638822	.	.
chr10	82985064	82985563	chr10	82909239	82909738	Chst11|chr10:82909239-82909738	0.15668555104332	.	.
chr10	83533859	83534358	chr10	83729443	83729942	Aldh1l2|chr10:83729443-83729942	0.193665201395525	.	.
chr10	83533859	83534358	chr10	83914624	83915123	Aldh1l2|chr10:83914624-83915123	0.150591045576187	.	.
chr10	83722616	83723115	chr10	83914624	83915123	1500009L16Rik|chr10:83914624-83915123	0.185847613216753	.	.
chr10	84532946	84533445	chr10	84515393	84515892	Ckap4|chr10:84515393-84515892	0.148263795076254	.	.
chr10	84576305	84576804	chr10	84437986	84438485	Tcp11l2|chr10:84437986-84438485	0.224886661960155	.	.
chr10	84622358	84622857	chr10	84400004	84400503	Gm17249|chr10:84400004-84400503	0.189114957601026	.	.
chr10	84622358	84622857	chr10	84400004	84400503	Polr3b|chr10:84400004-84400503	0.189114957601026	.	.
chr10	85916334	85916833	chr10	85624915	85625414	Prdm4|chr10:85624915-85625414	0.1694745977998	.	.
chr10	85916863	85917362	chr10	85598554	85599053	Prdm4|chr10:85598554-85599053	0.208044764205066	.	.
chr10	85916863	85917362	chr10	85678556	85679055	Prdm4|chr10:85678556-85679055	0.188840674137511	.	.
chr10	85957553	85958052	chr10	85871543	85872042	Rtcb|chr10:85871543-85872042	0.158551320525506	.	.
chr10	85957553	85958052	chr10	86064837	86065336	Rtcb|chr10:86064837-86065336	0.210559078701131	.	.
chr10	86021662	86022161	chr10	86064837	86065336	A230060F14Rik|chr10:86064837-86065336	0.131432644166662	.	.
chr10	86021662	86022161	chr10	86064837	86065336	Fbxo7|chr10:86064837-86065336	0.131432644166662	.	.
chr10	86705281	86705780	chr10	86835190	86835689	Hsp90b1|chr10:86835190-86835689	0.321700002634799	.	.
chr10	86705281	86705780	chr10	86835190	86835689	Ttc41|chr10:86835190-86835689	0.321700002634799	.	.
chr10	86705811	86706310	chr10	86685259	86685758	Hsp90b1|chr10:86685259-86685758	0.13509171965854	.	.
chr10	86705811	86706310	chr10	86685259	86685758	Ttc41|chr10:86685259-86685758	0.13509171965854	.	.
chr10	86705811	86706310	chr10	86727517	86728016	Hsp90b1|chr10:86727517-86728016	0.169328115007788	.	.
chr10	86705811	86706310	chr10	86727517	86728016	Ttc41|chr10:86727517-86728016	0.169328115007788	.	.
chr10	86705811	86706310	chr10	86834634	86835133	Hsp90b1|chr10:86834634-86835133	0.142612488118497	.	.
chr10	86705811	86706310	chr10	86834634	86835133	Ttc41|chr10:86834634-86835133	0.142612488118497	.	.
chr10	86705811	86706310	chr10	86835190	86835689	Hsp90b1|chr10:86835190-86835689	0.160702374593228	.	.
chr10	86705811	86706310	chr10	86835190	86835689	Ttc41|chr10:86835190-86835689	0.160702374593228	.	.
chr10	86705811	86706310	chr10	86872493	86872992	Hsp90b1|chr10:86872493-86872992	0.260836350940981	.	.
chr10	86705811	86706310	chr10	86872493	86872992	Ttc41|chr10:86872493-86872992	0.260836350940981	.	.
chr10	86705811	86706310	chr10	86893519	86894018	Hsp90b1|chr10:86893519-86894018	0.14888560742306	.	.
chr10	86705811	86706310	chr10	86893519	86894018	Ttc41|chr10:86893519-86894018	0.14888560742306	.	.
chr10	86778694	86779193	chr10	86893519	86894018	Nt5dc3|chr10:86893519-86894018	0.156937995057421	.	.
chr10	87058237	87058736	chr10	87153637	87154136	1700113H08Rik|chr10:87153637-87154136	0.167303135217856	.	.
chr10	87492598	87493097	chr10	87333233	87333732	Ascl1|chr10:87333233-87333732	0.131322554060371	.	.
chr10	87492598	87493097	chr10	87596615	87597114	Ascl1|chr10:87596615-87597114	0.148743649031822	.	.
chr10	87493100	87493599	chr10	87024821	87025320	Ascl1|chr10:87024821-87025320	0.126479105481164	.	.
chr10	87493100	87493599	chr10	87153637	87154136	Ascl1|chr10:87153637-87154136	0.214313900538584	.	.
chr10	87493100	87493599	chr10	87332665	87333164	Ascl1|chr10:87332665-87333164	0.189127328012272	.	.
chr10	87493100	87493599	chr10	87486178	87486677	Ascl1|chr10:87486178-87486677	0.212131965387507	.	.
chr10	88200852	88201351	chr10	88356902	88357401	Washc3|chr10:88356902-88357401	0.12450152509907	.	.
chr10	88201358	88201857	chr10	87859972	87860471	Washc3|chr10:87859972-87860471	0.118007684938497	.	.
chr10	88201358	88201857	chr10	87926711	87927210	Washc3|chr10:87926711-87927210	0.173345138261343	.	.
chr10	88378931	88379430	chr10	88250271	88250770	Dram1|chr10:88250271-88250770	0.288430542361728	.	.
chr10	88378931	88379430	chr10	88250271	88250770	Gnptab|chr10:88250271-88250770	0.288430542361728	.	.
chr10	88379531	88380030	chr10	88591039	88591538	Dram1|chr10:88591039-88591538	0.205861140262277	.	.
chr10	88379531	88380030	chr10	88591039	88591538	Gnptab|chr10:88591039-88591538	0.205861140262277	.	.
chr10	88503789	88504288	chr10	88426387	88426886	Chpt1|chr10:88426387-88426886	0.119301980436236	.	.
chr10	88503789	88504288	chr10	88591039	88591538	Chpt1|chr10:88591039-88591538	0.251943284290769	.	.
chr10	88730714	88731213	chr10	88304248	88304747	Arl1|chr10:88304248-88304747	0.134007464888577	.	.
chr10	88730714	88731213	chr10	88327377	88327876	Arl1|chr10:88327377-88327876	0.263054876124227	.	.
chr10	88730714	88731213	chr10	88356902	88357401	Arl1|chr10:88356902-88357401	0.125825967894971	.	.
chr10	88730714	88731213	chr10	88426387	88426886	Arl1|chr10:88426387-88426886	0.126391721739124	.	.
chr10	88731569	88732068	chr10	88304248	88304747	Arl1|chr10:88304248-88304747	0.143954065583599	.	.
chr10	88731569	88732068	chr10	88327377	88327876	Arl1|chr10:88327377-88327876	0.209414884616186	.	.
chr10	88826571	88827070	chr10	88591039	88591538	Utp20|chr10:88591039-88591538	0.135048927858895	.	.
chr10	89344385	89344884	chr10	89257359	89257858	Ano4|chr10:89257359-89257858	0.266972542525342	.	.
chr10	89344955	89345454	chr10	89160393	89160892	Ano4|chr10:89160393-89160892	0.191293366082851	.	.
chr10	89443677	89444176	chr10	89326818	89327317	Gas2l3|chr10:89326818-89327317	0.227291638545767	.	.
chr10	89443677	89444176	chr10	89461774	89462273	Gas2l3|chr10:89461774-89462273	0.132461971424747	.	.
chr10	89443677	89444176	chr10	89592803	89593302	Gas2l3|chr10:89592803-89593302	0.130421025589023	.	.
chr10	89686076	89686575	chr10	89461774	89462273	1500026H17Rik|chr10:89461774-89462273	0.121965899307366	.	.
chr10	89686076	89686575	chr10	89461774	89462273	Scyl2|chr10:89461774-89462273	0.121965899307366	.	.
chr10	89732079	89732578	chr10	89256545	89257044	Actr6|chr10:89256545-89257044	0.139110912145608	.	.
chr10	89732079	89732578	chr10	89461774	89462273	Actr6|chr10:89461774-89462273	0.140041513245347	.	.
chr10	89732079	89732578	chr10	89872091	89872590	Actr6|chr10:89872091-89872590	0.148514096013674	.	.
chr10	89732079	89732578	chr10	89872091	89872590	Actr6|chr10:89872091-89872590	0.148514096013675	.	.
chr10	89872634	89873133	chr10	89872091	89872590	Anks1b|chr10:89872091-89872590	0.289582465297762	.	.
chr10	89872634	89873133	chr10	89872091	89872590	Anks1b|chr10:89872091-89872590	0.289582465297763	.	.
chr10	89873158	89873657	chr10	89592803	89593302	Anks1b|chr10:89592803-89593302	0.163156210475185	.	.
chr10	91082684	91083183	chr10	91297736	91298235	Apaf1|chr10:91297736-91298235	0.182428409217251	.	.
chr10	91082684	91083183	chr10	91297736	91298235	Ikbip|chr10:91297736-91298235	0.182428409217251	.	.
chr10	91123779	91124278	chr10	91141483	91141982	Slc25a3|chr10:91141483-91141982	0.210657663190112	.	.
chr10	91123779	91124278	chr10	91229368	91229867	Slc25a3|chr10:91229368-91229867	0.301053268715775	.	.
chr10	91123779	91124278	chr10	91271099	91271598	Slc25a3|chr10:91271099-91271598	0.191046822317192	.	.
chr10	91123779	91124278	chr10	91297736	91298235	Slc25a3|chr10:91297736-91298235	0.226541945958882	.	.
chr10	91123779	91124278	chr10	91407454	91407953	Slc25a3|chr10:91407454-91407953	0.17063766269433	.	.
chr10	91123779	91124278	chr10	91436316	91436815	Slc25a3|chr10:91436316-91436815	0.170458848501932	.	.
chr10	91181390	91181889	chr10	91033918	91034417	Tmpo|chr10:91033918-91034417	0.11878166983924	.	.
chr10	91181390	91181889	chr10	91141483	91141982	Tmpo|chr10:91141483-91141982	0.178877665034362	.	.
chr10	91181390	91181889	chr10	91187754	91188253	Tmpo|chr10:91187754-91188253	0.237750787372094	.	.
chr10	91181390	91181889	chr10	91271099	91271598	Tmpo|chr10:91271099-91271598	0.160352131408685	.	.
chr10	91181909	91182408	chr10	91033918	91034417	Tmpo|chr10:91033918-91034417	0.233887327747309	.	.
chr10	91181909	91182408	chr10	91187754	91188253	Tmpo|chr10:91187754-91188253	0.195116516839165	.	.
chr10	93160387	93160886	chr10	93050847	93051346	Cdk17|chr10:93050847-93051346	0.24889122992253	.	.
chr10	93160918	93161417	chr10	92934507	92935006	Cdk17|chr10:92934507-92935006	0.197383926284358	.	.
chr10	93453094	93453593	chr10	93430769	93431268	Lta4h|chr10:93430769-93431268	0.263560571486446	.	.
chr10	93539712	93540211	chr10	93275293	93275792	Amdhd1|chr10:93275293-93275792	0.23145461445262	.	.
chr10	93539712	93540211	chr10	93275293	93275792	Ccdc38|chr10:93275293-93275792	0.23145461445262	.	.
chr10	93539712	93540211	chr10	93593868	93594367	Amdhd1|chr10:93593868-93594367	0.208276379423062	.	.
chr10	93539712	93540211	chr10	93593868	93594367	Amdhd1|chr10:93593868-93594367	0.208276379423063	.	.
chr10	93539712	93540211	chr10	93593868	93594367	Ccdc38|chr10:93593868-93594367	0.208276379423062	.	.
chr10	93539712	93540211	chr10	93593868	93594367	Ccdc38|chr10:93593868-93594367	0.208276379423063	.	.
chr10	95323354	95323853	chr10	95475936	95476435	Cradd|chr10:95475936-95476435	0.219649931754049	.	.
chr10	95501703	95502202	chr10	95475936	95476435	Mrpl42|chr10:95475936-95476435	0.12514587593216	.	.
chr10	95514775	95515274	chr10	95475936	95476435	Ube2n|chr10:95475936-95476435	0.168622553828034	.	.
chr10	95940376	95940875	chr10	96033586	96034085	Eea1|chr10:96033586-96034085	0.133964985626952	.	.
chr10	95940376	95940875	chr10	96077389	96077888	Eea1|chr10:96077389-96077888	0.276268129751468	.	.
chr10	95940376	95940875	chr10	96249467	96249966	Eea1|chr10:96249467-96249966	0.223171810265021	.	.
chr10	100015452	100015951	chr10	100128034	100128533	Kitl|chr10:100128034-100128533	0.11823961191293	.	.
chr10	100487126	100487625	chr10	100128034	100128533	Cep290|chr10:100128034-100128533	0.30045853777053	.	.
chr10	100487126	100487625	chr10	100128034	100128533	Tmtc3|chr10:100128034-100128533	0.30045853777053	.	.
chr10	100487126	100487625	chr10	100589041	100589540	Cep290|chr10:100589041-100589540	0.134293586740127	.	.
chr10	100487126	100487625	chr10	100589041	100589540	Tmtc3|chr10:100589041-100589540	0.134293586740127	.	.
chr10	100487126	100487625	chr10	100641290	100641789	Cep290|chr10:100641290-100641789	0.222124955632303	.	.
chr10	100487126	100487625	chr10	100641290	100641789	Tmtc3|chr10:100641290-100641789	0.222124955632303	.	.
chr10	105573531	105574030	chr10	105834573	105835072	Gm15663|chr10:105834573-105835072	0.150656194212551	.	.
chr10	105573531	105574030	chr10	105834573	105835072	Tmtc2|chr10:105834573-105835072	0.150656194212551	.	.
chr10	105574222	105574721	chr10	105544569	105545068	Gm15663|chr10:105544569-105545068	0.259413235656748	.	.
chr10	105574222	105574721	chr10	105544569	105545068	Tmtc2|chr10:105544569-105545068	0.259413235656748	.	.
chr10	105574222	105574721	chr10	105834573	105835072	Gm15663|chr10:105834573-105835072	0.119677735560405	.	.
chr10	105574222	105574721	chr10	105834573	105835072	Tmtc2|chr10:105834573-105835072	0.119677735560405	.	.
chr10	105574222	105574721	chr10	105999445	105999944	Gm15663|chr10:105999445-105999944	0.161917459061131	.	.
chr10	105574222	105574721	chr10	105999445	105999944	Tmtc2|chr10:105999445-105999944	0.161917459061131	.	.
chr10	105575185	105575684	chr10	105685350	105685849	Tmtc2|chr10:105685350-105685849	0.220797544744525	.	.
chr10	105575185	105575684	chr10	105999445	105999944	Tmtc2|chr10:105999445-105999944	0.17829112333515	.	.
chr10	106469497	106469996	chr10	106468917	106469416	Ppfia2|chr10:106468917-106469416	0.19365179217483	.	.
chr10	106470005	106470504	chr10	106719250	106719749	Ppfia2|chr10:106719250-106719749	0.163785344985011	.	.
chr10	106470005	106470504	chr10	106719812	106720311	Ppfia2|chr10:106719812-106720311	0.265744598650146	.	.
chr10	108161813	108162312	chr10	107971384	107971883	Ppp1r12a|chr10:107971384-107971883	0.300210612948007	.	.
chr10	109010805	109011304	chr10	109496118	109496617	Syt1|chr10:109496118-109496617	0.119417677947952	.	.
chr10	110455069	110455568	chr10	110400415	110400914	Nav3|chr10:110400415-110400914	0.155697837191434	.	.
chr10	110745112	110745611	chr10	110400415	110400914	E2f7|chr10:110400415-110400914	0.155149381513205	.	.
chr10	110919439	110919938	chr10	110733303	110733802	Csrp2|chr10:110733303-110733802	0.136252944740478	.	.
chr10	110919439	110919938	chr10	110931611	110932110	Csrp2|chr10:110931611-110932110	0.179225096725621	.	.
chr10	110919959	110920458	chr10	110733303	110733802	Csrp2|chr10:110733303-110733802	0.156751826036852	.	.
chr10	111972408	111972907	chr10	111900704	111901203	Krr1|chr10:111900704-111901203	0.211708084870505	.	.
chr10	111972408	111972907	chr10	111925446	111925945	Krr1|chr10:111925446-111925945	0.173716631189654	.	.
chr10	111972408	111972907	chr10	111957677	111958176	Krr1|chr10:111957677-111958176	0.190756265684314	.	.
chr10	112059933	112060432	chr10	111957677	111958176	Glipr1l1|chr10:111957677-111958176	0.218116404615133	.	.
chr10	112059933	112060432	chr10	112138513	112139012	Glipr1l1|chr10:112138513-112139012	0.338136202005637	.	.
chr10	112270038	112270537	chr10	112269507	112270006	Kcnc2|chr10:112269507-112270006	0.143444062224265	.	.
chr10	112928298	112928797	chr10	113105916	113106415	Atxn7l3b|chr10:113105916-113106415	0.225843993710636	.	.
chr10	112928805	112929304	chr10	112646559	112647058	Atxn7l3b|chr10:112646559-112647058	0.19982903200296	.	.
chr10	112928805	112929304	chr10	113105916	113106415	Atxn7l3b|chr10:113105916-113106415	0.174369861080291	.	.
chr10	115315382	115315881	chr10	115470560	115471059	Rab21|chr10:115470560-115471059	0.171670155097127	.	.
chr10	115315382	115315881	chr10	115617453	115617952	Rab21|chr10:115617453-115617952	0.226338384380197	.	.
chr10	115384626	115385125	chr10	115617453	115617952	Thap2|chr10:115617453-115617952	0.191199297061397	.	.
chr10	115384626	115385125	chr10	115617453	115617952	Zfc3h1|chr10:115617453-115617952	0.191199297061397	.	.
chr10	115586789	115587288	chr10	115617453	115617952	Lgr5|chr10:115617453-115617952	0.174064234127472	.	.
chr10	115586789	115587288	chr10	115662470	115662969	Lgr5|chr10:115662470-115662969	0.162420288989338	.	.
chr10	116018133	116018632	chr10	116143645	116144144	Ptprr|chr10:116143645-116144144	0.126277691192203	.	.
chr10	117063671	117064170	chr10	117035362	117035861	Cct2|chr10:117035362-117035861	0.122758060418764	.	.
chr10	117063671	117064170	chr10	117376221	117376720	Cct2|chr10:117376221-117376720	0.150105408269469	.	.
chr10	117063671	117064170	chr10	117425802	117426301	Cct2|chr10:117425802-117426301	0.206167258583014	.	.
chr10	117063671	117064170	chr10	117436875	117437374	Cct2|chr10:117436875-117437374	0.134163203263355	.	.
chr10	117063671	117064170	chr10	117478060	117478559	Cct2|chr10:117478060-117478559	0.15568397256459	.	.
chr10	117148327	117148826	chr10	117035362	117035861	Frs2|chr10:117035362-117035861	0.210475982543277	.	.
chr10	117148327	117148826	chr10	117376221	117376720	Frs2|chr10:117376221-117376720	0.160907069684125	.	.
chr10	117223978	117224477	chr10	117004650	117005149	Gm48772|chr10:117004650-117005149	0.172943922674758	.	.
chr10	117223978	117224477	chr10	117004650	117005149	Yeats4|chr10:117004650-117005149	0.172943922674758	.	.
chr10	117223978	117224477	chr10	117035362	117035861	Gm48772|chr10:117035362-117035861	0.124014516809941	.	.
chr10	117223978	117224477	chr10	117035362	117035861	Yeats4|chr10:117035362-117035861	0.124014516809941	.	.
chr10	117223978	117224477	chr10	117376221	117376720	Gm48772|chr10:117376221-117376720	0.166745939992568	.	.
chr10	117223978	117224477	chr10	117376221	117376720	Yeats4|chr10:117376221-117376720	0.166745939992568	.	.
chr10	117224521	117225020	chr10	117376221	117376720	Gm48772|chr10:117376221-117376720	0.225405770117467	.	.
chr10	117224521	117225020	chr10	117376221	117376720	Yeats4|chr10:117376221-117376720	0.225405770117467	.	.
chr10	117224521	117225020	chr10	117436875	117437374	Gm48772|chr10:117436875-117437374	0.128569139110597	.	.
chr10	117224521	117225020	chr10	117436875	117437374	Yeats4|chr10:117436875-117437374	0.128569139110597	.	.
chr10	117710064	117710563	chr10	117478060	117478559	Mdm2|chr10:117478060-117478559	0.225767039294103	.	.
chr10	117710592	117711091	chr10	117426337	117426836	Mdm2|chr10:117426337-117426836	0.135063761428227	.	.
chr10	117746155	117746654	chr10	117436875	117437374	Slc35e3|chr10:117436875-117437374	0.17619928969432	.	.
chr10	118141391	118141890	chr10	118103082	118103581	Mdm1|chr10:118103082-118103581	0.138871051089646	.	.
chr10	120226758	120227257	chr10	120443702	120444201	Llph|chr10:120443702-120444201	0.130289464722242	.	.
chr10	120227259	120227758	chr10	120233915	120234414	Llph|chr10:120233915-120234414	0.324988569550797	.	.
chr10	120475830	120476329	chr10	120233915	120234414	Hmga2|chr10:120233915-120234414	0.145244428540746	.	.
chr10	120857657	120858156	chr10	120646676	120647175	Gm15910|chr10:120646676-120647175	0.138058561909587	.	.
chr10	120898763	120899262	chr10	120864391	120864890	Gm4473|chr10:120864391-120864890	0.17168062348435	.	.
chr10	120898763	120899262	chr10	120864391	120864890	Msrb3|chr10:120864391-120864890	0.17168062348435	.	.
chr10	120898763	120899262	chr10	120876144	120876643	Gm4473|chr10:120876144-120876643	0.139767554607725	.	.
chr10	120898763	120899262	chr10	120876144	120876643	Msrb3|chr10:120876144-120876643	0.139767554607725	.	.
chr10	120899307	120899806	chr10	120646676	120647175	Gm4473|chr10:120646676-120647175	0.209154478403762	.	.
chr10	120899307	120899806	chr10	120646676	120647175	Msrb3|chr10:120646676-120647175	0.209154478403762	.	.
chr10	121033677	121034176	chr10	120864391	120864890	Wif1|chr10:120864391-120864890	0.129339634760419	.	.
chr10	121033677	121034176	chr10	121310802	121311301	Wif1|chr10:121310802-121311301	0.130253336151403	.	.
chr10	121364796	121365295	chr10	121310802	121311301	Gns|chr10:121310802-121311301	0.145178115566279	.	.
chr10	121476095	121476594	chr10	121205957	121206456	Rassf3|chr10:121205957-121206456	0.118955119928728	.	.
chr10	122047655	122048154	chr10	122408260	122408759	Srgap1|chr10:122408260-122408759	0.199522928414426	.	.
chr10	122096429	122096928	chr10	122038523	122039022	Rxylt1|chr10:122038523-122039022	0.12972834149205	.	.
chr10	122097114	122097613	chr10	122408260	122408759	Rxylt1|chr10:122408260-122408759	0.200989808443132	.	.
chr10	122448406	122448905	chr10	122563731	122564230	Avpr1a|chr10:122563731-122564230	0.196152123044888	.	.
chr10	122448406	122448905	chr10	122564390	122564889	Avpr1a|chr10:122564390-122564889	0.148022887865045	.	.
chr10	122449084	122449583	chr10	122105330	122105829	Avpr1a|chr10:122105330-122105829	0.14521089776799	.	.
chr10	122449084	122449583	chr10	122563731	122564230	Avpr1a|chr10:122563731-122564230	0.139481520255024	.	.
chr10	122678469	122678968	chr10	122534668	122535167	Ppm1h|chr10:122534668-122535167	0.32516872187411	.	.
chr10	122678469	122678968	chr10	122588525	122589024	Ppm1h|chr10:122588525-122589024	0.140181622920275	.	.
chr10	122679190	122679689	chr10	122288658	122289157	Ppm1h|chr10:122288658-122289157	0.187266177500202	.	.
chr10	122679190	122679689	chr10	122680271	122680770	Ppm1h|chr10:122680271-122680770	0.199087433946218	.	.
chr10	125389021	125389520	chr10	125501148	125501647	Slc16a7|chr10:125501148-125501647	0.196169522670924	.	.
chr10	125965896	125966395	chr10	126067941	126068440	Lrig3|chr10:126067941-126068440	0.188243067552847	.	.
chr10	127666434	127666933	chr10	127511500	127511999	Nemp1|chr10:127511500-127511999	0.168703638698211	.	.
chr10	127676744	127677243	chr10	127511500	127511999	Gm16230|chr10:127511500-127511999	0.151212842103261	.	.
chr10	127739224	127739723	chr10	127641680	127642179	Zbtb39|chr10:127641680-127642179	0.132904324574811	.	.
chr10	128014912	128015411	chr10	128092468	128092967	Prim1|chr10:128092468-128092967	0.330973398447409	.	.
chr10	128035316	128035815	chr10	127750299	127750798	Naca|chr10:127750299-127750798	0.168587081703222	.	.
chr10	128059140	128059639	chr10	128036654	128037153	Ptges3|chr10:128036654-128037153	0.150518417465797	.	.
chr10	128059140	128059639	chr10	128092468	128092967	Ptges3|chr10:128092468-128092967	0.198931165258015	.	.
chr10	128082998	128083497	chr10	128096604	128097103	Atp5b|chr10:128096604-128097103	0.324079987902393	.	.
chr10	128082998	128083497	chr10	128096604	128097103	Gm47438|chr10:128096604-128097103	0.324079987902393	.	.
chr10	128194133	128194632	chr10	128036654	128037153	Gls2|chr10:128036654-128037153	0.117349871622727	.	.
chr10	128194133	128194632	chr10	128092468	128092967	Gls2|chr10:128092468-128092967	0.210355212107763	.	.
chr10	128194133	128194632	chr10	128096604	128097103	Gls2|chr10:128096604-128097103	0.133462796403506	.	.
chr10	128194133	128194632	chr10	128409597	128410096	Gls2|chr10:128409597-128410096	0.160657396294597	.	.
chr10	128195155	128195654	chr10	127750299	127750798	AC135859.1|chr10:127750299-127750798	0.137139508976985	.	.
chr10	128195155	128195654	chr10	127750299	127750798	Gls2|chr10:127750299-127750798	0.137139508976985	.	.
chr10	128195155	128195654	chr10	128036654	128037153	AC135859.1|chr10:128036654-128037153	0.325246303842062	.	.
chr10	128195155	128195654	chr10	128036654	128037153	Gls2|chr10:128036654-128037153	0.325246303842062	.	.
chr10	128195155	128195654	chr10	128409597	128410096	AC135859.1|chr10:128409597-128410096	0.268643444036616	.	.
chr10	128195155	128195654	chr10	128409597	128410096	Gls2|chr10:128409597-128410096	0.268643444036616	.	.
chr10	128211581	128212080	chr10	128036654	128037153	Spryd4|chr10:128036654-128037153	0.189479298332373	.	.
chr10	128211581	128212080	chr10	128096604	128097103	Spryd4|chr10:128096604-128097103	0.165230599525425	.	.
chr10	128232067	128232566	chr10	127750299	127750798	Timeless|chr10:127750299-127750798	0.305751097584068	.	.
chr10	128232067	128232566	chr10	128409597	128410096	Timeless|chr10:128409597-128410096	0.153847055807856	.	.
chr10	128270187	128270686	chr10	128092468	128092967	Stat2|chr10:128092468-128092967	0.210615579113586	.	.
chr10	128270187	128270686	chr10	128096604	128097103	Stat2|chr10:128096604-128097103	0.18851279130904	.	.
chr10	128270187	128270686	chr10	128612569	128613068	Stat2|chr10:128612569-128613068	0.116750972186636	.	.
chr10	128303050	128303549	chr10	128409597	128410096	Pan2|chr10:128409597-128410096	0.141226361947371	.	.
chr10	128303050	128303549	chr10	128536166	128536665	Pan2|chr10:128536166-128536665	0.13713994615472	.	.
chr10	128322676	128323175	chr10	128096604	128097103	Cnpy2|chr10:128096604-128097103	0.122265183895842	.	.
chr10	128337438	128337937	chr10	128036654	128037153	Cs|chr10:128036654-128037153	0.203914496428757	.	.
chr10	128337438	128337937	chr10	128409597	128410096	Cs|chr10:128409597-128410096	0.304077578684683	.	.
chr10	128368518	128369017	chr10	128096604	128097103	Coq10a|chr10:128096604-128097103	0.311475448503555	.	.
chr10	128368518	128369017	chr10	128133921	128134420	Coq10a|chr10:128133921-128134420	0.217466323244308	.	.
chr10	128368518	128369017	chr10	128409597	128410096	Coq10a|chr10:128409597-128410096	0.166816872921963	.	.
chr10	128376834	128377333	chr10	128036654	128037153	Ankrd52|chr10:128036654-128037153	0.25398701620083	.	.
chr10	128376834	128377333	chr10	128409597	128410096	Ankrd52|chr10:128409597-128410096	0.227291795341096	.	.
chr10	128411355	128411854	chr10	128133921	128134420	Nabp2|chr10:128133921-128134420	0.143631965779435	.	.
chr10	128411355	128411854	chr10	128133921	128134420	Rnf41|chr10:128133921-128134420	0.143631965779435	.	.
chr10	128411355	128411854	chr10	128409597	128410096	Nabp2|chr10:128409597-128410096	0.211372681269087	.	.
chr10	128411355	128411854	chr10	128409597	128410096	Rnf41|chr10:128409597-128410096	0.211372681269087	.	.
chr10	128458309	128458808	chr10	128036654	128037153	Smarcc2|chr10:128036654-128037153	0.155589336228092	.	.
chr10	128458309	128458808	chr10	128409597	128410096	Smarcc2|chr10:128409597-128410096	0.292386800303496	.	.
chr10	128458968	128459467	chr10	128092468	128092967	Smarcc2|chr10:128092468-128092967	0.169577165376083	.	.
chr10	128493613	128494112	chr10	128176400	128176899	Myl6|chr10:128176400-128176899	0.145419644906694	.	.
chr10	128498636	128499135	chr10	128092468	128092967	Myl6b|chr10:128092468-128092967	0.196692705129004	.	.
chr10	128548928	128549427	chr10	128409597	128410096	Rpl41|chr10:128409597-128410096	0.136810838529087	.	.
chr10	128626582	128627081	chr10	128805195	128805694	Rps26|chr10:128805195-128805694	0.172156390399731	.	.
chr10	128626582	128627081	chr10	128977436	128977935	Rps26|chr10:128977436-128977935	0.128354348007894	.	.
chr10	128645519	128646018	chr10	128409597	128410096	Gm26876|chr10:128409597-128410096	0.147391219592931	.	.
chr10	128645519	128646018	chr10	128612569	128613068	Gm26876|chr10:128612569-128613068	0.153329272406556	.	.
chr10	128668336	128668835	chr10	128805195	128805694	Ikzf4|chr10:128805195-128805694	0.207047176635117	.	.
chr10	128669128	128669627	chr10	128612569	128613068	Ikzf4|chr10:128612569-128613068	0.144514383937471	.	.
chr10	128673679	128674178	chr10	128409597	128410096	Suox|chr10:128409597-128410096	0.125023361969963	.	.
chr10	128695638	128696137	chr10	128805195	128805694	Rab5b|chr10:128805195-128805694	0.194781224247686	.	.
chr10	128696211	128696710	chr10	128409597	128410096	Rab5b|chr10:128409597-128410096	0.369529388026889	.	.
chr10	128696211	128696710	chr10	128913212	128913711	Rab5b|chr10:128913212-128913711	0.166730186527518	.	.
chr10	128704864	128705363	chr10	128409597	128410096	Cdk2|chr10:128409597-128410096	0.299806715698207	.	.
chr10	128704864	128705363	chr10	128409597	128410096	Pmel|chr10:128409597-128410096	0.299806715698207	.	.
chr10	128704864	128705363	chr10	128913212	128913711	Cdk2|chr10:128913212-128913711	0.15050051872201	.	.
chr10	128704864	128705363	chr10	128913212	128913711	Pmel|chr10:128913212-128913711	0.15050051872201	.	.
chr10	128748233	128748732	chr10	128977436	128977935	Pym1|chr10:128977436-128977935	0.152669077420186	.	.
chr10	128821529	128822028	chr10	128805195	128805694	Ormdl2|chr10:128805195-128805694	0.261409088033347	.	.
chr10	128821529	128822028	chr10	128913212	128913711	Ormdl2|chr10:128913212-128913711	0.140655281158957	.	.
chr10	128891038	128891537	chr10	128612569	128613068	Gdf11|chr10:128612569-128613068	0.129918395264892	.	.
chr10	128891038	128891537	chr10	129025948	129026447	Gdf11|chr10:129025948-129026447	0.321758343678691	.	.
chr10	128922870	128923369	chr10	128805195	128805694	Bloc1s1|chr10:128805195-128805694	0.137690137333701	.	.
chr10	128922870	128923369	chr10	128805195	128805694	Rdh5|chr10:128805195-128805694	0.137690137333701	.	.
chr10	128922870	128923369	chr10	128977436	128977935	Bloc1s1|chr10:128977436-128977935	0.136641417099161	.	.
chr10	128922870	128923369	chr10	128977436	128977935	Rdh5|chr10:128977436-128977935	0.136641417099161	.	.
chr11	3202390	3202889	chr11	3289935	3290434	Eif4enif1|chr11:3289935-3290434	0.128063206045317	.	.
chr11	3266213	3266712	chr11	3123799	3124298	Drg1|chr11:3123799-3124298	0.241631541900795	.	.
chr11	3266213	3266712	chr11	3289935	3290434	Drg1|chr11:3289935-3290434	0.298741702146934	.	.
chr11	3266213	3266712	chr11	3539001	3539500	Drg1|chr11:3539001-3539500	0.200568179162387	.	.
chr11	3289366	3289865	chr11	3123799	3124298	Patz1|chr11:3123799-3124298	0.208948687061281	.	.
chr11	3289366	3289865	chr11	3289935	3290434	Patz1|chr11:3289935-3290434	0.301384772554812	.	.
chr11	3289366	3289865	chr11	3539001	3539500	Patz1|chr11:3539001-3539500	0.223893716210347	.	.
chr11	3408986	3409485	chr11	3332133	3332632	Limk2|chr11:3332133-3332632	0.140933525347429	.	.
chr11	3408986	3409485	chr11	3371193	3371692	Limk2|chr11:3371193-3371692	0.151030322815312	.	.
chr11	3452086	3452585	chr11	3289935	3290434	8430429K09Rik|chr11:3289935-3290434	0.357634304803377	.	.
chr11	3452086	3452585	chr11	3289935	3290434	Rnf185|chr11:3289935-3290434	0.357634304803377	.	.
chr11	3452086	3452585	chr11	3535285	3535784	8430429K09Rik|chr11:3535285-3535784	0.168139522869201	.	.
chr11	3452086	3452585	chr11	3535285	3535784	Rnf185|chr11:3535285-3535784	0.168139522869201	.	.
chr11	3514597	3515096	chr11	3289935	3290434	Selenom|chr11:3289935-3290434	0.184519923842402	.	.
chr11	3514597	3515096	chr11	3371193	3371692	Selenom|chr11:3371193-3371692	0.159901236816247	.	.
chr11	3514597	3515096	chr11	3539001	3539500	Selenom|chr11:3539001-3539500	0.139875236104904	.	.
chr11	3648877	3649376	chr11	3289935	3290434	Morc2a|chr11:3289935-3290434	0.392488275110358	.	.
chr11	3648877	3649376	chr11	3289935	3290434	Tug1|chr11:3289935-3290434	0.392488275110358	.	.
chr11	3648877	3649376	chr11	3371193	3371692	Morc2a|chr11:3371193-3371692	0.211374806092969	.	.
chr11	3648877	3649376	chr11	3371193	3371692	Morc2a|chr11:3371193-3371692	0.21137480609297	.	.
chr11	3648877	3649376	chr11	3371193	3371692	Tug1|chr11:3371193-3371692	0.211374806092969	.	.
chr11	3648877	3649376	chr11	3371193	3371692	Tug1|chr11:3371193-3371692	0.21137480609297	.	.
chr11	3648877	3649376	chr11	3539001	3539500	Morc2a|chr11:3539001-3539500	0.139059353378983	.	.
chr11	3648877	3649376	chr11	3539001	3539500	Tug1|chr11:3539001-3539500	0.139059353378983	.	.
chr11	3648877	3649376	chr11	3774253	3774752	Morc2a|chr11:3774253-3774752	0.159293081024535	.	.
chr11	3648877	3649376	chr11	3774253	3774752	Tug1|chr11:3774253-3774752	0.159293081024535	.	.
chr11	3863689	3864188	chr11	3539001	3539500	Osbp2|chr11:3539001-3539500	0.12335207229713	.	.
chr11	3863689	3864188	chr11	4118576	4119075	Osbp2|chr11:4118576-4119075	0.252859716420157	.	.
chr11	3863689	3864188	chr11	4118576	4119075	Osbp2|chr11:4118576-4119075	0.252859716420158	.	.
chr11	3913534	3914033	chr11	4001562	4002061	Slc35e4|chr11:4001562-4002061	0.184713098077028	.	.
chr11	3963478	3963977	chr11	3535285	3535784	Pes1|chr11:3535285-3535784	0.135586438172659	.	.
chr11	3963478	3963977	chr11	3774253	3774752	Pes1|chr11:3774253-3774752	0.117546190714098	.	.
chr11	3963478	3963977	chr11	4121657	4122156	Pes1|chr11:4121657-4122156	0.118932891712511	.	.
chr11	3983350	3983849	chr11	4001562	4002061	Gal3st1|chr11:4001562-4002061	0.139606015708819	.	.
chr11	3983350	3983849	chr11	4096446	4096945	Gal3st1|chr11:4096446-4096945	0.315876018766373	.	.
chr11	3983350	3983849	chr11	4121657	4122156	Gal3st1|chr11:4121657-4122156	0.186183046818638	.	.
chr11	3983942	3984441	chr11	3535285	3535784	Gal3st1|chr11:3535285-3535784	0.21780057170093	.	.
chr11	3983942	3984441	chr11	4096446	4096945	Gal3st1|chr11:4096446-4096945	0.145394213660854	.	.
chr11	4134899	4135398	chr11	3774253	3774752	Rnf215|chr11:3774253-3774752	0.132869888981597	.	.
chr11	4134899	4135398	chr11	3774785	3775284	Rnf215|chr11:3774785-3775284	0.234057725754241	.	.
chr11	4160019	4160518	chr11	3761927	3762426	Ccdc157|chr11:3761927-3762426	0.25496328053504	.	.
chr11	4160019	4160518	chr11	3761927	3762426	Sf3a1|chr11:3761927-3762426	0.25496328053504	.	.
chr11	4160019	4160518	chr11	3774785	3775284	Ccdc157|chr11:3774785-3775284	0.178468063357578	.	.
chr11	4160019	4160518	chr11	3774785	3775284	Sf3a1|chr11:3774785-3775284	0.178468063357578	.	.
chr11	4160019	4160518	chr11	4118576	4119075	Ccdc157|chr11:4118576-4119075	0.13455113484293	.	.
chr11	4160019	4160518	chr11	4118576	4119075	Sf3a1|chr11:4118576-4119075	0.13455113484293	.	.
chr11	4186479	4186978	chr11	4118067	4118566	Tbc1d10a|chr11:4118067-4118566	0.127230665436534	.	.
chr11	4186479	4186978	chr11	4118576	4119075	Tbc1d10a|chr11:4118576-4119075	0.245759697582209	.	.
chr11	4704399	4704898	chr11	4684167	4684666	Uqcr10|chr11:4684167-4684666	0.136488640318311	.	.
chr11	4704399	4704898	chr11	4684167	4684666	Zmat5|chr11:4684167-4684666	0.136488640318311	.	.
chr11	5261501	5262000	chr11	5707491	5707990	Kremen1|chr11:5707491-5707990	0.138705151177608	.	.
chr11	5520703	5521202	chr11	5707491	5707990	Xbp1|chr11:5707491-5707990	0.260235137872507	.	.
chr11	5520703	5521202	chr11	5740921	5741420	Xbp1|chr11:5740921-5741420	0.166292750671936	.	.
chr11	5520703	5521202	chr11	5901921	5902420	Xbp1|chr11:5901921-5902420	0.175135907224643	.	.
chr11	5542005	5542504	chr11	5740921	5741420	Ccdc117|chr11:5740921-5741420	0.142264354947729	.	.
chr11	5542005	5542504	chr11	5912555	5913054	Ccdc117|chr11:5912555-5913054	0.123880073817656	.	.
chr11	5762152	5762651	chr11	5707491	5707990	Urgcp|chr11:5707491-5707990	0.213055914551537	.	.
chr11	5837806	5838305	chr11	5901921	5902420	Polm|chr11:5901921-5902420	0.150310932246151	.	.
chr11	5837806	5838305	chr11	5912555	5913054	Polm|chr11:5912555-5913054	0.257758455373585	.	.
chr11	5878079	5878578	chr11	5707491	5707990	Pold2|chr11:5707491-5707990	0.269748109547979	.	.
chr11	5949860	5950359	chr11	5901921	5902420	Gck|chr11:5901921-5902420	0.186355377841725	.	.
chr11	5955521	5956020	chr11	5707491	5707990	Ykt6|chr11:5707491-5707990	0.35430686430073	.	.
chr11	6267557	6268056	chr11	6261633	6262132	Ddx56|chr11:6261633-6262132	0.152458040700781	.	.
chr11	6274682	6275181	chr11	6568865	6569364	Tmed4|chr11:6568865-6569364	0.117284358737136	.	.
chr11	6291660	6292159	chr11	6406154	6406653	Ogdh|chr11:6406154-6406653	0.125687571589901	.	.
chr11	6291660	6292159	chr11	6406801	6407300	Ogdh|chr11:6406801-6407300	0.367119757371912	.	.
chr11	6388567	6389066	chr11	6406801	6407300	Zmiz2|chr11:6406801-6407300	0.370033473704296	.	.
chr11	6389069	6389568	chr11	6406154	6406653	Zmiz2|chr11:6406154-6406653	0.156418443145064	.	.
chr11	6415494	6415993	chr11	6365899	6366398	Ppia|chr11:6365899-6366398	0.143189607575127	.	.
chr11	6415494	6415993	chr11	6654921	6655420	Ppia|chr11:6654921-6655420	0.127651463042322	.	.
chr11	6416022	6416521	chr11	6261633	6262132	Ppia|chr11:6261633-6262132	0.243162844498769	.	.
chr11	6416022	6416521	chr11	6677466	6677965	Ppia|chr11:6677466-6677965	0.125133750159474	.	.
chr11	6474671	6475170	chr11	6654921	6655420	Gm11973|chr11:6654921-6655420	0.152305569972196	.	.
chr11	6474671	6475170	chr11	6654921	6655420	Purb|chr11:6654921-6655420	0.152305569972196	.	.
chr11	6475919	6476418	chr11	6406154	6406653	Gm11973|chr11:6406154-6406653	0.164080559352385	.	.
chr11	6475919	6476418	chr11	6406154	6406653	Purb|chr11:6406154-6406653	0.164080559352385	.	.
chr11	6475919	6476418	chr11	6654921	6655420	Gm11973|chr11:6654921-6655420	0.140032818950597	.	.
chr11	6475919	6476418	chr11	6654921	6655420	Purb|chr11:6654921-6655420	0.140032818950597	.	.
chr11	6528620	6529119	chr11	6941450	6941949	Snhg15|chr11:6941450-6941949	0.131438035201948	.	.
chr11	6546638	6547137	chr11	6406801	6407300	Ccm2|chr11:6406801-6407300	0.263417154872986	.	.
chr11	6546638	6547137	chr11	6677466	6677965	Ccm2|chr11:6677466-6677965	0.142892514210914	.	.
chr11	6605340	6605839	chr11	6465100	6465599	Nacad|chr11:6465100-6465599	0.253835863301509	.	.
chr11	6605340	6605839	chr11	6465100	6465599	Nacad|chr11:6465100-6465599	0.25383586330151	.	.
chr11	6625867	6626366	chr11	6365899	6366398	Tbrg4|chr11:6365899-6366398	0.226613662823343	.	.
chr11	6625867	6626366	chr11	6465100	6465599	Tbrg4|chr11:6465100-6465599	0.160786419668357	.	.
chr11	6625867	6626366	chr11	6654921	6655420	Tbrg4|chr11:6654921-6655420	0.244133376700435	.	.
chr11	6625867	6626366	chr11	6768799	6769298	Tbrg4|chr11:6768799-6769298	0.185106254651426	.	.
chr11	6625867	6626366	chr11	6941450	6941949	Tbrg4|chr11:6941450-6941949	0.129217772845648	.	.
chr11	9048265	9048764	chr11	9262469	9262968	Gm11992|chr11:9262469-9262968	0.118972300887289	.	.
chr11	9048265	9048764	chr11	9262469	9262968	Sun3|chr11:9262469-9262968	0.118972300887289	.	.
chr11	11113765	11114264	chr11	10954694	10955193	Vwc2|chr11:10954694-10955193	0.159893775515801	.	.
chr11	11461833	11462332	chr11	11115591	11116090	Spata48|chr11:11115591-11116090	0.200162188399555	.	.
chr11	11461833	11462332	chr11	11115591	11116090	Zpbp|chr11:11115591-11116090	0.200162188399555	.	.
chr11	11461833	11462332	chr11	11116114	11116613	Spata48|chr11:11116114-11116613	0.19708072835391	.	.
chr11	11461833	11462332	chr11	11116114	11116613	Zpbp|chr11:11116114-11116613	0.19708072835391	.	.
chr11	16257496	16257995	chr11	16361303	16361802	Vstm2a|chr11:16361303-16361802	0.130140621773907	.	.
chr11	17051545	17052044	chr11	17045699	17046198	Cnrip1|chr11:17045699-17046198	0.157004202861962	.	.
chr11	17051545	17052044	chr11	17045699	17046198	Plek|chr11:17045699-17046198	0.157004202861962	.	.
chr11	17051545	17052044	chr11	17106809	17107308	Cnrip1|chr11:17106809-17107308	0.156978806148959	.	.
chr11	17051545	17052044	chr11	17106809	17107308	Plek|chr11:17106809-17107308	0.156978806148959	.	.
chr11	17158989	17159488	chr11	16967761	16968260	Ppp3r1|chr11:16967761-16968260	0.229076525143129	.	.
chr11	17211097	17211596	chr11	17160193	17160692	Pno1|chr11:17160193-17160692	0.317372311004631	.	.
chr11	17211641	17212140	chr11	16967761	16968260	Pno1|chr11:16967761-16968260	0.255645738480635	.	.
chr11	17953651	17954150	chr11	17694195	17694694	Etaa1|chr11:17694195-17694694	0.120372372348411	.	.
chr11	17953651	17954150	chr11	17694195	17694694	Etaa1os|chr11:17694195-17694694	0.120372372348411	.	.
chr11	19924013	19924512	chr11	19594008	19594507	Spred2|chr11:19594008-19594507	0.216715935766105	.	.
chr11	19924013	19924512	chr11	19925308	19925807	Spred2|chr11:19925308-19925807	0.235396778109745	.	.
chr11	19924574	19925073	chr11	19605390	19605889	Spred2|chr11:19605390-19605889	0.128361253265876	.	.
chr11	20112148	20112647	chr11	20432588	20433087	Actr2|chr11:20432588-20433087	0.226609717891306	.	.
chr11	20201041	20201540	chr11	20432588	20433087	Rab1a|chr11:20432588-20433087	0.132841676242667	.	.
chr11	20201041	20201540	chr11	20454941	20455440	Rab1a|chr11:20454941-20455440	0.156999031350159	.	.
chr11	20249230	20249729	chr11	20400704	20401203	Cep68|chr11:20400704-20401203	0.128613615033181	.	.
chr11	20249230	20249729	chr11	20432588	20433087	Cep68|chr11:20432588-20433087	0.190457114293696	.	.
chr11	20332570	20333069	chr11	20432588	20433087	Slc1a4|chr11:20432588-20433087	0.193906970737312	.	.
chr11	20332570	20333069	chr11	20454941	20455440	Slc1a4|chr11:20454941-20455440	0.172292264883088	.	.
chr11	20333072	20333571	chr11	20432588	20433087	Slc1a4|chr11:20432588-20433087	0.324933172787439	.	.
chr11	20333072	20333571	chr11	20690952	20691451	Slc1a4|chr11:20690952-20691451	0.135205216798378	.	.
chr11	20542743	20543242	chr11	20532483	20532982	Sertad2|chr11:20532483-20532982	0.12382189150955	.	.
chr11	20741392	20741891	chr11	20454941	20455440	Aftph|chr11:20454941-20455440	0.122683905646692	.	.
chr11	20741392	20741891	chr11	20631609	20632108	Aftph|chr11:20631609-20632108	0.139334083333014	.	.
chr11	20741392	20741891	chr11	20632267	20632766	Aftph|chr11:20632267-20632766	0.204329411848966	.	.
chr11	20830845	20831344	chr11	20632267	20632766	Gm12037|chr11:20632267-20632766	0.179880817175515	.	.
chr11	20830845	20831344	chr11	20632267	20632766	Lgalsl|chr11:20632267-20632766	0.179880817175515	.	.
chr11	21091027	21091526	chr11	20794673	20795172	Peli1|chr11:20794673-20795172	0.204480912678758	.	.
chr11	21091027	21091526	chr11	20987655	20988154	Peli1|chr11:20987655-20988154	0.272092921954546	.	.
chr11	22512298	22512797	chr11	22438521	22439020	Tmem17|chr11:22438521-22439020	0.146248594246401	.	.
chr11	22512298	22512797	chr11	22587721	22588220	Tmem17|chr11:22587721-22588220	0.336937163684378	.	.
chr11	22859555	22860054	chr11	22874789	22875288	9130230N09Rik|chr11:22874789-22875288	0.243137886652109	.	.
chr11	22971680	22972179	chr11	22755990	22756489	Zrsr1|chr11:22755990-22756489	0.155331912633937	.	.
chr11	22971680	22972179	chr11	22874789	22875288	Zrsr1|chr11:22874789-22875288	0.294211942372044	.	.
chr11	22972509	22973008	chr11	22827496	22827995	Zrsr1|chr11:22827496-22827995	0.141628436981564	.	.
chr11	22972509	22973008	chr11	22874789	22875288	Zrsr1|chr11:22874789-22875288	0.135629173978279	.	.
chr11	22981990	22982489	chr11	23048619	23049118	Commd1|chr11:23048619-23049118	0.137909322756493	.	.
chr11	23008099	23008598	chr11	22755990	22756489	Fam161a|chr11:22755990-22756489	0.24396459911359	.	.
chr11	23008099	23008598	chr11	22874789	22875288	Fam161a|chr11:22874789-22875288	0.141904079206975	.	.
chr11	23067612	23068111	chr11	22874789	22875288	Gm12059|chr11:22874789-22875288	0.132703613995442	.	.
chr11	23067612	23068111	chr11	23271994	23272493	Gm12059|chr11:23271994-23272493	0.206285916058309	.	.
chr11	23306661	23307160	chr11	23271994	23272493	Usp34|chr11:23271994-23272493	0.228466239006127	.	.
chr11	23497762	23498261	chr11	23124342	23124841	1700030C12Rik|chr11:23124342-23124841	0.138921672095813	.	.
chr11	23497762	23498261	chr11	23124342	23124841	Ahsa2|chr11:23124342-23124841	0.138921672095813	.	.
chr11	23633475	23633974	chr11	23651930	23652429	0610010F05Rik|chr11:23651930-23652429	0.198884945664392	.	.
chr11	23633475	23633974	chr11	23855325	23855824	0610010F05Rik|chr11:23855325-23855824	0.181739615556801	.	.
chr11	23665750	23666249	chr11	23855325	23855824	Pex13|chr11:23855325-23855824	0.253598932557795	.	.
chr11	23665750	23666249	chr11	23855325	23855824	Pus10|chr11:23855325-23855824	0.253598932557795	.	.
chr11	23770813	23771312	chr11	24080853	24081352	Rel|chr11:24080853-24081352	0.118414745317874	.	.
chr11	23895039	23895538	chr11	23979266	23979765	Gm12061|chr11:23979266-23979765	0.244967318784641	.	.
chr11	23895039	23895538	chr11	23979266	23979765	Papolg|chr11:23979266-23979765	0.244967318784641	.	.
chr11	23895039	23895538	chr11	24080853	24081352	Gm12061|chr11:24080853-24081352	0.181762103752041	.	.
chr11	23895039	23895538	chr11	24080853	24081352	Papolg|chr11:24080853-24081352	0.181762103752041	.	.
chr11	29247161	29247660	chr11	28832125	28832624	Cfap36|chr11:28832125-28832624	0.149560663245572	.	.
chr11	29514834	29515333	chr11	29694010	29694509	Gm12089|chr11:29694010-29694509	0.178074036285892	.	.
chr11	29514834	29515333	chr11	29694010	29694509	Prorsd1|chr11:29694010-29694509	0.178074036285892	.	.
chr11	29514834	29515333	chr11	29861635	29862134	Gm12089|chr11:29861635-29862134	0.140804420852695	.	.
chr11	29514834	29515333	chr11	29861635	29862134	Prorsd1|chr11:29861635-29862134	0.140804420852695	.	.
chr11	29547417	29547916	chr11	29827694	29828193	Clhc1|chr11:29827694-29828193	0.260231795254468	.	.
chr11	29547417	29547916	chr11	29827694	29828193	Rps27a|chr11:29827694-29828193	0.260231795254468	.	.
chr11	29547417	29547916	chr11	29885109	29885608	Clhc1|chr11:29885109-29885608	0.143998467565704	.	.
chr11	29547417	29547916	chr11	29885109	29885608	Rps27a|chr11:29885109-29885608	0.143998467565704	.	.
chr11	29547417	29547916	chr11	29909241	29909740	Clhc1|chr11:29909241-29909740	0.141949475519789	.	.
chr11	29547417	29547916	chr11	29909241	29909740	Rps27a|chr11:29909241-29909740	0.141949475519789	.	.
chr11	29692664	29693163	chr11	29788745	29789244	Rtn4|chr11:29788745-29789244	0.346627539780353	.	.
chr11	29692664	29693163	chr11	29827694	29828193	Rtn4|chr11:29827694-29828193	0.358493698822499	.	.
chr11	29692664	29693163	chr11	29909241	29909740	Rtn4|chr11:29909241-29909740	0.373043732543466	.	.
chr11	29693483	29693982	chr11	29694010	29694509	Rtn4|chr11:29694010-29694509	0.206148028046833	.	.
chr11	29693483	29693982	chr11	29788745	29789244	Rtn4|chr11:29788745-29789244	0.251550676105273	.	.
chr11	30267372	30267871	chr11	30198313	30198812	Gm8098|chr11:30198313-30198812	0.117750616620514	.	.
chr11	30267372	30267871	chr11	30198313	30198812	Sptbn1|chr11:30198313-30198812	0.117750616620514	.	.
chr11	30471695	30472194	chr11	30371831	30372330	4930505A04Rik|chr11:30371831-30372330	0.158321002712318	.	.
chr11	30471695	30472194	chr11	30676047	30676546	4930505A04Rik|chr11:30676047-30676546	0.143905938121161	.	.
chr11	30648973	30649472	chr11	30676047	30676546	Acyp2|chr11:30676047-30676546	0.311224106221724	.	.
chr11	30649638	30650137	chr11	30676047	30676546	Acyp2|chr11:30676047-30676546	0.139650249394095	.	.
chr11	30771490	30771989	chr11	30888059	30888558	Psme4|chr11:30888059-30888558	0.126177719724973	.	.
chr11	30771490	30771989	chr11	31248449	31248948	Psme4|chr11:31248449-31248948	0.255006282989048	.	.
chr11	30953645	30954144	chr11	31169173	31169672	Erlec1|chr11:31169173-31169672	0.176016071127403	.	.
chr11	30954161	30954660	chr11	30676047	30676546	Erlec1|chr11:30676047-30676546	0.150728684516267	.	.
chr11	31671728	31672227	chr11	31637979	31638478	Bod1|chr11:31637979-31638478	0.334822113984381	.	.
chr11	33147604	33148103	chr11	33148287	33148786	Fgf18|chr11:33148287-33148786	0.321855938846014	.	.
chr11	33162136	33162635	chr11	33176507	33177006	Npm1|chr11:33176507-33177006	0.171139393189174	.	.
chr11	33513514	33514013	chr11	33614133	33614632	Ranbp17|chr11:33614133-33614632	0.117538081383509	.	.
chr11	34314478	34314977	chr11	34374180	34374679	Insyn2b|chr11:34374180-34374679	0.314325635251687	.	.
chr11	34314478	34314977	chr11	34447761	34448260	Insyn2b|chr11:34447761-34448260	0.175936296768344	.	.
chr11	34833438	34833937	chr11	35019413	35019912	Spdl1|chr11:35019413-35019912	0.133794635409776	.	.
chr11	35120783	35121282	chr11	35019413	35019912	Slit3|chr11:35019413-35019912	0.229337949488666	.	.
chr11	35121400	35121899	chr11	35019413	35019912	Slit3|chr11:35019413-35019912	0.183777050939415	.	.
chr11	40733291	40733790	chr11	40398439	40398938	Hmmr|chr11:40398439-40398938	0.17304747249171	.	.
chr11	40733291	40733790	chr11	40398439	40398938	Nudcd2|chr11:40398439-40398938	0.17304747249171	.	.
chr11	40733291	40733790	chr11	40457520	40458019	Hmmr|chr11:40457520-40458019	0.137290899129832	.	.
chr11	40733291	40733790	chr11	40457520	40458019	Nudcd2|chr11:40457520-40458019	0.137290899129832	.	.
chr11	40733291	40733790	chr11	40550032	40550531	Hmmr|chr11:40550032-40550531	0.131088005214161	.	.
chr11	40733291	40733790	chr11	40550032	40550531	Nudcd2|chr11:40550032-40550531	0.131088005214161	.	.
chr11	40733864	40734363	chr11	40398439	40398938	Hmmr|chr11:40398439-40398938	0.216050039395556	.	.
chr11	40733864	40734363	chr11	40398439	40398938	Nudcd2|chr11:40398439-40398938	0.216050039395556	.	.
chr11	40733864	40734363	chr11	40692427	40692926	Hmmr|chr11:40692427-40692926	0.187136812708084	.	.
chr11	40733864	40734363	chr11	40692427	40692926	Nudcd2|chr11:40692427-40692926	0.187136812708084	.	.
chr11	40733864	40734363	chr11	40877305	40877804	Hmmr|chr11:40877305-40877804	0.278162089108951	.	.
chr11	40733864	40734363	chr11	40877305	40877804	Nudcd2|chr11:40877305-40877804	0.278162089108951	.	.
chr11	40754384	40754883	chr11	40596292	40596791	Ccng1|chr11:40596292-40596791	0.246060817330758	.	.
chr11	40754384	40754883	chr11	40877305	40877804	Ccng1|chr11:40877305-40877804	0.155060260802624	.	.
chr11	40755146	40755645	chr11	40534549	40535048	Ccng1|chr11:40534549-40535048	0.185553150076047	.	.
chr11	40755146	40755645	chr11	40550032	40550531	Ccng1|chr11:40550032-40550531	0.383444980349324	.	.
chr11	40755146	40755645	chr11	40562825	40563324	Ccng1|chr11:40562825-40563324	0.321025201547886	.	.
chr11	40755146	40755645	chr11	40596292	40596791	Ccng1|chr11:40596292-40596791	0.254165394562426	.	.
chr11	40755146	40755645	chr11	40863123	40863622	Ccng1|chr11:40863123-40863622	0.20255185836243	.	.
chr11	40755146	40755645	chr11	40972693	40973192	Ccng1|chr11:40972693-40973192	0.162848819782922	.	.
chr11	42000202	42000701	chr11	41938434	41938933	Gabrg2|chr11:41938434-41938933	0.139841607709221	.	.
chr11	42182598	42183097	chr11	41999456	41999955	Gabra1|chr11:41999456-41999955	0.194546846081207	.	.
chr11	43528548	43529047	chr11	43626866	43627365	Ccnjl|chr11:43626866-43627365	0.38689201372906	.	.
chr11	43528548	43529047	chr11	43667186	43667685	Ccnjl|chr11:43667186-43667685	0.180095032308758	.	.
chr11	43681550	43682049	chr11	43667186	43667685	Pwwp2a|chr11:43667186-43667685	0.231685036919856	.	.
chr11	43682467	43682966	chr11	43613025	43613524	Pwwp2a|chr11:43613025-43613524	0.287962827081055	.	.
chr11	43682467	43682966	chr11	43626866	43627365	Pwwp2a|chr11:43626866-43627365	0.125005827211488	.	.
chr11	43682467	43682966	chr11	43667186	43667685	Pwwp2a|chr11:43667186-43667685	0.157877545126517	.	.
chr11	43682467	43682966	chr11	43836331	43836830	Pwwp2a|chr11:43836331-43836830	0.120275879707454	.	.
chr11	43747756	43748255	chr11	43626866	43627365	Ttc1|chr11:43626866-43627365	0.144330820023546	.	.
chr11	43747756	43748255	chr11	43836331	43836830	Ttc1|chr11:43836331-43836830	0.220433614855325	.	.
chr11	44469779	44470278	chr11	44331397	44331896	Ublcp1|chr11:44331397-44331896	0.230377440559885	.	.
chr11	44469779	44470278	chr11	44618170	44618669	Ublcp1|chr11:44618170-44618669	0.259457345593235	.	.
chr11	44518707	44519206	chr11	44331397	44331896	Rnf145|chr11:44331397-44331896	0.132326719235146	.	.
chr11	44518707	44519206	chr11	44610856	44611355	Rnf145|chr11:44610856-44611355	0.196730346511222	.	.
chr11	44518707	44519206	chr11	44741065	44741564	Rnf145|chr11:44741065-44741564	0.119620426102586	.	.
chr11	44585991	44586490	chr11	44331397	44331896	4930597A21Rik|chr11:44331397-44331896	0.211549268969514	.	.
chr11	44616972	44617471	chr11	44740548	44741047	Ebf1|chr11:44740548-44741047	0.132764483489738	.	.
chr11	44616972	44617471	chr11	44741065	44741564	Ebf1|chr11:44741065-44741564	0.313082318533	.	.
chr11	46312118	46312617	chr11	46268930	46269429	Cyfip2|chr11:46268930-46269429	0.152764945786835	.	.
chr11	46312118	46312617	chr11	46533742	46534241	Cyfip2|chr11:46533742-46534241	0.175973905619012	.	.
chr11	46312118	46312617	chr11	46666012	46666511	Cyfip2|chr11:46666012-46666511	0.160633271630829	.	.
chr11	46436683	46437182	chr11	46251909	46252408	Med7|chr11:46251909-46252408	0.17020421825206	.	.
chr11	46436683	46437182	chr11	46268930	46269429	Med7|chr11:46268930-46269429	0.121546491786036	.	.
chr11	46436683	46437182	chr11	46299181	46299680	Med7|chr11:46299181-46299680	0.140137961256341	.	.
chr11	46436683	46437182	chr11	46299181	46299680	Med7|chr11:46299181-46299680	0.140137961256342	.	.
chr11	46436683	46437182	chr11	46675673	46676172	Med7|chr11:46675673-46676172	0.152055265852669	.	.
chr11	48799792	48800291	chr11	48837257	48837756	Rack1|chr11:48837257-48837756	0.143166772769034	.	.
chr11	48799792	48800291	chr11	48874421	48874920	Rack1|chr11:48874421-48874920	0.132756439900576	.	.
chr11	48800315	48800814	chr11	48631904	48632403	Rack1|chr11:48631904-48632403	0.229357096834495	.	.
chr11	48800315	48800814	chr11	48790215	48790714	Rack1|chr11:48790215-48790714	0.145063314718825	.	.
chr11	48800315	48800814	chr11	48837257	48837756	Rack1|chr11:48837257-48837756	0.174961331670879	.	.
chr11	48800315	48800814	chr11	48837777	48838276	Rack1|chr11:48837777-48838276	0.148735304395357	.	.
chr11	48800315	48800814	chr11	48859798	48860297	Rack1|chr11:48859798-48860297	0.131740887382153	.	.
chr11	48816857	48817356	chr11	48588765	48589264	Trim41|chr11:48588765-48589264	0.169105466627651	.	.
chr11	48816857	48817356	chr11	48790215	48790714	Trim41|chr11:48790215-48790714	0.255258244165322	.	.
chr11	48816857	48817356	chr11	48834168	48834667	Trim41|chr11:48834168-48834667	0.174641848532103	.	.
chr11	48816857	48817356	chr11	48859798	48860297	Trim41|chr11:48859798-48860297	0.126437203983326	.	.
chr11	48816857	48817356	chr11	49169250	49169749	Trim41|chr11:49169250-49169749	0.177819661059338	.	.
chr11	48853382	48853881	chr11	48588765	48589264	Gm16170|chr11:48588765-48589264	0.201561518969194	.	.
chr11	48871161	48871660	chr11	48689988	48690487	Irgm1|chr11:48689988-48690487	0.153409069685352	.	.
chr11	49203185	49203684	chr11	48823505	48824004	Zfp62|chr11:48823505-48824004	0.148982421095393	.	.
chr11	49203185	49203684	chr11	48837257	48837756	Zfp62|chr11:48837257-48837756	0.129918258808359	.	.
chr11	49203185	49203684	chr11	48837777	48838276	Zfp62|chr11:48837777-48838276	0.173932808823408	.	.
chr11	49203185	49203684	chr11	48874421	48874920	Zfp62|chr11:48874421-48874920	0.242674490574092	.	.
chr11	49203772	49204271	chr11	48823505	48824004	Zfp62|chr11:48823505-48824004	0.120601019256639	.	.
chr11	49203772	49204271	chr11	48834168	48834667	Zfp62|chr11:48834168-48834667	0.133975572416675	.	.
chr11	49203772	49204271	chr11	48856814	48857313	Zfp62|chr11:48856814-48857313	0.119698876385555	.	.
chr11	49203772	49204271	chr11	49250271	49250770	Zfp62|chr11:49250271-49250770	0.126217688675202	.	.
chr11	49243866	49244365	chr11	48833647	48834146	Mgat1|chr11:48833647-48834146	0.141290768907336	.	.
chr11	49243866	49244365	chr11	48834168	48834667	Mgat1|chr11:48834168-48834667	0.280779603131156	.	.
chr11	49793905	49794404	chr11	49652685	49653184	Gfpt2|chr11:49652685-49653184	0.25779174620442	.	.
chr11	49846412	49846911	chr11	49652685	49653184	Mapk9|chr11:49652685-49653184	0.151545632744502	.	.
chr11	49901955	49902454	chr11	49927151	49927650	Rasgef1c|chr11:49927151-49927650	0.203480767186373	.	.
chr11	50601732	50602231	chr11	50592910	50593409	Adamts2|chr11:50592910-50593409	0.141014151319067	.	.
chr11	50601732	50602231	chr11	50592910	50593409	Gm12198|chr11:50592910-50593409	0.141014151319067	.	.
chr11	50827537	50828036	chr11	50591042	50591541	Zfp354c|chr11:50591042-50591541	0.335781535040432	.	.
chr11	50827537	50828036	chr11	50592910	50593409	Zfp354c|chr11:50592910-50593409	0.327505985768821	.	.
chr11	50915869	50916368	chr11	50591042	50591541	Zfp2|chr11:50591042-50591541	0.172411074492354	.	.
chr11	50915869	50916368	chr11	50675515	50676014	Zfp2|chr11:50675515-50676014	0.218774100723053	.	.
chr11	50930921	50931420	chr11	50591042	50591541	Zfp354b|chr11:50591042-50591541	0.174846465552944	.	.
chr11	50931438	50931937	chr11	50591042	50591541	Zfp354b|chr11:50591042-50591541	0.18771036028598	.	.
chr11	50931438	50931937	chr11	50592910	50593409	Zfp354b|chr11:50592910-50593409	0.136409496808569	.	.
chr11	51058989	51059488	chr11	50769375	50769874	Zfp354a|chr11:50769375-50769874	0.120401206238801	.	.
chr11	51084507	51085006	chr11	50769375	50769874	9230009I02Rik|chr11:50769375-50769874	0.134864028532015	.	.
chr11	51584494	51584993	chr11	51755773	51756272	Phykpl|chr11:51755773-51756272	0.174133916126876	.	.
chr11	51605794	51606293	chr11	51945350	51945849	Hnrnpab|chr11:51945350-51945849	0.283919237255893	.	.
chr11	51606706	51607205	chr11	51755773	51756272	Hnrnpab|chr11:51755773-51756272	0.175617430467685	.	.
chr11	51606706	51607205	chr11	51945350	51945849	Hnrnpab|chr11:51945350-51945849	0.329443855951052	.	.
chr11	51619481	51619980	chr11	51539560	51540059	Nhp2|chr11:51539560-51540059	0.218858810736448	.	.
chr11	51619481	51619980	chr11	51681505	51682004	Nhp2|chr11:51681505-51682004	0.185967932899214	.	.
chr11	51619481	51619980	chr11	51756283	51756782	Nhp2|chr11:51756283-51756782	0.143009521221895	.	.
chr11	51619481	51619980	chr11	51855397	51855896	Nhp2|chr11:51855397-51855896	0.262179857017949	.	.
chr11	51635626	51636125	chr11	51539560	51540059	Rmnd5b|chr11:51539560-51540059	0.123874764226737	.	.
chr11	51635626	51636125	chr11	51756283	51756782	Rmnd5b|chr11:51756283-51756782	0.145524594986469	.	.
chr11	51636255	51636754	chr11	51681505	51682004	Rmnd5b|chr11:51681505-51682004	0.151082719255399	.	.
chr11	51636255	51636754	chr11	51756283	51756782	Rmnd5b|chr11:51756283-51756782	0.127426536815122	.	.
chr11	51636255	51636754	chr11	51805139	51805638	Rmnd5b|chr11:51805139-51805638	0.149410725047243	.	.
chr11	51636255	51636754	chr11	51855397	51855896	Rmnd5b|chr11:51855397-51855896	0.12109242667992	.	.
chr11	51636255	51636754	chr11	51856134	51856633	Rmnd5b|chr11:51856134-51856633	0.234142589886692	.	.
chr11	51650623	51651122	chr11	51945350	51945849	D930048N14Rik|chr11:51945350-51945849	0.225917305313227	.	.
chr11	51650623	51651122	chr11	51945350	51945849	N4bp3|chr11:51945350-51945849	0.225917305313227	.	.
chr11	51688541	51689040	chr11	51755773	51756272	0610009B22Rik|chr11:51755773-51756272	0.159364566136582	.	.
chr11	51857661	51858160	chr11	52037572	52038071	Jade2|chr11:52037572-52038071	0.253455890316687	.	.
chr11	51857661	51858160	chr11	52079946	52080445	Jade2|chr11:52079946-52080445	0.258765908682644	.	.
chr11	51857661	51858160	chr11	52220229	52220728	Jade2|chr11:52220229-52220728	0.146733048545199	.	.
chr11	51967401	51967900	chr11	51756283	51756782	Cdkn2aipnl|chr11:51756283-51756782	0.157437477898027	.	.
chr11	51967401	51967900	chr11	51856134	51856633	Cdkn2aipnl|chr11:51856134-51856633	0.151667647595371	.	.
chr11	51967401	51967900	chr11	52079946	52080445	Cdkn2aipnl|chr11:52079946-52080445	0.159271061562137	.	.
chr11	51967401	51967900	chr11	52143607	52144106	Cdkn2aipnl|chr11:52143607-52144106	0.11675889985307	.	.
chr11	51999945	52000444	chr11	51856134	51856633	Gm12204|chr11:51856134-51856633	0.161390833957644	.	.
chr11	51999945	52000444	chr11	51856134	51856633	Ube2b|chr11:51856134-51856633	0.161390833957644	.	.
chr11	51999945	52000444	chr11	51945350	51945849	Gm12204|chr11:51945350-51945849	0.173367729632298	.	.
chr11	51999945	52000444	chr11	51945350	51945849	Ube2b|chr11:51945350-51945849	0.173367729632298	.	.
chr11	51999945	52000444	chr11	52143607	52144106	Gm12204|chr11:52143607-52144106	0.133273033025675	.	.
chr11	51999945	52000444	chr11	52143607	52144106	Ube2b|chr11:52143607-52144106	0.133273033025675	.	.
chr11	52000555	52001054	chr11	51755773	51756272	Gm12204|chr11:51755773-51756272	0.151829471398793	.	.
chr11	52000555	52001054	chr11	51755773	51756272	Ube2b|chr11:51755773-51756272	0.151829471398793	.	.
chr11	52000555	52001054	chr11	51756283	51756782	Gm12204|chr11:51756283-51756782	0.220537484316126	.	.
chr11	52000555	52001054	chr11	51756283	51756782	Ube2b|chr11:51756283-51756782	0.220537484316126	.	.
chr11	52000555	52001054	chr11	52343092	52343591	Gm12204|chr11:52343092-52343591	0.155996562005266	.	.
chr11	52000555	52001054	chr11	52343092	52343591	Ube2b|chr11:52343092-52343591	0.155996562005266	.	.
chr11	52003968	52004467	chr11	51755773	51756272	Cdkl3|chr11:51755773-51756272	0.169821564167318	.	.
chr11	52003968	52004467	chr11	52037572	52038071	Cdkl3|chr11:52037572-52038071	0.162271367632674	.	.
chr11	52098497	52098996	chr11	51755773	51756272	Ppp2ca|chr11:51755773-51756272	0.175884441511428	.	.
chr11	52098497	52098996	chr11	51945350	51945849	Ppp2ca|chr11:51945350-51945849	0.228077196491805	.	.
chr11	52098497	52098996	chr11	52343092	52343591	Ppp2ca|chr11:52343092-52343591	0.19390897133669	.	.
chr11	52099118	52099617	chr11	51755773	51756272	Ppp2ca|chr11:51755773-51756272	0.165526023182793	.	.
chr11	52099118	52099617	chr11	51805139	51805638	Ppp2ca|chr11:51805139-51805638	0.172738025660937	.	.
chr11	52099118	52099617	chr11	52079946	52080445	Ppp2ca|chr11:52079946-52080445	0.152973189528395	.	.
chr11	52231721	52232220	chr11	51945350	51945849	Skp1a|chr11:51945350-51945849	0.251031997679429	.	.
chr11	52231721	52232220	chr11	52037572	52038071	Skp1a|chr11:52037572-52038071	0.137178287097554	.	.
chr11	52231721	52232220	chr11	52253862	52254361	Skp1a|chr11:52253862-52254361	0.191195694419492	.	.
chr11	52231721	52232220	chr11	52345887	52346386	Skp1a|chr11:52345887-52346386	0.180170328842295	.	.
chr11	52360764	52361263	chr11	52037572	52038071	Vdac1|chr11:52037572-52038071	0.203571719793175	.	.
chr11	52396175	52396674	chr11	52143607	52144106	9530068E07Rik|chr11:52143607-52144106	0.303917283030312	.	.
chr11	52396175	52396674	chr11	52346543	52347042	9530068E07Rik|chr11:52346543-52347042	0.170004543123347	.	.
chr11	53300322	53300821	chr11	53470257	53470756	Hspa4|chr11:53470257-53470756	0.143548066638051	.	.
chr11	53300322	53300821	chr11	53487640	53488139	Hspa4|chr11:53487640-53488139	0.127711571157836	.	.
chr11	53324374	53324873	chr11	53627817	53628316	Zcchc10|chr11:53627817-53628316	0.202319086885944	.	.
chr11	53324374	53324873	chr11	53735515	53736014	Zcchc10|chr11:53735515-53736014	0.161352326960969	.	.
[truncated: 15,582 more rows]
