# Supplementary material for: Single-cell analysis of chromatin accessibility in the adult mouse brain
Source: Nature. 2023 Dec 13;624(7991):378–89. doi: 10.1038/s41586-023-06824-9 (PMC10719105; doi:10.1038/s41586-023-06824-9)
Supplement: Supplementary file 3 — Supplementary Tables 1–25 and their legends. [file 41586_2023_6824_MOESM3_ESM.zip › 2023-03-05453B-s3/SI Tables/SI Table 13 Summary of all the gene-cCRE correlations/sa2subclass.AHN-SBPV-PVHd_Pdrm12_Gaba.pdc.bedpe]

chr1	4857480	4857979	chr1	5082818	5083317	Tcea1|chr1:5082818-5083317	0.282055530184511	.	.
chr1	4857480	4857979	chr1	5170387	5170886	Tcea1|chr1:5170387-5170886	0.139496696532002	.	.
chr1	9298975	9299474	chr1	9298270	9298769	Sntg1|chr1:9298270-9298769	0.143900718402542	.	.
chr1	9545042	9545541	chr1	9790223	9790722	Rrs1|chr1:9790223-9790722	0.151827976472169	.	.
chr1	9601474	9601973	chr1	9772700	9773199	Vxn|chr1:9772700-9773199	0.256198732439805	.	.
chr1	9700259	9700758	chr1	9298270	9298769	Mybl1|chr1:9298270-9298769	0.143197766521008	.	.
chr1	9748256	9748755	chr1	9881474	9881973	1700034P13Rik|chr1:9881474-9881973	0.278364086314884	.	.
chr1	9748256	9748755	chr1	9881474	9881973	Vcpip1|chr1:9881474-9881973	0.278364086314884	.	.
chr1	9943920	9944419	chr1	9790223	9790722	Snhg6|chr1:9790223-9790722	0.25319801321189	.	.
chr1	10008928	10009427	chr1	9881474	9881973	Ppp1r42|chr1:9881474-9881973	0.190852081127161	.	.
chr1	10037697	10038196	chr1	9790223	9790722	Cops5|chr1:9790223-9790722	0.172687893976778	.	.
chr1	10037697	10038196	chr1	9790223	9790722	Cspp1|chr1:9790223-9790722	0.172687893976778	.	.
chr1	10232855	10233354	chr1	9772700	9773199	Arfgef1|chr1:9772700-9773199	0.146037523501285	.	.
chr1	10719138	10719637	chr1	10718502	10719001	Cpa6|chr1:10718502-10719001	0.444885924664311	.	.
chr1	10993772	10994271	chr1	11196542	11197041	Prex2|chr1:11196542-11197041	0.158878092226864	.	.
chr1	12671765	12672264	chr1	12718098	12718597	Gm29663|chr1:12718098-12718597	0.349611839772841	.	.
chr1	12671765	12672264	chr1	12728286	12728785	Gm29663|chr1:12728286-12728785	0.545258254202412	.	.
chr1	12671765	12672264	chr1	12784985	12785484	Gm29663|chr1:12784985-12785484	0.168057582074963	.	.
chr1	12671765	12672264	chr1	12955928	12956427	Gm29663|chr1:12955928-12956427	0.327408492713102	.	.
chr1	12692265	12692764	chr1	12728286	12728785	Sulf1|chr1:12728286-12728785	0.254991093224317	.	.
chr1	12692874	12693373	chr1	12576886	12577385	Sulf1|chr1:12576886-12577385	0.243434770945764	.	.
chr1	12692874	12693373	chr1	12636234	12636733	Sulf1|chr1:12636234-12636733	0.540214215090868	.	.
chr1	13373516	13374015	chr1	13189103	13189602	Ncoa2|chr1:13189103-13189602	0.214523718778833	.	.
chr1	13373516	13374015	chr1	13372290	13372789	Ncoa2|chr1:13372290-13372789	0.303747142236437	.	.
chr1	13589563	13590062	chr1	13366529	13367028	Tram1|chr1:13366529-13367028	0.207425368830857	.	.
chr1	13659706	13660205	chr1	13372290	13372789	Lactb2|chr1:13372290-13372789	0.146755225202964	.	.
chr1	14309549	14310048	chr1	14181453	14181952	Eya1|chr1:14181453-14181952	0.178084755457038	.	.
chr1	14309549	14310048	chr1	14192794	14193293	Eya1|chr1:14192794-14193293	0.359267508575771	.	.
chr1	16104999	16105498	chr1	16399221	16399720	Rdh10|chr1:16399221-16399720	0.137456406609265	.	.
chr1	16104999	16105498	chr1	16399221	16399720	Rpl7|chr1:16399221-16399720	0.137456406609265	.	.
chr1	16619102	16619601	chr1	16356915	16357414	Ube2w|chr1:16356915-16357414	0.246482885488186	.	.
chr1	16664905	16665404	chr1	16356915	16357414	Tmem70|chr1:16356915-16357414	0.22619610175107	.	.
chr1	18057998	18058497	chr1	17980561	17981060	Gm28756|chr1:17980561-17981060	0.153000218105852	.	.
chr1	18058553	18059052	chr1	17980561	17981060	Gm28756|chr1:17980561-17981060	0.224946545025858	.	.
chr1	20820187	20820686	chr1	20785451	20785950	Mcm3|chr1:20785451-20785950	0.199935764950185	.	.
chr1	20820187	20820686	chr1	20786199	20786698	Mcm3|chr1:20786199-20786698	0.236335498050283	.	.
chr1	20890311	20890810	chr1	21166203	21166702	6720483E21Rik|chr1:21166203-21166702	0.156938172202686	.	.
chr1	20890311	20890810	chr1	21166203	21166702	Paqr8|chr1:21166203-21166702	0.156938172202686	.	.
chr1	20890857	20891356	chr1	20785451	20785950	6720483E21Rik|chr1:20785451-20785950	0.381262759214392	.	.
chr1	20890857	20891356	chr1	20785451	20785950	Paqr8|chr1:20785451-20785950	0.381262759214392	.	.
chr1	21079134	21079633	chr1	20785451	20785950	Gm28287|chr1:20785451-20785950	0.139585492317207	.	.
chr1	21079134	21079633	chr1	20785451	20785950	Tram2|chr1:20785451-20785950	0.139585492317207	.	.
chr1	21079134	21079633	chr1	20933361	20933860	Gm28287|chr1:20933361-20933860	0.158292009845681	.	.
chr1	21079134	21079633	chr1	20933361	20933860	Tram2|chr1:20933361-20933860	0.158292009845681	.	.
chr1	21079134	21079633	chr1	21166203	21166702	Gm28287|chr1:21166203-21166702	0.251413110187502	.	.
chr1	21079134	21079633	chr1	21166203	21166702	Tram2|chr1:21166203-21166702	0.251413110187502	.	.
chr1	23762292	23762791	chr1	23718981	23719480	B3gat2|chr1:23718981-23719480	0.290803668534318	.	.
chr1	24586286	24586785	chr1	24611656	24612155	Col19a1|chr1:24611656-24612155	0.156760356497472	.	.
chr1	24586286	24586785	chr1	24614797	24615296	Col19a1|chr1:24614797-24615296	0.13777434583683	.	.
chr1	24678265	24678764	chr1	24614093	24614592	Lmbrd1|chr1:24614093-24614592	0.141410208331445	.	.
chr1	24678265	24678764	chr1	24615721	24616220	Lmbrd1|chr1:24615721-24616220	0.169117795606641	.	.
chr1	25829930	25830429	chr1	25504226	25504725	Adgrb3|chr1:25504226-25504725	0.288764790587506	.	.
chr1	30872795	30873294	chr1	30582365	30582864	Phf3|chr1:30582365-30582864	0.191970128502693	.	.
chr1	30872795	30873294	chr1	30740784	30741283	Phf3|chr1:30740784-30741283	0.137191505446361	.	.
chr1	30873430	30873929	chr1	31210103	31210602	Phf3|chr1:31210103-31210602	0.194510482862366	.	.
chr1	30873942	30874441	chr1	30582365	30582864	Phf3|chr1:30582365-30582864	0.156615065707346	.	.
chr1	30949080	30949579	chr1	30503190	30503689	Ptp4a1|chr1:30503190-30503689	0.136407769431417	.	.
chr1	30949080	30949579	chr1	30639815	30640314	Ptp4a1|chr1:30639815-30640314	0.187755931855146	.	.
chr1	30949080	30949579	chr1	31210103	31210602	Ptp4a1|chr1:31210103-31210602	0.213083990306266	.	.
chr1	33669575	33670074	chr1	33271662	33272161	Prim2|chr1:33271662-33272161	0.183511633962724	.	.
chr1	33669575	33670074	chr1	33355150	33355649	Prim2|chr1:33355150-33355649	0.165490150932201	.	.
chr1	33719875	33720374	chr1	33363466	33363965	Rab23|chr1:33363466-33363965	0.141829343887322	.	.
chr1	34485782	34486281	chr1	34602327	34602826	4930568A12Rik|chr1:34602327-34602826	0.190244985080316	.	.
chr1	34579442	34579941	chr1	34750293	34750792	1700101I19Rik|chr1:34750293-34750792	0.193536729705766	.	.
chr1	34579442	34579941	chr1	34750293	34750792	Amer3|chr1:34750293-34750792	0.193536729705766	.	.
chr1	34842804	34843303	chr1	34602327	34602826	Fam168b|chr1:34602327-34602826	0.152012160055528	.	.
chr1	34842804	34843303	chr1	34891506	34892005	Fam168b|chr1:34891506-34892005	0.201173610389255	.	.
chr1	34849768	34850267	chr1	34750293	34750792	Plekhb2|chr1:34750293-34750792	0.157653338994391	.	.
chr1	34850452	34850951	chr1	35243429	35243928	Plekhb2|chr1:35243429-35243928	0.192469740490317	.	.
chr1	36307414	36307913	chr1	36684036	36684535	Arid5a|chr1:36684036-36684535	0.250511340360521	.	.
chr1	36368963	36369462	chr1	36252765	36253264	Kansl3|chr1:36252765-36253264	0.205188256581635	.	.
chr1	36368963	36369462	chr1	36324037	36324536	Kansl3|chr1:36324037-36324536	0.152278679007487	.	.
chr1	36368963	36369462	chr1	36401491	36401990	Kansl3|chr1:36401491-36401990	0.262965963975671	.	.
chr1	36368963	36369462	chr1	36481698	36482197	Kansl3|chr1:36481698-36482197	0.245809135770922	.	.
chr1	36471319	36471818	chr1	36324037	36324536	Cnnm4|chr1:36324037-36324536	0.148310738402272	.	.
chr1	36471319	36471818	chr1	36481698	36482197	Cnnm4|chr1:36481698-36482197	0.164488525075879	.	.
chr1	36511549	36512048	chr1	36303259	36303758	Cnnm3|chr1:36303259-36303758	0.294843399439443	.	.
chr1	36511549	36512048	chr1	36393204	36393703	Cnnm3|chr1:36393204-36393703	0.168713785194307	.	.
chr1	36511549	36512048	chr1	36684036	36684535	Cnnm3|chr1:36684036-36684535	0.185745935300724	.	.
chr1	36512158	36512657	chr1	36303259	36303758	Cnnm3|chr1:36303259-36303758	0.160345302348066	.	.
chr1	36547105	36547604	chr1	36252765	36253264	Ankrd39|chr1:36252765-36253264	0.176725232595708	.	.
chr1	36547105	36547604	chr1	36303259	36303758	Ankrd39|chr1:36303259-36303758	0.241217103097129	.	.
chr1	36547105	36547604	chr1	36324037	36324536	Ankrd39|chr1:36324037-36324536	0.204232468572734	.	.
chr1	36547105	36547604	chr1	36481698	36482197	Ankrd39|chr1:36481698-36482197	0.185445382475236	.	.
chr1	36547105	36547604	chr1	36737259	36737758	Ankrd39|chr1:36737259-36737758	0.238768330952537	.	.
chr1	36557336	36557835	chr1	36252765	36253264	D430040D24Rik|chr1:36252765-36253264	0.17336566571579	.	.
chr1	36557336	36557835	chr1	36252765	36253264	Sema4c|chr1:36252765-36253264	0.17336566571579	.	.
chr1	36557336	36557835	chr1	36324037	36324536	D430040D24Rik|chr1:36324037-36324536	0.162059524106127	.	.
chr1	36557336	36557835	chr1	36324037	36324536	Sema4c|chr1:36324037-36324536	0.162059524106127	.	.
chr1	36558001	36558500	chr1	36324037	36324536	D430040D24Rik|chr1:36324037-36324536	0.149705889015104	.	.
chr1	36558001	36558500	chr1	36324037	36324536	Sema4c|chr1:36324037-36324536	0.149705889015104	.	.
chr1	36709882	36710381	chr1	36684036	36684535	4933424G06Rik|chr1:36684036-36684535	0.232611299335058	.	.
chr1	36744515	36745014	chr1	36252765	36253264	Gm33533|chr1:36252765-36253264	0.385450848269827	.	.
chr1	36744515	36745014	chr1	36324037	36324536	Gm33533|chr1:36324037-36324536	0.415574038569688	.	.
chr1	36744515	36745014	chr1	36481698	36482197	Gm33533|chr1:36481698-36482197	0.414505370291466	.	.
chr1	36744515	36745014	chr1	36737259	36737758	Gm33533|chr1:36737259-36737758	0.257656236746387	.	.
chr1	37429877	37430376	chr1	37029031	37029530	Coa5|chr1:37029031-37029530	0.251093645641802	.	.
chr1	37429877	37430376	chr1	37029031	37029530	Unc50|chr1:37029031-37029530	0.251093645641802	.	.
chr1	37540864	37541363	chr1	37872597	37873096	Mgat4a|chr1:37872597-37873096	0.266559406816896	.	.
chr1	37864699	37865198	chr1	38185452	38185951	Gm26805|chr1:38185452-38185951	0.193968303602095	.	.
chr1	37871955	37872454	chr1	38197221	38197720	Lipt1|chr1:38197221-38197720	0.153373744703572	.	.
chr1	37890241	37890740	chr1	37639092	37639591	Mitd1|chr1:37639092-37639591	0.159314720028924	.	.
chr1	37890241	37890740	chr1	37639092	37639591	Mrpl30|chr1:37639092-37639591	0.159314720028924	.	.
chr1	37997082	37997581	chr1	37872597	37873096	Eif5b|chr1:37872597-37873096	0.188575745933547	.	.
chr1	37997082	37997581	chr1	37872597	37873096	Txndc9|chr1:37872597-37873096	0.188575745933547	.	.
chr1	37997082	37997581	chr1	38185452	38185951	Eif5b|chr1:38185452-38185951	0.177633974507688	.	.
chr1	37997082	37997581	chr1	38185452	38185951	Txndc9|chr1:38185452-38185951	0.177633974507688	.	.
chr1	37997778	37998277	chr1	37959295	37959794	Eif5b|chr1:37959295-37959794	0.177862378332454	.	.
chr1	37997778	37998277	chr1	37959295	37959794	Txndc9|chr1:37959295-37959794	0.177862378332454	.	.
chr1	38129526	38130025	chr1	37872597	37873096	Rev1|chr1:37872597-37873096	0.251081881840521	.	.
chr1	38129526	38130025	chr1	38197221	38197720	Rev1|chr1:38197221-38197720	0.214759842799632	.	.
chr1	42850995	42851494	chr1	42540124	42540623	Mrps9|chr1:42540124-42540623	0.162021174157861	.	.
chr1	42850995	42851494	chr1	42923764	42924263	Mrps9|chr1:42923764-42924263	0.201301515489962	.	.
chr1	42952608	42953107	chr1	43042147	43042646	Gpr45|chr1:43042147-43042646	0.244247141878165	.	.
chr1	43098457	43098956	chr1	42914971	42915470	AI597479|chr1:42914971-42915470	0.221271635951105	.	.
chr1	43098457	43098956	chr1	42914971	42915470	Tgfbrap1|chr1:42914971-42915470	0.221271635951105	.	.
chr1	43098457	43098956	chr1	43349902	43350401	AI597479|chr1:43349902-43350401	0.354152862403967	.	.
chr1	43098457	43098956	chr1	43349902	43350401	Tgfbrap1|chr1:43349902-43350401	0.354152862403967	.	.
chr1	43827102	43827601	chr1	43511004	43511503	Uxs1|chr1:43511004-43511503	0.36080218220175	.	.
chr1	43827102	43827601	chr1	43551818	43552317	Uxs1|chr1:43551818-43552317	0.16115568575189	.	.
chr1	43827615	43828114	chr1	43551818	43552317	Uxs1|chr1:43551818-43552317	0.268860523263037	.	.
chr1	43933698	43934197	chr1	43898955	43899454	Tpp2|chr1:43898955-43899454	0.150666569748431	.	.
chr1	44147693	44148192	chr1	44041766	44042265	Ercc5|chr1:44041766-44042265	0.141131434546709	.	.
chr1	52233098	52233597	chr1	52299528	52300027	Gls|chr1:52299528-52300027	0.153871485610421	.	.
chr1	52630383	52630882	chr1	52953081	52953580	Nemp2|chr1:52953081-52953580	0.136305759245829	.	.
chr1	53706596	53707095	chr1	53823748	53824247	Dnah7a|chr1:53823748-53824247	0.140379933586196	.	.
chr1	54250459	54250958	chr1	54464442	54464941	Ccdc150|chr1:54464442-54464941	0.174548313283311	.	.
chr1	54250459	54250958	chr1	54734870	54735369	Ccdc150|chr1:54734870-54735369	0.207812190426762	.	.
chr1	54557443	54557942	chr1	54464442	54464941	Pgap1|chr1:54464442-54464941	0.185436312556197	.	.
chr1	54557443	54557942	chr1	54464974	54465473	Pgap1|chr1:54464974-54465473	0.220892179461681	.	.
chr1	54557443	54557942	chr1	54734870	54735369	Pgap1|chr1:54734870-54735369	0.271729579633073	.	.
chr1	54926155	54926654	chr1	54898507	54899006	Ankrd44|chr1:54898507-54899006	0.179462075613639	.	.
chr1	55027198	55027697	chr1	54802281	54802780	Sf3b1|chr1:54802281-54802780	0.18038624702939	.	.
chr1	55027198	55027697	chr1	55437975	55438474	Sf3b1|chr1:55437975-55438474	0.146481552831162	.	.
chr1	55087395	55087894	chr1	54802281	54802780	Hspd1|chr1:54802281-54802780	0.233135188479428	.	.
chr1	55087395	55087894	chr1	54802281	54802780	Hspe1|chr1:54802281-54802780	0.233135188479428	.	.
chr1	55087908	55088407	chr1	54802281	54802780	Hspd1|chr1:54802281-54802780	0.339619467071096	.	.
chr1	55087908	55088407	chr1	54802281	54802780	Hspe1|chr1:54802281-54802780	0.339619467071096	.	.
chr1	55130908	55131407	chr1	55437975	55438474	Mob4|chr1:55437975-55438474	0.285501226918483	.	.
chr1	55131471	55131970	chr1	54802281	54802780	Mob4|chr1:54802281-54802780	0.139870697845958	.	.
chr1	55131471	55131970	chr1	54898507	54899006	Mob4|chr1:54898507-54899006	0.24616666601326	.	.
chr1	55131471	55131970	chr1	55437975	55438474	Mob4|chr1:55437975-55438474	0.181007470530881	.	.
chr1	55236881	55237380	chr1	54802281	54802780	Mars2|chr1:54802281-54802780	0.145785025363741	.	.
chr1	55405572	55406071	chr1	55704605	55705104	Plcl1|chr1:55704605-55705104	0.233478965543882	.	.
chr1	57406257	57406756	chr1	57436393	57436892	Maip1|chr1:57436393-57436892	0.158107967191569	.	.
chr1	57406257	57406756	chr1	57436393	57436892	Tyw5|chr1:57436393-57436892	0.158107967191569	.	.
chr1	57406257	57406756	chr1	57537218	57537717	Maip1|chr1:57537218-57537717	0.386047324415292	.	.
chr1	57406257	57406756	chr1	57537218	57537717	Tyw5|chr1:57537218-57537717	0.386047324415292	.	.
chr1	58112727	58113226	chr1	58422814	58423313	Aox3|chr1:58422814-58423313	0.160414445283682	.	.
chr1	58392818	58393317	chr1	58296260	58296759	Bzw1|chr1:58296260-58296759	0.17897941960609	.	.
chr1	58586034	58586533	chr1	58422814	58423313	Fam126b|chr1:58422814-58423313	0.340237675863692	.	.
chr1	58586034	58586533	chr1	58422814	58423313	Ndufb3|chr1:58422814-58423313	0.340237675863692	.	.
chr1	59237006	59237505	chr1	59311861	59312360	Als2|chr1:59311861-59312360	0.139496841613417	.	.
chr1	59237006	59237505	chr1	59316631	59317130	Als2|chr1:59316631-59317130	0.219667078696639	.	.
chr1	59481835	59482334	chr1	59311861	59312360	Fzd7|chr1:59311861-59312360	0.216095606689834	.	.
chr1	59481835	59482334	chr1	59312429	59312928	Fzd7|chr1:59312429-59312928	0.380879032471776	.	.
chr1	59481835	59482334	chr1	59316631	59317130	Fzd7|chr1:59316631-59317130	0.28925929703452	.	.
chr1	59481835	59482334	chr1	59332940	59333439	Fzd7|chr1:59332940-59333439	0.464145248309526	.	.
chr1	59481835	59482334	chr1	59633035	59633534	Fzd7|chr1:59633035-59633534	0.288212964615936	.	.
chr1	59516242	59516741	chr1	59312429	59312928	Gm973|chr1:59312429-59312928	0.177591539638466	.	.
chr1	59684706	59685205	chr1	59633035	59633534	Nop58|chr1:59633035-59633534	0.196487913002283	.	.
chr1	59684706	59685205	chr1	59965547	59966046	Nop58|chr1:59965547-59966046	0.137483844063928	.	.
chr1	59684706	59685205	chr1	59966136	59966635	Nop58|chr1:59966136-59966635	0.136601001964678	.	.
chr1	59762644	59763143	chr1	59966136	59966635	Bmpr2|chr1:59966136-59966635	0.235141124691655	.	.
chr1	59912662	59913161	chr1	59965547	59966046	Fam117b|chr1:59965547-59966046	0.293903359418117	.	.
chr1	60042424	60042923	chr1	59965547	59966046	Ica1l|chr1:59965547-59966046	0.188628085151858	.	.
chr1	60042935	60043434	chr1	59965547	59966046	Ica1l|chr1:59965547-59966046	0.324257563075796	.	.
chr1	60409462	60409961	chr1	60625969	60626468	Abi2|chr1:60625969-60626468	0.155758539396413	.	.
chr1	60565982	60566481	chr1	60825874	60826373	Raph1|chr1:60825874-60826373	0.421905885381905	.	.
chr1	60565982	60566481	chr1	60860552	60861051	Raph1|chr1:60860552-60861051	0.149414965858012	.	.
chr1	60565982	60566481	chr1	60936138	60936637	Raph1|chr1:60936138-60936637	0.187320435012285	.	.
chr1	60566593	60567092	chr1	60936138	60936637	Raph1|chr1:60936138-60936637	0.14361592320027	.	.
chr1	62703034	62703533	chr1	62336493	62336992	Nrp2|chr1:62336493-62336992	0.192493992296781	.	.
chr1	62703034	62703533	chr1	62337106	62337605	Nrp2|chr1:62337106-62337605	0.146895661674739	.	.
chr1	62703034	62703533	chr1	62482367	62482866	Nrp2|chr1:62482367-62482866	0.400906189872714	.	.
chr1	62703034	62703533	chr1	62644906	62645405	Nrp2|chr1:62644906-62645405	0.353889313244027	.	.
chr1	62717818	62718317	chr1	62316887	62317386	Gm29083|chr1:62316887-62317386	0.145627002342311	.	.
chr1	62717818	62718317	chr1	62705667	62706166	Gm29083|chr1:62705667-62706166	0.315528313681663	.	.
chr1	63114071	63114570	chr1	63088105	63088604	Ino80d|chr1:63088105-63088604	0.287085586738887	.	.
chr1	63114071	63114570	chr1	63256075	63256574	Ino80d|chr1:63256075-63256574	0.533256367494834	.	.
chr1	63114071	63114570	chr1	63471706	63472205	Ino80d|chr1:63471706-63472205	0.162746653905429	.	.
chr1	63176509	63177008	chr1	63223697	63224196	Eef1b2|chr1:63223697-63224196	0.203761604482603	.	.
chr1	63176509	63177008	chr1	63223697	63224196	Ndufs1|chr1:63223697-63224196	0.203761604482603	.	.
chr1	63177053	63177552	chr1	63088105	63088604	Eef1b2|chr1:63088105-63088604	0.244897828893707	.	.
chr1	63177053	63177552	chr1	63088105	63088604	Ndufs1|chr1:63088105-63088604	0.244897828893707	.	.
chr1	63177053	63177552	chr1	63153005	63153504	Eef1b2|chr1:63153005-63153504	0.184755516921809	.	.
chr1	63177053	63177552	chr1	63153005	63153504	Ndufs1|chr1:63153005-63153504	0.184755516921809	.	.
chr1	63272985	63273484	chr1	63153005	63153504	Gm11608|chr1:63153005-63153504	0.176609053040765	.	.
chr1	63272985	63273484	chr1	63153005	63153504	Zdbf2|chr1:63153005-63153504	0.176609053040765	.	.
chr1	63272985	63273484	chr1	63223697	63224196	Gm11608|chr1:63223697-63224196	0.316667105057918	.	.
chr1	63272985	63273484	chr1	63223697	63224196	Zdbf2|chr1:63223697-63224196	0.316667105057918	.	.
chr1	63272985	63273484	chr1	63471706	63472205	Gm11608|chr1:63471706-63472205	0.165854780997787	.	.
chr1	63272985	63273484	chr1	63471706	63472205	Zdbf2|chr1:63471706-63472205	0.165854780997787	.	.
chr1	63272985	63273484	chr1	63540324	63540823	Gm11608|chr1:63540324-63540823	0.142771847561585	.	.
chr1	63272985	63273484	chr1	63540324	63540823	Zdbf2|chr1:63540324-63540823	0.142771847561585	.	.
chr1	63273583	63274082	chr1	63153005	63153504	Gm11608|chr1:63153005-63153504	0.155080371105812	.	.
chr1	63273583	63274082	chr1	63153005	63153504	Zdbf2|chr1:63153005-63153504	0.155080371105812	.	.
chr1	63273583	63274082	chr1	63223697	63224196	Gm11608|chr1:63223697-63224196	0.191604814243832	.	.
chr1	63273583	63274082	chr1	63223697	63224196	Gm11608|chr1:63223697-63224196	0.191604814243833	.	.
chr1	63273583	63274082	chr1	63223697	63224196	Zdbf2|chr1:63223697-63224196	0.191604814243832	.	.
chr1	63273583	63274082	chr1	63223697	63224196	Zdbf2|chr1:63223697-63224196	0.191604814243833	.	.
chr1	63273583	63274082	chr1	63367905	63368404	Gm11608|chr1:63367905-63368404	0.338911350594777	.	.
chr1	63273583	63274082	chr1	63367905	63368404	Zdbf2|chr1:63367905-63368404	0.338911350594777	.	.
chr1	63273583	63274082	chr1	63471706	63472205	Gm11608|chr1:63471706-63472205	0.174776732466824	.	.
chr1	63273583	63274082	chr1	63471706	63472205	Zdbf2|chr1:63471706-63472205	0.174776732466824	.	.
chr1	63445105	63445604	chr1	63203844	63204343	Adam23|chr1:63203844-63204343	0.174979623613173	.	.
chr1	63445105	63445604	chr1	63367905	63368404	Adam23|chr1:63367905-63368404	0.423971703492523	.	.
chr1	63445105	63445604	chr1	63471706	63472205	Adam23|chr1:63471706-63472205	0.15987030441512	.	.
chr1	63445671	63446170	chr1	63223697	63224196	Adam23|chr1:63223697-63224196	0.21314786278352	.	.
chr1	63445671	63446170	chr1	63367905	63368404	Adam23|chr1:63367905-63368404	0.210151623702265	.	.
chr1	63445671	63446170	chr1	63471706	63472205	Adam23|chr1:63471706-63472205	0.223682408521537	.	.
chr1	63445671	63446170	chr1	63540324	63540823	Adam23|chr1:63540324-63540823	0.17519876731848	.	.
chr1	63730384	63730883	chr1	63539793	63540292	Fastkd2|chr1:63539793-63540292	0.321833656833167	.	.
chr1	63730384	63730883	chr1	63539793	63540292	Mdh1b|chr1:63539793-63540292	0.321833656833167	.	.
chr1	63730384	63730883	chr1	63540324	63540823	Fastkd2|chr1:63540324-63540823	0.380135133052765	.	.
chr1	63730384	63730883	chr1	63540324	63540823	Mdh1b|chr1:63540324-63540823	0.380135133052765	.	.
chr1	63730384	63730883	chr1	63659557	63660056	Fastkd2|chr1:63659557-63660056	0.31636932503451	.	.
chr1	63730384	63730883	chr1	63659557	63660056	Mdh1b|chr1:63659557-63660056	0.31636932503451	.	.
chr1	63730384	63730883	chr1	63995057	63995556	Fastkd2|chr1:63995057-63995556	0.135823726711262	.	.
chr1	63730384	63730883	chr1	63995057	63995556	Mdh1b|chr1:63995057-63995556	0.135823726711262	.	.
chr1	64121506	64122005	chr1	63867645	63868144	Klf7|chr1:63867645-63868144	0.159564254752679	.	.
chr1	64121506	64122005	chr1	63995057	63995556	Klf7|chr1:63995057-63995556	0.265917493841442	.	.
chr1	64121506	64122005	chr1	64121000	64121499	Klf7|chr1:64121000-64121499	0.41582910342125	.	.
chr1	64121506	64122005	chr1	64254573	64255072	Klf7|chr1:64254573-64255072	0.317618985108533	.	.
chr1	64121506	64122005	chr1	64337770	64338269	Klf7|chr1:64337770-64338269	0.202391729446497	.	.
chr1	64122089	64122588	chr1	64121000	64121499	Klf7|chr1:64121000-64121499	0.219054609728302	.	.
chr1	64122089	64122588	chr1	64254573	64255072	Klf7|chr1:64254573-64255072	0.16125798261075	.	.
chr1	64532547	64533046	chr1	64337770	64338269	Creb1|chr1:64337770-64338269	0.156557129524385	.	.
chr1	64532547	64533046	chr1	64785078	64785577	Creb1|chr1:64785078-64785577	0.421698026545838	.	.
chr1	64532547	64533046	chr1	64982322	64982821	Creb1|chr1:64982322-64982821	0.285823628594351	.	.
chr1	64616950	64617449	chr1	64785078	64785577	Gm28982|chr1:64785078-64785577	0.353948144519534	.	.
chr1	64616950	64617449	chr1	64785078	64785577	Mettl21a|chr1:64785078-64785577	0.353948144519534	.	.
chr1	64617495	64617994	chr1	64337770	64338269	Gm28982|chr1:64337770-64338269	0.259256546350462	.	.
chr1	64617495	64617994	chr1	64337770	64338269	Mettl21a|chr1:64337770-64338269	0.259256546350462	.	.
chr1	64617495	64617994	chr1	64986118	64986617	Gm28982|chr1:64986118-64986617	0.152735903812481	.	.
chr1	64617495	64617994	chr1	64986118	64986617	Mettl21a|chr1:64986118-64986617	0.152735903812481	.	.
chr1	64690474	64690973	chr1	64254573	64255072	2810408I11Rik|chr1:64254573-64255072	0.405649948462909	.	.
chr1	64690474	64690973	chr1	64254573	64255072	Ccnyl1|chr1:64254573-64255072	0.405649948462909	.	.
chr1	64690474	64690973	chr1	64337770	64338269	2810408I11Rik|chr1:64337770-64338269	0.213992124792052	.	.
chr1	64690474	64690973	chr1	64337770	64338269	Ccnyl1|chr1:64337770-64338269	0.213992124792052	.	.
chr1	64690474	64690973	chr1	64338489	64338988	2810408I11Rik|chr1:64338489-64338988	0.153375246500634	.	.
chr1	64690474	64690973	chr1	64338489	64338988	Ccnyl1|chr1:64338489-64338988	0.153375246500634	.	.
chr1	64690474	64690973	chr1	64717480	64717979	2810408I11Rik|chr1:64717480-64717979	0.162524665461829	.	.
chr1	64690474	64690973	chr1	64717480	64717979	Ccnyl1|chr1:64717480-64717979	0.162524665461829	.	.
chr1	64690474	64690973	chr1	64785078	64785577	2810408I11Rik|chr1:64785078-64785577	0.227836930427603	.	.
chr1	64690474	64690973	chr1	64785078	64785577	Ccnyl1|chr1:64785078-64785577	0.227836930427603	.	.
chr1	64690474	64690973	chr1	64982322	64982821	2810408I11Rik|chr1:64982322-64982821	0.158449931647362	.	.
chr1	64690474	64690973	chr1	64982322	64982821	Ccnyl1|chr1:64982322-64982821	0.158449931647362	.	.
chr1	64690474	64690973	chr1	64986118	64986617	2810408I11Rik|chr1:64986118-64986617	0.39192110339718	.	.
chr1	64690474	64690973	chr1	64986118	64986617	Ccnyl1|chr1:64986118-64986617	0.39192110339718	.	.
chr1	64737642	64738141	chr1	64254573	64255072	Fzd5|chr1:64254573-64255072	0.214457412473069	.	.
chr1	64737642	64738141	chr1	64445949	64446448	Fzd5|chr1:64445949-64446448	0.158159352386858	.	.
chr1	64737642	64738141	chr1	64717480	64717979	Fzd5|chr1:64717480-64717979	0.177933816609326	.	.
chr1	64737642	64738141	chr1	64982322	64982821	Fzd5|chr1:64982322-64982821	0.347271072981224	.	.
chr1	64737642	64738141	chr1	64986118	64986617	Fzd5|chr1:64986118-64986617	0.312834474928869	.	.
chr1	65122893	65123392	chr1	65111968	65112467	D630023F18Rik|chr1:65111968-65112467	0.146328172819599	.	.
chr1	65186396	65186895	chr1	64813996	64814495	Idh1|chr1:64813996-64814495	0.226541973541788	.	.
chr1	65186396	65186895	chr1	64813996	64814495	Pikfyve|chr1:64813996-64814495	0.226541973541788	.	.
chr1	65186396	65186895	chr1	65010101	65010600	Idh1|chr1:65010101-65010600	0.141969932917931	.	.
chr1	65186396	65186895	chr1	65010101	65010600	Pikfyve|chr1:65010101-65010600	0.141969932917931	.	.
chr1	66174880	66175379	chr1	66099767	66100266	Map2|chr1:66099767-66100266	0.157928526901991	.	.
chr1	66700587	66701086	chr1	66655629	66656128	Rpe|chr1:66655629-66656128	0.209836517289177	.	.
chr1	66700587	66701086	chr1	66655629	66656128	Rpe|chr1:66655629-66656128	0.209836517289178	.	.
chr1	66816734	66817233	chr1	67061456	67061955	Kansl1l|chr1:67061456-67061955	0.234468088511612	.	.
chr1	67038596	67039095	chr1	66987517	66988016	Lancl1|chr1:66987517-66988016	0.17110375468772	.	.
chr1	67038596	67039095	chr1	66992790	66993289	Lancl1|chr1:66992790-66993289	0.158237698218318	.	.
chr1	67038596	67039095	chr1	67181101	67181600	Lancl1|chr1:67181101-67181600	0.144469757242457	.	.
chr1	70724978	70725477	chr1	70515611	70516110	Vwc2l|chr1:70515611-70516110	0.309230438213487	.	.
chr1	70724978	70725477	chr1	70856347	70856846	Vwc2l|chr1:70856347-70856846	0.141953683144429	.	.
chr1	70724978	70725477	chr1	70861723	70862222	Vwc2l|chr1:70861723-70862222	0.271852075560206	.	.
chr1	70725497	70725996	chr1	70515611	70516110	Vwc2l|chr1:70515611-70516110	0.266176362714285	.	.
chr1	70725497	70725996	chr1	70861723	70862222	Vwc2l|chr1:70861723-70862222	0.402357975135676	.	.
chr1	71102248	71102747	chr1	70861723	70862222	Bard1|chr1:70861723-70862222	0.135919804898412	.	.
chr1	72211757	72212256	chr1	72002354	72002853	Mreg|chr1:72002354-72002853	0.196399570801638	.	.
chr1	72212372	72212871	chr1	72075939	72076438	Mreg|chr1:72075939-72076438	0.168012721595435	.	.
chr1	72212372	72212871	chr1	72188304	72188803	Mreg|chr1:72188304-72188803	0.227752280998203	.	.
chr1	72212372	72212871	chr1	72219979	72220478	Mreg|chr1:72219979-72220478	0.195304963288057	.	.
chr1	72212372	72212871	chr1	72456990	72457489	Mreg|chr1:72456990-72457489	0.165475204712372	.	.
chr1	72284104	72284603	chr1	72076594	72077093	Pecr|chr1:72076594-72077093	0.247017933795094	.	.
chr1	72284104	72284603	chr1	72076594	72077093	Tmem169|chr1:72076594-72077093	0.247017933795094	.	.
chr1	72284104	72284603	chr1	72225715	72226214	Pecr|chr1:72225715-72226214	0.258214107451259	.	.
chr1	72284104	72284603	chr1	72225715	72226214	Tmem169|chr1:72225715-72226214	0.258214107451259	.	.
chr1	72284104	72284603	chr1	72226312	72226811	Pecr|chr1:72226312-72226811	0.314840460189486	.	.
chr1	72284104	72284603	chr1	72226312	72226811	Tmem169|chr1:72226312-72226811	0.314840460189486	.	.
chr1	72284104	72284603	chr1	72243720	72244219	Pecr|chr1:72243720-72244219	0.186292221849002	.	.
chr1	72284104	72284603	chr1	72243720	72244219	Tmem169|chr1:72243720-72244219	0.186292221849002	.	.
chr1	72307199	72307698	chr1	72002354	72002853	Xrcc5|chr1:72002354-72002853	0.163358217147874	.	.
chr1	72536972	72537471	chr1	72254545	72255044	March4|chr1:72254545-72255044	0.218949753189636	.	.
chr1	72536972	72537471	chr1	72870991	72871490	March4|chr1:72870991-72871490	0.193453527143527	.	.
chr1	72582908	72583407	chr1	72254545	72255044	Smarcal1|chr1:72254545-72255044	0.181918303022848	.	.
chr1	72582908	72583407	chr1	72465176	72465675	Smarcal1|chr1:72465176-72465675	0.158641069275903	.	.
chr1	72582908	72583407	chr1	72865766	72866265	Smarcal1|chr1:72865766-72866265	0.341000504822441	.	.
chr1	72582908	72583407	chr1	72872440	72872939	Smarcal1|chr1:72872440-72872939	0.156030963351902	.	.
chr1	72640885	72641384	chr1	72325061	72325560	Gm39662|chr1:72325061-72325560	0.169871462025185	.	.
chr1	72640885	72641384	chr1	72865766	72866265	Gm39662|chr1:72865766-72866265	0.13940894633783	.	.
chr1	72640885	72641384	chr1	72877787	72878286	Gm39662|chr1:72877787-72878286	0.142496332364839	.	.
chr1	72640885	72641384	chr1	72877787	72878286	Gm39662|chr1:72877787-72878286	0.14249633236484	.	.
chr1	72711014	72711513	chr1	72254545	72255044	Rpl37a|chr1:72254545-72255044	0.19935367024917	.	.
chr1	72711014	72711513	chr1	72652031	72652530	Rpl37a|chr1:72652031-72652530	0.137060472380018	.	.
chr1	74125051	74125550	chr1	73826202	73826701	Rufy4|chr1:73826202-73826701	0.139515276656378	.	.
chr1	74125051	74125550	chr1	73826202	73826701	Tns1|chr1:73826202-73826701	0.139515276656378	.	.
chr1	74125051	74125550	chr1	74098488	74098987	Rufy4|chr1:74098488-74098987	0.234359577414485	.	.
chr1	74125051	74125550	chr1	74098488	74098987	Tns1|chr1:74098488-74098987	0.234359577414485	.	.
chr1	74284588	74285087	chr1	74332262	74332761	Aamp|chr1:74332262-74332761	0.342731612686332	.	.
chr1	74284588	74285087	chr1	74332262	74332761	Pnkd|chr1:74332262-74332761	0.342731612686332	.	.
chr1	74391301	74391800	chr1	74313260	74313759	Ctdsp1|chr1:74313260-74313759	0.143396378793715	.	.
chr1	74391301	74391800	chr1	74397348	74397847	Ctdsp1|chr1:74397348-74397847	0.267312937163918	.	.
chr1	74391301	74391800	chr1	74485599	74486098	Ctdsp1|chr1:74485599-74486098	0.143414145703095	.	.
chr1	74505730	74506229	chr1	74313260	74313759	Cnot9|chr1:74313260-74313759	0.229709679987995	.	.
chr1	74505730	74506229	chr1	74332262	74332761	Cnot9|chr1:74332262-74332761	0.15478251646671	.	.
chr1	74506443	74506942	chr1	74397348	74397847	Cnot9|chr1:74397348-74397847	0.211907252105833	.	.
chr1	74506443	74506942	chr1	74485599	74486098	Cnot9|chr1:74485599-74486098	0.156817737841754	.	.
chr1	74506443	74506942	chr1	74808065	74808564	Cnot9|chr1:74808065-74808564	0.15016151420359	.	.
chr1	74587962	74588461	chr1	74313260	74313759	Bcs1l|chr1:74313260-74313759	0.216649100750217	.	.
chr1	74587962	74588461	chr1	74313260	74313759	Zfp142|chr1:74313260-74313759	0.216649100750217	.	.
chr1	74854708	74855207	chr1	74816731	74817230	Cdk5r2|chr1:74816731-74817230	0.155205789886252	.	.
chr1	75124760	75125259	chr1	75342805	75343304	Nhej1|chr1:75342805-75343304	0.30920189032279	.	.
chr1	75124760	75125259	chr1	75342805	75343304	Nhej1|chr1:75342805-75343304	0.309201890322791	.	.
chr1	75124760	75125259	chr1	75381822	75382321	Nhej1|chr1:75381822-75382321	0.201639790395399	.	.
chr1	75142499	75142998	chr1	74802933	74803432	Cnppd1|chr1:74802933-74803432	0.213182118798668	.	.
chr1	75142499	75142998	chr1	74802933	74803432	Retreg2|chr1:74802933-74803432	0.213182118798668	.	.
chr1	75142499	75142998	chr1	74858307	74858806	Cnppd1|chr1:74858307-74858806	0.245492477097639	.	.
chr1	75142499	75142998	chr1	74858307	74858806	Retreg2|chr1:74858307-74858806	0.245492477097639	.	.
chr1	75168424	75168923	chr1	74808065	74808564	Zfand2b|chr1:74808065-74808564	0.147475226680902	.	.
chr1	75168424	75168923	chr1	74816731	74817230	Zfand2b|chr1:74816731-74817230	0.191328300982379	.	.
chr1	75168424	75168923	chr1	74858307	74858806	Zfand2b|chr1:74858307-74858806	0.254013649539864	.	.
chr1	75168424	75168923	chr1	75467494	75467993	Zfand2b|chr1:75467494-75467993	0.298300457786545	.	.
chr1	75180079	75180578	chr1	75282920	75283419	Abcb6|chr1:75282920-75283419	0.151830908589675	.	.
chr1	75180079	75180578	chr1	75381822	75382321	Abcb6|chr1:75381822-75382321	0.220253290255896	.	.
chr1	75180079	75180578	chr1	75467494	75467993	Abcb6|chr1:75467494-75467993	0.15050297217061	.	.
chr1	75191753	75192252	chr1	74816731	74817230	Ankzf1|chr1:74816731-74817230	0.186938927995852	.	.
chr1	75191753	75192252	chr1	74816731	74817230	Atg9a|chr1:74816731-74817230	0.186938927995852	.	.
chr1	75191753	75192252	chr1	74858307	74858806	Ankzf1|chr1:74858307-74858806	0.177515383621647	.	.
chr1	75191753	75192252	chr1	74858307	74858806	Atg9a|chr1:74858307-74858806	0.177515383621647	.	.
chr1	75191753	75192252	chr1	75467494	75467993	Ankzf1|chr1:75467494-75467993	0.160110659825559	.	.
chr1	75191753	75192252	chr1	75467494	75467993	Atg9a|chr1:75467494-75467993	0.160110659825559	.	.
chr1	75192415	75192914	chr1	75342805	75343304	Ankzf1|chr1:75342805-75343304	0.244744779505759	.	.
chr1	75192415	75192914	chr1	75342805	75343304	Atg9a|chr1:75342805-75343304	0.244744779505759	.	.
chr1	75192415	75192914	chr1	75487302	75487801	Ankzf1|chr1:75487302-75487801	0.142612902459108	.	.
chr1	75192415	75192914	chr1	75487302	75487801	Atg9a|chr1:75487302-75487801	0.142612902459108	.	.
chr1	75210546	75211045	chr1	74894978	74895477	Glb1l|chr1:74894978-74895477	0.140792805696192	.	.
chr1	75210546	75211045	chr1	74894978	74895477	Stk16|chr1:74894978-74895477	0.140792805696192	.	.
chr1	75210546	75211045	chr1	75381822	75382321	Glb1l|chr1:75381822-75382321	0.297968550749733	.	.
chr1	75210546	75211045	chr1	75381822	75382321	Stk16|chr1:75381822-75382321	0.297968550749733	.	.
chr1	75219086	75219585	chr1	75370249	75370748	Tuba4a|chr1:75370249-75370748	0.186390750786763	.	.
chr1	75236144	75236643	chr1	74858307	74858806	Dnajb2|chr1:74858307-74858806	0.15968191623443	.	.
chr1	75236144	75236643	chr1	75381822	75382321	Dnajb2|chr1:75381822-75382321	0.214611339870066	.	.
chr1	75236144	75236643	chr1	75467494	75467993	Dnajb2|chr1:75467494-75467993	0.195033677415375	.	.
chr1	75251521	75252020	chr1	75487302	75487801	Gm28294|chr1:75487302-75487801	0.215884764852499	.	.
chr1	75277375	75277874	chr1	75282920	75283419	Resp18|chr1:75282920-75283419	0.174441307351048	.	.
chr1	75278167	75278666	chr1	75487834	75488333	Resp18|chr1:75487834-75488333	0.177645126613779	.	.
chr1	75317346	75317845	chr1	75282920	75283419	Dnpep|chr1:75282920-75283419	0.186381214817513	.	.
chr1	75317346	75317845	chr1	75381822	75382321	Dnpep|chr1:75381822-75382321	0.171571864198339	.	.
chr1	75435709	75436208	chr1	75290547	75291046	Gmppa|chr1:75290547-75291046	0.371283491374013	.	.
chr1	75435709	75436208	chr1	75381822	75382321	Gmppa|chr1:75381822-75382321	0.193119122218506	.	.
chr1	75435709	75436208	chr1	75559353	75559852	Gmppa|chr1:75559353-75559852	0.23624768374115	.	.
chr1	75506139	75506638	chr1	75290547	75291046	Inha|chr1:75290547-75291046	0.159110894454704	.	.
chr1	75506139	75506638	chr1	75290547	75291046	Obsl1|chr1:75290547-75291046	0.159110894454704	.	.
chr1	75521240	75521739	chr1	75282920	75283419	Stk11ip|chr1:75282920-75283419	0.182936623481963	.	.
chr1	75546261	75546760	chr1	75467494	75467993	Slc4a3|chr1:75467494-75467993	0.177481152970962	.	.
chr1	75546261	75546760	chr1	75559353	75559852	Slc4a3|chr1:75559353-75559852	0.153239357897101	.	.
chr1	75546261	75546760	chr1	75925739	75926238	Slc4a3|chr1:75925739-75926238	0.254774634217043	.	.
chr1	77514939	77515438	chr1	77447780	77448279	Epha4|chr1:77447780-77448279	0.163915967458005	.	.
chr1	77514939	77515438	chr1	77447780	77448279	Gm28386|chr1:77447780-77448279	0.163915967458005	.	.
chr1	77516009	77516508	chr1	77823205	77823704	Gm28386|chr1:77823205-77823704	0.17270662101804	.	.
chr1	77516009	77516508	chr1	77978623	77979122	Gm28386|chr1:77978623-77979122	0.229188596604333	.	.
chr1	78310032	78310531	chr1	78217089	78217588	Sgpp2|chr1:78217089-78217588	0.225192327355523	.	.
chr1	78488387	78488886	chr1	78537485	78537984	Farsb|chr1:78537485-78537984	0.277898512681217	.	.
chr1	78488900	78489399	chr1	78537485	78537984	Farsb|chr1:78537485-78537984	0.195156430698278	.	.
chr1	78488900	78489399	chr1	78745265	78745764	Farsb|chr1:78745265-78745764	0.251868881662389	.	.
chr1	78657540	78658039	chr1	78724400	78724899	Acsl3|chr1:78724400-78724899	0.147803052196484	.	.
chr1	78657540	78658039	chr1	78724400	78724899	Utp14b|chr1:78724400-78724899	0.147803052196484	.	.
chr1	79775809	79776308	chr1	79640097	79640596	Mrpl44|chr1:79640097-79640596	0.144335373067052	.	.
chr1	79775809	79776308	chr1	79640097	79640596	Wdfy1|chr1:79640097-79640596	0.144335373067052	.	.
chr1	79775809	79776308	chr1	79697411	79697910	Mrpl44|chr1:79697411-79697910	0.169418839921145	.	.
chr1	79775809	79776308	chr1	79697411	79697910	Wdfy1|chr1:79697411-79697910	0.169418839921145	.	.
chr1	79775809	79776308	chr1	80021514	80022013	Mrpl44|chr1:80021514-80022013	0.201852109576603	.	.
chr1	79775809	79776308	chr1	80021514	80022013	Wdfy1|chr1:80021514-80022013	0.201852109576603	.	.
chr1	79775809	79776308	chr1	80115871	80116370	Mrpl44|chr1:80115871-80116370	0.160773210939854	.	.
chr1	79775809	79776308	chr1	80115871	80116370	Wdfy1|chr1:80115871-80116370	0.160773210939854	.	.
chr1	80339971	80340470	chr1	80561771	80562270	Cul3|chr1:80561771-80562270	0.204138681319948	.	.
chr1	80339971	80340470	chr1	80589354	80589853	Cul3|chr1:80589354-80589853	0.202997304945735	.	.
chr1	80340736	80341235	chr1	80630513	80631012	Cul3|chr1:80630513-80631012	0.329009233445125	.	.
chr1	80757286	80757785	chr1	80630513	80631012	Dock10|chr1:80630513-80631012	0.238430169663742	.	.
chr1	80757286	80757785	chr1	80728136	80728635	Dock10|chr1:80728136-80728635	0.184991886834714	.	.
chr1	80758332	80758831	chr1	80658019	80658518	Dock10|chr1:80658019-80658518	0.192355963038179	.	.
chr1	82290681	82291180	chr1	82451862	82452361	Irs1|chr1:82451862-82452361	0.264118865042509	.	.
chr1	82290681	82291180	chr1	82476122	82476621	Irs1|chr1:82476122-82476621	0.14708975540998	.	.
chr1	82316361	82316860	chr1	82150794	82151293	Rhbdd1|chr1:82150794-82151293	0.162212132646316	.	.
chr1	82316361	82316860	chr1	82201432	82201931	Rhbdd1|chr1:82201432-82201931	0.235997532476725	.	.
chr1	82316361	82316860	chr1	82358886	82359385	Rhbdd1|chr1:82358886-82359385	0.157522419861632	.	.
chr1	82725115	82725614	chr1	82283141	82283640	C430014B12Rik|chr1:82283141-82283640	0.15959693903105	.	.
chr1	82725115	82725614	chr1	82283141	82283640	Mff|chr1:82283141-82283640	0.15959693903105	.	.
chr1	82725115	82725614	chr1	82358886	82359385	C430014B12Rik|chr1:82358886-82359385	0.309233963923842	.	.
chr1	82725115	82725614	chr1	82358886	82359385	Mff|chr1:82358886-82359385	0.309233963923842	.	.
chr1	83037972	83038471	chr1	83297366	83297865	Slc19a3|chr1:83297366-83297865	0.198592443664009	.	.
chr1	84839165	84839664	chr1	84838531	84839030	Fbxo36|chr1:84838531-84839030	0.211261795215678	.	.
chr1	84839165	84839664	chr1	84910388	84910887	Fbxo36|chr1:84910388-84910887	0.166116512954606	.	.
chr1	84934371	84934870	chr1	84838531	84839030	Slc16a14|chr1:84838531-84839030	0.141109622866097	.	.
chr1	85793160	85793659	chr1	85965753	85966252	Cab39|chr1:85965753-85966252	0.408431815487219	.	.
chr1	85894274	85894773	chr1	85889218	85889717	Itm2c|chr1:85889218-85889717	0.383886892094695	.	.
chr1	85894274	85894773	chr1	85889218	85889717	Itm2c|chr1:85889218-85889717	0.383886892094696	.	.
chr1	85894274	85894773	chr1	85916833	85917332	Itm2c|chr1:85916833-85917332	0.323852039584877	.	.
chr1	86046083	86046582	chr1	86487143	86487642	2810459M11Rik|chr1:86487143-86487642	0.167866324240546	.	.
chr1	86046083	86046582	chr1	86487725	86488224	2810459M11Rik|chr1:86487725-86488224	0.20753941604253	.	.
chr1	86064385	86064884	chr1	86487725	86488224	Psmd1|chr1:86487725-86488224	0.161150266085051	.	.
chr1	86154471	86154970	chr1	86007691	86008190	Armc9|chr1:86007691-86008190	0.207176198407864	.	.
chr1	86302910	86303409	chr1	86059359	86059858	B3gnt7|chr1:86059359-86059858	0.280983189055188	.	.
chr1	86302910	86303409	chr1	86059359	86059858	Gm28626|chr1:86059359-86059858	0.280983189055188	.	.
chr1	86302910	86303409	chr1	86178901	86179400	B3gnt7|chr1:86178901-86179400	0.205833515237243	.	.
chr1	86302910	86303409	chr1	86178901	86179400	Gm28626|chr1:86178901-86179400	0.205833515237243	.	.
chr1	86302910	86303409	chr1	86433961	86434460	B3gnt7|chr1:86433961-86434460	0.219378620353956	.	.
chr1	86302910	86303409	chr1	86433961	86434460	Gm28626|chr1:86433961-86434460	0.219378620353956	.	.
chr1	86302910	86303409	chr1	86487725	86488224	B3gnt7|chr1:86487725-86488224	0.48748366020147	.	.
chr1	86302910	86303409	chr1	86487725	86488224	Gm28626|chr1:86487725-86488224	0.48748366020147	.	.
chr1	86302910	86303409	chr1	86503968	86504467	B3gnt7|chr1:86503968-86504467	0.243422176151443	.	.
chr1	86302910	86303409	chr1	86503968	86504467	Gm28626|chr1:86503968-86504467	0.243422176151443	.	.
chr1	86358737	86359236	chr1	86214214	86214713	C130036L24Rik|chr1:86214214-86214713	0.155445848717875	.	.
chr1	86358737	86359236	chr1	86214214	86214713	Ncl|chr1:86214214-86214713	0.155445848717875	.	.
chr1	86358737	86359236	chr1	86487725	86488224	C130036L24Rik|chr1:86487725-86488224	0.201885427049081	.	.
chr1	86358737	86359236	chr1	86487725	86488224	Ncl|chr1:86487725-86488224	0.201885427049081	.	.
chr1	86359268	86359767	chr1	86059359	86059858	C130036L24Rik|chr1:86059359-86059858	0.154799565115126	.	.
chr1	86359268	86359767	chr1	86059359	86059858	Ncl|chr1:86059359-86059858	0.154799565115126	.	.
chr1	86359268	86359767	chr1	86178901	86179400	C130036L24Rik|chr1:86178901-86179400	0.264459277187843	.	.
chr1	86359268	86359767	chr1	86178901	86179400	Ncl|chr1:86178901-86179400	0.264459277187843	.	.
chr1	86359268	86359767	chr1	86440464	86440963	C130036L24Rik|chr1:86440464-86440963	0.345729481702956	.	.
chr1	86359268	86359767	chr1	86440464	86440963	Ncl|chr1:86440464-86440963	0.345729481702956	.	.
chr1	86359268	86359767	chr1	86487143	86487642	C130036L24Rik|chr1:86487143-86487642	0.212255254026685	.	.
chr1	86359268	86359767	chr1	86487143	86487642	Ncl|chr1:86487143-86487642	0.212255254026685	.	.
chr1	86359268	86359767	chr1	86487725	86488224	C130036L24Rik|chr1:86487725-86488224	0.312271164218244	.	.
chr1	86359268	86359767	chr1	86487725	86488224	Ncl|chr1:86487725-86488224	0.312271164218244	.	.
chr1	86525710	86526209	chr1	86525204	86525703	Ptma|chr1:86525204-86525703	0.249653567997742	.	.
chr1	86526360	86526859	chr1	86434501	86435000	Ptma|chr1:86434501-86435000	0.1788970217231	.	.
chr1	86526360	86526859	chr1	86525204	86525703	Ptma|chr1:86525204-86525703	0.206157945668461	.	.
chr1	86582078	86582577	chr1	86434501	86435000	Cops7b|chr1:86434501-86435000	0.144707451708305	.	.
chr1	86582078	86582577	chr1	86434501	86435000	Pde6d|chr1:86434501-86435000	0.144707451708305	.	.
chr1	86582078	86582577	chr1	86487143	86487642	Cops7b|chr1:86487143-86487642	0.184466979767258	.	.
chr1	86582078	86582577	chr1	86487143	86487642	Pde6d|chr1:86487143-86487642	0.184466979767258	.	.
chr1	86582603	86583102	chr1	86434501	86435000	Cops7b|chr1:86434501-86435000	0.25152094482749	.	.
chr1	86582603	86583102	chr1	86434501	86435000	Pde6d|chr1:86434501-86435000	0.25152094482749	.	.
chr1	86582603	86583102	chr1	86503968	86504467	Cops7b|chr1:86503968-86504467	0.197443572713808	.	.
chr1	86582603	86583102	chr1	86503968	86504467	Pde6d|chr1:86503968-86504467	0.197443572713808	.	.
chr1	86669399	86669898	chr1	86442428	86442927	Nppc|chr1:86442428-86442927	0.24814047472971	.	.
chr1	86670393	86670892	chr1	86434501	86435000	Nppc|chr1:86434501-86435000	0.310910502500706	.	.
chr1	86670393	86670892	chr1	86442428	86442927	Nppc|chr1:86442428-86442927	0.237290536072799	.	.
chr1	86670393	86670892	chr1	86528114	86528613	Nppc|chr1:86528114-86528613	0.138203958720673	.	.
chr1	86703565	86704064	chr1	86440464	86440963	Dis3l2|chr1:86440464-86440963	0.177332781947849	.	.
chr1	86703565	86704064	chr1	86442428	86442927	Dis3l2|chr1:86442428-86442927	0.175023116055791	.	.
chr1	86703565	86704064	chr1	86766711	86767210	Dis3l2|chr1:86766711-86767210	0.174993327513139	.	.
chr1	87155856	87156355	chr1	87168799	87169298	Ecel1|chr1:87168799-87169298	0.230530995988088	.	.
chr1	87213673	87214172	chr1	87246132	87246631	Eif4e2|chr1:87246132-87246631	0.206539808148077	.	.
chr1	87327249	87327748	chr1	87246132	87246631	Gigyf2|chr1:87246132-87246631	0.14456879276752	.	.
chr1	87853009	87853508	chr1	87546296	87546795	Dgkd|chr1:87546296-87546795	0.149819321111916	.	.
chr1	87853009	87853508	chr1	87679068	87679567	Dgkd|chr1:87679068-87679567	0.195008703811368	.	.
chr1	87853009	87853508	chr1	87925537	87926036	Dgkd|chr1:87925537-87926036	0.138192684342406	.	.
chr1	88008031	88008530	chr1	87925537	87926036	Usp40|chr1:87925537-87926036	0.277305528841698	.	.
chr1	88205505	88206004	chr1	88357393	88357892	Dnajb3|chr1:88357393-88357892	0.303936942489617	.	.
chr1	88277410	88277909	chr1	88357393	88357892	Hjurp|chr1:88357393-88357892	0.151848126063849	.	.
chr1	88277410	88277909	chr1	88357393	88357892	Trpm8|chr1:88357393-88357892	0.151848126063849	.	.
chr1	88277410	88277909	chr1	88411957	88412456	Hjurp|chr1:88411957-88412456	0.15033977957965	.	.
chr1	88277410	88277909	chr1	88411957	88412456	Trpm8|chr1:88411957-88412456	0.15033977957965	.	.
chr1	88701430	88701929	chr1	88745219	88745718	Arl4c|chr1:88745219-88745718	0.146696088544524	.	.
chr1	88701944	88702443	chr1	88456267	88456766	Arl4c|chr1:88456267-88456766	0.200064856018437	.	.
chr1	88701944	88702443	chr1	88504625	88505124	Arl4c|chr1:88504625-88505124	0.167273542909449	.	.
chr1	89069411	89069910	chr1	89092502	89093001	Sh3bp4|chr1:89092502-89093001	0.203469403055926	.	.
chr1	89069980	89070479	chr1	88937290	88937789	Sh3bp4|chr1:88937290-88937789	0.216154056900187	.	.
chr1	89454554	89455053	chr1	89117685	89118184	Agap1|chr1:89117685-89118184	0.279648076060978	.	.
chr1	89454554	89455053	chr1	89302546	89303045	Agap1|chr1:89302546-89303045	0.213643414437589	.	.
chr1	89454554	89455053	chr1	89381895	89382394	Agap1|chr1:89381895-89382394	0.259128639043108	.	.
chr1	90153403	90153902	chr1	90113589	90114088	4930434B07Rik|chr1:90113589-90114088	0.376293125683525	.	.
chr1	90153403	90153902	chr1	90113589	90114088	Iqca|chr1:90113589-90114088	0.376293125683525	.	.
chr1	90153403	90153902	chr1	90221973	90222472	4930434B07Rik|chr1:90221973-90222472	0.139870642445875	.	.
chr1	90153403	90153902	chr1	90221973	90222472	Iqca|chr1:90221973-90222472	0.139870642445875	.	.
chr1	90998483	90998982	chr1	90743797	90744296	Lrrfip1|chr1:90743797-90744296	0.234592425982306	.	.
chr1	90998483	90998982	chr1	90743797	90744296	Lrrfip1|chr1:90743797-90744296	0.234592425982307	.	.
chr1	91249940	91250439	chr1	90754624	90755123	Ube2f|chr1:90754624-90755123	0.136130984100203	.	.
chr1	91398520	91399019	chr1	91601137	91601636	Ilkap|chr1:91601137-91601636	0.174288249048093	.	.
chr1	91413043	91413542	chr1	91523696	91524195	Hes6|chr1:91523696-91524195	0.14361235704655	.	.
chr1	91413043	91413542	chr1	91600624	91601123	Hes6|chr1:91600624-91601123	0.272143574727848	.	.
chr1	91413043	91413542	chr1	91601137	91601636	Hes6|chr1:91601137-91601636	0.153664380789487	.	.
chr1	91494327	91494826	chr1	91428588	91429087	Traf3ip1|chr1:91428588-91429087	0.228711696261226	.	.
chr1	91801092	91801591	chr1	91523696	91524195	Twist2|chr1:91523696-91524195	0.194634520956082	.	.
chr1	91801092	91801591	chr1	91600624	91601123	Twist2|chr1:91600624-91601123	0.209414737563995	.	.
chr1	92473544	92474043	chr1	92378998	92379497	Ndufa10|chr1:92378998-92379497	0.168073503646602	.	.
chr1	92641765	92642264	chr1	92371533	92372032	Cops9|chr1:92371533-92372032	0.169801812691596	.	.
chr1	92641765	92642264	chr1	92895020	92895519	Cops9|chr1:92895020-92895519	0.215810306290766	.	.
chr1	92934435	92934934	chr1	93206492	93206991	Capn10|chr1:93206492-93206991	0.429396041676838	.	.
chr1	93100965	93101464	chr1	93206492	93206991	Kif1a|chr1:93206492-93206991	0.380189770037604	.	.
chr1	93101696	93102195	chr1	93445454	93445953	Kif1a|chr1:93445454-93445953	0.32508016619777	.	.
chr1	93235496	93235995	chr1	93115042	93115541	Sned1|chr1:93115042-93115541	0.199771546849624	.	.
chr1	93236124	93236623	chr1	93115042	93115541	Sned1|chr1:93115042-93115541	0.292479636114247	.	.
chr1	93305687	93306186	chr1	93206492	93206991	Gm28535|chr1:93206492-93206991	0.225087255290569	.	.
chr1	93305687	93306186	chr1	93206492	93206991	Mterf4|chr1:93206492-93206991	0.225087255290569	.	.
chr1	93342619	93343118	chr1	93537183	93537682	Pask|chr1:93537183-93537682	0.152639274874366	.	.
chr1	93342619	93343118	chr1	93537183	93537682	Ppp1r7|chr1:93537183-93537682	0.152639274874366	.	.
chr1	93343358	93343857	chr1	93206492	93206991	Pask|chr1:93206492-93206991	0.189190758514522	.	.
chr1	93343358	93343857	chr1	93206492	93206991	Ppp1r7|chr1:93206492-93206991	0.189190758514522	.	.
chr1	93343358	93343857	chr1	93445454	93445953	Pask|chr1:93445454-93445953	0.339867872223597	.	.
chr1	93343358	93343857	chr1	93445454	93445953	Ppp1r7|chr1:93445454-93445953	0.339867872223597	.	.
chr1	93478107	93478606	chr1	93206492	93206991	Hdlbp|chr1:93206492-93206991	0.209932251561522	.	.
chr1	93478107	93478606	chr1	93206492	93206991	Sept2|chr1:93206492-93206991	0.209932251561522	.	.
chr1	93478622	93479121	chr1	93206492	93206991	Hdlbp|chr1:93206492-93206991	0.276156167022473	.	.
chr1	93478622	93479121	chr1	93206492	93206991	Sept2|chr1:93206492-93206991	0.276156167022473	.	.
chr1	93478622	93479121	chr1	93445454	93445953	Hdlbp|chr1:93445454-93445953	0.204669256458648	.	.
chr1	93478622	93479121	chr1	93445454	93445953	Sept2|chr1:93445454-93445953	0.204669256458648	.	.
chr1	93511801	93512300	chr1	93537183	93537682	Farp2|chr1:93537183-93537682	0.136466628733438	.	.
chr1	93635550	93636049	chr1	93445454	93445953	Gm28536|chr1:93445454-93445953	0.217108696051947	.	.
chr1	93686360	93686859	chr1	93445454	93445953	Bok|chr1:93445454-93445953	0.211231863904299	.	.
chr1	93686360	93686859	chr1	93537183	93537682	Bok|chr1:93537183-93537682	0.145648234113797	.	.
chr1	93731754	93732253	chr1	93445454	93445953	Gm10550|chr1:93445454-93445953	0.268270804193052	.	.
chr1	93801756	93802255	chr1	93537183	93537682	Dtymk|chr1:93537183-93537682	0.216452973075182	.	.
chr1	93825281	93825780	chr1	94035198	94035697	D2hgdh|chr1:94035198-94035697	0.281014952169269	.	.
chr1	95313333	95313832	chr1	95293062	95293561	Fam174a|chr1:95293062-95293561	0.189945378069105	.	.
chr1	95667921	95668420	chr1	95621832	95622331	St8sia4|chr1:95621832-95622331	0.26287706956207	.	.
chr1	97661204	97661703	chr1	97650037	97650536	D1Ertd622e|chr1:97650037-97650536	0.140774017041526	.	.
chr1	97661204	97661703	chr1	97851694	97852193	D1Ertd622e|chr1:97851694-97852193	0.215330874114372	.	.
chr1	97661204	97661703	chr1	97916311	97916810	D1Ertd622e|chr1:97916311-97916810	0.195316806450387	.	.
chr1	97661800	97662299	chr1	97642197	97642696	D1Ertd622e|chr1:97642197-97642696	0.283094432895826	.	.
chr1	97661800	97662299	chr1	97916311	97916810	D1Ertd622e|chr1:97916311-97916810	0.35231300354708	.	.
chr1	97769886	97770385	chr1	97976856	97977355	Gin1|chr1:97976856-97977355	0.167133405517843	.	.
chr1	97769886	97770385	chr1	97976856	97977355	Ppip5k2|chr1:97976856-97977355	0.167133405517843	.	.
chr1	99772082	99772581	chr1	99499551	99500050	Cntnap5b|chr1:99499551-99500050	0.161533258885341	.	.
chr1	99772082	99772581	chr1	99774058	99774557	Cntnap5b|chr1:99774058-99774557	0.182965417054256	.	.
chr1	104769230	104769729	chr1	104944687	104945186	Cdh20|chr1:104944687-104945186	0.310921243952212	.	.
chr1	104769230	104769729	chr1	105246114	105246613	Cdh20|chr1:105246114-105246613	0.21511019475831	.	.
chr1	105355193	105355692	chr1	105246114	105246613	Gm17634|chr1:105246114-105246613	0.136419897817566	.	.
chr1	105355774	105356273	chr1	105246114	105246613	Gm17634|chr1:105246114-105246613	0.205535439785504	.	.
chr1	105355774	105356273	chr1	105246114	105246613	Rnf152|chr1:105246114-105246613	0.205535439785504	.	.
chr1	105663536	105664035	chr1	105925738	105926237	Pign|chr1:105925738-105926237	0.164181366868076	.	.
chr1	105663536	105664035	chr1	105925738	105926237	Relch|chr1:105925738-105926237	0.164181366868076	.	.
chr1	105780395	105780894	chr1	105925738	105926237	Tnfrsf11a|chr1:105925738-105926237	0.230586124857576	.	.
chr1	105990273	105990772	chr1	105881971	105882470	Gm7160|chr1:105881971-105882470	0.357661775672711	.	.
chr1	105990273	105990772	chr1	105881971	105882470	Zcchc2|chr1:105881971-105882470	0.357661775672711	.	.
chr1	105990273	105990772	chr1	106071193	106071692	Gm7160|chr1:106071193-106071692	0.136293882061853	.	.
chr1	105990273	105990772	chr1	106071193	106071692	Zcchc2|chr1:106071193-106071692	0.136293882061853	.	.
chr1	106171270	106171769	chr1	106036942	106037441	Gm20753|chr1:106036942-106037441	0.150196995624959	.	.
chr1	106171270	106171769	chr1	106036942	106037441	Phlpp1|chr1:106036942-106037441	0.150196995624959	.	.
chr1	115684447	115684946	chr1	115843651	115844150	Cntnap5a|chr1:115843651-115844150	0.255606381738506	.	.
chr1	118310992	118311491	chr1	118434883	118435382	Tsn|chr1:118434883-118435382	0.154534087912996	.	.
chr1	119504531	119505030	chr1	119548633	119549132	Ralb|chr1:119548633-119549132	0.172779988618353	.	.
chr1	119504531	119505030	chr1	119894904	119895403	Ralb|chr1:119894904-119895403	0.181173926426047	.	.
chr1	119837335	119837834	chr1	120190992	120191491	Ptpn4|chr1:120190992-120191491	0.233553005941356	.	.
chr1	119912947	119913446	chr1	119894904	119895403	Tmem177|chr1:119894904-119895403	0.175066744878303	.	.
chr1	119996954	119997453	chr1	120093463	120093962	Cfap221|chr1:120093463-120093962	0.199857295604297	.	.
chr1	119996954	119997453	chr1	120138902	120139401	Cfap221|chr1:120138902-120139401	0.228924578897437	.	.
chr1	120120898	120121397	chr1	120171744	120172243	3110009E18Rik|chr1:120171744-120172243	0.172281172465708	.	.
chr1	120120898	120121397	chr1	120171744	120172243	Dbi|chr1:120171744-120172243	0.172281172465708	.	.
chr1	120120898	120121397	chr1	120231291	120231790	3110009E18Rik|chr1:120231291-120231790	0.175666462522783	.	.
chr1	120120898	120121397	chr1	120231291	120231790	Dbi|chr1:120231291-120231790	0.175666462522783	.	.
chr1	120340287	120340786	chr1	120093463	120093962	C1ql2|chr1:120093463-120093962	0.279473459847806	.	.
chr1	120340287	120340786	chr1	120138902	120139401	C1ql2|chr1:120138902-120139401	0.195082942148926	.	.
chr1	120340287	120340786	chr1	120290955	120291454	C1ql2|chr1:120290955-120291454	0.137892774133195	.	.
chr1	120340287	120340786	chr1	120594518	120595017	C1ql2|chr1:120594518-120595017	0.294129855049429	.	.
chr1	121430778	121431277	chr1	121327621	121328120	Ccdc93|chr1:121327621-121328120	0.335363351933506	.	.
chr1	121567757	121568256	chr1	121327621	121328120	Ddx18|chr1:121327621-121328120	0.194075026896981	.	.
chr1	121567757	121568256	chr1	121816483	121816982	Ddx18|chr1:121816483-121816982	0.155602901735533	.	.
chr1	125435289	125435788	chr1	125542200	125542699	Actr3|chr1:125542200-125542699	0.174612075514484	.	.
chr1	125560306	125560805	chr1	125845813	125846312	Slc35f5|chr1:125845813-125846312	0.296645766794489	.	.
chr1	125911894	125912393	chr1	125892748	125893247	Lypd1|chr1:125892748-125893247	0.204300767005841	.	.
chr1	126829595	126830094	chr1	126688593	126689092	Nckap5|chr1:126688593-126689092	0.147658663379989	.	.
chr1	126829595	126830094	chr1	126751035	126751534	Nckap5|chr1:126751035-126751534	0.19913060617788	.	.
chr1	126829595	126830094	chr1	126956029	126956528	Nckap5|chr1:126956029-126956528	0.252693509515566	.	.
chr1	126830233	126830732	chr1	126681319	126681818	Nckap5|chr1:126681319-126681818	0.150335612264276	.	.
chr1	126830233	126830732	chr1	126931680	126932179	Nckap5|chr1:126931680-126932179	0.162938538195784	.	.
chr1	126830233	126830732	chr1	126956029	126956528	Nckap5|chr1:126956029-126956528	0.14955790847386	.	.
chr1	127204681	127205180	chr1	126973108	126973607	Mgat5|chr1:126973108-126973607	0.439192007861497	.	.
chr1	128243885	128244384	chr1	128457015	128457514	Ubxn4|chr1:128457015-128457514	0.149333396071881	.	.
chr1	128417141	128417640	chr1	128003957	128004456	Dars|chr1:128003957-128004456	0.146059020012043	.	.
chr1	130462505	130463004	chr1	130116709	130117208	Cd55|chr1:130116709-130117208	0.311445753738234	.	.
chr1	130462505	130463004	chr1	130116709	130117208	Gm16083|chr1:130116709-130117208	0.311445753738234	.	.
chr1	131827667	131828166	chr1	132200622	132201121	Slc41a1|chr1:132200622-132201121	0.136320962935343	.	.
chr1	131827667	131828166	chr1	132212150	132212649	Slc41a1|chr1:132212150-132212649	0.199304707453335	.	.
chr1	131866958	131867457	chr1	132046327	132046826	Rab29|chr1:132046327-132046826	0.219417739939887	.	.
chr1	131866958	131867457	chr1	132046327	132046826	Rab29|chr1:132046327-132046826	0.219417739939888	.	.
chr1	131866958	131867457	chr1	132233511	132234010	Rab29|chr1:132233511-132234010	0.196578642952739	.	.
chr1	131910162	131910661	chr1	132200622	132201121	Nucks1|chr1:132200622-132201121	0.152281202755093	.	.
chr1	131910666	131911165	chr1	132157329	132157828	Nucks1|chr1:132157329-132157828	0.216362875305051	.	.
chr1	132007294	132007793	chr1	132144172	132144671	Elk4|chr1:132144172-132144671	0.451475610900407	.	.
chr1	132007294	132007793	chr1	132233511	132234010	Elk4|chr1:132233511-132234010	0.227803560197869	.	.
chr1	132007800	132008299	chr1	132233511	132234010	Elk4|chr1:132233511-132234010	0.140064762809552	.	.
chr1	132067653	132068152	chr1	132200622	132201121	Mfsd4a|chr1:132200622-132201121	0.343966245351132	.	.
chr1	132067653	132068152	chr1	132233511	132234010	Mfsd4a|chr1:132233511-132234010	0.171194013570634	.	.
chr1	132191016	132191515	chr1	132200622	132201121	Gm29695|chr1:132200622-132201121	0.307688492877104	.	.
chr1	132191016	132191515	chr1	132200622	132201121	Lemd1|chr1:132200622-132201121	0.307688492877104	.	.
chr1	132191016	132191515	chr1	132233511	132234010	Gm29695|chr1:132233511-132234010	0.170692840401584	.	.
chr1	132191016	132191515	chr1	132233511	132234010	Lemd1|chr1:132233511-132234010	0.170692840401584	.	.
chr1	133424176	133424675	chr1	133492567	133493066	Sox13|chr1:133492567-133493066	0.234885216824065	.	.
chr1	133424176	133424675	chr1	133736167	133736666	Sox13|chr1:133736167-133736666	0.168390706468041	.	.
chr1	133609585	133610084	chr1	133492567	133493066	Snrpe|chr1:133492567-133493066	0.177502921437023	.	.
chr1	133610089	133610588	chr1	133736167	133736666	Snrpe|chr1:133736167-133736666	0.185354018221143	.	.
chr1	133610089	133610588	chr1	133854685	133855184	Snrpe|chr1:133854685-133855184	0.164818529012477	.	.
chr1	133610089	133610588	chr1	133924119	133924618	Snrpe|chr1:133924119-133924618	0.275320175068519	.	.
chr1	133661173	133661672	chr1	133492051	133492550	Gm38394|chr1:133492051-133492550	0.169606711433961	.	.
chr1	133661173	133661672	chr1	133492051	133492550	Zbed6|chr1:133492051-133492550	0.169606711433961	.	.
chr1	133661173	133661672	chr1	133492051	133492550	Zc3h11a|chr1:133492051-133492550	0.169606711433961	.	.
chr1	133661173	133661672	chr1	133492567	133493066	Gm38394|chr1:133492567-133493066	0.307606778249172	.	.
chr1	133661173	133661672	chr1	133492567	133493066	Zbed6|chr1:133492567-133493066	0.307606778249172	.	.
chr1	133661173	133661672	chr1	133492567	133493066	Zc3h11a|chr1:133492567-133493066	0.307606778249172	.	.
chr1	133800824	133801323	chr1	133821332	133821831	Atp2b4|chr1:133821332-133821831	0.171414108665819	.	.
chr1	133800824	133801323	chr1	133886923	133887422	Atp2b4|chr1:133886923-133887422	0.235438737527595	.	.
chr1	133920748	133921247	chr1	133821332	133821831	Prelp|chr1:133821332-133821831	0.227012281091183	.	.
chr1	133920748	133921247	chr1	133886923	133887422	Prelp|chr1:133886923-133887422	0.253496967987434	.	.
chr1	134078899	134079398	chr1	134092834	134093333	Btg2|chr1:134092834-134093333	0.490650595119686	.	.
chr1	134078899	134079398	chr1	134344509	134345008	Btg2|chr1:134344509-134345008	0.223921361506396	.	.
chr1	134234747	134235246	chr1	134045877	134046376	Adora1|chr1:134045877-134046376	0.22110210524632	.	.
chr1	134234747	134235246	chr1	134234151	134234650	Adora1|chr1:134234151-134234650	0.523307354254542	.	.
chr1	134361764	134362263	chr1	134244113	134244612	Tmem183a|chr1:134244113-134244612	0.166440206036509	.	.
chr1	134455268	134455767	chr1	134556771	134557270	Klhl12|chr1:134556771-134557270	0.216440004862779	.	.
chr1	134494334	134494833	chr1	134060782	134061281	Rabif|chr1:134060782-134061281	0.227901177823637	.	.
chr1	134494334	134494833	chr1	134099100	134099599	Rabif|chr1:134099100-134099599	0.181275968940779	.	.
chr1	134494334	134494833	chr1	134556771	134557270	Rabif|chr1:134556771-134557270	0.227282326211707	.	.
chr1	134559917	134560416	chr1	134556771	134557270	Kdm5b|chr1:134556771-134557270	0.18816294943487	.	.
chr1	135430227	135430726	chr1	135112674	135113173	Ipo9|chr1:135112674-135113173	0.187867171492167	.	.
chr1	135766118	135766617	chr1	135781217	135781716	Phlda3|chr1:135781217-135781716	0.25222390073597	.	.
chr1	136051392	136051891	chr1	135787823	135788322	Ascl5|chr1:135787823-135788322	0.20106980435044	.	.
chr1	136051392	136051891	chr1	136140240	136140739	Ascl5|chr1:136140240-136140739	0.204871681612519	.	.
chr1	136131078	136131577	chr1	135781217	135781716	Gm15850|chr1:135781217-135781716	0.223707711403501	.	.
chr1	136131078	136131577	chr1	135781217	135781716	Kif21b|chr1:135781217-135781716	0.223707711403501	.	.
chr1	136131078	136131577	chr1	135787823	135788322	Gm15850|chr1:135787823-135788322	0.227459386679261	.	.
chr1	136131078	136131577	chr1	135787823	135788322	Kif21b|chr1:135787823-135788322	0.227459386679261	.	.
chr1	136131078	136131577	chr1	135865550	135866049	Gm15850|chr1:135865550-135866049	0.264403082705624	.	.
chr1	136131078	136131577	chr1	135865550	135866049	Kif21b|chr1:135865550-135866049	0.264403082705624	.	.
chr1	136234079	136234578	chr1	135787823	135788322	Inava|chr1:135787823-135788322	0.171277203498309	.	.
chr1	136234079	136234578	chr1	136017772	136018271	Inava|chr1:136017772-136018271	0.165183644600523	.	.
chr1	136234079	136234578	chr1	136115880	136116379	Inava|chr1:136115880-136116379	0.273599122966546	.	.
chr1	136345905	136346404	chr1	136550851	136551350	Camsap2|chr1:136550851-136551350	0.149712105353712	.	.
chr1	136415292	136415791	chr1	136612909	136613408	9230116N13Rik|chr1:136612909-136613408	0.257717416539936	.	.
chr1	136415292	136415791	chr1	136612909	136613408	Ddx59|chr1:136612909-136613408	0.257717416539936	.	.
chr1	136415292	136415791	chr1	136613430	136613929	9230116N13Rik|chr1:136613430-136613929	0.252261590262503	.	.
chr1	136415292	136415791	chr1	136613430	136613929	Ddx59|chr1:136613430-136613929	0.252261590262503	.	.
chr1	137898255	137898754	chr1	137606419	137606918	Gm4258|chr1:137606419-137606918	0.190095099599904	.	.
chr1	137898255	137898754	chr1	137839204	137839703	Gm4258|chr1:137839204-137839703	0.188216116829692	.	.
chr1	137898255	137898754	chr1	138136448	138136947	Gm4258|chr1:138136448-138136947	0.274785359974728	.	.
chr1	137898255	137898754	chr1	138243973	138244472	Gm4258|chr1:138243973-138244472	0.237290989316612	.	.
chr1	139421972	139422471	chr1	139308889	139309388	Zbtb41|chr1:139308889-139309388	0.156744419455682	.	.
chr1	139421972	139422471	chr1	139373759	139374258	Zbtb41|chr1:139373759-139374258	0.141436160498426	.	.
chr1	143640493	143640992	chr1	143739248	143739747	B3galt2|chr1:143739248-143739747	0.337508552492001	.	.
chr1	143702603	143703102	chr1	143830603	143831102	Cdc73|chr1:143830603-143831102	0.273440216895237	.	.
chr1	143702603	143703102	chr1	143938546	143939045	Cdc73|chr1:143938546-143939045	0.198175635914555	.	.
chr1	144004041	144004540	chr1	143830603	143831102	Rgs2|chr1:143830603-143831102	0.13758492572471	.	.
chr1	144004041	144004540	chr1	144152265	144152764	Rgs2|chr1:144152265-144152764	0.221076036958964	.	.
chr1	150392883	150393382	chr1	150540218	150540717	Odr4|chr1:150540218-150540717	0.187585819506553	.	.
chr1	150392883	150393382	chr1	150540218	150540717	Tpr|chr1:150540218-150540717	0.187585819506553	.	.
chr1	151138226	151138725	chr1	151009355	151009854	C730036E19Rik|chr1:151009355-151009854	0.169197148136962	.	.
chr1	151138226	151138725	chr1	151038285	151038784	C730036E19Rik|chr1:151038285-151038784	0.38825256275813	.	.
chr1	151138226	151138725	chr1	151078846	151079345	C730036E19Rik|chr1:151078846-151079345	0.202890768594345	.	.
chr1	151344167	151344666	chr1	151301826	151302325	Gm10138|chr1:151301826-151302325	0.197842081107585	.	.
chr1	151344167	151344666	chr1	151301826	151302325	Ivns1abp|chr1:151301826-151302325	0.197842081107585	.	.
chr1	151345057	151345556	chr1	151087826	151088325	Gm10138|chr1:151087826-151088325	0.217319811259273	.	.
chr1	151345057	151345556	chr1	151087826	151088325	Ivns1abp|chr1:151087826-151088325	0.217319811259273	.	.
chr1	151428762	151429261	chr1	151078846	151079345	Swt1|chr1:151078846-151079345	0.201111580666621	.	.
chr1	151428762	151429261	chr1	151078846	151079345	Trmt1l|chr1:151078846-151079345	0.201111580666621	.	.
chr1	151500739	151501238	chr1	151891665	151892164	Rnf2|chr1:151891665-151892164	0.162619704675684	.	.
chr1	151500739	151501238	chr1	151953531	151954030	Rnf2|chr1:151953531-151954030	0.352356057383124	.	.
chr1	152090109	152090608	chr1	152057665	152058164	1700025G04Rik|chr1:152057665-152058164	0.215788254917683	.	.
chr1	152090109	152090608	chr1	152269630	152270129	1700025G04Rik|chr1:152269630-152270129	0.321508552067386	.	.
chr1	152090756	152091255	chr1	152057665	152058164	1700025G04Rik|chr1:152057665-152058164	0.212678156964314	.	.
chr1	152090756	152091255	chr1	152269630	152270129	1700025G04Rik|chr1:152269630-152270129	0.246508897764101	.	.
chr1	152386383	152386882	chr1	152098156	152098655	Tsen15|chr1:152098156-152098655	0.310326057629745	.	.
chr1	152386383	152386882	chr1	152573003	152573502	Tsen15|chr1:152573003-152573502	0.173130129111844	.	.
chr1	152386383	152386882	chr1	152634661	152635160	Tsen15|chr1:152634661-152635160	0.147815367640136	.	.
chr1	152399881	152400380	chr1	152098156	152098655	Colgalt2|chr1:152098156-152098655	0.209117056460134	.	.
chr1	152399881	152400380	chr1	152573003	152573502	Colgalt2|chr1:152573003-152573502	0.388656863502081	.	.
chr1	152399881	152400380	chr1	152634661	152635160	Colgalt2|chr1:152634661-152635160	0.202909582854473	.	.
chr1	153549494	153549993	chr1	153679079	153679578	Npl|chr1:153679079-153679578	0.243469164721001	.	.
chr1	153549494	153549993	chr1	153697556	153698055	Npl|chr1:153697556-153698055	0.14258324761952	.	.
chr1	153549494	153549993	chr1	153717908	153718407	Npl|chr1:153717908-153718407	0.239142796039975	.	.
chr1	153652792	153653291	chr1	153574698	153575197	Rgs8|chr1:153574698-153575197	0.300764405792819	.	.
chr1	153652792	153653291	chr1	153621109	153621608	Rgs8|chr1:153621109-153621608	0.222619629724168	.	.
chr1	153740057	153740556	chr1	153621109	153621608	Rgs16|chr1:153621109-153621608	0.363781028159186	.	.
chr1	153740057	153740556	chr1	153717908	153718407	Rgs16|chr1:153717908-153718407	0.210994713527648	.	.
chr1	153749495	153749994	chr1	153717908	153718407	Gm28512|chr1:153717908-153718407	0.140269999814035	.	.
chr1	153749495	153749994	chr1	153717908	153718407	Gm28513|chr1:153717908-153718407	0.140269999814035	.	.
chr1	153749495	153749994	chr1	153717908	153718407	Rnasel|chr1:153717908-153718407	0.140269999814035	.	.
chr1	153899574	153900073	chr1	153556864	153557363	Glul|chr1:153556864-153557363	0.188418452593508	.	.
chr1	153899574	153900073	chr1	153556864	153557363	Teddm2|chr1:153556864-153557363	0.188418452593508	.	.
chr1	153899574	153900073	chr1	154150104	154150603	Glul|chr1:154150104-154150603	0.163660287448656	.	.
chr1	153899574	153900073	chr1	154150104	154150603	Teddm2|chr1:154150104-154150603	0.163660287448656	.	.
chr1	153900327	153900826	chr1	153679079	153679578	Glul|chr1:153679079-153679578	0.203179266988968	.	.
chr1	153900327	153900826	chr1	153679079	153679578	Teddm2|chr1:153679079-153679578	0.203179266988968	.	.
chr1	155557936	155558435	chr1	155564688	155565187	Acbd6|chr1:155564688-155565187	0.155386908135882	.	.
chr1	155812620	155813119	chr1	155517010	155517509	Qsox1|chr1:155517010-155517509	0.198755929106692	.	.
chr1	157411887	157412386	chr1	157447086	157447585	Rasal2|chr1:157447086-157447585	0.181221123712878	.	.
chr1	157411887	157412386	chr1	157567752	157568251	Rasal2|chr1:157567752-157568251	0.297164589078854	.	.
chr1	157411887	157412386	chr1	157568317	157568816	Rasal2|chr1:157568317-157568816	0.147263551430911	.	.
chr1	159231910	159232409	chr1	159135252	159135751	Cop1|chr1:159135252-159135751	0.17995187988036	.	.
chr1	159231910	159232409	chr1	159444993	159445492	Cop1|chr1:159444993-159445492	0.156020668516783	.	.
chr1	159231910	159232409	chr1	159445654	159446153	Cop1|chr1:159445654-159446153	0.230978430935309	.	.
chr1	160212234	160212733	chr1	160231858	160232357	Cacybp|chr1:160231858-160232357	0.218178530488847	.	.
chr1	160212750	160213249	chr1	160231858	160232357	Cacybp|chr1:160231858-160232357	0.189970252327091	.	.
chr1	160212750	160213249	chr1	160259812	160260311	Cacybp|chr1:160259812-160260311	0.213673233633663	.	.
chr1	161034786	161035285	chr1	161400084	161400583	Gas5|chr1:161400084-161400583	0.227074923352472	.	.
chr1	161034786	161035285	chr1	161400084	161400583	Zbtb37|chr1:161400084-161400583	0.227074923352472	.	.
chr1	161250941	161251440	chr1	161400084	161400583	Prdx6|chr1:161400084-161400583	0.185159252341724	.	.
chr1	161250941	161251440	chr1	161558570	161559069	Prdx6|chr1:161558570-161559069	0.420090597480599	.	.
chr1	161876715	161877214	chr1	161558570	161559069	Suco|chr1:161558570-161559069	0.184044604852949	.	.
chr1	161876715	161877214	chr1	161931794	161932293	Suco|chr1:161931794-161932293	0.156835688404304	.	.
chr1	162548386	162548885	chr1	162665061	162665560	Eef1aknmt|chr1:162665061-162665560	0.143756184024492	.	.
chr1	162548386	162548885	chr1	162745954	162746453	Eef1aknmt|chr1:162745954-162746453	0.23935480749646	.	.
chr1	162548386	162548885	chr1	162746484	162746983	Eef1aknmt|chr1:162746484-162746983	0.311246367572856	.	.
chr1	162740352	162740851	chr1	162745954	162746453	Prrc2c|chr1:162745954-162746453	0.148839970882887	.	.
chr1	163929752	163930251	chr1	164218565	164219064	Scyl3|chr1:164218565-164219064	0.197044436874563	.	.
chr1	163994642	163995141	chr1	163834003	163834502	BC055324|chr1:163834003-163834502	0.214004321180335	.	.
chr1	163994642	163995141	chr1	163834003	163834502	Mettl18|chr1:163834003-163834502	0.214004321180335	.	.
chr1	163994642	163995141	chr1	163910292	163910791	BC055324|chr1:163910292-163910791	0.18581326297087	.	.
chr1	163994642	163995141	chr1	163910292	163910791	Mettl18|chr1:163910292-163910791	0.18581326297087	.	.
chr1	164275346	164275845	chr1	164217833	164218332	Ccdc181|chr1:164217833-164218332	0.193023033742488	.	.
chr1	164275346	164275845	chr1	164493963	164494462	Ccdc181|chr1:164493963-164494462	0.188208019723455	.	.
chr1	164275346	164275845	chr1	164590281	164590780	Ccdc181|chr1:164590281-164590780	0.197753156864208	.	.
chr1	164307370	164307869	chr1	164454697	164455196	Blzf1|chr1:164454697-164455196	0.137163790249547	.	.
chr1	164898957	164899456	chr1	164683734	164684233	Gm32569|chr1:164683734-164684233	0.161837414205734	.	.
chr1	164898957	164899456	chr1	165075344	165075843	Gm32569|chr1:165075344-165075843	0.237625959810515	.	.
chr1	165091724	165092223	chr1	164787699	164788198	4930568G15Rik|chr1:164787699-164788198	0.144364349973724	.	.
chr1	165091724	165092223	chr1	164799167	164799666	4930568G15Rik|chr1:164799167-164799666	0.145234846983259	.	.
chr1	165091724	165092223	chr1	165075344	165075843	4930568G15Rik|chr1:165075344-165075843	0.210451526502129	.	.
chr1	165193693	165194192	chr1	165120312	165120811	Sft2d2|chr1:165120312-165120811	0.369789684953701	.	.
chr1	165193693	165194192	chr1	165308025	165308524	Sft2d2|chr1:165308025-165308524	0.146636842897559	.	.
chr1	165194197	165194696	chr1	165120312	165120811	Sft2d2|chr1:165120312-165120811	0.197847046758642	.	.
chr1	165194197	165194696	chr1	165308025	165308524	Sft2d2|chr1:165308025-165308524	0.321440645842652	.	.
chr1	165236724	165237223	chr1	165046493	165046992	Tiprl|chr1:165046493-165046992	0.141493537091822	.	.
chr1	165236724	165237223	chr1	165282295	165282794	Tiprl|chr1:165282295-165282794	0.172345504393459	.	.
chr1	165460313	165460812	chr1	165132392	165132891	Dcaf6|chr1:165132392-165132891	0.152505442871923	.	.
chr1	165460313	165460812	chr1	165132392	165132891	Mpc2|chr1:165132392-165132891	0.152505442871923	.	.
chr1	165460313	165460812	chr1	165282295	165282794	Dcaf6|chr1:165282295-165282794	0.171665908162208	.	.
chr1	165460313	165460812	chr1	165282295	165282794	Mpc2|chr1:165282295-165282794	0.171665908162208	.	.
chr1	165460922	165461421	chr1	165282295	165282794	Dcaf6|chr1:165282295-165282794	0.167148235877953	.	.
chr1	165460922	165461421	chr1	165282295	165282794	Mpc2|chr1:165282295-165282794	0.167148235877953	.	.
chr1	165460922	165461421	chr1	165308025	165308524	Dcaf6|chr1:165308025-165308524	0.144965518450129	.	.
chr1	165460922	165461421	chr1	165308025	165308524	Mpc2|chr1:165308025-165308524	0.144965518450129	.	.
chr1	165634316	165634815	chr1	165641351	165641850	Mpzl1|chr1:165641351-165641850	0.182119284085914	.	.
chr1	165634316	165634815	chr1	165642102	165642601	Mpzl1|chr1:165642102-165642601	0.152211299346906	.	.
chr1	165763500	165763999	chr1	166064927	166065426	Creg1|chr1:166064927-166065426	0.487561502477017	.	.
chr1	166002418	166002917	chr1	166260363	166260862	Gm26665|chr1:166260363-166260862	0.255676693416037	.	.
chr1	166002418	166002917	chr1	166260363	166260862	Pou2f1|chr1:166260363-166260862	0.255676693416037	.	.
chr1	166002418	166002917	chr1	166428926	166429425	Gm26665|chr1:166428926-166429425	0.374511560518504	.	.
chr1	166002418	166002917	chr1	166428926	166429425	Pou2f1|chr1:166428926-166429425	0.374511560518504	.	.
chr1	166003176	166003675	chr1	166064927	166065426	Gm26665|chr1:166064927-166065426	0.230716003171563	.	.
chr1	166003176	166003675	chr1	166064927	166065426	Pou2f1|chr1:166064927-166065426	0.230716003171563	.	.
chr1	166003176	166003675	chr1	166271819	166272318	Gm26665|chr1:166271819-166272318	0.20030141107412	.	.
chr1	166003176	166003675	chr1	166271819	166272318	Pou2f1|chr1:166271819-166272318	0.20030141107412	.	.
chr1	166003176	166003675	chr1	166280533	166281032	Gm26665|chr1:166280533-166281032	0.161463722592916	.	.
chr1	166003176	166003675	chr1	166280533	166281032	Pou2f1|chr1:166280533-166281032	0.161463722592916	.	.
chr1	166003176	166003675	chr1	166428926	166429425	Gm26665|chr1:166428926-166429425	0.181389706715514	.	.
chr1	166003176	166003675	chr1	166428926	166429425	Pou2f1|chr1:166428926-166429425	0.181389706715514	.	.
chr1	166253817	166254316	chr1	166154109	166154608	Ildr2|chr1:166154109-166154608	0.258944406630074	.	.
chr1	166254415	166254914	chr1	166153330	166153829	Ildr2|chr1:166153330-166153829	0.13847061590659	.	.
chr1	166254415	166254914	chr1	166737948	166738447	Ildr2|chr1:166737948-166738447	0.181661724280522	.	.
chr1	166308696	166309195	chr1	166154109	166154608	5330438I03Rik|chr1:166154109-166154608	0.176137209995429	.	.
chr1	166308696	166309195	chr1	166192340	166192839	5330438I03Rik|chr1:166192340-166192839	0.173132919587775	.	.
chr1	166309200	166309699	chr1	166153330	166153829	5330438I03Rik|chr1:166153330-166153829	0.163273604981452	.	.
chr1	166309200	166309699	chr1	166192340	166192839	5330438I03Rik|chr1:166192340-166192839	0.230322105754012	.	.
chr1	166309200	166309699	chr1	166192340	166192839	5330438I03Rik|chr1:166192340-166192839	0.230322105754013	.	.
chr1	166309200	166309699	chr1	166360121	166360620	5330438I03Rik|chr1:166360121-166360620	0.157775838425246	.	.
chr1	166379002	166379501	chr1	166280533	166281032	Tada1|chr1:166280533-166281032	0.276193459330884	.	.
chr1	166409578	166410077	chr1	166064927	166065426	Pogk|chr1:166064927-166065426	0.213359450596655	.	.
chr1	166409578	166410077	chr1	166192340	166192839	Pogk|chr1:166192340-166192839	0.154664483035018	.	.
chr1	166409578	166410077	chr1	166344303	166344802	Pogk|chr1:166344303-166344802	0.171500712937343	.	.
chr1	166409578	166410077	chr1	166428926	166429425	Pogk|chr1:166428926-166429425	0.17487237345653	.	.
chr1	166409578	166410077	chr1	166737948	166738447	Pogk|chr1:166737948-166738447	0.156888684999506	.	.
chr1	167000534	167001033	chr1	167220489	167220988	Fam78b|chr1:167220489-167220988	0.226292292616924	.	.
chr1	167000534	167001033	chr1	167220489	167220988	Gm16701|chr1:167220489-167220988	0.226292292616924	.	.
chr1	167001208	167001707	chr1	166782067	166782566	Fam78b|chr1:166782067-166782566	0.143365216517289	.	.
chr1	167001208	167001707	chr1	166782067	166782566	Gm16701|chr1:166782067-166782566	0.143365216517289	.	.
chr1	167001208	167001707	chr1	167212212	167212711	Fam78b|chr1:167212212-167212711	0.148832492618941	.	.
chr1	167001208	167001707	chr1	167212212	167212711	Gm16701|chr1:167212212-167212711	0.148832492618941	.	.
chr1	167284924	167285423	chr1	167473481	167473980	Gm2453|chr1:167473481-167473980	0.224900264060117	.	.
chr1	167284924	167285423	chr1	167473481	167473980	Uck2|chr1:167473481-167473980	0.224900264060117	.	.
chr1	167284924	167285423	chr1	167644841	167645340	Gm2453|chr1:167644841-167645340	0.163607546386037	.	.
chr1	167284924	167285423	chr1	167644841	167645340	Uck2|chr1:167644841-167645340	0.163607546386037	.	.
chr1	167308418	167308917	chr1	167337334	167337833	Tmco1|chr1:167337334-167337833	0.164928952998072	.	.
chr1	167308418	167308917	chr1	167473481	167473980	Tmco1|chr1:167473481-167473980	0.200572270133341	.	.
chr1	167308418	167308917	chr1	167608411	167608910	Tmco1|chr1:167608411-167608910	0.137604689161107	.	.
chr1	167349707	167350206	chr1	167337334	167337833	Aldh9a1|chr1:167337334-167337833	0.171246882799776	.	.
chr1	167349707	167350206	chr1	167636947	167637446	Aldh9a1|chr1:167636947-167637446	0.182559116289436	.	.
chr1	167350248	167350747	chr1	167441268	167441767	Aldh9a1|chr1:167441268-167441767	0.172001784538452	.	.
chr1	167393588	167394087	chr1	167259638	167260137	Mgst3|chr1:167259638-167260137	0.173111131677192	.	.
chr1	167393588	167394087	chr1	167473481	167473980	Mgst3|chr1:167473481-167473980	0.204793162542913	.	.
chr1	167394156	167394655	chr1	167473481	167473980	Mgst3|chr1:167473481-167473980	0.153189611906795	.	.
chr1	167597755	167598254	chr1	167259638	167260137	Rxrg|chr1:167259638-167260137	0.138318098071287	.	.
chr1	167597755	167598254	chr1	167473481	167473980	Rxrg|chr1:167473481-167473980	0.198493100709288	.	.
chr1	167597755	167598254	chr1	167802530	167803029	Rxrg|chr1:167802530-167803029	0.23888974400223	.	.
chr1	167598393	167598892	chr1	167608411	167608910	Rxrg|chr1:167608411-167608910	0.208058046559313	.	.
chr1	167598393	167598892	chr1	167636947	167637446	Rxrg|chr1:167636947-167637446	0.406808699753445	.	.
chr1	167598393	167598892	chr1	167644841	167645340	Rxrg|chr1:167644841-167645340	0.251463774269545	.	.
chr1	167598393	167598892	chr1	167896223	167896722	Rxrg|chr1:167896223-167896722	0.430808254323757	.	.
chr1	167598393	167598892	chr1	167929953	167930452	Rxrg|chr1:167929953-167930452	0.138840574094112	.	.
chr1	168432123	168432622	chr1	168356884	168357383	Pbx1|chr1:168356884-168357383	0.212159337034867	.	.
chr1	168432123	168432622	chr1	168457154	168457653	Pbx1|chr1:168457154-168457653	0.288577424773095	.	.
chr1	169347691	169348190	chr1	169458835	169459334	Gm37839|chr1:169458835-169459334	0.257888820140279	.	.
chr1	169347691	169348190	chr1	169459343	169459842	Gm37839|chr1:169459343-169459842	0.32636707704658	.	.
chr1	169531254	169531753	chr1	169408250	169408749	Nuf2|chr1:169408250-169408749	0.137955041004246	.	.
chr1	169531254	169531753	chr1	169764373	169764872	Nuf2|chr1:169764373-169764872	0.174145649189882	.	.
chr1	169747461	169747960	chr1	169283276	169283775	Rgs4|chr1:169283276-169283775	0.162091501020047	.	.
chr1	169747461	169747960	chr1	169408250	169408749	Rgs4|chr1:169408250-169408749	0.228095619305595	.	.
chr1	170174259	170174758	chr1	169764373	169764872	Gm37748|chr1:169764373-169764872	0.248899015785976	.	.
chr1	170174259	170174758	chr1	169764373	169764872	Uap1|chr1:169764373-169764872	0.248899015785976	.	.
chr1	170174259	170174758	chr1	170383483	170383982	Gm37748|chr1:170383483-170383982	0.145406821033906	.	.
chr1	170174259	170174758	chr1	170383483	170383982	Uap1|chr1:170383483-170383982	0.145406821033906	.	.
chr1	170174840	170175339	chr1	169917937	169918436	Gm37748|chr1:169917937-169918436	0.14495586309661	.	.
chr1	170174840	170175339	chr1	169917937	169918436	Uap1|chr1:169917937-169918436	0.14495586309661	.	.
chr1	170174840	170175339	chr1	170387197	170387696	Gm37748|chr1:170387197-170387696	0.171337158346028	.	.
chr1	170174840	170175339	chr1	170387197	170387696	Uap1|chr1:170387197-170387696	0.171337158346028	.	.
chr1	170215136	170215635	chr1	169764373	169764872	4930500M09Rik|chr1:169764373-169764872	0.173570344326939	.	.
chr1	170215136	170215635	chr1	169764373	169764872	Uhmk1|chr1:169764373-169764872	0.173570344326939	.	.
chr1	170215136	170215635	chr1	169781500	169781999	4930500M09Rik|chr1:169781500-169781999	0.191693079050422	.	.
chr1	170215136	170215635	chr1	169781500	169781999	Uhmk1|chr1:169781500-169781999	0.191693079050422	.	.
chr1	170215136	170215635	chr1	169817032	169817531	4930500M09Rik|chr1:169817032-169817531	0.271461771664065	.	.
chr1	170215136	170215635	chr1	169817032	169817531	Uhmk1|chr1:169817032-169817531	0.271461771664065	.	.
chr1	170215136	170215635	chr1	170383483	170383982	4930500M09Rik|chr1:170383483-170383982	0.217510797716484	.	.
chr1	170215136	170215635	chr1	170383483	170383982	Uhmk1|chr1:170383483-170383982	0.217510797716484	.	.
chr1	170215136	170215635	chr1	170387197	170387696	4930500M09Rik|chr1:170387197-170387696	0.23558912179146	.	.
chr1	170215136	170215635	chr1	170387197	170387696	Uhmk1|chr1:170387197-170387696	0.23558912179146	.	.
chr1	170867571	170868070	chr1	171033681	171034180	Atf6|chr1:171033681-171034180	0.305406707828888	.	.
chr1	170867571	170868070	chr1	171033681	171034180	Gm9929|chr1:171033681-171034180	0.305406707828888	.	.
chr1	170867571	170868070	chr1	171037809	171038308	Atf6|chr1:171037809-171038308	0.163211103937131	.	.
chr1	170867571	170868070	chr1	171037809	171038308	Gm9929|chr1:171037809-171038308	0.163211103937131	.	.
chr1	170867571	170868070	chr1	171118208	171118707	Atf6|chr1:171118208-171118707	0.146218113019785	.	.
chr1	170867571	170868070	chr1	171118208	171118707	Gm9929|chr1:171118208-171118707	0.146218113019785	.	.
chr1	170868410	170868909	chr1	171037809	171038308	Atf6|chr1:171037809-171038308	0.189063996090839	.	.
chr1	170868410	170868909	chr1	171037809	171038308	Gm9929|chr1:171037809-171038308	0.189063996090839	.	.
chr1	170868410	170868909	chr1	171044776	171045275	Atf6|chr1:171044776-171045275	0.143212370747534	.	.
chr1	170868410	170868909	chr1	171044776	171045275	Gm9929|chr1:171044776-171045275	0.143212370747534	.	.
chr1	170868410	170868909	chr1	171118208	171118707	Atf6|chr1:171118208-171118707	0.172457313117703	.	.
chr1	170868410	170868909	chr1	171118208	171118707	Gm9929|chr1:171118208-171118707	0.172457313117703	.	.
chr1	170885252	170885751	chr1	171033681	171034180	Dusp12|chr1:171033681-171034180	0.15129428224611	.	.
chr1	170885252	170885751	chr1	171033681	171034180	Gm26620|chr1:171033681-171034180	0.15129428224611	.	.
chr1	171150371	171150870	chr1	170907734	170908233	Mpz|chr1:170907734-170908233	0.204885950021227	.	.
chr1	171150371	171150870	chr1	170907734	170908233	Sdhc|chr1:170907734-170908233	0.204885950021227	.	.
chr1	171150371	171150870	chr1	171037809	171038308	Mpz|chr1:171037809-171038308	0.201363906547393	.	.
chr1	171150371	171150870	chr1	171037809	171038308	Sdhc|chr1:171037809-171038308	0.201363906547393	.	.
chr1	171150371	171150870	chr1	171038357	171038856	Mpz|chr1:171038357-171038856	0.231151928962108	.	.
chr1	171150371	171150870	chr1	171038357	171038856	Sdhc|chr1:171038357-171038856	0.231151928962108	.	.
chr1	171222404	171222903	chr1	171118208	171118707	Tomm40l|chr1:171118208-171118707	0.201908133835505	.	.
chr1	171270057	171270556	chr1	171033681	171034180	B4galt3|chr1:171033681-171034180	0.22159759119515	.	.
chr1	171270057	171270556	chr1	171037809	171038308	B4galt3|chr1:171037809-171038308	0.198377760256089	.	.
chr1	171270057	171270556	chr1	171118208	171118707	B4galt3|chr1:171118208-171118707	0.250286539056822	.	.
chr1	171270057	171270556	chr1	171247027	171247526	B4galt3|chr1:171247027-171247526	0.185362007398276	.	.
chr1	171270057	171270556	chr1	171247027	171247526	B4galt3|chr1:171247027-171247526	0.185362007398277	.	.
chr1	171281054	171281553	chr1	171110922	171111421	Ppox|chr1:171110922-171111421	0.203377905150999	.	.
chr1	171281054	171281553	chr1	171379865	171380364	Ppox|chr1:171379865-171380364	0.152339927971703	.	.
chr1	171287719	171288218	chr1	171033681	171034180	Usp21|chr1:171033681-171034180	0.166011844232422	.	.
chr1	171287719	171288218	chr1	171102488	171102987	Usp21|chr1:171102488-171102987	0.145223587098807	.	.
chr1	171287719	171288218	chr1	171247027	171247526	Usp21|chr1:171247027-171247526	0.164478869428376	.	.
chr1	171294566	171295065	chr1	171036880	171037379	Ufc1|chr1:171036880-171037379	0.32786829080425	.	.
chr1	171294566	171295065	chr1	171044776	171045275	Ufc1|chr1:171044776-171045275	0.216076494967199	.	.
chr1	171328705	171329204	chr1	171037809	171038308	Dedd|chr1:171037809-171038308	0.214147465337364	.	.
chr1	171328705	171329204	chr1	171102488	171102987	Dedd|chr1:171102488-171102987	0.260800215723558	.	.
chr1	171329206	171329705	chr1	171102488	171102987	Dedd|chr1:171102488-171102987	0.157423688558587	.	.
chr1	171329206	171329705	chr1	171379865	171380364	Dedd|chr1:171379865-171380364	0.195347330898917	.	.
chr1	171345437	171345936	chr1	171263038	171263537	Nit1|chr1:171263038-171263537	0.174078176011367	.	.
chr1	171345437	171345936	chr1	171263038	171263537	Pfdn2|chr1:171263038-171263537	0.174078176011367	.	.
chr1	171345437	171345936	chr1	171379865	171380364	Nit1|chr1:171379865-171380364	0.218790623224931	.	.
chr1	171345437	171345936	chr1	171379865	171380364	Pfdn2|chr1:171379865-171380364	0.218790623224931	.	.
chr1	171360576	171361075	chr1	171044776	171045275	Klhdc9|chr1:171044776-171045275	0.16935337314961	.	.
chr1	171361088	171361587	chr1	171102488	171102987	Klhdc9|chr1:171102488-171102987	0.187420945482529	.	.
chr1	171411068	171411567	chr1	171033681	171034180	Usf1|chr1:171033681-171034180	0.252813106156714	.	.
chr1	171411068	171411567	chr1	171110922	171111421	Usf1|chr1:171110922-171111421	0.164610376901145	.	.
chr1	171503198	171503697	chr1	171774677	171775176	Alyref2|chr1:171774677-171775176	0.2803101575245	.	.
chr1	171503198	171503697	chr1	171774677	171775176	B930036N10Rik|chr1:171774677-171775176	0.2803101575245	.	.
chr1	172082460	172082959	chr1	171774677	171775176	Copa|chr1:171774677-171775176	0.144196541538963	.	.
chr1	172082460	172082959	chr1	171774677	171775176	Ncstn|chr1:171774677-171775176	0.144196541538963	.	.
chr1	172126494	172126993	chr1	172026509	172027008	Pex19|chr1:172026509-172027008	0.14431491073684	.	.
chr1	172147848	172148347	chr1	172217086	172217585	Dcaf8|chr1:172217086-172217585	0.231895970786351	.	.
chr1	172206562	172207061	chr1	172027134	172027633	Pea15a|chr1:172027134-172027633	0.298426444288778	.	.
chr1	172329099	172329598	chr1	172280086	172280585	Kcnj9|chr1:172280086-172280585	0.185898742797827	.	.
chr1	172329099	172329598	chr1	172528665	172529164	Kcnj9|chr1:172528665-172529164	0.2258111644873	.	.
chr1	172329099	172329598	chr1	172540366	172540865	Kcnj9|chr1:172540366-172540865	0.243178212573287	.	.
chr1	172376174	172376673	chr1	172408960	172409459	Pigm|chr1:172408960-172409459	0.351001941998038	.	.
chr1	172481873	172482372	chr1	172280086	172280585	Igsf9|chr1:172280086-172280585	0.246428220929599	.	.
chr1	172481873	172482372	chr1	172539821	172540320	Igsf9|chr1:172539821-172540320	0.189244224464442	.	.
chr1	172520879	172521378	chr1	172310068	172310567	Cfap45|chr1:172310068-172310567	0.274520365395691	.	.
chr1	172520879	172521378	chr1	172312070	172312569	Cfap45|chr1:172312070-172312569	0.174994744314814	.	.
chr1	172520879	172521378	chr1	172408960	172409459	Cfap45|chr1:172408960-172409459	0.256986279199302	.	.
chr1	172520879	172521378	chr1	172490308	172490807	Cfap45|chr1:172490308-172490807	0.179975897849466	.	.
chr1	172520879	172521378	chr1	172586057	172586556	Cfap45|chr1:172586057-172586556	0.145758524797961	.	.
chr1	172632827	172633326	chr1	172309560	172310059	Dusp23|chr1:172309560-172310059	0.373562733207757	.	.
chr1	172632827	172633326	chr1	172311471	172311970	Dusp23|chr1:172311471-172311970	0.293142220989309	.	.
chr1	172632827	172633326	chr1	172323800	172324299	Dusp23|chr1:172323800-172324299	0.155468960527185	.	.
chr1	172632827	172633326	chr1	172324650	172325149	Dusp23|chr1:172324650-172325149	0.2468165989744	.	.
chr1	172632827	172633326	chr1	172991232	172991731	Dusp23|chr1:172991232-172991731	0.136124008446782	.	.
chr1	173367390	173367889	chr1	173339459	173339958	Cadm3|chr1:173339459-173339958	0.222784808607291	.	.
chr1	173367390	173367889	chr1	173456303	173456802	Cadm3|chr1:173456303-173456802	0.282524658000698	.	.
chr1	174921518	174922017	chr1	174999750	175000249	Grem2|chr1:174999750-175000249	0.29897648802884	.	.
chr1	175692503	175693002	chr1	175306346	175306845	Chml|chr1:175306346-175306845	0.365394091639347	.	.
chr1	175692503	175693002	chr1	175306346	175306845	Opn3|chr1:175306346-175306845	0.365394091639347	.	.
chr1	175692503	175693002	chr1	175870656	175871155	Chml|chr1:175870656-175871155	0.1822766461771	.	.
chr1	175692503	175693002	chr1	175870656	175871155	Opn3|chr1:175870656-175871155	0.1822766461771	.	.
chr1	175693049	175693548	chr1	175306346	175306845	Chml|chr1:175306346-175306845	0.200339989006879	.	.
chr1	175693049	175693548	chr1	175306346	175306845	Opn3|chr1:175306346-175306845	0.200339989006879	.	.
chr1	175880538	175881037	chr1	175936373	175936872	Exo1|chr1:175936373-175936872	0.18478147147631	.	.
chr1	176275192	176275691	chr1	176213330	176213829	Gm38101|chr1:176213330-176213829	0.241906225450817	.	.
chr1	176275192	176275691	chr1	176213330	176213829	Pld5|chr1:176213330-176213829	0.241906225450817	.	.
chr1	176275192	176275691	chr1	176213856	176214355	Gm38101|chr1:176213856-176214355	0.238661966876033	.	.
chr1	176275192	176275691	chr1	176213856	176214355	Pld5|chr1:176213856-176214355	0.238661966876033	.	.
chr1	176275192	176275691	chr1	176615542	176616041	Gm38101|chr1:176615542-176616041	0.17433955732957	.	.
chr1	176275192	176275691	chr1	176615542	176616041	Pld5|chr1:176615542-176616041	0.17433955732957	.	.
chr1	176275192	176275691	chr1	176698563	176699062	Gm38101|chr1:176698563-176699062	0.170606189817233	.	.
chr1	176275192	176275691	chr1	176698563	176699062	Pld5|chr1:176698563-176699062	0.170606189817233	.	.
chr1	176813947	176814446	chr1	176615542	176616041	Cep170|chr1:176615542-176616041	0.18271795968407	.	.
chr1	176813947	176814446	chr1	176615542	176616041	Sdccag8|chr1:176615542-176616041	0.18271795968407	.	.
chr1	176813947	176814446	chr1	176989278	176989777	Cep170|chr1:176989278-176989777	0.195750799256212	.	.
chr1	176813947	176814446	chr1	176989278	176989777	Sdccag8|chr1:176989278-176989777	0.195750799256212	.	.
chr1	176814465	176814964	chr1	176698563	176699062	Cep170|chr1:176698563-176699062	0.163673307032097	.	.
chr1	176814465	176814964	chr1	176698563	176699062	Sdccag8|chr1:176698563-176699062	0.163673307032097	.	.
chr1	176933369	176933868	chr1	176615542	176616041	Gm15423|chr1:176615542-176616041	0.319992056009119	.	.
chr1	176933369	176933868	chr1	176946498	176946997	Gm15423|chr1:176946498-176946997	0.378951851834912	.	.
chr1	177441840	177442339	chr1	177702809	177703308	Zbtb18|chr1:177702809-177703308	0.141527275798007	.	.
chr1	178276142	178276641	chr1	178447830	178448329	4930527J03Rik|chr1:178447830-178448329	0.153142511518251	.	.
chr1	178276142	178276641	chr1	178530448	178530947	4930527J03Rik|chr1:178530448-178530947	0.226852128976798	.	.
chr1	178318532	178319031	chr1	178448418	178448917	B230369F24Rik|chr1:178448418-178448917	0.195014639824389	.	.
chr1	178318532	178319031	chr1	178448418	178448917	Cox20|chr1:178448418-178448917	0.195014639824389	.	.
chr1	178318532	178319031	chr1	178463658	178464157	B230369F24Rik|chr1:178463658-178464157	0.137834511065369	.	.
chr1	178318532	178319031	chr1	178463658	178464157	Cox20|chr1:178463658-178464157	0.137834511065369	.	.
chr1	178337559	178338058	chr1	178368821	178369320	Hnrnpu|chr1:178368821-178369320	0.152786315374327	.	.
chr1	178337559	178338058	chr1	178530448	178530947	Hnrnpu|chr1:178530448-178530947	0.229623576234172	.	.
chr1	178405450	178405949	chr1	178368821	178369320	Efcab2|chr1:178368821-178369320	0.229613039914977	.	.
chr1	178405450	178405949	chr1	178463658	178464157	Efcab2|chr1:178463658-178464157	0.141057850048714	.	.
chr1	178406170	178406669	chr1	178368821	178369320	Efcab2|chr1:178368821-178369320	0.414696617674163	.	.
chr1	178406170	178406669	chr1	178448418	178448917	Efcab2|chr1:178448418-178448917	0.234381023160354	.	.
chr1	178406170	178406669	chr1	178463658	178464157	Efcab2|chr1:178463658-178464157	0.262664602636388	.	.
chr1	178406170	178406669	chr1	178527505	178528004	Efcab2|chr1:178527505-178528004	0.27587385248178	.	.
chr1	178528774	178529273	chr1	178336353	178336852	Kif26b|chr1:178336353-178336852	0.162512397572881	.	.
chr1	178528774	178529273	chr1	178463658	178464157	Kif26b|chr1:178463658-178464157	0.225046726980114	.	.
chr1	179517246	179517745	chr1	179645628	179646127	Smyd3|chr1:179645628-179646127	0.322409998231501	.	.
chr1	179517784	179518283	chr1	179847684	179848183	Smyd3|chr1:179847684-179848183	0.261061345201764	.	.
chr1	179667997	179668496	chr1	179645628	179646127	Sccpdh|chr1:179645628-179646127	0.252321721588875	.	.
chr1	179803447	179803946	chr1	179847684	179848183	Ahctf1|chr1:179847684-179848183	0.205535609348826	.	.
chr1	179803447	179803946	chr1	179847684	179848183	Gm10518|chr1:179847684-179848183	0.205535609348826	.	.
chr1	179803447	179803946	chr1	180140927	180141426	Ahctf1|chr1:180140927-180141426	0.145536032181232	.	.
chr1	179803447	179803946	chr1	180140927	180141426	Gm10518|chr1:180140927-180141426	0.145536032181232	.	.
chr1	179803447	179803946	chr1	180195828	180196327	Ahctf1|chr1:180195828-180196327	0.290320507131267	.	.
chr1	179803447	179803946	chr1	180195828	180196327	Gm10518|chr1:180195828-180196327	0.290320507131267	.	.
chr1	179959653	179960152	chr1	179847684	179848183	Cdc42bpa|chr1:179847684-179848183	0.223530997996527	.	.
chr1	180255556	180256055	chr1	180434100	180434599	Gm31728|chr1:180434100-180434599	0.2637914911837	.	.
chr1	180256056	180256555	chr1	180420754	180421253	Gm31728|chr1:180420754-180421253	0.149625821884817	.	.
chr1	180483928	180484427	chr1	180420754	180421253	Stum|chr1:180420754-180421253	0.177270309399383	.	.
chr1	180520142	180520641	chr1	180332234	180332733	Gm37267|chr1:180332234-180332733	0.29578050677317	.	.
chr1	180520142	180520641	chr1	180365065	180365564	Gm37267|chr1:180365065-180365564	0.219424276656979	.	.
chr1	180641033	180641532	chr1	180332234	180332733	Lin9|chr1:180332234-180332733	0.19641043720534	.	.
chr1	180641033	180641532	chr1	180778088	180778587	Lin9|chr1:180778088-180778587	0.210045181749345	.	.
chr1	180641033	180641532	chr1	180987738	180988237	Lin9|chr1:180987738-180988237	0.138913607138811	.	.
chr1	180725789	180726288	chr1	180365065	180365564	Acbd3|chr1:180365065-180365564	0.383276932832104	.	.
chr1	180725789	180726288	chr1	180778088	180778587	Acbd3|chr1:180778088-180778587	0.13697074273787	.	.
chr1	180813365	180813864	chr1	180763866	180764365	H3f3a|chr1:180763866-180764365	0.148176695409442	.	.
chr1	180813365	180813864	chr1	180763866	180764365	H3f3aos|chr1:180763866-180764365	0.148176695409442	.	.
chr1	180813365	180813864	chr1	180778088	180778587	H3f3a|chr1:180778088-180778587	0.185794601738925	.	.
chr1	180813365	180813864	chr1	180778088	180778587	H3f3aos|chr1:180778088-180778587	0.185794601738925	.	.
chr1	180813989	180814488	chr1	180777540	180778039	H3f3a|chr1:180777540-180778039	0.166209911799867	.	.
chr1	180813989	180814488	chr1	180777540	180778039	H3f3aos|chr1:180777540-180778039	0.166209911799867	.	.
chr1	180849953	180850452	chr1	180778088	180778587	Sde2|chr1:180778088-180778587	0.142191148394077	.	.
chr1	180850639	180851138	chr1	180778088	180778587	Sde2|chr1:180778088-180778587	0.149086823786331	.	.
chr1	180850639	180851138	chr1	181150665	181151164	Sde2|chr1:181150665-181151164	0.142990261250348	.	.
chr1	181144061	181144560	chr1	180987738	180988237	Cnih4|chr1:180987738-180988237	0.172345822010758	.	.
chr1	181144061	181144560	chr1	180987738	180988237	Nvl|chr1:180987738-180988237	0.172345822010758	.	.
chr1	181144061	181144560	chr1	181422782	181423281	Cnih4|chr1:181422782-181423281	0.155684737536435	.	.
chr1	181144061	181144560	chr1	181422782	181423281	Nvl|chr1:181422782-181423281	0.155684737536435	.	.
chr1	181144061	181144560	chr1	181433203	181433702	Cnih4|chr1:181433203-181433702	0.391885302554702	.	.
chr1	181144061	181144560	chr1	181433203	181433702	Nvl|chr1:181433203-181433702	0.391885302554702	.	.
chr1	181144061	181144560	chr1	181462822	181463321	Cnih4|chr1:181462822-181463321	0.167993427529516	.	.
chr1	181144061	181144560	chr1	181462822	181463321	Nvl|chr1:181462822-181463321	0.167993427529516	.	.
chr1	181211764	181212263	chr1	180778088	180778587	Wdr26|chr1:180778088-180778587	0.230337399728884	.	.
chr1	181211764	181212263	chr1	180848038	180848537	Wdr26|chr1:180848038-180848537	0.180265667111938	.	.
chr1	181211764	181212263	chr1	181272868	181273367	Wdr26|chr1:181272868-181273367	0.174779862281907	.	.
chr1	181352331	181352830	chr1	181433203	181433702	Cnih3|chr1:181433203-181433702	0.168276536412451	.	.
chr1	181352331	181352830	chr1	181462318	181462817	Cnih3|chr1:181462318-181462817	0.368913588207305	.	.
chr1	181842237	181842736	chr1	182081947	182082446	Lbr|chr1:182081947-182082446	0.274155969236968	.	.
chr1	182019253	182019752	chr1	182140320	182140819	Enah|chr1:182140320-182140819	0.331238378908444	.	.
chr1	182019253	182019752	chr1	182489705	182490204	Enah|chr1:182489705-182490204	0.149660720684794	.	.
chr1	182019822	182020321	chr1	181923286	181923785	Enah|chr1:181923286-181923785	0.304725912619998	.	.
chr1	182019822	182020321	chr1	182489705	182490204	Enah|chr1:182489705-182490204	0.151833006631426	.	.
chr1	182020341	182020840	chr1	181923286	181923785	Enah|chr1:181923286-181923785	0.156516285581023	.	.
chr1	182282007	182282506	chr1	182711332	182711831	Degs1|chr1:182711332-182711831	0.152801570671684	.	.
chr1	182282558	182283057	chr1	182489705	182490204	Degs1|chr1:182489705-182490204	0.142485083431719	.	.
chr1	182341398	182341897	chr1	182539280	182539779	Fbxo28|chr1:182539280-182539779	0.263212694532398	.	.
chr1	182408896	182409395	chr1	182560268	182560767	Trp53bp2|chr1:182560268-182560767	0.142378222896807	.	.
chr1	182516707	182517206	chr1	182539280	182539779	Capn2|chr1:182539280-182539779	0.272390196803561	.	.
chr1	182516707	182517206	chr1	182560268	182560767	Capn2|chr1:182560268-182560767	0.175514302077546	.	.
chr1	182517320	182517819	chr1	182553927	182554426	Capn2|chr1:182553927-182554426	0.142946038163965	.	.
chr1	182517320	182517819	chr1	182711332	182711831	Capn2|chr1:182711332-182711831	0.342346930091464	.	.
chr1	182763734	182764233	chr1	182823980	182824479	Susd4|chr1:182823980-182824479	0.180240108597348	.	.
chr1	182763734	182764233	chr1	182960035	182960534	Susd4|chr1:182960035-182960534	0.31294907854008	.	.
chr1	182763734	182764233	chr1	183095977	183096476	Susd4|chr1:183095977-183096476	0.298150527906525	.	.
chr1	183221261	183221760	chr1	183095977	183096476	Disp1|chr1:183095977-183096476	0.225232063604319	.	.
chr1	183221261	183221760	chr1	183316300	183316799	Disp1|chr1:183316300-183316799	0.202048506766123	.	.
chr1	184845644	184846143	chr1	185209737	185210236	Marc2|chr1:185209737-185210236	0.205407683035211	.	.
chr1	184999545	185000044	chr1	184958757	184959256	Mark1|chr1:184958757-184959256	0.241279794809039	.	.
chr1	184999545	185000044	chr1	185173402	185173901	Mark1|chr1:185173402-185173901	0.321926951322377	.	.
chr1	184999545	185000044	chr1	185209737	185210236	Mark1|chr1:185209737-185210236	0.150158505900213	.	.
chr1	185000205	185000704	chr1	185173402	185173901	Mark1|chr1:185173402-185173901	0.136250250189276	.	.
chr1	185203864	185204363	chr1	184852137	184852636	Rab3gap2|chr1:184852137-184852636	0.165081349442143	.	.
chr1	185329129	185329628	chr1	185253181	185253680	Iars2|chr1:185253181-185253680	0.206623855325937	.	.
chr1	185362697	185363196	chr1	185681865	185682364	4930532G15Rik|chr1:185681865-185682364	0.137196455070965	.	.
chr1	185362697	185363196	chr1	185681865	185682364	Eprs|chr1:185681865-185682364	0.137196455070965	.	.
chr1	185454649	185455148	chr1	185262489	185262988	Gm2061|chr1:185262489-185262988	0.248215146537894	.	.
chr1	185454649	185455148	chr1	185262489	185262988	Slc30a10|chr1:185262489-185262988	0.248215146537894	.	.
chr1	185455175	185455674	chr1	185253181	185253680	Gm2061|chr1:185253181-185253680	0.402037626918929	.	.
chr1	185455175	185455674	chr1	185253181	185253680	Slc30a10|chr1:185253181-185253680	0.402037626918929	.	.
chr1	185455175	185455674	chr1	185262489	185262988	Gm2061|chr1:185262489-185262988	0.171229268343593	.	.
chr1	185455175	185455674	chr1	185262489	185262988	Slc30a10|chr1:185262489-185262988	0.171229268343593	.	.
chr1	186705157	186705656	chr1	186341747	186342246	Gm29491|chr1:186341747-186342246	0.206376820830607	.	.
chr1	186705157	186705656	chr1	186341747	186342246	Gm29491|chr1:186341747-186342246	0.206376820830608	.	.
chr1	186705157	186705656	chr1	186341747	186342246	Tgfb2|chr1:186341747-186342246	0.206376820830607	.	.
chr1	186705157	186705656	chr1	186341747	186342246	Tgfb2|chr1:186341747-186342246	0.206376820830608	.	.
chr1	186705157	186705656	chr1	186474810	186475309	Gm29491|chr1:186474810-186475309	0.201530617184343	.	.
chr1	186705157	186705656	chr1	186474810	186475309	Tgfb2|chr1:186474810-186475309	0.201530617184343	.	.
chr1	186749156	186749655	chr1	186827695	186828194	A430105J06Rik|chr1:186827695-186828194	0.141915739386491	.	.
chr1	186749156	186749655	chr1	186827695	186828194	Rrp15|chr1:186827695-186828194	0.141915739386491	.	.
chr1	187215277	187215776	chr1	187031729	187032228	Gpatch2|chr1:187031729-187032228	0.256389452379146	.	.
chr1	187215277	187215776	chr1	187031729	187032228	Spata17|chr1:187031729-187032228	0.256389452379146	.	.
chr1	187448076	187448575	chr1	187672412	187672911	Gm37896|chr1:187672412-187672911	0.150646029080716	.	.
chr1	187651190	187651689	chr1	187672412	187672911	Gm36388|chr1:187672412-187672911	0.221651559266304	.	.
chr1	187651708	187652207	chr1	187997499	187997998	Gm36388|chr1:187997499-187997998	0.139331836770474	.	.
chr1	189343635	189344134	chr1	189700935	189701434	A430027H14Rik|chr1:189700935-189701434	0.194931001973415	.	.
chr1	189687923	189688422	chr1	189700935	189701434	Cenpf|chr1:189700935-189701434	0.193555806074086	.	.
chr1	190170441	190170940	chr1	189883675	189884174	Prox1|chr1:189883675-189884174	0.209301696434708	.	.
chr1	190170441	190170940	chr1	189883675	189884174	Prox1os|chr1:189883675-189884174	0.209301696434708	.	.
chr1	190170441	190170940	chr1	189972944	189973443	Prox1|chr1:189972944-189973443	0.138828709603141	.	.
chr1	190170441	190170940	chr1	189972944	189973443	Prox1os|chr1:189972944-189973443	0.138828709603141	.	.
chr1	191062684	191063183	chr1	191397049	191397548	Nsl1|chr1:191397049-191397548	0.296261512073091	.	.
chr1	191062684	191063183	chr1	191397049	191397548	Tatdn3|chr1:191397049-191397548	0.296261512073091	.	.
chr1	191224177	191224676	chr1	191430472	191430971	D730003I15Rik|chr1:191430472-191430971	0.336104030249023	.	.
chr1	191317662	191318161	chr1	191397049	191397548	Nenf|chr1:191397049-191397548	0.143966418518572	.	.
chr1	191325660	191326159	chr1	191397049	191397548	Pacc1|chr1:191397049-191397548	0.155991022146731	.	.
chr1	191575408	191575907	chr1	191397049	191397548	Dtl|chr1:191397049-191397548	0.188320223303786	.	.
chr1	191575408	191575907	chr1	191397049	191397548	Ints7|chr1:191397049-191397548	0.188320223303786	.	.
chr1	191575408	191575907	chr1	191592326	191592825	Dtl|chr1:191592326-191592825	0.219529151174323	.	.
chr1	191575408	191575907	chr1	191592326	191592825	Ints7|chr1:191592326-191592825	0.219529151174323	.	.
chr1	191717568	191718067	chr1	191430472	191430971	Lpgat1|chr1:191430472-191430971	0.232236396908296	.	.
chr1	191717568	191718067	chr1	191494893	191495392	Lpgat1|chr1:191494893-191495392	0.224522463353448	.	.
chr1	191718068	191718567	chr1	191430472	191430971	Lpgat1|chr1:191430472-191430971	0.137563467202923	.	.
chr1	191718068	191718567	chr1	191494893	191495392	Lpgat1|chr1:191494893-191495392	0.169340905959414	.	.
chr1	191906374	191906873	chr1	191611650	191612149	1700034H15Rik|chr1:191611650-191612149	0.144318936898957	.	.
chr1	191906374	191906873	chr1	191611650	191612149	Slc30a1|chr1:191611650-191612149	0.144318936898957	.	.
chr1	191989950	191990449	chr1	191592326	191592825	Gm26670|chr1:191592326-191592825	0.165259475676822	.	.
chr1	192092422	192092921	chr1	191761221	191761720	Gm26879|chr1:191761221-191761720	0.188558066976266	.	.
chr1	192092422	192092921	chr1	191761221	191761720	Traf5|chr1:191761221-191761720	0.188558066976266	.	.
chr1	192190456	192190955	chr1	191817776	191818275	Kcnh1|chr1:191817776-191818275	0.188773710069316	.	.
chr1	192190456	192190955	chr1	192207934	192208433	Kcnh1|chr1:192207934-192208433	0.368440035221322	.	.
chr1	192770423	192770922	chr1	192722075	192722574	Hhat|chr1:192722075-192722574	0.318701449354453	.	.
chr1	192770423	192770922	chr1	192784324	192784823	Hhat|chr1:192784324-192784823	0.376824077666219	.	.
chr1	192770423	192770922	chr1	192834606	192835105	Hhat|chr1:192834606-192835105	0.197032513314314	.	.
chr1	192770423	192770922	chr1	192835357	192835856	Hhat|chr1:192835357-192835856	0.147758523476956	.	.
chr1	192854936	192855435	chr1	192598327	192598826	Gm15867|chr1:192598327-192598826	0.137497832157793	.	.
chr1	192854936	192855435	chr1	192598327	192598826	Sertad4|chr1:192598327-192598826	0.137497832157793	.	.
chr1	192854936	192855435	chr1	192784324	192784823	Gm15867|chr1:192784324-192784823	0.190259089717551	.	.
chr1	192854936	192855435	chr1	192784324	192784823	Sertad4|chr1:192784324-192784823	0.190259089717551	.	.
chr1	192854936	192855435	chr1	192870311	192870810	Gm15867|chr1:192870311-192870810	0.160813376415709	.	.
chr1	192854936	192855435	chr1	192870311	192870810	Sertad4|chr1:192870311-192870810	0.160813376415709	.	.
chr1	192855482	192855981	chr1	192784324	192784823	Gm15867|chr1:192784324-192784823	0.230445249214547	.	.
chr1	192855482	192855981	chr1	192784324	192784823	Sertad4|chr1:192784324-192784823	0.230445249214547	.	.
chr1	192855482	192855981	chr1	192870311	192870810	Gm15867|chr1:192870311-192870810	0.237589471264403	.	.
chr1	192855482	192855981	chr1	192870311	192870810	Sertad4|chr1:192870311-192870810	0.237589471264403	.	.
chr1	194222981	194223480	chr1	194411664	194412163	4930503O07Rik|chr1:194411664-194412163	0.171467438308725	.	.
chr1	194976111	194976610	chr1	194879521	194880020	A330023F24Rik|chr1:194879521-194880020	0.231032667193157	.	.
chr1	194976111	194976610	chr1	194879521	194880020	Gm16897|chr1:194879521-194880020	0.231032667193157	.	.
chr1	194976111	194976610	chr1	194977967	194978466	A330023F24Rik|chr1:194977967-194978466	0.210470828350488	.	.
chr1	194976111	194976610	chr1	194977967	194978466	Gm16897|chr1:194977967-194978466	0.210470828350488	.	.
chr1	195130829	195131328	chr1	194821894	194822393	Cr1l|chr1:194821894-194822393	0.150711826777039	.	.
chr1	195130829	195131328	chr1	194977967	194978466	Cr1l|chr1:194977967-194978466	0.20996042381789	.	.
chr10	3973553	3974052	chr10	3823741	3824240	Mthfd1l|chr10:3823741-3824240	0.382693056656109	.	.
chr10	4266269	4266768	chr10	4346705	4347204	Akap12|chr10:4346705-4347204	0.270282713200101	.	.
chr10	4266269	4266768	chr10	4386733	4387232	Akap12|chr10:4386733-4387232	0.333161672010016	.	.
chr10	4387235	4387734	chr10	4386733	4387232	Zbtb2|chr10:4386733-4387232	0.17936974085521	.	.
chr10	4432192	4432691	chr10	4386733	4387232	Armt1|chr10:4386733-4387232	0.250356233881509	.	.
chr10	4432192	4432691	chr10	4386733	4387232	Rmnd1|chr10:4386733-4387232	0.250356233881509	.	.
chr10	5550504	5551003	chr10	5549987	5550486	Syne1|chr10:5549987-5550486	0.375390760233953	.	.
chr10	5805395	5805894	chr10	5846889	5847388	Fbxo5|chr10:5846889-5847388	0.207302547004091	.	.
chr10	5823844	5824343	chr10	5846889	5847388	Mtrf1l|chr10:5846889-5847388	0.196810439522051	.	.
chr10	5823844	5824343	chr10	6035780	6036279	Mtrf1l|chr10:6035780-6036279	0.176243517334007	.	.
chr10	5922199	5922698	chr10	5549987	5550486	Rgs17|chr10:5549987-5550486	0.19662651894005	.	.
chr10	7052495	7052994	chr10	6980130	6980629	Ipcef1|chr10:6980130-6980629	0.423743338854137	.	.
chr10	7052495	7052994	chr10	7076118	7076617	Ipcef1|chr10:7076118-7076617	0.312179306195144	.	.
chr10	7212004	7212503	chr10	6980130	6980629	Cnksr3|chr10:6980130-6980629	0.252310096127222	.	.
chr10	7590117	7590616	chr10	7596238	7596737	Lrp11|chr10:7596238-7596737	0.225853961967169	.	.
chr10	7667254	7667753	chr10	7900869	7901368	Nup43|chr10:7900869-7901368	0.145340914684564	.	.
chr10	7725685	7726184	chr10	7900869	7901368	Katna1|chr10:7900869-7901368	0.16335078463345	.	.
chr10	7792631	7793130	chr10	7596238	7596737	Ginm1|chr10:7596238-7596737	0.227529567726986	.	.
chr10	7792631	7793130	chr10	7596238	7596737	Ppil4|chr10:7596238-7596737	0.227529567726986	.	.
chr10	9901024	9901523	chr10	10215309	10215808	Gm46210|chr10:10215309-10215808	0.156945782819151	.	.
chr10	9901024	9901523	chr10	10215309	10215808	Stxbp5|chr10:10215309-10215808	0.156945782819151	.	.
chr10	9901801	9902300	chr10	10085958	10086457	Gm46210|chr10:10085958-10086457	0.177663762072226	.	.
chr10	9901801	9902300	chr10	10085958	10086457	Stxbp5|chr10:10085958-10086457	0.177663762072226	.	.
chr10	9901801	9902300	chr10	10169464	10169963	Gm46210|chr10:10169464-10169963	0.152978689138165	.	.
chr10	9901801	9902300	chr10	10169464	10169963	Stxbp5|chr10:10169464-10169963	0.152978689138165	.	.
chr10	11081489	11081988	chr10	11028412	11028911	Grm1|chr10:11028412-11028911	0.309411884110577	.	.
chr10	11149164	11149663	chr10	11449856	11450355	Shprh|chr10:11449856-11450355	0.155687683125964	.	.
chr10	11280524	11281023	chr10	11028412	11028911	4930432B10Rik|chr10:11028412-11028911	0.258532367656563	.	.
chr10	11280524	11281023	chr10	11028412	11028911	Fbxo30|chr10:11028412-11028911	0.258532367656563	.	.
chr10	11280524	11281023	chr10	11449856	11450355	4930432B10Rik|chr10:11449856-11450355	0.269306121483422	.	.
chr10	11280524	11281023	chr10	11449856	11450355	Fbxo30|chr10:11449856-11450355	0.269306121483422	.	.
chr10	11281047	11281546	chr10	11449856	11450355	4930432B10Rik|chr10:11449856-11450355	0.206899932810938	.	.
chr10	11281047	11281546	chr10	11449856	11450355	Fbxo30|chr10:11449856-11450355	0.206899932810938	.	.
chr10	11343450	11343949	chr10	11745527	11746026	Epm2a|chr10:11745527-11746026	0.145530759727126	.	.
chr10	12922385	12922884	chr10	13018414	13018913	B230208H11Rik|chr10:13018414-13018913	0.205098799463428	.	.
chr10	12922385	12922884	chr10	13047767	13048266	B230208H11Rik|chr10:13047767-13048266	0.195659047120824	.	.
chr10	12922927	12923426	chr10	12614872	12615371	B230208H11Rik|chr10:12614872-12615371	0.145758891553151	.	.
chr10	12922927	12923426	chr10	12941340	12941839	B230208H11Rik|chr10:12941340-12941839	0.147314386480203	.	.
chr10	12922927	12923426	chr10	13008661	13009160	B230208H11Rik|chr10:13008661-13009160	0.161520105544465	.	.
chr10	12922927	12923426	chr10	13018414	13018913	B230208H11Rik|chr10:13018414-13018913	0.230988645636864	.	.
chr10	12922927	12923426	chr10	13090439	13090938	B230208H11Rik|chr10:13090439-13090938	0.196018842800692	.	.
chr10	13192919	13193418	chr10	13008121	13008620	Ltv1|chr10:13008121-13008620	0.154824691300179	.	.
chr10	17331923	17332422	chr10	17330872	17331371	Gm47760|chr10:17330872-17331371	0.188562559168268	.	.
chr10	17331923	17332422	chr10	17331372	17331871	Gm47760|chr10:17331372-17331871	0.180896916711059	.	.
chr10	17331923	17332422	chr10	17682595	17683094	Gm47760|chr10:17682595-17683094	0.162732532188003	.	.
chr10	17795966	17796465	chr10	17512560	17513059	Txlnb|chr10:17512560-17513059	0.159825025640801	.	.
chr10	17795966	17796465	chr10	17682595	17683094	Txlnb|chr10:17682595-17683094	0.162889171432079	.	.
chr10	17947841	17948340	chr10	17682595	17683094	Heca|chr10:17682595-17683094	0.215816386417202	.	.
chr10	17948344	17948843	chr10	17683122	17683621	Heca|chr10:17683122-17683621	0.173689571453978	.	.
chr10	17948344	17948843	chr10	17830304	17830803	Heca|chr10:17830304-17830803	0.139774676279723	.	.
chr10	17948344	17948843	chr10	18182182	18182681	Heca|chr10:18182182-18182681	0.168804760272526	.	.
chr10	18055292	18055791	chr10	17830304	17830803	Reps1|chr10:17830304-17830803	0.15326019291428	.	.
chr10	18055292	18055791	chr10	18182182	18182681	Reps1|chr10:18182182-18182681	0.406259681669397	.	.
chr10	18056109	18056608	chr10	17830304	17830803	Reps1|chr10:17830304-17830803	0.296051369386238	.	.
chr10	18056109	18056608	chr10	17869893	17870392	Reps1|chr10:17869893-17870392	0.149880214469515	.	.
chr10	18056109	18056608	chr10	18430883	18431382	Reps1|chr10:18430883-18431382	0.137664889375021	.	.
chr10	18210578	18211077	chr10	17830304	17830803	Ect2l|chr10:17830304-17830803	0.260046513527425	.	.
chr10	18210578	18211077	chr10	17869893	17870392	Ect2l|chr10:17869893-17870392	0.17469805068794	.	.
chr10	18210578	18211077	chr10	18182182	18182681	Ect2l|chr10:18182182-18182681	0.203265662042977	.	.
chr10	18235012	18235511	chr10	17830304	17830803	Ccdc28a|chr10:17830304-17830803	0.245503008490629	.	.
chr10	18235012	18235511	chr10	17830304	17830803	Gm10827|chr10:17830304-17830803	0.245503008490629	.	.
chr10	18235012	18235511	chr10	18407368	18407867	Ccdc28a|chr10:18407368-18407867	0.171897092194324	.	.
chr10	18235012	18235511	chr10	18407368	18407867	Gm10827|chr10:18407368-18407867	0.171897092194324	.	.
chr10	19015270	19015769	chr10	19239936	19240435	Tnfaip3|chr10:19239936-19240435	0.303360170395356	.	.
chr10	19591671	19592170	chr10	19915249	19915748	Ifngr1|chr10:19915249-19915748	0.18418245868671	.	.
chr10	19907191	19907690	chr10	19966507	19967006	Pex7|chr10:19966507-19967006	0.334560616295908	.	.
chr10	19907191	19907690	chr10	19967073	19967572	Pex7|chr10:19967073-19967572	0.363891730033852	.	.
chr10	19933991	19934490	chr10	19915249	19915748	Map3k5|chr10:19915249-19915748	0.279835089375113	.	.
chr10	19934494	19934993	chr10	19915249	19915748	Map3k5|chr10:19915249-19915748	0.187557216077924	.	.
chr10	20148657	20149156	chr10	20474716	20475215	Map7|chr10:20474716-20475215	0.151245925633022	.	.
chr10	20149202	20149701	chr10	20006256	20006755	Map7|chr10:20006256-20006755	0.36145549522006	.	.
chr10	20149202	20149701	chr10	20018243	20018742	Map7|chr10:20018243-20018742	0.280958496540711	.	.
chr10	20149202	20149701	chr10	20089048	20089547	Map7|chr10:20089048-20089547	0.410352609299689	.	.
chr10	20149202	20149701	chr10	20089048	20089547	Map7|chr10:20089048-20089547	0.41035260929969	.	.
chr10	20149202	20149701	chr10	20170432	20170931	Map7|chr10:20170432-20170931	0.136278430162254	.	.
chr10	20286480	20286979	chr10	20170432	20170931	Gm48249|chr10:20170432-20170931	0.190621368129825	.	.
chr10	20286480	20286979	chr10	20474716	20475215	Gm48249|chr10:20474716-20475215	0.335452661171964	.	.
chr10	20312122	20312621	chr10	20018793	20019292	4933406P04Rik|chr10:20018793-20019292	0.188809778641504	.	.
chr10	20312122	20312621	chr10	20018793	20019292	Bclaf1|chr10:20018793-20019292	0.188809778641504	.	.
chr10	20724806	20725305	chr10	20937429	20937928	Pde7b|chr10:20937429-20937928	0.282329150033455	.	.
chr10	20724806	20725305	chr10	20944546	20945045	Pde7b|chr10:20944546-20945045	0.264635904574253	.	.
chr10	20724806	20725305	chr10	20954126	20954625	Pde7b|chr10:20954126-20954625	0.202536749201048	.	.
chr10	20952322	20952821	chr10	20937429	20937928	Ahi1|chr10:20937429-20937928	0.289078053405752	.	.
chr10	20952322	20952821	chr10	20966007	20966506	Ahi1|chr10:20966007-20966506	0.268205039396136	.	.
chr10	21144872	21145371	chr10	20937429	20937928	Gm26577|chr10:20937429-20937928	0.201275574937247	.	.
chr10	21144872	21145371	chr10	20954126	20954625	Gm26577|chr10:20954126-20954625	0.268519855262091	.	.
chr10	21144872	21145371	chr10	20966007	20966506	Gm26577|chr10:20966007-20966506	0.298265954772576	.	.
chr10	21160806	21161305	chr10	20966007	20966506	Myb|chr10:20966007-20966506	0.324587904791198	.	.
chr10	21881933	21882432	chr10	22140879	22141378	Sgk1|chr10:22140879-22141378	0.22618833050431	.	.
chr10	22645129	22645628	chr10	22579377	22579876	Slc2a12|chr10:22579377-22579876	0.207209567203433	.	.
chr10	22645129	22645628	chr10	22714849	22715348	Slc2a12|chr10:22714849-22715348	0.144254973835634	.	.
chr10	23787039	23787538	chr10	23979250	23979749	Rps12|chr10:23979250-23979749	0.333934739802399	.	.
chr10	23796314	23796813	chr10	23979250	23979749	Slc18b1|chr10:23979250-23979749	0.147604714764871	.	.
chr10	24131389	24131888	chr10	24298500	24298999	Gm40614|chr10:24298500-24298999	0.192365592790185	.	.
chr10	24869684	24870183	chr10	25111692	25112191	Med23|chr10:25111692-25112191	0.203217262961158	.	.
chr10	24869684	24870183	chr10	25151372	25151871	Med23|chr10:25151372-25151871	0.21012841869514	.	.
chr10	24869684	24870183	chr10	25219061	25219560	Med23|chr10:25219061-25219560	0.138152139577033	.	.
chr10	25359501	25360000	chr10	25499602	25500101	Epb41l2|chr10:25499602-25500101	0.255612313591938	.	.
chr10	25621404	25621903	chr10	25642109	25642608	Gm36908|chr10:25642109-25642608	0.139665640485165	.	.
chr10	26374914	26375413	chr10	26327653	26328152	L3mbtl3|chr10:26327653-26328152	0.138053362855111	.	.
chr10	26375759	26376258	chr10	26178329	26178828	L3mbtl3|chr10:26178329-26178828	0.150327608699271	.	.
chr10	26375759	26376258	chr10	26630133	26630632	L3mbtl3|chr10:26630133-26630632	0.158282572536792	.	.
chr10	26695050	26695549	chr10	26374170	26374669	Gm48893|chr10:26374170-26374669	0.265211242303388	.	.
chr10	26695050	26695549	chr10	26513273	26513772	Gm48893|chr10:26513273-26513772	0.355565604970842	.	.
chr10	26695050	26695549	chr10	26995522	26996021	Gm48893|chr10:26995522-26996021	0.206144762315071	.	.
chr10	26752501	26753000	chr10	26825091	26825590	Arhgap18|chr10:26825091-26825590	0.195831219926859	.	.
chr10	26752501	26753000	chr10	27001748	27002247	Arhgap18|chr10:27001748-27002247	0.139456195957798	.	.
chr10	26752501	26753000	chr10	27133091	27133590	Arhgap18|chr10:27133091-27133590	0.242703611099407	.	.
chr10	30200346	30200845	chr10	30278912	30279411	Cenpw|chr10:30278912-30279411	0.163062205427577	.	.
chr10	30802619	30803118	chr10	30810769	30811268	Ncoa7|chr10:30810769-30811268	0.151402243351481	.	.
chr10	30803126	30803625	chr10	30810769	30811268	Ncoa7|chr10:30810769-30811268	0.288344938264215	.	.
chr10	31313140	31313639	chr10	31515918	31516417	Hddc2|chr10:31515918-31516417	0.251576152718361	.	.
chr10	31445701	31446200	chr10	31515918	31516417	Tpd52l1|chr10:31515918-31516417	0.136911695480189	.	.
chr10	33623953	33624452	chr10	33986736	33987235	Clvs2|chr10:33986736-33987235	0.152059357487114	.	.
chr10	33623953	33624452	chr10	33986736	33987235	Gm15939|chr10:33986736-33987235	0.152059357487114	.	.
chr10	33904718	33905217	chr10	33613272	33613771	Rsph4a|chr10:33613272-33613771	0.138752565022082	.	.
chr10	34019491	34019990	chr10	33986736	33987235	Gm48045|chr10:33986736-33987235	0.257334281837818	.	.
chr10	34019491	34019990	chr10	33986736	33987235	Rwdd1|chr10:33986736-33987235	0.257334281837818	.	.
chr10	34019491	34019990	chr10	34098443	34098942	Gm48045|chr10:34098443-34098942	0.163356597548497	.	.
chr10	34019491	34019990	chr10	34098443	34098942	Rwdd1|chr10:34098443-34098942	0.163356597548497	.	.
chr10	34206579	34207078	chr10	33986736	33987235	Dse|chr10:33986736-33987235	0.216085516124152	.	.
chr10	34206579	34207078	chr10	34033850	34034349	Dse|chr10:34033850-34034349	0.257559764335257	.	.
chr10	34207257	34207756	chr10	34033850	34034349	Dse|chr10:34033850-34034349	0.153052688453433	.	.
chr10	36974002	36974501	chr10	37014232	37014731	Hdac2|chr10:37014232-37014731	0.360500993669809	.	.
chr10	36974002	36974501	chr10	37136922	37137421	Hdac2|chr10:37136922-37137421	0.154600478257777	.	.
chr10	36974002	36974501	chr10	37140760	37141259	Hdac2|chr10:37140760-37141259	0.152523025260355	.	.
chr10	39133692	39134191	chr10	39171094	39171593	Fam229b|chr10:39171094-39171593	0.139212431375273	.	.
chr10	39133692	39134191	chr10	39171094	39171593	Tube1|chr10:39171094-39171593	0.139212431375273	.	.
chr10	39133692	39134191	chr10	39209663	39210162	Fam229b|chr10:39209663-39210162	0.139500029325403	.	.
chr10	39133692	39134191	chr10	39209663	39210162	Tube1|chr10:39209663-39210162	0.139500029325403	.	.
chr10	39133692	39134191	chr10	39239839	39240338	Fam229b|chr10:39239839-39240338	0.160211751981719	.	.
chr10	39133692	39134191	chr10	39239839	39240338	Tube1|chr10:39239839-39240338	0.160211751981719	.	.
chr10	40025041	40025540	chr10	39960047	39960546	Mfsd4b1|chr10:39960047-39960546	0.136628547531513	.	.
chr10	40025041	40025540	chr10	40372248	40372747	Mfsd4b1|chr10:40372248-40372747	0.336426852597824	.	.
chr10	40246833	40247332	chr10	39960047	39960546	Rpf2|chr10:39960047-39960546	0.178916294724233	.	.
chr10	40257484	40257983	chr10	40212385	40212884	Gtf3c6|chr10:40212385-40212884	0.184891273104125	.	.
chr10	40257484	40257983	chr10	40521428	40521927	Gtf3c6|chr10:40521428-40521927	0.203069647716854	.	.
chr10	40301997	40302496	chr10	40688861	40689360	Amd1|chr10:40688861-40689360	0.237934744583784	.	.
chr10	40682966	40683465	chr10	40726595	40727094	Mettl24|chr10:40726595-40727094	0.147360621866857	.	.
chr10	40683470	40683969	chr10	40726595	40727094	Mettl24|chr10:40726595-40727094	0.205406395445956	.	.
chr10	40883216	40883715	chr10	40727145	40727644	Cdc40|chr10:40727145-40727644	0.135981373549379	.	.
chr10	40883216	40883715	chr10	40727145	40727644	Wasf1|chr10:40727145-40727644	0.135981373549379	.	.
chr10	41071321	41071820	chr10	41100073	41100572	Gpr6|chr10:41100073-41100572	0.152082547104146	.	.
chr10	41303028	41303527	chr10	41209028	41209527	Ak9|chr10:41209028-41209527	0.303364912589404	.	.
chr10	41303028	41303527	chr10	41209028	41209527	Fig4|chr10:41209028-41209527	0.303364912589404	.	.
chr10	41518902	41519401	chr10	41678789	41679288	Cd164|chr10:41678789-41679288	0.233514289283185	.	.
chr10	41518902	41519401	chr10	41678789	41679288	Cd164|chr10:41678789-41679288	0.233514289283186	.	.
chr10	41518902	41519401	chr10	41719495	41719994	Cd164|chr10:41719495-41719994	0.191107338724893	.	.
chr10	41518902	41519401	chr10	41887125	41887624	Cd164|chr10:41887125-41887624	0.22443513515597	.	.
chr10	42018185	42018684	chr10	41980671	41981170	1700016J18Rik|chr10:41980671-41981170	0.181505754687213	.	.
chr10	42018185	42018684	chr10	41980671	41981170	Armc2|chr10:41980671-41981170	0.181505754687213	.	.
chr10	42018185	42018684	chr10	42277563	42278062	1700016J18Rik|chr10:42277563-42278062	0.174017077346214	.	.
chr10	42018185	42018684	chr10	42277563	42278062	Armc2|chr10:42277563-42278062	0.174017077346214	.	.
chr10	42276537	42277036	chr10	42294980	42295479	Foxo3|chr10:42294980-42295479	0.268971027667311	.	.
chr10	42276537	42277036	chr10	42691003	42691502	Foxo3|chr10:42691003-42691502	0.253656868931981	.	.
chr10	42478381	42478880	chr10	42277563	42278062	Afg1l|chr10:42277563-42278062	0.253538286851901	.	.
chr10	42478381	42478880	chr10	42308048	42308547	Afg1l|chr10:42308048-42308547	0.172253043774853	.	.
chr10	42501588	42502087	chr10	42277563	42278062	Snx3|chr10:42277563-42278062	0.202056522591142	.	.
chr10	42501588	42502087	chr10	42294980	42295479	Snx3|chr10:42294980-42295479	0.243197431222501	.	.
chr10	42501588	42502087	chr10	42691003	42691502	Snx3|chr10:42691003-42691502	0.174712310335682	.	.
chr10	42501588	42502087	chr10	42941844	42942343	Snx3|chr10:42941844-42942343	0.246719876798475	.	.
chr10	42501588	42502087	chr10	42958099	42958598	Snx3|chr10:42958099-42958598	0.323950881099139	.	.
chr10	42502326	42502825	chr10	42277563	42278062	Snx3|chr10:42277563-42278062	0.29576808039032	.	.
chr10	42502326	42502825	chr10	42941844	42942343	Snx3|chr10:42941844-42942343	0.144970852679174	.	.
chr10	42502326	42502825	chr10	42958099	42958598	Snx3|chr10:42958099-42958598	0.202593741651978	.	.
chr10	42761268	42761767	chr10	42941844	42942343	Sec63|chr10:42941844-42942343	0.220141105557788	.	.
chr10	42761268	42761767	chr10	42958099	42958598	Sec63|chr10:42958099-42958598	0.146185663311171	.	.
chr10	42761268	42761767	chr10	42972717	42973216	Sec63|chr10:42972717-42973216	0.193634587819574	.	.
chr10	42761268	42761767	chr10	42972717	42973216	Sec63|chr10:42972717-42973216	0.193634587819575	.	.
chr10	42860008	42860507	chr10	42691003	42691502	Scml4|chr10:42691003-42691502	0.154989470635041	.	.
chr10	42860528	42861027	chr10	42678656	42679155	Scml4|chr10:42678656-42679155	0.170219192988077	.	.
chr10	42863983	42864482	chr10	42972717	42973216	Gm34006|chr10:42972717-42973216	0.214100671272766	.	.
chr10	43540736	43541235	chr10	43739673	43740172	1700021F05Rik|chr10:43739673-43740172	0.154654470187249	.	.
chr10	43901492	43901991	chr10	43740377	43740876	Qrsl1|chr10:43740377-43740876	0.173146400431688	.	.
chr10	43901492	43901991	chr10	43740377	43740876	Rtn4ip1|chr10:43740377-43740876	0.173146400431688	.	.
chr10	43901492	43901991	chr10	43777890	43778389	Qrsl1|chr10:43777890-43778389	0.165596121821726	.	.
chr10	43901492	43901991	chr10	43777890	43778389	Rtn4ip1|chr10:43777890-43778389	0.165596121821726	.	.
chr10	43901492	43901991	chr10	43918944	43919443	Qrsl1|chr10:43918944-43919443	0.161939316872513	.	.
chr10	43901492	43901991	chr10	43918944	43919443	Rtn4ip1|chr10:43918944-43919443	0.161939316872513	.	.
chr10	44268090	44268589	chr10	44529273	44529772	Atg5|chr10:44529273-44529772	0.193865602569315	.	.
chr10	45066851	45067350	chr10	45000707	45001206	Prep|chr10:45000707-45001206	0.360288453724439	.	.
chr10	45335421	45335920	chr10	45092618	45093117	Bves|chr10:45092618-45093117	0.278482761577903	.	.
chr10	45335421	45335920	chr10	45244666	45245165	Bves|chr10:45244666-45245165	0.228741041296008	.	.
chr10	45335421	45335920	chr10	45320930	45321429	Bves|chr10:45320930-45321429	0.185732411358035	.	.
chr10	45335421	45335920	chr10	45595080	45595579	Bves|chr10:45595080-45595579	0.292238879810949	.	.
chr10	45335421	45335920	chr10	45676685	45677184	Bves|chr10:45676685-45677184	0.449941145842024	.	.
chr10	45335958	45336457	chr10	45092618	45093117	Bves|chr10:45092618-45093117	0.161165157524172	.	.
chr10	45335958	45336457	chr10	45244666	45245165	Bves|chr10:45244666-45245165	0.138408748408242	.	.
chr10	45335958	45336457	chr10	45320930	45321429	Bves|chr10:45320930-45321429	0.214769909687061	.	.
chr10	45335958	45336457	chr10	45595080	45595579	Bves|chr10:45595080-45595579	0.280124837744667	.	.
chr10	45335958	45336457	chr10	45676685	45677184	Bves|chr10:45676685-45677184	0.421187903561633	.	.
chr10	45485562	45486061	chr10	45000707	45001206	Lin28b|chr10:45000707-45001206	0.139646017040889	.	.
chr10	45485562	45486061	chr10	45320930	45321429	Lin28b|chr10:45320930-45321429	0.181904154115677	.	.
chr10	45485562	45486061	chr10	45446148	45446647	Lin28b|chr10:45446148-45446647	0.163273037391944	.	.
chr10	45486237	45486736	chr10	45244666	45245165	Lin28b|chr10:45244666-45245165	0.136255977887472	.	.
chr10	45577590	45578089	chr10	45320930	45321429	Hace1|chr10:45320930-45321429	0.214475847971744	.	.
chr10	45577590	45578089	chr10	45983514	45984013	Hace1|chr10:45983514-45984013	0.173689776132747	.	.
chr10	45577590	45578089	chr10	45984023	45984522	Hace1|chr10:45984023-45984522	0.136715443721519	.	.
chr10	49788557	49789056	chr10	49633915	49634414	Grik2|chr10:49633915-49634414	0.190164745749059	.	.
chr10	49788557	49789056	chr10	49782586	49783085	Grik2|chr10:49782586-49783085	0.161745395390111	.	.
chr10	49788557	49789056	chr10	49783245	49783744	Grik2|chr10:49783245-49783744	0.155403856047451	.	.
chr10	52381975	52382474	chr10	52216726	52217225	Gopc|chr10:52216726-52217225	0.187129670401432	.	.
chr10	52381975	52382474	chr10	52704503	52705002	Gopc|chr10:52704503-52705002	0.257784304441897	.	.
chr10	52381975	52382474	chr10	52705014	52705513	Gopc|chr10:52705014-52705513	0.150151429586993	.	.
chr10	52417238	52417737	chr10	52216726	52217225	Nus1|chr10:52216726-52217225	0.240603406564821	.	.
chr10	52417238	52417737	chr10	52274336	52274835	Nus1|chr10:52274336-52274835	0.217517657838738	.	.
chr10	52417238	52417737	chr10	52691301	52691800	Nus1|chr10:52691301-52691800	0.326657234137579	.	.
chr10	52690218	52690717	chr10	52704503	52705002	Slc35f1|chr10:52704503-52705002	0.158189653479156	.	.
chr10	52690218	52690717	chr10	52705014	52705513	Slc35f1|chr10:52705014-52705513	0.215232170439823	.	.
chr10	52690218	52690717	chr10	52797582	52798081	Slc35f1|chr10:52797582-52798081	0.143604144831122	.	.
chr10	52690801	52691300	chr10	52274336	52274835	Slc35f1|chr10:52274336-52274835	0.219766173478555	.	.
chr10	52690801	52691300	chr10	52691301	52691800	Slc35f1|chr10:52691301-52691800	0.392731013035051	.	.
chr10	53379691	53380190	chr10	53341240	53341739	Cep85l|chr10:53341240-53341739	0.15313600946293	.	.
chr10	53379691	53380190	chr10	53509054	53509553	Cep85l|chr10:53509054-53509553	0.176310130789415	.	.
chr10	53569018	53569517	chr10	53348201	53348700	Gm47738|chr10:53348201-53348700	0.276277751433318	.	.
chr10	53569018	53569517	chr10	53528299	53528798	Gm47738|chr10:53528299-53528798	0.163776144380081	.	.
chr10	53629199	53629698	chr10	53509054	53509553	Mcm9|chr10:53509054-53509553	0.389524175875473	.	.
chr10	53629896	53630395	chr10	53429015	53429514	Mcm9|chr10:53429015-53429514	0.338324478883765	.	.
chr10	53750991	53751490	chr10	53509054	53509553	Fam184a|chr10:53509054-53509553	0.140092390092479	.	.
chr10	54075590	54076089	chr10	53863390	53863889	Gm16998|chr10:53863390-53863889	0.261167248297125	.	.
chr10	54075590	54076089	chr10	53863390	53863889	Man1a|chr10:53863390-53863889	0.261167248297125	.	.
chr10	54075590	54076089	chr10	54355903	54356402	Gm16998|chr10:54355903-54356402	0.231632330954522	.	.
chr10	54075590	54076089	chr10	54355903	54356402	Man1a|chr10:54355903-54356402	0.231632330954522	.	.
chr10	54075590	54076089	chr10	54372788	54373287	Gm16998|chr10:54372788-54373287	0.363498167698375	.	.
chr10	54075590	54076089	chr10	54372788	54373287	Man1a|chr10:54372788-54373287	0.363498167698375	.	.
chr10	54075590	54076089	chr10	54457379	54457878	Gm16998|chr10:54457379-54457878	0.164208209081386	.	.
chr10	54075590	54076089	chr10	54457379	54457878	Man1a|chr10:54457379-54457878	0.164208209081386	.	.
chr10	57486054	57486553	chr10	57447879	57448378	4930467K11Rik|chr10:57447879-57448378	0.223455597481393	.	.
chr10	57486054	57486553	chr10	57447879	57448378	Hsf2|chr10:57447879-57448378	0.223455597481393	.	.
chr10	57486054	57486553	chr10	57608052	57608551	4930467K11Rik|chr10:57608052-57608551	0.160594860623478	.	.
chr10	57486054	57486553	chr10	57608052	57608551	Hsf2|chr10:57608052-57608551	0.160594860623478	.	.
chr10	57532304	57532803	chr10	57572089	57572588	Serinc1|chr10:57572089-57572588	0.458317867804816	.	.
chr10	57532304	57532803	chr10	57743482	57743981	Serinc1|chr10:57743482-57743981	0.352583141703316	.	.
chr10	57532304	57532803	chr10	57744060	57744559	Serinc1|chr10:57744060-57744559	0.19781847757559	.	.
chr10	57631815	57632314	chr10	57557530	57558029	Pkib|chr10:57557530-57558029	0.146990453388991	.	.
chr10	57631815	57632314	chr10	57572089	57572588	Pkib|chr10:57572089-57572588	0.200098286220683	.	.
chr10	57631815	57632314	chr10	57744060	57744559	Pkib|chr10:57744060-57744559	0.233042659347732	.	.
chr10	57794436	57794935	chr10	57572089	57572588	Smpdl3a|chr10:57572089-57572588	0.1544295407138	.	.
chr10	58323065	58323564	chr10	58559766	58560265	Lims1|chr10:58559766-58560265	0.232802049129727	.	.
chr10	58446597	58447096	chr10	58401851	58402350	Ranbp2|chr10:58401851-58402350	0.151602610140014	.	.
chr10	59221544	59222043	chr10	59494002	59494501	Sept10|chr10:59494002-59494501	0.140933748178163	.	.
chr10	59221544	59222043	chr10	59494002	59494501	Sowahc|chr10:59494002-59494501	0.140933748178163	.	.
chr10	59322979	59323478	chr10	59072902	59073401	P4ha1|chr10:59072902-59073401	0.183557267975714	.	.
chr10	59322979	59323478	chr10	59090237	59090736	P4ha1|chr10:59090237-59090736	0.191976898434609	.	.
chr10	59322979	59323478	chr10	59743414	59743913	P4ha1|chr10:59743414-59743913	0.172478117236094	.	.
chr10	59616480	59616979	chr10	59539373	59539872	Gm10322|chr10:59539373-59539872	0.150973897499214	.	.
chr10	59616480	59616979	chr10	59539373	59539872	Mcu|chr10:59539373-59539872	0.150973897499214	.	.
chr10	59616480	59616979	chr10	59743414	59743913	Gm10322|chr10:59743414-59743913	0.264380346793815	.	.
chr10	59616480	59616979	chr10	59743414	59743913	Mcu|chr10:59743414-59743913	0.264380346793815	.	.
chr10	59702220	59702719	chr10	59292547	59293046	Micu1|chr10:59292547-59293046	0.320415775873274	.	.
chr10	60105854	60106353	chr10	60081806	60082305	Spock2|chr10:60081806-60082305	0.181659364935201	.	.
chr10	60105854	60106353	chr10	60115485	60115984	Spock2|chr10:60115485-60115984	0.402422333725012	.	.
chr10	60106712	60107211	chr10	60032533	60033032	Spock2|chr10:60032533-60033032	0.147342803975039	.	.
chr10	61052138	61052637	chr10	60760360	60760859	Gm20610|chr10:60760360-60760859	0.256031151504224	.	.
chr10	61147435	61147934	chr10	61068463	61068962	Sgpl1|chr10:61068463-61068962	0.258987408520793	.	.
chr10	61452613	61453112	chr10	61080199	61080698	Eif4ebp2|chr10:61080199-61080698	0.20468539498791	.	.
chr10	61452613	61453112	chr10	61625504	61626003	Eif4ebp2|chr10:61625504-61626003	0.225531517302143	.	.
chr10	61452613	61453112	chr10	61662379	61662878	Eif4ebp2|chr10:61662379-61662878	0.179126688193494	.	.
chr10	61452613	61453112	chr10	61662943	61663442	Eif4ebp2|chr10:61662943-61663442	0.160020213346822	.	.
chr10	61475458	61475957	chr10	61068463	61068962	Lrrc20|chr10:61068463-61068962	0.200873098994105	.	.
chr10	61475458	61475957	chr10	61662379	61662878	Lrrc20|chr10:61662379-61662878	0.280267513296297	.	.
chr10	61475965	61476464	chr10	61662379	61662878	D830039M14Rik|chr10:61662379-61662878	0.165764770340176	.	.
chr10	61475965	61476464	chr10	61662379	61662878	Lrrc20|chr10:61662379-61662878	0.165764770340176	.	.
chr10	61648322	61648821	chr10	61662379	61662878	Ppa1|chr10:61662379-61662878	0.199529083012849	.	.
chr10	61648322	61648821	chr10	61662943	61663442	Ppa1|chr10:61662943-61663442	0.201660310288639	.	.
chr10	61680030	61680529	chr10	61662943	61663442	1700022H01Rik|chr10:61662943-61663442	0.214874251715196	.	.
chr10	61680030	61680529	chr10	61662943	61663442	Sar1a|chr10:61662943-61663442	0.214874251715196	.	.
chr10	61680030	61680529	chr10	61980369	61980868	1700022H01Rik|chr10:61980369-61980868	0.146346864877024	.	.
chr10	61680030	61680529	chr10	61980369	61980868	Sar1a|chr10:61980369-61980868	0.146346864877024	.	.
chr10	61695204	61695703	chr10	61336031	61336530	Tysnd1|chr10:61336031-61336530	0.215095125359543	.	.
chr10	61714894	61715393	chr10	61625504	61626003	Aifm2|chr10:61625504-61626003	0.168435411880053	.	.
chr10	61714894	61715393	chr10	61980369	61980868	Aifm2|chr10:61980369-61980868	0.200103593652823	.	.
chr10	61783021	61783520	chr10	61980369	61980868	H2afy2|chr10:61980369-61980868	0.150908031285743	.	.
chr10	61783021	61783520	chr10	62110799	62111298	H2afy2|chr10:62110799-62111298	0.354724733581099	.	.
chr10	61783021	61783520	chr10	62182988	62183487	H2afy2|chr10:62182988-62183487	0.190199366871449	.	.
chr10	61783689	61784188	chr10	61662379	61662878	H2afy2|chr10:61662379-61662878	0.180714635147944	.	.
chr10	61783689	61784188	chr10	62242877	62243376	H2afy2|chr10:62242877-62243376	0.138939192789483	.	.
chr10	62231026	62231525	chr10	62101434	62101933	Tspan15|chr10:62101434-62101933	0.232042477478282	.	.
chr10	62340040	62340539	chr10	62590203	62590702	Hk1os|chr10:62590203-62590702	0.16824894198225	.	.
chr10	62449224	62449723	chr10	62055333	62055832	4930507D05Rik|chr10:62055333-62055832	0.354373397793534	.	.
chr10	62449224	62449723	chr10	62055333	62055832	Supv3l1|chr10:62055333-62055832	0.354373397793534	.	.
chr10	62449766	62450265	chr10	62055333	62055832	4930507D05Rik|chr10:62055333-62055832	0.29569417374129	.	.
chr10	62449766	62450265	chr10	62055333	62055832	Supv3l1|chr10:62055333-62055832	0.29569417374129	.	.
chr10	62449766	62450265	chr10	62332391	62332890	4930507D05Rik|chr10:62332391-62332890	0.189641363134473	.	.
chr10	62449766	62450265	chr10	62332391	62332890	Supv3l1|chr10:62332391-62332890	0.189641363134473	.	.
chr10	62486629	62487128	chr10	62260971	62261470	Vps26a|chr10:62260971-62261470	0.168087163848806	.	.
chr10	62725538	62726037	chr10	62332391	62332890	Stox1|chr10:62332391-62332890	0.200297935299513	.	.
chr10	62725538	62726037	chr10	62856650	62857149	Stox1|chr10:62856650-62857149	0.136190695395158	.	.
chr10	62725538	62726037	chr10	62865210	62865709	Stox1|chr10:62865210-62865709	0.152875520296479	.	.
chr10	62792172	62792671	chr10	62590203	62590702	Ccar1|chr10:62590203-62590702	0.187945180851127	.	.
chr10	62792172	62792671	chr10	63065948	63066447	Ccar1|chr10:63065948-63066447	0.310663756728109	.	.
chr10	62920395	62920894	chr10	63089921	63090420	Slc25a16|chr10:63089921-63090420	0.149787473425005	.	.
chr10	62946840	62947339	chr10	63065948	63066447	Dna2|chr10:63065948-63066447	0.163423755072515	.	.
chr10	62979983	62980482	chr10	62856650	62857149	Rufy2|chr10:62856650-62857149	0.16005571605931	.	.
chr10	62979983	62980482	chr10	63089921	63090420	Rufy2|chr10:63089921-63090420	0.35757238970436	.	.
chr10	62979983	62980482	chr10	63153641	63154140	Rufy2|chr10:63153641-63154140	0.288762655148492	.	.
chr10	63023688	63024187	chr10	63338211	63338710	Hnrnph3|chr10:63338211-63338710	0.247765836285805	.	.
chr10	63023688	63024187	chr10	63338211	63338710	Pbld2|chr10:63338211-63338710	0.247765836285805	.	.
chr10	63023688	63024187	chr10	63338814	63339313	Hnrnph3|chr10:63338814-63339313	0.288485475116802	.	.
chr10	63023688	63024187	chr10	63338814	63339313	Pbld2|chr10:63338814-63339313	0.288485475116802	.	.
chr10	63023688	63024187	chr10	63386349	63386848	Hnrnph3|chr10:63386349-63386848	0.174593865155901	.	.
chr10	63023688	63024187	chr10	63386349	63386848	Pbld2|chr10:63386349-63386848	0.174593865155901	.	.
chr10	63099999	63100498	chr10	62856650	62857149	Atoh7|chr10:62856650-62857149	0.136312269434582	.	.
chr10	63099999	63100498	chr10	62865210	62865709	Atoh7|chr10:62865210-62865709	0.153369898851438	.	.
chr10	63099999	63100498	chr10	63153641	63154140	Atoh7|chr10:63153641-63154140	0.241219912821311	.	.
chr10	63243618	63244117	chr10	62865210	62865709	1700120B22Rik|chr10:62865210-62865709	0.252885147594716	.	.
chr10	63243618	63244117	chr10	62865210	62865709	Herc4|chr10:62865210-62865709	0.252885147594716	.	.
chr10	63429313	63429812	chr10	63089243	63089742	Ctnna3|chr10:63089243-63089742	0.160666966462107	.	.
chr10	63429313	63429812	chr10	63338211	63338710	Ctnna3|chr10:63338211-63338710	0.306695225739521	.	.
chr10	63429313	63429812	chr10	63338814	63339313	Ctnna3|chr10:63338814-63339313	0.299628154733195	.	.
chr10	63429313	63429812	chr10	63386349	63386848	Ctnna3|chr10:63386349-63386848	0.197232700358325	.	.
chr10	63429313	63429812	chr10	63582526	63583025	Ctnna3|chr10:63582526-63583025	0.14302213865026	.	.
chr10	63429957	63430456	chr10	63153641	63154140	Ctnna3|chr10:63153641-63154140	0.201761961355766	.	.
chr10	64090014	64090513	chr10	63947198	63947697	Lrrtm3|chr10:63947198-63947697	0.146449786957779	.	.
chr10	66920360	66920859	chr10	66819163	66819662	1110002J07Rik|chr10:66819163-66819662	0.292046910745682	.	.
chr10	66920360	66920859	chr10	66819163	66819662	Gm26576|chr10:66819163-66819662	0.292046910745682	.	.
chr10	66920360	66920859	chr10	66852637	66853136	1110002J07Rik|chr10:66852637-66853136	0.136263894410608	.	.
chr10	66920360	66920859	chr10	66852637	66853136	Gm26576|chr10:66852637-66853136	0.136263894410608	.	.
chr10	66920360	66920859	chr10	66853159	66853658	1110002J07Rik|chr10:66853159-66853658	0.524776306739034	.	.
chr10	66920360	66920859	chr10	66853159	66853658	Gm26576|chr10:66853159-66853658	0.524776306739034	.	.
chr10	67096187	67096686	chr10	67076445	67076944	Jmjd1c|chr10:67076445-67076944	0.198296018985488	.	.
chr10	67096187	67096686	chr10	67076445	67076944	Reep3|chr10:67076445-67076944	0.198296018985488	.	.
chr10	67096187	67096686	chr10	67127210	67127709	Jmjd1c|chr10:67127210-67127709	0.187550737109208	.	.
chr10	67096187	67096686	chr10	67127210	67127709	Reep3|chr10:67127210-67127709	0.187550737109208	.	.
chr10	67285073	67285572	chr10	67056308	67056807	Nrbf2|chr10:67056308-67056807	0.291518341234944	.	.
chr10	67285073	67285572	chr10	67056308	67056807	Nrbf2|chr10:67056308-67056807	0.291518341234945	.	.
chr10	67285073	67285572	chr10	67537526	67538025	Nrbf2|chr10:67537526-67538025	0.203252489208485	.	.
chr10	67535893	67536392	chr10	67537526	67538025	Egr2|chr10:67537526-67538025	0.16333547036936	.	.
chr10	67535893	67536392	chr10	67871517	67872016	Egr2|chr10:67871517-67872016	0.161880721930416	.	.
chr10	67535893	67536392	chr10	67918093	67918592	Egr2|chr10:67918093-67918592	0.231527294815596	.	.
chr10	67548797	67549296	chr10	67537526	67538025	Ado|chr10:67537526-67538025	0.219549116249305	.	.
chr10	67548797	67549296	chr10	67903400	67903899	Ado|chr10:67903400-67903899	0.382017976331189	.	.
chr10	67548797	67549296	chr10	67984530	67985029	Ado|chr10:67984530-67985029	0.162167725911083	.	.
chr10	67911879	67912378	chr10	67858855	67859354	Zfp365|chr10:67858855-67859354	0.201059518738156	.	.
chr10	67979231	67979730	chr10	67537526	67538025	Rtkn2|chr10:67537526-67538025	0.264354517703629	.	.
chr10	69098551	69099050	chr10	69452077	69452576	Gm47107|chr10:69452077-69452576	0.261878462475815	.	.
chr10	69212738	69213237	chr10	69185817	69186316	A930033H14Rik|chr10:69185817-69186316	0.178665040922876	.	.
chr10	69213312	69213811	chr10	68909072	68909571	A930033H14Rik|chr10:68909072-68909571	0.209922647667734	.	.
chr10	69213312	69213811	chr10	69321165	69321664	A930033H14Rik|chr10:69321165-69321664	0.229109225827474	.	.
chr10	70440127	70440626	chr10	70598651	70599150	Fam13c|chr10:70598651-70599150	0.238706595439578	.	.
chr10	70739277	70739776	chr10	70296230	70296729	Gm33979|chr10:70296230-70296729	0.14310016083774	.	.
chr10	70739277	70739776	chr10	70296757	70297256	Gm33979|chr10:70296757-70297256	0.138659274743761	.	.
chr10	70739277	70739776	chr10	70648769	70649268	Gm33979|chr10:70648769-70649268	0.223231365081578	.	.
chr10	70814270	70814769	chr10	70949513	70950012	Gm48022|chr10:70949513-70950012	0.223944377847621	.	.
chr10	70993411	70993910	chr10	70861169	70861668	Gm48025|chr10:70861169-70861668	0.152087125248883	.	.
chr10	70993411	70993910	chr10	70919898	70920397	Gm48025|chr10:70919898-70920397	0.333142768068209	.	.
chr10	71159624	71160123	chr10	70919898	70920397	Bicc1|chr10:70919898-70920397	0.179220616279926	.	.
chr10	71159624	71160123	chr10	71469692	71470191	Bicc1|chr10:71469692-71470191	0.147477005816506	.	.
chr10	71237867	71238366	chr10	70861169	70861668	Tfam|chr10:70861169-70861668	0.20146410707635	.	.
chr10	71237867	71238366	chr10	70901118	70901617	Tfam|chr10:70901118-70901617	0.150875598809418	.	.
chr10	71237867	71238366	chr10	71363194	71363693	Tfam|chr10:71363194-71363693	0.390534265962467	.	.
chr10	71285013	71285512	chr10	71363194	71363693	Ube2d1|chr10:71363194-71363693	0.224605170654031	.	.
chr10	71285013	71285512	chr10	71363873	71364372	Ube2d1|chr10:71363873-71364372	0.268080213467718	.	.
chr10	71344660	71345159	chr10	71469692	71470191	Cisd1|chr10:71469692-71470191	0.272666416430924	.	.
chr10	71347532	71348031	chr10	71248926	71249425	Ipmk|chr10:71248926-71249425	0.233969205026866	.	.
chr10	71347532	71348031	chr10	71363873	71364372	Ipmk|chr10:71363873-71364372	0.14589389666267	.	.
chr10	71347532	71348031	chr10	71469692	71470191	Ipmk|chr10:71469692-71470191	0.200080375154786	.	.
chr10	72655128	72655627	chr10	72484283	72484782	Zwint|chr10:72484283-72484782	0.213465469200849	.	.
chr10	72655128	72655627	chr10	72986914	72987413	Zwint|chr10:72986914-72987413	0.236699718620766	.	.
chr10	73098895	73099394	chr10	72822595	72823094	Pcdh15|chr10:72822595-72823094	0.193069230406853	.	.
chr10	73098895	73099394	chr10	73097106	73097605	Pcdh15|chr10:73097106-73097605	0.169871247395779	.	.
chr10	73098895	73099394	chr10	73460496	73460995	Pcdh15|chr10:73460496-73460995	0.136513408958571	.	.
chr10	73099619	73100118	chr10	72986914	72987413	Pcdh15|chr10:72986914-72987413	0.139856497693538	.	.
chr10	75517195	75517694	chr10	75704631	75705130	Gucd1|chr10:75704631-75705130	0.184659538018043	.	.
chr10	75517195	75517694	chr10	75704631	75705130	Snrpd3|chr10:75704631-75705130	0.184659538018043	.	.
chr10	75517716	75518215	chr10	75684124	75684623	Gucd1|chr10:75684124-75684623	0.19687683919893	.	.
chr10	75517716	75518215	chr10	75684124	75684623	Snrpd3|chr10:75684124-75684623	0.19687683919893	.	.
chr10	75559925	75560424	chr10	75704631	75705130	Lrrc75b|chr10:75704631-75705130	0.199051351068342	.	.
chr10	75643576	75644075	chr10	75704631	75705130	Susd2|chr10:75704631-75705130	0.304809787576089	.	.
chr10	75644158	75644657	chr10	75704087	75704586	Susd2|chr10:75704087-75704586	0.210202698543	.	.
chr10	75644158	75644657	chr10	75872865	75873364	Susd2|chr10:75872865-75873364	0.147506049711868	.	.
chr10	75773277	75773776	chr10	75743985	75744484	Ddt|chr10:75743985-75744484	0.217828870167429	.	.
chr10	75893088	75893587	chr10	75586177	75586676	Derl3|chr10:75586177-75586676	0.166869343126473	.	.
chr10	75893088	75893587	chr10	75704631	75705130	Derl3|chr10:75704631-75705130	0.194201386914984	.	.
chr10	75921379	75921878	chr10	75667316	75667815	Smarcb1|chr10:75667316-75667815	0.158295554029852	.	.
chr10	75935571	75936070	chr10	75704087	75704586	Mmp11|chr10:75704087-75704586	0.179706698500467	.	.
chr10	75935571	75936070	chr10	75704631	75705130	Mmp11|chr10:75704631-75705130	0.178735190261829	.	.
chr10	76032290	76032789	chr10	75872865	75873364	Zfp280b|chr10:75872865-75873364	0.158518633277186	.	.
chr10	76442556	76443055	chr10	76308710	76309209	Pcnt|chr10:76308710-76309209	0.238964948497772	.	.
chr10	76961928	76962427	chr10	76939676	76940175	Pcbp3|chr10:76939676-76940175	0.168466809495008	.	.
chr10	76961928	76962427	chr10	77021332	77021831	Pcbp3|chr10:77021332-77021831	0.217042381024141	.	.
chr10	77032927	77033426	chr10	76939676	76940175	Slc19a1|chr10:76939676-76940175	0.273694767876413	.	.
chr10	77258974	77259473	chr10	77434684	77435183	Gm10941|chr10:77434684-77435183	0.167121129090617	.	.
chr10	77258974	77259473	chr10	77434684	77435183	Pofut2|chr10:77434684-77435183	0.167121129090617	.	.
chr10	77258974	77259473	chr10	77509364	77509863	Gm10941|chr10:77509364-77509863	0.263381153176446	.	.
chr10	77258974	77259473	chr10	77509364	77509863	Pofut2|chr10:77509364-77509863	0.263381153176446	.	.
chr10	77417987	77418486	chr10	77509364	77509863	Adarb1|chr10:77509364-77509863	0.19733659850263	.	.
chr10	77515609	77516108	chr10	77984634	77985133	Fam207a|chr10:77984634-77985133	0.318815188286079	.	.
chr10	77581441	77581940	chr10	77590819	77591318	Pttg1ip|chr10:77590819-77591318	0.229687206948487	.	.
chr10	77606279	77606778	chr10	77353288	77353787	Sumo3|chr10:77353288-77353787	0.179079325258968	.	.
chr10	77622031	77622530	chr10	77434684	77435183	Ube2g2|chr10:77434684-77435183	0.353893815484251	.	.
chr10	77622031	77622530	chr10	77509364	77509863	Ube2g2|chr10:77509364-77509863	0.178938641634817	.	.
chr10	77622031	77622530	chr10	77590819	77591318	Ube2g2|chr10:77590819-77591318	0.203096072122149	.	.
chr10	77902300	77902799	chr10	77984634	77985133	Lrrc3|chr10:77984634-77985133	0.213662573327041	.	.
chr10	77902814	77903313	chr10	77984634	77985133	Lrrc3|chr10:77984634-77985133	0.284700118160749	.	.
chr10	78464708	78465207	chr10	78481893	78482392	Pdxk|chr10:78481893-78482392	0.158450470964763	.	.
chr10	78464708	78465207	chr10	78686751	78687250	Pdxk|chr10:78686751-78687250	0.220509685152844	.	.
chr10	78574182	78574681	chr10	78686751	78687250	Ilvbl|chr10:78686751-78687250	0.183215019713196	.	.
chr10	78574691	78575190	chr10	78396201	78396700	Ilvbl|chr10:78396201-78396700	0.174077193403139	.	.
chr10	78746859	78747358	chr10	78787724	78788223	Gm30400|chr10:78787724-78788223	0.273724590342032	.	.
chr10	78752339	78752838	chr10	78686751	78687250	Ccdc105|chr10:78686751-78687250	0.138821851060517	.	.
chr10	78780051	78780550	chr10	78812600	78813099	Slc1a6|chr10:78812600-78813099	0.172272987411277	.	.
chr10	79097368	79097867	chr10	78812600	78813099	2610008E11Rik|chr10:78812600-78813099	0.267385696814655	.	.
chr10	79613886	79614385	chr10	79654793	79655292	C2cd4c|chr10:79654793-79655292	0.373380326450672	.	.
chr10	79669185	79669684	chr10	79654793	79655292	Tpgs1|chr10:79654793-79655292	0.198272190270946	.	.
chr10	79746371	79746870	chr10	79654793	79655292	Polrmt|chr10:79654793-79655292	0.197770391073731	.	.
chr10	80039610	80040109	chr10	80130998	80131497	Polr2e|chr10:80130998-80131497	0.171234728013948	.	.
chr10	80039610	80040109	chr10	80264751	80265250	Polr2e|chr10:80264751-80265250	0.160066549374847	.	.
chr10	80039610	80040109	chr10	80475205	80475704	Polr2e|chr10:80475205-80475704	0.185029669658577	.	.
chr10	80115299	80115798	chr10	80053303	80053802	Stk11|chr10:80053303-80053802	0.196870580729994	.	.
chr10	80139151	80139650	chr10	80053303	80053802	Atp5d|chr10:80053303-80053802	0.286357644738066	.	.
chr10	80139151	80139650	chr10	80053944	80054443	Atp5d|chr10:80053944-80054443	0.223538916196174	.	.
chr10	80139151	80139650	chr10	80102436	80102935	Atp5d|chr10:80102436-80102935	0.195649396242014	.	.
chr10	80139151	80139650	chr10	80131664	80132163	Atp5d|chr10:80131664-80132163	0.332506223903851	.	.
chr10	80139151	80139650	chr10	80159857	80160356	Atp5d|chr10:80159857-80160356	0.140048706312856	.	.
chr10	80139151	80139650	chr10	80446153	80446652	Atp5d|chr10:80446153-80446652	0.189732501433272	.	.
chr10	80141214	80141713	chr10	80102436	80102935	Cbarp|chr10:80102436-80102935	0.156821805243585	.	.
chr10	80141214	80141713	chr10	80130998	80131497	Cbarp|chr10:80130998-80131497	0.156352244752469	.	.
chr10	80141214	80141713	chr10	80167470	80167969	Cbarp|chr10:80167470-80167969	0.196236184728838	.	.
chr10	80148538	80149037	chr10	80131664	80132163	Midn|chr10:80131664-80132163	0.255842786059585	.	.
chr10	80148538	80149037	chr10	80149272	80149771	Midn|chr10:80149272-80149771	0.299501858899915	.	.
chr10	80148538	80149037	chr10	80475205	80475704	Midn|chr10:80475205-80475704	0.154622622292704	.	.
chr10	80164965	80165464	chr10	80142013	80142512	Cirbp|chr10:80142013-80142512	0.150589380892416	.	.
chr10	80172665	80173164	chr10	80053303	80053802	1600002K03Rik|chr10:80053303-80053802	0.190618529216842	.	.
chr10	80172665	80173164	chr10	80131664	80132163	1600002K03Rik|chr10:80131664-80132163	0.311848148872419	.	.
chr10	80172665	80173164	chr10	80142013	80142512	1600002K03Rik|chr10:80142013-80142512	0.1926850637253	.	.
chr10	80172665	80173164	chr10	80298753	80299252	1600002K03Rik|chr10:80298753-80299252	0.246775679734923	.	.
chr10	80172665	80173164	chr10	80475205	80475704	1600002K03Rik|chr10:80475205-80475704	0.216996154932359	.	.
chr10	80179406	80179905	chr10	80102436	80102935	Efna2|chr10:80102436-80102935	0.163516178056347	.	.
chr10	80179406	80179905	chr10	80167470	80167969	Efna2|chr10:80167470-80167969	0.244280960087732	.	.
chr10	80179406	80179905	chr10	80264751	80265250	Efna2|chr10:80264751-80265250	0.197380060239312	.	.
chr10	80226253	80226752	chr10	80053303	80053802	Pwwp3a|chr10:80053303-80053802	0.451201508218068	.	.
chr10	80226253	80226752	chr10	80102436	80102935	Pwwp3a|chr10:80102436-80102935	0.305663939661149	.	.
chr10	80226253	80226752	chr10	80167470	80167969	Pwwp3a|chr10:80167470-80167969	0.258186211077047	.	.
chr10	80260827	80261326	chr10	80053303	80053802	Dazap1|chr10:80053303-80053802	0.507910555506773	.	.
chr10	80260827	80261326	chr10	80053303	80053802	Gamt|chr10:80053303-80053802	0.507910555506773	.	.
chr10	80260827	80261326	chr10	80102436	80102935	Dazap1|chr10:80102436-80102935	0.293040756069125	.	.
chr10	80260827	80261326	chr10	80102436	80102935	Gamt|chr10:80102436-80102935	0.293040756069125	.	.
chr10	80260827	80261326	chr10	80159857	80160356	Dazap1|chr10:80159857-80160356	0.150023617944885	.	.
chr10	80260827	80261326	chr10	80159857	80160356	Gamt|chr10:80159857-80160356	0.150023617944885	.	.
chr10	80260827	80261326	chr10	80167470	80167969	Dazap1|chr10:80167470-80167969	0.315166825217868	.	.
chr10	80260827	80261326	chr10	80167470	80167969	Gamt|chr10:80167470-80167969	0.315166825217868	.	.
chr10	80260827	80261326	chr10	80264751	80265250	Dazap1|chr10:80264751-80265250	0.148249302335154	.	.
chr10	80260827	80261326	chr10	80264751	80265250	Gamt|chr10:80264751-80265250	0.148249302335154	.	.
chr10	80260827	80261326	chr10	80446153	80446652	Dazap1|chr10:80446153-80446652	0.14121050700515	.	.
chr10	80260827	80261326	chr10	80446153	80446652	Gamt|chr10:80446153-80446652	0.14121050700515	.	.
chr10	80260827	80261326	chr10	80676201	80676700	Dazap1|chr10:80676201-80676700	0.145278789538786	.	.
chr10	80260827	80261326	chr10	80676201	80676700	Gamt|chr10:80676201-80676700	0.145278789538786	.	.
chr10	80292185	80292684	chr10	80053303	80053802	Rps15|chr10:80053303-80053802	0.237791038812204	.	.
chr10	80292185	80292684	chr10	80053944	80054443	Rps15|chr10:80053944-80054443	0.215348252750233	.	.
chr10	80292185	80292684	chr10	80102436	80102935	Rps15|chr10:80102436-80102935	0.282741634315307	.	.
chr10	80292185	80292684	chr10	80446153	80446652	Rps15|chr10:80446153-80446652	0.235741708267392	.	.
chr10	80295711	80296210	chr10	80130998	80131497	Apc2|chr10:80130998-80131497	0.342703553638975	.	.
chr10	80320339	80320838	chr10	80053303	80053802	2310011J03Rik|chr10:80053303-80053802	0.170674152671405	.	.
chr10	80320339	80320838	chr10	80131664	80132163	2310011J03Rik|chr10:80131664-80132163	0.177342351559281	.	.
chr10	80320339	80320838	chr10	80446153	80446652	2310011J03Rik|chr10:80446153-80446652	0.252281484961282	.	.
chr10	80329684	80330183	chr10	80131664	80132163	Pcsk4|chr10:80131664-80132163	0.137489697394636	.	.
chr10	80329684	80330183	chr10	80131664	80132163	Reep6|chr10:80131664-80132163	0.137489697394636	.	.
chr10	80329684	80330183	chr10	80475205	80475704	Pcsk4|chr10:80475205-80475704	0.160989764686038	.	.
chr10	80329684	80330183	chr10	80475205	80475704	Reep6|chr10:80475205-80475704	0.160989764686038	.	.
chr10	80371246	80371745	chr10	80053303	80053802	Gm15123|chr10:80053303-80053802	0.204353552020407	.	.
chr10	80371246	80371745	chr10	80053303	80053802	Gm15124|chr10:80053303-80053802	0.204353552020407	.	.
chr10	80387533	80388032	chr10	80053303	80053802	Mex3d|chr10:80053303-80053802	0.285660985751061	.	.
chr10	80387533	80388032	chr10	80102436	80102935	Mex3d|chr10:80102436-80102935	0.379852644605858	.	.
chr10	80387533	80388032	chr10	80167470	80167969	Mex3d|chr10:80167470-80167969	0.138828727996203	.	.
chr10	80398776	80399275	chr10	80566638	80567137	Mbd3|chr10:80566638-80567137	0.165829221414128	.	.
chr10	80399367	80399866	chr10	80130998	80131497	Mbd3|chr10:80130998-80131497	0.196518533764825	.	.
chr10	80406595	80407094	chr10	80167470	80167969	Uqcr11|chr10:80167470-80167969	0.178540923710129	.	.
chr10	80406595	80407094	chr10	80264751	80265250	Uqcr11|chr10:80264751-80265250	0.230122911718283	.	.
chr10	80406595	80407094	chr10	80475205	80475704	Uqcr11|chr10:80475205-80475704	0.156171449475006	.	.
chr10	80561559	80562058	chr10	80566638	80567137	Rexo1|chr10:80566638-80567137	0.235095645298976	.	.
chr10	80577192	80577691	chr10	80446153	80446652	Klf16|chr10:80446153-80446652	0.13731543603391	.	.
chr10	80602614	80603113	chr10	80264751	80265250	Adat3|chr10:80264751-80265250	0.145308959015898	.	.
chr10	80602614	80603113	chr10	80264751	80265250	Scamp4|chr10:80264751-80265250	0.145308959015898	.	.
chr10	80621853	80622352	chr10	80446153	80446652	Csnk1g2|chr10:80446153-80446652	0.218143064247504	.	.
chr10	80621853	80622352	chr10	80475205	80475704	Csnk1g2|chr10:80475205-80475704	0.196265550872649	.	.
chr10	80622360	80622859	chr10	80475205	80475704	Csnk1g2|chr10:80475205-80475704	0.140852759677675	.	.
chr10	80622360	80622859	chr10	80676201	80676700	Csnk1g2|chr10:80676201-80676700	0.173871144177434	.	.
chr10	80656327	80656826	chr10	80676201	80676700	Btbd2|chr10:80676201-80676700	0.306094985658339	.	.
chr10	80702062	80702561	chr10	80264751	80265250	Izumo4|chr10:80264751-80265250	0.224666184340198	.	.
chr10	80702062	80702561	chr10	80264751	80265250	Mob3a|chr10:80264751-80265250	0.224666184340198	.	.
chr10	80702062	80702561	chr10	80298753	80299252	Izumo4|chr10:80298753-80299252	0.167464305269335	.	.
chr10	80702062	80702561	chr10	80298753	80299252	Mob3a|chr10:80298753-80299252	0.167464305269335	.	.
chr10	80702062	80702561	chr10	80446153	80446652	Izumo4|chr10:80446153-80446652	0.177070809901234	.	.
chr10	80702062	80702561	chr10	80446153	80446652	Mob3a|chr10:80446153-80446652	0.177070809901234	.	.
chr10	80702672	80703171	chr10	80298753	80299252	Izumo4|chr10:80298753-80299252	0.227056407099253	.	.
chr10	80702672	80703171	chr10	80298753	80299252	Mob3a|chr10:80298753-80299252	0.227056407099253	.	.
chr10	80702672	80703171	chr10	80446153	80446652	Izumo4|chr10:80446153-80446652	0.231034457135852	.	.
chr10	80702672	80703171	chr10	80446153	80446652	Mob3a|chr10:80446153-80446652	0.231034457135852	.	.
chr10	80754853	80755352	chr10	80939597	80940096	Dot1l|chr10:80939597-80940096	0.242551240924819	.	.
chr10	80754853	80755352	chr10	81137227	81137726	Dot1l|chr10:81137227-81137726	0.207403777014516	.	.
chr10	80826143	80826642	chr10	80774521	80775020	Oaz1|chr10:80774521-80775020	0.136149283761263	.	.
chr10	80826143	80826642	chr10	80999806	81000305	Oaz1|chr10:80999806-81000305	0.157594055256201	.	.
chr10	80826143	80826642	chr10	81137227	81137726	Oaz1|chr10:81137227-81137726	0.241238460870568	.	.
chr10	80826780	80827279	chr10	81192202	81192701	Oaz1|chr10:81192202-81192701	0.212620658817279	.	.
chr10	80826780	80827279	chr10	81244521	81245020	Oaz1|chr10:81244521-81245020	0.187146154366421	.	.
chr10	80843833	80844332	chr10	80774521	80775020	Lingo3|chr10:80774521-80775020	0.273639088909363	.	.
chr10	80843833	80844332	chr10	80807167	80807666	Lingo3|chr10:80807167-80807666	0.258753319502422	.	.
chr10	80843833	80844332	chr10	80955592	80956091	Lingo3|chr10:80955592-80956091	0.189277859640091	.	.
chr10	80843833	80844332	chr10	81192202	81192701	Lingo3|chr10:81192202-81192701	0.167387096415121	.	.
chr10	80843833	80844332	chr10	81244521	81245020	Lingo3|chr10:81244521-81245020	0.172438198467636	.	.
chr10	80854995	80855494	chr10	80939597	80940096	Lsm7|chr10:80939597-80940096	0.151172700388659	.	.
chr10	80854995	80855494	chr10	80939597	80940096	Sppl2b|chr10:80939597-80940096	0.151172700388659	.	.
chr10	80854995	80855494	chr10	80999806	81000305	Lsm7|chr10:80999806-81000305	0.157972904785168	.	.
chr10	80854995	80855494	chr10	80999806	81000305	Lsm7|chr10:80999806-81000305	0.157972904785169	.	.
chr10	80854995	80855494	chr10	80999806	81000305	Sppl2b|chr10:80999806-81000305	0.157972904785168	.	.
chr10	80854995	80855494	chr10	80999806	81000305	Sppl2b|chr10:80999806-81000305	0.157972904785169	.	.
chr10	80854995	80855494	chr10	81137227	81137726	Lsm7|chr10:81137227-81137726	0.216554042163929	.	.
chr10	80854995	80855494	chr10	81137227	81137726	Sppl2b|chr10:81137227-81137726	0.216554042163929	.	.
chr10	80854995	80855494	chr10	81192202	81192701	Lsm7|chr10:81192202-81192701	0.158619970702595	.	.
chr10	80854995	80855494	chr10	81192202	81192701	Sppl2b|chr10:81192202-81192701	0.158619970702595	.	.
chr10	80900697	80901196	chr10	80774521	80775020	Timm13|chr10:80774521-80775020	0.137357686097355	.	.
chr10	80918033	80918532	chr10	81192202	81192701	Lmnb2|chr10:81192202-81192701	0.415266506610082	.	.
chr10	80929771	80930270	chr10	80939597	80940096	Gadd45b|chr10:80939597-80940096	0.138029944181376	.	.
chr10	80929771	80930270	chr10	80955592	80956091	Gadd45b|chr10:80955592-80956091	0.14911063005018	.	.
chr10	81014811	81015310	chr10	80928413	80928912	Gng7|chr10:80928413-80928912	0.13727542046257	.	.
chr10	81014811	81015310	chr10	81137227	81137726	Gng7|chr10:81137227-81137726	0.248524423220911	.	.
chr10	81025158	81025657	chr10	80928413	80928912	Diras1|chr10:80928413-80928912	0.299622662145077	.	.
chr10	81025158	81025657	chr10	80928413	80928912	Gm16099|chr10:80928413-80928912	0.299622662145077	.	.
chr10	81025158	81025657	chr10	81173013	81173512	Diras1|chr10:81173013-81173512	0.18186184649426	.	.
chr10	81025158	81025657	chr10	81173013	81173512	Gm16099|chr10:81173013-81173512	0.18186184649426	.	.
chr10	81037087	81037586	chr10	80999806	81000305	Slc39a3|chr10:80999806-81000305	0.203806070931175	.	.
chr10	81037087	81037586	chr10	81137227	81137726	Slc39a3|chr10:81137227-81137726	0.164165491786533	.	.
chr10	81060133	81060632	chr10	80807167	80807666	Sgta|chr10:80807167-80807666	0.186686031817736	.	.
chr10	81060133	81060632	chr10	81192202	81192701	Sgta|chr10:81192202-81192701	0.138387197751302	.	.
chr10	81060133	81060632	chr10	81244521	81245020	Sgta|chr10:81244521-81245020	0.430015154318115	.	.
chr10	81069721	81070220	chr10	80807167	80807666	Thop1|chr10:80807167-80807666	0.315298510876851	.	.
chr10	81069721	81070220	chr10	80939597	80940096	Thop1|chr10:80939597-80940096	0.171593207046346	.	.
chr10	81069721	81070220	chr10	80955592	80956091	Thop1|chr10:80955592-80956091	0.14542969044188	.	.
chr10	81069721	81070220	chr10	81192202	81192701	Thop1|chr10:81192202-81192701	0.247004187693976	.	.
chr10	81105647	81106146	chr10	80939597	80940096	Map2k2|chr10:80939597-80940096	0.160368625648291	.	.
chr10	81105647	81106146	chr10	80999806	81000305	Map2k2|chr10:80999806-81000305	0.183425526304925	.	.
chr10	81105647	81106146	chr10	81137227	81137726	Map2k2|chr10:81137227-81137726	0.21843423598969	.	.
chr10	81167584	81168083	chr10	80774521	80775020	Pias4|chr10:80774521-80775020	0.141588659700427	.	.
chr10	81167584	81168083	chr10	80807167	80807666	Pias4|chr10:80807167-80807666	0.187220648006304	.	.
chr10	81167584	81168083	chr10	81244521	81245020	Pias4|chr10:81244521-81245020	0.263736258557769	.	.
chr10	81182587	81183086	chr10	81137227	81137726	Dapk3|chr10:81137227-81137726	0.139657309974846	.	.
chr10	81230621	81231120	chr10	80774521	80775020	Atcay|chr10:80774521-80775020	0.150525051495911	.	.
chr10	81230621	81231120	chr10	81137227	81137726	Atcay|chr10:81137227-81137726	0.158316110276583	.	.
chr10	81232829	81233328	chr10	80774521	80775020	Zfr2|chr10:80774521-80775020	0.354564514741945	.	.
chr10	81232829	81233328	chr10	80807167	80807666	Zfr2|chr10:80807167-80807666	0.199697040883828	.	.
chr10	81232829	81233328	chr10	81129274	81129773	Zfr2|chr10:81129274-81129773	0.159293652347361	.	.
chr10	81252204	81252703	chr10	81267945	81268444	Matk|chr10:81267945-81268444	0.163367597751793	.	.
chr10	81252204	81252703	chr10	81430826	81431325	Matk|chr10:81430826-81431325	0.175611263273216	.	.
chr10	81252204	81252703	chr10	81472805	81473304	Matk|chr10:81472805-81473304	0.216136673897956	.	.
chr10	81252204	81252703	chr10	81551522	81552021	Matk|chr10:81551522-81552021	0.150278870618423	.	.
chr10	81253019	81253518	chr10	81472805	81473304	Matk|chr10:81472805-81473304	0.407702436210464	.	.
chr10	81266395	81266894	chr10	81430157	81430656	Apba3|chr10:81430157-81430656	0.190246717284565	.	.
chr10	81266395	81266894	chr10	81430157	81430656	Mrpl54|chr10:81430157-81430656	0.190246717284565	.	.
chr10	81266395	81266894	chr10	81472805	81473304	Apba3|chr10:81472805-81473304	0.286421787755573	.	.
chr10	81266395	81266894	chr10	81472805	81473304	Mrpl54|chr10:81472805-81473304	0.286421787755573	.	.
chr10	81266395	81266894	chr10	81571498	81571997	Apba3|chr10:81571498-81571997	0.36081168484547	.	.
chr10	81266395	81266894	chr10	81571498	81571997	Mrpl54|chr10:81571498-81571997	0.36081168484547	.	.
chr10	81266395	81266894	chr10	81605015	81605514	Apba3|chr10:81605015-81605514	0.304405216669042	.	.
chr10	81266395	81266894	chr10	81605015	81605514	Mrpl54|chr10:81605015-81605514	0.304405216669042	.	.
chr10	81266395	81266894	chr10	81643405	81643904	Apba3|chr10:81643405-81643904	0.284078642463192	.	.
chr10	81266395	81266894	chr10	81643405	81643904	Mrpl54|chr10:81643405-81643904	0.284078642463192	.	.
chr10	81292618	81293117	chr10	81285670	81286169	Pip5k1c|chr10:81285670-81286169	0.145072953583303	.	.
chr10	81292618	81293117	chr10	81571498	81571997	Pip5k1c|chr10:81571498-81571997	0.303712189160455	.	.
chr10	81292618	81293117	chr10	81605015	81605514	Pip5k1c|chr10:81605015-81605514	0.201338072138039	.	.
chr10	81292618	81293117	chr10	81643405	81643904	Pip5k1c|chr10:81643405-81643904	0.245781635987054	.	.
chr10	81320497	81320996	chr10	81346675	81347174	Cactin|chr10:81346675-81347174	0.251477509811049	.	.
chr10	81320497	81320996	chr10	81413787	81414286	Cactin|chr10:81413787-81414286	0.320544889417074	.	.
chr10	81320497	81320996	chr10	81432821	81433320	Cactin|chr10:81432821-81433320	0.15525731564373	.	.
chr10	81320497	81320996	chr10	81472805	81473304	Cactin|chr10:81472805-81473304	0.153262439927666	.	.
chr10	81320497	81320996	chr10	81551522	81552021	Cactin|chr10:81551522-81552021	0.259651147319893	.	.
chr10	81350327	81350826	chr10	81430826	81431325	Hmg20b|chr10:81430826-81431325	0.211050902142929	.	.
chr10	81350327	81350826	chr10	81571498	81571997	Hmg20b|chr10:81571498-81571997	0.222052271179585	.	.
chr10	81350327	81350826	chr10	81633421	81633920	Hmg20b|chr10:81633421-81633920	0.178280797243736	.	.
chr10	81357211	81357710	chr10	81346675	81347174	Mfsd12|chr10:81346675-81347174	0.200131517605961	.	.
chr10	81357211	81357710	chr10	81570705	81571204	Mfsd12|chr10:81570705-81571204	0.186747526195967	.	.
chr10	81357211	81357710	chr10	81605015	81605514	Mfsd12|chr10:81605015-81605514	0.147040511222373	.	.
chr10	81378395	81378894	chr10	81430826	81431325	Fzr1|chr10:81430826-81431325	0.148055665446378	.	.
chr10	81378395	81378894	chr10	81633421	81633920	Fzr1|chr10:81633421-81633920	0.179893336151318	.	.
chr10	81378395	81378894	chr10	81643405	81643904	Fzr1|chr10:81643405-81643904	0.226516748906537	.	.
chr10	81384063	81384562	chr10	81267945	81268444	Dohh|chr10:81267945-81268444	0.293754253240048	.	.
chr10	81384063	81384562	chr10	81413787	81414286	Dohh|chr10:81413787-81414286	0.26528360997663	.	.
chr10	81384063	81384562	chr10	81430826	81431325	Dohh|chr10:81430826-81431325	0.19337333767967	.	.
chr10	81384063	81384562	chr10	81432821	81433320	Dohh|chr10:81432821-81433320	0.184756343819833	.	.
chr10	81384063	81384562	chr10	81551522	81552021	Dohh|chr10:81551522-81552021	0.195682414015388	.	.
chr10	81384063	81384562	chr10	81633421	81633920	Dohh|chr10:81633421-81633920	0.445846569070393	.	.
chr10	81482441	81482940	chr10	81346675	81347174	Celf5|chr10:81346675-81347174	0.228992560779054	.	.
chr10	81482441	81482940	chr10	81430826	81431325	Celf5|chr10:81430826-81431325	0.286518146586491	.	.
chr10	81482441	81482940	chr10	81502626	81503125	Celf5|chr10:81502626-81503125	0.2009932403629	.	.
chr10	81482441	81482940	chr10	81570705	81571204	Celf5|chr10:81570705-81571204	0.206449308644258	.	.
chr10	81496231	81496730	chr10	81502626	81503125	Ncln|chr10:81502626-81503125	0.177522593012709	.	.
chr10	81545004	81545503	chr10	81285670	81286169	Gna11|chr10:81285670-81286169	0.316941290678314	.	.
chr10	81545004	81545503	chr10	81346675	81347174	Gna11|chr10:81346675-81347174	0.223499821724994	.	.
chr10	81545004	81545503	chr10	81413787	81414286	Gna11|chr10:81413787-81414286	0.167812125159353	.	.
chr10	81545004	81545503	chr10	81570705	81571204	Gna11|chr10:81570705-81571204	0.145829858740554	.	.
chr10	81545004	81545503	chr10	81605015	81605514	Gna11|chr10:81605015-81605514	0.204865258773229	.	.
chr10	81545004	81545503	chr10	81633421	81633920	Gna11|chr10:81633421-81633920	0.174204429690002	.	.
chr10	81559200	81559699	chr10	81346675	81347174	Tle5|chr10:81346675-81347174	0.24451731600088	.	.
chr10	81559200	81559699	chr10	81502626	81503125	Tle5|chr10:81502626-81503125	0.239216636151522	.	.
chr10	81559200	81559699	chr10	81997141	81997640	Tle5|chr10:81997141-81997640	0.358309309693161	.	.
chr10	81600731	81601230	chr10	81285670	81286169	Tle6|chr10:81285670-81286169	0.18429553788642	.	.
chr10	81600731	81601230	chr10	81346675	81347174	Tle6|chr10:81346675-81347174	0.198582546758087	.	.
chr10	81600731	81601230	chr10	81570705	81571204	Tle6|chr10:81570705-81571204	0.182800503600327	.	.
chr10	81600731	81601230	chr10	81997141	81997640	Tle6|chr10:81997141-81997640	0.252440023849346	.	.
chr10	81605948	81606447	chr10	81430157	81430656	BC025920|chr10:81430157-81430656	0.235388454478187	.	.
chr10	81605948	81606447	chr10	81430826	81431325	BC025920|chr10:81430826-81431325	0.206587216927619	.	.
chr10	81605948	81606447	chr10	81571498	81571997	BC025920|chr10:81571498-81571997	0.175168458603673	.	.
chr10	81605948	81606447	chr10	81643405	81643904	BC025920|chr10:81643405-81643904	0.302617294630028	.	.
chr10	81627379	81627878	chr10	81432821	81433320	Ankrd24|chr10:81432821-81433320	0.206313179728897	.	.
chr10	81627379	81627878	chr10	81432821	81433320	Sirt6|chr10:81432821-81433320	0.206313179728897	.	.
chr10	81627379	81627878	chr10	81502626	81503125	Ankrd24|chr10:81502626-81503125	0.165154104444023	.	.
chr10	81627379	81627878	chr10	81502626	81503125	Sirt6|chr10:81502626-81503125	0.165154104444023	.	.
chr10	81627379	81627878	chr10	81570705	81571204	Ankrd24|chr10:81570705-81571204	0.218761527226015	.	.
chr10	81627379	81627878	chr10	81570705	81571204	Sirt6|chr10:81570705-81571204	0.218761527226015	.	.
chr10	81648748	81649247	chr10	81346675	81347174	Gm10778|chr10:81346675-81347174	0.176870495836169	.	.
chr10	81648748	81649247	chr10	81413787	81414286	Gm10778|chr10:81413787-81414286	0.188116697743701	.	.
chr10	81648748	81649247	chr10	81472805	81473304	Gm10778|chr10:81472805-81473304	0.173668307756441	.	.
chr10	81648748	81649247	chr10	81551522	81552021	Gm10778|chr10:81551522-81552021	0.282224748948775	.	.
chr10	82622905	82623404	chr10	82698823	82699322	1190007I07Rik|chr10:82698823-82699322	0.190438108298678	.	.
chr10	82629507	82630006	chr10	82666399	82666898	Tdg|chr10:82666399-82666898	0.430094007979515	.	.
chr10	82629507	82630006	chr10	82929182	82929681	Tdg|chr10:82929182-82929681	0.136126106292938	.	.
chr10	82811778	82812277	chr10	82929182	82929681	1700028I16Rik|chr10:82929182-82929681	0.178190573517224	.	.
chr10	82858893	82859392	chr10	82666399	82666898	Gm38560|chr10:82666399-82666898	0.491823627523788	.	.
chr10	82858893	82859392	chr10	82929182	82929681	Gm38560|chr10:82929182-82929681	0.152419889051831	.	.
chr10	83337299	83337798	chr10	83286314	83286813	Slc41a2|chr10:83286314-83286813	0.192237001711213	.	.
chr10	83359854	83360353	chr10	83353944	83354443	D10Wsu102e|chr10:83353944-83354443	0.211608557175484	.	.
chr10	83533859	83534358	chr10	83729443	83729942	Aldh1l2|chr10:83729443-83729942	0.170095482269495	.	.
chr10	83648475	83648974	chr10	83819609	83820108	Appl2|chr10:83819609-83820108	0.273987486359642	.	.
chr10	84440510	84441009	chr10	84307940	84308439	Gm47962|chr10:84307940-84308439	0.247850051948329	.	.
chr10	84440510	84441009	chr10	84307940	84308439	Nuak1|chr10:84307940-84308439	0.247850051948329	.	.
chr10	84440510	84441009	chr10	84400004	84400503	Gm47962|chr10:84400004-84400503	0.206940003273757	.	.
chr10	84440510	84441009	chr10	84400004	84400503	Nuak1|chr10:84400004-84400503	0.206940003273757	.	.
chr10	84440510	84441009	chr10	84416829	84417328	Gm47962|chr10:84416829-84417328	0.192284167984997	.	.
chr10	84440510	84441009	chr10	84416829	84417328	Nuak1|chr10:84416829-84417328	0.192284167984997	.	.
chr10	84440510	84441009	chr10	84450662	84451161	Gm47962|chr10:84450662-84451161	0.25740392991684	.	.
chr10	84440510	84441009	chr10	84450662	84451161	Nuak1|chr10:84450662-84451161	0.25740392991684	.	.
chr10	84532946	84533445	chr10	84393851	84394350	Ckap4|chr10:84393851-84394350	0.136911037972694	.	.
chr10	84532946	84533445	chr10	84772797	84773296	Ckap4|chr10:84772797-84773296	0.166783379321005	.	.
chr10	84576305	84576804	chr10	84772797	84773296	Tcp11l2|chr10:84772797-84773296	0.136735624876975	.	.
chr10	84622358	84622857	chr10	84416829	84417328	Gm17249|chr10:84416829-84417328	0.141009057565049	.	.
chr10	84622358	84622857	chr10	84416829	84417328	Polr3b|chr10:84416829-84417328	0.141009057565049	.	.
chr10	84622358	84622857	chr10	84437986	84438485	Gm17249|chr10:84437986-84438485	0.163475441368943	.	.
chr10	84622358	84622857	chr10	84437986	84438485	Polr3b|chr10:84437986-84438485	0.163475441368943	.	.
chr10	84622358	84622857	chr10	84515393	84515892	Gm17249|chr10:84515393-84515892	0.178289803979014	.	.
chr10	84622358	84622857	chr10	84515393	84515892	Polr3b|chr10:84515393-84515892	0.178289803979014	.	.
chr10	85127846	85128345	chr10	85161665	85162164	Mterf2|chr10:85161665-85162164	0.188389179576151	.	.
chr10	85127846	85128345	chr10	85183599	85184098	Mterf2|chr10:85183599-85184098	0.235678822229434	.	.
chr10	85127846	85128345	chr10	85221714	85222213	Mterf2|chr10:85221714-85222213	0.145800514389667	.	.
chr10	85185139	85185638	chr10	84904190	84904689	Cry1|chr10:84904190-84904689	0.293336843037862	.	.
chr10	85386593	85387092	chr10	85214796	85215295	Btbd11|chr10:85214796-85215295	0.15195312391966	.	.
chr10	85386593	85387092	chr10	85387744	85388243	Btbd11|chr10:85387744-85388243	0.246897786729334	.	.
chr10	85386593	85387092	chr10	85591978	85592477	Btbd11|chr10:85591978-85592477	0.180257792754409	.	.
chr10	85386593	85387092	chr10	85624915	85625414	Btbd11|chr10:85624915-85625414	0.157561453066942	.	.
chr10	85829194	85829693	chr10	85651694	85652193	Pwp1|chr10:85651694-85652193	0.253709905634316	.	.
chr10	85916863	85917362	chr10	85591978	85592477	Prdm4|chr10:85591978-85592477	0.208515845767112	.	.
chr10	85916863	85917362	chr10	85599059	85599558	Prdm4|chr10:85599059-85599558	0.229947798787659	.	.
chr10	85916863	85917362	chr10	86093066	86093565	Prdm4|chr10:86093066-86093565	0.235631566105656	.	.
chr10	85916863	85917362	chr10	86201417	86201916	Prdm4|chr10:86201417-86201916	0.219410867789143	.	.
chr10	85957553	85958052	chr10	85678556	85679055	Rtcb|chr10:85678556-85679055	0.147939891888795	.	.
chr10	86497972	86498471	chr10	86296101	86296600	Syn3|chr10:86296101-86296600	0.150191975042851	.	.
chr10	86498647	86499146	chr10	86302510	86303009	Syn3|chr10:86302510-86303009	0.264137182606658	.	.
chr10	86498647	86499146	chr10	86463713	86464212	Syn3|chr10:86463713-86464212	0.228835455971116	.	.
chr10	86498647	86499146	chr10	86467159	86467658	Syn3|chr10:86467159-86467658	0.28301046481881	.	.
chr10	86705281	86705780	chr10	86451833	86452332	Hsp90b1|chr10:86451833-86452332	0.184284757649742	.	.
chr10	86705281	86705780	chr10	86451833	86452332	Ttc41|chr10:86451833-86452332	0.184284757649742	.	.
chr10	86705281	86705780	chr10	86463713	86464212	Hsp90b1|chr10:86463713-86464212	0.170849012637244	.	.
chr10	86705281	86705780	chr10	86463713	86464212	Ttc41|chr10:86463713-86464212	0.170849012637244	.	.
chr10	86705281	86705780	chr10	86761711	86762210	Hsp90b1|chr10:86761711-86762210	0.310956283969441	.	.
chr10	86705281	86705780	chr10	86761711	86762210	Ttc41|chr10:86761711-86762210	0.310956283969441	.	.
chr10	86705281	86705780	chr10	86762245	86762744	Hsp90b1|chr10:86762245-86762744	0.223712633447824	.	.
chr10	86705281	86705780	chr10	86762245	86762744	Ttc41|chr10:86762245-86762744	0.223712633447824	.	.
chr10	86705811	86706310	chr10	86451833	86452332	Hsp90b1|chr10:86451833-86452332	0.145350294275019	.	.
chr10	86705811	86706310	chr10	86451833	86452332	Ttc41|chr10:86451833-86452332	0.145350294275019	.	.
chr10	86705811	86706310	chr10	86761711	86762210	Hsp90b1|chr10:86761711-86762210	0.305203397644341	.	.
chr10	86705811	86706310	chr10	86761711	86762210	Ttc41|chr10:86761711-86762210	0.305203397644341	.	.
chr10	86705811	86706310	chr10	86762245	86762744	Hsp90b1|chr10:86762245-86762744	0.319053676431495	.	.
chr10	86705811	86706310	chr10	86762245	86762744	Ttc41|chr10:86762245-86762744	0.319053676431495	.	.
chr10	87493100	87493599	chr10	87486178	87486677	Ascl1|chr10:87486178-87486677	0.21767503083611	.	.
chr10	88200852	88201351	chr10	87813119	87813618	Washc3|chr10:87813119-87813618	0.368235633231831	.	.
chr10	88201358	88201857	chr10	87813119	87813618	Washc3|chr10:87813119-87813618	0.284473596810775	.	.
chr10	88503789	88504288	chr10	88356902	88357401	Chpt1|chr10:88356902-88357401	0.1863251846885	.	.
chr10	88731569	88732068	chr10	88356902	88357401	Arl1|chr10:88356902-88357401	0.162342778510253	.	.
chr10	89732079	89732578	chr10	89257359	89257858	Actr6|chr10:89257359-89257858	0.139238544246339	.	.
chr10	89732079	89732578	chr10	89461774	89462273	Actr6|chr10:89461774-89462273	0.340493377178843	.	.
chr10	89732079	89732578	chr10	89917091	89917590	Actr6|chr10:89917091-89917590	0.152110991795053	.	.
chr10	89744704	89745203	chr10	89257359	89257858	Uhrf1bp1l|chr10:89257359-89257858	0.221923844997263	.	.
chr10	89744704	89745203	chr10	89326818	89327317	Uhrf1bp1l|chr10:89326818-89327317	0.140972314273538	.	.
chr10	89744704	89745203	chr10	89461774	89462273	Uhrf1bp1l|chr10:89461774-89462273	0.168958437737907	.	.
chr10	91123779	91124278	chr10	91032329	91032828	Slc25a3|chr10:91032329-91032828	0.136763701714942	.	.
chr10	91123779	91124278	chr10	91060664	91061163	Slc25a3|chr10:91060664-91061163	0.17746308445301	.	.
chr10	91181390	91181889	chr10	91032329	91032828	Tmpo|chr10:91032329-91032828	0.268321447050746	.	.
chr10	91181390	91181889	chr10	91033918	91034417	Tmpo|chr10:91033918-91034417	0.16664103315111	.	.
chr10	91181390	91181889	chr10	91060664	91061163	Tmpo|chr10:91060664-91061163	0.233927084388618	.	.
chr10	91181909	91182408	chr10	91032329	91032828	Tmpo|chr10:91032329-91032828	0.297181578235444	.	.
chr10	91181909	91182408	chr10	91033918	91034417	Tmpo|chr10:91033918-91034417	0.233454971565694	.	.
chr10	91181909	91182408	chr10	91060664	91061163	Tmpo|chr10:91060664-91061163	0.165684266851674	.	.
chr10	93080960	93081459	chr10	93276361	93276860	Cfap54|chr10:93276361-93276860	0.290952846925652	.	.
chr10	93080960	93081459	chr10	93291811	93292310	Cfap54|chr10:93291811-93292310	0.171270290900895	.	.
chr10	93080960	93081459	chr10	93432360	93432859	Cfap54|chr10:93432360-93432859	0.145027695297155	.	.
chr10	93080960	93081459	chr10	93432871	93433370	Cfap54|chr10:93432871-93433370	0.281176725257542	.	.
chr10	93081484	93081983	chr10	93276361	93276860	Cfap54|chr10:93276361-93276860	0.245313190402153	.	.
chr10	93081484	93081983	chr10	93432360	93432859	Cfap54|chr10:93432360-93432859	0.277385932853619	.	.
chr10	93081484	93081983	chr10	93432871	93433370	Cfap54|chr10:93432871-93433370	0.386151455338949	.	.
chr10	93160387	93160886	chr10	93276361	93276860	Cdk17|chr10:93276361-93276860	0.153414920027186	.	.
chr10	93160387	93160886	chr10	93432360	93432859	Cdk17|chr10:93432360-93432859	0.136862168559427	.	.
chr10	93453094	93453593	chr10	93014363	93014862	Lta4h|chr10:93014363-93014862	0.175249249094493	.	.
chr10	93453094	93453593	chr10	93276361	93276860	Lta4h|chr10:93276361-93276860	0.155853548472084	.	.
chr10	93539712	93540211	chr10	93291811	93292310	Amdhd1|chr10:93291811-93292310	0.269739873435944	.	.
chr10	93539712	93540211	chr10	93291811	93292310	Ccdc38|chr10:93291811-93292310	0.269739873435944	.	.
chr10	93641001	93641500	chr10	93611330	93611829	Ntn4|chr10:93611330-93611829	0.200634905955426	.	.
chr10	93641001	93641500	chr10	93889551	93890050	Ntn4|chr10:93889551-93890050	0.237870787018077	.	.
chr10	94035618	94036117	chr10	93889551	93890050	Fgd6|chr10:93889551-93890050	0.164976890581022	.	.
chr10	94035618	94036117	chr10	93889551	93890050	Vezt|chr10:93889551-93890050	0.164976890581022	.	.
chr10	94147608	94148107	chr10	94248983	94249482	Nr2c1|chr10:94248983-94249482	0.176755641223907	.	.
chr10	94198747	94199246	chr10	94116175	94116674	Ndufa12|chr10:94116175-94116674	0.168168684805321	.	.
chr10	94198747	94199246	chr10	94249533	94250032	Ndufa12|chr10:94249533-94250032	0.390507183463063	.	.
chr10	95323354	95323853	chr10	95228170	95228669	Cradd|chr10:95228170-95228669	0.144181893900318	.	.
chr10	95323354	95323853	chr10	95245496	95245995	Cradd|chr10:95245496-95245995	0.207813753711389	.	.
chr10	95323354	95323853	chr10	95311061	95311560	Cradd|chr10:95311061-95311560	0.140012526257285	.	.
chr10	95323354	95323853	chr10	95475936	95476435	Cradd|chr10:95475936-95476435	0.345972141778643	.	.
chr10	95323873	95324372	chr10	95045315	95045814	Cradd|chr10:95045315-95045814	0.168799726443911	.	.
chr10	95416569	95417068	chr10	95088118	95088617	5730420D15Rik|chr10:95088118-95088617	0.230930277375716	.	.
chr10	95416569	95417068	chr10	95088118	95088617	Socs2|chr10:95088118-95088617	0.230930277375716	.	.
chr10	95417115	95417614	chr10	95112941	95113440	5730420D15Rik|chr10:95112941-95113440	0.190889634313281	.	.
chr10	95417115	95417614	chr10	95112941	95113440	Socs2|chr10:95112941-95113440	0.190889634313281	.	.
chr10	95417115	95417614	chr10	95228170	95228669	5730420D15Rik|chr10:95228170-95228669	0.163823423937218	.	.
chr10	95417115	95417614	chr10	95228170	95228669	Socs2|chr10:95228170-95228669	0.163823423937218	.	.
chr10	95501703	95502202	chr10	95311061	95311560	Mrpl42|chr10:95311061-95311560	0.174433187946053	.	.
chr10	95940376	95940875	chr10	96077389	96077888	Eea1|chr10:96077389-96077888	0.359667256430885	.	.
chr10	95940376	95940875	chr10	96213795	96214294	Eea1|chr10:96213795-96214294	0.142238626302749	.	.
chr10	95940876	95941375	chr10	95587393	95587892	Eea1|chr10:95587393-95587892	0.157445487410975	.	.
chr10	95940876	95941375	chr10	96077389	96077888	Eea1|chr10:96077389-96077888	0.174043120440874	.	.
chr10	96308889	96309388	chr10	96646391	96646890	Gm33782|chr10:96646391-96646890	0.392040428520522	.	.
chr10	96308889	96309388	chr10	96646391	96646890	Gm48427|chr10:96646391-96646890	0.392040428520522	.	.
chr10	96523260	96523759	chr10	96285475	96285974	Gm48505|chr10:96285475-96285974	0.143546528586798	.	.
chr10	96523260	96523759	chr10	96658864	96659363	Gm48505|chr10:96658864-96659363	0.325599521397738	.	.
chr10	96523260	96523759	chr10	96751447	96751946	Gm48505|chr10:96751447-96751946	0.534776011859582	.	.
chr10	96523260	96523759	chr10	96984308	96984807	Gm48505|chr10:96984308-96984807	0.331959904060651	.	.
chr10	96616678	96617177	chr10	96285475	96285974	Btg1|chr10:96285475-96285974	0.146930655562618	.	.
chr10	96616678	96617177	chr10	96751447	96751946	Btg1|chr10:96751447-96751946	0.409818974700445	.	.
chr10	98914146	98914645	chr10	98589126	98589625	Atp2b1|chr10:98589126-98589625	0.151987903948301	.	.
chr10	98914847	98915346	chr10	98589126	98589625	Atp2b1|chr10:98589126-98589625	0.178079173760422	.	.
chr10	98914847	98915346	chr10	98589630	98590129	Atp2b1|chr10:98589630-98590129	0.277034685515593	.	.
chr10	98914847	98915346	chr10	98692575	98693074	Atp2b1|chr10:98692575-98693074	0.257002115594253	.	.
chr10	99262463	99262962	chr10	99615735	99616234	Dusp6|chr10:99615735-99616234	0.347790356434436	.	.
chr10	105574222	105574721	chr10	105479663	105480162	Gm15663|chr10:105479663-105480162	0.189377247151241	.	.
chr10	105574222	105574721	chr10	105479663	105480162	Tmtc2|chr10:105479663-105480162	0.189377247151241	.	.
chr10	105574222	105574721	chr10	105727473	105727972	Gm15663|chr10:105727473-105727972	0.282323952969495	.	.
chr10	105574222	105574721	chr10	105727473	105727972	Tmtc2|chr10:105727473-105727972	0.282323952969495	.	.
chr10	105574222	105574721	chr10	105774364	105774863	Gm15663|chr10:105774364-105774863	0.292646252329219	.	.
chr10	105574222	105574721	chr10	105774364	105774863	Tmtc2|chr10:105774364-105774863	0.292646252329219	.	.
chr10	105575185	105575684	chr10	105727473	105727972	Tmtc2|chr10:105727473-105727972	0.1361092718648	.	.
chr10	105575185	105575684	chr10	105999445	105999944	Tmtc2|chr10:105999445-105999944	0.166429158252873	.	.
chr10	105841096	105841595	chr10	105774364	105774863	Ccdc59|chr10:105774364-105774863	0.13867683726192	.	.
chr10	105841096	105841595	chr10	105774364	105774863	Mettl25|chr10:105774364-105774863	0.13867683726192	.	.
chr10	106469497	106469996	chr10	106010541	106011040	Ppfia2|chr10:106010541-106011040	0.154168326727063	.	.
chr10	106469497	106469996	chr10	106468917	106469416	Ppfia2|chr10:106468917-106469416	0.359647094655839	.	.
chr10	106469497	106469996	chr10	106585642	106586141	Ppfia2|chr10:106585642-106586141	0.20270070111833	.	.
chr10	107272299	107272798	chr10	107310847	107311346	Lin7a|chr10:107310847-107311346	0.15725946363065	.	.
chr10	107272299	107272798	chr10	107397860	107398359	Lin7a|chr10:107397860-107398359	0.240224928445306	.	.
chr10	109010805	109011304	chr10	109283361	109283860	Syt1|chr10:109283361-109283860	0.151376829518565	.	.
chr10	110745112	110745611	chr10	110733303	110733802	E2f7|chr10:110733303-110733802	0.153672799235099	.	.
chr10	111506260	111506759	chr10	111743420	111743919	Phlda1|chr10:111743420-111743919	0.178526707533439	.	.
chr10	111972408	111972907	chr10	111559492	111559991	Krr1|chr10:111559492-111559991	0.232719437686654	.	.
chr10	111972408	111972907	chr10	111957677	111958176	Krr1|chr10:111957677-111958176	0.147927641910783	.	.
chr10	111972408	111972907	chr10	112082096	112082595	Krr1|chr10:112082096-112082595	0.234397038466787	.	.
chr10	112059424	112059923	chr10	111870195	111870694	Glipr1l1|chr10:111870195-111870694	0.157129661598054	.	.
chr10	112059933	112060432	chr10	111794952	111795451	Glipr1l1|chr10:111794952-111795451	0.175405435462788	.	.
chr10	112059933	112060432	chr10	112082096	112082595	Glipr1l1|chr10:112082096-112082595	0.343887001502004	.	.
chr10	112059933	112060432	chr10	112216277	112216776	Glipr1l1|chr10:112216277-112216776	0.216116565014328	.	.
chr10	112059933	112060432	chr10	112277462	112277961	Glipr1l1|chr10:112277462-112277961	0.1773044473988	.	.
chr10	112059933	112060432	chr10	112418172	112418671	Glipr1l1|chr10:112418172-112418671	0.315992447704428	.	.
chr10	112160072	112160571	chr10	111870195	111870694	Glipr1l3|chr10:111870195-111870694	0.150257049836018	.	.
chr10	112160072	112160571	chr10	112082096	112082595	Glipr1l3|chr10:112082096-112082595	0.36629272174267	.	.
chr10	112160072	112160571	chr10	112082096	112082595	Glipr1l3|chr10:112082096-112082595	0.366292721742671	.	.
chr10	112160072	112160571	chr10	112216277	112216776	Glipr1l3|chr10:112216277-112216776	0.185172057938561	.	.
chr10	112160072	112160571	chr10	112418172	112418671	Glipr1l3|chr10:112418172-112418671	0.152972587852659	.	.
chr10	114801528	114802027	chr10	114957945	114958444	Gm15723|chr10:114957945-114958444	0.186080233400135	.	.
chr10	114801528	114802027	chr10	114957945	114958444	Trhde|chr10:114957945-114958444	0.186080233400135	.	.
chr10	114802258	114802757	chr10	114994016	114994515	Gm15723|chr10:114994016-114994515	0.227217027485795	.	.
chr10	114802258	114802757	chr10	114994016	114994515	Trhde|chr10:114994016-114994515	0.227217027485795	.	.
chr10	114802258	114802757	chr10	115097073	115097572	Gm15723|chr10:115097073-115097572	0.212461435626752	.	.
chr10	114802258	114802757	chr10	115097073	115097572	Trhde|chr10:115097073-115097572	0.212461435626752	.	.
chr10	115251206	115251705	chr10	115470560	115471059	Tbc1d15|chr10:115470560-115471059	0.183243940733724	.	.
chr10	115251206	115251705	chr10	115617453	115617952	Tbc1d15|chr10:115617453-115617952	0.224449006221352	.	.
chr10	115362040	115362539	chr10	115012194	115012693	Tmem19|chr10:115012194-115012693	0.276205456913463	.	.
chr10	115362040	115362539	chr10	115097073	115097572	Tmem19|chr10:115097073-115097572	0.164413811388995	.	.
chr10	115384626	115385125	chr10	115323235	115323734	Thap2|chr10:115323235-115323734	0.226587867232861	.	.
chr10	115384626	115385125	chr10	115323235	115323734	Zfc3h1|chr10:115323235-115323734	0.226587867232861	.	.
chr10	115587608	115588107	chr10	115323235	115323734	Lgr5|chr10:115323235-115323734	0.233343093613833	.	.
chr10	116018133	116018632	chr10	116115215	116115714	Ptprr|chr10:116115215-116115714	0.268891598582425	.	.
chr10	116018133	116018632	chr10	116330375	116330874	Ptprr|chr10:116330375-116330874	0.155333644287359	.	.
chr10	116018133	116018632	chr10	116330375	116330874	Ptprr|chr10:116330375-116330874	0.15533364428736	.	.
chr10	116018133	116018632	chr10	116495645	116496144	Ptprr|chr10:116495645-116496144	0.382458455679177	.	.
chr10	116473410	116473909	chr10	116115215	116115714	Kcnmb4|chr10:116115215-116115714	0.153861838835331	.	.
chr10	116473410	116473909	chr10	116115215	116115714	Kcnmb4os2|chr10:116115215-116115714	0.153861838835331	.	.
chr10	116950206	116950705	chr10	116760579	116761078	4933412E12Rik|chr10:116760579-116761078	0.187785298290779	.	.
chr10	116950206	116950705	chr10	116760579	116761078	Rab3ip|chr10:116760579-116761078	0.187785298290779	.	.
chr10	116950206	116950705	chr10	116802284	116802783	4933412E12Rik|chr10:116802284-116802783	0.341484905330934	.	.
chr10	116950206	116950705	chr10	116802284	116802783	Rab3ip|chr10:116802284-116802783	0.341484905330934	.	.
chr10	116950206	116950705	chr10	116848645	116849144	4933412E12Rik|chr10:116848645-116849144	0.252278266883837	.	.
chr10	116950206	116950705	chr10	116848645	116849144	Rab3ip|chr10:116848645-116849144	0.252278266883837	.	.
chr10	116950206	116950705	chr10	117013904	117014403	4933412E12Rik|chr10:117013904-117014403	0.215661059572327	.	.
chr10	116950206	116950705	chr10	117013904	117014403	Rab3ip|chr10:117013904-117014403	0.215661059572327	.	.
chr10	116950206	116950705	chr10	117174000	117174499	4933412E12Rik|chr10:117174000-117174499	0.220640455731564	.	.
chr10	116950206	116950705	chr10	117174000	117174499	Rab3ip|chr10:117174000-117174499	0.220640455731564	.	.
chr10	117063671	117064170	chr10	117035362	117035861	Cct2|chr10:117035362-117035861	0.297887655366781	.	.
chr10	117063671	117064170	chr10	117478060	117478559	Cct2|chr10:117478060-117478559	0.327576352923616	.	.
chr10	117063671	117064170	chr10	117496122	117496621	Cct2|chr10:117496122-117496621	0.220542494415702	.	.
chr10	117148327	117148826	chr10	117435311	117435810	Frs2|chr10:117435311-117435810	0.150030642900395	.	.
chr10	117223978	117224477	chr10	116760579	116761078	Gm48772|chr10:116760579-116761078	0.238932273506566	.	.
chr10	117223978	117224477	chr10	116760579	116761078	Gm48772|chr10:116760579-116761078	0.238932273506567	.	.
chr10	117223978	117224477	chr10	116760579	116761078	Yeats4|chr10:116760579-116761078	0.238932273506566	.	.
chr10	117223978	117224477	chr10	116760579	116761078	Yeats4|chr10:116760579-116761078	0.238932273506567	.	.
chr10	117223978	117224477	chr10	117376790	117377289	Gm48772|chr10:117376790-117377289	0.153042354403482	.	.
chr10	117223978	117224477	chr10	117376790	117377289	Yeats4|chr10:117376790-117377289	0.153042354403482	.	.
chr10	117223978	117224477	chr10	117425802	117426301	Gm48772|chr10:117425802-117426301	0.338251377993499	.	.
chr10	117223978	117224477	chr10	117425802	117426301	Yeats4|chr10:117425802-117426301	0.338251377993499	.	.
chr10	117223978	117224477	chr10	117478060	117478559	Gm48772|chr10:117478060-117478559	0.137211756691687	.	.
chr10	117223978	117224477	chr10	117478060	117478559	Yeats4|chr10:117478060-117478559	0.137211756691687	.	.
chr10	117224521	117225020	chr10	116760579	116761078	Gm48772|chr10:116760579-116761078	0.309745685988762	.	.
chr10	117224521	117225020	chr10	116760579	116761078	Yeats4|chr10:116760579-116761078	0.309745685988762	.	.
chr10	117224521	117225020	chr10	117376221	117376720	Gm48772|chr10:117376221-117376720	0.156449656823606	.	.
chr10	117224521	117225020	chr10	117376221	117376720	Yeats4|chr10:117376221-117376720	0.156449656823606	.	.
chr10	117710064	117710563	chr10	117509013	117509512	Mdm2|chr10:117509013-117509512	0.232267008643149	.	.
chr10	117845812	117846311	chr10	117675641	117676140	Rap1b|chr10:117675641-117676140	0.295441462539516	.	.
chr10	117845812	117846311	chr10	117676190	117676689	Rap1b|chr10:117676190-117676689	0.404002626944396	.	.
chr10	117845812	117846311	chr10	118103082	118103581	Rap1b|chr10:118103082-118103581	0.338558328256694	.	.
chr10	117845812	117846311	chr10	118121841	118122340	Rap1b|chr10:118121841-118122340	0.377566496902393	.	.
chr10	118141391	118141890	chr10	118250794	118251293	Mdm1|chr10:118250794-118251293	0.15078240355707	.	.
chr10	119021538	119022037	chr10	119079234	119079733	Gm47461|chr10:119079234-119079733	0.150019647155808	.	.
chr10	119453726	119454225	chr10	119162063	119162562	Grip1|chr10:119162063-119162562	0.154815791253278	.	.
chr10	120112717	120113216	chr10	120208568	120209067	Helb|chr10:120208568-120209067	0.151692611787655	.	.
chr10	120202065	120202564	chr10	120208568	120209067	Irak3|chr10:120208568-120209067	0.486990015491522	.	.
chr10	120202065	120202564	chr10	120208568	120209067	Tmbim4|chr10:120208568-120209067	0.486990015491522	.	.
chr10	120202065	120202564	chr10	120443702	120444201	Irak3|chr10:120443702-120444201	0.159486270804007	.	.
chr10	120202065	120202564	chr10	120443702	120444201	Tmbim4|chr10:120443702-120444201	0.159486270804007	.	.
chr10	120226758	120227257	chr10	120208568	120209067	Llph|chr10:120208568-120209067	0.164045260284384	.	.
chr10	120227259	120227758	chr10	120208568	120209067	Llph|chr10:120208568-120209067	0.42924559338675	.	.
chr10	120898763	120899262	chr10	120876144	120876643	Gm4473|chr10:120876144-120876643	0.151189257573914	.	.
chr10	120898763	120899262	chr10	120876144	120876643	Msrb3|chr10:120876144-120876643	0.151189257573914	.	.
chr10	120978656	120979155	chr10	120882734	120883233	Lemd3|chr10:120882734-120883233	0.267614267443086	.	.
chr10	120978656	120979155	chr10	120993972	120994471	Lemd3|chr10:120993972-120994471	0.281629133745562	.	.
chr10	121033677	121034176	chr10	120875620	120876119	Wif1|chr10:120875620-120876119	0.15706087746959	.	.
chr10	121364796	121365295	chr10	121310802	121311301	Gns|chr10:121310802-121311301	0.154595856741536	.	.
chr10	121476095	121476594	chr10	121516124	121516623	Rassf3|chr10:121516124-121516623	0.14354513158431	.	.
chr10	121476095	121476594	chr10	121568813	121569312	Rassf3|chr10:121568813-121569312	0.266834870983469	.	.
chr10	121476095	121476594	chr10	121689599	121690098	Rassf3|chr10:121689599-121690098	0.237489579675727	.	.
chr10	121476095	121476594	chr10	121696036	121696535	Rassf3|chr10:121696036-121696535	0.359958876285188	.	.
chr10	121505183	121505682	chr10	121310802	121311301	Gm46204|chr10:121310802-121311301	0.155068445030446	.	.
chr10	121505183	121505682	chr10	121689599	121690098	Gm46204|chr10:121689599-121690098	0.148228225737816	.	.
chr10	121586575	121587074	chr10	121290574	121291073	Tbk1|chr10:121290574-121291073	0.140915954691556	.	.
chr10	121625755	121626254	chr10	121290574	121291073	Xpot|chr10:121290574-121291073	0.389628811094865	.	.
chr10	121626329	121626828	chr10	121689599	121690098	Xpot|chr10:121689599-121690098	0.247023078309791	.	.
chr10	121626329	121626828	chr10	121696036	121696535	Xpot|chr10:121696036-121696535	0.165212197167366	.	.
chr10	121640342	121640841	chr10	121680313	121680812	D930020B18Rik|chr10:121680313-121680812	0.342641382817213	.	.
chr10	121739673	121740172	chr10	121516124	121516623	BC048403|chr10:121516124-121516623	0.178542125460527	.	.
chr10	121739673	121740172	chr10	121696036	121696535	BC048403|chr10:121696036-121696535	0.197679555593654	.	.
chr10	122096429	122096928	chr10	122014085	122014584	Rxylt1|chr10:122014085-122014584	0.142060581242262	.	.
chr10	122097114	122097613	chr10	122105330	122105829	Rxylt1|chr10:122105330-122105829	0.312784310645117	.	.
chr10	122448406	122448905	chr10	122014085	122014584	Avpr1a|chr10:122014085-122014584	0.391640939886519	.	.
chr10	122448406	122448905	chr10	122182979	122183478	Avpr1a|chr10:122182979-122183478	0.289275213201939	.	.
chr10	122448406	122448905	chr10	122715840	122716339	Avpr1a|chr10:122715840-122716339	0.27712662906155	.	.
chr10	122449084	122449583	chr10	122014085	122014584	Avpr1a|chr10:122014085-122014584	0.340173098615684	.	.
chr10	122449084	122449583	chr10	122182979	122183478	Avpr1a|chr10:122182979-122183478	0.235107212298776	.	.
chr10	122449084	122449583	chr10	122715840	122716339	Avpr1a|chr10:122715840-122716339	0.303510165915433	.	.
chr10	122678469	122678968	chr10	122741166	122741665	Ppm1h|chr10:122741166-122741665	0.29392860576382	.	.
chr10	122679190	122679689	chr10	122741166	122741665	Ppm1h|chr10:122741166-122741665	0.189928605372573	.	.
chr10	123196699	123197198	chr10	123091684	123092183	Gm4129|chr10:123091684-123092183	0.205220335827324	.	.
chr10	123196699	123197198	chr10	123091684	123092183	Usp15|chr10:123091684-123092183	0.205220335827324	.	.
chr10	123263837	123264336	chr10	123091684	123092183	Tafa2|chr10:123091684-123092183	0.313208176970009	.	.
chr10	123264675	123265174	chr10	123729377	123729876	Tafa2|chr10:123729377-123729876	0.188653651382383	.	.
chr10	125965896	125966395	chr10	126011688	126012187	Lrig3|chr10:126011688-126012187	0.296906553150775	.	.
chr10	126901130	126901629	chr10	126869603	126870102	Atp23|chr10:126869603-126870102	0.240004627541709	.	.
chr10	126901130	126901629	chr10	126905735	126906234	Atp23|chr10:126905735-126906234	0.175415131548623	.	.
chr10	126957144	126957643	chr10	126905735	126906234	Gm49335|chr10:126905735-126906234	0.315617925050311	.	.
chr10	126957144	126957643	chr10	126956613	126957112	Gm49335|chr10:126956613-126957112	0.235780298815329	.	.
chr10	127676744	127677243	chr10	127512720	127513219	Gm16230|chr10:127512720-127513219	0.273981936469096	.	.
chr10	127676744	127677243	chr10	127693238	127693737	Gm16230|chr10:127693238-127693737	0.209704806765628	.	.
chr10	128014912	128015411	chr10	128176400	128176899	Prim1|chr10:128176400-128176899	0.25351425282605	.	.
chr10	128082998	128083497	chr10	128096604	128097103	Atp5b|chr10:128096604-128097103	0.15386431085538	.	.
chr10	128082998	128083497	chr10	128096604	128097103	Gm47438|chr10:128096604-128097103	0.15386431085538	.	.
chr10	128082998	128083497	chr10	128409597	128410096	Atp5b|chr10:128409597-128410096	0.347274443464186	.	.
chr10	128082998	128083497	chr10	128409597	128410096	Gm47438|chr10:128409597-128410096	0.347274443464186	.	.
chr10	128270187	128270686	chr10	128176400	128176899	Stat2|chr10:128176400-128176899	0.190592829017876	.	.
chr10	128303050	128303549	chr10	128409597	128410096	Pan2|chr10:128409597-128410096	0.156282935717849	.	.
chr10	128322161	128322660	chr10	128176400	128176899	Cnpy2|chr10:128176400-128176899	0.392033325318055	.	.
chr10	128376834	128377333	chr10	128409597	128410096	Ankrd52|chr10:128409597-128410096	0.238168955747546	.	.
chr10	128458968	128459467	chr10	128176400	128176899	Smarcc2|chr10:128176400-128176899	0.232684155021659	.	.
chr10	128498636	128499135	chr10	128096604	128097103	Myl6b|chr10:128096604-128097103	0.255454946443971	.	.
chr10	128547478	128547977	chr10	128805195	128805694	Zc3h10|chr10:128805195-128805694	0.143573625632858	.	.
chr10	128626582	128627081	chr10	128913212	128913711	Rps26|chr10:128913212-128913711	0.22528090208112	.	.
chr10	128626582	128627081	chr10	128913212	128913711	Rps26|chr10:128913212-128913711	0.225280902081121	.	.
chr10	128673679	128674178	chr10	128805195	128805694	Suox|chr10:128805195-128805694	0.165860622566608	.	.
chr10	128695638	128696137	chr10	128409597	128410096	Rab5b|chr10:128409597-128410096	0.217585678656033	.	.
chr10	128696211	128696710	chr10	128409597	128410096	Rab5b|chr10:128409597-128410096	0.146817966574325	.	.
chr10	128704864	128705363	chr10	128409597	128410096	Cdk2|chr10:128409597-128410096	0.285558361832779	.	.
chr10	128704864	128705363	chr10	128409597	128410096	Pmel|chr10:128409597-128410096	0.285558361832779	.	.
chr10	128748233	128748732	chr10	128913212	128913711	Pym1|chr10:128913212-128913711	0.205515584478477	.	.
chr11	3202390	3202889	chr11	3386996	3387495	Eif4enif1|chr11:3386996-3387495	0.173189637693257	.	.
chr11	3202390	3202889	chr11	3396552	3397051	Eif4enif1|chr11:3396552-3397051	0.294276122699615	.	.
chr11	3408986	3409485	chr11	3123799	3124298	Limk2|chr11:3123799-3124298	0.1538912149713	.	.
chr11	3408986	3409485	chr11	3386996	3387495	Limk2|chr11:3386996-3387495	0.440786032862159	.	.
chr11	3452086	3452585	chr11	3347023	3347522	8430429K09Rik|chr11:3347023-3347522	0.210572897270454	.	.
chr11	3452086	3452585	chr11	3347023	3347522	Rnf185|chr11:3347023-3347522	0.210572897270454	.	.
chr11	3452086	3452585	chr11	3539001	3539500	8430429K09Rik|chr11:3539001-3539500	0.287358872372262	.	.
chr11	3452086	3452585	chr11	3539001	3539500	Rnf185|chr11:3539001-3539500	0.287358872372262	.	.
chr11	3504555	3505054	chr11	3332133	3332632	Inpp5j|chr11:3332133-3332632	0.217405470309247	.	.
chr11	3514597	3515096	chr11	3396552	3397051	Selenom|chr11:3396552-3397051	0.157577015432789	.	.
chr11	3514597	3515096	chr11	3774253	3774752	Selenom|chr11:3774253-3774752	0.231972445873549	.	.
chr11	3514597	3515096	chr11	3774785	3775284	Selenom|chr11:3774785-3775284	0.145473774634269	.	.
chr11	3648877	3649376	chr11	3289935	3290434	Morc2a|chr11:3289935-3290434	0.385642649057465	.	.
chr11	3648877	3649376	chr11	3289935	3290434	Tug1|chr11:3289935-3290434	0.385642649057465	.	.
chr11	3863689	3864188	chr11	3714406	3714905	Osbp2|chr11:3714406-3714905	0.140032090189715	.	.
chr11	3863689	3864188	chr11	3774785	3775284	Osbp2|chr11:3774785-3775284	0.359528155834909	.	.
chr11	3894950	3895449	chr11	3714406	3714905	4921536K21Rik|chr11:3714406-3714905	0.210820997754121	.	.
chr11	3894950	3895449	chr11	3714406	3714905	Dusp18|chr11:3714406-3714905	0.210820997754121	.	.
chr11	3913534	3914033	chr11	3761268	3761767	Slc35e4|chr11:3761268-3761767	0.192208282687341	.	.
chr11	3913534	3914033	chr11	4080180	4080679	Slc35e4|chr11:4080180-4080679	0.362183903586766	.	.
chr11	3913534	3914033	chr11	4096446	4096945	Slc35e4|chr11:4096446-4096945	0.180256757828757	.	.
chr11	3963478	3963977	chr11	3774785	3775284	Pes1|chr11:3774785-3775284	0.182533926210678	.	.
chr11	3963478	3963977	chr11	4121657	4122156	Pes1|chr11:4121657-4122156	0.204978823367676	.	.
chr11	3983350	3983849	chr11	4080180	4080679	Gal3st1|chr11:4080180-4080679	0.208265271097372	.	.
chr11	4134899	4135398	chr11	4118067	4118566	Rnf215|chr11:4118067-4118566	0.218105758751741	.	.
chr11	4160019	4160518	chr11	4118576	4119075	Ccdc157|chr11:4118576-4119075	0.165006737622234	.	.
chr11	4160019	4160518	chr11	4118576	4119075	Sf3a1|chr11:4118576-4119075	0.165006737622234	.	.
chr11	5099145	5099644	chr11	5114826	5115325	Ewsr1|chr11:5114826-5115325	0.255223228557064	.	.
chr11	5099145	5099644	chr11	5114826	5115325	Rhbdd3|chr11:5114826-5115325	0.255223228557064	.	.
chr11	5099145	5099644	chr11	5356208	5356707	Ewsr1|chr11:5356208-5356707	0.240347694035689	.	.
chr11	5099145	5099644	chr11	5356208	5356707	Rhbdd3|chr11:5356208-5356707	0.240347694035689	.	.
chr11	5261501	5262000	chr11	5356208	5356707	Kremen1|chr11:5356208-5356707	0.151629443089143	.	.
chr11	5520703	5521202	chr11	5356208	5356707	Xbp1|chr11:5356208-5356707	0.200118547758593	.	.
chr11	5762152	5762651	chr11	5740921	5741420	Urgcp|chr11:5740921-5741420	0.20340169206794	.	.
chr11	5762152	5762651	chr11	5901921	5902420	Urgcp|chr11:5901921-5902420	0.401172350279199	.	.
chr11	5762152	5762651	chr11	6107743	6108242	Urgcp|chr11:6107743-6108242	0.192467354544249	.	.
chr11	5788237	5788736	chr11	5901921	5902420	Dbnl|chr11:5901921-5902420	0.216020581619194	.	.
chr11	5788237	5788736	chr11	5901921	5902420	Dbnl|chr11:5901921-5902420	0.216020581619195	.	.
chr11	5788237	5788736	chr11	6087729	6088228	Dbnl|chr11:6087729-6088228	0.342969648400459	.	.
chr11	5788237	5788736	chr11	6107743	6108242	Dbnl|chr11:6107743-6108242	0.304311528471768	.	.
chr11	5878079	5878578	chr11	6119935	6120434	Pold2|chr11:6119935-6120434	0.190449742666454	.	.
chr11	5878079	5878578	chr11	6120450	6120949	Pold2|chr11:6120450-6120949	0.188434551799759	.	.
chr11	5955521	5956020	chr11	6000282	6000781	Ykt6|chr11:6000282-6000781	0.206406957803862	.	.
chr11	6065410	6065909	chr11	6000282	6000781	Camk2b|chr11:6000282-6000781	0.220923231364782	.	.
chr11	6199704	6200203	chr11	5901921	5902420	A730071L15Rik|chr11:5901921-5902420	0.138366615078881	.	.
chr11	6199704	6200203	chr11	5901921	5902420	Nudcd3|chr11:5901921-5902420	0.138366615078881	.	.
chr11	6199704	6200203	chr11	6000282	6000781	A730071L15Rik|chr11:6000282-6000781	0.221978661536673	.	.
[truncated: 16,598 more rows]
