# Supplementary material for: Single-cell analysis of chromatin accessibility in the adult mouse brain
Source: Nature. 2023 Dec 13;624(7991):378–89. doi: 10.1038/s41586-023-06824-9 (PMC10719105; doi:10.1038/s41586-023-06824-9)
Supplement: Supplementary file 3 — Supplementary Tables 1–25 and their legends. [file 41586_2023_6824_MOESM3_ESM.zip › 2023-03-05453B-s3/SI Tables/SI Table 13 Summary of all the gene-cCRE correlations/sa2subclass.APN_C1ql2_Glut.pdc.bedpe]

chr1	3670775	3671274	chr1	3508498	3508997	Xkr4|chr1:3508498-3508997	0.179517004215435	.	.
chr1	3670775	3671274	chr1	3560224	3560723	Xkr4|chr1:3560224-3560723	0.187397276525866	.	.
chr1	3670775	3671274	chr1	3635601	3636100	Xkr4|chr1:3635601-3636100	0.254860680605887	.	.
chr1	4807592	4808091	chr1	4671676	4672175	Lypla1|chr1:4671676-4672175	0.307454624910273	.	.
chr1	4857480	4857979	chr1	5019201	5019700	Tcea1|chr1:5019201-5019700	0.251516331765799	.	.
chr1	5588179	5588678	chr1	5904738	5905237	Oprk1|chr1:5904738-5905237	0.171818753640793	.	.
chr1	5588179	5588678	chr1	5915307	5915806	Oprk1|chr1:5915307-5915806	0.177273079257644	.	.
chr1	6214386	6214885	chr1	6441268	6441767	4732440D04Rik|chr1:6441268-6441767	0.202317631569019	.	.
chr1	7397837	7398336	chr1	7204719	7205218	Gm26901|chr1:7204719-7205218	0.348604593396986	.	.
chr1	7397837	7398336	chr1	7207093	7207592	Gm26901|chr1:7207093-7207592	0.22181327820182	.	.
chr1	7398342	7398841	chr1	7204719	7205218	Gm26901|chr1:7204719-7205218	0.324246721387895	.	.
chr1	9299496	9299995	chr1	9172288	9172787	Sntg1|chr1:9172288-9172787	0.164318807629178	.	.
chr1	9299496	9299995	chr1	9541113	9541612	Sntg1|chr1:9541113-9541612	0.269307291977097	.	.
chr1	9545042	9545541	chr1	9847510	9848009	Rrs1|chr1:9847510-9848009	0.411102053391993	.	.
chr1	9600949	9601448	chr1	9541113	9541612	Vxn|chr1:9541113-9541612	0.195748991178474	.	.
chr1	9600949	9601448	chr1	9847510	9848009	Vxn|chr1:9847510-9848009	0.301321027922898	.	.
chr1	9601474	9601973	chr1	9541113	9541612	Vxn|chr1:9541113-9541612	0.216613991288381	.	.
chr1	9700259	9700758	chr1	9298270	9298769	Mybl1|chr1:9298270-9298769	0.274608473696025	.	.
chr1	9700259	9700758	chr1	9848033	9848532	Mybl1|chr1:9848033-9848532	0.336523246064559	.	.
chr1	9700817	9701316	chr1	9541113	9541612	Mybl1|chr1:9541113-9541612	0.17599631172706	.	.
chr1	9748256	9748755	chr1	9298270	9298769	1700034P13Rik|chr1:9298270-9298769	0.19040342218549	.	.
chr1	9748256	9748755	chr1	9298270	9298769	Vcpip1|chr1:9298270-9298769	0.19040342218549	.	.
chr1	9748256	9748755	chr1	9804481	9804980	1700034P13Rik|chr1:9804481-9804980	0.165926838925777	.	.
chr1	9748256	9748755	chr1	9804481	9804980	Vcpip1|chr1:9804481-9804980	0.165926838925777	.	.
chr1	9748256	9748755	chr1	9805302	9805801	1700034P13Rik|chr1:9805302-9805801	0.213726370947261	.	.
chr1	9748256	9748755	chr1	9805302	9805801	Vcpip1|chr1:9805302-9805801	0.213726370947261	.	.
chr1	9798078	9798577	chr1	9573148	9573647	Sgk3|chr1:9573148-9573647	0.252378517966462	.	.
chr1	9798078	9798577	chr1	9848033	9848532	Sgk3|chr1:9848033-9848532	0.249871189614081	.	.
chr1	9908384	9908883	chr1	9772700	9773199	Mcmdc2|chr1:9772700-9773199	0.153685325077909	.	.
chr1	9943920	9944419	chr1	9573148	9573647	Snhg6|chr1:9573148-9573647	0.234060820013609	.	.
chr1	9943920	9944419	chr1	9848033	9848532	Snhg6|chr1:9848033-9848532	0.174178056104672	.	.
chr1	10037697	10038196	chr1	10494163	10494662	Cops5|chr1:10494163-10494662	0.228259105417559	.	.
chr1	10037697	10038196	chr1	10494163	10494662	Cspp1|chr1:10494163-10494662	0.228259105417559	.	.
chr1	10232855	10233354	chr1	10494163	10494662	Arfgef1|chr1:10494163-10494662	0.284804353375245	.	.
chr1	10993243	10993742	chr1	10771716	10772215	Prex2|chr1:10771716-10772215	0.186613200550405	.	.
chr1	10993243	10993742	chr1	10942845	10943344	Prex2|chr1:10942845-10943344	0.244316745051698	.	.
chr1	10993243	10993742	chr1	10952732	10953231	Prex2|chr1:10952732-10953231	0.156419734134578	.	.
chr1	10993243	10993742	chr1	10953272	10953771	Prex2|chr1:10953272-10953771	0.164439002301042	.	.
chr1	10993772	10994271	chr1	10759501	10760000	Prex2|chr1:10759501-10760000	0.249105902587879	.	.
chr1	10993772	10994271	chr1	10942845	10943344	Prex2|chr1:10942845-10943344	0.273795317607993	.	.
chr1	10993772	10994271	chr1	10952732	10953231	Prex2|chr1:10952732-10953231	0.217363474531013	.	.
chr1	10993772	10994271	chr1	10953272	10953771	Prex2|chr1:10953272-10953771	0.156735013966799	.	.
chr1	11413910	11414409	chr1	11579857	11580356	A830018L16Rik|chr1:11579857-11580356	0.254324712541009	.	.
chr1	12692265	12692764	chr1	12406714	12407213	Sulf1|chr1:12406714-12407213	0.259800605216132	.	.
chr1	12692874	12693373	chr1	12292186	12292685	Sulf1|chr1:12292186-12292685	0.374062434704096	.	.
chr1	12692874	12693373	chr1	12319905	12320404	Sulf1|chr1:12319905-12320404	0.168489151484852	.	.
chr1	12692874	12693373	chr1	12417796	12418295	Sulf1|chr1:12417796-12418295	0.23166382742259	.	.
chr1	12692874	12693373	chr1	12718098	12718597	Sulf1|chr1:12718098-12718597	0.354429139013968	.	.
chr1	13588843	13589342	chr1	13500447	13500946	Tram1|chr1:13500447-13500946	0.283423828293336	.	.
chr1	13588843	13589342	chr1	13619870	13620369	Tram1|chr1:13619870-13620369	0.163256356661823	.	.
chr1	13659706	13660205	chr1	13627100	13627599	Lactb2|chr1:13627100-13627599	0.153969362005985	.	.
chr1	13660314	13660813	chr1	13608608	13609107	Lactb2|chr1:13608608-13609107	0.167694005185412	.	.
chr1	13660314	13660813	chr1	13771623	13772122	Lactb2|chr1:13771623-13772122	0.335166648888033	.	.
chr1	14309549	14310048	chr1	14000763	14001262	Eya1|chr1:14000763-14001262	0.259697629478146	.	.
chr1	14309549	14310048	chr1	14168531	14169030	Eya1|chr1:14168531-14169030	0.300576528640896	.	.
chr1	14309549	14310048	chr1	14728986	14729485	Eya1|chr1:14728986-14729485	0.154119744734682	.	.
chr1	14755218	14755717	chr1	15122351	15122850	Msc|chr1:15122351-15122850	0.312476831964281	.	.
chr1	15286608	15287107	chr1	15121824	15122323	Kcnb2|chr1:15121824-15122323	0.224831115269538	.	.
chr1	15286608	15287107	chr1	15358408	15358907	Kcnb2|chr1:15358408-15358907	0.220822159346734	.	.
chr1	15287268	15287767	chr1	15007624	15008123	Kcnb2|chr1:15007624-15008123	0.178507815957582	.	.
chr1	15287268	15287767	chr1	15370994	15371493	Kcnb2|chr1:15370994-15371493	0.156678896136389	.	.
chr1	15287268	15287767	chr1	15399173	15399672	Kcnb2|chr1:15399173-15399672	0.454647096365808	.	.
chr1	15287268	15287767	chr1	15440915	15441414	Kcnb2|chr1:15440915-15441414	0.369096488036968	.	.
chr1	15287770	15288269	chr1	15007624	15008123	Kcnb2|chr1:15007624-15008123	0.229297025872756	.	.
chr1	15287770	15288269	chr1	15370994	15371493	Kcnb2|chr1:15370994-15371493	0.235853560457067	.	.
chr1	15287770	15288269	chr1	15399173	15399672	Kcnb2|chr1:15399173-15399672	0.503747129688186	.	.
chr1	15287770	15288269	chr1	15440915	15441414	Kcnb2|chr1:15440915-15441414	0.328001460298035	.	.
chr1	15805340	15805839	chr1	16216324	16216823	Terf1|chr1:16216324-16216823	0.154895603715891	.	.
chr1	15892493	15892992	chr1	16229492	16229991	Sbspon|chr1:16229492-16229991	0.230833316156065	.	.
chr1	16093096	16093595	chr1	15936337	15936836	4930444P10Rik|chr1:15936337-15936836	0.317933566339407	.	.
chr1	16093096	16093595	chr1	16229492	16229991	4930444P10Rik|chr1:16229492-16229991	0.163352765859201	.	.
chr1	16093096	16093595	chr1	16466475	16466974	4930444P10Rik|chr1:16466475-16466974	0.293665326875559	.	.
chr1	16103947	16104446	chr1	16265227	16265726	Rpl7|chr1:16265227-16265726	0.244089804650724	.	.
chr1	16104453	16104952	chr1	15914585	15915084	Rpl7|chr1:15914585-15915084	0.178596284450623	.	.
chr1	16104453	16104952	chr1	16216324	16216823	Rpl7|chr1:16216324-16216823	0.184018596932855	.	.
chr1	16104453	16104952	chr1	16265227	16265726	Rpl7|chr1:16265227-16265726	0.321861812494747	.	.
chr1	16104453	16104952	chr1	16466475	16466974	Rpl7|chr1:16466475-16466974	0.209820735620008	.	.
chr1	16104999	16105498	chr1	15936337	15936836	Rdh10|chr1:15936337-15936836	0.235325274581718	.	.
chr1	16104999	16105498	chr1	15936337	15936836	Rpl7|chr1:15936337-15936836	0.235325274581718	.	.
chr1	16104999	16105498	chr1	16466475	16466974	Rdh10|chr1:16466475-16466974	0.216335589016414	.	.
chr1	16104999	16105498	chr1	16466475	16466974	Rpl7|chr1:16466475-16466974	0.216335589016414	.	.
chr1	16105563	16106062	chr1	15914585	15915084	Rdh10|chr1:15914585-15915084	0.209803536864509	.	.
chr1	16105563	16106062	chr1	15936337	15936836	Rdh10|chr1:15936337-15936836	0.278145753543852	.	.
chr1	16105563	16106062	chr1	16229492	16229991	Rdh10|chr1:16229492-16229991	0.240180989357124	.	.
chr1	16105563	16106062	chr1	16440142	16440641	Rdh10|chr1:16440142-16440641	0.175884081171277	.	.
chr1	16227445	16227944	chr1	15853301	15853800	Gm28095|chr1:15853301-15853800	0.298404689416087	.	.
chr1	16227445	16227944	chr1	15914585	15915084	Gm28095|chr1:15914585-15915084	0.268824946088457	.	.
chr1	16227445	16227944	chr1	15936337	15936836	Gm28095|chr1:15936337-15936836	0.176297165568856	.	.
chr1	16227445	16227944	chr1	16216324	16216823	Gm28095|chr1:16216324-16216823	0.294456235055908	.	.
chr1	16227445	16227944	chr1	16265227	16265726	Gm28095|chr1:16265227-16265726	0.353224880595154	.	.
chr1	16519035	16519534	chr1	16265227	16265726	Stau2|chr1:16265227-16265726	0.299974526440852	.	.
chr1	16519035	16519534	chr1	16798252	16798751	Stau2|chr1:16798252-16798751	0.394176389112904	.	.
chr1	16519035	16519534	chr1	16979971	16980470	Stau2|chr1:16979971-16980470	0.36827796046108	.	.
chr1	16519761	16520260	chr1	16433354	16433853	Stau2|chr1:16433354-16433853	0.163864533535491	.	.
chr1	16519761	16520260	chr1	16440142	16440641	Stau2|chr1:16440142-16440641	0.270434523082497	.	.
chr1	16619102	16619601	chr1	16265227	16265726	Ube2w|chr1:16265227-16265726	0.199764466513255	.	.
chr1	16619102	16619601	chr1	16433354	16433853	Ube2w|chr1:16433354-16433853	0.230808726051673	.	.
chr1	16619102	16619601	chr1	16798252	16798751	Ube2w|chr1:16798252-16798751	0.188946080888545	.	.
chr1	16619102	16619601	chr1	16835750	16836249	Ube2w|chr1:16835750-16836249	0.217004733663718	.	.
chr1	16619102	16619601	chr1	16979390	16979889	Ube2w|chr1:16979390-16979889	0.237656009157458	.	.
chr1	16619102	16619601	chr1	16979971	16980470	Ube2w|chr1:16979971-16980470	0.26287757740475	.	.
chr1	16656744	16657243	chr1	16466475	16466974	D030040B21Rik|chr1:16466475-16466974	0.156130693416456	.	.
chr1	16656744	16657243	chr1	16466475	16466974	Eloc|chr1:16466475-16466974	0.156130693416456	.	.
chr1	16656744	16657243	chr1	16815946	16816445	D030040B21Rik|chr1:16815946-16816445	0.216272596783564	.	.
chr1	16656744	16657243	chr1	16815946	16816445	Eloc|chr1:16815946-16816445	0.216272596783564	.	.
chr1	16656744	16657243	chr1	16816484	16816983	D030040B21Rik|chr1:16816484-16816983	0.174333615768168	.	.
chr1	16656744	16657243	chr1	16816484	16816983	Eloc|chr1:16816484-16816983	0.174333615768168	.	.
chr1	16657258	16657757	chr1	16835750	16836249	D030040B21Rik|chr1:16835750-16836249	0.217418175304648	.	.
chr1	16657258	16657757	chr1	16835750	16836249	Eloc|chr1:16835750-16836249	0.217418175304648	.	.
chr1	16664905	16665404	chr1	16815946	16816445	Tmem70|chr1:16815946-16816445	0.198731062023444	.	.
chr1	16664905	16665404	chr1	16816484	16816983	Tmem70|chr1:16816484-16816983	0.160239362492143	.	.
chr1	16687901	16688400	chr1	16265227	16265726	Ly96|chr1:16265227-16265726	0.314132329016579	.	.
chr1	16687901	16688400	chr1	16979971	16980470	Ly96|chr1:16979971-16980470	0.305495148833589	.	.
chr1	16688506	16689005	chr1	16433354	16433853	Ly96|chr1:16433354-16433853	0.219266219953077	.	.
chr1	17097665	17098164	chr1	16979390	16979889	Jph1|chr1:16979390-16979889	0.242498314550429	.	.
chr1	17097665	17098164	chr1	16979971	16980470	Jph1|chr1:16979971-16980470	0.216891567503708	.	.
chr1	17097665	17098164	chr1	17123369	17123868	Jph1|chr1:17123369-17123868	0.220335380362656	.	.
chr1	17145142	17145641	chr1	16979390	16979889	Gdap1|chr1:16979390-16979889	0.180393130050551	.	.
chr1	17145142	17145641	chr1	16979971	16980470	Gdap1|chr1:16979971-16980470	0.23275774736667	.	.
chr1	17727608	17728107	chr1	17973361	17973860	Crispld1|chr1:17973361-17973860	0.175892855697833	.	.
chr1	17727608	17728107	chr1	17973361	17973860	Gm16070|chr1:17973361-17973860	0.175892855697833	.	.
chr1	18057998	18058497	chr1	18016196	18016695	Gm28756|chr1:18016196-18016695	0.371265879664217	.	.
chr1	18057998	18058497	chr1	18144527	18145026	Gm28756|chr1:18144527-18145026	0.243831659018344	.	.
chr1	18058553	18059052	chr1	18016196	18016695	Gm28756|chr1:18016196-18016695	0.168378824979948	.	.
chr1	18058553	18059052	chr1	18144527	18145026	Gm28756|chr1:18144527-18145026	0.340660839046175	.	.
chr1	19104658	19105157	chr1	18848981	18849480	Gm15825|chr1:18848981-18849480	0.332669167503067	.	.
chr1	19104658	19105157	chr1	18962303	18962802	Gm15825|chr1:18962303-18962802	0.226313727423432	.	.
chr1	20670495	20670994	chr1	20478223	20478722	Gm28653|chr1:20478223-20478722	0.227187072790386	.	.
chr1	20670495	20670994	chr1	20612697	20613196	Gm28653|chr1:20612697-20613196	0.273078648128644	.	.
chr1	20670495	20670994	chr1	20671052	20671551	Gm28653|chr1:20671052-20671551	0.750356801315461	.	.
chr1	20670495	20670994	chr1	20699955	20700454	Gm28653|chr1:20699955-20700454	0.433261232621814	.	.
chr1	20670495	20670994	chr1	20759760	20760259	Gm28653|chr1:20759760-20760259	0.209739965231854	.	.
chr1	20670495	20670994	chr1	20759760	20760259	Gm28653|chr1:20759760-20760259	0.209739965231855	.	.
chr1	20670495	20670994	chr1	20844236	20844735	Gm28653|chr1:20844236-20844735	0.270134659273682	.	.
chr1	20670495	20670994	chr1	20908588	20909087	Gm28653|chr1:20908588-20909087	0.248686767267267	.	.
chr1	20670495	20670994	chr1	20921118	20921617	Gm28653|chr1:20921118-20921617	0.438584699862787	.	.
chr1	20820187	20820686	chr1	20513637	20514136	Mcm3|chr1:20513637-20514136	0.21398138411879	.	.
chr1	20820187	20820686	chr1	20671052	20671551	Mcm3|chr1:20671052-20671551	0.17917466602795	.	.
chr1	20820187	20820686	chr1	20844236	20844735	Mcm3|chr1:20844236-20844735	0.394123045790813	.	.
chr1	20820187	20820686	chr1	20921118	20921617	Mcm3|chr1:20921118-20921617	0.162209231533935	.	.
chr1	20820187	20820686	chr1	20997805	20998304	Mcm3|chr1:20997805-20998304	0.160410805723245	.	.
chr1	20820187	20820686	chr1	21166203	21166702	Mcm3|chr1:21166203-21166702	0.268311803933071	.	.
chr1	20820187	20820686	chr1	21215168	21215667	Mcm3|chr1:21215168-21215667	0.206141245075706	.	.
chr1	20890311	20890810	chr1	20612697	20613196	6720483E21Rik|chr1:20612697-20613196	0.367560527405258	.	.
chr1	20890311	20890810	chr1	20612697	20613196	Paqr8|chr1:20612697-20613196	0.367560527405258	.	.
chr1	20890311	20890810	chr1	20738421	20738920	6720483E21Rik|chr1:20738421-20738920	0.231551656925201	.	.
chr1	20890311	20890810	chr1	20738421	20738920	Paqr8|chr1:20738421-20738920	0.231551656925201	.	.
chr1	20890311	20890810	chr1	21101196	21101695	6720483E21Rik|chr1:21101196-21101695	0.157979380542423	.	.
chr1	20890311	20890810	chr1	21101196	21101695	Paqr8|chr1:21101196-21101695	0.157979380542423	.	.
chr1	20890857	20891356	chr1	20759760	20760259	6720483E21Rik|chr1:20759760-20760259	0.15437548246399	.	.
chr1	20890857	20891356	chr1	20759760	20760259	Paqr8|chr1:20759760-20760259	0.15437548246399	.	.
chr1	20890857	20891356	chr1	20801628	20802127	6720483E21Rik|chr1:20801628-20802127	0.15730041510301	.	.
chr1	20890857	20891356	chr1	20801628	20802127	Paqr8|chr1:20801628-20802127	0.15730041510301	.	.
chr1	20890857	20891356	chr1	21166203	21166702	6720483E21Rik|chr1:21166203-21166702	0.161088286073504	.	.
chr1	20890857	20891356	chr1	21166203	21166702	Paqr8|chr1:21166203-21166702	0.161088286073504	.	.
chr1	20951400	20951899	chr1	20513637	20514136	Efhc1|chr1:20513637-20514136	0.161963533925257	.	.
chr1	20951400	20951899	chr1	20671052	20671551	Efhc1|chr1:20671052-20671551	0.17134798568071	.	.
chr1	20951400	20951899	chr1	20801628	20802127	Efhc1|chr1:20801628-20802127	0.15801562153005	.	.
chr1	20951400	20951899	chr1	20844236	20844735	Efhc1|chr1:20844236-20844735	0.250547074234239	.	.
chr1	20951400	20951899	chr1	21166203	21166702	Efhc1|chr1:21166203-21166702	0.174870468375508	.	.
chr1	20951400	20951899	chr1	21215168	21215667	Efhc1|chr1:21215168-21215667	0.220807486568916	.	.
chr1	21079134	21079633	chr1	20844236	20844735	Gm28287|chr1:20844236-20844735	0.213578645089749	.	.
chr1	21079134	21079633	chr1	20844236	20844735	Tram2|chr1:20844236-20844735	0.213578645089749	.	.
chr1	21079134	21079633	chr1	20921118	20921617	Gm28287|chr1:20921118-20921617	0.175070252144326	.	.
chr1	21079134	21079633	chr1	20921118	20921617	Tram2|chr1:20921118-20921617	0.175070252144326	.	.
chr1	21079134	21079633	chr1	21166203	21166702	Gm28287|chr1:21166203-21166702	0.295177614918871	.	.
chr1	21079134	21079633	chr1	21166203	21166702	Tram2|chr1:21166203-21166702	0.295177614918871	.	.
chr1	21079134	21079633	chr1	21215168	21215667	Gm28287|chr1:21215168-21215667	0.156666307580965	.	.
chr1	21079134	21079633	chr1	21215168	21215667	Tram2|chr1:21215168-21215667	0.156666307580965	.	.
chr1	21079134	21079633	chr1	21461025	21461524	Gm28287|chr1:21461025-21461524	0.167701876994943	.	.
chr1	21079134	21079633	chr1	21461025	21461524	Tram2|chr1:21461025-21461524	0.167701876994943	.	.
chr1	21218543	21219042	chr1	20933361	20933860	Tmem14a|chr1:20933361-20933860	0.308569810639086	.	.
chr1	21271420	21271919	chr1	21237840	21238339	Gm28836|chr1:21237840-21238339	0.246469847329328	.	.
chr1	21271420	21271919	chr1	21484567	21485066	Gm28836|chr1:21484567-21485066	0.197481174161435	.	.
chr1	21961224	21961723	chr1	21797756	21798255	Kcnq5|chr1:21797756-21798255	0.422958071348987	.	.
chr1	21961224	21961723	chr1	21798379	21798878	Kcnq5|chr1:21798379-21798878	0.206171032417272	.	.
chr1	21961224	21961723	chr1	21804991	21805490	Kcnq5|chr1:21804991-21805490	0.208385421714093	.	.
chr1	21961224	21961723	chr1	21829900	21830399	Kcnq5|chr1:21829900-21830399	0.348709967998391	.	.
chr1	21961224	21961723	chr1	22072842	22073341	Kcnq5|chr1:22072842-22073341	0.521380774214185	.	.
chr1	21961224	21961723	chr1	22103095	22103594	Kcnq5|chr1:22103095-22103594	0.296414146124914	.	.
chr1	21961224	21961723	chr1	22118484	22118983	Kcnq5|chr1:22118484-22118983	0.376777746606645	.	.
chr1	21961224	21961723	chr1	22118994	22119493	Kcnq5|chr1:22118994-22119493	0.315759282123428	.	.
chr1	23761777	23762276	chr1	23595043	23595542	B3gat2|chr1:23595043-23595542	0.155132544786088	.	.
chr1	23761777	23762276	chr1	23656185	23656684	B3gat2|chr1:23656185-23656684	0.387107084940931	.	.
chr1	23761777	23762276	chr1	23689370	23689869	B3gat2|chr1:23689370-23689869	0.286208176559458	.	.
chr1	23761777	23762276	chr1	23705548	23706047	B3gat2|chr1:23705548-23706047	0.214378973793398	.	.
chr1	23761777	23762276	chr1	23821023	23821522	B3gat2|chr1:23821023-23821522	0.324957836183388	.	.
chr1	23761777	23762276	chr1	23821578	23822077	B3gat2|chr1:23821578-23822077	0.511233491004065	.	.
chr1	23761777	23762276	chr1	23827010	23827509	B3gat2|chr1:23827010-23827509	0.279118638719931	.	.
chr1	23761777	23762276	chr1	23834245	23834744	B3gat2|chr1:23834245-23834744	0.304878692440513	.	.
chr1	23761777	23762276	chr1	23842985	23843484	B3gat2|chr1:23842985-23843484	0.344397609918095	.	.
chr1	23761777	23762276	chr1	23848998	23849497	B3gat2|chr1:23848998-23849497	0.418241144515595	.	.
chr1	23761777	23762276	chr1	23849500	23849999	B3gat2|chr1:23849500-23849999	0.465681162349516	.	.
chr1	23762292	23762791	chr1	23538104	23538603	B3gat2|chr1:23538104-23538603	0.176927699271564	.	.
chr1	23762292	23762791	chr1	23656185	23656684	B3gat2|chr1:23656185-23656684	0.326907267257518	.	.
chr1	23762292	23762791	chr1	23689370	23689869	B3gat2|chr1:23689370-23689869	0.292853051281971	.	.
chr1	23762292	23762791	chr1	23705548	23706047	B3gat2|chr1:23705548-23706047	0.152500734504449	.	.
chr1	23762292	23762791	chr1	23762798	23763297	B3gat2|chr1:23762798-23763297	0.188765374973436	.	.
chr1	23762292	23762791	chr1	23821023	23821522	B3gat2|chr1:23821023-23821522	0.302106569136549	.	.
chr1	23762292	23762791	chr1	23821578	23822077	B3gat2|chr1:23821578-23822077	0.533642747049843	.	.
chr1	23762292	23762791	chr1	23827010	23827509	B3gat2|chr1:23827010-23827509	0.2631494995807	.	.
chr1	23762292	23762791	chr1	23834245	23834744	B3gat2|chr1:23834245-23834744	0.1703866990027	.	.
chr1	23762292	23762791	chr1	23842985	23843484	B3gat2|chr1:23842985-23843484	0.350572509688177	.	.
chr1	23762292	23762791	chr1	23848998	23849497	B3gat2|chr1:23848998-23849497	0.37513311362367	.	.
chr1	23762292	23762791	chr1	23849500	23849999	B3gat2|chr1:23849500-23849999	0.402638776762269	.	.
chr1	23921626	23922125	chr1	23629265	23629764	Smap1|chr1:23629265-23629764	0.195549366671306	.	.
chr1	23921626	23922125	chr1	23834800	23835299	Smap1|chr1:23834800-23835299	0.189714117014148	.	.
chr1	23922128	23922627	chr1	23762798	23763297	Smap1|chr1:23762798-23763297	0.233403850318941	.	.
chr1	24005456	24005955	chr1	24471107	24471606	Sdhaf4|chr1:24471107-24471606	0.154650069019155	.	.
chr1	24099649	24100148	chr1	24137077	24137576	Fam135a|chr1:24137077-24137576	0.184584351190305	.	.
chr1	24099649	24100148	chr1	24249074	24249573	Fam135a|chr1:24249074-24249573	0.18446474962636	.	.
chr1	24100186	24100685	chr1	24137077	24137576	Fam135a|chr1:24137077-24137576	0.189377279937883	.	.
chr1	24100186	24100685	chr1	24249074	24249573	Fam135a|chr1:24249074-24249573	0.254517008859714	.	.
chr1	24586286	24586785	chr1	24349664	24350163	Col19a1|chr1:24349664-24350163	0.223457710062055	.	.
chr1	24587149	24587648	chr1	24302637	24303136	Col19a1|chr1:24302637-24303136	0.193964478367588	.	.
chr1	24587149	24587648	chr1	24349664	24350163	Col19a1|chr1:24349664-24350163	0.267298418573948	.	.
chr1	24678265	24678764	chr1	24611656	24612155	Lmbrd1|chr1:24611656-24612155	0.260367969648388	.	.
chr1	24678265	24678764	chr1	24613347	24613846	Lmbrd1|chr1:24613347-24613846	0.242732853889532	.	.
chr1	24678265	24678764	chr1	24615721	24616220	Lmbrd1|chr1:24615721-24616220	0.158120992484428	.	.
chr1	30872795	30873294	chr1	30503190	30503689	Phf3|chr1:30503190-30503689	0.476158069273234	.	.
chr1	30872795	30873294	chr1	30584783	30585282	Phf3|chr1:30584783-30585282	0.297292087245713	.	.
chr1	30872795	30873294	chr1	30649743	30650242	Phf3|chr1:30649743-30650242	0.334299666760129	.	.
chr1	30872795	30873294	chr1	30700382	30700881	Phf3|chr1:30700382-30700881	0.209335696564594	.	.
chr1	30873430	30873929	chr1	30718559	30719058	Phf3|chr1:30718559-30719058	0.175663306328736	.	.
chr1	30873430	30873929	chr1	31210103	31210602	Phf3|chr1:31210103-31210602	0.312179583934133	.	.
chr1	30873942	30874441	chr1	30718559	30719058	Phf3|chr1:30718559-30719058	0.207224954197918	.	.
chr1	30873942	30874441	chr1	30740784	30741283	Phf3|chr1:30740784-30741283	0.249590322020422	.	.
chr1	30873942	30874441	chr1	30819702	30820201	Phf3|chr1:30819702-30820201	0.412472542585001	.	.
chr1	30873942	30874441	chr1	31153918	31154417	Phf3|chr1:31153918-31154417	0.275626944810171	.	.
chr1	30873942	30874441	chr1	31210103	31210602	Phf3|chr1:31210103-31210602	0.191939104028508	.	.
chr1	30949080	30949579	chr1	31153918	31154417	Ptp4a1|chr1:31153918-31154417	0.190920852670795	.	.
chr1	30949080	30949579	chr1	31184684	31185183	Ptp4a1|chr1:31184684-31185183	0.381339140126276	.	.
chr1	30949582	30950081	chr1	30539633	30540132	Ptp4a1|chr1:30539633-30540132	0.210147640689815	.	.
chr1	30949582	30950081	chr1	30572619	30573118	Ptp4a1|chr1:30572619-30573118	0.17517277776505	.	.
chr1	30949582	30950081	chr1	30740784	30741283	Ptp4a1|chr1:30740784-30741283	0.308043274292249	.	.
chr1	30949582	30950081	chr1	31083206	31083705	Ptp4a1|chr1:31083206-31083705	0.164861146684927	.	.
chr1	30949582	30950081	chr1	31133865	31134364	Ptp4a1|chr1:31133865-31134364	0.174115452545066	.	.
chr1	30949582	30950081	chr1	31153918	31154417	Ptp4a1|chr1:31153918-31154417	0.32357274174224	.	.
chr1	30949582	30950081	chr1	31184684	31185183	Ptp4a1|chr1:31184684-31185183	0.283667899829481	.	.
chr1	34433080	34433579	chr1	34434650	34435149	Gm37233|chr1:34434650-34435149	0.353802912639611	.	.
chr1	34433080	34433579	chr1	34642414	34642913	Gm37233|chr1:34642414-34642913	0.164837373849897	.	.
chr1	34439491	34439990	chr1	34602327	34602826	Ccdc115|chr1:34602327-34602826	0.285812193632562	.	.
chr1	34439491	34439990	chr1	34602327	34602826	Imp4|chr1:34602327-34602826	0.285812193632562	.	.
chr1	34485175	34485674	chr1	34434650	34435149	4930568A12Rik|chr1:34434650-34435149	0.390577548754742	.	.
chr1	34485175	34485674	chr1	34462689	34463188	4930568A12Rik|chr1:34462689-34463188	0.228023803292234	.	.
chr1	34485782	34486281	chr1	34434650	34435149	4930568A12Rik|chr1:34434650-34435149	0.264695498523785	.	.
chr1	34485782	34486281	chr1	34740178	34740677	4930568A12Rik|chr1:34740178-34740677	0.289081954179576	.	.
chr1	34579442	34579941	chr1	34738307	34738806	1700101I19Rik|chr1:34738307-34738806	0.205403708569588	.	.
chr1	34579442	34579941	chr1	34738307	34738806	Amer3|chr1:34738307-34738806	0.205403708569588	.	.
chr1	34801460	34801959	chr1	34752832	34753331	Arhgef4|chr1:34752832-34753331	0.187801626881472	.	.
chr1	34801460	34801959	chr1	34891506	34892005	Arhgef4|chr1:34891506-34892005	0.195870142830676	.	.
chr1	34842804	34843303	chr1	34740178	34740677	Fam168b|chr1:34740178-34740677	0.319435988224271	.	.
chr1	34842804	34843303	chr1	34793414	34793913	Fam168b|chr1:34793414-34793913	0.226212422164512	.	.
chr1	34842804	34843303	chr1	34871623	34872122	Fam168b|chr1:34871623-34872122	0.196548634294595	.	.
chr1	34842804	34843303	chr1	35201468	35201967	Fam168b|chr1:35201468-35201967	0.294827196643438	.	.
chr1	34849768	34850267	chr1	34740178	34740677	Plekhb2|chr1:34740178-34740677	0.219566654817187	.	.
chr1	34849768	34850267	chr1	34871623	34872122	Plekhb2|chr1:34871623-34872122	0.189927750187948	.	.
chr1	34849768	34850267	chr1	35201468	35201967	Plekhb2|chr1:35201468-35201967	0.296111320311406	.	.
chr1	34850452	34850951	chr1	34642414	34642913	Plekhb2|chr1:34642414-34642913	0.290406494039269	.	.
chr1	34850452	34850951	chr1	34784634	34785133	Plekhb2|chr1:34784634-34785133	0.207344709463693	.	.
chr1	37540354	37540853	chr1	37600786	37601285	Mgat4a|chr1:37600786-37601285	0.236720613069792	.	.
chr1	37540354	37540853	chr1	37742623	37743122	Mgat4a|chr1:37742623-37743122	0.269921441442129	.	.
chr1	37540864	37541363	chr1	37726317	37726816	Mgat4a|chr1:37726317-37726816	0.321964799573839	.	.
chr1	37614024	37614523	chr1	37872597	37873096	4930556I23Rik|chr1:37872597-37873096	0.21450499665881	.	.
chr1	37864699	37865198	chr1	38054505	38055004	Gm26805|chr1:38054505-38055004	0.211746528260466	.	.
chr1	37864699	37865198	chr1	38185452	38185951	Gm26805|chr1:38185452-38185951	0.154877337187526	.	.
chr1	37865263	37865762	chr1	37600786	37601285	Gm26805|chr1:37600786-37601285	0.244282576294688	.	.
chr1	37865263	37865762	chr1	37600786	37601285	Tsga10|chr1:37600786-37601285	0.244282576294688	.	.
chr1	37865263	37865762	chr1	38054505	38055004	Gm26805|chr1:38054505-38055004	0.298855325847221	.	.
chr1	37865263	37865762	chr1	38054505	38055004	Tsga10|chr1:38054505-38055004	0.298855325847221	.	.
chr1	37871955	37872454	chr1	37600786	37601285	Lipt1|chr1:37600786-37601285	0.282560128495476	.	.
chr1	37871955	37872454	chr1	37872597	37873096	Lipt1|chr1:37872597-37873096	0.273702414554214	.	.
chr1	37997082	37997581	chr1	37742623	37743122	Eif5b|chr1:37742623-37743122	0.150542438407632	.	.
chr1	37997082	37997581	chr1	37742623	37743122	Txndc9|chr1:37742623-37743122	0.150542438407632	.	.
chr1	40085635	40086134	chr1	40000871	40001370	Gm16894|chr1:40000871-40001370	0.180292783529577	.	.
chr1	40085635	40086134	chr1	40001380	40001879	Gm16894|chr1:40001380-40001879	0.201159137084335	.	.
chr1	40085635	40086134	chr1	40380047	40380546	Gm16894|chr1:40380047-40380546	0.202725033581991	.	.
chr1	40515963	40516462	chr1	40360655	40361154	Il18rap|chr1:40360655-40361154	0.220971923115087	.	.
chr1	40515963	40516462	chr1	40361201	40361700	Il18rap|chr1:40361201-40361700	0.207034642452419	.	.
chr1	40515963	40516462	chr1	40797275	40797774	Il18rap|chr1:40797275-40797774	0.292384131382844	.	.
chr1	40515963	40516462	chr1	40802706	40803205	Il18rap|chr1:40802706-40803205	0.370089702298106	.	.
chr1	40515963	40516462	chr1	40835894	40836393	Il18rap|chr1:40835894-40836393	0.25152669632264	.	.
chr1	40680467	40680966	chr1	40806445	40806944	Slc9a2|chr1:40806445-40806944	0.441976774399497	.	.
chr1	40680467	40680966	chr1	40844577	40845076	Slc9a2|chr1:40844577-40845076	0.172689894775495	.	.
chr1	40681063	40681562	chr1	40360655	40361154	Slc9a2|chr1:40360655-40361154	0.183929164872553	.	.
chr1	40681063	40681562	chr1	40681655	40682154	Slc9a2|chr1:40681655-40682154	0.218753141221485	.	.
chr1	42694122	42694621	chr1	42539593	42540092	Gm20646|chr1:42539593-42540092	0.157656957896928	.	.
chr1	42694122	42694621	chr1	42539593	42540092	Pantr1|chr1:42539593-42540092	0.157656957896928	.	.
chr1	42694122	42694621	chr1	42540124	42540623	Gm20646|chr1:42540124-42540623	0.515711132449794	.	.
chr1	42694122	42694621	chr1	42540124	42540623	Pantr1|chr1:42540124-42540623	0.515711132449794	.	.
chr1	42694122	42694621	chr1	42600886	42601385	Gm20646|chr1:42600886-42601385	0.494151967311451	.	.
chr1	42694122	42694621	chr1	42600886	42601385	Pantr1|chr1:42600886-42601385	0.494151967311451	.	.
chr1	42694122	42694621	chr1	42686108	42686607	Gm20646|chr1:42686108-42686607	0.336585027591766	.	.
chr1	42694122	42694621	chr1	42686108	42686607	Pantr1|chr1:42686108-42686607	0.336585027591766	.	.
chr1	42695450	42695949	chr1	42588610	42589109	Gm20646|chr1:42588610-42589109	0.214688053492905	.	.
chr1	42695450	42695949	chr1	42588610	42589109	Pantr1|chr1:42588610-42589109	0.214688053492905	.	.
chr1	42695450	42695949	chr1	42588610	42589109	Pou3f3|chr1:42588610-42589109	0.214688053492905	.	.
chr1	42695450	42695949	chr1	42625732	42626231	Gm20646|chr1:42625732-42626231	0.271622997426374	.	.
chr1	42695450	42695949	chr1	42625732	42626231	Pantr1|chr1:42625732-42626231	0.271622997426374	.	.
chr1	42695450	42695949	chr1	42625732	42626231	Pou3f3|chr1:42625732-42626231	0.271622997426374	.	.
chr1	42695450	42695949	chr1	42686108	42686607	Gm20646|chr1:42686108-42686607	0.20280506496271	.	.
chr1	42695450	42695949	chr1	42686108	42686607	Pantr1|chr1:42686108-42686607	0.20280506496271	.	.
chr1	42695450	42695949	chr1	42686108	42686607	Pou3f3|chr1:42686108-42686607	0.20280506496271	.	.
chr1	43827102	43827601	chr1	43898955	43899454	Uxs1|chr1:43898955-43899454	0.194017774774307	.	.
chr1	43827102	43827601	chr1	44228990	44229489	Uxs1|chr1:44228990-44229489	0.16394319259046	.	.
chr1	43827615	43828114	chr1	43898955	43899454	Uxs1|chr1:43898955-43899454	0.269260742981575	.	.
chr1	43933698	43934197	chr1	43766306	43766805	Tpp2|chr1:43766306-43766805	0.298893807130576	.	.
chr1	43933698	43934197	chr1	43798365	43798864	Tpp2|chr1:43798365-43798864	0.154984697153437	.	.
chr1	43933698	43934197	chr1	43898955	43899454	Tpp2|chr1:43898955-43899454	0.246526967284386	.	.
chr1	44102213	44102712	chr1	43797839	43798338	Tex30|chr1:43797839-43798338	0.215496044066155	.	.
chr1	44102213	44102712	chr1	43902740	43903239	Tex30|chr1:43902740-43903239	0.318878510511518	.	.
chr1	44102213	44102712	chr1	44198134	44198633	Tex30|chr1:44198134-44198633	0.2323060455558	.	.
chr1	44102213	44102712	chr1	44451529	44452028	Tex30|chr1:44451529-44452028	0.344187074077353	.	.
chr1	44102213	44102712	chr1	44459127	44459626	Tex30|chr1:44459127-44459626	0.439401039526268	.	.
chr1	44118638	44119137	chr1	43798365	43798864	Bivm|chr1:43798365-43798864	0.265585708011077	.	.
chr1	44118638	44119137	chr1	43798365	43798864	Poglut2|chr1:43798365-43798864	0.265585708011077	.	.
chr1	44119144	44119643	chr1	43798365	43798864	Bivm|chr1:43798365-43798864	0.149359211358428	.	.
chr1	44119144	44119643	chr1	43798365	43798864	Poglut2|chr1:43798365-43798864	0.149359211358428	.	.
chr1	44119144	44119643	chr1	43818286	43818785	Bivm|chr1:43818286-43818785	0.156438049241539	.	.
chr1	44119144	44119643	chr1	43818286	43818785	Poglut2|chr1:43818286-43818785	0.156438049241539	.	.
chr1	44119144	44119643	chr1	44198134	44198633	Bivm|chr1:44198134-44198633	0.327535343724323	.	.
chr1	44119144	44119643	chr1	44198134	44198633	Poglut2|chr1:44198134-44198633	0.327535343724323	.	.
chr1	44119663	44120162	chr1	44228990	44229489	Bivm|chr1:44228990-44229489	0.28184733731056	.	.
chr1	44147693	44148192	chr1	44228990	44229489	Ercc5|chr1:44228990-44229489	0.240293413394484	.	.
chr1	44551396	44551895	chr1	44459127	44459626	Gulp1|chr1:44459127-44459626	0.370922305779433	.	.
chr1	44551396	44551895	chr1	44590075	44590574	Gulp1|chr1:44590075-44590574	0.282885147049016	.	.
chr1	44551396	44551895	chr1	44610705	44611204	Gulp1|chr1:44610705-44611204	0.243348711462352	.	.
chr1	44551396	44551895	chr1	44716287	44716786	Gulp1|chr1:44716287-44716786	0.167659971304385	.	.
chr1	44551396	44551895	chr1	44750744	44751243	Gulp1|chr1:44750744-44751243	0.351171492409772	.	.
chr1	44551396	44551895	chr1	44751252	44751751	Gulp1|chr1:44751252-44751751	0.358900640986326	.	.
chr1	44551396	44551895	chr1	44944626	44945125	Gulp1|chr1:44944626-44945125	0.186485323163035	.	.
chr1	44552204	44552703	chr1	44451529	44452028	Gulp1|chr1:44451529-44452028	0.423329207006965	.	.
chr1	44552204	44552703	chr1	44451529	44452028	Gulp1|chr1:44451529-44452028	0.423329207006966	.	.
chr1	44552204	44552703	chr1	44459127	44459626	Gulp1|chr1:44459127-44459626	0.213181962515671	.	.
chr1	44552204	44552703	chr1	44589518	44590017	Gulp1|chr1:44589518-44590017	0.275015710851431	.	.
chr1	44552204	44552703	chr1	44590075	44590574	Gulp1|chr1:44590075-44590574	0.356443632200955	.	.
chr1	44552204	44552703	chr1	44610705	44611204	Gulp1|chr1:44610705-44611204	0.458606868978037	.	.
chr1	44552204	44552703	chr1	44664471	44664970	Gulp1|chr1:44664471-44664970	0.157244299715437	.	.
chr1	44552204	44552703	chr1	44716287	44716786	Gulp1|chr1:44716287-44716786	0.385999343343555	.	.
chr1	44552204	44552703	chr1	44751252	44751751	Gulp1|chr1:44751252-44751751	0.202368294310316	.	.
chr1	44552204	44552703	chr1	44922739	44923238	Gulp1|chr1:44922739-44923238	0.297951155407171	.	.
chr1	44552204	44552703	chr1	44944626	44945125	Gulp1|chr1:44944626-44945125	0.467696908977338	.	.
chr1	45794689	45795188	chr1	45672672	45673171	Wdr75|chr1:45672672-45673171	0.153093196136404	.	.
chr1	45794689	45795188	chr1	45766100	45766599	Wdr75|chr1:45766100-45766599	0.304641925441199	.	.
chr1	45794689	45795188	chr1	45860275	45860774	Wdr75|chr1:45860275-45860774	0.153822350414591	.	.
chr1	45795197	45795696	chr1	46097210	46097709	Wdr75|chr1:46097210-46097709	0.39165422175611	.	.
chr1	45925424	45925923	chr1	45860275	45860774	Slc40a1|chr1:45860275-45860774	0.187226257077123	.	.
chr1	46065930	46066429	chr1	46022239	46022738	Dnah7b|chr1:46022239-46022738	0.273166621895929	.	.
chr1	46065930	46066429	chr1	46097210	46097709	Dnah7b|chr1:46097210-46097709	0.257221776246701	.	.
chr1	46066566	46067065	chr1	45859740	45860239	Dnah7b|chr1:45859740-45860239	0.179215967130137	.	.
chr1	46066566	46067065	chr1	46022239	46022738	Dnah7b|chr1:46022239-46022738	0.238053218020359	.	.
chr1	46066566	46067065	chr1	46304505	46305004	Dnah7b|chr1:46304505-46305004	0.431435738953398	.	.
chr1	52119152	52119651	chr1	52171278	52171777	Stat1|chr1:52171278-52171777	0.282345376546213	.	.
chr1	52233098	52233597	chr1	52146524	52147023	Gls|chr1:52146524-52147023	0.263754626530558	.	.
chr1	52233098	52233597	chr1	52336605	52337104	Gls|chr1:52336605-52337104	0.216622222026252	.	.
chr1	52816845	52817344	chr1	52953081	52953580	Inpp1|chr1:52953081-52953580	0.177006972717748	.	.
chr1	52816845	52817344	chr1	52955615	52956114	Inpp1|chr1:52955615-52956114	0.255831775274443	.	.
chr1	52816845	52817344	chr1	52986655	52987154	Inpp1|chr1:52986655-52987154	0.154513838532565	.	.
chr1	52816845	52817344	chr1	53015814	53016313	Inpp1|chr1:53015814-53016313	0.197412276158034	.	.
chr1	52817513	52818012	chr1	52952486	52952985	Inpp1|chr1:52952486-52952985	0.236597774165653	.	.
chr1	52817513	52818012	chr1	53225566	53226065	Inpp1|chr1:53225566-53226065	0.162641084076729	.	.
chr1	52844734	52845233	chr1	53225566	53226065	Hibch|chr1:53225566-53226065	0.207802052954534	.	.
chr1	53296806	53297305	chr1	53272612	53273111	Ormdl1|chr1:53272612-53273111	0.281043508283898	.	.
chr1	53296806	53297305	chr1	53272612	53273111	Pms1|chr1:53272612-53273111	0.281043508283898	.	.
chr1	53296806	53297305	chr1	53442911	53443410	Ormdl1|chr1:53442911-53443410	0.174146377128367	.	.
chr1	53296806	53297305	chr1	53442911	53443410	Pms1|chr1:53442911-53443410	0.174146377128367	.	.
chr1	53297308	53297807	chr1	53015814	53016313	Ormdl1|chr1:53015814-53016313	0.174811362129983	.	.
chr1	53297308	53297807	chr1	53015814	53016313	Pms1|chr1:53015814-53016313	0.174811362129983	.	.
chr1	53297308	53297807	chr1	53032502	53033001	Ormdl1|chr1:53032502-53033001	0.192172043342654	.	.
chr1	53297308	53297807	chr1	53032502	53033001	Pms1|chr1:53032502-53033001	0.192172043342654	.	.
chr1	53297308	53297807	chr1	53385322	53385821	Ormdl1|chr1:53385322-53385821	0.183544100168658	.	.
chr1	53297308	53297807	chr1	53385322	53385821	Pms1|chr1:53385322-53385821	0.183544100168658	.	.
chr1	53297308	53297807	chr1	53740425	53740924	Ormdl1|chr1:53740425-53740924	0.159374705819639	.	.
chr1	53297308	53297807	chr1	53740425	53740924	Pms1|chr1:53740425-53740924	0.159374705819639	.	.
chr1	53313399	53313898	chr1	53610872	53611371	Osgepl1|chr1:53610872-53611371	0.190903691915339	.	.
chr1	53352482	53352981	chr1	53385322	53385821	Asdurf|chr1:53385322-53385821	0.186982852508514	.	.
chr1	53352482	53352981	chr1	53385322	53385821	Asnsd1|chr1:53385322-53385821	0.186982852508514	.	.
chr1	53352482	53352981	chr1	53442911	53443410	Asdurf|chr1:53442911-53443410	0.284330835068103	.	.
chr1	53352482	53352981	chr1	53442911	53443410	Asnsd1|chr1:53442911-53443410	0.284330835068103	.	.
chr1	53706596	53707095	chr1	53740425	53740924	Dnah7a|chr1:53740425-53740924	0.157087631153971	.	.
chr1	53706596	53707095	chr1	53823241	53823740	Dnah7a|chr1:53823241-53823740	0.170495873673613	.	.
chr1	53706596	53707095	chr1	53909069	53909568	Dnah7a|chr1:53909069-53909568	0.154203479062279	.	.
chr1	54194329	54194828	chr1	54193770	54194269	Hecw2|chr1:54193770-54194269	0.251883950539361	.	.
chr1	54194947	54195446	chr1	54193770	54194269	Hecw2|chr1:54193770-54194269	0.156422719400862	.	.
chr1	54250459	54250958	chr1	54624956	54625455	Ccdc150|chr1:54624956-54625455	0.241826782015756	.	.
chr1	54250459	54250958	chr1	54640136	54640635	Ccdc150|chr1:54640136-54640635	0.167819615306605	.	.
chr1	54250459	54250958	chr1	54640136	54640635	Ccdc150|chr1:54640136-54640635	0.167819615306606	.	.
chr1	54438767	54439266	chr1	54015310	54015809	Gtf3c3|chr1:54015310-54015809	0.299616251084486	.	.
chr1	54438767	54439266	chr1	54118496	54118995	Gtf3c3|chr1:54118496-54118995	0.166813392616366	.	.
chr1	54438767	54439266	chr1	54492251	54492750	Gtf3c3|chr1:54492251-54492750	0.175747006112183	.	.
chr1	54557443	54557942	chr1	54624956	54625455	Pgap1|chr1:54624956-54625455	0.282183815565862	.	.
chr1	55026688	55027187	chr1	55192060	55192559	Sf3b1|chr1:55192060-55192559	0.215798376345652	.	.
chr1	55026688	55027187	chr1	55383081	55383580	Sf3b1|chr1:55383081-55383580	0.182297930525808	.	.
chr1	55052491	55052990	chr1	55462215	55462714	Coq10b|chr1:55462215-55462714	0.186656718713512	.	.
chr1	55053010	55053509	chr1	55383081	55383580	Coq10b|chr1:55383081-55383580	0.161268492508688	.	.
chr1	55087395	55087894	chr1	55461591	55462090	Hspd1|chr1:55461591-55462090	0.15761757114633	.	.
chr1	55087395	55087894	chr1	55461591	55462090	Hspe1|chr1:55461591-55462090	0.15761757114633	.	.
chr1	55087908	55088407	chr1	55462215	55462714	Hspd1|chr1:55462215-55462714	0.235817651807866	.	.
chr1	55087908	55088407	chr1	55462215	55462714	Hspe1|chr1:55462215-55462714	0.235817651807866	.	.
chr1	55130908	55131407	chr1	55383081	55383580	Mob4|chr1:55383081-55383580	0.198228692075772	.	.
chr1	55130908	55131407	chr1	55462215	55462714	Mob4|chr1:55462215-55462714	0.170280542625586	.	.
chr1	55236881	55237380	chr1	55192060	55192559	Mars2|chr1:55192060-55192559	0.259182239092044	.	.
chr1	55236881	55237380	chr1	55221300	55221799	Mars2|chr1:55221300-55221799	0.166306059156052	.	.
chr1	55363229	55363728	chr1	55221300	55221799	Boll|chr1:55221300-55221799	0.201951828076243	.	.
chr1	55405572	55406071	chr1	55461591	55462090	Plcl1|chr1:55461591-55462090	0.192480828461199	.	.
chr1	55405572	55406071	chr1	55462215	55462714	Plcl1|chr1:55462215-55462714	0.323477377168612	.	.
chr1	56972152	56972651	chr1	56972961	56973460	9130024F11Rik|chr1:56972961-56973460	0.17701569625693	.	.
chr1	57214259	57214758	chr1	57055934	57056433	BC055402|chr1:57055934-57056433	0.180166872152764	.	.
chr1	57214259	57214758	chr1	57107289	57107788	BC055402|chr1:57107289-57107788	0.191004654228879	.	.
chr1	57214259	57214758	chr1	57394001	57394500	BC055402|chr1:57394001-57394500	0.188117570773267	.	.
chr1	57377374	57377873	chr1	57107289	57107788	1700066M21Rik|chr1:57107289-57107788	0.253858283823973	.	.
chr1	57377374	57377873	chr1	57107289	57107788	4930558J18Rik|chr1:57107289-57107788	0.253858283823973	.	.
chr1	57377374	57377873	chr1	57428877	57429376	1700066M21Rik|chr1:57428877-57429376	0.22164153278369	.	.
chr1	57377374	57377873	chr1	57428877	57429376	4930558J18Rik|chr1:57428877-57429376	0.22164153278369	.	.
chr1	57406257	57406756	chr1	57107289	57107788	Maip1|chr1:57107289-57107788	0.249866453197617	.	.
chr1	57406257	57406756	chr1	57107289	57107788	Tyw5|chr1:57107289-57107788	0.249866453197617	.	.
chr1	57406257	57406756	chr1	57612380	57612879	Maip1|chr1:57612380-57612879	0.310844001047611	.	.
chr1	57406257	57406756	chr1	57612380	57612879	Tyw5|chr1:57612380-57612879	0.310844001047611	.	.
chr1	57406767	57407266	chr1	57055934	57056433	Maip1|chr1:57055934-57056433	0.153239122321431	.	.
chr1	57406767	57407266	chr1	57055934	57056433	Tyw5|chr1:57055934-57056433	0.153239122321431	.	.
chr1	57406767	57407266	chr1	57546384	57546883	Maip1|chr1:57546384-57546883	0.177631601434489	.	.
chr1	57406767	57407266	chr1	57546384	57546883	Tyw5|chr1:57546384-57546883	0.177631601434489	.	.
chr1	57406767	57407266	chr1	57618321	57618820	Maip1|chr1:57618321-57618820	0.309081477499973	.	.
chr1	57406767	57407266	chr1	57618321	57618820	Tyw5|chr1:57618321-57618820	0.309081477499973	.	.
chr1	58029447	58029946	chr1	58144639	58145138	Aox1|chr1:58144639-58145138	0.285618016844053	.	.
chr1	58112727	58113226	chr1	58144639	58145138	Aox3|chr1:58144639-58145138	0.230427202761914	.	.
chr1	58112727	58113226	chr1	58415452	58415951	Aox3|chr1:58415452-58415951	0.185535973888253	.	.
chr1	58423825	58424324	chr1	58458788	58459287	Clk1|chr1:58458788-58459287	0.325681734546443	.	.
chr1	58445384	58445883	chr1	58366648	58367147	Nif3l1|chr1:58366648-58367147	0.166930845541363	.	.
chr1	58445384	58445883	chr1	58366648	58367147	Ppil3|chr1:58366648-58367147	0.166930845541363	.	.
chr1	58586034	58586533	chr1	58422814	58423313	Fam126b|chr1:58422814-58423313	0.374201863407907	.	.
chr1	58586034	58586533	chr1	58422814	58423313	Ndufb3|chr1:58422814-58423313	0.374201863407907	.	.
chr1	58586034	58586533	chr1	58859729	58860228	Fam126b|chr1:58859729-58860228	0.15813742465927	.	.
chr1	58586034	58586533	chr1	58859729	58860228	Ndufb3|chr1:58859729-58860228	0.15813742465927	.	.
chr1	58586034	58586533	chr1	58897489	58897988	Fam126b|chr1:58897489-58897988	0.260817728486443	.	.
chr1	58586034	58586533	chr1	58897489	58897988	Ndufb3|chr1:58897489-58897988	0.260817728486443	.	.
chr1	58586552	58587051	chr1	58415452	58415951	Fam126b|chr1:58415452-58415951	0.283285090035566	.	.
chr1	58586552	58587051	chr1	58415452	58415951	Ndufb3|chr1:58415452-58415951	0.283285090035566	.	.
chr1	58586552	58587051	chr1	58422814	58423313	Fam126b|chr1:58422814-58423313	0.324155098359599	.	.
chr1	58586552	58587051	chr1	58422814	58423313	Ndufb3|chr1:58422814-58423313	0.324155098359599	.	.
chr1	58710970	58711469	chr1	58415452	58415951	Cflar|chr1:58415452-58415951	0.159501315351063	.	.
chr1	58711489	58711988	chr1	58415452	58415951	Cflar|chr1:58415452-58415951	0.167550678225644	.	.
chr1	58973886	58974385	chr1	58897489	58897988	Stradb|chr1:58897489-58897988	0.149873947074483	.	.
chr1	58973886	58974385	chr1	58897489	58897988	Trak2|chr1:58897489-58897988	0.149873947074483	.	.
chr1	59119578	59120077	chr1	59316631	59317130	G730003C15Rik|chr1:59316631-59317130	0.250897661058563	.	.
chr1	59119578	59120077	chr1	59316631	59317130	Tmem237|chr1:59316631-59317130	0.250897661058563	.	.
chr1	59119578	59120077	chr1	59365632	59366131	G730003C15Rik|chr1:59365632-59366131	0.247384467780124	.	.
chr1	59119578	59120077	chr1	59365632	59366131	Tmem237|chr1:59365632-59366131	0.247384467780124	.	.
chr1	59119578	59120077	chr1	59464930	59465429	G730003C15Rik|chr1:59464930-59465429	0.14951842105989	.	.
chr1	59119578	59120077	chr1	59464930	59465429	Tmem237|chr1:59464930-59465429	0.14951842105989	.	.
chr1	59120147	59120646	chr1	59311861	59312360	G730003C15Rik|chr1:59311861-59312360	0.161103360602648	.	.
chr1	59120147	59120646	chr1	59311861	59312360	Tmem237|chr1:59311861-59312360	0.161103360602648	.	.
chr1	59237006	59237505	chr1	58859729	58860228	Als2|chr1:58859729-58860228	0.156990123516976	.	.
chr1	59237895	59238394	chr1	59365632	59366131	Als2|chr1:59365632-59366131	0.160627366158599	.	.
chr1	59237895	59238394	chr1	59464930	59465429	Als2|chr1:59464930-59465429	0.177916118794845	.	.
chr1	59237895	59238394	chr1	59465581	59466080	Als2|chr1:59465581-59466080	0.205722206340123	.	.
chr1	59481835	59482334	chr1	59005652	59006151	Fzd7|chr1:59005652-59006151	0.453489633483332	.	.
chr1	59481835	59482334	chr1	59316631	59317130	Fzd7|chr1:59316631-59317130	0.249328009158535	.	.
chr1	59481835	59482334	chr1	59332940	59333439	Fzd7|chr1:59332940-59333439	0.315148626986774	.	.
chr1	59481835	59482334	chr1	59333457	59333956	Fzd7|chr1:59333457-59333956	0.358585847413079	.	.
chr1	59481835	59482334	chr1	59365632	59366131	Fzd7|chr1:59365632-59366131	0.463269895599231	.	.
chr1	59481835	59482334	chr1	59464930	59465429	Fzd7|chr1:59464930-59465429	0.350044426087014	.	.
chr1	59481835	59482334	chr1	59465581	59466080	Fzd7|chr1:59465581-59466080	0.155363937256632	.	.
chr1	59481835	59482334	chr1	59574272	59574771	Fzd7|chr1:59574272-59574771	0.204661084924353	.	.
chr1	59481835	59482334	chr1	59574808	59575307	Fzd7|chr1:59574808-59575307	0.26729165653813	.	.
chr1	59482577	59483076	chr1	59005652	59006151	Fzd7|chr1:59005652-59006151	0.229985912184119	.	.
chr1	59482577	59483076	chr1	59316631	59317130	Fzd7|chr1:59316631-59317130	0.189431035450181	.	.
chr1	59482577	59483076	chr1	59332940	59333439	Fzd7|chr1:59332940-59333439	0.184140706023344	.	.
chr1	59482577	59483076	chr1	59333457	59333956	Fzd7|chr1:59333457-59333956	0.204778122303979	.	.
chr1	59482577	59483076	chr1	59365632	59366131	Fzd7|chr1:59365632-59366131	0.450416697270314	.	.
chr1	59482577	59483076	chr1	59464930	59465429	Fzd7|chr1:59464930-59465429	0.272754631803559	.	.
chr1	59482577	59483076	chr1	59574808	59575307	Fzd7|chr1:59574808-59575307	0.178991874620202	.	.
chr1	59483085	59483584	chr1	59005652	59006151	Fzd7|chr1:59005652-59006151	0.268978531726356	.	.
chr1	59483085	59483584	chr1	59316631	59317130	Fzd7|chr1:59316631-59317130	0.270575923422968	.	.
chr1	59483085	59483584	chr1	59332940	59333439	Fzd7|chr1:59332940-59333439	0.305044748109282	.	.
chr1	59483085	59483584	chr1	59333457	59333956	Fzd7|chr1:59333457-59333956	0.264054225537468	.	.
chr1	59483085	59483584	chr1	59365632	59366131	Fzd7|chr1:59365632-59366131	0.576906493942818	.	.
chr1	59483085	59483584	chr1	59464930	59465429	Fzd7|chr1:59464930-59465429	0.363044393362142	.	.
chr1	59483085	59483584	chr1	59574272	59574771	Fzd7|chr1:59574272-59574771	0.19034318217261	.	.
chr1	59483085	59483584	chr1	59574808	59575307	Fzd7|chr1:59574808-59575307	0.260754038684382	.	.
chr1	59516242	59516741	chr1	59316631	59317130	Gm973|chr1:59316631-59317130	0.216419001319036	.	.
chr1	59516242	59516741	chr1	59332940	59333439	Gm973|chr1:59332940-59333439	0.43505418778593	.	.
chr1	59516242	59516741	chr1	59333457	59333956	Gm973|chr1:59333457-59333956	0.475159386849176	.	.
chr1	59516242	59516741	chr1	59365632	59366131	Gm973|chr1:59365632-59366131	0.28061908536937	.	.
chr1	59516242	59516741	chr1	59464930	59465429	Gm973|chr1:59464930-59465429	0.229399088551101	.	.
chr1	59516242	59516741	chr1	59574272	59574771	Gm973|chr1:59574272-59574771	0.193931255008127	.	.
chr1	59516242	59516741	chr1	59574808	59575307	Gm973|chr1:59574808-59575307	0.163218171086717	.	.
chr1	59669977	59670476	chr1	59333457	59333956	Sumo1|chr1:59333457-59333956	0.174611811186492	.	.
chr1	59670565	59671064	chr1	59584561	59585060	Sumo1|chr1:59584561-59585060	0.156621730454739	.	.
chr1	59684706	59685205	chr1	59332940	59333439	Nop58|chr1:59332940-59333439	0.323761572260527	.	.
chr1	59684706	59685205	chr1	59365632	59366131	Nop58|chr1:59365632-59366131	0.161727362403324	.	.
chr1	59684706	59685205	chr1	59574808	59575307	Nop58|chr1:59574808-59575307	0.285142370175078	.	.
chr1	59762644	59763143	chr1	60000360	60000859	Bmpr2|chr1:60000360-60000859	0.272669250530341	.	.
chr1	59763159	59763658	chr1	60000360	60000859	Bmpr2|chr1:60000360-60000859	0.154209379146081	.	.
chr1	59912662	59913161	chr1	60000360	60000859	Fam117b|chr1:60000360-60000859	0.279774427194941	.	.
chr1	59913211	59913710	chr1	59883669	59884168	Fam117b|chr1:59883669-59884168	0.175815396440937	.	.
chr1	59913211	59913710	chr1	59886825	59887324	Fam117b|chr1:59886825-59887324	0.152787843375721	.	.
chr1	59913211	59913710	chr1	60000360	60000859	Fam117b|chr1:60000360-60000859	0.351547401534138	.	.
chr1	60042424	60042923	chr1	59944025	59944524	Ica1l|chr1:59944025-59944524	0.168583801162419	.	.
chr1	60042935	60043434	chr1	59883669	59884168	Ica1l|chr1:59883669-59884168	0.181225296008051	.	.
chr1	60097393	60097892	chr1	59886825	59887324	Carf|chr1:59886825-59887324	0.161458531707484	.	.
chr1	60097980	60098479	chr1	59883669	59884168	Carf|chr1:59883669-59884168	0.188410475560804	.	.
chr1	60097980	60098479	chr1	59883669	59884168	Wdr12|chr1:59883669-59884168	0.188410475560804	.	.
chr1	60098487	60098986	chr1	59883669	59884168	Carf|chr1:59883669-59884168	0.357050980526607	.	.
chr1	60098487	60098986	chr1	59883669	59884168	Carf|chr1:59883669-59884168	0.357050980526608	.	.
chr1	60098487	60098986	chr1	59883669	59884168	Wdr12|chr1:59883669-59884168	0.357050980526607	.	.
chr1	60098487	60098986	chr1	59883669	59884168	Wdr12|chr1:59883669-59884168	0.357050980526608	.	.
chr1	60180257	60180756	chr1	59795299	59795798	Nbeal1|chr1:59795299-59795798	0.199659061862672	.	.
chr1	60342754	60343253	chr1	60479845	60480344	Cyp20a1|chr1:60479845-60480344	0.276894913928705	.	.
chr1	60343314	60343813	chr1	60387961	60388460	Cyp20a1|chr1:60387961-60388460	0.408143065598575	.	.
chr1	60343314	60343813	chr1	60503672	60504171	Cyp20a1|chr1:60503672-60504171	0.166030310649576	.	.
chr1	60343314	60343813	chr1	60713129	60713628	Cyp20a1|chr1:60713129-60713628	0.284966354138138	.	.
chr1	60409462	60409961	chr1	60503672	60504171	Abi2|chr1:60503672-60504171	0.155325540093692	.	.
chr1	60409462	60409961	chr1	60641310	60641809	Abi2|chr1:60641310-60641809	0.150038976248604	.	.
chr1	60566593	60567092	chr1	60387961	60388460	Raph1|chr1:60387961-60388460	0.189364131618371	.	.
chr1	60566593	60567092	chr1	60479845	60480344	Raph1|chr1:60479845-60480344	0.329131270768757	.	.
chr1	60566593	60567092	chr1	60713129	60713628	Raph1|chr1:60713129-60713628	0.241224555491122	.	.
chr1	63272985	63273484	chr1	63203844	63204343	Gm11608|chr1:63203844-63204343	0.306293347988849	.	.
chr1	63272985	63273484	chr1	63203844	63204343	Zdbf2|chr1:63203844-63204343	0.306293347988849	.	.
chr1	63272985	63273484	chr1	63204363	63204862	Gm11608|chr1:63204363-63204862	0.289973168494702	.	.
chr1	63272985	63273484	chr1	63204363	63204862	Zdbf2|chr1:63204363-63204862	0.289973168494702	.	.
chr1	63272985	63273484	chr1	63505718	63506217	Gm11608|chr1:63505718-63506217	0.170988486346572	.	.
chr1	63272985	63273484	chr1	63505718	63506217	Zdbf2|chr1:63505718-63506217	0.170988486346572	.	.
chr1	63273583	63274082	chr1	63505718	63506217	Gm11608|chr1:63505718-63506217	0.26253327737853	.	.
chr1	63273583	63274082	chr1	63505718	63506217	Zdbf2|chr1:63505718-63506217	0.26253327737853	.	.
chr1	63445105	63445604	chr1	63478882	63479381	Adam23|chr1:63478882-63479381	0.250567393250673	.	.
chr1	63445105	63445604	chr1	63486645	63487144	Adam23|chr1:63486645-63487144	0.292468126122494	.	.
chr1	63445105	63445604	chr1	63517870	63518369	Adam23|chr1:63517870-63518369	0.280126278630797	.	.
chr1	63445105	63445604	chr1	63539793	63540292	Adam23|chr1:63539793-63540292	0.237590226066935	.	.
chr1	63445671	63446170	chr1	63153005	63153504	Adam23|chr1:63153005-63153504	0.227208694403831	.	.
chr1	63445671	63446170	chr1	63203844	63204343	Adam23|chr1:63203844-63204343	0.180250780507048	.	.
chr1	63445671	63446170	chr1	63505718	63506217	Adam23|chr1:63505718-63506217	0.191855502201421	.	.
chr1	63445671	63446170	chr1	63668754	63669253	Adam23|chr1:63668754-63669253	0.251318011856672	.	.
chr1	63446419	63446918	chr1	63573369	63573868	Adam23|chr1:63573369-63573868	0.154913217771102	.	.
chr1	63446419	63446918	chr1	63668754	63669253	Adam23|chr1:63668754-63669253	0.25589137497543	.	.
chr1	63729868	63730367	chr1	63309172	63309671	Fastkd2|chr1:63309172-63309671	0.149686860576709	.	.
chr1	63729868	63730367	chr1	63309172	63309671	Mdh1b|chr1:63309172-63309671	0.149686860576709	.	.
chr1	63729868	63730367	chr1	63657966	63658465	Fastkd2|chr1:63657966-63658465	0.239087333411379	.	.
chr1	63729868	63730367	chr1	63657966	63658465	Mdh1b|chr1:63657966-63658465	0.239087333411379	.	.
chr1	63729868	63730367	chr1	63953367	63953866	Fastkd2|chr1:63953367-63953866	0.196705258179493	.	.
chr1	63729868	63730367	chr1	63953367	63953866	Mdh1b|chr1:63953367-63953866	0.196705258179493	.	.
chr1	63730384	63730883	chr1	63309172	63309671	Fastkd2|chr1:63309172-63309671	0.260525305250566	.	.
chr1	63730384	63730883	chr1	63309172	63309671	Mdh1b|chr1:63309172-63309671	0.260525305250566	.	.
chr1	63730384	63730883	chr1	63657966	63658465	Fastkd2|chr1:63657966-63658465	0.159993490025523	.	.
chr1	63730384	63730883	chr1	63657966	63658465	Mdh1b|chr1:63657966-63658465	0.159993490025523	.	.
chr1	63730384	63730883	chr1	63953367	63953866	Fastkd2|chr1:63953367-63953866	0.171556219554792	.	.
chr1	63730384	63730883	chr1	63953367	63953866	Mdh1b|chr1:63953367-63953866	0.171556219554792	.	.
chr1	64956569	64957068	chr1	65046378	65046877	Plekhm3|chr1:65046378-65046877	0.220699229993823	.	.
chr1	64956569	64957068	chr1	65111968	65112467	Plekhm3|chr1:65111968-65112467	0.161058374333054	.	.
chr1	64956569	64957068	chr1	65178123	65178622	Plekhm3|chr1:65178123-65178622	0.179173633299516	.	.
chr1	65122893	65123392	chr1	64897637	64898136	D630023F18Rik|chr1:64897637-64898136	0.236984328896638	.	.
chr1	65122893	65123392	chr1	64918638	64919137	D630023F18Rik|chr1:64918638-64919137	0.368907570769979	.	.
chr1	65122893	65123392	chr1	64919149	64919648	D630023F18Rik|chr1:64919149-64919648	0.376663248533941	.	.
chr1	65122893	65123392	chr1	65280343	65280842	D630023F18Rik|chr1:65280343-65280842	0.174660168101276	.	.
chr1	65186396	65186895	chr1	64837799	64838298	Idh1|chr1:64837799-64838298	0.173167674485689	.	.
chr1	65186396	65186895	chr1	64837799	64838298	Pikfyve|chr1:64837799-64838298	0.173167674485689	.	.
chr1	65186396	65186895	chr1	65046378	65046877	Idh1|chr1:65046378-65046877	0.172166507762194	.	.
chr1	65186396	65186895	chr1	65046378	65046877	Pikfyve|chr1:65046378-65046877	0.172166507762194	.	.
chr1	65186396	65186895	chr1	65111968	65112467	Idh1|chr1:65111968-65112467	0.374821115816355	.	.
chr1	65186396	65186895	chr1	65111968	65112467	Pikfyve|chr1:65111968-65112467	0.374821115816355	.	.
chr1	65186396	65186895	chr1	65179041	65179540	Idh1|chr1:65179041-65179540	0.211520437522788	.	.
chr1	65186396	65186895	chr1	65179041	65179540	Pikfyve|chr1:65179041-65179540	0.211520437522788	.	.
chr1	65282716	65283215	chr1	65028115	65028614	Pth2r|chr1:65028115-65028614	0.279120331699123	.	.
chr1	65282716	65283215	chr1	65028623	65029122	Pth2r|chr1:65028623-65029122	0.211532578174691	.	.
chr1	66174880	66175379	chr1	66003779	66004278	Map2|chr1:66003779-66004278	0.185693974097813	.	.
chr1	66174880	66175379	chr1	66211343	66211842	Map2|chr1:66211343-66211842	0.18006856305499	.	.
chr1	66700587	66701086	chr1	66506038	66506537	Rpe|chr1:66506038-66506537	0.20769864065858	.	.
chr1	66816734	66817233	chr1	66953115	66953614	Kansl1l|chr1:66953115-66953614	0.225939580149038	.	.
chr1	66817441	66817940	chr1	66829321	66829820	Kansl1l|chr1:66829321-66829820	0.206804797781777	.	.
chr1	66817441	66817940	chr1	66838431	66838930	Kansl1l|chr1:66838431-66838930	0.207356396655601	.	.
chr1	66817441	66817940	chr1	66896202	66896701	Kansl1l|chr1:66896202-66896701	0.352013878497497	.	.
chr1	66817441	66817940	chr1	67143908	67144407	Kansl1l|chr1:67143908-67144407	0.196583546406164	.	.
chr1	66817441	66817940	chr1	67218289	67218788	Kansl1l|chr1:67218289-67218788	0.290719484288346	.	.
chr1	66862543	66863042	chr1	66506038	66506537	Acadl|chr1:66506038-66506537	0.214883202277623	.	.
chr1	66862543	66863042	chr1	67049509	67050008	Acadl|chr1:67049509-67050008	0.253951162629426	.	.
chr1	66862543	66863042	chr1	67103774	67104273	Acadl|chr1:67103774-67104273	0.496810057883979	.	.
chr1	66862543	66863042	chr1	67143908	67144407	Acadl|chr1:67143908-67144407	0.294273359076066	.	.
chr1	69106800	69107299	chr1	69286238	69286737	Gm16076|chr1:69286238-69286737	0.214759464563886	.	.
chr1	69108309	69108808	chr1	69165136	69165635	Erbb4|chr1:69165136-69165635	0.211699735777041	.	.
chr1	69687151	69687650	chr1	69852487	69852986	Ikzf2|chr1:69852487-69852986	0.254792688584037	.	.
chr1	70724978	70725477	chr1	70316336	70316835	Vwc2l|chr1:70316336-70316835	0.295720187099173	.	.
chr1	70724978	70725477	chr1	70510184	70510683	Vwc2l|chr1:70510184-70510683	0.276711644024036	.	.
chr1	71102248	71102747	chr1	71097317	71097816	Bard1|chr1:71097317-71097816	0.208862508722776	.	.
chr1	71102248	71102747	chr1	71460783	71461282	Bard1|chr1:71460783-71461282	0.182269717615978	.	.
chr1	71102861	71103360	chr1	71289474	71289973	Bard1|chr1:71289474-71289973	0.220289328376073	.	.
chr1	71102861	71103360	chr1	71454550	71455049	Bard1|chr1:71454550-71455049	0.239586499783283	.	.
chr1	71102861	71103360	chr1	71464092	71464591	Bard1|chr1:71464092-71464591	0.170180995250328	.	.
chr1	71556874	71557373	chr1	71460783	71461282	Atic|chr1:71460783-71461282	0.286475917251846	.	.
chr1	71556874	71557373	chr1	71507173	71507672	Atic|chr1:71507173-71507672	0.238541268769264	.	.
chr1	71556874	71557373	chr1	71658404	71658903	Atic|chr1:71658404-71658903	0.208438084681549	.	.
chr1	71653027	71653526	chr1	71272505	71273004	Apol7d|chr1:71272505-71273004	0.162340910575465	.	.
chr1	71653027	71653526	chr1	71272505	71273004	Fn1|chr1:71272505-71273004	0.162340910575465	.	.
chr1	71653027	71653526	chr1	71428602	71429101	Apol7d|chr1:71428602-71429101	0.1980317797593	.	.
chr1	71653027	71653526	chr1	71428602	71429101	Fn1|chr1:71428602-71429101	0.1980317797593	.	.
chr1	71653027	71653526	chr1	71531613	71532112	Apol7d|chr1:71531613-71532112	0.293563743755008	.	.
chr1	71653027	71653526	chr1	71531613	71532112	Fn1|chr1:71531613-71532112	0.293563743755008	.	.
chr1	71653027	71653526	chr1	71598261	71598760	Apol7d|chr1:71598261-71598760	0.207011893075372	.	.
chr1	71653027	71653526	chr1	71598261	71598760	Fn1|chr1:71598261-71598760	0.207011893075372	.	.
chr1	74236196	74236695	chr1	73901470	73901969	Arpc2|chr1:73901470-73901969	0.152022674265626	.	.
chr1	74236196	74236695	chr1	74198403	74198902	Arpc2|chr1:74198403-74198902	0.264682860461	.	.
chr1	74284057	74284556	chr1	74397348	74397847	Aamp|chr1:74397348-74397847	0.163637452911134	.	.
chr1	74284057	74284556	chr1	74397348	74397847	Pnkd|chr1:74397348-74397847	0.163637452911134	.	.
chr1	74284057	74284556	chr1	74452541	74453040	Aamp|chr1:74452541-74453040	0.331333856474914	.	.
chr1	74284057	74284556	chr1	74452541	74453040	Pnkd|chr1:74452541-74453040	0.331333856474914	.	.
chr1	74284588	74285087	chr1	74397348	74397847	Aamp|chr1:74397348-74397847	0.167227258611347	.	.
chr1	74284588	74285087	chr1	74397348	74397847	Pnkd|chr1:74397348-74397847	0.167227258611347	.	.
chr1	74295625	74296124	chr1	74332815	74333314	Gm29358|chr1:74332815-74333314	0.288858096430606	.	.
chr1	74295625	74296124	chr1	74485599	74486098	Gm29358|chr1:74485599-74486098	0.364757409543722	.	.
chr1	74391301	74391800	chr1	74386756	74387255	Ctdsp1|chr1:74386756-74387255	0.186513127412739	.	.
chr1	74391301	74391800	chr1	74452541	74453040	Ctdsp1|chr1:74452541-74453040	0.257491363622924	.	.
chr1	74391301	74391800	chr1	74741997	74742496	Ctdsp1|chr1:74741997-74742496	0.271567863442159	.	.
chr1	74505730	74506229	chr1	74741997	74742496	Cnot9|chr1:74741997-74742496	0.232857693547076	.	.
chr1	74541923	74542422	chr1	74452541	74453040	Plcd4|chr1:74452541-74453040	0.20220469167081	.	.
chr1	74541923	74542422	chr1	74808065	74808564	Plcd4|chr1:74808065-74808564	0.246305529151642	.	.
chr1	74541923	74542422	chr1	74816731	74817230	Plcd4|chr1:74816731-74817230	0.200414832705103	.	.
chr1	74541923	74542422	chr1	74817277	74817776	Plcd4|chr1:74817277-74817776	0.216166363895963	.	.
chr1	74541923	74542422	chr1	74894978	74895477	Plcd4|chr1:74894978-74895477	0.214560702079131	.	.
chr1	74542596	74543095	chr1	74784124	74784623	Plcd4|chr1:74784124-74784623	0.189263243589336	.	.
chr1	74542596	74543095	chr1	74794449	74794948	Plcd4|chr1:74794449-74794948	0.202136927655517	.	.
chr1	74542596	74543095	chr1	74808065	74808564	Plcd4|chr1:74808065-74808564	0.188768773962188	.	.
chr1	74542596	74543095	chr1	74816731	74817230	Plcd4|chr1:74816731-74817230	0.34801102639384	.	.
chr1	74542596	74543095	chr1	74817277	74817776	Plcd4|chr1:74817277-74817776	0.444601813200732	.	.
chr1	74542596	74543095	chr1	74894978	74895477	Plcd4|chr1:74894978-74895477	0.164685617407059	.	.
chr1	74542596	74543095	chr1	74948735	74949234	Plcd4|chr1:74948735-74949234	0.169038019087139	.	.
chr1	74587962	74588461	chr1	74386756	74387255	Bcs1l|chr1:74386756-74387255	0.397806272960848	.	.
chr1	74587962	74588461	chr1	74386756	74387255	Zfp142|chr1:74386756-74387255	0.397806272960848	.	.
chr1	74587962	74588461	chr1	74802933	74803432	Bcs1l|chr1:74802933-74803432	0.149428412543831	.	.
chr1	74587962	74588461	chr1	74802933	74803432	Zfp142|chr1:74802933-74803432	0.149428412543831	.	.
chr1	74587962	74588461	chr1	74808065	74808564	Bcs1l|chr1:74808065-74808564	0.299421953167771	.	.
chr1	74587962	74588461	chr1	74808065	74808564	Zfp142|chr1:74808065-74808564	0.299421953167771	.	.
chr1	74601175	74601674	chr1	74438461	74438960	Rnf25|chr1:74438461-74438960	0.215313663731052	.	.
chr1	74601175	74601674	chr1	74438461	74438960	Stk36|chr1:74438461-74438960	0.215313663731052	.	.
chr1	74601175	74601674	chr1	74452541	74453040	Rnf25|chr1:74452541-74453040	0.286783941148222	.	.
chr1	74601175	74601674	chr1	74452541	74453040	Stk36|chr1:74452541-74453040	0.286783941148222	.	.
chr1	74601175	74601674	chr1	74794449	74794948	Rnf25|chr1:74794449-74794948	0.172970842388303	.	.
chr1	74601175	74601674	chr1	74794449	74794948	Stk36|chr1:74794449-74794948	0.172970842388303	.	.
chr1	74601175	74601674	chr1	74808065	74808564	Rnf25|chr1:74808065-74808564	0.381357668780312	.	.
chr1	74601175	74601674	chr1	74808065	74808564	Stk36|chr1:74808065-74808564	0.381357668780312	.	.
chr1	74601175	74601674	chr1	74894978	74895477	Rnf25|chr1:74894978-74895477	0.335922230942741	.	.
chr1	74601175	74601674	chr1	74894978	74895477	Stk36|chr1:74894978-74895477	0.335922230942741	.	.
chr1	74601175	74601674	chr1	74948735	74949234	Rnf25|chr1:74948735-74949234	0.241474677426507	.	.
chr1	74601175	74601674	chr1	74948735	74949234	Stk36|chr1:74948735-74949234	0.241474677426507	.	.
chr1	74661495	74661994	chr1	74332262	74332761	Ttll4|chr1:74332262-74332761	0.273101065311353	.	.
chr1	74661495	74661994	chr1	74784124	74784623	Ttll4|chr1:74784124-74784623	0.252610570345206	.	.
chr1	74661495	74661994	chr1	74802933	74803432	Ttll4|chr1:74802933-74803432	0.299445019453561	.	.
chr1	74661495	74661994	chr1	74894978	74895477	Ttll4|chr1:74894978-74895477	0.198695993803791	.	.
chr1	74792003	74792502	chr1	74784124	74784623	Wnt10a|chr1:74784124-74784623	0.167114715525194	.	.
chr1	74792003	74792502	chr1	74794449	74794948	Wnt10a|chr1:74794449-74794948	0.246785992969266	.	.
chr1	74792003	74792502	chr1	74816731	74817230	Wnt10a|chr1:74816731-74817230	0.346884644510288	.	.
chr1	74792003	74792502	chr1	74817277	74817776	Wnt10a|chr1:74817277-74817776	0.512359531352737	.	.
chr1	74792003	74792502	chr1	74948735	74949234	Wnt10a|chr1:74948735-74949234	0.173573939017858	.	.
chr1	74854708	74855207	chr1	74802933	74803432	Cdk5r2|chr1:74802933-74803432	0.182666837044226	.	.
chr1	74935357	74935856	chr1	74784124	74784623	Cfap65|chr1:74784124-74784623	0.297408429722437	.	.
chr1	74935357	74935856	chr1	74794449	74794948	Cfap65|chr1:74794449-74794948	0.158664039586944	.	.
chr1	74935357	74935856	chr1	74802933	74803432	Cfap65|chr1:74802933-74803432	0.543076794162734	.	.
chr1	75124760	75125259	chr1	74794449	74794948	Nhej1|chr1:74794449-74794948	0.168663850363411	.	.
chr1	75124760	75125259	chr1	74964428	74964927	Nhej1|chr1:74964428-74964927	0.251566937520008	.	.
chr1	75124760	75125259	chr1	75234571	75235070	Nhej1|chr1:75234571-75235070	0.185551022178459	.	.
chr1	75124760	75125259	chr1	75290547	75291046	Nhej1|chr1:75290547-75291046	0.184029223925782	.	.
chr1	75124760	75125259	chr1	75487302	75487801	Nhej1|chr1:75487302-75487801	0.186326545206314	.	.
chr1	75124760	75125259	chr1	75487834	75488333	Nhej1|chr1:75487834-75488333	0.185427347183082	.	.
chr1	75142499	75142998	chr1	74772969	74773468	Cnppd1|chr1:74772969-74773468	0.200993235912655	.	.
chr1	75142499	75142998	chr1	74772969	74773468	Retreg2|chr1:74772969-74773468	0.200993235912655	.	.
chr1	75142499	75142998	chr1	74786284	74786783	Cnppd1|chr1:74786284-74786783	0.300416216791764	.	.
chr1	75142499	75142998	chr1	74786284	74786783	Retreg2|chr1:74786284-74786783	0.300416216791764	.	.
chr1	75142499	75142998	chr1	74802933	74803432	Cnppd1|chr1:74802933-74803432	0.22230983241534	.	.
chr1	75142499	75142998	chr1	74802933	74803432	Retreg2|chr1:74802933-74803432	0.22230983241534	.	.
chr1	75142499	75142998	chr1	74816731	74817230	Cnppd1|chr1:74816731-74817230	0.157040152099815	.	.
chr1	75142499	75142998	chr1	74816731	74817230	Retreg2|chr1:74816731-74817230	0.157040152099815	.	.
chr1	75142499	75142998	chr1	74858307	74858806	Cnppd1|chr1:74858307-74858806	0.274991293125383	.	.
chr1	75142499	75142998	chr1	74858307	74858806	Retreg2|chr1:74858307-74858806	0.274991293125383	.	.
chr1	75142499	75142998	chr1	74880737	74881236	Cnppd1|chr1:74880737-74881236	0.343722769917607	.	.
chr1	75142499	75142998	chr1	74880737	74881236	Retreg2|chr1:74880737-74881236	0.343722769917607	.	.
chr1	75142499	75142998	chr1	75218312	75218811	Cnppd1|chr1:75218312-75218811	0.265504952340072	.	.
chr1	75142499	75142998	chr1	75218312	75218811	Retreg2|chr1:75218312-75218811	0.265504952340072	.	.
chr1	75142499	75142998	chr1	75234571	75235070	Cnppd1|chr1:75234571-75235070	0.329165080039473	.	.
chr1	75142499	75142998	chr1	75234571	75235070	Retreg2|chr1:75234571-75235070	0.329165080039473	.	.
chr1	75142499	75142998	chr1	75289863	75290362	Cnppd1|chr1:75289863-75290362	0.15341720173088	.	.
chr1	75142499	75142998	chr1	75289863	75290362	Retreg2|chr1:75289863-75290362	0.15341720173088	.	.
chr1	75142499	75142998	chr1	75290547	75291046	Cnppd1|chr1:75290547-75291046	0.242254301733503	.	.
chr1	75142499	75142998	chr1	75290547	75291046	Retreg2|chr1:75290547-75291046	0.242254301733503	.	.
chr1	75142499	75142998	chr1	75398631	75399130	Cnppd1|chr1:75398631-75399130	0.160511810054133	.	.
chr1	75142499	75142998	chr1	75398631	75399130	Retreg2|chr1:75398631-75399130	0.160511810054133	.	.
chr1	75142499	75142998	chr1	75413640	75414139	Cnppd1|chr1:75413640-75414139	0.201417200097346	.	.
chr1	75142499	75142998	chr1	75413640	75414139	Retreg2|chr1:75413640-75414139	0.201417200097346	.	.
chr1	75142499	75142998	chr1	75422827	75423326	Cnppd1|chr1:75422827-75423326	0.227412529550333	.	.
chr1	75142499	75142998	chr1	75422827	75423326	Retreg2|chr1:75422827-75423326	0.227412529550333	.	.
chr1	75142499	75142998	chr1	75445624	75446123	Cnppd1|chr1:75445624-75446123	0.241192426605065	.	.
chr1	75142499	75142998	chr1	75445624	75446123	Retreg2|chr1:75445624-75446123	0.241192426605065	.	.
chr1	75142499	75142998	chr1	75487302	75487801	Cnppd1|chr1:75487302-75487801	0.281806097039614	.	.
chr1	75142499	75142998	chr1	75487302	75487801	Retreg2|chr1:75487302-75487801	0.281806097039614	.	.
chr1	75168424	75168923	chr1	74816731	74817230	Zfand2b|chr1:74816731-74817230	0.177949394514187	.	.
chr1	75168424	75168923	chr1	74880737	74881236	Zfand2b|chr1:74880737-74881236	0.29350790960513	.	.
chr1	75168424	75168923	chr1	75218312	75218811	Zfand2b|chr1:75218312-75218811	0.322871265491346	.	.
chr1	75168424	75168923	chr1	75289863	75290362	Zfand2b|chr1:75289863-75290362	0.225009490205491	.	.
chr1	75168424	75168923	chr1	75290547	75291046	Zfand2b|chr1:75290547-75291046	0.262162672082755	.	.
chr1	75168424	75168923	chr1	75398631	75399130	Zfand2b|chr1:75398631-75399130	0.255452751415855	.	.
chr1	75168424	75168923	chr1	75398631	75399130	Zfand2b|chr1:75398631-75399130	0.255452751415856	.	.
chr1	75168424	75168923	chr1	75445624	75446123	Zfand2b|chr1:75445624-75446123	0.21821919027162	.	.
chr1	75168424	75168923	chr1	75486474	75486973	Zfand2b|chr1:75486474-75486973	0.197540140469215	.	.
chr1	75168424	75168923	chr1	75495129	75495628	Zfand2b|chr1:75495129-75495628	0.168184785056924	.	.
chr1	75180079	75180578	chr1	74948735	74949234	Abcb6|chr1:74948735-74949234	0.19127064051319	.	.
chr1	75180079	75180578	chr1	74964428	74964927	Abcb6|chr1:74964428-74964927	0.149407050092016	.	.
chr1	75180079	75180578	chr1	75234571	75235070	Abcb6|chr1:75234571-75235070	0.163810739979053	.	.
chr1	75180079	75180578	chr1	75263237	75263736	Abcb6|chr1:75263237-75263736	0.234081531383808	.	.
chr1	75180079	75180578	chr1	75263237	75263736	Abcb6|chr1:75263237-75263736	0.234081531383809	.	.
chr1	75180079	75180578	chr1	75381822	75382321	Abcb6|chr1:75381822-75382321	0.33066300762885	.	.
chr1	75180079	75180578	chr1	75413640	75414139	Abcb6|chr1:75413640-75414139	0.307753104152107	.	.
chr1	75180079	75180578	chr1	75442771	75443270	Abcb6|chr1:75442771-75443270	0.226511752035396	.	.
chr1	75180079	75180578	chr1	75467494	75467993	Abcb6|chr1:75467494-75467993	0.180054276660038	.	.
chr1	75180079	75180578	chr1	75487302	75487801	Abcb6|chr1:75487302-75487801	0.194265416632179	.	.
chr1	75191753	75192252	chr1	74786284	74786783	Ankzf1|chr1:74786284-74786783	0.169115627344265	.	.
chr1	75191753	75192252	chr1	74786284	74786783	Atg9a|chr1:74786284-74786783	0.169115627344265	.	.
chr1	75191753	75192252	chr1	74802933	74803432	Ankzf1|chr1:74802933-74803432	0.149713489427524	.	.
chr1	75191753	75192252	chr1	74802933	74803432	Atg9a|chr1:74802933-74803432	0.149713489427524	.	.
chr1	75191753	75192252	chr1	74816731	74817230	Ankzf1|chr1:74816731-74817230	0.240967301338344	.	.
chr1	75191753	75192252	chr1	74816731	74817230	Atg9a|chr1:74816731-74817230	0.240967301338344	.	.
chr1	75191753	75192252	chr1	74858307	74858806	Ankzf1|chr1:74858307-74858806	0.230824697901827	.	.
chr1	75191753	75192252	chr1	74858307	74858806	Atg9a|chr1:74858307-74858806	0.230824697901827	.	.
chr1	75191753	75192252	chr1	74880737	74881236	Ankzf1|chr1:74880737-74881236	0.3001631730845	.	.
chr1	75191753	75192252	chr1	74880737	74881236	Atg9a|chr1:74880737-74881236	0.3001631730845	.	.
chr1	75191753	75192252	chr1	75218312	75218811	Ankzf1|chr1:75218312-75218811	0.316057824375966	.	.
chr1	75191753	75192252	chr1	75218312	75218811	Atg9a|chr1:75218312-75218811	0.316057824375966	.	.
chr1	75191753	75192252	chr1	75289342	75289841	Ankzf1|chr1:75289342-75289841	0.171766282346107	.	.
chr1	75191753	75192252	chr1	75289342	75289841	Atg9a|chr1:75289342-75289841	0.171766282346107	.	.
chr1	75191753	75192252	chr1	75290547	75291046	Ankzf1|chr1:75290547-75291046	0.214810602103952	.	.
chr1	75191753	75192252	chr1	75290547	75291046	Atg9a|chr1:75290547-75291046	0.214810602103952	.	.
chr1	75191753	75192252	chr1	75422827	75423326	Ankzf1|chr1:75422827-75423326	0.232187602509804	.	.
chr1	75191753	75192252	chr1	75422827	75423326	Atg9a|chr1:75422827-75423326	0.232187602509804	.	.
chr1	75191753	75192252	chr1	75445624	75446123	Ankzf1|chr1:75445624-75446123	0.256175978756528	.	.
chr1	75191753	75192252	chr1	75445624	75446123	Atg9a|chr1:75445624-75446123	0.256175978756528	.	.
chr1	75210546	75211045	chr1	74786284	74786783	Glb1l|chr1:74786284-74786783	0.343637421815773	.	.
chr1	75210546	75211045	chr1	74786284	74786783	Stk16|chr1:74786284-74786783	0.343637421815773	.	.
chr1	75210546	75211045	chr1	74858307	74858806	Glb1l|chr1:74858307-74858806	0.324070227782277	.	.
chr1	75210546	75211045	chr1	74858307	74858806	Stk16|chr1:74858307-74858806	0.324070227782277	.	.
chr1	75210546	75211045	chr1	74880737	74881236	Glb1l|chr1:74880737-74881236	0.228239533262319	.	.
chr1	75210546	75211045	chr1	74880737	74881236	Stk16|chr1:74880737-74881236	0.228239533262319	.	.
chr1	75210546	75211045	chr1	75234571	75235070	Glb1l|chr1:75234571-75235070	0.160592579346597	.	.
chr1	75210546	75211045	chr1	75234571	75235070	Stk16|chr1:75234571-75235070	0.160592579346597	.	.
chr1	75210546	75211045	chr1	75289342	75289841	Glb1l|chr1:75289342-75289841	0.255874321957976	.	.
chr1	75210546	75211045	chr1	75289342	75289841	Stk16|chr1:75289342-75289841	0.255874321957976	.	.
chr1	75210546	75211045	chr1	75458368	75458867	Glb1l|chr1:75458368-75458867	0.199134714250429	.	.
chr1	75210546	75211045	chr1	75458368	75458867	Stk16|chr1:75458368-75458867	0.199134714250429	.	.
chr1	75210546	75211045	chr1	75487302	75487801	Glb1l|chr1:75487302-75487801	0.261011657437425	.	.
chr1	75210546	75211045	chr1	75487302	75487801	Stk16|chr1:75487302-75487801	0.261011657437425	.	.
chr1	75210546	75211045	chr1	75487834	75488333	Glb1l|chr1:75487834-75488333	0.269845571944941	.	.
chr1	75210546	75211045	chr1	75487834	75488333	Stk16|chr1:75487834-75488333	0.269845571944941	.	.
chr1	75219086	75219585	chr1	75342805	75343304	Tuba4a|chr1:75342805-75343304	0.15506078541804	.	.
chr1	75219086	75219585	chr1	75486474	75486973	Tuba4a|chr1:75486474-75486973	0.207692858749535	.	.
chr1	75236144	75236643	chr1	74858307	74858806	Dnajb2|chr1:74858307-74858806	0.181231595574155	.	.
chr1	75236144	75236643	chr1	75413640	75414139	Dnajb2|chr1:75413640-75414139	0.196852935789733	.	.
chr1	75236144	75236643	chr1	75422827	75423326	Dnajb2|chr1:75422827-75423326	0.175102642082027	.	.
chr1	75236144	75236643	chr1	75467494	75467993	Dnajb2|chr1:75467494-75467993	0.232955501467493	.	.
chr1	75236651	75237150	chr1	74858307	74858806	Dnajb2|chr1:74858307-74858806	0.198352973348636	.	.
chr1	75236651	75237150	chr1	75467494	75467993	Dnajb2|chr1:75467494-75467993	0.15903440066379	.	.
chr1	75251521	75252020	chr1	75289342	75289841	Gm28294|chr1:75289342-75289841	0.189407070544031	.	.
chr1	75264549	75265048	chr1	75458368	75458867	Ptprn|chr1:75458368-75458867	0.156426839717659	.	.
chr1	75264549	75265048	chr1	75495129	75495628	Ptprn|chr1:75495129-75495628	0.230558393522638	.	.
chr1	75277375	75277874	chr1	75234571	75235070	Resp18|chr1:75234571-75235070	0.291005038626587	.	.
chr1	75277375	75277874	chr1	75234571	75235070	Resp18|chr1:75234571-75235070	0.291005038626588	.	.
chr1	75277375	75277874	chr1	75422827	75423326	Resp18|chr1:75422827-75423326	0.163604522524725	.	.
chr1	75277375	75277874	chr1	75477362	75477861	Resp18|chr1:75477362-75477861	0.154465534275429	.	.
chr1	75278167	75278666	chr1	75289342	75289841	Resp18|chr1:75289342-75289841	0.344690476438243	.	.
chr1	75316812	75317311	chr1	75486474	75486973	Dnpep|chr1:75486474-75486973	0.244837470471801	.	.
chr1	75317346	75317845	chr1	75218312	75218811	Dnpep|chr1:75218312-75218811	0.215008431974135	.	.
chr1	75317346	75317845	chr1	75342805	75343304	Dnpep|chr1:75342805-75343304	0.303092005507694	.	.
chr1	75435709	75436208	chr1	75342805	75343304	Gmppa|chr1:75342805-75343304	0.218089184375716	.	.
chr1	75478598	75479097	chr1	75290547	75291046	Chpf|chr1:75290547-75291046	0.174760906481922	.	.
chr1	75478598	75479097	chr1	75290547	75291046	Tmem198|chr1:75290547-75291046	0.174760906481922	.	.
chr1	75478598	75479097	chr1	75381822	75382321	Chpf|chr1:75381822-75382321	0.14978864518909	.	.
chr1	75478598	75479097	chr1	75381822	75382321	Tmem198|chr1:75381822-75382321	0.14978864518909	.	.
chr1	75479156	75479655	chr1	75016818	75017317	Chpf|chr1:75016818-75017317	0.174928335986984	.	.
chr1	75479156	75479655	chr1	75016818	75017317	Tmem198|chr1:75016818-75017317	0.174928335986984	.	.
chr1	75479156	75479655	chr1	75234571	75235070	Chpf|chr1:75234571-75235070	0.15038610239916	.	.
chr1	75479156	75479655	chr1	75234571	75235070	Tmem198|chr1:75234571-75235070	0.15038610239916	.	.
chr1	75479156	75479655	chr1	75263237	75263736	Chpf|chr1:75263237-75263736	0.233442928177903	.	.
chr1	75479156	75479655	chr1	75263237	75263736	Tmem198|chr1:75263237-75263736	0.233442928177903	.	.
chr1	75479156	75479655	chr1	75289863	75290362	Chpf|chr1:75289863-75290362	0.169017869141501	.	.
chr1	75479156	75479655	chr1	75289863	75290362	Tmem198|chr1:75289863-75290362	0.169017869141501	.	.
chr1	75479156	75479655	chr1	75342805	75343304	Chpf|chr1:75342805-75343304	0.305810619243885	.	.
chr1	75479156	75479655	chr1	75342805	75343304	Tmem198|chr1:75342805-75343304	0.305810619243885	.	.
chr1	75479156	75479655	chr1	75487302	75487801	Chpf|chr1:75487302-75487801	0.223568451017365	.	.
chr1	75479156	75479655	chr1	75487302	75487801	Tmem198|chr1:75487302-75487801	0.223568451017365	.	.
chr1	75505376	75505875	chr1	75597518	75598017	Obsl1|chr1:75597518-75598017	0.173319088560038	.	.
chr1	75505376	75505875	chr1	75653752	75654251	Obsl1|chr1:75653752-75654251	0.20810081299881	.	.
chr1	75505376	75505875	chr1	75705165	75705664	Obsl1|chr1:75705165-75705664	0.383046701842405	.	.
chr1	75521240	75521739	chr1	75559353	75559852	Stk11ip|chr1:75559353-75559852	0.285900216014148	.	.
chr1	75521240	75521739	chr1	75888836	75889335	Stk11ip|chr1:75888836-75889335	0.150554892730325	.	.
chr1	75521240	75521739	chr1	75925739	75926238	Stk11ip|chr1:75925739-75926238	0.150333284969621	.	.
chr1	75545710	75546209	chr1	75733783	75734282	Slc4a3|chr1:75733783-75734282	0.154295068597013	.	.
chr1	76419635	76420134	chr1	76024651	76025150	Gm29069|chr1:76024651-76025150	0.235601383326993	.	.
chr1	76419635	76420134	chr1	76658120	76658619	Gm29069|chr1:76658120-76658619	0.252584068719218	.	.
chr1	76489516	76490015	chr1	76028989	76029488	Gm17751|chr1:76028989-76029488	0.448269268702256	.	.
chr1	76489516	76490015	chr1	76031825	76032324	Gm17751|chr1:76031825-76032324	0.215182664882555	.	.
chr1	76489516	76490015	chr1	76091024	76091523	Gm17751|chr1:76091024-76091523	0.155163937816443	.	.
chr1	76489516	76490015	chr1	76128879	76129378	Gm17751|chr1:76128879-76129378	0.177139910794997	.	.
chr1	76489516	76490015	chr1	76129467	76129966	Gm17751|chr1:76129467-76129966	0.204460643408259	.	.
chr1	77514195	77514694	chr1	77513554	77514053	Epha4|chr1:77513554-77514053	0.271973672342916	.	.
chr1	77514195	77514694	chr1	77513554	77514053	Gm28386|chr1:77513554-77514053	0.271973672342916	.	.
chr1	77514195	77514694	chr1	77545005	77545504	Epha4|chr1:77545005-77545504	0.19826356444994	.	.
chr1	77514195	77514694	chr1	77545005	77545504	Gm28386|chr1:77545005-77545504	0.19826356444994	.	.
chr1	77514195	77514694	chr1	77630308	77630807	Epha4|chr1:77630308-77630807	0.155586248375003	.	.
chr1	77514195	77514694	chr1	77630308	77630807	Gm28386|chr1:77630308-77630807	0.155586248375003	.	.
chr1	77514195	77514694	chr1	77708622	77709121	Epha4|chr1:77708622-77709121	0.159103609429222	.	.
chr1	77514195	77514694	chr1	77708622	77709121	Gm28386|chr1:77708622-77709121	0.159103609429222	.	.
chr1	77514195	77514694	chr1	77722544	77723043	Epha4|chr1:77722544-77723043	0.370888439290747	.	.
chr1	77514195	77514694	chr1	77722544	77723043	Gm28386|chr1:77722544-77723043	0.370888439290747	.	.
chr1	77514195	77514694	chr1	77896157	77896656	Epha4|chr1:77896157-77896656	0.299482397083295	.	.
chr1	77514195	77514694	chr1	77896157	77896656	Gm28386|chr1:77896157-77896656	0.299482397083295	.	.
chr1	77514939	77515438	chr1	77513554	77514053	Epha4|chr1:77513554-77514053	0.169271416478593	.	.
chr1	77514939	77515438	chr1	77513554	77514053	Gm28386|chr1:77513554-77514053	0.169271416478593	.	.
chr1	77514939	77515438	chr1	77544495	77544994	Epha4|chr1:77544495-77544994	0.198969980378018	.	.
chr1	77514939	77515438	chr1	77544495	77544994	Gm28386|chr1:77544495-77544994	0.198969980378018	.	.
chr1	77516009	77516508	chr1	77501122	77501621	Gm28386|chr1:77501122-77501621	0.173656267629106	.	.
chr1	77516009	77516508	chr1	77544495	77544994	Gm28386|chr1:77544495-77544994	0.301164910012828	.	.
chr1	77516009	77516508	chr1	77545005	77545504	Gm28386|chr1:77545005-77545504	0.400959771549412	.	.
chr1	77516009	77516508	chr1	77600629	77601128	Gm28386|chr1:77600629-77601128	0.307882803741301	.	.
chr1	77516009	77516508	chr1	77841190	77841689	Gm28386|chr1:77841190-77841689	0.264443393038872	.	.
chr1	77516009	77516508	chr1	77896157	77896656	Gm28386|chr1:77896157-77896656	0.163656526456989	.	.
chr1	78310032	78310531	chr1	78357937	78358436	Sgpp2|chr1:78357937-78358436	0.186105016515126	.	.
chr1	78310032	78310531	chr1	78371610	78372109	Sgpp2|chr1:78371610-78372109	0.286776498103518	.	.
chr1	78488387	78488886	chr1	78357374	78357873	Farsb|chr1:78357374-78357873	0.167425573821476	.	.
chr1	78488900	78489399	chr1	78357937	78358436	Farsb|chr1:78357937-78358436	0.27056642034747	.	.
chr1	78488900	78489399	chr1	78366883	78367382	Farsb|chr1:78366883-78367382	0.253345460735214	.	.
chr1	78822000	78822499	chr1	78919678	78920177	Gm29187|chr1:78919678-78920177	0.163039907717515	.	.
chr1	79439807	79440306	chr1	79357260	79357759	Scg2|chr1:79357260-79357759	0.224940095067653	.	.
chr1	79439807	79440306	chr1	79534808	79535307	Scg2|chr1:79534808-79535307	0.217846393894731	.	.
chr1	79439807	79440306	chr1	79535340	79535839	Scg2|chr1:79535340-79535839	0.339920091640999	.	.
chr1	79439807	79440306	chr1	79711170	79711669	Scg2|chr1:79711170-79711669	0.354092121496173	.	.
chr1	79671350	79671849	chr1	79286719	79287218	Ap1s3|chr1:79286719-79287218	0.161562091323996	.	.
chr1	79671350	79671849	chr1	79534808	79535307	Ap1s3|chr1:79534808-79535307	0.274442719732182	.	.
chr1	79671350	79671849	chr1	79535340	79535839	Ap1s3|chr1:79535340-79535839	0.238513030271441	.	.
chr1	79671350	79671849	chr1	79741022	79741521	Ap1s3|chr1:79741022-79741521	0.303252865187636	.	.
chr1	79671948	79672447	chr1	79697411	79697910	Ap1s3|chr1:79697411-79697910	0.168946946571987	.	.
chr1	79671948	79672447	chr1	79741022	79741521	Ap1s3|chr1:79741022-79741521	0.180685435311117	.	.
chr1	80217358	80217857	chr1	80216806	80217305	Fam124b|chr1:80216806-80217305	0.465567489749097	.	.
chr1	80217358	80217857	chr1	80413717	80414216	Fam124b|chr1:80413717-80414216	0.265096730944738	.	.
chr1	80217358	80217857	chr1	80472390	80472889	Fam124b|chr1:80472390-80472889	0.184634645383207	.	.
chr1	80339971	80340470	chr1	80180986	80181485	Cul3|chr1:80180986-80181485	0.209612795105678	.	.
chr1	80445271	80445770	chr1	80216806	80217305	1700016L21Rik|chr1:80216806-80217305	0.35899505814464	.	.
chr1	80445271	80445770	chr1	80413717	80414216	1700016L21Rik|chr1:80413717-80414216	0.530544455665344	.	.
chr1	80445271	80445770	chr1	80472390	80472889	1700016L21Rik|chr1:80472390-80472889	0.213161241678932	.	.
chr1	81076257	81076756	chr1	81173336	81173835	Nyap2|chr1:81173336-81173835	0.18266556246857	.	.
chr1	81076879	81077378	chr1	81133693	81134192	Nyap2|chr1:81133693-81134192	0.251502453196544	.	.
chr1	81076879	81077378	chr1	81287145	81287644	Nyap2|chr1:81287145-81287644	0.186817826307636	.	.
chr1	82290681	82291180	chr1	82199924	82200423	Irs1|chr1:82199924-82200423	0.220384330551051	.	.
chr1	82290681	82291180	chr1	82272179	82272678	Irs1|chr1:82272179-82272678	0.155739869525837	.	.
chr1	82290681	82291180	chr1	82290015	82290514	Irs1|chr1:82290015-82290514	0.379180803853044	.	.
chr1	82290681	82291180	chr1	82358886	82359385	Irs1|chr1:82358886-82359385	0.315584002883878	.	.
chr1	82290681	82291180	chr1	82364694	82365193	Irs1|chr1:82364694-82365193	0.18633974933736	.	.
chr1	82290681	82291180	chr1	82554287	82554786	Irs1|chr1:82554287-82554786	0.155956573414929	.	.
chr1	82291243	82291742	chr1	82070625	82071124	Irs1|chr1:82070625-82071124	0.285324583893014	.	.
chr1	82291243	82291742	chr1	82199924	82200423	Irs1|chr1:82199924-82200423	0.262716286782214	.	.
chr1	82291243	82291742	chr1	82324039	82324538	Irs1|chr1:82324039-82324538	0.208296830823671	.	.
chr1	82291243	82291742	chr1	82476674	82477173	Irs1|chr1:82476674-82477173	0.201825708839992	.	.
chr1	82316361	82316860	chr1	82066262	82066761	Rhbdd1|chr1:82066262-82066761	0.230436495594016	.	.
chr1	82316361	82316860	chr1	82205318	82205817	Rhbdd1|chr1:82205318-82205817	0.275230211702053	.	.
chr1	82316361	82316860	chr1	82250727	82251226	Rhbdd1|chr1:82250727-82251226	0.187415479159298	.	.
chr1	82724600	82725099	chr1	82283141	82283640	C430014B12Rik|chr1:82283141-82283640	0.271051013500897	.	.
chr1	82724600	82725099	chr1	82283141	82283640	Mff|chr1:82283141-82283640	0.271051013500897	.	.
chr1	82724600	82725099	chr1	82324039	82324538	C430014B12Rik|chr1:82324039-82324538	0.195408967571802	.	.
chr1	82724600	82725099	chr1	82324039	82324538	Mff|chr1:82324039-82324538	0.195408967571802	.	.
chr1	82724600	82725099	chr1	82476674	82477173	C430014B12Rik|chr1:82476674-82477173	0.242949624314431	.	.
chr1	82724600	82725099	chr1	82476674	82477173	Mff|chr1:82476674-82477173	0.242949624314431	.	.
chr1	82724600	82725099	chr1	82554287	82554786	C430014B12Rik|chr1:82554287-82554786	0.219706391584318	.	.
chr1	82724600	82725099	chr1	82554287	82554786	Mff|chr1:82554287-82554786	0.219706391584318	.	.
chr1	82724600	82725099	chr1	82641615	82642114	C430014B12Rik|chr1:82641615-82642114	0.156105960949166	.	.
chr1	82724600	82725099	chr1	82641615	82642114	Mff|chr1:82641615-82642114	0.156105960949166	.	.
chr1	82724600	82725099	chr1	82870165	82870664	C430014B12Rik|chr1:82870165-82870664	0.177293545546131	.	.
chr1	82724600	82725099	chr1	82870165	82870664	Mff|chr1:82870165-82870664	0.177293545546131	.	.
chr1	82724600	82725099	chr1	82987702	82988201	C430014B12Rik|chr1:82987702-82988201	0.169498460956422	.	.
chr1	82724600	82725099	chr1	82987702	82988201	Mff|chr1:82987702-82988201	0.169498460956422	.	.
chr1	82725115	82725614	chr1	82271620	82272119	C430014B12Rik|chr1:82271620-82272119	0.173906915069722	.	.
chr1	82725115	82725614	chr1	82271620	82272119	Mff|chr1:82271620-82272119	0.173906915069722	.	.
chr1	82725115	82725614	chr1	82292699	82293198	C430014B12Rik|chr1:82292699-82293198	0.168090945356916	.	.
chr1	82725115	82725614	chr1	82292699	82293198	Mff|chr1:82292699-82293198	0.168090945356916	.	.
chr1	82725115	82725614	chr1	82364089	82364588	C430014B12Rik|chr1:82364089-82364588	0.268518623300143	.	.
chr1	82725115	82725614	chr1	82364089	82364588	Mff|chr1:82364089-82364588	0.268518623300143	.	.
chr1	82725115	82725614	chr1	82364694	82365193	C430014B12Rik|chr1:82364694-82365193	0.266000721152022	.	.
chr1	82725115	82725614	chr1	82364694	82365193	Mff|chr1:82364694-82365193	0.266000721152022	.	.
chr1	82725115	82725614	chr1	82554287	82554786	C430014B12Rik|chr1:82554287-82554786	0.272011794277739	.	.
chr1	82725115	82725614	chr1	82554287	82554786	Mff|chr1:82554287-82554786	0.272011794277739	.	.
chr1	82725115	82725614	chr1	82641615	82642114	C430014B12Rik|chr1:82641615-82642114	0.236615690680119	.	.
chr1	82725115	82725614	chr1	82641615	82642114	Mff|chr1:82641615-82642114	0.236615690680119	.	.
chr1	84839165	84839664	chr1	84838531	84839030	Fbxo36|chr1:84838531-84839030	0.345886662772323	.	.
chr1	84839808	84840307	chr1	85114670	85115169	Fbxo36|chr1:85114670-85115169	0.346112946375769	.	.
chr1	84839808	84840307	chr1	85114670	85115169	Trip12|chr1:85114670-85115169	0.346112946375769	.	.
chr1	85793728	85794227	chr1	85703519	85704018	Cab39|chr1:85703519-85704018	0.177450056724741	.	.
chr1	85894274	85894773	chr1	85908911	85909410	Itm2c|chr1:85908911-85909410	0.264914867229177	.	.
chr1	86303797	86304296	chr1	86398141	86398640	Gm28626|chr1:86398141-86398640	0.227952734239555	.	.
chr1	86359268	86359767	chr1	86433961	86434460	C130036L24Rik|chr1:86433961-86434460	0.333014647429729	.	.
chr1	86359268	86359767	chr1	86433961	86434460	Ncl|chr1:86433961-86434460	0.333014647429729	.	.
chr1	86359268	86359767	chr1	86434501	86435000	C130036L24Rik|chr1:86434501-86435000	0.283486298450782	.	.
chr1	86359268	86359767	chr1	86434501	86435000	Ncl|chr1:86434501-86435000	0.283486298450782	.	.
chr1	86359268	86359767	chr1	86472164	86472663	C130036L24Rik|chr1:86472164-86472663	0.159282115730825	.	.
chr1	86359268	86359767	chr1	86472164	86472663	Ncl|chr1:86472164-86472663	0.159282115730825	.	.
chr1	86359268	86359767	chr1	86487143	86487642	C130036L24Rik|chr1:86487143-86487642	0.223572438849281	.	.
chr1	86359268	86359767	chr1	86487143	86487642	Ncl|chr1:86487143-86487642	0.223572438849281	.	.
chr1	86359268	86359767	chr1	86487725	86488224	C130036L24Rik|chr1:86487725-86488224	0.151781655891605	.	.
chr1	86359268	86359767	chr1	86487725	86488224	Ncl|chr1:86487725-86488224	0.151781655891605	.	.
chr1	86359268	86359767	chr1	86525204	86525703	C130036L24Rik|chr1:86525204-86525703	0.198291445196037	.	.
chr1	86359268	86359767	chr1	86525204	86525703	Ncl|chr1:86525204-86525703	0.198291445196037	.	.
chr1	86359268	86359767	chr1	86586879	86587378	C130036L24Rik|chr1:86586879-86587378	0.211683771865429	.	.
chr1	86359268	86359767	chr1	86586879	86587378	Ncl|chr1:86586879-86587378	0.211683771865429	.	.
chr1	86525710	86526209	chr1	86501200	86501699	Ptma|chr1:86501200-86501699	0.211735393085356	.	.
chr1	86525710	86526209	chr1	86503968	86504467	Ptma|chr1:86503968-86504467	0.173111662248083	.	.
chr1	86525710	86526209	chr1	86525204	86525703	Ptma|chr1:86525204-86525703	0.333978480669899	.	.
chr1	86525710	86526209	chr1	86634632	86635131	Ptma|chr1:86634632-86635131	0.235094469492592	.	.
chr1	86526360	86526859	chr1	86336851	86337350	Ptma|chr1:86336851-86337350	0.228335057046614	.	.
chr1	86526360	86526859	chr1	86487725	86488224	Ptma|chr1:86487725-86488224	0.268484413324941	.	.
chr1	86526360	86526859	chr1	86525204	86525703	Ptma|chr1:86525204-86525703	0.23477335702475	.	.
chr1	86582078	86582577	chr1	86442428	86442927	Cops7b|chr1:86442428-86442927	0.187324198557284	.	.
chr1	86582078	86582577	chr1	86442428	86442927	Pde6d|chr1:86442428-86442927	0.187324198557284	.	.
chr1	86582078	86582577	chr1	86501200	86501699	Cops7b|chr1:86501200-86501699	0.336815990417528	.	.
chr1	86582078	86582577	chr1	86501200	86501699	Pde6d|chr1:86501200-86501699	0.336815990417528	.	.
chr1	86582078	86582577	chr1	86525204	86525703	Cops7b|chr1:86525204-86525703	0.173098937193365	.	.
chr1	86582078	86582577	chr1	86525204	86525703	Pde6d|chr1:86525204-86525703	0.173098937193365	.	.
chr1	86582078	86582577	chr1	86550443	86550942	Cops7b|chr1:86550443-86550942	0.206065500379809	.	.
chr1	86582078	86582577	chr1	86550443	86550942	Pde6d|chr1:86550443-86550942	0.206065500379809	.	.
chr1	86582078	86582577	chr1	86634632	86635131	Cops7b|chr1:86634632-86635131	0.2959464111244	.	.
chr1	86582078	86582577	chr1	86634632	86635131	Pde6d|chr1:86634632-86635131	0.2959464111244	.	.
chr1	86582603	86583102	chr1	86371911	86372410	Cops7b|chr1:86371911-86372410	0.377599207497926	.	.
chr1	86582603	86583102	chr1	86371911	86372410	Pde6d|chr1:86371911-86372410	0.377599207497926	.	.
chr1	86582603	86583102	chr1	86398141	86398640	Cops7b|chr1:86398141-86398640	0.24693083244688	.	.
chr1	86582603	86583102	chr1	86398141	86398640	Pde6d|chr1:86398141-86398640	0.24693083244688	.	.
chr1	86582603	86583102	chr1	86501200	86501699	Cops7b|chr1:86501200-86501699	0.310874444789022	.	.
chr1	86582603	86583102	chr1	86501200	86501699	Pde6d|chr1:86501200-86501699	0.310874444789022	.	.
chr1	86582603	86583102	chr1	86525204	86525703	Cops7b|chr1:86525204-86525703	0.16386273240297	.	.
chr1	86582603	86583102	chr1	86525204	86525703	Pde6d|chr1:86525204-86525703	0.16386273240297	.	.
chr1	86582603	86583102	chr1	86586879	86587378	Cops7b|chr1:86586879-86587378	0.170716495457501	.	.
chr1	86582603	86583102	chr1	86586879	86587378	Pde6d|chr1:86586879-86587378	0.170716495457501	.	.
chr1	86582603	86583102	chr1	86634632	86635131	Cops7b|chr1:86634632-86635131	0.400462405894342	.	.
chr1	86582603	86583102	chr1	86634632	86635131	Pde6d|chr1:86634632-86635131	0.400462405894342	.	.
chr1	86670393	86670892	chr1	86398141	86398640	Nppc|chr1:86398141-86398640	0.29832241117537	.	.
chr1	86670393	86670892	chr1	86618411	86618910	Nppc|chr1:86618411-86618910	0.215559688062255	.	.
chr1	86670393	86670892	chr1	86634632	86635131	Nppc|chr1:86634632-86635131	0.185514663150264	.	.
chr1	86703565	86704064	chr1	86550443	86550942	Dis3l2|chr1:86550443-86550942	0.228719028834485	.	.
chr1	87213673	87214172	chr1	87008793	87009292	Eif4e2|chr1:87008793-87009292	0.157655132970044	.	.
chr1	87213673	87214172	chr1	87447455	87447954	Eif4e2|chr1:87447455-87447954	0.213461456120923	.	.
chr1	87264654	87265153	chr1	87571063	87571562	Efhd1|chr1:87571063-87571562	0.167988557048584	.	.
chr1	87264654	87265153	chr1	87571063	87571562	Efhd1os|chr1:87571063-87571562	0.167988557048584	.	.
chr1	87264654	87265153	chr1	87679068	87679567	Efhd1|chr1:87679068-87679567	0.419964279766166	.	.
chr1	87264654	87265153	chr1	87679068	87679567	Efhd1os|chr1:87679068-87679567	0.419964279766166	.	.
chr1	87264654	87265153	chr1	87733143	87733642	Efhd1|chr1:87733143-87733642	0.175163603922642	.	.
chr1	87264654	87265153	chr1	87733143	87733642	Efhd1os|chr1:87733143-87733642	0.175163603922642	.	.
chr1	87326698	87327197	chr1	87447455	87447954	Gigyf2|chr1:87447455-87447954	0.153581681655665	.	.
chr1	87326698	87327197	chr1	87521468	87521967	Gigyf2|chr1:87521468-87521967	0.258485034945727	.	.
chr1	87326698	87327197	chr1	87571063	87571562	Gigyf2|chr1:87571063-87571562	0.289881834598997	.	.
chr1	87326698	87327197	chr1	87594335	87594834	Gigyf2|chr1:87594335-87594834	0.162438243103182	.	.
chr1	87326698	87327197	chr1	87709058	87709557	Gigyf2|chr1:87709058-87709557	0.242890007295056	.	.
chr1	87327249	87327748	chr1	87589088	87589587	Gigyf2|chr1:87589088-87589587	0.228586845536617	.	.
chr1	87327249	87327748	chr1	87594335	87594834	Gigyf2|chr1:87594335-87594834	0.269183217821485	.	.
chr1	87327249	87327748	chr1	87636222	87636721	Gigyf2|chr1:87636222-87636721	0.181769464465132	.	.
chr1	87327249	87327748	chr1	87637461	87637960	Gigyf2|chr1:87637461-87637960	0.202755426308842	.	.
chr1	87327249	87327748	chr1	87721301	87721800	Gigyf2|chr1:87721301-87721800	0.284994773188226	.	.
chr1	87509137	87509636	chr1	87589088	87589587	Neu2|chr1:87589088-87589587	0.227734659872166	.	.
chr1	87509137	87509636	chr1	87594335	87594834	Neu2|chr1:87594335-87594834	0.269886088035319	.	.
chr1	87509137	87509636	chr1	87636222	87636721	Neu2|chr1:87636222-87636721	0.15317844265539	.	.
chr1	87509137	87509636	chr1	87637461	87637960	Neu2|chr1:87637461-87637960	0.225611015334333	.	.
chr1	87509137	87509636	chr1	87721301	87721800	Neu2|chr1:87721301-87721800	0.291434529141517	.	.
chr1	87510023	87510522	chr1	87447455	87447954	Neu2|chr1:87447455-87447954	0.256988515914983	.	.
chr1	87510023	87510522	chr1	87521468	87521967	Neu2|chr1:87521468-87521967	0.157497841448829	.	.
chr1	87510023	87510522	chr1	87571063	87571562	Neu2|chr1:87571063-87571562	0.244889956273322	.	.
chr1	87755700	87756199	chr1	87790212	87790711	Atg16l1|chr1:87790212-87790711	0.270389399220965	.	.
chr1	87755700	87756199	chr1	87813063	87813562	Atg16l1|chr1:87813063-87813562	0.23778733740451	.	.
chr1	87755700	87756199	chr1	87986325	87986824	Atg16l1|chr1:87986325-87986824	0.221552723836757	.	.
chr1	87853009	87853508	chr1	87848618	87849117	Dgkd|chr1:87848618-87849117	0.221190215777088	.	.
chr1	87853009	87853508	chr1	88129015	88129514	Dgkd|chr1:88129015-88129514	0.22093937761775	.	.
chr1	88007504	88008003	chr1	87789687	87790186	Usp40|chr1:87789687-87790186	0.152733830416256	.	.
chr1	88007504	88008003	chr1	87790735	87791234	Usp40|chr1:87790735-87791234	0.202956103421141	.	.
chr1	88007504	88008003	chr1	87813063	87813562	Usp40|chr1:87813063-87813562	0.175590922988691	.	.
chr1	88008031	88008530	chr1	87789687	87790186	Usp40|chr1:87789687-87790186	0.209364975400433	.	.
chr1	88008031	88008530	chr1	87813063	87813562	Usp40|chr1:87813063-87813562	0.324528362580081	.	.
chr1	88008031	88008530	chr1	87985598	87986097	Usp40|chr1:87985598-87986097	0.367327297036958	.	.
chr1	88102279	88102778	chr1	87798300	87798799	Ugt1a6b|chr1:87798300-87798799	0.187164188924247	.	.
chr1	88102279	88102778	chr1	87879632	87880131	Ugt1a6b|chr1:87879632-87880131	0.426229693566041	.	.
chr1	88205505	88206004	chr1	87848618	87849117	Dnajb3|chr1:87848618-87849117	0.200421794856586	.	.
chr1	88205505	88206004	chr1	87925537	87926036	Dnajb3|chr1:87925537-87926036	0.308651446476366	.	.
chr1	88205505	88206004	chr1	88129015	88129514	Dnajb3|chr1:88129015-88129514	0.418154038638449	.	.
chr1	88205505	88206004	chr1	88256135	88256634	Dnajb3|chr1:88256135-88256634	0.26172516413937	.	.
chr1	88205505	88206004	chr1	88285505	88286004	Dnajb3|chr1:88285505-88286004	0.167410321958342	.	.
chr1	88205505	88206004	chr1	88456267	88456766	Dnajb3|chr1:88456267-88456766	0.269448791830004	.	.
chr1	88277410	88277909	chr1	88456267	88456766	Hjurp|chr1:88456267-88456766	0.14984034314897	.	.
chr1	88277410	88277909	chr1	88456267	88456766	Trpm8|chr1:88456267-88456766	0.14984034314897	.	.
chr1	88701944	88702443	chr1	88591998	88592497	Arl4c|chr1:88591998-88592497	0.317127347807903	.	.
chr1	88701944	88702443	chr1	88622936	88623435	Arl4c|chr1:88622936-88623435	0.438066121892628	.	.
chr1	88701944	88702443	chr1	88860940	88861439	Arl4c|chr1:88860940-88861439	0.158967495592336	.	.
chr1	88701944	88702443	chr1	88879408	88879907	Arl4c|chr1:88879408-88879907	0.446131740083465	.	.
chr1	88701944	88702443	chr1	88911675	88912174	Arl4c|chr1:88911675-88912174	0.248305746182272	.	.
chr1	88701944	88702443	chr1	88912185	88912684	Arl4c|chr1:88912185-88912684	0.431704735956707	.	.
chr1	90203739	90204238	chr1	90205210	90205709	Ackr3|chr1:90205210-90205709	0.296694856567158	.	.
chr1	90603129	90603628	chr1	90754075	90754574	Cops8|chr1:90754075-90754574	0.196521739101826	.	.
chr1	90603129	90603628	chr1	90838175	90838674	Cops8|chr1:90838175-90838674	0.218058954484308	.	.
chr1	90603129	90603628	chr1	90903797	90904296	Cops8|chr1:90903797-90904296	0.32763251778311	.	.
chr1	90603129	90603628	chr1	90904328	90904827	Cops8|chr1:90904328-90904827	0.245900602865236	.	.
chr1	90603129	90603628	chr1	90906269	90906768	Cops8|chr1:90906269-90906768	0.180959209198296	.	.
chr1	90603129	90603628	chr1	90980416	90980915	Cops8|chr1:90980416-90980915	0.183202176190011	.	.
chr1	90974937	90975436	chr1	90588307	90588806	Gm28199|chr1:90588307-90588806	0.354725466588555	.	.
chr1	90974937	90975436	chr1	90733954	90734453	Gm28199|chr1:90733954-90734453	0.180413360524166	.	.
chr1	90974937	90975436	chr1	90849829	90850328	Gm28199|chr1:90849829-90850328	0.278241660951859	.	.
chr1	90974937	90975436	chr1	90903797	90904296	Gm28199|chr1:90903797-90904296	0.277118742788317	.	.
chr1	90974937	90975436	chr1	90904328	90904827	Gm28199|chr1:90904328-90904827	0.23334802671584	.	.
chr1	90974937	90975436	chr1	90980416	90980915	Gm28199|chr1:90980416-90980915	0.523475084904528	.	.
chr1	90998483	90998982	chr1	90956622	90957121	Lrrfip1|chr1:90956622-90957121	0.211670612391263	.	.
chr1	90998483	90998982	chr1	90956622	90957121	Lrrfip1|chr1:90956622-90957121	0.211670612391264	.	.
chr1	90998483	90998982	chr1	90980416	90980915	Lrrfip1|chr1:90980416-90980915	0.187821344262261	.	.
chr1	91249940	91250439	chr1	91601137	91601636	Ube2f|chr1:91601137-91601636	0.16945032442463	.	.
chr1	91413043	91413542	chr1	91601137	91601636	Hes6|chr1:91601137-91601636	0.30326474649006	.	.
chr1	91413043	91413542	chr1	91737891	91738390	Hes6|chr1:91737891-91738390	0.250615377878099	.	.
chr1	91459292	91459791	chr1	91601137	91601636	Per2|chr1:91601137-91601636	0.202111575579602	.	.
chr1	91494327	91494826	chr1	91523696	91524195	Traf3ip1|chr1:91523696-91524195	0.207306992566422	.	.
chr1	91539706	91540205	chr1	91412512	91413011	Asb1|chr1:91412512-91413011	0.364208146097127	.	.
chr1	91539706	91540205	chr1	91428588	91429087	Asb1|chr1:91428588-91429087	0.18598808009725	.	.
chr1	91539706	91540205	chr1	91523696	91524195	Asb1|chr1:91523696-91524195	0.181424859513662	.	.
chr1	91540218	91540717	chr1	91523696	91524195	Asb1|chr1:91523696-91524195	0.23460576379664	.	.
chr1	91540218	91540717	chr1	91601137	91601636	Asb1|chr1:91601137-91601636	0.16133825254131	.	.
chr1	92473544	92474043	chr1	92428380	92428879	Ndufa10|chr1:92428380-92428879	0.210267952317954	.	.
chr1	92473544	92474043	chr1	92436870	92437369	Ndufa10|chr1:92436870-92437369	0.184673789305761	.	.
chr1	92473544	92474043	chr1	92545847	92546346	Ndufa10|chr1:92545847-92546346	0.347696868105546	.	.
chr1	92641765	92642264	chr1	92371533	92372032	Cops9|chr1:92371533-92372032	0.317615457373418	.	.
chr1	92641765	92642264	chr1	92384295	92384794	Cops9|chr1:92384295-92384794	0.318401789661939	.	.
chr1	92648213	92648712	chr1	92329431	92329930	Otos|chr1:92329431-92329930	0.172694903417125	.	.
chr1	92648213	92648712	chr1	92377198	92377697	Otos|chr1:92377198-92377697	0.214039455484779	.	.
chr1	92648213	92648712	chr1	92437865	92438364	Otos|chr1:92437865-92438364	0.17986915772248	.	.
chr1	92648720	92649219	chr1	92286205	92286704	Otos|chr1:92286205-92286704	0.176597640970907	.	.
chr1	92648720	92649219	chr1	92377198	92377697	Otos|chr1:92377198-92377697	0.21400780000254	.	.
chr1	92648720	92649219	chr1	92437865	92438364	Otos|chr1:92437865-92438364	0.372100605933246	.	.
chr1	92831030	92831529	chr1	92521236	92521735	Gpc1|chr1:92521236-92521735	0.291860362804958	.	.
chr1	92831030	92831529	chr1	92730498	92730997	Gpc1|chr1:92730498-92730997	0.348545907018448	.	.
chr1	92831616	92832115	chr1	92545847	92546346	Gpc1|chr1:92545847-92546346	0.200379455187646	.	.
chr1	92831616	92832115	chr1	92718432	92718931	Gpc1|chr1:92718432-92718931	0.153790638466045	.	.
chr1	92848463	92848962	chr1	92521236	92521735	Gm29480|chr1:92521236-92521735	0.212889331328322	.	.
chr1	92849473	92849972	chr1	92799618	92800117	Gm29480|chr1:92799618-92800117	0.163319821706117	.	.
chr1	92849473	92849972	chr1	92956591	92957090	Gm29480|chr1:92956591-92957090	0.23855221046377	.	.
chr1	92907215	92907714	chr1	92521236	92521735	Dusp28|chr1:92521236-92521735	0.1576257655448	.	.
chr1	92910422	92910921	chr1	92521236	92521735	5033417F24Rik|chr1:92521236-92521735	0.255870734896694	.	.
chr1	92910422	92910921	chr1	92521236	92521735	Rnpepl1|chr1:92521236-92521735	0.255870734896694	.	.
chr1	92910928	92911427	chr1	92545847	92546346	5033417F24Rik|chr1:92545847-92546346	0.273973110317512	.	.
chr1	92910928	92911427	chr1	92545847	92546346	Rnpepl1|chr1:92545847-92546346	0.273973110317512	.	.
chr1	92910928	92911427	chr1	92956591	92957090	5033417F24Rik|chr1:92956591-92957090	0.361361190134592	.	.
chr1	92910928	92911427	chr1	92956591	92957090	Rnpepl1|chr1:92956591-92957090	0.361361190134592	.	.
chr1	92934435	92934934	chr1	92545847	92546346	Capn10|chr1:92545847-92546346	0.220392000582375	.	.
chr1	92934435	92934934	chr1	92730498	92730997	Capn10|chr1:92730498-92730997	0.166285937321798	.	.
chr1	92934435	92934934	chr1	92799618	92800117	Capn10|chr1:92799618-92800117	0.200649403713255	.	.
chr1	92934435	92934934	chr1	92956591	92957090	Capn10|chr1:92956591-92957090	0.384420367917926	.	.
chr1	93100965	93101464	chr1	93014431	93014930	Kif1a|chr1:93014431-93014930	0.310278803088478	.	.
chr1	93100965	93101464	chr1	93174394	93174893	Kif1a|chr1:93174394-93174893	0.539879537783702	.	.
chr1	93101696	93102195	chr1	93014431	93014930	Kif1a|chr1:93014431-93014930	0.154465455853076	.	.
chr1	93101696	93102195	chr1	93115042	93115541	Kif1a|chr1:93115042-93115541	0.413656485691325	.	.
chr1	93235496	93235995	chr1	93100465	93100964	Sned1|chr1:93100465-93100964	0.386255755138359	.	.
chr1	93235496	93235995	chr1	93297528	93298027	Sned1|chr1:93297528-93298027	0.162416013195967	.	.
chr1	93236124	93236623	chr1	93100465	93100964	Sned1|chr1:93100465-93100964	0.158216243062182	.	.
chr1	93236124	93236623	chr1	93445454	93445953	Sned1|chr1:93445454-93445953	0.40693737556812	.	.
chr1	93305687	93306186	chr1	93128625	93129124	Gm28535|chr1:93128625-93129124	0.18468065646241	.	.
chr1	93305687	93306186	chr1	93128625	93129124	Mterf4|chr1:93128625-93129124	0.18468065646241	.	.
chr1	93305687	93306186	chr1	93174394	93174893	Gm28535|chr1:93174394-93174893	0.17709958813422	.	.
chr1	93305687	93306186	chr1	93174394	93174893	Mterf4|chr1:93174394-93174893	0.17709958813422	.	.
chr1	93342619	93343118	chr1	93206492	93206991	Pask|chr1:93206492-93206991	0.255233169189616	.	.
chr1	93342619	93343118	chr1	93206492	93206991	Ppp1r7|chr1:93206492-93206991	0.255233169189616	.	.
chr1	93478622	93479121	chr1	93115042	93115541	Hdlbp|chr1:93115042-93115541	0.167430017951046	.	.
chr1	93478622	93479121	chr1	93115042	93115541	Sept2|chr1:93115042-93115541	0.167430017951046	.	.
chr1	93478622	93479121	chr1	93128625	93129124	Hdlbp|chr1:93128625-93129124	0.276349123844334	.	.
chr1	93478622	93479121	chr1	93128625	93129124	Sept2|chr1:93128625-93129124	0.276349123844334	.	.
chr1	93478622	93479121	chr1	93297528	93298027	Hdlbp|chr1:93297528-93298027	0.204730313036653	.	.
chr1	93478622	93479121	chr1	93297528	93298027	Sept2|chr1:93297528-93298027	0.204730313036653	.	.
chr1	93478622	93479121	chr1	93445454	93445953	Hdlbp|chr1:93445454-93445953	0.163951737805642	.	.
chr1	93478622	93479121	chr1	93445454	93445953	Sept2|chr1:93445454-93445953	0.163951737805642	.	.
chr1	93511801	93512300	chr1	93444675	93445174	Farp2|chr1:93444675-93445174	0.223449849765124	.	.
chr1	93635550	93636049	chr1	93795882	93796381	Gm28536|chr1:93795882-93796381	0.285613376244779	.	.
chr1	93731754	93732253	chr1	93297528	93298027	Gm10550|chr1:93297528-93298027	0.241484631629483	.	.
chr1	93754078	93754577	chr1	94079039	94079538	Thap4|chr1:94079039-94079538	0.154259075484018	.	.
chr1	93754078	93754577	chr1	94210694	94211193	Thap4|chr1:94210694-94211193	0.258910337846061	.	.
chr1	93754617	93755116	chr1	93795882	93796381	Thap4|chr1:93795882-93796381	0.287676796403359	.	.
chr1	93754617	93755116	chr1	93820257	93820756	Thap4|chr1:93820257-93820756	0.178375392469771	.	.
chr1	93754617	93755116	chr1	94079039	94079538	Thap4|chr1:94079039-94079538	0.325022137626677	.	.
chr1	93754617	93755116	chr1	94210694	94211193	Thap4|chr1:94210694-94211193	0.15420680228314	.	.
chr1	93801756	93802255	chr1	94035198	94035697	Dtymk|chr1:94035198-94035697	0.247641553093121	.	.
chr1	93801756	93802255	chr1	94053474	94053973	Dtymk|chr1:94053474-94053973	0.199087357651258	.	.
chr1	93801756	93802255	chr1	94079039	94079538	Dtymk|chr1:94079039-94079538	0.177036779093226	.	.
chr1	93803720	93804219	chr1	93795882	93796381	Ing5|chr1:93795882-93796381	0.210575122419329	.	.
chr1	93803720	93804219	chr1	93820257	93820756	Ing5|chr1:93820257-93820756	0.253406800317971	.	.
chr1	93803720	93804219	chr1	93820257	93820756	Ing5|chr1:93820257-93820756	0.253406800317972	.	.
chr1	93825281	93825780	chr1	94053474	94053973	D2hgdh|chr1:94053474-94053973	0.222483441239463	.	.
chr1	93825281	93825780	chr1	94217195	94217694	D2hgdh|chr1:94217195-94217694	0.211655513964396	.	.
chr1	95313333	95313832	chr1	95223122	95223621	Fam174a|chr1:95223122-95223621	0.269967985200015	.	.
chr1	95313333	95313832	chr1	95268183	95268682	Fam174a|chr1:95268183-95268682	0.192703724003111	.	.
chr1	95313333	95313832	chr1	95358827	95359326	Fam174a|chr1:95358827-95359326	0.20891835730488	.	.
chr1	95313333	95313832	chr1	95680161	95680660	Fam174a|chr1:95680161-95680660	0.181498326250233	.	.
chr1	95667416	95667915	chr1	95268183	95268682	St8sia4|chr1:95268183-95268682	0.161591940109042	.	.
chr1	95667921	95668420	chr1	95263807	95264306	St8sia4|chr1:95263807-95264306	0.179401478868278	.	.
chr1	96871948	96872447	chr1	96795728	96796227	Slco4c1|chr1:96795728-96796227	0.269784154799867	.	.
chr1	96871948	96872447	chr1	96846733	96847232	Slco4c1|chr1:96846733-96847232	0.193814970685086	.	.
chr1	97661204	97661703	chr1	97618040	97618539	D1Ertd622e|chr1:97618040-97618539	0.316311080813605	.	.
chr1	97661204	97661703	chr1	97629914	97630413	D1Ertd622e|chr1:97629914-97630413	0.172641597446762	.	.
chr1	97661800	97662299	chr1	97629914	97630413	D1Ertd622e|chr1:97629914-97630413	0.289536673885645	.	.
chr1	97661800	97662299	chr1	97630417	97630916	D1Ertd622e|chr1:97630417-97630916	0.18319636457366	.	.
chr1	98094805	98095304	chr1	98190086	98190585	Pam|chr1:98190086-98190585	0.361224301755977	.	.
chr1	98094805	98095304	chr1	98190632	98191131	Pam|chr1:98190632-98191131	0.302606109259649	.	.
chr1	98094805	98095304	chr1	98192084	98192583	Pam|chr1:98192084-98192583	0.261200606530122	.	.
chr1	98094805	98095304	chr1	98349951	98350450	Pam|chr1:98349951-98350450	0.222018270071003	.	.
chr1	98095430	98095929	chr1	98174728	98175227	Pam|chr1:98174728-98175227	0.150349043428971	.	.
chr1	98095430	98095929	chr1	98192708	98193207	Pam|chr1:98192708-98193207	0.177700262410974	.	.
chr1	98095430	98095929	chr1	98275503	98276002	Pam|chr1:98275503-98276002	0.162573584612002	.	.
chr1	99772082	99772581	chr1	99611835	99612334	Cntnap5b|chr1:99611835-99612334	0.19805894511724	.	.
chr1	99772082	99772581	chr1	99745074	99745573	Cntnap5b|chr1:99745074-99745573	0.47948930483799	.	.
chr1	99772082	99772581	chr1	99755620	99756119	Cntnap5b|chr1:99755620-99756119	0.176671566328211	.	.
chr1	99772082	99772581	chr1	99827068	99827567	Cntnap5b|chr1:99827068-99827567	0.161896099266037	.	.
chr1	99772082	99772581	chr1	99838702	99839201	Cntnap5b|chr1:99838702-99839201	0.238836593155023	.	.
chr1	99772082	99772581	chr1	99907695	99908194	Cntnap5b|chr1:99907695-99908194	0.212734374985149	.	.
chr1	99772082	99772581	chr1	99970151	99970650	Cntnap5b|chr1:99970151-99970650	0.173949421588929	.	.
chr1	99772082	99772581	chr1	99970680	99971179	Cntnap5b|chr1:99970680-99971179	0.421579977903243	.	.
chr1	104768586	104769085	chr1	104838076	104838575	Cdh20|chr1:104838076-104838575	0.203773806691202	.	.
chr1	104768586	104769085	chr1	104904247	104904746	Cdh20|chr1:104904247-104904746	0.27060880544736	.	.
chr1	104769230	104769729	chr1	104904247	104904746	Cdh20|chr1:104904247-104904746	0.206439764343419	.	.
chr1	104769230	104769729	chr1	104984192	104984691	Cdh20|chr1:104984192-104984691	0.219746118183846	.	.
chr1	105355193	105355692	chr1	105265116	105265615	Gm17634|chr1:105265116-105265615	0.320997271882253	.	.
chr1	105355193	105355692	chr1	105281971	105282470	Gm17634|chr1:105281971-105282470	0.158522543009092	.	.
chr1	105355193	105355692	chr1	105408738	105409237	Gm17634|chr1:105408738-105409237	0.371324773717696	.	.
chr1	105355193	105355692	chr1	105446167	105446666	Gm17634|chr1:105446167-105446666	0.301685618623928	.	.
chr1	105355193	105355692	chr1	105603953	105604452	Gm17634|chr1:105603953-105604452	0.246919008368769	.	.
chr1	105355193	105355692	chr1	105685455	105685954	Gm17634|chr1:105685455-105685954	0.202353128486742	.	.
chr1	105355774	105356273	chr1	105281971	105282470	Gm17634|chr1:105281971-105282470	0.31930036057842	.	.
chr1	105355774	105356273	chr1	105281971	105282470	Rnf152|chr1:105281971-105282470	0.31930036057842	.	.
chr1	105355774	105356273	chr1	105289807	105290306	Gm17634|chr1:105289807-105290306	0.359432875868494	.	.
chr1	105355774	105356273	chr1	105289807	105290306	Rnf152|chr1:105289807-105290306	0.359432875868494	.	.
chr1	105355774	105356273	chr1	105408738	105409237	Gm17634|chr1:105408738-105409237	0.340685400574787	.	.
chr1	105355774	105356273	chr1	105408738	105409237	Rnf152|chr1:105408738-105409237	0.340685400574787	.	.
chr1	105355774	105356273	chr1	105630478	105630977	Gm17634|chr1:105630478-105630977	0.198834414062481	.	.
chr1	105355774	105356273	chr1	105630478	105630977	Rnf152|chr1:105630478-105630977	0.198834414062481	.	.
chr1	105356312	105356811	chr1	105289807	105290306	Gm17634|chr1:105289807-105290306	0.180356440009353	.	.
chr1	105356312	105356811	chr1	105289807	105290306	Rnf152|chr1:105289807-105290306	0.180356440009353	.	.
chr1	105356312	105356811	chr1	105426037	105426536	Gm17634|chr1:105426037-105426536	0.185621133797604	.	.
chr1	105356312	105356811	chr1	105426037	105426536	Rnf152|chr1:105426037-105426536	0.185621133797604	.	.
chr1	105356312	105356811	chr1	105630478	105630977	Gm17634|chr1:105630478-105630977	0.265487980544792	.	.
chr1	105356312	105356811	chr1	105630478	105630977	Rnf152|chr1:105630478-105630977	0.265487980544792	.	.
chr1	105663536	105664035	chr1	105301732	105302231	Pign|chr1:105301732-105302231	0.236048003212981	.	.
chr1	105663536	105664035	chr1	105301732	105302231	Relch|chr1:105301732-105302231	0.236048003212981	.	.
chr1	105780395	105780894	chr1	105890977	105891476	Tnfrsf11a|chr1:105890977-105891476	0.152342639705576	.	.
chr1	105780395	105780894	chr1	105993776	105994275	Tnfrsf11a|chr1:105993776-105994275	0.156459092663113	.	.
chr1	105990273	105990772	chr1	105794604	105795103	Gm7160|chr1:105794604-105795103	0.182067713778795	.	.
chr1	105990273	105990772	chr1	105794604	105795103	Zcchc2|chr1:105794604-105795103	0.182067713778795	.	.
chr1	105990273	105990772	chr1	105814434	105814933	Gm7160|chr1:105814434-105814933	0.283770690148422	.	.
chr1	105990273	105990772	chr1	105814434	105814933	Zcchc2|chr1:105814434-105814933	0.283770690148422	.	.
chr1	105990273	105990772	chr1	105815118	105815617	Gm7160|chr1:105815118-105815617	0.227805283482953	.	.
chr1	105990273	105990772	chr1	105815118	105815617	Zcchc2|chr1:105815118-105815617	0.227805283482953	.	.
chr1	105990273	105990772	chr1	105843379	105843878	Gm7160|chr1:105843379-105843878	0.191126382528635	.	.
chr1	105990273	105990772	chr1	105843379	105843878	Zcchc2|chr1:105843379-105843878	0.191126382528635	.	.
chr1	105990273	105990772	chr1	105890977	105891476	Gm7160|chr1:105890977-105891476	0.239946002497786	.	.
chr1	105990273	105990772	chr1	105890977	105891476	Zcchc2|chr1:105890977-105891476	0.239946002497786	.	.
chr1	105990273	105990772	chr1	105977377	105977876	Gm7160|chr1:105977377-105977876	0.221207100889677	.	.
chr1	105990273	105990772	chr1	105977377	105977876	Zcchc2|chr1:105977377-105977876	0.221207100889677	.	.
chr1	105990273	105990772	chr1	105993776	105994275	Gm7160|chr1:105993776-105994275	0.39415227727428	.	.
chr1	105990273	105990772	chr1	105993776	105994275	Zcchc2|chr1:105993776-105994275	0.39415227727428	.	.
chr1	105991031	105991530	chr1	105794604	105795103	Gm7160|chr1:105794604-105795103	0.179056582144304	.	.
chr1	105991031	105991530	chr1	105794604	105795103	Zcchc2|chr1:105794604-105795103	0.179056582144304	.	.
chr1	105991031	105991530	chr1	105814434	105814933	Gm7160|chr1:105814434-105814933	0.248605542398651	.	.
chr1	105991031	105991530	chr1	105814434	105814933	Zcchc2|chr1:105814434-105814933	0.248605542398651	.	.
chr1	105991031	105991530	chr1	105843379	105843878	Gm7160|chr1:105843379-105843878	0.159474711994353	.	.
chr1	105991031	105991530	chr1	105843379	105843878	Zcchc2|chr1:105843379-105843878	0.159474711994353	.	.
chr1	105991031	105991530	chr1	105993776	105994275	Gm7160|chr1:105993776-105994275	0.202995831443892	.	.
chr1	105991031	105991530	chr1	105993776	105994275	Zcchc2|chr1:105993776-105994275	0.202995831443892	.	.
chr1	106796474	106796973	chr1	107137679	107138178	Vps4b|chr1:107137679-107138178	0.189573626055961	.	.
chr1	107511229	107511728	chr1	107565626	107566125	Serpinb2|chr1:107565626-107566125	0.217223501744829	.	.
chr1	109982394	109982893	chr1	110078415	110078914	Cdh7|chr1:110078415-110078914	0.167737161740627	.	.
chr1	111863863	111864362	chr1	111696766	111697265	Dsel|chr1:111696766-111697265	0.231310370593218	.	.
chr1	111864757	111865256	chr1	111967125	111967624	Dsel|chr1:111967125-111967624	0.350270304301278	.	.
chr1	111864757	111865256	chr1	111967783	111968282	Dsel|chr1:111967783-111968282	0.154369027752573	.	.
chr1	111864757	111865256	chr1	112074197	112074696	Dsel|chr1:112074197-112074696	0.659236158939494	.	.
chr1	118310992	118311491	chr1	118275095	118275594	Tsn|chr1:118275095-118275594	0.200550417313715	.	.
chr1	118388537	118389036	chr1	118481738	118482237	Clasp1|chr1:118481738-118482237	0.207299855153294	.	.
chr1	118388537	118389036	chr1	118694538	118695037	Clasp1|chr1:118694538-118695037	0.289320422244237	.	.
chr1	118459862	118460361	chr1	118358883	118359382	2900060B14Rik|chr1:118358883-118359382	0.154459214067134	.	.
chr1	118459862	118460361	chr1	118359556	118360055	2900060B14Rik|chr1:118359556-118360055	0.177245683692695	.	.
chr1	119053430	119053929	chr1	118759505	118760004	Gli2|chr1:118759505-118760004	0.159178629843049	.	.
chr1	119053430	119053929	chr1	118890204	118890703	Gli2|chr1:118890204-118890703	0.1628791697594	.	.
chr1	119421524	119422023	chr1	119093671	119094170	Inhbb|chr1:119093671-119094170	0.171788144154514	.	.
chr1	119421524	119422023	chr1	119404559	119405058	Inhbb|chr1:119404559-119405058	0.155766686875033	.	.
chr1	119421524	119422023	chr1	119458164	119458663	Inhbb|chr1:119458164-119458663	0.190322402025514	.	.
chr1	119422101	119422600	chr1	119087525	119088024	Inhbb|chr1:119087525-119088024	0.294595097680221	.	.
chr1	119422101	119422600	chr1	119404559	119405058	Inhbb|chr1:119404559-119405058	0.230589870937411	.	.
chr1	119422101	119422600	chr1	119458164	119458663	Inhbb|chr1:119458164-119458663	0.16707821309619	.	.
chr1	119504531	119505030	chr1	119674920	119675419	Ralb|chr1:119674920-119675419	0.247731055213607	.	.
chr1	119525867	119526366	chr1	119674920	119675419	Gm27184|chr1:119674920-119675419	0.254730682967372	.	.
chr1	119525867	119526366	chr1	119674920	119675419	Tmem185b|chr1:119674920-119675419	0.254730682967372	.	.
chr1	119648156	119648655	chr1	119463337	119463836	Epb41l5|chr1:119463337-119463836	0.226743010052474	.	.
chr1	119648754	119649253	chr1	119420927	119421426	Epb41l5|chr1:119420927-119421426	0.249709950350495	.	.
chr1	119837335	119837834	chr1	119520944	119521443	Ptpn4|chr1:119520944-119521443	0.202375862754602	.	.
chr1	119837335	119837834	chr1	119674920	119675419	Ptpn4|chr1:119674920-119675419	0.177030354232814	.	.
chr1	119837335	119837834	chr1	119886245	119886744	Ptpn4|chr1:119886245-119886744	0.196671975781996	.	.
chr1	120340287	120340786	chr1	120357257	120357756	C1ql2|chr1:120357257-120357756	0.339516159340914	.	.
chr1	120340287	120340786	chr1	120380488	120380987	C1ql2|chr1:120380488-120380987	0.230566075465207	.	.
chr1	120340287	120340786	chr1	120389666	120390165	C1ql2|chr1:120389666-120390165	0.333078129843442	.	.
chr1	120340287	120340786	chr1	120390279	120390778	C1ql2|chr1:120390279-120390778	0.416021993993035	.	.
chr1	120340287	120340786	chr1	120655115	120655614	C1ql2|chr1:120655115-120655614	0.508965497940707	.	.
chr1	120340287	120340786	chr1	120702366	120702865	C1ql2|chr1:120702366-120702865	0.169509123746	.	.
chr1	120340860	120341359	chr1	120357257	120357756	C1ql2|chr1:120357257-120357756	0.288514945254156	.	.
chr1	120340860	120341359	chr1	120390279	120390778	C1ql2|chr1:120390279-120390778	0.191079822140055	.	.
chr1	120340860	120341359	chr1	120655115	120655614	C1ql2|chr1:120655115-120655614	0.237442872516998	.	.
chr1	120340860	120341359	chr1	120702366	120702865	C1ql2|chr1:120702366-120702865	0.197154535083335	.	.
chr1	120757376	120757875	chr1	120549866	120550365	Gm29346|chr1:120549866-120550365	0.385354354741277	.	.
chr1	120757376	120757875	chr1	120795184	120795683	Gm29346|chr1:120795184-120795683	0.167501580618722	.	.
chr1	121430778	121431277	chr1	121400188	121400687	Ccdc93|chr1:121400188-121400687	0.334665242201682	.	.
chr1	121567757	121568256	chr1	121549958	121550457	Ddx18|chr1:121549958-121550457	0.183791653692283	.	.
chr1	121567757	121568256	chr1	121653809	121654308	Ddx18|chr1:121653809-121654308	0.249482278618296	.	.
chr1	121567757	121568256	chr1	121735252	121735751	Ddx18|chr1:121735252-121735751	0.210284218607865	.	.
chr1	121567757	121568256	chr1	121980015	121980514	Ddx18|chr1:121980015-121980514	0.149511246106467	.	.
chr1	124845849	124846348	chr1	124853934	124854433	Dpp10|chr1:124853934-124854433	0.422300166583139	.	.
chr1	124845849	124846348	chr1	124997513	124998012	Dpp10|chr1:124997513-124998012	0.262032854745851	.	.
chr1	124845849	124846348	chr1	125016404	125016903	Dpp10|chr1:125016404-125016903	0.165731735605608	.	.
chr1	125435289	125435788	chr1	125037616	125038115	Actr3|chr1:125037616-125038115	0.171283958867077	.	.
chr1	125435289	125435788	chr1	125145025	125145524	Actr3|chr1:125145025-125145524	0.240171586295117	.	.
chr1	125435289	125435788	chr1	125621318	125621817	Actr3|chr1:125621318-125621817	0.427005967877312	.	.
chr1	125560306	125560805	chr1	125621318	125621817	Slc35f5|chr1:125621318-125621817	0.184734226866508	.	.
chr1	125560306	125560805	chr1	125872350	125872849	Slc35f5|chr1:125872350-125872849	0.175897552251582	.	.
chr1	125560306	125560805	chr1	125902596	125903095	Slc35f5|chr1:125902596-125903095	0.279175696344062	.	.
chr1	125560306	125560805	chr1	125910414	125910913	Slc35f5|chr1:125910414-125910913	0.264159891074051	.	.
chr1	125911894	125912393	chr1	125621318	125621817	Lypd1|chr1:125621318-125621817	0.233351995004827	.	.
chr1	125911894	125912393	chr1	125789319	125789818	Lypd1|chr1:125789319-125789818	0.250848592604716	.	.
chr1	125911894	125912393	chr1	125793019	125793518	Lypd1|chr1:125793019-125793518	0.42455933422643	.	.
chr1	125911894	125912393	chr1	125818554	125819053	Lypd1|chr1:125818554-125819053	0.42926241653129	.	.
chr1	125911894	125912393	chr1	125831007	125831506	Lypd1|chr1:125831007-125831506	0.294309793309288	.	.
chr1	125911894	125912393	chr1	125872350	125872849	Lypd1|chr1:125872350-125872849	0.158191413720903	.	.
chr1	126830233	126830732	chr1	126726378	126726877	Nckap5|chr1:126726378-126726877	0.19205234370017	.	.
chr1	127204681	127205180	chr1	126956029	126956528	Mgat5|chr1:126956029-126956528	0.24632434424177	.	.
chr1	127204681	127205180	chr1	127017629	127018128	Mgat5|chr1:127017629-127018128	0.175147117768627	.	.
chr1	127204681	127205180	chr1	127185794	127186293	Mgat5|chr1:127185794-127186293	0.229943334796742	.	.
chr1	127205210	127205709	chr1	126956029	126956528	Mgat5|chr1:126956029-126956528	0.150014741580955	.	.
chr1	127205210	127205709	chr1	127017629	127018128	Mgat5|chr1:127017629-127018128	0.207164124480546	.	.
chr1	128102219	128102718	chr1	128140980	128141479	R3hdm1|chr1:128140980-128141479	0.287924796487219	.	.
chr1	128102219	128102718	chr1	128140980	128141479	Zranb3|chr1:128140980-128141479	0.287924796487219	.	.
chr1	128102219	128102718	chr1	128188018	128188517	R3hdm1|chr1:128188018-128188517	0.156378698172959	.	.
chr1	128102219	128102718	chr1	128188018	128188517	Zranb3|chr1:128188018-128188517	0.156378698172959	.	.
chr1	128102952	128103451	chr1	128003957	128004456	R3hdm1|chr1:128003957-128004456	0.189940051849527	.	.
chr1	128102952	128103451	chr1	128003957	128004456	Zranb3|chr1:128003957-128004456	0.189940051849527	.	.
chr1	128102952	128103451	chr1	128024068	128024567	R3hdm1|chr1:128024068-128024567	0.187229611826995	.	.
chr1	128102952	128103451	chr1	128024068	128024567	Zranb3|chr1:128024068-128024567	0.187229611826995	.	.
chr1	128102952	128103451	chr1	128149085	128149584	R3hdm1|chr1:128149085-128149584	0.38755083782837	.	.
chr1	128102952	128103451	chr1	128149085	128149584	Zranb3|chr1:128149085-128149584	0.38755083782837	.	.
chr1	128102952	128103451	chr1	128381174	128381673	R3hdm1|chr1:128381174-128381673	0.167813023373217	.	.
chr1	128102952	128103451	chr1	128381174	128381673	Zranb3|chr1:128381174-128381673	0.167813023373217	.	.
chr1	128103473	128103972	chr1	128024068	128024567	R3hdm1|chr1:128024068-128024567	0.309964831757032	.	.
chr1	128103473	128103972	chr1	128024068	128024567	Zranb3|chr1:128024068-128024567	0.309964831757032	.	.
chr1	128103473	128103972	chr1	128149085	128149584	R3hdm1|chr1:128149085-128149584	0.245833940401588	.	.
chr1	128103473	128103972	chr1	128149085	128149584	Zranb3|chr1:128149085-128149584	0.245833940401588	.	.
chr1	128243885	128244384	chr1	128140980	128141479	Ubxn4|chr1:128140980-128141479	0.212613458277148	.	.
chr1	128359460	128359959	chr1	128003957	128004456	Mcm6|chr1:128003957-128004456	0.232949111955632	.	.
chr1	128359460	128359959	chr1	128046340	128046839	Mcm6|chr1:128046340-128046839	0.209939210348739	.	.
chr1	128359460	128359959	chr1	128140980	128141479	Mcm6|chr1:128140980-128141479	0.382104653737857	.	.
chr1	128359460	128359959	chr1	128149085	128149584	Mcm6|chr1:128149085-128149584	0.216106291297008	.	.
chr1	128359460	128359959	chr1	128188018	128188517	Mcm6|chr1:128188018-128188517	0.162201374387514	.	.
chr1	128359460	128359959	chr1	128457015	128457514	Mcm6|chr1:128457015-128457514	0.17663195488602	.	.
chr1	128416641	128417140	chr1	128046340	128046839	Dars|chr1:128046340-128046839	0.342022060031335	.	.
chr1	128416641	128417140	chr1	128457015	128457514	Dars|chr1:128457015-128457514	0.250946089398712	.	.
chr1	128416641	128417140	chr1	128649453	128649952	Dars|chr1:128649453-128649952	0.210988772110494	.	.
chr1	128417141	128417640	chr1	128046340	128046839	Dars|chr1:128046340-128046839	0.268550817098875	.	.
chr1	128417141	128417640	chr1	128381174	128381673	Dars|chr1:128381174-128381673	0.204165751121251	.	.
chr1	128417141	128417640	chr1	128472408	128472907	Dars|chr1:128472408-128472907	0.206290931711262	.	.
chr1	128417141	128417640	chr1	128649453	128649952	Dars|chr1:128649453-128649952	0.505526518540285	.	.
chr1	129273098	129273597	chr1	129250680	129251179	Thsd7b|chr1:129250680-129251179	0.452167907211093	.	.
chr1	129273098	129273597	chr1	129357332	129357831	Thsd7b|chr1:129357332-129357831	0.297801502269499	.	.
chr1	129273098	129273597	chr1	129686277	129686776	Thsd7b|chr1:129686277-129686776	0.197048067271296	.	.
chr1	130462505	130463004	chr1	130278103	130278602	Cd55|chr1:130278103-130278602	0.264020951503733	.	.
chr1	130462505	130463004	chr1	130278103	130278602	Gm16083|chr1:130278103-130278602	0.264020951503733	.	.
chr1	130462505	130463004	chr1	130350205	130350704	Cd55|chr1:130350205-130350704	0.171439599780849	.	.
chr1	130462505	130463004	chr1	130350205	130350704	Gm16083|chr1:130350205-130350704	0.171439599780849	.	.
chr1	130717229	130717728	chr1	130274411	130274910	Yod1|chr1:130274411-130274910	0.18233275682779	.	.
chr1	130717229	130717728	chr1	130576286	130576785	Yod1|chr1:130576286-130576785	0.228495100270591	.	.
chr1	130717229	130717728	chr1	130680192	130680691	Yod1|chr1:130680192-130680691	0.157166504586289	.	.
chr1	131526251	131526750	chr1	131580370	131580869	Srgap2|chr1:131580370-131580869	0.155947331297119	.	.
chr1	131527318	131527817	chr1	131580370	131580869	Fam72a|chr1:131580370-131580869	0.296325405674287	.	.
chr1	131527318	131527817	chr1	131580370	131580869	Srgap2|chr1:131580370-131580869	0.296325405674287	.	.
chr1	131866958	131867457	chr1	131982827	131983326	Rab29|chr1:131982827-131983326	0.299111036318702	.	.
chr1	131910162	131910661	chr1	131765519	131766018	Nucks1|chr1:131765519-131766018	0.162103205142576	.	.
chr1	131910666	131911165	chr1	131712339	131712838	Nucks1|chr1:131712339-131712838	0.172919776831277	.	.
chr1	133363199	133363698	chr1	133307306	133307805	Etnk2|chr1:133307306-133307805	0.160144183371227	.	.
chr1	133363199	133363698	chr1	133685685	133686184	Etnk2|chr1:133685685-133686184	0.181822717827994	.	.
chr1	133424176	133424675	chr1	133331085	133331584	Sox13|chr1:133331085-133331584	0.270806198093702	.	.
chr1	133609585	133610084	chr1	133267001	133267500	Snrpe|chr1:133267001-133267500	0.405368838670707	.	.
chr1	133609585	133610084	chr1	133381952	133382451	Snrpe|chr1:133381952-133382451	0.222422170670728	.	.
chr1	133609585	133610084	chr1	133397024	133397523	Snrpe|chr1:133397024-133397523	0.229059173195841	.	.
chr1	133610089	133610588	chr1	133267001	133267500	Snrpe|chr1:133267001-133267500	0.238298913553609	.	.
chr1	133610089	133610588	chr1	133482881	133483380	Snrpe|chr1:133482881-133483380	0.187654691667131	.	.
chr1	133660660	133661159	chr1	133745463	133745962	Gm38394|chr1:133745463-133745962	0.24942944253625	.	.
chr1	133660660	133661159	chr1	133745463	133745962	Zbed6|chr1:133745463-133745962	0.24942944253625	.	.
chr1	133660660	133661159	chr1	133745463	133745962	Zc3h11a|chr1:133745463-133745962	0.24942944253625	.	.
chr1	136625345	136625844	chr1	136521473	136521972	Platr23|chr1:136521473-136521972	0.152654476528372	.	.
chr1	136625345	136625844	chr1	136521473	136521972	Zfp281|chr1:136521473-136521972	0.152654476528372	.	.
chr1	136625345	136625844	chr1	136727698	136728197	Platr23|chr1:136727698-136728197	0.167467629803225	.	.
chr1	136625345	136625844	chr1	136727698	136728197	Zfp281|chr1:136727698-136728197	0.167467629803225	.	.
chr1	137898255	137898754	chr1	137900099	137900598	Gm4258|chr1:137900099-137900598	0.398703325281237	.	.
chr1	137898255	137898754	chr1	137926319	137926818	Gm4258|chr1:137926319-137926818	0.50976534474087	.	.
chr1	137898255	137898754	chr1	138042541	138043040	Gm4258|chr1:138042541-138043040	0.193609906691945	.	.
chr1	137898255	137898754	chr1	138043260	138043759	Gm4258|chr1:138043260-138043759	0.290371856237058	.	.
chr1	137898255	137898754	chr1	138044494	138044993	Gm4258|chr1:138044494-138044993	0.271300658905113	.	.
chr1	137966094	137966593	chr1	137812752	137813251	A430106G13Rik|chr1:137812752-137813251	0.206832161942939	.	.
chr1	137966094	137966593	chr1	137926319	137926818	A430106G13Rik|chr1:137926319-137926818	0.259319721908489	.	.
chr1	137966094	137966593	chr1	138135901	138136400	A430106G13Rik|chr1:138135901-138136400	0.160976249860828	.	.
chr1	138618987	138619486	chr1	138496863	138497362	Nek7|chr1:138496863-138497362	0.22912586721884	.	.
chr1	138618987	138619486	chr1	138506160	138506659	Nek7|chr1:138506160-138506659	0.237563804406061	.	.
chr1	138618987	138619486	chr1	138617900	138618399	Nek7|chr1:138617900-138618399	0.261621701345678	.	.
chr1	138618987	138619486	chr1	138992363	138992862	Nek7|chr1:138992363-138992862	0.166917262231	.	.
chr1	138619514	138620013	chr1	138901789	138902288	Nek7|chr1:138901789-138902288	0.225543517973349	.	.
chr1	138847978	138848477	chr1	138506160	138506659	Lhx9|chr1:138506160-138506659	0.223275323142362	.	.
chr1	138847978	138848477	chr1	138506964	138507463	Lhx9|chr1:138506964-138507463	0.27140754891925	.	.
chr1	138847978	138848477	chr1	138675891	138676390	Lhx9|chr1:138675891-138676390	0.220541898267442	.	.
chr1	138847978	138848477	chr1	138842211	138842710	Lhx9|chr1:138842211-138842710	0.422998050081056	.	.
chr1	138847978	138848477	chr1	138901789	138902288	Lhx9|chr1:138901789-138902288	0.313738088056629	.	.
chr1	138848674	138849173	chr1	138506160	138506659	Lhx9|chr1:138506160-138506659	0.502886616189177	.	.
chr1	138848674	138849173	chr1	138506964	138507463	Lhx9|chr1:138506964-138507463	0.33355708174166	.	.
chr1	138848674	138849173	chr1	138617900	138618399	Lhx9|chr1:138617900-138618399	0.446447757614995	.	.
chr1	138848674	138849173	chr1	138675891	138676390	Lhx9|chr1:138675891-138676390	0.313955835220316	.	.
chr1	138848674	138849173	chr1	138992363	138992862	Lhx9|chr1:138992363-138992862	0.364296283831508	.	.
chr1	138856629	138857128	chr1	138675891	138676390	2310009B15Rik|chr1:138675891-138676390	0.244506785881081	.	.
chr1	138963206	138963705	chr1	138617900	138618399	Dennd1b|chr1:138617900-138618399	0.261521435194395	.	.
chr1	138963206	138963705	chr1	138675891	138676390	Dennd1b|chr1:138675891-138676390	0.285943538558307	.	.
chr1	138963206	138963705	chr1	138992363	138992862	Dennd1b|chr1:138992363-138992862	0.201126835889505	.	.
chr1	138963753	138964252	chr1	138506964	138507463	Dennd1b|chr1:138506964-138507463	0.15742701793329	.	.
chr1	138963753	138964252	chr1	138675891	138676390	Dennd1b|chr1:138675891-138676390	0.277612311612995	.	.
chr1	138963753	138964252	chr1	138901789	138902288	Dennd1b|chr1:138901789-138902288	0.264184671537998	.	.
chr1	139421972	139422471	chr1	139340430	139340929	Zbtb41|chr1:139340430-139340929	0.168962388991159	.	.
chr1	140245186	140245685	chr1	140438069	140438568	Kcnt2|chr1:140438069-140438568	0.168678963107315	.	.
chr1	140245186	140245685	chr1	140485252	140485751	Kcnt2|chr1:140485252-140485751	0.156741906570714	.	.
chr1	140245761	140246260	chr1	140171485	140171984	Kcnt2|chr1:140171485-140171984	0.189886221708348	.	.
chr1	140245761	140246260	chr1	140233767	140234266	Kcnt2|chr1:140233767-140234266	0.171977893476898	.	.
chr1	140245761	140246260	chr1	140438069	140438568	Kcnt2|chr1:140438069-140438568	0.197037010465771	.	.
chr1	140245761	140246260	chr1	140485252	140485751	Kcnt2|chr1:140485252-140485751	0.208083262776976	.	.
chr1	140246413	140246912	chr1	140438069	140438568	Kcnt2|chr1:140438069-140438568	0.430355590841381	.	.
chr1	140246413	140246912	chr1	140471594	140472093	Kcnt2|chr1:140471594-140472093	0.194725279939613	.	.
chr1	140246413	140246912	chr1	140485252	140485751	Kcnt2|chr1:140485252-140485751	0.286916948180541	.	.
chr1	143640493	143640992	chr1	143266946	143267445	B3galt2|chr1:143266946-143267445	0.20140442496135	.	.
chr1	143640493	143640992	chr1	143315500	143315999	B3galt2|chr1:143315500-143315999	0.234586005318523	.	.
chr1	143640493	143640992	chr1	143830603	143831102	B3galt2|chr1:143830603-143831102	0.352129936931804	.	.
chr1	143640493	143640992	chr1	143858365	143858864	B3galt2|chr1:143858365-143858864	0.449052050713563	.	.
chr1	143701942	143702441	chr1	143502217	143502716	Cdc73|chr1:143502217-143502716	0.306337880319902	.	.
chr1	143701942	143702441	chr1	143675664	143676163	Cdc73|chr1:143675664-143676163	0.291795366912466	.	.
chr1	143701942	143702441	chr1	143739248	143739747	Cdc73|chr1:143739248-143739747	0.15660051210556	.	.
chr1	143701942	143702441	chr1	143881581	143882080	Cdc73|chr1:143881581-143882080	0.311534238624561	.	.
chr1	143701942	143702441	chr1	143911176	143911675	Cdc73|chr1:143911176-143911675	0.165506908924037	.	.
chr1	143702603	143703102	chr1	143502217	143502716	Cdc73|chr1:143502217-143502716	0.171650314051647	.	.
chr1	143702603	143703102	chr1	143881581	143882080	Cdc73|chr1:143881581-143882080	0.177768408174786	.	.
chr1	143776839	143777338	chr1	143745716	143746215	Gm29170|chr1:143745716-143746215	0.169885039213555	.	.
chr1	143776839	143777338	chr1	143745716	143746215	Ro60|chr1:143745716-143746215	0.169885039213555	.	.
chr1	143776839	143777338	chr1	143745716	143746215	Uchl5|chr1:143745716-143746215	0.169885039213555	.	.
chr1	143776839	143777338	chr1	144029649	144030148	Gm29170|chr1:144029649-144030148	0.246681494555777	.	.
chr1	143776839	143777338	chr1	144029649	144030148	Ro60|chr1:144029649-144030148	0.246681494555777	.	.
chr1	143776839	143777338	chr1	144029649	144030148	Uchl5|chr1:144029649-144030148	0.246681494555777	.	.
chr1	143777394	143777893	chr1	143745716	143746215	Gm29170|chr1:143745716-143746215	0.17042083683467	.	.
chr1	143777394	143777893	chr1	143745716	143746215	Ro60|chr1:143745716-143746215	0.17042083683467	.	.
chr1	143777394	143777893	chr1	143745716	143746215	Uchl5|chr1:143745716-143746215	0.17042083683467	.	.
chr1	143777394	143777893	chr1	143813845	143814344	Gm29170|chr1:143813845-143814344	0.278595648195207	.	.
chr1	143777394	143777893	chr1	143813845	143814344	Ro60|chr1:143813845-143814344	0.278595648195207	.	.
chr1	143777394	143777893	chr1	143813845	143814344	Uchl5|chr1:143813845-143814344	0.278595648195207	.	.
chr1	143777394	143777893	chr1	143830603	143831102	Gm29170|chr1:143830603-143831102	0.261233580152751	.	.
chr1	143777394	143777893	chr1	143830603	143831102	Ro60|chr1:143830603-143831102	0.261233580152751	.	.
chr1	143777394	143777893	chr1	143830603	143831102	Uchl5|chr1:143830603-143831102	0.261233580152751	.	.
chr1	144003472	144003971	chr1	143918991	143919490	Rgs2|chr1:143918991-143919490	0.330160485923236	.	.
chr1	144003472	144003971	chr1	143938546	143939045	Rgs2|chr1:143938546-143939045	0.27460681167506	.	.
chr1	144003472	144003971	chr1	144006526	144007025	Rgs2|chr1:144006526-144007025	0.176444141538639	.	.
chr1	144003472	144003971	chr1	144011577	144012076	Rgs2|chr1:144011577-144012076	0.154030289283106	.	.
chr1	144003472	144003971	chr1	144029649	144030148	Rgs2|chr1:144029649-144030148	0.387344482237841	.	.
chr1	144003472	144003971	chr1	144054630	144055129	Rgs2|chr1:144054630-144055129	0.253972484238977	.	.
chr1	144004041	144004540	chr1	143803496	143803995	Rgs2|chr1:143803496-143803995	0.201725815084558	.	.
chr1	144004041	144004540	chr1	143858365	143858864	Rgs2|chr1:143858365-143858864	0.15417111848763	.	.
chr1	144004041	144004540	chr1	144006526	144007025	Rgs2|chr1:144006526-144007025	0.206238225199268	.	.
chr1	146495368	146495867	chr1	146724743	146725242	Brinp3|chr1:146724743-146725242	0.178799365202757	.	.
chr1	146495368	146495867	chr1	146724743	146725242	Gm29514|chr1:146724743-146725242	0.178799365202757	.	.
chr1	150319651	150320150	chr1	150353331	150353830	Pdc|chr1:150353331-150353830	0.23308909802684	.	.
chr1	150319651	150320150	chr1	150680903	150681402	Pdc|chr1:150680903-150681402	0.344259510173124	.	.
chr1	150319651	150320150	chr1	150681421	150681920	Pdc|chr1:150681421-150681920	0.369565933447919	.	.
chr1	150319651	150320150	chr1	150682026	150682525	Pdc|chr1:150682026-150682525	0.203023079797376	.	.
chr1	150319651	150320150	chr1	150730108	150730607	Pdc|chr1:150730108-150730607	0.32067634297368	.	.
chr1	150392883	150393382	chr1	150460519	150461018	Odr4|chr1:150460519-150461018	0.351349249281271	.	.
chr1	150392883	150393382	chr1	150460519	150461018	Tpr|chr1:150460519-150461018	0.351349249281271	.	.
chr1	150392883	150393382	chr1	150472423	150472922	Odr4|chr1:150472423-150472922	0.212100495919443	.	.
chr1	150392883	150393382	chr1	150472423	150472922	Tpr|chr1:150472423-150472922	0.212100495919443	.	.
chr1	150392883	150393382	chr1	150540218	150540717	Odr4|chr1:150540218-150540717	0.242031044676537	.	.
chr1	150392883	150393382	chr1	150540218	150540717	Tpr|chr1:150540218-150540717	0.242031044676537	.	.
chr1	150392883	150393382	chr1	150730108	150730607	Odr4|chr1:150730108-150730607	0.468717589029356	.	.
chr1	150392883	150393382	chr1	150730108	150730607	Tpr|chr1:150730108-150730607	0.468717589029356	.	.
chr1	150393401	150393900	chr1	150460519	150461018	Odr4|chr1:150460519-150461018	0.172260414779444	.	.
chr1	150393401	150393900	chr1	150460519	150461018	Tpr|chr1:150460519-150461018	0.172260414779444	.	.
chr1	150393401	150393900	chr1	150730108	150730607	Odr4|chr1:150730108-150730607	0.158307693974587	.	.
chr1	150393401	150393900	chr1	150730108	150730607	Tpr|chr1:150730108-150730607	0.158307693974587	.	.
chr1	151138226	151138725	chr1	151062233	151062732	C730036E19Rik|chr1:151062233-151062732	0.245301092149096	.	.
chr1	151138226	151138725	chr1	151078846	151079345	C730036E19Rik|chr1:151078846-151079345	0.309058494991003	.	.
chr1	151344167	151344666	chr1	151152071	151152570	Gm10138|chr1:151152071-151152570	0.18591556339082	.	.
chr1	151344167	151344666	chr1	151152071	151152570	Ivns1abp|chr1:151152071-151152570	0.18591556339082	.	.
chr1	151344167	151344666	chr1	151167492	151167991	Gm10138|chr1:151167492-151167991	0.233198270980973	.	.
chr1	151344167	151344666	chr1	151167492	151167991	Ivns1abp|chr1:151167492-151167991	0.233198270980973	.	.
chr1	151344167	151344666	chr1	151389977	151390476	Gm10138|chr1:151389977-151390476	0.240420399656979	.	.
chr1	151344167	151344666	chr1	151389977	151390476	Ivns1abp|chr1:151389977-151390476	0.240420399656979	.	.
chr1	151344167	151344666	chr1	151580184	151580683	Gm10138|chr1:151580184-151580683	0.23570989967887	.	.
chr1	151344167	151344666	chr1	151580184	151580683	Ivns1abp|chr1:151580184-151580683	0.23570989967887	.	.
chr1	151345057	151345556	chr1	151152071	151152570	Gm10138|chr1:151152071-151152570	0.156895541926281	.	.
chr1	151345057	151345556	chr1	151152071	151152570	Gm10138|chr1:151152071-151152570	0.156895541926282	.	.
chr1	151345057	151345556	chr1	151152071	151152570	Ivns1abp|chr1:151152071-151152570	0.156895541926281	.	.
chr1	151345057	151345556	chr1	151152071	151152570	Ivns1abp|chr1:151152071-151152570	0.156895541926282	.	.
chr1	151345057	151345556	chr1	151167492	151167991	Gm10138|chr1:151167492-151167991	0.222963864509024	.	.
chr1	151345057	151345556	chr1	151167492	151167991	Ivns1abp|chr1:151167492-151167991	0.222963864509024	.	.
chr1	151345057	151345556	chr1	151214099	151214598	Gm10138|chr1:151214099-151214598	0.181346011272667	.	.
chr1	151345057	151345556	chr1	151214099	151214598	Ivns1abp|chr1:151214099-151214598	0.181346011272667	.	.
chr1	151345057	151345556	chr1	151389977	151390476	Gm10138|chr1:151389977-151390476	0.154511808981003	.	.
chr1	151345057	151345556	chr1	151389977	151390476	Ivns1abp|chr1:151389977-151390476	0.154511808981003	.	.
chr1	151345057	151345556	chr1	151564412	151564911	Gm10138|chr1:151564412-151564911	0.331890796723832	.	.
chr1	151345057	151345556	chr1	151564412	151564911	Ivns1abp|chr1:151564412-151564911	0.331890796723832	.	.
chr1	151428258	151428757	chr1	151159557	151160056	Swt1|chr1:151159557-151160056	0.172124016806259	.	.
chr1	151428258	151428757	chr1	151159557	151160056	Trmt1l|chr1:151159557-151160056	0.172124016806259	.	.
chr1	151428258	151428757	chr1	151214099	151214598	Swt1|chr1:151214099-151214598	0.198354393636463	.	.
chr1	151428258	151428757	chr1	151214099	151214598	Trmt1l|chr1:151214099-151214598	0.198354393636463	.	.
chr1	151428762	151429261	chr1	151078846	151079345	Swt1|chr1:151078846-151079345	0.196415625358569	.	.
chr1	151428762	151429261	chr1	151078846	151079345	Trmt1l|chr1:151078846-151079345	0.196415625358569	.	.
chr1	151428762	151429261	chr1	151214099	151214598	Swt1|chr1:151214099-151214598	0.187710548384671	.	.
chr1	151428762	151429261	chr1	151214099	151214598	Trmt1l|chr1:151214099-151214598	0.187710548384671	.	.
chr1	151428762	151429261	chr1	151618711	151619210	Swt1|chr1:151618711-151619210	0.324582911372508	.	.
chr1	151428762	151429261	chr1	151618711	151619210	Trmt1l|chr1:151618711-151619210	0.324582911372508	.	.
chr1	151428762	151429261	chr1	151657867	151658366	Swt1|chr1:151657867-151658366	0.293284503564469	.	.
chr1	151428762	151429261	chr1	151657867	151658366	Trmt1l|chr1:151657867-151658366	0.293284503564469	.	.
chr1	151428762	151429261	chr1	151658371	151658870	Swt1|chr1:151658371-151658870	0.421650790830569	.	.
chr1	151428762	151429261	chr1	151658371	151658870	Trmt1l|chr1:151658371-151658870	0.421650790830569	.	.
chr1	151571134	151571633	chr1	151657867	151658366	Fam129a|chr1:151657867-151658366	0.182981596918534	.	.
chr1	153899574	153900073	chr1	154167632	154168131	Glul|chr1:154167632-154168131	0.23995255818083	.	.
chr1	153899574	153900073	chr1	154167632	154168131	Teddm2|chr1:154167632-154168131	0.23995255818083	.	.
chr1	153899574	153900073	chr1	154202568	154203067	Glul|chr1:154202568-154203067	0.274151318165481	.	.
chr1	153899574	153900073	chr1	154202568	154203067	Glul|chr1:154202568-154203067	0.274151318165482	.	.
chr1	153899574	153900073	chr1	154202568	154203067	Teddm2|chr1:154202568-154203067	0.274151318165481	.	.
chr1	153899574	153900073	chr1	154202568	154203067	Teddm2|chr1:154202568-154203067	0.274151318165482	.	.
chr1	153900327	153900826	chr1	154167632	154168131	Glul|chr1:154167632-154168131	0.249656677802871	.	.
chr1	153900327	153900826	chr1	154167632	154168131	Teddm2|chr1:154167632-154168131	0.249656677802871	.	.
chr1	153900327	153900826	chr1	154202568	154203067	Glul|chr1:154202568-154203067	0.356947472995831	.	.
chr1	153900327	153900826	chr1	154202568	154203067	Teddm2|chr1:154202568-154203067	0.356947472995831	.	.
chr1	155557936	155558435	chr1	155517010	155517509	Acbd6|chr1:155517010-155517509	0.194934850952136	.	.
chr1	155557936	155558435	chr1	155575451	155575950	Acbd6|chr1:155575451-155575950	0.233537397918189	.	.
chr1	155557936	155558435	chr1	155576394	155576893	Acbd6|chr1:155576394-155576893	0.241977907869387	.	.
chr1	155557936	155558435	chr1	155605630	155606129	Acbd6|chr1:155605630-155606129	0.249562902646582	.	.
chr1	155812620	155813119	chr1	155575451	155575950	Qsox1|chr1:155575451-155575950	0.383529894830469	.	.
chr1	155812620	155813119	chr1	155605630	155606129	Qsox1|chr1:155605630-155606129	0.166618157156308	.	.
chr1	155812620	155813119	chr1	156111733	156112232	Qsox1|chr1:156111733-156112232	0.252793762314492	.	.
chr1	155812620	155813119	chr1	156230632	156231131	Qsox1|chr1:156230632-156231131	0.153293238023339	.	.
chr1	155973115	155973614	chr1	155537177	155537676	Cep350|chr1:155537177-155537676	0.247093069739882	.	.
chr1	155973115	155973614	chr1	155574878	155575377	Cep350|chr1:155574878-155575377	0.214629004692181	.	.
chr1	155973115	155973614	chr1	155784767	155785266	Cep350|chr1:155784767-155785266	0.229505948032813	.	.
chr1	155973115	155973614	chr1	156229365	156229864	Cep350|chr1:156229365-156229864	0.207042131027356	.	.
chr1	156035344	156035843	chr1	156040577	156041076	Tor1aip1|chr1:156040577-156041076	0.234890046264547	.	.
chr1	156035344	156035843	chr1	156040577	156041076	Tor1aip2|chr1:156040577-156041076	0.234890046264547	.	.
chr1	156035878	156036377	chr1	155784767	155785266	Tor1aip1|chr1:155784767-155785266	0.15590289433185	.	.
chr1	156035878	156036377	chr1	155784767	155785266	Tor1aip2|chr1:155784767-155785266	0.15590289433185	.	.
chr1	156035878	156036377	chr1	156040577	156041076	Tor1aip1|chr1:156040577-156041076	0.161260355566132	.	.
chr1	156035878	156036377	chr1	156040577	156041076	Tor1aip2|chr1:156040577-156041076	0.161260355566132	.	.
chr1	156204775	156205274	chr1	156111733	156112232	Fam163a|chr1:156111733-156112232	0.360159882281205	.	.
chr1	156204775	156205274	chr1	156169287	156169786	Fam163a|chr1:156169287-156169786	0.553162308341675	.	.
chr1	156204775	156205274	chr1	156184182	156184681	Fam163a|chr1:156184182-156184681	0.160543515807205	.	.
chr1	156204775	156205274	chr1	156229365	156229864	Fam163a|chr1:156229365-156229864	0.37254697284017	.	.
chr1	156204775	156205274	chr1	156254780	156255279	Fam163a|chr1:156254780-156255279	0.206339826905898	.	.
chr1	156204775	156205274	chr1	156285125	156285624	Fam163a|chr1:156285125-156285624	0.189130197211477	.	.
chr1	156204775	156205274	chr1	156316449	156316948	Fam163a|chr1:156316449-156316948	0.251670498246235	.	.
chr1	156303125	156303624	chr1	156111733	156112232	4930518J20Rik|chr1:156111733-156112232	0.34921907292328	.	.
chr1	156303125	156303624	chr1	156111733	156112232	Tdrd5|chr1:156111733-156112232	0.34921907292328	.	.
chr1	156303125	156303624	chr1	156179815	156180314	4930518J20Rik|chr1:156179815-156180314	0.22420647506166	.	.
chr1	156303125	156303624	chr1	156179815	156180314	Tdrd5|chr1:156179815-156180314	0.22420647506166	.	.
chr1	156303125	156303624	chr1	156229365	156229864	4930518J20Rik|chr1:156229365-156229864	0.249248197149109	.	.
chr1	156303125	156303624	chr1	156229365	156229864	Tdrd5|chr1:156229365-156229864	0.249248197149109	.	.
chr1	156303125	156303624	chr1	156270379	156270878	4930518J20Rik|chr1:156270379-156270878	0.251601298534541	.	.
chr1	156303125	156303624	chr1	156270379	156270878	Tdrd5|chr1:156270379-156270878	0.251601298534541	.	.
chr1	156303125	156303624	chr1	156644052	156644551	4930518J20Rik|chr1:156644052-156644551	0.269974032811028	.	.
chr1	156303125	156303624	chr1	156644052	156644551	Tdrd5|chr1:156644052-156644551	0.269974032811028	.	.
chr1	156420903	156421402	chr1	156085751	156086250	Axdnd1|chr1:156085751-156086250	0.243766824359218	.	.
chr1	156420903	156421402	chr1	156179815	156180314	Axdnd1|chr1:156179815-156180314	0.177801202713136	.	.
chr1	156420903	156421402	chr1	156229365	156229864	Axdnd1|chr1:156229365-156229864	0.247189471822497	.	.
chr1	156420903	156421402	chr1	156270379	156270878	Axdnd1|chr1:156270379-156270878	0.178873435332559	.	.
chr1	156420903	156421402	chr1	156316449	156316948	Axdnd1|chr1:156316449-156316948	0.178767492950229	.	.
chr1	156474061	156474560	chr1	156111733	156112232	Soat1|chr1:156111733-156112232	0.240699760519769	.	.
chr1	156474061	156474560	chr1	156169287	156169786	Soat1|chr1:156169287-156169786	0.171434044117129	.	.
chr1	156474061	156474560	chr1	156184182	156184681	Soat1|chr1:156184182-156184681	0.326391886698635	.	.
chr1	156474061	156474560	chr1	156230632	156231131	Soat1|chr1:156230632-156231131	0.25155801367937	.	.
chr1	156474061	156474560	chr1	156241652	156242151	Soat1|chr1:156241652-156242151	0.16270593999433	.	.
chr1	156474061	156474560	chr1	156644052	156644551	Soat1|chr1:156644052-156644551	0.449641009109885	.	.
chr1	156558476	156558975	chr1	156581092	156581591	Abl2|chr1:156581092-156581591	0.394681347579497	.	.
chr1	156558476	156558975	chr1	156644052	156644551	Abl2|chr1:156644052-156644551	0.194456378967167	.	.
chr1	156673388	156673887	chr1	156263255	156263754	Tor3a|chr1:156263255-156263754	0.176221520414365	.	.
chr1	156673388	156673887	chr1	156285125	156285624	Tor3a|chr1:156285125-156285624	0.424884424679909	.	.
chr1	156673388	156673887	chr1	156593173	156593672	Tor3a|chr1:156593173-156593672	0.404943791343889	.	.
chr1	156673388	156673887	chr1	156644052	156644551	Tor3a|chr1:156644052-156644551	0.160429454459319	.	.
chr1	156718320	156718819	chr1	156263255	156263754	Fam20b|chr1:156263255-156263754	0.159072647516843	.	.
chr1	156718320	156718819	chr1	156581092	156581591	Fam20b|chr1:156581092-156581591	0.2892652717092	.	.
chr1	156718320	156718819	chr1	156743658	156744157	Fam20b|chr1:156743658-156744157	0.161143926951676	.	.
chr1	156718854	156719353	chr1	156254780	156255279	Fam20b|chr1:156254780-156255279	0.165698831976952	.	.
chr1	156718854	156719353	chr1	156581092	156581591	Fam20b|chr1:156581092-156581591	0.236081826443641	.	.
chr1	156718854	156719353	chr1	156710672	156711171	Fam20b|chr1:156710672-156711171	0.291063046317099	.	.
chr1	156719393	156719892	chr1	156581092	156581591	Fam20b|chr1:156581092-156581591	0.166223549098064	.	.
chr1	156719393	156719892	chr1	156644052	156644551	Fam20b|chr1:156644052-156644551	0.305988683068419	.	.
chr1	159231910	159232409	chr1	159218241	159218740	Cop1|chr1:159218241-159218740	0.395925666921441	.	.
chr1	160791995	160792494	chr1	160743198	160743697	Rabgap1l|chr1:160743198-160743697	0.197534643174574	.	.
chr1	160791995	160792494	chr1	160934068	160934567	Rabgap1l|chr1:160934068-160934567	0.198692836406185	.	.
chr1	160791995	160792494	chr1	161025424	161025923	Rabgap1l|chr1:161025424-161025923	0.257908141987671	.	.
chr1	160906055	160906554	chr1	160592208	160592707	Rc3h1|chr1:160592208-160592707	0.277967959401055	.	.
chr1	160906592	160907091	chr1	161025424	161025923	Rc3h1|chr1:161025424-161025923	0.165908956711517	.	.
chr1	160906592	160907091	chr1	161170609	161171108	Rc3h1|chr1:161170609-161171108	0.405538462414048	.	.
chr1	160906592	160907091	chr1	161197522	161198021	Rc3h1|chr1:161197522-161198021	0.203000836920471	.	.
chr1	161034286	161034785	chr1	161286641	161287140	Gas5|chr1:161286641-161287140	0.151119761718549	.	.
chr1	161034286	161034785	chr1	161286641	161287140	Zbtb37|chr1:161286641-161287140	0.151119761718549	.	.
chr1	161034286	161034785	chr1	161465124	161465623	Gas5|chr1:161465124-161465623	0.152767375822746	.	.
chr1	161034286	161034785	chr1	161465124	161465623	Zbtb37|chr1:161465124-161465623	0.152767375822746	.	.
chr1	161034286	161034785	chr1	161480017	161480516	Gas5|chr1:161480017-161480516	0.191280990894212	.	.
chr1	161034286	161034785	chr1	161480017	161480516	Zbtb37|chr1:161480017-161480516	0.191280990894212	.	.
chr1	161034786	161035285	chr1	161025424	161025923	Gas5|chr1:161025424-161025923	0.167416411408967	.	.
chr1	161034786	161035285	chr1	161025424	161025923	Zbtb37|chr1:161025424-161025923	0.167416411408967	.	.
chr1	161070536	161071035	chr1	160968584	160969083	Cenpl|chr1:160968584-160969083	0.241234505756817	.	.
chr1	161070536	161071035	chr1	160968584	160969083	Dars2|chr1:160968584-160969083	0.241234505756817	.	.
chr1	161070536	161071035	chr1	161197522	161198021	Cenpl|chr1:161197522-161198021	0.269954674144025	.	.
chr1	161070536	161071035	chr1	161197522	161198021	Dars2|chr1:161197522-161198021	0.269954674144025	.	.
chr1	161131254	161131753	chr1	160935496	160935995	Klhl20|chr1:160935496-160935995	0.232254931325308	.	.
chr1	161142436	161142935	chr1	160934068	160934567	Ankrd45|chr1:160934068-160934567	0.194527562417475	.	.
chr1	161250941	161251440	chr1	161170609	161171108	Prdx6|chr1:161170609-161171108	0.16692613398821	.	.
chr1	161250941	161251440	chr1	161197522	161198021	Prdx6|chr1:161197522-161198021	0.295749020266475	.	.
chr1	161250941	161251440	chr1	161527581	161528080	Prdx6|chr1:161527581-161528080	0.213075439093247	.	.
chr1	161395559	161396058	chr1	161575900	161576399	Tnfsf4|chr1:161575900-161576399	0.157568053816616	.	.
chr1	161876197	161876696	chr1	161527058	161527557	Suco|chr1:161527058-161527557	0.154351859316406	.	.
chr1	161876197	161876696	chr1	161736817	161737316	Suco|chr1:161736817-161737316	0.207709153404444	.	.
chr1	161876197	161876696	chr1	161752779	161753278	Suco|chr1:161752779-161753278	0.231237572686438	.	.
chr1	161876197	161876696	chr1	161851040	161851539	Suco|chr1:161851040-161851539	0.23072673376309	.	.
chr1	161876715	161877214	chr1	161736817	161737316	Suco|chr1:161736817-161737316	0.183630928871156	.	.
chr1	161890851	161891350	chr1	161712883	161713382	Gm31925|chr1:161712883-161713382	0.238001736307911	.	.
chr1	161890851	161891350	chr1	161736817	161737316	Gm31925|chr1:161736817-161737316	0.363874776544708	.	.
chr1	161968972	161969471	chr1	161752779	161753278	Gm38304|chr1:161752779-161753278	0.247896559974536	.	.
chr1	161968972	161969471	chr1	161752779	161753278	Pigc|chr1:161752779-161753278	0.247896559974536	.	.
chr1	162570372	162570871	chr1	162665061	162665560	Vamp4|chr1:162665061-162665560	0.185907682138185	.	.
chr1	162739851	162740350	chr1	162636078	162636577	Prrc2c|chr1:162636078-162636577	0.224352050416057	.	.
chr1	163403421	163403920	chr1	163150346	163150845	Gorab|chr1:163150346-163150845	0.222636909524947	.	.
chr1	163725017	163725516	chr1	163291941	163292440	Mettl11b|chr1:163291941-163292440	0.235917572992963	.	.
chr1	163725017	163725516	chr1	163379956	163380455	Mettl11b|chr1:163379956-163380455	0.161670195402035	.	.
chr1	163779331	163779830	chr1	163844954	163845453	Kifap3|chr1:163844954-163845453	0.184235538472761	.	.
chr1	163929752	163930251	chr1	163708284	163708783	Scyl3|chr1:163708284-163708783	0.222390701620141	.	.
chr1	163929752	163930251	chr1	163718429	163718928	Scyl3|chr1:163718429-163718928	0.192199050140437	.	.
chr1	163929752	163930251	chr1	163855403	163855902	Scyl3|chr1:163855403-163855902	0.184444832659521	.	.
chr1	163929752	163930251	chr1	164138556	164139055	Scyl3|chr1:164138556-164139055	0.178335397039207	.	.
chr1	163994642	163995141	chr1	163844954	163845453	BC055324|chr1:163844954-163845453	0.221717352295079	.	.
chr1	163994642	163995141	chr1	163844954	163845453	Mettl18|chr1:163844954-163845453	0.221717352295079	.	.
chr1	164248686	164249185	chr1	163844954	163845453	Slc19a2|chr1:163844954-163845453	0.400634594869525	.	.
chr1	164248686	164249185	chr1	163855910	163856409	Slc19a2|chr1:163855910-163856409	0.270414069684585	.	.
chr1	164248686	164249185	chr1	164184474	164184973	Slc19a2|chr1:164184474-164184973	0.155402237593422	.	.
chr1	164863112	164863611	chr1	164787699	164788198	Gm20743|chr1:164787699-164788198	0.159443051624933	.	.
chr1	165453445	165453944	chr1	165736039	165736538	Gm37864|chr1:165736039-165736538	0.158026162286926	.	.
chr1	165460313	165460812	chr1	165583511	165584010	Dcaf6|chr1:165583511-165584010	0.181535820259184	.	.
chr1	165460313	165460812	chr1	165583511	165584010	Mpc2|chr1:165583511-165584010	0.181535820259184	.	.
chr1	165460313	165460812	chr1	165615552	165616051	Dcaf6|chr1:165615552-165616051	0.336332411700202	.	.
chr1	165460313	165460812	chr1	165615552	165616051	Mpc2|chr1:165615552-165616051	0.336332411700202	.	.
chr1	165460922	165461421	chr1	165281633	165282132	Dcaf6|chr1:165281633-165282132	0.187263065961139	.	.
chr1	165460922	165461421	chr1	165281633	165282132	Mpc2|chr1:165281633-165282132	0.187263065961139	.	.
chr1	165460922	165461421	chr1	165583511	165584010	Dcaf6|chr1:165583511-165584010	0.17990303204517	.	.
chr1	165460922	165461421	chr1	165583511	165584010	Mpc2|chr1:165583511-165584010	0.17990303204517	.	.
chr1	165460922	165461421	chr1	165642102	165642601	Dcaf6|chr1:165642102-165642601	0.564370168042147	.	.
chr1	165460922	165461421	chr1	165642102	165642601	Mpc2|chr1:165642102-165642601	0.564370168042147	.	.
chr1	166253817	166254316	chr1	166259550	166260049	Ildr2|chr1:166259550-166260049	0.166374163956563	.	.
chr1	166253817	166254316	chr1	166344303	166344802	Ildr2|chr1:166344303-166344802	0.293521249350117	.	.
chr1	166254415	166254914	chr1	166259550	166260049	Ildr2|chr1:166259550-166260049	0.218548440301896	.	.
chr1	166254415	166254914	chr1	166323954	166324453	Ildr2|chr1:166323954-166324453	0.240455233753082	.	.
chr1	166254415	166254914	chr1	166343030	166343529	Ildr2|chr1:166343030-166343529	0.397837008205424	.	.
chr1	166254415	166254914	chr1	166428926	166429425	Ildr2|chr1:166428926-166429425	0.192718848331376	.	.
chr1	166254415	166254914	chr1	166445335	166445834	Ildr2|chr1:166445335-166445834	0.21439164595998	.	.
chr1	166308696	166309195	chr1	166319038	166319537	5330438I03Rik|chr1:166319038-166319537	0.166312437010493	.	.
chr1	166308696	166309195	chr1	166360121	166360620	5330438I03Rik|chr1:166360121-166360620	0.248467906887343	.	.
chr1	166308696	166309195	chr1	166445335	166445834	5330438I03Rik|chr1:166445335-166445834	0.259098690604917	.	.
chr1	166309200	166309699	chr1	166278464	166278963	5330438I03Rik|chr1:166278464-166278963	0.198050260637653	.	.
chr1	166309200	166309699	chr1	166344303	166344802	5330438I03Rik|chr1:166344303-166344802	0.168790130771073	.	.
chr1	166379002	166379501	chr1	166259550	166260049	Tada1|chr1:166259550-166260049	0.191951457113474	.	.
chr1	166379002	166379501	chr1	166278464	166278963	Tada1|chr1:166278464-166278963	0.330490547882456	.	.
chr1	166379002	166379501	chr1	166313555	166314054	Tada1|chr1:166313555-166314054	0.349136217424426	.	.
chr1	166409578	166410077	chr1	166333297	166333796	Pogk|chr1:166333297-166333796	0.423779350107949	.	.
chr1	167598393	167598892	chr1	167802530	167803029	Rxrg|chr1:167802530-167803029	0.354337525165682	.	.
chr1	169347691	169348190	chr1	169384582	169385081	Gm37839|chr1:169384582-169385081	0.274214268967182	.	.
chr1	169347691	169348190	chr1	169678444	169678943	Gm37839|chr1:169678444-169678943	0.382856380882414	.	.
chr1	169531254	169531753	chr1	169738619	169739118	Nuf2|chr1:169738619-169739118	0.17198265434699	.	.
chr1	169532064	169532563	chr1	169467719	169468218	Nuf2|chr1:169467719-169468218	0.27713751773968	.	.
chr1	169532064	169532563	chr1	169698668	169699167	Nuf2|chr1:169698668-169699167	0.332114303084477	.	.
chr1	169747461	169747960	chr1	169384582	169385081	Rgs4|chr1:169384582-169385081	0.218940355957812	.	.
chr1	169747461	169747960	chr1	169678444	169678943	Rgs4|chr1:169678444-169678943	0.362176355906651	.	.
chr1	169747461	169747960	chr1	169698668	169699167	Rgs4|chr1:169698668-169699167	0.273717580752202	.	.
chr1	170867049	170867548	chr1	171238441	171238940	Atf6|chr1:171238441-171238940	0.150916360458549	.	.
chr1	170867049	170867548	chr1	171247027	171247526	Atf6|chr1:171247027-171247526	0.496805869782056	.	.
chr1	170867571	170868070	chr1	170907216	170907715	Atf6|chr1:170907216-170907715	0.230283699264489	.	.
chr1	170867571	170868070	chr1	170907216	170907715	Gm9929|chr1:170907216-170907715	0.230283699264489	.	.
chr1	170867571	170868070	chr1	170907734	170908233	Atf6|chr1:170907734-170908233	0.149729009311015	.	.
chr1	170867571	170868070	chr1	170907734	170908233	Gm9929|chr1:170907734-170908233	0.149729009311015	.	.
chr1	170867571	170868070	chr1	171044266	171044765	Atf6|chr1:171044266-171044765	0.21772077761238	.	.
chr1	170867571	170868070	chr1	171044266	171044765	Gm9929|chr1:171044266-171044765	0.21772077761238	.	.
chr1	170867571	170868070	chr1	171238441	171238940	Atf6|chr1:171238441-171238940	0.305810548307789	.	.
chr1	170867571	170868070	chr1	171238441	171238940	Gm9929|chr1:171238441-171238940	0.305810548307789	.	.
chr1	170867571	170868070	chr1	171247027	171247526	Atf6|chr1:171247027-171247526	0.411562731006942	.	.
chr1	170867571	170868070	chr1	171247027	171247526	Gm9929|chr1:171247027-171247526	0.411562731006942	.	.
chr1	170868410	170868909	chr1	170774683	170775182	Atf6|chr1:170774683-170775182	0.427731289428992	.	.
chr1	170868410	170868909	chr1	170774683	170775182	Gm9929|chr1:170774683-170775182	0.427731289428992	.	.
chr1	170868410	170868909	chr1	170907734	170908233	Atf6|chr1:170907734-170908233	0.259233832307247	.	.
chr1	170868410	170868909	chr1	170907734	170908233	Gm9929|chr1:170907734-170908233	0.259233832307247	.	.
chr1	170868410	170868909	chr1	170908240	170908739	Atf6|chr1:170908240-170908739	0.16591115556158	.	.
chr1	170868410	170868909	chr1	170908240	170908739	Gm9929|chr1:170908240-170908739	0.16591115556158	.	.
chr1	170868410	170868909	chr1	171033681	171034180	Atf6|chr1:171033681-171034180	0.331512352455091	.	.
chr1	170868410	170868909	chr1	171033681	171034180	Gm9929|chr1:171033681-171034180	0.331512352455091	.	.
chr1	170868410	170868909	chr1	171038357	171038856	Atf6|chr1:171038357-171038856	0.221910978001818	.	.
chr1	170868410	170868909	chr1	171038357	171038856	Gm9929|chr1:171038357-171038856	0.221910978001818	.	.
chr1	170868410	170868909	chr1	171118208	171118707	Atf6|chr1:171118208-171118707	0.376221848394891	.	.
chr1	170868410	170868909	chr1	171118208	171118707	Gm9929|chr1:171118208-171118707	0.376221848394891	.	.
chr1	170885252	170885751	chr1	170907216	170907715	Dusp12|chr1:170907216-170907715	0.174529506005178	.	.
chr1	170885252	170885751	chr1	170907216	170907715	Gm26620|chr1:170907216-170907715	0.174529506005178	.	.
chr1	170885252	170885751	chr1	170907734	170908233	Dusp12|chr1:170907734-170908233	0.194870633720445	.	.
chr1	170885252	170885751	chr1	170907734	170908233	Gm26620|chr1:170907734-170908233	0.194870633720445	.	.
chr1	170885252	170885751	chr1	171102488	171102987	Dusp12|chr1:171102488-171102987	0.277241055317721	.	.
chr1	170885252	170885751	chr1	171102488	171102987	Gm26620|chr1:171102488-171102987	0.277241055317721	.	.
chr1	170885252	170885751	chr1	171220747	171221246	Dusp12|chr1:171220747-171221246	0.190334067123242	.	.
chr1	170885252	170885751	chr1	171220747	171221246	Gm26620|chr1:171220747-171221246	0.190334067123242	.	.
chr1	170885252	170885751	chr1	171247027	171247526	Dusp12|chr1:171247027-171247526	0.254250470826358	.	.
chr1	170885252	170885751	chr1	171247027	171247526	Dusp12|chr1:171247027-171247526	0.254250470826359	.	.
chr1	170885252	170885751	chr1	171247027	171247526	Gm26620|chr1:171247027-171247526	0.254250470826358	.	.
chr1	170885252	170885751	chr1	171247027	171247526	Gm26620|chr1:171247027-171247526	0.254250470826359	.	.
chr1	171113775	171114274	chr1	170774683	170775182	Cfap126|chr1:170774683-170775182	0.331587617208668	.	.
chr1	171113775	171114274	chr1	170907734	170908233	Cfap126|chr1:170907734-170908233	0.150438564666615	.	.
chr1	171113775	171114274	chr1	171038357	171038856	Cfap126|chr1:171038357-171038856	0.187608883367565	.	.
chr1	171113775	171114274	chr1	171118208	171118707	Cfap126|chr1:171118208-171118707	0.271046780815266	.	.
chr1	171113775	171114274	chr1	171220747	171221246	Cfap126|chr1:171220747-171221246	0.175315144300821	.	.
chr1	171150371	171150870	chr1	170907734	170908233	Mpz|chr1:170907734-170908233	0.19049306122119	.	.
chr1	171150371	171150870	chr1	170907734	170908233	Sdhc|chr1:170907734-170908233	0.19049306122119	.	.
chr1	171150371	171150870	chr1	170908240	170908739	Mpz|chr1:170908240-170908739	0.28006161050882	.	.
chr1	171150371	171150870	chr1	170908240	170908739	Sdhc|chr1:170908240-170908739	0.28006161050882	.	.
chr1	171150371	171150870	chr1	171033681	171034180	Mpz|chr1:171033681-171034180	0.225073487527331	.	.
chr1	171150371	171150870	chr1	171033681	171034180	Sdhc|chr1:171033681-171034180	0.225073487527331	.	.
chr1	171150371	171150870	chr1	171044266	171044765	Mpz|chr1:171044266-171044765	0.302110155030076	.	.
chr1	171150371	171150870	chr1	171044266	171044765	Sdhc|chr1:171044266-171044765	0.302110155030076	.	.
chr1	171150371	171150870	chr1	171044776	171045275	Mpz|chr1:171044776-171045275	0.263443265458322	.	.
chr1	171150371	171150870	chr1	171044776	171045275	Sdhc|chr1:171044776-171045275	0.263443265458322	.	.
chr1	171150371	171150870	chr1	171238441	171238940	Mpz|chr1:171238441-171238940	0.153338970858365	.	.
chr1	171150371	171150870	chr1	171238441	171238940	Sdhc|chr1:171238441-171238940	0.153338970858365	.	.
chr1	171195514	171196013	chr1	170774683	170775182	Pcp4l1|chr1:170774683-170775182	0.306650630979882	.	.
chr1	171195514	171196013	chr1	171037809	171038308	Pcp4l1|chr1:171037809-171038308	0.18744080104164	.	.
chr1	171195514	171196013	chr1	171038357	171038856	Pcp4l1|chr1:171038357-171038856	0.2168743889703	.	.
chr1	171195514	171196013	chr1	171257104	171257603	Pcp4l1|chr1:171257104-171257603	0.162165653288391	.	.
chr1	171195514	171196013	chr1	171380549	171381048	Pcp4l1|chr1:171380549-171381048	0.219611647931611	.	.
chr1	171196077	171196576	chr1	170774683	170775182	Pcp4l1|chr1:170774683-170775182	0.431600306595451	.	.
chr1	171196077	171196576	chr1	170908240	170908739	Pcp4l1|chr1:170908240-170908739	0.332638498083252	.	.
chr1	171196077	171196576	chr1	171036880	171037379	Pcp4l1|chr1:171036880-171037379	0.170919033522526	.	.
chr1	171196077	171196576	chr1	171038357	171038856	Pcp4l1|chr1:171038357-171038856	0.270541289057401	.	.
chr1	171196077	171196576	chr1	171257104	171257603	Pcp4l1|chr1:171257104-171257603	0.241577971373089	.	.
chr1	171196077	171196576	chr1	171379865	171380364	Pcp4l1|chr1:171379865-171380364	0.167463039515452	.	.
chr1	171196077	171196576	chr1	171380549	171381048	Pcp4l1|chr1:171380549-171381048	0.201730983027394	.	.
chr1	171222404	171222903	chr1	170901528	170902027	Tomm40l|chr1:170901528-170902027	0.431176535247192	.	.
chr1	171222404	171222903	chr1	170907216	170907715	Tomm40l|chr1:170907216-170907715	0.155244099686706	.	.
chr1	171222404	171222903	chr1	171044776	171045275	Tomm40l|chr1:171044776-171045275	0.345976991228926	.	.
chr1	171222404	171222903	chr1	171101659	171102158	Tomm40l|chr1:171101659-171102158	0.260378662495778	.	.
chr1	171222404	171222903	chr1	171110922	171111421	Tomm40l|chr1:171110922-171111421	0.230993653008074	.	.
chr1	171222404	171222903	chr1	171118208	171118707	Tomm40l|chr1:171118208-171118707	0.173757714928578	.	.
chr1	171222404	171222903	chr1	171220747	171221246	Tomm40l|chr1:171220747-171221246	0.25639622565562	.	.
chr1	171222404	171222903	chr1	171263038	171263537	Tomm40l|chr1:171263038-171263537	0.281477616899594	.	.
chr1	171251912	171252411	chr1	171044776	171045275	Ndufs2|chr1:171044776-171045275	0.342260750590436	.	.
chr1	171251912	171252411	chr1	171102488	171102987	Ndufs2|chr1:171102488-171102987	0.417065523694622	.	.
chr1	171251912	171252411	chr1	171103099	171103598	Ndufs2|chr1:171103099-171103598	0.214516002568844	.	.
chr1	171251912	171252411	chr1	171110922	171111421	Ndufs2|chr1:171110922-171111421	0.257314562539922	.	.
chr1	171251912	171252411	chr1	171263038	171263537	Ndufs2|chr1:171263038-171263537	0.162676096927967	.	.
chr1	171270057	171270556	chr1	171263038	171263537	B4galt3|chr1:171263038-171263537	0.225519864264586	.	.
chr1	171281054	171281553	chr1	171038357	171038856	Ppox|chr1:171038357-171038856	0.166675462093527	.	.
chr1	171281054	171281553	chr1	171044776	171045275	Ppox|chr1:171044776-171045275	0.173218325391818	.	.
chr1	171281054	171281553	chr1	171263038	171263537	Ppox|chr1:171263038-171263537	0.199625358157174	.	.
chr1	171281563	171282062	chr1	171038357	171038856	Ppox|chr1:171038357-171038856	0.28858485611258	.	.
chr1	171281563	171282062	chr1	171044266	171044765	Ppox|chr1:171044266-171044765	0.1827479631987	.	.
chr1	171281563	171282062	chr1	171101659	171102158	Ppox|chr1:171101659-171102158	0.16444620331701	.	.
chr1	171281563	171282062	chr1	171103099	171103598	Ppox|chr1:171103099-171103598	0.17664726845672	.	.
chr1	171287719	171288218	chr1	171038357	171038856	Usp21|chr1:171038357-171038856	0.162309177797689	.	.
chr1	171287719	171288218	chr1	171044266	171044765	Usp21|chr1:171044266-171044765	0.231934105552559	.	.
chr1	171287719	171288218	chr1	171044266	171044765	Usp21|chr1:171044266-171044765	0.23193410555256	.	.
chr1	171287719	171288218	chr1	171044776	171045275	Usp21|chr1:171044776-171045275	0.154406898207401	.	.
chr1	171287719	171288218	chr1	171118208	171118707	Usp21|chr1:171118208-171118707	0.216964228280627	.	.
chr1	171287719	171288218	chr1	171238441	171238940	Usp21|chr1:171238441-171238940	0.152909121402795	.	.
chr1	171294566	171295065	chr1	171033681	171034180	Ufc1|chr1:171033681-171034180	0.216078776810165	.	.
chr1	171294566	171295065	chr1	171036880	171037379	Ufc1|chr1:171036880-171037379	0.423172754463445	.	.
chr1	171294566	171295065	chr1	171257104	171257603	Ufc1|chr1:171257104-171257603	0.321495972904564	.	.
chr1	171294566	171295065	chr1	171545775	171546274	Ufc1|chr1:171545775-171546274	0.311936464248443	.	.
chr1	171328705	171329204	chr1	171036880	171037379	Dedd|chr1:171036880-171037379	0.197341242269771	.	.
chr1	171328705	171329204	chr1	171257104	171257603	Dedd|chr1:171257104-171257603	0.163323713284175	.	.
chr1	171329206	171329705	chr1	171038357	171038856	Dedd|chr1:171038357-171038856	0.168107828284848	.	.
chr1	171329206	171329705	chr1	171044266	171044765	Dedd|chr1:171044266-171044765	0.153684119445714	.	.
chr1	171329206	171329705	chr1	171101659	171102158	Dedd|chr1:171101659-171102158	0.362792971391612	.	.
chr1	171329206	171329705	chr1	171220747	171221246	Dedd|chr1:171220747-171221246	0.251965334300741	.	.
chr1	171329206	171329705	chr1	171263038	171263537	Dedd|chr1:171263038-171263537	0.163231911663977	.	.
chr1	171345437	171345936	chr1	171044266	171044765	Nit1|chr1:171044266-171044765	0.155044384754561	.	.
chr1	171345437	171345936	chr1	171044266	171044765	Pfdn2|chr1:171044266-171044765	0.155044384754561	.	.
chr1	171345437	171345936	chr1	171044776	171045275	Nit1|chr1:171044776-171045275	0.229298270171067	.	.
chr1	171345437	171345936	chr1	171044776	171045275	Pfdn2|chr1:171044776-171045275	0.229298270171067	.	.
chr1	171345437	171345936	chr1	171110922	171111421	Nit1|chr1:171110922-171111421	0.179489141637686	.	.
chr1	171345437	171345936	chr1	171110922	171111421	Pfdn2|chr1:171110922-171111421	0.179489141637686	.	.
chr1	171345437	171345936	chr1	171263038	171263537	Nit1|chr1:171263038-171263537	0.180803391877854	.	.
chr1	171345437	171345936	chr1	171263038	171263537	Pfdn2|chr1:171263038-171263537	0.180803391877854	.	.
chr1	171360073	171360572	chr1	171238441	171238940	Klhdc9|chr1:171238441-171238940	0.169357753578166	.	.
chr1	171360073	171360572	chr1	171247027	171247526	Klhdc9|chr1:171247027-171247526	0.513575131043069	.	.
chr1	171360073	171360572	chr1	171257104	171257603	Klhdc9|chr1:171257104-171257603	0.171964309179994	.	.
chr1	171360576	171361075	chr1	171044266	171044765	Klhdc9|chr1:171044266-171044765	0.241939485297592	.	.
chr1	171360576	171361075	chr1	171044776	171045275	Klhdc9|chr1:171044776-171045275	0.239745389176296	.	.
chr1	171360576	171361075	chr1	171103099	171103598	Klhdc9|chr1:171103099-171103598	0.191494580378422	.	.
chr1	171360576	171361075	chr1	171247027	171247526	Klhdc9|chr1:171247027-171247526	0.230763297171839	.	.
chr1	171360576	171361075	chr1	171263038	171263537	Klhdc9|chr1:171263038-171263537	0.329495727420644	.	.
chr1	171361088	171361587	chr1	171044266	171044765	Klhdc9|chr1:171044266-171044765	0.347721425415393	.	.
chr1	171361088	171361587	chr1	171102488	171102987	Klhdc9|chr1:171102488-171102987	0.225339009365499	.	.
chr1	171361088	171361587	chr1	171103099	171103598	Klhdc9|chr1:171103099-171103598	0.238342292378681	.	.
chr1	171411068	171411567	chr1	171044266	171044765	Usf1|chr1:171044266-171044765	0.405593291375187	.	.
chr1	171411068	171411567	chr1	171257104	171257603	Usf1|chr1:171257104-171257603	0.256399553464345	.	.
chr1	172027641	172028140	chr1	171773402	171773901	Vangl2|chr1:171773402-171773901	0.222018088491926	.	.
chr1	172027641	172028140	chr1	171775740	171776239	Vangl2|chr1:171775740-171776239	0.261790610591069	.	.
chr1	172027641	172028140	chr1	171815706	171816205	Vangl2|chr1:171815706-171816205	0.196205886525255	.	.
chr1	172027641	172028140	chr1	172027134	172027633	Vangl2|chr1:172027134-172027633	0.167343583736675	.	.
chr1	172027641	172028140	chr1	172053841	172054340	Vangl2|chr1:172053841-172054340	0.215047492218916	.	.
chr1	172082460	172082959	chr1	172027134	172027633	Copa|chr1:172027134-172027633	0.218008231693176	.	.
chr1	172082460	172082959	chr1	172027134	172027633	Ncstn|chr1:172027134-172027633	0.218008231693176	.	.
chr1	172082460	172082959	chr1	172161857	172162356	Copa|chr1:172161857-172162356	0.218686339148911	.	.
chr1	172082460	172082959	chr1	172161857	172162356	Copa|chr1:172161857-172162356	0.218686339148912	.	.
chr1	172082460	172082959	chr1	172161857	172162356	Ncstn|chr1:172161857-172162356	0.218686339148911	.	.
chr1	172082460	172082959	chr1	172161857	172162356	Ncstn|chr1:172161857-172162356	0.218686339148912	.	.
chr1	172206038	172206537	chr1	172095076	172095575	Pea15a|chr1:172095076-172095575	0.157415575873639	.	.
chr1	172206038	172206537	chr1	172161857	172162356	Pea15a|chr1:172161857-172162356	0.315318846654326	.	.
chr1	172206562	172207061	chr1	172002544	172003043	Pea15a|chr1:172002544-172003043	0.230420324922007	.	.
chr1	172206562	172207061	chr1	172053841	172054340	Pea15a|chr1:172053841-172054340	0.184965829779655	.	.
chr1	172206562	172207061	chr1	172119644	172120143	Pea15a|chr1:172119644-172120143	0.163872355622296	.	.
chr1	172520879	172521378	chr1	172508137	172508636	Cfap45|chr1:172508137-172508636	0.155241232483961	.	.
chr1	172520879	172521378	chr1	172550479	172550978	Cfap45|chr1:172550479-172550978	0.315844778492941	.	.
chr1	172632827	172633326	chr1	172562306	172562805	Dusp23|chr1:172562306-172562805	0.241722175218848	.	.
chr1	172632827	172633326	chr1	172616964	172617463	Dusp23|chr1:172616964-172617463	0.346036872941028	.	.
chr1	173367390	173367889	chr1	173322220	173322719	Cadm3|chr1:173322220-173322719	0.225883114448721	.	.
chr1	173367390	173367889	chr1	173390016	173390515	Cadm3|chr1:173390016-173390515	0.202488919147609	.	.
chr1	173367390	173367889	chr1	173405386	173405885	Cadm3|chr1:173405386-173405885	0.260358964271959	.	.
chr1	174501578	174502077	chr1	174265138	174265637	Fmn2|chr1:174265138-174265637	0.242357245405998	.	.
chr1	174501578	174502077	chr1	174484801	174485300	Fmn2|chr1:174484801-174485300	0.309553775972129	.	.
chr1	174501578	174502077	chr1	174485311	174485810	Fmn2|chr1:174485311-174485810	0.272521054893033	.	.
chr1	174501578	174502077	chr1	174503374	174503873	Fmn2|chr1:174503374-174503873	0.189627586215296	.	.
chr1	174501578	174502077	chr1	174555281	174555780	Fmn2|chr1:174555281-174555780	0.360790768923723	.	.
chr1	174502434	174502933	chr1	174485311	174485810	Fmn2|chr1:174485311-174485810	0.150582793653932	.	.
chr1	174502434	174502933	chr1	174503374	174503873	Fmn2|chr1:174503374-174503873	0.269127949482804	.	.
chr1	174502434	174502933	chr1	174522250	174522749	Fmn2|chr1:174522250-174522749	0.279156458924291	.	.
chr1	175624890	175625389	chr1	175804975	175805474	Fh1|chr1:175804975-175805474	0.172446125584618	.	.
chr1	175624890	175625389	chr1	175867509	175868008	Fh1|chr1:175867509-175868008	0.245233516588763	.	.
chr1	175625436	175625935	chr1	175668954	175669453	Fh1|chr1:175668954-175669453	0.257722066092974	.	.
chr1	175625436	175625935	chr1	175749988	175750487	Fh1|chr1:175749988-175750487	0.318624318395816	.	.
chr1	175691964	175692463	chr1	175659320	175659819	Chml|chr1:175659320-175659819	0.197943308050726	.	.
chr1	175691964	175692463	chr1	175659320	175659819	Opn3|chr1:175659320-175659819	0.197943308050726	.	.
chr1	175691964	175692463	chr1	175959982	175960481	Chml|chr1:175959982-175960481	0.316218958573441	.	.
chr1	175691964	175692463	chr1	175959982	175960481	Opn3|chr1:175959982-175960481	0.316218958573441	.	.
chr1	175692503	175693002	chr1	175545052	175545551	Chml|chr1:175545052-175545551	0.210917712999649	.	.
chr1	175692503	175693002	chr1	175545052	175545551	Opn3|chr1:175545052-175545551	0.210917712999649	.	.
chr1	175692503	175693002	chr1	175631528	175632027	Chml|chr1:175631528-175632027	0.396885682267676	.	.
chr1	175692503	175693002	chr1	175631528	175632027	Opn3|chr1:175631528-175632027	0.396885682267676	.	.
chr1	175692503	175693002	chr1	175804081	175804580	Chml|chr1:175804081-175804580	0.200165929317244	.	.
chr1	175692503	175693002	chr1	175804081	175804580	Opn3|chr1:175804081-175804580	0.200165929317244	.	.
chr1	175692503	175693002	chr1	175804975	175805474	Chml|chr1:175804975-175805474	0.31944415745895	.	.
chr1	175692503	175693002	chr1	175804975	175805474	Opn3|chr1:175804975-175805474	0.31944415745895	.	.
chr1	175692503	175693002	chr1	175826922	175827421	Chml|chr1:175826922-175827421	0.208929375787707	.	.
chr1	175692503	175693002	chr1	175826922	175827421	Opn3|chr1:175826922-175827421	0.208929375787707	.	.
chr1	175693049	175693548	chr1	175659320	175659819	Chml|chr1:175659320-175659819	0.259738611137926	.	.
chr1	175693049	175693548	chr1	175659320	175659819	Opn3|chr1:175659320-175659819	0.259738611137926	.	.
chr1	175693049	175693548	chr1	175804081	175804580	Chml|chr1:175804081-175804580	0.225908316859095	.	.
chr1	175693049	175693548	chr1	175804081	175804580	Opn3|chr1:175804081-175804580	0.225908316859095	.	.
chr1	175693049	175693548	chr1	175923807	175924306	Chml|chr1:175923807-175924306	0.213178207741596	.	.
chr1	175693049	175693548	chr1	175923807	175924306	Opn3|chr1:175923807-175924306	0.213178207741596	.	.
chr1	175699292	175699791	chr1	175516597	175517096	Wdr64|chr1:175516597-175517096	0.208039087215691	.	.
chr1	175699292	175699791	chr1	175544454	175544953	Wdr64|chr1:175544454-175544953	0.163181475131854	.	.
chr1	175699292	175699791	chr1	175659320	175659819	Wdr64|chr1:175659320-175659819	0.202613866982884	.	.
chr1	175699292	175699791	chr1	175826922	175827421	Wdr64|chr1:175826922-175827421	0.178843624953325	.	.
chr1	175699292	175699791	chr1	175867509	175868008	Wdr64|chr1:175867509-175868008	0.380846169928338	.	.
chr1	175880538	175881037	chr1	175565589	175566088	Exo1|chr1:175565589-175566088	0.191467577768355	.	.
chr1	175880538	175881037	chr1	175867509	175868008	Exo1|chr1:175867509-175868008	0.253285412329449	.	.
chr1	176275192	176275691	chr1	176355276	176355775	Gm38101|chr1:176355276-176355775	0.269922333659602	.	.
chr1	176275192	176275691	chr1	176355276	176355775	Pld5|chr1:176355276-176355775	0.269922333659602	.	.
chr1	177257072	177257571	chr1	177188706	177189205	Akt3|chr1:177188706-177189205	0.155098110959717	.	.
chr1	177257072	177257571	chr1	177308131	177308630	Akt3|chr1:177308131-177308630	0.225895224909201	.	.
chr1	177257072	177257571	chr1	177322779	177323278	Akt3|chr1:177322779-177323278	0.283716991980596	.	.
chr1	177257072	177257571	chr1	177338691	177339190	Akt3|chr1:177338691-177339190	0.28370145180509	.	.
chr1	177257072	177257571	chr1	177716548	177717047	Akt3|chr1:177716548-177717047	0.253880154096862	.	.
chr1	177257072	177257571	chr1	177717076	177717575	Akt3|chr1:177717076-177717575	0.313685517904193	.	.
chr1	177257580	177258079	chr1	177188706	177189205	Akt3|chr1:177188706-177189205	0.210340664687674	.	.
chr1	177257580	177258079	chr1	177322779	177323278	Akt3|chr1:177322779-177323278	0.575352461581432	.	.
chr1	177257580	177258079	chr1	177338691	177339190	Akt3|chr1:177338691-177339190	0.191145090412049	.	.
chr1	177258176	177258675	chr1	177188706	177189205	Akt3|chr1:177188706-177189205	0.362143751583691	.	.
chr1	177258176	177258675	chr1	177307601	177308100	Akt3|chr1:177307601-177308100	0.369136347926229	.	.
chr1	177258176	177258675	chr1	177702809	177703308	Akt3|chr1:177702809-177703308	0.296226539852469	.	.
chr1	177258678	177259177	chr1	177307601	177308100	Akt3|chr1:177307601-177308100	0.18742386506076	.	.
chr1	177258678	177259177	chr1	177702809	177703308	Akt3|chr1:177702809-177703308	0.172744160546458	.	.
chr1	177258678	177259177	chr1	177703313	177703812	Akt3|chr1:177703313-177703812	0.162489177941313	.	.
chr1	177441840	177442339	chr1	177028609	177029108	Zbtb18|chr1:177028609-177029108	0.329000823213121	.	.
chr1	177441840	177442339	chr1	177702809	177703308	Zbtb18|chr1:177702809-177703308	0.159217410891043	.	.
chr1	177982967	177983466	chr1	177702809	177703308	Catspere2|chr1:177702809-177703308	0.250921334966751	.	.
chr1	178276142	178276641	chr1	178368821	178369320	4930527J03Rik|chr1:178368821-178369320	0.273284013204616	.	.
chr1	178318532	178319031	chr1	178219602	178220101	B230369F24Rik|chr1:178219602-178220101	0.289632604674321	.	.
chr1	178318532	178319031	chr1	178219602	178220101	Cox20|chr1:178219602-178220101	0.289632604674321	.	.
chr1	178337022	178337521	chr1	178444160	178444659	Hnrnpu|chr1:178444160-178444659	0.26519033382056	.	.
chr1	178337022	178337521	chr1	178463658	178464157	Hnrnpu|chr1:178463658-178464157	0.293551920986808	.	.
chr1	178337559	178338058	chr1	178219602	178220101	Hnrnpu|chr1:178219602-178220101	0.174345641585958	.	.
chr1	178337559	178338058	chr1	178368821	178369320	Hnrnpu|chr1:178368821-178369320	0.243929733218124	.	.
chr1	178337559	178338058	chr1	178463658	178464157	Hnrnpu|chr1:178463658-178464157	0.240335640968052	.	.
chr1	178405450	178405949	chr1	178219602	178220101	Efcab2|chr1:178219602-178220101	0.166122597200157	.	.
chr1	178405450	178405949	chr1	178336353	178336852	Efcab2|chr1:178336353-178336852	0.394352060956599	.	.
chr1	178405450	178405949	chr1	178399916	178400415	Efcab2|chr1:178399916-178400415	0.161827075078811	.	.
chr1	178406170	178406669	chr1	178205873	178206372	Efcab2|chr1:178205873-178206372	0.174565512587611	.	.
chr1	178406170	178406669	chr1	178368821	178369320	Efcab2|chr1:178368821-178369320	0.171098720879307	.	.
chr1	178406170	178406669	chr1	178463658	178464157	Efcab2|chr1:178463658-178464157	0.369134438143254	.	.
chr1	179546057	179546556	chr1	179974990	179975489	Cnst|chr1:179974990-179975489	0.241071402958891	.	.
chr1	179546057	179546556	chr1	179974990	179975489	Tfb2m|chr1:179974990-179975489	0.241071402958891	.	.
chr1	179667997	179668496	chr1	179613044	179613543	Sccpdh|chr1:179613044-179613543	0.291284169542466	.	.
chr1	179802857	179803356	chr1	180195828	180196327	Ahctf1|chr1:180195828-180196327	0.192020117153591	.	.
chr1	179802857	179803356	chr1	180195828	180196327	Gm10518|chr1:180195828-180196327	0.192020117153591	.	.
chr1	179802857	179803356	chr1	180225780	180226279	Ahctf1|chr1:180225780-180226279	0.179182037800047	.	.
chr1	179802857	179803356	chr1	180225780	180226279	Gm10518|chr1:180225780-180226279	0.179182037800047	.	.
chr1	179802857	179803356	chr1	180249956	180250455	Ahctf1|chr1:180249956-180250455	0.296795498729359	.	.
chr1	179802857	179803356	chr1	180249956	180250455	Gm10518|chr1:180249956-180250455	0.296795498729359	.	.
chr1	179803447	179803946	chr1	179844815	179845314	Ahctf1|chr1:179844815-179845314	0.240277530753497	.	.
chr1	179803447	179803946	chr1	179844815	179845314	Gm10518|chr1:179844815-179845314	0.240277530753497	.	.
chr1	180568576	180569075	chr1	180547386	180547885	Parp1|chr1:180547386-180547885	0.39862647639265	.	.
chr1	180568576	180569075	chr1	180547908	180548407	Parp1|chr1:180547908-180548407	0.201884036089233	.	.
chr1	180568576	180569075	chr1	180763866	180764365	Parp1|chr1:180763866-180764365	0.21263683688074	.	.
chr1	180568576	180569075	chr1	180837091	180837590	Parp1|chr1:180837091-180837590	0.295219476649278	.	.
chr1	180568576	180569075	chr1	180863588	180864087	Parp1|chr1:180863588-180864087	0.335519226550814	.	.
chr1	180641033	180641532	chr1	180837091	180837590	Lin9|chr1:180837091-180837590	0.447015518020269	.	.
chr1	180641033	180641532	chr1	180863588	180864087	Lin9|chr1:180863588-180864087	0.353769299623613	.	.
chr1	180725169	180725668	chr1	180547908	180548407	Acbd3|chr1:180547908-180548407	0.199185666160693	.	.
chr1	180725169	180725668	chr1	180604475	180604974	Acbd3|chr1:180604475-180604974	0.215588069767881	.	.
chr1	180725169	180725668	chr1	180837091	180837590	Acbd3|chr1:180837091-180837590	0.24994883458386	.	.
chr1	180725789	180726288	chr1	180547908	180548407	Acbd3|chr1:180547908-180548407	0.220701973999013	.	.
chr1	180725789	180726288	chr1	180604475	180604974	Acbd3|chr1:180604475-180604974	0.239833638918445	.	.
chr1	180725789	180726288	chr1	180837091	180837590	Acbd3|chr1:180837091-180837590	0.224458550156024	.	.
chr1	180768387	180768886	chr1	180547908	180548407	Gm38293|chr1:180547908-180548407	0.150346855501832	.	.
chr1	180768387	180768886	chr1	181016358	181016857	Gm38293|chr1:181016358-181016857	0.172482082135685	.	.
chr1	180768387	180768886	chr1	181017318	181017817	Gm38293|chr1:181017318-181017817	0.205384209813036	.	.
chr1	180813365	180813864	chr1	180547908	180548407	H3f3a|chr1:180547908-180548407	0.290551606012843	.	.
chr1	180813365	180813864	chr1	180547908	180548407	H3f3aos|chr1:180547908-180548407	0.290551606012843	.	.
chr1	180813365	180813864	chr1	180604475	180604974	H3f3a|chr1:180604475-180604974	0.509660090073494	.	.
chr1	180813365	180813864	chr1	180604475	180604974	H3f3a|chr1:180604475-180604974	0.509660090073495	.	.
chr1	180813365	180813864	chr1	180604475	180604974	H3f3aos|chr1:180604475-180604974	0.509660090073494	.	.
chr1	180813365	180813864	chr1	180604475	180604974	H3f3aos|chr1:180604475-180604974	0.509660090073495	.	.
chr1	180813365	180813864	chr1	180777540	180778039	H3f3a|chr1:180777540-180778039	0.398768326567757	.	.
chr1	180813365	180813864	chr1	180777540	180778039	H3f3aos|chr1:180777540-180778039	0.398768326567757	.	.
chr1	180813365	180813864	chr1	180778088	180778587	H3f3a|chr1:180778088-180778587	0.174972357662469	.	.
chr1	180813365	180813864	chr1	180778088	180778587	H3f3aos|chr1:180778088-180778587	0.174972357662469	.	.
chr1	180813365	180813864	chr1	180848038	180848537	H3f3a|chr1:180848038-180848537	0.207652685470735	.	.
chr1	180813365	180813864	chr1	180848038	180848537	H3f3aos|chr1:180848038-180848537	0.207652685470735	.	.
chr1	180813365	180813864	chr1	181016358	181016857	H3f3a|chr1:181016358-181016857	0.346064461089319	.	.
chr1	180813365	180813864	chr1	181016358	181016857	H3f3aos|chr1:181016358-181016857	0.346064461089319	.	.
chr1	180813989	180814488	chr1	180547908	180548407	H3f3a|chr1:180547908-180548407	0.291738292747278	.	.
chr1	180813989	180814488	chr1	180547908	180548407	H3f3aos|chr1:180547908-180548407	0.291738292747278	.	.
chr1	180813989	180814488	chr1	180604475	180604974	H3f3a|chr1:180604475-180604974	0.24181636360485	.	.
chr1	180813989	180814488	chr1	180604475	180604974	H3f3aos|chr1:180604475-180604974	0.24181636360485	.	.
chr1	180813989	180814488	chr1	180777540	180778039	H3f3a|chr1:180777540-180778039	0.360844616748296	.	.
chr1	180813989	180814488	chr1	180777540	180778039	H3f3aos|chr1:180777540-180778039	0.360844616748296	.	.
chr1	180813989	180814488	chr1	181016358	181016857	H3f3a|chr1:181016358-181016857	0.216581562313446	.	.
chr1	180813989	180814488	chr1	181016358	181016857	H3f3aos|chr1:181016358-181016857	0.216581562313446	.	.
chr1	180813989	180814488	chr1	181150665	181151164	H3f3a|chr1:181150665-181151164	0.191896851098512	.	.
chr1	180813989	180814488	chr1	181150665	181151164	H3f3aos|chr1:181150665-181151164	0.191896851098512	.	.
chr1	180813989	180814488	chr1	181167752	181168251	H3f3a|chr1:181167752-181168251	0.210588179100252	.	.
chr1	180813989	180814488	chr1	181167752	181168251	H3f3aos|chr1:181167752-181168251	0.210588179100252	.	.
chr1	180850639	180851138	chr1	180547386	180547885	Sde2|chr1:180547386-180547885	0.178162695254495	.	.
chr1	180850639	180851138	chr1	181150665	181151164	Sde2|chr1:181150665-181151164	0.184050866021982	.	.
chr1	180903944	180904443	chr1	180547386	180547885	Pycr2|chr1:180547386-180547885	0.233125536781294	.	.
chr1	180903944	180904443	chr1	180547908	180548407	Pycr2|chr1:180547908-180548407	0.345407328031212	.	.
chr1	180903944	180904443	chr1	180604475	180604974	Pycr2|chr1:180604475-180604974	0.327627636576625	.	.
chr1	180903944	180904443	chr1	180763866	180764365	Pycr2|chr1:180763866-180764365	0.315173588642354	.	.
chr1	180903944	180904443	chr1	180837091	180837590	Pycr2|chr1:180837091-180837590	0.414776009488664	.	.
chr1	180903944	180904443	chr1	180848038	180848537	Pycr2|chr1:180848038-180848537	0.19581180581914	.	.
chr1	180903944	180904443	chr1	180863588	180864087	Pycr2|chr1:180863588-180864087	0.357418925979165	.	.
chr1	180903944	180904443	chr1	181017318	181017817	Pycr2|chr1:181017318-181017817	0.176137712662665	.	.
chr1	180903944	180904443	chr1	181168272	181168771	Pycr2|chr1:181168272-181168771	0.23650662744281	.	.
chr1	180903944	180904443	chr1	181234080	181234579	Pycr2|chr1:181234080-181234579	0.28503795351839	.	.
chr1	180903944	180904443	chr1	181234594	181235093	Pycr2|chr1:181234594-181235093	0.195037149044124	.	.
chr1	181143487	181143986	chr1	180837091	180837590	Cnih4|chr1:180837091-180837590	0.257380369257525	.	.
chr1	181143487	181143986	chr1	180837091	180837590	Nvl|chr1:180837091-180837590	0.257380369257525	.	.
chr1	181143487	181143986	chr1	180863588	180864087	Cnih4|chr1:180863588-180864087	0.22897099426018	.	.
chr1	181143487	181143986	chr1	180863588	180864087	Nvl|chr1:180863588-180864087	0.22897099426018	.	.
chr1	181143487	181143986	chr1	180987738	180988237	Cnih4|chr1:180987738-180988237	0.207067134672696	.	.
chr1	181143487	181143986	chr1	180987738	180988237	Nvl|chr1:180987738-180988237	0.207067134672696	.	.
chr1	181143487	181143986	chr1	181016358	181016857	Cnih4|chr1:181016358-181016857	0.177606570148355	.	.
chr1	181143487	181143986	chr1	181016358	181016857	Nvl|chr1:181016358-181016857	0.177606570148355	.	.
chr1	181144061	181144560	chr1	180777540	180778039	Cnih4|chr1:180777540-180778039	0.15611828635693	.	.
chr1	181144061	181144560	chr1	180777540	180778039	Nvl|chr1:180777540-180778039	0.15611828635693	.	.
chr1	181144061	181144560	chr1	180778088	180778587	Cnih4|chr1:180778088-180778587	0.172330093726559	.	.
chr1	181144061	181144560	chr1	180778088	180778587	Nvl|chr1:180778088-180778587	0.172330093726559	.	.
chr1	181211764	181212263	chr1	180777540	180778039	Wdr26|chr1:180777540-180778039	0.209926182275205	.	.
chr1	181211764	181212263	chr1	181167752	181168251	Wdr26|chr1:181167752-181168251	0.25225882556874	.	.
chr1	181352331	181352830	chr1	181334698	181335197	Cnih3|chr1:181334698-181335197	0.17087135980731	.	.
chr1	181352331	181352830	chr1	181379572	181380071	Cnih3|chr1:181379572-181380071	0.159812212252129	.	.
chr1	181352331	181352830	chr1	181392705	181393204	Cnih3|chr1:181392705-181393204	0.239742419872231	.	.
chr1	181352331	181352830	chr1	181441589	181442088	Cnih3|chr1:181441589-181442088	0.239692844169047	.	.
chr1	181352331	181352830	chr1	181443089	181443588	Cnih3|chr1:181443089-181443588	0.213269932570007	.	.
chr1	181352331	181352830	chr1	181545377	181545876	Cnih3|chr1:181545377-181545876	0.206586563775441	.	.
chr1	181352331	181352830	chr1	181560808	181561307	Cnih3|chr1:181560808-181561307	0.292515414181647	.	.
chr1	181352831	181353330	chr1	181334698	181335197	Cnih3|chr1:181334698-181335197	0.159945570311513	.	.
chr1	181352831	181353330	chr1	181379572	181380071	Cnih3|chr1:181379572-181380071	0.173385043636117	.	.
chr1	181352831	181353330	chr1	181392705	181393204	Cnih3|chr1:181392705-181393204	0.291561083646635	.	.
chr1	181352831	181353330	chr1	181416085	181416584	Cnih3|chr1:181416085-181416584	0.264440407420848	.	.
chr1	181352831	181353330	chr1	181433203	181433702	Cnih3|chr1:181433203-181433702	0.273846377330643	.	.
chr1	181352831	181353330	chr1	181441589	181442088	Cnih3|chr1:181441589-181442088	0.362398312165392	.	.
chr1	181352831	181353330	chr1	181443089	181443588	Cnih3|chr1:181443089-181443588	0.377559637612873	.	.
chr1	181352831	181353330	chr1	181560808	181561307	Cnih3|chr1:181560808-181561307	0.34019627750551	.	.
chr1	181510245	181510744	chr1	181272868	181273367	Ccdc121|chr1:181272868-181273367	0.236100687160794	.	.
chr1	181510245	181510744	chr1	181416085	181416584	Ccdc121|chr1:181416085-181416584	0.434501533593143	.	.
chr1	181510245	181510744	chr1	181433203	181433702	Ccdc121|chr1:181433203-181433702	0.588075854958245	.	.
chr1	181510245	181510744	chr1	181441589	181442088	Ccdc121|chr1:181441589-181442088	0.45031442019662	.	.
chr1	181510245	181510744	chr1	181443089	181443588	Ccdc121|chr1:181443089-181443588	0.181642527417807	.	.
chr1	181510245	181510744	chr1	181629343	181629842	Ccdc121|chr1:181629343-181629842	0.294106791647794	.	.
chr1	181510245	181510744	chr1	181923286	181923785	Ccdc121|chr1:181923286-181923785	0.432546621741662	.	.
chr1	181510245	181510744	chr1	181937016	181937515	Ccdc121|chr1:181937016-181937515	0.179978002170195	.	.
chr1	181510245	181510744	chr1	181959782	181960281	Ccdc121|chr1:181959782-181960281	0.22589929367979	.	.
chr1	181510245	181510744	chr1	181975524	181976023	Ccdc121|chr1:181975524-181976023	0.153308791551989	.	.
chr1	181510835	181511334	chr1	181272868	181273367	Ccdc121|chr1:181272868-181273367	0.26074545721893	.	.
chr1	181510835	181511334	chr1	181433203	181433702	Ccdc121|chr1:181433203-181433702	0.238007817847046	.	.
chr1	181510835	181511334	chr1	181441589	181442088	Ccdc121|chr1:181441589-181442088	0.166399490709803	.	.
chr1	181510835	181511334	chr1	181959782	181960281	Ccdc121|chr1:181959782-181960281	0.155822822337051	.	.
chr1	181842237	181842736	chr1	181552723	181553222	Lbr|chr1:181552723-181553222	0.219557393973617	.	.
chr1	182019822	182020321	chr1	181888749	181889248	Enah|chr1:181888749-181889248	0.22705836108803	.	.
chr1	182020341	182020840	chr1	181862696	181863195	Enah|chr1:181862696-181863195	0.245391926914076	.	.
chr1	182020341	182020840	chr1	181960315	181960814	Enah|chr1:181960315-181960814	0.15016844054011	.	.
chr1	182124497	182124996	chr1	181862696	181863195	Srp9|chr1:181862696-181863195	0.219376855630595	.	.
chr1	182124497	182124996	chr1	182140320	182140819	Srp9|chr1:182140320-182140819	0.19644770813113	.	.
chr1	182124497	182124996	chr1	182489705	182490204	Srp9|chr1:182489705-182490204	0.372304350425172	.	.
chr1	182125000	182125499	chr1	182140320	182140819	Srp9|chr1:182140320-182140819	0.417552988343873	.	.
chr1	182125000	182125499	chr1	182489705	182490204	Srp9|chr1:182489705-182490204	0.269906529947754	.	.
chr1	182282007	182282506	chr1	182249307	182249806	Degs1|chr1:182249307-182249806	0.327773002386269	.	.
chr1	182282007	182282506	chr1	182378832	182379331	Degs1|chr1:182378832-182379331	0.171528817677723	.	.
chr1	182282007	182282506	chr1	182479632	182480131	Degs1|chr1:182479632-182480131	0.297487501174372	.	.
chr1	182282558	182283057	chr1	182140320	182140819	Degs1|chr1:182140320-182140819	0.282089465928024	.	.
chr1	182282558	182283057	chr1	182378832	182379331	Degs1|chr1:182378832-182379331	0.160818542673669	.	.
chr1	182282558	182283057	chr1	182489705	182490204	Degs1|chr1:182489705-182490204	0.32344936400413	.	.
chr1	182341398	182341897	chr1	182058232	182058731	Fbxo28|chr1:182058232-182058731	0.163060689851535	.	.
chr1	182341398	182341897	chr1	182249307	182249806	Fbxo28|chr1:182249307-182249806	0.240199716283841	.	.
chr1	182408896	182409395	chr1	182489705	182490204	Trp53bp2|chr1:182489705-182490204	0.29912981391429	.	.
chr1	183221261	183221760	chr1	183216669	183217168	Disp1|chr1:183216669-183217168	0.161202632467572	.	.
chr1	183296308	183296807	chr1	183160956	183161455	Aida|chr1:183160956-183161455	0.233020405869118	.	.
chr1	183296308	183296807	chr1	183160956	183161455	Brox|chr1:183160956-183161455	0.233020405869118	.	.
chr1	183296308	183296807	chr1	183252386	183252885	Aida|chr1:183252386-183252885	0.15404370722876	.	.
chr1	183296308	183296807	chr1	183252386	183252885	Brox|chr1:183252386-183252885	0.15404370722876	.	.
chr1	183296308	183296807	chr1	183345255	183345754	Aida|chr1:183345255-183345754	0.284831713296259	.	.
chr1	183296308	183296807	chr1	183345255	183345754	Brox|chr1:183345255-183345754	0.284831713296259	.	.
chr1	183296824	183297323	chr1	183182569	183183068	Aida|chr1:183182569-183183068	0.364887318683776	.	.
chr1	183296824	183297323	chr1	183182569	183183068	Brox|chr1:183182569-183183068	0.364887318683776	.	.
chr1	183296824	183297323	chr1	183216669	183217168	Aida|chr1:183216669-183217168	0.15272695867547	.	.
chr1	183296824	183297323	chr1	183216669	183217168	Brox|chr1:183216669-183217168	0.15272695867547	.	.
chr1	183296824	183297323	chr1	183345255	183345754	Aida|chr1:183345255-183345754	0.18676417365664	.	.
chr1	183296824	183297323	chr1	183345255	183345754	Brox|chr1:183345255-183345754	0.18676417365664	.	.
chr1	183369413	183369912	chr1	183109082	183109581	Mia3|chr1:183109082-183109581	0.162217209654207	.	.
chr1	183369413	183369912	chr1	183131154	183131653	Mia3|chr1:183131154-183131653	0.206471216795	.	.
chr1	183369413	183369912	chr1	183252386	183252885	Mia3|chr1:183252386-183252885	0.296151772824667	.	.
chr1	183369413	183369912	chr1	183260963	183261462	Mia3|chr1:183260963-183261462	0.323578763229546	.	.
chr1	183369413	183369912	chr1	183273134	183273633	Mia3|chr1:183273134-183273633	0.18340237199726	.	.
chr1	183369413	183369912	chr1	183349780	183350279	Mia3|chr1:183349780-183350279	0.169109383333138	.	.
chr1	183369413	183369912	chr1	183442295	183442794	Mia3|chr1:183442295-183442794	0.253623180619027	.	.
chr1	183388644	183389143	chr1	183430841	183431340	Taf1a|chr1:183430841-183431340	0.196839631144396	.	.
chr1	183388644	183389143	chr1	183442295	183442794	Taf1a|chr1:183442295-183442794	0.177126908024101	.	.
chr1	184033370	184033869	chr1	183898004	183898503	1700056E22Rik|chr1:183898004-183898503	0.199164418059687	.	.
chr1	184034061	184034560	chr1	183898004	183898503	1700056E22Rik|chr1:183898004-183898503	0.339041717967851	.	.
chr1	184034061	184034560	chr1	184333008	184333507	1700056E22Rik|chr1:184333008-184333507	0.21469887042665	.	.
chr1	184810589	184811088	chr1	184852137	184852636	Marc1|chr1:184852137-184852636	0.191275320595461	.	.
chr1	184810589	184811088	chr1	184958757	184959256	Marc1|chr1:184958757-184959256	0.28171095371764	.	.
chr1	184810589	184811088	chr1	184972083	184972582	Marc1|chr1:184972083-184972582	0.32250171799166	.	.
chr1	184845644	184846143	chr1	184958757	184959256	Marc2|chr1:184958757-184959256	0.183990285183809	.	.
chr1	184845644	184846143	chr1	184958757	184959256	Marc2|chr1:184958757-184959256	0.18399028518381	.	.
chr1	184845644	184846143	chr1	184972083	184972582	Marc2|chr1:184972083-184972582	0.3737682324591	.	.
chr1	184999022	184999521	chr1	184569729	184570228	Mark1|chr1:184569729-184570228	0.267195725723091	.	.
chr1	184999022	184999521	chr1	184791060	184791559	Mark1|chr1:184791060-184791559	0.243497855656699	.	.
chr1	184999022	184999521	chr1	184862587	184863086	Mark1|chr1:184862587-184863086	0.183422727209152	.	.
chr1	184999022	184999521	chr1	184870147	184870646	Mark1|chr1:184870147-184870646	0.181254019143349	.	.
chr1	185329129	185329628	chr1	185261202	185261701	Iars2|chr1:185261202-185261701	0.161336679846891	.	.
chr1	185329129	185329628	chr1	185401108	185401607	Iars2|chr1:185401108-185401607	0.261307094440779	.	.
chr1	185329129	185329628	chr1	185401627	185402126	Iars2|chr1:185401627-185402126	0.205595108746997	.	.
chr1	185331876	185332375	chr1	185403995	185404494	Bpnt1|chr1:185403995-185404494	0.217450079809806	.	.
chr1	185331876	185332375	chr1	185501856	185502355	Bpnt1|chr1:185501856-185502355	0.159184635075601	.	.
chr1	185362697	185363196	chr1	185403995	185404494	4930532G15Rik|chr1:185403995-185404494	0.236107861185368	.	.
chr1	185362697	185363196	chr1	185403995	185404494	Eprs|chr1:185403995-185404494	0.236107861185368	.	.
chr1	185362697	185363196	chr1	185681865	185682364	4930532G15Rik|chr1:185681865-185682364	0.232207812256168	.	.
chr1	185362697	185363196	chr1	185681865	185682364	Eprs|chr1:185681865-185682364	0.232207812256168	.	.
chr1	185454649	185455148	chr1	185403995	185404494	Gm2061|chr1:185403995-185404494	0.194246543474724	.	.
chr1	185454649	185455148	chr1	185403995	185404494	Gm2061|chr1:185403995-185404494	0.194246543474725	.	.
chr1	185454649	185455148	chr1	185403995	185404494	Slc30a10|chr1:185403995-185404494	0.194246543474724	.	.
chr1	185454649	185455148	chr1	185403995	185404494	Slc30a10|chr1:185403995-185404494	0.194246543474725	.	.
chr1	185454649	185455148	chr1	185517532	185518031	Gm2061|chr1:185517532-185518031	0.256377652993661	.	.
chr1	185454649	185455148	chr1	185517532	185518031	Slc30a10|chr1:185517532-185518031	0.256377652993661	.	.
chr1	185455175	185455674	chr1	185517532	185518031	Gm2061|chr1:185517532-185518031	0.268221414038181	.	.
chr1	185455175	185455674	chr1	185517532	185518031	Slc30a10|chr1:185517532-185518031	0.268221414038181	.	.
chr1	190170441	190170940	chr1	190174247	190174746	Prox1|chr1:190174247-190174746	0.347959714825919	.	.
chr1	190170441	190170940	chr1	190174247	190174746	Prox1os|chr1:190174247-190174746	0.347959714825919	.	.
chr1	190170441	190170940	chr1	190366483	190366982	Prox1|chr1:190366483-190366982	0.558234264450033	.	.
chr1	190170441	190170940	chr1	190366483	190366982	Prox1os|chr1:190366483-190366982	0.558234264450033	.	.
chr1	190402503	190403002	chr1	190149177	190149676	Gm29678|chr1:190149177-190149676	0.575124276278963	.	.
chr1	190402503	190403002	chr1	190149177	190149676	Gm29678|chr1:190149177-190149676	0.575124276278964	.	.
chr1	190402503	190403002	chr1	190149737	190150236	Gm29678|chr1:190149737-190150236	0.453438803281286	.	.
chr1	190402503	190403002	chr1	190174247	190174746	Gm29678|chr1:190174247-190174746	0.527161967166904	.	.
chr1	190402503	190403002	chr1	190447992	190448491	Gm29678|chr1:190447992-190448491	0.41978206727183	.	.
chr1	190402503	190403002	chr1	190696713	190697212	Gm29678|chr1:190696713-190697212	0.211831142569434	.	.
chr1	190403305	190403804	chr1	190366483	190366982	Gm29678|chr1:190366483-190366982	0.480768224086965	.	.
chr1	190403305	190403804	chr1	190374945	190375444	Gm29678|chr1:190374945-190375444	0.295617802823912	.	.
chr1	190403305	190403804	chr1	190635184	190635683	Gm29678|chr1:190635184-190635683	0.423391881405502	.	.
chr1	190403305	190403804	chr1	190635732	190636231	Gm29678|chr1:190635732-190636231	0.193975662730284	.	.
chr1	191062183	191062682	chr1	191391262	191391761	Nsl1|chr1:191391262-191391761	0.150015110048307	.	.
chr1	191062183	191062682	chr1	191391262	191391761	Tatdn3|chr1:191391262-191391761	0.150015110048307	.	.
chr1	191062183	191062682	chr1	191397049	191397548	Nsl1|chr1:191397049-191397548	0.25674677155897	.	.
chr1	191062183	191062682	chr1	191397049	191397548	Tatdn3|chr1:191397049-191397548	0.25674677155897	.	.
chr1	191062684	191063183	chr1	191242232	191242731	Nsl1|chr1:191242232-191242731	0.244061649108686	.	.
chr1	191062684	191063183	chr1	191242232	191242731	Tatdn3|chr1:191242232-191242731	0.244061649108686	.	.
chr1	191062684	191063183	chr1	191397049	191397548	Nsl1|chr1:191397049-191397548	0.173476125158702	.	.
chr1	191062684	191063183	chr1	191397049	191397548	Tatdn3|chr1:191397049-191397548	0.173476125158702	.	.
chr1	191224177	191224676	chr1	191172423	191172922	D730003I15Rik|chr1:191172423-191172922	0.247384060897167	.	.
chr1	191224177	191224676	chr1	191352718	191353217	D730003I15Rik|chr1:191352718-191353217	0.336151631381362	.	.
[truncated: 31,264 more rows]
