# Supplementary material for: Single-cell analysis of chromatin accessibility in the adult mouse brain
Source: Nature. 2023 Dec 13;624(7991):378–89. doi: 10.1038/s41586-023-06824-9 (PMC10719105; doi:10.1038/s41586-023-06824-9)
Supplement: Supplementary file 3 — Supplementary Tables 1–25 and their legends. [file 41586_2023_6824_MOESM3_ESM.zip › 2023-03-05453B-s3/SI Tables/SI Table 13 Summary of all the gene-cCRE correlations/sa2subclass.APN_C1ql4_Glut.pdc.bedpe]

chr1	3671529	3672028	chr1	3840041	3840540	Xkr4|chr1:3840041-3840540	0.250655194149668	.	.
chr1	4785497	4785996	chr1	5019201	5019700	Mrpl15|chr1:5019201-5019700	0.158115773059264	.	.
chr1	4785497	4785996	chr1	5082818	5083317	Mrpl15|chr1:5082818-5083317	0.391462472788962	.	.
chr1	4807592	4808091	chr1	4516478	4516977	Lypla1|chr1:4516478-4516977	0.236961587113772	.	.
chr1	4807592	4808091	chr1	4739288	4739787	Lypla1|chr1:4739288-4739787	0.16301643144798	.	.
chr1	4807592	4808091	chr1	5170387	5170886	Lypla1|chr1:5170387-5170886	0.426597494511032	.	.
chr1	4857480	4857979	chr1	4739288	4739787	Tcea1|chr1:4739288-4739787	0.185436842738289	.	.
chr1	4857480	4857979	chr1	5019201	5019700	Tcea1|chr1:5019201-5019700	0.368666081706254	.	.
chr1	4857480	4857979	chr1	5170387	5170886	Tcea1|chr1:5170387-5170886	0.29218511445716	.	.
chr1	4858123	4858622	chr1	4780007	4780506	Tcea1|chr1:4780007-4780506	0.159532731786604	.	.
chr1	5588179	5588678	chr1	5697571	5698070	Oprk1|chr1:5697571-5698070	0.400590904845618	.	.
chr1	5588179	5588678	chr1	5728120	5728619	Oprk1|chr1:5728120-5728619	0.279108830972117	.	.
chr1	5588179	5588678	chr1	5728823	5729322	Oprk1|chr1:5728823-5729322	0.17721904234043	.	.
chr1	5588820	5589319	chr1	5697571	5698070	Oprk1|chr1:5697571-5698070	0.317505994794417	.	.
chr1	5588820	5589319	chr1	5728120	5728619	Oprk1|chr1:5728120-5728619	0.187569790261713	.	.
chr1	5588820	5589319	chr1	5728823	5729322	Oprk1|chr1:5728823-5729322	0.20416709256904	.	.
chr1	6214386	6214885	chr1	6382628	6383127	4732440D04Rik|chr1:6382628-6383127	0.236313813499926	.	.
chr1	6214386	6214885	chr1	6441268	6441767	4732440D04Rik|chr1:6441268-6441767	0.305466099730882	.	.
chr1	7088594	7089093	chr1	7446271	7446770	Pcmtd1|chr1:7446271-7446770	0.273385721622792	.	.
chr1	7397174	7397673	chr1	7111444	7111943	Gm26901|chr1:7111444-7111943	0.185800744076968	.	.
chr1	7397174	7397673	chr1	7446271	7446770	Gm26901|chr1:7446271-7446770	0.220337163012457	.	.
chr1	7397837	7398336	chr1	7111444	7111943	Gm26901|chr1:7111444-7111943	0.318082301877133	.	.
chr1	7397837	7398336	chr1	7206575	7207074	Gm26901|chr1:7206575-7207074	0.326189806860421	.	.
chr1	7397837	7398336	chr1	7446271	7446770	Gm26901|chr1:7446271-7446770	0.247572532279077	.	.
chr1	7398342	7398841	chr1	7206575	7207074	Gm26901|chr1:7206575-7207074	0.228047222515037	.	.
chr1	7398342	7398841	chr1	7218866	7219365	Gm26901|chr1:7218866-7219365	0.209452922541795	.	.
chr1	9298975	9299474	chr1	9298270	9298769	Sntg1|chr1:9298270-9298769	0.277595128589829	.	.
chr1	9299496	9299995	chr1	9090969	9091468	Sntg1|chr1:9090969-9091468	0.189375387092719	.	.
chr1	9299496	9299995	chr1	9172288	9172787	Sntg1|chr1:9172288-9172787	0.302397141416579	.	.
chr1	9299496	9299995	chr1	9298270	9298769	Sntg1|chr1:9298270-9298769	0.219103187634983	.	.
chr1	9600949	9601448	chr1	9564420	9564919	Vxn|chr1:9564420-9564919	0.248643827824246	.	.
chr1	9601474	9601973	chr1	9541113	9541612	Vxn|chr1:9541113-9541612	0.181259522528323	.	.
chr1	9601474	9601973	chr1	9564420	9564919	Vxn|chr1:9564420-9564919	0.292978533834799	.	.
chr1	9601474	9601973	chr1	9848033	9848532	Vxn|chr1:9848033-9848532	0.174126786073895	.	.
chr1	9601474	9601973	chr1	9854679	9855178	Vxn|chr1:9854679-9855178	0.165483251129261	.	.
chr1	9630048	9630547	chr1	9564420	9564919	2610203C22Rik|chr1:9564420-9564919	0.162224952801807	.	.
chr1	9630048	9630547	chr1	9848033	9848532	2610203C22Rik|chr1:9848033-9848532	0.310283417616206	.	.
chr1	9630048	9630547	chr1	9854107	9854606	2610203C22Rik|chr1:9854107-9854606	0.409797641669557	.	.
chr1	9630048	9630547	chr1	9854679	9855178	2610203C22Rik|chr1:9854679-9855178	0.671268830004801	.	.
chr1	9630962	9631461	chr1	9541113	9541612	2610203C22Rik|chr1:9541113-9541612	0.194439764205115	.	.
chr1	9630962	9631461	chr1	9573148	9573647	2610203C22Rik|chr1:9573148-9573647	0.36012349272602	.	.
chr1	9700259	9700758	chr1	9564420	9564919	Mybl1|chr1:9564420-9564919	0.27798780692377	.	.
chr1	9700259	9700758	chr1	9848033	9848532	Mybl1|chr1:9848033-9848532	0.242000016869907	.	.
chr1	9908384	9908883	chr1	9573148	9573647	Mcmdc2|chr1:9573148-9573647	0.226579266490536	.	.
chr1	9908384	9908883	chr1	9854107	9854606	Mcmdc2|chr1:9854107-9854606	0.175465101332494	.	.
chr1	9908384	9908883	chr1	9854107	9854606	Mcmdc2|chr1:9854107-9854606	0.175465101332495	.	.
chr1	9943920	9944419	chr1	9573148	9573647	Snhg6|chr1:9573148-9573647	0.214640034227037	.	.
chr1	10232855	10233354	chr1	10039501	10040000	Arfgef1|chr1:10039501-10040000	0.170686718217414	.	.
chr1	11413910	11414409	chr1	11449282	11449781	A830018L16Rik|chr1:11449282-11449781	0.319716903144364	.	.
chr1	11413910	11414409	chr1	11671102	11671601	A830018L16Rik|chr1:11671102-11671601	0.251650127477564	.	.
chr1	12670827	12671326	chr1	12319905	12320404	Gm29663|chr1:12319905-12320404	0.161262119039809	.	.
chr1	12670827	12671326	chr1	12497907	12498406	Gm29663|chr1:12497907-12498406	0.235643694979853	.	.
chr1	12670827	12671326	chr1	12555862	12556361	Gm29663|chr1:12555862-12556361	0.350741834692471	.	.
chr1	12670827	12671326	chr1	12616637	12617136	Gm29663|chr1:12616637-12617136	0.206257906304139	.	.
chr1	12670827	12671326	chr1	12679999	12680498	Gm29663|chr1:12679999-12680498	0.463310416423452	.	.
chr1	12670827	12671326	chr1	12684684	12685183	Gm29663|chr1:12684684-12685183	0.269961460783961	.	.
chr1	12670827	12671326	chr1	12715383	12715882	Gm29663|chr1:12715383-12715882	0.291710185439921	.	.
chr1	12670827	12671326	chr1	12718098	12718597	Gm29663|chr1:12718098-12718597	0.461958490054866	.	.
chr1	12692874	12693373	chr1	12414204	12414703	Sulf1|chr1:12414204-12414703	0.209654324372851	.	.
chr1	13588843	13589342	chr1	13870553	13871052	Tram1|chr1:13870553-13871052	0.148107448373214	.	.
chr1	14309549	14310048	chr1	14162247	14162746	Eya1|chr1:14162247-14162746	0.163612890576298	.	.
chr1	14309549	14310048	chr1	14244731	14245230	Eya1|chr1:14244731-14245230	0.220634855472996	.	.
chr1	14755218	14755717	chr1	14980277	14980776	Msc|chr1:14980277-14980776	0.165479373148871	.	.
chr1	14756079	14756578	chr1	14635842	14636341	Msc|chr1:14635842-14636341	0.178313518004435	.	.
chr1	14756079	14756578	chr1	14728986	14729485	Msc|chr1:14728986-14729485	0.309144880470639	.	.
chr1	14918622	14919121	chr1	14980277	14980776	Trpa1|chr1:14980277-14980776	0.232728104985543	.	.
chr1	15287268	15287767	chr1	15435451	15435950	Kcnb2|chr1:15435451-15435950	0.291043823754856	.	.
chr1	15892493	15892992	chr1	15770806	15771305	Sbspon|chr1:15770806-15771305	0.227944384359959	.	.
chr1	15892493	15892992	chr1	16111684	16112183	Sbspon|chr1:16111684-16112183	0.17485085263576	.	.
chr1	16104453	16104952	chr1	15770298	15770797	Rpl7|chr1:15770298-15770797	0.223359971903111	.	.
chr1	16104453	16104952	chr1	15770806	15771305	Rpl7|chr1:15770806-15771305	0.232615824011734	.	.
chr1	16104999	16105498	chr1	15770806	15771305	Rdh10|chr1:15770806-15771305	0.194409092475111	.	.
chr1	16104999	16105498	chr1	15770806	15771305	Rpl7|chr1:15770806-15771305	0.194409092475111	.	.
chr1	17145142	17145641	chr1	17123369	17123868	Gdap1|chr1:17123369-17123868	0.157542795813865	.	.
chr1	17727070	17727569	chr1	17487459	17487958	Crispld1|chr1:17487459-17487958	0.222680656835735	.	.
chr1	17727070	17727569	chr1	17487459	17487958	Gm16070|chr1:17487459-17487958	0.222680656835735	.	.
chr1	17727608	17728107	chr1	17718466	17718965	Crispld1|chr1:17718466-17718965	0.187958890726315	.	.
chr1	17727608	17728107	chr1	17718466	17718965	Gm16070|chr1:17718466-17718965	0.187958890726315	.	.
chr1	17727608	17728107	chr1	17873370	17873869	Crispld1|chr1:17873370-17873869	0.280981195056334	.	.
chr1	17727608	17728107	chr1	17873370	17873869	Gm16070|chr1:17873370-17873869	0.280981195056334	.	.
chr1	18058553	18059052	chr1	17980561	17981060	Gm28756|chr1:17980561-17981060	0.158098696410278	.	.
chr1	18058553	18059052	chr1	18117469	18117968	Gm28756|chr1:18117469-18117968	0.15283925506746	.	.
chr1	19103925	19104424	chr1	18807113	18807612	Gm15825|chr1:18807113-18807612	0.148106329169796	.	.
chr1	19103925	19104424	chr1	18976830	18977329	Gm15825|chr1:18976830-18977329	0.152147042001016	.	.
chr1	19103925	19104424	chr1	19096816	19097315	Gm15825|chr1:19096816-19097315	0.231188409773241	.	.
chr1	19103925	19104424	chr1	19110974	19111473	Gm15825|chr1:19110974-19111473	0.310904732039547	.	.
chr1	19104658	19105157	chr1	18976830	18977329	Gm15825|chr1:18976830-18977329	0.243478890671032	.	.
chr1	19104658	19105157	chr1	19096816	19097315	Gm15825|chr1:19096816-19097315	0.458064175425487	.	.
chr1	19104658	19105157	chr1	19178952	19179451	Gm15825|chr1:19178952-19179451	0.290062506424984	.	.
chr1	20670495	20670994	chr1	20554332	20554831	Gm28653|chr1:20554332-20554831	0.239666275390418	.	.
chr1	20670495	20670994	chr1	20612697	20613196	Gm28653|chr1:20612697-20613196	0.224356096442908	.	.
chr1	20670495	20670994	chr1	20671052	20671551	Gm28653|chr1:20671052-20671551	0.767453236856774	.	.
chr1	20670495	20670994	chr1	20725382	20725881	Gm28653|chr1:20725382-20725881	0.1499828831723	.	.
chr1	20670495	20670994	chr1	20759760	20760259	Gm28653|chr1:20759760-20760259	0.360740048505401	.	.
chr1	20670495	20670994	chr1	20861880	20862379	Gm28653|chr1:20861880-20862379	0.361534337248523	.	.
chr1	20670495	20670994	chr1	20921118	20921617	Gm28653|chr1:20921118-20921617	0.327296939544687	.	.
chr1	20670495	20670994	chr1	20933361	20933860	Gm28653|chr1:20933361-20933860	0.169426216861476	.	.
chr1	20670495	20670994	chr1	20938964	20939463	Gm28653|chr1:20938964-20939463	0.22531549126376	.	.
chr1	20670495	20670994	chr1	20997805	20998304	Gm28653|chr1:20997805-20998304	0.272384841456141	.	.
chr1	20820187	20820686	chr1	20540367	20540866	Mcm3|chr1:20540367-20540866	0.161824076370135	.	.
chr1	20820187	20820686	chr1	20671052	20671551	Mcm3|chr1:20671052-20671551	0.245872866206188	.	.
chr1	20820187	20820686	chr1	20759760	20760259	Mcm3|chr1:20759760-20760259	0.152279265747767	.	.
chr1	20820187	20820686	chr1	20921118	20921617	Mcm3|chr1:20921118-20921617	0.347092338170717	.	.
chr1	20820187	20820686	chr1	20997805	20998304	Mcm3|chr1:20997805-20998304	0.279196071278147	.	.
chr1	20890311	20890810	chr1	20671052	20671551	6720483E21Rik|chr1:20671052-20671551	0.285825204018255	.	.
chr1	20890311	20890810	chr1	20671052	20671551	Paqr8|chr1:20671052-20671551	0.285825204018255	.	.
chr1	20890311	20890810	chr1	20759760	20760259	6720483E21Rik|chr1:20759760-20760259	0.290155117127805	.	.
chr1	20890311	20890810	chr1	20759760	20760259	Paqr8|chr1:20759760-20760259	0.290155117127805	.	.
chr1	20890311	20890810	chr1	20861880	20862379	6720483E21Rik|chr1:20861880-20862379	0.187623601855968	.	.
chr1	20890311	20890810	chr1	20861880	20862379	Paqr8|chr1:20861880-20862379	0.187623601855968	.	.
chr1	20890311	20890810	chr1	20921118	20921617	6720483E21Rik|chr1:20921118-20921617	0.16725793644693	.	.
chr1	20890311	20890810	chr1	20921118	20921617	Paqr8|chr1:20921118-20921617	0.16725793644693	.	.
chr1	20890311	20890810	chr1	20938964	20939463	6720483E21Rik|chr1:20938964-20939463	0.227206941432648	.	.
chr1	20890311	20890810	chr1	20938964	20939463	Paqr8|chr1:20938964-20939463	0.227206941432648	.	.
chr1	20890857	20891356	chr1	20540367	20540866	6720483E21Rik|chr1:20540367-20540866	0.34085746606619	.	.
chr1	20890857	20891356	chr1	20540367	20540866	Paqr8|chr1:20540367-20540866	0.34085746606619	.	.
chr1	20890857	20891356	chr1	21215168	21215667	6720483E21Rik|chr1:21215168-21215667	0.269956699256938	.	.
chr1	20890857	20891356	chr1	21215168	21215667	Paqr8|chr1:21215168-21215667	0.269956699256938	.	.
chr1	20951400	20951899	chr1	20671052	20671551	Efhc1|chr1:20671052-20671551	0.309493851008733	.	.
chr1	20951400	20951899	chr1	20724753	20725252	Efhc1|chr1:20724753-20725252	0.270599365123743	.	.
chr1	20951400	20951899	chr1	20759760	20760259	Efhc1|chr1:20759760-20760259	0.306360497508816	.	.
chr1	20951400	20951899	chr1	20861880	20862379	Efhc1|chr1:20861880-20862379	0.319601755733963	.	.
chr1	20951400	20951899	chr1	20938964	20939463	Efhc1|chr1:20938964-20939463	0.202348264224342	.	.
chr1	20951400	20951899	chr1	20997805	20998304	Efhc1|chr1:20997805-20998304	0.185144071678259	.	.
chr1	21079134	21079633	chr1	20997805	20998304	Gm28287|chr1:20997805-20998304	0.187277175114947	.	.
chr1	21079134	21079633	chr1	20997805	20998304	Tram2|chr1:20997805-20998304	0.187277175114947	.	.
chr1	21079134	21079633	chr1	21215168	21215667	Gm28287|chr1:21215168-21215667	0.332305153379857	.	.
chr1	21079134	21079633	chr1	21215168	21215667	Tram2|chr1:21215168-21215667	0.332305153379857	.	.
chr1	21079134	21079633	chr1	21411526	21412025	Gm28287|chr1:21411526-21412025	0.285166427922599	.	.
chr1	21079134	21079633	chr1	21411526	21412025	Tram2|chr1:21411526-21412025	0.285166427922599	.	.
chr1	21079134	21079633	chr1	21484567	21485066	Gm28287|chr1:21484567-21485066	0.218546168300062	.	.
chr1	21079134	21079633	chr1	21484567	21485066	Tram2|chr1:21484567-21485066	0.218546168300062	.	.
chr1	21079134	21079633	chr1	21485184	21485683	Gm28287|chr1:21485184-21485683	0.206049506185832	.	.
chr1	21079134	21079633	chr1	21485184	21485683	Tram2|chr1:21485184-21485683	0.206049506185832	.	.
chr1	21218543	21219042	chr1	20921118	20921617	Tmem14a|chr1:20921118-20921617	0.29117603476228	.	.
chr1	21218543	21219042	chr1	21419314	21419813	Tmem14a|chr1:21419314-21419813	0.262552864270292	.	.
chr1	22805771	22806270	chr1	22910166	22910665	Rims1|chr1:22910166-22910665	0.20357699277324	.	.
chr1	23761777	23762276	chr1	23629265	23629764	B3gat2|chr1:23629265-23629764	0.147483010866602	.	.
chr1	23761777	23762276	chr1	23705548	23706047	B3gat2|chr1:23705548-23706047	0.158044230233373	.	.
chr1	23762292	23762791	chr1	23656185	23656684	B3gat2|chr1:23656185-23656684	0.336183806018752	.	.
chr1	23922128	23922627	chr1	23595043	23595542	Smap1|chr1:23595043-23595542	0.165591385585533	.	.
chr1	24586286	24586785	chr1	24349664	24350163	Col19a1|chr1:24349664-24350163	0.29347562111551	.	.
chr1	24586286	24586785	chr1	24633681	24634180	Col19a1|chr1:24633681-24634180	0.194219645054157	.	.
chr1	24587149	24587648	chr1	24349664	24350163	Col19a1|chr1:24349664-24350163	0.224780619358607	.	.
chr1	24587149	24587648	chr1	24633681	24634180	Col19a1|chr1:24633681-24634180	0.15046718993268	.	.
chr1	24587149	24587648	chr1	24746618	24747117	Col19a1|chr1:24746618-24747117	0.162152874525957	.	.
chr1	24678265	24678764	chr1	24349664	24350163	Lmbrd1|chr1:24349664-24350163	0.358750241785916	.	.
chr1	24678265	24678764	chr1	24378414	24378913	Lmbrd1|chr1:24378414-24378913	0.296479987006532	.	.
chr1	24678265	24678764	chr1	24611656	24612155	Lmbrd1|chr1:24611656-24612155	0.284764862681983	.	.
chr1	24678265	24678764	chr1	24613347	24613846	Lmbrd1|chr1:24613347-24613846	0.35794821276066	.	.
chr1	24678265	24678764	chr1	24614093	24614592	Lmbrd1|chr1:24614093-24614592	0.319989576396034	.	.
chr1	24678265	24678764	chr1	24614797	24615296	Lmbrd1|chr1:24614797-24615296	0.246500926817867	.	.
chr1	24678265	24678764	chr1	24615721	24616220	Lmbrd1|chr1:24615721-24616220	0.198697454452179	.	.
chr1	25829930	25830429	chr1	25761686	25762185	Adgrb3|chr1:25761686-25762185	0.159402083101185	.	.
chr1	30872795	30873294	chr1	30584783	30585282	Phf3|chr1:30584783-30585282	0.191874372506884	.	.
chr1	30872795	30873294	chr1	30595347	30595846	Phf3|chr1:30595347-30595846	0.162150222310719	.	.
chr1	30872795	30873294	chr1	30649743	30650242	Phf3|chr1:30649743-30650242	0.184849732444653	.	.
chr1	30873430	30873929	chr1	30572619	30573118	Phf3|chr1:30572619-30573118	0.216362224883493	.	.
chr1	30873430	30873929	chr1	30696290	30696789	Phf3|chr1:30696290-30696789	0.328541321492719	.	.
chr1	30873430	30873929	chr1	30700382	30700881	Phf3|chr1:30700382-30700881	0.389985492520094	.	.
chr1	30873430	30873929	chr1	31102249	31102748	Phf3|chr1:31102249-31102748	0.250197799573004	.	.
chr1	30873430	30873929	chr1	31102929	31103428	Phf3|chr1:31102929-31103428	0.246998416676917	.	.
chr1	30873942	30874441	chr1	30527802	30528301	Phf3|chr1:30527802-30528301	0.23099885310437	.	.
chr1	30873942	30874441	chr1	30539633	30540132	Phf3|chr1:30539633-30540132	0.244796963819911	.	.
chr1	30873942	30874441	chr1	31045925	31046424	Phf3|chr1:31045925-31046424	0.296498418249587	.	.
chr1	30949080	30949579	chr1	31210103	31210602	Ptp4a1|chr1:31210103-31210602	0.295830449524891	.	.
chr1	30949582	30950081	chr1	30718559	30719058	Ptp4a1|chr1:30718559-30719058	0.156440802388456	.	.
chr1	30949582	30950081	chr1	30756800	30757299	Ptp4a1|chr1:30756800-30757299	0.253367426144209	.	.
chr1	30949582	30950081	chr1	31045925	31046424	Ptp4a1|chr1:31045925-31046424	0.287376934602089	.	.
chr1	30949582	30950081	chr1	31184684	31185183	Ptp4a1|chr1:31184684-31185183	0.339134016199806	.	.
chr1	32172459	32172958	chr1	32357701	32358200	Khdrbs2|chr1:32357701-32358200	0.198204712102405	.	.
chr1	34459438	34459937	chr1	34642414	34642913	Ptpn18|chr1:34642414-34642913	0.149321097638504	.	.
chr1	34579442	34579941	chr1	34434650	34435149	1700101I19Rik|chr1:34434650-34435149	0.18384572935956	.	.
chr1	34579442	34579941	chr1	34434650	34435149	1700101I19Rik|chr1:34434650-34435149	0.183845729359561	.	.
chr1	34579442	34579941	chr1	34434650	34435149	Amer3|chr1:34434650-34435149	0.18384572935956	.	.
chr1	34579442	34579941	chr1	34434650	34435149	Amer3|chr1:34434650-34435149	0.183845729359561	.	.
chr1	34677895	34678394	chr1	34738307	34738806	Arhgef4|chr1:34738307-34738806	0.271985173126562	.	.
chr1	34677895	34678394	chr1	34871623	34872122	Arhgef4|chr1:34871623-34872122	0.170956638601938	.	.
chr1	34801460	34801959	chr1	34784634	34785133	Arhgef4|chr1:34784634-34785133	0.264023767485321	.	.
chr1	34801460	34801959	chr1	34962067	34962566	Arhgef4|chr1:34962067-34962566	0.286438350284342	.	.
chr1	34801460	34801959	chr1	35003146	35003645	Arhgef4|chr1:35003146-35003645	0.196132288765794	.	.
chr1	34801460	34801959	chr1	35200910	35201409	Arhgef4|chr1:35200910-35201409	0.204075704688102	.	.
chr1	34841956	34842455	chr1	34602327	34602826	Fam168b|chr1:34602327-34602826	0.22378320736384	.	.
chr1	34841956	34842455	chr1	34738307	34738806	Fam168b|chr1:34738307-34738806	0.302136570208723	.	.
chr1	34849768	34850267	chr1	34752832	34753331	Plekhb2|chr1:34752832-34753331	0.15272736697717	.	.
chr1	34849768	34850267	chr1	35197575	35198074	Plekhb2|chr1:35197575-35198074	0.237291116291243	.	.
chr1	34850452	34850951	chr1	34602327	34602826	Plekhb2|chr1:34602327-34602826	0.231913879915514	.	.
chr1	34850452	34850951	chr1	34880459	34880958	Plekhb2|chr1:34880459-34880958	0.18842811008076	.	.
chr1	34850452	34850951	chr1	35201468	35201967	Plekhb2|chr1:35201468-35201967	0.161262931273896	.	.
chr1	37540354	37540853	chr1	37512879	37513378	Mgat4a|chr1:37512879-37513378	0.368139355291079	.	.
chr1	37540354	37540853	chr1	37725725	37726224	Mgat4a|chr1:37725725-37726224	0.289212451671364	.	.
chr1	37540354	37540853	chr1	37728032	37728531	Mgat4a|chr1:37728032-37728531	0.223794113467232	.	.
chr1	37719678	37720177	chr1	37512879	37513378	2010300C02Rik|chr1:37512879-37513378	0.206115718469875	.	.
chr1	37719678	37720177	chr1	37725725	37726224	2010300C02Rik|chr1:37725725-37726224	0.319746615467108	.	.
chr1	37719678	37720177	chr1	37728032	37728531	2010300C02Rik|chr1:37728032-37728531	0.210709426161969	.	.
chr1	37864699	37865198	chr1	37512879	37513378	Gm26805|chr1:37512879-37513378	0.233931150296343	.	.
chr1	37865263	37865762	chr1	38185452	38185951	Gm26805|chr1:38185452-38185951	0.180773647296084	.	.
chr1	37865263	37865762	chr1	38185452	38185951	Tsga10|chr1:38185452-38185951	0.180773647296084	.	.
chr1	37871955	37872454	chr1	37698784	37699283	Lipt1|chr1:37698784-37699283	0.161476926075907	.	.
chr1	37871955	37872454	chr1	37726317	37726816	Lipt1|chr1:37726317-37726816	0.189148666473404	.	.
chr1	37871955	37872454	chr1	37872597	37873096	Lipt1|chr1:37872597-37873096	0.317993280768312	.	.
chr1	37890241	37890740	chr1	37512879	37513378	Mitd1|chr1:37512879-37513378	0.406580756011185	.	.
chr1	37890241	37890740	chr1	37512879	37513378	Mrpl30|chr1:37512879-37513378	0.406580756011185	.	.
chr1	37890241	37890740	chr1	37725725	37726224	Mitd1|chr1:37725725-37726224	0.268372396349334	.	.
chr1	37890241	37890740	chr1	37725725	37726224	Mrpl30|chr1:37725725-37726224	0.268372396349334	.	.
chr1	37890241	37890740	chr1	38185452	38185951	Mitd1|chr1:38185452-38185951	0.202080805280677	.	.
chr1	37890241	37890740	chr1	38185452	38185951	Mrpl30|chr1:38185452-38185951	0.202080805280677	.	.
chr1	37890241	37890740	chr1	38241815	38242314	Mitd1|chr1:38241815-38242314	0.180565937677704	.	.
chr1	37890241	37890740	chr1	38241815	38242314	Mrpl30|chr1:38241815-38242314	0.180565937677704	.	.
chr1	37997778	37998277	chr1	37698784	37699283	Eif5b|chr1:37698784-37699283	0.16525248628732	.	.
chr1	37997778	37998277	chr1	37698784	37699283	Txndc9|chr1:37698784-37699283	0.16525248628732	.	.
chr1	37997778	37998277	chr1	37725725	37726224	Eif5b|chr1:37725725-37726224	0.148424409830705	.	.
chr1	37997778	37998277	chr1	37725725	37726224	Txndc9|chr1:37725725-37726224	0.148424409830705	.	.
chr1	37997778	37998277	chr1	37726317	37726816	Eif5b|chr1:37726317-37726816	0.189005444738604	.	.
chr1	37997778	37998277	chr1	37726317	37726816	Txndc9|chr1:37726317-37726816	0.189005444738604	.	.
chr1	38128883	38129382	chr1	37872597	37873096	Rev1|chr1:37872597-37873096	0.433467604436055	.	.
chr1	40579713	40580212	chr1	40599576	40600075	Gm35801|chr1:40599576-40600075	0.233251250700644	.	.
chr1	40579713	40580212	chr1	40599576	40600075	Slc9a4|chr1:40599576-40600075	0.233251250700644	.	.
chr1	40579713	40580212	chr1	40874280	40874779	Gm35801|chr1:40874280-40874779	0.205700121430378	.	.
chr1	40579713	40580212	chr1	40874280	40874779	Slc9a4|chr1:40874280-40874779	0.205700121430378	.	.
chr1	40579713	40580212	chr1	40878983	40879482	Gm35801|chr1:40878983-40879482	0.250165172504901	.	.
chr1	40579713	40580212	chr1	40878983	40879482	Slc9a4|chr1:40878983-40879482	0.250165172504901	.	.
chr1	40680467	40680966	chr1	40758699	40759198	Slc9a2|chr1:40758699-40759198	0.172830760225769	.	.
chr1	40680467	40680966	chr1	40874280	40874779	Slc9a2|chr1:40874280-40874779	0.187670637069605	.	.
chr1	40681063	40681562	chr1	40768563	40769062	Slc9a2|chr1:40768563-40769062	0.162927223574404	.	.
chr1	40681063	40681562	chr1	40829355	40829854	Slc9a2|chr1:40829355-40829854	0.180731348435762	.	.
chr1	40790447	40790946	chr1	40758699	40759198	Mfsd9|chr1:40758699-40759198	0.216836009225275	.	.
chr1	40790447	40790946	chr1	40844577	40845076	Mfsd9|chr1:40844577-40845076	0.321827718144017	.	.
chr1	40790447	40790946	chr1	40890317	40890816	Mfsd9|chr1:40890317-40890816	0.250209189781515	.	.
chr1	40790447	40790946	chr1	41138020	41138519	Mfsd9|chr1:41138020-41138519	0.442597009920742	.	.
chr1	40790447	40790946	chr1	41157469	41157968	Mfsd9|chr1:41157469-41157968	0.215153497868196	.	.
chr1	42261772	42262271	chr1	42125458	42125957	Gm28175|chr1:42125458-42125957	0.152262592423062	.	.
chr1	42261772	42262271	chr1	42259292	42259791	Gm28175|chr1:42259292-42259791	0.185379486918419	.	.
chr1	42261772	42262271	chr1	42259928	42260427	Gm28175|chr1:42259928-42260427	0.166179847376592	.	.
chr1	42261772	42262271	chr1	42388680	42389179	Gm28175|chr1:42388680-42389179	0.418282186969851	.	.
chr1	42261772	42262271	chr1	42395186	42395685	Gm28175|chr1:42395186-42395685	0.350199459594137	.	.
chr1	42261772	42262271	chr1	42407118	42407617	Gm28175|chr1:42407118-42407617	0.163437269408143	.	.
chr1	43827102	43827601	chr1	43871504	43872003	Uxs1|chr1:43871504-43872003	0.236753255248414	.	.
chr1	43827102	43827601	chr1	44217086	44217585	Uxs1|chr1:44217086-44217585	0.17416562157416	.	.
chr1	43827615	43828114	chr1	43874658	43875157	Uxs1|chr1:43874658-43875157	0.151658758966442	.	.
chr1	43827615	43828114	chr1	43898955	43899454	Uxs1|chr1:43898955-43899454	0.272780195149119	.	.
chr1	43827615	43828114	chr1	44198840	44199339	Uxs1|chr1:44198840-44199339	0.218459580386738	.	.
chr1	43827615	43828114	chr1	44228990	44229489	Uxs1|chr1:44228990-44229489	0.161853712903797	.	.
chr1	43933698	43934197	chr1	43798365	43798864	Tpp2|chr1:43798365-43798864	0.177977571364768	.	.
chr1	43933698	43934197	chr1	43874658	43875157	Tpp2|chr1:43874658-43875157	0.326675798501415	.	.
chr1	43933698	43934197	chr1	44041766	44042265	Tpp2|chr1:44041766-44042265	0.372945744210694	.	.
chr1	44102213	44102712	chr1	43874658	43875157	Tex30|chr1:43874658-43875157	0.24357516072003	.	.
chr1	44102213	44102712	chr1	43898955	43899454	Tex30|chr1:43898955-43899454	0.19229418810292	.	.
chr1	44118638	44119137	chr1	43798365	43798864	Bivm|chr1:43798365-43798864	0.152364226048976	.	.
chr1	44118638	44119137	chr1	43798365	43798864	Poglut2|chr1:43798365-43798864	0.152364226048976	.	.
chr1	44118638	44119137	chr1	44041766	44042265	Bivm|chr1:44041766-44042265	0.159241782156805	.	.
chr1	44118638	44119137	chr1	44041766	44042265	Poglut2|chr1:44041766-44042265	0.159241782156805	.	.
chr1	44118638	44119137	chr1	44067207	44067706	Bivm|chr1:44067207-44067706	0.214343702017218	.	.
chr1	44118638	44119137	chr1	44067207	44067706	Poglut2|chr1:44067207-44067706	0.214343702017218	.	.
chr1	44118638	44119137	chr1	44228990	44229489	Bivm|chr1:44228990-44229489	0.305505042414933	.	.
chr1	44118638	44119137	chr1	44228990	44229489	Poglut2|chr1:44228990-44229489	0.305505042414933	.	.
chr1	44119144	44119643	chr1	43798365	43798864	Bivm|chr1:43798365-43798864	0.156402051852006	.	.
chr1	44119144	44119643	chr1	43798365	43798864	Poglut2|chr1:43798365-43798864	0.156402051852006	.	.
chr1	44119663	44120162	chr1	43798903	43799402	Bivm|chr1:43798903-43799402	0.294745127943049	.	.
chr1	44147693	44148192	chr1	43874658	43875157	Ercc5|chr1:43874658-43875157	0.175453021301835	.	.
chr1	44551396	44551895	chr1	44613600	44614099	Gulp1|chr1:44613600-44614099	0.237942654210155	.	.
chr1	45925424	45925923	chr1	45824338	45824837	Slc40a1|chr1:45824338-45824837	0.211352447966278	.	.
chr1	45925424	45925923	chr1	45894783	45895282	Slc40a1|chr1:45894783-45895282	0.172967824067529	.	.
chr1	46425176	46425675	chr1	46481301	46481800	Dnah7c|chr1:46481301-46481800	0.156170701365682	.	.
chr1	52816845	52817344	chr1	53225566	53226065	Inpp1|chr1:53225566-53226065	0.272378889349182	.	.
chr1	52817513	52818012	chr1	52903595	52904094	Inpp1|chr1:52903595-52904094	0.375076112590056	.	.
chr1	52817513	52818012	chr1	52953081	52953580	Inpp1|chr1:52953081-52953580	0.211816145571931	.	.
chr1	52817513	52818012	chr1	53032502	53033001	Inpp1|chr1:53032502-53033001	0.191217332787066	.	.
chr1	53296806	53297305	chr1	53015814	53016313	Ormdl1|chr1:53015814-53016313	0.227084003422255	.	.
chr1	53296806	53297305	chr1	53015814	53016313	Pms1|chr1:53015814-53016313	0.227084003422255	.	.
chr1	53296806	53297305	chr1	53032502	53033001	Ormdl1|chr1:53032502-53033001	0.253345621154779	.	.
chr1	53296806	53297305	chr1	53032502	53033001	Pms1|chr1:53032502-53033001	0.253345621154779	.	.
chr1	53296806	53297305	chr1	53272612	53273111	Ormdl1|chr1:53272612-53273111	0.253004590607805	.	.
chr1	53296806	53297305	chr1	53272612	53273111	Pms1|chr1:53272612-53273111	0.253004590607805	.	.
chr1	53297308	53297807	chr1	53015814	53016313	Ormdl1|chr1:53015814-53016313	0.168234636869245	.	.
chr1	53297308	53297807	chr1	53015814	53016313	Pms1|chr1:53015814-53016313	0.168234636869245	.	.
chr1	53297308	53297807	chr1	53032502	53033001	Ormdl1|chr1:53032502-53033001	0.148856346359071	.	.
chr1	53297308	53297807	chr1	53032502	53033001	Pms1|chr1:53032502-53033001	0.148856346359071	.	.
chr1	53297308	53297807	chr1	53272612	53273111	Ormdl1|chr1:53272612-53273111	0.170105226857153	.	.
chr1	53297308	53297807	chr1	53272612	53273111	Pms1|chr1:53272612-53273111	0.170105226857153	.	.
chr1	53352482	53352981	chr1	53225566	53226065	Asdurf|chr1:53225566-53226065	0.158811972124179	.	.
chr1	53352482	53352981	chr1	53225566	53226065	Asnsd1|chr1:53225566-53226065	0.158811972124179	.	.
chr1	53706596	53707095	chr1	53385322	53385821	Dnah7a|chr1:53385322-53385821	0.198134389934064	.	.
chr1	53706596	53707095	chr1	53823748	53824247	Dnah7a|chr1:53823748-53824247	0.212356164598842	.	.
chr1	54194947	54195446	chr1	54332940	54333439	Hecw2|chr1:54332940-54333439	0.151933930900302	.	.
chr1	54250459	54250958	chr1	54578469	54578968	Ccdc150|chr1:54578469-54578968	0.183091650455222	.	.
chr1	54250459	54250958	chr1	54665931	54666430	Ccdc150|chr1:54665931-54666430	0.166033292496904	.	.
chr1	54438767	54439266	chr1	54118496	54118995	Gtf3c3|chr1:54118496-54118995	0.169456409433295	.	.
chr1	54438767	54439266	chr1	54133690	54134189	Gtf3c3|chr1:54133690-54134189	0.166261576228889	.	.
chr1	54438767	54439266	chr1	54381234	54381733	Gtf3c3|chr1:54381234-54381733	0.210337192061454	.	.
chr1	54557443	54557942	chr1	54578469	54578968	Pgap1|chr1:54578469-54578968	0.15924114003619	.	.
chr1	54557443	54557942	chr1	54734870	54735369	Pgap1|chr1:54734870-54735369	0.174481848039559	.	.
chr1	55052491	55052990	chr1	55221300	55221799	Coq10b|chr1:55221300-55221799	0.175441989358303	.	.
chr1	55052491	55052990	chr1	55462215	55462714	Coq10b|chr1:55462215-55462714	0.172874828908822	.	.
chr1	55053010	55053509	chr1	55201711	55202210	Coq10b|chr1:55201711-55202210	0.175904300198921	.	.
chr1	55053010	55053509	chr1	55202211	55202710	Coq10b|chr1:55202211-55202710	0.16331011798956	.	.
chr1	55053010	55053509	chr1	55210882	55211381	Coq10b|chr1:55210882-55211381	0.150821454444151	.	.
chr1	55087395	55087894	chr1	55221300	55221799	Hspd1|chr1:55221300-55221799	0.163941160232123	.	.
chr1	55087395	55087894	chr1	55221300	55221799	Hspe1|chr1:55221300-55221799	0.163941160232123	.	.
chr1	55087908	55088407	chr1	55192060	55192559	Hspd1|chr1:55192060-55192559	0.153841650775955	.	.
chr1	55087908	55088407	chr1	55192060	55192559	Hspe1|chr1:55192060-55192559	0.153841650775955	.	.
chr1	55087908	55088407	chr1	55201711	55202210	Hspd1|chr1:55201711-55202210	0.525716253397891	.	.
chr1	55087908	55088407	chr1	55201711	55202210	Hspe1|chr1:55201711-55202210	0.525716253397891	.	.
chr1	55087908	55088407	chr1	55202211	55202710	Hspd1|chr1:55202211-55202710	0.282461290265405	.	.
chr1	55087908	55088407	chr1	55202211	55202710	Hspe1|chr1:55202211-55202710	0.282461290265405	.	.
chr1	55130908	55131407	chr1	55201711	55202210	Mob4|chr1:55201711-55202210	0.150956056321669	.	.
chr1	55131471	55131970	chr1	55201711	55202210	Mob4|chr1:55201711-55202210	0.176084961675097	.	.
chr1	55236881	55237380	chr1	55171875	55172374	Mars2|chr1:55171875-55172374	0.178215032400893	.	.
chr1	55363229	55363728	chr1	55171875	55172374	Boll|chr1:55171875-55172374	0.177484537038015	.	.
chr1	55363229	55363728	chr1	55449137	55449636	Boll|chr1:55449137-55449636	0.151127463617059	.	.
chr1	55405572	55406071	chr1	55202211	55202710	Plcl1|chr1:55202211-55202710	0.150459444669565	.	.
chr1	57377988	57378487	chr1	57269706	57270205	1700066M21Rik|chr1:57269706-57270205	0.27080104972226	.	.
chr1	57377988	57378487	chr1	57269706	57270205	4930558J18Rik|chr1:57269706-57270205	0.27080104972226	.	.
chr1	57377988	57378487	chr1	57430057	57430556	1700066M21Rik|chr1:57430057-57430556	0.331649165621889	.	.
chr1	57377988	57378487	chr1	57430057	57430556	4930558J18Rik|chr1:57430057-57430556	0.331649165621889	.	.
chr1	57377988	57378487	chr1	57436393	57436892	1700066M21Rik|chr1:57436393-57436892	0.18996641444116	.	.
chr1	57377988	57378487	chr1	57436393	57436892	4930558J18Rik|chr1:57436393-57436892	0.18996641444116	.	.
chr1	57377988	57378487	chr1	57436901	57437400	1700066M21Rik|chr1:57436901-57437400	0.169486733258305	.	.
chr1	57377988	57378487	chr1	57436901	57437400	4930558J18Rik|chr1:57436901-57437400	0.169486733258305	.	.
chr1	57377988	57378487	chr1	57642139	57642638	1700066M21Rik|chr1:57642139-57642638	0.21123295045214	.	.
chr1	57377988	57378487	chr1	57642139	57642638	4930558J18Rik|chr1:57642139-57642638	0.21123295045214	.	.
chr1	57377988	57378487	chr1	57643007	57643506	1700066M21Rik|chr1:57643007-57643506	0.404657888234236	.	.
chr1	57377988	57378487	chr1	57643007	57643506	4930558J18Rik|chr1:57643007-57643506	0.404657888234236	.	.
chr1	57377988	57378487	chr1	57643609	57644108	1700066M21Rik|chr1:57643609-57644108	0.193505037608809	.	.
chr1	57377988	57378487	chr1	57643609	57644108	4930558J18Rik|chr1:57643609-57644108	0.193505037608809	.	.
chr1	57377988	57378487	chr1	57684335	57684834	1700066M21Rik|chr1:57684335-57684834	0.249942513806048	.	.
chr1	57377988	57378487	chr1	57684335	57684834	4930558J18Rik|chr1:57684335-57684834	0.249942513806048	.	.
chr1	57406257	57406756	chr1	57107289	57107788	Maip1|chr1:57107289-57107788	0.182938007195513	.	.
chr1	57406257	57406756	chr1	57107289	57107788	Tyw5|chr1:57107289-57107788	0.182938007195513	.	.
chr1	57406257	57406756	chr1	57428877	57429376	Maip1|chr1:57428877-57429376	0.221690067029726	.	.
chr1	57406257	57406756	chr1	57428877	57429376	Tyw5|chr1:57428877-57429376	0.221690067029726	.	.
chr1	57406767	57407266	chr1	57205521	57206020	Maip1|chr1:57205521-57206020	0.319540864901782	.	.
chr1	57406767	57407266	chr1	57205521	57206020	Tyw5|chr1:57205521-57206020	0.319540864901782	.	.
chr1	57406767	57407266	chr1	57428877	57429376	Maip1|chr1:57428877-57429376	0.274907107083318	.	.
chr1	57406767	57407266	chr1	57428877	57429376	Tyw5|chr1:57428877-57429376	0.274907107083318	.	.
chr1	58029447	58029946	chr1	58144639	58145138	Aox1|chr1:58144639-58145138	0.437787069262546	.	.
chr1	58029447	58029946	chr1	58296260	58296759	Aox1|chr1:58296260-58296759	0.262646128199486	.	.
chr1	58029447	58029946	chr1	58361589	58362088	Aox1|chr1:58361589-58362088	0.152564717934856	.	.
chr1	58030475	58030974	chr1	58144639	58145138	Aox1|chr1:58144639-58145138	0.147122296409593	.	.
chr1	58030475	58030974	chr1	58351112	58351611	Aox1|chr1:58351112-58351611	0.256264613466353	.	.
chr1	58112727	58113226	chr1	58351112	58351611	Aox3|chr1:58351112-58351611	0.159584925671545	.	.
chr1	58112727	58113226	chr1	58381915	58382414	Aox3|chr1:58381915-58382414	0.234852940987623	.	.
chr1	58392818	58393317	chr1	58271090	58271589	Bzw1|chr1:58271090-58271589	0.226009212553204	.	.
chr1	58392818	58393317	chr1	58351112	58351611	Bzw1|chr1:58351112-58351611	0.222476976027894	.	.
chr1	58392818	58393317	chr1	58381915	58382414	Bzw1|chr1:58381915-58382414	0.36898822564706	.	.
chr1	58423825	58424324	chr1	58652543	58653042	Clk1|chr1:58652543-58653042	0.176776446140037	.	.
chr1	58445384	58445883	chr1	58382569	58383068	Nif3l1|chr1:58382569-58383068	0.202306783074993	.	.
chr1	58445384	58445883	chr1	58382569	58383068	Ppil3|chr1:58382569-58383068	0.202306783074993	.	.
chr1	58445384	58445883	chr1	58652543	58653042	Nif3l1|chr1:58652543-58653042	0.22538672671537	.	.
chr1	58445384	58445883	chr1	58652543	58653042	Ppil3|chr1:58652543-58653042	0.22538672671537	.	.
chr1	58504734	58505233	chr1	58861072	58861571	Gm15834|chr1:58861072-58861571	0.19261365521984	.	.
chr1	58504734	58505233	chr1	58861072	58861571	Orc2|chr1:58861072-58861571	0.19261365521984	.	.
chr1	58586034	58586533	chr1	58652543	58653042	Fam126b|chr1:58652543-58653042	0.162270398597002	.	.
chr1	58586034	58586533	chr1	58652543	58653042	Ndufb3|chr1:58652543-58653042	0.162270398597002	.	.
chr1	58711489	58711988	chr1	58382569	58383068	Cflar|chr1:58382569-58383068	0.321769982669937	.	.
chr1	58711489	58711988	chr1	58422814	58423313	Cflar|chr1:58422814-58423313	0.179172455461355	.	.
chr1	58711489	58711988	chr1	58740296	58740795	Cflar|chr1:58740296-58740795	0.173704385114366	.	.
chr1	58711489	58711988	chr1	58861072	58861571	Cflar|chr1:58861072-58861571	0.291173452229846	.	.
chr1	58711489	58711988	chr1	58897489	58897988	Cflar|chr1:58897489-58897988	0.217303083440439	.	.
chr1	58973284	58973783	chr1	58861072	58861571	Stradb|chr1:58861072-58861571	0.3419786521218	.	.
chr1	58973284	58973783	chr1	58861072	58861571	Trak2|chr1:58861072-58861571	0.3419786521218	.	.
chr1	58973284	58973783	chr1	59067948	59068447	Stradb|chr1:59067948-59068447	0.26931581090315	.	.
chr1	58973284	58973783	chr1	59067948	59068447	Trak2|chr1:59067948-59068447	0.26931581090315	.	.
chr1	58973886	58974385	chr1	58962504	58963003	Stradb|chr1:58962504-58963003	0.245790735784579	.	.
chr1	58973886	58974385	chr1	58962504	58963003	Trak2|chr1:58962504-58963003	0.245790735784579	.	.
chr1	59119578	59120077	chr1	59067948	59068447	G730003C15Rik|chr1:59067948-59068447	0.328084528863291	.	.
chr1	59119578	59120077	chr1	59067948	59068447	Tmem237|chr1:59067948-59068447	0.328084528863291	.	.
chr1	59119578	59120077	chr1	59287853	59288352	G730003C15Rik|chr1:59287853-59288352	0.18183353896689	.	.
chr1	59119578	59120077	chr1	59287853	59288352	Tmem237|chr1:59287853-59288352	0.18183353896689	.	.
chr1	59481835	59482334	chr1	59067948	59068447	Fzd7|chr1:59067948-59068447	0.180330279017242	.	.
chr1	59481835	59482334	chr1	59332940	59333439	Fzd7|chr1:59332940-59333439	0.354135769746087	.	.
chr1	59762644	59763143	chr1	59795299	59795798	Bmpr2|chr1:59795299-59795798	0.273484768118614	.	.
chr1	59762644	59763143	chr1	59944025	59944524	Bmpr2|chr1:59944025-59944524	0.243059192918942	.	.
chr1	59763159	59763658	chr1	59883669	59884168	Bmpr2|chr1:59883669-59884168	0.191627710731977	.	.
chr1	59763681	59764180	chr1	59883669	59884168	Bmpr2|chr1:59883669-59884168	0.147921548050674	.	.
chr1	59763681	59764180	chr1	59944025	59944524	Bmpr2|chr1:59944025-59944524	0.194115017306561	.	.
chr1	60042424	60042923	chr1	59918896	59919395	Ica1l|chr1:59918896-59919395	0.194522510674	.	.
chr1	60042424	60042923	chr1	59944025	59944524	Ica1l|chr1:59944025-59944524	0.164403163715794	.	.
chr1	60042424	60042923	chr1	60272439	60272938	Ica1l|chr1:60272439-60272938	0.218422575839955	.	.
chr1	60042935	60043434	chr1	59883669	59884168	Ica1l|chr1:59883669-59884168	0.230716046698502	.	.
chr1	60098487	60098986	chr1	59944025	59944524	Carf|chr1:59944025-59944524	0.153526852077793	.	.
chr1	60098487	60098986	chr1	59944025	59944524	Wdr12|chr1:59944025-59944524	0.153526852077793	.	.
chr1	60180257	60180756	chr1	59795299	59795798	Nbeal1|chr1:59795299-59795798	0.17535302511851	.	.
chr1	60180257	60180756	chr1	59918896	59919395	Nbeal1|chr1:59918896-59919395	0.225679345736861	.	.
chr1	60180257	60180756	chr1	60000360	60000859	Nbeal1|chr1:60000360-60000859	0.172642970093684	.	.
chr1	61638558	61639057	chr1	61924923	61925422	Pard3b|chr1:61924923-61925422	0.206408712742094	.	.
chr1	61851078	61851577	chr1	61771161	61771660	Pard3bos1|chr1:61771161-61771660	0.26620647358992	.	.
chr1	63114071	63114570	chr1	63478882	63479381	Ino80d|chr1:63478882-63479381	0.310716114613696	.	.
chr1	63176509	63177008	chr1	63204363	63204862	Eef1b2|chr1:63204363-63204862	0.224516376086655	.	.
chr1	63176509	63177008	chr1	63204363	63204862	Ndufs1|chr1:63204363-63204862	0.224516376086655	.	.
chr1	63176509	63177008	chr1	63237403	63237902	Eef1b2|chr1:63237403-63237902	0.237807274286104	.	.
chr1	63176509	63177008	chr1	63237403	63237902	Ndufs1|chr1:63237403-63237902	0.237807274286104	.	.
chr1	63213443	63213942	chr1	63478882	63479381	Gpr1|chr1:63478882-63479381	0.199483785424576	.	.
chr1	63213443	63213942	chr1	63486645	63487144	Gpr1|chr1:63486645-63487144	0.16204632641259	.	.
chr1	63213981	63214480	chr1	63204363	63204862	Gpr1|chr1:63204363-63204862	0.220714108779823	.	.
chr1	63272985	63273484	chr1	63153005	63153504	Gm11608|chr1:63153005-63153504	0.306446533816745	.	.
chr1	63272985	63273484	chr1	63153005	63153504	Zdbf2|chr1:63153005-63153504	0.306446533816745	.	.
chr1	63272985	63273484	chr1	63204363	63204862	Gm11608|chr1:63204363-63204862	0.257046238388453	.	.
chr1	63272985	63273484	chr1	63204363	63204862	Zdbf2|chr1:63204363-63204862	0.257046238388453	.	.
chr1	63272985	63273484	chr1	63237403	63237902	Gm11608|chr1:63237403-63237902	0.382682963879735	.	.
chr1	63272985	63273484	chr1	63237403	63237902	Zdbf2|chr1:63237403-63237902	0.382682963879735	.	.
chr1	63445105	63445604	chr1	63478882	63479381	Adam23|chr1:63478882-63479381	0.155120814476145	.	.
chr1	63446419	63446918	chr1	63180992	63181491	Adam23|chr1:63180992-63181491	0.163401664181343	.	.
chr1	63446419	63446918	chr1	63309172	63309671	Adam23|chr1:63309172-63309671	0.2033387827321	.	.
chr1	63446419	63446918	chr1	63478882	63479381	Adam23|chr1:63478882-63479381	0.288035906848826	.	.
chr1	63446419	63446918	chr1	63486645	63487144	Adam23|chr1:63486645-63487144	0.16658630278575	.	.
chr1	63729868	63730367	chr1	63671247	63671746	Fastkd2|chr1:63671247-63671746	0.167119447587837	.	.
chr1	63729868	63730367	chr1	63671247	63671746	Mdh1b|chr1:63671247-63671746	0.167119447587837	.	.
chr1	63729868	63730367	chr1	63918163	63918662	Fastkd2|chr1:63918163-63918662	0.245833673140673	.	.
chr1	63729868	63730367	chr1	63918163	63918662	Mdh1b|chr1:63918163-63918662	0.245833673140673	.	.
chr1	63730384	63730883	chr1	63573369	63573868	Fastkd2|chr1:63573369-63573868	0.416734803892535	.	.
chr1	63730384	63730883	chr1	63573369	63573868	Mdh1b|chr1:63573369-63573868	0.416734803892535	.	.
chr1	63730384	63730883	chr1	63857839	63858338	Fastkd2|chr1:63857839-63858338	0.263949367725296	.	.
chr1	63730384	63730883	chr1	63857839	63858338	Mdh1b|chr1:63857839-63858338	0.263949367725296	.	.
chr1	65282716	65283215	chr1	65010101	65010600	Pth2r|chr1:65010101-65010600	0.153026214302828	.	.
chr1	65282716	65283215	chr1	65312053	65312552	Pth2r|chr1:65312053-65312552	0.200975317010486	.	.
chr1	66174880	66175379	chr1	66003779	66004278	Map2|chr1:66003779-66004278	0.241125987816708	.	.
chr1	66174880	66175379	chr1	66148756	66149255	Map2|chr1:66148756-66149255	0.207060652161466	.	.
chr1	69106246	69106745	chr1	68780442	68780941	Gm16076|chr1:68780442-68780941	0.251651028364827	.	.
chr1	69106246	69106745	chr1	68780955	68781454	Gm16076|chr1:68780955-68781454	0.340834422819482	.	.
chr1	69106246	69106745	chr1	68830752	68831251	Gm16076|chr1:68830752-68831251	0.471759932623863	.	.
chr1	69106246	69106745	chr1	68881247	68881746	Gm16076|chr1:68881247-68881746	0.399351712652257	.	.
chr1	69106246	69106745	chr1	68973661	68974160	Gm16076|chr1:68973661-68974160	0.413692261041252	.	.
chr1	69106246	69106745	chr1	69074268	69074767	Gm16076|chr1:69074268-69074767	0.356635519185559	.	.
chr1	69106246	69106745	chr1	69156201	69156700	Gm16076|chr1:69156201-69156700	0.177418141492335	.	.
chr1	69106246	69106745	chr1	69251496	69251995	Gm16076|chr1:69251496-69251995	0.299877021184856	.	.
chr1	69106246	69106745	chr1	69388207	69388706	Gm16076|chr1:69388207-69388706	0.345426441425141	.	.
chr1	69106800	69107299	chr1	68780442	68780941	Gm16076|chr1:68780442-68780941	0.226002584387396	.	.
chr1	69106800	69107299	chr1	68780955	68781454	Gm16076|chr1:68780955-68781454	0.268330011397949	.	.
chr1	69106800	69107299	chr1	68830752	68831251	Gm16076|chr1:68830752-68831251	0.388879078894161	.	.
chr1	69106800	69107299	chr1	68881247	68881746	Gm16076|chr1:68881247-68881746	0.403266067344141	.	.
chr1	69106800	69107299	chr1	68973661	68974160	Gm16076|chr1:68973661-68974160	0.325774134296635	.	.
chr1	69106800	69107299	chr1	69074268	69074767	Gm16076|chr1:69074268-69074767	0.365616681578972	.	.
chr1	69106800	69107299	chr1	69165136	69165635	Gm16076|chr1:69165136-69165635	0.217134926901443	.	.
chr1	69106800	69107299	chr1	69251496	69251995	Gm16076|chr1:69251496-69251995	0.227009153284225	.	.
chr1	69106800	69107299	chr1	69388207	69388706	Gm16076|chr1:69388207-69388706	0.388025301501975	.	.
chr1	70724978	70725477	chr1	70771807	70772306	Vwc2l|chr1:70771807-70772306	0.463147762849122	.	.
chr1	70724978	70725477	chr1	70772537	70773036	Vwc2l|chr1:70772537-70773036	0.349527175516959	.	.
chr1	70724978	70725477	chr1	70803338	70803837	Vwc2l|chr1:70803338-70803837	0.176996663405567	.	.
chr1	70724978	70725477	chr1	70822882	70823381	Vwc2l|chr1:70822882-70823381	0.436126106227094	.	.
chr1	70724978	70725477	chr1	70851729	70852228	Vwc2l|chr1:70851729-70852228	0.611871462823029	.	.
chr1	70724978	70725477	chr1	70859341	70859840	Vwc2l|chr1:70859341-70859840	0.270065976672867	.	.
chr1	70724978	70725477	chr1	70907778	70908277	Vwc2l|chr1:70907778-70908277	0.148769787974164	.	.
chr1	70724978	70725477	chr1	70913025	70913524	Vwc2l|chr1:70913025-70913524	0.346846688341293	.	.
chr1	70724978	70725477	chr1	70967647	70968146	Vwc2l|chr1:70967647-70968146	0.201033866506988	.	.
chr1	70724978	70725477	chr1	70968222	70968721	Vwc2l|chr1:70968222-70968721	0.147955517249794	.	.
chr1	70725497	70725996	chr1	70316336	70316835	Vwc2l|chr1:70316336-70316835	0.216796412037614	.	.
chr1	70725497	70725996	chr1	70772537	70773036	Vwc2l|chr1:70772537-70773036	0.16690929773804	.	.
chr1	70725497	70725996	chr1	70803338	70803837	Vwc2l|chr1:70803338-70803837	0.217001583560476	.	.
chr1	70725497	70725996	chr1	70913025	70913524	Vwc2l|chr1:70913025-70913524	0.314262474843704	.	.
chr1	71556874	71557373	chr1	71579535	71580034	Atic|chr1:71579535-71580034	0.185659869646364	.	.
chr1	71652488	71652987	chr1	71507173	71507672	Apol7d|chr1:71507173-71507672	0.154117225699729	.	.
chr1	71652488	71652987	chr1	71507173	71507672	Fn1|chr1:71507173-71507672	0.154117225699729	.	.
chr1	71652488	71652987	chr1	71531613	71532112	Apol7d|chr1:71531613-71532112	0.151352689148658	.	.
chr1	71652488	71652987	chr1	71531613	71532112	Fn1|chr1:71531613-71532112	0.151352689148658	.	.
chr1	71652488	71652987	chr1	71954487	71954986	Apol7d|chr1:71954487-71954986	0.15541462250665	.	.
chr1	71652488	71652987	chr1	71954487	71954986	Fn1|chr1:71954487-71954986	0.15541462250665	.	.
chr1	71653027	71653526	chr1	71507173	71507672	Apol7d|chr1:71507173-71507672	0.207537227970201	.	.
chr1	71653027	71653526	chr1	71507173	71507672	Fn1|chr1:71507173-71507672	0.207537227970201	.	.
chr1	71653027	71653526	chr1	71529018	71529517	Apol7d|chr1:71529018-71529517	0.252720099481669	.	.
chr1	71653027	71653526	chr1	71529018	71529517	Fn1|chr1:71529018-71529517	0.252720099481669	.	.
chr1	71653027	71653526	chr1	71531613	71532112	Apol7d|chr1:71531613-71532112	0.2689889206996	.	.
chr1	71653027	71653526	chr1	71531613	71532112	Fn1|chr1:71531613-71532112	0.2689889206996	.	.
chr1	71653027	71653526	chr1	71816257	71816756	Apol7d|chr1:71816257-71816756	0.226817462596517	.	.
chr1	71653027	71653526	chr1	71816257	71816756	Fn1|chr1:71816257-71816756	0.226817462596517	.	.
chr1	74284057	74284556	chr1	74313260	74313759	Aamp|chr1:74313260-74313759	0.208362806519298	.	.
chr1	74284057	74284556	chr1	74313260	74313759	Pnkd|chr1:74313260-74313759	0.208362806519298	.	.
chr1	74284057	74284556	chr1	74332262	74332761	Aamp|chr1:74332262-74332761	0.284591922938438	.	.
chr1	74284057	74284556	chr1	74332262	74332761	Pnkd|chr1:74332262-74332761	0.284591922938438	.	.
chr1	74284057	74284556	chr1	74368126	74368625	Aamp|chr1:74368126-74368625	0.237453066234587	.	.
chr1	74284057	74284556	chr1	74368126	74368625	Pnkd|chr1:74368126-74368625	0.237453066234587	.	.
chr1	74284057	74284556	chr1	74386756	74387255	Aamp|chr1:74386756-74387255	0.20464438114777	.	.
chr1	74284057	74284556	chr1	74386756	74387255	Pnkd|chr1:74386756-74387255	0.20464438114777	.	.
chr1	74284057	74284556	chr1	74397348	74397847	Aamp|chr1:74397348-74397847	0.198885415604069	.	.
chr1	74284057	74284556	chr1	74397348	74397847	Pnkd|chr1:74397348-74397847	0.198885415604069	.	.
chr1	74284057	74284556	chr1	74452541	74453040	Aamp|chr1:74452541-74453040	0.200088010061799	.	.
chr1	74284057	74284556	chr1	74452541	74453040	Pnkd|chr1:74452541-74453040	0.200088010061799	.	.
chr1	74284588	74285087	chr1	74332262	74332761	Aamp|chr1:74332262-74332761	0.406615964911059	.	.
chr1	74284588	74285087	chr1	74332262	74332761	Pnkd|chr1:74332262-74332761	0.406615964911059	.	.
chr1	74284588	74285087	chr1	74368126	74368625	Aamp|chr1:74368126-74368625	0.394683510471742	.	.
chr1	74284588	74285087	chr1	74368126	74368625	Pnkd|chr1:74368126-74368625	0.394683510471742	.	.
chr1	74284588	74285087	chr1	74386756	74387255	Aamp|chr1:74386756-74387255	0.30310041931489	.	.
chr1	74284588	74285087	chr1	74386756	74387255	Pnkd|chr1:74386756-74387255	0.30310041931489	.	.
chr1	74284588	74285087	chr1	74397348	74397847	Aamp|chr1:74397348-74397847	0.384783703232421	.	.
chr1	74284588	74285087	chr1	74397348	74397847	Pnkd|chr1:74397348-74397847	0.384783703232421	.	.
chr1	74284588	74285087	chr1	74452541	74453040	Aamp|chr1:74452541-74453040	0.2469451900284	.	.
chr1	74284588	74285087	chr1	74452541	74453040	Pnkd|chr1:74452541-74453040	0.2469451900284	.	.
chr1	74295625	74296124	chr1	74313260	74313759	Gm29358|chr1:74313260-74313759	0.156721097710995	.	.
chr1	74295625	74296124	chr1	74485599	74486098	Gm29358|chr1:74485599-74486098	0.283281745224502	.	.
chr1	74295625	74296124	chr1	74741997	74742496	Gm29358|chr1:74741997-74742496	0.264737774727777	.	.
chr1	74361763	74362262	chr1	74452541	74453040	Catip|chr1:74452541-74453040	0.178241006050784	.	.
chr1	74391301	74391800	chr1	74332262	74332761	Ctdsp1|chr1:74332262-74332761	0.361019513185002	.	.
chr1	74391301	74391800	chr1	74386756	74387255	Ctdsp1|chr1:74386756-74387255	0.339917502007447	.	.
chr1	74391301	74391800	chr1	74452541	74453040	Ctdsp1|chr1:74452541-74453040	0.213430886416034	.	.
chr1	74505730	74506229	chr1	74332262	74332761	Cnot9|chr1:74332262-74332761	0.35803166970231	.	.
chr1	74505730	74506229	chr1	74368126	74368625	Cnot9|chr1:74368126-74368625	0.327252950902714	.	.
chr1	74505730	74506229	chr1	74386756	74387255	Cnot9|chr1:74386756-74387255	0.45364571944886	.	.
chr1	74505730	74506229	chr1	74397348	74397847	Cnot9|chr1:74397348-74397847	0.320612800314963	.	.
chr1	74505730	74506229	chr1	74452541	74453040	Cnot9|chr1:74452541-74453040	0.345928320949197	.	.
chr1	74505730	74506229	chr1	74786284	74786783	Cnot9|chr1:74786284-74786783	0.367161380376299	.	.
chr1	74505730	74506229	chr1	74808065	74808564	Cnot9|chr1:74808065-74808564	0.208620121829851	.	.
chr1	74505730	74506229	chr1	74816731	74817230	Cnot9|chr1:74816731-74817230	0.220014120971272	.	.
chr1	74505730	74506229	chr1	74858307	74858806	Cnot9|chr1:74858307-74858806	0.343843984406718	.	.
chr1	74542596	74543095	chr1	74772969	74773468	Plcd4|chr1:74772969-74773468	0.471754929686343	.	.
chr1	74542596	74543095	chr1	74880737	74881236	Plcd4|chr1:74880737-74881236	0.177969277402319	.	.
chr1	74587962	74588461	chr1	74313260	74313759	Bcs1l|chr1:74313260-74313759	0.248264799301854	.	.
chr1	74587962	74588461	chr1	74313260	74313759	Zfp142|chr1:74313260-74313759	0.248264799301854	.	.
chr1	74587962	74588461	chr1	74332262	74332761	Bcs1l|chr1:74332262-74332761	0.557398069418759	.	.
chr1	74587962	74588461	chr1	74332262	74332761	Zfp142|chr1:74332262-74332761	0.557398069418759	.	.
chr1	74587962	74588461	chr1	74368126	74368625	Bcs1l|chr1:74368126-74368625	0.216552997797573	.	.
chr1	74587962	74588461	chr1	74368126	74368625	Zfp142|chr1:74368126-74368625	0.216552997797573	.	.
chr1	74587962	74588461	chr1	74386756	74387255	Bcs1l|chr1:74386756-74387255	0.345457662452055	.	.
chr1	74587962	74588461	chr1	74386756	74387255	Bcs1l|chr1:74386756-74387255	0.345457662452056	.	.
chr1	74587962	74588461	chr1	74386756	74387255	Zfp142|chr1:74386756-74387255	0.345457662452055	.	.
chr1	74587962	74588461	chr1	74386756	74387255	Zfp142|chr1:74386756-74387255	0.345457662452056	.	.
chr1	74587962	74588461	chr1	74397348	74397847	Bcs1l|chr1:74397348-74397847	0.291537710877079	.	.
chr1	74587962	74588461	chr1	74397348	74397847	Zfp142|chr1:74397348-74397847	0.291537710877079	.	.
chr1	74587962	74588461	chr1	74452541	74453040	Bcs1l|chr1:74452541-74453040	0.389448681345634	.	.
chr1	74587962	74588461	chr1	74452541	74453040	Zfp142|chr1:74452541-74453040	0.389448681345634	.	.
chr1	74587962	74588461	chr1	74741997	74742496	Bcs1l|chr1:74741997-74742496	0.179810123864065	.	.
chr1	74587962	74588461	chr1	74741997	74742496	Zfp142|chr1:74741997-74742496	0.179810123864065	.	.
chr1	74587962	74588461	chr1	74786284	74786783	Bcs1l|chr1:74786284-74786783	0.435837262887475	.	.
chr1	74587962	74588461	chr1	74786284	74786783	Zfp142|chr1:74786284-74786783	0.435837262887475	.	.
chr1	74587962	74588461	chr1	74808065	74808564	Bcs1l|chr1:74808065-74808564	0.442335297162867	.	.
chr1	74587962	74588461	chr1	74808065	74808564	Zfp142|chr1:74808065-74808564	0.442335297162867	.	.
chr1	74587962	74588461	chr1	74824729	74825228	Bcs1l|chr1:74824729-74825228	0.181369780079047	.	.
chr1	74587962	74588461	chr1	74824729	74825228	Zfp142|chr1:74824729-74825228	0.181369780079047	.	.
chr1	74587962	74588461	chr1	74872216	74872715	Bcs1l|chr1:74872216-74872715	0.325635046044972	.	.
chr1	74587962	74588461	chr1	74872216	74872715	Bcs1l|chr1:74872216-74872715	0.325635046044973	.	.
chr1	74587962	74588461	chr1	74872216	74872715	Zfp142|chr1:74872216-74872715	0.325635046044972	.	.
chr1	74587962	74588461	chr1	74872216	74872715	Zfp142|chr1:74872216-74872715	0.325635046044973	.	.
chr1	74601175	74601674	chr1	74858307	74858806	Rnf25|chr1:74858307-74858806	0.194086626669994	.	.
chr1	74601175	74601674	chr1	74858307	74858806	Stk36|chr1:74858307-74858806	0.194086626669994	.	.
chr1	74601175	74601674	chr1	74880737	74881236	Rnf25|chr1:74880737-74881236	0.169108916199979	.	.
chr1	74601175	74601674	chr1	74880737	74881236	Stk36|chr1:74880737-74881236	0.169108916199979	.	.
chr1	74661495	74661994	chr1	74485599	74486098	Ttll4|chr1:74485599-74486098	0.361869436178266	.	.
chr1	74661495	74661994	chr1	74741997	74742496	Ttll4|chr1:74741997-74742496	0.281889989928674	.	.
chr1	74661495	74661994	chr1	74802933	74803432	Ttll4|chr1:74802933-74803432	0.186659458032261	.	.
chr1	74661495	74661994	chr1	74808065	74808564	Ttll4|chr1:74808065-74808564	0.322101272720141	.	.
chr1	74661495	74661994	chr1	74948735	74949234	Ttll4|chr1:74948735-74949234	0.179367615450549	.	.
chr1	74854708	74855207	chr1	74741997	74742496	Cdk5r2|chr1:74741997-74742496	0.255923133080869	.	.
chr1	74854708	74855207	chr1	74786284	74786783	Cdk5r2|chr1:74786284-74786783	0.373483458610814	.	.
chr1	74854708	74855207	chr1	74808065	74808564	Cdk5r2|chr1:74808065-74808564	0.308405395611385	.	.
chr1	74854708	74855207	chr1	74816731	74817230	Cdk5r2|chr1:74816731-74817230	0.402422693094023	.	.
chr1	74854708	74855207	chr1	74824729	74825228	Cdk5r2|chr1:74824729-74825228	0.382070189287187	.	.
chr1	74854708	74855207	chr1	74858307	74858806	Cdk5r2|chr1:74858307-74858806	0.35782732968127	.	.
chr1	74854708	74855207	chr1	74858307	74858806	Cdk5r2|chr1:74858307-74858806	0.357827329681271	.	.
chr1	74854708	74855207	chr1	74872216	74872715	Cdk5r2|chr1:74872216-74872715	0.299991963721906	.	.
chr1	74935357	74935856	chr1	74816731	74817230	Cfap65|chr1:74816731-74817230	0.197730799778952	.	.
chr1	74935357	74935856	chr1	74824729	74825228	Cfap65|chr1:74824729-74825228	0.210552508720864	.	.
chr1	74935357	74935856	chr1	74880737	74881236	Cfap65|chr1:74880737-74881236	0.234876661283765	.	.
chr1	75124760	75125259	chr1	74786284	74786783	Nhej1|chr1:74786284-74786783	0.287695938599964	.	.
chr1	75124760	75125259	chr1	74808065	74808564	Nhej1|chr1:74808065-74808564	0.265028203468604	.	.
chr1	75124760	75125259	chr1	74824729	74825228	Nhej1|chr1:74824729-74825228	0.148687986021478	.	.
chr1	75124760	75125259	chr1	74858307	74858806	Nhej1|chr1:74858307-74858806	0.347378248359222	.	.
chr1	75124760	75125259	chr1	74872216	74872715	Nhej1|chr1:74872216-74872715	0.273883178222682	.	.
chr1	75124760	75125259	chr1	74948735	74949234	Nhej1|chr1:74948735-74949234	0.179579435090453	.	.
chr1	75124760	75125259	chr1	75381822	75382321	Nhej1|chr1:75381822-75382321	0.277008238651273	.	.
chr1	75142499	75142998	chr1	74802933	74803432	Cnppd1|chr1:74802933-74803432	0.247429207596259	.	.
chr1	75142499	75142998	chr1	74802933	74803432	Retreg2|chr1:74802933-74803432	0.247429207596259	.	.
chr1	75142499	75142998	chr1	74882110	74882609	Cnppd1|chr1:74882110-74882609	0.193165124563217	.	.
chr1	75142499	75142998	chr1	74882110	74882609	Retreg2|chr1:74882110-74882609	0.193165124563217	.	.
chr1	75142499	75142998	chr1	74948735	74949234	Cnppd1|chr1:74948735-74949234	0.24847817692285	.	.
chr1	75142499	75142998	chr1	74948735	74949234	Retreg2|chr1:74948735-74949234	0.24847817692285	.	.
chr1	75168424	75168923	chr1	74772969	74773468	Zfand2b|chr1:74772969-74773468	0.296633638207494	.	.
chr1	75168424	75168923	chr1	74858307	74858806	Zfand2b|chr1:74858307-74858806	0.223435645579224	.	.
chr1	75168424	75168923	chr1	74872216	74872715	Zfand2b|chr1:74872216-74872715	0.162929855794175	.	.
chr1	75168424	75168923	chr1	75342805	75343304	Zfand2b|chr1:75342805-75343304	0.340834563624505	.	.
chr1	75168424	75168923	chr1	75458368	75458867	Zfand2b|chr1:75458368-75458867	0.162732446102171	.	.
chr1	75168424	75168923	chr1	75467494	75467993	Zfand2b|chr1:75467494-75467993	0.182108357628885	.	.
chr1	75169048	75169547	chr1	74808065	74808564	Zfand2b|chr1:74808065-74808564	0.162240980670977	.	.
chr1	75169048	75169547	chr1	75016818	75017317	Zfand2b|chr1:75016818-75017317	0.368498153608316	.	.
chr1	75169048	75169547	chr1	75398631	75399130	Zfand2b|chr1:75398631-75399130	0.277525934004868	.	.
chr1	75169048	75169547	chr1	75398631	75399130	Zfand2b|chr1:75398631-75399130	0.277525934004869	.	.
chr1	75180079	75180578	chr1	74786284	74786783	Abcb6|chr1:74786284-74786783	0.269727794596658	.	.
chr1	75180079	75180578	chr1	74816731	74817230	Abcb6|chr1:74816731-74817230	0.198905781207572	.	.
chr1	75180079	75180578	chr1	74824729	74825228	Abcb6|chr1:74824729-74825228	0.152958332253227	.	.
chr1	75180079	75180578	chr1	74858307	74858806	Abcb6|chr1:74858307-74858806	0.18226506700427	.	.
chr1	75180079	75180578	chr1	74948735	74949234	Abcb6|chr1:74948735-74949234	0.227725251321355	.	.
chr1	75180079	75180578	chr1	75398631	75399130	Abcb6|chr1:75398631-75399130	0.189003599831504	.	.
chr1	75180079	75180578	chr1	75458368	75458867	Abcb6|chr1:75458368-75458867	0.256037686589997	.	.
chr1	75180079	75180578	chr1	75487302	75487801	Abcb6|chr1:75487302-75487801	0.334090967940226	.	.
chr1	75180079	75180578	chr1	75487834	75488333	Abcb6|chr1:75487834-75488333	0.240713427575299	.	.
chr1	75191753	75192252	chr1	74802933	74803432	Ankzf1|chr1:74802933-74803432	0.381812902809257	.	.
chr1	75191753	75192252	chr1	74802933	74803432	Atg9a|chr1:74802933-74803432	0.381812902809257	.	.
chr1	75191753	75192252	chr1	74816731	74817230	Ankzf1|chr1:74816731-74817230	0.567965507319718	.	.
chr1	75191753	75192252	chr1	74816731	74817230	Atg9a|chr1:74816731-74817230	0.567965507319718	.	.
chr1	75191753	75192252	chr1	74824729	74825228	Ankzf1|chr1:74824729-74825228	0.153277530468697	.	.
chr1	75191753	75192252	chr1	74824729	74825228	Atg9a|chr1:74824729-74825228	0.153277530468697	.	.
chr1	75191753	75192252	chr1	74858307	74858806	Ankzf1|chr1:74858307-74858806	0.276791242221207	.	.
chr1	75191753	75192252	chr1	74858307	74858806	Atg9a|chr1:74858307-74858806	0.276791242221207	.	.
chr1	75191753	75192252	chr1	74948735	74949234	Ankzf1|chr1:74948735-74949234	0.15521420087665	.	.
chr1	75191753	75192252	chr1	74948735	74949234	Atg9a|chr1:74948735-74949234	0.15521420087665	.	.
chr1	75191753	75192252	chr1	74964428	74964927	Ankzf1|chr1:74964428-74964927	0.193787652835731	.	.
chr1	75191753	75192252	chr1	74964428	74964927	Atg9a|chr1:74964428-74964927	0.193787652835731	.	.
chr1	75191753	75192252	chr1	75234571	75235070	Ankzf1|chr1:75234571-75235070	0.168631452427204	.	.
chr1	75191753	75192252	chr1	75234571	75235070	Atg9a|chr1:75234571-75235070	0.168631452427204	.	.
chr1	75191753	75192252	chr1	75244823	75245322	Ankzf1|chr1:75244823-75245322	0.380585582656356	.	.
chr1	75191753	75192252	chr1	75244823	75245322	Atg9a|chr1:75244823-75245322	0.380585582656356	.	.
chr1	75191753	75192252	chr1	75263237	75263736	Ankzf1|chr1:75263237-75263736	0.314784917547075	.	.
chr1	75191753	75192252	chr1	75263237	75263736	Atg9a|chr1:75263237-75263736	0.314784917547075	.	.
chr1	75191753	75192252	chr1	75381822	75382321	Ankzf1|chr1:75381822-75382321	0.198793145073186	.	.
chr1	75191753	75192252	chr1	75381822	75382321	Atg9a|chr1:75381822-75382321	0.198793145073186	.	.
chr1	75191753	75192252	chr1	75487302	75487801	Ankzf1|chr1:75487302-75487801	0.151738743484177	.	.
chr1	75191753	75192252	chr1	75487302	75487801	Atg9a|chr1:75487302-75487801	0.151738743484177	.	.
chr1	75191753	75192252	chr1	75487834	75488333	Ankzf1|chr1:75487834-75488333	0.220539456446443	.	.
chr1	75191753	75192252	chr1	75487834	75488333	Atg9a|chr1:75487834-75488333	0.220539456446443	.	.
chr1	75210546	75211045	chr1	74786284	74786783	Glb1l|chr1:74786284-74786783	0.24171583311966	.	.
chr1	75210546	75211045	chr1	74786284	74786783	Stk16|chr1:74786284-74786783	0.24171583311966	.	.
chr1	75210546	75211045	chr1	74808065	74808564	Glb1l|chr1:74808065-74808564	0.322936937611987	.	.
chr1	75210546	75211045	chr1	74808065	74808564	Stk16|chr1:74808065-74808564	0.322936937611987	.	.
chr1	75210546	75211045	chr1	75290547	75291046	Glb1l|chr1:75290547-75291046	0.161415130781625	.	.
chr1	75210546	75211045	chr1	75290547	75291046	Stk16|chr1:75290547-75291046	0.161415130781625	.	.
chr1	75210546	75211045	chr1	75381822	75382321	Glb1l|chr1:75381822-75382321	0.195659809786338	.	.
chr1	75210546	75211045	chr1	75381822	75382321	Stk16|chr1:75381822-75382321	0.195659809786338	.	.
chr1	75219086	75219585	chr1	74802933	74803432	Tuba4a|chr1:74802933-74803432	0.329052497336377	.	.
chr1	75219086	75219585	chr1	74816731	74817230	Tuba4a|chr1:74816731-74817230	0.440795203169528	.	.
chr1	75219086	75219585	chr1	74816731	74817230	Tuba4a|chr1:74816731-74817230	0.440795203169529	.	.
chr1	75219086	75219585	chr1	74824729	74825228	Tuba4a|chr1:74824729-74825228	0.23596458437814	.	.
chr1	75219086	75219585	chr1	74858307	74858806	Tuba4a|chr1:74858307-74858806	0.240327182416904	.	.
chr1	75219086	75219585	chr1	75244823	75245322	Tuba4a|chr1:75244823-75245322	0.167222624251416	.	.
chr1	75219086	75219585	chr1	75381822	75382321	Tuba4a|chr1:75381822-75382321	0.453945096725665	.	.
chr1	75219086	75219585	chr1	75458368	75458867	Tuba4a|chr1:75458368-75458867	0.235970230362807	.	.
chr1	75219086	75219585	chr1	75487302	75487801	Tuba4a|chr1:75487302-75487801	0.1556936475258	.	.
chr1	75236144	75236643	chr1	74786284	74786783	Dnajb2|chr1:74786284-74786783	0.420016714417486	.	.
chr1	75236144	75236643	chr1	74808065	74808564	Dnajb2|chr1:74808065-74808564	0.304040686275324	.	.
chr1	75236144	75236643	chr1	74872216	74872715	Dnajb2|chr1:74872216-74872715	0.165874670848229	.	.
chr1	75236144	75236643	chr1	75016818	75017317	Dnajb2|chr1:75016818-75017317	0.22496544153363	.	.
chr1	75236144	75236643	chr1	75234571	75235070	Dnajb2|chr1:75234571-75235070	0.202605099056409	.	.
chr1	75236651	75237150	chr1	74786284	74786783	Dnajb2|chr1:74786284-74786783	0.440898914412215	.	.
chr1	75236651	75237150	chr1	74858307	74858806	Dnajb2|chr1:74858307-74858806	0.40635401903024	.	.
chr1	75236651	75237150	chr1	75234571	75235070	Dnajb2|chr1:75234571-75235070	0.214858657723029	.	.
chr1	75236651	75237150	chr1	75487302	75487801	Dnajb2|chr1:75487302-75487801	0.199897193282975	.	.
chr1	75251521	75252020	chr1	75290547	75291046	Gm28294|chr1:75290547-75291046	0.177838908664793	.	.
chr1	75251521	75252020	chr1	75487302	75487801	Gm28294|chr1:75487302-75487801	0.166162460427906	.	.
chr1	75251521	75252020	chr1	75487834	75488333	Gm28294|chr1:75487834-75488333	0.183142528431999	.	.
chr1	75264008	75264507	chr1	75290547	75291046	Ptprn|chr1:75290547-75291046	0.182434144342699	.	.
chr1	75264008	75264507	chr1	75342805	75343304	Ptprn|chr1:75342805-75343304	0.214725197261612	.	.
chr1	75264008	75264507	chr1	75458368	75458867	Ptprn|chr1:75458368-75458867	0.146566845966827	.	.
chr1	75264008	75264507	chr1	75487834	75488333	Ptprn|chr1:75487834-75488333	0.162262460118192	.	.
chr1	75264008	75264507	chr1	75495129	75495628	Ptprn|chr1:75495129-75495628	0.17882139271555	.	.
chr1	75264549	75265048	chr1	75342805	75343304	Ptprn|chr1:75342805-75343304	0.207623897437088	.	.
chr1	75277375	75277874	chr1	75381822	75382321	Resp18|chr1:75381822-75382321	0.169892119883855	.	.
chr1	75277375	75277874	chr1	75458368	75458867	Resp18|chr1:75458368-75458867	0.19194077270556	.	.
chr1	75278167	75278666	chr1	75398631	75399130	Resp18|chr1:75398631-75399130	0.196230993553191	.	.
chr1	75278167	75278666	chr1	75487302	75487801	Resp18|chr1:75487302-75487801	0.250556541298709	.	.
chr1	75316812	75317311	chr1	75244823	75245322	Dnpep|chr1:75244823-75245322	0.239330467652252	.	.
chr1	75316812	75317311	chr1	75290547	75291046	Dnpep|chr1:75290547-75291046	0.163908862126339	.	.
chr1	75317346	75317845	chr1	75234571	75235070	Dnpep|chr1:75234571-75235070	0.242240086056169	.	.
chr1	75317346	75317845	chr1	75381822	75382321	Dnpep|chr1:75381822-75382321	0.277327424748635	.	.
chr1	75317346	75317845	chr1	75487302	75487801	Dnpep|chr1:75487302-75487801	0.391088190210091	.	.
chr1	75317346	75317845	chr1	75487834	75488333	Dnpep|chr1:75487834-75488333	0.244510183218044	.	.
chr1	75479156	75479655	chr1	75244823	75245322	Chpf|chr1:75244823-75245322	0.20618654381282	.	.
chr1	75479156	75479655	chr1	75244823	75245322	Tmem198|chr1:75244823-75245322	0.20618654381282	.	.
chr1	75479156	75479655	chr1	75458368	75458867	Chpf|chr1:75458368-75458867	0.318210541909328	.	.
chr1	75479156	75479655	chr1	75458368	75458867	Tmem198|chr1:75458368-75458867	0.318210541909328	.	.
chr1	75505376	75505875	chr1	75733783	75734282	Obsl1|chr1:75733783-75734282	0.211734042554148	.	.
chr1	75521240	75521739	chr1	75559353	75559852	Stk11ip|chr1:75559353-75559852	0.302744449495689	.	.
chr1	75521240	75521739	chr1	75653752	75654251	Stk11ip|chr1:75653752-75654251	0.183059498812032	.	.
chr1	75546261	75546760	chr1	75652505	75653004	Slc4a3|chr1:75652505-75653004	0.156707888062756	.	.
chr1	75546261	75546760	chr1	75653752	75654251	Slc4a3|chr1:75653752-75654251	0.217141702452557	.	.
chr1	77514939	77515438	chr1	77896157	77896656	Epha4|chr1:77896157-77896656	0.155016084101371	.	.
chr1	77514939	77515438	chr1	77896157	77896656	Gm28386|chr1:77896157-77896656	0.155016084101371	.	.
chr1	77514939	77515438	chr1	77978623	77979122	Epha4|chr1:77978623-77979122	0.160830781270218	.	.
chr1	77514939	77515438	chr1	77978623	77979122	Gm28386|chr1:77978623-77979122	0.160830781270218	.	.
chr1	78310032	78310531	chr1	78350528	78351027	Sgpp2|chr1:78350528-78351027	0.176944358304062	.	.
chr1	78310032	78310531	chr1	78355094	78355593	Sgpp2|chr1:78355094-78355593	0.288439986673476	.	.
chr1	78310032	78310531	chr1	78419495	78419994	Sgpp2|chr1:78419495-78419994	0.20577142810671	.	.
chr1	78310931	78311430	chr1	78350528	78351027	Sgpp2|chr1:78350528-78351027	0.449136647400389	.	.
chr1	78310931	78311430	chr1	78357937	78358436	Sgpp2|chr1:78357937-78358436	0.208275530907074	.	.
chr1	78488900	78489399	chr1	78357937	78358436	Farsb|chr1:78357937-78358436	0.280932211581781	.	.
chr1	78822000	78822499	chr1	78760975	78761474	Gm29187|chr1:78760975-78761474	0.361740392055782	.	.
chr1	78822000	78822499	chr1	78852381	78852880	Gm29187|chr1:78852381-78852880	0.231577126486143	.	.
chr1	79439807	79440306	chr1	79401245	79401744	Scg2|chr1:79401245-79401744	0.226906455337951	.	.
chr1	80339971	80340470	chr1	80413717	80414216	Cul3|chr1:80413717-80414216	0.247220261754608	.	.
chr1	80340736	80341235	chr1	80310346	80310845	Cul3|chr1:80310346-80310845	0.154429753131619	.	.
chr1	81076257	81076756	chr1	81158073	81158572	Nyap2|chr1:81158073-81158572	0.173160479463346	.	.
chr1	81076879	81077378	chr1	81158073	81158572	Nyap2|chr1:81158073-81158572	0.148592571964604	.	.
chr1	81076879	81077378	chr1	81310082	81310581	Nyap2|chr1:81310082-81310581	0.151229924139999	.	.
chr1	82290681	82291180	chr1	82201432	82201931	Irs1|chr1:82201432-82201931	0.162598387471003	.	.
chr1	82290681	82291180	chr1	82358886	82359385	Irs1|chr1:82358886-82359385	0.172962989379761	.	.
chr1	82290681	82291180	chr1	82432633	82433132	Irs1|chr1:82432633-82433132	0.178194257213117	.	.
chr1	82291243	82291742	chr1	82283141	82283640	Irs1|chr1:82283141-82283640	0.156661400343589	.	.
chr1	82291243	82291742	chr1	82358886	82359385	Irs1|chr1:82358886-82359385	0.306758141045395	.	.
chr1	82291243	82291742	chr1	82432633	82433132	Irs1|chr1:82432633-82433132	0.20652709143907	.	.
chr1	82291243	82291742	chr1	82476122	82476621	Irs1|chr1:82476122-82476621	0.173717327904654	.	.
chr1	82291243	82291742	chr1	82641615	82642114	Irs1|chr1:82641615-82642114	0.338312883250065	.	.
chr1	82316361	82316860	chr1	82189488	82189987	Rhbdd1|chr1:82189488-82189987	0.244841947637207	.	.
chr1	82316361	82316860	chr1	82283141	82283640	Rhbdd1|chr1:82283141-82283640	0.308558918243783	.	.
chr1	82316361	82316860	chr1	82554287	82554786	Rhbdd1|chr1:82554287-82554786	0.162033623955298	.	.
chr1	82316361	82316860	chr1	82634461	82634960	Rhbdd1|chr1:82634461-82634960	0.409959502410361	.	.
chr1	82724600	82725099	chr1	82283141	82283640	C430014B12Rik|chr1:82283141-82283640	0.340325879434047	.	.
chr1	82724600	82725099	chr1	82283141	82283640	Mff|chr1:82283141-82283640	0.340325879434047	.	.
chr1	82724600	82725099	chr1	82358886	82359385	C430014B12Rik|chr1:82358886-82359385	0.294833713778508	.	.
chr1	82724600	82725099	chr1	82358886	82359385	Mff|chr1:82358886-82359385	0.294833713778508	.	.
chr1	82724600	82725099	chr1	82578417	82578916	C430014B12Rik|chr1:82578417-82578916	0.181146492853061	.	.
chr1	82724600	82725099	chr1	82578417	82578916	Mff|chr1:82578417-82578916	0.181146492853061	.	.
chr1	82724600	82725099	chr1	82617680	82618179	C430014B12Rik|chr1:82617680-82618179	0.191761346680106	.	.
chr1	82724600	82725099	chr1	82617680	82618179	Mff|chr1:82617680-82618179	0.191761346680106	.	.
chr1	82724600	82725099	chr1	82634461	82634960	C430014B12Rik|chr1:82634461-82634960	0.221851959622539	.	.
chr1	82724600	82725099	chr1	82634461	82634960	Mff|chr1:82634461-82634960	0.221851959622539	.	.
chr1	82725115	82725614	chr1	82283141	82283640	C430014B12Rik|chr1:82283141-82283640	0.16541542716746	.	.
chr1	82725115	82725614	chr1	82283141	82283640	Mff|chr1:82283141-82283640	0.16541542716746	.	.
chr1	82725115	82725614	chr1	82412017	82412516	C430014B12Rik|chr1:82412017-82412516	0.163299645730513	.	.
chr1	82725115	82725614	chr1	82412017	82412516	Mff|chr1:82412017-82412516	0.163299645730513	.	.
chr1	82725115	82725614	chr1	82577717	82578216	C430014B12Rik|chr1:82577717-82578216	0.227071260173305	.	.
chr1	82725115	82725614	chr1	82577717	82578216	Mff|chr1:82577717-82578216	0.227071260173305	.	.
chr1	84839165	84839664	chr1	84838531	84839030	Fbxo36|chr1:84838531-84839030	0.331069692809391	.	.
chr1	84839165	84839664	chr1	84933383	84933882	Fbxo36|chr1:84933383-84933882	0.146876347939284	.	.
chr1	84839808	84840307	chr1	84933383	84933882	Fbxo36|chr1:84933383-84933882	0.189974719787009	.	.
chr1	84839808	84840307	chr1	84933383	84933882	Trip12|chr1:84933383-84933882	0.189974719787009	.	.
chr1	84934883	84935382	chr1	84933383	84933882	Slc16a14|chr1:84933383-84933882	0.206421602868805	.	.
chr1	84935649	84936148	chr1	84838531	84839030	Slc16a14|chr1:84838531-84839030	0.182080129786324	.	.
chr1	85793160	85793659	chr1	85703519	85704018	Cab39|chr1:85703519-85704018	0.214440279325186	.	.
chr1	85793160	85793659	chr1	85958147	85958646	Cab39|chr1:85958147-85958646	0.164162232501236	.	.
chr1	85894274	85894773	chr1	85706951	85707450	Itm2c|chr1:85706951-85707450	0.536633199640505	.	.
chr1	85894274	85894773	chr1	85736435	85736934	Itm2c|chr1:85736435-85736934	0.252204014606387	.	.
chr1	85894274	85894773	chr1	85958147	85958646	Itm2c|chr1:85958147-85958646	0.189063626797213	.	.
chr1	85894955	85895454	chr1	85706951	85707450	Itm2c|chr1:85706951-85707450	0.294453841680949	.	.
chr1	85894955	85895454	chr1	85736435	85736934	Itm2c|chr1:85736435-85736934	0.195246956495801	.	.
chr1	85894955	85895454	chr1	85822289	85822788	Itm2c|chr1:85822289-85822788	0.175185804339166	.	.
chr1	85894955	85895454	chr1	85864320	85864819	Itm2c|chr1:85864320-85864819	0.166335639902656	.	.
chr1	85894955	85895454	chr1	85895455	85895954	Itm2c|chr1:85895455-85895954	0.251141345493787	.	.
chr1	85894955	85895454	chr1	85958147	85958646	Itm2c|chr1:85958147-85958646	0.29706124863135	.	.
chr1	85928201	85928700	chr1	85703519	85704018	4933407L21Rik|chr1:85703519-85704018	0.154938896751953	.	.
chr1	85936216	85936715	chr1	85736435	85736934	Gm28884|chr1:85736435-85736934	0.182194424894915	.	.
chr1	85936216	85936715	chr1	85853262	85853761	Gm28884|chr1:85853262-85853761	0.258471353083516	.	.
chr1	85936216	85936715	chr1	85965753	85966252	Gm28884|chr1:85965753-85966252	0.194803841789746	.	.
chr1	86358737	86359236	chr1	86389211	86389710	C130036L24Rik|chr1:86389211-86389710	0.258723198760264	.	.
chr1	86358737	86359236	chr1	86389211	86389710	Ncl|chr1:86389211-86389710	0.258723198760264	.	.
chr1	86358737	86359236	chr1	86433961	86434460	C130036L24Rik|chr1:86433961-86434460	0.182902842727445	.	.
chr1	86358737	86359236	chr1	86433961	86434460	Ncl|chr1:86433961-86434460	0.182902842727445	.	.
chr1	86358737	86359236	chr1	86434501	86435000	C130036L24Rik|chr1:86434501-86435000	0.24551491406885	.	.
chr1	86358737	86359236	chr1	86434501	86435000	Ncl|chr1:86434501-86435000	0.24551491406885	.	.
chr1	86358737	86359236	chr1	86435332	86435831	C130036L24Rik|chr1:86435332-86435831	0.346097730861999	.	.
chr1	86358737	86359236	chr1	86435332	86435831	Ncl|chr1:86435332-86435831	0.346097730861999	.	.
chr1	86358737	86359236	chr1	86442428	86442927	C130036L24Rik|chr1:86442428-86442927	0.212249845539897	.	.
chr1	86358737	86359236	chr1	86442428	86442927	Ncl|chr1:86442428-86442927	0.212249845539897	.	.
chr1	86358737	86359236	chr1	86487143	86487642	C130036L24Rik|chr1:86487143-86487642	0.169402622537994	.	.
chr1	86358737	86359236	chr1	86487143	86487642	Ncl|chr1:86487143-86487642	0.169402622537994	.	.
chr1	86358737	86359236	chr1	86607399	86607898	C130036L24Rik|chr1:86607399-86607898	0.354537328949041	.	.
chr1	86358737	86359236	chr1	86607399	86607898	Ncl|chr1:86607399-86607898	0.354537328949041	.	.
chr1	86359268	86359767	chr1	86434501	86435000	C130036L24Rik|chr1:86434501-86435000	0.221734052476892	.	.
chr1	86359268	86359767	chr1	86434501	86435000	Ncl|chr1:86434501-86435000	0.221734052476892	.	.
chr1	86359268	86359767	chr1	86435332	86435831	C130036L24Rik|chr1:86435332-86435831	0.242580280328106	.	.
chr1	86359268	86359767	chr1	86435332	86435831	Ncl|chr1:86435332-86435831	0.242580280328106	.	.
chr1	86359268	86359767	chr1	86487143	86487642	C130036L24Rik|chr1:86487143-86487642	0.162220381379365	.	.
chr1	86359268	86359767	chr1	86487143	86487642	Ncl|chr1:86487143-86487642	0.162220381379365	.	.
chr1	86359268	86359767	chr1	86487725	86488224	C130036L24Rik|chr1:86487725-86488224	0.1688237653491	.	.
chr1	86359268	86359767	chr1	86487725	86488224	Ncl|chr1:86487725-86488224	0.1688237653491	.	.
chr1	86359268	86359767	chr1	86503968	86504467	C130036L24Rik|chr1:86503968-86504467	0.154447126124814	.	.
chr1	86359268	86359767	chr1	86503968	86504467	Ncl|chr1:86503968-86504467	0.154447126124814	.	.
chr1	86359268	86359767	chr1	86525204	86525703	C130036L24Rik|chr1:86525204-86525703	0.273718866944552	.	.
chr1	86359268	86359767	chr1	86525204	86525703	Ncl|chr1:86525204-86525703	0.273718866944552	.	.
chr1	86359268	86359767	chr1	86586879	86587378	C130036L24Rik|chr1:86586879-86587378	0.22639656963143	.	.
chr1	86359268	86359767	chr1	86586879	86587378	Ncl|chr1:86586879-86587378	0.22639656963143	.	.
chr1	86359268	86359767	chr1	86607399	86607898	C130036L24Rik|chr1:86607399-86607898	0.282777535526304	.	.
chr1	86359268	86359767	chr1	86607399	86607898	Ncl|chr1:86607399-86607898	0.282777535526304	.	.
chr1	86526360	86526859	chr1	86398141	86398640	Ptma|chr1:86398141-86398640	0.154186524032012	.	.
chr1	86526360	86526859	chr1	86434501	86435000	Ptma|chr1:86434501-86435000	0.41310908808741	.	.
chr1	86526360	86526859	chr1	86442428	86442927	Ptma|chr1:86442428-86442927	0.312874540844041	.	.
chr1	86526360	86526859	chr1	86472164	86472663	Ptma|chr1:86472164-86472663	0.149703552642217	.	.
chr1	86526360	86526859	chr1	86487725	86488224	Ptma|chr1:86487725-86488224	0.196412762411613	.	.
chr1	86526360	86526859	chr1	86550443	86550942	Ptma|chr1:86550443-86550942	0.294767321410521	.	.
chr1	86526360	86526859	chr1	86586879	86587378	Ptma|chr1:86586879-86587378	0.231697149274898	.	.
chr1	86526360	86526859	chr1	86607399	86607898	Ptma|chr1:86607399-86607898	0.341134860353905	.	.
chr1	86582078	86582577	chr1	86398141	86398640	Cops7b|chr1:86398141-86398640	0.173202332647158	.	.
chr1	86582078	86582577	chr1	86398141	86398640	Pde6d|chr1:86398141-86398640	0.173202332647158	.	.
chr1	86582078	86582577	chr1	86487725	86488224	Cops7b|chr1:86487725-86488224	0.165716152939725	.	.
chr1	86582078	86582577	chr1	86487725	86488224	Pde6d|chr1:86487725-86488224	0.165716152939725	.	.
chr1	86582078	86582577	chr1	86586879	86587378	Cops7b|chr1:86586879-86587378	0.281071677919991	.	.
chr1	86582078	86582577	chr1	86586879	86587378	Pde6d|chr1:86586879-86587378	0.281071677919991	.	.
chr1	86582078	86582577	chr1	86652522	86653021	Cops7b|chr1:86652522-86653021	0.176947417086936	.	.
chr1	86582078	86582577	chr1	86652522	86653021	Pde6d|chr1:86652522-86653021	0.176947417086936	.	.
chr1	86582603	86583102	chr1	86435332	86435831	Cops7b|chr1:86435332-86435831	0.253531221694973	.	.
chr1	86582603	86583102	chr1	86435332	86435831	Pde6d|chr1:86435332-86435831	0.253531221694973	.	.
chr1	86582603	86583102	chr1	86472164	86472663	Cops7b|chr1:86472164-86472663	0.294691183541964	.	.
chr1	86582603	86583102	chr1	86472164	86472663	Pde6d|chr1:86472164-86472663	0.294691183541964	.	.
chr1	86582603	86583102	chr1	86525204	86525703	Cops7b|chr1:86525204-86525703	0.332834881061212	.	.
chr1	86582603	86583102	chr1	86525204	86525703	Pde6d|chr1:86525204-86525703	0.332834881061212	.	.
chr1	86582603	86583102	chr1	86586879	86587378	Cops7b|chr1:86586879-86587378	0.257190612932391	.	.
chr1	86582603	86583102	chr1	86586879	86587378	Pde6d|chr1:86586879-86587378	0.257190612932391	.	.
chr1	86582603	86583102	chr1	86607399	86607898	Cops7b|chr1:86607399-86607898	0.217517516019067	.	.
chr1	86582603	86583102	chr1	86607399	86607898	Pde6d|chr1:86607399-86607898	0.217517516019067	.	.
chr1	86669399	86669898	chr1	86371911	86372410	Nppc|chr1:86371911-86372410	0.168946921733704	.	.
chr1	86669399	86669898	chr1	86434501	86435000	Nppc|chr1:86434501-86435000	0.24964356596701	.	.
chr1	86669399	86669898	chr1	86435332	86435831	Nppc|chr1:86435332-86435831	0.179790296443238	.	.
chr1	86669399	86669898	chr1	86442428	86442927	Nppc|chr1:86442428-86442927	0.229990997344736	.	.
chr1	86669399	86669898	chr1	86472164	86472663	Nppc|chr1:86472164-86472663	0.252473667810487	.	.
chr1	86670393	86670892	chr1	86434501	86435000	Nppc|chr1:86434501-86435000	0.33333720417545	.	.
chr1	86670393	86670892	chr1	86442428	86442927	Nppc|chr1:86442428-86442927	0.363000085736819	.	.
chr1	86670393	86670892	chr1	86472164	86472663	Nppc|chr1:86472164-86472663	0.21890298002844	.	.
chr1	86670393	86670892	chr1	86487725	86488224	Nppc|chr1:86487725-86488224	0.177367984147543	.	.
chr1	86670393	86670892	chr1	86525204	86525703	Nppc|chr1:86525204-86525703	0.204036814406448	.	.
chr1	86670393	86670892	chr1	86550443	86550942	Nppc|chr1:86550443-86550942	0.152408312091144	.	.
chr1	86670393	86670892	chr1	86586879	86587378	Nppc|chr1:86586879-86587378	0.229691805340866	.	.
chr1	86670393	86670892	chr1	86607399	86607898	Nppc|chr1:86607399-86607898	0.43881372109043	.	.
chr1	86703565	86704064	chr1	86441795	86442294	Dis3l2|chr1:86441795-86442294	0.170793577026656	.	.
chr1	86703565	86704064	chr1	86442428	86442927	Dis3l2|chr1:86442428-86442927	0.191832604880562	.	.
chr1	86703565	86704064	chr1	86487143	86487642	Dis3l2|chr1:86487143-86487642	0.237887608647811	.	.
chr1	86703565	86704064	chr1	86550443	86550942	Dis3l2|chr1:86550443-86550942	0.417294398261276	.	.
chr1	86703565	86704064	chr1	86586879	86587378	Dis3l2|chr1:86586879-86587378	0.269331569178361	.	.
chr1	86703565	86704064	chr1	86607399	86607898	Dis3l2|chr1:86607399-86607898	0.162343490788024	.	.
chr1	87755700	87756199	chr1	87798300	87798799	Atg16l1|chr1:87798300-87798799	0.3628516604971	.	.
chr1	88008031	88008530	chr1	88265816	88266315	Usp40|chr1:88265816-88266315	0.183257967539267	.	.
chr1	88008031	88008530	chr1	88429538	88430037	Usp40|chr1:88429538-88430037	0.390824973740506	.	.
chr1	88008031	88008530	chr1	88472195	88472694	Usp40|chr1:88472195-88472694	0.323925319801799	.	.
chr1	88093920	88094419	chr1	88256716	88257215	Ugt1a7c|chr1:88256716-88257215	0.167273216300431	.	.
chr1	88093920	88094419	chr1	88357393	88357892	Ugt1a7c|chr1:88357393-88357892	0.17855833335014	.	.
chr1	88102279	88102778	chr1	87948218	87948717	Ugt1a6b|chr1:87948218-87948717	0.301648978422961	.	.
chr1	88102279	88102778	chr1	88330580	88331079	Ugt1a6b|chr1:88330580-88331079	0.187799474947709	.	.
chr1	88205505	88206004	chr1	88256716	88257215	Dnajb3|chr1:88256716-88257215	0.193323704354871	.	.
chr1	88205505	88206004	chr1	88289855	88290354	Dnajb3|chr1:88289855-88290354	0.19922898037333	.	.
chr1	88277410	88277909	chr1	88397850	88398349	Hjurp|chr1:88397850-88398349	0.147543680911699	.	.
chr1	88277410	88277909	chr1	88397850	88398349	Trpm8|chr1:88397850-88398349	0.147543680911699	.	.
chr1	88277410	88277909	chr1	88424541	88425040	Hjurp|chr1:88424541-88425040	0.256192802418422	.	.
chr1	88277410	88277909	chr1	88424541	88425040	Trpm8|chr1:88424541-88425040	0.256192802418422	.	.
chr1	88277410	88277909	chr1	88429538	88430037	Hjurp|chr1:88429538-88430037	0.388489482988007	.	.
chr1	88277410	88277909	chr1	88429538	88430037	Hjurp|chr1:88429538-88430037	0.388489482988008	.	.
chr1	88277410	88277909	chr1	88429538	88430037	Trpm8|chr1:88429538-88430037	0.388489482988007	.	.
chr1	88277410	88277909	chr1	88429538	88430037	Trpm8|chr1:88429538-88430037	0.388489482988008	.	.
chr1	88277410	88277909	chr1	88472195	88472694	Hjurp|chr1:88472195-88472694	0.399888196021593	.	.
chr1	88277410	88277909	chr1	88472195	88472694	Trpm8|chr1:88472195-88472694	0.399888196021593	.	.
chr1	90603129	90603628	chr1	90588307	90588806	Cops8|chr1:90588307-90588806	0.203071037525525	.	.
chr1	90974937	90975436	chr1	90980416	90980915	Gm28199|chr1:90980416-90980915	0.338331551857452	.	.
chr1	90998483	90998982	chr1	90743797	90744296	Lrrfip1|chr1:90743797-90744296	0.297314375463601	.	.
chr1	90998483	90998982	chr1	90928476	90928975	Lrrfip1|chr1:90928476-90928975	0.263581705228818	.	.
chr1	92618335	92618834	chr1	92437865	92438364	Olfr12|chr1:92437865-92438364	0.303167746978427	.	.
chr1	92641765	92642264	chr1	92371533	92372032	Cops9|chr1:92371533-92372032	0.16769787959594	.	.
chr1	92641765	92642264	chr1	92397535	92398034	Cops9|chr1:92397535-92398034	0.363068675267323	.	.
chr1	92648213	92648712	chr1	92398220	92398719	Otos|chr1:92398220-92398719	0.20346197575129	.	.
chr1	92648720	92649219	chr1	92265559	92266058	Otos|chr1:92265559-92266058	0.200422258582108	.	.
chr1	92648720	92649219	chr1	92398220	92398719	Otos|chr1:92398220-92398719	0.384226045210532	.	.
chr1	92648720	92649219	chr1	92521236	92521735	Otos|chr1:92521236-92521735	0.318504256474356	.	.
chr1	92648720	92649219	chr1	92956591	92957090	Otos|chr1:92956591-92957090	0.253555114251259	.	.
chr1	92831030	92831529	chr1	92956591	92957090	Gpc1|chr1:92956591-92957090	0.203777642997145	.	.
chr1	92831616	92832115	chr1	92521236	92521735	Gpc1|chr1:92521236-92521735	0.216442821498737	.	.
chr1	92831616	92832115	chr1	92833921	92834420	Gpc1|chr1:92833921-92834420	0.184084362235525	.	.
chr1	92831616	92832115	chr1	92833921	92834420	Gpc1|chr1:92833921-92834420	0.184084362235526	.	.
chr1	92831616	92832115	chr1	92895020	92895519	Gpc1|chr1:92895020-92895519	0.149014708027341	.	.
chr1	92906632	92907131	chr1	92521236	92521735	Dusp28|chr1:92521236-92521735	0.180678626134607	.	.
chr1	92910422	92910921	chr1	92833921	92834420	5033417F24Rik|chr1:92833921-92834420	0.178310761346112	.	.
chr1	92910422	92910921	chr1	92833921	92834420	Rnpepl1|chr1:92833921-92834420	0.178310761346112	.	.
chr1	92910422	92910921	chr1	92956591	92957090	5033417F24Rik|chr1:92956591-92957090	0.181175247289892	.	.
chr1	92910422	92910921	chr1	92956591	92957090	Rnpepl1|chr1:92956591-92957090	0.181175247289892	.	.
chr1	92910928	92911427	chr1	92799618	92800117	5033417F24Rik|chr1:92799618-92800117	0.172034676178439	.	.
chr1	92910928	92911427	chr1	92799618	92800117	Rnpepl1|chr1:92799618-92800117	0.172034676178439	.	.
chr1	93100965	93101464	chr1	93063426	93063925	Kif1a|chr1:93063426-93063925	0.161143233704256	.	.
chr1	93100965	93101464	chr1	93100465	93100964	Kif1a|chr1:93100465-93100964	0.450917597250077	.	.
chr1	93100965	93101464	chr1	93115042	93115541	Kif1a|chr1:93115042-93115541	0.147486008166771	.	.
chr1	93100965	93101464	chr1	93444675	93445174	Kif1a|chr1:93444675-93445174	0.172072700799568	.	.
chr1	93101696	93102195	chr1	93445454	93445953	Kif1a|chr1:93445454-93445953	0.168954761209859	.	.
chr1	93236124	93236623	chr1	93014431	93014930	Sned1|chr1:93014431-93014930	0.150380768487468	.	.
chr1	93236124	93236623	chr1	93100465	93100964	Sned1|chr1:93100465-93100964	0.297613408052813	.	.
chr1	93236124	93236623	chr1	93297528	93298027	Sned1|chr1:93297528-93298027	0.150192259118092	.	.
chr1	93236124	93236623	chr1	93445454	93445953	Sned1|chr1:93445454-93445953	0.20000572343407	.	.
chr1	93305687	93306186	chr1	93014431	93014930	Gm28535|chr1:93014431-93014930	0.155319937998442	.	.
chr1	93305687	93306186	chr1	93014431	93014930	Mterf4|chr1:93014431-93014930	0.155319937998442	.	.
chr1	93305687	93306186	chr1	93445454	93445953	Gm28535|chr1:93445454-93445953	0.267216620633104	.	.
chr1	93305687	93306186	chr1	93445454	93445953	Mterf4|chr1:93445454-93445953	0.267216620633104	.	.
chr1	93342619	93343118	chr1	93115042	93115541	Pask|chr1:93115042-93115541	0.391629332654617	.	.
chr1	93342619	93343118	chr1	93115042	93115541	Ppp1r7|chr1:93115042-93115541	0.391629332654617	.	.
chr1	93342619	93343118	chr1	93129136	93129635	Pask|chr1:93129136-93129635	0.196311868472164	.	.
chr1	93342619	93343118	chr1	93129136	93129635	Ppp1r7|chr1:93129136-93129635	0.196311868472164	.	.
chr1	93342619	93343118	chr1	93297528	93298027	Pask|chr1:93297528-93298027	0.175747433979466	.	.
chr1	93342619	93343118	chr1	93297528	93298027	Ppp1r7|chr1:93297528-93298027	0.175747433979466	.	.
chr1	93343358	93343857	chr1	93115042	93115541	Pask|chr1:93115042-93115541	0.172172080554094	.	.
chr1	93343358	93343857	chr1	93115042	93115541	Ppp1r7|chr1:93115042-93115541	0.172172080554094	.	.
chr1	93343358	93343857	chr1	93444675	93445174	Pask|chr1:93444675-93445174	0.16505720008131	.	.
chr1	93343358	93343857	chr1	93444675	93445174	Ppp1r7|chr1:93444675-93445174	0.16505720008131	.	.
chr1	93478107	93478606	chr1	93115042	93115541	Hdlbp|chr1:93115042-93115541	0.183932354270956	.	.
chr1	93478107	93478606	chr1	93115042	93115541	Sept2|chr1:93115042-93115541	0.183932354270956	.	.
chr1	93478622	93479121	chr1	93100465	93100964	Hdlbp|chr1:93100465-93100964	0.15901375572383	.	.
chr1	93478622	93479121	chr1	93100465	93100964	Sept2|chr1:93100465-93100964	0.15901375572383	.	.
chr1	93511801	93512300	chr1	93445454	93445953	Farp2|chr1:93445454-93445953	0.246340409835685	.	.
chr1	93686360	93686859	chr1	93761646	93762145	Bok|chr1:93761646-93762145	0.174765625862176	.	.
chr1	93754078	93754577	chr1	94183824	94184323	Thap4|chr1:94183824-94184323	0.170087041502458	.	.
chr1	93754617	93755116	chr1	94183824	94184323	Thap4|chr1:94183824-94184323	0.250028591751481	.	.
chr1	93801756	93802255	chr1	94139409	94139908	Dtymk|chr1:94139409-94139908	0.435723961772525	.	.
chr1	93801756	93802255	chr1	94183824	94184323	Dtymk|chr1:94183824-94184323	0.38313874320039	.	.
chr1	93801756	93802255	chr1	94210694	94211193	Dtymk|chr1:94210694-94211193	0.252806847585925	.	.
chr1	93803720	93804219	chr1	94139409	94139908	Ing5|chr1:94139409-94139908	0.261496866768031	.	.
chr1	93825281	93825780	chr1	94139409	94139908	D2hgdh|chr1:94139409-94139908	0.203084886283236	.	.
chr1	93825281	93825780	chr1	94183824	94184323	D2hgdh|chr1:94183824-94184323	0.205141227340319	.	.
chr1	95313333	95313832	chr1	95267107	95267606	Fam174a|chr1:95267107-95267606	0.148182901867823	.	.
chr1	95313333	95313832	chr1	95358827	95359326	Fam174a|chr1:95358827-95359326	0.235167635160266	.	.
chr1	95313333	95313832	chr1	95691815	95692314	Fam174a|chr1:95691815-95692314	0.260876173890761	.	.
chr1	95313851	95314350	chr1	95267107	95267606	Fam174a|chr1:95267107-95267606	0.201313231230639	.	.
chr1	95313851	95314350	chr1	95343259	95343758	Fam174a|chr1:95343259-95343758	0.202550735174912	.	.
chr1	95313851	95314350	chr1	95375446	95375945	Fam174a|chr1:95375446-95375945	0.164233457855446	.	.
chr1	95667416	95667915	chr1	95268183	95268682	St8sia4|chr1:95268183-95268682	0.276664655405417	.	.
chr1	95667921	95668420	chr1	95268183	95268682	St8sia4|chr1:95268183-95268682	0.218076090107806	.	.
chr1	96871948	96872447	chr1	96571653	96572152	Slco4c1|chr1:96571653-96572152	0.169025441669967	.	.
chr1	97661204	97661703	chr1	97614601	97615100	D1Ertd622e|chr1:97614601-97615100	0.254165772518142	.	.
chr1	97661204	97661703	chr1	97629914	97630413	D1Ertd622e|chr1:97629914-97630413	0.23486134648522	.	.
chr1	97661204	97661703	chr1	97630417	97630916	D1Ertd622e|chr1:97630417-97630916	0.235261932751526	.	.
chr1	97661800	97662299	chr1	97629914	97630413	D1Ertd622e|chr1:97629914-97630413	0.400987440879249	.	.
chr1	98094805	98095304	chr1	98391953	98392452	Pam|chr1:98391953-98392452	0.228840589772147	.	.
chr1	98095430	98095929	chr1	98180450	98180949	Pam|chr1:98180450-98180949	0.162073993039116	.	.
chr1	98095430	98095929	chr1	98209290	98209789	Pam|chr1:98209290-98209789	0.198374326309401	.	.
chr1	98095430	98095929	chr1	98253379	98253878	Pam|chr1:98253379-98253878	0.210366656741455	.	.
chr1	98095430	98095929	chr1	98324803	98325302	Pam|chr1:98324803-98325302	0.246505112259293	.	.
chr1	98095430	98095929	chr1	98336966	98337465	Pam|chr1:98336966-98337465	0.172746918232236	.	.
chr1	99772082	99772581	chr1	99781700	99782199	Cntnap5b|chr1:99781700-99782199	0.164147726432947	.	.
chr1	99772082	99772581	chr1	99845297	99845796	Cntnap5b|chr1:99845297-99845796	0.172150907061785	.	.
chr1	99772082	99772581	chr1	99898361	99898860	Cntnap5b|chr1:99898361-99898860	0.421214844137298	.	.
chr1	104768586	104769085	chr1	104797750	104798249	Cdh20|chr1:104797750-104798249	0.382748970547935	.	.
chr1	104768586	104769085	chr1	104838076	104838575	Cdh20|chr1:104838076-104838575	0.177511431324393	.	.
chr1	104768586	104769085	chr1	104838661	104839160	Cdh20|chr1:104838661-104839160	0.330603019069444	.	.
chr1	104768586	104769085	chr1	104986174	104986673	Cdh20|chr1:104986174-104986673	0.147527998100657	.	.
chr1	104768586	104769085	chr1	104993804	104994303	Cdh20|chr1:104993804-104994303	0.211389871818641	.	.
chr1	104768586	104769085	chr1	104993804	104994303	Cdh20|chr1:104993804-104994303	0.211389871818642	.	.
chr1	104769230	104769729	chr1	104797750	104798249	Cdh20|chr1:104797750-104798249	0.228108893791591	.	.
chr1	104769230	104769729	chr1	104838076	104838575	Cdh20|chr1:104838076-104838575	0.168212310589866	.	.
chr1	104769230	104769729	chr1	104838661	104839160	Cdh20|chr1:104838661-104839160	0.244181583117095	.	.
chr1	104769230	104769729	chr1	104993804	104994303	Cdh20|chr1:104993804-104994303	0.171231492688964	.	.
chr1	105355774	105356273	chr1	105301732	105302231	Gm17634|chr1:105301732-105302231	0.315649660487477	.	.
chr1	105355774	105356273	chr1	105301732	105302231	Rnf152|chr1:105301732-105302231	0.315649660487477	.	.
chr1	105355774	105356273	chr1	105408738	105409237	Gm17634|chr1:105408738-105409237	0.477201552658598	.	.
chr1	105355774	105356273	chr1	105408738	105409237	Rnf152|chr1:105408738-105409237	0.477201552658598	.	.
chr1	105355774	105356273	chr1	105566003	105566502	Gm17634|chr1:105566003-105566502	0.461591165421721	.	.
chr1	105355774	105356273	chr1	105566003	105566502	Rnf152|chr1:105566003-105566502	0.461591165421721	.	.
chr1	105356312	105356811	chr1	105301732	105302231	Gm17634|chr1:105301732-105302231	0.471956432432014	.	.
chr1	105356312	105356811	chr1	105301732	105302231	Rnf152|chr1:105301732-105302231	0.471956432432014	.	.
chr1	105356312	105356811	chr1	105408738	105409237	Gm17634|chr1:105408738-105409237	0.45590758725817	.	.
chr1	105356312	105356811	chr1	105408738	105409237	Rnf152|chr1:105408738-105409237	0.45590758725817	.	.
chr1	105356312	105356811	chr1	105566003	105566502	Gm17634|chr1:105566003-105566502	0.386655939737352	.	.
chr1	105356312	105356811	chr1	105566003	105566502	Rnf152|chr1:105566003-105566502	0.386655939737352	.	.
chr1	105663536	105664035	chr1	105454804	105455303	Pign|chr1:105454804-105455303	0.39366010583881	.	.
chr1	105663536	105664035	chr1	105454804	105455303	Relch|chr1:105454804-105455303	0.39366010583881	.	.
chr1	105663536	105664035	chr1	105844184	105844683	Pign|chr1:105844184-105844683	0.370699009877881	.	.
chr1	105663536	105664035	chr1	105844184	105844683	Relch|chr1:105844184-105844683	0.370699009877881	.	.
chr1	105663536	105664035	chr1	105977377	105977876	Pign|chr1:105977377-105977876	0.188551027839707	.	.
chr1	105663536	105664035	chr1	105977377	105977876	Relch|chr1:105977377-105977876	0.188551027839707	.	.
chr1	105990273	105990772	chr1	105794604	105795103	Gm7160|chr1:105794604-105795103	0.302874202407823	.	.
chr1	105990273	105990772	chr1	105794604	105795103	Zcchc2|chr1:105794604-105795103	0.302874202407823	.	.
chr1	105990273	105990772	chr1	105844184	105844683	Gm7160|chr1:105844184-105844683	0.440246313779536	.	.
chr1	105990273	105990772	chr1	105844184	105844683	Zcchc2|chr1:105844184-105844683	0.440246313779536	.	.
chr1	105990273	105990772	chr1	105977377	105977876	Gm7160|chr1:105977377-105977876	0.278927730827355	.	.
chr1	105990273	105990772	chr1	105977377	105977876	Zcchc2|chr1:105977377-105977876	0.278927730827355	.	.
chr1	105991031	105991530	chr1	105947093	105947592	Gm7160|chr1:105947093-105947592	0.233012934545586	.	.
chr1	105991031	105991530	chr1	105947093	105947592	Zcchc2|chr1:105947093-105947592	0.233012934545586	.	.
chr1	106796474	106796973	chr1	106865975	106866474	Vps4b|chr1:106865975-106866474	0.184670021314175	.	.
chr1	106796474	106796973	chr1	106875134	106875633	Vps4b|chr1:106875134-106875633	0.269272554993882	.	.
chr1	109982994	109983493	chr1	109528482	109528981	Cdh7|chr1:109528482-109528981	0.146482606130158	.	.
chr1	109982994	109983493	chr1	109537659	109538158	Cdh7|chr1:109537659-109538158	0.224319191902785	.	.
chr1	109982994	109983493	chr1	109929801	109930300	Cdh7|chr1:109929801-109930300	0.506803912989628	.	.
chr1	109982994	109983493	chr1	110078415	110078914	Cdh7|chr1:110078415-110078914	0.277254849068175	.	.
chr1	109982994	109983493	chr1	110215922	110216421	Cdh7|chr1:110215922-110216421	0.379809796630823	.	.
chr1	111863863	111864362	chr1	112042769	112043268	Dsel|chr1:112042769-112043268	0.518998005340978	.	.
chr1	111864757	111865256	chr1	112042769	112043268	Dsel|chr1:112042769-112043268	0.148916080191432	.	.
chr1	115684447	115684946	chr1	115658610	115659109	Cntnap5a|chr1:115658610-115659109	0.164045679926258	.	.
chr1	115684447	115684946	chr1	115745518	115746017	Cntnap5a|chr1:115745518-115746017	0.216892762505985	.	.
chr1	118310992	118311491	chr1	118476824	118477323	Tsn|chr1:118476824-118477323	0.275321455766489	.	.
chr1	118310992	118311491	chr1	118498277	118498776	Tsn|chr1:118498277-118498776	0.163394635453057	.	.
chr1	118321592	118322091	chr1	118275095	118275594	Nifk|chr1:118275095-118275594	0.278061442390318	.	.
chr1	118321592	118322091	chr1	118445457	118445956	Nifk|chr1:118445457-118445956	0.220104240296113	.	.
chr1	118388537	118389036	chr1	118476824	118477323	Clasp1|chr1:118476824-118477323	0.323041082223732	.	.
chr1	118389052	118389551	chr1	118476824	118477323	Clasp1|chr1:118476824-118477323	0.166039559066953	.	.
chr1	118458765	118459264	chr1	118275095	118275594	2900060B14Rik|chr1:118275095-118275594	0.374476817772733	.	.
chr1	118458765	118459264	chr1	118481738	118482237	2900060B14Rik|chr1:118481738-118482237	0.180968884727909	.	.
chr1	118459308	118459807	chr1	118481738	118482237	2900060B14Rik|chr1:118481738-118482237	0.199893887560186	.	.
chr1	118459862	118460361	chr1	118481738	118482237	2900060B14Rik|chr1:118481738-118482237	0.257472989233998	.	.
chr1	119053430	119053929	chr1	118768768	118769267	Gli2|chr1:118768768-118769267	0.18208984490771	.	.
chr1	119053430	119053929	chr1	119108783	119109282	Gli2|chr1:119108783-119109282	0.186702416775689	.	.
chr1	119053430	119053929	chr1	119197259	119197758	Gli2|chr1:119197259-119197758	0.337330552260769	.	.
chr1	119053430	119053929	chr1	119404559	119405058	Gli2|chr1:119404559-119405058	0.387183546577373	.	.
chr1	119421524	119422023	chr1	119108783	119109282	Inhbb|chr1:119108783-119109282	0.187393806327757	.	.
chr1	119421524	119422023	chr1	119197259	119197758	Inhbb|chr1:119197259-119197758	0.220678396262153	.	.
chr1	119421524	119422023	chr1	119404559	119405058	Inhbb|chr1:119404559-119405058	0.261757720757716	.	.
chr1	119421524	119422023	chr1	119491974	119492473	Inhbb|chr1:119491974-119492473	0.45173333724243	.	.
chr1	119421524	119422023	chr1	119494887	119495386	Inhbb|chr1:119494887-119495386	0.473624689653238	.	.
chr1	119421524	119422023	chr1	119548633	119549132	Inhbb|chr1:119548633-119549132	0.151819135822247	.	.
chr1	119421524	119422023	chr1	119654275	119654774	Inhbb|chr1:119654275-119654774	0.184018078722809	.	.
chr1	119421524	119422023	chr1	119674920	119675419	Inhbb|chr1:119674920-119675419	0.230859157150058	.	.
chr1	119422101	119422600	chr1	119197259	119197758	Inhbb|chr1:119197259-119197758	0.236031697946516	.	.
chr1	119422101	119422600	chr1	119404559	119405058	Inhbb|chr1:119404559-119405058	0.253433232224682	.	.
chr1	119422101	119422600	chr1	119419998	119420497	Inhbb|chr1:119419998-119420497	0.149925467259571	.	.
chr1	119422101	119422600	chr1	119491974	119492473	Inhbb|chr1:119491974-119492473	0.264246442264427	.	.
chr1	119422101	119422600	chr1	119494887	119495386	Inhbb|chr1:119494887-119495386	0.21705691165979	.	.
chr1	119422101	119422600	chr1	119654275	119654774	Inhbb|chr1:119654275-119654774	0.211845804003085	.	.
chr1	119422101	119422600	chr1	119674920	119675419	Inhbb|chr1:119674920-119675419	0.230530426815113	.	.
chr1	119525867	119526366	chr1	119520944	119521443	Gm27184|chr1:119520944-119521443	0.166665470146554	.	.
chr1	119525867	119526366	chr1	119520944	119521443	Tmem185b|chr1:119520944-119521443	0.166665470146554	.	.
chr1	119648156	119648655	chr1	119494887	119495386	Epb41l5|chr1:119494887-119495386	0.272670496528167	.	.
chr1	119648156	119648655	chr1	119795407	119795906	Epb41l5|chr1:119795407-119795906	0.270684617959103	.	.
chr1	119837335	119837834	chr1	119520944	119521443	Ptpn4|chr1:119520944-119521443	0.255897094625073	.	.
chr1	120340287	120340786	chr1	120265100	120265599	C1ql2|chr1:120265100-120265599	0.228024601438669	.	.
chr1	120340287	120340786	chr1	120306004	120306503	C1ql2|chr1:120306004-120306503	0.235710843931722	.	.
chr1	120340287	120340786	chr1	120342313	120342812	C1ql2|chr1:120342313-120342812	0.708790722250593	.	.
chr1	120340287	120340786	chr1	120351294	120351793	C1ql2|chr1:120351294-120351793	0.182956225245388	.	.
chr1	120340287	120340786	chr1	120468841	120469340	C1ql2|chr1:120468841-120469340	0.155332529301162	.	.
chr1	120340287	120340786	chr1	120486157	120486656	C1ql2|chr1:120486157-120486656	0.399457382919573	.	.
chr1	120340287	120340786	chr1	120538173	120538672	C1ql2|chr1:120538173-120538672	0.711284229432039	.	.
chr1	120340287	120340786	chr1	120549233	120549732	C1ql2|chr1:120549233-120549732	0.308905794749044	.	.
chr1	120340287	120340786	chr1	120655115	120655614	C1ql2|chr1:120655115-120655614	0.416865355088778	.	.
chr1	120602767	120603266	chr1	120351294	120351793	En1|chr1:120351294-120351793	0.200950998343557	.	.
chr1	120602767	120603266	chr1	120586412	120586911	En1|chr1:120586412-120586911	0.27214664529679	.	.
chr1	120757376	120757875	chr1	120549866	120550365	Gm29346|chr1:120549866-120550365	0.334757614433689	.	.
chr1	120757376	120757875	chr1	120549866	120550365	Gm29346|chr1:120549866-120550365	0.33475761443369	.	.
chr1	121430778	121431277	chr1	121327621	121328120	Ccdc93|chr1:121327621-121328120	0.367109628537604	.	.
chr1	121527520	121528019	chr1	121701786	121702285	Htr5b|chr1:121701786-121702285	0.368408080468145	.	.
chr1	121527520	121528019	chr1	121942759	121943258	Htr5b|chr1:121942759-121943258	0.304996738022541	.	.
chr1	121567757	121568256	chr1	121649416	121649915	Ddx18|chr1:121649416-121649915	0.306031062946485	.	.
chr1	121567757	121568256	chr1	121701786	121702285	Ddx18|chr1:121701786-121702285	0.198602918835735	.	.
chr1	121567757	121568256	chr1	121815965	121816464	Ddx18|chr1:121815965-121816464	0.275987223138363	.	.
chr1	121567757	121568256	chr1	121828152	121828651	Ddx18|chr1:121828152-121828651	0.302091558664473	.	.
chr1	121567757	121568256	chr1	121980015	121980514	Ddx18|chr1:121980015-121980514	0.193380780917947	.	.
chr1	121567757	121568256	chr1	121980015	121980514	Ddx18|chr1:121980015-121980514	0.193380780917948	.	.
chr1	124845344	124845843	chr1	124511302	124511801	Dpp10|chr1:124511302-124511801	0.168892187601417	.	.
chr1	124845849	124846348	chr1	124511302	124511801	Dpp10|chr1:124511302-124511801	0.245285984192184	.	.
chr1	124845849	124846348	chr1	124580552	124581051	Dpp10|chr1:124580552-124581051	0.17377335770873	.	.
chr1	124845849	124846348	chr1	124801049	124801548	Dpp10|chr1:124801049-124801548	0.339505379303556	.	.
chr1	125435289	125435788	chr1	125037616	125038115	Actr3|chr1:125037616-125038115	0.310010297906381	.	.
chr1	125435289	125435788	chr1	125202881	125203380	Actr3|chr1:125202881-125203380	0.24867616526463	.	.
chr1	125560306	125560805	chr1	125607368	125607867	Slc35f5|chr1:125607368-125607867	0.176073750847364	.	.
chr1	125561216	125561715	chr1	125789319	125789818	Slc35f5|chr1:125789319-125789818	0.149266161708133	.	.
chr1	125911894	125912393	chr1	125789319	125789818	Lypd1|chr1:125789319-125789818	0.236292170409633	.	.
chr1	125911894	125912393	chr1	125839878	125840377	Lypd1|chr1:125839878-125840377	0.178422316161751	.	.
chr1	125911894	125912393	chr1	125911387	125911886	Lypd1|chr1:125911387-125911886	0.459848776316798	.	.
chr1	128102952	128103451	chr1	128472408	128472907	R3hdm1|chr1:128472408-128472907	0.39268586690395	.	.
chr1	128102952	128103451	chr1	128472408	128472907	Zranb3|chr1:128472408-128472907	0.39268586690395	.	.
chr1	128243885	128244384	chr1	128472408	128472907	Ubxn4|chr1:128472408-128472907	0.229485586910152	.	.
chr1	128359460	128359959	chr1	128303860	128304359	Mcm6|chr1:128303860-128304359	0.174170260023947	.	.
chr1	128359460	128359959	chr1	128472408	128472907	Mcm6|chr1:128472408-128472907	0.350821674771834	.	.
chr1	128417141	128417640	chr1	128472408	128472907	Dars|chr1:128472408-128472907	0.147956666257641	.	.
chr1	130462505	130463004	chr1	130317503	130318002	Cd55|chr1:130317503-130318002	0.261154096108684	.	.
chr1	130462505	130463004	chr1	130317503	130318002	Gm16083|chr1:130317503-130318002	0.261154096108684	.	.
chr1	130717229	130717728	chr1	130274411	130274910	Yod1|chr1:130274411-130274910	0.341825106964781	.	.
chr1	130717229	130717728	chr1	130350205	130350704	Yod1|chr1:130350205-130350704	0.15910492165933	.	.
chr1	130717229	130717728	chr1	130633945	130634444	Yod1|chr1:130633945-130634444	0.179839778193136	.	.
chr1	130717229	130717728	chr1	130734564	130735063	Yod1|chr1:130734564-130735063	0.161796294794332	.	.
chr1	130767019	130767518	chr1	130715647	130716146	Gm28856|chr1:130715647-130716146	0.204841793972106	.	.
chr1	130767019	130767518	chr1	130876890	130877389	Gm28856|chr1:130876890-130877389	0.224029205018972	.	.
chr1	130767019	130767518	chr1	130984297	130984796	Gm28856|chr1:130984297-130984796	0.165813786771041	.	.
chr1	131526753	131527252	chr1	131573579	131574078	Fam72a|chr1:131573579-131574078	0.36864095902256	.	.
chr1	131526753	131527252	chr1	131573579	131574078	Srgap2|chr1:131573579-131574078	0.36864095902256	.	.
chr1	131526753	131527252	chr1	131937643	131938142	Fam72a|chr1:131937643-131938142	0.146744570514867	.	.
chr1	131526753	131527252	chr1	131937643	131938142	Srgap2|chr1:131937643-131938142	0.146744570514867	.	.
chr1	131527318	131527817	chr1	131658033	131658532	Fam72a|chr1:131658033-131658532	0.227276927412598	.	.
chr1	131527318	131527817	chr1	131658033	131658532	Srgap2|chr1:131658033-131658532	0.227276927412598	.	.
chr1	131527318	131527817	chr1	131765519	131766018	Fam72a|chr1:131765519-131766018	0.430716963778584	.	.
chr1	131527318	131527817	chr1	131765519	131766018	Srgap2|chr1:131765519-131766018	0.430716963778584	.	.
chr1	131797424	131797923	chr1	131573579	131574078	Pm20d1|chr1:131573579-131574078	0.148257988466426	.	.
chr1	131797424	131797923	chr1	131737250	131737749	Pm20d1|chr1:131737250-131737749	0.29206403341501	.	.
chr1	131797424	131797923	chr1	131981607	131982106	Pm20d1|chr1:131981607-131982106	0.181459877052133	.	.
chr1	131827667	131828166	chr1	131555074	131555573	Slc41a1|chr1:131555074-131555573	0.234958518500214	.	.
chr1	131827667	131828166	chr1	131580370	131580869	Slc41a1|chr1:131580370-131580869	0.206711309362436	.	.
chr1	131827667	131828166	chr1	131937643	131938142	Slc41a1|chr1:131937643-131938142	0.193265908515687	.	.
chr1	131827667	131828166	chr1	131982827	131983326	Slc41a1|chr1:131982827-131983326	0.222407488857184	.	.
chr1	131866958	131867457	chr1	131573579	131574078	Rab29|chr1:131573579-131574078	0.311220133971723	.	.
chr1	131910162	131910661	chr1	131555074	131555573	Nucks1|chr1:131555074-131555573	0.327848255589969	.	.
chr1	131910162	131910661	chr1	131580370	131580869	Nucks1|chr1:131580370-131580869	0.152948486117387	.	.
chr1	131910162	131910661	chr1	131765519	131766018	Nucks1|chr1:131765519-131766018	0.22084870756637	.	.
chr1	131910162	131910661	chr1	131937643	131938142	Nucks1|chr1:131937643-131938142	0.174633458966208	.	.
chr1	131910162	131910661	chr1	131982827	131983326	Nucks1|chr1:131982827-131983326	0.196823031945639	.	.
chr1	131910666	131911165	chr1	131658033	131658532	Nucks1|chr1:131658033-131658532	0.303439656775413	.	.
chr1	131910666	131911165	chr1	131765519	131766018	Nucks1|chr1:131765519-131766018	0.282649549049649	.	.
chr1	131963030	131963529	chr1	131737250	131737749	Slc45a3|chr1:131737250-131737749	0.223294754992331	.	.
chr1	131963030	131963529	chr1	131981607	131982106	Slc45a3|chr1:131981607-131982106	0.340911241767008	.	.
chr1	133363199	133363698	chr1	133353486	133353985	Etnk2|chr1:133353486-133353985	0.179190988206789	.	.
chr1	133424176	133424675	chr1	133265295	133265794	Sox13|chr1:133265295-133265794	0.221755936976611	.	.
chr1	133609585	133610084	chr1	133302524	133303023	Snrpe|chr1:133302524-133303023	0.167553868331647	.	.
chr1	133609585	133610084	chr1	133871161	133871660	Snrpe|chr1:133871161-133871660	0.16950984228575	.	.
chr1	133610089	133610588	chr1	133772466	133772965	Snrpe|chr1:133772466-133772965	0.148195920503667	.	.
chr1	133800824	133801323	chr1	133771912	133772411	Atp2b4|chr1:133771912-133772411	0.258174283161823	.	.
chr1	133800824	133801323	chr1	133859819	133860318	Atp2b4|chr1:133859819-133860318	0.493000272551039	.	.
chr1	133800824	133801323	chr1	133886923	133887422	Atp2b4|chr1:133886923-133887422	0.256318056067588	.	.
chr1	133800824	133801323	chr1	133908815	133909314	Atp2b4|chr1:133908815-133909314	0.324268751513105	.	.
chr1	133800824	133801323	chr1	133953272	133953771	Atp2b4|chr1:133953272-133953771	0.23828672180913	.	.
chr1	133800824	133801323	chr1	133953816	133954315	Atp2b4|chr1:133953816-133954315	0.24158887891884	.	.
chr1	133908258	133908757	chr1	133859819	133860318	Optc|chr1:133859819-133860318	0.159210494842451	.	.
chr1	133908258	133908757	chr1	133886923	133887422	Optc|chr1:133886923-133887422	0.193630658894767	.	.
chr1	133908258	133908757	chr1	133908815	133909314	Optc|chr1:133908815-133909314	0.340506352941992	.	.
chr1	133908258	133908757	chr1	133953816	133954315	Optc|chr1:133953816-133954315	0.316217514749338	.	.
chr1	136624613	136625112	chr1	136948337	136948836	Platr23|chr1:136948337-136948836	0.338972041087487	.	.
chr1	136624613	136625112	chr1	136948337	136948836	Zfp281|chr1:136948337-136948836	0.338972041087487	.	.
chr1	136624613	136625112	chr1	136948875	136949374	Platr23|chr1:136948875-136949374	0.20237362056816	.	.
chr1	136624613	136625112	chr1	136948875	136949374	Zfp281|chr1:136948875-136949374	0.20237362056816	.	.
chr1	136625345	136625844	chr1	136741512	136742011	Platr23|chr1:136741512-136742011	0.16165117651587	.	.
chr1	136625345	136625844	chr1	136741512	136742011	Zfp281|chr1:136741512-136742011	0.16165117651587	.	.
chr1	137898255	137898754	chr1	137963762	137964261	Gm4258|chr1:137963762-137964261	0.274626440779638	.	.
chr1	137898255	137898754	chr1	138135901	138136400	Gm4258|chr1:138135901-138136400	0.193578493557786	.	.
chr1	137898255	137898754	chr1	138136448	138136947	Gm4258|chr1:138136448-138136947	0.278753415497097	.	.
chr1	137898255	137898754	chr1	138243973	138244472	Gm4258|chr1:138243973-138244472	0.236078338347183	.	.
chr1	137966094	137966593	chr1	137875253	137875752	A430106G13Rik|chr1:137875253-137875752	0.341247295606484	.	.
chr1	137966094	137966593	chr1	138044494	138044993	A430106G13Rik|chr1:138044494-138044993	0.206041400778893	.	.
chr1	137966094	137966593	chr1	138244482	138244981	A430106G13Rik|chr1:138244482-138244981	0.240553234929865	.	.
chr1	139376823	139377322	chr1	139267783	139268282	Crb1|chr1:139267783-139268282	0.156465974568401	.	.
chr1	139421972	139422471	chr1	139301314	139301813	Zbtb41|chr1:139301314-139301813	0.150283465890611	.	.
chr1	139421972	139422471	chr1	139344817	139345316	Zbtb41|chr1:139344817-139345316	0.198978838887563	.	.
chr1	139421972	139422471	chr1	139478820	139479319	Zbtb41|chr1:139478820-139479319	0.273735787540096	.	.
chr1	139421972	139422471	chr1	139487825	139488324	Zbtb41|chr1:139487825-139488324	0.285489662644145	.	.
chr1	139454477	139454976	chr1	139316726	139317225	Aspm|chr1:139316726-139317225	0.153384954864382	.	.
chr1	140245186	140245685	chr1	140265988	140266487	Kcnt2|chr1:140265988-140266487	0.257986531223219	.	.
chr1	140245186	140245685	chr1	140339188	140339687	Kcnt2|chr1:140339188-140339687	0.167375971303789	.	.
chr1	140245186	140245685	chr1	140489751	140490250	Kcnt2|chr1:140489751-140490250	0.238260982844748	.	.
chr1	143640493	143640992	chr1	143265184	143265683	B3galt2|chr1:143265184-143265683	0.230460754844448	.	.
chr1	143640493	143640992	chr1	143276314	143276813	B3galt2|chr1:143276314-143276813	0.324407350011731	.	.
chr1	143640493	143640992	chr1	143276882	143277381	B3galt2|chr1:143276882-143277381	0.162086216352233	.	.
chr1	143640493	143640992	chr1	143286695	143287194	B3galt2|chr1:143286695-143287194	0.292586231820016	.	.
chr1	143640493	143640992	chr1	143348599	143349098	B3galt2|chr1:143348599-143349098	0.299211265265912	.	.
chr1	143640493	143640992	chr1	143502217	143502716	B3galt2|chr1:143502217-143502716	0.303058463081153	.	.
chr1	143640493	143640992	chr1	143524539	143525038	B3galt2|chr1:143524539-143525038	0.297809549224221	.	.
chr1	143640493	143640992	chr1	143644121	143644620	B3galt2|chr1:143644121-143644620	0.180934836958137	.	.
chr1	143640493	143640992	chr1	143918991	143919490	B3galt2|chr1:143918991-143919490	0.180116895223988	.	.
chr1	143702603	143703102	chr1	143265184	143265683	Cdc73|chr1:143265184-143265683	0.309804441818174	.	.
chr1	143702603	143703102	chr1	143291744	143292243	Cdc73|chr1:143291744-143292243	0.167066151970746	.	.
chr1	143702603	143703102	chr1	143292415	143292914	Cdc73|chr1:143292415-143292914	0.149719829188578	.	.
chr1	143702603	143703102	chr1	143502217	143502716	Cdc73|chr1:143502217-143502716	0.234746240489525	.	.
chr1	143702603	143703102	chr1	143739248	143739747	Cdc73|chr1:143739248-143739747	0.320575607441674	.	.
chr1	143702603	143703102	chr1	143739932	143740431	Cdc73|chr1:143739932-143740431	0.29844139361775	.	.
chr1	143702603	143703102	chr1	143836419	143836918	Cdc73|chr1:143836419-143836918	0.163353843932062	.	.
chr1	143702603	143703102	chr1	143919533	143920032	Cdc73|chr1:143919533-143920032	0.208217668286269	.	.
chr1	143776839	143777338	chr1	143644121	143644620	Gm29170|chr1:143644121-143644620	0.238669835460094	.	.
chr1	143776839	143777338	chr1	143644121	143644620	Ro60|chr1:143644121-143644620	0.238669835460094	.	.
chr1	143776839	143777338	chr1	143644121	143644620	Uchl5|chr1:143644121-143644620	0.238669835460094	.	.
chr1	143776839	143777338	chr1	143739932	143740431	Gm29170|chr1:143739932-143740431	0.193396962444892	.	.
chr1	143776839	143777338	chr1	143739932	143740431	Ro60|chr1:143739932-143740431	0.193396962444892	.	.
chr1	143776839	143777338	chr1	143739932	143740431	Uchl5|chr1:143739932-143740431	0.193396962444892	.	.
chr1	143776839	143777338	chr1	143745716	143746215	Gm29170|chr1:143745716-143746215	0.296577180651858	.	.
chr1	143776839	143777338	chr1	143745716	143746215	Ro60|chr1:143745716-143746215	0.296577180651858	.	.
chr1	143776839	143777338	chr1	143745716	143746215	Uchl5|chr1:143745716-143746215	0.296577180651858	.	.
chr1	143776839	143777338	chr1	143836419	143836918	Gm29170|chr1:143836419-143836918	0.245535203864042	.	.
chr1	143776839	143777338	chr1	143836419	143836918	Ro60|chr1:143836419-143836918	0.245535203864042	.	.
chr1	143776839	143777338	chr1	143836419	143836918	Uchl5|chr1:143836419-143836918	0.245535203864042	.	.
chr1	143776839	143777338	chr1	143836933	143837432	Gm29170|chr1:143836933-143837432	0.163054360987901	.	.
chr1	143776839	143777338	chr1	143836933	143837432	Ro60|chr1:143836933-143837432	0.163054360987901	.	.
chr1	143776839	143777338	chr1	143836933	143837432	Uchl5|chr1:143836933-143837432	0.163054360987901	.	.
chr1	143776839	143777338	chr1	143855711	143856210	Gm29170|chr1:143855711-143856210	0.300818027796203	.	.
chr1	143776839	143777338	chr1	143855711	143856210	Ro60|chr1:143855711-143856210	0.300818027796203	.	.
chr1	143776839	143777338	chr1	143855711	143856210	Uchl5|chr1:143855711-143856210	0.300818027796203	.	.
chr1	143776839	143777338	chr1	143860248	143860747	Gm29170|chr1:143860248-143860747	0.147268454232456	.	.
chr1	143776839	143777338	chr1	143860248	143860747	Ro60|chr1:143860248-143860747	0.147268454232456	.	.
chr1	143776839	143777338	chr1	143860248	143860747	Uchl5|chr1:143860248-143860747	0.147268454232456	.	.
chr1	143776839	143777338	chr1	143918991	143919490	Gm29170|chr1:143918991-143919490	0.182387313153657	.	.
chr1	143776839	143777338	chr1	143918991	143919490	Ro60|chr1:143918991-143919490	0.182387313153657	.	.
chr1	143776839	143777338	chr1	143918991	143919490	Uchl5|chr1:143918991-143919490	0.182387313153657	.	.
chr1	143777394	143777893	chr1	143644121	143644620	Gm29170|chr1:143644121-143644620	0.164394883596233	.	.
chr1	143777394	143777893	chr1	143644121	143644620	Ro60|chr1:143644121-143644620	0.164394883596233	.	.
chr1	143777394	143777893	chr1	143644121	143644620	Uchl5|chr1:143644121-143644620	0.164394883596233	.	.
chr1	143777394	143777893	chr1	143803496	143803995	Gm29170|chr1:143803496-143803995	0.222622586796505	.	.
chr1	143777394	143777893	chr1	143803496	143803995	Ro60|chr1:143803496-143803995	0.222622586796505	.	.
chr1	143777394	143777893	chr1	143803496	143803995	Uchl5|chr1:143803496-143803995	0.222622586796505	.	.
chr1	143777394	143777893	chr1	143838655	143839154	Gm29170|chr1:143838655-143839154	0.190682454248369	.	.
chr1	143777394	143777893	chr1	143838655	143839154	Ro60|chr1:143838655-143839154	0.190682454248369	.	.
chr1	143777394	143777893	chr1	143838655	143839154	Uchl5|chr1:143838655-143839154	0.190682454248369	.	.
chr1	143777394	143777893	chr1	143839155	143839654	Gm29170|chr1:143839155-143839654	0.299522244131763	.	.
chr1	143777394	143777893	chr1	143839155	143839654	Ro60|chr1:143839155-143839654	0.299522244131763	.	.
chr1	143777394	143777893	chr1	143839155	143839654	Uchl5|chr1:143839155-143839654	0.299522244131763	.	.
chr1	143777394	143777893	chr1	143859741	143860240	Gm29170|chr1:143859741-143860240	0.269587306404654	.	.
chr1	143777394	143777893	chr1	143859741	143860240	Ro60|chr1:143859741-143860240	0.269587306404654	.	.
chr1	143777394	143777893	chr1	143859741	143860240	Uchl5|chr1:143859741-143860240	0.269587306404654	.	.
chr1	143777394	143777893	chr1	143875138	143875637	Gm29170|chr1:143875138-143875637	0.311426934547419	.	.
chr1	143777394	143777893	chr1	143875138	143875637	Ro60|chr1:143875138-143875637	0.311426934547419	.	.
chr1	143777394	143777893	chr1	143875138	143875637	Uchl5|chr1:143875138-143875637	0.311426934547419	.	.
chr1	143777394	143777893	chr1	143881581	143882080	Gm29170|chr1:143881581-143882080	0.163605478049704	.	.
chr1	143777394	143777893	chr1	143881581	143882080	Ro60|chr1:143881581-143882080	0.163605478049704	.	.
chr1	143777394	143777893	chr1	143881581	143882080	Uchl5|chr1:143881581-143882080	0.163605478049704	.	.
chr1	143777394	143777893	chr1	143930714	143931213	Gm29170|chr1:143930714-143931213	0.24805394028873	.	.
chr1	143777394	143777893	chr1	143930714	143931213	Ro60|chr1:143930714-143931213	0.24805394028873	.	.
chr1	143777394	143777893	chr1	143930714	143931213	Uchl5|chr1:143930714-143931213	0.24805394028873	.	.
chr1	143777394	143777893	chr1	143938546	143939045	Gm29170|chr1:143938546-143939045	0.228179567758618	.	.
chr1	143777394	143777893	chr1	143938546	143939045	Ro60|chr1:143938546-143939045	0.228179567758618	.	.
chr1	143777394	143777893	chr1	143938546	143939045	Uchl5|chr1:143938546-143939045	0.228179567758618	.	.
chr1	144004041	144004540	chr1	144455042	144455541	Rgs2|chr1:144455042-144455541	0.47154399633333	.	.
chr1	146841091	146841590	chr1	146687102	146687601	Gm15584|chr1:146687102-146687601	0.389716851283099	.	.
chr1	146841091	146841590	chr1	146721839	146722338	Gm15584|chr1:146721839-146722338	0.163787474897287	.	.
chr1	150099643	150100142	chr1	150382525	150383024	Ptgs2|chr1:150382525-150383024	0.149276433784442	.	.
chr1	150099643	150100142	chr1	150382525	150383024	Ptgs2os|chr1:150382525-150383024	0.149276433784442	.	.
chr1	150392294	150392793	chr1	150591177	150591676	Odr4|chr1:150591177-150591676	0.336083039380894	.	.
chr1	150392294	150392793	chr1	150591177	150591676	Tpr|chr1:150591177-150591676	0.336083039380894	.	.
chr1	150392883	150393382	chr1	150460519	150461018	Odr4|chr1:150460519-150461018	0.187222367728693	.	.
chr1	150392883	150393382	chr1	150460519	150461018	Tpr|chr1:150460519-150461018	0.187222367728693	.	.
chr1	150392883	150393382	chr1	150591177	150591676	Odr4|chr1:150591177-150591676	0.153283748793358	.	.
chr1	150392883	150393382	chr1	150591177	150591676	Tpr|chr1:150591177-150591676	0.153283748793358	.	.
chr1	150392883	150393382	chr1	150681421	150681920	Odr4|chr1:150681421-150681920	0.208615039929922	.	.
chr1	150392883	150393382	chr1	150681421	150681920	Tpr|chr1:150681421-150681920	0.208615039929922	.	.
chr1	150393401	150393900	chr1	150460519	150461018	Odr4|chr1:150460519-150461018	0.273127509054434	.	.
chr1	150393401	150393900	chr1	150460519	150461018	Tpr|chr1:150460519-150461018	0.273127509054434	.	.
chr1	150393401	150393900	chr1	150540218	150540717	Odr4|chr1:150540218-150540717	0.148031979344122	.	.
chr1	150393401	150393900	chr1	150540218	150540717	Tpr|chr1:150540218-150540717	0.148031979344122	.	.
chr1	150393401	150393900	chr1	150681421	150681920	Odr4|chr1:150681421-150681920	0.249118535414088	.	.
chr1	150393401	150393900	chr1	150681421	150681920	Tpr|chr1:150681421-150681920	0.249118535414088	.	.
chr1	151138226	151138725	chr1	151167492	151167991	C730036E19Rik|chr1:151167492-151167991	0.16076440155465	.	.
chr1	153899574	153900073	chr1	153918470	153918969	Glul|chr1:153918470-153918969	0.241532929273803	.	.
chr1	153899574	153900073	chr1	153918470	153918969	Teddm2|chr1:153918470-153918969	0.241532929273803	.	.
chr1	153899574	153900073	chr1	154065965	154066464	Glul|chr1:154065965-154066464	0.190444014322455	.	.
chr1	153899574	153900073	chr1	154065965	154066464	Teddm2|chr1:154065965-154066464	0.190444014322455	.	.
chr1	153899574	153900073	chr1	154160458	154160957	Glul|chr1:154160458-154160957	0.469189190467067	.	.
chr1	153899574	153900073	chr1	154160458	154160957	Teddm2|chr1:154160458-154160957	0.469189190467067	.	.
chr1	153899574	153900073	chr1	154204565	154205064	Glul|chr1:154204565-154205064	0.325411978666503	.	.
chr1	153899574	153900073	chr1	154204565	154205064	Teddm2|chr1:154204565-154205064	0.325411978666503	.	.
chr1	153899574	153900073	chr1	154205168	154205667	Glul|chr1:154205168-154205667	0.275472273085043	.	.
chr1	153899574	153900073	chr1	154205168	154205667	Teddm2|chr1:154205168-154205667	0.275472273085043	.	.
chr1	153899574	153900073	chr1	154205871	154206370	Glul|chr1:154205871-154206370	0.572989247868911	.	.
chr1	153899574	153900073	chr1	154205871	154206370	Teddm2|chr1:154205871-154206370	0.572989247868911	.	.
chr1	153900327	153900826	chr1	153751790	153752289	Glul|chr1:153751790-153752289	0.189981785279315	.	.
chr1	153900327	153900826	chr1	153751790	153752289	Teddm2|chr1:153751790-153752289	0.189981785279315	.	.
chr1	153900327	153900826	chr1	154103491	154103990	Glul|chr1:154103491-154103990	0.16538884785289	.	.
chr1	153900327	153900826	chr1	154103491	154103990	Teddm2|chr1:154103491-154103990	0.16538884785289	.	.
chr1	154118577	154119076	chr1	153918470	153918969	A830008E24Rik|chr1:153918470-153918969	0.147207811947253	.	.
chr1	154118577	154119076	chr1	154120619	154121118	A830008E24Rik|chr1:154120619-154121118	0.223381405450708	.	.
chr1	154118577	154119076	chr1	154180893	154181392	A830008E24Rik|chr1:154180893-154181392	0.169338630573052	.	.
chr1	154118577	154119076	chr1	154205871	154206370	A830008E24Rik|chr1:154205871-154206370	0.182134645901086	.	.
chr1	155812620	155813119	chr1	156040577	156041076	Qsox1|chr1:156040577-156041076	0.183065064339012	.	.
chr1	155812620	155813119	chr1	156043002	156043501	Qsox1|chr1:156043002-156043501	0.148648254278071	.	.
chr1	155973115	155973614	chr1	156040577	156041076	Cep350|chr1:156040577-156041076	0.45483730770597	.	.
chr1	155973115	155973614	chr1	156199172	156199671	Cep350|chr1:156199172-156199671	0.273662470155502	.	.
chr1	156035878	156036377	chr1	156040577	156041076	Tor1aip1|chr1:156040577-156041076	0.256776622404335	.	.
chr1	156035878	156036377	chr1	156040577	156041076	Tor1aip2|chr1:156040577-156041076	0.256776622404335	.	.
chr1	156036379	156036878	chr1	156040577	156041076	Tor1aip1|chr1:156040577-156041076	0.243692514455237	.	.
chr1	156036379	156036878	chr1	156169287	156169786	Tor1aip1|chr1:156169287-156169786	0.159267741381536	.	.
chr1	156204775	156205274	chr1	156269853	156270352	Fam163a|chr1:156269853-156270352	0.187755652498491	.	.
chr1	156303125	156303624	chr1	156043002	156043501	4930518J20Rik|chr1:156043002-156043501	0.162452857023675	.	.
chr1	156303125	156303624	chr1	156043002	156043501	Tdrd5|chr1:156043002-156043501	0.162452857023675	.	.
chr1	156303125	156303624	chr1	156241652	156242151	4930518J20Rik|chr1:156241652-156242151	0.337223539858571	.	.
chr1	156303125	156303624	chr1	156241652	156242151	Tdrd5|chr1:156241652-156242151	0.337223539858571	.	.
chr1	156303125	156303624	chr1	156581092	156581591	4930518J20Rik|chr1:156581092-156581591	0.225939045510585	.	.
chr1	156303125	156303624	chr1	156581092	156581591	Tdrd5|chr1:156581092-156581591	0.225939045510585	.	.
chr1	156420903	156421402	chr1	156040577	156041076	Axdnd1|chr1:156040577-156041076	0.148931774084602	.	.
chr1	156420903	156421402	chr1	156241652	156242151	Axdnd1|chr1:156241652-156242151	0.291183160180155	.	.
chr1	156420903	156421402	chr1	156270379	156270878	Axdnd1|chr1:156270379-156270878	0.280949769682381	.	.
chr1	156420903	156421402	chr1	156722042	156722541	Axdnd1|chr1:156722042-156722541	0.334750504262022	.	.
chr1	156558476	156558975	chr1	156269853	156270352	Abl2|chr1:156269853-156270352	0.182929531403238	.	.
chr1	156558476	156558975	chr1	156270379	156270878	Abl2|chr1:156270379-156270878	0.224167354885555	.	.
chr1	156718854	156719353	chr1	156254780	156255279	Fam20b|chr1:156254780-156255279	0.19162214538391	.	.
chr1	156718854	156719353	chr1	156270379	156270878	Fam20b|chr1:156270379-156270878	0.343398931663313	.	.
chr1	156718854	156719353	chr1	156722042	156722541	Fam20b|chr1:156722042-156722541	0.3525995590565	.	.
chr1	159231910	159232409	chr1	159135252	159135751	Cop1|chr1:159135252-159135751	0.176262615215658	.	.
chr1	159231910	159232409	chr1	159393211	159393710	Cop1|chr1:159393211-159393710	0.160012386128029	.	.
chr1	160792667	160793166	chr1	161025424	161025923	Rabgap1l|chr1:161025424-161025923	0.152993261004718	.	.
chr1	160792667	160793166	chr1	161183665	161184164	Rabgap1l|chr1:161183665-161184164	0.343093882647131	.	.
chr1	160792667	160793166	chr1	161224783	161225282	Rabgap1l|chr1:161224783-161225282	0.152511313182502	.	.
chr1	161034286	161034785	chr1	161170609	161171108	Gas5|chr1:161170609-161171108	0.212260578190877	.	.
chr1	161034286	161034785	chr1	161170609	161171108	Zbtb37|chr1:161170609-161171108	0.212260578190877	.	.
chr1	161034286	161034785	chr1	161402793	161403292	Gas5|chr1:161402793-161403292	0.236941518635791	.	.
chr1	161034286	161034785	chr1	161402793	161403292	Zbtb37|chr1:161402793-161403292	0.236941518635791	.	.
chr1	161034286	161034785	chr1	161417170	161417669	Gas5|chr1:161417170-161417669	0.180265011752462	.	.
chr1	161034286	161034785	chr1	161417170	161417669	Zbtb37|chr1:161417170-161417669	0.180265011752462	.	.
chr1	161034786	161035285	chr1	161170609	161171108	Gas5|chr1:161170609-161171108	0.261237538343093	.	.
chr1	161034786	161035285	chr1	161170609	161171108	Zbtb37|chr1:161170609-161171108	0.261237538343093	.	.
chr1	161034786	161035285	chr1	161402793	161403292	Gas5|chr1:161402793-161403292	0.173455324960119	.	.
chr1	161034786	161035285	chr1	161402793	161403292	Zbtb37|chr1:161402793-161403292	0.173455324960119	.	.
chr1	161034786	161035285	chr1	161417170	161417669	Gas5|chr1:161417170-161417669	0.267869643000905	.	.
chr1	161034786	161035285	chr1	161417170	161417669	Zbtb37|chr1:161417170-161417669	0.267869643000905	.	.
chr1	161070536	161071035	chr1	161197522	161198021	Cenpl|chr1:161197522-161198021	0.177077159547098	.	.
chr1	161070536	161071035	chr1	161197522	161198021	Dars2|chr1:161197522-161198021	0.177077159547098	.	.
chr1	161070536	161071035	chr1	161417170	161417669	Cenpl|chr1:161417170-161417669	0.199924889249277	.	.
chr1	161070536	161071035	chr1	161417170	161417669	Dars2|chr1:161417170-161417669	0.199924889249277	.	.
chr1	161142436	161142935	chr1	161402276	161402775	Ankrd45|chr1:161402276-161402775	0.163719830435705	.	.
chr1	161250941	161251440	chr1	161180624	161181123	Prdx6|chr1:161180624-161181123	0.184332102732776	.	.
chr1	161250941	161251440	chr1	161486984	161487483	Prdx6|chr1:161486984-161487483	0.17698222722497	.	.
chr1	161876197	161876696	chr1	161991150	161991649	Suco|chr1:161991150-161991649	0.218527055760287	.	.
chr1	161876715	161877214	chr1	161991150	161991649	Suco|chr1:161991150-161991649	0.313348290580262	.	.
chr1	161968972	161969471	chr1	161660875	161661374	Gm38304|chr1:161660875-161661374	0.212271382465544	.	.
chr1	161968972	161969471	chr1	161660875	161661374	Pigc|chr1:161660875-161661374	0.212271382465544	.	.
chr1	161968972	161969471	chr1	161962922	161963421	Gm38304|chr1:161962922-161963421	0.146618501236981	.	.
chr1	161968972	161969471	chr1	161962922	161963421	Pigc|chr1:161962922-161963421	0.146618501236981	.	.
chr1	162739851	162740350	chr1	162531555	162532054	Prrc2c|chr1:162531555-162532054	0.199812394024053	.	.
chr1	162739851	162740350	chr1	162643722	162644221	Prrc2c|chr1:162643722-162644221	0.181529970639259	.	.
chr1	162739851	162740350	chr1	162704840	162705339	Prrc2c|chr1:162704840-162705339	0.300632387597093	.	.
chr1	162739851	162740350	chr1	162895808	162896307	Prrc2c|chr1:162895808-162896307	0.22950927992634	.	.
chr1	162740352	162740851	chr1	162704840	162705339	Prrc2c|chr1:162704840-162705339	0.303876379775246	.	.
chr1	162740352	162740851	chr1	162895808	162896307	Prrc2c|chr1:162895808-162896307	0.265259378055681	.	.
chr1	162740352	162740851	chr1	162953031	162953530	Prrc2c|chr1:162953031-162953530	0.161656991279203	.	.
chr1	163403421	163403920	chr1	163182163	163182662	Gorab|chr1:163182163-163182662	0.356200434276254	.	.
chr1	163779331	163779830	chr1	163834003	163834502	Kifap3|chr1:163834003-163834502	0.286003872099855	.	.
chr1	163994642	163995141	chr1	164138556	164139055	BC055324|chr1:164138556-164139055	0.15256966439846	.	.
chr1	163994642	163995141	chr1	164138556	164139055	Mettl18|chr1:164138556-164139055	0.15256966439846	.	.
chr1	166253817	166254316	chr1	166282640	166283139	Ildr2|chr1:166282640-166283139	0.159710023926808	.	.
chr1	166254415	166254914	chr1	166282640	166283139	Ildr2|chr1:166282640-166283139	0.229053939775408	.	.
chr1	166308696	166309195	chr1	166429732	166430231	5330438I03Rik|chr1:166429732-166430231	0.161340080991091	.	.
chr1	166309200	166309699	chr1	166259550	166260049	5330438I03Rik|chr1:166259550-166260049	0.150154640965464	.	.
chr1	166309200	166309699	chr1	166296364	166296863	5330438I03Rik|chr1:166296364-166296863	0.151034880042086	.	.
chr1	166309200	166309699	chr1	166343030	166343529	5330438I03Rik|chr1:166343030-166343529	0.172910363550801	.	.
chr1	166309200	166309699	chr1	166429732	166430231	5330438I03Rik|chr1:166429732-166430231	0.234499587112403	.	.
chr1	166379002	166379501	chr1	166282640	166283139	Tada1|chr1:166282640-166283139	0.153027704760488	.	.
chr1	166379002	166379501	chr1	166343030	166343529	Tada1|chr1:166343030-166343529	0.152924715791364	.	.
chr1	166409578	166410077	chr1	166282640	166283139	Pogk|chr1:166282640-166283139	0.207016899339431	.	.
chr1	167597755	167598254	chr1	167730285	167730784	Rxrg|chr1:167730285-167730784	0.168757271810878	.	.
chr1	167598393	167598892	chr1	167608411	167608910	Rxrg|chr1:167608411-167608910	0.198297896749915	.	.
chr1	169347691	169348190	chr1	169271670	169272169	Gm37839|chr1:169271670-169272169	0.222690036283492	.	.
chr1	169347691	169348190	chr1	169272335	169272834	Gm37839|chr1:169272335-169272834	0.251319422623136	.	.
chr1	169531254	169531753	chr1	169670575	169671074	Nuf2|chr1:169670575-169671074	0.247303254049423	.	.
chr1	169747461	169747960	chr1	169272335	169272834	Rgs4|chr1:169272335-169272834	0.219120824927351	.	.
chr1	169747461	169747960	chr1	169608134	169608633	Rgs4|chr1:169608134-169608633	0.169832357873282	.	.
chr1	169748255	169748754	chr1	169467719	169468218	Rgs4|chr1:169467719-169468218	0.182040415791203	.	.
chr1	170867049	170867548	chr1	170901528	170902027	Atf6|chr1:170901528-170902027	0.2134730767251	.	.
chr1	170867049	170867548	chr1	170902043	170902542	Atf6|chr1:170902043-170902542	0.254515840843822	.	.
chr1	170867049	170867548	chr1	170907216	170907715	Atf6|chr1:170907216-170907715	0.27794740768392	.	.
chr1	170867049	170867548	chr1	170907734	170908233	Atf6|chr1:170907734-170908233	0.411925518049326	.	.
chr1	170867049	170867548	chr1	171033681	171034180	Atf6|chr1:171033681-171034180	0.166469867781174	.	.
chr1	170867049	170867548	chr1	171044776	171045275	Atf6|chr1:171044776-171045275	0.153892311645302	.	.
chr1	170867049	170867548	chr1	171110922	171111421	Atf6|chr1:171110922-171111421	0.298486196493724	.	.
chr1	170867049	170867548	chr1	171220747	171221246	Atf6|chr1:171220747-171221246	0.205064200200247	.	.
chr1	170867049	170867548	chr1	171238441	171238940	Atf6|chr1:171238441-171238940	0.200912214476216	.	.
chr1	170867571	170868070	chr1	170901528	170902027	Atf6|chr1:170901528-170902027	0.229798198358912	.	.
chr1	170867571	170868070	chr1	170901528	170902027	Gm9929|chr1:170901528-170902027	0.229798198358912	.	.
chr1	170867571	170868070	chr1	170907216	170907715	Atf6|chr1:170907216-170907715	0.171688536663617	.	.
chr1	170867571	170868070	chr1	170907216	170907715	Gm9929|chr1:170907216-170907715	0.171688536663617	.	.
chr1	170867571	170868070	chr1	170907734	170908233	Atf6|chr1:170907734-170908233	0.321312176525428	.	.
chr1	170867571	170868070	chr1	170907734	170908233	Gm9929|chr1:170907734-170908233	0.321312176525428	.	.
chr1	170867571	170868070	chr1	171016762	171017261	Atf6|chr1:171016762-171017261	0.244988401903208	.	.
chr1	170867571	170868070	chr1	171016762	171017261	Gm9929|chr1:171016762-171017261	0.244988401903208	.	.
chr1	170867571	170868070	chr1	171033681	171034180	Atf6|chr1:171033681-171034180	0.183256460006544	.	.
chr1	170867571	170868070	chr1	171033681	171034180	Gm9929|chr1:171033681-171034180	0.183256460006544	.	.
chr1	170867571	170868070	chr1	171038357	171038856	Atf6|chr1:171038357-171038856	0.147150469409421	.	.
chr1	170867571	170868070	chr1	171038357	171038856	Gm9929|chr1:171038357-171038856	0.147150469409421	.	.
chr1	170867571	170868070	chr1	171044266	171044765	Atf6|chr1:171044266-171044765	0.232130074205984	.	.
chr1	170867571	170868070	chr1	171044266	171044765	Gm9929|chr1:171044266-171044765	0.232130074205984	.	.
chr1	170867571	170868070	chr1	171101659	171102158	Atf6|chr1:171101659-171102158	0.194975532466107	.	.
chr1	170867571	170868070	chr1	171101659	171102158	Gm9929|chr1:171101659-171102158	0.194975532466107	.	.
chr1	170867571	170868070	chr1	171220747	171221246	Atf6|chr1:171220747-171221246	0.173286608888713	.	.
chr1	170867571	170868070	chr1	171220747	171221246	Gm9929|chr1:171220747-171221246	0.173286608888713	.	.
chr1	170868410	170868909	chr1	171016762	171017261	Atf6|chr1:171016762-171017261	0.176489907447408	.	.
chr1	170868410	170868909	chr1	171016762	171017261	Gm9929|chr1:171016762-171017261	0.176489907447408	.	.
chr1	170868410	170868909	chr1	171036880	171037379	Atf6|chr1:171036880-171037379	0.2673284873577	.	.
chr1	170868410	170868909	chr1	171036880	171037379	Gm9929|chr1:171036880-171037379	0.2673284873577	.	.
chr1	170868410	170868909	chr1	171037809	171038308	Atf6|chr1:171037809-171038308	0.197400609158744	.	.
chr1	170868410	170868909	chr1	171037809	171038308	Gm9929|chr1:171037809-171038308	0.197400609158744	.	.
chr1	170868410	170868909	chr1	171044776	171045275	Atf6|chr1:171044776-171045275	0.154476818077253	.	.
chr1	170868410	170868909	chr1	171044776	171045275	Gm9929|chr1:171044776-171045275	0.154476818077253	.	.
chr1	170885252	170885751	chr1	170901528	170902027	Dusp12|chr1:170901528-170902027	0.265895962872145	.	.
chr1	170885252	170885751	chr1	170901528	170902027	Gm26620|chr1:170901528-170902027	0.265895962872145	.	.
chr1	170885252	170885751	chr1	170907734	170908233	Dusp12|chr1:170907734-170908233	0.217705080842478	.	.
chr1	170885252	170885751	chr1	170907734	170908233	Gm26620|chr1:170907734-170908233	0.217705080842478	.	.
chr1	170885252	170885751	chr1	170996679	170997178	Dusp12|chr1:170996679-170997178	0.19990064544545	.	.
chr1	170885252	170885751	chr1	170996679	170997178	Gm26620|chr1:170996679-170997178	0.19990064544545	.	.
chr1	170885252	170885751	chr1	171033681	171034180	Dusp12|chr1:171033681-171034180	0.176271481373098	.	.
chr1	170885252	170885751	chr1	171033681	171034180	Gm26620|chr1:171033681-171034180	0.176271481373098	.	.
chr1	170885252	170885751	chr1	171238441	171238940	Dusp12|chr1:171238441-171238940	0.246136878540903	.	.
chr1	170885252	170885751	chr1	171238441	171238940	Gm26620|chr1:171238441-171238940	0.246136878540903	.	.
chr1	171113775	171114274	chr1	170907216	170907715	Cfap126|chr1:170907216-170907715	0.307017289904936	.	.
chr1	171113775	171114274	chr1	171102488	171102987	Cfap126|chr1:171102488-171102987	0.240552748803608	.	.
chr1	171113775	171114274	chr1	171110922	171111421	Cfap126|chr1:171110922-171111421	0.208085836452223	.	.
chr1	171113775	171114274	chr1	171238441	171238940	Cfap126|chr1:171238441-171238940	0.278283767228269	.	.
chr1	171113775	171114274	chr1	171310127	171310626	Cfap126|chr1:171310127-171310626	0.20595021159677	.	.
chr1	171113775	171114274	chr1	171380549	171381048	Cfap126|chr1:171380549-171381048	0.311212946988428	.	.
chr1	171113775	171114274	chr1	171470192	171470691	Cfap126|chr1:171470192-171470691	0.212417941582123	.	.
chr1	171113775	171114274	chr1	171478928	171479427	Cfap126|chr1:171478928-171479427	0.220687276517335	.	.
chr1	171150371	171150870	chr1	170907216	170907715	Mpz|chr1:170907216-170907715	0.230737234575496	.	.
chr1	171150371	171150870	chr1	170907216	170907715	Sdhc|chr1:170907216-170907715	0.230737234575496	.	.
chr1	171196077	171196576	chr1	170901528	170902027	Pcp4l1|chr1:170901528-170902027	0.193457922803336	.	.
chr1	171196077	171196576	chr1	170902043	170902542	Pcp4l1|chr1:170902043-170902542	0.160902980047429	.	.
chr1	171196077	171196576	chr1	170907734	170908233	Pcp4l1|chr1:170907734-170908233	0.3285041189056	.	.
chr1	171196077	171196576	chr1	171238441	171238940	Pcp4l1|chr1:171238441-171238940	0.32254825280031	.	.
chr1	171196077	171196576	chr1	171247027	171247526	Pcp4l1|chr1:171247027-171247526	0.269109717978741	.	.
chr1	171222404	171222903	chr1	171016762	171017261	Tomm40l|chr1:171016762-171017261	0.274028195317832	.	.
chr1	171222404	171222903	chr1	171247027	171247526	Tomm40l|chr1:171247027-171247526	0.183620069182754	.	.
chr1	171222404	171222903	chr1	171257104	171257603	Tomm40l|chr1:171257104-171257603	0.233017627775832	.	.
chr1	171222404	171222903	chr1	171262470	171262969	Tomm40l|chr1:171262470-171262969	0.147044703730567	.	.
chr1	171222404	171222903	chr1	171263038	171263537	Tomm40l|chr1:171263038-171263537	0.250271858360338	.	.
chr1	171270057	171270556	chr1	171033681	171034180	B4galt3|chr1:171033681-171034180	0.292918258503098	.	.
chr1	171270057	171270556	chr1	171101659	171102158	B4galt3|chr1:171101659-171102158	0.169562658804583	.	.
chr1	171270057	171270556	chr1	171102488	171102987	B4galt3|chr1:171102488-171102987	0.215730589491913	.	.
chr1	171270057	171270556	chr1	171110922	171111421	B4galt3|chr1:171110922-171111421	0.184938137996734	.	.
chr1	171270057	171270556	chr1	171220747	171221246	B4galt3|chr1:171220747-171221246	0.36106573037985	.	.
chr1	171270057	171270556	chr1	171238441	171238940	B4galt3|chr1:171238441-171238940	0.203538675182231	.	.
chr1	171270057	171270556	chr1	171262470	171262969	B4galt3|chr1:171262470-171262969	0.285692299470727	.	.
chr1	171270057	171270556	chr1	171380549	171381048	B4galt3|chr1:171380549-171381048	0.402051209350248	.	.
chr1	171281054	171281553	chr1	171036880	171037379	Ppox|chr1:171036880-171037379	0.200482951210925	.	.
chr1	171287719	171288218	chr1	171036880	171037379	Usp21|chr1:171036880-171037379	0.519990702966879	.	.
chr1	171287719	171288218	chr1	171037809	171038308	Usp21|chr1:171037809-171038308	0.267626448062253	.	.
chr1	171287719	171288218	chr1	171038357	171038856	Usp21|chr1:171038357-171038856	0.205987703452801	.	.
chr1	171287719	171288218	chr1	171044776	171045275	Usp21|chr1:171044776-171045275	0.275777550502155	.	.
chr1	171287719	171288218	chr1	171110922	171111421	Usp21|chr1:171110922-171111421	0.154869251227012	.	.
chr1	171287719	171288218	chr1	171257104	171257603	Usp21|chr1:171257104-171257603	0.173363516924811	.	.
chr1	171287719	171288218	chr1	171379865	171380364	Usp21|chr1:171379865-171380364	0.271856084586249	.	.
chr1	171294566	171295065	chr1	171036880	171037379	Ufc1|chr1:171036880-171037379	0.204541823848185	.	.
chr1	171294566	171295065	chr1	171044776	171045275	Ufc1|chr1:171044776-171045275	0.162057126326367	.	.
chr1	171328705	171329204	chr1	171247027	171247526	Dedd|chr1:171247027-171247526	0.200326569829086	.	.
chr1	171329206	171329705	chr1	171016762	171017261	Dedd|chr1:171016762-171017261	0.297201915133182	.	.
chr1	171329206	171329705	chr1	171036880	171037379	Dedd|chr1:171036880-171037379	0.200948049049284	.	.
chr1	171329206	171329705	chr1	171037809	171038308	Dedd|chr1:171037809-171038308	0.190667670869384	.	.
chr1	171329206	171329705	chr1	171038357	171038856	Dedd|chr1:171038357-171038856	0.337810096537741	.	.
chr1	171329206	171329705	chr1	171220747	171221246	Dedd|chr1:171220747-171221246	0.184697465753288	.	.
chr1	171329206	171329705	chr1	171247027	171247526	Dedd|chr1:171247027-171247526	0.190128233194733	.	.
chr1	171329206	171329705	chr1	171263038	171263537	Dedd|chr1:171263038-171263537	0.249545216791782	.	.
chr1	171345437	171345936	chr1	171263038	171263537	Nit1|chr1:171263038-171263537	0.204925510339815	.	.
chr1	171345437	171345936	chr1	171263038	171263537	Pfdn2|chr1:171263038-171263537	0.204925510339815	.	.
chr1	171345437	171345936	chr1	171310127	171310626	Nit1|chr1:171310127-171310626	0.18993329116003	.	.
chr1	171345437	171345936	chr1	171310127	171310626	Pfdn2|chr1:171310127-171310626	0.18993329116003	.	.
chr1	171345437	171345936	chr1	171613644	171614143	Nit1|chr1:171613644-171614143	0.16135533402624	.	.
chr1	171345437	171345936	chr1	171613644	171614143	Pfdn2|chr1:171613644-171614143	0.16135533402624	.	.
chr1	171345938	171346437	chr1	171238441	171238940	Nit1|chr1:171238441-171238940	0.198809095525508	.	.
chr1	171345938	171346437	chr1	171238441	171238940	Pfdn2|chr1:171238441-171238940	0.198809095525508	.	.
chr1	171360576	171361075	chr1	171037809	171038308	Klhdc9|chr1:171037809-171038308	0.191041747458629	.	.
chr1	171360576	171361075	chr1	171038357	171038856	Klhdc9|chr1:171038357-171038856	0.255941431689786	.	.
chr1	171360576	171361075	chr1	171044266	171044765	Klhdc9|chr1:171044266-171044765	0.150001553711765	.	.
chr1	171360576	171361075	chr1	171044776	171045275	Klhdc9|chr1:171044776-171045275	0.205723644912289	.	.
chr1	171360576	171361075	chr1	171263038	171263537	Klhdc9|chr1:171263038-171263537	0.260929468142419	.	.
chr1	171360576	171361075	chr1	171379865	171380364	Klhdc9|chr1:171379865-171380364	0.159915295836128	.	.
chr1	171361088	171361587	chr1	171038357	171038856	Klhdc9|chr1:171038357-171038856	0.18894835272143	.	.
chr1	171361088	171361587	chr1	171044266	171044765	Klhdc9|chr1:171044266-171044765	0.180117904008946	.	.
chr1	171361088	171361587	chr1	171044776	171045275	Klhdc9|chr1:171044776-171045275	0.337767866021079	.	.
chr1	171361088	171361587	chr1	171101659	171102158	Klhdc9|chr1:171101659-171102158	0.215310646463882	.	.
chr1	171361088	171361587	chr1	171102488	171102987	Klhdc9|chr1:171102488-171102987	0.174127578607895	.	.
chr1	171361088	171361587	chr1	171110922	171111421	Klhdc9|chr1:171110922-171111421	0.205846328062957	.	.
chr1	171361088	171361587	chr1	171220747	171221246	Klhdc9|chr1:171220747-171221246	0.200024908363229	.	.
chr1	171361088	171361587	chr1	171238441	171238940	Klhdc9|chr1:171238441-171238940	0.167636894052867	.	.
chr1	171361088	171361587	chr1	171262470	171262969	Klhdc9|chr1:171262470-171262969	0.241796269079459	.	.
chr1	171361088	171361587	chr1	171263038	171263537	Klhdc9|chr1:171263038-171263537	0.301097201430217	.	.
chr1	171411068	171411567	chr1	171016762	171017261	Usf1|chr1:171016762-171017261	0.373070368879642	.	.
chr1	171411068	171411567	chr1	171038357	171038856	Usf1|chr1:171038357-171038856	0.298743870963766	.	.
chr1	171411068	171411567	chr1	171044776	171045275	Usf1|chr1:171044776-171045275	0.186814870991668	.	.
chr1	171411068	171411567	chr1	171247027	171247526	Usf1|chr1:171247027-171247526	0.201514654391315	.	.
chr1	171411068	171411567	chr1	171262470	171262969	Usf1|chr1:171262470-171262969	0.178711182745783	.	.
chr1	171411068	171411567	chr1	171263038	171263537	Usf1|chr1:171263038-171263537	0.179023992814131	.	.
chr1	171411068	171411567	chr1	171380549	171381048	Usf1|chr1:171380549-171381048	0.188328148924188	.	.
chr1	171503848	171504347	chr1	171379865	171380364	Alyref2|chr1:171379865-171380364	0.205288186384943	.	.
chr1	171503848	171504347	chr1	171379865	171380364	B930036N10Rik|chr1:171379865-171380364	0.205288186384943	.	.
chr1	172027641	172028140	chr1	172027134	172027633	Vangl2|chr1:172027134-172027633	0.225864873670087	.	.
chr1	172027641	172028140	chr1	172053841	172054340	Vangl2|chr1:172053841-172054340	0.238606327933325	.	.
chr1	172082460	172082959	chr1	172012325	172012824	Copa|chr1:172012325-172012824	0.195029572938301	.	.
chr1	172082460	172082959	chr1	172012325	172012824	Ncstn|chr1:172012325-172012824	0.195029572938301	.	.
chr1	172126494	172126993	chr1	172027134	172027633	Pex19|chr1:172027134-172027633	0.254812247967046	.	.
chr1	172126494	172126993	chr1	172046856	172047355	Pex19|chr1:172046856-172047355	0.20225094210386	.	.
chr1	172147848	172148347	chr1	171815706	171816205	Dcaf8|chr1:171815706-171816205	0.302922826576793	.	.
chr1	172147848	172148347	chr1	172000622	172001121	Dcaf8|chr1:172000622-172001121	0.254495439085035	.	.
chr1	172147848	172148347	chr1	172027134	172027633	Dcaf8|chr1:172027134-172027633	0.275875757184195	.	.
chr1	172147848	172148347	chr1	172046856	172047355	Dcaf8|chr1:172046856-172047355	0.148539366439443	.	.
chr1	172147848	172148347	chr1	172053841	172054340	Dcaf8|chr1:172053841-172054340	0.232589969828231	.	.
chr1	172147848	172148347	chr1	172217086	172217585	Dcaf8|chr1:172217086-172217585	0.164800691119669	.	.
chr1	172147848	172148347	chr1	172242346	172242845	Dcaf8|chr1:172242346-172242845	0.183869892873975	.	.
chr1	172206038	172206537	chr1	171815706	171816205	Pea15a|chr1:171815706-171816205	0.154236583254815	.	.
chr1	172206038	172206537	chr1	172046856	172047355	Pea15a|chr1:172046856-172047355	0.182907111370224	.	.
chr1	172206038	172206537	chr1	172053841	172054340	Pea15a|chr1:172053841-172054340	0.210003123413657	.	.
chr1	172206038	172206537	chr1	172191347	172191846	Pea15a|chr1:172191347-172191846	0.165821734139455	.	.
chr1	172206038	172206537	chr1	172217086	172217585	Pea15a|chr1:172217086-172217585	0.291099115846603	.	.
chr1	172206562	172207061	chr1	172012325	172012824	Pea15a|chr1:172012325-172012824	0.283939364224922	.	.
chr1	172206562	172207061	chr1	172053841	172054340	Pea15a|chr1:172053841-172054340	0.220842123004691	.	.
chr1	172206562	172207061	chr1	172217086	172217585	Pea15a|chr1:172217086-172217585	0.194907891906522	.	.
chr1	172220344	172220843	chr1	172188850	172189349	Casq1|chr1:172188850-172189349	0.304915462438309	.	.
chr1	172236822	172237321	chr1	172046349	172046848	Gm37950|chr1:172046349-172046848	0.174174545569246	.	.
chr1	172520879	172521378	chr1	172528665	172529164	Cfap45|chr1:172528665-172529164	0.149590913646652	.	.
chr1	172520879	172521378	chr1	172549972	172550471	Cfap45|chr1:172549972-172550471	0.278549990998447	.	.
chr1	172520879	172521378	chr1	172550479	172550978	Cfap45|chr1:172550479-172550978	0.370378351472894	.	.
chr1	172632295	172632794	chr1	172562878	172563377	Dusp23|chr1:172562878-172563377	0.206957044033922	.	.
chr1	172632295	172632794	chr1	172563382	172563881	Dusp23|chr1:172563382-172563881	0.239026419401089	.	.
chr1	172632827	172633326	chr1	172528665	172529164	Dusp23|chr1:172528665-172529164	0.582687433969666	.	.
chr1	172632827	172633326	chr1	172549972	172550471	Dusp23|chr1:172549972-172550471	0.27372869132793	.	.
chr1	172632827	172633326	chr1	172563382	172563881	Dusp23|chr1:172563382-172563881	0.196402196436332	.	.
chr1	173349883	173350382	chr1	173322220	173322719	Aim2|chr1:173322220-173322719	0.249903192372643	.	.
chr1	173349883	173350382	chr1	173323777	173324276	Aim2|chr1:173323777-173324276	0.228088535126298	.	.
chr1	173349883	173350382	chr1	173355088	173355587	Aim2|chr1:173355088-173355587	0.16068679407353	.	.
chr1	173349883	173350382	chr1	173398534	173399033	Aim2|chr1:173398534-173399033	0.174252410960351	.	.
chr1	173367390	173367889	chr1	173323777	173324276	Cadm3|chr1:173323777-173324276	0.205465968510265	.	.
chr1	173367390	173367889	chr1	173377444	173377943	Cadm3|chr1:173377444-173377943	0.175980859686085	.	.
chr1	173367390	173367889	chr1	173579455	173579954	Cadm3|chr1:173579455-173579954	0.214435160074054	.	.
chr1	174501578	174502077	chr1	174469688	174470187	Fmn2|chr1:174469688-174470187	0.264694899339205	.	.
chr1	174501578	174502077	chr1	174555281	174555780	Fmn2|chr1:174555281-174555780	0.203989369436141	.	.
chr1	174502434	174502933	chr1	174522250	174522749	Fmn2|chr1:174522250-174522749	0.189832723874066	.	.
chr1	175625436	175625935	chr1	175823962	175824461	Fh1|chr1:175823962-175824461	0.238596672539536	.	.
chr1	175625436	175625935	chr1	175867509	175868008	Fh1|chr1:175867509-175868008	0.346584803325543	.	.
chr1	175691964	175692463	chr1	175631528	175632027	Chml|chr1:175631528-175632027	0.190716509191349	.	.
chr1	175691964	175692463	chr1	175631528	175632027	Opn3|chr1:175631528-175632027	0.190716509191349	.	.
chr1	175691964	175692463	chr1	175668954	175669453	Chml|chr1:175668954-175669453	0.230055258128567	.	.
chr1	175691964	175692463	chr1	175668954	175669453	Opn3|chr1:175668954-175669453	0.230055258128567	.	.
chr1	175691964	175692463	chr1	175671592	175672091	Chml|chr1:175671592-175672091	0.414917120918092	.	.
chr1	175691964	175692463	chr1	175671592	175672091	Opn3|chr1:175671592-175672091	0.414917120918092	.	.
chr1	175691964	175692463	chr1	175936373	175936872	Chml|chr1:175936373-175936872	0.154864949537382	.	.
chr1	175691964	175692463	chr1	175936373	175936872	Opn3|chr1:175936373-175936872	0.154864949537382	.	.
chr1	175692503	175693002	chr1	175823962	175824461	Chml|chr1:175823962-175824461	0.35063910689254	.	.
chr1	175692503	175693002	chr1	175823962	175824461	Opn3|chr1:175823962-175824461	0.35063910689254	.	.
chr1	175692503	175693002	chr1	175867509	175868008	Chml|chr1:175867509-175868008	0.300645049350069	.	.
chr1	175692503	175693002	chr1	175867509	175868008	Opn3|chr1:175867509-175868008	0.300645049350069	.	.
chr1	175693049	175693548	chr1	175823962	175824461	Chml|chr1:175823962-175824461	0.426276037126405	.	.
chr1	175693049	175693548	chr1	175823962	175824461	Opn3|chr1:175823962-175824461	0.426276037126405	.	.
chr1	175693049	175693548	chr1	175870656	175871155	Chml|chr1:175870656-175871155	0.179418602690725	.	.
chr1	175693049	175693548	chr1	175870656	175871155	Opn3|chr1:175870656-175871155	0.179418602690725	.	.
chr1	175699292	175699791	chr1	175545052	175545551	Wdr64|chr1:175545052-175545551	0.153189562490981	.	.
chr1	177257072	177257571	chr1	177307601	177308100	Akt3|chr1:177307601-177308100	0.190540913036876	.	.
chr1	177257072	177257571	chr1	177676080	177676579	Akt3|chr1:177676080-177676579	0.176884634323418	.	.
chr1	177257072	177257571	chr1	177702809	177703308	Akt3|chr1:177702809-177703308	0.189381464674616	.	.
chr1	177257580	177258079	chr1	177663087	177663586	Akt3|chr1:177663087-177663586	0.169698258180425	.	.
chr1	177257580	177258079	chr1	177702809	177703308	Akt3|chr1:177702809-177703308	0.182533125278597	.	.
chr1	177441325	177441824	chr1	177309692	177310191	Zbtb18|chr1:177309692-177310191	0.335942071192564	.	.
chr1	177441325	177441824	chr1	177322779	177323278	Zbtb18|chr1:177322779-177323278	0.306623065141829	.	.
chr1	177441325	177441824	chr1	177703313	177703812	Zbtb18|chr1:177703313-177703812	0.247793069449369	.	.
chr1	177441840	177442339	chr1	177322779	177323278	Zbtb18|chr1:177322779-177323278	0.203543164987905	.	.
chr1	178187311	178187810	chr1	178336353	178336852	Desi2|chr1:178336353-178336852	0.201077746512679	.	.
chr1	178187311	178187810	chr1	178368821	178369320	Desi2|chr1:178368821-178369320	0.356336710368832	.	.
chr1	178187311	178187810	chr1	178399916	178400415	Desi2|chr1:178399916-178400415	0.208256313985986	.	.
chr1	178276142	178276641	chr1	178219602	178220101	4930527J03Rik|chr1:178219602-178220101	0.176797169729751	.	.
chr1	178276142	178276641	chr1	178368821	178369320	4930527J03Rik|chr1:178368821-178369320	0.337321111772242	.	.
chr1	178276142	178276641	chr1	178399916	178400415	4930527J03Rik|chr1:178399916-178400415	0.414441532717158	.	.
chr1	178317988	178318487	chr1	178219602	178220101	B230369F24Rik|chr1:178219602-178220101	0.224057460859892	.	.
chr1	178317988	178318487	chr1	178219602	178220101	Cox20|chr1:178219602-178220101	0.224057460859892	.	.
chr1	178317988	178318487	chr1	178448418	178448917	B230369F24Rik|chr1:178448418-178448917	0.267974327876536	.	.
chr1	178317988	178318487	chr1	178448418	178448917	Cox20|chr1:178448418-178448917	0.267974327876536	.	.
chr1	178318532	178319031	chr1	178399916	178400415	B230369F24Rik|chr1:178399916-178400415	0.231940361315967	.	.
chr1	178318532	178319031	chr1	178399916	178400415	Cox20|chr1:178399916-178400415	0.231940361315967	.	.
chr1	178337559	178338058	chr1	178336353	178336852	Hnrnpu|chr1:178336353-178336852	0.519403253264074	.	.
chr1	178337559	178338058	chr1	178368821	178369320	Hnrnpu|chr1:178368821-178369320	0.276180394672779	.	.
chr1	178337559	178338058	chr1	178399916	178400415	Hnrnpu|chr1:178399916-178400415	0.294157423642519	.	.
chr1	178337559	178338058	chr1	178449116	178449615	Hnrnpu|chr1:178449116-178449615	0.159712750616198	.	.
chr1	178405450	178405949	chr1	178336353	178336852	Efcab2|chr1:178336353-178336852	0.2412325394748	.	.
chr1	178405450	178405949	chr1	178399916	178400415	Efcab2|chr1:178399916-178400415	0.225114540896091	.	.
chr1	178406170	178406669	chr1	178449116	178449615	Efcab2|chr1:178449116-178449615	0.391324237067124	.	.
chr1	179546057	179546556	chr1	179588210	179588709	Cnst|chr1:179588210-179588709	0.214045764015941	.	.
chr1	179546057	179546556	chr1	179588210	179588709	Tfb2m|chr1:179588210-179588709	0.214045764015941	.	.
chr1	179546057	179546556	chr1	179605881	179606380	Cnst|chr1:179605881-179606380	0.164910517608011	.	.
chr1	179546057	179546556	chr1	179605881	179606380	Tfb2m|chr1:179605881-179606380	0.164910517608011	.	.
chr1	179546570	179547069	chr1	179605881	179606380	Cnst|chr1:179605881-179606380	0.19668479917238	.	.
chr1	179546570	179547069	chr1	179605881	179606380	Tfb2m|chr1:179605881-179606380	0.19668479917238	.	.
chr1	179667997	179668496	chr1	179598087	179598586	Sccpdh|chr1:179598087-179598586	0.225622026742578	.	.
chr1	179802857	179803356	chr1	179844815	179845314	Ahctf1|chr1:179844815-179845314	0.18259103602362	.	.
chr1	179802857	179803356	chr1	179844815	179845314	Gm10518|chr1:179844815-179845314	0.18259103602362	.	.
chr1	179802857	179803356	chr1	179847684	179848183	Ahctf1|chr1:179847684-179848183	0.207120559688653	.	.
chr1	179802857	179803356	chr1	179847684	179848183	Gm10518|chr1:179847684-179848183	0.207120559688653	.	.
chr1	179959653	179960152	chr1	179588210	179588709	Cdc42bpa|chr1:179588210-179588709	0.248346150796087	.	.
chr1	179959653	179960152	chr1	179907289	179907788	Cdc42bpa|chr1:179907289-179907788	0.243171186399238	.	.
chr1	179960232	179960731	chr1	179506868	179507367	Cdc42bpa|chr1:179506868-179507367	0.154900173277978	.	.
chr1	179960232	179960731	chr1	179605881	179606380	Cdc42bpa|chr1:179605881-179606380	0.20631038781459	.	.
chr1	179960232	179960731	chr1	180195828	180196327	Cdc42bpa|chr1:180195828-180196327	0.16812601019187	.	.
chr1	180568576	180569075	chr1	180550703	180551202	Parp1|chr1:180550703-180551202	0.341768868138401	.	.
chr1	180568576	180569075	chr1	180599103	180599602	Parp1|chr1:180599103-180599602	0.152949258418037	.	.
chr1	180568576	180569075	chr1	180703138	180703637	Parp1|chr1:180703138-180703637	0.21608146882007	.	.
chr1	180640407	180640906	chr1	180626214	180626713	Lin9|chr1:180626214-180626713	0.174331662783886	.	.
chr1	180640407	180640906	chr1	180777540	180778039	Lin9|chr1:180777540-180778039	0.488912607309011	.	.
chr1	180640407	180640906	chr1	180778088	180778587	Lin9|chr1:180778088-180778587	0.176141490415547	.	.
chr1	180641033	180641532	chr1	180626214	180626713	Lin9|chr1:180626214-180626713	0.309897753605182	.	.
chr1	180641033	180641532	chr1	180776046	180776545	Lin9|chr1:180776046-180776545	0.28779237695577	.	.
chr1	180725789	180726288	chr1	180550703	180551202	Acbd3|chr1:180550703-180551202	0.305175074796061	.	.
chr1	180725789	180726288	chr1	180599103	180599602	Acbd3|chr1:180599103-180599602	0.293210120166619	.	.
chr1	180725789	180726288	chr1	180777540	180778039	Acbd3|chr1:180777540-180778039	0.280492297735344	.	.
chr1	180767693	180768192	chr1	180626214	180626713	Gm38293|chr1:180626214-180626713	0.24196981771505	.	.
chr1	180767693	180768192	chr1	180776046	180776545	Gm38293|chr1:180776046-180776545	0.289041025115411	.	.
chr1	180767693	180768192	chr1	181009633	181010132	Gm38293|chr1:181009633-181010132	0.317728508149916	.	.
chr1	180768387	180768886	chr1	180777540	180778039	Gm38293|chr1:180777540-180778039	0.284459281546525	.	.
chr1	180768387	180768886	chr1	180778088	180778587	Gm38293|chr1:180778088-180778587	0.381513682363048	.	.
chr1	180768387	180768886	chr1	181016358	181016857	Gm38293|chr1:181016358-181016857	0.194051630816381	.	.
chr1	180813365	180813864	chr1	181150665	181151164	H3f3a|chr1:181150665-181151164	0.342141692190425	.	.
chr1	180813365	180813864	chr1	181150665	181151164	H3f3aos|chr1:181150665-181151164	0.342141692190425	.	.
chr1	180813365	180813864	chr1	181226736	181227235	H3f3a|chr1:181226736-181227235	0.263804887127589	.	.
chr1	180813365	180813864	chr1	181226736	181227235	H3f3aos|chr1:181226736-181227235	0.263804887127589	.	.
chr1	180813989	180814488	chr1	181150665	181151164	H3f3a|chr1:181150665-181151164	0.164100626578097	.	.
chr1	180813989	180814488	chr1	181150665	181151164	H3f3aos|chr1:181150665-181151164	0.164100626578097	.	.
chr1	180849953	180850452	chr1	180987738	180988237	Sde2|chr1:180987738-180988237	0.20993038297121	.	.
chr1	180850639	180851138	chr1	180599103	180599602	Sde2|chr1:180599103-180599602	0.251252934469171	.	.
chr1	180850639	180851138	chr1	181022185	181022684	Sde2|chr1:181022185-181022684	0.186563840165479	.	.
chr1	180850639	180851138	chr1	181150665	181151164	Sde2|chr1:181150665-181151164	0.152484033524491	.	.
chr1	180850639	180851138	chr1	181226736	181227235	Sde2|chr1:181226736-181227235	0.169814992264256	.	.
chr1	180903944	180904443	chr1	180599103	180599602	Pycr2|chr1:180599103-180599602	0.202903976035525	.	.
chr1	180903944	180904443	chr1	180777540	180778039	Pycr2|chr1:180777540-180778039	0.390184134402001	.	.
chr1	180903944	180904443	chr1	180848038	180848537	Pycr2|chr1:180848038-180848537	0.172118139928914	.	.
chr1	180903944	180904443	chr1	180987738	180988237	Pycr2|chr1:180987738-180988237	0.229581379711355	.	.
chr1	180941712	180942211	chr1	181017318	181017817	Tmem63a|chr1:181017318-181017817	0.215641198926503	.	.
chr1	180941712	180942211	chr1	181150665	181151164	Tmem63a|chr1:181150665-181151164	0.243998011515001	.	.
chr1	180941712	180942211	chr1	181226736	181227235	Tmem63a|chr1:181226736-181227235	0.209411980229022	.	.
chr1	180942431	180942930	chr1	180763866	180764365	Tmem63a|chr1:180763866-180764365	0.299946967992984	.	.
chr1	181144061	181144560	chr1	181016358	181016857	Cnih4|chr1:181016358-181016857	0.226588267642125	.	.
chr1	181144061	181144560	chr1	181016358	181016857	Nvl|chr1:181016358-181016857	0.226588267642125	.	.
chr1	181144061	181144560	chr1	181017318	181017817	Cnih4|chr1:181017318-181017817	0.16861043235534	.	.
chr1	181144061	181144560	chr1	181017318	181017817	Nvl|chr1:181017318-181017817	0.16861043235534	.	.
chr1	181144061	181144560	chr1	181022185	181022684	Cnih4|chr1:181022185-181022684	0.226356830885617	.	.
chr1	181144061	181144560	chr1	181022185	181022684	Nvl|chr1:181022185-181022684	0.226356830885617	.	.
chr1	181211237	181211736	chr1	180778088	180778587	Wdr26|chr1:180778088-180778587	0.288798548721291	.	.
chr1	181211764	181212263	chr1	180848038	180848537	Wdr26|chr1:180848038-180848537	0.335972356514285	.	.
chr1	181211764	181212263	chr1	181017318	181017817	Wdr26|chr1:181017318-181017817	0.295210187429536	.	.
chr1	181510245	181510744	chr1	181988289	181988788	Ccdc121|chr1:181988289-181988788	0.261605960194703	.	.
chr1	181842237	181842736	chr1	181545377	181545876	Lbr|chr1:181545377-181545876	0.150763464959321	.	.
chr1	181842237	181842736	chr1	182081947	182082446	Lbr|chr1:182081947-182082446	0.224381370177369	.	.
chr1	181852391	181852890	chr1	181545377	181545876	Gm5533|chr1:181545377-181545876	0.19356745313369	.	.
chr1	181852391	181852890	chr1	181888749	181889248	Gm5533|chr1:181888749-181889248	0.20982241746822	.	.
chr1	181852391	181852890	chr1	181888749	181889248	Gm5533|chr1:181888749-181889248	0.209822417468221	.	.
chr1	181852391	181852890	chr1	181960315	181960814	Gm5533|chr1:181960315-181960814	0.198040595068248	.	.
chr1	182019253	182019752	chr1	181888749	181889248	Enah|chr1:181888749-181889248	0.30155848127507	.	.
chr1	182019253	182019752	chr1	181960315	181960814	Enah|chr1:181960315-181960814	0.405182022519376	.	.
chr1	182019253	182019752	chr1	181988289	181988788	Enah|chr1:181988289-181988788	0.298655286568418	.	.
chr1	182019253	182019752	chr1	182115179	182115678	Enah|chr1:182115179-182115678	0.226949044487268	.	.
chr1	182019253	182019752	chr1	182378832	182379331	Enah|chr1:182378832-182379331	0.210199243728731	.	.
chr1	182019822	182020321	chr1	181841665	181842164	Enah|chr1:181841665-181842164	0.192155240215482	.	.
chr1	182019822	182020321	chr1	182081947	182082446	Enah|chr1:182081947-182082446	0.171136873017708	.	.
chr1	182019822	182020321	chr1	182489705	182490204	Enah|chr1:182489705-182490204	0.384314143992292	.	.
chr1	182020341	182020840	chr1	182489705	182490204	Enah|chr1:182489705-182490204	0.37818340225801	.	.
chr1	182124497	182124996	chr1	182081947	182082446	Srp9|chr1:182081947-182082446	0.30605777508087	.	.
chr1	182124497	182124996	chr1	182489705	182490204	Srp9|chr1:182489705-182490204	0.189529117216284	.	.
chr1	182125000	182125499	chr1	182081947	182082446	Srp9|chr1:182081947-182082446	0.462110909022869	.	.
chr1	182282007	182282506	chr1	182489705	182490204	Degs1|chr1:182489705-182490204	0.171635653914878	.	.
chr1	182282558	182283057	chr1	182054943	182055442	Degs1|chr1:182054943-182055442	0.178627677693822	.	.
chr1	182341398	182341897	chr1	182081947	182082446	Fbxo28|chr1:182081947-182082446	0.182160371753264	.	.
chr1	182341398	182341897	chr1	182489705	182490204	Fbxo28|chr1:182489705-182490204	0.263336476883512	.	.
chr1	182408896	182409395	chr1	182081947	182082446	Trp53bp2|chr1:182081947-182082446	0.338232547498869	.	.
chr1	182408896	182409395	chr1	182489705	182490204	Trp53bp2|chr1:182489705-182490204	0.189412456878989	.	.
chr1	183296308	183296807	chr1	183109082	183109581	Aida|chr1:183109082-183109581	0.290778242325306	.	.
chr1	183296308	183296807	chr1	183109082	183109581	Brox|chr1:183109082-183109581	0.290778242325306	.	.
chr1	183296308	183296807	chr1	183212623	183213122	Aida|chr1:183212623-183213122	0.171191469673998	.	.
chr1	183296308	183296807	chr1	183212623	183213122	Brox|chr1:183212623-183213122	0.171191469673998	.	.
chr1	183296308	183296807	chr1	183550536	183551035	Aida|chr1:183550536-183551035	0.162755335642441	.	.
chr1	183296308	183296807	chr1	183550536	183551035	Brox|chr1:183550536-183551035	0.162755335642441	.	.
chr1	183296824	183297323	chr1	183109082	183109581	Aida|chr1:183109082-183109581	0.192051647611455	.	.
chr1	183296824	183297323	chr1	183109082	183109581	Brox|chr1:183109082-183109581	0.192051647611455	.	.
chr1	183369413	183369912	chr1	183344755	183345254	Mia3|chr1:183344755-183345254	0.248370968726136	.	.
chr1	183388644	183389143	chr1	183257669	183258168	Taf1a|chr1:183257669-183258168	0.401072476909355	.	.
chr1	183388644	183389143	chr1	183551046	183551545	Taf1a|chr1:183551046-183551545	0.419371874391845	.	.
chr1	184034061	184034560	chr1	183969337	183969836	1700056E22Rik|chr1:183969337-183969836	0.168940037884652	.	.
chr1	186117016	186117515	chr1	186267898	186268397	Lyplal1|chr1:186267898-186268397	0.306308398345703	.	.
chr1	186117016	186117515	chr1	186474810	186475309	Lyplal1|chr1:186474810-186475309	0.170478149866007	.	.
chr1	187215277	187215776	chr1	187121686	187122185	Gpatch2|chr1:187121686-187122185	0.205052357690936	.	.
chr1	187215277	187215776	chr1	187121686	187122185	Spata17|chr1:187121686-187122185	0.205052357690936	.	.
chr1	190170441	190170940	chr1	190033852	190034351	Prox1|chr1:190033852-190034351	0.194412524368291	.	.
chr1	190170441	190170940	chr1	190033852	190034351	Prox1|chr1:190033852-190034351	0.194412524368292	.	.
chr1	190170441	190170940	chr1	190033852	190034351	Prox1os|chr1:190033852-190034351	0.194412524368291	.	.
chr1	190170441	190170940	chr1	190033852	190034351	Prox1os|chr1:190033852-190034351	0.194412524368292	.	.
chr1	190170441	190170940	chr1	190161984	190162483	Prox1|chr1:190161984-190162483	0.504910982089024	.	.
chr1	190170441	190170940	chr1	190161984	190162483	Prox1os|chr1:190161984-190162483	0.504910982089024	.	.
chr1	190403305	190403804	chr1	190635732	190636231	Gm29678|chr1:190635732-190636231	0.188874537385055	.	.
chr1	191575408	191575907	chr1	191834767	191835266	Dtl|chr1:191834767-191835266	0.258611145076902	.	.
chr1	191575408	191575907	chr1	191834767	191835266	Ints7|chr1:191834767-191835266	0.258611145076902	.	.
chr1	191575408	191575907	chr1	191997353	191997852	Dtl|chr1:191997353-191997852	0.29716300060405	.	.
chr1	191575408	191575907	chr1	191997353	191997852	Ints7|chr1:191997353-191997852	0.29716300060405	.	.
chr1	191717568	191718067	chr1	191997353	191997852	Lpgat1|chr1:191997353-191997852	0.168921730692517	.	.
chr1	191906374	191906873	chr1	191611650	191612149	1700034H15Rik|chr1:191611650-191612149	0.182922318950324	.	.
chr1	191906374	191906873	chr1	191611650	191612149	Slc30a1|chr1:191611650-191612149	0.182922318950324	.	.
chr1	191906374	191906873	chr1	191997353	191997852	1700034H15Rik|chr1:191997353-191997852	0.3864301308837	.	.
chr1	191906374	191906873	chr1	191997353	191997852	Slc30a1|chr1:191997353-191997852	0.3864301308837	.	.
chr1	191906374	191906873	chr1	192149591	192150090	1700034H15Rik|chr1:192149591-192150090	0.296844987056846	.	.
chr1	191906374	191906873	chr1	192149591	192150090	Slc30a1|chr1:192149591-192150090	0.296844987056846	.	.
chr1	191907383	191907882	chr1	191612199	191612698	1700034H15Rik|chr1:191612199-191612698	0.194110530380887	.	.
chr1	191907383	191907882	chr1	191612199	191612698	Slc30a1|chr1:191612199-191612698	0.194110530380887	.	.
chr1	191989950	191990449	chr1	191592326	191592825	Gm26670|chr1:191592326-191592825	0.322866438309982	.	.
chr1	191989950	191990449	chr1	191611650	191612149	Gm26670|chr1:191611650-191612149	0.1689794640231	.	.
chr1	191989950	191990449	chr1	191611650	191612149	Gm26670|chr1:191611650-191612149	0.168979464023101	.	.
chr1	191989950	191990449	chr1	191964106	191964605	Gm26670|chr1:191964106-191964605	0.177016866256346	.	.
chr1	191989950	191990449	chr1	191997353	191997852	Gm26670|chr1:191997353-191997852	0.26776082125072	.	.
chr1	192092422	192092921	chr1	191817776	191818275	Gm26879|chr1:191817776-191818275	0.296028780829633	.	.
chr1	192092422	192092921	chr1	191817776	191818275	Traf5|chr1:191817776-191818275	0.296028780829633	.	.
chr1	192136426	192136925	chr1	191997353	191997852	Gm10516|chr1:191997353-191997852	0.304072301481639	.	.
chr1	192138545	192139044	chr1	191965032	191965531	Rcor3|chr1:191965032-191965531	0.184573360602677	.	.
chr1	192190456	192190955	chr1	191997353	191997852	Kcnh1|chr1:191997353-191997852	0.365571670436947	.	.
chr1	192190456	192190955	chr1	192107306	192107805	Kcnh1|chr1:192107306-192107805	0.155682478928128	.	.
chr1	194222981	194223480	chr1	193794475	193794974	4930503O07Rik|chr1:193794475-193794974	0.197018017579777	.	.
chr1	194976725	194977224	chr1	194816816	194817315	A330023F24Rik|chr1:194816816-194817315	0.326904564423288	.	.
chr1	194976725	194977224	chr1	194816816	194817315	Gm16897|chr1:194816816-194817315	0.326904564423288	.	.
chr1	194977431	194977930	chr1	194816816	194817315	Gm16897|chr1:194816816-194817315	0.255812592683359	.	.
chr1	194977431	194977930	chr1	194839176	194839675	Gm16897|chr1:194839176-194839675	0.315272498537884	.	.
chr1	194977431	194977930	chr1	194962131	194962630	Gm16897|chr1:194962131-194962630	0.154096157011525	.	.
chr1	195018071	195018570	chr1	194752630	194753129	Gm37027|chr1:194752630-194753129	0.186658497019725	.	.
chr1	195018071	195018570	chr1	194879521	194880020	Gm37027|chr1:194879521-194880020	0.330000491960746	.	.
chr1	195018071	195018570	chr1	195016706	195017205	Gm37027|chr1:195016706-195017205	0.431244248093378	.	.
chr1	195176500	195176999	chr1	194816816	194817315	Cr2|chr1:194816816-194817315	0.195751255990245	.	.
chr1	195176500	195176999	chr1	194839176	194839675	Cr2|chr1:194839176-194839675	0.214051032838788	.	.
chr1	195176500	195176999	chr1	194879521	194880020	Cr2|chr1:194879521-194880020	0.165852152256939	.	.
chr1	195176500	195176999	chr1	195040386	195040885	Cr2|chr1:195040386-195040885	0.180347160324926	.	.
chr10	3366298	3366797	chr10	3476479	3476978	Ppp1r14c|chr10:3476479-3476978	0.146473621094664	.	.
chr10	3972861	3973360	chr10	3572927	3573426	Mthfd1l|chr10:3572927-3573426	0.194746985584949	.	.
chr10	3972861	3973360	chr10	3696855	3697354	Mthfd1l|chr10:3696855-3697354	0.319057298266009	.	.
chr10	3972861	3973360	chr10	3996387	3996886	Mthfd1l|chr10:3996387-3996886	0.434916920950709	.	.
chr10	3973553	3974052	chr10	3695400	3695899	Mthfd1l|chr10:3695400-3695899	0.232208536340995	.	.
chr10	3973553	3974052	chr10	3834951	3835450	Mthfd1l|chr10:3834951-3835450	0.178991226433392	.	.
chr10	3973553	3974052	chr10	3864125	3864624	Mthfd1l|chr10:3864125-3864624	0.149344785399448	.	.
chr10	4266269	4266768	chr10	4598223	4598722	Akap12|chr10:4598223-4598722	0.194919539190254	.	.
chr10	4266269	4266768	chr10	4712513	4713012	Akap12|chr10:4712513-4713012	0.152415387033622	.	.
chr10	4266915	4267414	chr10	4334196	4334695	Akap12|chr10:4334196-4334695	0.306953814474432	.	.
chr10	4387235	4387734	chr10	4334196	4334695	Zbtb2|chr10:4334196-4334695	0.147969452460016	.	.
chr10	4387235	4387734	chr10	4386733	4387232	Zbtb2|chr10:4386733-4387232	0.332775947208803	.	.
chr10	4432192	4432691	chr10	4334196	4334695	Armt1|chr10:4334196-4334695	0.154638754621423	.	.
chr10	4432192	4432691	chr10	4334196	4334695	Rmnd1|chr10:4334196-4334695	0.154638754621423	.	.
chr10	4432192	4432691	chr10	4386733	4387232	Armt1|chr10:4386733-4387232	0.356020177421234	.	.
chr10	4432192	4432691	chr10	4386733	4387232	Rmnd1|chr10:4386733-4387232	0.356020177421234	.	.
chr10	5550504	5551003	chr10	5367219	5367718	Syne1|chr10:5367219-5367718	0.155792188339791	.	.
chr10	5550504	5551003	chr10	5549987	5550486	Syne1|chr10:5549987-5550486	0.33507313378712	.	.
chr10	5805395	5805894	chr10	5634278	5634777	Fbxo5|chr10:5634278-5634777	0.154836314827525	.	.
chr10	5805395	5805894	chr10	6035780	6036279	Fbxo5|chr10:6035780-6036279	0.173064919926995	.	.
chr10	5823844	5824343	chr10	5549987	5550486	Mtrf1l|chr10:5549987-5550486	0.21445425489495	.	.
chr10	5922199	5922698	chr10	6035780	6036279	Rgs17|chr10:6035780-6036279	0.188128441087022	.	.
chr10	7211500	7211999	chr10	7158863	7159362	Cnksr3|chr10:7158863-7159362	0.383311478702283	.	.
chr10	7211500	7211999	chr10	7210985	7211484	Cnksr3|chr10:7210985-7211484	0.449048500290233	.	.
chr10	7211500	7211999	chr10	7390606	7391105	Cnksr3|chr10:7390606-7391105	0.213162946288199	.	.
chr10	7211500	7211999	chr10	7469964	7470463	Cnksr3|chr10:7469964-7470463	0.241791936460024	.	.
chr10	7212004	7212503	chr10	6788327	6788826	Cnksr3|chr10:6788327-6788826	0.158477154923867	.	.
chr10	7212004	7212503	chr10	6788988	6789487	Cnksr3|chr10:6788988-6789487	0.200046857478377	.	.
chr10	7212004	7212503	chr10	7158863	7159362	Cnksr3|chr10:7158863-7159362	0.504990660362765	.	.
chr10	7212004	7212503	chr10	7210985	7211484	Cnksr3|chr10:7210985-7211484	0.264360794443934	.	.
chr10	7212004	7212503	chr10	7390606	7391105	Cnksr3|chr10:7390606-7391105	0.465880289760997	.	.
chr10	7589567	7590066	chr10	7662484	7662983	Lrp11|chr10:7662484-7662983	0.292681310993472	.	.
chr10	7589567	7590066	chr10	7663092	7663591	Lrp11|chr10:7663092-7663591	0.260773469907798	.	.
chr10	7590117	7590616	chr10	7662484	7662983	Lrp11|chr10:7662484-7662983	0.182966859596708	.	.
chr10	7590117	7590616	chr10	7663092	7663591	Lrp11|chr10:7663092-7663591	0.261295793696497	.	.
chr10	7590117	7590616	chr10	7883479	7883978	Lrp11|chr10:7883479-7883978	0.154380747050537	.	.
chr10	7667254	7667753	chr10	7333209	7333708	Nup43|chr10:7333209-7333708	0.154847019191547	.	.
chr10	7667254	7667753	chr10	7390606	7391105	Nup43|chr10:7390606-7391105	0.151389290422897	.	.
chr10	7667254	7667753	chr10	7648343	7648842	Nup43|chr10:7648343-7648842	0.344075364027504	.	.
chr10	7725685	7726184	chr10	7648343	7648842	Katna1|chr10:7648343-7648842	0.219915606070936	.	.
chr10	7725685	7726184	chr10	7663092	7663591	Katna1|chr10:7663092-7663591	0.244222228046443	.	.
chr10	7780721	7781220	chr10	7600611	7601110	B430219N15Rik|chr10:7600611-7601110	0.197687743587855	.	.
chr10	7780721	7781220	chr10	7663092	7663591	B430219N15Rik|chr10:7663092-7663591	0.232035352669973	.	.
chr10	7792631	7793130	chr10	7663092	7663591	Ginm1|chr10:7663092-7663591	0.156343775835991	.	.
chr10	7792631	7793130	chr10	7663092	7663591	Ppil4|chr10:7663092-7663591	0.156343775835991	.	.
chr10	7956090	7956589	chr10	7662484	7662983	Tab2|chr10:7662484-7662983	0.288933610083276	.	.
chr10	7956090	7956589	chr10	7663092	7663591	Tab2|chr10:7663092-7663591	0.214019439292899	.	.
chr10	8518648	8519147	chr10	8339530	8340029	Ust|chr10:8339530-8340029	0.273697017182899	.	.
chr10	8518648	8519147	chr10	8340056	8340555	Ust|chr10:8340056-8340555	0.334080161586893	.	.
chr10	8518648	8519147	chr10	8363137	8363636	Ust|chr10:8363137-8363636	0.303599987840305	.	.
chr10	8518648	8519147	chr10	8472111	8472610	Ust|chr10:8472111-8472610	0.33832886409096	.	.
chr10	8518648	8519147	chr10	8682879	8683378	Ust|chr10:8682879-8683378	0.395583388296551	.	.
chr10	10472118	10472617	chr10	10107228	10107727	Adgb|chr10:10107228-10107727	0.385855395128088	.	.
chr10	10472118	10472617	chr10	10252058	10252557	Adgb|chr10:10252058-10252557	0.164093414069847	.	.
chr10	10472118	10472617	chr10	10314664	10315163	Adgb|chr10:10314664-10315163	0.205989587489124	.	.
chr10	10472118	10472617	chr10	10731551	10732050	Adgb|chr10:10731551-10732050	0.249052822604863	.	.
chr10	10557986	10558485	chr10	10252780	10253279	Rab32|chr10:10252780-10253279	0.150571113085791	.	.
chr10	10557986	10558485	chr10	10718678	10719177	Rab32|chr10:10718678-10719177	0.250692021634979	.	.
chr10	10747889	10748388	chr10	10252058	10252557	4930567K20Rik|chr10:10252058-10252557	0.298902405112715	.	.
chr10	10747889	10748388	chr10	10252780	10253279	4930567K20Rik|chr10:10252780-10253279	0.354749682107782	.	.
chr10	11280524	11281023	chr10	11491884	11492383	4930432B10Rik|chr10:11491884-11492383	0.226963270336557	.	.
chr10	11280524	11281023	chr10	11491884	11492383	Fbxo30|chr10:11491884-11492383	0.226963270336557	.	.
chr10	11280524	11281023	chr10	11737832	11738331	4930432B10Rik|chr10:11737832-11738331	0.358711645489946	.	.
chr10	11280524	11281023	chr10	11737832	11738331	Fbxo30|chr10:11737832-11738331	0.358711645489946	.	.
chr10	11280524	11281023	chr10	11738364	11738863	4930432B10Rik|chr10:11738364-11738863	0.335051090327018	.	.
chr10	11280524	11281023	chr10	11738364	11738863	Fbxo30|chr10:11738364-11738863	0.335051090327018	.	.
chr10	11280524	11281023	chr10	11739218	11739717	4930432B10Rik|chr10:11739218-11739717	0.260481615336232	.	.
chr10	11280524	11281023	chr10	11739218	11739717	Fbxo30|chr10:11739218-11739717	0.260481615336232	.	.
chr10	11281047	11281546	chr10	11491884	11492383	4930432B10Rik|chr10:11491884-11492383	0.517621959155016	.	.
chr10	11281047	11281546	chr10	11491884	11492383	Fbxo30|chr10:11491884-11492383	0.517621959155016	.	.
chr10	11281047	11281546	chr10	11729503	11730002	4930432B10Rik|chr10:11729503-11730002	0.172299343122599	.	.
chr10	11281047	11281546	chr10	11729503	11730002	Fbxo30|chr10:11729503-11730002	0.172299343122599	.	.
chr10	12868974	12869473	chr10	12996979	12997478	Utrn|chr10:12996979-12997478	0.262868690190003	.	.
chr10	12868974	12869473	chr10	13016462	13016961	Utrn|chr10:13016462-13016961	0.242462115457815	.	.
chr10	12868974	12869473	chr10	13087149	13087648	Utrn|chr10:13087149-13087648	0.156506059145593	.	.
chr10	12868974	12869473	chr10	13090439	13090938	Utrn|chr10:13090439-13090938	0.174459222308966	.	.
chr10	12964030	12964529	chr10	13090972	13091471	Stx11|chr10:13090972-13091471	0.225281627432774	.	.
chr10	12964030	12964529	chr10	13232551	13233050	Stx11|chr10:13232551-13233050	0.163853331737828	.	.
chr10	13060194	13060693	chr10	12853123	12853622	Plagl1|chr10:12853123-12853622	0.430854596963751	.	.
chr10	13060194	13060693	chr10	12912138	12912637	Plagl1|chr10:12912138-12912637	0.372686998358917	.	.
chr10	13060194	13060693	chr10	13008121	13008620	Plagl1|chr10:13008121-13008620	0.271737048307218	.	.
chr10	13060194	13060693	chr10	13087149	13087648	Plagl1|chr10:13087149-13087648	0.203940639269466	.	.
chr10	14705323	14705822	chr10	14321485	14321984	Nmbr|chr10:14321485-14321984	0.185023900011412	.	.
chr10	14705323	14705822	chr10	14321485	14321984	Vta1|chr10:14321485-14321984	0.185023900011412	.	.
chr10	14705323	14705822	chr10	14333389	14333888	Nmbr|chr10:14333389-14333888	0.189738052487183	.	.
chr10	14705323	14705822	chr10	14333389	14333888	Vta1|chr10:14333389-14333888	0.189738052487183	.	.
chr10	15300071	15300570	chr10	15263328	15263827	Gm47710|chr10:15263328-15263827	0.256145299270183	.	.
chr10	17331923	17332422	chr10	17229718	17230217	Gm47760|chr10:17229718-17230217	0.260522909495606	.	.
chr10	17331923	17332422	chr10	17240124	17240623	Gm47760|chr10:17240124-17240623	0.237002479720308	.	.
chr10	17331923	17332422	chr10	17271549	17272048	Gm47760|chr10:17271549-17272048	0.20603659805745	.	.
chr10	17331923	17332422	chr10	17330872	17331371	Gm47760|chr10:17330872-17331371	0.201528367521445	.	.
chr10	17331923	17332422	chr10	17331372	17331871	Gm47760|chr10:17331372-17331871	0.495216180404046	.	.
chr10	17331923	17332422	chr10	17411420	17411919	Gm47760|chr10:17411420-17411919	0.346366751844283	.	.
chr10	17331923	17332422	chr10	17418149	17418648	Gm47760|chr10:17418149-17418648	0.198365474981196	.	.
chr10	17331923	17332422	chr10	17428617	17429116	Gm47760|chr10:17428617-17429116	0.153089388502439	.	.
chr10	17795966	17796465	chr10	18068106	18068605	Txlnb|chr10:18068106-18068605	0.150562958372128	.	.
chr10	17947167	17947666	chr10	17869893	17870392	Heca|chr10:17869893-17870392	0.31952506545222	.	.
chr10	17947167	17947666	chr10	18070072	18070571	Heca|chr10:18070072-18070571	0.188840444748432	.	.
chr10	17948344	17948843	chr10	17869893	17870392	Heca|chr10:17869893-17870392	0.15422918911625	.	.
chr10	17948344	17948843	chr10	18070072	18070571	Heca|chr10:18070072-18070571	0.214183443401481	.	.
chr10	18022176	18022675	chr10	17930375	17930874	Abracl|chr10:17930375-17930874	0.184099725755094	.	.
chr10	18022176	18022675	chr10	18070072	18070571	Abracl|chr10:18070072-18070571	0.285325921136838	.	.
chr10	18055292	18055791	chr10	18197247	18197746	Reps1|chr10:18197247-18197746	0.166038152453658	.	.
chr10	18056109	18056608	chr10	18070072	18070571	Reps1|chr10:18070072-18070571	0.155693941698271	.	.
chr10	18210578	18211077	chr10	17930375	17930874	Ect2l|chr10:17930375-17930874	0.160716729846616	.	.
chr10	18210578	18211077	chr10	18070072	18070571	Ect2l|chr10:18070072-18070571	0.279925043626856	.	.
chr10	18235012	18235511	chr10	17869893	17870392	Ccdc28a|chr10:17869893-17870392	0.282781379545817	.	.
chr10	18235012	18235511	chr10	17869893	17870392	Gm10827|chr10:17869893-17870392	0.282781379545817	.	.
chr10	18844729	18845228	chr10	19043787	19044286	Perp|chr10:19043787-19044286	0.212147536161393	.	.
chr10	18844729	18845228	chr10	19239936	19240435	Perp|chr10:19239936-19240435	0.159894551433672	.	.
chr10	18886878	18887377	chr10	18904039	18904538	Gm48483|chr10:18904039-18904538	0.267151132410996	.	.
chr10	18886878	18887377	chr10	18963882	18964381	Gm48483|chr10:18963882-18964381	0.165745994541306	.	.
chr10	18886878	18887377	chr10	18965549	18966048	Gm48483|chr10:18965549-18966048	0.342295873578934	.	.
chr10	18886878	18887377	chr10	18987012	18987511	Gm48483|chr10:18987012-18987511	0.200705593373267	.	.
chr10	18886878	18887377	chr10	19163359	19163858	Gm48483|chr10:19163359-19163858	0.473075739245021	.	.
chr10	19014684	19015183	chr10	19122099	19122598	Tnfaip3|chr10:19122099-19122598	0.19535950210049	.	.
chr10	19015270	19015769	chr10	19043787	19044286	Tnfaip3|chr10:19043787-19044286	0.298641473029447	.	.
chr10	19591671	19592170	chr10	19298267	19298766	Ifngr1|chr10:19298267-19298766	0.282735124211999	.	.
chr10	19591671	19592170	chr10	19812395	19812894	Ifngr1|chr10:19812395-19812894	0.207219290108054	.	.
chr10	19712255	19712754	chr10	19298267	19298766	Il20ra|chr10:19298267-19298766	0.182379212418965	.	.
chr10	19850487	19850986	chr10	19578961	19579460	Slc35d3|chr10:19578961-19579460	0.1942377572716	.	.
chr10	19850487	19850986	chr10	19606909	19607408	Slc35d3|chr10:19606909-19607408	0.224153805105678	.	.
chr10	19850487	19850986	chr10	19915249	19915748	Slc35d3|chr10:19915249-19915748	0.148898435528647	.	.
chr10	19851070	19851569	chr10	19606909	19607408	Slc35d3|chr10:19606909-19607408	0.199521455766012	.	.
chr10	19933466	19933965	chr10	19584019	19584518	Map3k5|chr10:19584019-19584518	0.336865495172677	.	.
chr10	19933991	19934490	chr10	19812395	19812894	Map3k5|chr10:19812395-19812894	0.323807302623377	.	.
chr10	21881933	21882432	chr10	21754936	21755435	Sgk1|chr10:21754936-21755435	0.263268276641552	.	.
chr10	21881933	21882432	chr10	22034297	22034796	Sgk1|chr10:22034297-22034796	0.182683907223522	.	.
chr10	22645129	22645628	chr10	22579377	22579876	Slc2a12|chr10:22579377-22579876	0.257651559905031	.	.
chr10	22731152	22731651	chr10	22579377	22579876	AC166256.1|chr10:22579377-22579876	0.412237050543966	.	.
chr10	22731152	22731651	chr10	22579377	22579876	Tbpl1|chr10:22579377-22579876	0.412237050543966	.	.
chr10	22731681	22732180	chr10	22579377	22579876	AC166256.1|chr10:22579377-22579876	0.279609134524088	.	.
chr10	22731681	22732180	chr10	22579377	22579876	Tbpl1|chr10:22579377-22579876	0.279609134524088	.	.
chr10	23349982	23350481	chr10	23216704	23217203	Eya4|chr10:23216704-23217203	0.183648147514244	.	.
chr10	23349982	23350481	chr10	23271147	23271646	Eya4|chr10:23271147-23271646	0.164119092229903	.	.
chr10	23787039	23787538	chr10	23549646	23550145	Rps12|chr10:23549646-23550145	0.215779219966542	.	.
chr10	23796314	23796813	chr10	23979250	23979749	Slc18b1|chr10:23979250-23979749	0.174218973236821	.	.
chr10	23796872	23797371	chr10	24111089	24111588	Slc18b1|chr10:24111089-24111588	0.17606810411771	.	.
chr10	23938397	23938896	chr10	23547742	23548241	Taar2|chr10:23547742-23548241	0.202468163963521	.	.
chr10	23938397	23938896	chr10	23674670	23675169	Taar2|chr10:23674670-23675169	0.193710667228831	.	.
chr10	24149016	24149515	chr10	23890523	23891022	Stx7|chr10:23890523-23891022	0.319751596328748	.	.
chr10	24149016	24149515	chr10	24111089	24111588	Stx7|chr10:24111089-24111588	0.1603719826708	.	.
chr10	24149016	24149515	chr10	24491055	24491554	Stx7|chr10:24491055-24491554	0.346463997071462	.	.
chr10	24595382	24595881	chr10	24381828	24382327	Ccn2|chr10:24381828-24382327	0.218031594021152	.	.
chr10	24595382	24595881	chr10	24630618	24631117	Ccn2|chr10:24630618-24631117	0.266116253006196	.	.
chr10	24595382	24595881	chr10	24682657	24683156	Ccn2|chr10:24682657-24683156	0.195729052352358	.	.
chr10	26374914	26375413	chr10	26374170	26374669	L3mbtl3|chr10:26374170-26374669	0.252500001663716	.	.
chr10	26375759	26376258	chr10	26710532	26711031	L3mbtl3|chr10:26710532-26711031	0.210401154334043	.	.
chr10	26375759	26376258	chr10	26711043	26711542	L3mbtl3|chr10:26711043-26711542	0.147228561629286	.	.
chr10	28074020	28074519	chr10	28164160	28164659	Ptprk|chr10:28164160-28164659	0.2560146564099	.	.
chr10	28074020	28074519	chr10	28167160	28167659	Ptprk|chr10:28167160-28167659	0.228533297684626	.	.
chr10	28074020	28074519	chr10	28224331	28224830	Ptprk|chr10:28224331-28224830	0.156616616954544	.	.
chr10	28074536	28075035	chr10	27835917	27836416	Ptprk|chr10:27835917-27836416	0.158224130627405	.	.
chr10	28074536	28075035	chr10	27942563	27943062	Ptprk|chr10:27942563-27943062	0.309034449548937	.	.
chr10	28074536	28075035	chr10	27971102	27971601	Ptprk|chr10:27971102-27971601	0.379880488067567	.	.
chr10	28074536	28075035	chr10	28167160	28167659	Ptprk|chr10:28167160-28167659	0.165321613572099	.	.
chr10	28985861	28986360	chr10	29087791	29088290	2310057J18Rik|chr10:29087791-29088290	0.264295256324897	.	.
chr10	29143386	29143885	chr10	29206679	29207178	Soga3|chr10:29206679-29207178	0.167406743264309	.	.
chr10	29143386	29143885	chr10	29415341	29415840	Soga3|chr10:29415341-29415840	0.240065640484639	.	.
chr10	29143386	29143885	chr10	29420642	29421141	Soga3|chr10:29420642-29421141	0.162168585523669	.	.
chr10	29143913	29144412	chr10	29087791	29088290	Soga3|chr10:29087791-29088290	0.146489903119982	.	.
chr10	29143913	29144412	chr10	29146428	29146927	Soga3|chr10:29146428-29146927	0.187518187226761	.	.
chr10	29143913	29144412	chr10	29415341	29415840	Soga3|chr10:29415341-29415840	0.344760751802661	.	.
chr10	29143913	29144412	chr10	29420642	29421141	Soga3|chr10:29420642-29421141	0.153210514294281	.	.
chr10	29361318	29361817	chr10	29087791	29088290	Rnf146|chr10:29087791-29088290	0.161694935813029	.	.
chr10	29361318	29361817	chr10	29415341	29415840	Rnf146|chr10:29415341-29415840	0.257545236559135	.	.
chr10	29361838	29362337	chr10	29206679	29207178	Rnf146|chr10:29206679-29207178	0.220469509786343	.	.
chr10	29361838	29362337	chr10	29532753	29533252	Rnf146|chr10:29532753-29533252	0.350947076643516	.	.
chr10	29535581	29536080	chr10	29777894	29778393	Rspo3|chr10:29777894-29778393	0.149738436318807	.	.
chr10	29535581	29536080	chr10	29921490	29921989	Rspo3|chr10:29921490-29921989	0.151795559230647	.	.
chr10	30200346	30200845	chr10	30132409	30132908	Cenpw|chr10:30132409-30132908	0.220352251812966	.	.
chr10	30200346	30200845	chr10	30390956	30391455	Cenpw|chr10:30390956-30391455	0.198092100436771	.	.
chr10	30600453	30600952	chr10	30389737	30390236	Trmt11|chr10:30389737-30390236	0.244556419734355	.	.
chr10	30600453	30600952	chr10	30537972	30538471	Trmt11|chr10:30537972-30538471	0.192720667003938	.	.
chr10	30600453	30600952	chr10	30746529	30747028	Trmt11|chr10:30746529-30747028	0.379471090418067	.	.
chr10	30600453	30600952	chr10	30810769	30811268	Trmt11|chr10:30810769-30811268	0.415710700287772	.	.
chr10	30600453	30600952	chr10	30927929	30928428	Trmt11|chr10:30927929-30928428	0.228552760871158	.	.
chr10	30600453	30600952	chr10	30979641	30980140	Trmt11|chr10:30979641-30980140	0.172456542416795	.	.
chr10	30802619	30803118	chr10	30810210	30810709	Ncoa7|chr10:30810210-30810709	0.175154312554075	.	.
chr10	30803126	30803625	chr10	31026379	31026878	Ncoa7|chr10:31026379-31026878	0.168141175355899	.	.
chr10	30842620	30843119	chr10	30810769	30811268	Hey2|chr10:30810769-30811268	0.202758150889082	.	.
chr10	30842620	30843119	chr10	31026379	31026878	Hey2|chr10:31026379-31026878	0.184481189057354	.	.
chr10	31313140	31313639	chr10	31026379	31026878	Hddc2|chr10:31026379-31026878	0.276968631009628	.	.
chr10	31445701	31446200	chr10	31026379	31026878	Tpd52l1|chr10:31026379-31026878	0.503393990298279	.	.
chr10	31445701	31446200	chr10	31370149	31370648	Tpd52l1|chr10:31370149-31370648	0.148555826485361	.	.
chr10	31445701	31446200	chr10	31610069	31610568	Tpd52l1|chr10:31610069-31610568	0.160825232556365	.	.
chr10	31609486	31609985	chr10	31465773	31466272	Rnf217|chr10:31465773-31466272	0.150943747561941	.	.
chr10	31609486	31609985	chr10	31610069	31610568	Rnf217|chr10:31610069-31610568	0.320178883957073	.	.
chr10	31609486	31609985	chr10	31610069	31610568	Rnf217|chr10:31610069-31610568	0.320178883957074	.	.
chr10	32889817	32890316	chr10	32577101	32577600	Nkain2|chr10:32577101-32577600	0.23829109145538	.	.
chr10	32890706	32891205	chr10	32796228	32796727	Nkain2|chr10:32796228-32796727	0.206406676572113	.	.
chr10	32890706	32891205	chr10	32796828	32797327	Nkain2|chr10:32796828-32797327	0.249516181633411	.	.
chr10	33623953	33624452	chr10	33593102	33593601	Clvs2|chr10:33593102-33593601	0.22804195650338	.	.
chr10	33623953	33624452	chr10	33593102	33593601	Gm15939|chr10:33593102-33593601	0.22804195650338	.	.
chr10	33623953	33624452	chr10	33653182	33653681	Clvs2|chr10:33653182-33653681	0.217079402352199	.	.
chr10	33623953	33624452	chr10	33653182	33653681	Gm15939|chr10:33653182-33653681	0.217079402352199	.	.
chr10	33623953	33624452	chr10	33914866	33915365	Clvs2|chr10:33914866-33915365	0.174695811091516	.	.
chr10	33623953	33624452	chr10	33914866	33915365	Gm15939|chr10:33914866-33915365	0.174695811091516	.	.
chr10	33624501	33625000	chr10	33703373	33703872	Clvs2|chr10:33703373-33703872	0.198963635540466	.	.
chr10	33624501	33625000	chr10	33703373	33703872	Gm15939|chr10:33703373-33703872	0.198963635540466	.	.
chr10	33904718	33905217	chr10	33558095	33558594	Rsph4a|chr10:33558095-33558594	0.166249946478427	.	.
chr10	33904718	33905217	chr10	33653182	33653681	Rsph4a|chr10:33653182-33653681	0.174922146898116	.	.
chr10	33951019	33951518	chr10	33914866	33915365	Zup1|chr10:33914866-33915365	0.267996561717759	.	.
chr10	33951019	33951518	chr10	34229803	34230302	Zup1|chr10:34229803-34230302	0.204058623376895	.	.
chr10	34019491	34019990	chr10	34316363	34316862	Gm48045|chr10:34316363-34316862	0.335179356156477	.	.
chr10	34019491	34019990	chr10	34316363	34316862	Rwdd1|chr10:34316363-34316862	0.335179356156477	.	.
chr10	34019491	34019990	chr10	34316872	34317371	Gm48045|chr10:34316872-34317371	0.441729124395466	.	.
chr10	34019491	34019990	chr10	34316872	34317371	Rwdd1|chr10:34316872-34317371	0.441729124395466	.	.
chr10	34206579	34207078	chr10	34033850	34034349	Dse|chr10:34033850-34034349	0.175380352554879	.	.
chr10	34207257	34207756	chr10	34280491	34280990	Dse|chr10:34280491-34280990	0.192977238586467	.	.
chr10	34281125	34281624	chr10	34316872	34317371	Tspyl1|chr10:34316872-34317371	0.164026816776915	.	.
chr10	34281125	34281624	chr10	34328221	34328720	Tspyl1|chr10:34328221-34328720	0.170783944010854	.	.
chr10	34281125	34281624	chr10	34368075	34368574	Tspyl1|chr10:34368075-34368574	0.19483517269483	.	.
chr10	34281970	34282469	chr10	34664028	34664527	Tspyl1|chr10:34664028-34664527	0.168932686157759	.	.
chr10	34297174	34297673	chr10	34033850	34034349	Tspyl4|chr10:34033850-34034349	0.244982320623034	.	.
chr10	34297174	34297673	chr10	34431742	34432241	Tspyl4|chr10:34431742-34432241	0.232466260791412	.	.
chr10	34297174	34297673	chr10	34512501	34513000	Tspyl4|chr10:34512501-34513000	0.253458009948926	.	.
chr10	34418335	34418834	chr10	34316872	34317371	Nt5dc1|chr10:34316872-34317371	0.226806202206481	.	.
chr10	34483352	34483851	chr10	34280491	34280990	Frk|chr10:34280491-34280990	0.237434885960166	.	.
chr10	34483352	34483851	chr10	34316363	34316862	Frk|chr10:34316363-34316862	0.327809826332717	.	.
chr10	34483352	34483851	chr10	34316872	34317371	Frk|chr10:34316872-34317371	0.260073603755479	.	.
chr10	34483352	34483851	chr10	34586208	34586707	Frk|chr10:34586208-34586707	0.169286161119529	.	.
chr10	34483352	34483851	chr10	34664028	34664527	Frk|chr10:34664028-34664527	0.418355234632214	.	.
chr10	34484055	34484554	chr10	34280491	34280990	Frk|chr10:34280491-34280990	0.147427478222633	.	.
chr10	34484055	34484554	chr10	34586208	34586707	Frk|chr10:34586208-34586707	0.173681864517553	.	.
chr10	35837783	35838282	chr10	36003647	36004146	Gm49446|chr10:36003647-36004146	0.18312772231552	.	.
chr10	36505968	36506467	chr10	36535151	36535650	Hs3st5|chr10:36535151-36535650	0.161606327944736	.	.
chr10	36505968	36506467	chr10	36567264	36567763	Hs3st5|chr10:36567264-36567763	0.150861635838913	.	.
chr10	36505968	36506467	chr10	36686743	36687242	Hs3st5|chr10:36686743-36687242	0.179996261204747	.	.
chr10	36505968	36506467	chr10	36736502	36737001	Hs3st5|chr10:36736502-36737001	0.191240295630022	.	.
chr10	36506584	36507083	chr10	36323736	36324235	Hs3st5|chr10:36323736-36324235	0.175377415953839	.	.
chr10	36506584	36507083	chr10	36686743	36687242	Hs3st5|chr10:36686743-36687242	0.173347190103207	.	.
chr10	36507177	36507676	chr10	36686743	36687242	Hs3st5|chr10:36686743-36687242	0.18871324659932	.	.
chr10	36974002	36974501	chr10	36964505	36965004	Hdac2|chr10:36964505-36965004	0.293134458441032	.	.
chr10	36974002	36974501	chr10	37014232	37014731	Hdac2|chr10:37014232-37014731	0.353416548654064	.	.
chr10	36974002	36974501	chr10	37078418	37078917	Hdac2|chr10:37078418-37078917	0.186420422895769	.	.
chr10	36974613	36975112	chr10	37078418	37078917	Hdac2|chr10:37078418-37078917	0.238915236509387	.	.
chr10	36975153	36975652	chr10	37047820	37048319	Hdac2|chr10:37047820-37048319	0.363331146012555	.	.
chr10	36975153	36975652	chr10	37136025	37136524	Hdac2|chr10:37136025-37136524	0.239708425854863	.	.
chr10	37138712	37139211	chr10	36898107	36898606	5930403N24Rik|chr10:36898107-36898606	0.304990896361169	.	.
chr10	37138712	37139211	chr10	36898107	36898606	Marcks|chr10:36898107-36898606	0.304990896361169	.	.
chr10	37138712	37139211	chr10	36915999	36916498	5930403N24Rik|chr10:36915999-36916498	0.16755177105705	.	.
chr10	37138712	37139211	chr10	36915999	36916498	Marcks|chr10:36915999-36916498	0.16755177105705	.	.
chr10	37138712	37139211	chr10	36964505	36965004	5930403N24Rik|chr10:36964505-36965004	0.48996055065876	.	.
chr10	37138712	37139211	chr10	36964505	36965004	Marcks|chr10:36964505-36965004	0.48996055065876	.	.
chr10	37138712	37139211	chr10	37072777	37073276	5930403N24Rik|chr10:37072777-37073276	0.220549633130781	.	.
chr10	37138712	37139211	chr10	37072777	37073276	Marcks|chr10:37072777-37073276	0.220549633130781	.	.
chr10	37138712	37139211	chr10	37078418	37078917	5930403N24Rik|chr10:37078418-37078917	0.384567968587081	.	.
chr10	37138712	37139211	chr10	37078418	37078917	Marcks|chr10:37078418-37078917	0.384567968587081	.	.
chr10	38965296	38965795	chr10	38553660	38554159	Lama4|chr10:38553660-38554159	0.259843492493783	.	.
chr10	38965296	38965795	chr10	38554167	38554666	Lama4|chr10:38554167-38554666	0.320496603879007	.	.
chr10	38965296	38965795	chr10	39233964	39234463	Lama4|chr10:39233964-39234463	0.212768121942016	.	.
chr10	39133692	39134191	chr10	39171636	39172135	Fam229b|chr10:39171636-39172135	0.195025489151105	.	.
chr10	39133692	39134191	chr10	39171636	39172135	Tube1|chr10:39171636-39172135	0.195025489151105	.	.
chr10	41071321	41071820	chr10	41015647	41016146	Gpr6|chr10:41015647-41016146	0.162125535970226	.	.
chr10	41071321	41071820	chr10	41209028	41209527	Gpr6|chr10:41209028-41209527	0.302817030330926	.	.
chr10	41072083	41072582	chr10	41227886	41228385	Gpr6|chr10:41227886-41228385	0.178963741965624	.	.
chr10	41072083	41072582	chr10	41288740	41289239	Gpr6|chr10:41288740-41289239	0.345392257250069	.	.
chr10	41303028	41303527	chr10	41227886	41228385	Ak9|chr10:41227886-41228385	0.163038873315711	.	.
chr10	41303028	41303527	chr10	41227886	41228385	Fig4|chr10:41227886-41228385	0.163038873315711	.	.
chr10	41303028	41303527	chr10	41288740	41289239	Ak9|chr10:41288740-41289239	0.394340532342486	.	.
chr10	41303028	41303527	chr10	41288740	41289239	Fig4|chr10:41288740-41289239	0.394340532342486	.	.
chr10	41303669	41304168	chr10	41288740	41289239	Ak9|chr10:41288740-41289239	0.293386002236794	.	.
chr10	41303669	41304168	chr10	41288740	41289239	Fig4|chr10:41288740-41289239	0.293386002236794	.	.
chr10	41450048	41450547	chr10	41689835	41690334	Zbtb24|chr10:41689835-41690334	0.213520322711603	.	.
chr10	41476206	41476705	chr10	41678789	41679288	Mical1|chr10:41678789-41679288	0.283022423161469	.	.
chr10	41476206	41476705	chr10	41730764	41731263	Mical1|chr10:41730764-41731263	0.18444457385722	.	.
chr10	41489630	41490129	chr10	41288740	41289239	Ppil6|chr10:41288740-41289239	0.169566526945248	.	.
chr10	41489630	41490129	chr10	41288740	41289239	Smpd2|chr10:41288740-41289239	0.169566526945248	.	.
chr10	41490156	41490655	chr10	41227886	41228385	Ppil6|chr10:41227886-41228385	0.441964789437591	.	.
chr10	41490156	41490655	chr10	41227886	41228385	Smpd2|chr10:41227886-41228385	0.441964789437591	.	.
chr10	41490156	41490655	chr10	41288740	41289239	Ppil6|chr10:41288740-41289239	0.240882574277484	.	.
chr10	41490156	41490655	chr10	41288740	41289239	Smpd2|chr10:41288740-41289239	0.240882574277484	.	.
chr10	41518365	41518864	chr10	41505407	41505906	Cd164|chr10:41505407-41505906	0.419521591533645	.	.
chr10	41518365	41518864	chr10	41689835	41690334	Cd164|chr10:41689835-41690334	0.222899893299893	.	.
chr10	41518902	41519401	chr10	41288740	41289239	Cd164|chr10:41288740-41289239	0.342207623214759	.	.
chr10	41519685	41520184	chr10	41271811	41272310	Cd164|chr10:41271811-41272310	0.368195513981959	.	.
chr10	41519685	41520184	chr10	41505407	41505906	Cd164|chr10:41505407-41505906	0.340889905249556	.	.
chr10	41553207	41553706	chr10	41505407	41505906	Gm17196|chr10:41505407-41505906	0.1660891964236	.	.
chr10	41553207	41553706	chr10	41558342	41558841	Gm17196|chr10:41558342-41558841	0.241454742386758	.	.
chr10	41553207	41553706	chr10	41678789	41679288	Gm17196|chr10:41678789-41679288	0.334398183677451	.	.
chr10	41553207	41553706	chr10	41730764	41731263	Gm17196|chr10:41730764-41731263	0.157627824153719	.	.
chr10	42276537	42277036	chr10	42277563	42278062	Foxo3|chr10:42277563-42278062	0.349589842694324	.	.
chr10	42276537	42277036	chr10	42346429	42346928	Foxo3|chr10:42346429-42346928	0.258794711025606	.	.
chr10	42276537	42277036	chr10	42396140	42396639	Foxo3|chr10:42396140-42396639	0.198405970408798	.	.
chr10	42478381	42478880	chr10	42277563	42278062	Afg1l|chr10:42277563-42278062	0.333511634243585	.	.
chr10	42478381	42478880	chr10	42294980	42295479	Afg1l|chr10:42294980-42295479	0.258498201879021	.	.
chr10	42478381	42478880	chr10	42346429	42346928	Afg1l|chr10:42346429-42346928	0.17280857483646	.	.
chr10	42478381	42478880	chr10	42396140	42396639	Afg1l|chr10:42396140-42396639	0.194701926537872	.	.
chr10	42501588	42502087	chr10	42277563	42278062	Snx3|chr10:42277563-42278062	0.465983902087618	.	.
chr10	42501588	42502087	chr10	42396140	42396639	Snx3|chr10:42396140-42396639	0.166532831464356	.	.
chr10	43901492	43901991	chr10	44177302	44177801	Qrsl1|chr10:44177302-44177801	0.181319060739599	.	.
chr10	43901492	43901991	chr10	44177302	44177801	Rtn4ip1|chr10:44177302-44177801	0.181319060739599	.	.
chr10	44268090	44268589	chr10	44368249	44368748	Atg5|chr10:44368249-44368748	0.169167810668827	.	.
chr10	45066851	45067350	chr10	44752941	44753440	Prep|chr10:44752941-44753440	0.270902192663835	.	.
chr10	45066851	45067350	chr10	44918137	44918636	Prep|chr10:44918137-44918636	0.299341607357412	.	.
chr10	45066851	45067350	chr10	44925355	44925854	Prep|chr10:44925355-44925854	0.209716051148508	.	.
chr10	45066851	45067350	chr10	45000074	45000573	Prep|chr10:45000074-45000573	0.14860727494327	.	.
chr10	45066851	45067350	chr10	45045177	45045676	Prep|chr10:45045177-45045676	0.276797111471487	.	.
chr10	45066851	45067350	chr10	45050060	45050559	Prep|chr10:45050060-45050559	0.278305125138447	.	.
chr10	45066851	45067350	chr10	45230851	45231350	Prep|chr10:45230851-45231350	0.150596456014714	.	.
chr10	45289129	45289628	chr10	45045177	45045676	Gm15934|chr10:45045177-45045676	0.168388774365425	.	.
chr10	45289129	45289628	chr10	45051034	45051533	Gm15934|chr10:45051034-45051533	0.169055665265	.	.
chr10	45289129	45289628	chr10	45230851	45231350	Gm15934|chr10:45230851-45231350	0.1622596001156	.	.
chr10	45289129	45289628	chr10	45373235	45373734	Gm15934|chr10:45373235-45373734	0.162551168611336	.	.
chr10	45335421	45335920	chr10	45045177	45045676	Bves|chr10:45045177-45045676	0.285736704176386	.	.
chr10	45335421	45335920	chr10	45051034	45051533	Bves|chr10:45051034-45051533	0.175851600048643	.	.
chr10	45335958	45336457	chr10	45051034	45051533	Bves|chr10:45051034-45051533	0.203917576454956	.	.
chr10	45485562	45486061	chr10	45050060	45050559	Lin28b|chr10:45050060-45050559	0.20644206084433	.	.
chr10	45485562	45486061	chr10	45373235	45373734	Lin28b|chr10:45373235-45373734	0.187134805378269	.	.
chr10	45486237	45486736	chr10	45050060	45050559	Lin28b|chr10:45050060-45050559	0.176461634553585	.	.
chr10	45486237	45486736	chr10	45230851	45231350	Lin28b|chr10:45230851-45231350	0.17149812515427	.	.
chr10	45486237	45486736	chr10	45373235	45373734	Lin28b|chr10:45373235-45373734	0.3073633486201	.	.
chr10	45577590	45578089	chr10	45849860	45850359	Hace1|chr10:45849860-45850359	0.161900518621185	.	.
chr10	45578214	45578713	chr10	45373235	45373734	Hace1|chr10:45373235-45373734	0.348547253747591	.	.
chr10	45578214	45578713	chr10	45849860	45850359	Hace1|chr10:45849860-45850359	0.153234018716071	.	.
chr10	45806958	45807457	chr10	45849860	45850359	D030045P18Rik|chr10:45849860-45850359	0.247941475078722	.	.
chr10	45806958	45807457	chr10	45850528	45851027	D030045P18Rik|chr10:45850528-45851027	0.287447312908262	.	.
chr10	47102545	47103044	chr10	46781985	46782484	Gm35552|chr10:46781985-46782484	0.212390689265637	.	.
chr10	47102545	47103044	chr10	46845555	46846054	Gm35552|chr10:46845555-46846054	0.163950602145828	.	.
chr10	49788557	49789056	chr10	49782586	49783085	Grik2|chr10:49782586-49783085	0.162075046740677	.	.
chr10	49788557	49789056	chr10	49783245	49783744	Grik2|chr10:49783245-49783744	0.199065416015063	.	.
chr10	50592385	50592884	chr10	50336691	50337190	Ascc3|chr10:50336691-50337190	0.217602400626702	.	.
chr10	51677907	51678406	chr10	51553300	51553799	Rfx6|chr10:51553300-51553799	0.149902066627568	.	.
chr10	51677907	51678406	chr10	51779583	51780082	Rfx6|chr10:51779583-51780082	0.244928446901311	.	.
chr10	52381975	52382474	chr10	52691301	52691800	Gopc|chr10:52691301-52691800	0.247272597709058	.	.
chr10	52417238	52417737	chr10	52705014	52705513	Nus1|chr10:52705014-52705513	0.400890906886055	.	.
chr10	52418019	52418518	chr10	52703990	52704489	Nus1|chr10:52703990-52704489	0.199257540760582	.	.
chr10	52690801	52691300	chr10	52691301	52691800	Slc35f1|chr10:52691301-52691800	0.335221922970103	.	.
chr10	52690801	52691300	chr10	52705014	52705513	Slc35f1|chr10:52705014-52705513	0.17958390619239	.	.
chr10	56431168	56431667	chr10	56339053	56339552	Gm36595|chr10:56339053-56339552	0.191483061755098	.	.
chr10	56431168	56431667	chr10	56372970	56373469	Gm36595|chr10:56372970-56373469	0.19087020290421	.	.
chr10	56431168	56431667	chr10	56482186	56482685	Gm36595|chr10:56482186-56482685	0.25097423339953	.	.
chr10	56431168	56431667	chr10	56573549	56574048	Gm36595|chr10:56573549-56574048	0.318285127360197	.	.
chr10	56431764	56432263	chr10	56339053	56339552	Gm36595|chr10:56339053-56339552	0.195226697059452	.	.
chr10	56431764	56432263	chr10	56573549	56574048	Gm36595|chr10:56573549-56574048	0.364489687140235	.	.
chr10	56981955	56982454	chr10	56573549	56574048	Gm36827|chr10:56573549-56574048	0.375355078180543	.	.
chr10	56981955	56982454	chr10	56880014	56880513	Gm36827|chr10:56880014-56880513	0.269247749457217	.	.
chr10	56981955	56982454	chr10	56880521	56881020	Gm36827|chr10:56880521-56881020	0.274766360793026	.	.
chr10	56981955	56982454	chr10	56942678	56943177	Gm36827|chr10:56942678-56943177	0.246802137509137	.	.
chr10	56981955	56982454	chr10	57183491	57183990	Gm36827|chr10:57183491-57183990	0.240183494594343	.	.
chr10	57486588	57487087	chr10	57001179	57001678	4930467K11Rik|chr10:57001179-57001678	0.208419222349495	.	.
chr10	57486588	57487087	chr10	57001179	57001678	Hsf2|chr10:57001179-57001678	0.208419222349495	.	.
chr10	57486588	57487087	chr10	57571165	57571664	4930467K11Rik|chr10:57571165-57571664	0.200302826508282	.	.
chr10	57486588	57487087	chr10	57571165	57571664	Hsf2|chr10:57571165-57571664	0.200302826508282	.	.
chr10	57532304	57532803	chr10	57568996	57569495	Serinc1|chr10:57568996-57569495	0.157934159467675	.	.
chr10	57532304	57532803	chr10	57569528	57570027	Serinc1|chr10:57569528-57570027	0.193187918926097	.	.
chr10	57631815	57632314	chr10	57742972	57743471	Pkib|chr10:57742972-57743471	0.206146849180731	.	.
chr10	57631815	57632314	chr10	57743482	57743981	Pkib|chr10:57743482-57743981	0.169108350928476	.	.
chr10	57794939	57795438	chr10	57743482	57743981	Smpdl3a|chr10:57743482-57743981	0.197309607269923	.	.
chr10	57794939	57795438	chr10	57744060	57744559	Smpdl3a|chr10:57744060-57744559	0.208876221185775	.	.
chr10	58255194	58255693	chr10	58658702	58659201	Gcc2|chr10:58658702-58659201	0.270418800561881	.	.
chr10	58323065	58323564	chr10	58559766	58560265	Lims1|chr10:58559766-58560265	0.349851960948502	.	.
chr10	58446597	58447096	chr10	58559766	58560265	Ranbp2|chr10:58559766-58560265	0.212344114045011	.	.
[truncated: 28,547 more rows]
