# Supplementary material for: Single-cell analysis of chromatin accessibility in the adult mouse brain
Source: Nature. 2023 Dec 13;624(7991):378–89. doi: 10.1038/s41586-023-06824-9 (PMC10719105; doi:10.1038/s41586-023-06824-9)
Supplement: Supplementary file 3 — Supplementary Tables 1–25 and their legends. [file 41586_2023_6824_MOESM3_ESM.zip › 2023-03-05453B-s3/SI Tables/SI Table 13 Summary of all the gene-cCRE correlations/sa2subclass.ARH-PVi_Six6_Dopa-Gaba.pdc.bedpe]

chr1	4785497	4785996	chr1	5082818	5083317	Mrpl15|chr1:5082818-5083317	0.24768288682094	.	.
chr1	4807592	4808091	chr1	5019201	5019700	Lypla1|chr1:5019201-5019700	0.13852609628617	.	.
chr1	4857480	4857979	chr1	4571692	4572191	Tcea1|chr1:4571692-4572191	0.147995438253667	.	.
chr1	4857480	4857979	chr1	5082818	5083317	Tcea1|chr1:5082818-5083317	0.157291074835475	.	.
chr1	4857480	4857979	chr1	5233031	5233530	Tcea1|chr1:5233031-5233530	0.178730593871896	.	.
chr1	4858123	4858622	chr1	5082818	5083317	Tcea1|chr1:5082818-5083317	0.203893783756483	.	.
chr1	4858123	4858622	chr1	5233031	5233530	Tcea1|chr1:5233031-5233530	0.289899648111831	.	.
chr1	5917179	5917678	chr1	5915307	5915806	Npbwr1|chr1:5915307-5915806	0.184028589172477	.	.
chr1	5917179	5917678	chr1	5915307	5915806	Npbwr1|chr1:5915307-5915806	0.184028589172478	.	.
chr1	6214899	6215398	chr1	6441268	6441767	4732440D04Rik|chr1:6441268-6441767	0.147141732040947	.	.
chr1	7088594	7089093	chr1	7204719	7205218	Pcmtd1|chr1:7204719-7205218	0.231351199338751	.	.
chr1	9700259	9700758	chr1	9772700	9773199	Mybl1|chr1:9772700-9773199	0.147650934384974	.	.
chr1	9908384	9908883	chr1	10039501	10040000	Mcmdc2|chr1:10039501-10040000	0.265498257510115	.	.
chr1	9908384	9908883	chr1	10089475	10089974	Mcmdc2|chr1:10089475-10089974	0.195166864485642	.	.
chr1	9943920	9944419	chr1	10089475	10089974	Snhg6|chr1:10089475-10089974	0.321964556074396	.	.
chr1	9943920	9944419	chr1	9772700	9773199	Snhg6|chr1:9772700-9773199	0.159762139389168	.	.
chr1	10008928	10009427	chr1	9772700	9773199	Ppp1r42|chr1:9772700-9773199	0.157250802178304	.	.
chr1	10037697	10038196	chr1	10039501	10040000	Cops5|chr1:10039501-10040000	0.174329780883375	.	.
chr1	10037697	10038196	chr1	10039501	10040000	Cspp1|chr1:10039501-10040000	0.174329780883375	.	.
chr1	10037697	10038196	chr1	10089475	10089974	Cops5|chr1:10089475-10089974	0.241114974757007	.	.
chr1	10037697	10038196	chr1	10089475	10089974	Cspp1|chr1:10089475-10089974	0.241114974757007	.	.
chr1	10037697	10038196	chr1	9772700	9773199	Cops5|chr1:9772700-9773199	0.227556853093382	.	.
chr1	10037697	10038196	chr1	9772700	9773199	Cspp1|chr1:9772700-9773199	0.227556853093382	.	.
chr1	10232855	10233354	chr1	9772700	9773199	Arfgef1|chr1:9772700-9773199	0.292868526305028	.	.
chr1	12991973	12992472	chr1	12947508	12948007	Slco5a1|chr1:12947508-12948007	0.171814399900334	.	.
chr1	13660314	13660813	chr1	13789111	13789610	Lactb2|chr1:13789111-13789610	0.15142368390962	.	.
chr1	15286608	15287107	chr1	15358408	15358907	Kcnb2|chr1:15358408-15358907	0.173027835359282	.	.
chr1	15805340	15805839	chr1	15610392	15610891	Terf1|chr1:15610392-15610891	0.291293660844755	.	.
chr1	20820187	20820686	chr1	20921118	20921617	Mcm3|chr1:20921118-20921617	0.196968098995337	.	.
chr1	20820187	20820686	chr1	20933361	20933860	Mcm3|chr1:20933361-20933860	0.147090842650306	.	.
chr1	20820187	20820686	chr1	21014419	21014918	Mcm3|chr1:21014419-21014918	0.180415697320071	.	.
chr1	20820187	20820686	chr1	21232056	21232555	Mcm3|chr1:21232056-21232555	0.143676048630418	.	.
chr1	20890857	20891356	chr1	20921118	20921617	6720483E21Rik|chr1:20921118-20921617	0.15974130154621	.	.
chr1	20890857	20891356	chr1	20921118	20921617	Paqr8|chr1:20921118-20921617	0.15974130154621	.	.
chr1	20890857	20891356	chr1	21232056	21232555	6720483E21Rik|chr1:21232056-21232555	0.140185906908947	.	.
chr1	20890857	20891356	chr1	21232056	21232555	Paqr8|chr1:21232056-21232555	0.140185906908947	.	.
chr1	21079134	21079633	chr1	20921118	20921617	Gm28287|chr1:20921118-20921617	0.16659630992194	.	.
chr1	21079134	21079633	chr1	20921118	20921617	Tram2|chr1:20921118-20921617	0.16659630992194	.	.
chr1	21218543	21219042	chr1	20933361	20933860	Tmem14a|chr1:20933361-20933860	0.363581219465342	.	.
chr1	21218543	21219042	chr1	21344262	21344761	Tmem14a|chr1:21344262-21344761	0.136839847452913	.	.
chr1	22805771	22806270	chr1	23202343	23202842	Rims1|chr1:23202343-23202842	0.181161613710411	.	.
chr1	23922128	23922627	chr1	23520116	23520615	Smap1|chr1:23520116-23520615	0.230625461488406	.	.
chr1	24005456	24005955	chr1	24171412	24171911	Sdhaf4|chr1:24171412-24171911	0.183442591723182	.	.
chr1	24005456	24005955	chr1	24249074	24249573	Sdhaf4|chr1:24249074-24249573	0.16157679475597	.	.
chr1	24099649	24100148	chr1	24302637	24303136	Fam135a|chr1:24302637-24303136	0.161716468847091	.	.
chr1	24099649	24100148	chr1	24349664	24350163	Fam135a|chr1:24349664-24350163	0.168940981595815	.	.
chr1	24100186	24100685	chr1	24218975	24219474	Fam135a|chr1:24218975-24219474	0.134057640570691	.	.
chr1	30873430	30873929	chr1	31051449	31051948	Phf3|chr1:31051449-31051948	0.275766903034248	.	.
chr1	30873942	30874441	chr1	30740784	30741283	Phf3|chr1:30740784-30741283	0.209740931384333	.	.
chr1	30949080	30949579	chr1	31210103	31210602	Ptp4a1|chr1:31210103-31210602	0.228594785097299	.	.
chr1	34459438	34459937	chr1	34602327	34602826	Ptpn18|chr1:34602327-34602826	0.197442165877276	.	.
chr1	34579442	34579941	chr1	34462689	34463188	1700101I19Rik|chr1:34462689-34463188	0.193978596743199	.	.
chr1	34579442	34579941	chr1	34462689	34463188	Amer3|chr1:34462689-34463188	0.193978596743199	.	.
chr1	34579442	34579941	chr1	34750293	34750792	1700101I19Rik|chr1:34750293-34750792	0.136777599022766	.	.
chr1	34579442	34579941	chr1	34750293	34750792	Amer3|chr1:34750293-34750792	0.136777599022766	.	.
chr1	34801460	34801959	chr1	34752832	34753331	Arhgef4|chr1:34752832-34753331	0.165611960109532	.	.
chr1	34842804	34843303	chr1	34750293	34750792	Fam168b|chr1:34750293-34750792	0.136925532321281	.	.
chr1	34842804	34843303	chr1	34793414	34793913	Fam168b|chr1:34793414-34793913	0.306590082396922	.	.
chr1	37719678	37720177	chr1	37639092	37639591	2010300C02Rik|chr1:37639092-37639591	0.221668907264247	.	.
chr1	37997778	37998277	chr1	37639092	37639591	Eif5b|chr1:37639092-37639591	0.144714956418285	.	.
chr1	37997778	37998277	chr1	37639092	37639591	Txndc9|chr1:37639092-37639591	0.144714956418285	.	.
chr1	39193901	39194400	chr1	39392125	39392624	Npas2|chr1:39392125-39392624	0.13854699327479	.	.
chr1	39367561	39368060	chr1	39001085	39001584	Rpl31|chr1:39001085-39001584	0.202600564723963	.	.
chr1	39478529	39479028	chr1	39086333	39086832	Tbc1d8|chr1:39086333-39086832	0.24697466108933	.	.
chr1	39478529	39479028	chr1	39340678	39341177	Tbc1d8|chr1:39340678-39341177	0.167781950811085	.	.
chr1	40579713	40580212	chr1	40768563	40769062	Gm35801|chr1:40768563-40769062	0.224813179455386	.	.
chr1	40579713	40580212	chr1	40768563	40769062	Slc9a4|chr1:40768563-40769062	0.224813179455386	.	.
chr1	40790447	40790946	chr1	40768563	40769062	Mfsd9|chr1:40768563-40769062	0.158143198508876	.	.
chr1	42695450	42695949	chr1	42714289	42714788	Gm20646|chr1:42714289-42714788	0.335225206485631	.	.
chr1	42695450	42695949	chr1	42714289	42714788	Pantr1|chr1:42714289-42714788	0.335225206485631	.	.
chr1	42695450	42695949	chr1	42714289	42714788	Pou3f3|chr1:42714289-42714788	0.335225206485631	.	.
chr1	44119144	44119643	chr1	44198134	44198633	Bivm|chr1:44198134-44198633	0.198301341771087	.	.
chr1	44119144	44119643	chr1	44198134	44198633	Poglut2|chr1:44198134-44198633	0.198301341771087	.	.
chr1	52113595	52114094	chr1	52146524	52147023	Gm31812|chr1:52146524-52147023	0.167569977644806	.	.
chr1	52119152	52119651	chr1	52146524	52147023	Stat1|chr1:52146524-52147023	0.360217656480011	.	.
chr1	52630383	52630882	chr1	52952486	52952985	Nemp2|chr1:52952486-52952985	0.146765452939694	.	.
chr1	52726931	52727430	chr1	52799343	52799842	Mfsd6|chr1:52799343-52799842	0.256074743765914	.	.
chr1	52816845	52817344	chr1	52799343	52799842	Inpp1|chr1:52799343-52799842	0.238337917389648	.	.
chr1	52817513	52818012	chr1	52799343	52799842	Inpp1|chr1:52799343-52799842	0.15225697894075	.	.
chr1	52817513	52818012	chr1	52952486	52952985	Inpp1|chr1:52952486-52952985	0.27862249045976	.	.
chr1	53707111	53707610	chr1	53823748	53824247	Dnah7a|chr1:53823748-53824247	0.161488247558478	.	.
chr1	53707111	53707610	chr1	53909069	53909568	Dnah7a|chr1:53909069-53909568	0.133457318867588	.	.
chr1	54194329	54194828	chr1	54133125	54133624	Hecw2|chr1:54133125-54133624	0.218939658140908	.	.
chr1	54194329	54194828	chr1	54133125	54133624	Hecw2|chr1:54133125-54133624	0.218939658140909	.	.
chr1	54250459	54250958	chr1	54707058	54707557	Ccdc150|chr1:54707058-54707557	0.160604773328709	.	.
chr1	54438767	54439266	chr1	54734870	54735369	Gtf3c3|chr1:54734870-54735369	0.204041003171942	.	.
chr1	55027198	55027697	chr1	55383081	55383580	Sf3b1|chr1:55383081-55383580	0.214437998751281	.	.
chr1	55405572	55406071	chr1	55625880	55626379	Plcl1|chr1:55625880-55626379	0.144313372872848	.	.
chr1	58112727	58113226	chr1	58296260	58296759	Aox3|chr1:58296260-58296759	0.133445050264705	.	.
chr1	59119578	59120077	chr1	59312429	59312928	G730003C15Rik|chr1:59312429-59312928	0.264824364195354	.	.
chr1	59119578	59120077	chr1	59312429	59312928	Tmem237|chr1:59312429-59312928	0.264824364195354	.	.
chr1	59481835	59482334	chr1	59312429	59312928	Fzd7|chr1:59312429-59312928	0.294747476708244	.	.
chr1	59481835	59482334	chr1	59623298	59623797	Fzd7|chr1:59623298-59623797	0.15484387015407	.	.
chr1	59516242	59516741	chr1	59574272	59574771	Gm973|chr1:59574272-59574771	0.191053534024462	.	.
chr1	59516242	59516741	chr1	59574808	59575307	Gm973|chr1:59574808-59575307	0.328082056434524	.	.
chr1	59670565	59671064	chr1	59312429	59312928	Sumo1|chr1:59312429-59312928	0.145142179052973	.	.
chr1	59684706	59685205	chr1	59311861	59312360	Nop58|chr1:59311861-59312360	0.203751417365362	.	.
chr1	59762644	59763143	chr1	59574272	59574771	Bmpr2|chr1:59574272-59574771	0.132894847797011	.	.
chr1	60409462	60409961	chr1	60625969	60626468	Abi2|chr1:60625969-60626468	0.253388773142695	.	.
chr1	60566593	60567092	chr1	60625969	60626468	Raph1|chr1:60625969-60626468	0.151970696519727	.	.
chr1	60566593	60567092	chr1	60919868	60920367	Raph1|chr1:60919868-60920367	0.166869332208239	.	.
chr1	60566593	60567092	chr1	60920395	60920894	Raph1|chr1:60920395-60920894	0.351954095379284	.	.
chr1	62703034	62703533	chr1	62706634	62707133	Nrp2|chr1:62706634-62707133	0.414377613153263	.	.
chr1	63114071	63114570	chr1	63180992	63181491	Ino80d|chr1:63180992-63181491	0.139210232396122	.	.
chr1	63114071	63114570	chr1	63367905	63368404	Ino80d|chr1:63367905-63368404	0.277838897425132	.	.
chr1	63176509	63177008	chr1	63203844	63204343	Eef1b2|chr1:63203844-63204343	0.273673306018495	.	.
chr1	63176509	63177008	chr1	63203844	63204343	Ndufs1|chr1:63203844-63204343	0.273673306018495	.	.
chr1	63176509	63177008	chr1	63248065	63248564	Eef1b2|chr1:63248065-63248564	0.163362214877015	.	.
chr1	63176509	63177008	chr1	63248065	63248564	Ndufs1|chr1:63248065-63248564	0.163362214877015	.	.
chr1	63176509	63177008	chr1	63256075	63256574	Eef1b2|chr1:63256075-63256574	0.232152365563613	.	.
chr1	63176509	63177008	chr1	63256075	63256574	Ndufs1|chr1:63256075-63256574	0.232152365563613	.	.
chr1	63176509	63177008	chr1	63367905	63368404	Eef1b2|chr1:63367905-63368404	0.138291953565283	.	.
chr1	63176509	63177008	chr1	63367905	63368404	Ndufs1|chr1:63367905-63368404	0.138291953565283	.	.
chr1	63176509	63177008	chr1	63483564	63484063	Eef1b2|chr1:63483564-63484063	0.216856906578961	.	.
chr1	63176509	63177008	chr1	63483564	63484063	Ndufs1|chr1:63483564-63484063	0.216856906578961	.	.
chr1	63213981	63214480	chr1	63483564	63484063	Gpr1|chr1:63483564-63484063	0.258119666547961	.	.
chr1	63272985	63273484	chr1	63203844	63204343	Gm11608|chr1:63203844-63204343	0.313866811656504	.	.
chr1	63272985	63273484	chr1	63203844	63204343	Zdbf2|chr1:63203844-63204343	0.313866811656504	.	.
chr1	63272985	63273484	chr1	63248065	63248564	Gm11608|chr1:63248065-63248564	0.181199420454278	.	.
chr1	63272985	63273484	chr1	63248065	63248564	Zdbf2|chr1:63248065-63248564	0.181199420454278	.	.
chr1	63272985	63273484	chr1	63256075	63256574	Gm11608|chr1:63256075-63256574	0.325873564739667	.	.
chr1	63272985	63273484	chr1	63256075	63256574	Zdbf2|chr1:63256075-63256574	0.325873564739667	.	.
chr1	63272985	63273484	chr1	63367905	63368404	Gm11608|chr1:63367905-63368404	0.267462939568771	.	.
chr1	63272985	63273484	chr1	63367905	63368404	Zdbf2|chr1:63367905-63368404	0.267462939568771	.	.
chr1	63272985	63273484	chr1	63465563	63466062	Gm11608|chr1:63465563-63466062	0.180561902316088	.	.
chr1	63272985	63273484	chr1	63465563	63466062	Zdbf2|chr1:63465563-63466062	0.180561902316088	.	.
chr1	63445105	63445604	chr1	63367905	63368404	Adam23|chr1:63367905-63368404	0.153734651007657	.	.
chr1	63445671	63446170	chr1	63203844	63204343	Adam23|chr1:63203844-63204343	0.163003030747517	.	.
chr1	63730384	63730883	chr1	63367905	63368404	Fastkd2|chr1:63367905-63368404	0.237331571624065	.	.
chr1	63730384	63730883	chr1	63367905	63368404	Mdh1b|chr1:63367905-63368404	0.237331571624065	.	.
chr1	63730384	63730883	chr1	63668754	63669253	Fastkd2|chr1:63668754-63669253	0.14239723331544	.	.
chr1	63730384	63730883	chr1	63668754	63669253	Mdh1b|chr1:63668754-63669253	0.14239723331544	.	.
chr1	63730384	63730883	chr1	63882576	63883075	Fastkd2|chr1:63882576-63883075	0.168046454162863	.	.
chr1	63730384	63730883	chr1	63882576	63883075	Mdh1b|chr1:63882576-63883075	0.168046454162863	.	.
chr1	63730384	63730883	chr1	63953367	63953866	Fastkd2|chr1:63953367-63953866	0.194285604547589	.	.
chr1	63730384	63730883	chr1	63953367	63953866	Mdh1b|chr1:63953367-63953866	0.194285604547589	.	.
chr1	65122893	65123392	chr1	65010101	65010600	D630023F18Rik|chr1:65010101-65010600	0.138922452656691	.	.
chr1	66700587	66701086	chr1	66895631	66896130	Rpe|chr1:66895631-66896130	0.166441118403361	.	.
chr1	66816734	66817233	chr1	66654987	66655486	Kansl1l|chr1:66654987-66655486	0.230158313335461	.	.
chr1	66816734	66817233	chr1	66896202	66896701	Kansl1l|chr1:66896202-66896701	0.135617136906377	.	.
chr1	66817441	66817940	chr1	66896202	66896701	Kansl1l|chr1:66896202-66896701	0.149688230773603	.	.
chr1	66817441	66817940	chr1	67143908	67144407	Kansl1l|chr1:67143908-67144407	0.137568409954855	.	.
chr1	67038596	67039095	chr1	67290002	67290501	Lancl1|chr1:67290002-67290501	0.145671759650183	.	.
chr1	71556874	71557373	chr1	71614383	71614882	Atic|chr1:71614383-71614882	0.213872649862893	.	.
chr1	71556874	71557373	chr1	71614956	71615455	Atic|chr1:71614956-71615455	0.179616647537172	.	.
chr1	72212372	72212871	chr1	72123622	72124121	Mreg|chr1:72123622-72124121	0.299564494116342	.	.
chr1	72212372	72212871	chr1	72236179	72236678	Mreg|chr1:72236179-72236678	0.197564660243379	.	.
chr1	72536972	72537471	chr1	72872440	72872939	March4|chr1:72872440-72872939	0.175355317704256	.	.
chr1	72582908	72583407	chr1	72870991	72871490	Smarcal1|chr1:72870991-72871490	0.134097931834429	.	.
chr1	72824488	72824987	chr1	72870991	72871490	Igfbp2|chr1:72870991-72871490	0.137037803615628	.	.
chr1	72824488	72824987	chr1	72871694	72872193	Igfbp2|chr1:72871694-72872193	0.230349152450456	.	.
chr1	74236196	74236695	chr1	73902299	73902798	Arpc2|chr1:73902299-73902798	0.142421571522617	.	.
chr1	74284588	74285087	chr1	74332262	74332761	Aamp|chr1:74332262-74332761	0.179643354961166	.	.
chr1	74284588	74285087	chr1	74332262	74332761	Pnkd|chr1:74332262-74332761	0.179643354961166	.	.
chr1	74284588	74285087	chr1	74397348	74397847	Aamp|chr1:74397348-74397847	0.132243829486115	.	.
chr1	74284588	74285087	chr1	74397348	74397847	Pnkd|chr1:74397348-74397847	0.132243829486115	.	.
chr1	74391301	74391800	chr1	74332262	74332761	Ctdsp1|chr1:74332262-74332761	0.13090479081447	.	.
chr1	74505730	74506229	chr1	74332262	74332761	Cnot9|chr1:74332262-74332761	0.141508919313227	.	.
chr1	74505730	74506229	chr1	74397348	74397847	Cnot9|chr1:74397348-74397847	0.135204133627574	.	.
chr1	74505730	74506229	chr1	74415126	74415625	Cnot9|chr1:74415126-74415625	0.208624568135307	.	.
chr1	74505730	74506229	chr1	74802933	74803432	Cnot9|chr1:74802933-74803432	0.232294238743907	.	.
chr1	74505730	74506229	chr1	74808065	74808564	Cnot9|chr1:74808065-74808564	0.212979679127038	.	.
chr1	74505730	74506229	chr1	74816731	74817230	Cnot9|chr1:74816731-74817230	0.226287025819109	.	.
chr1	74587962	74588461	chr1	74332262	74332761	Bcs1l|chr1:74332262-74332761	0.204837147081272	.	.
chr1	74587962	74588461	chr1	74332262	74332761	Zfp142|chr1:74332262-74332761	0.204837147081272	.	.
chr1	74587962	74588461	chr1	74386756	74387255	Bcs1l|chr1:74386756-74387255	0.165757968138634	.	.
chr1	74587962	74588461	chr1	74386756	74387255	Zfp142|chr1:74386756-74387255	0.165757968138634	.	.
chr1	74587962	74588461	chr1	74802933	74803432	Bcs1l|chr1:74802933-74803432	0.340789200631219	.	.
chr1	74587962	74588461	chr1	74802933	74803432	Zfp142|chr1:74802933-74803432	0.340789200631219	.	.
chr1	74587962	74588461	chr1	74816731	74817230	Bcs1l|chr1:74816731-74817230	0.235083075892667	.	.
chr1	74587962	74588461	chr1	74816731	74817230	Zfp142|chr1:74816731-74817230	0.235083075892667	.	.
chr1	74601175	74601674	chr1	74438461	74438960	Rnf25|chr1:74438461-74438960	0.1849997539069	.	.
chr1	74601175	74601674	chr1	74438461	74438960	Stk36|chr1:74438461-74438960	0.1849997539069	.	.
chr1	74601175	74601674	chr1	74806444	74806943	Rnf25|chr1:74806444-74806943	0.134233208639292	.	.
chr1	74601175	74601674	chr1	74806444	74806943	Stk36|chr1:74806444-74806943	0.134233208639292	.	.
chr1	74601175	74601674	chr1	74808065	74808564	Rnf25|chr1:74808065-74808564	0.145399783484553	.	.
chr1	74601175	74601674	chr1	74808065	74808564	Stk36|chr1:74808065-74808564	0.145399783484553	.	.
chr1	74661495	74661994	chr1	74397348	74397847	Ttll4|chr1:74397348-74397847	0.185239736420474	.	.
chr1	74661495	74661994	chr1	74806444	74806943	Ttll4|chr1:74806444-74806943	0.205403117247748	.	.
chr1	74661495	74661994	chr1	74808065	74808564	Ttll4|chr1:74808065-74808564	0.168030865697515	.	.
chr1	74854708	74855207	chr1	74808065	74808564	Cdk5r2|chr1:74808065-74808564	0.203621490963357	.	.
chr1	74854708	74855207	chr1	75001124	75001623	Cdk5r2|chr1:75001124-75001623	0.155786754034065	.	.
chr1	75124760	75125259	chr1	74802933	74803432	Nhej1|chr1:74802933-74803432	0.180725975090963	.	.
chr1	75124760	75125259	chr1	74806444	74806943	Nhej1|chr1:74806444-74806943	0.269881308514198	.	.
chr1	75124760	75125259	chr1	74806952	74807451	Nhej1|chr1:74806952-74807451	0.283283007356085	.	.
chr1	75124760	75125259	chr1	74808065	74808564	Nhej1|chr1:74808065-74808564	0.17598004778865	.	.
chr1	75124760	75125259	chr1	75289342	75289841	Nhej1|chr1:75289342-75289841	0.181326505491971	.	.
chr1	75124760	75125259	chr1	75381822	75382321	Nhej1|chr1:75381822-75382321	0.221684698139187	.	.
chr1	75124760	75125259	chr1	75381822	75382321	Nhej1|chr1:75381822-75382321	0.221684698139188	.	.
chr1	75142499	75142998	chr1	74802933	74803432	Cnppd1|chr1:74802933-74803432	0.153496941559359	.	.
chr1	75142499	75142998	chr1	74802933	74803432	Retreg2|chr1:74802933-74803432	0.153496941559359	.	.
chr1	75142499	75142998	chr1	74808065	74808564	Cnppd1|chr1:74808065-74808564	0.17022084148131	.	.
chr1	75142499	75142998	chr1	74808065	74808564	Retreg2|chr1:74808065-74808564	0.17022084148131	.	.
chr1	75142499	75142998	chr1	75218312	75218811	Cnppd1|chr1:75218312-75218811	0.240844035108579	.	.
chr1	75142499	75142998	chr1	75218312	75218811	Cnppd1|chr1:75218312-75218811	0.24084403510858	.	.
chr1	75142499	75142998	chr1	75218312	75218811	Retreg2|chr1:75218312-75218811	0.240844035108579	.	.
chr1	75142499	75142998	chr1	75218312	75218811	Retreg2|chr1:75218312-75218811	0.24084403510858	.	.
chr1	75142499	75142998	chr1	75282920	75283419	Cnppd1|chr1:75282920-75283419	0.199311017588591	.	.
chr1	75142499	75142998	chr1	75282920	75283419	Retreg2|chr1:75282920-75283419	0.199311017588591	.	.
chr1	75168424	75168923	chr1	74806444	74806943	Zfand2b|chr1:74806444-74806943	0.223376524632141	.	.
chr1	75168424	75168923	chr1	74806952	74807451	Zfand2b|chr1:74806952-74807451	0.132216594999849	.	.
chr1	75168424	75168923	chr1	75282920	75283419	Zfand2b|chr1:75282920-75283419	0.206644481334758	.	.
chr1	75180079	75180578	chr1	74806444	74806943	Abcb6|chr1:74806444-74806943	0.168461959464168	.	.
chr1	75180079	75180578	chr1	75218312	75218811	Abcb6|chr1:75218312-75218811	0.207535540442159	.	.
chr1	75180079	75180578	chr1	75381822	75382321	Abcb6|chr1:75381822-75382321	0.237250166534651	.	.
chr1	75210546	75211045	chr1	74806952	74807451	Glb1l|chr1:74806952-74807451	0.180626643527644	.	.
chr1	75210546	75211045	chr1	74806952	74807451	Stk16|chr1:74806952-74807451	0.180626643527644	.	.
chr1	75210546	75211045	chr1	75282920	75283419	Glb1l|chr1:75282920-75283419	0.351660182549253	.	.
chr1	75210546	75211045	chr1	75282920	75283419	Stk16|chr1:75282920-75283419	0.351660182549253	.	.
chr1	75210546	75211045	chr1	75289342	75289841	Glb1l|chr1:75289342-75289841	0.133192456004448	.	.
chr1	75210546	75211045	chr1	75289342	75289841	Stk16|chr1:75289342-75289841	0.133192456004448	.	.
chr1	75210546	75211045	chr1	75487302	75487801	Glb1l|chr1:75487302-75487801	0.221263600788473	.	.
chr1	75210546	75211045	chr1	75487302	75487801	Stk16|chr1:75487302-75487801	0.221263600788473	.	.
chr1	75219086	75219585	chr1	74808065	74808564	Tuba4a|chr1:74808065-74808564	0.134614099659915	.	.
chr1	75219086	75219585	chr1	75001124	75001623	Tuba4a|chr1:75001124-75001623	0.286305991921411	.	.
chr1	75219086	75219585	chr1	75218312	75218811	Tuba4a|chr1:75218312-75218811	0.253729660040576	.	.
chr1	75219086	75219585	chr1	75467494	75467993	Tuba4a|chr1:75467494-75467993	0.137540567988398	.	.
chr1	75219086	75219585	chr1	75487302	75487801	Tuba4a|chr1:75487302-75487801	0.194814971960466	.	.
chr1	75236144	75236643	chr1	74806444	74806943	Dnajb2|chr1:74806444-74806943	0.205078335017567	.	.
chr1	75236144	75236643	chr1	74808065	74808564	Dnajb2|chr1:74808065-74808564	0.207670796505173	.	.
chr1	75236144	75236643	chr1	75001124	75001623	Dnajb2|chr1:75001124-75001623	0.372249363517165	.	.
chr1	75236144	75236643	chr1	75218312	75218811	Dnajb2|chr1:75218312-75218811	0.206580029541059	.	.
chr1	75236144	75236643	chr1	75289342	75289841	Dnajb2|chr1:75289342-75289841	0.225861940732904	.	.
chr1	75236144	75236643	chr1	75381822	75382321	Dnajb2|chr1:75381822-75382321	0.148193585797196	.	.
chr1	75236144	75236643	chr1	75467494	75467993	Dnajb2|chr1:75467494-75467993	0.193110285218621	.	.
chr1	75236651	75237150	chr1	74802933	74803432	Dnajb2|chr1:74802933-74803432	0.283859042668101	.	.
chr1	75236651	75237150	chr1	74806444	74806943	Dnajb2|chr1:74806444-74806943	0.139149592221353	.	.
chr1	75236651	75237150	chr1	74806952	74807451	Dnajb2|chr1:74806952-74807451	0.223681687654283	.	.
chr1	75236651	75237150	chr1	75001124	75001623	Dnajb2|chr1:75001124-75001623	0.175882311008842	.	.
chr1	75236651	75237150	chr1	75381822	75382321	Dnajb2|chr1:75381822-75382321	0.276634344988625	.	.
chr1	75264008	75264507	chr1	75289342	75289841	Ptprn|chr1:75289342-75289841	0.265198356814151	.	.
chr1	75264008	75264507	chr1	75342805	75343304	Ptprn|chr1:75342805-75343304	0.195033746086719	.	.
chr1	75264008	75264507	chr1	75381822	75382321	Ptprn|chr1:75381822-75382321	0.222298934772096	.	.
chr1	75278167	75278666	chr1	75001124	75001623	Resp18|chr1:75001124-75001623	0.153346767293004	.	.
chr1	75278167	75278666	chr1	75289342	75289841	Resp18|chr1:75289342-75289841	0.168867178889678	.	.
chr1	75278167	75278666	chr1	75467494	75467993	Resp18|chr1:75467494-75467993	0.222626233583326	.	.
chr1	75278167	75278666	chr1	75487302	75487801	Resp18|chr1:75487302-75487801	0.424885040733312	.	.
chr1	75317346	75317845	chr1	75289342	75289841	Dnpep|chr1:75289342-75289841	0.144574532248269	.	.
chr1	75317346	75317845	chr1	75467494	75467993	Dnpep|chr1:75467494-75467993	0.156715012235685	.	.
chr1	75435709	75436208	chr1	75282920	75283419	Gmppa|chr1:75282920-75283419	0.154745896951375	.	.
chr1	75435709	75436208	chr1	75289342	75289841	Gmppa|chr1:75289342-75289841	0.16009171602927	.	.
chr1	75435709	75436208	chr1	75381822	75382321	Gmppa|chr1:75381822-75382321	0.153263078290427	.	.
chr1	75478598	75479097	chr1	75282920	75283419	Chpf|chr1:75282920-75283419	0.235778915695989	.	.
chr1	75478598	75479097	chr1	75282920	75283419	Tmem198|chr1:75282920-75283419	0.235778915695989	.	.
chr1	75478598	75479097	chr1	75289342	75289841	Chpf|chr1:75289342-75289841	0.306270356476437	.	.
chr1	75478598	75479097	chr1	75289342	75289841	Tmem198|chr1:75289342-75289841	0.306270356476437	.	.
chr1	75478598	75479097	chr1	75467494	75467993	Chpf|chr1:75467494-75467993	0.138573307993368	.	.
chr1	75478598	75479097	chr1	75467494	75467993	Tmem198|chr1:75467494-75467993	0.138573307993368	.	.
chr1	75479156	75479655	chr1	75001124	75001623	Chpf|chr1:75001124-75001623	0.204961908943515	.	.
chr1	75479156	75479655	chr1	75001124	75001623	Tmem198|chr1:75001124-75001623	0.204961908943515	.	.
chr1	75479156	75479655	chr1	75282920	75283419	Chpf|chr1:75282920-75283419	0.155611467351303	.	.
chr1	75479156	75479655	chr1	75282920	75283419	Tmem198|chr1:75282920-75283419	0.155611467351303	.	.
chr1	75479156	75479655	chr1	75289342	75289841	Chpf|chr1:75289342-75289841	0.287742737819093	.	.
chr1	75479156	75479655	chr1	75289342	75289841	Tmem198|chr1:75289342-75289841	0.287742737819093	.	.
chr1	75479156	75479655	chr1	75381822	75382321	Chpf|chr1:75381822-75382321	0.156863882440322	.	.
chr1	75479156	75479655	chr1	75381822	75382321	Tmem198|chr1:75381822-75382321	0.156863882440322	.	.
chr1	78488387	78488886	chr1	78454635	78455134	Farsb|chr1:78454635-78455134	0.141678044058198	.	.
chr1	78488900	78489399	chr1	78454635	78455134	Farsb|chr1:78454635-78455134	0.175955532898445	.	.
chr1	78657540	78658039	chr1	78760975	78761474	Acsl3|chr1:78760975-78761474	0.223278837388742	.	.
chr1	78657540	78658039	chr1	78760975	78761474	Utp14b|chr1:78760975-78761474	0.223278837388742	.	.
chr1	79775809	79776308	chr1	79640097	79640596	Mrpl44|chr1:79640097-79640596	0.160194101616937	.	.
chr1	79775809	79776308	chr1	79640097	79640596	Wdfy1|chr1:79640097-79640596	0.160194101616937	.	.
chr1	80340736	80341235	chr1	80709218	80709717	Cul3|chr1:80709218-80709717	0.206156518163935	.	.
chr1	80757803	80758302	chr1	80630513	80631012	Dock10|chr1:80630513-80631012	0.220055341818693	.	.
chr1	80758332	80758831	chr1	81219000	81219499	Dock10|chr1:81219000-81219499	0.148405382636606	.	.
chr1	82291243	82291742	chr1	82150794	82151293	Irs1|chr1:82150794-82151293	0.150286283853001	.	.
chr1	82724600	82725099	chr1	82358886	82359385	C430014B12Rik|chr1:82358886-82359385	0.131909369227529	.	.
chr1	82724600	82725099	chr1	82358886	82359385	Mff|chr1:82358886-82359385	0.131909369227529	.	.
chr1	82724600	82725099	chr1	82787312	82787811	C430014B12Rik|chr1:82787312-82787811	0.192760120209176	.	.
chr1	82724600	82725099	chr1	82787312	82787811	Mff|chr1:82787312-82787811	0.192760120209176	.	.
chr1	82839194	82839693	chr1	82554287	82554786	Agfg1|chr1:82554287-82554786	0.243677623624888	.	.
chr1	82839194	82839693	chr1	82787312	82787811	Agfg1|chr1:82787312-82787811	0.145186959571299	.	.
chr1	82839194	82839693	chr1	83076078	83076577	Agfg1|chr1:83076078-83076577	0.305433441607278	.	.
chr1	83037972	83038471	chr1	83277033	83277532	Slc19a3|chr1:83277033-83277532	0.160089051308034	.	.
chr1	83159481	83159980	chr1	83277033	83277532	Daw1|chr1:83277033-83277532	0.216817512383598	.	.
chr1	83407918	83408417	chr1	83277033	83277532	Sphkap|chr1:83277033-83277532	0.208244866912022	.	.
chr1	84839165	84839664	chr1	84838531	84839030	Fbxo36|chr1:84838531-84839030	0.17432601653996	.	.
chr1	84839165	84839664	chr1	84910388	84910887	Fbxo36|chr1:84910388-84910887	0.300985269196878	.	.
chr1	84839808	84840307	chr1	84910388	84910887	Fbxo36|chr1:84910388-84910887	0.34685880530873	.	.
chr1	84839808	84840307	chr1	84910388	84910887	Trip12|chr1:84910388-84910887	0.34685880530873	.	.
chr1	85793160	85793659	chr1	85703519	85704018	Cab39|chr1:85703519-85704018	0.236843247465071	.	.
chr1	85793160	85793659	chr1	85916833	85917332	Cab39|chr1:85916833-85917332	0.331788355503592	.	.
chr1	85793160	85793659	chr1	85965753	85966252	Cab39|chr1:85965753-85966252	0.3962213320661	.	.
chr1	85928201	85928700	chr1	85703519	85704018	4933407L21Rik|chr1:85703519-85704018	0.398334429060822	.	.
chr1	86046083	86046582	chr1	86007691	86008190	2810459M11Rik|chr1:86007691-86008190	0.145615920861468	.	.
chr1	86064385	86064884	chr1	86007691	86008190	Psmd1|chr1:86007691-86008190	0.18786435495186	.	.
chr1	86064385	86064884	chr1	86059359	86059858	Psmd1|chr1:86059359-86059858	0.145558026099359	.	.
chr1	86064385	86064884	chr1	86245670	86246169	Psmd1|chr1:86245670-86246169	0.154115496667279	.	.
chr1	86064385	86064884	chr1	86433961	86434460	Psmd1|chr1:86433961-86434460	0.328804892294097	.	.
chr1	86064385	86064884	chr1	86434501	86435000	Psmd1|chr1:86434501-86435000	0.211572418742892	.	.
chr1	86154471	86154970	chr1	86245670	86246169	Armc9|chr1:86245670-86246169	0.231220843442052	.	.
chr1	86154471	86154970	chr1	86433961	86434460	Armc9|chr1:86433961-86434460	0.275947186666113	.	.
chr1	86154471	86154970	chr1	86434501	86435000	Armc9|chr1:86434501-86435000	0.217342229814614	.	.
chr1	86154471	86154970	chr1	86487143	86487642	Armc9|chr1:86487143-86487642	0.163618429461118	.	.
chr1	86302910	86303409	chr1	86007691	86008190	B3gnt7|chr1:86007691-86008190	0.211277988443629	.	.
chr1	86302910	86303409	chr1	86007691	86008190	Gm28626|chr1:86007691-86008190	0.211277988443629	.	.
chr1	86302910	86303409	chr1	86059359	86059858	B3gnt7|chr1:86059359-86059858	0.187769178341809	.	.
chr1	86302910	86303409	chr1	86059359	86059858	Gm28626|chr1:86059359-86059858	0.187769178341809	.	.
chr1	86302910	86303409	chr1	86389211	86389710	B3gnt7|chr1:86389211-86389710	0.134598777925357	.	.
chr1	86302910	86303409	chr1	86389211	86389710	Gm28626|chr1:86389211-86389710	0.134598777925357	.	.
chr1	86302910	86303409	chr1	86433961	86434460	B3gnt7|chr1:86433961-86434460	0.161408930245232	.	.
chr1	86302910	86303409	chr1	86433961	86434460	Gm28626|chr1:86433961-86434460	0.161408930245232	.	.
chr1	86302910	86303409	chr1	86441795	86442294	B3gnt7|chr1:86441795-86442294	0.171164150598311	.	.
chr1	86302910	86303409	chr1	86441795	86442294	Gm28626|chr1:86441795-86442294	0.171164150598311	.	.
chr1	86302910	86303409	chr1	86503968	86504467	B3gnt7|chr1:86503968-86504467	0.144651861004735	.	.
chr1	86302910	86303409	chr1	86503968	86504467	Gm28626|chr1:86503968-86504467	0.144651861004735	.	.
chr1	86302910	86303409	chr1	86525204	86525703	B3gnt7|chr1:86525204-86525703	0.203444210485068	.	.
chr1	86302910	86303409	chr1	86525204	86525703	Gm28626|chr1:86525204-86525703	0.203444210485068	.	.
chr1	86302910	86303409	chr1	86650000	86650499	B3gnt7|chr1:86650000-86650499	0.195940463683479	.	.
chr1	86302910	86303409	chr1	86650000	86650499	Gm28626|chr1:86650000-86650499	0.195940463683479	.	.
chr1	86359268	86359767	chr1	86018323	86018822	C130036L24Rik|chr1:86018323-86018822	0.140775163570793	.	.
chr1	86359268	86359767	chr1	86018323	86018822	Ncl|chr1:86018323-86018822	0.140775163570793	.	.
chr1	86359268	86359767	chr1	86059359	86059858	C130036L24Rik|chr1:86059359-86059858	0.146374723451601	.	.
chr1	86359268	86359767	chr1	86059359	86059858	Ncl|chr1:86059359-86059858	0.146374723451601	.	.
chr1	86359268	86359767	chr1	86503968	86504467	C130036L24Rik|chr1:86503968-86504467	0.224435696243621	.	.
chr1	86359268	86359767	chr1	86503968	86504467	Ncl|chr1:86503968-86504467	0.224435696243621	.	.
chr1	86526360	86526859	chr1	86389211	86389710	Ptma|chr1:86389211-86389710	0.156462075565093	.	.
chr1	86526360	86526859	chr1	86433961	86434460	Ptma|chr1:86433961-86434460	0.259077437691509	.	.
chr1	86526360	86526859	chr1	86441795	86442294	Ptma|chr1:86441795-86442294	0.23000501928093	.	.
chr1	86526360	86526859	chr1	86503968	86504467	Ptma|chr1:86503968-86504467	0.164419833840628	.	.
chr1	86526360	86526859	chr1	86525204	86525703	Ptma|chr1:86525204-86525703	0.35139631403819	.	.
chr1	86526360	86526859	chr1	86650000	86650499	Ptma|chr1:86650000-86650499	0.305957160923105	.	.
chr1	86582078	86582577	chr1	86433961	86434460	Cops7b|chr1:86433961-86434460	0.149214400359114	.	.
chr1	86582078	86582577	chr1	86433961	86434460	Pde6d|chr1:86433961-86434460	0.149214400359114	.	.
chr1	86582078	86582577	chr1	86434501	86435000	Cops7b|chr1:86434501-86435000	0.186891318022251	.	.
chr1	86582078	86582577	chr1	86434501	86435000	Pde6d|chr1:86434501-86435000	0.186891318022251	.	.
chr1	86582078	86582577	chr1	86525204	86525703	Cops7b|chr1:86525204-86525703	0.329023767154523	.	.
chr1	86582078	86582577	chr1	86525204	86525703	Pde6d|chr1:86525204-86525703	0.329023767154523	.	.
chr1	86582078	86582577	chr1	86546750	86547249	Cops7b|chr1:86546750-86547249	0.220216402448023	.	.
chr1	86582078	86582577	chr1	86546750	86547249	Pde6d|chr1:86546750-86547249	0.220216402448023	.	.
chr1	86582603	86583102	chr1	86433961	86434460	Cops7b|chr1:86433961-86434460	0.167360330404069	.	.
chr1	86582603	86583102	chr1	86433961	86434460	Pde6d|chr1:86433961-86434460	0.167360330404069	.	.
chr1	86582603	86583102	chr1	86434501	86435000	Cops7b|chr1:86434501-86435000	0.233739759933231	.	.
chr1	86582603	86583102	chr1	86434501	86435000	Pde6d|chr1:86434501-86435000	0.233739759933231	.	.
chr1	86582603	86583102	chr1	86525204	86525703	Cops7b|chr1:86525204-86525703	0.433453312753123	.	.
chr1	86582603	86583102	chr1	86525204	86525703	Pde6d|chr1:86525204-86525703	0.433453312753123	.	.
chr1	86582603	86583102	chr1	86546750	86547249	Cops7b|chr1:86546750-86547249	0.242962167345722	.	.
chr1	86582603	86583102	chr1	86546750	86547249	Pde6d|chr1:86546750-86547249	0.242962167345722	.	.
chr1	86670393	86670892	chr1	86434501	86435000	Nppc|chr1:86434501-86435000	0.194941924464528	.	.
chr1	86670393	86670892	chr1	86441795	86442294	Nppc|chr1:86441795-86442294	0.136555592282164	.	.
chr1	86670393	86670892	chr1	86442428	86442927	Nppc|chr1:86442428-86442927	0.135436215831042	.	.
chr1	86670393	86670892	chr1	86525204	86525703	Nppc|chr1:86525204-86525703	0.301199097419351	.	.
chr1	86670393	86670892	chr1	86546750	86547249	Nppc|chr1:86546750-86547249	0.134586371082212	.	.
chr1	86703565	86704064	chr1	86433961	86434460	Dis3l2|chr1:86433961-86434460	0.242175124060813	.	.
chr1	86703565	86704064	chr1	86434501	86435000	Dis3l2|chr1:86434501-86435000	0.186518598067978	.	.
chr1	86703565	86704064	chr1	86442428	86442927	Dis3l2|chr1:86442428-86442927	0.185230669152207	.	.
chr1	86703565	86704064	chr1	86525204	86525703	Dis3l2|chr1:86525204-86525703	0.219457175727154	.	.
chr1	87327249	87327748	chr1	87184750	87185249	Gigyf2|chr1:87184750-87185249	0.153531105307747	.	.
chr1	87327249	87327748	chr1	87721301	87721800	Gigyf2|chr1:87721301-87721800	0.15663208609248	.	.
chr1	88205505	88206004	chr1	87848618	87849117	Dnajb3|chr1:87848618-87849117	0.143781100300728	.	.
chr1	88277410	88277909	chr1	88456267	88456766	Hjurp|chr1:88456267-88456766	0.218364796996437	.	.
chr1	88277410	88277909	chr1	88456267	88456766	Trpm8|chr1:88456267-88456766	0.218364796996437	.	.
chr1	88701944	88702443	chr1	88705708	88706207	Arl4c|chr1:88705708-88706207	0.251809734004816	.	.
chr1	89069980	89070479	chr1	89183479	89183978	Sh3bp4|chr1:89183479-89183978	0.220749200678007	.	.
chr1	90203739	90204238	chr1	89849853	89850352	Ackr3|chr1:89849853-89850352	0.302367951502826	.	.
chr1	90998483	90998982	chr1	90855785	90856284	Lrrfip1|chr1:90855785-90856284	0.322614796778439	.	.
chr1	91178975	91179474	chr1	90855785	90856284	Ramp1|chr1:90855785-90856284	0.154557800223365	.	.
chr1	92910422	92910921	chr1	92895020	92895519	5033417F24Rik|chr1:92895020-92895519	0.302342794292107	.	.
chr1	92910422	92910921	chr1	92895020	92895519	Rnpepl1|chr1:92895020-92895519	0.302342794292107	.	.
chr1	92910422	92910921	chr1	93115042	93115541	5033417F24Rik|chr1:93115042-93115541	0.187823901988325	.	.
chr1	92910422	92910921	chr1	93115042	93115541	Rnpepl1|chr1:93115042-93115541	0.187823901988325	.	.
chr1	92910422	92910921	chr1	93128625	93129124	5033417F24Rik|chr1:93128625-93129124	0.186962569320285	.	.
chr1	92910422	92910921	chr1	93128625	93129124	Rnpepl1|chr1:93128625-93129124	0.186962569320285	.	.
chr1	92910928	92911427	chr1	92895020	92895519	5033417F24Rik|chr1:92895020-92895519	0.1669712909647	.	.
chr1	92910928	92911427	chr1	92895020	92895519	Rnpepl1|chr1:92895020-92895519	0.1669712909647	.	.
chr1	92910928	92911427	chr1	93115042	93115541	5033417F24Rik|chr1:93115042-93115541	0.213325242932258	.	.
chr1	92910928	92911427	chr1	93115042	93115541	Rnpepl1|chr1:93115042-93115541	0.213325242932258	.	.
chr1	92934435	92934934	chr1	92895020	92895519	Capn10|chr1:92895020-92895519	0.170488059810768	.	.
chr1	92934435	92934934	chr1	93100465	93100964	Capn10|chr1:93100465-93100964	0.310751691087685	.	.
chr1	92934435	92934934	chr1	93128625	93129124	Capn10|chr1:93128625-93129124	0.269147951140225	.	.
chr1	92934435	92934934	chr1	93129136	93129635	Capn10|chr1:93129136-93129635	0.290658371846164	.	.
chr1	93100965	93101464	chr1	93100465	93100964	Kif1a|chr1:93100465-93100964	0.375307810235595	.	.
chr1	93100965	93101464	chr1	93115042	93115541	Kif1a|chr1:93115042-93115541	0.153220242400512	.	.
chr1	93101696	93102195	chr1	92895020	92895519	Kif1a|chr1:92895020-92895519	0.292944294423626	.	.
chr1	93101696	93102195	chr1	93128625	93129124	Kif1a|chr1:93128625-93129124	0.344469085609176	.	.
chr1	93101696	93102195	chr1	93129136	93129635	Kif1a|chr1:93129136-93129635	0.266664436010824	.	.
chr1	93342619	93343118	chr1	93115042	93115541	Pask|chr1:93115042-93115541	0.143587217096836	.	.
chr1	93342619	93343118	chr1	93115042	93115541	Pask|chr1:93115042-93115541	0.143587217096837	.	.
chr1	93342619	93343118	chr1	93115042	93115541	Ppp1r7|chr1:93115042-93115541	0.143587217096836	.	.
chr1	93342619	93343118	chr1	93115042	93115541	Ppp1r7|chr1:93115042-93115541	0.143587217096837	.	.
chr1	93342619	93343118	chr1	93444675	93445174	Pask|chr1:93444675-93445174	0.175377421811524	.	.
chr1	93342619	93343118	chr1	93444675	93445174	Ppp1r7|chr1:93444675-93445174	0.175377421811524	.	.
chr1	93342619	93343118	chr1	93445454	93445953	Pask|chr1:93445454-93445953	0.131040367998373	.	.
chr1	93342619	93343118	chr1	93445454	93445953	Ppp1r7|chr1:93445454-93445953	0.131040367998373	.	.
chr1	93478622	93479121	chr1	93115042	93115541	Hdlbp|chr1:93115042-93115541	0.183024515885989	.	.
chr1	93478622	93479121	chr1	93115042	93115541	Sept2|chr1:93115042-93115541	0.183024515885989	.	.
chr1	93478622	93479121	chr1	93401523	93402022	Hdlbp|chr1:93401523-93402022	0.204131777699071	.	.
chr1	93478622	93479121	chr1	93401523	93402022	Sept2|chr1:93401523-93402022	0.204131777699071	.	.
chr1	93478622	93479121	chr1	93444675	93445174	Hdlbp|chr1:93444675-93445174	0.154921395659856	.	.
chr1	93478622	93479121	chr1	93444675	93445174	Sept2|chr1:93444675-93445174	0.154921395659856	.	.
chr1	93635550	93636049	chr1	93401523	93402022	Gm28536|chr1:93401523-93402022	0.134540935013542	.	.
chr1	93686360	93686859	chr1	93401523	93402022	Bok|chr1:93401523-93402022	0.152640986045635	.	.
chr1	93801756	93802255	chr1	94079039	94079538	Dtymk|chr1:94079039-94079538	0.156952000141674	.	.
chr1	95667416	95667915	chr1	95587203	95587702	St8sia4|chr1:95587203-95587702	0.143184671722322	.	.
chr1	97661800	97662299	chr1	97627963	97628462	D1Ertd622e|chr1:97627963-97628462	0.219188075938256	.	.
chr1	105355774	105356273	chr1	105301732	105302231	Gm17634|chr1:105301732-105302231	0.253942552169925	.	.
chr1	105355774	105356273	chr1	105301732	105302231	Rnf152|chr1:105301732-105302231	0.253942552169925	.	.
chr1	105356312	105356811	chr1	105246649	105247148	Gm17634|chr1:105246649-105247148	0.306883367904942	.	.
chr1	105356312	105356811	chr1	105246649	105247148	Rnf152|chr1:105246649-105247148	0.306883367904942	.	.
chr1	105663536	105664035	chr1	105993776	105994275	Pign|chr1:105993776-105994275	0.224111219643343	.	.
chr1	105663536	105664035	chr1	105993776	105994275	Relch|chr1:105993776-105994275	0.224111219643343	.	.
chr1	105780395	105780894	chr1	105844184	105844683	Tnfrsf11a|chr1:105844184-105844683	0.133666358152715	.	.
chr1	106759529	106760028	chr1	106821863	106822362	Kdsr|chr1:106821863-106822362	0.17949306035304	.	.
chr1	106796474	106796973	chr1	106821863	106822362	Vps4b|chr1:106821863-106822362	0.253472510458105	.	.
chr1	111863863	111864362	chr1	111660215	111660714	Dsel|chr1:111660215-111660714	0.131364551699871	.	.
chr1	121430778	121431277	chr1	121440527	121441026	Ccdc93|chr1:121440527-121441026	0.13835537285846	.	.
chr1	121430778	121431277	chr1	121441031	121441530	Ccdc93|chr1:121441031-121441530	0.170273964184137	.	.
chr1	121567757	121568256	chr1	121441031	121441530	Ddx18|chr1:121441031-121441530	0.144026932721127	.	.
chr1	125911894	125912393	chr1	125911387	125911886	Lypd1|chr1:125911387-125911886	0.273763992537776	.	.
chr1	128103473	128103972	chr1	128472408	128472907	R3hdm1|chr1:128472408-128472907	0.217163108885471	.	.
chr1	128103473	128103972	chr1	128472408	128472907	Zranb3|chr1:128472408-128472907	0.217163108885471	.	.
chr1	128243885	128244384	chr1	128471858	128472357	Ubxn4|chr1:128471858-128472357	0.200186411514145	.	.
chr1	128243885	128244384	chr1	128472408	128472907	Ubxn4|chr1:128472408-128472907	0.200625067679692	.	.
chr1	128359460	128359959	chr1	128009728	128010227	Mcm6|chr1:128009728-128010227	0.170509457082246	.	.
chr1	130462505	130463004	chr1	130576286	130576785	Cd55|chr1:130576286-130576785	0.148789106856091	.	.
chr1	130462505	130463004	chr1	130576286	130576785	Gm16083|chr1:130576286-130576785	0.148789106856091	.	.
chr1	130717229	130717728	chr1	130715647	130716146	Yod1|chr1:130715647-130716146	0.167844577671773	.	.
chr1	131527318	131527817	chr1	131573579	131574078	Fam72a|chr1:131573579-131574078	0.401951578107755	.	.
chr1	131527318	131527817	chr1	131573579	131574078	Srgap2|chr1:131573579-131574078	0.401951578107755	.	.
chr1	131827667	131828166	chr1	131573579	131574078	Slc41a1|chr1:131573579-131574078	0.303057161414885	.	.
chr1	131827667	131828166	chr1	132200622	132201121	Slc41a1|chr1:132200622-132201121	0.149666723737659	.	.
chr1	131866958	131867457	chr1	131555074	131555573	Rab29|chr1:131555074-131555573	0.140000293512657	.	.
chr1	131866958	131867457	chr1	132190118	132190617	Rab29|chr1:132190118-132190617	0.132213485663304	.	.
chr1	131866958	131867457	chr1	132208097	132208596	Rab29|chr1:132208097-132208596	0.227352480328648	.	.
chr1	131910162	131910661	chr1	131548296	131548795	Nucks1|chr1:131548296-131548795	0.139402181502462	.	.
chr1	131910162	131910661	chr1	131573579	131574078	Nucks1|chr1:131573579-131574078	0.184417255944454	.	.
chr1	131910162	131910661	chr1	132200622	132201121	Nucks1|chr1:132200622-132201121	0.199189565373491	.	.
chr1	131910666	131911165	chr1	131555074	131555573	Nucks1|chr1:131555074-131555573	0.142631176759527	.	.
chr1	131910666	131911165	chr1	132123531	132124030	Nucks1|chr1:132123531-132124030	0.132424518132635	.	.
chr1	132007800	132008299	chr1	132144172	132144671	Elk4|chr1:132144172-132144671	0.161384878613925	.	.
chr1	132007800	132008299	chr1	132200622	132201121	Elk4|chr1:132200622-132201121	0.359375539255167	.	.
chr1	132067653	132068152	chr1	132123531	132124030	Mfsd4a|chr1:132123531-132124030	0.253666730837135	.	.
chr1	132067653	132068152	chr1	132208097	132208596	Mfsd4a|chr1:132208097-132208596	0.162454530754023	.	.
chr1	132067653	132068152	chr1	132208097	132208596	Mfsd4a|chr1:132208097-132208596	0.162454530754024	.	.
chr1	133609585	133610084	chr1	133886411	133886910	Snrpe|chr1:133886411-133886910	0.157724180327092	.	.
chr1	133609585	133610084	chr1	133924119	133924618	Snrpe|chr1:133924119-133924618	0.257077518679082	.	.
chr1	133610089	133610588	chr1	133736167	133736666	Snrpe|chr1:133736167-133736666	0.154629709204432	.	.
chr1	133610089	133610588	chr1	133762854	133763353	Snrpe|chr1:133762854-133763353	0.138023234733611	.	.
chr1	133610089	133610588	chr1	133924119	133924618	Snrpe|chr1:133924119-133924618	0.200356175187665	.	.
chr1	133660660	133661159	chr1	133762854	133763353	Gm38394|chr1:133762854-133763353	0.192070765708456	.	.
chr1	133660660	133661159	chr1	133762854	133763353	Zbed6|chr1:133762854-133763353	0.192070765708456	.	.
chr1	133660660	133661159	chr1	133762854	133763353	Zc3h11a|chr1:133762854-133763353	0.192070765708456	.	.
chr1	133800824	133801323	chr1	133736167	133736666	Atp2b4|chr1:133736167-133736666	0.169188131948498	.	.
chr1	133908258	133908757	chr1	133924119	133924618	Optc|chr1:133924119-133924618	0.263210772994193	.	.
chr1	134078899	134079398	chr1	134099100	134099599	Btg2|chr1:134099100-134099599	0.17457453493654	.	.
chr1	134234747	134235246	chr1	134060782	134061281	Adora1|chr1:134060782-134061281	0.172807316759444	.	.
chr1	134234747	134235246	chr1	134099100	134099599	Adora1|chr1:134099100-134099599	0.330953498291657	.	.
chr1	134361764	134362263	chr1	134556771	134557270	Tmem183a|chr1:134556771-134557270	0.152182754838707	.	.
chr1	134405737	134406236	chr1	134234151	134234650	Cyb5r1|chr1:134234151-134234650	0.195044923116078	.	.
chr1	134415089	134415588	chr1	134045877	134046376	Adipor1|chr1:134045877-134046376	0.295002524924015	.	.
chr1	134415089	134415588	chr1	134092834	134093333	Adipor1|chr1:134092834-134093333	0.182715009663128	.	.
chr1	134455268	134455767	chr1	134244113	134244612	Klhl12|chr1:134244113-134244612	0.146902554188209	.	.
chr1	134494334	134494833	chr1	134099100	134099599	Rabif|chr1:134099100-134099599	0.381903681087585	.	.
chr1	134494334	134494833	chr1	134151628	134152127	Rabif|chr1:134151628-134152127	0.19753893214524	.	.
chr1	134494334	134494833	chr1	134556771	134557270	Rabif|chr1:134556771-134557270	0.176320190441752	.	.
chr1	134646329	134646828	chr1	134344509	134345008	Gm26783|chr1:134344509-134345008	0.158086283991209	.	.
chr1	134646329	134646828	chr1	134344509	134345008	Syt2|chr1:134344509-134345008	0.158086283991209	.	.
chr1	135248334	135248833	chr1	135171914	135172413	Gm26642|chr1:135171914-135172413	0.237473721583958	.	.
chr1	135283732	135284231	chr1	135154328	135154827	Rnpep|chr1:135154328-135154827	0.254951846614619	.	.
chr1	135284244	135284743	chr1	135171914	135172413	Rnpep|chr1:135171914-135172413	0.221782623922935	.	.
chr1	135375176	135375675	chr1	135154328	135154827	Shisa4|chr1:135154328-135154827	0.262988576517316	.	.
chr1	136260203	136260702	chr1	136612909	136613408	Gpr25|chr1:136612909-136613408	0.179349239849449	.	.
chr1	136260203	136260702	chr1	136613430	136613929	Gpr25|chr1:136613430-136613929	0.139388262584771	.	.
chr1	136466035	136466534	chr1	136550851	136551350	Kif14|chr1:136550851-136551350	0.248904829851628	.	.
chr1	139421972	139422471	chr1	139141110	139141609	Zbtb41|chr1:139141110-139141609	0.151186956097418	.	.
chr1	140245186	140245685	chr1	140179977	140180476	Kcnt2|chr1:140179977-140180476	0.293385791002764	.	.
chr1	143640493	143640992	chr1	143739248	143739747	B3galt2|chr1:143739248-143739747	0.389986920701449	.	.
chr1	143702603	143703102	chr1	143739248	143739747	Cdc73|chr1:143739248-143739747	0.172215961423688	.	.
chr1	151344167	151344666	chr1	151087826	151088325	Gm10138|chr1:151087826-151088325	0.244655982914684	.	.
chr1	151344167	151344666	chr1	151087826	151088325	Ivns1abp|chr1:151087826-151088325	0.244655982914684	.	.
chr1	151344167	151344666	chr1	151564412	151564911	Gm10138|chr1:151564412-151564911	0.152162642589629	.	.
chr1	151344167	151344666	chr1	151564412	151564911	Ivns1abp|chr1:151564412-151564911	0.152162642589629	.	.
chr1	151345057	151345556	chr1	151009355	151009854	Gm10138|chr1:151009355-151009854	0.215194213604976	.	.
chr1	151345057	151345556	chr1	151009355	151009854	Ivns1abp|chr1:151009355-151009854	0.215194213604976	.	.
chr1	151345057	151345556	chr1	151087826	151088325	Gm10138|chr1:151087826-151088325	0.134651744497309	.	.
chr1	151345057	151345556	chr1	151087826	151088325	Ivns1abp|chr1:151087826-151088325	0.134651744497309	.	.
chr1	151345057	151345556	chr1	151564412	151564911	Gm10138|chr1:151564412-151564911	0.131487103850456	.	.
chr1	151345057	151345556	chr1	151564412	151564911	Ivns1abp|chr1:151564412-151564911	0.131487103850456	.	.
chr1	151428258	151428757	chr1	151087826	151088325	Swt1|chr1:151087826-151088325	0.260776423444445	.	.
chr1	151428258	151428757	chr1	151087826	151088325	Trmt1l|chr1:151087826-151088325	0.260776423444445	.	.
chr1	151428258	151428757	chr1	151706042	151706541	Swt1|chr1:151706042-151706541	0.218864425477839	.	.
chr1	151428258	151428757	chr1	151706042	151706541	Trmt1l|chr1:151706042-151706541	0.218864425477839	.	.
chr1	151428762	151429261	chr1	151009355	151009854	Swt1|chr1:151009355-151009854	0.328392239132652	.	.
chr1	151428762	151429261	chr1	151009355	151009854	Trmt1l|chr1:151009355-151009854	0.328392239132652	.	.
chr1	151428762	151429261	chr1	151087826	151088325	Swt1|chr1:151087826-151088325	0.186190002001892	.	.
chr1	151428762	151429261	chr1	151087826	151088325	Trmt1l|chr1:151087826-151088325	0.186190002001892	.	.
chr1	151428762	151429261	chr1	151564412	151564911	Swt1|chr1:151564412-151564911	0.23918649804801	.	.
chr1	151428762	151429261	chr1	151564412	151564911	Trmt1l|chr1:151564412-151564911	0.23918649804801	.	.
chr1	151500739	151501238	chr1	151706042	151706541	Rnf2|chr1:151706042-151706541	0.298937026295767	.	.
chr1	152090109	152090608	chr1	152269630	152270129	1700025G04Rik|chr1:152269630-152270129	0.286833223332108	.	.
chr1	152090109	152090608	chr1	152369161	152369660	1700025G04Rik|chr1:152369161-152369660	0.179886314178028	.	.
chr1	153652792	153653291	chr1	153679079	153679578	Rgs8|chr1:153679079-153679578	0.267037080837416	.	.
chr1	153748943	153749442	chr1	153679079	153679578	Gm28513|chr1:153679079-153679578	0.180758662922248	.	.
chr1	153748943	153749442	chr1	153679079	153679578	Rnasel|chr1:153679079-153679578	0.180758662922248	.	.
chr1	153899574	153900073	chr1	154156674	154157173	Glul|chr1:154156674-154157173	0.298072118241718	.	.
chr1	153899574	153900073	chr1	154156674	154157173	Teddm2|chr1:154156674-154157173	0.298072118241718	.	.
chr1	155973115	155973614	chr1	156040577	156041076	Cep350|chr1:156040577-156041076	0.253064970674049	.	.
chr1	156204775	156205274	chr1	156085751	156086250	Fam163a|chr1:156085751-156086250	0.166665533257047	.	.
chr1	157411887	157412386	chr1	157512958	157513457	Rasal2|chr1:157512958-157513457	0.182006551180539	.	.
chr1	157412497	157412996	chr1	157512958	157513457	Rasal2|chr1:157512958-157513457	0.142794289978495	.	.
chr1	157412497	157412996	chr1	157553000	157553499	Rasal2|chr1:157553000-157553499	0.159401164361431	.	.
chr1	160792667	160793166	chr1	161170609	161171108	Rabgap1l|chr1:161170609-161171108	0.276015436807485	.	.
chr1	160906055	160906554	chr1	161170609	161171108	Rc3h1|chr1:161170609-161171108	0.187727377594525	.	.
chr1	161876197	161876696	chr1	161962922	161963421	Suco|chr1:161962922-161963421	0.152802175423683	.	.
chr1	161876715	161877214	chr1	161962922	161963421	Suco|chr1:161962922-161963421	0.150735838306879	.	.
chr1	161968972	161969471	chr1	161962922	161963421	Gm38304|chr1:161962922-161963421	0.23407397757845	.	.
chr1	161968972	161969471	chr1	161962922	161963421	Pigc|chr1:161962922-161963421	0.23407397757845	.	.
chr1	162739851	162740350	chr1	162509243	162509742	Prrc2c|chr1:162509243-162509742	0.317870827115171	.	.
chr1	162740352	162740851	chr1	162509243	162509742	Prrc2c|chr1:162509243-162509742	0.169172166783344	.	.
chr1	162740352	162740851	chr1	162832165	162832664	Prrc2c|chr1:162832165-162832664	0.216349354866215	.	.
chr1	162740352	162740851	chr1	162895808	162896307	Prrc2c|chr1:162895808-162896307	0.19231094798837	.	.
chr1	163994642	163995141	chr1	164217833	164218332	BC055324|chr1:164217833-164218332	0.16669156054701	.	.
chr1	163994642	163995141	chr1	164217833	164218332	Mettl18|chr1:164217833-164218332	0.16669156054701	.	.
chr1	164275346	164275845	chr1	164395042	164395541	Ccdc181|chr1:164395042-164395541	0.187714500980496	.	.
chr1	164275346	164275845	chr1	164704608	164705107	Ccdc181|chr1:164704608-164705107	0.186330791863998	.	.
chr1	164457803	164458302	chr1	164217833	164218332	Atp1b1|chr1:164217833-164218332	0.163469527126274	.	.
chr1	164457803	164458302	chr1	164683734	164684233	Atp1b1|chr1:164683734-164684233	0.136131164840879	.	.
chr1	165460313	165460812	chr1	165320429	165320928	Dcaf6|chr1:165320429-165320928	0.297159824748178	.	.
chr1	165460313	165460812	chr1	165320429	165320928	Mpc2|chr1:165320429-165320928	0.297159824748178	.	.
chr1	165460313	165460812	chr1	165583511	165584010	Dcaf6|chr1:165583511-165584010	0.273732609215464	.	.
chr1	165460313	165460812	chr1	165583511	165584010	Mpc2|chr1:165583511-165584010	0.273732609215464	.	.
chr1	165763500	165763999	chr1	166192340	166192839	Creg1|chr1:166192340-166192839	0.250500170435152	.	.
chr1	166254415	166254914	chr1	166343030	166343529	Ildr2|chr1:166343030-166343529	0.132949767901839	.	.
chr1	166308696	166309195	chr1	166160566	166161065	5330438I03Rik|chr1:166160566-166161065	0.146020389027177	.	.
chr1	166308696	166309195	chr1	166428926	166429425	5330438I03Rik|chr1:166428926-166429425	0.291558571142597	.	.
chr1	166379002	166379501	chr1	166343030	166343529	Tada1|chr1:166343030-166343529	0.218431283116866	.	.
chr1	167308418	167308917	chr1	167636947	167637446	Tmco1|chr1:167636947-167637446	0.304686189528754	.	.
chr1	167349707	167350206	chr1	167473481	167473980	Aldh9a1|chr1:167473481-167473980	0.198612433998117	.	.
chr1	167349707	167350206	chr1	167608411	167608910	Aldh9a1|chr1:167608411-167608910	0.199790190889998	.	.
chr1	167350248	167350747	chr1	167369851	167370350	Aldh9a1|chr1:167369851-167370350	0.186465070221377	.	.
chr1	167350248	167350747	chr1	167473481	167473980	Aldh9a1|chr1:167473481-167473980	0.204175811284307	.	.
chr1	167350248	167350747	chr1	167608411	167608910	Aldh9a1|chr1:167608411-167608910	0.446363231165093	.	.
chr1	167598393	167598892	chr1	167802530	167803029	Rxrg|chr1:167802530-167803029	0.176620362943587	.	.
chr1	167598393	167598892	chr1	167896223	167896722	Rxrg|chr1:167896223-167896722	0.22619997792841	.	.
chr1	168432123	168432622	chr1	168299906	168300405	Pbx1|chr1:168299906-168300405	0.1385149084423	.	.
chr1	168432123	168432622	chr1	168300476	168300975	Pbx1|chr1:168300476-168300975	0.159081760159094	.	.
chr1	168432123	168432622	chr1	168676717	168677216	Pbx1|chr1:168676717-168677216	0.175373704653699	.	.
chr1	170174840	170175339	chr1	169764373	169764872	Gm37748|chr1:169764373-169764872	0.192089212764746	.	.
chr1	170174840	170175339	chr1	169764373	169764872	Uap1|chr1:169764373-169764872	0.192089212764746	.	.
chr1	170174840	170175339	chr1	170136286	170136785	Gm37748|chr1:170136286-170136785	0.177181634096876	.	.
chr1	170174840	170175339	chr1	170136286	170136785	Uap1|chr1:170136286-170136785	0.177181634096876	.	.
chr1	170215136	170215635	chr1	169764373	169764872	4930500M09Rik|chr1:169764373-169764872	0.138378609728072	.	.
chr1	170215136	170215635	chr1	169764373	169764872	Uhmk1|chr1:169764373-169764872	0.138378609728072	.	.
chr1	170867571	170868070	chr1	170908240	170908739	Atf6|chr1:170908240-170908739	0.180981588480325	.	.
chr1	170867571	170868070	chr1	170908240	170908739	Gm9929|chr1:170908240-170908739	0.180981588480325	.	.
chr1	170867571	170868070	chr1	171102488	171102987	Atf6|chr1:171102488-171102987	0.174755069557811	.	.
chr1	170867571	170868070	chr1	171102488	171102987	Gm9929|chr1:171102488-171102987	0.174755069557811	.	.
chr1	170867571	170868070	chr1	171247027	171247526	Atf6|chr1:171247027-171247526	0.227449867829477	.	.
chr1	170867571	170868070	chr1	171247027	171247526	Gm9929|chr1:171247027-171247526	0.227449867829477	.	.
chr1	170868410	170868909	chr1	170907734	170908233	Atf6|chr1:170907734-170908233	0.247070915426882	.	.
chr1	170868410	170868909	chr1	170907734	170908233	Gm9929|chr1:170907734-170908233	0.247070915426882	.	.
chr1	170868410	170868909	chr1	171033681	171034180	Atf6|chr1:171033681-171034180	0.131627524940541	.	.
chr1	170868410	170868909	chr1	171033681	171034180	Gm9929|chr1:171033681-171034180	0.131627524940541	.	.
chr1	170868410	170868909	chr1	171247027	171247526	Atf6|chr1:171247027-171247526	0.249671104064735	.	.
chr1	170868410	170868909	chr1	171247027	171247526	Gm9929|chr1:171247027-171247526	0.249671104064735	.	.
chr1	170885252	170885751	chr1	170908240	170908739	Dusp12|chr1:170908240-170908739	0.133581256314646	.	.
chr1	170885252	170885751	chr1	170908240	170908739	Gm26620|chr1:170908240-170908739	0.133581256314646	.	.
chr1	171150371	171150870	chr1	170907216	170907715	Mpz|chr1:170907216-170907715	0.1557464711097	.	.
chr1	171150371	171150870	chr1	170907216	170907715	Sdhc|chr1:170907216-170907715	0.1557464711097	.	.
chr1	171150371	171150870	chr1	170907734	170908233	Mpz|chr1:170907734-170908233	0.178304539629483	.	.
chr1	171150371	171150870	chr1	170907734	170908233	Sdhc|chr1:170907734-170908233	0.178304539629483	.	.
chr1	171150371	171150870	chr1	171110922	171111421	Mpz|chr1:171110922-171111421	0.207259032987388	.	.
chr1	171150371	171150870	chr1	171110922	171111421	Sdhc|chr1:171110922-171111421	0.207259032987388	.	.
chr1	171196077	171196576	chr1	171038357	171038856	Pcp4l1|chr1:171038357-171038856	0.175903703038112	.	.
chr1	171196077	171196576	chr1	171247027	171247526	Pcp4l1|chr1:171247027-171247526	0.138339327800434	.	.
chr1	171222404	171222903	chr1	171038357	171038856	Tomm40l|chr1:171038357-171038856	0.229444741955568	.	.
chr1	171222404	171222903	chr1	171044266	171044765	Tomm40l|chr1:171044266-171044765	0.166216636184744	.	.
chr1	171222404	171222903	chr1	171101659	171102158	Tomm40l|chr1:171101659-171102158	0.158636722231826	.	.
chr1	171270057	171270556	chr1	171038357	171038856	B4galt3|chr1:171038357-171038856	0.164999099748462	.	.
chr1	171270057	171270556	chr1	171110922	171111421	B4galt3|chr1:171110922-171111421	0.156952122389878	.	.
chr1	171287719	171288218	chr1	171038357	171038856	Usp21|chr1:171038357-171038856	0.183849430298376	.	.
chr1	171287719	171288218	chr1	171247027	171247526	Usp21|chr1:171247027-171247526	0.217246252912999	.	.
chr1	171294566	171295065	chr1	171379865	171380364	Ufc1|chr1:171379865-171380364	0.145511352175834	.	.
chr1	171328705	171329204	chr1	171037809	171038308	Dedd|chr1:171037809-171038308	0.13911972680173	.	.
chr1	171328705	171329204	chr1	171101659	171102158	Dedd|chr1:171101659-171102158	0.149015344335812	.	.
chr1	171328705	171329204	chr1	171102488	171102987	Dedd|chr1:171102488-171102987	0.206857516195117	.	.
chr1	171329206	171329705	chr1	171110922	171111421	Dedd|chr1:171110922-171111421	0.364750643463811	.	.
chr1	171360576	171361075	chr1	171038357	171038856	Klhdc9|chr1:171038357-171038856	0.133495657136909	.	.
chr1	171360576	171361075	chr1	171102488	171102987	Klhdc9|chr1:171102488-171102987	0.14510176716481	.	.
chr1	171361088	171361587	chr1	171038357	171038856	Klhdc9|chr1:171038357-171038856	0.261195200335033	.	.
chr1	171361088	171361587	chr1	171044266	171044765	Klhdc9|chr1:171044266-171044765	0.267079811605779	.	.
chr1	171361088	171361587	chr1	171247027	171247526	Klhdc9|chr1:171247027-171247526	0.136140422608097	.	.
chr1	171437234	171437733	chr1	171110922	171111421	F11r|chr1:171110922-171111421	0.164511265271035	.	.
chr1	171503198	171503697	chr1	171379865	171380364	Alyref2|chr1:171379865-171380364	0.153731385122819	.	.
chr1	171503198	171503697	chr1	171379865	171380364	B930036N10Rik|chr1:171379865-171380364	0.153731385122819	.	.
chr1	172027641	172028140	chr1	172026509	172027008	Vangl2|chr1:172026509-172027008	0.199816506079042	.	.
chr1	172027641	172028140	chr1	172027134	172027633	Vangl2|chr1:172027134-172027633	0.413010357009834	.	.
chr1	172126494	172126993	chr1	172026509	172027008	Pex19|chr1:172026509-172027008	0.223460517392285	.	.
chr1	172126494	172126993	chr1	172027134	172027633	Pex19|chr1:172027134-172027633	0.278400171035706	.	.
chr1	172126494	172126993	chr1	172046856	172047355	Pex19|chr1:172046856-172047355	0.163561899653685	.	.
chr1	172147848	172148347	chr1	172027134	172027633	Dcaf8|chr1:172027134-172027633	0.31985707312611	.	.
chr1	172206562	172207061	chr1	172026509	172027008	Pea15a|chr1:172026509-172027008	0.153199976697937	.	.
chr1	172520879	172521378	chr1	172539821	172540320	Cfap45|chr1:172539821-172540320	0.337899255786356	.	.
chr1	172632827	172633326	chr1	172562306	172562805	Dusp23|chr1:172562306-172562805	0.151561151594513	.	.
chr1	172632827	172633326	chr1	172562878	172563377	Dusp23|chr1:172562878-172563377	0.140456265366909	.	.
chr1	173367390	173367889	chr1	173377444	173377943	Cadm3|chr1:173377444-173377943	0.228418188999676	.	.
chr1	174501578	174502077	chr1	174469688	174470187	Fmn2|chr1:174469688-174470187	0.249116239361659	.	.
chr1	175692503	175693002	chr1	175823962	175824461	Chml|chr1:175823962-175824461	0.209903043001878	.	.
chr1	175692503	175693002	chr1	175823962	175824461	Opn3|chr1:175823962-175824461	0.209903043001878	.	.
chr1	175692503	175693002	chr1	175867509	175868008	Chml|chr1:175867509-175868008	0.132101113668605	.	.
chr1	175692503	175693002	chr1	175867509	175868008	Opn3|chr1:175867509-175868008	0.132101113668605	.	.
chr1	175693049	175693548	chr1	175867509	175868008	Chml|chr1:175867509-175868008	0.226752223563485	.	.
chr1	175693049	175693548	chr1	175867509	175868008	Opn3|chr1:175867509-175868008	0.226752223563485	.	.
chr1	175880538	175881037	chr1	175823962	175824461	Exo1|chr1:175823962-175824461	0.19148973565128	.	.
chr1	175880538	175881037	chr1	176222657	176223156	Exo1|chr1:176222657-176223156	0.184850004459861	.	.
chr1	175880538	175881037	chr1	176223159	176223658	Exo1|chr1:176223159-176223658	0.274828422628349	.	.
chr1	176275192	176275691	chr1	176019899	176020398	Gm38101|chr1:176019899-176020398	0.376168873123869	.	.
chr1	176275192	176275691	chr1	176019899	176020398	Pld5|chr1:176019899-176020398	0.376168873123869	.	.
chr1	178317988	178318487	chr1	178336353	178336852	B230369F24Rik|chr1:178336353-178336852	0.241327125935506	.	.
chr1	178317988	178318487	chr1	178336353	178336852	Cox20|chr1:178336353-178336852	0.241327125935506	.	.
chr1	178318532	178319031	chr1	178463658	178464157	B230369F24Rik|chr1:178463658-178464157	0.157677958403272	.	.
chr1	178318532	178319031	chr1	178463658	178464157	Cox20|chr1:178463658-178464157	0.157677958403272	.	.
chr1	178337559	178338058	chr1	178368821	178369320	Hnrnpu|chr1:178368821-178369320	0.206420769332077	.	.
chr1	178406170	178406669	chr1	178336353	178336852	Efcab2|chr1:178336353-178336852	0.163402921087594	.	.
chr1	178406170	178406669	chr1	178368821	178369320	Efcab2|chr1:178368821-178369320	0.172511966731835	.	.
chr1	179517784	179518283	chr1	179847684	179848183	Smyd3|chr1:179847684-179848183	0.222256551947963	.	.
chr1	179803447	179803946	chr1	180195828	180196327	Ahctf1|chr1:180195828-180196327	0.217222413648509	.	.
chr1	179803447	179803946	chr1	180195828	180196327	Gm10518|chr1:180195828-180196327	0.217222413648509	.	.
chr1	179803447	179803946	chr1	180225780	180226279	Ahctf1|chr1:180225780-180226279	0.219141839135905	.	.
chr1	179803447	179803946	chr1	180225780	180226279	Gm10518|chr1:180225780-180226279	0.219141839135905	.	.
chr1	179959653	179960152	chr1	179645628	179646127	Cdc42bpa|chr1:179645628-179646127	0.198746787699643	.	.
chr1	179959653	179960152	chr1	180195828	180196327	Cdc42bpa|chr1:180195828-180196327	0.318864240520349	.	.
chr1	180568576	180569075	chr1	180987738	180988237	Parp1|chr1:180987738-180988237	0.215889926201249	.	.
chr1	180641033	180641532	chr1	180987738	180988237	Lin9|chr1:180987738-180988237	0.163170438219469	.	.
chr1	180768387	180768886	chr1	180987738	180988237	Gm38293|chr1:180987738-180988237	0.25466027296855	.	.
chr1	180813989	180814488	chr1	180778088	180778587	H3f3a|chr1:180778088-180778587	0.168057034030413	.	.
chr1	180813989	180814488	chr1	180778088	180778587	H3f3aos|chr1:180778088-180778587	0.168057034030413	.	.
chr1	181211764	181212263	chr1	180777540	180778039	Wdr26|chr1:180777540-180778039	0.164556546827186	.	.
chr1	181211764	181212263	chr1	180987738	180988237	Wdr26|chr1:180987738-180988237	0.321034442417593	.	.
chr1	181842237	181842736	chr1	181888749	181889248	Lbr|chr1:181888749-181889248	0.203048744296902	.	.
chr1	182019253	182019752	chr1	182081947	182082446	Enah|chr1:182081947-182082446	0.186924774712428	.	.
chr1	182019822	182020321	chr1	182081947	182082446	Enah|chr1:182081947-182082446	0.171780417872148	.	.
chr1	182282007	182282506	chr1	182489705	182490204	Degs1|chr1:182489705-182490204	0.168946044493179	.	.
chr1	183221261	183221760	chr1	183345255	183345754	Disp1|chr1:183345255-183345754	0.156070293652894	.	.
chr1	183296308	183296807	chr1	183260963	183261462	Aida|chr1:183260963-183261462	0.13159379800838	.	.
chr1	183296308	183296807	chr1	183260963	183261462	Brox|chr1:183260963-183261462	0.13159379800838	.	.
chr1	183296308	183296807	chr1	183345255	183345754	Aida|chr1:183345255-183345754	0.141647909081815	.	.
chr1	183296308	183296807	chr1	183345255	183345754	Brox|chr1:183345255-183345754	0.141647909081815	.	.
chr1	183388644	183389143	chr1	183345255	183345754	Taf1a|chr1:183345255-183345754	0.248489487315292	.	.
chr1	184845644	184846143	chr1	184824501	184825000	Marc2|chr1:184824501-184825000	0.191821928961145	.	.
chr1	184845644	184846143	chr1	184958757	184959256	Marc2|chr1:184958757-184959256	0.275287982758484	.	.
chr1	184999545	185000044	chr1	184824501	184825000	Mark1|chr1:184824501-184825000	0.204036109620889	.	.
chr1	185331876	185332375	chr1	185261989	185262488	Bpnt1|chr1:185261989-185262488	0.183342686151963	.	.
chr1	185331876	185332375	chr1	185573036	185573535	Bpnt1|chr1:185573036-185573535	0.187218903099702	.	.
chr1	185362697	185363196	chr1	185253181	185253680	4930532G15Rik|chr1:185253181-185253680	0.139214132295676	.	.
chr1	185362697	185363196	chr1	185253181	185253680	Eprs|chr1:185253181-185253680	0.139214132295676	.	.
chr1	185362697	185363196	chr1	185438831	185439330	4930532G15Rik|chr1:185438831-185439330	0.150305358084697	.	.
chr1	185362697	185363196	chr1	185438831	185439330	Eprs|chr1:185438831-185439330	0.150305358084697	.	.
chr1	185362697	185363196	chr1	185681865	185682364	4930532G15Rik|chr1:185681865-185682364	0.277453801717497	.	.
chr1	185362697	185363196	chr1	185681865	185682364	Eprs|chr1:185681865-185682364	0.277453801717497	.	.
chr1	185454649	185455148	chr1	185261989	185262488	Gm2061|chr1:185261989-185262488	0.165524610689055	.	.
chr1	185454649	185455148	chr1	185261989	185262488	Slc30a10|chr1:185261989-185262488	0.165524610689055	.	.
chr1	185455175	185455674	chr1	185253181	185253680	Gm2061|chr1:185253181-185253680	0.286290156230758	.	.
chr1	185455175	185455674	chr1	185253181	185253680	Slc30a10|chr1:185253181-185253680	0.286290156230758	.	.
chr1	185455175	185455674	chr1	185261989	185262488	Gm2061|chr1:185261989-185262488	0.200359026973185	.	.
chr1	185455175	185455674	chr1	185261989	185262488	Slc30a10|chr1:185261989-185262488	0.200359026973185	.	.
chr1	185455175	185455674	chr1	185438831	185439330	Gm2061|chr1:185438831-185439330	0.159276772872195	.	.
chr1	185455175	185455674	chr1	185438831	185439330	Slc30a10|chr1:185438831-185439330	0.159276772872195	.	.
chr1	185455175	185455674	chr1	185573036	185573535	Gm2061|chr1:185573036-185573535	0.14911119360283	.	.
chr1	185455175	185455674	chr1	185573036	185573535	Slc30a10|chr1:185573036-185573535	0.14911119360283	.	.
chr1	186117016	186117515	chr1	186346289	186346788	Lyplal1|chr1:186346289-186346788	0.14192411039332	.	.
chr1	186705157	186705656	chr1	186346289	186346788	Gm29491|chr1:186346289-186346788	0.226356573148951	.	.
chr1	186705157	186705656	chr1	186346289	186346788	Tgfb2|chr1:186346289-186346788	0.226356573148951	.	.
chr1	186705696	186706195	chr1	186424917	186425416	Gm29491|chr1:186424917-186425416	0.209979392488388	.	.
chr1	186705696	186706195	chr1	186424917	186425416	Tgfb2|chr1:186424917-186425416	0.209979392488388	.	.
chr1	191062684	191063183	chr1	191430472	191430971	Nsl1|chr1:191430472-191430971	0.132868612438963	.	.
chr1	191062684	191063183	chr1	191430472	191430971	Tatdn3|chr1:191430472-191430971	0.132868612438963	.	.
chr1	191317662	191318161	chr1	191242232	191242731	Nenf|chr1:191242232-191242731	0.150534682236628	.	.
chr1	191325660	191326159	chr1	191183196	191183695	Pacc1|chr1:191183196-191183695	0.186645133154747	.	.
chr1	191325660	191326159	chr1	191312626	191313125	Pacc1|chr1:191312626-191313125	0.226399251250224	.	.
chr1	191325660	191326159	chr1	191397049	191397548	Pacc1|chr1:191397049-191397548	0.171912984391769	.	.
chr1	191717568	191718067	chr1	191312626	191313125	Lpgat1|chr1:191312626-191313125	0.251893639806693	.	.
chr1	191717568	191718067	chr1	191397049	191397548	Lpgat1|chr1:191397049-191397548	0.190253601434988	.	.
chr1	191718068	191718567	chr1	191312626	191313125	Lpgat1|chr1:191312626-191313125	0.245840215175072	.	.
chr1	192136426	192136925	chr1	191834767	191835266	Gm10516|chr1:191834767-191835266	0.274987831104187	.	.
chr1	194976111	194976610	chr1	195016706	195017205	A330023F24Rik|chr1:195016706-195017205	0.173486876162481	.	.
chr1	194976111	194976610	chr1	195016706	195017205	Gm16897|chr1:195016706-195017205	0.173486876162481	.	.
chr1	195130829	195131328	chr1	195016706	195017205	Cr1l|chr1:195016706-195017205	0.174083722448749	.	.
chr10	3366298	3366797	chr10	3366890	3367389	Ppp1r14c|chr10:3366890-3367389	0.296412390721102	.	.
chr10	3972861	3973360	chr10	3996387	3996886	Mthfd1l|chr10:3996387-3996886	0.145275428220059	.	.
chr10	3973553	3974052	chr10	3996387	3996886	Mthfd1l|chr10:3996387-3996886	0.214279144327644	.	.
chr10	4387235	4387734	chr10	4386733	4387232	Zbtb2|chr10:4386733-4387232	0.328387793534524	.	.
chr10	4432192	4432691	chr10	4386733	4387232	Armt1|chr10:4386733-4387232	0.244289144259981	.	.
chr10	4432192	4432691	chr10	4386733	4387232	Rmnd1|chr10:4386733-4387232	0.244289144259981	.	.
chr10	5550504	5551003	chr10	5549987	5550486	Syne1|chr10:5549987-5550486	0.452782752412477	.	.
chr10	5550504	5551003	chr10	5707825	5708324	Syne1|chr10:5707825-5708324	0.191486842803581	.	.
chr10	5805395	5805894	chr10	5549987	5550486	Fbxo5|chr10:5549987-5550486	0.227507689132349	.	.
chr10	5805395	5805894	chr10	5707825	5708324	Fbxo5|chr10:5707825-5708324	0.17932186709571	.	.
chr10	5805395	5805894	chr10	6035780	6036279	Fbxo5|chr10:6035780-6036279	0.216967479544507	.	.
chr10	5805395	5805894	chr10	6035780	6036279	Fbxo5|chr10:6035780-6036279	0.216967479544508	.	.
chr10	5805395	5805894	chr10	6151873	6152372	Fbxo5|chr10:6151873-6152372	0.327242806797335	.	.
chr10	5823844	5824343	chr10	5549987	5550486	Mtrf1l|chr10:5549987-5550486	0.187920540652944	.	.
chr10	7725685	7726184	chr10	7663092	7663591	Katna1|chr10:7663092-7663591	0.147732393810732	.	.
chr10	7792631	7793130	chr10	7663092	7663591	Ginm1|chr10:7663092-7663591	0.327896388918041	.	.
chr10	7792631	7793130	chr10	7663092	7663591	Ppil4|chr10:7663092-7663591	0.327896388918041	.	.
chr10	10472118	10472617	chr10	10215309	10215808	Adgb|chr10:10215309-10215808	0.138251049227933	.	.
chr10	11082083	11082582	chr10	11491884	11492383	Grm1|chr10:11491884-11492383	0.148453761116042	.	.
chr10	11149164	11149663	chr10	11356109	11356608	Shprh|chr10:11356109-11356608	0.18173187277898	.	.
chr10	11280524	11281023	chr10	11449856	11450355	4930432B10Rik|chr10:11449856-11450355	0.171430970141965	.	.
chr10	11280524	11281023	chr10	11449856	11450355	Fbxo30|chr10:11449856-11450355	0.171430970141965	.	.
chr10	11281047	11281546	chr10	11449856	11450355	4930432B10Rik|chr10:11449856-11450355	0.210034960574848	.	.
chr10	11281047	11281546	chr10	11449856	11450355	Fbxo30|chr10:11449856-11450355	0.210034960574848	.	.
chr10	11343450	11343949	chr10	11356109	11356608	Epm2a|chr10:11356109-11356608	0.182946649656403	.	.
chr10	12922385	12922884	chr10	13008121	13008620	B230208H11Rik|chr10:13008121-13008620	0.154493696124218	.	.
chr10	13192919	13193418	chr10	12787840	12788339	Ltv1|chr10:12787840-12788339	0.217595499816944	.	.
chr10	13474088	13474587	chr10	13388671	13389170	Phactr2|chr10:13388671-13389170	0.159037028811271	.	.
chr10	17795966	17796465	chr10	17869893	17870392	Txlnb|chr10:17869893-17870392	0.173430821599074	.	.
chr10	17947167	17947666	chr10	17562845	17563344	Heca|chr10:17562845-17563344	0.156644280223663	.	.
chr10	17947167	17947666	chr10	17724226	17724725	Heca|chr10:17724226-17724725	0.200296143732233	.	.
chr10	17947841	17948340	chr10	17869893	17870392	Heca|chr10:17869893-17870392	0.16164944873582	.	.
chr10	17948344	17948843	chr10	17724226	17724725	Heca|chr10:17724226-17724725	0.13648963841179	.	.
chr10	17948344	17948843	chr10	17869893	17870392	Heca|chr10:17869893-17870392	0.179300907473995	.	.
chr10	18844729	18845228	chr10	19239936	19240435	Perp|chr10:19239936-19240435	0.195614031313414	.	.
chr10	19850487	19850986	chr10	19849978	19850477	Slc35d3|chr10:19849978-19850477	0.183443565940469	.	.
chr10	19907191	19907690	chr10	19915249	19915748	Pex7|chr10:19915249-19915748	0.328282737568938	.	.
chr10	21144872	21145371	chr10	20854873	20855372	Gm26577|chr10:20854873-20855372	0.154224371452145	.	.
chr10	21160806	21161305	chr10	20944546	20945045	Myb|chr10:20944546-20945045	0.182632525517414	.	.
chr10	21188931	21189430	chr10	20954126	20954625	Gm40608|chr10:20954126-20954625	0.140807241511535	.	.
chr10	22730224	22730723	chr10	22479767	22480266	AC166256.1|chr10:22479767-22480266	0.234370247724122	.	.
chr10	22731681	22732180	chr10	22609034	22609533	AC166256.1|chr10:22609034-22609533	0.173633826233547	.	.
chr10	22731681	22732180	chr10	22609034	22609533	Tbpl1|chr10:22609034-22609533	0.173633826233547	.	.
chr10	23349982	23350481	chr10	23080947	23081446	Eya4|chr10:23080947-23081446	0.170728415992326	.	.
chr10	24149016	24149515	chr10	24298500	24298999	Stx7|chr10:24298500-24298999	0.147059073330511	.	.
chr10	26375759	26376258	chr10	26327653	26328152	L3mbtl3|chr10:26327653-26328152	0.18796257441256	.	.
chr10	26695050	26695549	chr10	26772164	26772663	Gm48893|chr10:26772164-26772663	0.239351832245487	.	.
chr10	26695050	26695549	chr10	26825091	26825590	Gm48893|chr10:26825091-26825590	0.138742436107238	.	.
chr10	26695050	26695549	chr10	26857988	26858487	Gm48893|chr10:26857988-26858487	0.347031890857328	.	.
chr10	26695050	26695549	chr10	26913094	26913593	Gm48893|chr10:26913094-26913593	0.155019863617428	.	.
chr10	26752501	26753000	chr10	26825091	26825590	Arhgap18|chr10:26825091-26825590	0.248494621827045	.	.
chr10	26752501	26753000	chr10	26890045	26890544	Arhgap18|chr10:26890045-26890544	0.181117862901159	.	.
chr10	26753106	26753605	chr10	26710532	26711031	Arhgap18|chr10:26710532-26711031	0.173115659833389	.	.
chr10	26753106	26753605	chr10	26711043	26711542	Arhgap18|chr10:26711043-26711542	0.141779036901995	.	.
chr10	29313161	29313660	chr10	29146930	29147429	Echdc1|chr10:29146930-29147429	0.236025578857701	.	.
chr10	29313161	29313660	chr10	29146930	29147429	Gm46218|chr10:29146930-29147429	0.236025578857701	.	.
chr10	29361838	29362337	chr10	29146930	29147429	Rnf146|chr10:29146930-29147429	0.247004925613187	.	.
chr10	30802619	30803118	chr10	31026379	31026878	Ncoa7|chr10:31026379-31026878	0.253177101880795	.	.
chr10	30803126	30803625	chr10	31026379	31026878	Ncoa7|chr10:31026379-31026878	0.224383203570169	.	.
chr10	30842620	30843119	chr10	30618199	30618698	Hey2|chr10:30618199-30618698	0.266933414294707	.	.
chr10	31445701	31446200	chr10	31026379	31026878	Tpd52l1|chr10:31026379-31026878	0.136003429273771	.	.
chr10	31445701	31446200	chr10	31742380	31742879	Tpd52l1|chr10:31742380-31742879	0.213153567286282	.	.
chr10	31608520	31609019	chr10	31592665	31593164	Rnf217|chr10:31592665-31593164	0.250982706990575	.	.
chr10	31608520	31609019	chr10	31784977	31785476	Rnf217|chr10:31784977-31785476	0.140176043324663	.	.
chr10	31609486	31609985	chr10	31742380	31742879	Rnf217|chr10:31742380-31742879	0.168127230358837	.	.
chr10	33623953	33624452	chr10	33986736	33987235	Clvs2|chr10:33986736-33987235	0.240093384810165	.	.
chr10	33623953	33624452	chr10	33986736	33987235	Gm15939|chr10:33986736-33987235	0.240093384810165	.	.
chr10	33624501	33625000	chr10	33703373	33703872	Clvs2|chr10:33703373-33703872	0.185280423574847	.	.
chr10	33624501	33625000	chr10	33703373	33703872	Gm15939|chr10:33703373-33703872	0.185280423574847	.	.
chr10	33904718	33905217	chr10	34091720	34092219	Rsph4a|chr10:34091720-34092219	0.222537649668606	.	.
chr10	33904718	33905217	chr10	34098443	34098942	Rsph4a|chr10:34098443-34098942	0.346359100007567	.	.
chr10	34019491	34019990	chr10	34091720	34092219	Gm48045|chr10:34091720-34092219	0.199481207575662	.	.
chr10	34019491	34019990	chr10	34091720	34092219	Rwdd1|chr10:34091720-34092219	0.199481207575662	.	.
chr10	34127449	34127948	chr10	33986736	33987235	Calhm6|chr10:33986736-33987235	0.191407044856518	.	.
chr10	34127449	34127948	chr10	34328221	34328720	Calhm6|chr10:34328221-34328720	0.1570275650826	.	.
chr10	34206579	34207078	chr10	34033850	34034349	Dse|chr10:34033850-34034349	0.197875432225993	.	.
chr10	34297174	34297673	chr10	34091720	34092219	Tspyl4|chr10:34091720-34092219	0.152856287402858	.	.
chr10	34297174	34297673	chr10	34098443	34098942	Tspyl4|chr10:34098443-34098942	0.168115987432384	.	.
chr10	34297174	34297673	chr10	34316872	34317371	Tspyl4|chr10:34316872-34317371	0.278659421810478	.	.
chr10	36974002	36974501	chr10	37095830	37096329	Hdac2|chr10:37095830-37096329	0.261677060667502	.	.
chr10	36974613	36975112	chr10	37136922	37137421	Hdac2|chr10:37136922-37137421	0.37024189606227	.	.
chr10	36975153	36975652	chr10	37136922	37137421	Hdac2|chr10:37136922-37137421	0.268745661311942	.	.
chr10	39133692	39134191	chr10	39239839	39240338	Fam229b|chr10:39239839-39240338	0.188155845073045	.	.
chr10	39133692	39134191	chr10	39239839	39240338	Tube1|chr10:39239839-39240338	0.188155845073045	.	.
chr10	40301997	40302496	chr10	40212385	40212884	Amd1|chr10:40212385-40212884	0.157453196411644	.	.
chr10	41071321	41071820	chr10	41288740	41289239	Gpr6|chr10:41288740-41289239	0.276819090801215	.	.
chr10	41071321	41071820	chr10	41294398	41294897	Gpr6|chr10:41294398-41294897	0.20054360492271	.	.
chr10	41072083	41072582	chr10	41015647	41016146	Gpr6|chr10:41015647-41016146	0.233513635214763	.	.
chr10	41303028	41303527	chr10	41004323	41004822	Ak9|chr10:41004323-41004822	0.198279006524329	.	.
chr10	41303028	41303527	chr10	41004323	41004822	Fig4|chr10:41004323-41004822	0.198279006524329	.	.
chr10	41303028	41303527	chr10	41288740	41289239	Ak9|chr10:41288740-41289239	0.222511054935592	.	.
chr10	41303028	41303527	chr10	41288740	41289239	Fig4|chr10:41288740-41289239	0.222511054935592	.	.
chr10	41303028	41303527	chr10	41295019	41295518	Ak9|chr10:41295019-41295518	0.199902285310262	.	.
chr10	41303028	41303527	chr10	41295019	41295518	Fig4|chr10:41295019-41295518	0.199902285310262	.	.
chr10	41303669	41304168	chr10	41015647	41016146	Ak9|chr10:41015647-41016146	0.164541160394883	.	.
chr10	41303669	41304168	chr10	41015647	41016146	Fig4|chr10:41015647-41016146	0.164541160394883	.	.
chr10	41303669	41304168	chr10	41295019	41295518	Ak9|chr10:41295019-41295518	0.179269327759403	.	.
chr10	41303669	41304168	chr10	41295019	41295518	Fig4|chr10:41295019-41295518	0.179269327759403	.	.
chr10	41490156	41490655	chr10	41015647	41016146	Ppil6|chr10:41015647-41016146	0.261610726081292	.	.
chr10	41490156	41490655	chr10	41015647	41016146	Smpd2|chr10:41015647-41016146	0.261610726081292	.	.
chr10	41490156	41490655	chr10	41294398	41294897	Ppil6|chr10:41294398-41294897	0.242454034615336	.	.
chr10	41490156	41490655	chr10	41294398	41294897	Smpd2|chr10:41294398-41294897	0.242454034615336	.	.
chr10	41490156	41490655	chr10	41295019	41295518	Ppil6|chr10:41295019-41295518	0.322599822126642	.	.
chr10	41490156	41490655	chr10	41295019	41295518	Smpd2|chr10:41295019-41295518	0.322599822126642	.	.
chr10	41518902	41519401	chr10	41678789	41679288	Cd164|chr10:41678789-41679288	0.261150246354452	.	.
chr10	41809843	41810342	chr10	41830818	41831317	Cep57l1|chr10:41830818-41831317	0.187636963353299	.	.
chr10	41809843	41810342	chr10	41830818	41831317	Sesn1|chr10:41830818-41831317	0.187636963353299	.	.
chr10	42018185	42018684	chr10	41830818	41831317	1700016J18Rik|chr10:41830818-41831317	0.354991323066784	.	.
chr10	42018185	42018684	chr10	41830818	41831317	Armc2|chr10:41830818-41831317	0.354991323066784	.	.
chr10	42478381	42478880	chr10	42199527	42200026	Afg1l|chr10:42199527-42200026	0.252260293057273	.	.
chr10	42501588	42502087	chr10	42842313	42842812	Snx3|chr10:42842313-42842812	0.166858881267526	.	.
chr10	42860528	42861027	chr10	42972717	42973216	Scml4|chr10:42972717-42973216	0.239879823057786	.	.
chr10	45066851	45067350	chr10	45000707	45001206	Prep|chr10:45000707-45001206	0.176809365686813	.	.
chr10	45066851	45067350	chr10	45373235	45373734	Prep|chr10:45373235-45373734	0.141886463458204	.	.
chr10	49788557	49789056	chr10	49767486	49767985	Grik2|chr10:49767486-49767985	0.246699901543595	.	.
chr10	52417238	52417737	chr10	52704503	52705002	Nus1|chr10:52704503-52705002	0.268151181304853	.	.
chr10	52690218	52690717	chr10	52840748	52841247	Slc35f1|chr10:52840748-52841247	0.343343220666799	.	.
chr10	57486054	57486553	chr10	57608052	57608551	4930467K11Rik|chr10:57608052-57608551	0.175557388179141	.	.
chr10	57486054	57486553	chr10	57608052	57608551	Hsf2|chr10:57608052-57608551	0.175557388179141	.	.
chr10	57486054	57486553	chr10	57744060	57744559	4930467K11Rik|chr10:57744060-57744559	0.339490550233686	.	.
chr10	57486054	57486553	chr10	57744060	57744559	Hsf2|chr10:57744060-57744559	0.339490550233686	.	.
chr10	57486588	57487087	chr10	57744060	57744559	4930467K11Rik|chr10:57744060-57744559	0.166666828188912	.	.
chr10	57486588	57487087	chr10	57744060	57744559	Hsf2|chr10:57744060-57744559	0.166666828188912	.	.
chr10	57532304	57532803	chr10	57608052	57608551	Serinc1|chr10:57608052-57608551	0.281514087819107	.	.
chr10	57532304	57532803	chr10	57743482	57743981	Serinc1|chr10:57743482-57743981	0.166868185090766	.	.
chr10	57631815	57632314	chr10	57608052	57608551	Pkib|chr10:57608052-57608551	0.148056111886465	.	.
chr10	57794436	57794935	chr10	57608052	57608551	Smpdl3a|chr10:57608052-57608551	0.251695595663391	.	.
chr10	57794939	57795438	chr10	57608052	57608551	Smpdl3a|chr10:57608052-57608551	0.212553289276845	.	.
chr10	58323065	58323564	chr10	58383254	58383753	Lims1|chr10:58383254-58383753	0.173285885891117	.	.
chr10	59221544	59222043	chr10	59072902	59073401	Sept10|chr10:59072902-59073401	0.174634468844494	.	.
chr10	59221544	59222043	chr10	59072902	59073401	Sowahc|chr10:59072902-59073401	0.174634468844494	.	.
chr10	60752559	60753058	chr10	60893208	60893707	Slc29a3|chr10:60893208-60893707	0.385151417598292	.	.
chr10	60752559	60753058	chr10	60893751	60894250	Slc29a3|chr10:60893751-60894250	0.323052496976951	.	.
chr10	60831386	60831885	chr10	60816855	60817354	Unc5b|chr10:60816855-60817354	0.245919975894945	.	.
chr10	61089138	61089637	chr10	60893208	60893707	Pcbd1|chr10:60893208-60893707	0.185615428046876	.	.
chr10	61089138	61089637	chr10	60893751	60894250	Pcbd1|chr10:60893751-60894250	0.166099694193293	.	.
chr10	61089138	61089637	chr10	61080199	61080698	Pcbd1|chr10:61080199-61080698	0.143438909813353	.	.
chr10	61452613	61453112	chr10	61080199	61080698	Eif4ebp2|chr10:61080199-61080698	0.198448290761907	.	.
chr10	61475458	61475957	chr10	61662379	61662878	Lrrc20|chr10:61662379-61662878	0.253648200902501	.	.
chr10	61648322	61648821	chr10	61625504	61626003	Ppa1|chr10:61625504-61626003	0.200086749216245	.	.
chr10	61648322	61648821	chr10	61662379	61662878	Ppa1|chr10:61662379-61662878	0.323338391590728	.	.
chr10	61783021	61783520	chr10	61662379	61662878	H2afy2|chr10:61662379-61662878	0.134158346280132	.	.
chr10	61783689	61784188	chr10	61625504	61626003	H2afy2|chr10:61625504-61626003	0.25534863409899	.	.
chr10	61783689	61784188	chr10	61980369	61980868	H2afy2|chr10:61980369-61980868	0.131998657668483	.	.
chr10	61783689	61784188	chr10	62182988	62183487	H2afy2|chr10:62182988-62183487	0.231129291498507	.	.
chr10	62340040	62340539	chr10	62101434	62101933	Hk1os|chr10:62101434-62101933	0.242043565061099	.	.
chr10	62340040	62340539	chr10	62300269	62300768	Hk1os|chr10:62300269-62300768	0.160353834720026	.	.
chr10	62340040	62340539	chr10	62332391	62332890	Hk1os|chr10:62332391-62332890	0.189288190328693	.	.
chr10	62449224	62449723	chr10	62101434	62101933	4930507D05Rik|chr10:62101434-62101933	0.406166242029941	.	.
chr10	62449224	62449723	chr10	62101434	62101933	Supv3l1|chr10:62101434-62101933	0.406166242029941	.	.
chr10	62449224	62449723	chr10	62110799	62111298	4930507D05Rik|chr10:62110799-62111298	0.215331166709812	.	.
chr10	62449224	62449723	chr10	62110799	62111298	Supv3l1|chr10:62110799-62111298	0.215331166709812	.	.
chr10	62449766	62450265	chr10	62101434	62101933	4930507D05Rik|chr10:62101434-62101933	0.211402374803055	.	.
chr10	62449766	62450265	chr10	62101434	62101933	Supv3l1|chr10:62101434-62101933	0.211402374803055	.	.
chr10	62577623	62578122	chr10	62260971	62261470	4933428P19Rik|chr10:62260971-62261470	0.135753237255365	.	.
chr10	62577623	62578122	chr10	62260971	62261470	Kif1bp|chr10:62260971-62261470	0.135753237255365	.	.
chr10	62577623	62578122	chr10	62300269	62300768	4933428P19Rik|chr10:62300269-62300768	0.198115552507572	.	.
chr10	62577623	62578122	chr10	62300269	62300768	Kif1bp|chr10:62300269-62300768	0.198115552507572	.	.
chr10	62577623	62578122	chr10	62590203	62590702	4933428P19Rik|chr10:62590203-62590702	0.235109010653413	.	.
chr10	62577623	62578122	chr10	62590203	62590702	Kif1bp|chr10:62590203-62590702	0.235109010653413	.	.
chr10	62578211	62578710	chr10	62332391	62332890	4933428P19Rik|chr10:62332391-62332890	0.272641379914059	.	.
chr10	62578211	62578710	chr10	62332391	62332890	Kif1bp|chr10:62332391-62332890	0.272641379914059	.	.
chr10	62578211	62578710	chr10	62856650	62857149	4933428P19Rik|chr10:62856650-62857149	0.136349542581583	.	.
chr10	62578211	62578710	chr10	62856650	62857149	Kif1bp|chr10:62856650-62857149	0.136349542581583	.	.
chr10	62602059	62602558	chr10	62332391	62332890	Ddx21|chr10:62332391-62332890	0.173383022824274	.	.
chr10	62602059	62602558	chr10	62332391	62332890	Gm47257|chr10:62332391-62332890	0.173383022824274	.	.
chr10	62602059	62602558	chr10	62590203	62590702	Ddx21|chr10:62590203-62590702	0.331650359939179	.	.
chr10	62602059	62602558	chr10	62590203	62590702	Gm47257|chr10:62590203-62590702	0.331650359939179	.	.
chr10	62651098	62651597	chr10	62590203	62590702	Ddx50|chr10:62590203-62590702	0.25430567287668	.	.
chr10	62725538	62726037	chr10	62332391	62332890	Stox1|chr10:62332391-62332890	0.131781969509931	.	.
chr10	62725538	62726037	chr10	62590203	62590702	Stox1|chr10:62590203-62590702	0.190651654303481	.	.
chr10	62725538	62726037	chr10	62865210	62865709	Stox1|chr10:62865210-62865709	0.224158912465436	.	.
chr10	62946840	62947339	chr10	62590203	62590702	Dna2|chr10:62590203-62590702	0.215747562824072	.	.
chr10	62979983	62980482	chr10	62856650	62857149	Rufy2|chr10:62856650-62857149	0.234921140532955	.	.
chr10	63243618	63244117	chr10	63338211	63338710	1700120B22Rik|chr10:63338211-63338710	0.157436372311045	.	.
chr10	63243618	63244117	chr10	63338211	63338710	Herc4|chr10:63338211-63338710	0.157436372311045	.	.
chr10	63243618	63244117	chr10	63338814	63339313	1700120B22Rik|chr10:63338814-63339313	0.219886503322642	.	.
chr10	63243618	63244117	chr10	63338814	63339313	Herc4|chr10:63338814-63339313	0.219886503322642	.	.
chr10	63429313	63429812	chr10	63338814	63339313	Ctnna3|chr10:63338814-63339313	0.179401516735061	.	.
chr10	63429313	63429812	chr10	63582526	63583025	Ctnna3|chr10:63582526-63583025	0.326396065918381	.	.
chr10	63429957	63430456	chr10	63338211	63338710	Ctnna3|chr10:63338211-63338710	0.176735477601185	.	.
chr10	66920360	66920859	chr10	66607196	66607695	1110002J07Rik|chr10:66607196-66607695	0.140328785617642	.	.
chr10	66920360	66920859	chr10	66607196	66607695	Gm26576|chr10:66607196-66607695	0.140328785617642	.	.
chr10	67096187	67096686	chr10	67076445	67076944	Jmjd1c|chr10:67076445-67076944	0.208635128493853	.	.
chr10	67096187	67096686	chr10	67076445	67076944	Reep3|chr10:67076445-67076944	0.208635128493853	.	.
chr10	67096187	67096686	chr10	67126566	67127065	Jmjd1c|chr10:67126566-67127065	0.173705287015851	.	.
chr10	67096187	67096686	chr10	67126566	67127065	Reep3|chr10:67126566-67127065	0.173705287015851	.	.
chr10	67285073	67285572	chr10	67055797	67056296	Nrbf2|chr10:67055797-67056296	0.192446218942442	.	.
chr10	67285073	67285572	chr10	67076445	67076944	Nrbf2|chr10:67076445-67076944	0.144197878708076	.	.
chr10	67285073	67285572	chr10	67126566	67127065	Nrbf2|chr10:67126566-67127065	0.268760304283023	.	.
chr10	67285073	67285572	chr10	67127210	67127709	Nrbf2|chr10:67127210-67127709	0.258125794393822	.	.
chr10	67535893	67536392	chr10	67903400	67903899	Egr2|chr10:67903400-67903899	0.233946904982641	.	.
chr10	67535893	67536392	chr10	67918093	67918592	Egr2|chr10:67918093-67918592	0.151052776254143	.	.
chr10	67979231	67979730	chr10	67903400	67903899	Rtkn2|chr10:67903400-67903899	0.17615055513893	.	.
chr10	69352755	69353254	chr10	69321165	69321664	Cdk1|chr10:69321165-69321664	0.395142710577628	.	.
chr10	75517195	75517694	chr10	75743985	75744484	Gucd1|chr10:75743985-75744484	0.156392111332281	.	.
chr10	75517195	75517694	chr10	75743985	75744484	Snrpd3|chr10:75743985-75744484	0.156392111332281	.	.
chr10	75643576	75644075	chr10	75667316	75667815	Susd2|chr10:75667316-75667815	0.245739983706587	.	.
chr10	75764120	75764619	chr10	75667316	75667815	Cabin1|chr10:75667316-75667815	0.150422516111048	.	.
chr10	75797531	75798030	chr10	75586177	75586676	Gstt1|chr10:75586177-75586676	0.152988134900957	.	.
chr10	75797531	75798030	chr10	75667316	75667815	Gstt1|chr10:75667316-75667815	0.214727600265797	.	.
chr10	75797531	75798030	chr10	75667316	75667815	Gstt1|chr10:75667316-75667815	0.214727600265798	.	.
chr10	75797531	75798030	chr10	75743985	75744484	Gstt1|chr10:75743985-75744484	0.147829504073437	.	.
chr10	75797531	75798030	chr10	75858827	75859326	Gstt1|chr10:75858827-75859326	0.190229123803206	.	.
chr10	75837242	75837741	chr10	75586177	75586676	Gstt2|chr10:75586177-75586676	0.223283624102994	.	.
chr10	75859343	75859842	chr10	75684124	75684623	Mif|chr10:75684124-75684623	0.158324691925553	.	.
chr10	75859343	75859842	chr10	75858827	75859326	Mif|chr10:75858827-75859326	0.196709881738145	.	.
chr10	75860073	75860572	chr10	75586177	75586676	Mif|chr10:75586177-75586676	0.159719721969333	.	.
chr10	75893088	75893587	chr10	75684124	75684623	Derl3|chr10:75684124-75684623	0.220315934500067	.	.
chr10	75893088	75893587	chr10	75743985	75744484	Derl3|chr10:75743985-75744484	0.169948692933374	.	.
chr10	75893088	75893587	chr10	75858827	75859326	Derl3|chr10:75858827-75859326	0.172758588271293	.	.
chr10	75921379	75921878	chr10	75684124	75684623	Smarcb1|chr10:75684124-75684623	0.287593639964453	.	.
chr10	75921379	75921878	chr10	75872865	75873364	Smarcb1|chr10:75872865-75873364	0.150594405184882	.	.
chr10	75935571	75936070	chr10	75872865	75873364	Mmp11|chr10:75872865-75873364	0.205074835123089	.	.
chr10	76531225	76531724	chr10	76734958	76735457	Lss|chr10:76734958-76735457	0.157142456621573	.	.
chr10	76531225	76531724	chr10	76815986	76816485	Lss|chr10:76815986-76816485	0.169432240959384	.	.
chr10	76531225	76531724	chr10	76816491	76816990	Lss|chr10:76816491-76816990	0.139488408351708	.	.
chr10	77902300	77902799	chr10	78159856	78160355	Lrrc3|chr10:78159856-78160355	0.150161505802411	.	.
chr10	77902814	77903313	chr10	78159856	78160355	Lrrc3|chr10:78159856-78160355	0.299698548279597	.	.
chr10	77978313	77978812	chr10	78159856	78160355	Cfap410|chr10:78159856-78160355	0.162234561183185	.	.
chr10	78244489	78244988	chr10	77864325	77864824	Trappc10|chr10:77864325-77864824	0.190800190150198	.	.
chr10	78352152	78352651	chr10	78396201	78396700	Agpat3|chr10:78396201-78396700	0.251461626209664	.	.
chr10	78352152	78352651	chr10	78396201	78396700	Gm40709|chr10:78396201-78396700	0.251461626209664	.	.
chr10	78412843	78413342	chr10	78396201	78396700	Rrp1|chr10:78396201-78396700	0.13803174828711	.	.
chr10	78464708	78465207	chr10	78686751	78687250	Pdxk|chr10:78686751-78687250	0.241835235069103	.	.
chr10	78574182	78574681	chr10	78787724	78788223	Ilvbl|chr10:78787724-78788223	0.182840478327559	.	.
chr10	78574182	78574681	chr10	78812600	78813099	Ilvbl|chr10:78812600-78813099	0.244890799285282	.	.
chr10	78574691	78575190	chr10	78396201	78396700	Ilvbl|chr10:78396201-78396700	0.184135111766748	.	.
chr10	78574691	78575190	chr10	78787724	78788223	Ilvbl|chr10:78787724-78788223	0.271073309781469	.	.
chr10	78746859	78747358	chr10	78686751	78687250	Gm30400|chr10:78686751-78687250	0.193826255134148	.	.
chr10	78780051	78780550	chr10	78632261	78632760	Slc1a6|chr10:78632261-78632760	0.199223277279158	.	.
chr10	78780051	78780550	chr10	78686751	78687250	Slc1a6|chr10:78686751-78687250	0.14730094845689	.	.
chr10	79554879	79555378	chr10	79654793	79655292	Mier2|chr10:79654793-79655292	0.378550814017704	.	.
chr10	79613886	79614385	chr10	79654793	79655292	C2cd4c|chr10:79654793-79655292	0.280420691732473	.	.
chr10	79637658	79638157	chr10	79654793	79655292	Gm47163|chr10:79654793-79655292	0.234895959446878	.	.
chr10	79637658	79638157	chr10	79654793	79655292	Shc2|chr10:79654793-79655292	0.234895959446878	.	.
chr10	79669185	79669684	chr10	79654793	79655292	Tpgs1|chr10:79654793-79655292	0.338521442673799	.	.
chr10	79681760	79682259	chr10	79654793	79655292	Cdc34|chr10:79654793-79655292	0.358262162798888	.	.
chr10	80039610	80040109	chr10	80102436	80102935	Polr2e|chr10:80102436-80102935	0.1432009800078	.	.
chr10	80039610	80040109	chr10	80159857	80160356	Polr2e|chr10:80159857-80160356	0.150554575329217	.	.
chr10	80039610	80040109	chr10	80264751	80265250	Polr2e|chr10:80264751-80265250	0.374321486321204	.	.
chr10	80039610	80040109	chr10	80298753	80299252	Polr2e|chr10:80298753-80299252	0.139079642904412	.	.
chr10	80039610	80040109	chr10	80475205	80475704	Polr2e|chr10:80475205-80475704	0.147086604587539	.	.
chr10	80115299	80115798	chr10	80130998	80131497	Stk11|chr10:80130998-80131497	0.186797182653748	.	.
chr10	80115299	80115798	chr10	80159857	80160356	Stk11|chr10:80159857-80160356	0.28519937461496	.	.
chr10	80115299	80115798	chr10	80446153	80446652	Stk11|chr10:80446153-80446652	0.148334530775041	.	.
chr10	80115855	80116354	chr10	80053303	80053802	Stk11|chr10:80053303-80053802	0.150824107299882	.	.
chr10	80115855	80116354	chr10	80159857	80160356	Stk11|chr10:80159857-80160356	0.167404316844431	.	.
chr10	80137867	80138366	chr10	80102436	80102935	Atp5d|chr10:80102436-80102935	0.29388959583913	.	.
chr10	80137867	80138366	chr10	80149272	80149771	Atp5d|chr10:80149272-80149771	0.284583741182793	.	.
chr10	80137867	80138366	chr10	80167470	80167969	Atp5d|chr10:80167470-80167969	0.249261799770629	.	.
chr10	80137867	80138366	chr10	80264751	80265250	Atp5d|chr10:80264751-80265250	0.175649833415395	.	.
chr10	80139151	80139650	chr10	80053303	80053802	Atp5d|chr10:80053303-80053802	0.243393574796969	.	.
chr10	80139151	80139650	chr10	80102436	80102935	Atp5d|chr10:80102436-80102935	0.208501091865646	.	.
chr10	80139151	80139650	chr10	80142013	80142512	Atp5d|chr10:80142013-80142512	0.271562164490444	.	.
chr10	80139151	80139650	chr10	80149272	80149771	Atp5d|chr10:80149272-80149771	0.219675141047873	.	.
chr10	80139151	80139650	chr10	80159857	80160356	Atp5d|chr10:80159857-80160356	0.162585886983073	.	.
chr10	80141214	80141713	chr10	80053303	80053802	Cbarp|chr10:80053303-80053802	0.13811625132694	.	.
chr10	80141214	80141713	chr10	80159857	80160356	Cbarp|chr10:80159857-80160356	0.188897216283518	.	.
chr10	80141214	80141713	chr10	80167470	80167969	Cbarp|chr10:80167470-80167969	0.163425651460321	.	.
chr10	80148538	80149037	chr10	80053303	80053802	Midn|chr10:80053303-80053802	0.182015242630338	.	.
chr10	80148538	80149037	chr10	80149272	80149771	Midn|chr10:80149272-80149771	0.407518700438309	.	.
chr10	80148538	80149037	chr10	80298753	80299252	Midn|chr10:80298753-80299252	0.156668661398941	.	.
chr10	80164965	80165464	chr10	80159857	80160356	Cirbp|chr10:80159857-80160356	0.262105732845982	.	.
chr10	80164965	80165464	chr10	80300688	80301187	Cirbp|chr10:80300688-80301187	0.230016767995075	.	.
chr10	80164965	80165464	chr10	80475205	80475704	Cirbp|chr10:80475205-80475704	0.185812944003851	.	.
chr10	80172665	80173164	chr10	80131664	80132163	1600002K03Rik|chr10:80131664-80132163	0.155346791677642	.	.
chr10	80172665	80173164	chr10	80149272	80149771	1600002K03Rik|chr10:80149272-80149771	0.338162743562887	.	.
chr10	80172665	80173164	chr10	80159857	80160356	1600002K03Rik|chr10:80159857-80160356	0.205228530647545	.	.
chr10	80172665	80173164	chr10	80167470	80167969	1600002K03Rik|chr10:80167470-80167969	0.251869750036382	.	.
chr10	80172665	80173164	chr10	80475205	80475704	1600002K03Rik|chr10:80475205-80475704	0.191620306179762	.	.
chr10	80179406	80179905	chr10	80102436	80102935	Efna2|chr10:80102436-80102935	0.172603810680606	.	.
chr10	80179406	80179905	chr10	80130998	80131497	Efna2|chr10:80130998-80131497	0.139449894653512	.	.
chr10	80226253	80226752	chr10	80053303	80053802	Pwwp3a|chr10:80053303-80053802	0.310468466854793	.	.
chr10	80226253	80226752	chr10	80053944	80054443	Pwwp3a|chr10:80053944-80054443	0.160184243242547	.	.
chr10	80226253	80226752	chr10	80142013	80142512	Pwwp3a|chr10:80142013-80142512	0.26045080558708	.	.
chr10	80226253	80226752	chr10	80149272	80149771	Pwwp3a|chr10:80149272-80149771	0.183047800240949	.	.
chr10	80226253	80226752	chr10	80159857	80160356	Pwwp3a|chr10:80159857-80160356	0.145763612768032	.	.
chr10	80226253	80226752	chr10	80298753	80299252	Pwwp3a|chr10:80298753-80299252	0.183430848864246	.	.
chr10	80249168	80249667	chr10	80142013	80142512	Ndufs7|chr10:80142013-80142512	0.160461406824937	.	.
chr10	80249168	80249667	chr10	80149272	80149771	Ndufs7|chr10:80149272-80149771	0.344719605140249	.	.
chr10	80249168	80249667	chr10	80159857	80160356	Ndufs7|chr10:80159857-80160356	0.155998492182822	.	.
chr10	80249168	80249667	chr10	80264751	80265250	Ndufs7|chr10:80264751-80265250	0.260360299548949	.	.
chr10	80249168	80249667	chr10	80475205	80475704	Ndufs7|chr10:80475205-80475704	0.197955286591115	.	.
chr10	80260827	80261326	chr10	80053303	80053802	Dazap1|chr10:80053303-80053802	0.226577234052013	.	.
chr10	80260827	80261326	chr10	80053303	80053802	Gamt|chr10:80053303-80053802	0.226577234052013	.	.
chr10	80260827	80261326	chr10	80053944	80054443	Dazap1|chr10:80053944-80054443	0.396606422959671	.	.
chr10	80260827	80261326	chr10	80053944	80054443	Gamt|chr10:80053944-80054443	0.396606422959671	.	.
chr10	80260827	80261326	chr10	80102436	80102935	Dazap1|chr10:80102436-80102935	0.1334683987185	.	.
chr10	80260827	80261326	chr10	80102436	80102935	Gamt|chr10:80102436-80102935	0.1334683987185	.	.
chr10	80260827	80261326	chr10	80142013	80142512	Dazap1|chr10:80142013-80142512	0.216396159128736	.	.
chr10	80260827	80261326	chr10	80142013	80142512	Gamt|chr10:80142013-80142512	0.216396159128736	.	.
chr10	80260827	80261326	chr10	80167470	80167969	Dazap1|chr10:80167470-80167969	0.371004122893348	.	.
chr10	80260827	80261326	chr10	80167470	80167969	Gamt|chr10:80167470-80167969	0.371004122893348	.	.
chr10	80292185	80292684	chr10	80149272	80149771	Rps15|chr10:80149272-80149771	0.157164033594866	.	.
chr10	80292185	80292684	chr10	80159857	80160356	Rps15|chr10:80159857-80160356	0.181351310131442	.	.
chr10	80292185	80292684	chr10	80264751	80265250	Rps15|chr10:80264751-80265250	0.135479555588966	.	.
chr10	80292185	80292684	chr10	80298753	80299252	Rps15|chr10:80298753-80299252	0.213189634100386	.	.
chr10	80292185	80292684	chr10	80475205	80475704	Rps15|chr10:80475205-80475704	0.212540692163248	.	.
chr10	80320339	80320838	chr10	80053944	80054443	2310011J03Rik|chr10:80053944-80054443	0.16021172512665	.	.
chr10	80320339	80320838	chr10	80102436	80102935	2310011J03Rik|chr10:80102436-80102935	0.274734930627213	.	.
chr10	80320339	80320838	chr10	80446153	80446652	2310011J03Rik|chr10:80446153-80446652	0.199942828314774	.	.
chr10	80329684	80330183	chr10	80102436	80102935	Pcsk4|chr10:80102436-80102935	0.182756403522904	.	.
chr10	80329684	80330183	chr10	80102436	80102935	Reep6|chr10:80102436-80102935	0.182756403522904	.	.
chr10	80329684	80330183	chr10	80149272	80149771	Pcsk4|chr10:80149272-80149771	0.18958233721961	.	.
chr10	80329684	80330183	chr10	80149272	80149771	Reep6|chr10:80149272-80149771	0.18958233721961	.	.
chr10	80329684	80330183	chr10	80264751	80265250	Pcsk4|chr10:80264751-80265250	0.183280976284606	.	.
chr10	80329684	80330183	chr10	80264751	80265250	Reep6|chr10:80264751-80265250	0.183280976284606	.	.
chr10	80329684	80330183	chr10	80298753	80299252	Pcsk4|chr10:80298753-80299252	0.331455785373889	.	.
chr10	80329684	80330183	chr10	80298753	80299252	Reep6|chr10:80298753-80299252	0.331455785373889	.	.
chr10	80329684	80330183	chr10	80475205	80475704	Pcsk4|chr10:80475205-80475704	0.17012403862044	.	.
chr10	80329684	80330183	chr10	80475205	80475704	Reep6|chr10:80475205-80475704	0.17012403862044	.	.
chr10	80371246	80371745	chr10	80130998	80131497	Gm15123|chr10:80130998-80131497	0.178575736012188	.	.
chr10	80371246	80371745	chr10	80130998	80131497	Gm15124|chr10:80130998-80131497	0.178575736012188	.	.
chr10	80371246	80371745	chr10	80264751	80265250	Gm15123|chr10:80264751-80265250	0.146272707361726	.	.
chr10	80371246	80371745	chr10	80264751	80265250	Gm15124|chr10:80264751-80265250	0.146272707361726	.	.
chr10	80371246	80371745	chr10	80298753	80299252	Gm15123|chr10:80298753-80299252	0.194640514391338	.	.
chr10	80371246	80371745	chr10	80298753	80299252	Gm15124|chr10:80298753-80299252	0.194640514391338	.	.
chr10	80387533	80388032	chr10	80053303	80053802	Mex3d|chr10:80053303-80053802	0.319325491571749	.	.
chr10	80387533	80388032	chr10	80142013	80142512	Mex3d|chr10:80142013-80142512	0.23396721136764	.	.
chr10	80387533	80388032	chr10	80149272	80149771	Mex3d|chr10:80149272-80149771	0.318503594269478	.	.
chr10	80387533	80388032	chr10	80475205	80475704	Mex3d|chr10:80475205-80475704	0.144934052785925	.	.
chr10	80398776	80399275	chr10	80167470	80167969	Mbd3|chr10:80167470-80167969	0.222933078151919	.	.
chr10	80398776	80399275	chr10	80264751	80265250	Mbd3|chr10:80264751-80265250	0.326048324599599	.	.
chr10	80398776	80399275	chr10	80298753	80299252	Mbd3|chr10:80298753-80299252	0.247134552679392	.	.
chr10	80398776	80399275	chr10	80298753	80299252	Mbd3|chr10:80298753-80299252	0.247134552679393	.	.
chr10	80399367	80399866	chr10	80053303	80053802	Mbd3|chr10:80053303-80053802	0.167693273990349	.	.
chr10	80399367	80399866	chr10	80142013	80142512	Mbd3|chr10:80142013-80142512	0.2165131395592	.	.
chr10	80399367	80399866	chr10	80149272	80149771	Mbd3|chr10:80149272-80149771	0.383455443339626	.	.
chr10	80399367	80399866	chr10	80159857	80160356	Mbd3|chr10:80159857-80160356	0.305653975629644	.	.
chr10	80399367	80399866	chr10	80167470	80167969	Mbd3|chr10:80167470-80167969	0.267585920289733	.	.
chr10	80399367	80399866	chr10	80264751	80265250	Mbd3|chr10:80264751-80265250	0.136973855123818	.	.
chr10	80399367	80399866	chr10	80475205	80475704	Mbd3|chr10:80475205-80475704	0.302298571042584	.	.
chr10	80406595	80407094	chr10	80130998	80131497	Uqcr11|chr10:80130998-80131497	0.156785515854548	.	.
chr10	80406595	80407094	chr10	80159857	80160356	Uqcr11|chr10:80159857-80160356	0.145275176244523	.	.
chr10	80406595	80407094	chr10	80298753	80299252	Uqcr11|chr10:80298753-80299252	0.171959611260784	.	.
chr10	80433205	80433704	chr10	80053303	80053802	Tcf3|chr10:80053303-80053802	0.365843765155057	.	.
chr10	80433205	80433704	chr10	80142013	80142512	Tcf3|chr10:80142013-80142512	0.179912728608993	.	.
chr10	80433784	80434283	chr10	80053303	80053802	Tcf3|chr10:80053303-80053802	0.447954881040571	.	.
chr10	80433784	80434283	chr10	80053944	80054443	Tcf3|chr10:80053944-80054443	0.237576486292835	.	.
chr10	80433784	80434283	chr10	80142013	80142512	Tcf3|chr10:80142013-80142512	0.1332730832568	.	.
chr10	80433784	80434283	chr10	80149272	80149771	Tcf3|chr10:80149272-80149771	0.229622966138695	.	.
chr10	80433784	80434283	chr10	80159857	80160356	Tcf3|chr10:80159857-80160356	0.202593423991841	.	.
chr10	80433784	80434283	chr10	80167470	80167969	Tcf3|chr10:80167470-80167969	0.249222201286033	.	.
chr10	81252204	81252703	chr10	81464334	81464833	Matk|chr10:81464334-81464833	0.158288405070604	.	.
chr10	81252204	81252703	chr10	81551522	81552021	Matk|chr10:81551522-81552021	0.140655354516744	.	.
chr10	81252204	81252703	chr10	81605015	81605514	Matk|chr10:81605015-81605514	0.284724077927825	.	.
chr10	81253019	81253518	chr10	81346675	81347174	Matk|chr10:81346675-81347174	0.235608619054441	.	.
chr10	81253019	81253518	chr10	81432821	81433320	Matk|chr10:81432821-81433320	0.150141588331563	.	.
chr10	81253019	81253518	chr10	81570705	81571204	Matk|chr10:81570705-81571204	0.241525180629951	.	.
chr10	81266395	81266894	chr10	81346675	81347174	Apba3|chr10:81346675-81347174	0.243538811072014	.	.
chr10	81266395	81266894	chr10	81346675	81347174	Mrpl54|chr10:81346675-81347174	0.243538811072014	.	.
chr10	81266395	81266894	chr10	81430157	81430656	Apba3|chr10:81430157-81430656	0.164333509953901	.	.
chr10	81266395	81266894	chr10	81430157	81430656	Mrpl54|chr10:81430157-81430656	0.164333509953901	.	.
chr10	81266395	81266894	chr10	81570705	81571204	Apba3|chr10:81570705-81571204	0.297860257424297	.	.
chr10	81266395	81266894	chr10	81570705	81571204	Mrpl54|chr10:81570705-81571204	0.297860257424297	.	.
chr10	81292618	81293117	chr10	81285670	81286169	Pip5k1c|chr10:81285670-81286169	0.160554626433051	.	.
chr10	81292618	81293117	chr10	81430157	81430656	Pip5k1c|chr10:81430157-81430656	0.210744884147605	.	.
chr10	81292618	81293117	chr10	81432821	81433320	Pip5k1c|chr10:81432821-81433320	0.178082078247542	.	.
chr10	81320497	81320996	chr10	81430157	81430656	Cactin|chr10:81430157-81430656	0.149950576870845	.	.
chr10	81320497	81320996	chr10	81633421	81633920	Cactin|chr10:81633421-81633920	0.200937390460503	.	.
chr10	81320497	81320996	chr10	81643405	81643904	Cactin|chr10:81643405-81643904	0.151540282782696	.	.
chr10	81350327	81350826	chr10	81267945	81268444	Hmg20b|chr10:81267945-81268444	0.172173665700189	.	.
chr10	81350327	81350826	chr10	81551522	81552021	Hmg20b|chr10:81551522-81552021	0.210705044480673	.	.
chr10	81350327	81350826	chr10	81570705	81571204	Hmg20b|chr10:81570705-81571204	0.163530193596979	.	.
chr10	81350327	81350826	chr10	81605015	81605514	Hmg20b|chr10:81605015-81605514	0.160075117926025	.	.
chr10	81350327	81350826	chr10	81633421	81633920	Hmg20b|chr10:81633421-81633920	0.270488481760383	.	.
chr10	81350327	81350826	chr10	81643405	81643904	Hmg20b|chr10:81643405-81643904	0.248646016334284	.	.
chr10	81357211	81357710	chr10	81267945	81268444	Mfsd12|chr10:81267945-81268444	0.21153869029489	.	.
chr10	81357211	81357710	chr10	81346675	81347174	Mfsd12|chr10:81346675-81347174	0.173164560664678	.	.
chr10	81357211	81357710	chr10	81472805	81473304	Mfsd12|chr10:81472805-81473304	0.225432988536788	.	.
chr10	81357211	81357710	chr10	81570705	81571204	Mfsd12|chr10:81570705-81571204	0.325673771807173	.	.
chr10	81357211	81357710	chr10	81643405	81643904	Mfsd12|chr10:81643405-81643904	0.307211550200232	.	.
chr10	81378395	81378894	chr10	81267945	81268444	Fzr1|chr10:81267945-81268444	0.257591278360921	.	.
chr10	81378395	81378894	chr10	81285670	81286169	Fzr1|chr10:81285670-81286169	0.147598093315832	.	.
chr10	81378395	81378894	chr10	81430157	81430656	Fzr1|chr10:81430157-81430656	0.141863148286229	.	.
chr10	81378395	81378894	chr10	81464334	81464833	Fzr1|chr10:81464334-81464833	0.187259533572407	.	.
chr10	81378395	81378894	chr10	81472805	81473304	Fzr1|chr10:81472805-81473304	0.21023937048259	.	.
chr10	81378395	81378894	chr10	81551522	81552021	Fzr1|chr10:81551522-81552021	0.222000425141427	.	.
chr10	81378395	81378894	chr10	81605015	81605514	Fzr1|chr10:81605015-81605514	0.158565183710502	.	.
chr10	81384063	81384562	chr10	81267945	81268444	Dohh|chr10:81267945-81268444	0.150264029981207	.	.
chr10	81384063	81384562	chr10	81285670	81286169	Dohh|chr10:81285670-81286169	0.237600665345706	.	.
chr10	81384063	81384562	chr10	81472805	81473304	Dohh|chr10:81472805-81473304	0.243954630729524	.	.
chr10	81384063	81384562	chr10	81633421	81633920	Dohh|chr10:81633421-81633920	0.216978927254705	.	.
chr10	81482441	81482940	chr10	81346675	81347174	Celf5|chr10:81346675-81347174	0.329777997607445	.	.
chr10	81482441	81482940	chr10	81570705	81571204	Celf5|chr10:81570705-81571204	0.443905644164063	.	.
chr10	81482441	81482940	chr10	81643405	81643904	Celf5|chr10:81643405-81643904	0.179908696909903	.	.
chr10	81496231	81496730	chr10	81464334	81464833	Ncln|chr10:81464334-81464833	0.157691485357497	.	.
chr10	81496231	81496730	chr10	81571498	81571997	Ncln|chr10:81571498-81571997	0.237876232607844	.	.
chr10	81545004	81545503	chr10	81464334	81464833	Gna11|chr10:81464334-81464833	0.224629952848002	.	.
chr10	81545004	81545503	chr10	81472805	81473304	Gna11|chr10:81472805-81473304	0.197000043096121	.	.
chr10	81559200	81559699	chr10	81346675	81347174	Tle5|chr10:81346675-81347174	0.14657997214586	.	.
chr10	81559200	81559699	chr10	81430157	81430656	Tle5|chr10:81430157-81430656	0.142766012673733	.	.
chr10	81559200	81559699	chr10	81464334	81464833	Tle5|chr10:81464334-81464833	0.236839140726973	.	.
chr10	81559200	81559699	chr10	81472805	81473304	Tle5|chr10:81472805-81473304	0.164434718855899	.	.
chr10	81559200	81559699	chr10	81571498	81571997	Tle5|chr10:81571498-81571997	0.373284149391767	.	.
chr10	81559200	81559699	chr10	81997141	81997640	Tle5|chr10:81997141-81997640	0.13462253050456	.	.
chr10	81600731	81601230	chr10	81267945	81268444	Tle6|chr10:81267945-81268444	0.192544672683953	.	.
chr10	81600731	81601230	chr10	81346675	81347174	Tle6|chr10:81346675-81347174	0.270644020446032	.	.
chr10	81600731	81601230	chr10	81571498	81571997	Tle6|chr10:81571498-81571997	0.238828207049515	.	.
chr10	81605948	81606447	chr10	81346675	81347174	BC025920|chr10:81346675-81347174	0.323430519481193	.	.
chr10	81605948	81606447	chr10	81570705	81571204	BC025920|chr10:81570705-81571204	0.477388453816386	.	.
chr10	81605948	81606447	chr10	81643405	81643904	BC025920|chr10:81643405-81643904	0.13474951024858	.	.
chr10	81605948	81606447	chr10	81997141	81997640	BC025920|chr10:81997141-81997640	0.148294494087981	.	.
chr10	81627379	81627878	chr10	81267945	81268444	Ankrd24|chr10:81267945-81268444	0.333199774490892	.	.
chr10	81627379	81627878	chr10	81267945	81268444	Sirt6|chr10:81267945-81268444	0.333199774490892	.	.
chr10	81627379	81627878	chr10	81570705	81571204	Ankrd24|chr10:81570705-81571204	0.147998763988032	.	.
chr10	81627379	81627878	chr10	81570705	81571204	Ankrd24|chr10:81570705-81571204	0.147998763988033	.	.
chr10	81627379	81627878	chr10	81570705	81571204	Sirt6|chr10:81570705-81571204	0.147998763988032	.	.
chr10	81627379	81627878	chr10	81570705	81571204	Sirt6|chr10:81570705-81571204	0.147998763988033	.	.
chr10	81648748	81649247	chr10	81430157	81430656	Gm10778|chr10:81430157-81430656	0.190480459259129	.	.
chr10	81648748	81649247	chr10	81472805	81473304	Gm10778|chr10:81472805-81473304	0.24133374094817	.	.
chr10	81648748	81649247	chr10	81551522	81552021	Gm10778|chr10:81551522-81552021	0.341490892058008	.	.
chr10	81648748	81649247	chr10	81633421	81633920	Gm10778|chr10:81633421-81633920	0.145907478628598	.	.
chr10	81648748	81649247	chr10	81643405	81643904	Gm10778|chr10:81643405-81643904	0.231458612223255	.	.
chr10	82127723	82128222	chr10	81997141	81997640	AU041133|chr10:81997141-81997640	0.154528636402976	.	.
chr10	82353950	82354449	chr10	82646149	82646648	Gm4924|chr10:82646149-82646648	0.132792614949214	.	.
chr10	82622905	82623404	chr10	82860253	82860752	1190007I07Rik|chr10:82860253-82860752	0.241521626862691	.	.
chr10	82629507	82630006	chr10	82698823	82699322	Tdg|chr10:82698823-82699322	0.315323479606336	.	.
chr10	82763329	82763828	chr10	82698823	82699322	Nfyb|chr10:82698823-82699322	0.156900042777741	.	.
chr10	83648475	83648974	chr10	83819609	83820108	Appl2|chr10:83819609-83820108	0.161232740885451	.	.
chr10	84440510	84441009	chr10	84393851	84394350	Gm47962|chr10:84393851-84394350	0.243039030646396	.	.
chr10	84440510	84441009	chr10	84393851	84394350	Nuak1|chr10:84393851-84394350	0.243039030646396	.	.
chr10	84440510	84441009	chr10	84496710	84497209	Gm47962|chr10:84496710-84497209	0.311602846073755	.	.
chr10	84440510	84441009	chr10	84496710	84497209	Nuak1|chr10:84496710-84497209	0.311602846073755	.	.
chr10	84532946	84533445	chr10	84393851	84394350	Ckap4|chr10:84393851-84394350	0.16744762520511	.	.
chr10	84622358	84622857	chr10	84393851	84394350	Gm17249|chr10:84393851-84394350	0.172657368734908	.	.
chr10	84622358	84622857	chr10	84393851	84394350	Polr3b|chr10:84393851-84394350	0.172657368734908	.	.
chr10	84917312	84917811	chr10	84772797	84773296	Ric8b|chr10:84772797-84773296	0.180366811045657	.	.
chr10	85102355	85102854	chr10	85220868	85221367	Fhl4|chr10:85220868-85221367	0.145955029890304	.	.
chr10	85102355	85102854	chr10	85220868	85221367	Tmem263|chr10:85220868-85221367	0.145955029890304	.	.
chr10	85127846	85128345	chr10	84772797	84773296	Mterf2|chr10:84772797-84773296	0.224342045740138	.	.
chr10	85127846	85128345	chr10	84773309	84773808	Mterf2|chr10:84773309-84773808	0.139770960089906	.	.
chr10	85127846	85128345	chr10	85026062	85026561	Mterf2|chr10:85026062-85026561	0.142779916726669	.	.
chr10	85127846	85128345	chr10	85220868	85221367	Mterf2|chr10:85220868-85221367	0.158830190613933	.	.
chr10	85185139	85185638	chr10	84773309	84773808	Cry1|chr10:84773309-84773808	0.180425258502136	.	.
chr10	85386593	85387092	chr10	85183599	85184098	Btbd11|chr10:85183599-85184098	0.138447958351888	.	.
chr10	85916863	85917362	chr10	85624915	85625414	Prdm4|chr10:85624915-85625414	0.165467128362253	.	.
chr10	85916863	85917362	chr10	85651694	85652193	Prdm4|chr10:85651694-85652193	0.175627538979818	.	.
chr10	85957553	85958052	chr10	85624915	85625414	Rtcb|chr10:85624915-85625414	0.212012907776656	.	.
chr10	85957553	85958052	chr10	85928481	85928980	Rtcb|chr10:85928481-85928980	0.145977126695649	.	.
chr10	86498647	86499146	chr10	86491743	86492242	Syn3|chr10:86491743-86492242	0.145812748880356	.	.
chr10	86498647	86499146	chr10	86727517	86728016	Syn3|chr10:86727517-86728016	0.213792353489181	.	.
chr10	86705281	86705780	chr10	86303018	86303517	Hsp90b1|chr10:86303018-86303517	0.158179201217121	.	.
chr10	86705281	86705780	chr10	86303018	86303517	Ttc41|chr10:86303018-86303517	0.158179201217121	.	.
chr10	86705811	86706310	chr10	86296101	86296600	Hsp90b1|chr10:86296101-86296600	0.317070419734899	.	.
chr10	86705811	86706310	chr10	86296101	86296600	Ttc41|chr10:86296101-86296600	0.317070419734899	.	.
chr10	86705811	86706310	chr10	86390075	86390574	Hsp90b1|chr10:86390075-86390574	0.241518346187829	.	.
chr10	86705811	86706310	chr10	86390075	86390574	Ttc41|chr10:86390075-86390574	0.241518346187829	.	.
chr10	86705811	86706310	chr10	86463713	86464212	Hsp90b1|chr10:86463713-86464212	0.19522881606875	.	.
chr10	86705811	86706310	chr10	86463713	86464212	Ttc41|chr10:86463713-86464212	0.19522881606875	.	.
chr10	86705811	86706310	chr10	86685259	86685758	Hsp90b1|chr10:86685259-86685758	0.155657504099298	.	.
chr10	86705811	86706310	chr10	86685259	86685758	Ttc41|chr10:86685259-86685758	0.155657504099298	.	.
chr10	86705811	86706310	chr10	86727517	86728016	Hsp90b1|chr10:86727517-86728016	0.272626798356397	.	.
chr10	86705811	86706310	chr10	86727517	86728016	Ttc41|chr10:86727517-86728016	0.272626798356397	.	.
chr10	87493100	87493599	chr10	87024821	87025320	Ascl1|chr10:87024821-87025320	0.19585523106699	.	.
chr10	87493100	87493599	chr10	87309671	87310170	Ascl1|chr10:87309671-87310170	0.166607814212267	.	.
chr10	87493100	87493599	chr10	87309671	87310170	Ascl1|chr10:87309671-87310170	0.166607814212268	.	.
chr10	87493100	87493599	chr10	87503950	87504449	Ascl1|chr10:87503950-87504449	0.145755585549828	.	.
chr10	87493100	87493599	chr10	87552637	87553136	Ascl1|chr10:87552637-87553136	0.253015026701764	.	.
chr10	87493100	87493599	chr10	87596615	87597114	Ascl1|chr10:87596615-87597114	0.172006324566125	.	.
chr10	87493609	87494108	chr10	87309671	87310170	Ascl1|chr10:87309671-87310170	0.280188337381993	.	.
chr10	87493609	87494108	chr10	87486178	87486677	Ascl1|chr10:87486178-87486677	0.356839885971149	.	.
chr10	87493609	87494108	chr10	87552637	87553136	Ascl1|chr10:87552637-87553136	0.159605773916128	.	.
chr10	88378931	88379430	chr10	88627039	88627538	Dram1|chr10:88627039-88627538	0.209661587953374	.	.
chr10	88378931	88379430	chr10	88627039	88627538	Gnptab|chr10:88627039-88627538	0.209661587953374	.	.
chr10	88503248	88503747	chr10	88327377	88327876	Chpt1|chr10:88327377-88327876	0.210811023079069	.	.
chr10	88503789	88504288	chr10	88327377	88327876	Chpt1|chr10:88327377-88327876	0.149689232783891	.	.
chr10	88503789	88504288	chr10	88627039	88627538	Chpt1|chr10:88627039-88627538	0.179127809951095	.	.
chr10	88730714	88731213	chr10	88738951	88739450	Arl1|chr10:88738951-88739450	0.229468723677962	.	.
chr10	88731569	88732068	chr10	88327377	88327876	Arl1|chr10:88327377-88327876	0.166405402537975	.	.
chr10	89686076	89686575	chr10	89461774	89462273	1500026H17Rik|chr10:89461774-89462273	0.161538937664265	.	.
chr10	89686076	89686575	chr10	89461774	89462273	Scyl2|chr10:89461774-89462273	0.161538937664265	.	.
chr10	89872634	89873133	chr10	90036225	90036724	Anks1b|chr10:90036225-90036724	0.198198114439562	.	.
chr10	91082684	91083183	chr10	91171389	91171888	Apaf1|chr10:91171389-91171888	0.154884431509603	.	.
chr10	91082684	91083183	chr10	91171389	91171888	Ikbip|chr10:91171389-91171888	0.154884431509603	.	.
chr10	91082684	91083183	chr10	91297736	91298235	Apaf1|chr10:91297736-91298235	0.225718111046146	.	.
chr10	91082684	91083183	chr10	91297736	91298235	Ikbip|chr10:91297736-91298235	0.225718111046146	.	.
chr10	91082684	91083183	chr10	91384280	91384779	Apaf1|chr10:91384280-91384779	0.21875482670285	.	.
chr10	91082684	91083183	chr10	91384280	91384779	Ikbip|chr10:91384280-91384779	0.21875482670285	.	.
chr10	91123779	91124278	chr10	91033918	91034417	Slc25a3|chr10:91033918-91034417	0.191530763524757	.	.
chr10	91123779	91124278	chr10	91170494	91170993	Slc25a3|chr10:91170494-91170993	0.153295222108574	.	.
chr10	91123779	91124278	chr10	91171389	91171888	Slc25a3|chr10:91171389-91171888	0.371043209037545	.	.
chr10	91123779	91124278	chr10	91384280	91384779	Slc25a3|chr10:91384280-91384779	0.163360601238537	.	.
chr10	91181390	91181889	chr10	91384280	91384779	Tmpo|chr10:91384280-91384779	0.159149980035294	.	.
chr10	91181909	91182408	chr10	91170494	91170993	Tmpo|chr10:91170494-91170993	0.246030771605405	.	.
chr10	91181909	91182408	chr10	91171389	91171888	Tmpo|chr10:91171389-91171888	0.224482435586282	.	.
chr10	91181909	91182408	chr10	91384280	91384779	Tmpo|chr10:91384280-91384779	0.242182006740688	.	.
chr10	93160387	93160886	chr10	93050847	93051346	Cdk17|chr10:93050847-93051346	0.213206899377442	.	.
chr10	93453094	93453593	chr10	93432360	93432859	Lta4h|chr10:93432360-93432859	0.272691123948867	.	.
chr10	93453094	93453593	chr10	93432871	93433370	Lta4h|chr10:93432871-93433370	0.262481212232605	.	.
chr10	93453094	93453593	chr10	93593868	93594367	Lta4h|chr10:93593868-93594367	0.228346171218727	.	.
chr10	93641001	93641500	chr10	93471396	93471895	Ntn4|chr10:93471396-93471895	0.13756223693542	.	.
chr10	94035618	94036117	chr10	94248983	94249482	Fgd6|chr10:94248983-94249482	0.284742790082151	.	.
chr10	94035618	94036117	chr10	94248983	94249482	Vezt|chr10:94248983-94249482	0.284742790082151	.	.
chr10	94147608	94148107	chr10	94116175	94116674	Nr2c1|chr10:94116175-94116674	0.162835620748447	.	.
chr10	94147608	94148107	chr10	94230531	94231030	Nr2c1|chr10:94230531-94231030	0.210600301000478	.	.
chr10	95323354	95323853	chr10	95088118	95088617	Cradd|chr10:95088118-95088617	0.140398813194036	.	.
chr10	95416569	95417068	chr10	95001376	95001875	5730420D15Rik|chr10:95001376-95001875	0.288322791378725	.	.
chr10	95416569	95417068	chr10	95001376	95001875	Socs2|chr10:95001376-95001875	0.288322791378725	.	.
chr10	95940376	95940875	chr10	95790625	95791124	Eea1|chr10:95790625-95791124	0.28559709976743	.	.
chr10	95940376	95940875	chr10	96213795	96214294	Eea1|chr10:96213795-96214294	0.160241675284414	.	.
chr10	96616678	96617177	chr10	96504236	96504735	Btg1|chr10:96504236-96504735	0.137976762207729	.	.
chr10	96616678	96617177	chr10	96845220	96845719	Btg1|chr10:96845220-96845719	0.13164550358941	.	.
chr10	96616678	96617177	chr10	96955689	96956188	Btg1|chr10:96955689-96956188	0.204902746778741	.	.
chr10	99262970	99263469	chr10	99619326	99619825	Dusp6|chr10:99619326-99619825	0.32737163756856	.	.
chr10	100487126	100487625	chr10	100629708	100630207	Cep290|chr10:100629708-100630207	0.164804024103214	.	.
chr10	100487126	100487625	chr10	100629708	100630207	Tmtc3|chr10:100629708-100630207	0.164804024103214	.	.
chr10	108161813	108162312	chr10	108300756	108301255	Ppp1r12a|chr10:108300756-108301255	0.171732176162511	.	.
chr10	110919439	110919938	chr10	110931611	110932110	Csrp2|chr10:110931611-110932110	0.181087987905504	.	.
chr10	110919959	110920458	chr10	110931611	110932110	Csrp2|chr10:110931611-110932110	0.352438132013571	.	.
chr10	111972408	111972907	chr10	112138513	112139012	Krr1|chr10:112138513-112139012	0.221528228742149	.	.
chr10	112059933	112060432	chr10	112203407	112203906	Glipr1l1|chr10:112203407-112203906	0.237651027759611	.	.
chr10	112160072	112160571	chr10	111787505	111788004	Glipr1l3|chr10:111787505-111788004	0.165824937991706	.	.
chr10	112160072	112160571	chr10	111925446	111925945	Glipr1l3|chr10:111925446-111925945	0.174283480348009	.	.
chr10	112160072	112160571	chr10	111957677	111958176	Glipr1l3|chr10:111957677-111958176	0.220384635610151	.	.
chr10	112270038	112270537	chr10	112269507	112270006	Kcnc2|chr10:112269507-112270006	0.22869616729492	.	.
chr10	115184690	115185189	chr10	115175652	115176151	Tph2|chr10:115175652-115176151	0.373239709286698	.	.
chr10	115315382	115315881	chr10	115175652	115176151	Rab21|chr10:115175652-115176151	0.1872830035547	.	.
chr10	115586789	115587288	chr10	115323235	115323734	Lgr5|chr10:115323235-115323734	0.131572854385435	.	.
chr10	116472834	116473333	chr10	116407965	116408464	Kcnmb4|chr10:116407965-116408464	0.175680644496107	.	.
chr10	116472834	116473333	chr10	116407965	116408464	Kcnmb4os2|chr10:116407965-116408464	0.175680644496107	.	.
chr10	116950206	116950705	chr10	116848645	116849144	4933412E12Rik|chr10:116848645-116849144	0.146505871457431	.	.
chr10	116950206	116950705	chr10	116848645	116849144	Rab3ip|chr10:116848645-116849144	0.146505871457431	.	.
chr10	116950206	116950705	chr10	117013904	117014403	4933412E12Rik|chr10:117013904-117014403	0.208379246876144	.	.
chr10	116950206	116950705	chr10	117013904	117014403	Rab3ip|chr10:117013904-117014403	0.208379246876144	.	.
chr10	117063671	117064170	chr10	117013904	117014403	Cct2|chr10:117013904-117014403	0.1348529664344	.	.
chr10	117063671	117064170	chr10	117094872	117095371	Cct2|chr10:117094872-117095371	0.171170224594988	.	.
chr10	117063671	117064170	chr10	117229786	117230285	Cct2|chr10:117229786-117230285	0.203870796290815	.	.
chr10	117148327	117148826	chr10	117209531	117210030	Frs2|chr10:117209531-117210030	0.160022074395656	.	.
chr10	117223978	117224477	chr10	117209531	117210030	Gm48772|chr10:117209531-117210030	0.157519569779662	.	.
chr10	117223978	117224477	chr10	117209531	117210030	Yeats4|chr10:117209531-117210030	0.157519569779662	.	.
chr10	117710592	117711091	chr10	117675641	117676140	Mdm2|chr10:117675641-117676140	0.198804816475025	.	.
chr10	117792609	117793108	chr10	118103082	118103581	Nup107|chr10:118103082-118103581	0.142149824329723	.	.
chr10	117845286	117845785	chr10	118087849	118088348	Rap1b|chr10:118087849-118088348	0.1982448818004	.	.
chr10	117845286	117845785	chr10	118121841	118122340	Rap1b|chr10:118121841-118122340	0.179191792510733	.	.
chr10	118141391	118141890	chr10	118088383	118088882	Mdm1|chr10:118088383-118088882	0.187037172741364	.	.
chr10	118141391	118141890	chr10	118103082	118103581	Mdm1|chr10:118103082-118103581	0.133917467328802	.	.
chr10	119239821	119240320	chr10	119318332	119318831	Cand1|chr10:119318332-119318831	0.153041459229481	.	.
chr10	119240331	119240830	chr10	119318867	119319366	Cand1|chr10:119318867-119319366	0.265342775006741	.	.
chr10	119453726	119454225	chr10	119318332	119318831	Grip1|chr10:119318332-119318831	0.169824286729722	.	.
chr10	120112717	120113216	chr10	120257286	120257785	Helb|chr10:120257286-120257785	0.267984544355602	.	.
chr10	120979164	120979663	chr10	120875620	120876119	Lemd3|chr10:120875620-120876119	0.22699462356659	.	.
chr10	122047655	122048154	chr10	122120828	122121327	Srgap1|chr10:122120828-122121327	0.161259072902854	.	.
chr10	122678469	122678968	chr10	122741166	122741665	Ppm1h|chr10:122741166-122741665	0.282681169987324	.	.
chr10	122679190	122679689	chr10	122717974	122718473	Ppm1h|chr10:122717974-122718473	0.195513151086307	.	.
chr10	122679190	122679689	chr10	122741166	122741665	Ppm1h|chr10:122741166-122741665	0.163807970585403	.	.
chr10	126901130	126901629	chr10	126862152	126862651	Atp23|chr10:126862152-126862651	0.168714748019513	.	.
chr10	126901130	126901629	chr10	126928205	126928704	Atp23|chr10:126928205-126928704	0.132182993698838	.	.
chr10	126957144	126957643	chr10	126956613	126957112	Gm49335|chr10:126956613-126957112	0.282778369744639	.	.
chr10	126978303	126978802	chr10	126845450	126845949	Ctdsp2|chr10:126845450-126845949	0.1473218816078	.	.
chr10	127620933	127621432	chr10	127512720	127513219	Lrp1|chr10:127512720-127513219	0.254555914983771	.	.
chr10	127621484	127621983	chr10	127511500	127511999	Lrp1|chr10:127511500-127511999	0.131519026856417	.	.
chr10	127621484	127621983	chr10	127512720	127513219	Lrp1|chr10:127512720-127513219	0.318002440662463	.	.
chr10	127676744	127677243	chr10	127512720	127513219	Gm16230|chr10:127512720-127513219	0.220090856650768	.	.
chr10	127676744	127677243	chr10	127641680	127642179	Gm16230|chr10:127641680-127642179	0.1973753394785	.	.
chr10	127739224	127739723	chr10	127511500	127511999	Zbtb39|chr10:127511500-127511999	0.140974342651851	.	.
chr10	127739224	127739723	chr10	127512720	127513219	Zbtb39|chr10:127512720-127513219	0.312571194167714	.	.
chr10	128059140	128059639	chr10	128096604	128097103	Ptges3|chr10:128096604-128097103	0.490654678781195	.	.
chr10	128059140	128059639	chr10	128176400	128176899	Ptges3|chr10:128176400-128176899	0.254461720385162	.	.
chr10	128082998	128083497	chr10	128092468	128092967	Atp5b|chr10:128092468-128092967	0.167491361108662	.	.
chr10	128082998	128083497	chr10	128092468	128092967	Gm47438|chr10:128092468-128092967	0.167491361108662	.	.
chr10	128082998	128083497	chr10	128096604	128097103	Atp5b|chr10:128096604-128097103	0.150094254546423	.	.
chr10	128082998	128083497	chr10	128096604	128097103	Gm47438|chr10:128096604-128097103	0.150094254546423	.	.
chr10	128303050	128303549	chr10	128092468	128092967	Pan2|chr10:128092468-128092967	0.187996701992397	.	.
chr10	128303050	128303549	chr10	128536166	128536665	Pan2|chr10:128536166-128536665	0.173317087834248	.	.
chr10	128303050	128303549	chr10	128612569	128613068	Pan2|chr10:128612569-128613068	0.235238824981799	.	.
chr10	128322161	128322660	chr10	128096604	128097103	Cnpy2|chr10:128096604-128097103	0.255618390177391	.	.
chr10	128322676	128323175	chr10	128096604	128097103	Cnpy2|chr10:128096604-128097103	0.151277108074371	.	.
chr10	128337438	128337937	chr10	128096604	128097103	Cs|chr10:128096604-128097103	0.169936683023972	.	.
chr10	128337438	128337937	chr10	128176400	128176899	Cs|chr10:128176400-128176899	0.171987176554395	.	.
chr10	128376834	128377333	chr10	128409597	128410096	Ankrd52|chr10:128409597-128410096	0.235468171610614	.	.
chr10	128376834	128377333	chr10	128612569	128613068	Ankrd52|chr10:128612569-128613068	0.281234318917633	.	.
chr10	128458968	128459467	chr10	128612569	128613068	Smarcc2|chr10:128612569-128613068	0.134040628852887	.	.
chr10	128493613	128494112	chr10	128092468	128092967	Myl6|chr10:128092468-128092967	0.255807753045883	.	.
chr10	128498636	128499135	chr10	128409597	128410096	Myl6b|chr10:128409597-128410096	0.23850265956949	.	.
chr10	128498636	128499135	chr10	128612569	128613068	Myl6b|chr10:128612569-128613068	0.155180711224619	.	.
chr10	128525706	128526205	chr10	128805195	128805694	Esyt1|chr10:128805195-128805694	0.252234134268081	.	.
chr10	128547478	128547977	chr10	128909639	128910138	Zc3h10|chr10:128909639-128910138	0.171394108604537	.	.
chr10	128565862	128566361	chr10	128805195	128805694	Pa2g4|chr10:128805195-128805694	0.196114751190528	.	.
chr10	128626582	128627081	chr10	128409597	128410096	Rps26|chr10:128409597-128410096	0.293086772513702	.	.
chr10	128645519	128646018	chr10	128909639	128910138	Gm26876|chr10:128909639-128910138	0.161402566682952	.	.
chr10	128646026	128646525	chr10	128805195	128805694	Gm26876|chr10:128805195-128805694	0.14304718590915	.	.
chr10	128668336	128668835	chr10	128805195	128805694	Ikzf4|chr10:128805195-128805694	0.165362922595754	.	.
chr10	128673679	128674178	chr10	128612569	128613068	Suox|chr10:128612569-128613068	0.178723864316697	.	.
chr10	128696211	128696710	chr10	128536166	128536665	Rab5b|chr10:128536166-128536665	0.150405023924163	.	.
chr10	128696211	128696710	chr10	128612569	128613068	Rab5b|chr10:128612569-128613068	0.222832754795819	.	.
chr10	128704864	128705363	chr10	128805195	128805694	Cdk2|chr10:128805195-128805694	0.385156460995724	.	.
chr10	128704864	128705363	chr10	128805195	128805694	Pmel|chr10:128805195-128805694	0.385156460995724	.	.
chr10	128704864	128705363	chr10	128909639	128910138	Cdk2|chr10:128909639-128910138	0.218993059346569	.	.
chr10	128704864	128705363	chr10	128909639	128910138	Pmel|chr10:128909639-128910138	0.218993059346569	.	.
chr10	128748233	128748732	chr10	128536166	128536665	Pym1|chr10:128536166-128536665	0.14420537605715	.	.
chr10	128821529	128822028	chr10	128612569	128613068	Ormdl2|chr10:128612569-128613068	0.136630920009777	.	.
chr10	128922870	128923369	chr10	128805195	128805694	Bloc1s1|chr10:128805195-128805694	0.154799654255637	.	.
chr10	128922870	128923369	chr10	128805195	128805694	Rdh5|chr10:128805195-128805694	0.154799654255637	.	.
chr11	3202390	3202889	chr11	3123799	3124298	Eif4enif1|chr11:3123799-3124298	0.253342461850796	.	.
chr11	3202390	3202889	chr11	3221479	3221978	Eif4enif1|chr11:3221479-3221978	0.14725042248954	.	.
chr11	3202390	3202889	chr11	3332133	3332632	Eif4enif1|chr11:3332133-3332632	0.195178597984193	.	.
chr11	3202390	3202889	chr11	3371193	3371692	Eif4enif1|chr11:3371193-3371692	0.247733448077817	.	.
chr11	3266213	3266712	chr11	3123799	3124298	Drg1|chr11:3123799-3124298	0.259373250748844	.	.
chr11	3266213	3266712	chr11	3332133	3332632	Drg1|chr11:3332133-3332632	0.303050422202942	.	.
chr11	3266213	3266712	chr11	3535285	3535784	Drg1|chr11:3535285-3535784	0.202383957257209	.	.
chr11	3289366	3289865	chr11	3123799	3124298	Patz1|chr11:3123799-3124298	0.214878021444082	.	.
chr11	3289366	3289865	chr11	3289935	3290434	Patz1|chr11:3289935-3290434	0.338227967198359	.	.
chr11	3408986	3409485	chr11	3123799	3124298	Limk2|chr11:3123799-3124298	0.250474948002774	.	.
chr11	3408986	3409485	chr11	3371193	3371692	Limk2|chr11:3371193-3371692	0.150441319986316	.	.
chr11	3452086	3452585	chr11	3123799	3124298	8430429K09Rik|chr11:3123799-3124298	0.225242768205705	.	.
chr11	3452086	3452585	chr11	3123799	3124298	Rnf185|chr11:3123799-3124298	0.225242768205705	.	.
chr11	3452086	3452585	chr11	3289935	3290434	8430429K09Rik|chr11:3289935-3290434	0.174725770363055	.	.
chr11	3452086	3452585	chr11	3289935	3290434	Rnf185|chr11:3289935-3290434	0.174725770363055	.	.
chr11	3452086	3452585	chr11	3332133	3332632	8430429K09Rik|chr11:3332133-3332632	0.152683289022824	.	.
chr11	3452086	3452585	chr11	3332133	3332632	Rnf185|chr11:3332133-3332632	0.152683289022824	.	.
chr11	3452086	3452585	chr11	3371193	3371692	8430429K09Rik|chr11:3371193-3371692	0.143490012358849	.	.
chr11	3452086	3452585	chr11	3371193	3371692	Rnf185|chr11:3371193-3371692	0.143490012358849	.	.
chr11	3504555	3505054	chr11	3774253	3774752	Inpp5j|chr11:3774253-3774752	0.141526259891275	.	.
chr11	3504555	3505054	chr11	3774785	3775284	Inpp5j|chr11:3774785-3775284	0.150256869448702	.	.
chr11	3514597	3515096	chr11	3535285	3535784	Selenom|chr11:3535285-3535784	0.163831131222591	.	.
chr11	3648877	3649376	chr11	3289935	3290434	Morc2a|chr11:3289935-3290434	0.22772371318539	.	.
chr11	3648877	3649376	chr11	3289935	3290434	Tug1|chr11:3289935-3290434	0.22772371318539	.	.
chr11	3648877	3649376	chr11	3332133	3332632	Morc2a|chr11:3332133-3332632	0.295050030679809	.	.
chr11	3648877	3649376	chr11	3332133	3332632	Tug1|chr11:3332133-3332632	0.295050030679809	.	.
chr11	3648877	3649376	chr11	3371193	3371692	Morc2a|chr11:3371193-3371692	0.205495897364961	.	.
chr11	3648877	3649376	chr11	3371193	3371692	Tug1|chr11:3371193-3371692	0.205495897364961	.	.
chr11	3648877	3649376	chr11	3535285	3535784	Morc2a|chr11:3535285-3535784	0.168544810069199	.	.
chr11	3648877	3649376	chr11	3535285	3535784	Tug1|chr11:3535285-3535784	0.168544810069199	.	.
chr11	3863689	3864188	chr11	3761268	3761767	Osbp2|chr11:3761268-3761767	0.154256689835927	.	.
chr11	3863689	3864188	chr11	4080180	4080679	Osbp2|chr11:4080180-4080679	0.15248543322958	.	.
chr11	3894950	3895449	chr11	3761268	3761767	4921536K21Rik|chr11:3761268-3761767	0.319361547254832	.	.
chr11	3894950	3895449	chr11	3761268	3761767	Dusp18|chr11:3761268-3761767	0.319361547254832	.	.
chr11	3894950	3895449	chr11	3761927	3762426	4921536K21Rik|chr11:3761927-3762426	0.297490876644769	.	.
chr11	3894950	3895449	chr11	3761927	3762426	Dusp18|chr11:3761927-3762426	0.297490876644769	.	.
chr11	3894950	3895449	chr11	3774253	3774752	4921536K21Rik|chr11:3774253-3774752	0.174954032794666	.	.
chr11	3894950	3895449	chr11	3774253	3774752	Dusp18|chr11:3774253-3774752	0.174954032794666	.	.
chr11	3894950	3895449	chr11	4069578	4070077	4921536K21Rik|chr11:4069578-4070077	0.18455476573066	.	.
chr11	3894950	3895449	chr11	4069578	4070077	Dusp18|chr11:4069578-4070077	0.18455476573066	.	.
chr11	3894950	3895449	chr11	4080180	4080679	4921536K21Rik|chr11:4080180-4080679	0.193570879478862	.	.
chr11	3894950	3895449	chr11	4080180	4080679	Dusp18|chr11:4080180-4080679	0.193570879478862	.	.
chr11	3894950	3895449	chr11	4096446	4096945	4921536K21Rik|chr11:4096446-4096945	0.252743747316363	.	.
chr11	3894950	3895449	chr11	4096446	4096945	Dusp18|chr11:4096446-4096945	0.252743747316363	.	.
chr11	3894950	3895449	chr11	4121657	4122156	4921536K21Rik|chr11:4121657-4122156	0.140634169212327	.	.
chr11	3894950	3895449	chr11	4121657	4122156	Dusp18|chr11:4121657-4122156	0.140634169212327	.	.
chr11	3983350	3983849	chr11	3535285	3535784	Gal3st1|chr11:3535285-3535784	0.135302128580619	.	.
chr11	4160019	4160518	chr11	3761268	3761767	Ccdc157|chr11:3761268-3761767	0.134332848552095	.	.
chr11	4160019	4160518	chr11	3761268	3761767	Sf3a1|chr11:3761268-3761767	0.134332848552095	.	.
chr11	4160019	4160518	chr11	3761927	3762426	Ccdc157|chr11:3761927-3762426	0.362544643615975	.	.
chr11	4160019	4160518	chr11	3761927	3762426	Sf3a1|chr11:3761927-3762426	0.362544643615975	.	.
chr11	4160019	4160518	chr11	3774253	3774752	Ccdc157|chr11:3774253-3774752	0.178149577017974	.	.
chr11	4160019	4160518	chr11	3774253	3774752	Sf3a1|chr11:3774253-3774752	0.178149577017974	.	.
chr11	4160019	4160518	chr11	4069578	4070077	Ccdc157|chr11:4069578-4070077	0.182077084827615	.	.
chr11	4160019	4160518	chr11	4069578	4070077	Sf3a1|chr11:4069578-4070077	0.182077084827615	.	.
chr11	4186479	4186978	chr11	3761927	3762426	Tbc1d10a|chr11:3761927-3762426	0.230753941433815	.	.
chr11	4186479	4186978	chr11	4069578	4070077	Tbc1d10a|chr11:4069578-4070077	0.286201057401276	.	.
chr11	5098570	5099069	chr11	5244006	5244505	Ewsr1|chr11:5244006-5244505	0.140548936128005	.	.
chr11	5098570	5099069	chr11	5244006	5244505	Rhbdd3|chr11:5244006-5244505	0.140548936128005	.	.
chr11	5261501	5262000	chr11	5244006	5244505	Kremen1|chr11:5244006-5244505	0.158391180672574	.	.
chr11	5520703	5521202	chr11	5707491	5707990	Xbp1|chr11:5707491-5707990	0.148888263772685	.	.
chr11	5520703	5521202	chr11	5901921	5902420	Xbp1|chr11:5901921-5902420	0.235371720438992	.	.
chr11	5542005	5542504	chr11	5707491	5707990	Ccdc117|chr11:5707491-5707990	0.13815922486837	.	.
chr11	5542005	5542504	chr11	5901921	5902420	Ccdc117|chr11:5901921-5902420	0.149543232869601	.	.
chr11	5762152	5762651	chr11	5740921	5741420	Urgcp|chr11:5740921-5741420	0.152074758971936	.	.
chr11	5788237	5788736	chr11	5740921	5741420	Dbnl|chr11:5740921-5741420	0.131835529808499	.	.
chr11	5837806	5838305	chr11	5707491	5707990	Polm|chr11:5707491-5707990	0.229295780614252	.	.
chr11	5837806	5838305	chr11	5901921	5902420	Polm|chr11:5901921-5902420	0.281188449593725	.	.
chr11	5878079	5878578	chr11	5901921	5902420	Pold2|chr11:5901921-5902420	0.233726908415664	.	.
chr11	5949860	5950359	chr11	5707491	5707990	Gck|chr11:5707491-5707990	0.183102466347927	.	.
chr11	6065410	6065909	chr11	6187730	6188229	Camk2b|chr11:6187730-6188229	0.196695793949939	.	.
chr11	6199704	6200203	chr11	6000282	6000781	A730071L15Rik|chr11:6000282-6000781	0.170837544331098	.	.
chr11	6199704	6200203	chr11	6000282	6000781	Nudcd3|chr11:6000282-6000781	0.170837544331098	.	.
chr11	6200213	6200712	chr11	6000282	6000781	A730071L15Rik|chr11:6000282-6000781	0.149400878760647	.	.
chr11	6200213	6200712	chr11	6000282	6000781	Nudcd3|chr11:6000282-6000781	0.149400878760647	.	.
chr11	6388567	6389066	chr11	6000282	6000781	Zmiz2|chr11:6000282-6000781	0.268204112530551	.	.
chr11	6389069	6389568	chr11	6000282	6000781	Zmiz2|chr11:6000282-6000781	0.247867434973293	.	.
chr11	6415494	6415993	chr11	6000282	6000781	Ppia|chr11:6000282-6000781	0.167520855676757	.	.
chr11	6415494	6415993	chr11	6187730	6188229	Ppia|chr11:6187730-6188229	0.171841859644193	.	.
chr11	6444307	6444806	chr11	6000282	6000781	H2afv|chr11:6000282-6000781	0.211334921263614	.	.
chr11	6444307	6444806	chr11	6187730	6188229	H2afv|chr11:6187730-6188229	0.159783632429732	.	.
chr11	9010962	9011461	chr11	9136398	9136897	Hus1|chr11:9136398-9136897	0.178991595606285	.	.
chr11	9048265	9048764	chr11	9432573	9433072	Gm11992|chr11:9432573-9433072	0.242628482602578	.	.
chr11	9048265	9048764	chr11	9432573	9433072	Sun3|chr11:9432573-9433072	0.242628482602578	.	.
chr11	11808722	11809221	chr11	12231689	12232188	Fignl1|chr11:12231689-12232188	0.192898950561865	.	.
chr11	11867820	11868319	chr11	12026627	12027126	1700042O10Rik|chr11:12026627-12027126	0.235186510351799	.	.
chr11	11867820	11868319	chr11	12231689	12232188	1700042O10Rik|chr11:12231689-12232188	0.219378954486126	.	.
chr11	12464119	12464618	chr11	12291301	12291800	Cobl|chr11:12291301-12291800	0.231193116486976	.	.
chr11	12464119	12464618	chr11	12299600	12300099	Cobl|chr11:12299600-12300099	0.189009468259166	.	.
chr11	12464119	12464618	chr11	12359288	12359787	Cobl|chr11:12359288-12359787	0.159797790459646	.	.
chr11	12464705	12465204	chr11	12350906	12351405	Cobl|chr11:12350906-12351405	0.180437650117362	.	.
chr11	16951015	16951514	chr11	16893927	16894426	Eldr|chr11:16893927-16894426	0.162027212903783	.	.
chr11	16951015	16951514	chr11	16893927	16894426	Fbxo48|chr11:16893927-16894426	0.162027212903783	.	.
chr11	16951015	16951514	chr11	16894632	16895131	Eldr|chr11:16894632-16895131	0.156158057795281	.	.
chr11	16951015	16951514	chr11	16894632	16895131	Fbxo48|chr11:16894632-16895131	0.156158057795281	.	.
chr11	17051545	17052044	chr11	16893927	16894426	Cnrip1|chr11:16893927-16894426	0.426459657268772	.	.
chr11	17051545	17052044	chr11	16893927	16894426	Plek|chr11:16893927-16894426	0.426459657268772	.	.
chr11	17052106	17052605	chr11	16893927	16894426	Cnrip1|chr11:16893927-16894426	0.249999142561901	.	.
chr11	17052106	17052605	chr11	16893927	16894426	Plek|chr11:16893927-16894426	0.249999142561901	.	.
chr11	19924013	19924512	chr11	19920034	19920533	Spred2|chr11:19920034-19920533	0.190311274221205	.	.
chr11	19924013	19924512	chr11	19925308	19925807	Spred2|chr11:19925308-19925807	0.233509298058313	.	.
chr11	19924574	19925073	chr11	19835083	19835582	Spred2|chr11:19835083-19835582	0.248086895798807	.	.
chr11	20112148	20112647	chr11	20445850	20446349	Actr2|chr11:20445850-20446349	0.218636733760499	.	.
chr11	20201041	20201540	chr11	20445850	20446349	Rab1a|chr11:20445850-20446349	0.133688357098556	.	.
chr11	20542743	20543242	chr11	20561218	20561717	Sertad2|chr11:20561218-20561717	0.133581100482381	.	.
chr11	20542743	20543242	chr11	20631609	20632108	Sertad2|chr11:20631609-20632108	0.197464148252625	.	.
chr11	20542743	20543242	chr11	20632267	20632766	Sertad2|chr11:20632267-20632766	0.189678390289959	.	.
chr11	20741392	20741891	chr11	20631609	20632108	Aftph|chr11:20631609-20632108	0.264257911257261	.	.
chr11	20741392	20741891	chr11	20794149	20794648	Aftph|chr11:20794149-20794648	0.296536206391898	.	.
chr11	21091027	21091526	chr11	20913910	20914409	Peli1|chr11:20913910-20914409	0.185612463957889	.	.
chr11	21091027	21091526	chr11	20987655	20988154	Peli1|chr11:20987655-20988154	0.302359282338651	.	.
chr11	21091624	21092123	chr11	21433622	21434121	Peli1|chr11:21433622-21434121	0.20552875859655	.	.
chr11	21238489	21238988	chr11	20987655	20988154	Vps54|chr11:20987655-20988154	0.134568866871878	.	.
chr11	22617528	22618027	chr11	22286837	22287336	Gm12052|chr11:22286837-22287336	0.158328560123317	.	.
chr11	22617528	22618027	chr11	22651746	22652245	Gm12052|chr11:22651746-22652245	0.227447954845228	.	.
chr11	22858833	22859332	chr11	22662025	22662524	9130230N09Rik|chr11:22662025-22662524	0.177333453347966	.	.
chr11	22859555	22860054	chr11	22651746	22652245	9130230N09Rik|chr11:22651746-22652245	0.13432603236403	.	.
chr11	22859555	22860054	chr11	22662025	22662524	9130230N09Rik|chr11:22662025-22662524	0.28540853728004	.	.
chr11	22971680	22972179	chr11	22662025	22662524	Zrsr1|chr11:22662025-22662524	0.148714086417944	.	.
chr11	22981990	22982489	chr11	22672055	22672554	Commd1|chr11:22672055-22672554	0.243716003467829	.	.
chr11	22981990	22982489	chr11	23124342	23124841	Commd1|chr11:23124342-23124841	0.148813456281663	.	.
chr11	22990297	22990796	chr11	22874789	22875288	Cct4|chr11:22874789-22875288	0.164824044267855	.	.
chr11	23007555	23008054	chr11	22874789	22875288	Fam161a|chr11:22874789-22875288	0.143080829038936	.	.
chr11	23008099	23008598	chr11	22874789	22875288	Fam161a|chr11:22874789-22875288	0.152757622431089	.	.
chr11	23067612	23068111	chr11	22874789	22875288	Gm12059|chr11:22874789-22875288	0.134029140156099	.	.
chr11	23306661	23307160	chr11	23124342	23124841	Usp34|chr11:23124342-23124841	0.185202856305595	.	.
chr11	23633475	23633974	chr11	23855325	23855824	0610010F05Rik|chr11:23855325-23855824	0.186574382513601	.	.
chr11	23633475	23633974	chr11	23979266	23979765	0610010F05Rik|chr11:23979266-23979765	0.265555016734323	.	.
chr11	23770813	23771312	chr11	23979266	23979765	Rel|chr11:23979266-23979765	0.227651307862408	.	.
chr11	23895039	23895538	chr11	24061785	24062284	Gm12061|chr11:24061785-24062284	0.154622059340201	.	.
chr11	23895039	23895538	chr11	24061785	24062284	Papolg|chr11:24061785-24062284	0.154622059340201	.	.
chr11	29547417	29547916	chr11	29788745	29789244	Clhc1|chr11:29788745-29789244	0.215875600293255	.	.
chr11	29547417	29547916	chr11	29788745	29789244	Rps27a|chr11:29788745-29789244	0.215875600293255	.	.
chr11	29547417	29547916	chr11	29861635	29862134	Clhc1|chr11:29861635-29862134	0.178772419596564	.	.
chr11	29547417	29547916	chr11	29861635	29862134	Rps27a|chr11:29861635-29862134	0.178772419596564	.	.
chr11	29547982	29548481	chr11	29788745	29789244	Clhc1|chr11:29788745-29789244	0.256760854696447	.	.
chr11	29547982	29548481	chr11	29788745	29789244	Rps27a|chr11:29788745-29789244	0.256760854696447	.	.
chr11	29692664	29693163	chr11	29694010	29694509	Rtn4|chr11:29694010-29694509	0.146313651231676	.	.
chr11	29693483	29693982	chr11	29694010	29694509	Rtn4|chr11:29694010-29694509	0.386559985288229	.	.
chr11	29693483	29693982	chr11	29788745	29789244	Rtn4|chr11:29788745-29789244	0.275669103274518	.	.
chr11	29693483	29693982	chr11	29861635	29862134	Rtn4|chr11:29861635-29862134	0.145695187875093	.	.
chr11	30471695	30472194	chr11	30657058	30657557	4930505A04Rik|chr11:30657058-30657557	0.223789665467245	.	.
chr11	30471695	30472194	chr11	30676047	30676546	4930505A04Rik|chr11:30676047-30676546	0.234707405351326	.	.
chr11	30953645	30954144	chr11	30754917	30755416	Erlec1|chr11:30754917-30755416	0.316750747488214	.	.
chr11	31671728	31672227	chr11	31610290	31610789	Bod1|chr11:31610290-31610789	0.269898794678295	.	.
chr11	32532947	32533446	chr11	32795190	32795689	Stk10|chr11:32795190-32795689	0.233762110080002	.	.
chr11	33162136	33162635	chr11	33148287	33148786	Npm1|chr11:33148287-33148786	0.152932372229561	.	.
chr11	33162905	33163404	chr11	32794683	32795182	Npm1|chr11:32794683-32795182	0.254158325984362	.	.
chr11	43433432	43433931	chr11	43223380	43223879	Slu7|chr11:43223380-43223879	0.178245116422149	.	.
chr11	43528548	43529047	chr11	43836331	43836830	Ccnjl|chr11:43836331-43836830	0.137947533169821	.	.
chr11	43747756	43748255	chr11	43613025	43613524	Ttc1|chr11:43613025-43613524	0.135992524612803	.	.
chr11	43747756	43748255	chr11	43783682	43784181	Ttc1|chr11:43783682-43784181	0.217860209403556	.	.
chr11	44470279	44470778	chr11	44331397	44331896	Ublcp1|chr11:44331397-44331896	0.221175573757556	.	.
chr11	46312118	46312617	chr11	46251909	46252408	Cyfip2|chr11:46251909-46252408	0.138108504750981	.	.
chr11	48799792	48800291	chr11	48760201	48760700	Rack1|chr11:48760201-48760700	0.247410685420775	.	.
chr11	48799792	48800291	chr11	48874421	48874920	Rack1|chr11:48874421-48874920	0.14173899201691	.	.
chr11	48800315	48800814	chr11	48760201	48760700	Rack1|chr11:48760201-48760700	0.179861204588155	.	.
chr11	48800315	48800814	chr11	48859798	48860297	Rack1|chr11:48859798-48860297	0.149305005625968	.	.
chr11	48800315	48800814	chr11	48874421	48874920	Rack1|chr11:48874421-48874920	0.161182586168711	.	.
chr11	48816857	48817356	chr11	48837257	48837756	Trim41|chr11:48837257-48837756	0.192023144177245	.	.
chr11	48816857	48817356	chr11	48837777	48838276	Trim41|chr11:48837777-48838276	0.141753557313684	.	.
chr11	48816857	48817356	chr11	48855390	48855889	Trim41|chr11:48855390-48855889	0.166241732301909	.	.
chr11	48816857	48817356	chr11	48856073	48856572	Trim41|chr11:48856073-48856572	0.272636956397032	.	.
chr11	48853382	48853881	chr11	48856814	48857313	Gm16170|chr11:48856814-48857313	0.15796427646248	.	.
chr11	48853382	48853881	chr11	48859798	48860297	Gm16170|chr11:48859798-48860297	0.170569102622417	.	.
chr11	49203185	49203684	chr11	48760201	48760700	Zfp62|chr11:48760201-48760700	0.140511940890983	.	.
chr11	49203185	49203684	chr11	48837777	48838276	Zfp62|chr11:48837777-48838276	0.147149636001671	.	.
chr11	49203185	49203684	chr11	48855390	48855889	Zfp62|chr11:48855390-48855889	0.307729978088251	.	.
chr11	49243866	49244365	chr11	48760201	48760700	Mgat1|chr11:48760201-48760700	0.432040114693188	.	.
chr11	49243866	49244365	chr11	48823505	48824004	Mgat1|chr11:48823505-48824004	0.132961995379928	.	.
chr11	49712561	49713060	chr11	49918721	49919220	Cnot6|chr11:49918721-49919220	0.237959486779723	.	.
chr11	49712561	49713060	chr11	49927151	49927650	Cnot6|chr11:49927151-49927650	0.227696180634772	.	.
chr11	49712561	49713060	chr11	49955731	49956230	Cnot6|chr11:49955731-49956230	0.148484770707173	.	.
chr11	49793905	49794404	chr11	49918721	49919220	Gfpt2|chr11:49918721-49919220	0.2243458571314	.	.
chr11	49793905	49794404	chr11	49927151	49927650	Gfpt2|chr11:49927151-49927650	0.222402532215997	.	.
chr11	49901955	49902454	chr11	49652685	49653184	Rasgef1c|chr11:49652685-49653184	0.173392223945508	.	.
chr11	49901955	49902454	chr11	49818795	49819294	Rasgef1c|chr11:49818795-49819294	0.244854700580388	.	.
chr11	49901955	49902454	chr11	49927151	49927650	Rasgef1c|chr11:49927151-49927650	0.160813886665898	.	.
chr11	50292140	50292639	chr11	50421849	50422348	Maml1|chr11:50421849-50422348	0.132185659737609	.	.
chr11	50887467	50887966	chr11	50769375	50769874	Zfp454|chr11:50769375-50769874	0.144997857296487	.	.
chr11	50930921	50931420	chr11	50769375	50769874	Zfp354b|chr11:50769375-50769874	0.153310363652731	.	.
chr11	51619481	51619980	chr11	51756283	51756782	Nhp2|chr11:51756283-51756782	0.194687469754525	.	.
chr11	51635626	51636125	chr11	51945350	51945849	Rmnd5b|chr11:51945350-51945849	0.195799977774404	.	.
chr11	51763403	51763902	chr11	51755773	51756272	Sar1b|chr11:51755773-51756272	0.23094360744691	.	.
chr11	51763403	51763902	chr11	51755773	51756272	Sec24a|chr11:51755773-51756272	0.23094360744691	.	.
chr11	51763403	51763902	chr11	52079946	52080445	Sar1b|chr11:52079946-52080445	0.198069552572216	.	.
chr11	51763403	51763902	chr11	52079946	52080445	Sec24a|chr11:52079946-52080445	0.198069552572216	.	.
chr11	51763403	51763902	chr11	52086506	52087005	Sar1b|chr11:52086506-52087005	0.274863456262536	.	.
chr11	51763403	51763902	chr11	52086506	52087005	Sec24a|chr11:52086506-52087005	0.274863456262536	.	.
chr11	51856924	51857423	chr11	51756283	51756782	Jade2|chr11:51756283-51756782	0.22409405376433	.	.
chr11	51857661	51858160	chr11	52086506	52087005	Jade2|chr11:52086506-52087005	0.265679358136744	.	.
chr11	51967401	51967900	chr11	51539560	51540059	Cdkn2aipnl|chr11:51539560-51540059	0.169407908022202	.	.
chr11	52000555	52001054	chr11	52253862	52254361	Gm12204|chr11:52253862-52254361	0.300309262909825	.	.
chr11	52000555	52001054	chr11	52253862	52254361	Ube2b|chr11:52253862-52254361	0.300309262909825	.	.
chr11	52000555	52001054	chr11	52332817	52333316	Gm12204|chr11:52332817-52333316	0.156811177502038	.	.
chr11	52000555	52001054	chr11	52332817	52333316	Ube2b|chr11:52332817-52333316	0.156811177502038	.	.
chr11	52003968	52004467	chr11	51756283	51756782	Cdkl3|chr11:51756283-51756782	0.146359639759737	.	.
chr11	52003968	52004467	chr11	51945350	51945849	Cdkl3|chr11:51945350-51945849	0.247673952971128	.	.
chr11	52003968	52004467	chr11	52332817	52333316	Cdkl3|chr11:52332817-52333316	0.164104024987059	.	.
chr11	52097965	52098464	chr11	52086506	52087005	Ppp2ca|chr11:52086506-52087005	0.139535776129193	.	.
chr11	52099118	52099617	chr11	51855397	51855896	Ppp2ca|chr11:51855397-51855896	0.134393996372951	.	.
chr11	52099118	52099617	chr11	52086506	52087005	Ppp2ca|chr11:52086506-52087005	0.179240706296293	.	.
chr11	52231721	52232220	chr11	51856134	51856633	Skp1a|chr11:51856134-51856633	0.169183366971186	.	.
chr11	53300322	53300821	chr11	53470257	53470756	Hspa4|chr11:53470257-53470756	0.14104531097082	.	.
chr11	53324374	53324873	chr11	53466547	53467046	Zcchc10|chr11:53466547-53467046	0.224874740514641	.	.
chr11	53350427	53350926	chr11	53479015	53479514	Aff4|chr11:53479015-53479514	0.176358558283052	.	.
chr11	53431010	53431509	chr11	53470257	53470756	Gdf9|chr11:53470257-53470756	0.230284493476417	.	.
chr11	53431010	53431509	chr11	53470257	53470756	Uqcrq|chr11:53470257-53470756	0.230284493476417	.	.
chr11	53479994	53480493	chr11	53487101	53487600	Sowaha|chr11:53487101-53487600	0.137182164994018	.	.
chr11	53479994	53480493	chr11	53487640	53488139	Sowaha|chr11:53487640-53488139	0.17999498557126	.	.
chr11	53519552	53520051	chr11	53470257	53470756	Sept8|chr11:53470257-53470756	0.142695174636654	.	.
chr11	53519552	53520051	chr11	53487101	53487600	Sept8|chr11:53487101-53487600	0.280386450068247	.	.
chr11	53519552	53520051	chr11	53520056	53520555	Sept8|chr11:53520056-53520555	0.349119531829905	.	.
chr11	53707052	53707551	chr11	53842043	53842542	Rad50|chr11:53842043-53842542	0.162529122298886	.	.
chr11	53891550	53892049	chr11	54112961	54113460	Slc22a5|chr11:54112961-54113460	0.134555873330963	.	.
chr11	53891550	53892049	chr11	54122826	54123325	Slc22a5|chr11:54122826-54123325	0.168141640007919	.	.
chr11	53980083	53980582	chr11	54122826	54123325	Slc22a21|chr11:54122826-54123325	0.399696175196896	.	.
chr11	54027828	54028327	chr11	54112961	54113460	Slc22a4|chr11:54112961-54113460	0.211693089448611	.	.
chr11	54027828	54028327	chr11	54122826	54123325	Slc22a4|chr11:54122826-54123325	0.240193878708477	.	.
chr11	54100707	54101206	chr11	53842043	53842542	P4ha2|chr11:53842043-53842542	0.143712364843931	.	.
chr11	54100707	54101206	chr11	54112961	54113460	P4ha2|chr11:54112961-54113460	0.136481343674606	.	.
chr11	54100707	54101206	chr11	54122826	54123325	P4ha2|chr11:54122826-54123325	0.320923565027342	.	.
chr11	54303873	54304372	chr11	54413011	54413510	Acsl6|chr11:54413011-54413510	0.142784193877634	.	.
chr11	54437826	54438325	chr11	54595867	54596366	Fnip1|chr11:54595867-54596366	0.146101810355847	.	.
chr11	54522599	54523098	chr11	54595867	54596366	Rapgef6|chr11:54595867-54596366	0.142123101451381	.	.
chr11	54522599	54523098	chr11	54955884	54956383	Rapgef6|chr11:54955884-54956383	0.251547161168987	.	.
chr11	54786763	54787262	chr11	55039590	55040089	Cdc42se2|chr11:55039590-55040089	0.206192985134305	.	.
chr11	54787443	54787942	chr11	54595867	54596366	Cdc42se2|chr11:54595867-54596366	0.154518834761519	.	.
chr11	54787443	54787942	chr11	55022403	55022902	Cdc42se2|chr11:55022403-55022902	0.178486602703996	.	.
chr11	54787443	54787942	chr11	55039590	55040089	Cdc42se2|chr11:55039590-55040089	0.213889695766217	.	.
chr11	54866445	54866944	chr11	54595867	54596366	Hint1|chr11:54595867-54596366	0.179734326244759	.	.
chr11	55033230	55033729	chr11	54955884	54956383	Anxa6|chr11:54955884-54956383	0.392990940695585	.	.
chr11	55033230	55033729	chr11	55446542	55447041	Anxa6|chr11:55446542-55447041	0.316317348553804	.	.
chr11	55097594	55098093	chr11	54955884	54956383	Gm2a|chr11:54955884-54956383	0.147316494408649	.	.
chr11	55097594	55098093	chr11	55086973	55087472	Gm2a|chr11:55086973-55087472	0.1391909951968	.	.
chr11	55097594	55098093	chr11	55446542	55447041	Gm2a|chr11:55446542-55447041	0.204684636870852	.	.
chr11	55204077	55204576	chr11	54904212	54904711	Slc36a1|chr11:54904212-54904711	0.146493079001682	.	.
chr11	55204077	55204576	chr11	55023193	55023692	Slc36a1|chr11:55023193-55023692	0.243144710920672	.	.
chr11	55204077	55204576	chr11	55402600	55403099	Slc36a1|chr11:55402600-55403099	0.156839487326616	.	.
chr11	55460969	55461468	chr11	55039590	55040089	Atox1|chr11:55039590-55040089	0.266356399796574	.	.
chr11	55469134	55469633	chr11	55023193	55023692	G3bp1|chr11:55023193-55023692	0.249416039899332	.	.
chr11	55469134	55469633	chr11	55386408	55386907	G3bp1|chr11:55386408-55386907	0.153548997333323	.	.
chr11	55469134	55469633	chr11	55518735	55519234	G3bp1|chr11:55518735-55519234	0.259384563588157	.	.
chr11	55469713	55470212	chr11	55446542	55447041	G3bp1|chr11:55446542-55447041	0.20854605096878	.	.
chr11	57644906	57645405	chr11	57696137	57696636	Galnt10|chr11:57696137-57696636	0.144080594956719	.	.
chr11	57644906	57645405	chr11	57962745	57963244	Galnt10|chr11:57962745-57963244	0.137834469765235	.	.
chr11	57801295	57801794	chr11	57962245	57962744	2010001A14Rik|chr11:57962245-57962744	0.170913016766323	.	.
chr11	57801295	57801794	chr11	57962245	57962744	Sap30l|chr11:57962245-57962744	0.170913016766323	.	.
chr11	58008513	58009012	chr11	57760299	57760798	Larp1|chr11:57760299-57760798	0.325775723336144	.	.
chr11	58008513	58009012	chr11	58301694	58302193	Larp1|chr11:58301694-58302193	0.264695791281377	.	.
chr11	58009181	58009680	chr11	57962245	57962744	Larp1|chr11:57962245-57962744	0.299930018807637	.	.
chr11	58009181	58009680	chr11	58301694	58302193	Larp1|chr11:58301694-58302193	0.139404765435765	.	.
chr11	58103758	58104257	chr11	57962745	57963244	Cnot8|chr11:57962745-57963244	0.167455862853825	.	.
chr11	58103758	58104257	chr11	58302580	58303079	Cnot8|chr11:58302580-58303079	0.199918039215386	.	.
chr11	58168278	58168777	chr11	58402057	58402556	Gemin5|chr11:58402057-58402556	0.145935197055195	.	.
chr11	58171472	58171971	chr11	57760299	57760798	Mrpl22|chr11:57760299-57760798	0.154959043455245	.	.
chr11	58171472	58171971	chr11	57962245	57962744	Mrpl22|chr11:57962245-57962744	0.176310296646147	.	.
chr11	58171472	58171971	chr11	58302580	58303079	Mrpl22|chr11:58302580-58303079	0.168575415143	.	.
chr11	58171472	58171971	chr11	58402057	58402556	Mrpl22|chr11:58402057-58402556	0.223001884409871	.	.
chr11	58322621	58323120	chr11	58302580	58303079	1700047K16Rik|chr11:58302580-58303079	0.162343400192093	.	.
chr11	58322621	58323120	chr11	58402057	58402556	1700047K16Rik|chr11:58402057-58402556	0.297148655822226	.	.
chr11	58330424	58330923	chr11	58402057	58402556	Sh3bp5l|chr11:58402057-58402556	0.197426509955223	.	.
chr11	58330424	58330923	chr11	58402057	58402556	Zfp672|chr11:58402057-58402556	0.197426509955223	.	.
chr11	58801810	58802309	chr11	58959825	58960324	Fam183b|chr11:58959825-58960324	0.281789332003745	.	.
chr11	58846859	58847358	chr11	58789494	58789993	Gm12258|chr11:58789494-58789993	0.220412636437929	.	.
chr11	58846859	58847358	chr11	58959825	58960324	Gm12258|chr11:58959825-58960324	0.304990967799336	.	.
chr11	58903534	58904033	chr11	58931320	58931819	Gm12257|chr11:58931320-58931819	0.184114286252147	.	.
chr11	58903534	58904033	chr11	58931320	58931819	Zfp39|chr11:58931320-58931819	0.184114286252147	.	.
chr11	58903534	58904033	chr11	59209071	59209570	Gm12257|chr11:59209071-59209570	0.135229109173439	.	.
chr11	58903534	58904033	chr11	59209071	59209570	Zfp39|chr11:59209071-59209570	0.135229109173439	.	.
chr11	58904043	58904542	chr11	58959825	58960324	Gm12257|chr11:58959825-58960324	0.199706820542207	.	.
chr11	58904043	58904542	chr11	58959825	58960324	Zfp39|chr11:58959825-58960324	0.199706820542207	.	.
chr11	58904043	58904542	chr11	59209071	59209570	Gm12257|chr11:59209071-59209570	0.290544931494336	.	.
chr11	58904043	58904542	chr11	59209071	59209570	Zfp39|chr11:59209071-59209570	0.290544931494336	.	.
chr11	58938679	58939178	chr11	58959825	58960324	Rnf187|chr11:58959825-58960324	0.315348644019775	.	.
chr11	58948531	58949030	chr11	58789494	58789993	Hist3h2ba|chr11:58789494-58789993	0.13203006070732	.	.
chr11	58977851	58978350	chr11	58931320	58931819	2310058D17Rik|chr11:58931320-58931819	0.163544793496805	.	.
chr11	58977851	58978350	chr11	58931320	58931819	Trim11|chr11:58931320-58931819	0.163544793496805	.	.
chr11	59163194	59163693	chr11	59302669	59303168	Iba57|chr11:59302669-59303168	0.367104893295756	.	.
chr11	59191644	59192143	chr11	58959825	58960324	Guk1|chr11:58959825-58960324	0.181857945537684	.	.
chr11	59202207	59202706	chr11	58959825	58960324	2610507I01Rik|chr11:58959825-58960324	0.18903450542363	.	.
chr11	59202207	59202706	chr11	58959825	58960324	Mrpl55|chr11:58959825-58960324	0.18903450542363	.	.
chr11	59208124	59208623	chr11	58789494	58789993	2310033P09Rik|chr11:58789494-58789993	0.150003057217805	.	.
chr11	59208124	59208623	chr11	58959825	58960324	2310033P09Rik|chr11:58959825-58960324	0.245563260835413	.	.
chr11	59228020	59228519	chr11	58959825	58960324	Arf1|chr11:58959825-58960324	0.523072354974878	.	.
chr11	59449807	59450306	chr11	59525212	59525711	Jmjd4|chr11:59525212-59525711	0.164696526480503	.	.
chr11	59506099	59506598	chr11	59662147	59662646	4933439C10Rik|chr11:59662147-59662646	0.147023122626092	.	.
chr11	59787090	59787589	chr11	59759053	59759552	Pld6|chr11:59759053-59759552	0.172299015431358	.	.
chr11	59809536	59810035	chr11	59879882	59880381	Flcn|chr11:59879882-59880381	0.166666378789967	.	.
chr11	59809536	59810035	chr11	59879882	59880381	Gm16062|chr11:59879882-59880381	0.166666378789967	.	.
chr11	59810041	59810540	chr11	59708172	59708671	Flcn|chr11:59708172-59708671	0.197509835058246	.	.
chr11	59810041	59810540	chr11	59708172	59708671	Gm16062|chr11:59708172-59708671	0.197509835058246	.	.
chr11	59810041	59810540	chr11	59879882	59880381	Flcn|chr11:59879882-59880381	0.175796098518348	.	.
chr11	59810041	59810540	chr11	59879882	59880381	Gm16062|chr11:59879882-59880381	0.175796098518348	.	.
chr11	59839142	59839641	chr11	59525212	59525711	Cops3|chr11:59525212-59525711	0.22573476275148	.	.
chr11	59839142	59839641	chr11	59525212	59525711	Nt5m|chr11:59525212-59525711	0.22573476275148	.	.
chr11	59839142	59839641	chr11	59759053	59759552	Cops3|chr11:59759053-59759552	0.238158673329599	.	.
chr11	59839142	59839641	chr11	59759053	59759552	Nt5m|chr11:59759053-59759552	0.238158673329599	.	.
chr11	59839142	59839641	chr11	59879882	59880381	Cops3|chr11:59879882-59880381	0.13815514854764	.	.
chr11	59839142	59839641	chr11	59879882	59880381	Nt5m|chr11:59879882-59880381	0.13815514854764	.	.
chr11	59947944	59948443	chr11	59525212	59525711	Med9|chr11:59525212-59525711	0.259616789744133	.	.
chr11	59947944	59948443	chr11	59525212	59525711	Med9os|chr11:59525212-59525711	0.259616789744133	.	.
chr11	59947944	59948443	chr11	59662147	59662646	Med9|chr11:59662147-59662646	0.262877964552636	.	.
chr11	59947944	59948443	chr11	59662147	59662646	Med9os|chr11:59662147-59662646	0.262877964552636	.	.
chr11	59947944	59948443	chr11	59899530	59900029	Med9|chr11:59899530-59900029	0.203122061414175	.	.
chr11	59947944	59948443	chr11	59899530	59900029	Med9os|chr11:59899530-59900029	0.203122061414175	.	.
chr11	60352835	60353334	chr11	60537735	60538234	Drc3|chr11:60537735-60538234	0.153699371772033	.	.
chr11	60352835	60353334	chr11	60537735	60538234	Tom1l2|chr11:60537735-60538234	0.153699371772033	.	.
chr11	60454364	60454863	chr11	60385093	60385592	Drg2|chr11:60385093-60385592	0.143755047915187	.	.
chr11	60536988	60537487	chr11	60537735	60538234	Alkbh5|chr11:60537735-60538234	0.249799094508979	.	.
chr11	60536988	60537487	chr11	60927207	60927706	Alkbh5|chr11:60927207-60927706	0.210684813173376	.	.
chr11	60699509	60700008	chr11	60384581	60385080	Llgl1|chr11:60384581-60385080	0.165698926444243	.	.
chr11	60699509	60700008	chr11	60385093	60385592	Llgl1|chr11:60385093-60385592	0.286931686235907	.	.
chr11	60727028	60727527	chr11	60384581	60385080	Flii|chr11:60384581-60385080	0.203664643637211	.	.
chr11	60727028	60727527	chr11	60927207	60927706	Flii|chr11:60927207-60927706	0.298246906093897	.	.
chr11	60811047	60811546	chr11	60927207	60927706	Shmt1|chr11:60927207-60927706	0.220739088888998	.	.
chr11	60830383	60830882	chr11	60537735	60538234	Dhrs7b|chr11:60537735-60538234	0.131764414476641	.	.
chr11	60830383	60830882	chr11	61193331	61193830	Dhrs7b|chr11:61193331-61193830	0.135280443028271	.	.
chr11	60913533	60914032	chr11	61193331	61193830	Natd1|chr11:61193331-61193830	0.214280449576957	.	.
chr11	60913533	60914032	chr11	61231300	61231799	Natd1|chr11:61231300-61231799	0.211938003169181	.	.
chr11	60931712	60932211	chr11	60537735	60538234	Map2k3|chr11:60537735-60538234	0.245354725442069	.	.
chr11	60931712	60932211	chr11	60537735	60538234	Map2k3os|chr11:60537735-60538234	0.245354725442069	.	.
chr11	60931712	60932211	chr11	60927207	60927706	Map2k3|chr11:60927207-60927706	0.270230082069683	.	.
chr11	60931712	60932211	chr11	60927207	60927706	Map2k3os|chr11:60927207-60927706	0.270230082069683	.	.
chr11	60931712	60932211	chr11	61193331	61193830	Map2k3|chr11:61193331-61193830	0.16956659273015	.	.
chr11	60931712	60932211	chr11	61193331	61193830	Map2k3os|chr11:61193331-61193830	0.16956659273015	.	.
chr11	60931712	60932211	chr11	61231300	61231799	Map2k3|chr11:61231300-61231799	0.215698106004729	.	.
chr11	60931712	60932211	chr11	61231300	61231799	Map2k3os|chr11:61231300-61231799	0.215698106004729	.	.
chr11	61174850	61175349	chr11	61193331	61193830	Usp22|chr11:61193331-61193830	0.183168790864608	.	.
chr11	61266909	61267408	chr11	61193331	61193830	Aldh3a2|chr11:61193331-61193830	0.176336337881883	.	.
chr11	61266909	61267408	chr11	61231300	61231799	Aldh3a2|chr11:61231300-61231799	0.152804372938849	.	.
chr11	61408078	61408577	chr11	61714584	61715083	Gm45605|chr11:61714584-61715083	0.15386714206328	.	.
chr11	61453844	61454343	chr11	61620296	61620795	Rnf112|chr11:61620296-61620795	0.153492273337141	.	.
chr11	61453844	61454343	chr11	61665948	61666447	Rnf112|chr11:61665948-61666447	0.137571082910793	.	.
chr11	61494087	61494586	chr11	61620296	61620795	Mapk7|chr11:61620296-61620795	0.345931042394671	.	.
chr11	61494594	61495093	chr11	61620296	61620795	Mapk7|chr11:61620296-61620795	0.244992261504659	.	.
chr11	61761895	61762394	chr11	62076613	62077112	Prpsap2|chr11:62076613-62077112	0.372535169571642	.	.
chr11	61854831	61855330	chr11	61665948	61666447	Ulk2|chr11:61665948-61666447	0.134009371260473	.	.
chr11	61854831	61855330	chr11	62076613	62077112	Ulk2|chr11:62076613-62077112	0.177780644246843	.	.
chr11	61930062	61930561	chr11	61714584	61715083	Akap10|chr11:61714584-61715083	0.226592993612424	.	.
chr11	61956512	61957011	chr11	61620296	61620795	Specc1|chr11:61620296-61620795	0.206418097862438	.	.
chr11	61956512	61957011	chr11	62076613	62077112	Specc1|chr11:62076613-62077112	0.261543657109786	.	.
chr11	61957310	61957809	chr11	61714584	61715083	Specc1|chr11:61714584-61715083	0.272436421752088	.	.
chr11	62281160	62281659	chr11	62076613	62077112	Ttc19|chr11:62076613-62077112	0.144049018526546	.	.
chr11	62281160	62281659	chr11	62076613	62077112	Zswim7|chr11:62076613-62077112	0.144049018526546	.	.
chr11	62281160	62281659	chr11	62745881	62746380	Ttc19|chr11:62745881-62746380	0.261260497738541	.	.
chr11	62281160	62281659	chr11	62745881	62746380	Zswim7|chr11:62745881-62746380	0.261260497738541	.	.
chr11	62458183	62458682	chr11	62576127	62576626	Ncor1|chr11:62576127-62576626	0.159854594946748	.	.
chr11	62458183	62458682	chr11	62576127	62576626	Pigl|chr11:62576127-62576626	0.159854594946748	.	.
chr11	62458183	62458682	chr11	62675625	62676124	Ncor1|chr11:62675625-62676124	0.165639110997002	.	.
chr11	62458183	62458682	chr11	62675625	62676124	Pigl|chr11:62675625-62676124	0.165639110997002	.	.
chr11	62538999	62539498	chr11	62901637	62902136	Cenpv|chr11:62901637-62902136	0.174551219177535	.	.
chr11	62550856	62551355	chr11	62613558	62614057	Gm12279|chr11:62613558-62614057	0.190488022420126	.	.
chr11	62550856	62551355	chr11	62613558	62614057	Ubb|chr11:62613558-62614057	0.190488022420126	.	.
chr11	62550856	62551355	chr11	62675625	62676124	Gm12279|chr11:62675625-62676124	0.142846463184057	.	.
chr11	62550856	62551355	chr11	62675625	62676124	Ubb|chr11:62675625-62676124	0.142846463184057	.	.
chr11	62550856	62551355	chr11	62756738	62757237	Gm12279|chr11:62756738-62757237	0.274770854852304	.	.
chr11	62550856	62551355	chr11	62756738	62757237	Ubb|chr11:62756738-62757237	0.274770854852304	.	.
chr11	62551498	62551997	chr11	62457097	62457596	Gm12279|chr11:62457097-62457596	0.153748080529372	.	.
chr11	62551498	62551997	chr11	62457097	62457596	Ubb|chr11:62457097-62457596	0.153748080529372	.	.
chr11	62551498	62551997	chr11	62756738	62757237	Gm12279|chr11:62756738-62757237	0.161728867129731	.	.
chr11	62551498	62551997	chr11	62756738	62757237	Ubb|chr11:62756738-62757237	0.161728867129731	.	.
chr11	62602541	62603040	chr11	62613558	62614057	2410006H16Rik|chr11:62613558-62614057	0.32568489961365	.	.
chr11	62602541	62603040	chr11	62746406	62746905	2410006H16Rik|chr11:62746406-62746905	0.256979164266692	.	.
chr11	62602541	62603040	chr11	62756738	62757237	2410006H16Rik|chr11:62756738-62757237	0.156771759787716	.	.
chr11	62602541	62603040	chr11	62901637	62902136	2410006H16Rik|chr11:62901637-62902136	0.365403767571547	.	.
chr11	62648413	62648912	chr11	62457097	62457596	Lrrc75a|chr11:62457097-62457596	0.26804481753324	.	.
chr11	62648413	62648912	chr11	62457097	62457596	Mmgt2|chr11:62457097-62457596	0.26804481753324	.	.
chr11	62648413	62648912	chr11	62613558	62614057	Lrrc75a|chr11:62613558-62614057	0.145278001008825	.	.
chr11	62648413	62648912	chr11	62613558	62614057	Mmgt2|chr11:62613558-62614057	0.145278001008825	.	.
chr11	62648413	62648912	chr11	62745881	62746380	Lrrc75a|chr11:62745881-62746380	0.133724194712543	.	.
chr11	62648413	62648912	chr11	62745881	62746380	Mmgt2|chr11:62745881-62746380	0.133724194712543	.	.
chr11	62648413	62648912	chr11	62746406	62746905	Lrrc75a|chr11:62746406-62746905	0.158125813753201	.	.
chr11	62648413	62648912	chr11	62746406	62746905	Mmgt2|chr11:62746406-62746905	0.158125813753201	.	.
chr11	62731704	62732203	chr11	62746406	62746905	Zfp287|chr11:62746406-62746905	0.217523553835566	.	.
chr11	62789221	62789720	chr11	62746406	62746905	Zfp286|chr11:62746406-62746905	0.162964122220254	.	.
chr11	62879159	62879658	chr11	62745881	62746380	Tvp23b|chr11:62745881-62746380	0.273473959159042	.	.
chr11	62879159	62879658	chr11	62746406	62746905	Tvp23b|chr11:62746406-62746905	0.179782723030553	.	.
chr11	62879159	62879658	chr11	62756738	62757237	Tvp23b|chr11:62756738-62757237	0.173509914344676	.	.
chr11	62879661	62880160	chr11	62613558	62614057	Tvp23b|chr11:62613558-62614057	0.215775276531541	.	.
chr11	62879661	62880160	chr11	62745881	62746380	Tvp23b|chr11:62745881-62746380	0.219779471373106	.	.
chr11	62879661	62880160	chr11	62746406	62746905	Tvp23b|chr11:62746406-62746905	0.251341807882263	.	.
chr11	62879661	62880160	chr11	62756738	62757237	Tvp23b|chr11:62756738-62757237	0.150405182187833	.	.
chr11	62879661	62880160	chr11	62901637	62902136	Tvp23b|chr11:62901637-62902136	0.216438789707789	.	.
chr11	62920993	62921492	chr11	62576127	62576626	Tvp23bos|chr11:62576127-62576626	0.181222893132717	.	.
chr11	65162720	65163219	chr11	64898701	64899200	Arhgap44|chr11:64898701-64899200	0.157729336721885	.	.
chr11	65788104	65788603	chr11	66121956	66122455	Map2k4|chr11:66121956-66122455	0.261664987509936	.	.
chr11	67024826	67025325	chr11	66899296	66899795	Tmem220|chr11:66899296-66899795	0.153029955394474	.	.
chr11	67024826	67025325	chr11	67350340	67350839	Tmem220|chr11:67350340-67350839	0.195416001353279	.	.
chr11	67024826	67025325	chr11	67494080	67494579	Tmem220|chr11:67494080-67494579	0.226947459839548	.	.
chr11	67051868	67052367	chr11	66899296	66899795	Adprm|chr11:66899296-66899795	0.245519852668014	.	.
chr11	67051868	67052367	chr11	66899296	66899795	Adprm|chr11:66899296-66899795	0.245519852668015	.	.
chr11	67051868	67052367	chr11	66899296	66899795	Sco1|chr11:66899296-66899795	0.245519852668014	.	.
chr11	67051868	67052367	chr11	66899296	66899795	Sco1|chr11:66899296-66899795	0.245519852668015	.	.
chr11	67051868	67052367	chr11	66984774	66985273	Adprm|chr11:66984774-66985273	0.146319814028649	.	.
chr11	67051868	67052367	chr11	66984774	66985273	Sco1|chr11:66984774-66985273	0.146319814028649	.	.
chr11	67051868	67052367	chr11	67010388	67010887	Adprm|chr11:67010388-67010887	0.180625536847852	.	.
chr11	67051868	67052367	chr11	67010388	67010887	Sco1|chr11:67010388-67010887	0.180625536847852	.	.
chr11	68691203	68691702	chr11	68623514	68624013	Myh10|chr11:68623514-68624013	0.286978606239502	.	.
chr11	68901248	68901747	chr11	68706791	68707290	Rpl26|chr11:68706791-68707290	0.13136374548646	.	.
chr11	68901248	68901747	chr11	68939581	68940080	Rpl26|chr11:68939581-68940080	0.242921486829791	.	.
chr11	68901248	68901747	chr11	68946743	68947242	Rpl26|chr11:68946743-68947242	0.152048142155852	.	.
chr11	68901248	68901747	chr11	68947355	68947854	Rpl26|chr11:68947355-68947854	0.207972089216632	.	.
chr11	68901248	68901747	chr11	69062858	69063357	Rpl26|chr11:69062858-69063357	0.200450644253333	.	.
chr11	68901248	68901747	chr11	69062858	69063357	Rpl26|chr11:69062858-69063357	0.200450644253334	.	.
chr11	68901248	68901747	chr11	69099868	69100367	Rpl26|chr11:69099868-69100367	0.325593970391109	.	.
chr11	68901248	68901747	chr11	69110694	69111193	Rpl26|chr11:69110694-69111193	0.184031488855198	.	.
chr11	68901248	68901747	chr11	69124043	69124542	Rpl26|chr11:69124043-69124542	0.280072513190639	.	.
chr11	68967887	68968386	chr11	68947355	68947854	Slc25a35|chr11:68947355-68947854	0.14620169312579	.	.
chr11	68967887	68968386	chr11	69098641	69099140	Slc25a35|chr11:69098641-69099140	0.166015624834863	.	.
chr11	69008204	69008703	chr11	69211362	69211861	Pfas|chr11:69211362-69211861	0.223984662907015	.	.
chr11	69008204	69008703	chr11	69235731	69236230	Pfas|chr11:69235731-69236230	0.179093520276872	.	.
chr11	69008204	69008703	chr11	69266287	69266786	Pfas|chr11:69266287-69266786	0.153683932624595	.	.
chr11	69015807	69016306	chr11	69062858	69063357	Ctc1|chr11:69062858-69063357	0.211982869410262	.	.
chr11	69015807	69016306	chr11	69099868	69100367	Ctc1|chr11:69099868-69100367	0.148937384856391	.	.
chr11	69015807	69016306	chr11	69235119	69235618	Ctc1|chr11:69235119-69235618	0.143621397221315	.	.
chr11	69059376	69059875	chr11	68946743	68947242	9330160F10Rik|chr11:68946743-68947242	0.209207987170083	.	.
chr11	69059376	69059875	chr11	68946743	68947242	Borcs6|chr11:68946743-68947242	0.209207987170083	.	.
chr11	69059376	69059875	chr11	68947355	68947854	9330160F10Rik|chr11:68947355-68947854	0.201646972837409	.	.
chr11	69059376	69059875	chr11	68947355	68947854	Borcs6|chr11:68947355-68947854	0.201646972837409	.	.
chr11	69059376	69059875	chr11	69040826	69041325	9330160F10Rik|chr11:69040826-69041325	0.275394654985528	.	.
chr11	69059376	69059875	chr11	69040826	69041325	Borcs6|chr11:69040826-69041325	0.275394654985528	.	.
chr11	69059376	69059875	chr11	69124043	69124542	9330160F10Rik|chr11:69124043-69124542	0.218988535960389	.	.
chr11	69059376	69059875	chr11	69124043	69124542	Borcs6|chr11:69124043-69124542	0.218988535960389	.	.
chr11	69059376	69059875	chr11	69366372	69366871	9330160F10Rik|chr11:69366372-69366871	0.284535187662692	.	.
chr11	69059376	69059875	chr11	69366372	69366871	Borcs6|chr11:69366372-69366871	0.284535187662692	.	.
chr11	69059376	69059875	chr11	69418783	69419282	9330160F10Rik|chr11:69418783-69419282	0.142737322480383	.	.
chr11	69059376	69059875	chr11	69418783	69419282	Borcs6|chr11:69418783-69419282	0.142737322480383	.	.
chr11	69070533	69071032	chr11	68939581	68940080	Tmem107|chr11:68939581-68940080	0.222959968152804	.	.
chr11	69070533	69071032	chr11	68946743	68947242	Tmem107|chr11:68946743-68947242	0.172229352334879	.	.
chr11	69070533	69071032	chr11	68947355	68947854	Tmem107|chr11:68947355-68947854	0.175401601434267	.	.
chr11	69070533	69071032	chr11	69041550	69042049	Tmem107|chr11:69041550-69042049	0.549111834263574	.	.
chr11	69070533	69071032	chr11	69062858	69063357	Tmem107|chr11:69062858-69063357	0.17980377085265	.	.
chr11	69070533	69071032	chr11	69098641	69099140	Tmem107|chr11:69098641-69099140	0.155396503612618	.	.
chr11	69070533	69071032	chr11	69099868	69100367	Tmem107|chr11:69099868-69100367	0.357814162092945	.	.
chr11	69070533	69071032	chr11	69110694	69111193	Tmem107|chr11:69110694-69111193	0.457991373498572	.	.
chr11	69070533	69071032	chr11	69133869	69134368	Tmem107|chr11:69133869-69134368	0.203239077402197	.	.
chr11	69070533	69071032	chr11	69408494	69408993	Tmem107|chr11:69408494-69408993	0.17131722372813	.	.
chr11	69070533	69071032	chr11	69417439	69417938	Tmem107|chr11:69417439-69417938	0.180641094064927	.	.
chr11	69088264	69088763	chr11	68852821	68853320	Vamp2|chr11:68852821-68853320	0.16332043096592	.	.
chr11	69088264	69088763	chr11	68946743	68947242	Vamp2|chr11:68946743-68947242	0.344443539391345	.	.
chr11	69088264	69088763	chr11	68947355	68947854	Vamp2|chr11:68947355-68947854	0.165956293943152	.	.
chr11	69088264	69088763	chr11	69040826	69041325	Vamp2|chr11:69040826-69041325	0.150286290052402	.	.
chr11	69088264	69088763	chr11	69062858	69063357	Vamp2|chr11:69062858-69063357	0.156233449337207	.	.
chr11	69088264	69088763	chr11	69098641	69099140	Vamp2|chr11:69098641-69099140	0.290955932588288	.	.
chr11	69088264	69088763	chr11	69099868	69100367	Vamp2|chr11:69099868-69100367	0.158951219287602	.	.
chr11	69088264	69088763	chr11	69211362	69211861	Vamp2|chr11:69211362-69211861	0.256471995446094	.	.
chr11	69088264	69088763	chr11	69366372	69366871	Vamp2|chr11:69366372-69366871	0.264110076445858	.	.
chr11	69088264	69088763	chr11	69408494	69408993	Vamp2|chr11:69408494-69408993	0.288114346108329	.	.
chr11	69094565	69095064	chr11	68939581	68940080	Per1|chr11:68939581-68940080	0.156655542561055	.	.
chr11	69094565	69095064	chr11	69040105	69040604	Per1|chr11:69040105-69040604	0.160915352494479	.	.
chr11	69094565	69095064	chr11	69041550	69042049	Per1|chr11:69041550-69042049	0.229385747759413	.	.
chr11	69094565	69095064	chr11	69098641	69099140	Per1|chr11:69098641-69099140	0.179832335855191	.	.
chr11	69094565	69095064	chr11	69366372	69366871	Per1|chr11:69366372-69366871	0.159312133036368	.	.
chr11	69094565	69095064	chr11	69408494	69408993	Per1|chr11:69408494-69408993	0.192095701167315	.	.
chr11	69094565	69095064	chr11	69417439	69417938	Per1|chr11:69417439-69417938	0.348071121615022	.	.
chr11	69124945	69125444	chr11	68947355	68947854	Aloxe3|chr11:68947355-68947854	0.162605787954961	.	.
chr11	69124945	69125444	chr11	69012265	69012764	Aloxe3|chr11:69012265-69012764	0.23006340310364	.	.
chr11	69124945	69125444	chr11	69041550	69042049	Aloxe3|chr11:69041550-69042049	0.202427249995646	.	.
chr11	69124945	69125444	chr11	69062858	69063357	Aloxe3|chr11:69062858-69063357	0.16217326222669	.	.
chr11	69124945	69125444	chr11	69099868	69100367	Aloxe3|chr11:69099868-69100367	0.405201992503718	.	.
chr11	69124945	69125444	chr11	69133869	69134368	Aloxe3|chr11:69133869-69134368	0.20877998728061	.	.
chr11	69125531	69126030	chr11	69012265	69012764	Aloxe3|chr11:69012265-69012764	0.148704076588634	.	.
chr11	69125531	69126030	chr11	69041550	69042049	Aloxe3|chr11:69041550-69042049	0.256651348085642	.	.
chr11	69125531	69126030	chr11	69062858	69063357	Aloxe3|chr11:69062858-69063357	0.191197589807351	.	.
chr11	69125531	69126030	chr11	69099868	69100367	Aloxe3|chr11:69099868-69100367	0.291551211097611	.	.
chr11	69125531	69126030	chr11	69133869	69134368	Aloxe3|chr11:69133869-69134368	0.215351827809183	.	.
chr11	69125531	69126030	chr11	69408494	69408993	Aloxe3|chr11:69408494-69408993	0.303130522407758	.	.
chr11	69125531	69126030	chr11	69410578	69411077	Aloxe3|chr11:69410578-69411077	0.153103753936984	.	.
chr11	69125531	69126030	chr11	69418783	69419282	Aloxe3|chr11:69418783-69419282	0.131479374235408	.	.
chr11	69323667	69324166	chr11	69041550	69042049	Cntrob|chr11:69041550-69042049	0.176684588597505	.	.
chr11	69323667	69324166	chr11	69041550	69042049	Trappc1|chr11:69041550-69042049	0.176684588597505	.	.
chr11	69323667	69324166	chr11	69098641	69099140	Cntrob|chr11:69098641-69099140	0.193044723455124	.	.
chr11	69323667	69324166	chr11	69098641	69099140	Trappc1|chr11:69098641-69099140	0.193044723455124	.	.
chr11	69323667	69324166	chr11	69235119	69235618	Cntrob|chr11:69235119-69235618	0.289365677530021	.	.
chr11	69323667	69324166	chr11	69235119	69235618	Trappc1|chr11:69235119-69235618	0.289365677530021	.	.
chr11	69323667	69324166	chr11	69235731	69236230	Cntrob|chr11:69235731-69236230	0.145349359162724	.	.
chr11	69323667	69324166	chr11	69235731	69236230	Trappc1|chr11:69235731-69236230	0.145349359162724	.	.
chr11	69323667	69324166	chr11	69266287	69266786	Cntrob|chr11:69266287-69266786	0.147123469465286	.	.
chr11	69323667	69324166	chr11	69266287	69266786	Trappc1|chr11:69266287-69266786	0.147123469465286	.	.
chr11	69323667	69324166	chr11	69410578	69411077	Cntrob|chr11:69410578-69411077	0.289260354274921	.	.
chr11	69323667	69324166	chr11	69410578	69411077	Trappc1|chr11:69410578-69411077	0.289260354274921	.	.
chr11	69323667	69324166	chr11	69411079	69411578	Cntrob|chr11:69411079-69411578	0.265862336178609	.	.
chr11	69323667	69324166	chr11	69411079	69411578	Trappc1|chr11:69411079-69411578	0.265862336178609	.	.
chr11	69323667	69324166	chr11	69552848	69553347	Cntrob|chr11:69552848-69553347	0.184954078972242	.	.
chr11	69323667	69324166	chr11	69552848	69553347	Trappc1|chr11:69552848-69553347	0.184954078972242	.	.
chr11	69323667	69324166	chr11	69557442	69557941	Cntrob|chr11:69557442-69557941	0.181425736157379	.	.
chr11	69323667	69324166	chr11	69557442	69557941	Trappc1|chr11:69557442-69557941	0.181425736157379	.	.
chr11	69323667	69324166	chr11	69671079	69671578	Cntrob|chr11:69671079-69671578	0.190072362578764	.	.
chr11	69323667	69324166	chr11	69671079	69671578	Trappc1|chr11:69671079-69671578	0.190072362578764	.	.
chr11	69332026	69332525	chr11	69012265	69012764	Kcnab3os|chr11:69012265-69012764	0.146367174347058	.	.
chr11	69332026	69332525	chr11	69410578	69411077	Kcnab3os|chr11:69410578-69411077	0.26559697289318	.	.
chr11	69332026	69332525	chr11	69552848	69553347	Kcnab3os|chr11:69552848-69553347	0.168443908989822	.	.
chr11	69340459	69340958	chr11	69041550	69042049	Rnf227|chr11:69041550-69042049	0.195782122382864	.	.
chr11	69340459	69340958	chr11	69098641	69099140	Rnf227|chr11:69098641-69099140	0.153657752672196	.	.
chr11	69340459	69340958	chr11	69099868	69100367	Rnf227|chr11:69099868-69100367	0.198913881069039	.	.
chr11	69340459	69340958	chr11	69110694	69111193	Rnf227|chr11:69110694-69111193	0.28948308088269	.	.
chr11	69340459	69340958	chr11	69124043	69124542	Rnf227|chr11:69124043-69124542	0.249874105965469	.	.
chr11	69340459	69340958	chr11	69266287	69266786	Rnf227|chr11:69266287-69266786	0.135329249773653	.	.
chr11	69340459	69340958	chr11	69366372	69366871	Rnf227|chr11:69366372-69366871	0.176430953720852	.	.
chr11	69340459	69340958	chr11	69417439	69417938	Rnf227|chr11:69417439-69417938	0.290679395319379	.	.
chr11	69340459	69340958	chr11	69557442	69557941	Rnf227|chr11:69557442-69557941	0.249391163095618	.	.
chr11	69340987	69341486	chr11	69366372	69366871	Rnf227|chr11:69366372-69366871	0.185438660097565	.	.
chr11	69340987	69341486	chr11	69408494	69408993	Rnf227|chr11:69408494-69408993	0.200908902688335	.	.
chr11	69340987	69341486	chr11	69581263	69581762	Rnf227|chr11:69581263-69581762	0.243942006470172	.	.
chr11	69368683	69369182	chr11	69062858	69063357	Chd3|chr11:69062858-69063357	0.186206106329007	.	.
chr11	69368683	69369182	chr11	69098641	69099140	Chd3|chr11:69098641-69099140	0.306440105801645	.	.
chr11	69368683	69369182	chr11	69099868	69100367	Chd3|chr11:69099868-69100367	0.150470792022354	.	.
chr11	69368683	69369182	chr11	69133869	69134368	Chd3|chr11:69133869-69134368	0.168431619042788	.	.
chr11	69368683	69369182	chr11	69671079	69671578	Chd3|chr11:69671079-69671578	0.207701729012257	.	.
chr11	69395511	69396010	chr11	69110694	69111193	Cyb5d1|chr11:69110694-69111193	0.141299578297152	.	.
chr11	69395511	69396010	chr11	69110694	69111193	Naa38|chr11:69110694-69111193	0.141299578297152	.	.
chr11	69395511	69396010	chr11	69124043	69124542	Cyb5d1|chr11:69124043-69124542	0.150377926597955	.	.
chr11	69395511	69396010	chr11	69124043	69124542	Naa38|chr11:69124043-69124542	0.150377926597955	.	.
chr11	69395511	69396010	chr11	69366372	69366871	Cyb5d1|chr11:69366372-69366871	0.247793603861821	.	.
chr11	69395511	69396010	chr11	69366372	69366871	Naa38|chr11:69366372-69366871	0.247793603861821	.	.
chr11	69401215	69401714	chr11	69040105	69040604	Kdm6bos|chr11:69040105-69040604	0.251778885034714	.	.
chr11	69401215	69401714	chr11	69040826	69041325	Kdm6bos|chr11:69040826-69041325	0.177102045451081	.	.
chr11	69401215	69401714	chr11	69041550	69042049	Kdm6bos|chr11:69041550-69042049	0.16077525558641	.	.
chr11	69401215	69401714	chr11	69098641	69099140	Kdm6bos|chr11:69098641-69099140	0.14941715727356	.	.
chr11	69401215	69401714	chr11	69099868	69100367	Kdm6bos|chr11:69099868-69100367	0.169297779518716	.	.
chr11	69401215	69401714	chr11	69235119	69235618	Kdm6bos|chr11:69235119-69235618	0.247710568952541	.	.
chr11	69401215	69401714	chr11	69366372	69366871	Kdm6bos|chr11:69366372-69366871	0.249246579277196	.	.
chr11	69401215	69401714	chr11	69408494	69408993	Kdm6bos|chr11:69408494-69408993	0.147997458866091	.	.
chr11	69401215	69401714	chr11	69417439	69417938	Kdm6bos|chr11:69417439-69417938	0.419942656400566	.	.
chr11	69401215	69401714	chr11	69581263	69581762	Kdm6bos|chr11:69581263-69581762	0.273829069822821	.	.
chr11	69560098	69560597	chr11	69366372	69366871	Efnb3|chr11:69366372-69366871	0.194360696631109	.	.
chr11	69560098	69560597	chr11	69557442	69557941	Efnb3|chr11:69557442-69557941	0.167976424083966	.	.
chr11	69560098	69560597	chr11	69671079	69671578	Efnb3|chr11:69671079-69671578	0.198265449541772	.	.
chr11	69579124	69579623	chr11	69366372	69366871	Trp53|chr11:69366372-69366871	0.223200272815198	.	.
chr11	69579124	69579623	chr11	69366372	69366871	Wrap53|chr11:69366372-69366871	0.223200272815198	.	.
chr11	69579124	69579623	chr11	69411079	69411578	Trp53|chr11:69411079-69411578	0.152602153017706	.	.
chr11	69579124	69579623	chr11	69411079	69411578	Wrap53|chr11:69411079-69411578	0.152602153017706	.	.
chr11	69579124	69579623	chr11	69417439	69417938	Trp53|chr11:69417439-69417938	0.143733717512011	.	.
chr11	69579124	69579623	chr11	69417439	69417938	Wrap53|chr11:69417439-69417938	0.143733717512011	.	.
chr11	69579124	69579623	chr11	69581263	69581762	Trp53|chr11:69581263-69581762	0.140111716378303	.	.
chr11	69579124	69579623	chr11	69581263	69581762	Wrap53|chr11:69581263-69581762	0.140111716378303	.	.
chr11	69579124	69579623	chr11	69920678	69921177	Trp53|chr11:69920678-69921177	0.136156458978996	.	.
chr11	69579124	69579623	chr11	69920678	69921177	Wrap53|chr11:69920678-69921177	0.136156458978996	.	.
chr11	69605738	69606237	chr11	69366372	69366871	Atp1b2|chr11:69366372-69366871	0.289206810651984	.	.
chr11	69605738	69606237	chr11	69411079	69411578	Atp1b2|chr11:69411079-69411578	0.164936810810155	.	.
chr11	69605738	69606237	chr11	69417439	69417938	Atp1b2|chr11:69417439-69417938	0.134619116300985	.	.
chr11	69605738	69606237	chr11	69557442	69557941	Atp1b2|chr11:69557442-69557941	0.259340233918505	.	.
chr11	69605738	69606237	chr11	69920678	69921177	Atp1b2|chr11:69920678-69921177	0.178385669085524	.	.
chr11	69621738	69622237	chr11	69408494	69408993	Sat2|chr11:69408494-69408993	0.243344717929149	.	.
chr11	69621738	69622237	chr11	69418783	69419282	Sat2|chr11:69418783-69419282	0.154850296829058	.	.
chr11	69621738	69622237	chr11	69803726	69804225	Sat2|chr11:69803726-69804225	0.211410554044651	.	.
chr11	69632563	69633062	chr11	69417439	69417938	Fxr2|chr11:69417439-69417938	0.171129189738451	.	.
chr11	69632563	69633062	chr11	69557442	69557941	Fxr2|chr11:69557442-69557941	0.144781778141656	.	.
chr11	69632563	69633062	chr11	69581263	69581762	Fxr2|chr11:69581263-69581762	0.273022699358104	.	.
chr11	69632563	69633062	chr11	69803726	69804225	Fxr2|chr11:69803726-69804225	0.136442543621022	.	.
chr11	69662430	69662929	chr11	69366372	69366871	Mpdu1|chr11:69366372-69366871	0.172014898564199	.	.
chr11	69662430	69662929	chr11	69557442	69557941	Mpdu1|chr11:69557442-69557941	0.180163340186799	.	.
chr11	69662430	69662929	chr11	69581263	69581762	Mpdu1|chr11:69581263-69581762	0.141078911014559	.	.
chr11	69662430	69662929	chr11	69920678	69921177	Mpdu1|chr11:69920678-69921177	0.148357184784234	.	.
chr11	69672170	69672669	chr11	69266287	69266786	Eif4a1|chr11:69266287-69266786	0.18364702769348	.	.
chr11	69672170	69672669	chr11	69366372	69366871	Eif4a1|chr11:69366372-69366871	0.200752893275439	.	.
chr11	69672170	69672669	chr11	69546679	69547178	Eif4a1|chr11:69546679-69547178	0.152251122928683	.	.
chr11	69672170	69672669	chr11	69557442	69557941	Eif4a1|chr11:69557442-69557941	0.312779203895492	.	.
chr11	69672170	69672669	chr11	69581263	69581762	Eif4a1|chr11:69581263-69581762	0.17492902401648	.	.
chr11	69672170	69672669	chr11	69671079	69671578	Eif4a1|chr11:69671079-69671578	0.171206698835204	.	.
chr11	69672170	69672669	chr11	69803726	69804225	Eif4a1|chr11:69803726-69804225	0.217185226061698	.	.
chr11	69681799	69682298	chr11	69546679	69547178	Senp3|chr11:69546679-69547178	0.135274183781544	.	.
chr11	69681799	69682298	chr11	69546679	69547178	Tnfsf13os|chr11:69546679-69547178	0.135274183781544	.	.
chr11	69681799	69682298	chr11	69671079	69671578	Senp3|chr11:69671079-69671578	0.233471909114828	.	.
chr11	69681799	69682298	chr11	69671079	69671578	Tnfsf13os|chr11:69671079-69671578	0.233471909114828	.	.
chr11	69758467	69758966	chr11	69557442	69557941	Polr2a|chr11:69557442-69557941	0.163367304220059	.	.
chr11	69765713	69766212	chr11	69581263	69581762	Zbtb4|chr11:69581263-69581762	0.139271587438702	.	.
chr11	69765713	69766212	chr11	70018163	70018662	Zbtb4|chr11:70018163-70018662	0.159891211508461	.	.
chr11	69795264	69795763	chr11	69803726	69804225	Chrnb1|chr11:69803726-69804225	0.207365542189667	.	.
chr11	69800859	69801358	chr11	69581263	69581762	Fgf11|chr11:69581263-69581762	0.162127607879962	.	.
chr11	69800859	69801358	chr11	69803726	69804225	Fgf11|chr11:69803726-69804225	0.225267266330276	.	.
chr11	69800859	69801358	chr11	69920678	69921177	Fgf11|chr11:69920678-69921177	0.227309902654822	.	.
chr11	69800859	69801358	chr11	70021350	70021849	Fgf11|chr11:70021350-70021849	0.18855981345435	.	.
chr11	69837273	69837772	chr11	69671079	69671578	Nlgn2|chr11:69671079-69671578	0.260522764293093	.	.
chr11	69837273	69837772	chr11	69671079	69671578	Tmem256|chr11:69671079-69671578	0.260522764293093	.	.
chr11	69837825	69838324	chr11	69557442	69557941	Nlgn2|chr11:69557442-69557941	0.213867756763034	.	.
chr11	69837825	69838324	chr11	69557442	69557941	Tmem256|chr11:69557442-69557941	0.213867756763034	.	.
chr11	69837825	69838324	chr11	69803726	69804225	Nlgn2|chr11:69803726-69804225	0.167699892457721	.	.
chr11	69837825	69838324	chr11	69803726	69804225	Tmem256|chr11:69803726-69804225	0.167699892457721	.	.
chr11	69837825	69838324	chr11	69920678	69921177	Nlgn2|chr11:69920678-69921177	0.152895461325841	.	.
chr11	69837825	69838324	chr11	69920678	69921177	Tmem256|chr11:69920678-69921177	0.152895461325841	.	.
chr11	69838343	69838842	chr11	69557442	69557941	Nlgn2|chr11:69557442-69557941	0.169485002836609	.	.
chr11	69838343	69838842	chr11	69557442	69557941	Tmem256|chr11:69557442-69557941	0.169485002836609	.	.
chr11	69838343	69838842	chr11	69671079	69671578	Nlgn2|chr11:69671079-69671578	0.131422246224595	.	.
chr11	69838343	69838842	chr11	69671079	69671578	Tmem256|chr11:69671079-69671578	0.131422246224595	.	.
chr11	69900793	69901292	chr11	69671079	69671578	2810408A11Rik|chr11:69671079-69671578	0.261508368442548	.	.
chr11	69900793	69901292	chr11	69671079	69671578	Neurl4|chr11:69671079-69671578	0.261508368442548	.	.
chr11	69901471	69901970	chr11	69557442	69557941	2810408A11Rik|chr11:69557442-69557941	0.168675894544707	.	.
chr11	69901471	69901970	chr11	69557442	69557941	Neurl4|chr11:69557442-69557941	0.168675894544707	.	.
chr11	69901471	69901970	chr11	69671079	69671578	2810408A11Rik|chr11:69671079-69671578	0.213072428883489	.	.
chr11	69901471	69901970	chr11	69671079	69671578	Neurl4|chr11:69671079-69671578	0.213072428883489	.	.
chr11	69913736	69914235	chr11	69803726	69804225	Gps2|chr11:69803726-69804225	0.158989683679119	.	.
chr11	69921489	69921988	chr11	69546679	69547178	Eif5a|chr11:69546679-69547178	0.144996909083582	.	.
chr11	69921489	69921988	chr11	69581263	69581762	Eif5a|chr11:69581263-69581762	0.184535331599169	.	.
chr11	69935400	69935899	chr11	69552848	69553347	Ybx2|chr11:69552848-69553347	0.13933108864052	.	.
chr11	69935400	69935899	chr11	69557442	69557941	Ybx2|chr11:69557442-69557941	0.21910384983398	.	.
chr11	69935400	69935899	chr11	69581263	69581762	Ybx2|chr11:69581263-69581762	0.181962367462506	.	.
chr11	69935400	69935899	chr11	69920678	69921177	Ybx2|chr11:69920678-69921177	0.211533423845122	.	.
chr11	69980438	69980937	chr11	69546679	69547178	Ctdnep1|chr11:69546679-69547178	0.141189733891835	.	.
chr11	69980438	69980937	chr11	69671079	69671578	Ctdnep1|chr11:69671079-69671578	0.217252364066672	.	.
chr11	69991267	69991766	chr11	69671079	69671578	Gabarap|chr11:69671079-69671578	0.148374965303001	.	.
chr11	69991267	69991766	chr11	69803726	69804225	Gabarap|chr11:69803726-69804225	0.356301600328369	.	.
chr11	69991267	69991766	chr11	70021350	70021849	Gabarap|chr11:70021350-70021849	0.192709009515756	.	.
chr11	69995491	69995990	chr11	69671079	69671578	Phf23|chr11:69671079-69671578	0.140100357347991	.	.
chr11	70000296	70000795	chr11	69803726	69804225	Dvl2|chr11:69803726-69804225	0.158320922339407	.	.
chr11	70562896	70563395	chr11	70777145	70777644	Mink1|chr11:70777145-70777644	0.215528772639188	.	.
chr11	70654406	70654905	chr11	70777145	70777644	Pfn1|chr11:70777145-70777644	0.223264043769127	.	.
chr11	71019206	71019705	chr11	70777145	70777644	Derl2|chr11:70777145-70777644	0.138619729367656	.	.
chr11	71019206	71019705	chr11	70777145	70777644	Mis12|chr11:70777145-70777644	0.138619729367656	.	.
chr11	71033287	71033786	chr11	71447764	71448263	6330403K07Rik|chr11:71447764-71448263	0.158747510970761	.	.
chr11	72441023	72441522	chr11	72488563	72489062	Mybbp1a|chr11:72488563-72489062	0.178985912445308	.	.
chr11	72441023	72441522	chr11	72608253	72608752	Mybbp1a|chr11:72608253-72608752	0.151054593679982	.	.
chr11	72489300	72489799	chr11	72608253	72608752	Spns2|chr11:72608253-72608752	0.148375888972368	.	.
chr11	72489801	72490300	chr11	72342532	72343031	Spns2|chr11:72342532-72343031	0.261306804661198	.	.
chr11	72489801	72490300	chr11	72429325	72429824	Spns2|chr11:72429325-72429824	0.214761636920988	.	.
chr11	72489801	72490300	chr11	72488563	72489062	Spns2|chr11:72488563-72489062	0.195630846654946	.	.
chr11	72606942	72607441	chr11	72342532	72343031	Ube2g1|chr11:72342532-72343031	0.148028990721489	.	.
chr11	72606942	72607441	chr11	72429325	72429824	Ube2g1|chr11:72429325-72429824	0.330620011347801	.	.
chr11	72606942	72607441	chr11	72608253	72608752	Ube2g1|chr11:72608253-72608752	0.170912827326181	.	.
chr11	72689722	72690221	chr11	72608253	72608752	Ankfy1|chr11:72608253-72608752	0.176329737592622	.	.
chr11	74610793	74611292	chr11	74837619	74838118	Rap1gap2|chr11:74837619-74838118	0.235279267596442	.	.
chr11	74649173	74649672	chr11	74589917	74590416	Cluh|chr11:74589917-74590416	0.255299441741746	.	.
chr11	74649173	74649672	chr11	74837619	74838118	Cluh|chr11:74837619-74838118	0.375835916683331	.	.
chr11	74649173	74649672	chr11	74838869	74839368	Cluh|chr11:74838869-74839368	0.213970963963116	.	.
chr11	74649689	74650188	chr11	74637836	74638335	Cluh|chr11:74637836-74638335	0.173963931052695	.	.
chr11	74723622	74724121	chr11	74589917	74590416	Pafah1b1|chr11:74589917-74590416	0.166765872472461	.	.
chr11	74724132	74724631	chr11	74589917	74590416	Pafah1b1|chr11:74589917-74590416	0.232613151263518	.	.
chr11	74724132	74724631	chr11	74837619	74838118	Pafah1b1|chr11:74837619-74838118	0.239507066573884	.	.
chr11	74770615	74771114	chr11	74832075	74832574	Mettl16|chr11:74832075-74832574	0.146495043257594	.	.
chr11	74770615	74771114	chr11	74838355	74838854	Mettl16|chr11:74838355-74838854	0.229702707129176	.	.
chr11	74770615	74771114	chr11	74876816	74877315	Mettl16|chr11:74876816-74877315	0.154775095610156	.	.
chr11	74830072	74830571	chr11	74589917	74590416	Mnt|chr11:74589917-74590416	0.193243356735226	.	.
chr11	74830072	74830571	chr11	74832075	74832574	Mnt|chr11:74832075-74832574	0.150214203372355	.	.
chr11	74830072	74830571	chr11	74838355	74838854	Mnt|chr11:74838355-74838854	0.259748959351698	.	.
chr11	74830621	74831120	chr11	74589917	74590416	Mnt|chr11:74589917-74590416	0.204880287341318	.	.
chr11	74830621	74831120	chr11	74838355	74838854	Mnt|chr11:74838355-74838854	0.183797515543706	.	.
chr11	74896847	74897346	chr11	74637836	74638335	Sgsm2|chr11:74637836-74638335	0.256590161634722	.	.
chr11	74896847	74897346	chr11	74637836	74638335	Tsr1|chr11:74637836-74638335	0.256590161634722	.	.
chr11	74896847	74897346	chr11	74837619	74838118	Sgsm2|chr11:74837619-74838118	0.132184249858023	.	.
chr11	74896847	74897346	chr11	74837619	74838118	Tsr1|chr11:74837619-74838118	0.132184249858023	.	.
chr11	74925792	74926291	chr11	74838355	74838854	Smg6|chr11:74838355-74838854	0.222133147471709	.	.
chr11	74925792	74926291	chr11	74838355	74838854	Srr|chr11:74838355-74838854	0.222133147471709	.	.
chr11	76623317	76623816	chr11	76612769	76613268	Abr|chr11:76612769-76613268	0.147770455482715	.	.
chr11	76623317	76623816	chr11	76945418	76945917	Abr|chr11:76945418-76945917	0.207798399359445	.	.
chr11	76763345	76763844	chr11	76524920	76525419	Gosr1|chr11:76524920-76525419	0.145791033779291	.	.
chr11	76763345	76763844	chr11	76570811	76571310	Gosr1|chr11:76570811-76571310	0.159501680881656	.	.
chr11	76763345	76763844	chr11	76612769	76613268	Gosr1|chr11:76612769-76613268	0.134437460436846	.	.
chr11	76763345	76763844	chr11	76645890	76646389	Gosr1|chr11:76645890-76646389	0.171459835156417	.	.
chr11	76763345	76763844	chr11	76826934	76827433	Gosr1|chr11:76826934-76827433	0.15533094903393	.	.
chr11	76763345	76763844	chr11	76945418	76945917	Gosr1|chr11:76945418-76945917	0.180659339143267	.	.
chr11	76846785	76847284	chr11	76531000	76531499	Cpd|chr11:76531000-76531499	0.160436575953366	.	.
chr11	76846785	76847284	chr11	76570811	76571310	Cpd|chr11:76570811-76571310	0.136831991115375	.	.
chr11	76846785	76847284	chr11	76645890	76646389	Cpd|chr11:76645890-76646389	0.267808150748805	.	.
chr11	76846785	76847284	chr11	76826934	76827433	Cpd|chr11:76826934-76827433	0.179274793562638	.	.
chr11	77078213	77078712	chr11	76945418	76945917	Nsrp1|chr11:76945418-76945917	0.185186969097288	.	.
chr11	77078213	77078712	chr11	77347993	77348492	Nsrp1|chr11:77347993-77348492	0.132652205279852	.	.
chr11	77216357	77216856	chr11	76826934	76827433	Ssh2|chr11:76826934-76827433	0.295304497351246	.	.
chr11	77216357	77216856	chr11	76945418	76945917	Ssh2|chr11:76945418-76945917	0.164926684567025	.	.
chr11	77216357	77216856	chr11	76997256	76997755	Ssh2|chr11:76997256-76997755	0.210920242987583	.	.
chr11	77216357	77216856	chr11	77446466	77446965	Ssh2|chr11:77446466-77446965	0.262382639965338	.	.
chr11	77462317	77462816	chr11	77513201	77513700	Coro6|chr11:77513201-77513700	0.16925640343437	.	.
chr11	77462317	77462816	chr11	77630264	77630763	Coro6|chr11:77630264-77630763	0.153288262933604	.	.
chr11	77489806	77490305	chr11	77623840	77624339	Ankrd13b|chr11:77623840-77624339	0.324955567682305	.	.
chr11	77489806	77490305	chr11	77624344	77624843	Ankrd13b|chr11:77624344-77624843	0.207712452338032	.	.
chr11	77607668	77608167	chr11	77630264	77630763	Taok1|chr11:77630264-77630763	0.274662036490028	.	.
chr11	77607668	77608167	chr11	77801046	77801545	Taok1|chr11:77801046-77801545	0.267632811484346	.	.
chr11	77763021	77763520	chr11	77624344	77624843	Myo18a|chr11:77624344-77624843	0.14890082838062	.	.
chr11	77930653	77931152	chr11	77630264	77630763	Sez6|chr11:77630264-77630763	0.299035652535014	.	.
chr11	77982473	77982972	chr11	77624344	77624843	Phf12|chr11:77624344-77624843	0.170997242802652	.	.
chr11	77982473	77982972	chr11	77630264	77630763	Phf12|chr11:77630264-77630763	0.245588917132124	.	.
chr11	77982473	77982972	chr11	77801046	77801545	Phf12|chr11:77801046-77801545	0.159556400753122	.	.
chr11	78032034	78032533	chr11	78115204	78115703	Dhrs13|chr11:78115204-78115703	0.385507894856581	.	.
chr11	78032034	78032533	chr11	78115204	78115703	Dhrs13os|chr11:78115204-78115703	0.385507894856581	.	.
chr11	78032034	78032533	chr11	78490632	78491131	Dhrs13|chr11:78490632-78491131	0.319263901365214	.	.
chr11	78032034	78032533	chr11	78490632	78491131	Dhrs13os|chr11:78490632-78491131	0.319263901365214	.	.
chr11	78032034	78032533	chr11	78491152	78491651	Dhrs13|chr11:78491152-78491651	0.156566341840473	.	.
chr11	78032034	78032533	chr11	78491152	78491651	Dhrs13os|chr11:78491152-78491651	0.156566341840473	.	.
chr11	78037724	78038223	chr11	78491152	78491651	Flot2|chr11:78491152-78491651	0.267988340730654	.	.
chr11	78080168	78080667	chr11	78115204	78115703	Eral1|chr11:78115204-78115703	0.205768050080641	.	.
chr11	78165363	78165862	chr11	78115204	78115703	Traf4|chr11:78115204-78115703	0.141526983128017	.	.
chr11	78165363	78165862	chr11	78177686	78178185	Traf4|chr11:78177686-78178185	0.247061951074442	.	.
chr11	78165363	78165862	chr11	78490632	78491131	Traf4|chr11:78490632-78491131	0.206317564108837	.	.
chr11	78165363	78165862	chr11	78491152	78491651	Traf4|chr11:78491152-78491651	0.267407549116063	.	.
chr11	78188421	78188920	chr11	78159021	78159520	Rab34|chr11:78159021-78159520	0.311169463954787	.	.
chr11	78245471	78245970	chr11	78159021	78159520	Sdf2|chr11:78159021-78159520	0.200669699068597	.	.
chr11	78245471	78245970	chr11	78159021	78159520	Supt6|chr11:78159021-78159520	0.200669699068597	.	.
chr11	78301262	78301761	chr11	78115204	78115703	Spag5|chr11:78115204-78115703	0.19892254710449	.	.
chr11	78328147	78328646	chr11	78560419	78560918	Pigs|chr11:78560419-78560918	0.308123198328075	.	.
chr11	78343195	78343694	chr11	78115204	78115703	Unc119|chr11:78115204-78115703	0.206483529519928	.	.
chr11	78343195	78343694	chr11	78189281	78189780	Unc119|chr11:78189281-78189780	0.22310656904929	.	.
chr11	78465795	78466294	chr11	78115204	78115703	Slc46a1|chr11:78115204-78115703	0.28490344621388	.	.
chr11	78511979	78512478	chr11	78490632	78491131	Poldip2|chr11:78490632-78491131	0.44341060253318	.	.
chr11	78511979	78512478	chr11	78490632	78491131	Tmem199|chr11:78490632-78491131	0.44341060253318	.	.
chr11	78535987	78536486	chr11	78491152	78491651	Ift20|chr11:78491152-78491651	0.330879659572581	.	.
chr11	78535987	78536486	chr11	78491152	78491651	Tnfaip1|chr11:78491152-78491651	0.330879659572581	.	.
chr11	78550517	78551016	chr11	78490632	78491131	Tmem97|chr11:78490632-78491131	0.229013360584416	.	.
chr11	78550517	78551016	chr11	78491152	78491651	Tmem97|chr11:78491152-78491651	0.154616256406159	.	.
chr11	78697802	78698301	chr11	78490632	78491131	Nlk|chr11:78490632-78491131	0.319433627309356	.	.
chr11	79503800	79504299	chr11	79624800	79625299	Omg|chr11:79624800-79625299	0.302483123620645	.	.
chr11	79590911	79591410	chr11	79974070	79974569	Rab11fip4|chr11:79974070-79974569	0.132298804854343	.	.
chr11	79703795	79704294	chr11	79584223	79584722	Gm11205|chr11:79584223-79584722	0.202488979195401	.	.
chr11	79703795	79704294	chr11	79711009	79711508	Gm11205|chr11:79711009-79711508	0.192353756203755	.	.
chr11	79704296	79704795	chr11	79577649	79578148	Gm11205|chr11:79577649-79578148	0.324338538355673	.	.
chr11	79704296	79704795	chr11	79711009	79711508	Gm11205|chr11:79711009-79711508	0.167781442626637	.	.
chr11	79962236	79962735	chr11	79660220	79660719	Utp6|chr11:79660220-79660719	0.203017715961703	.	.
chr11	79962236	79962735	chr11	79711009	79711508	Utp6|chr11:79711009-79711508	0.157954358813244	.	.
chr11	80080762	80081261	chr11	80484195	80484694	Crlf3|chr11:80484195-80484694	0.204642947368183	.	.
chr11	80141884	80142383	chr11	79974070	79974569	Tefm|chr11:79974070-79974569	0.231947315320258	.	.
chr11	80208815	80209314	chr11	80484195	80484694	Rhot1|chr11:80484195-80484694	0.211114853897036	.	.
chr11	80300621	80301120	chr11	80484195	80484694	Rhbdl3|chr11:80484195-80484694	0.147547709960021	.	.
chr11	80377823	80378322	chr11	80484195	80484694	5730455P16Rik|chr11:80484195-80484694	0.165364117530778	.	.
chr11	80476712	80477211	chr11	80289841	80290340	Cdk5r1|chr11:80289841-80290340	0.167732269866177	.	.
chr11	80476712	80477211	chr11	80484195	80484694	Cdk5r1|chr11:80484195-80484694	0.362029039400064	.	.
chr11	81968230	81968729	chr11	81897512	81898011	Asic2|chr11:81897512-81898011	0.144831674119002	.	.
chr11	81968230	81968729	chr11	81966884	81967383	Asic2|chr11:81966884-81967383	0.197219246694562	.	.
chr11	82387164	82387663	chr11	82608886	82609385	Gm38577|chr11:82608886-82609385	0.157718672444203	.	.
chr11	82764060	82764559	chr11	82914895	82915394	Cct6b|chr11:82914895-82915394	0.132707602751915	.	.
chr11	82764060	82764559	chr11	82914895	82915394	Zfp830|chr11:82914895-82915394	0.132707602751915	.	.
chr11	82780887	82781386	chr11	82608886	82609385	Gm11423|chr11:82608886-82609385	0.211843968144943	.	.
chr11	82780887	82781386	chr11	82608886	82609385	Lig3|chr11:82608886-82609385	0.211843968144943	.	.
chr11	82780887	82781386	chr11	82914895	82915394	Gm11423|chr11:82914895-82915394	0.187448451096285	.	.
chr11	82780887	82781386	chr11	82914895	82915394	Lig3|chr11:82914895-82915394	0.187448451096285	.	.
chr11	82871034	82871533	chr11	82845694	82846193	Rffl|chr11:82845694-82846193	0.214088621076639	.	.
chr11	82908154	82908653	chr11	82608886	82609385	Nle1|chr11:82608886-82609385	0.163051768947679	.	.
chr11	82908154	82908653	chr11	82845694	82846193	Nle1|chr11:82845694-82846193	0.223128225385258	.	.
chr11	83291386	83291885	chr11	83270987	83271486	AA465934|chr11:83270987-83271486	0.142802133318668	.	.
[truncated: 11,611 more rows]
