# Supplementary material for: Single-cell analysis of chromatin accessibility in the adult mouse brain
Source: Nature. 2023 Dec 13;624(7991):378–89. doi: 10.1038/s41586-023-06824-9 (PMC10719105; doi:10.1038/s41586-023-06824-9)
Supplement: Supplementary file 3 — Supplementary Tables 1–25 and their legends. [file 41586_2023_6824_MOESM3_ESM.zip › 2023-03-05453B-s3/SI Tables/SI Table 13 Summary of all the gene-cCRE correlations/sa2subclass.ARH-PVp_Tbx3_Glut.pdc.bedpe]

chr1	4785497	4785996	chr1	4571692	4572191	Mrpl15|chr1:4571692-4572191	0.175323065240806	.	.
chr1	4785497	4785996	chr1	5082818	5083317	Mrpl15|chr1:5082818-5083317	0.299358167293784	.	.
chr1	4807592	4808091	chr1	4571692	4572191	Lypla1|chr1:4571692-4572191	0.154658282184544	.	.
chr1	4807592	4808091	chr1	4926263	4926762	Lypla1|chr1:4926263-4926762	0.15683550483717	.	.
chr1	5916575	5917074	chr1	5504881	5505380	Npbwr1|chr1:5504881-5505380	0.271763934359001	.	.
chr1	5917179	5917678	chr1	5915307	5915806	Npbwr1|chr1:5915307-5915806	0.232854294167719	.	.
chr1	6214386	6214885	chr1	5915307	5915806	4732440D04Rik|chr1:5915307-5915806	0.236369932081806	.	.
chr1	7088594	7089093	chr1	6800607	6801106	Pcmtd1|chr1:6800607-6801106	0.202109426476681	.	.
chr1	7397837	7398336	chr1	7206575	7207074	Gm26901|chr1:7206575-7207074	0.23569297697794	.	.
chr1	7397837	7398336	chr1	7383655	7384154	Gm26901|chr1:7383655-7384154	0.338276405099086	.	.
chr1	9545042	9545541	chr1	9298270	9298769	Rrs1|chr1:9298270-9298769	0.169929859066371	.	.
chr1	9600949	9601448	chr1	9573148	9573647	Vxn|chr1:9573148-9573647	0.359458587680945	.	.
chr1	9601474	9601973	chr1	9573148	9573647	Vxn|chr1:9573148-9573647	0.432928660616766	.	.
chr1	9601474	9601973	chr1	9848033	9848532	Vxn|chr1:9848033-9848532	0.149983448301568	.	.
chr1	9700259	9700758	chr1	9772700	9773199	Mybl1|chr1:9772700-9773199	0.1562206745661	.	.
chr1	9748256	9748755	chr1	9772700	9773199	1700034P13Rik|chr1:9772700-9773199	0.21667296154616	.	.
chr1	9748256	9748755	chr1	9772700	9773199	Vcpip1|chr1:9772700-9773199	0.21667296154616	.	.
chr1	9798078	9798577	chr1	9573148	9573647	Sgk3|chr1:9573148-9573647	0.152735676071987	.	.
chr1	9943920	9944419	chr1	9573148	9573647	Snhg6|chr1:9573148-9573647	0.15817050334531	.	.
chr1	10232301	10232800	chr1	10039501	10040000	Arfgef1|chr1:10039501-10040000	0.348093222062935	.	.
chr1	10232301	10232800	chr1	10039501	10040000	Arfgef1|chr1:10039501-10040000	0.348093222062936	.	.
chr1	10232301	10232800	chr1	9848033	9848532	Arfgef1|chr1:9848033-9848532	0.211135178672054	.	.
chr1	10232855	10233354	chr1	9848033	9848532	Arfgef1|chr1:9848033-9848532	0.161609997000834	.	.
chr1	10993772	10994271	chr1	10835602	10836101	Prex2|chr1:10835602-10836101	0.288978083930941	.	.
chr1	10993772	10994271	chr1	10949060	10949559	Prex2|chr1:10949060-10949559	0.276588663112237	.	.
chr1	12692874	12693373	chr1	12794964	12795463	Sulf1|chr1:12794964-12795463	0.289332970790348	.	.
chr1	12992497	12992996	chr1	12794964	12795463	Slco5a1|chr1:12794964-12795463	0.252730612187679	.	.
chr1	12992497	12992996	chr1	12835919	12836418	Slco5a1|chr1:12835919-12836418	0.276856562583458	.	.
chr1	12992497	12992996	chr1	13244371	13244870	Slco5a1|chr1:13244371-13244870	0.369649585473368	.	.
chr1	12992497	12992996	chr1	13244371	13244870	Slco5a1|chr1:13244371-13244870	0.369649585473369	.	.
chr1	13373516	13374015	chr1	13426757	13427256	Ncoa2|chr1:13426757-13427256	0.263143906062469	.	.
chr1	13659706	13660205	chr1	13706254	13706753	Lactb2|chr1:13706254-13706753	0.182188188149809	.	.
chr1	14755218	14755717	chr1	14513458	14513957	Msc|chr1:14513458-14513957	0.401193797422622	.	.
chr1	15805340	15805839	chr1	15534190	15534689	Terf1|chr1:15534190-15534689	0.157273604867102	.	.
chr1	15805340	15805839	chr1	15610392	15610891	Terf1|chr1:15610392-15610891	0.288616627331498	.	.
chr1	16104999	16105498	chr1	16186810	16187309	Rdh10|chr1:16186810-16187309	0.159107569245104	.	.
chr1	16104999	16105498	chr1	16186810	16187309	Rpl7|chr1:16186810-16187309	0.159107569245104	.	.
chr1	16619102	16619601	chr1	16591518	16592017	Ube2w|chr1:16591518-16592017	0.245103976223495	.	.
chr1	16656744	16657243	chr1	16591518	16592017	D030040B21Rik|chr1:16591518-16592017	0.233644738319894	.	.
chr1	16656744	16657243	chr1	16591518	16592017	Eloc|chr1:16591518-16592017	0.233644738319894	.	.
chr1	16688506	16689005	chr1	16798252	16798751	Ly96|chr1:16798252-16798751	0.197485466315107	.	.
chr1	18057998	18058497	chr1	17838342	17838841	Gm28756|chr1:17838342-17838841	0.384001828165178	.	.
chr1	18058553	18059052	chr1	17838342	17838841	Gm28756|chr1:17838342-17838841	0.469805848353484	.	.
chr1	18058553	18059052	chr1	17980561	17981060	Gm28756|chr1:17980561-17981060	0.362296954361612	.	.
chr1	20820187	20820686	chr1	21008791	21009290	Mcm3|chr1:21008791-21009290	0.31314048067643	.	.
chr1	20820187	20820686	chr1	21009300	21009799	Mcm3|chr1:21009300-21009799	0.181620135060532	.	.
chr1	20820187	20820686	chr1	21014419	21014918	Mcm3|chr1:21014419-21014918	0.317921014906504	.	.
chr1	20890311	20890810	chr1	20938964	20939463	6720483E21Rik|chr1:20938964-20939463	0.186392936679365	.	.
chr1	20890311	20890810	chr1	20938964	20939463	Paqr8|chr1:20938964-20939463	0.186392936679365	.	.
chr1	20890311	20890810	chr1	21008791	21009290	6720483E21Rik|chr1:21008791-21009290	0.242323564580243	.	.
chr1	20890311	20890810	chr1	21008791	21009290	Paqr8|chr1:21008791-21009290	0.242323564580243	.	.
chr1	20890857	20891356	chr1	20938964	20939463	6720483E21Rik|chr1:20938964-20939463	0.16227532752459	.	.
chr1	20890857	20891356	chr1	20938964	20939463	Paqr8|chr1:20938964-20939463	0.16227532752459	.	.
chr1	20890857	20891356	chr1	21008791	21009290	6720483E21Rik|chr1:21008791-21009290	0.214264647335777	.	.
chr1	20890857	20891356	chr1	21008791	21009290	Paqr8|chr1:21008791-21009290	0.214264647335777	.	.
chr1	21079134	21079633	chr1	20921118	20921617	Gm28287|chr1:20921118-20921617	0.229257620823836	.	.
chr1	21079134	21079633	chr1	20921118	20921617	Tram2|chr1:20921118-20921617	0.229257620823836	.	.
chr1	21079134	21079633	chr1	20933361	20933860	Gm28287|chr1:20933361-20933860	0.311495020956511	.	.
chr1	21079134	21079633	chr1	20933361	20933860	Tram2|chr1:20933361-20933860	0.311495020956511	.	.
chr1	21079134	21079633	chr1	20938964	20939463	Gm28287|chr1:20938964-20939463	0.155126809523486	.	.
chr1	21079134	21079633	chr1	20938964	20939463	Tram2|chr1:20938964-20939463	0.155126809523486	.	.
chr1	21079134	21079633	chr1	21051111	21051610	Gm28287|chr1:21051111-21051610	0.415759562838229	.	.
chr1	21079134	21079633	chr1	21051111	21051610	Tram2|chr1:21051111-21051610	0.415759562838229	.	.
chr1	21218543	21219042	chr1	21166203	21166702	Tmem14a|chr1:21166203-21166702	0.289044514010792	.	.
chr1	21218543	21219042	chr1	21499815	21500314	Tmem14a|chr1:21499815-21500314	0.227326371847129	.	.
chr1	21961224	21961723	chr1	21499815	21500314	Kcnq5|chr1:21499815-21500314	0.184376571035595	.	.
chr1	21961224	21961723	chr1	21543877	21544376	Kcnq5|chr1:21543877-21544376	0.189988920230519	.	.
chr1	21961224	21961723	chr1	21589369	21589868	Kcnq5|chr1:21589369-21589868	0.184369114854837	.	.
chr1	23761777	23762276	chr1	23656185	23656684	B3gat2|chr1:23656185-23656684	0.303698765229213	.	.
chr1	23761777	23762276	chr1	23770605	23771104	B3gat2|chr1:23770605-23771104	0.30980052521537	.	.
chr1	23762292	23762791	chr1	23656185	23656684	B3gat2|chr1:23656185-23656684	0.244372533984755	.	.
chr1	23762292	23762791	chr1	23770605	23771104	B3gat2|chr1:23770605-23771104	0.367941674902141	.	.
chr1	23762292	23762791	chr1	23834800	23835299	B3gat2|chr1:23834800-23835299	0.19959719408346	.	.
chr1	23922128	23922627	chr1	23770605	23771104	Smap1|chr1:23770605-23771104	0.148926099560736	.	.
chr1	23922128	23922627	chr1	23948229	23948728	Smap1|chr1:23948229-23948728	0.306038176186928	.	.
chr1	24005456	24005955	chr1	24349664	24350163	Sdhaf4|chr1:24349664-24350163	0.225941880497458	.	.
chr1	24099649	24100148	chr1	24171412	24171911	Fam135a|chr1:24171412-24171911	0.169848638796523	.	.
chr1	24099649	24100148	chr1	24218975	24219474	Fam135a|chr1:24218975-24219474	0.147631812489707	.	.
chr1	24100186	24100685	chr1	24171412	24171911	Fam135a|chr1:24171412-24171911	0.285632955363601	.	.
chr1	24586286	24586785	chr1	24379405	24379904	Col19a1|chr1:24379405-24379904	0.187340697627176	.	.
chr1	24586286	24586785	chr1	24558122	24558621	Col19a1|chr1:24558122-24558621	0.19960469790691	.	.
chr1	24678265	24678764	chr1	24302637	24303136	Lmbrd1|chr1:24302637-24303136	0.269929331058327	.	.
chr1	24678265	24678764	chr1	24452128	24452627	Lmbrd1|chr1:24452128-24452627	0.227682298773951	.	.
chr1	24678265	24678764	chr1	24869895	24870394	Lmbrd1|chr1:24869895-24870394	0.305326834909119	.	.
chr1	30872795	30873294	chr1	30716282	30716781	Phf3|chr1:30716282-30716781	0.418146208155116	.	.
chr1	30873430	30873929	chr1	30700382	30700881	Phf3|chr1:30700382-30700881	0.147052556599317	.	.
chr1	30873430	30873929	chr1	31141929	31142428	Phf3|chr1:31141929-31142428	0.170660593062382	.	.
chr1	30873430	30873929	chr1	31153918	31154417	Phf3|chr1:31153918-31154417	0.222445194958635	.	.
chr1	30873942	30874441	chr1	30700382	30700881	Phf3|chr1:30700382-30700881	0.282615012627027	.	.
chr1	30873942	30874441	chr1	30716282	30716781	Phf3|chr1:30716282-30716781	0.287161177884067	.	.
chr1	30949080	30949579	chr1	30700382	30700881	Ptp4a1|chr1:30700382-30700881	0.172701440533299	.	.
chr1	30949080	30949579	chr1	30716282	30716781	Ptp4a1|chr1:30716282-30716781	0.177021400765771	.	.
chr1	30949080	30949579	chr1	30718559	30719058	Ptp4a1|chr1:30718559-30719058	0.214803747225755	.	.
chr1	30949080	30949579	chr1	31141929	31142428	Ptp4a1|chr1:31141929-31142428	0.186116127533853	.	.
chr1	30949080	30949579	chr1	31153918	31154417	Ptp4a1|chr1:31153918-31154417	0.226996736906203	.	.
chr1	30949582	30950081	chr1	31141929	31142428	Ptp4a1|chr1:31141929-31142428	0.163480900444099	.	.
chr1	33669575	33670074	chr1	33271662	33272161	Prim2|chr1:33271662-33272161	0.212947761126022	.	.
chr1	33669575	33670074	chr1	33577231	33577730	Prim2|chr1:33577231-33577730	0.185122220439561	.	.
chr1	33669575	33670074	chr1	33577740	33578239	Prim2|chr1:33577740-33578239	0.250303000371655	.	.
chr1	33669575	33670074	chr1	33645576	33646075	Prim2|chr1:33645576-33646075	0.330707142202261	.	.
chr1	33670156	33670655	chr1	33645576	33646075	Prim2|chr1:33645576-33646075	0.291783546400145	.	.
chr1	34459438	34459937	chr1	34665018	34665517	Ptpn18|chr1:34665018-34665517	0.182217764858265	.	.
chr1	34485782	34486281	chr1	34287753	34288252	4930568A12Rik|chr1:34287753-34288252	0.150143105163858	.	.
chr1	34485782	34486281	chr1	34665018	34665517	4930568A12Rik|chr1:34665018-34665517	0.183034966835101	.	.
chr1	34485782	34486281	chr1	34696475	34696974	4930568A12Rik|chr1:34696475-34696974	0.232677271765284	.	.
chr1	34579442	34579941	chr1	34287753	34288252	1700101I19Rik|chr1:34287753-34288252	0.18488969816617	.	.
chr1	34579442	34579941	chr1	34287753	34288252	Amer3|chr1:34287753-34288252	0.18488969816617	.	.
chr1	34579442	34579941	chr1	34434650	34435149	1700101I19Rik|chr1:34434650-34435149	0.161705393579632	.	.
chr1	34579442	34579941	chr1	34434650	34435149	Amer3|chr1:34434650-34435149	0.161705393579632	.	.
chr1	34579442	34579941	chr1	34602327	34602826	1700101I19Rik|chr1:34602327-34602826	0.211294637002357	.	.
chr1	34579442	34579941	chr1	34602327	34602826	Amer3|chr1:34602327-34602826	0.211294637002357	.	.
chr1	34579442	34579941	chr1	34665018	34665517	1700101I19Rik|chr1:34665018-34665517	0.164078395507038	.	.
chr1	34579442	34579941	chr1	34665018	34665517	Amer3|chr1:34665018-34665517	0.164078395507038	.	.
chr1	34579442	34579941	chr1	34696475	34696974	1700101I19Rik|chr1:34696475-34696974	0.207093162060203	.	.
chr1	34579442	34579941	chr1	34696475	34696974	Amer3|chr1:34696475-34696974	0.207093162060203	.	.
chr1	34579442	34579941	chr1	34891506	34892005	1700101I19Rik|chr1:34891506-34892005	0.265438636384239	.	.
chr1	34579442	34579941	chr1	34891506	34892005	Amer3|chr1:34891506-34892005	0.265438636384239	.	.
chr1	34801460	34801959	chr1	34750293	34750792	Arhgef4|chr1:34750293-34750792	0.16458074473216	.	.
chr1	34801460	34801959	chr1	34793414	34793913	Arhgef4|chr1:34793414-34793913	0.156848993927086	.	.
chr1	34802224	34802723	chr1	34665018	34665517	Arhgef4|chr1:34665018-34665517	0.173774882191714	.	.
chr1	34802224	34802723	chr1	34891506	34892005	Arhgef4|chr1:34891506-34892005	0.159011497113907	.	.
chr1	34842804	34843303	chr1	34738307	34738806	Fam168b|chr1:34738307-34738806	0.174762749896286	.	.
chr1	34842804	34843303	chr1	34750293	34750792	Fam168b|chr1:34750293-34750792	0.392040517677399	.	.
chr1	34842804	34843303	chr1	34793414	34793913	Fam168b|chr1:34793414-34793913	0.274217701689561	.	.
chr1	34849768	34850267	chr1	34696475	34696974	Plekhb2|chr1:34696475-34696974	0.187051168057531	.	.
chr1	36307414	36307913	chr1	36328789	36329288	Arid5a|chr1:36328789-36329288	0.239721281428917	.	.
chr1	36368438	36368937	chr1	36303259	36303758	Kansl3|chr1:36303259-36303758	0.183134364457122	.	.
chr1	36368438	36368937	chr1	36328789	36329288	Kansl3|chr1:36328789-36329288	0.1731524841345	.	.
chr1	36368438	36368937	chr1	36401491	36401990	Kansl3|chr1:36401491-36401990	0.214741289736949	.	.
chr1	36368963	36369462	chr1	36328789	36329288	Kansl3|chr1:36328789-36329288	0.252986195121472	.	.
chr1	36445084	36445583	chr1	36303259	36303758	Lman2l|chr1:36303259-36303758	0.222673364966034	.	.
chr1	36511549	36512048	chr1	36328789	36329288	Cnnm3|chr1:36328789-36329288	0.23068917837587	.	.
chr1	36511549	36512048	chr1	36401491	36401990	Cnnm3|chr1:36401491-36401990	0.156593530437048	.	.
chr1	36512158	36512657	chr1	36303259	36303758	Cnnm3|chr1:36303259-36303758	0.183251341924652	.	.
chr1	36512158	36512657	chr1	36401491	36401990	Cnnm3|chr1:36401491-36401990	0.242021150389944	.	.
chr1	36558001	36558500	chr1	36401491	36401990	D430040D24Rik|chr1:36401491-36401990	0.229542568716333	.	.
chr1	36558001	36558500	chr1	36401491	36401990	Sema4c|chr1:36401491-36401990	0.229542568716333	.	.
chr1	36558001	36558500	chr1	36737259	36737758	D430040D24Rik|chr1:36737259-36737758	0.159808598247306	.	.
chr1	36558001	36558500	chr1	36737259	36737758	Sema4c|chr1:36737259-36737758	0.159808598247306	.	.
chr1	36691240	36691739	chr1	36684036	36684535	Cox5b|chr1:36684036-36684535	0.225406422649022	.	.
chr1	36709882	36710381	chr1	36328789	36329288	4933424G06Rik|chr1:36328789-36329288	0.214845791796729	.	.
chr1	36744515	36745014	chr1	36401491	36401990	Gm33533|chr1:36401491-36401990	0.230696321034775	.	.
chr1	37540354	37540853	chr1	37512048	37512547	Mgat4a|chr1:37512048-37512547	0.358790994431093	.	.
chr1	37540354	37540853	chr1	37726317	37726816	Mgat4a|chr1:37726317-37726816	0.182743549034791	.	.
chr1	37540354	37540853	chr1	37903135	37903634	Mgat4a|chr1:37903135-37903634	0.186750665567504	.	.
chr1	37540864	37541363	chr1	37726317	37726816	Mgat4a|chr1:37726317-37726816	0.214988724577183	.	.
chr1	37719678	37720177	chr1	37726317	37726816	2010300C02Rik|chr1:37726317-37726816	0.160724930948623	.	.
chr1	37865263	37865762	chr1	38197221	38197720	Gm26805|chr1:38197221-38197720	0.183496156547993	.	.
chr1	37865263	37865762	chr1	38197221	38197720	Tsga10|chr1:38197221-38197720	0.183496156547993	.	.
chr1	37865263	37865762	chr1	38241815	38242314	Gm26805|chr1:38241815-38242314	0.260533287364826	.	.
chr1	37865263	37865762	chr1	38241815	38242314	Tsga10|chr1:38241815-38242314	0.260533287364826	.	.
chr1	37871955	37872454	chr1	37698123	37698622	Lipt1|chr1:37698123-37698622	0.327592840130547	.	.
chr1	37871955	37872454	chr1	37726317	37726816	Lipt1|chr1:37726317-37726816	0.279783011311405	.	.
chr1	37871955	37872454	chr1	37742623	37743122	Lipt1|chr1:37742623-37743122	0.417035259052182	.	.
chr1	37890241	37890740	chr1	37726317	37726816	Mitd1|chr1:37726317-37726816	0.171483365405117	.	.
chr1	37890241	37890740	chr1	37726317	37726816	Mrpl30|chr1:37726317-37726816	0.171483365405117	.	.
chr1	37890241	37890740	chr1	37742623	37743122	Mitd1|chr1:37742623-37743122	0.150460759347255	.	.
chr1	37890241	37890740	chr1	37742623	37743122	Mrpl30|chr1:37742623-37743122	0.150460759347255	.	.
chr1	37997778	37998277	chr1	37726317	37726816	Eif5b|chr1:37726317-37726816	0.34321691898253	.	.
chr1	37997778	37998277	chr1	37726317	37726816	Txndc9|chr1:37726317-37726816	0.34321691898253	.	.
chr1	40085635	40086134	chr1	40189922	40190421	Gm16894|chr1:40189922-40190421	0.203300425976335	.	.
chr1	40579713	40580212	chr1	40681655	40682154	Gm35801|chr1:40681655-40682154	0.203968730723301	.	.
chr1	40579713	40580212	chr1	40681655	40682154	Slc9a4|chr1:40681655-40682154	0.203968730723301	.	.
chr1	40681063	40681562	chr1	40829355	40829854	Slc9a2|chr1:40829355-40829854	0.232187533184547	.	.
chr1	40790447	40790946	chr1	40829355	40829854	Mfsd9|chr1:40829355-40829854	0.249383643572264	.	.
chr1	42850995	42851494	chr1	42508480	42508979	Mrps9|chr1:42508480-42508979	0.148685555629415	.	.
chr1	42850995	42851494	chr1	42889250	42889749	Mrps9|chr1:42889250-42889749	0.261051641381004	.	.
chr1	42850995	42851494	chr1	43042147	43042646	Mrps9|chr1:43042147-43042646	0.190745721287404	.	.
chr1	42952608	42953107	chr1	42923764	42924263	Gpr45|chr1:42923764-42924263	0.299861914060309	.	.
chr1	42953132	42953631	chr1	42508480	42508979	Gpr45|chr1:42508480-42508979	0.194103616452785	.	.
chr1	42953132	42953631	chr1	42889250	42889749	Gpr45|chr1:42889250-42889749	0.209102813465844	.	.
chr1	42953132	42953631	chr1	43042147	43042646	Gpr45|chr1:43042147-43042646	0.20043666695026	.	.
chr1	43092237	43092736	chr1	42889250	42889749	8430432A02Rik|chr1:42889250-42889749	0.185871897856866	.	.
chr1	43092237	43092736	chr1	43042147	43042646	8430432A02Rik|chr1:43042147-43042646	0.150459803540959	.	.
chr1	43098457	43098956	chr1	43065778	43066277	AI597479|chr1:43065778-43066277	0.222738837469266	.	.
chr1	43098457	43098956	chr1	43065778	43066277	Tgfbrap1|chr1:43065778-43066277	0.222738837469266	.	.
chr1	43098457	43098956	chr1	43139589	43140088	AI597479|chr1:43139589-43140088	0.354236661668159	.	.
chr1	43098457	43098956	chr1	43139589	43140088	Tgfbrap1|chr1:43139589-43140088	0.354236661668159	.	.
chr1	44102213	44102712	chr1	43898955	43899454	Tex30|chr1:43898955-43899454	0.166725990514518	.	.
chr1	44119144	44119643	chr1	43870984	43871483	Bivm|chr1:43870984-43871483	0.430735448344258	.	.
chr1	44119144	44119643	chr1	43870984	43871483	Poglut2|chr1:43870984-43871483	0.430735448344258	.	.
chr1	44119663	44120162	chr1	44228990	44229489	Bivm|chr1:44228990-44229489	0.197060869914278	.	.
chr1	44147693	44148192	chr1	43898955	43899454	Ercc5|chr1:43898955-43899454	0.224736930026204	.	.
chr1	44147693	44148192	chr1	44198134	44198633	Ercc5|chr1:44198134-44198633	0.250852953018693	.	.
chr1	44551396	44551895	chr1	44862846	44863345	Gulp1|chr1:44862846-44863345	0.224927883281081	.	.
chr1	44551396	44551895	chr1	44863368	44863867	Gulp1|chr1:44863368-44863867	0.292527539872776	.	.
chr1	45795197	45795696	chr1	45556050	45556549	Wdr75|chr1:45556050-45556549	0.226426357950846	.	.
chr1	45795197	45795696	chr1	45674628	45675127	Wdr75|chr1:45674628-45675127	0.299182811622785	.	.
chr1	45795197	45795696	chr1	45816821	45817320	Wdr75|chr1:45816821-45817320	0.298192488800478	.	.
chr1	52113595	52114094	chr1	52364337	52364836	Gm31812|chr1:52364337-52364836	0.280161247857282	.	.
chr1	52232193	52232692	chr1	52266232	52266731	Gls|chr1:52266232-52266731	0.188142641257179	.	.
chr1	52232193	52232692	chr1	52302470	52302969	Gls|chr1:52302470-52302969	0.149642304603082	.	.
chr1	52232193	52232692	chr1	52364337	52364836	Gls|chr1:52364337-52364836	0.153701582837062	.	.
chr1	52233098	52233597	chr1	52364337	52364836	Gls|chr1:52364337-52364836	0.234661435890679	.	.
chr1	52500159	52500658	chr1	52364337	52364836	Nab1|chr1:52364337-52364836	0.213655323698978	.	.
chr1	52500159	52500658	chr1	52758085	52758584	Nab1|chr1:52758085-52758584	0.216452187007422	.	.
chr1	52500159	52500658	chr1	52799343	52799842	Nab1|chr1:52799343-52799842	0.263855502083903	.	.
chr1	52630383	52630882	chr1	52364337	52364836	Nemp2|chr1:52364337-52364836	0.166126462690165	.	.
chr1	52630383	52630882	chr1	52648075	52648574	Nemp2|chr1:52648075-52648574	0.22198117437201	.	.
chr1	52630383	52630882	chr1	52758085	52758584	Nemp2|chr1:52758085-52758584	0.281384082518973	.	.
chr1	52726267	52726766	chr1	52364337	52364836	Mfsd6|chr1:52364337-52364836	0.178495665657134	.	.
chr1	52726267	52726766	chr1	52648075	52648574	Mfsd6|chr1:52648075-52648574	0.357955863651363	.	.
chr1	52726267	52726766	chr1	52668760	52669259	Mfsd6|chr1:52668760-52669259	0.16218346950918	.	.
chr1	52726267	52726766	chr1	52712037	52712536	Mfsd6|chr1:52712037-52712536	0.206969087676594	.	.
chr1	52727486	52727985	chr1	52364337	52364836	Mfsd6|chr1:52364337-52364836	0.346559646040238	.	.
chr1	52727486	52727985	chr1	52648075	52648574	Mfsd6|chr1:52648075-52648574	0.250036027908567	.	.
chr1	52727486	52727985	chr1	52955102	52955601	Mfsd6|chr1:52955102-52955601	0.151950963627366	.	.
chr1	52816845	52817344	chr1	52660770	52661269	Inpp1|chr1:52660770-52661269	0.157974115623007	.	.
chr1	52816845	52817344	chr1	52668760	52669259	Inpp1|chr1:52668760-52669259	0.149027085167489	.	.
chr1	52816845	52817344	chr1	52712037	52712536	Inpp1|chr1:52712037-52712536	0.158178138838003	.	.
chr1	52816845	52817344	chr1	52971822	52972321	Inpp1|chr1:52971822-52972321	0.151287857247784	.	.
chr1	52817513	52818012	chr1	52648075	52648574	Inpp1|chr1:52648075-52648574	0.321972633726158	.	.
chr1	52817513	52818012	chr1	52660770	52661269	Inpp1|chr1:52660770-52661269	0.159081382809239	.	.
chr1	52817513	52818012	chr1	52712037	52712536	Inpp1|chr1:52712037-52712536	0.232715274773635	.	.
chr1	52817513	52818012	chr1	52758085	52758584	Inpp1|chr1:52758085-52758584	0.216354752182688	.	.
chr1	52844734	52845233	chr1	52514133	52514632	Hibch|chr1:52514133-52514632	0.164227729930869	.	.
chr1	52844734	52845233	chr1	52758085	52758584	Hibch|chr1:52758085-52758584	0.315461022742201	.	.
chr1	52844734	52845233	chr1	52787228	52787727	Hibch|chr1:52787228-52787727	0.2367174552108	.	.
chr1	52844734	52845233	chr1	53060359	53060858	Hibch|chr1:53060359-53060858	0.172433304704416	.	.
chr1	53706596	53707095	chr1	53823748	53824247	Dnah7a|chr1:53823748-53824247	0.212857836687666	.	.
chr1	54250459	54250958	chr1	54578469	54578968	Ccdc150|chr1:54578469-54578968	0.222285957688449	.	.
chr1	54250459	54250958	chr1	54707058	54707557	Ccdc150|chr1:54707058-54707557	0.221651458428355	.	.
chr1	54438767	54439266	chr1	54578469	54578968	Gtf3c3|chr1:54578469-54578968	0.36347407642856	.	.
chr1	54438767	54439266	chr1	54665931	54666430	Gtf3c3|chr1:54665931-54666430	0.198834823439275	.	.
chr1	54557443	54557942	chr1	54578469	54578968	Pgap1|chr1:54578469-54578968	0.212380605325928	.	.
chr1	55027198	55027697	chr1	55354861	55355360	Sf3b1|chr1:55354861-55355360	0.144675616320855	.	.
chr1	55027198	55027697	chr1	55383081	55383580	Sf3b1|chr1:55383081-55383580	0.185590743282736	.	.
chr1	55087395	55087894	chr1	55354861	55355360	Hspd1|chr1:55354861-55355360	0.473555752010197	.	.
chr1	55087395	55087894	chr1	55354861	55355360	Hspe1|chr1:55354861-55355360	0.473555752010197	.	.
chr1	55087908	55088407	chr1	55354861	55355360	Hspd1|chr1:55354861-55355360	0.447900474513754	.	.
chr1	55087908	55088407	chr1	55354861	55355360	Hspe1|chr1:55354861-55355360	0.447900474513754	.	.
chr1	55130908	55131407	chr1	55354861	55355360	Mob4|chr1:55354861-55355360	0.183976403745514	.	.
chr1	55130908	55131407	chr1	55450633	55451132	Mob4|chr1:55450633-55451132	0.192295663960679	.	.
chr1	55363229	55363728	chr1	55354861	55355360	Boll|chr1:55354861-55355360	0.602058894259935	.	.
chr1	55405572	55406071	chr1	55354861	55355360	Plcl1|chr1:55354861-55355360	0.375371797472999	.	.
chr1	57377374	57377873	chr1	57612380	57612879	1700066M21Rik|chr1:57612380-57612879	0.208948695079343	.	.
chr1	57377374	57377873	chr1	57612380	57612879	4930558J18Rik|chr1:57612380-57612879	0.208948695079343	.	.
chr1	57406257	57406756	chr1	57205521	57206020	Maip1|chr1:57205521-57206020	0.178057033513189	.	.
chr1	57406257	57406756	chr1	57205521	57206020	Tyw5|chr1:57205521-57206020	0.178057033513189	.	.
chr1	57406257	57406756	chr1	57224682	57225181	Maip1|chr1:57224682-57225181	0.187122357850351	.	.
chr1	57406257	57406756	chr1	57224682	57225181	Tyw5|chr1:57224682-57225181	0.187122357850351	.	.
chr1	57406257	57406756	chr1	57642139	57642638	Maip1|chr1:57642139-57642638	0.202788397221114	.	.
chr1	57406257	57406756	chr1	57642139	57642638	Tyw5|chr1:57642139-57642638	0.202788397221114	.	.
chr1	57406767	57407266	chr1	57174262	57174761	Maip1|chr1:57174262-57174761	0.163041715696408	.	.
chr1	57406767	57407266	chr1	57174262	57174761	Tyw5|chr1:57174262-57174761	0.163041715696408	.	.
chr1	57406767	57407266	chr1	57205521	57206020	Maip1|chr1:57205521-57206020	0.185350629061735	.	.
chr1	57406767	57407266	chr1	57205521	57206020	Tyw5|chr1:57205521-57206020	0.185350629061735	.	.
chr1	57406767	57407266	chr1	57642139	57642638	Maip1|chr1:57642139-57642638	0.198883824933758	.	.
chr1	57406767	57407266	chr1	57642139	57642638	Tyw5|chr1:57642139-57642638	0.198883824933758	.	.
chr1	58393482	58393981	chr1	58148383	58148882	Bzw1|chr1:58148383-58148882	0.166213371139938	.	.
chr1	58423825	58424324	chr1	58070079	58070578	Clk1|chr1:58070079-58070578	0.185764868664698	.	.
chr1	58423825	58424324	chr1	58148383	58148882	Clk1|chr1:58148383-58148882	0.272096011374488	.	.
chr1	58445384	58445883	chr1	58070079	58070578	Nif3l1|chr1:58070079-58070578	0.304939711472248	.	.
chr1	58445384	58445883	chr1	58070079	58070578	Ppil3|chr1:58070079-58070578	0.304939711472248	.	.
chr1	58445384	58445883	chr1	58603665	58604164	Nif3l1|chr1:58603665-58604164	0.186250171456013	.	.
chr1	58445384	58445883	chr1	58603665	58604164	Ppil3|chr1:58603665-58604164	0.186250171456013	.	.
chr1	58710970	58711469	chr1	58296260	58296759	Cflar|chr1:58296260-58296759	0.16510595499113	.	.
chr1	58710970	58711469	chr1	58422814	58423313	Cflar|chr1:58422814-58423313	0.352421739427864	.	.
chr1	58710970	58711469	chr1	58617236	58617735	Cflar|chr1:58617236-58617735	0.155502364415454	.	.
chr1	58711489	58711988	chr1	58422814	58423313	Cflar|chr1:58422814-58423313	0.354023333878574	.	.
chr1	59119578	59120077	chr1	59247600	59248099	G730003C15Rik|chr1:59247600-59248099	0.372317806665183	.	.
chr1	59119578	59120077	chr1	59247600	59248099	Tmem237|chr1:59247600-59248099	0.372317806665183	.	.
chr1	59119578	59120077	chr1	59312429	59312928	G730003C15Rik|chr1:59312429-59312928	0.26823922610007	.	.
chr1	59119578	59120077	chr1	59312429	59312928	Tmem237|chr1:59312429-59312928	0.26823922610007	.	.
chr1	59120147	59120646	chr1	58909565	58910064	G730003C15Rik|chr1:58909565-58910064	0.181625660155696	.	.
chr1	59120147	59120646	chr1	58909565	58910064	Tmem237|chr1:58909565-58910064	0.181625660155696	.	.
chr1	59162883	59163382	chr1	58909565	58910064	Mpp4|chr1:58909565-58910064	0.394333365895872	.	.
chr1	59481835	59482334	chr1	59311861	59312360	Fzd7|chr1:59311861-59312360	0.253309283551486	.	.
chr1	59516242	59516741	chr1	59311861	59312360	Gm973|chr1:59311861-59312360	0.215121613896735	.	.
chr1	59516242	59516741	chr1	59312429	59312928	Gm973|chr1:59312429-59312928	0.211345704857782	.	.
chr1	59516242	59516741	chr1	59524068	59524567	Gm973|chr1:59524068-59524567	0.314198343365124	.	.
chr1	59670565	59671064	chr1	59312429	59312928	Sumo1|chr1:59312429-59312928	0.190026581969959	.	.
chr1	59670565	59671064	chr1	59883669	59884168	Sumo1|chr1:59883669-59884168	0.153290431558762	.	.
chr1	59762644	59763143	chr1	59883669	59884168	Bmpr2|chr1:59883669-59884168	0.19843637510344	.	.
chr1	59762644	59763143	chr1	59899192	59899691	Bmpr2|chr1:59899192-59899691	0.191330809527068	.	.
chr1	59762644	59763143	chr1	60033401	60033900	Bmpr2|chr1:60033401-60033900	0.273191415318379	.	.
chr1	59763159	59763658	chr1	59899192	59899691	Bmpr2|chr1:59899192-59899691	0.180981224849712	.	.
chr1	59763681	59764180	chr1	59623298	59623797	Bmpr2|chr1:59623298-59623797	0.148631784623027	.	.
chr1	59912662	59913161	chr1	59574808	59575307	Fam117b|chr1:59574808-59575307	0.167533611009963	.	.
chr1	59912662	59913161	chr1	59883669	59884168	Fam117b|chr1:59883669-59884168	0.291709146231992	.	.
chr1	59913211	59913710	chr1	59623298	59623797	Fam117b|chr1:59623298-59623797	0.294196108189032	.	.
chr1	59913211	59913710	chr1	59883669	59884168	Fam117b|chr1:59883669-59884168	0.144469498782591	.	.
chr1	60042935	60043434	chr1	59899192	59899691	Ica1l|chr1:59899192-59899691	0.147029831138225	.	.
chr1	60098487	60098986	chr1	59899192	59899691	Carf|chr1:59899192-59899691	0.183135147562041	.	.
chr1	60098487	60098986	chr1	59899192	59899691	Wdr12|chr1:59899192-59899691	0.183135147562041	.	.
chr1	60343314	60343813	chr1	60033401	60033900	Cyp20a1|chr1:60033401-60033900	0.439793235017816	.	.
chr1	60343314	60343813	chr1	60625969	60626468	Cyp20a1|chr1:60625969-60626468	0.257255016418511	.	.
chr1	63272985	63273484	chr1	63252275	63252774	Gm11608|chr1:63252275-63252774	0.15720141919906	.	.
chr1	63272985	63273484	chr1	63252275	63252774	Zdbf2|chr1:63252275-63252774	0.15720141919906	.	.
chr1	63272985	63273484	chr1	63381249	63381748	Gm11608|chr1:63381249-63381748	0.145406435594995	.	.
chr1	63272985	63273484	chr1	63381249	63381748	Zdbf2|chr1:63381249-63381748	0.145406435594995	.	.
chr1	63272985	63273484	chr1	63416422	63416921	Gm11608|chr1:63416422-63416921	0.16616953615863	.	.
chr1	63272985	63273484	chr1	63416422	63416921	Zdbf2|chr1:63416422-63416921	0.16616953615863	.	.
chr1	63272985	63273484	chr1	63671247	63671746	Gm11608|chr1:63671247-63671746	0.151346898319525	.	.
chr1	63272985	63273484	chr1	63671247	63671746	Zdbf2|chr1:63671247-63671746	0.151346898319525	.	.
chr1	63445671	63446170	chr1	63416422	63416921	Adam23|chr1:63416422-63416921	0.290434060994897	.	.
chr1	63445671	63446170	chr1	63671247	63671746	Adam23|chr1:63671247-63671746	0.237103242132883	.	.
chr1	63446419	63446918	chr1	63367905	63368404	Adam23|chr1:63367905-63368404	0.288367453960249	.	.
chr1	63446419	63446918	chr1	63416422	63416921	Adam23|chr1:63416422-63416921	0.237943777606608	.	.
chr1	63446419	63446918	chr1	63618050	63618549	Adam23|chr1:63618050-63618549	0.166479972114252	.	.
chr1	63446419	63446918	chr1	63668754	63669253	Adam23|chr1:63668754-63669253	0.198644186699568	.	.
chr1	63730384	63730883	chr1	63659557	63660056	Fastkd2|chr1:63659557-63660056	0.171383092365332	.	.
chr1	63730384	63730883	chr1	63659557	63660056	Mdh1b|chr1:63659557-63660056	0.171383092365332	.	.
chr1	63730384	63730883	chr1	63668754	63669253	Fastkd2|chr1:63668754-63669253	0.176528214115949	.	.
chr1	63730384	63730883	chr1	63668754	63669253	Mdh1b|chr1:63668754-63669253	0.176528214115949	.	.
chr1	63769073	63769572	chr1	63618050	63618549	4933402D24Rik|chr1:63618050-63618549	0.163771226605816	.	.
chr1	63769073	63769572	chr1	63668754	63669253	4933402D24Rik|chr1:63668754-63669253	0.325457632029944	.	.
chr1	63769073	63769572	chr1	64106796	64107295	4933402D24Rik|chr1:64106796-64107295	0.232549343162132	.	.
chr1	63769073	63769572	chr1	64121000	64121499	4933402D24Rik|chr1:64121000-64121499	0.329716599633545	.	.
chr1	63769073	63769572	chr1	64173714	64174213	4933402D24Rik|chr1:64173714-64174213	0.223513474557862	.	.
chr1	64121506	64122005	chr1	64018645	64019144	Klf7|chr1:64018645-64019144	0.153735645768915	.	.
chr1	64121506	64122005	chr1	64106796	64107295	Klf7|chr1:64106796-64107295	0.2517444735688	.	.
chr1	64122089	64122588	chr1	64003541	64004040	Klf7|chr1:64003541-64004040	0.362704890364526	.	.
chr1	64122089	64122588	chr1	64059957	64060456	Klf7|chr1:64059957-64060456	0.165458463685799	.	.
chr1	64122089	64122588	chr1	64121000	64121499	Klf7|chr1:64121000-64121499	0.229384494336897	.	.
chr1	64122089	64122588	chr1	64173714	64174213	Klf7|chr1:64173714-64174213	0.236519496867816	.	.
chr1	64122089	64122588	chr1	64226173	64226672	Klf7|chr1:64226173-64226672	0.197168570255575	.	.
chr1	64532547	64533046	chr1	64705213	64705712	Creb1|chr1:64705213-64705712	0.238748756228304	.	.
chr1	64533232	64533731	chr1	64445949	64446448	Creb1|chr1:64445949-64446448	0.208570413031983	.	.
chr1	64616950	64617449	chr1	64305488	64305987	Gm28982|chr1:64305488-64305987	0.167287850350644	.	.
chr1	64616950	64617449	chr1	64305488	64305987	Mettl21a|chr1:64305488-64305987	0.167287850350644	.	.
chr1	64616950	64617449	chr1	64445949	64446448	Gm28982|chr1:64445949-64446448	0.237002784225572	.	.
chr1	64616950	64617449	chr1	64445949	64446448	Mettl21a|chr1:64445949-64446448	0.237002784225572	.	.
chr1	64616950	64617449	chr1	64596680	64597179	Gm28982|chr1:64596680-64597179	0.209388648540328	.	.
chr1	64616950	64617449	chr1	64596680	64597179	Mettl21a|chr1:64596680-64597179	0.209388648540328	.	.
chr1	64617495	64617994	chr1	64445949	64446448	Gm28982|chr1:64445949-64446448	0.192671572798983	.	.
chr1	64617495	64617994	chr1	64445949	64446448	Mettl21a|chr1:64445949-64446448	0.192671572798983	.	.
chr1	64617495	64617994	chr1	64596680	64597179	Gm28982|chr1:64596680-64597179	0.156121017876196	.	.
chr1	64617495	64617994	chr1	64596680	64597179	Mettl21a|chr1:64596680-64597179	0.156121017876196	.	.
chr1	64690474	64690973	chr1	64445949	64446448	2810408I11Rik|chr1:64445949-64446448	0.38795316298649	.	.
chr1	64690474	64690973	chr1	64445949	64446448	Ccnyl1|chr1:64445949-64446448	0.38795316298649	.	.
chr1	64691008	64691507	chr1	64720952	64721451	2810408I11Rik|chr1:64720952-64721451	0.264512435618687	.	.
chr1	64691008	64691507	chr1	64720952	64721451	Ccnyl1|chr1:64720952-64721451	0.264512435618687	.	.
chr1	64737642	64738141	chr1	64596680	64597179	Fzd5|chr1:64596680-64597179	0.176187864165796	.	.
chr1	64737642	64738141	chr1	64720952	64721451	Fzd5|chr1:64720952-64721451	0.295087257079229	.	.
chr1	64956569	64957068	chr1	65178123	65178622	Plekhm3|chr1:65178123-65178622	0.269836074799851	.	.
chr1	65122893	65123392	chr1	65280343	65280842	D630023F18Rik|chr1:65280343-65280842	0.33495092478863	.	.
chr1	65186396	65186895	chr1	64982322	64982821	Idh1|chr1:64982322-64982821	0.144361690651255	.	.
chr1	65186396	65186895	chr1	64982322	64982821	Pikfyve|chr1:64982322-64982821	0.144361690651255	.	.
chr1	65186396	65186895	chr1	65179041	65179540	Idh1|chr1:65179041-65179540	0.23958952626006	.	.
chr1	65186396	65186895	chr1	65179041	65179540	Pikfyve|chr1:65179041-65179540	0.23958952626006	.	.
chr1	65186396	65186895	chr1	65280343	65280842	Idh1|chr1:65280343-65280842	0.22450472655467	.	.
chr1	65186396	65186895	chr1	65280343	65280842	Pikfyve|chr1:65280343-65280842	0.22450472655467	.	.
chr1	65282716	65283215	chr1	65575538	65576037	Pth2r|chr1:65575538-65576037	0.27020030377853	.	.
chr1	66174880	66175379	chr1	66148756	66149255	Map2|chr1:66148756-66149255	0.145462421918055	.	.
chr1	66700587	66701086	chr1	66654987	66655486	Rpe|chr1:66654987-66655486	0.228036694631377	.	.
chr1	66816734	66817233	chr1	66806860	66807359	Kansl1l|chr1:66806860-66807359	0.187770117085968	.	.
chr1	66816734	66817233	chr1	66896202	66896701	Kansl1l|chr1:66896202-66896701	0.199607407678212	.	.
chr1	66816734	66817233	chr1	67178531	67179030	Kansl1l|chr1:67178531-67179030	0.34604440029385	.	.
chr1	66817441	66817940	chr1	66509764	66510263	Kansl1l|chr1:66509764-66510263	0.172071296583058	.	.
chr1	66862543	66863042	chr1	66806860	66807359	Acadl|chr1:66806860-66807359	0.151190181345039	.	.
chr1	66862543	66863042	chr1	66896202	66896701	Acadl|chr1:66896202-66896701	0.311699544542895	.	.
chr1	66863047	66863546	chr1	66845191	66845690	Acadl|chr1:66845191-66845690	0.146308989073958	.	.
chr1	66863047	66863546	chr1	66896202	66896701	Acadl|chr1:66896202-66896701	0.193443459314682	.	.
chr1	67038596	67039095	chr1	66845191	66845690	Lancl1|chr1:66845191-66845690	0.159256090963293	.	.
chr1	70725497	70725996	chr1	70684750	70685249	Vwc2l|chr1:70684750-70685249	0.149365765353393	.	.
chr1	70725497	70725996	chr1	70856347	70856846	Vwc2l|chr1:70856347-70856846	0.189095862514891	.	.
chr1	71102248	71102747	chr1	70839692	70840191	Bard1|chr1:70839692-70840191	0.267536970674158	.	.
chr1	71102248	71102747	chr1	71056033	71056532	Bard1|chr1:71056033-71056532	0.318915192558383	.	.
chr1	71102861	71103360	chr1	71296500	71296999	Bard1|chr1:71296500-71296999	0.224715082849118	.	.
chr1	71556874	71557373	chr1	71296500	71296999	Atic|chr1:71296500-71296999	0.152323225492633	.	.
chr1	72582908	72583407	chr1	72870991	72871490	Smarcal1|chr1:72870991-72871490	0.230043174712158	.	.
chr1	72582908	72583407	chr1	72872440	72872939	Smarcal1|chr1:72872440-72872939	0.170722959860211	.	.
chr1	72640885	72641384	chr1	72858747	72859246	Gm39662|chr1:72858747-72859246	0.289367309366183	.	.
chr1	72640885	72641384	chr1	72872440	72872939	Gm39662|chr1:72872440-72872939	0.186695097626628	.	.
chr1	72640885	72641384	chr1	72963437	72963936	Gm39662|chr1:72963437-72963936	0.160008185453269	.	.
chr1	72711014	72711513	chr1	72635745	72636244	Rpl37a|chr1:72635745-72636244	0.156169381906254	.	.
chr1	72711014	72711513	chr1	72858747	72859246	Rpl37a|chr1:72858747-72859246	0.175315965840381	.	.
chr1	72711014	72711513	chr1	72871694	72872193	Rpl37a|chr1:72871694-72872193	0.219431051550416	.	.
chr1	72711014	72711513	chr1	72963437	72963936	Rpl37a|chr1:72963437-72963936	0.171784913003701	.	.
chr1	72824488	72824987	chr1	72870991	72871490	Igfbp2|chr1:72870991-72871490	0.164193965791542	.	.
chr1	72824488	72824987	chr1	73118207	73118706	Igfbp2|chr1:73118207-73118706	0.216079441498715	.	.
chr1	72873729	72874228	chr1	72858747	72859246	Igfbp5|chr1:72858747-72859246	0.205075745168315	.	.
chr1	72873729	72874228	chr1	72871694	72872193	Igfbp5|chr1:72871694-72872193	0.340733238934664	.	.
chr1	72873729	72874228	chr1	72872440	72872939	Igfbp5|chr1:72872440-72872939	0.161849132225463	.	.
chr1	72873729	72874228	chr1	72963437	72963936	Igfbp5|chr1:72963437-72963936	0.247908073805134	.	.
chr1	72873729	72874228	chr1	73045409	73045908	Igfbp5|chr1:73045409-73045908	0.171025707217214	.	.
chr1	72873729	72874228	chr1	73045914	73046413	Igfbp5|chr1:73045914-73046413	0.176750986170706	.	.
chr1	74125051	74125550	chr1	73826202	73826701	Rufy4|chr1:73826202-73826701	0.283444605901437	.	.
chr1	74125051	74125550	chr1	73826202	73826701	Tns1|chr1:73826202-73826701	0.283444605901437	.	.
chr1	74125051	74125550	chr1	73902299	73902798	Rufy4|chr1:73902299-73902798	0.309258042254601	.	.
chr1	74125051	74125550	chr1	73902299	73902798	Tns1|chr1:73902299-73902798	0.309258042254601	.	.
chr1	74236196	74236695	chr1	73902923	73903422	Arpc2|chr1:73902923-73903422	0.278689681855774	.	.
chr1	74236196	74236695	chr1	73986631	73987130	Arpc2|chr1:73986631-73987130	0.19137050516774	.	.
chr1	74284588	74285087	chr1	74386756	74387255	Aamp|chr1:74386756-74387255	0.254201984052123	.	.
chr1	74284588	74285087	chr1	74386756	74387255	Pnkd|chr1:74386756-74387255	0.254201984052123	.	.
chr1	74295625	74296124	chr1	74332262	74332761	Gm29358|chr1:74332262-74332761	0.168977305492639	.	.
chr1	74361763	74362262	chr1	74485599	74486098	Catip|chr1:74485599-74486098	0.176851565739637	.	.
chr1	74391301	74391800	chr1	74485599	74486098	Ctdsp1|chr1:74485599-74486098	0.315935162947981	.	.
chr1	74505730	74506229	chr1	74368126	74368625	Cnot9|chr1:74368126-74368625	0.182879170974041	.	.
chr1	74505730	74506229	chr1	74386756	74387255	Cnot9|chr1:74386756-74387255	0.303757055693005	.	.
chr1	74505730	74506229	chr1	74397348	74397847	Cnot9|chr1:74397348-74397847	0.261084555866173	.	.
chr1	74505730	74506229	chr1	74784124	74784623	Cnot9|chr1:74784124-74784623	0.178834278933148	.	.
chr1	74505730	74506229	chr1	74872216	74872715	Cnot9|chr1:74872216-74872715	0.298539031776085	.	.
chr1	74587962	74588461	chr1	74332262	74332761	Bcs1l|chr1:74332262-74332761	0.169154260451782	.	.
chr1	74587962	74588461	chr1	74332262	74332761	Zfp142|chr1:74332262-74332761	0.169154260451782	.	.
chr1	74587962	74588461	chr1	74784124	74784623	Bcs1l|chr1:74784124-74784623	0.31167269731155	.	.
chr1	74587962	74588461	chr1	74784124	74784623	Zfp142|chr1:74784124-74784623	0.31167269731155	.	.
chr1	74587962	74588461	chr1	74806444	74806943	Bcs1l|chr1:74806444-74806943	0.34333102968849	.	.
chr1	74587962	74588461	chr1	74806444	74806943	Zfp142|chr1:74806444-74806943	0.34333102968849	.	.
chr1	74587962	74588461	chr1	74806952	74807451	Bcs1l|chr1:74806952-74807451	0.153809894814662	.	.
chr1	74587962	74588461	chr1	74806952	74807451	Zfp142|chr1:74806952-74807451	0.153809894814662	.	.
chr1	74601175	74601674	chr1	74784124	74784623	Rnf25|chr1:74784124-74784623	0.148943459362683	.	.
chr1	74601175	74601674	chr1	74784124	74784623	Stk36|chr1:74784124-74784623	0.148943459362683	.	.
chr1	74601175	74601674	chr1	74816731	74817230	Rnf25|chr1:74816731-74817230	0.232683122031797	.	.
chr1	74601175	74601674	chr1	74816731	74817230	Stk36|chr1:74816731-74817230	0.232683122031797	.	.
chr1	74601175	74601674	chr1	74872216	74872715	Rnf25|chr1:74872216-74872715	0.310144892616487	.	.
chr1	74601175	74601674	chr1	74872216	74872715	Stk36|chr1:74872216-74872715	0.310144892616487	.	.
chr1	74661495	74661994	chr1	74806444	74806943	Ttll4|chr1:74806444-74806943	0.168799918406304	.	.
chr1	74661495	74661994	chr1	74806952	74807451	Ttll4|chr1:74806952-74807451	0.174782631017399	.	.
chr1	74661495	74661994	chr1	74848813	74849312	Ttll4|chr1:74848813-74849312	0.185131709710028	.	.
chr1	74661495	74661994	chr1	74858307	74858806	Ttll4|chr1:74858307-74858806	0.15732180523901	.	.
chr1	74854708	74855207	chr1	74858307	74858806	Cdk5r2|chr1:74858307-74858806	0.153180927553834	.	.
chr1	74935357	74935856	chr1	74806444	74806943	Cfap65|chr1:74806444-74806943	0.291996668192491	.	.
chr1	74935357	74935856	chr1	74806952	74807451	Cfap65|chr1:74806952-74807451	0.240719668519607	.	.
chr1	74935357	74935856	chr1	74858307	74858806	Cfap65|chr1:74858307-74858806	0.188757414397209	.	.
chr1	74935357	74935856	chr1	74882110	74882609	Cfap65|chr1:74882110-74882609	0.234058243901152	.	.
chr1	75124760	75125259	chr1	74806444	74806943	Nhej1|chr1:74806444-74806943	0.278423958502001	.	.
chr1	75124760	75125259	chr1	74858307	74858806	Nhej1|chr1:74858307-74858806	0.332091637582463	.	.
chr1	75142499	75142998	chr1	74784124	74784623	Cnppd1|chr1:74784124-74784623	0.343295782884975	.	.
chr1	75142499	75142998	chr1	74784124	74784623	Retreg2|chr1:74784124-74784623	0.343295782884975	.	.
chr1	75142499	75142998	chr1	74816731	74817230	Cnppd1|chr1:74816731-74817230	0.186398299226038	.	.
chr1	75142499	75142998	chr1	74816731	74817230	Retreg2|chr1:74816731-74817230	0.186398299226038	.	.
chr1	75142499	75142998	chr1	74858307	74858806	Cnppd1|chr1:74858307-74858806	0.1494303198839	.	.
chr1	75142499	75142998	chr1	74858307	74858806	Retreg2|chr1:74858307-74858806	0.1494303198839	.	.
chr1	75142499	75142998	chr1	74872216	74872715	Cnppd1|chr1:74872216-74872715	0.242166208195807	.	.
chr1	75142499	75142998	chr1	74872216	74872715	Retreg2|chr1:74872216-74872715	0.242166208195807	.	.
chr1	75142499	75142998	chr1	75458368	75458867	Cnppd1|chr1:75458368-75458867	0.309169170018281	.	.
chr1	75142499	75142998	chr1	75458368	75458867	Retreg2|chr1:75458368-75458867	0.309169170018281	.	.
chr1	75142499	75142998	chr1	75495129	75495628	Cnppd1|chr1:75495129-75495628	0.171880428469456	.	.
chr1	75142499	75142998	chr1	75495129	75495628	Retreg2|chr1:75495129-75495628	0.171880428469456	.	.
chr1	75168424	75168923	chr1	74784124	74784623	Zfand2b|chr1:74784124-74784623	0.234391469112361	.	.
chr1	75168424	75168923	chr1	75263237	75263736	Zfand2b|chr1:75263237-75263736	0.30251633263957	.	.
chr1	75180079	75180578	chr1	74872216	74872715	Abcb6|chr1:74872216-74872715	0.25773795931131	.	.
chr1	75191753	75192252	chr1	74784124	74784623	Ankzf1|chr1:74784124-74784623	0.211613322424342	.	.
chr1	75191753	75192252	chr1	74784124	74784623	Atg9a|chr1:74784124-74784623	0.211613322424342	.	.
chr1	75191753	75192252	chr1	74806444	74806943	Ankzf1|chr1:74806444-74806943	0.298948898367545	.	.
chr1	75191753	75192252	chr1	74806444	74806943	Atg9a|chr1:74806444-74806943	0.298948898367545	.	.
chr1	75191753	75192252	chr1	74872216	74872715	Ankzf1|chr1:74872216-74872715	0.171366635341747	.	.
chr1	75191753	75192252	chr1	74872216	74872715	Atg9a|chr1:74872216-74872715	0.171366635341747	.	.
chr1	75191753	75192252	chr1	74882110	74882609	Ankzf1|chr1:74882110-74882609	0.224799940908574	.	.
chr1	75191753	75192252	chr1	74882110	74882609	Atg9a|chr1:74882110-74882609	0.224799940908574	.	.
chr1	75191753	75192252	chr1	75381822	75382321	Ankzf1|chr1:75381822-75382321	0.194849792998824	.	.
chr1	75191753	75192252	chr1	75381822	75382321	Atg9a|chr1:75381822-75382321	0.194849792998824	.	.
chr1	75191753	75192252	chr1	75386007	75386506	Ankzf1|chr1:75386007-75386506	0.153963816272193	.	.
chr1	75191753	75192252	chr1	75386007	75386506	Atg9a|chr1:75386007-75386506	0.153963816272193	.	.
chr1	75191753	75192252	chr1	75495129	75495628	Ankzf1|chr1:75495129-75495628	0.481586500395123	.	.
chr1	75191753	75192252	chr1	75495129	75495628	Atg9a|chr1:75495129-75495628	0.481586500395123	.	.
chr1	75210546	75211045	chr1	74848813	74849312	Glb1l|chr1:74848813-74849312	0.164750469079695	.	.
chr1	75210546	75211045	chr1	74848813	74849312	Stk16|chr1:74848813-74849312	0.164750469079695	.	.
chr1	75210546	75211045	chr1	75289342	75289841	Glb1l|chr1:75289342-75289841	0.182706469672564	.	.
chr1	75210546	75211045	chr1	75289342	75289841	Stk16|chr1:75289342-75289841	0.182706469672564	.	.
chr1	75210546	75211045	chr1	75487834	75488333	Glb1l|chr1:75487834-75488333	0.155260266604117	.	.
chr1	75210546	75211045	chr1	75487834	75488333	Stk16|chr1:75487834-75488333	0.155260266604117	.	.
chr1	75219086	75219585	chr1	74872216	74872715	Tuba4a|chr1:74872216-74872715	0.251702041225306	.	.
chr1	75219086	75219585	chr1	75289342	75289841	Tuba4a|chr1:75289342-75289841	0.274273483032762	.	.
chr1	75236144	75236643	chr1	74784124	74784623	Dnajb2|chr1:74784124-74784623	0.254191880407156	.	.
chr1	75236144	75236643	chr1	74806444	74806943	Dnajb2|chr1:74806444-74806943	0.263515746843302	.	.
chr1	75236144	75236643	chr1	74848813	74849312	Dnajb2|chr1:74848813-74849312	0.175227744474314	.	.
chr1	75236144	75236643	chr1	74858307	74858806	Dnajb2|chr1:74858307-74858806	0.222256861674486	.	.
chr1	75236144	75236643	chr1	74882110	74882609	Dnajb2|chr1:74882110-74882609	0.150070608981998	.	.
chr1	75236144	75236643	chr1	75386007	75386506	Dnajb2|chr1:75386007-75386506	0.194403429341783	.	.
chr1	75236144	75236643	chr1	75487302	75487801	Dnajb2|chr1:75487302-75487801	0.189754151116637	.	.
chr1	75236651	75237150	chr1	74784124	74784623	Dnajb2|chr1:74784124-74784623	0.23415156145216	.	.
chr1	75236651	75237150	chr1	75289342	75289841	Dnajb2|chr1:75289342-75289841	0.196716120644887	.	.
chr1	75264008	75264507	chr1	75218312	75218811	Ptprn|chr1:75218312-75218811	0.152862425373006	.	.
chr1	75264008	75264507	chr1	75263237	75263736	Ptprn|chr1:75263237-75263736	0.161292512394934	.	.
chr1	75264008	75264507	chr1	75282920	75283419	Ptprn|chr1:75282920-75283419	0.213057513287666	.	.
chr1	75264008	75264507	chr1	75458368	75458867	Ptprn|chr1:75458368-75458867	0.167765370532674	.	.
chr1	75264008	75264507	chr1	75487834	75488333	Ptprn|chr1:75487834-75488333	0.165987507381132	.	.
chr1	75277375	75277874	chr1	75282920	75283419	Resp18|chr1:75282920-75283419	0.172629954893431	.	.
chr1	75277375	75277874	chr1	75458368	75458867	Resp18|chr1:75458368-75458867	0.187000771955192	.	.
chr1	75278167	75278666	chr1	75282920	75283419	Resp18|chr1:75282920-75283419	0.295186895180074	.	.
chr1	75278167	75278666	chr1	75458368	75458867	Resp18|chr1:75458368-75458867	0.194879491277439	.	.
chr1	75278167	75278666	chr1	75458368	75458867	Resp18|chr1:75458368-75458867	0.19487949127744	.	.
chr1	75317346	75317845	chr1	75289342	75289841	Dnpep|chr1:75289342-75289841	0.212676159152488	.	.
chr1	75317346	75317845	chr1	75398631	75399130	Dnpep|chr1:75398631-75399130	0.155558232096072	.	.
chr1	75317346	75317845	chr1	75487302	75487801	Dnpep|chr1:75487302-75487801	0.219037168948967	.	.
chr1	75317346	75317845	chr1	75495129	75495628	Dnpep|chr1:75495129-75495628	0.305029767047716	.	.
chr1	75435709	75436208	chr1	75370249	75370748	Gmppa|chr1:75370249-75370748	0.255829881835375	.	.
chr1	75479156	75479655	chr1	75218312	75218811	Chpf|chr1:75218312-75218811	0.19778603558426	.	.
chr1	75479156	75479655	chr1	75218312	75218811	Tmem198|chr1:75218312-75218811	0.19778603558426	.	.
chr1	75479156	75479655	chr1	75289342	75289841	Chpf|chr1:75289342-75289841	0.280032408303001	.	.
chr1	75479156	75479655	chr1	75289342	75289841	Tmem198|chr1:75289342-75289841	0.280032408303001	.	.
chr1	75479156	75479655	chr1	75381822	75382321	Chpf|chr1:75381822-75382321	0.200847358643834	.	.
chr1	75479156	75479655	chr1	75381822	75382321	Tmem198|chr1:75381822-75382321	0.200847358643834	.	.
chr1	75479156	75479655	chr1	75458368	75458867	Chpf|chr1:75458368-75458867	0.194571874193556	.	.
chr1	75479156	75479655	chr1	75458368	75458867	Tmem198|chr1:75458368-75458867	0.194571874193556	.	.
chr1	75479156	75479655	chr1	75487834	75488333	Chpf|chr1:75487834-75488333	0.251428257937173	.	.
chr1	75479156	75479655	chr1	75487834	75488333	Tmem198|chr1:75487834-75488333	0.251428257937173	.	.
chr1	75479156	75479655	chr1	75495129	75495628	Chpf|chr1:75495129-75495628	0.39892914652131	.	.
chr1	75479156	75479655	chr1	75495129	75495628	Tmem198|chr1:75495129-75495628	0.39892914652131	.	.
chr1	75521240	75521739	chr1	75559353	75559852	Stk11ip|chr1:75559353-75559852	0.17886208399605	.	.
chr1	77514939	77515438	chr1	77545710	77546209	Epha4|chr1:77545710-77546209	0.239484919062361	.	.
chr1	77514939	77515438	chr1	77545710	77546209	Gm28386|chr1:77545710-77546209	0.239484919062361	.	.
chr1	77514939	77515438	chr1	77808962	77809461	Epha4|chr1:77808962-77809461	0.261344538796174	.	.
chr1	77514939	77515438	chr1	77808962	77809461	Gm28386|chr1:77808962-77809461	0.261344538796174	.	.
chr1	77514939	77515438	chr1	77978623	77979122	Epha4|chr1:77978623-77979122	0.145594203626833	.	.
chr1	77514939	77515438	chr1	77978623	77979122	Gm28386|chr1:77978623-77979122	0.145594203626833	.	.
chr1	77516009	77516508	chr1	77284054	77284553	Gm28386|chr1:77284054-77284553	0.209066390333346	.	.
chr1	77516009	77516508	chr1	77545710	77546209	Gm28386|chr1:77545710-77546209	0.188316432208753	.	.
chr1	77516009	77516508	chr1	77555818	77556317	Gm28386|chr1:77555818-77556317	0.14652335297378	.	.
chr1	77516009	77516508	chr1	77567454	77567953	Gm28386|chr1:77567454-77567953	0.171295410703944	.	.
chr1	77516009	77516508	chr1	77567985	77568484	Gm28386|chr1:77567985-77568484	0.163739392914193	.	.
chr1	77516009	77516508	chr1	77630308	77630807	Gm28386|chr1:77630308-77630807	0.14575228624775	.	.
chr1	77516009	77516508	chr1	77708109	77708608	Gm28386|chr1:77708109-77708608	0.203735072866289	.	.
chr1	77516009	77516508	chr1	77708622	77709121	Gm28386|chr1:77708622-77709121	0.216537790097131	.	.
chr1	78310032	78310531	chr1	78322420	78322919	Sgpp2|chr1:78322420-78322919	0.162592485479649	.	.
chr1	78310032	78310531	chr1	78369956	78370455	Sgpp2|chr1:78369956-78370455	0.248936219822792	.	.
chr1	78310931	78311430	chr1	78536720	78537219	Sgpp2|chr1:78536720-78537219	0.151042820876205	.	.
chr1	78488387	78488886	chr1	78537485	78537984	Farsb|chr1:78537485-78537984	0.245365598249966	.	.
chr1	78488387	78488886	chr1	78725765	78726264	Farsb|chr1:78725765-78726264	0.209646155706148	.	.
chr1	78488900	78489399	chr1	78217089	78217588	Farsb|chr1:78217089-78217588	0.175308065983267	.	.
chr1	78488900	78489399	chr1	78369956	78370455	Farsb|chr1:78369956-78370455	0.237101774644728	.	.
chr1	78657540	78658039	chr1	78322420	78322919	Acsl3|chr1:78322420-78322919	0.167706867699501	.	.
chr1	78657540	78658039	chr1	78322420	78322919	Utp14b|chr1:78322420-78322919	0.167706867699501	.	.
chr1	78657540	78658039	chr1	78536720	78537219	Acsl3|chr1:78536720-78537219	0.229966456401334	.	.
chr1	78657540	78658039	chr1	78536720	78537219	Utp14b|chr1:78536720-78537219	0.229966456401334	.	.
chr1	78657540	78658039	chr1	78620899	78621398	Acsl3|chr1:78620899-78621398	0.15273046132147	.	.
chr1	78657540	78658039	chr1	78620899	78621398	Utp14b|chr1:78620899-78621398	0.15273046132147	.	.
chr1	78657540	78658039	chr1	78845636	78846135	Acsl3|chr1:78845636-78846135	0.224136650832423	.	.
chr1	78657540	78658039	chr1	78845636	78846135	Utp14b|chr1:78845636-78846135	0.224136650832423	.	.
chr1	78657540	78658039	chr1	78919678	78920177	Acsl3|chr1:78919678-78920177	0.292282498485276	.	.
chr1	78657540	78658039	chr1	78919678	78920177	Utp14b|chr1:78919678-78920177	0.292282498485276	.	.
chr1	78657540	78658039	chr1	78979996	78980495	Acsl3|chr1:78979996-78980495	0.260003681406745	.	.
chr1	78657540	78658039	chr1	78979996	78980495	Utp14b|chr1:78979996-78980495	0.260003681406745	.	.
chr1	79671350	79671849	chr1	79450145	79450644	Ap1s3|chr1:79450145-79450644	0.443365145858322	.	.
chr1	79671350	79671849	chr1	79559241	79559740	Ap1s3|chr1:79559241-79559740	0.15204170136621	.	.
chr1	79671350	79671849	chr1	79580908	79581407	Ap1s3|chr1:79580908-79581407	0.192706908452853	.	.
chr1	79671948	79672447	chr1	79857905	79858404	Ap1s3|chr1:79857905-79858404	0.203548049291442	.	.
chr1	79671948	79672447	chr1	79858406	79858905	Ap1s3|chr1:79858406-79858905	0.357614797436949	.	.
chr1	79775809	79776308	chr1	79580908	79581407	Mrpl44|chr1:79580908-79581407	0.245424646383986	.	.
chr1	79775809	79776308	chr1	79580908	79581407	Wdfy1|chr1:79580908-79581407	0.245424646383986	.	.
chr1	79775809	79776308	chr1	79581417	79581916	Mrpl44|chr1:79581417-79581916	0.348193500983791	.	.
chr1	79775809	79776308	chr1	79581417	79581916	Wdfy1|chr1:79581417-79581916	0.348193500983791	.	.
chr1	79775809	79776308	chr1	79697411	79697910	Mrpl44|chr1:79697411-79697910	0.195369512820274	.	.
chr1	79775809	79776308	chr1	79697411	79697910	Wdfy1|chr1:79697411-79697910	0.195369512820274	.	.
chr1	80224758	80225257	chr1	80477150	80477649	2310015K22Rik|chr1:80477150-80477649	0.149018138521552	.	.
chr1	80757803	80758302	chr1	80656299	80656798	Dock10|chr1:80656299-80656798	0.179046623489027	.	.
chr1	80757803	80758302	chr1	81062768	81063267	Dock10|chr1:81062768-81063267	0.219557979808423	.	.
chr1	80757803	80758302	chr1	81158073	81158572	Dock10|chr1:81158073-81158572	0.332008367377416	.	.
chr1	80757803	80758302	chr1	81219000	81219499	Dock10|chr1:81219000-81219499	0.213637466343012	.	.
chr1	80758332	80758831	chr1	80656299	80656798	Dock10|chr1:80656299-80656798	0.27573939543892	.	.
chr1	80758332	80758831	chr1	81062768	81063267	Dock10|chr1:81062768-81063267	0.468228254321499	.	.
chr1	80758332	80758831	chr1	81219000	81219499	Dock10|chr1:81219000-81219499	0.253409878353757	.	.
chr1	81076257	81076756	chr1	81178370	81178869	Nyap2|chr1:81178370-81178869	0.349367445773501	.	.
chr1	81076257	81076756	chr1	81179171	81179670	Nyap2|chr1:81179171-81179670	0.206327193924325	.	.
chr1	82291243	82291742	chr1	82093095	82093594	Irs1|chr1:82093095-82093594	0.313816557863749	.	.
chr1	82291243	82291742	chr1	82240790	82241289	Irs1|chr1:82240790-82241289	0.207938126742766	.	.
chr1	82316361	82316860	chr1	82150794	82151293	Rhbdd1|chr1:82150794-82151293	0.249490452110966	.	.
chr1	82316361	82316860	chr1	82240790	82241289	Rhbdd1|chr1:82240790-82241289	0.344610695910448	.	.
chr1	82316361	82316860	chr1	82292699	82293198	Rhbdd1|chr1:82292699-82293198	0.264764279200482	.	.
chr1	82316361	82316860	chr1	82358886	82359385	Rhbdd1|chr1:82358886-82359385	0.16641673065048	.	.
chr1	83037972	83038471	chr1	83395536	83396035	Slc19a3|chr1:83395536-83396035	0.189019389672634	.	.
chr1	83407918	83408417	chr1	83277033	83277532	Sphkap|chr1:83277033-83277532	0.193061603916918	.	.
chr1	83407918	83408417	chr1	83713979	83714478	Sphkap|chr1:83713979-83714478	0.511435960058779	.	.
chr1	83407918	83408417	chr1	83736377	83736876	Sphkap|chr1:83736377-83736876	0.271560434666513	.	.
chr1	84839808	84840307	chr1	84838531	84839030	Fbxo36|chr1:84838531-84839030	0.161805598225078	.	.
chr1	84839808	84840307	chr1	84838531	84839030	Trip12|chr1:84838531-84839030	0.161805598225078	.	.
chr1	84934371	84934870	chr1	84838531	84839030	Slc16a14|chr1:84838531-84839030	0.267854343300982	.	.
chr1	85793160	85793659	chr1	85703519	85704018	Cab39|chr1:85703519-85704018	0.351579693183877	.	.
chr1	85894274	85894773	chr1	85853262	85853761	Itm2c|chr1:85853262-85853761	0.290263499184477	.	.
chr1	85894274	85894773	chr1	85895455	85895954	Itm2c|chr1:85895455-85895954	0.350425825087498	.	.
chr1	85894955	85895454	chr1	85895455	85895954	Itm2c|chr1:85895455-85895954	0.188900880043413	.	.
chr1	85894955	85895454	chr1	85916833	85917332	Itm2c|chr1:85916833-85917332	0.148887872888493	.	.
chr1	85928201	85928700	chr1	85703519	85704018	4933407L21Rik|chr1:85703519-85704018	0.22545426927969	.	.
chr1	85928201	85928700	chr1	85720188	85720687	4933407L21Rik|chr1:85720188-85720687	0.276140616385723	.	.
chr1	85928201	85928700	chr1	85916833	85917332	4933407L21Rik|chr1:85916833-85917332	0.210918516721259	.	.
chr1	86302910	86303409	chr1	86371911	86372410	B3gnt7|chr1:86371911-86372410	0.342528415255555	.	.
chr1	86302910	86303409	chr1	86371911	86372410	Gm28626|chr1:86371911-86372410	0.342528415255555	.	.
chr1	86302910	86303409	chr1	86433961	86434460	B3gnt7|chr1:86433961-86434460	0.170328154739855	.	.
chr1	86302910	86303409	chr1	86433961	86434460	Gm28626|chr1:86433961-86434460	0.170328154739855	.	.
chr1	86302910	86303409	chr1	86487143	86487642	B3gnt7|chr1:86487143-86487642	0.309000225144919	.	.
chr1	86302910	86303409	chr1	86487143	86487642	Gm28626|chr1:86487143-86487642	0.309000225144919	.	.
chr1	86302910	86303409	chr1	86586879	86587378	B3gnt7|chr1:86586879-86587378	0.285515575495244	.	.
chr1	86302910	86303409	chr1	86586879	86587378	Gm28626|chr1:86586879-86587378	0.285515575495244	.	.
chr1	86359268	86359767	chr1	86339345	86339844	C130036L24Rik|chr1:86339345-86339844	0.231731085723403	.	.
chr1	86359268	86359767	chr1	86339345	86339844	Ncl|chr1:86339345-86339844	0.231731085723403	.	.
chr1	86359268	86359767	chr1	86442428	86442927	C130036L24Rik|chr1:86442428-86442927	0.289982951979534	.	.
chr1	86359268	86359767	chr1	86442428	86442927	Ncl|chr1:86442428-86442927	0.289982951979534	.	.
chr1	86359268	86359767	chr1	86472164	86472663	C130036L24Rik|chr1:86472164-86472663	0.192288492598437	.	.
chr1	86359268	86359767	chr1	86472164	86472663	Ncl|chr1:86472164-86472663	0.192288492598437	.	.
chr1	86359268	86359767	chr1	86487143	86487642	C130036L24Rik|chr1:86487143-86487642	0.301774793314051	.	.
chr1	86359268	86359767	chr1	86487143	86487642	Ncl|chr1:86487143-86487642	0.301774793314051	.	.
chr1	86359268	86359767	chr1	86525204	86525703	C130036L24Rik|chr1:86525204-86525703	0.251390690512789	.	.
chr1	86359268	86359767	chr1	86525204	86525703	Ncl|chr1:86525204-86525703	0.251390690512789	.	.
chr1	86526360	86526859	chr1	86339345	86339844	Ptma|chr1:86339345-86339844	0.356237093587821	.	.
chr1	86526360	86526859	chr1	86371911	86372410	Ptma|chr1:86371911-86372410	0.144392888557428	.	.
chr1	86526360	86526859	chr1	86442428	86442927	Ptma|chr1:86442428-86442927	0.22432511023344	.	.
chr1	86526360	86526859	chr1	86472164	86472663	Ptma|chr1:86472164-86472663	0.192210267448404	.	.
chr1	86526360	86526859	chr1	86487143	86487642	Ptma|chr1:86487143-86487642	0.439256356931814	.	.
chr1	86526360	86526859	chr1	86525204	86525703	Ptma|chr1:86525204-86525703	0.209923521656892	.	.
chr1	86582078	86582577	chr1	86434501	86435000	Cops7b|chr1:86434501-86435000	0.166692330192098	.	.
chr1	86582078	86582577	chr1	86434501	86435000	Pde6d|chr1:86434501-86435000	0.166692330192098	.	.
chr1	86582078	86582577	chr1	86442428	86442927	Cops7b|chr1:86442428-86442927	0.159853723523464	.	.
chr1	86582078	86582577	chr1	86442428	86442927	Pde6d|chr1:86442428-86442927	0.159853723523464	.	.
chr1	86582078	86582577	chr1	86503968	86504467	Cops7b|chr1:86503968-86504467	0.167976241000821	.	.
chr1	86582078	86582577	chr1	86503968	86504467	Pde6d|chr1:86503968-86504467	0.167976241000821	.	.
chr1	86582078	86582577	chr1	86525204	86525703	Cops7b|chr1:86525204-86525703	0.288802852443204	.	.
chr1	86582078	86582577	chr1	86525204	86525703	Pde6d|chr1:86525204-86525703	0.288802852443204	.	.
chr1	86582078	86582577	chr1	86834429	86834928	Cops7b|chr1:86834429-86834928	0.21624754501783	.	.
chr1	86582078	86582577	chr1	86834429	86834928	Pde6d|chr1:86834429-86834928	0.21624754501783	.	.
chr1	86582603	86583102	chr1	86433961	86434460	Cops7b|chr1:86433961-86434460	0.227016205044476	.	.
chr1	86582603	86583102	chr1	86433961	86434460	Pde6d|chr1:86433961-86434460	0.227016205044476	.	.
chr1	86582603	86583102	chr1	86440464	86440963	Cops7b|chr1:86440464-86440963	0.199443120806899	.	.
chr1	86582603	86583102	chr1	86440464	86440963	Pde6d|chr1:86440464-86440963	0.199443120806899	.	.
chr1	86582603	86583102	chr1	86525204	86525703	Cops7b|chr1:86525204-86525703	0.230423712494913	.	.
chr1	86582603	86583102	chr1	86525204	86525703	Pde6d|chr1:86525204-86525703	0.230423712494913	.	.
chr1	86582603	86583102	chr1	86992791	86993290	Cops7b|chr1:86992791-86993290	0.217428455710959	.	.
chr1	86582603	86583102	chr1	86992791	86993290	Pde6d|chr1:86992791-86993290	0.217428455710959	.	.
chr1	86670393	86670892	chr1	86339345	86339844	Nppc|chr1:86339345-86339844	0.353833794840416	.	.
chr1	86670393	86670892	chr1	86371911	86372410	Nppc|chr1:86371911-86372410	0.266673171394858	.	.
chr1	86670393	86670892	chr1	86472164	86472663	Nppc|chr1:86472164-86472663	0.26026747618794	.	.
chr1	86670393	86670892	chr1	86992791	86993290	Nppc|chr1:86992791-86993290	0.225251557248437	.	.
chr1	86703565	86704064	chr1	86586879	86587378	Dis3l2|chr1:86586879-86587378	0.157391213174549	.	.
chr1	86703565	86704064	chr1	86834941	86835440	Dis3l2|chr1:86834941-86835440	0.171051739768703	.	.
chr1	87155856	87156355	chr1	86834941	86835440	Ecel1|chr1:86834941-86835440	0.272992883312871	.	.
chr1	87155856	87156355	chr1	87164346	87164845	Ecel1|chr1:87164346-87164845	0.148148113832202	.	.
chr1	87326698	87327197	chr1	87067324	87067823	Gigyf2|chr1:87067324-87067823	0.342055793702796	.	.
chr1	87326698	87327197	chr1	87175930	87176429	Gigyf2|chr1:87175930-87176429	0.395102350558547	.	.
chr1	87326698	87327197	chr1	87184750	87185249	Gigyf2|chr1:87184750-87185249	0.301084267502108	.	.
chr1	87326698	87327197	chr1	87492222	87492721	Gigyf2|chr1:87492222-87492721	0.189297496406459	.	.
chr1	87510023	87510522	chr1	87545755	87546254	Neu2|chr1:87545755-87546254	0.144387533216313	.	.
chr1	87510023	87510522	chr1	87722190	87722689	Neu2|chr1:87722190-87722689	0.205828967034966	.	.
chr1	87510023	87510522	chr1	87925537	87926036	Neu2|chr1:87925537-87926036	0.151411961739578	.	.
chr1	87755700	87756199	chr1	87545755	87546254	Atg16l1|chr1:87545755-87546254	0.173291410349886	.	.
chr1	87755700	87756199	chr1	87721301	87721800	Atg16l1|chr1:87721301-87721800	0.236343187551279	.	.
chr1	87755700	87756199	chr1	87722190	87722689	Atg16l1|chr1:87722190-87722689	0.240127697196358	.	.
chr1	87755700	87756199	chr1	87848618	87849117	Atg16l1|chr1:87848618-87849117	0.152283966787621	.	.
chr1	87853009	87853508	chr1	87721301	87721800	Dgkd|chr1:87721301-87721800	0.285995214976688	.	.
chr1	87853009	87853508	chr1	87813063	87813562	Dgkd|chr1:87813063-87813562	0.152665197303525	.	.
chr1	87853973	87854472	chr1	87848618	87849117	Dgkd|chr1:87848618-87849117	0.204436602706704	.	.
chr1	87853973	87854472	chr1	87848618	87849117	Gm19582|chr1:87848618-87849117	0.204436602706704	.	.
chr1	88008031	88008530	chr1	87813063	87813562	Usp40|chr1:87813063-87813562	0.281574933213665	.	.
chr1	88701430	88701929	chr1	88590798	88591297	Arl4c|chr1:88590798-88591297	0.184100904826384	.	.
chr1	88701944	88702443	chr1	88504625	88505124	Arl4c|chr1:88504625-88505124	0.161739534115066	.	.
chr1	88701944	88702443	chr1	88560870	88561369	Arl4c|chr1:88560870-88561369	0.275167177974828	.	.
chr1	88701944	88702443	chr1	88590798	88591297	Arl4c|chr1:88590798-88591297	0.34954073628493	.	.
chr1	88701944	88702443	chr1	88745219	88745718	Arl4c|chr1:88745219-88745718	0.161983912684726	.	.
chr1	88701944	88702443	chr1	88937290	88937789	Arl4c|chr1:88937290-88937789	0.219717514441687	.	.
chr1	89069980	89070479	chr1	89117685	89118184	Sh3bp4|chr1:89117685-89118184	0.195777549853275	.	.
chr1	89069980	89070479	chr1	89257917	89258416	Sh3bp4|chr1:89257917-89258416	0.23293929746728	.	.
chr1	89069980	89070479	chr1	89302546	89303045	Sh3bp4|chr1:89302546-89303045	0.154635589009785	.	.
chr1	89069980	89070479	chr1	89420637	89421136	Sh3bp4|chr1:89420637-89421136	0.190692778288007	.	.
chr1	89454554	89455053	chr1	89302546	89303045	Agap1|chr1:89302546-89303045	0.209829952121572	.	.
chr1	90153403	90153902	chr1	89943148	89943647	4930434B07Rik|chr1:89943148-89943647	0.22734866951496	.	.
chr1	90153403	90153902	chr1	89943148	89943647	Iqca|chr1:89943148-89943647	0.22734866951496	.	.
chr1	90153403	90153902	chr1	89968122	89968621	4930434B07Rik|chr1:89968122-89968621	0.181210125828873	.	.
chr1	90153403	90153902	chr1	89968122	89968621	Iqca|chr1:89968122-89968621	0.181210125828873	.	.
chr1	90203739	90204238	chr1	89769706	89770205	Ackr3|chr1:89769706-89770205	0.154197655639884	.	.
chr1	90203739	90204238	chr1	89798708	89799207	Ackr3|chr1:89798708-89799207	0.2218907342385	.	.
chr1	90203739	90204238	chr1	89967619	89968118	Ackr3|chr1:89967619-89968118	0.331691687271991	.	.
chr1	90603129	90603628	chr1	90743797	90744296	Cops8|chr1:90743797-90744296	0.179370101196939	.	.
chr1	90998483	90998982	chr1	90574827	90575326	Lrrfip1|chr1:90574827-90575326	0.227841911236326	.	.
chr1	90998483	90998982	chr1	91098869	91099368	Lrrfip1|chr1:91098869-91099368	0.201072144703564	.	.
chr1	91249940	91250439	chr1	90754075	90754574	Ube2f|chr1:90754075-90754574	0.239839428484587	.	.
chr1	91249940	91250439	chr1	90821956	90822455	Ube2f|chr1:90821956-90822455	0.160666887064493	.	.
chr1	91398520	91399019	chr1	91412512	91413011	Ilkap|chr1:91412512-91413011	0.193466197652487	.	.
chr1	91413043	91413542	chr1	91412512	91413011	Hes6|chr1:91412512-91413011	0.149482592865296	.	.
chr1	91801828	91802327	chr1	91828907	91829406	Gm29100|chr1:91828907-91829406	0.242189011959531	.	.
chr1	91801828	91802327	chr1	91828907	91829406	Twist2|chr1:91828907-91829406	0.242189011959531	.	.
chr1	91801828	91802327	chr1	91962206	91962705	Gm29100|chr1:91962206-91962705	0.269073631275079	.	.
chr1	91801828	91802327	chr1	91962206	91962705	Twist2|chr1:91962206-91962705	0.269073631275079	.	.
chr1	92195100	92195599	chr1	92437865	92438364	Hdac4|chr1:92437865-92438364	0.235271019371484	.	.
chr1	92473544	92474043	chr1	92030563	92031062	Ndufa10|chr1:92030563-92031062	0.272425848592892	.	.
chr1	92473544	92474043	chr1	92437865	92438364	Ndufa10|chr1:92437865-92438364	0.147047305096363	.	.
chr1	92641765	92642264	chr1	92271901	92272400	Cops9|chr1:92271901-92272400	0.16976776525379	.	.
chr1	92848463	92848962	chr1	92882232	92882731	Gm29480|chr1:92882232-92882731	0.280866169690086	.	.
chr1	92907215	92907714	chr1	92882232	92882731	Dusp28|chr1:92882232-92882731	0.305059285853712	.	.
chr1	92910422	92910921	chr1	92956591	92957090	5033417F24Rik|chr1:92956591-92957090	0.220218111116929	.	.
chr1	92910422	92910921	chr1	92956591	92957090	Rnpepl1|chr1:92956591-92957090	0.220218111116929	.	.
chr1	92910928	92911427	chr1	92956591	92957090	5033417F24Rik|chr1:92956591-92957090	0.352664359674799	.	.
chr1	92910928	92911427	chr1	92956591	92957090	Rnpepl1|chr1:92956591-92957090	0.352664359674799	.	.
chr1	93100965	93101464	chr1	93100465	93100964	Kif1a|chr1:93100465-93100964	0.166986216537363	.	.
chr1	93100965	93101464	chr1	93128625	93129124	Kif1a|chr1:93128625-93129124	0.14931157403877	.	.
chr1	93101696	93102195	chr1	93115042	93115541	Kif1a|chr1:93115042-93115541	0.398857021657645	.	.
chr1	93101696	93102195	chr1	93128625	93129124	Kif1a|chr1:93128625-93129124	0.229851970001257	.	.
chr1	93235496	93235995	chr1	93401523	93402022	Sned1|chr1:93401523-93402022	0.165557184567708	.	.
chr1	93235496	93235995	chr1	93445454	93445953	Sned1|chr1:93445454-93445953	0.35490695840303	.	.
chr1	93236124	93236623	chr1	93229161	93229660	Sned1|chr1:93229161-93229660	0.186085620894057	.	.
chr1	93236124	93236623	chr1	93444675	93445174	Sned1|chr1:93444675-93445174	0.180600750729428	.	.
chr1	93342619	93343118	chr1	93115042	93115541	Pask|chr1:93115042-93115541	0.149892022348479	.	.
chr1	93342619	93343118	chr1	93115042	93115541	Ppp1r7|chr1:93115042-93115541	0.149892022348479	.	.
chr1	93342619	93343118	chr1	93445454	93445953	Pask|chr1:93445454-93445953	0.20544828442876	.	.
chr1	93342619	93343118	chr1	93445454	93445953	Ppp1r7|chr1:93445454-93445953	0.20544828442876	.	.
chr1	93511801	93512300	chr1	93444675	93445174	Farp2|chr1:93444675-93445174	0.31234645302263	.	.
chr1	93511801	93512300	chr1	93444675	93445174	Farp2|chr1:93444675-93445174	0.312346453022631	.	.
chr1	93511801	93512300	chr1	93445454	93445953	Farp2|chr1:93445454-93445953	0.223213839697219	.	.
chr1	93635550	93636049	chr1	93401523	93402022	Gm28536|chr1:93401523-93402022	0.17608950064475	.	.
chr1	93635550	93636049	chr1	93668682	93669181	Gm28536|chr1:93668682-93669181	0.200913508143129	.	.
chr1	93686360	93686859	chr1	93445454	93445953	Bok|chr1:93445454-93445953	0.174271931201904	.	.
chr1	93801756	93802255	chr1	94146396	94146895	Dtymk|chr1:94146396-94146895	0.150974392831985	.	.
chr1	93803720	93804219	chr1	93668682	93669181	Ing5|chr1:93668682-93669181	0.18274478864318	.	.
chr1	95667416	95667915	chr1	95950365	95950864	St8sia4|chr1:95950365-95950864	0.213851994607847	.	.
chr1	96871948	96872447	chr1	96570929	96571428	Slco4c1|chr1:96570929-96571428	0.288774323146057	.	.
chr1	97661204	97661703	chr1	97642197	97642696	D1Ertd622e|chr1:97642197-97642696	0.260606646895702	.	.
chr1	97661800	97662299	chr1	97540647	97541146	D1Ertd622e|chr1:97540647-97541146	0.309773823665181	.	.
chr1	97661800	97662299	chr1	97553622	97554121	D1Ertd622e|chr1:97553622-97554121	0.224943042454664	.	.
chr1	97661800	97662299	chr1	97623122	97623621	D1Ertd622e|chr1:97623122-97623621	0.194300042089028	.	.
chr1	97661800	97662299	chr1	97642197	97642696	D1Ertd622e|chr1:97642197-97642696	0.362170975619734	.	.
chr1	105356312	105356811	chr1	105151426	105151925	Gm17634|chr1:105151426-105151925	0.156207114364486	.	.
chr1	105356312	105356811	chr1	105151426	105151925	Rnf152|chr1:105151426-105151925	0.156207114364486	.	.
chr1	105356312	105356811	chr1	105259709	105260208	Gm17634|chr1:105259709-105260208	0.320288997684531	.	.
chr1	105356312	105356811	chr1	105259709	105260208	Rnf152|chr1:105259709-105260208	0.320288997684531	.	.
chr1	105356312	105356811	chr1	105301732	105302231	Gm17634|chr1:105301732-105302231	0.151020292651425	.	.
chr1	105356312	105356811	chr1	105301732	105302231	Rnf152|chr1:105301732-105302231	0.151020292651425	.	.
chr1	105663536	105664035	chr1	105840729	105841228	Pign|chr1:105840729-105841228	0.218109593136631	.	.
chr1	105663536	105664035	chr1	105840729	105841228	Relch|chr1:105840729-105841228	0.218109593136631	.	.
chr1	106171270	106171769	chr1	105840729	105841228	Gm20753|chr1:105840729-105841228	0.271869948386328	.	.
chr1	106171270	106171769	chr1	105840729	105841228	Phlpp1|chr1:105840729-105841228	0.271869948386328	.	.
chr1	106171270	106171769	chr1	105890977	105891476	Gm20753|chr1:105890977-105891476	0.214560958671206	.	.
chr1	106171270	106171769	chr1	105890977	105891476	Phlpp1|chr1:105890977-105891476	0.214560958671206	.	.
chr1	106171270	106171769	chr1	105906389	105906888	Gm20753|chr1:105906389-105906888	0.232184549347643	.	.
chr1	106171270	106171769	chr1	105906389	105906888	Phlpp1|chr1:105906389-105906888	0.232184549347643	.	.
chr1	106171270	106171769	chr1	105993776	105994275	Gm20753|chr1:105993776-105994275	0.234865130601966	.	.
chr1	106171270	106171769	chr1	105993776	105994275	Phlpp1|chr1:105993776-105994275	0.234865130601966	.	.
chr1	106171270	106171769	chr1	106242047	106242546	Gm20753|chr1:106242047-106242546	0.16569764246702	.	.
chr1	106171270	106171769	chr1	106242047	106242546	Phlpp1|chr1:106242047-106242546	0.16569764246702	.	.
chr1	109982394	109982893	chr1	109969751	109970250	Cdh7|chr1:109969751-109970250	0.33830136300463	.	.
chr1	118310992	118311491	chr1	118476824	118477323	Tsn|chr1:118476824-118477323	0.220285536901868	.	.
chr1	118627626	118628125	chr1	118720563	118721062	Tfcp2l1|chr1:118720563-118721062	0.253751451138133	.	.
chr1	119504531	119505030	chr1	119894904	119895403	Ralb|chr1:119894904-119895403	0.275749365844628	.	.
chr1	119525867	119526366	chr1	119674920	119675419	Gm27184|chr1:119674920-119675419	0.20388122516291	.	.
chr1	119525867	119526366	chr1	119674920	119675419	Tmem185b|chr1:119674920-119675419	0.20388122516291	.	.
chr1	119525867	119526366	chr1	119925716	119926215	Gm27184|chr1:119925716-119926215	0.194968961347493	.	.
chr1	119525867	119526366	chr1	119925716	119926215	Tmem185b|chr1:119925716-119926215	0.194968961347493	.	.
chr1	119836618	119837117	chr1	119894904	119895403	Ptpn4|chr1:119894904-119895403	0.217885146761506	.	.
chr1	119837335	119837834	chr1	119674920	119675419	Ptpn4|chr1:119674920-119675419	0.273206524384683	.	.
chr1	119837335	119837834	chr1	120171744	120172243	Ptpn4|chr1:120171744-120172243	0.162310607665019	.	.
chr1	119996954	119997453	chr1	119674920	119675419	Cfap221|chr1:119674920-119675419	0.226605540782018	.	.
chr1	120073537	120074036	chr1	120176155	120176654	Tmem37|chr1:120176155-120176654	0.277443845092681	.	.
chr1	120120898	120121397	chr1	119925716	119926215	3110009E18Rik|chr1:119925716-119926215	0.217181278667751	.	.
chr1	120120898	120121397	chr1	119925716	119926215	Dbi|chr1:119925716-119926215	0.217181278667751	.	.
chr1	120120898	120121397	chr1	120197108	120197607	3110009E18Rik|chr1:120197108-120197607	0.173087111493396	.	.
chr1	120120898	120121397	chr1	120197108	120197607	Dbi|chr1:120197108-120197607	0.173087111493396	.	.
chr1	120120898	120121397	chr1	120357257	120357756	3110009E18Rik|chr1:120357257-120357756	0.243486308116906	.	.
chr1	120120898	120121397	chr1	120357257	120357756	Dbi|chr1:120357257-120357756	0.243486308116906	.	.
chr1	120340860	120341359	chr1	120236316	120236815	C1ql2|chr1:120236316-120236815	0.231712651329984	.	.
chr1	120340860	120341359	chr1	120265100	120265599	C1ql2|chr1:120265100-120265599	0.180910851932403	.	.
chr1	120340860	120341359	chr1	120295156	120295655	C1ql2|chr1:120295156-120295655	0.428677597717845	.	.
chr1	121493659	121494158	chr1	121468237	121468736	Gm15392|chr1:121468237-121468736	0.154699755493105	.	.
chr1	121493659	121494158	chr1	121734749	121735248	Gm15392|chr1:121734749-121735248	0.328848059092507	.	.
chr1	125435289	125435788	chr1	125372763	125373262	Actr3|chr1:125372763-125373262	0.158656931763905	.	.
chr1	125435289	125435788	chr1	125604229	125604728	Actr3|chr1:125604229-125604728	0.189789101243723	.	.
chr1	125435289	125435788	chr1	125607368	125607867	Actr3|chr1:125607368-125607867	0.224411111114725	.	.
chr1	125560306	125560805	chr1	125841237	125841736	Slc35f5|chr1:125841237-125841736	0.232999631555453	.	.
chr1	125560306	125560805	chr1	125911387	125911886	Slc35f5|chr1:125911387-125911886	0.163170627731016	.	.
chr1	125911894	125912393	chr1	125542200	125542699	Lypd1|chr1:125542200-125542699	0.257137413667316	.	.
chr1	125911894	125912393	chr1	125607368	125607867	Lypd1|chr1:125607368-125607867	0.162132771288067	.	.
chr1	125911894	125912393	chr1	125911387	125911886	Lypd1|chr1:125911387-125911886	0.501954734717664	.	.
chr1	125911894	125912393	chr1	126192627	126193126	Lypd1|chr1:126192627-126193126	0.320598544148663	.	.
chr1	127205210	127205709	chr1	127205858	127206357	Mgat5|chr1:127205858-127206357	0.338071892205697	.	.
chr1	128102952	128103451	chr1	128003957	128004456	R3hdm1|chr1:128003957-128004456	0.235178395309353	.	.
chr1	128102952	128103451	chr1	128003957	128004456	Zranb3|chr1:128003957-128004456	0.235178395309353	.	.
chr1	128103473	128103972	chr1	128003957	128004456	R3hdm1|chr1:128003957-128004456	0.220026032684625	.	.
chr1	128103473	128103972	chr1	128003957	128004456	Zranb3|chr1:128003957-128004456	0.220026032684625	.	.
chr1	128103473	128103972	chr1	128472408	128472907	R3hdm1|chr1:128472408-128472907	0.205382683582045	.	.
chr1	128103473	128103972	chr1	128472408	128472907	Zranb3|chr1:128472408-128472907	0.205382683582045	.	.
chr1	128243885	128244384	chr1	128303860	128304359	Ubxn4|chr1:128303860-128304359	0.169946580963743	.	.
chr1	128359460	128359959	chr1	128003957	128004456	Mcm6|chr1:128003957-128004456	0.20216509163544	.	.
chr1	130462505	130463004	chr1	130350205	130350704	Cd55|chr1:130350205-130350704	0.175487276436506	.	.
chr1	130462505	130463004	chr1	130350205	130350704	Gm16083|chr1:130350205-130350704	0.175487276436506	.	.
chr1	130717229	130717728	chr1	130512971	130513470	Yod1|chr1:130512971-130513470	0.378712727486917	.	.
chr1	130717229	130717728	chr1	130547917	130548416	Yod1|chr1:130547917-130548416	0.305983154150963	.	.
chr1	130717229	130717728	chr1	130995515	130996014	Yod1|chr1:130995515-130996014	0.266964994638792	.	.
chr1	131526753	131527252	chr1	131658033	131658532	Fam72a|chr1:131658033-131658532	0.228601110953038	.	.
chr1	131526753	131527252	chr1	131658033	131658532	Srgap2|chr1:131658033-131658532	0.228601110953038	.	.
chr1	131526753	131527252	chr1	131981607	131982106	Fam72a|chr1:131981607-131982106	0.358807575441204	.	.
chr1	131526753	131527252	chr1	131981607	131982106	Srgap2|chr1:131981607-131982106	0.358807575441204	.	.
chr1	131527318	131527817	chr1	131555074	131555573	Fam72a|chr1:131555074-131555573	0.151769953676995	.	.
chr1	131527318	131527817	chr1	131555074	131555573	Srgap2|chr1:131555074-131555573	0.151769953676995	.	.
chr1	131527318	131527817	chr1	131658033	131658532	Fam72a|chr1:131658033-131658532	0.221439764629874	.	.
chr1	131527318	131527817	chr1	131658033	131658532	Srgap2|chr1:131658033-131658532	0.221439764629874	.	.
chr1	131527318	131527817	chr1	131712339	131712838	Fam72a|chr1:131712339-131712838	0.297630514746386	.	.
chr1	131527318	131527817	chr1	131712339	131712838	Srgap2|chr1:131712339-131712838	0.297630514746386	.	.
chr1	131527318	131527817	chr1	131981607	131982106	Fam72a|chr1:131981607-131982106	0.206721130814488	.	.
chr1	131527318	131527817	chr1	131981607	131982106	Srgap2|chr1:131981607-131982106	0.206721130814488	.	.
chr1	131827667	131828166	chr1	131573579	131574078	Slc41a1|chr1:131573579-131574078	0.154203351545865	.	.
chr1	131827667	131828166	chr1	131754806	131755305	Slc41a1|chr1:131754806-131755305	0.165675115931423	.	.
chr1	131827667	131828166	chr1	131982827	131983326	Slc41a1|chr1:131982827-131983326	0.217017412312719	.	.
chr1	131827667	131828166	chr1	132144172	132144671	Slc41a1|chr1:132144172-132144671	0.187976216457802	.	.
chr1	131827667	131828166	chr1	132190118	132190617	Slc41a1|chr1:132190118-132190617	0.255554785802195	.	.
chr1	131827667	131828166	chr1	132208097	132208596	Slc41a1|chr1:132208097-132208596	0.320018833791363	.	.
chr1	131910162	131910661	chr1	131754806	131755305	Nucks1|chr1:131754806-131755305	0.17147244764463	.	.
chr1	131910162	131910661	chr1	132046327	132046826	Nucks1|chr1:132046327-132046826	0.170490964836705	.	.
chr1	131910666	131911165	chr1	131658033	131658532	Nucks1|chr1:131658033-131658532	0.297397389105103	.	.
chr1	131910666	131911165	chr1	131712339	131712838	Nucks1|chr1:131712339-131712838	0.154536297141508	.	.
chr1	131910666	131911165	chr1	132200622	132201121	Nucks1|chr1:132200622-132201121	0.418735238022791	.	.
chr1	131910666	131911165	chr1	132208097	132208596	Nucks1|chr1:132208097-132208596	0.19201989826725	.	.
chr1	132007294	132007793	chr1	132144172	132144671	Elk4|chr1:132144172-132144671	0.263714320499735	.	.
chr1	132007294	132007793	chr1	132190118	132190617	Elk4|chr1:132190118-132190617	0.438300081221326	.	.
chr1	132007294	132007793	chr1	132208097	132208596	Elk4|chr1:132208097-132208596	0.272588943388608	.	.
chr1	132007800	132008299	chr1	131981607	131982106	Elk4|chr1:131981607-131982106	0.257788693395225	.	.
chr1	132007800	132008299	chr1	131982827	131983326	Elk4|chr1:131982827-131983326	0.398563172766759	.	.
chr1	132007800	132008299	chr1	132107219	132107718	Elk4|chr1:132107219-132107718	0.179527922901313	.	.
chr1	132007800	132008299	chr1	132121195	132121694	Elk4|chr1:132121195-132121694	0.272678147604001	.	.
chr1	132007800	132008299	chr1	132123531	132124030	Elk4|chr1:132123531-132124030	0.155798102606448	.	.
chr1	132007800	132008299	chr1	132144172	132144671	Elk4|chr1:132144172-132144671	0.293942901207978	.	.
chr1	132007800	132008299	chr1	132157329	132157828	Elk4|chr1:132157329-132157828	0.306865705423205	.	.
chr1	132007800	132008299	chr1	132200622	132201121	Elk4|chr1:132200622-132201121	0.281244151099289	.	.
chr1	132139477	132139976	chr1	131981607	131982106	Cdk18|chr1:131981607-131982106	0.175528594460446	.	.
chr1	132139477	132139976	chr1	131981607	131982106	Gm29629|chr1:131981607-131982106	0.175528594460446	.	.
chr1	133321339	133321838	chr1	133333921	133334420	Kiss1|chr1:133333921-133334420	0.175954563478339	.	.
chr1	133363199	133363698	chr1	133267838	133268337	Etnk2|chr1:133267838-133268337	0.171556687946565	.	.
chr1	133363199	133363698	chr1	133331085	133331584	Etnk2|chr1:133331085-133331584	0.199186853434854	.	.
chr1	133363199	133363698	chr1	133333921	133334420	Etnk2|chr1:133333921-133334420	0.456490063588369	.	.
chr1	133609585	133610084	chr1	133372711	133373210	Snrpe|chr1:133372711-133373210	0.200004377048572	.	.
chr1	133609585	133610084	chr1	133850230	133850729	Snrpe|chr1:133850230-133850729	0.187655096156265	.	.
chr1	133610089	133610588	chr1	133331085	133331584	Snrpe|chr1:133331085-133331584	0.191722213664945	.	.
chr1	133610089	133610588	chr1	133762854	133763353	Snrpe|chr1:133762854-133763353	0.161795551040437	.	.
chr1	133610089	133610588	chr1	133840264	133840763	Snrpe|chr1:133840264-133840763	0.272330352356691	.	.
chr1	133610089	133610588	chr1	133850230	133850729	Snrpe|chr1:133850230-133850729	0.201985101843805	.	.
chr1	133661173	133661672	chr1	133736167	133736666	Gm38394|chr1:133736167-133736666	0.176260475174244	.	.
chr1	133661173	133661672	chr1	133736167	133736666	Zbed6|chr1:133736167-133736666	0.176260475174244	.	.
chr1	133661173	133661672	chr1	133736167	133736666	Zc3h11a|chr1:133736167-133736666	0.176260475174244	.	.
chr1	133661173	133661672	chr1	133762854	133763353	Gm38394|chr1:133762854-133763353	0.247819690955932	.	.
chr1	133661173	133661672	chr1	133762854	133763353	Zbed6|chr1:133762854-133763353	0.247819690955932	.	.
chr1	133661173	133661672	chr1	133762854	133763353	Zc3h11a|chr1:133762854-133763353	0.247819690955932	.	.
chr1	133661173	133661672	chr1	133850230	133850729	Gm38394|chr1:133850230-133850729	0.48813688169217	.	.
chr1	133661173	133661672	chr1	133850230	133850729	Zbed6|chr1:133850230-133850729	0.48813688169217	.	.
chr1	133661173	133661672	chr1	133850230	133850729	Zc3h11a|chr1:133850230-133850729	0.48813688169217	.	.
chr1	133661173	133661672	chr1	133874046	133874545	Gm38394|chr1:133874046-133874545	0.441212581942522	.	.
chr1	133661173	133661672	chr1	133874046	133874545	Zbed6|chr1:133874046-133874545	0.441212581942522	.	.
chr1	133661173	133661672	chr1	133874046	133874545	Zc3h11a|chr1:133874046-133874545	0.441212581942522	.	.
chr1	133800824	133801323	chr1	133850230	133850729	Atp2b4|chr1:133850230-133850729	0.222920262447647	.	.
chr1	133800824	133801323	chr1	133896218	133896717	Atp2b4|chr1:133896218-133896717	0.14938471913129	.	.
chr1	133908258	133908757	chr1	133840264	133840763	Optc|chr1:133840264-133840763	0.236469495259143	.	.
chr1	133920748	133921247	chr1	133736167	133736666	Prelp|chr1:133736167-133736666	0.194303099232151	.	.
chr1	134078899	134079398	chr1	134082899	134083398	Btg2|chr1:134082899-134083398	0.327647217031757	.	.
chr1	134078899	134079398	chr1	134092834	134093333	Btg2|chr1:134092834-134093333	0.197717950495989	.	.
chr1	134078899	134079398	chr1	134244113	134244612	Btg2|chr1:134244113-134244612	0.201711902560191	.	.
chr1	134078899	134079398	chr1	134310057	134310556	Btg2|chr1:134310057-134310556	0.155016357451877	.	.
chr1	134361764	134362263	chr1	134082899	134083398	Tmem183a|chr1:134082899-134083398	0.35490706279232	.	.
chr1	134361764	134362263	chr1	134092834	134093333	Tmem183a|chr1:134092834-134093333	0.155229474618839	.	.
chr1	134361764	134362263	chr1	134099100	134099599	Tmem183a|chr1:134099100-134099599	0.267347963832684	.	.
chr1	134415089	134415588	chr1	134082899	134083398	Adipor1|chr1:134082899-134083398	0.202666485891636	.	.
chr1	134415089	134415588	chr1	134244113	134244612	Adipor1|chr1:134244113-134244612	0.236284463404658	.	.
chr1	134494334	134494833	chr1	134045877	134046376	Rabif|chr1:134045877-134046376	0.35110170878643	.	.
chr1	134494334	134494833	chr1	134099100	134099599	Rabif|chr1:134099100-134099599	0.25641285143669	.	.
chr1	134494334	134494833	chr1	134244113	134244612	Rabif|chr1:134244113-134244612	0.206979800351221	.	.
chr1	134494334	134494833	chr1	134344509	134345008	Rabif|chr1:134344509-134345008	0.251056124341205	.	.
chr1	134494927	134495426	chr1	134151628	134152127	Rabif|chr1:134151628-134152127	0.474480204877513	.	.
chr1	134494927	134495426	chr1	134709018	134709517	Rabif|chr1:134709018-134709517	0.310796363259434	.	.
chr1	134559917	134560416	chr1	134709018	134709517	Kdm5b|chr1:134709018-134709517	0.368227970044947	.	.
chr1	134646329	134646828	chr1	134556771	134557270	Gm26783|chr1:134556771-134557270	0.263964199613143	.	.
chr1	134646329	134646828	chr1	134556771	134557270	Syt2|chr1:134556771-134557270	0.263964199613143	.	.
chr1	135146503	135147002	chr1	135368172	135368671	Arl8a|chr1:135368172-135368671	0.337168581169789	.	.
chr1	135146503	135147002	chr1	135492327	135492826	Arl8a|chr1:135492327-135492826	0.152898950858408	.	.
chr1	135248334	135248833	chr1	135368172	135368671	Gm26642|chr1:135368172-135368671	0.243389894491853	.	.
chr1	135258970	135259469	chr1	135158710	135159209	Elf3|chr1:135158710-135159209	0.193997473399661	.	.
chr1	135283732	135284231	chr1	135003356	135003855	Rnpep|chr1:135003356-135003855	0.249676047660062	.	.
chr1	135283732	135284231	chr1	135290939	135291438	Rnpep|chr1:135290939-135291438	0.326310555183951	.	.
chr1	135283732	135284231	chr1	135463659	135464158	Rnpep|chr1:135463659-135464158	0.222958370719729	.	.
chr1	135284244	135284743	chr1	135003356	135003855	Rnpep|chr1:135003356-135003855	0.31260779892727	.	.
chr1	135284244	135284743	chr1	135290939	135291438	Rnpep|chr1:135290939-135291438	0.162916650087831	.	.
chr1	135313568	135314067	chr1	135154328	135154827	Timm17a|chr1:135154328-135154827	0.305909718373517	.	.
chr1	135374611	135375110	chr1	135003356	135003855	Shisa4|chr1:135003356-135003855	0.176216725030581	.	.
chr1	135374611	135375110	chr1	135290939	135291438	Shisa4|chr1:135290939-135291438	0.150755216574669	.	.
chr1	135374611	135375110	chr1	135463659	135464158	Shisa4|chr1:135463659-135464158	0.24907420285833	.	.
chr1	135430227	135430726	chr1	135171914	135172413	Ipo9|chr1:135171914-135172413	0.148411512592546	.	.
chr1	135430227	135430726	chr1	135290939	135291438	Ipo9|chr1:135290939-135291438	0.246788915353018	.	.
chr1	135430227	135430726	chr1	135368172	135368671	Ipo9|chr1:135368172-135368671	0.199617410648856	.	.
chr1	136624613	136625112	chr1	136706410	136706909	Platr23|chr1:136706410-136706909	0.225301851229265	.	.
chr1	136624613	136625112	chr1	136706410	136706909	Zfp281|chr1:136706410-136706909	0.225301851229265	.	.
chr1	137898255	137898754	chr1	137929795	137930294	Gm4258|chr1:137929795-137930294	0.271161058817356	.	.
chr1	137898255	137898754	chr1	138135901	138136400	Gm4258|chr1:138135901-138136400	0.36069073217293	.	.
chr1	137898255	137898754	chr1	138136448	138136947	Gm4258|chr1:138136448-138136947	0.160111100272873	.	.
chr1	138515350	138515849	chr1	138288617	138289116	Gm28501|chr1:138288617-138289116	0.254444193135371	.	.
chr1	138515350	138515849	chr1	138328198	138328697	Gm28501|chr1:138328198-138328697	0.229197014363245	.	.
chr1	138515350	138515849	chr1	138345972	138346471	Gm28501|chr1:138345972-138346471	0.171895301612224	.	.
chr1	138515350	138515849	chr1	138506964	138507463	Gm28501|chr1:138506964-138507463	0.398002313862671	.	.
chr1	138515350	138515849	chr1	138801280	138801779	Gm28501|chr1:138801280-138801779	0.253285885804415	.	.
chr1	138515350	138515849	chr1	138801880	138802379	Gm28501|chr1:138801880-138802379	0.190956099087026	.	.
chr1	138618987	138619486	chr1	138288617	138289116	Nek7|chr1:138288617-138289116	0.180613042038665	.	.
chr1	138618987	138619486	chr1	138328198	138328697	Nek7|chr1:138328198-138328697	0.257505494029738	.	.
chr1	138618987	138619486	chr1	138328198	138328697	Nek7|chr1:138328198-138328697	0.257505494029739	.	.
chr1	138618987	138619486	chr1	138345359	138345858	Nek7|chr1:138345359-138345858	0.277445486408201	.	.
chr1	138619514	138620013	chr1	138288617	138289116	Nek7|chr1:138288617-138289116	0.344194703229621	.	.
chr1	138619514	138620013	chr1	138328198	138328697	Nek7|chr1:138328198-138328697	0.302239742143562	.	.
chr1	138619514	138620013	chr1	138345359	138345858	Nek7|chr1:138345359-138345858	0.379354259593013	.	.
chr1	138619514	138620013	chr1	138424230	138424729	Nek7|chr1:138424230-138424729	0.321227385324731	.	.
chr1	138619514	138620013	chr1	138506964	138507463	Nek7|chr1:138506964-138507463	0.251274211395041	.	.
chr1	138619514	138620013	chr1	138801880	138802379	Nek7|chr1:138801880-138802379	0.267042601410844	.	.
chr1	138856629	138857128	chr1	138506964	138507463	2310009B15Rik|chr1:138506964-138507463	0.348710809970654	.	.
chr1	138963206	138963705	chr1	138506964	138507463	Dennd1b|chr1:138506964-138507463	0.231532501394188	.	.
chr1	138963206	138963705	chr1	138617900	138618399	Dennd1b|chr1:138617900-138618399	0.382201625797683	.	.
chr1	138963753	138964252	chr1	139236784	139237283	Dennd1b|chr1:139236784-139237283	0.31937821386542	.	.
chr1	139421972	139422471	chr1	139267783	139268282	Zbtb41|chr1:139267783-139268282	0.231945005249498	.	.
chr1	139421972	139422471	chr1	139289510	139290009	Zbtb41|chr1:139289510-139290009	0.30373555658893	.	.
chr1	139454477	139454976	chr1	139141110	139141609	Aspm|chr1:139141110-139141609	0.212900274710003	.	.
chr1	143640493	143640992	chr1	143918991	143919490	B3galt2|chr1:143918991-143919490	0.277657878523832	.	.
chr1	143640493	143640992	chr1	143919533	143920032	B3galt2|chr1:143919533-143920032	0.319283628159172	.	.
chr1	143640493	143640992	chr1	143956700	143957199	B3galt2|chr1:143956700-143957199	0.256699370565074	.	.
chr1	143702603	143703102	chr1	143956072	143956571	Cdc73|chr1:143956072-143956571	0.261185160611314	.	.
chr1	143776839	143777338	chr1	143739248	143739747	Gm29170|chr1:143739248-143739747	0.240803697668826	.	.
chr1	143776839	143777338	chr1	143739248	143739747	Ro60|chr1:143739248-143739747	0.240803697668826	.	.
chr1	143776839	143777338	chr1	143739248	143739747	Uchl5|chr1:143739248-143739747	0.240803697668826	.	.
chr1	143776839	143777338	chr1	143918991	143919490	Gm29170|chr1:143918991-143919490	0.23593624329824	.	.
chr1	143776839	143777338	chr1	143918991	143919490	Ro60|chr1:143918991-143919490	0.23593624329824	.	.
chr1	143776839	143777338	chr1	143918991	143919490	Uchl5|chr1:143918991-143919490	0.23593624329824	.	.
chr1	143776839	143777338	chr1	143919533	143920032	Gm29170|chr1:143919533-143920032	0.226944570545206	.	.
chr1	143776839	143777338	chr1	143919533	143920032	Ro60|chr1:143919533-143920032	0.226944570545206	.	.
chr1	143776839	143777338	chr1	143919533	143920032	Uchl5|chr1:143919533-143920032	0.226944570545206	.	.
chr1	143776839	143777338	chr1	144151764	144152263	Gm29170|chr1:144151764-144152263	0.171277634848943	.	.
chr1	143776839	143777338	chr1	144151764	144152263	Ro60|chr1:144151764-144152263	0.171277634848943	.	.
chr1	143776839	143777338	chr1	144151764	144152263	Uchl5|chr1:144151764-144152263	0.171277634848943	.	.
chr1	144004041	144004540	chr1	144055790	144056289	Rgs2|chr1:144055790-144056289	0.164511872480302	.	.
chr1	144248861	144249360	chr1	144055790	144056289	Rgs1|chr1:144055790-144056289	0.288639050624154	.	.
chr1	150099643	150100142	chr1	149832907	149833406	Ptgs2|chr1:149832907-149833406	0.272339194214245	.	.
chr1	150099643	150100142	chr1	149832907	149833406	Ptgs2os|chr1:149832907-149833406	0.272339194214245	.	.
chr1	150392883	150393382	chr1	150266492	150266991	Odr4|chr1:150266492-150266991	0.162330895898869	.	.
chr1	150392883	150393382	chr1	150266492	150266991	Tpr|chr1:150266492-150266991	0.162330895898869	.	.
chr1	150392883	150393382	chr1	150534442	150534941	Odr4|chr1:150534442-150534941	0.146584702963026	.	.
chr1	150392883	150393382	chr1	150534442	150534941	Tpr|chr1:150534442-150534941	0.146584702963026	.	.
chr1	151138226	151138725	chr1	150753143	150753642	C730036E19Rik|chr1:150753143-150753642	0.160529357467715	.	.
chr1	151138226	151138725	chr1	151009355	151009854	C730036E19Rik|chr1:151009355-151009854	0.586143860182939	.	.
chr1	151138226	151138725	chr1	151301826	151302325	C730036E19Rik|chr1:151301826-151302325	0.437210661024525	.	.
chr1	151344167	151344666	chr1	151301826	151302325	Gm10138|chr1:151301826-151302325	0.231184352728098	.	.
chr1	151344167	151344666	chr1	151301826	151302325	Ivns1abp|chr1:151301826-151302325	0.231184352728098	.	.
chr1	151344167	151344666	chr1	151564412	151564911	Gm10138|chr1:151564412-151564911	0.22585707419748	.	.
chr1	151344167	151344666	chr1	151564412	151564911	Ivns1abp|chr1:151564412-151564911	0.22585707419748	.	.
chr1	151344167	151344666	chr1	151665240	151665739	Gm10138|chr1:151665240-151665739	0.291981172568017	.	.
chr1	151344167	151344666	chr1	151665240	151665739	Ivns1abp|chr1:151665240-151665739	0.291981172568017	.	.
chr1	151345057	151345556	chr1	151706042	151706541	Gm10138|chr1:151706042-151706541	0.198017181826345	.	.
chr1	151345057	151345556	chr1	151706042	151706541	Ivns1abp|chr1:151706042-151706541	0.198017181826345	.	.
chr1	151428258	151428757	chr1	151009355	151009854	Swt1|chr1:151009355-151009854	0.152522995165639	.	.
chr1	151428258	151428757	chr1	151009355	151009854	Trmt1l|chr1:151009355-151009854	0.152522995165639	.	.
chr1	151428258	151428757	chr1	151038285	151038784	Swt1|chr1:151038285-151038784	0.192464494334732	.	.
chr1	151428258	151428757	chr1	151038285	151038784	Trmt1l|chr1:151038285-151038784	0.192464494334732	.	.
chr1	151500739	151501238	chr1	151665240	151665739	Rnf2|chr1:151665240-151665739	0.354843843791125	.	.
chr1	152386383	152386882	chr1	152110087	152110586	Tsen15|chr1:152110087-152110586	0.165756343537359	.	.
chr1	152386383	152386882	chr1	152269630	152270129	Tsen15|chr1:152269630-152270129	0.240281113725503	.	.
chr1	152386383	152386882	chr1	152290716	152291215	Tsen15|chr1:152290716-152291215	0.150694677011134	.	.
chr1	152386383	152386882	chr1	152324317	152324816	Tsen15|chr1:152324317-152324816	0.277748488329902	.	.
chr1	153549494	153549993	chr1	153539705	153540204	Npl|chr1:153539705-153540204	0.307832115283135	.	.
chr1	153549494	153549993	chr1	153683332	153683831	Npl|chr1:153683332-153683831	0.277644248559543	.	.
chr1	153549494	153549993	chr1	153717908	153718407	Npl|chr1:153717908-153718407	0.184967949862884	.	.
chr1	153549494	153549993	chr1	153846966	153847465	Npl|chr1:153846966-153847465	0.178993727558507	.	.
chr1	153652792	153653291	chr1	153531610	153532109	Rgs8|chr1:153531610-153532109	0.152983485215261	.	.
chr1	153652792	153653291	chr1	153679079	153679578	Rgs8|chr1:153679079-153679578	0.146563351343346	.	.
chr1	153652792	153653291	chr1	153683332	153683831	Rgs8|chr1:153683332-153683831	0.208893449477156	.	.
chr1	153652792	153653291	chr1	153702795	153703294	Rgs8|chr1:153702795-153703294	0.189205281020236	.	.
chr1	153652792	153653291	chr1	153703326	153703825	Rgs8|chr1:153703326-153703825	0.327379471885033	.	.
chr1	153737285	153737784	chr1	153532150	153532649	C230024C17Rik|chr1:153532150-153532649	0.174971749955049	.	.
chr1	153737285	153737784	chr1	153601828	153602327	C230024C17Rik|chr1:153601828-153602327	0.171581677896809	.	.
chr1	153737285	153737784	chr1	153702795	153703294	C230024C17Rik|chr1:153702795-153703294	0.34234212645756	.	.
chr1	153737285	153737784	chr1	153703326	153703825	C230024C17Rik|chr1:153703326-153703825	0.245511785369688	.	.
chr1	153737285	153737784	chr1	153846388	153846887	C230024C17Rik|chr1:153846388-153846887	0.20729519745202	.	.
chr1	153737796	153738295	chr1	153531610	153532109	C230024C17Rik|chr1:153531610-153532109	0.163368412914436	.	.
chr1	153737796	153738295	chr1	153532150	153532649	C230024C17Rik|chr1:153532150-153532649	0.211667965143817	.	.
chr1	153737796	153738295	chr1	153601828	153602327	C230024C17Rik|chr1:153601828-153602327	0.172956567904535	.	.
chr1	153737796	153738295	chr1	153683332	153683831	C230024C17Rik|chr1:153683332-153683831	0.247247301636232	.	.
chr1	153737796	153738295	chr1	153702795	153703294	C230024C17Rik|chr1:153702795-153703294	0.218243431898706	.	.
chr1	153740057	153740556	chr1	153531610	153532109	Rgs16|chr1:153531610-153532109	0.325549036323116	.	.
chr1	153740057	153740556	chr1	153532150	153532649	Rgs16|chr1:153532150-153532649	0.266892859585621	.	.
chr1	153740057	153740556	chr1	153601828	153602327	Rgs16|chr1:153601828-153602327	0.393599404445315	.	.
chr1	153740057	153740556	chr1	153702795	153703294	Rgs16|chr1:153702795-153703294	0.361410645093197	.	.
chr1	153740057	153740556	chr1	153703326	153703825	Rgs16|chr1:153703326-153703825	0.471879102523664	.	.
chr1	153748943	153749442	chr1	153679607	153680106	Gm28513|chr1:153679607-153680106	0.212994517029965	.	.
chr1	153748943	153749442	chr1	153679607	153680106	Rnasel|chr1:153679607-153680106	0.212994517029965	.	.
chr1	153748943	153749442	chr1	153683332	153683831	Gm28513|chr1:153683332-153683831	0.346356011900039	.	.
chr1	153748943	153749442	chr1	153683332	153683831	Rnasel|chr1:153683332-153683831	0.346356011900039	.	.
chr1	153899574	153900073	chr1	153846388	153846887	Glul|chr1:153846388-153846887	0.156312404410555	.	.
chr1	153899574	153900073	chr1	153846388	153846887	Teddm2|chr1:153846388-153846887	0.156312404410555	.	.
chr1	153899574	153900073	chr1	154150104	154150603	Glul|chr1:154150104-154150603	0.173355602824576	.	.
chr1	153899574	153900073	chr1	154150104	154150603	Teddm2|chr1:154150104-154150603	0.173355602824576	.	.
chr1	153899574	153900073	chr1	154205168	154205667	Glul|chr1:154205168-154205667	0.165672686430552	.	.
chr1	153899574	153900073	chr1	154205168	154205667	Teddm2|chr1:154205168-154205667	0.165672686430552	.	.
chr1	153900327	153900826	chr1	153683332	153683831	Glul|chr1:153683332-153683831	0.152846906976377	.	.
chr1	153900327	153900826	chr1	153683332	153683831	Teddm2|chr1:153683332-153683831	0.152846906976377	.	.
chr1	153900327	153900826	chr1	154205168	154205667	Glul|chr1:154205168-154205667	0.146153365732284	.	.
chr1	153900327	153900826	chr1	154205168	154205667	Teddm2|chr1:154205168-154205667	0.146153365732284	.	.
chr1	155527653	155528152	chr1	155784767	155785266	Gm5532|chr1:155784767-155785266	0.295149309003237	.	.
chr1	155557936	155558435	chr1	155517010	155517509	Acbd6|chr1:155517010-155517509	0.291563830686433	.	.
chr1	155812620	155813119	chr1	155613724	155614223	Qsox1|chr1:155613724-155614223	0.162507104283859	.	.
chr1	156035878	156036377	chr1	156040577	156041076	Tor1aip1|chr1:156040577-156041076	0.181856015072305	.	.
chr1	156035878	156036377	chr1	156040577	156041076	Tor1aip2|chr1:156040577-156041076	0.181856015072305	.	.
chr1	156204775	156205274	chr1	155784767	155785266	Fam163a|chr1:155784767-155785266	0.270181555992677	.	.
chr1	156420903	156421402	chr1	156108321	156108820	Axdnd1|chr1:156108321-156108820	0.235206980523789	.	.
chr1	156474061	156474560	chr1	156440317	156440816	Soat1|chr1:156440317-156440816	0.295193679714887	.	.
chr1	156558476	156558975	chr1	156440317	156440816	Abl2|chr1:156440317-156440816	0.165275382606853	.	.
chr1	157411887	157412386	chr1	157555637	157556136	Rasal2|chr1:157555637-157556136	0.168278006627417	.	.
chr1	157412497	157412996	chr1	157536437	157536936	Rasal2|chr1:157536437-157536936	0.148665612260393	.	.
chr1	160792667	160793166	chr1	160579562	160580061	Rabgap1l|chr1:160579562-160580061	0.148444771032616	.	.
chr1	160792667	160793166	chr1	160852437	160852936	Rabgap1l|chr1:160852437-160852936	0.204419626696062	.	.
chr1	160906055	160906554	chr1	161195428	161195927	Rc3h1|chr1:161195428-161195927	0.222355750685371	.	.
chr1	161034786	161035285	chr1	161360198	161360697	Gas5|chr1:161360198-161360697	0.281188512042769	.	.
chr1	161034786	161035285	chr1	161360198	161360697	Zbtb37|chr1:161360198-161360697	0.281188512042769	.	.
chr1	161131254	161131753	chr1	161360198	161360697	Klhl20|chr1:161360198-161360697	0.299410871597722	.	.
chr1	161142436	161142935	chr1	161360198	161360697	Ankrd45|chr1:161360198-161360697	0.323619479644289	.	.
chr1	161250941	161251440	chr1	161360198	161360697	Prdx6|chr1:161360198-161360697	0.146644961642282	.	.
chr1	161968972	161969471	chr1	161583077	161583576	Gm38304|chr1:161583077-161583576	0.192797607129215	.	.
chr1	161968972	161969471	chr1	161583077	161583576	Pigc|chr1:161583077-161583576	0.192797607129215	.	.
chr1	161968972	161969471	chr1	161976288	161976787	Gm38304|chr1:161976288-161976787	0.185905075508564	.	.
chr1	161968972	161969471	chr1	161976288	161976787	Pigc|chr1:161976288-161976787	0.185905075508564	.	.
chr1	162548386	162548885	chr1	162601284	162601783	Eef1aknmt|chr1:162601284-162601783	0.313097027591187	.	.
chr1	162570372	162570871	chr1	162601284	162601783	Vamp4|chr1:162601284-162601783	0.175857337102546	.	.
chr1	162739851	162740350	chr1	162792713	162793212	Prrc2c|chr1:162792713-162793212	0.203603933297666	.	.
chr1	162740352	162740851	chr1	162792713	162793212	Prrc2c|chr1:162792713-162793212	0.243508680848575	.	.
chr1	162740352	162740851	chr1	162953031	162953530	Prrc2c|chr1:162953031-162953530	0.160193875471085	.	.
chr1	163929752	163930251	chr1	164231500	164231999	Scyl3|chr1:164231500-164231999	0.206078693205938	.	.
chr1	163929752	163930251	chr1	164231500	164231999	Scyl3|chr1:164231500-164231999	0.206078693205939	.	.
chr1	164248686	164249185	chr1	164184474	164184973	Slc19a2|chr1:164184474-164184973	0.305394537590793	.	.
chr1	164248686	164249185	chr1	164231500	164231999	Slc19a2|chr1:164231500-164231999	0.339220433365105	.	.
chr1	164248686	164249185	chr1	164454697	164455196	Slc19a2|chr1:164454697-164455196	0.506717578075608	.	.
chr1	164275346	164275845	chr1	164184474	164184973	Ccdc181|chr1:164184474-164184973	0.40909680185685	.	.
chr1	164457803	164458302	chr1	164366670	164367169	Atp1b1|chr1:164366670-164367169	0.343083172546445	.	.
chr1	164457803	164458302	chr1	164395042	164395541	Atp1b1|chr1:164395042-164395541	0.228481830613438	.	.
chr1	164631669	164632168	chr1	164689971	164690470	Gm37754|chr1:164689971-164690470	0.151061454741759	.	.
chr1	164631669	164632168	chr1	164973805	164974304	Gm37754|chr1:164973805-164974304	0.2125671862183	.	.
chr1	164898957	164899456	chr1	164683734	164684233	Gm32569|chr1:164683734-164684233	0.218204812571731	.	.
chr1	164898957	164899456	chr1	164704608	164705107	Gm32569|chr1:164704608-164705107	0.14608164879769	.	.
chr1	164898957	164899456	chr1	164804968	164805467	Gm32569|chr1:164804968-164805467	0.275099418843909	.	.
chr1	165091724	165092223	chr1	165075344	165075843	4930568G15Rik|chr1:165075344-165075843	0.177092196119022	.	.
chr1	165091724	165092223	chr1	165120312	165120811	4930568G15Rik|chr1:165120312-165120811	0.214656158889225	.	.
chr1	165091724	165092223	chr1	165281633	165282132	4930568G15Rik|chr1:165281633-165282132	0.209793530041416	.	.
chr1	165193693	165194192	chr1	165017732	165018231	Sft2d2|chr1:165017732-165018231	0.319921043785941	.	.
chr1	165193693	165194192	chr1	165045963	165046462	Sft2d2|chr1:165045963-165046462	0.258712918838375	.	.
chr1	165193693	165194192	chr1	165132392	165132891	Sft2d2|chr1:165132392-165132891	0.167058955318333	.	.
chr1	165193693	165194192	chr1	165187124	165187623	Sft2d2|chr1:165187124-165187623	0.215194974245067	.	.
chr1	165194197	165194696	chr1	165187124	165187623	Sft2d2|chr1:165187124-165187623	0.345711478730451	.	.
chr1	165194197	165194696	chr1	165281633	165282132	Sft2d2|chr1:165281633-165282132	0.166933921308249	.	.
chr1	165194197	165194696	chr1	165320429	165320928	Sft2d2|chr1:165320429-165320928	0.155685462699428	.	.
chr1	165236724	165237223	chr1	165075909	165076408	Tiprl|chr1:165075909-165076408	0.156094517262621	.	.
chr1	165236724	165237223	chr1	165085623	165086122	Tiprl|chr1:165085623-165086122	0.295728077855684	.	.
chr1	165236724	165237223	chr1	165086326	165086825	Tiprl|chr1:165086326-165086825	0.17099012262988	.	.
chr1	165236724	165237223	chr1	165166121	165166620	Tiprl|chr1:165166121-165166620	0.154994419242706	.	.
chr1	165236724	165237223	chr1	165185200	165185699	Tiprl|chr1:165185200-165185699	0.169210821006733	.	.
chr1	165236724	165237223	chr1	165202448	165202947	Tiprl|chr1:165202448-165202947	0.282341250683232	.	.
chr1	165236724	165237223	chr1	165373830	165374329	Tiprl|chr1:165373830-165374329	0.338112886792959	.	.
chr1	165460313	165460812	chr1	165075344	165075843	Dcaf6|chr1:165075344-165075843	0.395883370102555	.	.
chr1	165460313	165460812	chr1	165075344	165075843	Mpc2|chr1:165075344-165075843	0.395883370102555	.	.
chr1	165460313	165460812	chr1	165736039	165736538	Dcaf6|chr1:165736039-165736538	0.147518348607139	.	.
chr1	165460313	165460812	chr1	165736039	165736538	Mpc2|chr1:165736039-165736538	0.147518348607139	.	.
chr1	165460922	165461421	chr1	165075344	165075843	Dcaf6|chr1:165075344-165075843	0.333639404442263	.	.
chr1	165460922	165461421	chr1	165075344	165075843	Mpc2|chr1:165075344-165075843	0.333639404442263	.	.
chr1	165460922	165461421	chr1	165281633	165282132	Dcaf6|chr1:165281633-165282132	0.264776024269009	.	.
chr1	165460922	165461421	chr1	165281633	165282132	Mpc2|chr1:165281633-165282132	0.264776024269009	.	.
chr1	165634316	165634815	chr1	165643008	165643507	Mpzl1|chr1:165643008-165643507	0.202689442720068	.	.
chr1	165763500	165763999	chr1	165583511	165584010	Creg1|chr1:165583511-165584010	0.281217997418335	.	.
chr1	165763500	165763999	chr1	165641351	165641850	Creg1|chr1:165641351-165641850	0.159228452111929	.	.
chr1	166002418	166002917	chr1	166154109	166154608	Gm26665|chr1:166154109-166154608	0.227928317901467	.	.
chr1	166002418	166002917	chr1	166154109	166154608	Pou2f1|chr1:166154109-166154608	0.227928317901467	.	.
chr1	166002418	166002917	chr1	166282640	166283139	Gm26665|chr1:166282640-166283139	0.196654591444258	.	.
chr1	166002418	166002917	chr1	166282640	166283139	Pou2f1|chr1:166282640-166283139	0.196654591444258	.	.
chr1	166002418	166002917	chr1	166325692	166326191	Gm26665|chr1:166325692-166326191	0.437820229354605	.	.
chr1	166002418	166002917	chr1	166325692	166326191	Pou2f1|chr1:166325692-166326191	0.437820229354605	.	.
chr1	166002418	166002917	chr1	166360121	166360620	Gm26665|chr1:166360121-166360620	0.15070643579313	.	.
chr1	166002418	166002917	chr1	166360121	166360620	Pou2f1|chr1:166360121-166360620	0.15070643579313	.	.
chr1	166003176	166003675	chr1	166282640	166283139	Gm26665|chr1:166282640-166283139	0.237395930535939	.	.
chr1	166003176	166003675	chr1	166282640	166283139	Pou2f1|chr1:166282640-166283139	0.237395930535939	.	.
chr1	166003176	166003675	chr1	166319038	166319537	Gm26665|chr1:166319038-166319537	0.153625306035198	.	.
chr1	166003176	166003675	chr1	166319038	166319537	Pou2f1|chr1:166319038-166319537	0.153625306035198	.	.
chr1	166003176	166003675	chr1	166325692	166326191	Gm26665|chr1:166325692-166326191	0.273967223256419	.	.
chr1	166003176	166003675	chr1	166325692	166326191	Pou2f1|chr1:166325692-166326191	0.273967223256419	.	.
chr1	166253817	166254316	chr1	166189818	166190317	Ildr2|chr1:166189818-166190317	0.222879014649494	.	.
chr1	166253817	166254316	chr1	166360121	166360620	Ildr2|chr1:166360121-166360620	0.156245825958954	.	.
chr1	166254415	166254914	chr1	166089553	166090052	Ildr2|chr1:166089553-166090052	0.349731836675926	.	.
chr1	166254415	166254914	chr1	166302681	166303180	Ildr2|chr1:166302681-166303180	0.200571567659347	.	.
chr1	166254415	166254914	chr1	166428926	166429425	Ildr2|chr1:166428926-166429425	0.157443470534945	.	.
chr1	166308696	166309195	chr1	166319038	166319537	5330438I03Rik|chr1:166319038-166319537	0.203917989572662	.	.
chr1	166379002	166379501	chr1	166023900	166024399	Tada1|chr1:166023900-166024399	0.178299275838462	.	.
chr1	166379002	166379501	chr1	166360121	166360620	Tada1|chr1:166360121-166360620	0.182097691919474	.	.
chr1	166409578	166410077	chr1	166160566	166161065	Pogk|chr1:166160566-166161065	0.248520241432811	.	.
chr1	167001208	167001707	chr1	166840118	166840617	Fam78b|chr1:166840118-166840617	0.326768883838314	.	.
chr1	167001208	167001707	chr1	166840118	166840617	Gm16701|chr1:166840118-166840617	0.326768883838314	.	.
chr1	167284924	167285423	chr1	167491471	167491970	Gm2453|chr1:167491471-167491970	0.315620846925655	.	.
chr1	167284924	167285423	chr1	167491471	167491970	Uck2|chr1:167491471-167491970	0.315620846925655	.	.
chr1	167284924	167285423	chr1	167584213	167584712	Gm2453|chr1:167584213-167584712	0.211219309501124	.	.
chr1	167284924	167285423	chr1	167584213	167584712	Uck2|chr1:167584213-167584712	0.211219309501124	.	.
chr1	167308418	167308917	chr1	167269371	167269870	Tmco1|chr1:167269371-167269870	0.171105298049783	.	.
chr1	167308418	167308917	chr1	167491471	167491970	Tmco1|chr1:167491471-167491970	0.202605975380614	.	.
chr1	167349707	167350206	chr1	167532428	167532927	Aldh9a1|chr1:167532428-167532927	0.45374240245566	.	.
chr1	167349707	167350206	chr1	167540776	167541275	Aldh9a1|chr1:167540776-167541275	0.190475207524617	.	.
chr1	167349707	167350206	chr1	167583702	167584201	Aldh9a1|chr1:167583702-167584201	0.362404571507883	.	.
chr1	167349707	167350206	chr1	167584213	167584712	Aldh9a1|chr1:167584213-167584712	0.302089710819682	.	.
chr1	167394156	167394655	chr1	167369851	167370350	Mgst3|chr1:167369851-167370350	0.421310818498087	.	.
chr1	167597755	167598254	chr1	167553903	167554402	Rxrg|chr1:167553903-167554402	0.25594036177639	.	.
chr1	167597755	167598254	chr1	167583702	167584201	Rxrg|chr1:167583702-167584201	0.22853681335939	.	.
chr1	167597755	167598254	chr1	167644841	167645340	Rxrg|chr1:167644841-167645340	0.229300896295488	.	.
chr1	167598393	167598892	chr1	167269371	167269870	Rxrg|chr1:167269371-167269870	0.234145018044935	.	.
chr1	167598393	167598892	chr1	167269986	167270485	Rxrg|chr1:167269986-167270485	0.25032012483886	.	.
chr1	167598393	167598892	chr1	167506546	167507045	Rxrg|chr1:167506546-167507045	0.178682412714771	.	.
chr1	167598393	167598892	chr1	167553903	167554402	Rxrg|chr1:167553903-167554402	0.279711753696546	.	.
chr1	167598393	167598892	chr1	167636947	167637446	Rxrg|chr1:167636947-167637446	0.278268442675057	.	.
chr1	168432123	168432622	chr1	168363918	168364417	Pbx1|chr1:168363918-168364417	0.281850700228368	.	.
chr1	168432123	168432622	chr1	168364720	168365219	Pbx1|chr1:168364720-168365219	0.359616738879703	.	.
chr1	168432123	168432622	chr1	168682002	168682501	Pbx1|chr1:168682002-168682501	0.210257624333924	.	.
chr1	169933784	169934283	chr1	169810988	169811487	Gm15852|chr1:169810988-169811487	0.188546449585209	.	.
chr1	169933784	169934283	chr1	169830533	169831032	Gm15852|chr1:169830533-169831032	0.18748303407325	.	.
chr1	169933784	169934283	chr1	169857940	169858439	Gm15852|chr1:169857940-169858439	0.316602486636822	.	.
chr1	169933784	169934283	chr1	169932271	169932770	Gm15852|chr1:169932271-169932770	0.21575242557342	.	.
chr1	169933784	169934283	chr1	170148677	170149176	Gm15852|chr1:170148677-170149176	0.258543155169783	.	.
chr1	169934305	169934804	chr1	169830533	169831032	Gm15852|chr1:169830533-169831032	0.272164467576764	.	.
chr1	169934305	169934804	chr1	169830533	169831032	Gm15852|chr1:169830533-169831032	0.272164467576765	.	.
chr1	169934305	169934804	chr1	169857940	169858439	Gm15852|chr1:169857940-169858439	0.222850908161283	.	.
chr1	169934305	169934804	chr1	169932271	169932770	Gm15852|chr1:169932271-169932770	0.167105296548205	.	.
chr1	169934305	169934804	chr1	170148677	170149176	Gm15852|chr1:170148677-170149176	0.347775759992086	.	.
chr1	169969082	169969581	chr1	169764373	169764872	3110045C21Rik|chr1:169764373-169764872	0.201526995727819	.	.
chr1	169969082	169969581	chr1	169764373	169764872	Hsd17b7|chr1:169764373-169764872	0.201526995727819	.	.
chr1	170174840	170175339	chr1	169857940	169858439	Gm37748|chr1:169857940-169858439	0.144946877356705	.	.
chr1	170174840	170175339	chr1	169857940	169858439	Uap1|chr1:169857940-169858439	0.144946877356705	.	.
chr1	170215136	170215635	chr1	169932271	169932770	4930500M09Rik|chr1:169932271-169932770	0.175139309168069	.	.
chr1	170215136	170215635	chr1	169932271	169932770	Uhmk1|chr1:169932271-169932770	0.175139309168069	.	.
chr1	170867571	170868070	chr1	171037809	171038308	Atf6|chr1:171037809-171038308	0.213978780304711	.	.
chr1	170867571	170868070	chr1	171037809	171038308	Gm9929|chr1:171037809-171038308	0.213978780304711	.	.
chr1	170867571	170868070	chr1	171102488	171102987	Atf6|chr1:171102488-171102987	0.2436920668277	.	.
chr1	170867571	170868070	chr1	171102488	171102987	Gm9929|chr1:171102488-171102987	0.2436920668277	.	.
chr1	170868410	170868909	chr1	171044776	171045275	Atf6|chr1:171044776-171045275	0.28491491359616	.	.
chr1	170868410	170868909	chr1	171044776	171045275	Gm9929|chr1:171044776-171045275	0.28491491359616	.	.
chr1	170868410	170868909	chr1	171102488	171102987	Atf6|chr1:171102488-171102987	0.178959998835476	.	.
chr1	170868410	170868909	chr1	171102488	171102987	Gm9929|chr1:171102488-171102987	0.178959998835476	.	.
chr1	170885252	170885751	chr1	171247027	171247526	Dusp12|chr1:171247027-171247526	0.15143131120513	.	.
chr1	170885252	170885751	chr1	171247027	171247526	Gm26620|chr1:171247027-171247526	0.15143131120513	.	.
chr1	171150371	171150870	chr1	171044776	171045275	Mpz|chr1:171044776-171045275	0.1497709734602	.	.
chr1	171150371	171150870	chr1	171044776	171045275	Sdhc|chr1:171044776-171045275	0.1497709734602	.	.
chr1	171150371	171150870	chr1	171263038	171263537	Mpz|chr1:171263038-171263537	0.183932007904971	.	.
chr1	171150371	171150870	chr1	171263038	171263537	Sdhc|chr1:171263038-171263537	0.183932007904971	.	.
chr1	171150371	171150870	chr1	171379865	171380364	Mpz|chr1:171379865-171380364	0.149822891352243	.	.
chr1	171150371	171150870	chr1	171379865	171380364	Sdhc|chr1:171379865-171380364	0.149822891352243	.	.
chr1	171196077	171196576	chr1	171033681	171034180	Pcp4l1|chr1:171033681-171034180	0.527988057598725	.	.
chr1	171196077	171196576	chr1	171102488	171102987	Pcp4l1|chr1:171102488-171102987	0.1850765641872	.	.
chr1	171196077	171196576	chr1	171110922	171111421	Pcp4l1|chr1:171110922-171111421	0.156466433532558	.	.
chr1	171196077	171196576	chr1	171122872	171123371	Pcp4l1|chr1:171122872-171123371	0.361034924083886	.	.
chr1	171222404	171222903	chr1	170901528	170902027	Tomm40l|chr1:170901528-170902027	0.186352202813741	.	.
chr1	171222404	171222903	chr1	170907216	170907715	Tomm40l|chr1:170907216-170907715	0.185162920763253	.	.
chr1	171222404	171222903	chr1	171033681	171034180	Tomm40l|chr1:171033681-171034180	0.230622772199014	.	.
chr1	171222404	171222903	chr1	171037809	171038308	Tomm40l|chr1:171037809-171038308	0.156029934652926	.	.
chr1	171222404	171222903	chr1	171102488	171102987	Tomm40l|chr1:171102488-171102987	0.308904556744758	.	.
chr1	171222404	171222903	chr1	171110922	171111421	Tomm40l|chr1:171110922-171111421	0.177932662091596	.	.
chr1	171222404	171222903	chr1	171122872	171123371	Tomm40l|chr1:171122872-171123371	0.28507447684871	.	.
chr1	171270057	171270556	chr1	171101659	171102158	B4galt3|chr1:171101659-171102158	0.154228877532707	.	.
chr1	171270057	171270556	chr1	171110922	171111421	B4galt3|chr1:171110922-171111421	0.206909887554719	.	.
chr1	171270057	171270556	chr1	171247027	171247526	B4galt3|chr1:171247027-171247526	0.165475336571152	.	.
chr1	171281054	171281553	chr1	171033681	171034180	Ppox|chr1:171033681-171034180	0.159855417845709	.	.
chr1	171281054	171281553	chr1	171037809	171038308	Ppox|chr1:171037809-171038308	0.275085289653171	.	.
chr1	171281054	171281553	chr1	171102488	171102987	Ppox|chr1:171102488-171102987	0.276435294314093	.	.
chr1	171281054	171281553	chr1	171110922	171111421	Ppox|chr1:171110922-171111421	0.249961714217124	.	.
chr1	171281054	171281553	chr1	171553589	171554088	Ppox|chr1:171553589-171554088	0.164505694717555	.	.
chr1	171287719	171288218	chr1	171110922	171111421	Usp21|chr1:171110922-171111421	0.148559082128966	.	.
chr1	171287719	171288218	chr1	171553007	171553506	Usp21|chr1:171553007-171553506	0.261787589208461	.	.
chr1	171294566	171295065	chr1	171033681	171034180	Ufc1|chr1:171033681-171034180	0.208478528272458	.	.
chr1	171294566	171295065	chr1	171044266	171044765	Ufc1|chr1:171044266-171044765	0.192738841255354	.	.
chr1	171328705	171329204	chr1	171263038	171263537	Dedd|chr1:171263038-171263537	0.281210227609978	.	.
chr1	171328705	171329204	chr1	171553007	171553506	Dedd|chr1:171553007-171553506	0.149528173726693	.	.
chr1	171329206	171329705	chr1	171044776	171045275	Dedd|chr1:171044776-171045275	0.189344434808784	.	.
chr1	171329206	171329705	chr1	171102488	171102987	Dedd|chr1:171102488-171102987	0.173027085180293	.	.
chr1	171329206	171329705	chr1	171110922	171111421	Dedd|chr1:171110922-171111421	0.183271939603201	.	.
chr1	171329206	171329705	chr1	171263038	171263537	Dedd|chr1:171263038-171263537	0.164673681671452	.	.
chr1	171345437	171345936	chr1	171033681	171034180	Nit1|chr1:171033681-171034180	0.268507681785782	.	.
chr1	171345437	171345936	chr1	171033681	171034180	Pfdn2|chr1:171033681-171034180	0.268507681785782	.	.
chr1	171345437	171345936	chr1	171102488	171102987	Nit1|chr1:171102488-171102987	0.237375692623899	.	.
chr1	171345437	171345936	chr1	171102488	171102987	Pfdn2|chr1:171102488-171102987	0.237375692623899	.	.
chr1	171345437	171345936	chr1	171257104	171257603	Nit1|chr1:171257104-171257603	0.161909972443448	.	.
chr1	171345437	171345936	chr1	171257104	171257603	Pfdn2|chr1:171257104-171257603	0.161909972443448	.	.
chr1	171345437	171345936	chr1	171263038	171263537	Nit1|chr1:171263038-171263537	0.174462801360959	.	.
chr1	171345437	171345936	chr1	171263038	171263537	Pfdn2|chr1:171263038-171263537	0.174462801360959	.	.
chr1	171345437	171345936	chr1	171553007	171553506	Nit1|chr1:171553007-171553506	0.18709455731761	.	.
chr1	171345437	171345936	chr1	171553007	171553506	Pfdn2|chr1:171553007-171553506	0.18709455731761	.	.
chr1	171345437	171345936	chr1	171553589	171554088	Nit1|chr1:171553589-171554088	0.173264102990467	.	.
chr1	171345437	171345936	chr1	171553589	171554088	Pfdn2|chr1:171553589-171554088	0.173264102990467	.	.
chr1	171360576	171361075	chr1	171037809	171038308	Klhdc9|chr1:171037809-171038308	0.175803723943718	.	.
chr1	171360576	171361075	chr1	171044266	171044765	Klhdc9|chr1:171044266-171044765	0.17686577325119	.	.
chr1	171360576	171361075	chr1	171044776	171045275	Klhdc9|chr1:171044776-171045275	0.234441443426969	.	.
chr1	171360576	171361075	chr1	171102488	171102987	Klhdc9|chr1:171102488-171102987	0.255611086589387	.	.
chr1	171360576	171361075	chr1	171257104	171257603	Klhdc9|chr1:171257104-171257603	0.456287342586254	.	.
chr1	171360576	171361075	chr1	171379865	171380364	Klhdc9|chr1:171379865-171380364	0.249265678454367	.	.
chr1	171360576	171361075	chr1	171478928	171479427	Klhdc9|chr1:171478928-171479427	0.307572222888523	.	.
chr1	171361088	171361587	chr1	171033681	171034180	Klhdc9|chr1:171033681-171034180	0.175272379804394	.	.
chr1	171361088	171361587	chr1	171044266	171044765	Klhdc9|chr1:171044266-171044765	0.154831937937726	.	.
chr1	171361088	171361587	chr1	171044776	171045275	Klhdc9|chr1:171044776-171045275	0.27542600808603	.	.
chr1	171361088	171361587	chr1	171263038	171263537	Klhdc9|chr1:171263038-171263537	0.171232706471709	.	.
chr1	171361088	171361587	chr1	171379865	171380364	Klhdc9|chr1:171379865-171380364	0.312617079941164	.	.
chr1	171411068	171411567	chr1	171101659	171102158	Usf1|chr1:171101659-171102158	0.173267046675302	.	.
chr1	171411068	171411567	chr1	171102488	171102987	Usf1|chr1:171102488-171102987	0.23389669287591	.	.
chr1	171411068	171411567	chr1	171110922	171111421	Usf1|chr1:171110922-171111421	0.281008700332071	.	.
chr1	171411068	171411567	chr1	171263038	171263537	Usf1|chr1:171263038-171263537	0.250414622193514	.	.
chr1	171411068	171411567	chr1	171478928	171479427	Usf1|chr1:171478928-171479427	0.366927273450206	.	.
chr1	171411068	171411567	chr1	171553007	171553506	Usf1|chr1:171553007-171553506	0.233348321153028	.	.
chr1	171503848	171504347	chr1	171478928	171479427	Alyref2|chr1:171478928-171479427	0.165476050548348	.	.
chr1	171503848	171504347	chr1	171478928	171479427	B930036N10Rik|chr1:171478928-171479427	0.165476050548348	.	.
chr1	172082460	172082959	chr1	172026509	172027008	Copa|chr1:172026509-172027008	0.152911744064957	.	.
chr1	172082460	172082959	chr1	172026509	172027008	Ncstn|chr1:172026509-172027008	0.152911744064957	.	.
chr1	172126494	172126993	chr1	171788348	171788847	Pex19|chr1:171788348-171788847	0.15611990950332	.	.
chr1	172126494	172126993	chr1	172026509	172027008	Pex19|chr1:172026509-172027008	0.232334753026098	.	.
chr1	172147848	172148347	chr1	172027134	172027633	Dcaf8|chr1:172027134-172027633	0.304512986030482	.	.
chr1	172147848	172148347	chr1	172204922	172205421	Dcaf8|chr1:172204922-172205421	0.213022177655398	.	.
chr1	172147848	172148347	chr1	172217086	172217585	Dcaf8|chr1:172217086-172217585	0.301754996717469	.	.
chr1	172206038	172206537	chr1	171774677	171775176	Pea15a|chr1:171774677-171775176	0.268266209388721	.	.
chr1	172206562	172207061	chr1	172026509	172027008	Pea15a|chr1:172026509-172027008	0.166499754423275	.	.
chr1	172206562	172207061	chr1	172217086	172217585	Pea15a|chr1:172217086-172217585	0.182193156825458	.	.
chr1	172236822	172237321	chr1	172017374	172017873	Gm37950|chr1:172017374-172017873	0.169868561880753	.	.
chr1	172632295	172632794	chr1	172528665	172529164	Dusp23|chr1:172528665-172529164	0.150293099407689	.	.
chr1	172632295	172632794	chr1	172550479	172550978	Dusp23|chr1:172550479-172550978	0.206432437036454	.	.
chr1	172632827	172633326	chr1	172667603	172668102	Dusp23|chr1:172667603-172668102	0.164520698795976	.	.
chr1	173367390	173367889	chr1	173456303	173456802	Cadm3|chr1:173456303-173456802	0.155671032540517	.	.
chr1	174501578	174502077	chr1	174503374	174503873	Fmn2|chr1:174503374-174503873	0.214654800302576	.	.
chr1	174502434	174502933	chr1	174482779	174483278	Fmn2|chr1:174482779-174483278	0.357888399697756	.	.
chr1	175625436	175625935	chr1	175823962	175824461	Fh1|chr1:175823962-175824461	0.321205568089733	.	.
chr1	175625436	175625935	chr1	175936373	175936872	Fh1|chr1:175936373-175936872	0.282648377157566	.	.
chr1	175693049	175693548	chr1	175671592	175672091	Chml|chr1:175671592-175672091	0.448378962526404	.	.
chr1	175693049	175693548	chr1	175671592	175672091	Opn3|chr1:175671592-175672091	0.448378962526404	.	.
chr1	175693049	175693548	chr1	175870656	175871155	Chml|chr1:175870656-175871155	0.161475555101919	.	.
chr1	175693049	175693548	chr1	175870656	175871155	Opn3|chr1:175870656-175871155	0.161475555101919	.	.
chr1	175880538	175881037	chr1	175550508	175551007	Exo1|chr1:175550508-175551007	0.185750220644841	.	.
chr1	175880538	175881037	chr1	175671592	175672091	Exo1|chr1:175671592-175672091	0.171863065813814	.	.
chr1	175880538	175881037	chr1	176033564	176034063	Exo1|chr1:176033564-176034063	0.183457533039126	.	.
chr1	176274525	176275024	chr1	176222657	176223156	Pld5|chr1:176222657-176223156	0.207814260273358	.	.
chr1	176274525	176275024	chr1	176378989	176379488	Pld5|chr1:176378989-176379488	0.310993557240247	.	.
chr1	176275192	176275691	chr1	176213330	176213829	Gm38101|chr1:176213330-176213829	0.265055641108746	.	.
chr1	176275192	176275691	chr1	176213330	176213829	Pld5|chr1:176213330-176213829	0.265055641108746	.	.
chr1	176275192	176275691	chr1	176378989	176379488	Gm38101|chr1:176378989-176379488	0.332349837733167	.	.
chr1	176275192	176275691	chr1	176378989	176379488	Pld5|chr1:176378989-176379488	0.332349837733167	.	.
chr1	177257072	177257571	chr1	177702809	177703308	Akt3|chr1:177702809-177703308	0.237352159169212	.	.
chr1	177258176	177258675	chr1	177307601	177308100	Akt3|chr1:177307601-177308100	0.271193924321173	.	.
chr1	177441840	177442339	chr1	177150444	177150943	Zbtb18|chr1:177150444-177150943	0.17557591960596	.	.
chr1	177441840	177442339	chr1	177188706	177189205	Zbtb18|chr1:177188706-177189205	0.174022452686779	.	.
chr1	178187311	178187810	chr1	178336353	178336852	Desi2|chr1:178336353-178336852	0.146991980609823	.	.
chr1	178187311	178187810	chr1	178463658	178464157	Desi2|chr1:178463658-178464157	0.2394421109923	.	.
chr1	178317988	178318487	chr1	178336353	178336852	B230369F24Rik|chr1:178336353-178336852	0.15122205965898	.	.
chr1	178317988	178318487	chr1	178336353	178336852	Cox20|chr1:178336353-178336852	0.15122205965898	.	.
chr1	178318532	178319031	chr1	178336353	178336852	B230369F24Rik|chr1:178336353-178336852	0.212612928840953	.	.
chr1	178318532	178319031	chr1	178336353	178336852	Cox20|chr1:178336353-178336852	0.212612928840953	.	.
chr1	178337559	178338058	chr1	178336353	178336852	Hnrnpu|chr1:178336353-178336852	0.299847296450422	.	.
chr1	178337559	178338058	chr1	178368821	178369320	Hnrnpu|chr1:178368821-178369320	0.168903223937754	.	.
chr1	178405450	178405949	chr1	178449116	178449615	Efcab2|chr1:178449116-178449615	0.39231542170449	.	.
chr1	178406170	178406669	chr1	178336353	178336852	Efcab2|chr1:178336353-178336852	0.274115891056322	.	.
chr1	178406170	178406669	chr1	178336353	178336852	Efcab2|chr1:178336353-178336852	0.274115891056323	.	.
chr1	179517784	179518283	chr1	179847684	179848183	Smyd3|chr1:179847684-179848183	0.197932858670789	.	.
chr1	179546570	179547069	chr1	179648637	179649136	Cnst|chr1:179648637-179649136	0.289111787305909	.	.
chr1	179546570	179547069	chr1	179648637	179649136	Tfb2m|chr1:179648637-179649136	0.289111787305909	.	.
chr1	179667997	179668496	chr1	179648637	179649136	Sccpdh|chr1:179648637-179649136	0.152150573014564	.	.
chr1	179803447	179803946	chr1	180195828	180196327	Ahctf1|chr1:180195828-180196327	0.172384972968416	.	.
chr1	179803447	179803946	chr1	180195828	180196327	Gm10518|chr1:180195828-180196327	0.172384972968416	.	.
chr1	179803447	179803946	chr1	180249956	180250455	Ahctf1|chr1:180249956-180250455	0.404009049888056	.	.
chr1	179803447	179803946	chr1	180249956	180250455	Gm10518|chr1:180249956-180250455	0.404009049888056	.	.
chr1	179959653	179960152	chr1	180104488	180104987	Cdc42bpa|chr1:180104488-180104987	0.215946012839599	.	.
chr1	180768387	180768886	chr1	181023497	181023996	Gm38293|chr1:181023497-181023996	0.178089699139932	.	.
chr1	180813365	180813864	chr1	180604475	180604974	H3f3a|chr1:180604475-180604974	0.146527116361133	.	.
chr1	180813365	180813864	chr1	180604475	180604974	H3f3aos|chr1:180604475-180604974	0.146527116361133	.	.
chr1	180813365	180813864	chr1	180778088	180778587	H3f3a|chr1:180778088-180778587	0.167422844800651	.	.
chr1	180813365	180813864	chr1	180778088	180778587	H3f3aos|chr1:180778088-180778587	0.167422844800651	.	.
chr1	180813365	180813864	chr1	181016358	181016857	H3f3a|chr1:181016358-181016857	0.396596192571916	.	.
chr1	180813365	180813864	chr1	181016358	181016857	H3f3aos|chr1:181016358-181016857	0.396596192571916	.	.
chr1	180813989	180814488	chr1	180777540	180778039	H3f3a|chr1:180777540-180778039	0.353137445370578	.	.
chr1	180813989	180814488	chr1	180777540	180778039	H3f3aos|chr1:180777540-180778039	0.353137445370578	.	.
chr1	180813989	180814488	chr1	180778088	180778587	H3f3a|chr1:180778088-180778587	0.456627859435716	.	.
chr1	180813989	180814488	chr1	180778088	180778587	H3f3aos|chr1:180778088-180778587	0.456627859435716	.	.
chr1	180813989	180814488	chr1	180987738	180988237	H3f3a|chr1:180987738-180988237	0.172229275722601	.	.
chr1	180813989	180814488	chr1	180987738	180988237	H3f3aos|chr1:180987738-180988237	0.172229275722601	.	.
chr1	180813989	180814488	chr1	181016358	181016857	H3f3a|chr1:181016358-181016857	0.242147897014518	.	.
chr1	180813989	180814488	chr1	181016358	181016857	H3f3aos|chr1:181016358-181016857	0.242147897014518	.	.
chr1	180850639	180851138	chr1	180777540	180778039	Sde2|chr1:180777540-180778039	0.264356809704448	.	.
chr1	180850639	180851138	chr1	180778088	180778587	Sde2|chr1:180778088-180778587	0.270595223499468	.	.
chr1	180903944	180904443	chr1	180778088	180778587	Pycr2|chr1:180778088-180778587	0.168892799200304	.	.
chr1	180903944	180904443	chr1	181023497	181023996	Pycr2|chr1:181023497-181023996	0.179834681442378	.	.
chr1	181144061	181144560	chr1	181433203	181433702	Cnih4|chr1:181433203-181433702	0.234366197753035	.	.
chr1	181144061	181144560	chr1	181433203	181433702	Nvl|chr1:181433203-181433702	0.234366197753035	.	.
chr1	181211764	181212263	chr1	180987738	180988237	Wdr26|chr1:180987738-180988237	0.193749315268925	.	.
chr1	181211764	181212263	chr1	181433203	181433702	Wdr26|chr1:181433203-181433702	0.182627384353083	.	.
chr1	181352331	181352830	chr1	181016358	181016857	Cnih3|chr1:181016358-181016857	0.428559262519711	.	.
chr1	181352331	181352830	chr1	181545377	181545876	Cnih3|chr1:181545377-181545876	0.431299153879287	.	.
chr1	181352831	181353330	chr1	181016358	181016857	Cnih3|chr1:181016358-181016857	0.184497957198642	.	.
chr1	181352831	181353330	chr1	181256686	181257185	Cnih3|chr1:181256686-181257185	0.180676810676145	.	.
chr1	182019253	182019752	chr1	182489705	182490204	Enah|chr1:182489705-182490204	0.176882913381988	.	.
chr1	182019822	182020321	chr1	182045244	182045743	Enah|chr1:182045244-182045743	0.339582113641437	.	.
chr1	182019822	182020321	chr1	182045244	182045743	Enah|chr1:182045244-182045743	0.339582113641438	.	.
chr1	182020341	182020840	chr1	181923286	181923785	Enah|chr1:181923286-181923785	0.377188457339502	.	.
chr1	182020341	182020840	chr1	182045244	182045743	Enah|chr1:182045244-182045743	0.18044477849671	.	.
chr1	182020341	182020840	chr1	182089615	182090114	Enah|chr1:182089615-182090114	0.279991087645084	.	.
chr1	182020341	182020840	chr1	182140320	182140819	Enah|chr1:182140320-182140819	0.323557781745212	.	.
chr1	182124497	182124996	chr1	182489705	182490204	Srp9|chr1:182489705-182490204	0.303961245685102	.	.
chr1	182282558	182283057	chr1	182045244	182045743	Degs1|chr1:182045244-182045743	0.255793226155547	.	.
chr1	182341398	182341897	chr1	182489705	182490204	Fbxo28|chr1:182489705-182490204	0.363626882822881	.	.
chr1	182408896	182409395	chr1	182045244	182045743	Trp53bp2|chr1:182045244-182045743	0.157852878901994	.	.
chr1	183221261	183221760	chr1	183345255	183345754	Disp1|chr1:183345255-183345754	0.167586380355035	.	.
chr1	183296824	183297323	chr1	183059621	183060120	Aida|chr1:183059621-183060120	0.191232513629904	.	.
chr1	183296824	183297323	chr1	183059621	183060120	Brox|chr1:183059621-183060120	0.191232513629904	.	.
chr1	183296824	183297323	chr1	183078998	183079497	Aida|chr1:183078998-183079497	0.24599467313859	.	.
chr1	183296824	183297323	chr1	183078998	183079497	Brox|chr1:183078998-183079497	0.24599467313859	.	.
chr1	183296824	183297323	chr1	183345255	183345754	Aida|chr1:183345255-183345754	0.32660582068442	.	.
chr1	183296824	183297323	chr1	183345255	183345754	Brox|chr1:183345255-183345754	0.32660582068442	.	.
chr1	183369413	183369912	chr1	183109082	183109581	Mia3|chr1:183109082-183109581	0.291463190427288	.	.
chr1	183369413	183369912	chr1	183672438	183672937	Mia3|chr1:183672438-183672937	0.206968892562646	.	.
chr1	183388644	183389143	chr1	183109082	183109581	Taf1a|chr1:183109082-183109581	0.164233809822995	.	.
chr1	183388644	183389143	chr1	183345255	183345754	Taf1a|chr1:183345255-183345754	0.314667630726018	.	.
chr1	183388644	183389143	chr1	183672438	183672937	Taf1a|chr1:183672438-183672937	0.179141502993628	.	.
chr1	183414033	183414532	chr1	183600424	183600923	Gm37986|chr1:183600424-183600923	0.290130216793296	.	.
chr1	183414033	183414532	chr1	183669579	183670078	Gm37986|chr1:183669579-183670078	0.309331387131528	.	.
chr1	183562987	183563486	chr1	183316300	183316799	Gm33973|chr1:183316300-183316799	0.251411596874625	.	.
chr1	183562987	183563486	chr1	183345255	183345754	Gm33973|chr1:183345255-183345754	0.330262948274224	.	.
chr1	183563560	183564059	chr1	183316300	183316799	Gm33973|chr1:183316300-183316799	0.384251734419932	.	.
chr1	183563560	183564059	chr1	183345255	183345754	Gm33973|chr1:183345255-183345754	0.23601015800157	.	.
chr1	184034061	184034560	chr1	184235529	184236028	1700056E22Rik|chr1:184235529-184236028	0.185694991184769	.	.
chr1	184882837	184883336	chr1	184972633	184973132	C130074G19Rik|chr1:184972633-184973132	0.261365367766922	.	.
chr1	184999022	184999521	chr1	184584059	184584558	Mark1|chr1:184584059-184584558	0.169784166628504	.	.
chr1	184999545	185000044	chr1	184584059	184584558	Mark1|chr1:184584059-184584558	0.296621027344414	.	.
chr1	184999545	185000044	chr1	184965579	184966078	Mark1|chr1:184965579-184966078	0.32689002134842	.	.
chr1	185454649	185455148	chr1	185253181	185253680	Gm2061|chr1:185253181-185253680	0.230325496227156	.	.
chr1	185454649	185455148	chr1	185253181	185253680	Slc30a10|chr1:185253181-185253680	0.230325496227156	.	.
chr1	185454649	185455148	chr1	185261202	185261701	Gm2061|chr1:185261202-185261701	0.191707285837848	.	.
chr1	185454649	185455148	chr1	185261202	185261701	Slc30a10|chr1:185261202-185261701	0.191707285837848	.	.
chr1	185455175	185455674	chr1	185253181	185253680	Gm2061|chr1:185253181-185253680	0.187135606083159	.	.
chr1	185455175	185455674	chr1	185253181	185253680	Slc30a10|chr1:185253181-185253680	0.187135606083159	.	.
chr1	186705157	186705656	chr1	186474810	186475309	Gm29491|chr1:186474810-186475309	0.354780863677034	.	.
chr1	186705157	186705656	chr1	186474810	186475309	Tgfb2|chr1:186474810-186475309	0.354780863677034	.	.
chr1	187215277	187215776	chr1	186997673	186998172	Gpatch2|chr1:186997673-186998172	0.151186717918416	.	.
chr1	187215277	187215776	chr1	186997673	186998172	Spata17|chr1:186997673-186998172	0.151186717918416	.	.
chr1	187215277	187215776	chr1	187076923	187077422	Gpatch2|chr1:187076923-187077422	0.20297956311684	.	.
chr1	187215277	187215776	chr1	187076923	187077422	Spata17|chr1:187076923-187077422	0.20297956311684	.	.
chr1	187651190	187651689	chr1	187836228	187836727	Gm36388|chr1:187836228-187836727	0.210934703405365	.	.
chr1	187651190	187651689	chr1	187836852	187837351	Gm36388|chr1:187836852-187837351	0.166999680565165	.	.
chr1	189922073	189922572	chr1	189961800	189962299	Smyd2|chr1:189961800-189962299	0.176472280814807	.	.
chr1	190170441	190170940	chr1	189888739	189889238	Prox1|chr1:189888739-189889238	0.216829773549296	.	.
chr1	190170441	190170940	chr1	189888739	189889238	Prox1|chr1:189888739-189889238	0.216829773549297	.	.
chr1	190170441	190170940	chr1	189888739	189889238	Prox1os|chr1:189888739-189889238	0.216829773549296	.	.
chr1	190170441	190170940	chr1	189888739	189889238	Prox1os|chr1:189888739-189889238	0.216829773549297	.	.
chr1	190170441	190170940	chr1	190155662	190156161	Prox1|chr1:190155662-190156161	0.238623950212793	.	.
chr1	190170441	190170940	chr1	190155662	190156161	Prox1os|chr1:190155662-190156161	0.238623950212793	.	.
chr1	190170441	190170940	chr1	190384561	190385060	Prox1|chr1:190384561-190385060	0.495156092676242	.	.
chr1	190170441	190170940	chr1	190384561	190385060	Prox1os|chr1:190384561-190385060	0.495156092676242	.	.
chr1	190403305	190403804	chr1	190265268	190265767	Gm29678|chr1:190265268-190265767	0.27197952791825	.	.
chr1	190403305	190403804	chr1	190384561	190385060	Gm29678|chr1:190384561-190385060	0.358176689685274	.	.
chr1	191026045	191026544	chr1	191396465	191396964	A230020J21Rik|chr1:191396465-191396964	0.376093898669936	.	.
chr1	191026045	191026544	chr1	191396465	191396964	Flvcr1|chr1:191396465-191396964	0.376093898669936	.	.
chr1	191026045	191026544	chr1	191397049	191397548	A230020J21Rik|chr1:191397049-191397548	0.390307104028244	.	.
chr1	191026045	191026544	chr1	191397049	191397548	Flvcr1|chr1:191397049-191397548	0.390307104028244	.	.
chr1	191224177	191224676	chr1	191470002	191470501	D730003I15Rik|chr1:191470002-191470501	0.197543838032702	.	.
chr1	191224697	191225196	chr1	191470002	191470501	D730003I15Rik|chr1:191470002-191470501	0.16510119127194	.	.
chr1	191317662	191318161	chr1	191189992	191190491	Nenf|chr1:191189992-191190491	0.216356534984664	.	.
chr1	191317662	191318161	chr1	191396465	191396964	Nenf|chr1:191396465-191396964	0.211443180927426	.	.
chr1	191317662	191318161	chr1	191397049	191397548	Nenf|chr1:191397049-191397548	0.436959280803	.	.
chr1	191325660	191326159	chr1	191242232	191242731	Pacc1|chr1:191242232-191242731	0.161589108646346	.	.
chr1	191325660	191326159	chr1	191396465	191396964	Pacc1|chr1:191396465-191396964	0.20590882841469	.	.
chr1	191325660	191326159	chr1	191396465	191396964	Pacc1|chr1:191396465-191396964	0.205908828414691	.	.
chr1	191325660	191326159	chr1	191397049	191397548	Pacc1|chr1:191397049-191397548	0.31011975443138	.	.
chr1	191575408	191575907	chr1	191629269	191629768	Dtl|chr1:191629269-191629768	0.171780530526305	.	.
chr1	191575408	191575907	chr1	191629269	191629768	Ints7|chr1:191629269-191629768	0.171780530526305	.	.
chr1	191717568	191718067	chr1	191817776	191818275	Lpgat1|chr1:191817776-191818275	0.16362439865621	.	.
chr1	191718068	191718567	chr1	191718952	191719451	Lpgat1|chr1:191718952-191719451	0.212307118771653	.	.
chr1	191821104	191821603	chr1	191592326	191592825	Gm38037|chr1:191592326-191592825	0.449929100567699	.	.
chr1	191821104	191821603	chr1	191592326	191592825	Nek2|chr1:191592326-191592825	0.449929100567699	.	.
chr1	191821104	191821603	chr1	191611650	191612149	Gm38037|chr1:191611650-191612149	0.219456345713576	.	.
chr1	191821104	191821603	chr1	191611650	191612149	Nek2|chr1:191611650-191612149	0.219456345713576	.	.
chr1	191821104	191821603	chr1	191629269	191629768	Gm38037|chr1:191629269-191629768	0.213864577768559	.	.
chr1	191821104	191821603	chr1	191629269	191629768	Nek2|chr1:191629269-191629768	0.213864577768559	.	.
chr1	191821104	191821603	chr1	191834767	191835266	Gm38037|chr1:191834767-191835266	0.243209980000263	.	.
chr1	191821104	191821603	chr1	191834767	191835266	Nek2|chr1:191834767-191835266	0.243209980000263	.	.
chr1	191906374	191906873	chr1	191775690	191776189	1700034H15Rik|chr1:191775690-191776189	0.170066083988874	.	.
chr1	191906374	191906873	chr1	191775690	191776189	Slc30a1|chr1:191775690-191776189	0.170066083988874	.	.
chr1	191906374	191906873	chr1	191817776	191818275	1700034H15Rik|chr1:191817776-191818275	0.219340321241527	.	.
chr1	191906374	191906873	chr1	191817776	191818275	Slc30a1|chr1:191817776-191818275	0.219340321241527	.	.
chr1	191907383	191907882	chr1	191629269	191629768	1700034H15Rik|chr1:191629269-191629768	0.198032094112684	.	.
chr1	191907383	191907882	chr1	191629269	191629768	Slc30a1|chr1:191629269-191629768	0.198032094112684	.	.
chr1	191977150	191977649	chr1	191527042	191527541	Rd3|chr1:191527042-191527541	0.231136794352743	.	.
chr1	191977150	191977649	chr1	191718952	191719451	Rd3|chr1:191718952-191719451	0.306270520168425	.	.
chr1	192092422	192092921	chr1	191817776	191818275	Gm26879|chr1:191817776-191818275	0.28140202402566	.	.
chr1	192092422	192092921	chr1	191817776	191818275	Traf5|chr1:191817776-191818275	0.28140202402566	.	.
chr1	192136426	192136925	chr1	191817776	191818275	Gm10516|chr1:191817776-191818275	0.210956190939771	.	.
chr1	192190456	192190955	chr1	191775690	191776189	Kcnh1|chr1:191775690-191776189	0.206952395206556	.	.
chr1	192770423	192770922	chr1	192834606	192835105	Hhat|chr1:192834606-192835105	0.285473640831144	.	.
chr1	192854936	192855435	chr1	192604072	192604571	Gm15867|chr1:192604072-192604571	0.264279275593018	.	.
chr1	192854936	192855435	chr1	192604072	192604571	Sertad4|chr1:192604072-192604571	0.264279275593018	.	.
chr1	192855482	192855981	chr1	192784324	192784823	Gm15867|chr1:192784324-192784823	0.173125221193745	.	.
chr1	192855482	192855981	chr1	192784324	192784823	Sertad4|chr1:192784324-192784823	0.173125221193745	.	.
chr1	194222981	194223480	chr1	193867920	193868419	4930503O07Rik|chr1:193867920-193868419	0.326491255542909	.	.
chr1	194976111	194976610	chr1	194977967	194978466	A330023F24Rik|chr1:194977967-194978466	0.220991646966681	.	.
chr1	194976111	194976610	chr1	194977967	194978466	Gm16897|chr1:194977967-194978466	0.220991646966681	.	.
chr1	194976111	194976610	chr1	195016706	195017205	A330023F24Rik|chr1:195016706-195017205	0.28548620886525	.	.
chr1	194976111	194976610	chr1	195016706	195017205	Gm16897|chr1:195016706-195017205	0.28548620886525	.	.
chr1	194976725	194977224	chr1	195016706	195017205	A330023F24Rik|chr1:195016706-195017205	0.316391606977145	.	.
chr1	194976725	194977224	chr1	195016706	195017205	Gm16897|chr1:195016706-195017205	0.316391606977145	.	.
chr1	195018071	195018570	chr1	194879521	194880020	Gm37027|chr1:194879521-194880020	0.149866292821062	.	.
chr1	195018071	195018570	chr1	194879521	194880020	Gm37027|chr1:194879521-194880020	0.149866292821063	.	.
chr1	195130829	195131328	chr1	194977967	194978466	Cr1l|chr1:194977967-194978466	0.153193614079795	.	.
chr1	195131381	195131880	chr1	194816816	194817315	Cr1l|chr1:194816816-194817315	0.183904908181598	.	.
chr1	195131381	195131880	chr1	195033930	195034429	Cr1l|chr1:195033930-195034429	0.211984078152883	.	.
chr1	195131381	195131880	chr1	195040386	195040885	Cr1l|chr1:195040386-195040885	0.328385653195655	.	.
chr1	195176500	195176999	chr1	194879521	194880020	Cr2|chr1:194879521-194880020	0.217853645255147	.	.
chr1	195176500	195176999	chr1	194977967	194978466	Cr2|chr1:194977967-194978466	0.209757449741822	.	.
chr10	3366298	3366797	chr10	3434791	3435290	Ppp1r14c|chr10:3434791-3435290	0.199008442787495	.	.
chr10	3740116	3740615	chr10	3996387	3996886	Plekhg1|chr10:3996387-3996886	0.181613272787315	.	.
chr10	3972861	3973360	chr10	3943811	3944310	Mthfd1l|chr10:3943811-3944310	0.160981040902612	.	.
chr10	3973553	3974052	chr10	3531321	3531820	Mthfd1l|chr10:3531321-3531820	0.2897276774536	.	.
chr10	3973553	3974052	chr10	3690448	3690947	Mthfd1l|chr10:3690448-3690947	0.157346799948446	.	.
chr10	3973553	3974052	chr10	3943811	3944310	Mthfd1l|chr10:3943811-3944310	0.211368053848976	.	.
chr10	4265552	4266051	chr10	4386733	4387232	Akap12|chr10:4386733-4387232	0.180352369489995	.	.
chr10	4265552	4266051	chr10	4395341	4395840	Akap12|chr10:4395341-4395840	0.151293928858835	.	.
chr10	4266269	4266768	chr10	4057752	4058251	Akap12|chr10:4057752-4058251	0.201590057022671	.	.
chr10	4266269	4266768	chr10	4386733	4387232	Akap12|chr10:4386733-4387232	0.296487771265144	.	.
chr10	4266915	4267414	chr10	4057752	4058251	Akap12|chr10:4057752-4058251	0.154109739251058	.	.
chr10	4266915	4267414	chr10	4106010	4106509	Akap12|chr10:4106010-4106509	0.339107104016793	.	.
chr10	4266915	4267414	chr10	4346705	4347204	Akap12|chr10:4346705-4347204	0.378644354947325	.	.
chr10	4266915	4267414	chr10	4386733	4387232	Akap12|chr10:4386733-4387232	0.345290635485093	.	.
chr10	4266915	4267414	chr10	4711962	4712461	Akap12|chr10:4711962-4712461	0.222592337632353	.	.
chr10	4387235	4387734	chr10	4106010	4106509	Zbtb2|chr10:4106010-4106509	0.317139048034841	.	.
chr10	4387235	4387734	chr10	4346705	4347204	Zbtb2|chr10:4346705-4347204	0.187425098915659	.	.
chr10	4387235	4387734	chr10	4386733	4387232	Zbtb2|chr10:4386733-4387232	0.257197060338124	.	.
chr10	4387909	4388408	chr10	4106010	4106509	Zbtb2|chr10:4106010-4106509	0.158506338006311	.	.
chr10	4387909	4388408	chr10	4371868	4372367	Zbtb2|chr10:4371868-4372367	0.231129978987291	.	.
chr10	4387909	4388408	chr10	4711962	4712461	Zbtb2|chr10:4711962-4712461	0.215525524629857	.	.
chr10	4387909	4388408	chr10	4712513	4713012	Zbtb2|chr10:4712513-4713012	0.229164866424999	.	.
chr10	4432192	4432691	chr10	4346705	4347204	Armt1|chr10:4346705-4347204	0.210510594422083	.	.
chr10	4432192	4432691	chr10	4346705	4347204	Rmnd1|chr10:4346705-4347204	0.210510594422083	.	.
chr10	4432192	4432691	chr10	4386733	4387232	Armt1|chr10:4386733-4387232	0.153514158673035	.	.
chr10	4432192	4432691	chr10	4386733	4387232	Rmnd1|chr10:4386733-4387232	0.153514158673035	.	.
chr10	4432192	4432691	chr10	4709785	4710284	Armt1|chr10:4709785-4710284	0.282662928967511	.	.
chr10	4432192	4432691	chr10	4709785	4710284	Rmnd1|chr10:4709785-4710284	0.282662928967511	.	.
chr10	4432192	4432691	chr10	4711962	4712461	Armt1|chr10:4711962-4712461	0.186055387360773	.	.
chr10	4432192	4432691	chr10	4711962	4712461	Rmnd1|chr10:4711962-4712461	0.186055387360773	.	.
chr10	5550504	5551003	chr10	5317550	5318049	Syne1|chr10:5317550-5318049	0.183237994402493	.	.
chr10	5550504	5551003	chr10	5407076	5407575	Syne1|chr10:5407076-5407575	0.232457457228613	.	.
chr10	5550504	5551003	chr10	5549987	5550486	Syne1|chr10:5549987-5550486	0.337554389603905	.	.
chr10	5805395	5805894	chr10	5600051	5600550	Fbxo5|chr10:5600051-5600550	0.173336099966321	.	.
chr10	5823844	5824343	chr10	5600051	5600550	Mtrf1l|chr10:5600051-5600550	0.269909496625743	.	.
chr10	5823844	5824343	chr10	6035780	6036279	Mtrf1l|chr10:6035780-6036279	0.206153157900165	.	.
chr10	5922199	5922698	chr10	5549987	5550486	Rgs17|chr10:5549987-5550486	0.169155963501406	.	.
chr10	7212004	7212503	chr10	6916488	6916987	Cnksr3|chr10:6916488-6916987	0.263612698131016	.	.
chr10	7589567	7590066	chr10	7596238	7596737	Lrp11|chr10:7596238-7596737	0.24733766457552	.	.
chr10	7589567	7590066	chr10	7626977	7627476	Lrp11|chr10:7626977-7627476	0.182548462933824	.	.
chr10	7590117	7590616	chr10	7596238	7596737	Lrp11|chr10:7596238-7596737	0.243989310844696	.	.
chr10	7590117	7590616	chr10	7883479	7883978	Lrp11|chr10:7883479-7883978	0.153517709968914	.	.
chr10	7680943	7681442	chr10	7663092	7663591	Lats1|chr10:7663092-7663591	0.19404604782127	.	.
chr10	7680943	7681442	chr10	7663092	7663591	Pcmt1|chr10:7663092-7663591	0.19404604782127	.	.
chr10	7725685	7726184	chr10	7333209	7333708	Katna1|chr10:7333209-7333708	0.405747111180788	.	.
chr10	7725685	7726184	chr10	7626977	7627476	Katna1|chr10:7626977-7627476	0.171697809445301	.	.
chr10	7725685	7726184	chr10	7663092	7663591	Katna1|chr10:7663092-7663591	0.316175297387689	.	.
chr10	7725685	7726184	chr10	7663092	7663591	Katna1|chr10:7663092-7663591	0.31617529738769	.	.
chr10	7792631	7793130	chr10	7626977	7627476	Ginm1|chr10:7626977-7627476	0.163249055372994	.	.
chr10	7792631	7793130	chr10	7626977	7627476	Ppil4|chr10:7626977-7627476	0.163249055372994	.	.
chr10	8176197	8176696	chr10	8035180	8035679	Gm30906|chr10:8035180-8035679	0.163248327966605	.	.
chr10	8176701	8177200	chr10	8297111	8297610	Gm30906|chr10:8297111-8297610	0.328227522494306	.	.
chr10	10557986	10558485	chr10	10689152	10689651	Rab32|chr10:10689152-10689651	0.291155590900818	.	.
chr10	11081489	11081988	chr10	11449856	11450355	Grm1|chr10:11449856-11450355	0.219409080625904	.	.
chr10	11081489	11081988	chr10	11491884	11492383	Grm1|chr10:11491884-11492383	0.225431171644096	.	.
chr10	11149164	11149663	chr10	11449856	11450355	Shprh|chr10:11449856-11450355	0.218745404307002	.	.
chr10	11149164	11149663	chr10	11491884	11492383	Shprh|chr10:11491884-11492383	0.31544965062281	.	.
chr10	11281047	11281546	chr10	11745527	11746026	4930432B10Rik|chr10:11745527-11746026	0.147775129633215	.	.
chr10	11281047	11281546	chr10	11745527	11746026	Fbxo30|chr10:11745527-11746026	0.147775129633215	.	.
chr10	12868974	12869473	chr10	12996979	12997478	Utrn|chr10:12996979-12997478	0.247897532682	.	.
chr10	12922385	12922884	chr10	13090972	13091471	B230208H11Rik|chr10:13090972-13091471	0.245931259650124	.	.
chr10	12922927	12923426	chr10	13008121	13008620	B230208H11Rik|chr10:13008121-13008620	0.156462873444997	.	.
chr10	12922927	12923426	chr10	13090972	13091471	B230208H11Rik|chr10:13090972-13091471	0.185968059742643	.	.
chr10	12964030	12964529	chr10	12941340	12941839	Stx11|chr10:12941340-12941839	0.197236623893723	.	.
chr10	12964030	12964529	chr10	13062175	13062674	Stx11|chr10:13062175-13062674	0.243278897287673	.	.
chr10	13192919	13193418	chr10	13090439	13090938	Ltv1|chr10:13090439-13090938	0.206495194717451	.	.
chr10	13474088	13474587	chr10	13090439	13090938	Phactr2|chr10:13090439-13090938	0.206287924689811	.	.
chr10	13474088	13474587	chr10	13090972	13091471	Phactr2|chr10:13090972-13091471	0.200296447474815	.	.
chr10	17331923	17332422	chr10	17034813	17035312	Gm47760|chr10:17034813-17035312	0.154741484752051	.	.
chr10	17331923	17332422	chr10	17221511	17222010	Gm47760|chr10:17221511-17222010	0.306356933942421	.	.
chr10	17331923	17332422	chr10	17330872	17331371	Gm47760|chr10:17330872-17331371	0.381590833614393	.	.
chr10	17331923	17332422	chr10	17331372	17331871	Gm47760|chr10:17331372-17331871	0.206461853328611	.	.
chr10	17331923	17332422	chr10	17347676	17348175	Gm47760|chr10:17347676-17348175	0.147007343900423	.	.
chr10	17527277	17527776	chr10	17330872	17331371	Gm47770|chr10:17330872-17331371	0.167357536522019	.	.
chr10	17527277	17527776	chr10	17331372	17331871	Gm47770|chr10:17331372-17331871	0.153857309545206	.	.
chr10	17527277	17527776	chr10	17331372	17331871	Gm47770|chr10:17331372-17331871	0.153857309545207	.	.
chr10	17527277	17527776	chr10	17347676	17348175	Gm47770|chr10:17347676-17348175	0.281232792015443	.	.
chr10	17527277	17527776	chr10	17356092	17356591	Gm47770|chr10:17356092-17356591	0.193691350810946	.	.
chr10	17527277	17527776	chr10	17838622	17839121	Gm47770|chr10:17838622-17839121	0.391914301405424	.	.
chr10	17527277	17527776	chr10	17849807	17850306	Gm47770|chr10:17849807-17850306	0.20690250407926	.	.
chr10	17722198	17722697	chr10	17724226	17724725	Cited2|chr10:17724226-17724725	0.286003943978876	.	.
chr10	17722963	17723462	chr10	17330872	17331371	Cited2|chr10:17330872-17331371	0.329921778065875	.	.
chr10	17722963	17723462	chr10	17331372	17331871	Cited2|chr10:17331372-17331871	0.151589653914043	.	.
chr10	17722963	17723462	chr10	17838622	17839121	Cited2|chr10:17838622-17839121	0.149614701845693	.	.
chr10	17722963	17723462	chr10	17849807	17850306	Cited2|chr10:17849807-17850306	0.35690599890655	.	.
chr10	17722963	17723462	chr10	17869893	17870392	Cited2|chr10:17869893-17870392	0.395870680644065	.	.
chr10	17947167	17947666	chr10	17724226	17724725	Heca|chr10:17724226-17724725	0.255943842817796	.	.
chr10	17947167	17947666	chr10	17724226	17724725	Heca|chr10:17724226-17724725	0.255943842817797	.	.
chr10	17947167	17947666	chr10	17860985	17861484	Heca|chr10:17860985-17861484	0.222520120601201	.	.
chr10	18022176	18022675	chr10	18431396	18431895	Abracl|chr10:18431396-18431895	0.223839960883312	.	.
chr10	18022176	18022675	chr10	18453347	18453846	Abracl|chr10:18453347-18453846	0.277413311189907	.	.
chr10	18022923	18023422	chr10	17869893	17870392	Abracl|chr10:17869893-17870392	0.148617140518883	.	.
chr10	18022923	18023422	chr10	18182182	18182681	Abracl|chr10:18182182-18182681	0.157163110211453	.	.
chr10	18022923	18023422	chr10	18453347	18453846	Abracl|chr10:18453347-18453846	0.159119714606544	.	.
chr10	18055292	18055791	chr10	18182182	18182681	Reps1|chr10:18182182-18182681	0.296802009546904	.	.
chr10	18056109	18056608	chr10	18453347	18453846	Reps1|chr10:18453347-18453846	0.167612550536567	.	.
chr10	18210578	18211077	chr10	17869893	17870392	Ect2l|chr10:17869893-17870392	0.200407782398949	.	.
chr10	18234496	18234995	chr10	17869893	17870392	Ccdc28a|chr10:17869893-17870392	0.27537730189165	.	.
chr10	18234496	18234995	chr10	17869893	17870392	Gm10827|chr10:17869893-17870392	0.27537730189165	.	.
chr10	18234496	18234995	chr10	18453347	18453846	Ccdc28a|chr10:18453347-18453846	0.173585190774382	.	.
chr10	18234496	18234995	chr10	18453347	18453846	Gm10827|chr10:18453347-18453846	0.173585190774382	.	.
chr10	18844729	18845228	chr10	18876063	18876562	Perp|chr10:18876063-18876562	0.29413844550304	.	.
chr10	18844729	18845228	chr10	19061883	19062382	Perp|chr10:19061883-19062382	0.154950404255534	.	.
chr10	19712255	19712754	chr10	19693066	19693565	Il20ra|chr10:19693066-19693565	0.231102386021541	.	.
chr10	19933466	19933965	chr10	19693066	19693565	Map3k5|chr10:19693066-19693565	0.329143085557239	.	.
chr10	19934494	19934993	chr10	19915249	19915748	Map3k5|chr10:19915249-19915748	0.152794373165289	.	.
chr10	20285560	20286059	chr10	20405366	20405865	Gm48249|chr10:20405366-20405865	0.185713949143148	.	.
chr10	20286480	20286979	chr10	20474716	20475215	Gm48249|chr10:20474716-20475215	0.202683673484751	.	.
chr10	20286480	20286979	chr10	20547953	20548452	Gm48249|chr10:20547953-20548452	0.174782236808239	.	.
chr10	20347497	20347996	chr10	20382773	20383272	Mtfr2|chr10:20382773-20383272	0.336989985513948	.	.
chr10	20724806	20725305	chr10	20854873	20855372	Pde7b|chr10:20854873-20855372	0.178300955016018	.	.
chr10	20952322	20952821	chr10	20547953	20548452	Ahi1|chr10:20547953-20548452	0.14599299843124	.	.
chr10	21881933	21882432	chr10	21994360	21994859	Sgk1|chr10:21994360-21994859	0.176139610561179	.	.
chr10	22731152	22731651	chr10	22714849	22715348	AC166256.1|chr10:22714849-22715348	0.186321284149443	.	.
chr10	22731152	22731651	chr10	22714849	22715348	Tbpl1|chr10:22714849-22715348	0.186321284149443	.	.
chr10	23349982	23350481	chr10	23116739	23117238	Eya4|chr10:23116739-23117238	0.252198980661329	.	.
chr10	23349982	23350481	chr10	23674670	23675169	Eya4|chr10:23674670-23675169	0.393890735954908	.	.
chr10	23349982	23350481	chr10	23686955	23687454	Eya4|chr10:23686955-23687454	0.148216352897878	.	.
chr10	24149016	24149515	chr10	24493278	24493777	Stx7|chr10:24493278-24493777	0.484418442327908	.	.
chr10	24595382	24595881	chr10	24485436	24485935	Ccn2|chr10:24485436-24485935	0.189505392445327	.	.
chr10	24869684	24870183	chr10	24591108	24591607	Med23|chr10:24591108-24591607	0.254916543014781	.	.
chr10	26077668	26078167	chr10	26202342	26202841	Gm9767|chr10:26202342-26202841	0.193585988689425	.	.
chr10	26077668	26078167	chr10	26202904	26203403	Gm9767|chr10:26202904-26203403	0.213734442538059	.	.
chr10	26077668	26078167	chr10	26374170	26374669	Gm9767|chr10:26374170-26374669	0.153911983415732	.	.
chr10	26078173	26078672	chr10	26093297	26093796	Gm9767|chr10:26093297-26093796	0.157138147846306	.	.
chr10	26078173	26078672	chr10	26093297	26093796	Tmem200a|chr10:26093297-26093796	0.157138147846306	.	.
chr10	26078173	26078672	chr10	26202342	26202841	Gm9767|chr10:26202342-26202841	0.323006505962963	.	.
chr10	26078173	26078672	chr10	26202342	26202841	Tmem200a|chr10:26202342-26202841	0.323006505962963	.	.
chr10	26078173	26078672	chr10	26202904	26203403	Gm9767|chr10:26202904-26203403	0.228924509453877	.	.
chr10	26078173	26078672	chr10	26202904	26203403	Tmem200a|chr10:26202904-26203403	0.228924509453877	.	.
chr10	26374914	26375413	chr10	26202342	26202841	L3mbtl3|chr10:26202342-26202841	0.20936565879811	.	.
chr10	26374914	26375413	chr10	26202904	26203403	L3mbtl3|chr10:26202904-26203403	0.266197429479852	.	.
chr10	26374914	26375413	chr10	26303433	26303932	L3mbtl3|chr10:26303433-26303932	0.304990649991792	.	.
chr10	26375759	26376258	chr10	26139363	26139862	L3mbtl3|chr10:26139363-26139862	0.218112154648715	.	.
chr10	26375759	26376258	chr10	26303433	26303932	L3mbtl3|chr10:26303433-26303932	0.444152824428088	.	.
chr10	26695050	26695549	chr10	26374170	26374669	Gm48893|chr10:26374170-26374669	0.173259623566046	.	.
chr10	26695050	26695549	chr10	26500511	26501010	Gm48893|chr10:26500511-26501010	0.16479589129278	.	.
chr10	26695050	26695549	chr10	26630133	26630632	Gm48893|chr10:26630133-26630632	0.257826948268176	.	.
chr10	26695050	26695549	chr10	26679772	26680271	Gm48893|chr10:26679772-26680271	0.197073904721208	.	.
chr10	26695050	26695549	chr10	26772164	26772663	Gm48893|chr10:26772164-26772663	0.226265320184657	.	.
chr10	26695050	26695549	chr10	26890045	26890544	Gm48893|chr10:26890045-26890544	0.180953734597653	.	.
chr10	26752501	26753000	chr10	26679267	26679766	Arhgap18|chr10:26679267-26679766	0.2699571236724	.	.
chr10	26752501	26753000	chr10	26679772	26680271	Arhgap18|chr10:26679772-26680271	0.193062739778643	.	.
chr10	26752501	26753000	chr10	26890548	26891047	Arhgap18|chr10:26890548-26891047	0.149339935777471	.	.
chr10	29361838	29362337	chr10	29146930	29147429	Rnf146|chr10:29146930-29147429	0.243185946769241	.	.
chr10	29361838	29362337	chr10	29155363	29155862	Rnf146|chr10:29155363-29155862	0.299715253435675	.	.
chr10	30600453	30600952	chr10	30810769	30811268	Trmt11|chr10:30810769-30811268	0.158960623845398	.	.
chr10	30802619	30803118	chr10	30749871	30750370	Ncoa7|chr10:30749871-30750370	0.262163206569996	.	.
chr10	30802619	30803118	chr10	30752238	30752737	Ncoa7|chr10:30752238-30752737	0.184661067260839	.	.
chr10	30803126	30803625	chr10	30618199	30618698	Ncoa7|chr10:30618199-30618698	0.244780553214997	.	.
chr10	30803126	30803625	chr10	30749871	30750370	Ncoa7|chr10:30749871-30750370	0.189515812993665	.	.
chr10	30842620	30843119	chr10	30752238	30752737	Hey2|chr10:30752238-30752737	0.313690444386754	.	.
chr10	31313140	31313639	chr10	31241259	31241758	Hddc2|chr10:31241259-31241758	0.298222779615303	.	.
chr10	31313140	31313639	chr10	31515918	31516417	Hddc2|chr10:31515918-31516417	0.18120341154225	.	.
chr10	31609486	31609985	chr10	31742380	31742879	Rnf217|chr10:31742380-31742879	0.198892737378333	.	.
chr10	32890706	32891205	chr10	32782858	32783357	Nkain2|chr10:32782858-32783357	0.150788162913829	.	.
chr10	33623953	33624452	chr10	33558095	33558594	Clvs2|chr10:33558095-33558594	0.195794245909555	.	.
chr10	33623953	33624452	chr10	33558095	33558594	Gm15939|chr10:33558095-33558594	0.195794245909555	.	.
chr10	33624501	33625000	chr10	33558095	33558594	Clvs2|chr10:33558095-33558594	0.317139057783504	.	.
chr10	33624501	33625000	chr10	33558095	33558594	Gm15939|chr10:33558095-33558594	0.317139057783504	.	.
chr10	34127449	34127948	chr10	34033850	34034349	Calhm6|chr10:34033850-34034349	0.175321291180312	.	.
chr10	34127449	34127948	chr10	34328221	34328720	Calhm6|chr10:34328221-34328720	0.165084247807731	.	.
chr10	34281970	34282469	chr10	34033850	34034349	Tspyl1|chr10:34033850-34034349	0.19005437149665	.	.
chr10	34297174	34297673	chr10	34512501	34513000	Tspyl4|chr10:34512501-34513000	0.481470033681424	.	.
chr10	34297174	34297673	chr10	34705154	34705653	Tspyl4|chr10:34705154-34705653	0.593614413277703	.	.
chr10	34418335	34418834	chr10	34091720	34092219	Nt5dc1|chr10:34091720-34092219	0.164631603333283	.	.
chr10	34418335	34418834	chr10	34512501	34513000	Nt5dc1|chr10:34512501-34513000	0.173758012569652	.	.
chr10	34418335	34418834	chr10	34705154	34705653	Nt5dc1|chr10:34705154-34705653	0.357657336497122	.	.
chr10	36506584	36507083	chr10	36811738	36812237	Hs3st5|chr10:36811738-36812237	0.250682367388722	.	.
chr10	36974002	36974501	chr10	37078418	37078917	Hdac2|chr10:37078418-37078917	0.191741213378026	.	.
chr10	36974002	36974501	chr10	37136922	37137421	Hdac2|chr10:37136922-37137421	0.215666797498616	.	.
chr10	36974002	36974501	chr10	37140760	37141259	Hdac2|chr10:37140760-37141259	0.247212425093704	.	.
chr10	36974613	36975112	chr10	37072777	37073276	Hdac2|chr10:37072777-37073276	0.175299539803041	.	.
chr10	39133692	39134191	chr10	39165450	39165949	Fam229b|chr10:39165450-39165949	0.426061626964736	.	.
chr10	39133692	39134191	chr10	39165450	39165949	Tube1|chr10:39165450-39165949	0.426061626964736	.	.
chr10	39899007	39899506	chr10	40085302	40085801	4930547M16Rik|chr10:40085302-40085801	0.180493061089252	.	.
chr10	39899007	39899506	chr10	40085302	40085801	Mfsd4b4|chr10:40085302-40085801	0.180493061089252	.	.
chr10	40246833	40247332	chr10	39960047	39960546	Rpf2|chr10:39960047-39960546	0.306205315480078	.	.
chr10	40246833	40247332	chr10	40372248	40372747	Rpf2|chr10:40372248-40372747	0.265770872509218	.	.
chr10	40301364	40301863	chr10	40673144	40673643	Amd1|chr10:40673144-40673643	0.284809582837658	.	.
chr10	40301997	40302496	chr10	40673144	40673643	Amd1|chr10:40673144-40673643	0.160971122533573	.	.
chr10	40348905	40349404	chr10	40300650	40301149	Cdk19os|chr10:40300650-40301149	0.274255094996035	.	.
chr10	40629674	40630173	chr10	40300650	40301149	Ddo|chr10:40300650-40301149	0.175576732891358	.	.
chr10	40629674	40630173	chr10	40674174	40674673	Ddo|chr10:40674174-40674673	0.229886589994156	.	.
chr10	40682406	40682905	chr10	40711193	40711692	Mettl24|chr10:40711193-40711692	0.185794707733769	.	.
chr10	40682966	40683465	chr10	40605073	40605572	Mettl24|chr10:40605073-40605572	0.182722037742654	.	.
chr10	40682966	40683465	chr10	40674174	40674673	Mettl24|chr10:40674174-40674673	0.208614868482356	.	.
chr10	40683470	40683969	chr10	40372248	40372747	Mettl24|chr10:40372248-40372747	0.149750400521143	.	.
chr10	41071321	41071820	chr10	41218727	41219226	Gpr6|chr10:41218727-41219226	0.29930963004895	.	.
chr10	41071321	41071820	chr10	41288740	41289239	Gpr6|chr10:41288740-41289239	0.189695350778633	.	.
chr10	41072083	41072582	chr10	41209028	41209527	Gpr6|chr10:41209028-41209527	0.403630070050838	.	.
chr10	41072083	41072582	chr10	41288740	41289239	Gpr6|chr10:41288740-41289239	0.171969298044865	.	.
chr10	41072083	41072582	chr10	41460376	41460875	Gpr6|chr10:41460376-41460875	0.214617874556416	.	.
chr10	41303028	41303527	chr10	41098111	41098610	Ak9|chr10:41098111-41098610	0.36122225257963	.	.
chr10	41303028	41303527	chr10	41098111	41098610	Fig4|chr10:41098111-41098610	0.36122225257963	.	.
chr10	41303028	41303527	chr10	41100073	41100572	Ak9|chr10:41100073-41100572	0.173335714976964	.	.
chr10	41303028	41303527	chr10	41100073	41100572	Fig4|chr10:41100073-41100572	0.173335714976964	.	.
chr10	41303028	41303527	chr10	41288740	41289239	Ak9|chr10:41288740-41289239	0.147723340950112	.	.
chr10	41303028	41303527	chr10	41288740	41289239	Fig4|chr10:41288740-41289239	0.147723340950112	.	.
chr10	41303028	41303527	chr10	41505407	41505906	Ak9|chr10:41505407-41505906	0.298920585823201	.	.
chr10	41303028	41303527	chr10	41505407	41505906	Fig4|chr10:41505407-41505906	0.298920585823201	.	.
chr10	41303669	41304168	chr10	41209028	41209527	Ak9|chr10:41209028-41209527	0.257457417545909	.	.
chr10	41303669	41304168	chr10	41209028	41209527	Fig4|chr10:41209028-41209527	0.257457417545909	.	.
chr10	41303669	41304168	chr10	41288740	41289239	Ak9|chr10:41288740-41289239	0.21907803496979	.	.
chr10	41303669	41304168	chr10	41288740	41289239	Fig4|chr10:41288740-41289239	0.21907803496979	.	.
chr10	41303669	41304168	chr10	41460376	41460875	Ak9|chr10:41460376-41460875	0.163740794350406	.	.
chr10	41303669	41304168	chr10	41460376	41460875	Fig4|chr10:41460376-41460875	0.163740794350406	.	.
chr10	41303669	41304168	chr10	41689835	41690334	Ak9|chr10:41689835-41690334	0.299930217474749	.	.
chr10	41303669	41304168	chr10	41689835	41690334	Fig4|chr10:41689835-41690334	0.299930217474749	.	.
chr10	41450048	41450547	chr10	41719495	41719994	Zbtb24|chr10:41719495-41719994	0.19992767154638	.	.
chr10	41450048	41450547	chr10	41743001	41743500	Zbtb24|chr10:41743001-41743500	0.258588190629131	.	.
chr10	41490156	41490655	chr10	41098111	41098610	Ppil6|chr10:41098111-41098610	0.277974792711141	.	.
chr10	41490156	41490655	chr10	41098111	41098610	Smpd2|chr10:41098111-41098610	0.277974792711141	.	.
chr10	41490156	41490655	chr10	41614596	41615095	Ppil6|chr10:41614596-41615095	0.183921961162279	.	.
chr10	41490156	41490655	chr10	41614596	41615095	Smpd2|chr10:41614596-41615095	0.183921961162279	.	.
chr10	41490156	41490655	chr10	41615161	41615660	Ppil6|chr10:41615161-41615660	0.264842113635007	.	.
chr10	41490156	41490655	chr10	41615161	41615660	Smpd2|chr10:41615161-41615660	0.264842113635007	.	.
chr10	41518902	41519401	chr10	41678789	41679288	Cd164|chr10:41678789-41679288	0.224042843527262	.	.
chr10	41518902	41519401	chr10	41866239	41866738	Cd164|chr10:41866239-41866738	0.329845190725735	.	.
chr10	41518902	41519401	chr10	41866801	41867300	Cd164|chr10:41866801-41867300	0.229771219660678	.	.
chr10	41518902	41519401	chr10	41887125	41887624	Cd164|chr10:41887125-41887624	0.231479570173486	.	.
chr10	41553207	41553706	chr10	41682610	41683109	Gm17196|chr10:41682610-41683109	0.18517829758947	.	.
chr10	41809843	41810342	chr10	41615161	41615660	Cep57l1|chr10:41615161-41615660	0.212903696229697	.	.
chr10	41809843	41810342	chr10	41615161	41615660	Sesn1|chr10:41615161-41615660	0.212903696229697	.	.
chr10	41809843	41810342	chr10	41887125	41887624	Cep57l1|chr10:41887125-41887624	0.193988890467039	.	.
chr10	41809843	41810342	chr10	41887125	41887624	Sesn1|chr10:41887125-41887624	0.193988890467039	.	.
chr10	42018185	42018684	chr10	42308048	42308547	1700016J18Rik|chr10:42308048-42308547	0.353878139859133	.	.
chr10	42018185	42018684	chr10	42308048	42308547	Armc2|chr10:42308048-42308547	0.353878139859133	.	.
chr10	42018185	42018684	chr10	42308548	42309047	1700016J18Rik|chr10:42308548-42309047	0.371041673370586	.	.
chr10	42018185	42018684	chr10	42308548	42309047	Armc2|chr10:42308548-42309047	0.371041673370586	.	.
chr10	42018185	42018684	chr10	42491090	42491589	1700016J18Rik|chr10:42491090-42491589	0.148271990628035	.	.
chr10	42018185	42018684	chr10	42491090	42491589	Armc2|chr10:42491090-42491589	0.148271990628035	.	.
chr10	42276537	42277036	chr10	42690476	42690975	Foxo3|chr10:42690476-42690975	0.177396130454262	.	.
chr10	42478381	42478880	chr10	42690476	42690975	Afg1l|chr10:42690476-42690975	0.16489355414075	.	.
chr10	42501588	42502087	chr10	42339635	42340134	Snx3|chr10:42339635-42340134	0.173607504791434	.	.
chr10	42501588	42502087	chr10	42941844	42942343	Snx3|chr10:42941844-42942343	0.237861470739546	.	.
chr10	42501588	42502087	chr10	42992303	42992802	Snx3|chr10:42992303-42992802	0.292213458980652	.	.
chr10	42502326	42502825	chr10	42339635	42340134	Snx3|chr10:42339635-42340134	0.202158278632763	.	.
chr10	42502326	42502825	chr10	42972717	42973216	Snx3|chr10:42972717-42973216	0.187064970843631	.	.
chr10	42761268	42761767	chr10	42729545	42730044	Sec63|chr10:42729545-42730044	0.147277277571876	.	.
chr10	42761268	42761767	chr10	42958615	42959114	Sec63|chr10:42958615-42959114	0.178862828749503	.	.
chr10	42860008	42860507	chr10	42941844	42942343	Scml4|chr10:42941844-42942343	0.229292724192795	.	.
chr10	42860008	42860507	chr10	42992303	42992802	Scml4|chr10:42992303-42992802	0.145943979674529	.	.
chr10	42860528	42861027	chr10	42941844	42942343	Scml4|chr10:42941844-42942343	0.243135543848739	.	.
chr10	42860528	42861027	chr10	42990923	42991422	Scml4|chr10:42990923-42991422	0.194728948649478	.	.
chr10	42860528	42861027	chr10	42992303	42992802	Scml4|chr10:42992303-42992802	0.347279002461963	.	.
chr10	42863983	42864482	chr10	42958099	42958598	Gm34006|chr10:42958099-42958598	0.174552408053013	.	.
chr10	42888291	42888790	chr10	42678656	42679155	Gm48671|chr10:42678656-42679155	0.20286993823908	.	.
chr10	42888291	42888790	chr10	42690476	42690975	Gm48671|chr10:42690476-42690975	0.146155851013055	.	.
chr10	44268090	44268589	chr10	44071106	44071605	Atg5|chr10:44071106-44071605	0.25522962835747	.	.
chr10	45335421	45335920	chr10	45373235	45373734	Bves|chr10:45373235-45373734	0.159737326765222	.	.
chr10	45335421	45335920	chr10	45446148	45446647	Bves|chr10:45446148-45446647	0.220074080567694	.	.
chr10	45485562	45486061	chr10	45045177	45045676	Lin28b|chr10:45045177-45045676	0.334935019082276	.	.
chr10	45485562	45486061	chr10	45077339	45077838	Lin28b|chr10:45077339-45077838	0.154894936895987	.	.
chr10	45485562	45486061	chr10	45147357	45147856	Lin28b|chr10:45147357-45147856	0.211572149855859	.	.
chr10	45485562	45486061	chr10	45373235	45373734	Lin28b|chr10:45373235-45373734	0.287626613656196	.	.
chr10	45577590	45578089	chr10	45850528	45851027	Hace1|chr10:45850528-45851027	0.340091763433959	.	.
chr10	49788557	49789056	chr10	49547402	49547901	Grik2|chr10:49547402-49547901	0.317995530593891	.	.
chr10	49788557	49789056	chr10	49673321	49673820	Grik2|chr10:49673321-49673820	0.281561028152735	.	.
chr10	50592385	50592884	chr10	50704180	50704679	Ascc3|chr10:50704180-50704679	0.162350513393742	.	.
chr10	52690801	52691300	chr10	52691301	52691800	Slc35f1|chr10:52691301-52691800	0.216395698381001	.	.
chr10	52690801	52691300	chr10	52703990	52704489	Slc35f1|chr10:52703990-52704489	0.151914963244816	.	.
chr10	52690801	52691300	chr10	52704503	52705002	Slc35f1|chr10:52704503-52705002	0.199056917413152	.	.
chr10	53596436	53596935	chr10	53509054	53509553	Asf1a|chr10:53509054-53509553	0.306475754578829	.	.
chr10	53596436	53596935	chr10	53683165	53683664	Asf1a|chr10:53683165-53683664	0.220753234305056	.	.
chr10	53629896	53630395	chr10	53683165	53683664	Mcm9|chr10:53683165-53683664	0.238251877633843	.	.
chr10	53750991	53751490	chr10	53509054	53509553	Fam184a|chr10:53509054-53509553	0.14623423172783	.	.
chr10	53750991	53751490	chr10	53528299	53528798	Fam184a|chr10:53528299-53528798	0.212720971506014	.	.
chr10	54074878	54075377	chr10	53863390	53863889	Gm16998|chr10:53863390-53863889	0.210794240171662	.	.
chr10	54074878	54075377	chr10	54080994	54081493	Gm16998|chr10:54080994-54081493	0.252576757101655	.	.
chr10	56106501	56107000	chr10	56079238	56079737	Msl3l2|chr10:56079238-56079737	0.165917451832993	.	.
chr10	56106501	56107000	chr10	56198436	56198935	Msl3l2|chr10:56198436-56198935	0.317583042837476	.	.
chr10	56228732	56229231	chr10	55980066	55980565	Tbc1d32|chr10:55980066-55980565	0.214078507083613	.	.
chr10	57486054	57486553	chr10	57499690	57500189	4930467K11Rik|chr10:57499690-57500189	0.30574033485157	.	.
chr10	57486054	57486553	chr10	57499690	57500189	Hsf2|chr10:57499690-57500189	0.30574033485157	.	.
chr10	57486054	57486553	chr10	57727620	57728119	4930467K11Rik|chr10:57727620-57728119	0.173435098489685	.	.
chr10	57486054	57486553	chr10	57727620	57728119	Hsf2|chr10:57727620-57728119	0.173435098489685	.	.
chr10	57486054	57486553	chr10	57728165	57728664	4930467K11Rik|chr10:57728165-57728664	0.265770610487568	.	.
chr10	57486054	57486553	chr10	57728165	57728664	Hsf2|chr10:57728165-57728664	0.265770610487568	.	.
chr10	57532304	57532803	chr10	57572089	57572588	Serinc1|chr10:57572089-57572588	0.180851431966648	.	.
chr10	57631815	57632314	chr10	57577269	57577768	Pkib|chr10:57577269-57577768	0.176960710876139	.	.
chr10	57631815	57632314	chr10	57577269	57577768	Pkib|chr10:57577269-57577768	0.17696071087614	.	.
chr10	57631815	57632314	chr10	57727620	57728119	Pkib|chr10:57727620-57728119	0.173982073754845	.	.
chr10	57631815	57632314	chr10	57829597	57830096	Pkib|chr10:57829597-57830096	0.301433898070873	.	.
chr10	57794436	57794935	chr10	57829597	57830096	Smpdl3a|chr10:57829597-57830096	0.201252437691951	.	.
chr10	57794939	57795438	chr10	57572089	57572588	Smpdl3a|chr10:57572089-57572588	0.225588654004175	.	.
chr10	58255194	58255693	chr10	58383254	58383753	Gcc2|chr10:58383254-58383753	0.282504046255917	.	.
chr10	58497623	58498122	chr10	58383254	58383753	Ccdc138|chr10:58383254-58383753	0.266828185218643	.	.
chr10	58497623	58498122	chr10	58418503	58419002	Ccdc138|chr10:58418503-58419002	0.195779542339476	.	.
chr10	58813051	58813550	chr10	58798116	58798615	Sh3rf3|chr10:58798116-58798615	0.423385617419051	.	.
chr10	59221544	59222043	chr10	59137113	59137612	Sept10|chr10:59137113-59137612	0.151636934942025	.	.
chr10	59221544	59222043	chr10	59137113	59137612	Sowahc|chr10:59137113-59137612	0.151636934942025	.	.
chr10	59322979	59323478	chr10	59090237	59090736	P4ha1|chr10:59090237-59090736	0.147861483797588	.	.
chr10	59322979	59323478	chr10	59539373	59539872	P4ha1|chr10:59539373-59539872	0.163751554433098	.	.
chr10	59616480	59616979	chr10	59292547	59293046	Gm10322|chr10:59292547-59293046	0.146409886584231	.	.
chr10	59616480	59616979	chr10	59292547	59293046	Mcu|chr10:59292547-59293046	0.146409886584231	.	.
chr10	59616480	59616979	chr10	59539373	59539872	Gm10322|chr10:59539373-59539872	0.209577891045895	.	.
chr10	59616480	59616979	chr10	59539373	59539872	Mcu|chr10:59539373-59539872	0.209577891045895	.	.
chr10	60277677	60278176	chr10	60262260	60262759	Psap|chr10:60262260-60262759	0.178105309351399	.	.
chr10	60752559	60753058	chr10	60969398	60969897	Slc29a3|chr10:60969398-60969897	0.193911084486975	.	.
chr10	60752559	60753058	chr10	61019530	61020029	Slc29a3|chr10:61019530-61020029	0.197228438430046	.	.
chr10	60752559	60753058	chr10	61068463	61068962	Slc29a3|chr10:61068463-61068962	0.278813815217038	.	.
chr10	60831386	60831885	chr10	60893751	60894250	Unc5b|chr10:60893751-60894250	0.1560450995699	.	.
chr10	60831386	60831885	chr10	60957521	60958020	Unc5b|chr10:60957521-60958020	0.232669876687696	.	.
chr10	60831386	60831885	chr10	61019530	61020029	Unc5b|chr10:61019530-61020029	0.401271721817787	.	.
chr10	60831386	60831885	chr10	61028713	61029212	Unc5b|chr10:61028713-61029212	0.258506128464338	.	.
chr10	61089138	61089637	chr10	60934266	60934765	Pcbd1|chr10:60934266-60934765	0.157998263204756	.	.
chr10	61089138	61089637	chr10	61010611	61011110	Pcbd1|chr10:61010611-61011110	0.297025610352891	.	.
chr10	61089138	61089637	chr10	61019530	61020029	Pcbd1|chr10:61019530-61020029	0.249371734582882	.	.
chr10	61146924	61147423	chr10	60934266	60934765	Sgpl1|chr10:60934266-60934765	0.20043303200211	.	.
chr10	61147435	61147934	chr10	60827176	60827675	Sgpl1|chr10:60827176-60827675	0.303924305300915	.	.
chr10	61147435	61147934	chr10	60893208	60893707	Sgpl1|chr10:60893208-60893707	0.253079831062213	.	.
chr10	61147435	61147934	chr10	60893751	60894250	Sgpl1|chr10:60893751-60894250	0.314943363046185	.	.
chr10	61147435	61147934	chr10	60957521	60958020	Sgpl1|chr10:60957521-60958020	0.160468538378921	.	.
chr10	61147435	61147934	chr10	61012235	61012734	Sgpl1|chr10:61012235-61012734	0.376093749730129	.	.
chr10	61147435	61147934	chr10	61012742	61013241	Sgpl1|chr10:61012742-61013241	0.416336933264106	.	.
chr10	61147435	61147934	chr10	61080199	61080698	Sgpl1|chr10:61080199-61080698	0.301648128611462	.	.
chr10	61383246	61383745	chr10	61012235	61012734	Pald1|chr10:61012235-61012734	0.334989991882739	.	.
chr10	61383246	61383745	chr10	61012742	61013241	Pald1|chr10:61012742-61013241	0.249040953193145	.	.
chr10	61383246	61383745	chr10	61582999	61583498	Pald1|chr10:61582999-61583498	0.147378094927006	.	.
chr10	61418097	61418596	chr10	61012235	61012734	Nodal|chr10:61012235-61012734	0.311415577931063	.	.
chr10	61418097	61418596	chr10	61012742	61013241	Nodal|chr10:61012742-61013241	0.211901590863791	.	.
chr10	61418097	61418596	chr10	61028713	61029212	Nodal|chr10:61028713-61029212	0.288436945617797	.	.
chr10	61418097	61418596	chr10	61582999	61583498	Nodal|chr10:61582999-61583498	0.338695109311162	.	.
chr10	61418612	61419111	chr10	61080199	61080698	Nodal|chr10:61080199-61080698	0.309238474742029	.	.
chr10	61452613	61453112	chr10	61080199	61080698	Eif4ebp2|chr10:61080199-61080698	0.230528335578988	.	.
chr10	61475458	61475957	chr10	61583599	61584098	Lrrc20|chr10:61583599-61584098	0.163831618502411	.	.
chr10	61595038	61595537	chr10	61662379	61662878	Npffr1|chr10:61662379-61662878	0.178133593407435	.	.
chr10	61648322	61648821	chr10	61625504	61626003	Ppa1|chr10:61625504-61626003	0.155564628898225	.	.
chr10	61648322	61648821	chr10	61980369	61980868	Ppa1|chr10:61980369-61980868	0.208683326539501	.	.
chr10	61695204	61695703	chr10	61662943	61663442	Tysnd1|chr10:61662943-61663442	0.159702273504346	.	.
chr10	61714894	61715393	chr10	61662379	61662878	Aifm2|chr10:61662379-61662878	0.159127920819415	.	.
chr10	61714894	61715393	chr10	61662943	61663442	Aifm2|chr10:61662943-61663442	0.252553323158522	.	.
chr10	61783021	61783520	chr10	61662943	61663442	H2afy2|chr10:61662943-61663442	0.261063415136988	.	.
chr10	61783021	61783520	chr10	62055333	62055832	H2afy2|chr10:62055333-62055832	0.183123590417429	.	.
chr10	61783689	61784188	chr10	62055333	62055832	H2afy2|chr10:62055333-62055832	0.257821362716837	.	.
chr10	61783689	61784188	chr10	62101434	62101933	H2afy2|chr10:62101434-62101933	0.251225505129841	.	.
chr10	61783689	61784188	chr10	62110799	62111298	H2afy2|chr10:62110799-62111298	0.175790509272602	.	.
chr10	62231026	62231525	chr10	61949445	61949944	Tspan15|chr10:61949445-61949944	0.342297511934432	.	.
chr10	62231026	62231525	chr10	62182988	62183487	Tspan15|chr10:62182988-62183487	0.258151374561806	.	.
chr10	62340040	62340539	chr10	62217075	62217574	Hk1os|chr10:62217075-62217574	0.19887987617047	.	.
chr10	62340040	62340539	chr10	62300269	62300768	Hk1os|chr10:62300269-62300768	0.158405956107709	.	.
chr10	62449224	62449723	chr10	62055333	62055832	4930507D05Rik|chr10:62055333-62055832	0.163566959315028	.	.
chr10	62449224	62449723	chr10	62055333	62055832	Supv3l1|chr10:62055333-62055832	0.163566959315028	.	.
chr10	62449224	62449723	chr10	62590203	62590702	4930507D05Rik|chr10:62590203-62590702	0.170846142594564	.	.
chr10	62449224	62449723	chr10	62590203	62590702	Supv3l1|chr10:62590203-62590702	0.170846142594564	.	.
chr10	62449766	62450265	chr10	62055333	62055832	4930507D05Rik|chr10:62055333-62055832	0.319400178868314	.	.
chr10	62449766	62450265	chr10	62055333	62055832	Supv3l1|chr10:62055333-62055832	0.319400178868314	.	.
chr10	62449766	62450265	chr10	62590203	62590702	4930507D05Rik|chr10:62590203-62590702	0.230024156508694	.	.
chr10	62449766	62450265	chr10	62590203	62590702	Supv3l1|chr10:62590203-62590702	0.230024156508694	.	.
chr10	62486129	62486628	chr10	62300269	62300768	Vps26a|chr10:62300269-62300768	0.230553958980899	.	.
chr10	62486629	62487128	chr10	62055333	62055832	Vps26a|chr10:62055333-62055832	0.271517545992006	.	.
chr10	62578211	62578710	chr10	62549665	62550164	4933428P19Rik|chr10:62549665-62550164	0.19338089097103	.	.
chr10	62578211	62578710	chr10	62549665	62550164	Kif1bp|chr10:62549665-62550164	0.19338089097103	.	.
chr10	62602059	62602558	chr10	62865210	62865709	Ddx21|chr10:62865210-62865709	0.160510625549157	.	.
chr10	62602059	62602558	chr10	62865210	62865709	Gm47257|chr10:62865210-62865709	0.160510625549157	.	.
chr10	62651098	62651597	chr10	62549665	62550164	Ddx50|chr10:62549665-62550164	0.159209447395746	.	.
chr10	62725538	62726037	chr10	62865210	62865709	Stox1|chr10:62865210-62865709	0.275521911282283	.	.
chr10	62791593	62792092	chr10	62549665	62550164	Ccar1|chr10:62549665-62550164	0.312488701164103	.	.
chr10	62791593	62792092	chr10	62590203	62590702	Ccar1|chr10:62590203-62590702	0.209388188469319	.	.
chr10	62792172	62792671	chr10	62549665	62550164	Ccar1|chr10:62549665-62550164	0.234944403901608	.	.
chr10	62792172	62792671	chr10	62856650	62857149	Ccar1|chr10:62856650-62857149	0.211192591897617	.	.
chr10	62920395	62920894	chr10	62549665	62550164	Slc25a16|chr10:62549665-62550164	0.16473720787537	.	.
chr10	62920395	62920894	chr10	63065948	63066447	Slc25a16|chr10:63065948-63066447	0.144849564576989	.	.
chr10	62946840	62947339	chr10	62590203	62590702	Dna2|chr10:62590203-62590702	0.271587178977339	.	.
chr10	62979983	62980482	chr10	62674652	62675151	Rufy2|chr10:62674652-62675151	0.247129060289988	.	.
chr10	62979983	62980482	chr10	62865210	62865709	Rufy2|chr10:62865210-62865709	0.182225861658579	.	.
chr10	63023688	63024187	chr10	63386349	63386848	Hnrnph3|chr10:63386349-63386848	0.188164002926429	.	.
chr10	63023688	63024187	chr10	63386349	63386848	Pbld2|chr10:63386349-63386848	0.188164002926429	.	.
chr10	63099999	63100498	chr10	63338211	63338710	Atoh7|chr10:63338211-63338710	0.332504640837181	.	.
chr10	63099999	63100498	chr10	63338211	63338710	Atoh7|chr10:63338211-63338710	0.332504640837182	.	.
chr10	63099999	63100498	chr10	63377381	63377880	Atoh7|chr10:63377381-63377880	0.316444794615987	.	.
chr10	63243618	63244117	chr10	62856650	62857149	1700120B22Rik|chr10:62856650-62857149	0.421391106575219	.	.
chr10	63243618	63244117	chr10	62856650	62857149	Herc4|chr10:62856650-62857149	0.421391106575219	.	.
chr10	63243618	63244117	chr10	62865210	62865709	1700120B22Rik|chr10:62865210-62865709	0.348668595812024	.	.
chr10	63243618	63244117	chr10	62865210	62865709	Herc4|chr10:62865210-62865709	0.348668595812024	.	.
chr10	63243618	63244117	chr10	63338814	63339313	1700120B22Rik|chr10:63338814-63339313	0.197824959076866	.	.
chr10	63243618	63244117	chr10	63338814	63339313	Herc4|chr10:63338814-63339313	0.197824959076866	.	.
chr10	63243618	63244117	chr10	63377381	63377880	1700120B22Rik|chr10:63377381-63377880	0.29973514412594	.	.
chr10	63243618	63244117	chr10	63377381	63377880	Herc4|chr10:63377381-63377880	0.29973514412594	.	.
chr10	63429957	63430456	chr10	63386349	63386848	Ctnna3|chr10:63386349-63386848	0.272928512313439	.	.
chr10	64090014	64090513	chr10	63763079	63763578	Lrrtm3|chr10:63763079-63763578	0.180845182143751	.	.
chr10	64090014	64090513	chr10	63951442	63951941	Lrrtm3|chr10:63951442-63951941	0.223659262905536	.	.
chr10	64090014	64090513	chr10	63972258	63972757	Lrrtm3|chr10:63972258-63972757	0.36181706282612	.	.
chr10	64090014	64090513	chr10	63977797	63978296	Lrrtm3|chr10:63977797-63978296	0.202295261443191	.	.
chr10	64090014	64090513	chr10	64076446	64076945	Lrrtm3|chr10:64076446-64076945	0.214335738723175	.	.
chr10	67003906	67004405	chr10	67076445	67076944	Gm31763|chr10:67076445-67076944	0.144504953028291	.	.
chr10	67003906	67004405	chr10	67315003	67315502	Gm31763|chr10:67315003-67315502	0.373609357921085	.	.
chr10	67096716	67097215	chr10	67315003	67315502	Jmjd1c|chr10:67315003-67315502	0.164493046297496	.	.
chr10	67096716	67097215	chr10	67315003	67315502	Reep3|chr10:67315003-67315502	0.164493046297496	.	.
chr10	67096716	67097215	chr10	67493507	67494006	Jmjd1c|chr10:67493507-67494006	0.17154113134401	.	.
chr10	67096716	67097215	chr10	67493507	67494006	Reep3|chr10:67493507-67494006	0.17154113134401	.	.
chr10	67285073	67285572	chr10	67126566	67127065	Nrbf2|chr10:67126566-67127065	0.168099866909519	.	.
chr10	67535893	67536392	chr10	67537526	67538025	Egr2|chr10:67537526-67538025	0.163092957474955	.	.
chr10	67535893	67536392	chr10	67722866	67723365	Egr2|chr10:67722866-67723365	0.226303560595879	.	.
chr10	67535893	67536392	chr10	67807582	67808081	Egr2|chr10:67807582-67808081	0.158830563035324	.	.
chr10	67535893	67536392	chr10	67933606	67934105	Egr2|chr10:67933606-67934105	0.161521819224505	.	.
chr10	67548797	67549296	chr10	67537526	67538025	Ado|chr10:67537526-67538025	0.324895667416006	.	.
chr10	67549371	67549870	chr10	67315003	67315502	Ado|chr10:67315003-67315502	0.146637917452634	.	.
chr10	67549371	67549870	chr10	67722866	67723365	Ado|chr10:67722866-67723365	0.214467286789632	.	.
chr10	67549371	67549870	chr10	67807582	67808081	Ado|chr10:67807582-67808081	0.191052101074416	.	.
chr10	67549371	67549870	chr10	67984530	67985029	Ado|chr10:67984530-67985029	0.186845503765928	.	.
chr10	67912421	67912920	chr10	67998042	67998541	Zfp365|chr10:67998042-67998541	0.175526379965368	.	.
chr10	67979231	67979730	chr10	67737869	67738368	Rtkn2|chr10:67737869-67738368	0.220260178553189	.	.
chr10	67979231	67979730	chr10	67854309	67854808	Rtkn2|chr10:67854309-67854808	0.169310075699042	.	.
chr10	68541629	68542128	chr10	68396521	68397020	Cabcoco1|chr10:68396521-68397020	0.220111093708323	.	.
chr10	68541629	68542128	chr10	68562251	68562750	Cabcoco1|chr10:68562251-68562750	0.153138397817222	.	.
chr10	68723479	68723978	chr10	68276245	68276744	Tmem26|chr10:68276245-68276744	0.166071418896273	.	.
chr10	68723479	68723978	chr10	68276839	68277338	Tmem26|chr10:68276839-68277338	0.146357771678417	.	.
chr10	68723479	68723978	chr10	68416492	68416991	Tmem26|chr10:68416492-68416991	0.292100742463462	.	.
chr10	68723479	68723978	chr10	68668328	68668827	Tmem26|chr10:68668328-68668827	0.38920577302481	.	.
chr10	68724253	68724752	chr10	68276245	68276744	Tmem26|chr10:68276245-68276744	0.186233821110245	.	.
chr10	68724253	68724752	chr10	68276839	68277338	Tmem26|chr10:68276839-68277338	0.287240383613164	.	.
chr10	68724253	68724752	chr10	68416492	68416991	Tmem26|chr10:68416492-68416991	0.300210810580541	.	.
chr10	68724253	68724752	chr10	68668328	68668827	Tmem26|chr10:68668328-68668827	0.396333262551309	.	.
chr10	68724253	68724752	chr10	68692344	68692843	Tmem26|chr10:68692344-68692843	0.244584653387717	.	.
chr10	69212738	69213237	chr10	69335096	69335595	A930033H14Rik|chr10:69335096-69335595	0.201614375317319	.	.
chr10	69212738	69213237	chr10	69465475	69465974	A930033H14Rik|chr10:69465475-69465974	0.275642604062695	.	.
chr10	69352755	69353254	chr10	69320664	69321163	Cdk1|chr10:69320664-69321163	0.395762901998066	.	.
chr10	69352755	69353254	chr10	69321165	69321664	Cdk1|chr10:69321165-69321664	0.315498227573585	.	.
chr10	70993411	70993910	chr10	70809376	70809875	Gm48025|chr10:70809376-70809875	0.172439398919373	.	.
chr10	70993411	70993910	chr10	70861169	70861668	Gm48025|chr10:70861169-70861668	0.163022731719817	.	.
chr10	70993411	70993910	chr10	70876446	70876945	Gm48025|chr10:70876446-70876945	0.263206527209522	.	.
chr10	70993411	70993910	chr10	70901118	70901617	Gm48025|chr10:70901118-70901617	0.242377129446701	.	.
chr10	70993411	70993910	chr10	70952411	70952910	Gm48025|chr10:70952411-70952910	0.359370611363696	.	.
chr10	71159624	71160123	chr10	70919898	70920397	Bicc1|chr10:70919898-70920397	0.26546763766992	.	.
chr10	71159624	71160123	chr10	70949513	70950012	Bicc1|chr10:70949513-70950012	0.207365682687421	.	.
chr10	71159624	71160123	chr10	70952411	70952910	Bicc1|chr10:70952411-70952910	0.21832743353566	.	.
chr10	71159624	71160123	chr10	71041786	71042285	Bicc1|chr10:71041786-71042285	0.23086774354044	.	.
chr10	71159624	71160123	chr10	71326740	71327239	Bicc1|chr10:71326740-71327239	0.194947750692036	.	.
chr10	71237867	71238366	chr10	71265041	71265540	Tfam|chr10:71265041-71265540	0.184173589378537	.	.
chr10	71285013	71285512	chr10	71265041	71265540	Ube2d1|chr10:71265041-71265540	0.144794983559765	.	.
chr10	71285013	71285512	chr10	71326740	71327239	Ube2d1|chr10:71326740-71327239	0.18998552392241	.	.
chr10	71344660	71345159	chr10	71326740	71327239	Cisd1|chr10:71326740-71327239	0.215901970857312	.	.
chr10	71344660	71345159	chr10	71502197	71502696	Cisd1|chr10:71502197-71502696	0.206759963356781	.	.
chr10	71347030	71347529	chr10	71041786	71042285	Ipmk|chr10:71041786-71042285	0.191317380236643	.	.
chr10	71347030	71347529	chr10	71265041	71265540	Ipmk|chr10:71265041-71265540	0.20765277997476	.	.
chr10	71347030	71347529	chr10	71326740	71327239	Ipmk|chr10:71326740-71327239	0.330193810679265	.	.
chr10	71347030	71347529	chr10	71502197	71502696	Ipmk|chr10:71502197-71502696	0.225371439854793	.	.
chr10	71347532	71348031	chr10	71265041	71265540	Ipmk|chr10:71265041-71265540	0.231095879680303	.	.
chr10	71485310	71485809	chr10	71044646	71045145	4930551I15Rik|chr10:71044646-71045145	0.161111905039777	.	.
chr10	72654602	72655101	chr10	72873943	72874442	Zwint|chr10:72873943-72874442	0.16021385312459	.	.
chr10	72655128	72655627	chr10	72745144	72745643	Zwint|chr10:72745144-72745643	0.223391011433494	.	.
chr10	72655128	72655627	chr10	72988429	72988928	Zwint|chr10:72988429-72988928	0.164343698994723	.	.
chr10	73098895	73099394	chr10	73096464	73096963	Pcdh15|chr10:73096464-73096963	0.313743106260663	.	.
chr10	73099619	73100118	chr10	72874463	72874962	Pcdh15|chr10:72874463-72874962	0.187586410210469	.	.
chr10	73099619	73100118	chr10	73096464	73096963	Pcdh15|chr10:73096464-73096963	0.2221193112504	.	.
chr10	73099619	73100118	chr10	73279445	73279944	Pcdh15|chr10:73279445-73279944	0.19816774527062	.	.
chr10	74966773	74967272	chr10	74936945	74937444	Gnaz|chr10:74936945-74937444	0.163313931913952	.	.
chr10	75517195	75517694	chr10	75632514	75633013	Gucd1|chr10:75632514-75633013	0.236875667198835	.	.
chr10	75517195	75517694	chr10	75632514	75633013	Snrpd3|chr10:75632514-75633013	0.236875667198835	.	.
chr10	75517195	75517694	chr10	75684124	75684623	Gucd1|chr10:75684124-75684623	0.24318872514152	.	.
chr10	75517195	75517694	chr10	75684124	75684623	Snrpd3|chr10:75684124-75684623	0.24318872514152	.	.
chr10	75517195	75517694	chr10	75872865	75873364	Gucd1|chr10:75872865-75873364	0.234079932411209	.	.
chr10	75517195	75517694	chr10	75872865	75873364	Snrpd3|chr10:75872865-75873364	0.234079932411209	.	.
chr10	75517716	75518215	chr10	75632514	75633013	Gucd1|chr10:75632514-75633013	0.144531175581364	.	.
chr10	75517716	75518215	chr10	75632514	75633013	Snrpd3|chr10:75632514-75633013	0.144531175581364	.	.
chr10	75559925	75560424	chr10	75558996	75559495	Lrrc75b|chr10:75558996-75559495	0.177137063911924	.	.
chr10	75643576	75644075	chr10	75704087	75704586	Susd2|chr10:75704087-75704586	0.199961160426744	.	.
chr10	75643576	75644075	chr10	75743985	75744484	Susd2|chr10:75743985-75744484	0.358765198433235	.	.
chr10	75764120	75764619	chr10	75666478	75666977	Cabin1|chr10:75666478-75666977	0.203118655344999	.	.
chr10	75773277	75773776	chr10	75704087	75704586	Ddt|chr10:75704087-75704586	0.15204452564077	.	.
chr10	75797531	75798030	chr10	75586177	75586676	Gstt1|chr10:75586177-75586676	0.189382911575978	.	.
chr10	75837242	75837741	chr10	76203887	76204386	Gstt2|chr10:76203887-76204386	0.276299457223017	.	.
chr10	75859343	75859842	chr10	75586177	75586676	Mif|chr10:75586177-75586676	0.258177077366512	.	.
chr10	75860073	75860572	chr10	75558996	75559495	Mif|chr10:75558996-75559495	0.390989125267994	.	.
chr10	75860073	75860572	chr10	75586177	75586676	Mif|chr10:75586177-75586676	0.320285484913667	.	.
chr10	75860073	75860572	chr10	75666478	75666977	Mif|chr10:75666478-75666977	0.226358558933358	.	.
chr10	75860073	75860572	chr10	75684124	75684623	Mif|chr10:75684124-75684623	0.189342612740606	.	.
chr10	75893088	75893587	chr10	75558996	75559495	Derl3|chr10:75558996-75559495	0.146877067942191	.	.
chr10	75893088	75893587	chr10	76203887	76204386	Derl3|chr10:76203887-76204386	0.292117800172055	.	.
chr10	75921379	75921878	chr10	75585676	75586175	Smarcb1|chr10:75585676-75586175	0.166314818155007	.	.
chr10	75921379	75921878	chr10	75586177	75586676	Smarcb1|chr10:75586177-75586676	0.399199598451249	.	.
chr10	75921379	75921878	chr10	75666478	75666977	Smarcb1|chr10:75666478-75666977	0.302692660187497	.	.
chr10	75921379	75921878	chr10	75684124	75684623	Smarcb1|chr10:75684124-75684623	0.246651441255219	.	.
chr10	75935571	75936070	chr10	75558996	75559495	Mmp11|chr10:75558996-75559495	0.156641491819587	.	.
chr10	75935571	75936070	chr10	76203887	76204386	Mmp11|chr10:76203887-76204386	0.275755287082541	.	.
chr10	75935571	75936070	chr10	76227263	76227762	Mmp11|chr10:76227263-76227762	0.371744869414078	.	.
chr10	76345090	76345589	chr10	76203887	76204386	Dip2a|chr10:76203887-76204386	0.176973829920599	.	.
chr10	76345090	76345589	chr10	76227263	76227762	Dip2a|chr10:76227263-76227762	0.150566626921113	.	.
chr10	76531225	76531724	chr10	76734958	76735457	Lss|chr10:76734958-76735457	0.198991051809305	.	.
chr10	76531225	76531724	chr10	76939031	76939530	Lss|chr10:76939031-76939530	0.189851338521108	.	.
chr10	76623163	76623662	chr10	76365065	76365564	Col6a2|chr10:76365065-76365564	0.150375055009567	.	.
chr10	76623163	76623662	chr10	76809931	76810430	Col6a2|chr10:76809931-76810430	0.195380142643108	.	.
chr10	76730227	76730726	chr10	76809390	76809889	Gm48276|chr10:76809390-76809889	0.147440602503976	.	.
chr10	76730227	76730726	chr10	76939031	76939530	Gm48276|chr10:76939031-76939530	0.268368986281731	.	.
chr10	76961928	76962427	chr10	76513129	76513628	Pcbp3|chr10:76513129-76513628	0.301129417423707	.	.
chr10	76961928	76962427	chr10	76790031	76790530	Pcbp3|chr10:76790031-76790530	0.328789025974316	.	.
chr10	76961928	76962427	chr10	76809390	76809889	Pcbp3|chr10:76809390-76809889	0.220062896393568	.	.
chr10	76961928	76962427	chr10	76809931	76810430	Pcbp3|chr10:76809931-76810430	0.211628918019391	.	.
chr10	77515609	77516108	chr10	77744641	77745140	Fam207a|chr10:77744641-77745140	0.167962519872338	.	.
chr10	77581441	77581940	chr10	77984634	77985133	Pttg1ip|chr10:77984634-77985133	0.219966479652561	.	.
chr10	77622031	77622530	chr10	77895443	77895942	Ube2g2|chr10:77895443-77895942	0.203418648187813	.	.
chr10	77902300	77902799	chr10	77744641	77745140	Lrrc3|chr10:77744641-77745140	0.306066088127521	.	.
chr10	77902300	77902799	chr10	77749112	77749611	Lrrc3|chr10:77749112-77749611	0.15339347974646	.	.
chr10	77902300	77902799	chr10	77984634	77985133	Lrrc3|chr10:77984634-77985133	0.184986655942372	.	.
chr10	77902300	77902799	chr10	78018678	78019177	Lrrc3|chr10:78018678-78019177	0.373330633579777	.	.
chr10	77902814	77903313	chr10	77744641	77745140	Lrrc3|chr10:77744641-77745140	0.496637247452961	.	.
chr10	77902814	77903313	chr10	77749112	77749611	Lrrc3|chr10:77749112-77749611	0.303691863847202	.	.
chr10	77978313	77978812	chr10	77984634	77985133	Cfap410|chr10:77984634-77985133	0.270903907987935	.	.
chr10	77978313	77978812	chr10	78018678	78019177	Cfap410|chr10:78018678-78019177	0.344190047440877	.	.
chr10	78009528	78010027	chr10	77933163	77933662	Pfkl|chr10:77933163-77933662	0.150821329890289	.	.
chr10	78009528	78010027	chr10	78018678	78019177	Pfkl|chr10:78018678-78019177	0.260954881952402	.	.
chr10	78169521	78170020	chr10	77984634	77985133	Gatd3a|chr10:77984634-77985133	0.279969673115836	.	.
chr10	78169521	78170020	chr10	78018678	78019177	Gatd3a|chr10:78018678-78019177	0.189933093928604	.	.
chr10	78184961	78185460	chr10	77984634	77985133	Pwp2|chr10:77984634-77985133	0.26914613899077	.	.
chr10	78184961	78185460	chr10	78018678	78019177	Pwp2|chr10:78018678-78019177	0.313981760772336	.	.
chr10	78244489	78244988	chr10	78194220	78194719	Trappc10|chr10:78194220-78194719	0.164635492264253	.	.
chr10	78352152	78352651	chr10	78438115	78438614	Agpat3|chr10:78438115-78438614	0.17167509302908	.	.
chr10	78352152	78352651	chr10	78438115	78438614	Gm40709|chr10:78438115-78438614	0.17167509302908	.	.
chr10	78352152	78352651	chr10	78632261	78632760	Agpat3|chr10:78632261-78632760	0.249121934346102	.	.
chr10	78352152	78352651	chr10	78632261	78632760	Gm40709|chr10:78632261-78632760	0.249121934346102	.	.
chr10	78412843	78413342	chr10	78396201	78396700	Rrp1|chr10:78396201-78396700	0.297726674518532	.	.
chr10	78412843	78413342	chr10	78632261	78632760	Rrp1|chr10:78632261-78632760	0.183226048962199	.	.
chr10	78425391	78425890	chr10	78438115	78438614	Cstb|chr10:78438115-78438614	0.42960280068392	.	.
chr10	78464708	78465207	chr10	78396201	78396700	Pdxk|chr10:78396201-78396700	0.297998745981885	.	.
chr10	78464708	78465207	chr10	78481893	78482392	Pdxk|chr10:78481893-78482392	0.33229853185389	.	.
chr10	78574182	78574681	chr10	78396201	78396700	Ilvbl|chr10:78396201-78396700	0.245552329521931	.	.
chr10	78574182	78574681	chr10	78399195	78399694	Ilvbl|chr10:78399195-78399694	0.206098419083914	.	.
chr10	78574182	78574681	chr10	78438115	78438614	Ilvbl|chr10:78438115-78438614	0.243753885719703	.	.
chr10	78574691	78575190	chr10	78438115	78438614	Ilvbl|chr10:78438115-78438614	0.198611670249844	.	.
chr10	78746859	78747358	chr10	78399195	78399694	Gm30400|chr10:78399195-78399694	0.384578562362399	.	.
chr10	78746859	78747358	chr10	78812600	78813099	Gm30400|chr10:78812600-78813099	0.182672070624181	.	.
chr10	78747414	78747913	chr10	78399195	78399694	Gm30400|chr10:78399195-78399694	0.271523556220803	.	.
chr10	78747414	78747913	chr10	78812600	78813099	Gm30400|chr10:78812600-78813099	0.170996705487379	.	.
chr10	78752863	78753362	chr10	78812600	78813099	Ccdc105|chr10:78812600-78813099	0.305352946734603	.	.
chr10	78780051	78780550	chr10	78632261	78632760	Slc1a6|chr10:78632261-78632760	0.171614208346561	.	.
chr10	78780051	78780550	chr10	78632261	78632760	Slc1a6|chr10:78632261-78632760	0.171614208346562	.	.
chr10	79533018	79533517	chr10	79597022	79597521	Plpp2|chr10:79597022-79597521	0.254014501641938	.	.
chr10	79533018	79533517	chr10	79654793	79655292	Plpp2|chr10:79654793-79655292	0.199545502768426	.	.
chr10	79554879	79555378	chr10	79597022	79597521	Mier2|chr10:79597022-79597521	0.346920402181326	.	.
chr10	79554879	79555378	chr10	79638841	79639340	Mier2|chr10:79638841-79639340	0.216389619095585	.	.
chr10	79554879	79555378	chr10	79654793	79655292	Mier2|chr10:79654793-79655292	0.270751948379928	.	.
chr10	79637007	79637506	chr10	79638841	79639340	Gm47163|chr10:79638841-79639340	0.160421248580962	.	.
chr10	79637007	79637506	chr10	79638841	79639340	Shc2|chr10:79638841-79639340	0.160421248580962	.	.
chr10	79637658	79638157	chr10	79595188	79595687	Gm47163|chr10:79595188-79595687	0.190915464580954	.	.
chr10	79637658	79638157	chr10	79595188	79595687	Shc2|chr10:79595188-79595687	0.190915464580954	.	.
chr10	79669185	79669684	chr10	79597022	79597521	Tpgs1|chr10:79597022-79597521	0.475009102019028	.	.
chr10	79669185	79669684	chr10	79620368	79620867	Tpgs1|chr10:79620368-79620867	0.248119304139207	.	.
chr10	79669185	79669684	chr10	79654793	79655292	Tpgs1|chr10:79654793-79655292	0.341736122475777	.	.
chr10	79681760	79682259	chr10	79595188	79595687	Cdc34|chr10:79595188-79595687	0.268987546809044	.	.
chr10	79681760	79682259	chr10	79597022	79597521	Cdc34|chr10:79597022-79597521	0.39671672256174	.	.
chr10	79681760	79682259	chr10	79620368	79620867	Cdc34|chr10:79620368-79620867	0.169007912319996	.	.
chr10	79704113	79704612	chr10	79638841	79639340	Bsg|chr10:79638841-79639340	0.197012249159818	.	.
chr10	79716415	79716914	chr10	79638841	79639340	Hcn2|chr10:79638841-79639340	0.147438233626077	.	.
chr10	79716415	79716914	chr10	79654793	79655292	Hcn2|chr10:79654793-79655292	0.197303985366493	.	.
chr10	79746371	79746870	chr10	79597022	79597521	Polrmt|chr10:79597022-79597521	0.271999777220561	.	.
chr10	79746371	79746870	chr10	79638841	79639340	Polrmt|chr10:79638841-79639340	0.145445544002448	.	.
chr10	79746371	79746870	chr10	79654793	79655292	Polrmt|chr10:79654793-79655292	0.303173802600366	.	.
chr10	80039610	80040109	chr10	80053303	80053802	Polr2e|chr10:80053303-80053802	0.174547769587808	.	.
chr10	80039610	80040109	chr10	80142013	80142512	Polr2e|chr10:80142013-80142512	0.192321164824099	.	.
chr10	80039610	80040109	chr10	80357323	80357822	Polr2e|chr10:80357323-80357822	0.204711402588048	.	.
chr10	80039610	80040109	chr10	80446153	80446652	Polr2e|chr10:80446153-80446652	0.179662753935977	.	.
chr10	80039610	80040109	chr10	80475205	80475704	Polr2e|chr10:80475205-80475704	0.178901624817095	.	.
chr10	80115299	80115798	chr10	80137234	80137733	Stk11|chr10:80137234-80137733	0.175955760376433	.	.
chr10	80115299	80115798	chr10	80264751	80265250	Stk11|chr10:80264751-80265250	0.241536613297316	.	.
chr10	80115299	80115798	chr10	80385662	80386161	Stk11|chr10:80385662-80386161	0.305828981624302	.	.
chr10	80115855	80116354	chr10	80102436	80102935	Stk11|chr10:80102436-80102935	0.145246237490554	.	.
chr10	80139151	80139650	chr10	80053944	80054443	Atp5d|chr10:80053944-80054443	0.311570577432479	.	.
chr10	80139151	80139650	chr10	80149272	80149771	Atp5d|chr10:80149272-80149771	0.339260680493165	.	.
chr10	80139151	80139650	chr10	80149272	80149771	Atp5d|chr10:80149272-80149771	0.339260680493166	.	.
chr10	80139151	80139650	chr10	80167470	80167969	Atp5d|chr10:80167470-80167969	0.181290533855001	.	.
chr10	80139151	80139650	chr10	80190393	80190892	Atp5d|chr10:80190393-80190892	0.19350981056101	.	.
chr10	80139151	80139650	chr10	80357849	80358348	Atp5d|chr10:80357849-80358348	0.166374091668872	.	.
chr10	80141214	80141713	chr10	80053303	80053802	Cbarp|chr10:80053303-80053802	0.24246772955893	.	.
chr10	80141214	80141713	chr10	80168012	80168511	Cbarp|chr10:80168012-80168511	0.35717956959457	.	.
chr10	80141214	80141713	chr10	80190393	80190892	Cbarp|chr10:80190393-80190892	0.221378611365551	.	.
chr10	80141214	80141713	chr10	80264751	80265250	Cbarp|chr10:80264751-80265250	0.159758369525168	.	.
chr10	80141214	80141713	chr10	80357849	80358348	Cbarp|chr10:80357849-80358348	0.164354145289505	.	.
chr10	80141214	80141713	chr10	80385662	80386161	Cbarp|chr10:80385662-80386161	0.265001487699101	.	.
chr10	80147980	80148479	chr10	80102436	80102935	Midn|chr10:80102436-80102935	0.326959424689208	.	.
chr10	80147980	80148479	chr10	80130998	80131497	Midn|chr10:80130998-80131497	0.162367496047414	.	.
chr10	80147980	80148479	chr10	80167470	80167969	Midn|chr10:80167470-80167969	0.178519953016417	.	.
chr10	80147980	80148479	chr10	80298753	80299252	Midn|chr10:80298753-80299252	0.146053520824574	.	.
chr10	80147980	80148479	chr10	80323566	80324065	Midn|chr10:80323566-80324065	0.323443132754733	.	.
chr10	80148538	80149037	chr10	80102436	80102935	Midn|chr10:80102436-80102935	0.238549370749971	.	.
chr10	80164965	80165464	chr10	80137234	80137733	Cirbp|chr10:80137234-80137733	0.300541726353789	.	.
chr10	80164965	80165464	chr10	80137234	80137733	Cirbp|chr10:80137234-80137733	0.30054172635379	.	.
chr10	80164965	80165464	chr10	80142013	80142512	Cirbp|chr10:80142013-80142512	0.157558141540534	.	.
chr10	80164965	80165464	chr10	80264751	80265250	Cirbp|chr10:80264751-80265250	0.231820593316462	.	.
chr10	80172665	80173164	chr10	80130998	80131497	1600002K03Rik|chr10:80130998-80131497	0.331986362164071	.	.
chr10	80172665	80173164	chr10	80168012	80168511	1600002K03Rik|chr10:80168012-80168511	0.190495118131872	.	.
chr10	80172665	80173164	chr10	80298753	80299252	1600002K03Rik|chr10:80298753-80299252	0.27919814527162	.	.
chr10	80172665	80173164	chr10	80323566	80324065	1600002K03Rik|chr10:80323566-80324065	0.408723830304506	.	.
chr10	80179406	80179905	chr10	80131664	80132163	Efna2|chr10:80131664-80132163	0.19761412565421	.	.
chr10	80179406	80179905	chr10	80159857	80160356	Efna2|chr10:80159857-80160356	0.445261055137434	.	.
chr10	80179406	80179905	chr10	80446153	80446652	Efna2|chr10:80446153-80446652	0.216122814831846	.	.
chr10	80226253	80226752	chr10	80130998	80131497	Pwwp3a|chr10:80130998-80131497	0.31683766282164	.	.
chr10	80226253	80226752	chr10	80159857	80160356	Pwwp3a|chr10:80159857-80160356	0.290812593199102	.	.
chr10	80226253	80226752	chr10	80168012	80168511	Pwwp3a|chr10:80168012-80168511	0.203866091390688	.	.
chr10	80226253	80226752	chr10	80322874	80323373	Pwwp3a|chr10:80322874-80323373	0.174781749322188	.	.
chr10	80226253	80226752	chr10	80446153	80446652	Pwwp3a|chr10:80446153-80446652	0.183399385950882	.	.
chr10	80249168	80249667	chr10	80168012	80168511	Ndufs7|chr10:80168012-80168511	0.150815848290482	.	.
chr10	80249168	80249667	chr10	80190393	80190892	Ndufs7|chr10:80190393-80190892	0.179499955727966	.	.
chr10	80249168	80249667	chr10	80264751	80265250	Ndufs7|chr10:80264751-80265250	0.180058354709953	.	.
chr10	80249168	80249667	chr10	80385662	80386161	Ndufs7|chr10:80385662-80386161	0.171990189696846	.	.
chr10	80260827	80261326	chr10	80053303	80053802	Dazap1|chr10:80053303-80053802	0.279518125883237	.	.
chr10	80260827	80261326	chr10	80053303	80053802	Gamt|chr10:80053303-80053802	0.279518125883237	.	.
chr10	80260827	80261326	chr10	80446153	80446652	Dazap1|chr10:80446153-80446652	0.202543762337678	.	.
chr10	80260827	80261326	chr10	80446153	80446652	Gamt|chr10:80446153-80446652	0.202543762337678	.	.
chr10	80295711	80296210	chr10	80102436	80102935	Apc2|chr10:80102436-80102935	0.197610476850343	.	.
chr10	80295711	80296210	chr10	80446153	80446652	Apc2|chr10:80446153-80446652	0.202220120244235	.	.
chr10	80320339	80320838	chr10	80053303	80053802	2310011J03Rik|chr10:80053303-80053802	0.19875876048196	.	.
chr10	80329684	80330183	chr10	80102436	80102935	Pcsk4|chr10:80102436-80102935	0.176451601087657	.	.
chr10	80329684	80330183	chr10	80102436	80102935	Reep6|chr10:80102436-80102935	0.176451601087657	.	.
chr10	80329684	80330183	chr10	80475205	80475704	Pcsk4|chr10:80475205-80475704	0.205628587661255	.	.
chr10	80329684	80330183	chr10	80475205	80475704	Reep6|chr10:80475205-80475704	0.205628587661255	.	.
chr10	80387533	80388032	chr10	80102436	80102935	Mex3d|chr10:80102436-80102935	0.216564576328248	.	.
chr10	80398776	80399275	chr10	80137234	80137733	Mbd3|chr10:80137234-80137733	0.230779787386838	.	.
chr10	80398776	80399275	chr10	80190393	80190892	Mbd3|chr10:80190393-80190892	0.310713318699276	.	.
chr10	80398776	80399275	chr10	80264751	80265250	Mbd3|chr10:80264751-80265250	0.292875576773678	.	.
chr10	80398776	80399275	chr10	80385662	80386161	Mbd3|chr10:80385662-80386161	0.287636138187212	.	.
chr10	80398776	80399275	chr10	80475205	80475704	Mbd3|chr10:80475205-80475704	0.165285840947158	.	.
chr10	80399367	80399866	chr10	80053303	80053802	Mbd3|chr10:80053303-80053802	0.186220751169428	.	.
chr10	80399367	80399866	chr10	80053944	80054443	Mbd3|chr10:80053944-80054443	0.188177232001317	.	.
chr10	80399367	80399866	chr10	80167470	80167969	Mbd3|chr10:80167470-80167969	0.251192185445181	.	.
chr10	80399367	80399866	chr10	80168012	80168511	Mbd3|chr10:80168012-80168511	0.156775158076311	.	.
chr10	80399367	80399866	chr10	80190393	80190892	Mbd3|chr10:80190393-80190892	0.180718827789996	.	.
chr10	80399367	80399866	chr10	80264751	80265250	Mbd3|chr10:80264751-80265250	0.145529075124318	.	.
chr10	80399367	80399866	chr10	80357849	80358348	Mbd3|chr10:80357849-80358348	0.470089769988033	.	.
[truncated: 23,204 more rows]
