# Supplementary material for: Single-cell analysis of chromatin accessibility in the adult mouse brain
Source: Nature. 2023 Dec 13;624(7991):378–89. doi: 10.1038/s41586-023-06824-9 (PMC10719105; doi:10.1038/s41586-023-06824-9)
Supplement: Supplementary file 3 — Supplementary Tables 1–25 and their legends. [file 41586_2023_6824_MOESM3_ESM.zip › 2023-03-05453B-s3/SI Tables/SI Table 13 Summary of all the gene-cCRE correlations/sa2subclass.Astro-CB_NN.pdc.bedpe]

chr1	4785497	4785996	chr1	5170387	5170886	Mrpl15|chr1:5170387-5170886	0.238873989090256	.	.
chr1	4807592	4808091	chr1	5019201	5019700	Lypla1|chr1:5019201-5019700	0.404635058162358	.	.
chr1	4807592	4808091	chr1	5020416	5020915	Lypla1|chr1:5020416-5020915	0.34659798745201	.	.
chr1	4807592	4808091	chr1	5022621	5023120	Lypla1|chr1:5022621-5023120	0.481163131041186	.	.
chr1	4807592	4808091	chr1	5033168	5033667	Lypla1|chr1:5033168-5033667	0.164374273677825	.	.
chr1	4807592	4808091	chr1	5228748	5229247	Lypla1|chr1:5228748-5229247	0.27888710591954	.	.
chr1	4857480	4857979	chr1	5019201	5019700	Tcea1|chr1:5019201-5019700	0.246093204480216	.	.
chr1	4857480	4857979	chr1	5022621	5023120	Tcea1|chr1:5022621-5023120	0.310645883663816	.	.
chr1	4857480	4857979	chr1	5033168	5033667	Tcea1|chr1:5033168-5033667	0.18345494785839	.	.
chr1	4857480	4857979	chr1	5170387	5170886	Tcea1|chr1:5170387-5170886	0.238286253784786	.	.
chr1	4857480	4857979	chr1	5228748	5229247	Tcea1|chr1:5228748-5229247	0.174631472931147	.	.
chr1	5070122	5070621	chr1	5022621	5023120	Atp6v1h|chr1:5022621-5023120	0.334339253454004	.	.
chr1	5070122	5070621	chr1	5022621	5023120	Rgs20|chr1:5022621-5023120	0.334339253454004	.	.
chr1	9630048	9630547	chr1	9627223	9627722	2610203C22Rik|chr1:9627223-9627722	0.368716338992577	.	.
chr1	9943920	9944419	chr1	9627223	9627722	Snhg6|chr1:9627223-9627722	0.193098355936436	.	.
chr1	10008928	10009427	chr1	10039501	10040000	Ppp1r42|chr1:10039501-10040000	0.288329040901541	.	.
chr1	10037697	10038196	chr1	10039501	10040000	Cops5|chr1:10039501-10040000	0.213297120629767	.	.
chr1	10037697	10038196	chr1	10039501	10040000	Cspp1|chr1:10039501-10040000	0.213297120629767	.	.
chr1	10993243	10993742	chr1	10877384	10877883	Prex2|chr1:10877384-10877883	0.25880273838356	.	.
chr1	10993243	10993742	chr1	11044870	11045369	Prex2|chr1:11044870-11045369	0.327707440261159	.	.
chr1	10993243	10993742	chr1	11045682	11046181	Prex2|chr1:11045682-11046181	0.277120597263289	.	.
chr1	10993243	10993742	chr1	11065845	11066344	Prex2|chr1:11065845-11066344	0.208196574783332	.	.
chr1	10993243	10993742	chr1	11066410	11066909	Prex2|chr1:11066410-11066909	0.208152495969055	.	.
chr1	12691748	12692247	chr1	12718098	12718597	Sulf1|chr1:12718098-12718597	0.219140985914728	.	.
chr1	12691748	12692247	chr1	12811187	12811686	Sulf1|chr1:12811187-12811686	0.259669381672236	.	.
chr1	12692265	12692764	chr1	12811187	12811686	Sulf1|chr1:12811187-12811686	0.166552665444753	.	.
chr1	13373516	13374015	chr1	13372290	13372789	Ncoa2|chr1:13372290-13372789	0.206737454924359	.	.
chr1	13589563	13590062	chr1	13531462	13531961	Tram1|chr1:13531462-13531961	0.18757038637739	.	.
chr1	13660314	13660813	chr1	13372290	13372789	Lactb2|chr1:13372290-13372789	0.265243167659175	.	.
chr1	13660314	13660813	chr1	13425930	13426429	Lactb2|chr1:13425930-13426429	0.227947506039974	.	.
chr1	14309549	14310048	chr1	14219205	14219704	Eya1|chr1:14219205-14219704	0.178507816698333	.	.
chr1	14309549	14310048	chr1	14231839	14232338	Eya1|chr1:14231839-14232338	0.431267680076938	.	.
chr1	14309549	14310048	chr1	14244731	14245230	Eya1|chr1:14244731-14245230	0.219577048313492	.	.
chr1	14755218	14755717	chr1	14739996	14740495	Msc|chr1:14739996-14740495	0.237283173811077	.	.
chr1	16104999	16105498	chr1	16122764	16123263	Rdh10|chr1:16122764-16123263	0.168617408652353	.	.
chr1	16104999	16105498	chr1	16122764	16123263	Rpl7|chr1:16122764-16123263	0.168617408652353	.	.
chr1	17097665	17098164	chr1	17163496	17163995	Jph1|chr1:17163496-17163995	0.289866729619357	.	.
chr1	17097665	17098164	chr1	17277446	17277945	Jph1|chr1:17277446-17277945	0.392705790980478	.	.
chr1	17097665	17098164	chr1	17277956	17278455	Jph1|chr1:17277956-17278455	0.20984836145903	.	.
chr1	17145142	17145641	chr1	17277446	17277945	Gdap1|chr1:17277446-17277945	0.44713052589508	.	.
chr1	20820187	20820686	chr1	20880399	20880898	Mcm3|chr1:20880399-20880898	0.195465928764596	.	.
chr1	20820187	20820686	chr1	20898642	20899141	Mcm3|chr1:20898642-20899141	0.176917511594893	.	.
chr1	20820187	20820686	chr1	20905651	20906150	Mcm3|chr1:20905651-20906150	0.438205562529253	.	.
chr1	20820187	20820686	chr1	20906237	20906736	Mcm3|chr1:20906237-20906736	0.147848566348538	.	.
chr1	20820187	20820686	chr1	20917513	20918012	Mcm3|chr1:20917513-20918012	0.166621840571922	.	.
chr1	20820187	20820686	chr1	20935006	20935505	Mcm3|chr1:20935006-20935505	0.268186164005285	.	.
chr1	20820187	20820686	chr1	21002811	21003310	Mcm3|chr1:21002811-21003310	0.277918291095445	.	.
chr1	20890311	20890810	chr1	20845574	20846073	6720483E21Rik|chr1:20845574-20846073	0.375416584690682	.	.
chr1	20890311	20890810	chr1	20845574	20846073	Paqr8|chr1:20845574-20846073	0.375416584690682	.	.
chr1	20890311	20890810	chr1	20880399	20880898	6720483E21Rik|chr1:20880399-20880898	0.260117759146237	.	.
chr1	20890311	20890810	chr1	20880399	20880898	Paqr8|chr1:20880399-20880898	0.260117759146237	.	.
chr1	20890311	20890810	chr1	20905651	20906150	6720483E21Rik|chr1:20905651-20906150	0.358963950451663	.	.
chr1	20890311	20890810	chr1	20905651	20906150	Paqr8|chr1:20905651-20906150	0.358963950451663	.	.
chr1	20890311	20890810	chr1	20906237	20906736	6720483E21Rik|chr1:20906237-20906736	0.257252487303503	.	.
chr1	20890311	20890810	chr1	20906237	20906736	Paqr8|chr1:20906237-20906736	0.257252487303503	.	.
chr1	20890311	20890810	chr1	20908588	20909087	6720483E21Rik|chr1:20908588-20909087	0.16350584143958	.	.
chr1	20890311	20890810	chr1	20908588	20909087	Paqr8|chr1:20908588-20909087	0.16350584143958	.	.
chr1	20890857	20891356	chr1	21101196	21101695	6720483E21Rik|chr1:21101196-21101695	0.196371131435421	.	.
chr1	20890857	20891356	chr1	21101196	21101695	Paqr8|chr1:21101196-21101695	0.196371131435421	.	.
chr1	20951400	20951899	chr1	20905651	20906150	Efhc1|chr1:20905651-20906150	0.153950522324728	.	.
chr1	20951400	20951899	chr1	20906237	20906736	Efhc1|chr1:20906237-20906736	0.156069922803192	.	.
chr1	21079134	21079633	chr1	20832376	20832875	Gm28287|chr1:20832376-20832875	0.379265267623668	.	.
chr1	21079134	21079633	chr1	20832376	20832875	Tram2|chr1:20832376-20832875	0.379265267623668	.	.
chr1	21079134	21079633	chr1	20845574	20846073	Gm28287|chr1:20845574-20846073	0.181319611199517	.	.
chr1	21079134	21079633	chr1	20845574	20846073	Tram2|chr1:20845574-20846073	0.181319611199517	.	.
chr1	21079134	21079633	chr1	20880399	20880898	Gm28287|chr1:20880399-20880898	0.395628500900212	.	.
chr1	21079134	21079633	chr1	20880399	20880898	Tram2|chr1:20880399-20880898	0.395628500900212	.	.
chr1	21079134	21079633	chr1	20905651	20906150	Gm28287|chr1:20905651-20906150	0.216871662129589	.	.
chr1	21079134	21079633	chr1	20905651	20906150	Tram2|chr1:20905651-20906150	0.216871662129589	.	.
chr1	21079134	21079633	chr1	20906237	20906736	Gm28287|chr1:20906237-20906736	0.411473483698485	.	.
chr1	21079134	21079633	chr1	20906237	20906736	Tram2|chr1:20906237-20906736	0.411473483698485	.	.
chr1	21079134	21079633	chr1	20935006	20935505	Gm28287|chr1:20935006-20935505	0.367721827452015	.	.
chr1	21079134	21079633	chr1	20935006	20935505	Tram2|chr1:20935006-20935505	0.367721827452015	.	.
chr1	21079134	21079633	chr1	21280315	21280814	Gm28287|chr1:21280315-21280814	0.24290948593166	.	.
chr1	21079134	21079633	chr1	21280315	21280814	Tram2|chr1:21280315-21280814	0.24290948593166	.	.
chr1	21218543	21219042	chr1	20867294	20867793	Tmem14a|chr1:20867294-20867793	0.181462365663516	.	.
chr1	21218543	21219042	chr1	20898133	20898632	Tmem14a|chr1:20898133-20898632	0.1961566280785	.	.
chr1	21218543	21219042	chr1	20984042	20984541	Tmem14a|chr1:20984042-20984541	0.207047473363971	.	.
chr1	21218543	21219042	chr1	21074215	21074714	Tmem14a|chr1:21074215-21074714	0.165285989763252	.	.
chr1	21271420	21271919	chr1	21043417	21043916	Gm28836|chr1:21043417-21043916	0.156357281904178	.	.
chr1	21271953	21272452	chr1	21043417	21043916	Gm28836|chr1:21043417-21043916	0.336565548693335	.	.
chr1	23922128	23922627	chr1	23792680	23793179	Smap1|chr1:23792680-23793179	0.258258436205561	.	.
chr1	23922128	23922627	chr1	23884965	23885464	Smap1|chr1:23884965-23885464	0.224516945285744	.	.
chr1	23922128	23922627	chr1	24249074	24249573	Smap1|chr1:24249074-24249573	0.159952793895007	.	.
chr1	24005456	24005955	chr1	23884965	23885464	Sdhaf4|chr1:23884965-23885464	0.183410235036218	.	.
chr1	24099649	24100148	chr1	23827010	23827509	Fam135a|chr1:23827010-23827509	0.383023050127138	.	.
chr1	24099649	24100148	chr1	24230363	24230862	Fam135a|chr1:24230363-24230862	0.391060135796709	.	.
chr1	24100186	24100685	chr1	23834800	23835299	Fam135a|chr1:23834800-23835299	0.218702326018772	.	.
chr1	24678265	24678764	chr1	24611656	24612155	Lmbrd1|chr1:24611656-24612155	0.512275310121838	.	.
chr1	24678265	24678764	chr1	24613347	24613846	Lmbrd1|chr1:24613347-24613846	0.528842564111935	.	.
chr1	24678265	24678764	chr1	24614093	24614592	Lmbrd1|chr1:24614093-24614592	0.51679141417357	.	.
chr1	24678265	24678764	chr1	24614797	24615296	Lmbrd1|chr1:24614797-24615296	0.446913910010931	.	.
chr1	24678265	24678764	chr1	24615721	24616220	Lmbrd1|chr1:24615721-24616220	0.488854334814247	.	.
chr1	25829930	25830429	chr1	25510274	25510773	Adgrb3|chr1:25510274-25510773	0.158504897230098	.	.
chr1	30872795	30873294	chr1	31233074	31233573	Phf3|chr1:31233074-31233573	0.468067755816586	.	.
chr1	30872795	30873294	chr1	31233594	31234093	Phf3|chr1:31233594-31234093	0.289161443999034	.	.
chr1	30873430	30873929	chr1	31153918	31154417	Phf3|chr1:31153918-31154417	0.176858250409851	.	.
chr1	30873430	30873929	chr1	31233074	31233573	Phf3|chr1:31233074-31233573	0.151146589399271	.	.
chr1	30873942	30874441	chr1	31233594	31234093	Phf3|chr1:31233594-31234093	0.172307341181863	.	.
chr1	30949080	30949579	chr1	30716282	30716781	Ptp4a1|chr1:30716282-30716781	0.257484391787441	.	.
chr1	33669575	33670074	chr1	33647134	33647633	Prim2|chr1:33647134-33647633	0.23202061706651	.	.
chr1	33669575	33670074	chr1	33739270	33739769	Prim2|chr1:33739270-33739769	0.277165470241563	.	.
chr1	33719875	33720374	chr1	33647134	33647633	Rab23|chr1:33647134-33647633	0.258269906842468	.	.
chr1	33757526	33758025	chr1	33510628	33511127	Bag2|chr1:33510628-33511127	0.352910766411419	.	.
chr1	33757526	33758025	chr1	34005632	34006131	Bag2|chr1:34005632-34006131	0.209535565926027	.	.
chr1	33757526	33758025	chr1	34011301	34011800	Bag2|chr1:34011301-34011800	0.294060236551975	.	.
chr1	33757526	33758025	chr1	34044094	34044593	Bag2|chr1:34044094-34044593	0.166123738847689	.	.
chr1	33814360	33814859	chr1	34044094	34044593	Zfp451|chr1:34044094-34044593	0.178154963086993	.	.
chr1	33814360	33814859	chr1	34133727	34134226	Zfp451|chr1:34133727-34134226	0.261769546763122	.	.
chr1	33814360	33814859	chr1	34150569	34151068	Zfp451|chr1:34150569-34151068	0.299673199356144	.	.
chr1	34439491	34439990	chr1	34236361	34236860	Ccdc115|chr1:34236361-34236860	0.253161557584815	.	.
chr1	34439491	34439990	chr1	34236361	34236860	Imp4|chr1:34236361-34236860	0.253161557584815	.	.
chr1	34677895	34678394	chr1	34665018	34665517	Arhgef4|chr1:34665018-34665517	0.32459463279015	.	.
chr1	34677895	34678394	chr1	34690393	34690892	Arhgef4|chr1:34690393-34690892	0.195507405468477	.	.
chr1	34677895	34678394	chr1	34752832	34753331	Arhgef4|chr1:34752832-34753331	0.173331882419794	.	.
chr1	34677895	34678394	chr1	34814010	34814509	Arhgef4|chr1:34814010-34814509	0.163580939102544	.	.
chr1	34842804	34843303	chr1	34896857	34897356	Fam168b|chr1:34896857-34897356	0.207823049898323	.	.
chr1	36068061	36068560	chr1	36064836	36065335	Hs6st1|chr1:36064836-36065335	0.156930445649021	.	.
chr1	36244101	36244600	chr1	36309420	36309919	Uggt1|chr1:36309420-36309919	0.158320441033979	.	.
chr1	36307414	36307913	chr1	36303259	36303758	Arid5a|chr1:36303259-36303758	0.364128329035346	.	.
chr1	36307414	36307913	chr1	36324037	36324536	Arid5a|chr1:36324037-36324536	0.386101454052592	.	.
chr1	36307414	36307913	chr1	36492300	36492799	Arid5a|chr1:36492300-36492799	0.223073473000654	.	.
chr1	36307414	36307913	chr1	36580844	36581343	Arid5a|chr1:36580844-36581343	0.20751458647239	.	.
chr1	36307414	36307913	chr1	36634901	36635400	Arid5a|chr1:36634901-36635400	0.331885441005836	.	.
chr1	36368438	36368937	chr1	36309420	36309919	Kansl3|chr1:36309420-36309919	0.319083708709881	.	.
chr1	36368438	36368937	chr1	36581379	36581878	Kansl3|chr1:36581379-36581878	0.317108358175324	.	.
chr1	36368963	36369462	chr1	36064836	36065335	Kansl3|chr1:36064836-36065335	0.166476399140853	.	.
chr1	36368963	36369462	chr1	36309420	36309919	Kansl3|chr1:36309420-36309919	0.333799784705256	.	.
chr1	36445084	36445583	chr1	36064836	36065335	Lman2l|chr1:36064836-36065335	0.231001902032562	.	.
chr1	36445084	36445583	chr1	36324037	36324536	Lman2l|chr1:36324037-36324536	0.286585297621339	.	.
chr1	36445084	36445583	chr1	36492300	36492799	Lman2l|chr1:36492300-36492799	0.307626250216958	.	.
chr1	36445084	36445583	chr1	36580844	36581343	Lman2l|chr1:36580844-36581343	0.291960289597021	.	.
chr1	36445084	36445583	chr1	36684036	36684535	Lman2l|chr1:36684036-36684535	0.288600951515334	.	.
chr1	36471319	36471818	chr1	36303259	36303758	Cnnm4|chr1:36303259-36303758	0.193089286731261	.	.
chr1	36471319	36471818	chr1	36324037	36324536	Cnnm4|chr1:36324037-36324536	0.153111710041762	.	.
chr1	36471319	36471818	chr1	36580844	36581343	Cnnm4|chr1:36580844-36581343	0.19607491982653	.	.
chr1	36511549	36512048	chr1	36309420	36309919	Cnnm3|chr1:36309420-36309919	0.328658592974856	.	.
chr1	36511549	36512048	chr1	36513299	36513798	Cnnm3|chr1:36513299-36513798	0.188043482687197	.	.
chr1	36512158	36512657	chr1	36309420	36309919	Cnnm3|chr1:36309420-36309919	0.158840232824017	.	.
chr1	36512158	36512657	chr1	36581379	36581878	Cnnm3|chr1:36581379-36581878	0.239426646239192	.	.
chr1	36547105	36547604	chr1	36303259	36303758	Ankrd39|chr1:36303259-36303758	0.250135624301478	.	.
chr1	36547105	36547604	chr1	36513299	36513798	Ankrd39|chr1:36513299-36513798	0.427424519109476	.	.
chr1	36547105	36547604	chr1	36684036	36684535	Ankrd39|chr1:36684036-36684535	0.210836225906373	.	.
chr1	36547105	36547604	chr1	36918542	36919041	Ankrd39|chr1:36918542-36919041	0.255312877416252	.	.
chr1	36547105	36547604	chr1	36939401	36939900	Ankrd39|chr1:36939401-36939900	0.152628709873625	.	.
chr1	36557336	36557835	chr1	36303259	36303758	D430040D24Rik|chr1:36303259-36303758	0.347673523104879	.	.
chr1	36557336	36557835	chr1	36303259	36303758	Sema4c|chr1:36303259-36303758	0.347673523104879	.	.
chr1	36557336	36557835	chr1	36324037	36324536	D430040D24Rik|chr1:36324037-36324536	0.226362091371688	.	.
chr1	36557336	36557835	chr1	36324037	36324536	Sema4c|chr1:36324037-36324536	0.226362091371688	.	.
chr1	36557336	36557835	chr1	36908329	36908828	D430040D24Rik|chr1:36908329-36908828	0.201158074289953	.	.
chr1	36557336	36557835	chr1	36908329	36908828	Sema4c|chr1:36908329-36908828	0.201158074289953	.	.
chr1	36557336	36557835	chr1	36949471	36949970	D430040D24Rik|chr1:36949471-36949970	0.180248130240782	.	.
chr1	36557336	36557835	chr1	36949471	36949970	Sema4c|chr1:36949471-36949970	0.180248130240782	.	.
chr1	36691240	36691739	chr1	36324037	36324536	Cox5b|chr1:36324037-36324536	0.199157252451847	.	.
chr1	36691240	36691739	chr1	36580844	36581343	Cox5b|chr1:36580844-36581343	0.165711669123525	.	.
chr1	36691240	36691739	chr1	36634901	36635400	Cox5b|chr1:36634901-36635400	0.176124096940673	.	.
chr1	36691240	36691739	chr1	36684036	36684535	Cox5b|chr1:36684036-36684535	0.254540086258923	.	.
chr1	36709882	36710381	chr1	36309420	36309919	4933424G06Rik|chr1:36309420-36309919	0.172074807991117	.	.
chr1	36709882	36710381	chr1	36492300	36492799	4933424G06Rik|chr1:36492300-36492799	0.16576966245271	.	.
chr1	36709882	36710381	chr1	36895434	36895933	4933424G06Rik|chr1:36895434-36895933	0.360910262633049	.	.
chr1	36709882	36710381	chr1	36908329	36908828	4933424G06Rik|chr1:36908329-36908828	0.165521930881049	.	.
chr1	37299595	37300094	chr1	37512879	37513378	Inpp4a|chr1:37512879-37513378	0.254722647599684	.	.
chr1	37864699	37865198	chr1	37959295	37959794	Gm26805|chr1:37959295-37959794	0.183407495759476	.	.
chr1	37864699	37865198	chr1	38185452	38185951	Gm26805|chr1:38185452-38185951	0.171826654181821	.	.
chr1	37864699	37865198	chr1	38199949	38200448	Gm26805|chr1:38199949-38200448	0.284651144934277	.	.
chr1	37865263	37865762	chr1	38199949	38200448	Gm26805|chr1:38199949-38200448	0.214022725299373	.	.
chr1	37865263	37865762	chr1	38199949	38200448	Tsga10|chr1:38199949-38200448	0.214022725299373	.	.
chr1	37865263	37865762	chr1	38241815	38242314	Gm26805|chr1:38241815-38242314	0.14802960163325	.	.
chr1	37865263	37865762	chr1	38241815	38242314	Tsga10|chr1:38241815-38242314	0.14802960163325	.	.
chr1	37871955	37872454	chr1	38241815	38242314	Lipt1|chr1:38241815-38242314	0.238992013665272	.	.
chr1	37890241	37890740	chr1	38199949	38200448	Mitd1|chr1:38199949-38200448	0.149383199827253	.	.
chr1	37890241	37890740	chr1	38199949	38200448	Mrpl30|chr1:38199949-38200448	0.149383199827253	.	.
chr1	37997082	37997581	chr1	37639092	37639591	Eif5b|chr1:37639092-37639591	0.196734666892726	.	.
chr1	37997082	37997581	chr1	37639092	37639591	Txndc9|chr1:37639092-37639591	0.196734666892726	.	.
chr1	37997082	37997581	chr1	37903135	37903634	Eif5b|chr1:37903135-37903634	0.169058538919345	.	.
chr1	37997082	37997581	chr1	37903135	37903634	Txndc9|chr1:37903135-37903634	0.169058538919345	.	.
chr1	37997778	37998277	chr1	37639092	37639591	Eif5b|chr1:37639092-37639591	0.168229117995517	.	.
chr1	37997778	37998277	chr1	37639092	37639591	Txndc9|chr1:37639092-37639591	0.168229117995517	.	.
chr1	37997778	37998277	chr1	37903135	37903634	Eif5b|chr1:37903135-37903634	0.148346146818221	.	.
chr1	37997778	37998277	chr1	37903135	37903634	Txndc9|chr1:37903135-37903634	0.148346146818221	.	.
chr1	38129526	38130025	chr1	38262254	38262753	Rev1|chr1:38262254-38262753	0.28022239754883	.	.
chr1	38129526	38130025	chr1	38347839	38348338	Rev1|chr1:38347839-38348338	0.152841070160467	.	.
chr1	38129526	38130025	chr1	38450515	38451014	Rev1|chr1:38450515-38451014	0.373489050732156	.	.
chr1	38308079	38308578	chr1	38198432	38198931	Gm16151|chr1:38198432-38198931	0.173410261449615	.	.
chr1	38308079	38308578	chr1	38358598	38359097	Gm16151|chr1:38358598-38359097	0.159787491066729	.	.
chr1	38836359	38836858	chr1	38606755	38607254	Lonrf2|chr1:38606755-38607254	0.154350439888019	.	.
chr1	38836359	38836858	chr1	38911320	38911819	Lonrf2|chr1:38911320-38911819	0.264197549780872	.	.
chr1	38836359	38836858	chr1	39086333	39086832	Lonrf2|chr1:39086333-39086832	0.333152277679815	.	.
chr1	38897724	38898223	chr1	38876947	38877446	Chst10|chr1:38876947-38877446	0.180698070751671	.	.
chr1	38897724	38898223	chr1	38911320	38911819	Chst10|chr1:38911320-38911819	0.260937159656898	.	.
chr1	38939543	38940042	chr1	39086333	39086832	Nms|chr1:39086333-39086832	0.353831755524375	.	.
chr1	39193901	39194400	chr1	38987477	38987976	Npas2|chr1:38987477-38987976	0.17835936102528	.	.
chr1	39193901	39194400	chr1	39177188	39177687	Npas2|chr1:39177188-39177687	0.159818568608239	.	.
chr1	39367561	39368060	chr1	39284707	39285206	Rpl31|chr1:39284707-39285206	0.249190533665758	.	.
chr1	39367561	39368060	chr1	39328462	39328961	Rpl31|chr1:39328462-39328961	0.367133965574939	.	.
chr1	39478529	39479028	chr1	39086333	39086832	Tbc1d8|chr1:39086333-39086832	0.148484259747162	.	.
chr1	39478529	39479028	chr1	39267419	39267918	Tbc1d8|chr1:39267419-39267918	0.149312500700148	.	.
chr1	39478529	39479028	chr1	39284707	39285206	Tbc1d8|chr1:39284707-39285206	0.183059769177415	.	.
chr1	39478529	39479028	chr1	39328462	39328961	Tbc1d8|chr1:39328462-39328961	0.271993328345663	.	.
chr1	39535425	39535924	chr1	39317853	39318352	Cnot11|chr1:39317853-39318352	0.225138368922607	.	.
chr1	39535425	39535924	chr1	39685789	39686288	Cnot11|chr1:39685789-39686288	0.155197772749582	.	.
chr1	39535425	39535924	chr1	39740894	39741393	Cnot11|chr1:39740894-39741393	0.200935836681794	.	.
chr1	39535425	39535924	chr1	39761309	39761808	Cnot11|chr1:39761309-39761808	0.315851121548842	.	.
chr1	39535425	39535924	chr1	39830895	39831394	Cnot11|chr1:39830895-39831394	0.271191541478336	.	.
chr1	39535425	39535924	chr1	39923444	39923943	Cnot11|chr1:39923444-39923943	0.164794307408939	.	.
chr1	39535425	39535924	chr1	39941773	39942272	Cnot11|chr1:39941773-39942272	0.303365406024854	.	.
chr1	39535425	39535924	chr1	39947616	39948115	Cnot11|chr1:39947616-39948115	0.277263537660979	.	.
chr1	39576797	39577296	chr1	39253752	39254251	Rnf149|chr1:39253752-39254251	0.158612074803282	.	.
chr1	39576797	39577296	chr1	39328462	39328961	Rnf149|chr1:39328462-39328961	0.170494270440172	.	.
chr1	39576797	39577296	chr1	39387447	39387946	Rnf149|chr1:39387447-39387946	0.299158619675215	.	.
chr1	39576797	39577296	chr1	39770308	39770807	Rnf149|chr1:39770308-39770807	0.290609437646484	.	.
chr1	39576797	39577296	chr1	39906915	39907414	Rnf149|chr1:39906915-39907414	0.177090825338464	.	.
chr1	39576797	39577296	chr1	39988774	39989273	Rnf149|chr1:39988774-39989273	0.201327707125001	.	.
chr1	39577299	39577798	chr1	39328462	39328961	Rnf149|chr1:39328462-39328961	0.3996185090834	.	.
chr1	39577299	39577798	chr1	39341717	39342216	Rnf149|chr1:39341717-39342216	0.180807871606586	.	.
chr1	39650724	39651223	chr1	39267419	39267918	Creg2|chr1:39267419-39267918	0.156148990692191	.	.
chr1	39650724	39651223	chr1	39267419	39267918	D930019O06Rik|chr1:39267419-39267918	0.156148990692191	.	.
chr1	39650724	39651223	chr1	39740894	39741393	Creg2|chr1:39740894-39741393	0.209318759513131	.	.
chr1	39650724	39651223	chr1	39740894	39741393	D930019O06Rik|chr1:39740894-39741393	0.209318759513131	.	.
chr1	39720690	39721189	chr1	39942923	39943422	Rfx8|chr1:39942923-39943422	0.255088793174656	.	.
chr1	39720690	39721189	chr1	39947113	39947612	Rfx8|chr1:39947113-39947612	0.164114415796346	.	.
chr1	39720690	39721189	chr1	39947616	39948115	Rfx8|chr1:39947616-39948115	0.273628822096705	.	.
chr1	39720690	39721189	chr1	39977336	39977835	Rfx8|chr1:39977336-39977835	0.426872200012963	.	.
chr1	39720690	39721189	chr1	39977336	39977835	Rfx8|chr1:39977336-39977835	0.426872200012964	.	.
chr1	39721229	39721728	chr1	39830895	39831394	Rfx8|chr1:39830895-39831394	0.17357472420491	.	.
chr1	39721229	39721728	chr1	39923444	39923943	Rfx8|chr1:39923444-39923943	0.207794392310018	.	.
chr1	39721229	39721728	chr1	39942923	39943422	Rfx8|chr1:39942923-39943422	0.189113568078751	.	.
chr1	39721229	39721728	chr1	39947113	39947612	Rfx8|chr1:39947113-39947612	0.318867196321377	.	.
chr1	39721229	39721728	chr1	39947616	39948115	Rfx8|chr1:39947616-39948115	0.179420841189032	.	.
chr1	39900537	39901036	chr1	39685789	39686288	Map4k4|chr1:39685789-39686288	0.199969043065502	.	.
chr1	39900537	39901036	chr1	39740894	39741393	Map4k4|chr1:39740894-39741393	0.270287233485851	.	.
chr1	39900537	39901036	chr1	39942923	39943422	Map4k4|chr1:39942923-39943422	0.446499463866913	.	.
chr1	39900537	39901036	chr1	39947113	39947612	Map4k4|chr1:39947113-39947612	0.274476522571531	.	.
chr1	39900537	39901036	chr1	39947616	39948115	Map4k4|chr1:39947616-39948115	0.392757003835127	.	.
chr1	39901076	39901575	chr1	39906915	39907414	Map4k4|chr1:39906915-39907414	0.32284167920604	.	.
chr1	39901076	39901575	chr1	39983022	39983521	Map4k4|chr1:39983022-39983521	0.171301107437169	.	.
chr1	40790447	40790946	chr1	40824806	40825305	Mfsd9|chr1:40824806-40825305	0.381611499895571	.	.
chr1	40790447	40790946	chr1	40844577	40845076	Mfsd9|chr1:40844577-40845076	0.181693046949753	.	.
chr1	42229631	42230130	chr1	42230621	42231120	Gm9915|chr1:42230621-42231120	0.152199252838511	.	.
chr1	42694122	42694621	chr1	42539033	42539532	Gm20646|chr1:42539033-42539532	0.294024984398408	.	.
chr1	42694122	42694621	chr1	42539033	42539532	Pantr1|chr1:42539033-42539532	0.294024984398408	.	.
chr1	42694122	42694621	chr1	42648276	42648775	Gm20646|chr1:42648276-42648775	0.279403025643883	.	.
chr1	42694122	42694621	chr1	42648276	42648775	Pantr1|chr1:42648276-42648775	0.279403025643883	.	.
chr1	42694122	42694621	chr1	42648789	42649288	Gm20646|chr1:42648789-42649288	0.202961497784855	.	.
chr1	42694122	42694621	chr1	42648789	42649288	Pantr1|chr1:42648789-42649288	0.202961497784855	.	.
chr1	42694122	42694621	chr1	42667505	42668004	Gm20646|chr1:42667505-42668004	0.287992607662433	.	.
chr1	42694122	42694621	chr1	42667505	42668004	Pantr1|chr1:42667505-42668004	0.287992607662433	.	.
chr1	42694122	42694621	chr1	42684717	42685216	Gm20646|chr1:42684717-42685216	0.274630320846105	.	.
chr1	42694122	42694621	chr1	42684717	42685216	Pantr1|chr1:42684717-42685216	0.274630320846105	.	.
chr1	42694122	42694621	chr1	42703779	42704278	Gm20646|chr1:42703779-42704278	0.268385232682833	.	.
chr1	42694122	42694621	chr1	42703779	42704278	Pantr1|chr1:42703779-42704278	0.268385232682833	.	.
chr1	42694122	42694621	chr1	42710964	42711463	Gm20646|chr1:42710964-42711463	0.265695292012979	.	.
chr1	42694122	42694621	chr1	42710964	42711463	Pantr1|chr1:42710964-42711463	0.265695292012979	.	.
chr1	42694122	42694621	chr1	42779701	42780200	Gm20646|chr1:42779701-42780200	0.195365378149025	.	.
chr1	42694122	42694621	chr1	42779701	42780200	Pantr1|chr1:42779701-42780200	0.195365378149025	.	.
chr1	42694122	42694621	chr1	42950798	42951297	Gm20646|chr1:42950798-42951297	0.262738503018655	.	.
chr1	42694122	42694621	chr1	42950798	42951297	Pantr1|chr1:42950798-42951297	0.262738503018655	.	.
chr1	42695450	42695949	chr1	42262620	42263119	Gm20646|chr1:42262620-42263119	0.340095535068306	.	.
chr1	42695450	42695949	chr1	42262620	42263119	Pantr1|chr1:42262620-42263119	0.340095535068306	.	.
chr1	42695450	42695949	chr1	42262620	42263119	Pou3f3|chr1:42262620-42263119	0.340095535068306	.	.
chr1	42695450	42695949	chr1	42539033	42539532	Gm20646|chr1:42539033-42539532	0.160026517204038	.	.
chr1	42695450	42695949	chr1	42539033	42539532	Pantr1|chr1:42539033-42539532	0.160026517204038	.	.
chr1	42695450	42695949	chr1	42539033	42539532	Pou3f3|chr1:42539033-42539532	0.160026517204038	.	.
chr1	42695450	42695949	chr1	42667505	42668004	Gm20646|chr1:42667505-42668004	0.171571188539233	.	.
chr1	42695450	42695949	chr1	42667505	42668004	Pantr1|chr1:42667505-42668004	0.171571188539233	.	.
chr1	42695450	42695949	chr1	42667505	42668004	Pou3f3|chr1:42667505-42668004	0.171571188539233	.	.
chr1	42695450	42695949	chr1	42684202	42684701	Gm20646|chr1:42684202-42684701	0.164410373780685	.	.
chr1	42695450	42695949	chr1	42684202	42684701	Pantr1|chr1:42684202-42684701	0.164410373780685	.	.
chr1	42695450	42695949	chr1	42684202	42684701	Pou3f3|chr1:42684202-42684701	0.164410373780685	.	.
chr1	42695450	42695949	chr1	42714289	42714788	Gm20646|chr1:42714289-42714788	0.422555590491484	.	.
chr1	42695450	42695949	chr1	42714289	42714788	Pantr1|chr1:42714289-42714788	0.422555590491484	.	.
chr1	42695450	42695949	chr1	42714289	42714788	Pou3f3|chr1:42714289-42714788	0.422555590491484	.	.
chr1	42695450	42695949	chr1	42923764	42924263	Gm20646|chr1:42923764-42924263	0.159305971268138	.	.
chr1	42695450	42695949	chr1	42923764	42924263	Pantr1|chr1:42923764-42924263	0.159305971268138	.	.
chr1	42695450	42695949	chr1	42923764	42924263	Pou3f3|chr1:42923764-42924263	0.159305971268138	.	.
chr1	42713254	42713753	chr1	42262620	42263119	Pantr2|chr1:42262620-42263119	0.185304095245733	.	.
chr1	42713254	42713753	chr1	42532839	42533338	Pantr2|chr1:42532839-42533338	0.224594900135671	.	.
chr1	42713254	42713753	chr1	42539593	42540092	Pantr2|chr1:42539593-42540092	0.231758581293107	.	.
chr1	42713254	42713753	chr1	42661959	42662458	Pantr2|chr1:42661959-42662458	0.178474341676151	.	.
chr1	42713254	42713753	chr1	42710964	42711463	Pantr2|chr1:42710964-42711463	0.217321962982735	.	.
chr1	42713254	42713753	chr1	42714289	42714788	Pantr2|chr1:42714289-42714788	0.17036379698778	.	.
chr1	42713254	42713753	chr1	42779701	42780200	Pantr2|chr1:42779701-42780200	0.151653235079459	.	.
chr1	42713254	42713753	chr1	42950798	42951297	Pantr2|chr1:42950798-42951297	0.273926442200621	.	.
chr1	42850995	42851494	chr1	42539033	42539532	Mrps9|chr1:42539033-42539532	0.329032732783907	.	.
chr1	42850995	42851494	chr1	42684202	42684701	Mrps9|chr1:42684202-42684701	0.24936562130707	.	.
chr1	42850995	42851494	chr1	42684717	42685216	Mrps9|chr1:42684717-42685216	0.311058765793765	.	.
chr1	42952608	42953107	chr1	42532839	42533338	Gpr45|chr1:42532839-42533338	0.321045508844126	.	.
chr1	42952608	42953107	chr1	42539033	42539532	Gpr45|chr1:42539033-42539532	0.339659794611972	.	.
chr1	42952608	42953107	chr1	42648276	42648775	Gpr45|chr1:42648276-42648775	0.178697836197335	.	.
chr1	42952608	42953107	chr1	42661959	42662458	Gpr45|chr1:42661959-42662458	0.295142588017754	.	.
chr1	42952608	42953107	chr1	42714289	42714788	Gpr45|chr1:42714289-42714788	0.167936262814196	.	.
chr1	42952608	42953107	chr1	42779701	42780200	Gpr45|chr1:42779701-42780200	0.243091665449833	.	.
chr1	42952608	42953107	chr1	42779701	42780200	Gpr45|chr1:42779701-42780200	0.243091665449834	.	.
chr1	42952608	42953107	chr1	42923764	42924263	Gpr45|chr1:42923764-42924263	0.323041600307929	.	.
chr1	42953132	42953631	chr1	42684202	42684701	Gpr45|chr1:42684202-42684701	0.158834031938156	.	.
chr1	42953132	42953631	chr1	42923764	42924263	Gpr45|chr1:42923764-42924263	0.171718817805401	.	.
chr1	43092237	43092736	chr1	42923764	42924263	8430432A02Rik|chr1:42923764-42924263	0.289186415134839	.	.
chr1	43092237	43092736	chr1	43317085	43317584	8430432A02Rik|chr1:43317085-43317584	0.177300886998716	.	.
chr1	43092237	43092736	chr1	43474372	43474871	8430432A02Rik|chr1:43474372-43474871	0.246089772956498	.	.
chr1	43097884	43098383	chr1	43462653	43463152	AI597479|chr1:43462653-43463152	0.188029453689214	.	.
chr1	43097884	43098383	chr1	43462653	43463152	Tgfbrap1|chr1:43462653-43463152	0.188029453689214	.	.
chr1	43097884	43098383	chr1	43497819	43498318	AI597479|chr1:43497819-43498318	0.273421576634113	.	.
chr1	43097884	43098383	chr1	43497819	43498318	Tgfbrap1|chr1:43497819-43498318	0.273421576634113	.	.
chr1	43098457	43098956	chr1	43215660	43216159	AI597479|chr1:43215660-43216159	0.332206861830219	.	.
chr1	43098457	43098956	chr1	43215660	43216159	Tgfbrap1|chr1:43215660-43216159	0.332206861830219	.	.
chr1	43098457	43098956	chr1	43497819	43498318	AI597479|chr1:43497819-43498318	0.211274329557579	.	.
chr1	43098457	43098956	chr1	43497819	43498318	Tgfbrap1|chr1:43497819-43498318	0.211274329557579	.	.
chr1	43730397	43730896	chr1	43285543	43286042	Ecrg4|chr1:43285543-43286042	0.243502017863858	.	.
chr1	43730397	43730896	chr1	43317085	43317584	Ecrg4|chr1:43317085-43317584	0.355525338075808	.	.
chr1	43730397	43730896	chr1	43462653	43463152	Ecrg4|chr1:43462653-43463152	0.61604511648586	.	.
chr1	43730397	43730896	chr1	43474372	43474871	Ecrg4|chr1:43474372-43474871	0.15861618263447	.	.
chr1	43827615	43828114	chr1	43524306	43524805	Uxs1|chr1:43524306-43524805	0.294483461701943	.	.
chr1	43827615	43828114	chr1	43898955	43899454	Uxs1|chr1:43898955-43899454	0.187080443629064	.	.
chr1	43933698	43934197	chr1	43694756	43695255	Tpp2|chr1:43694756-43695255	0.266399885793231	.	.
chr1	44147693	44148192	chr1	44198134	44198633	Ercc5|chr1:44198134-44198633	0.258720799462419	.	.
chr1	44551396	44551895	chr1	44553188	44553687	Gulp1|chr1:44553188-44553687	0.159818595859773	.	.
chr1	44552204	44552703	chr1	44553188	44553687	Gulp1|chr1:44553188-44553687	0.183219470903967	.	.
chr1	45502889	45503388	chr1	45672672	45673171	Col5a2|chr1:45672672-45673171	0.268991009666658	.	.
chr1	45794689	45795188	chr1	45767598	45768097	Wdr75|chr1:45767598-45768097	0.173623783290698	.	.
chr1	45794689	45795188	chr1	45837607	45838106	Wdr75|chr1:45837607-45838106	0.206015642019731	.	.
chr1	45795197	45795696	chr1	45767598	45768097	Wdr75|chr1:45767598-45768097	0.162531954970243	.	.
chr1	51333906	51334405	chr1	51401852	51402351	9330175M20Rik|chr1:51401852-51402351	0.17408073302575	.	.
chr1	52113595	52114094	chr1	52302470	52302969	Gm31812|chr1:52302470-52302969	0.251677937619659	.	.
chr1	52119152	52119651	chr1	52280114	52280613	Stat1|chr1:52280114-52280613	0.18701767652036	.	.
chr1	52233098	52233597	chr1	52267602	52268101	Gls|chr1:52267602-52268101	0.209659350970881	.	.
chr1	52233098	52233597	chr1	52302470	52302969	Gls|chr1:52302470-52302969	0.181324978934089	.	.
chr1	52500159	52500658	chr1	52455994	52456493	Nab1|chr1:52455994-52456493	0.220228135801521	.	.
chr1	52500159	52500658	chr1	52820560	52821059	Nab1|chr1:52820560-52821059	0.16349615940315	.	.
chr1	52500159	52500658	chr1	52955102	52955601	Nab1|chr1:52955102-52955601	0.182208156790163	.	.
chr1	52630383	52630882	chr1	52952486	52952985	Nemp2|chr1:52952486-52952985	0.233943239953871	.	.
chr1	52630383	52630882	chr1	52971822	52972321	Nemp2|chr1:52971822-52972321	0.496947052876258	.	.
chr1	52630934	52631433	chr1	52952486	52952985	Nemp2|chr1:52952486-52952985	0.395019846293634	.	.
chr1	52630934	52631433	chr1	52971822	52972321	Nemp2|chr1:52971822-52972321	0.267264692963571	.	.
chr1	52816845	52817344	chr1	52952486	52952985	Inpp1|chr1:52952486-52952985	0.306734938621389	.	.
chr1	52816845	52817344	chr1	52971822	52972321	Inpp1|chr1:52971822-52972321	0.435816836267791	.	.
chr1	52817513	52818012	chr1	52952486	52952985	Inpp1|chr1:52952486-52952985	0.153245605927832	.	.
chr1	53352482	53352981	chr1	53733927	53734426	Asdurf|chr1:53733927-53734426	0.18829428525489	.	.
chr1	53352482	53352981	chr1	53733927	53734426	Asnsd1|chr1:53733927-53734426	0.18829428525489	.	.
chr1	54250459	54250958	chr1	54665931	54666430	Ccdc150|chr1:54665931-54666430	0.413189453546779	.	.
chr1	55026688	55027187	chr1	55194445	55194944	Sf3b1|chr1:55194445-55194944	0.244273001858135	.	.
chr1	55026688	55027187	chr1	55440588	55441087	Sf3b1|chr1:55440588-55441087	0.222580186677803	.	.
chr1	55026688	55027187	chr1	55489281	55489780	Sf3b1|chr1:55489281-55489780	0.21159149263494	.	.
chr1	55027198	55027697	chr1	54803086	54803585	Sf3b1|chr1:54803086-54803585	0.409039580381964	.	.
chr1	55027198	55027697	chr1	54859819	54860318	Sf3b1|chr1:54859819-54860318	0.201391908872289	.	.
chr1	55027198	55027697	chr1	54864532	54865031	Sf3b1|chr1:54864532-54865031	0.152944502274072	.	.
chr1	55027198	55027697	chr1	54897166	54897665	Sf3b1|chr1:54897166-54897665	0.231913137821455	.	.
chr1	55027198	55027697	chr1	55221300	55221799	Sf3b1|chr1:55221300-55221799	0.231071370520961	.	.
chr1	55027198	55027697	chr1	55489281	55489780	Sf3b1|chr1:55489281-55489780	0.277418148259653	.	.
chr1	55052491	55052990	chr1	54853955	54854454	Coq10b|chr1:54853955-54854454	0.178052848345578	.	.
chr1	55052491	55052990	chr1	54897166	54897665	Coq10b|chr1:54897166-54897665	0.249641111191147	.	.
chr1	55052491	55052990	chr1	55161048	55161547	Coq10b|chr1:55161048-55161547	0.482361003488199	.	.
chr1	55052491	55052990	chr1	55194445	55194944	Coq10b|chr1:55194445-55194944	0.352062121406576	.	.
chr1	55052491	55052990	chr1	55489281	55489780	Coq10b|chr1:55489281-55489780	0.226052206435171	.	.
chr1	55053010	55053509	chr1	54853955	54854454	Coq10b|chr1:54853955-54854454	0.147745593695894	.	.
chr1	55053010	55053509	chr1	54897166	54897665	Coq10b|chr1:54897166-54897665	0.397118948060736	.	.
chr1	55053010	55053509	chr1	55161048	55161547	Coq10b|chr1:55161048-55161547	0.238328101623336	.	.
chr1	55053010	55053509	chr1	55194445	55194944	Coq10b|chr1:55194445-55194944	0.356305761454243	.	.
chr1	55053010	55053509	chr1	55499775	55500274	Coq10b|chr1:55499775-55500274	0.224892210580203	.	.
chr1	55087395	55087894	chr1	54853955	54854454	Hspd1|chr1:54853955-54854454	0.163534179064836	.	.
chr1	55087395	55087894	chr1	54853955	54854454	Hspe1|chr1:54853955-54854454	0.163534179064836	.	.
chr1	55087395	55087894	chr1	54897166	54897665	Hspd1|chr1:54897166-54897665	0.210777749165737	.	.
chr1	55087395	55087894	chr1	54897166	54897665	Hspe1|chr1:54897166-54897665	0.210777749165737	.	.
chr1	55087395	55087894	chr1	55161048	55161547	Hspd1|chr1:55161048-55161547	0.366476967976861	.	.
chr1	55087395	55087894	chr1	55161048	55161547	Hspe1|chr1:55161048-55161547	0.366476967976861	.	.
chr1	55087395	55087894	chr1	55194445	55194944	Hspd1|chr1:55194445-55194944	0.391349560409988	.	.
chr1	55087395	55087894	chr1	55194445	55194944	Hspe1|chr1:55194445-55194944	0.391349560409988	.	.
chr1	55087395	55087894	chr1	55489281	55489780	Hspd1|chr1:55489281-55489780	0.243023419556438	.	.
chr1	55087395	55087894	chr1	55489281	55489780	Hspe1|chr1:55489281-55489780	0.243023419556438	.	.
chr1	55087908	55088407	chr1	54897166	54897665	Hspd1|chr1:54897166-54897665	0.221346741866739	.	.
chr1	55087908	55088407	chr1	54897166	54897665	Hspe1|chr1:54897166-54897665	0.221346741866739	.	.
chr1	55087908	55088407	chr1	55161048	55161547	Hspd1|chr1:55161048-55161547	0.2176067573436	.	.
chr1	55087908	55088407	chr1	55161048	55161547	Hspe1|chr1:55161048-55161547	0.2176067573436	.	.
chr1	55087908	55088407	chr1	55194445	55194944	Hspd1|chr1:55194445-55194944	0.343062259970595	.	.
chr1	55087908	55088407	chr1	55194445	55194944	Hspe1|chr1:55194445-55194944	0.343062259970595	.	.
chr1	55087908	55088407	chr1	55194977	55195476	Hspd1|chr1:55194977-55195476	0.224394332837555	.	.
chr1	55087908	55088407	chr1	55194977	55195476	Hspe1|chr1:55194977-55195476	0.224394332837555	.	.
chr1	55087908	55088407	chr1	55489281	55489780	Hspd1|chr1:55489281-55489780	0.186978650481998	.	.
chr1	55087908	55088407	chr1	55489281	55489780	Hspe1|chr1:55489281-55489780	0.186978650481998	.	.
chr1	55130908	55131407	chr1	55194445	55194944	Mob4|chr1:55194445-55194944	0.384021929724743	.	.
chr1	55130908	55131407	chr1	55194977	55195476	Mob4|chr1:55194977-55195476	0.316116577654323	.	.
chr1	55130908	55131407	chr1	55221300	55221799	Mob4|chr1:55221300-55221799	0.196044823380709	.	.
chr1	55130908	55131407	chr1	55489281	55489780	Mob4|chr1:55489281-55489780	0.191676522133916	.	.
chr1	55225268	55225767	chr1	55221300	55221799	Gm10561|chr1:55221300-55221799	0.267253277188328	.	.
chr1	55225268	55225767	chr1	55489281	55489780	Gm10561|chr1:55489281-55489780	0.291812471666355	.	.
chr1	55236881	55237380	chr1	55194977	55195476	Mars2|chr1:55194977-55195476	0.188302484658522	.	.
chr1	55363229	55363728	chr1	55221300	55221799	Boll|chr1:55221300-55221799	0.221655789267516	.	.
chr1	55405572	55406071	chr1	55194445	55194944	Plcl1|chr1:55194445-55194944	0.286395552868454	.	.
chr1	55405572	55406071	chr1	55201711	55202210	Plcl1|chr1:55201711-55202210	0.231741158956909	.	.
chr1	55405572	55406071	chr1	55202211	55202710	Plcl1|chr1:55202211-55202710	0.412319475096887	.	.
chr1	55405572	55406071	chr1	55500284	55500783	Plcl1|chr1:55500284-55500783	0.24792525228855	.	.
chr1	55405572	55406071	chr1	55618832	55619331	Plcl1|chr1:55618832-55619331	0.324861651690189	.	.
chr1	55405572	55406071	chr1	55707034	55707533	Plcl1|chr1:55707034-55707533	0.243256029660514	.	.
chr1	57377374	57377873	chr1	57428877	57429376	1700066M21Rik|chr1:57428877-57429376	0.158499227701184	.	.
chr1	57377374	57377873	chr1	57428877	57429376	4930558J18Rik|chr1:57428877-57429376	0.158499227701184	.	.
chr1	57406257	57406756	chr1	57740099	57740598	Maip1|chr1:57740099-57740598	0.30038065422638	.	.
chr1	57406257	57406756	chr1	57740099	57740598	Tyw5|chr1:57740099-57740598	0.30038065422638	.	.
chr1	57406767	57407266	chr1	57740099	57740598	Maip1|chr1:57740099-57740598	0.58294315628624	.	.
chr1	57406767	57407266	chr1	57740099	57740598	Tyw5|chr1:57740099-57740598	0.58294315628624	.	.
chr1	57773916	57774415	chr1	57775384	57775883	Spats2l|chr1:57775384-57775883	0.186991784379104	.	.
chr1	57774846	57775345	chr1	57740099	57740598	Spats2l|chr1:57740099-57740598	0.382544553370479	.	.
chr1	57995689	57996188	chr1	57884799	57885298	Sgo2a|chr1:57884799-57885298	0.35352755185025	.	.
chr1	57995689	57996188	chr1	58089283	58089782	Sgo2a|chr1:58089283-58089782	0.27881064538939	.	.
chr1	57995689	57996188	chr1	58089283	58089782	Sgo2a|chr1:58089283-58089782	0.278810645389391	.	.
chr1	58029447	58029946	chr1	57849865	57850364	Aox1|chr1:57849865-57850364	0.148365098579376	.	.
chr1	58029447	58029946	chr1	57858394	57858893	Aox1|chr1:57858394-57858893	0.209352894324092	.	.
chr1	58030475	58030974	chr1	57775384	57775883	Aox1|chr1:57775384-57775883	0.16296003935501	.	.
chr1	58030475	58030974	chr1	57858394	57858893	Aox1|chr1:57858394-57858893	0.156603109904124	.	.
chr1	58030475	58030974	chr1	57884799	57885298	Aox1|chr1:57884799-57885298	0.297534956028501	.	.
chr1	58112727	58113226	chr1	57858394	57858893	Aox3|chr1:57858394-57858893	0.179976853664101	.	.
chr1	58392818	58393317	chr1	58712342	58712841	Bzw1|chr1:58712342-58712841	0.406426707886738	.	.
chr1	58423825	58424324	chr1	58089283	58089782	Clk1|chr1:58089283-58089782	0.14887471199228	.	.
chr1	58423825	58424324	chr1	58712342	58712841	Clk1|chr1:58712342-58712841	0.3029748720614	.	.
chr1	58445384	58445883	chr1	58712342	58712841	Nif3l1|chr1:58712342-58712841	0.195722353998771	.	.
chr1	58445384	58445883	chr1	58712342	58712841	Ppil3|chr1:58712342-58712841	0.195722353998771	.	.
chr1	58504734	58505233	chr1	58712342	58712841	Gm15834|chr1:58712342-58712841	0.315682453871251	.	.
chr1	58504734	58505233	chr1	58712342	58712841	Orc2|chr1:58712342-58712841	0.315682453871251	.	.
chr1	58586034	58586533	chr1	58610099	58610598	Fam126b|chr1:58610099-58610598	0.246891026267504	.	.
chr1	58586034	58586533	chr1	58610099	58610598	Ndufb3|chr1:58610099-58610598	0.246891026267504	.	.
chr1	58586552	58587051	chr1	58610099	58610598	Fam126b|chr1:58610099-58610598	0.229655820493944	.	.
chr1	58586552	58587051	chr1	58610099	58610598	Ndufb3|chr1:58610099-58610598	0.229655820493944	.	.
chr1	58586552	58587051	chr1	58712890	58713389	Fam126b|chr1:58712890-58713389	0.171068179517883	.	.
chr1	58586552	58587051	chr1	58712890	58713389	Ndufb3|chr1:58712890-58713389	0.171068179517883	.	.
chr1	59516242	59516741	chr1	59507940	59508439	Gm973|chr1:59507940-59508439	0.325002109830322	.	.
chr1	59670565	59671064	chr1	59415783	59416282	Sumo1|chr1:59415783-59416282	0.294259010704125	.	.
chr1	59670565	59671064	chr1	59507940	59508439	Sumo1|chr1:59507940-59508439	0.322311738210236	.	.
chr1	59684706	59685205	chr1	59623298	59623797	Nop58|chr1:59623298-59623797	0.297548321243768	.	.
chr1	59762644	59763143	chr1	59508509	59509008	Bmpr2|chr1:59508509-59509008	0.190092449314932	.	.
chr1	59762644	59763143	chr1	59524068	59524567	Bmpr2|chr1:59524068-59524567	0.302527968072302	.	.
chr1	59762644	59763143	chr1	59795299	59795798	Bmpr2|chr1:59795299-59795798	0.244890471252905	.	.
chr1	59763159	59763658	chr1	59507940	59508439	Bmpr2|chr1:59507940-59508439	0.184549537092656	.	.
chr1	59763159	59763658	chr1	59508509	59509008	Bmpr2|chr1:59508509-59509008	0.195143344201716	.	.
chr1	59763159	59763658	chr1	59534701	59535200	Bmpr2|chr1:59534701-59535200	0.171525824751924	.	.
chr1	59763159	59763658	chr1	59795299	59795798	Bmpr2|chr1:59795299-59795798	0.401864495128104	.	.
chr1	59763681	59764180	chr1	59795299	59795798	Bmpr2|chr1:59795299-59795798	0.21038723493583	.	.
chr1	59912662	59913161	chr1	59507940	59508439	Fam117b|chr1:59507940-59508439	0.165830800492662	.	.
chr1	59912662	59913161	chr1	59535307	59535806	Fam117b|chr1:59535307-59535806	0.489310242777439	.	.
chr1	59912662	59913161	chr1	59535307	59535806	Fam117b|chr1:59535307-59535806	0.48931024277744	.	.
chr1	60097393	60097892	chr1	60428793	60429292	Carf|chr1:60428793-60429292	0.291822659485383	.	.
chr1	60097980	60098479	chr1	60428793	60429292	Carf|chr1:60428793-60429292	0.187801019948822	.	.
chr1	60097980	60098479	chr1	60428793	60429292	Wdr12|chr1:60428793-60429292	0.187801019948822	.	.
chr1	60180257	60180756	chr1	60428793	60429292	Nbeal1|chr1:60428793-60429292	0.36385284542037	.	.
chr1	60715645	60716144	chr1	60714976	60715475	Cd28|chr1:60714976-60715475	0.336632518967604	.	.
chr1	60715645	60716144	chr1	60846923	60847422	Cd28|chr1:60846923-60847422	0.202568241071886	.	.
chr1	61638558	61639057	chr1	61309557	61310056	Pard3b|chr1:61309557-61310056	0.153398520567504	.	.
chr1	62499233	62499732	chr1	62664709	62665208	Pard3bos3|chr1:62664709-62665208	0.249982169780269	.	.
chr1	62499233	62499732	chr1	62665220	62665719	Pard3bos3|chr1:62665220-62665719	0.29590189548167	.	.
chr1	62499233	62499732	chr1	62696913	62697412	Pard3bos3|chr1:62696913-62697412	0.214894489729784	.	.
chr1	62717818	62718317	chr1	62632016	62632515	Gm29083|chr1:62632016-62632515	0.270181175050913	.	.
chr1	62717818	62718317	chr1	62771149	62771648	Gm29083|chr1:62771149-62771648	0.156987782582387	.	.
chr1	62717818	62718317	chr1	62799449	62799948	Gm29083|chr1:62799449-62799948	0.279725729553163	.	.
chr1	62717818	62718317	chr1	62859885	62860384	Gm29083|chr1:62859885-62860384	0.171490254455815	.	.
chr1	63113269	63113768	chr1	62786205	62786704	Ino80dos|chr1:62786205-62786704	0.237679033491719	.	.
chr1	63113269	63113768	chr1	62795481	62795980	Ino80dos|chr1:62795481-62795980	0.265795914223796	.	.
chr1	63113269	63113768	chr1	63106495	63106994	Ino80dos|chr1:63106495-63106994	0.299503029397157	.	.
chr1	63113269	63113768	chr1	63180992	63181491	Ino80dos|chr1:63180992-63181491	0.253182534142781	.	.
chr1	63114071	63114570	chr1	62806011	62806510	Ino80d|chr1:62806011-62806510	0.21211776832919	.	.
chr1	63114071	63114570	chr1	62951394	62951893	Ino80d|chr1:62951394-62951893	0.21168211494086	.	.
chr1	63114071	63114570	chr1	62978405	62978904	Ino80d|chr1:62978405-62978904	0.212444886283131	.	.
chr1	63114071	63114570	chr1	63153005	63153504	Ino80d|chr1:63153005-63153504	0.190455818608569	.	.
chr1	63114071	63114570	chr1	63182179	63182678	Ino80d|chr1:63182179-63182678	0.181364567197351	.	.
chr1	63114071	63114570	chr1	63458053	63458552	Ino80d|chr1:63458053-63458552	0.185227103945503	.	.
chr1	63176509	63177008	chr1	62771149	62771648	Eef1b2|chr1:62771149-62771648	0.179107859528428	.	.
chr1	63176509	63177008	chr1	62771149	62771648	Ndufs1|chr1:62771149-62771648	0.179107859528428	.	.
chr1	63176509	63177008	chr1	62929460	62929959	Eef1b2|chr1:62929460-62929959	0.179529060541208	.	.
chr1	63176509	63177008	chr1	62929460	62929959	Ndufs1|chr1:62929460-62929959	0.179529060541208	.	.
chr1	63176509	63177008	chr1	62951394	62951893	Eef1b2|chr1:62951394-62951893	0.218920847881861	.	.
chr1	63176509	63177008	chr1	62951394	62951893	Ndufs1|chr1:62951394-62951893	0.218920847881861	.	.
chr1	63176509	63177008	chr1	63106495	63106994	Eef1b2|chr1:63106495-63106994	0.162874085011157	.	.
chr1	63176509	63177008	chr1	63106495	63106994	Ndufs1|chr1:63106495-63106994	0.162874085011157	.	.
chr1	63272985	63273484	chr1	63106495	63106994	Gm11608|chr1:63106495-63106994	0.258536999974378	.	.
chr1	63272985	63273484	chr1	63106495	63106994	Zdbf2|chr1:63106495-63106994	0.258536999974378	.	.
chr1	63272985	63273484	chr1	63180992	63181491	Gm11608|chr1:63180992-63181491	0.277297167001689	.	.
chr1	63272985	63273484	chr1	63180992	63181491	Zdbf2|chr1:63180992-63181491	0.277297167001689	.	.
chr1	63729868	63730367	chr1	63668754	63669253	Fastkd2|chr1:63668754-63669253	0.41974829976646	.	.
chr1	63729868	63730367	chr1	63668754	63669253	Mdh1b|chr1:63668754-63669253	0.41974829976646	.	.
chr1	63730384	63730883	chr1	63668754	63669253	Fastkd2|chr1:63668754-63669253	0.219643880763648	.	.
chr1	63730384	63730883	chr1	63668754	63669253	Mdh1b|chr1:63668754-63669253	0.219643880763648	.	.
chr1	64121506	64122005	chr1	63929283	63929782	Klf7|chr1:63929283-63929782	0.214031646664863	.	.
chr1	64121506	64122005	chr1	63934866	63935365	Klf7|chr1:63934866-63935365	0.388916395484534	.	.
chr1	64121506	64122005	chr1	64035040	64035539	Klf7|chr1:64035040-64035539	0.417559992432944	.	.
chr1	64121506	64122005	chr1	64144312	64144811	Klf7|chr1:64144312-64144811	0.313447538205483	.	.
chr1	64122089	64122588	chr1	63819891	63820390	Klf7|chr1:63819891-63820390	0.202078887619432	.	.
chr1	64122089	64122588	chr1	63882576	63883075	Klf7|chr1:63882576-63883075	0.33249064160413	.	.
chr1	64122089	64122588	chr1	63934866	63935365	Klf7|chr1:63934866-63935365	0.24955277088158	.	.
chr1	64122089	64122588	chr1	64121000	64121499	Klf7|chr1:64121000-64121499	0.15536101530436	.	.
chr1	64122089	64122588	chr1	64134212	64134711	Klf7|chr1:64134212-64134711	0.353853671278163	.	.
chr1	64122089	64122588	chr1	64142999	64143498	Klf7|chr1:64142999-64143498	0.381073060054232	.	.
chr1	64122089	64122588	chr1	64412425	64412924	Klf7|chr1:64412425-64412924	0.276554483663072	.	.
chr1	64122089	64122588	chr1	64488535	64489034	Klf7|chr1:64488535-64489034	0.404357795725688	.	.
chr1	64302882	64303381	chr1	64121000	64121499	Gm28981|chr1:64121000-64121499	0.237553497003533	.	.
chr1	64302882	64303381	chr1	64134212	64134711	Gm28981|chr1:64134212-64134711	0.263025980896323	.	.
chr1	64302882	64303381	chr1	64190003	64190502	Gm28981|chr1:64190003-64190502	0.336108500305476	.	.
chr1	64302882	64303381	chr1	64220428	64220927	Gm28981|chr1:64220428-64220927	0.233049353827054	.	.
chr1	64302882	64303381	chr1	64255947	64256446	Gm28981|chr1:64255947-64256446	0.286453814716882	.	.
chr1	64302882	64303381	chr1	64445949	64446448	Gm28981|chr1:64445949-64446448	0.240285331583277	.	.
chr1	64532547	64533046	chr1	64445949	64446448	Creb1|chr1:64445949-64446448	0.284902799789707	.	.
chr1	64532547	64533046	chr1	64902805	64903304	Creb1|chr1:64902805-64903304	0.276900010753088	.	.
chr1	64616950	64617449	chr1	64289060	64289559	Gm28982|chr1:64289060-64289559	0.209753169831095	.	.
chr1	64616950	64617449	chr1	64289060	64289559	Mettl21a|chr1:64289060-64289559	0.209753169831095	.	.
chr1	64616950	64617449	chr1	64445949	64446448	Gm28982|chr1:64445949-64446448	0.214410333021857	.	.
chr1	64616950	64617449	chr1	64445949	64446448	Mettl21a|chr1:64445949-64446448	0.214410333021857	.	.
chr1	64616950	64617449	chr1	64757186	64757685	Gm28982|chr1:64757186-64757685	0.218502264110719	.	.
chr1	64616950	64617449	chr1	64757186	64757685	Mettl21a|chr1:64757186-64757685	0.218502264110719	.	.
chr1	64617495	64617994	chr1	64757186	64757685	Gm28982|chr1:64757186-64757685	0.46510435590257	.	.
chr1	64617495	64617994	chr1	64757186	64757685	Mettl21a|chr1:64757186-64757685	0.46510435590257	.	.
chr1	64617495	64617994	chr1	64795647	64796146	Gm28982|chr1:64795647-64796146	0.245585653925115	.	.
chr1	64617495	64617994	chr1	64795647	64796146	Mettl21a|chr1:64795647-64796146	0.245585653925115	.	.
chr1	64690474	64690973	chr1	64289060	64289559	2810408I11Rik|chr1:64289060-64289559	0.167088702765643	.	.
chr1	64690474	64690973	chr1	64289060	64289559	Ccnyl1|chr1:64289060-64289559	0.167088702765643	.	.
chr1	64690474	64690973	chr1	64902805	64903304	2810408I11Rik|chr1:64902805-64903304	0.254323925704022	.	.
chr1	64690474	64690973	chr1	64902805	64903304	Ccnyl1|chr1:64902805-64903304	0.254323925704022	.	.
chr1	64691008	64691507	chr1	64488535	64489034	2810408I11Rik|chr1:64488535-64489034	0.16716172778467	.	.
chr1	64691008	64691507	chr1	64488535	64489034	Ccnyl1|chr1:64488535-64489034	0.16716172778467	.	.
chr1	64691008	64691507	chr1	64795647	64796146	2810408I11Rik|chr1:64795647-64796146	0.248756747104563	.	.
chr1	64691008	64691507	chr1	64795647	64796146	Ccnyl1|chr1:64795647-64796146	0.248756747104563	.	.
chr1	64691008	64691507	chr1	64853659	64854158	2810408I11Rik|chr1:64853659-64854158	0.171854342935592	.	.
chr1	64691008	64691507	chr1	64853659	64854158	Ccnyl1|chr1:64853659-64854158	0.171854342935592	.	.
chr1	64737642	64738141	chr1	64255947	64256446	Fzd5|chr1:64255947-64256446	0.207764508771715	.	.
chr1	64737642	64738141	chr1	64412425	64412924	Fzd5|chr1:64412425-64412924	0.274459094925423	.	.
chr1	64737642	64738141	chr1	64445949	64446448	Fzd5|chr1:64445949-64446448	0.40056825614216	.	.
chr1	64737642	64738141	chr1	64757186	64757685	Fzd5|chr1:64757186-64757685	0.21240454907662	.	.
chr1	64737642	64738141	chr1	64795647	64796146	Fzd5|chr1:64795647-64796146	0.220632488733503	.	.
chr1	64956569	64957068	chr1	65010101	65010600	Plekhm3|chr1:65010101-65010600	0.148032238195072	.	.
chr1	64956569	64957068	chr1	65179041	65179540	Plekhm3|chr1:65179041-65179540	0.160104030093137	.	.
chr1	65186396	65186895	chr1	64757186	64757685	Idh1|chr1:64757186-64757685	0.304486934210598	.	.
chr1	65186396	65186895	chr1	64757186	64757685	Pikfyve|chr1:64757186-64757685	0.304486934210598	.	.
chr1	65186396	65186895	chr1	65111968	65112467	Idh1|chr1:65111968-65112467	0.467745931590959	.	.
chr1	65186396	65186895	chr1	65111968	65112467	Pikfyve|chr1:65111968-65112467	0.467745931590959	.	.
chr1	65282716	65283215	chr1	65111968	65112467	Pth2r|chr1:65111968-65112467	0.172223232517742	.	.
chr1	65282716	65283215	chr1	65178123	65178622	Pth2r|chr1:65178123-65178622	0.168797525513531	.	.
chr1	65282716	65283215	chr1	65536408	65536907	Pth2r|chr1:65536408-65536907	0.182579743310867	.	.
chr1	66174880	66175379	chr1	66132477	66132976	Map2|chr1:66132477-66132976	0.279819602616016	.	.
chr1	66174880	66175379	chr1	66226941	66227440	Map2|chr1:66226941-66227440	0.171521109368177	.	.
chr1	66174880	66175379	chr1	66323426	66323925	Map2|chr1:66323426-66323925	0.345376918875555	.	.
chr1	66174880	66175379	chr1	66386643	66387142	Map2|chr1:66386643-66387142	0.234394029884846	.	.
chr1	66467921	66468420	chr1	66226941	66227440	Unc80|chr1:66226941-66227440	0.259323547762034	.	.
chr1	66467921	66468420	chr1	66371341	66371840	Unc80|chr1:66371341-66371840	0.317174773505104	.	.
chr1	66467921	66468420	chr1	66401899	66402398	Unc80|chr1:66401899-66402398	0.150991198069441	.	.
chr1	66467921	66468420	chr1	66638199	66638698	Unc80|chr1:66638199-66638698	0.279318351552172	.	.
chr1	66467921	66468420	chr1	66692617	66693116	Unc80|chr1:66692617-66693116	0.149273821117861	.	.
chr1	66700587	66701086	chr1	66386643	66387142	Rpe|chr1:66386643-66387142	0.223833987024	.	.
chr1	66700587	66701086	chr1	66638199	66638698	Rpe|chr1:66638199-66638698	0.196342104774673	.	.
chr1	66700587	66701086	chr1	66692617	66693116	Rpe|chr1:66692617-66693116	0.362525423006111	.	.
chr1	66700587	66701086	chr1	66767421	66767920	Rpe|chr1:66767421-66767920	0.191530398813897	.	.
chr1	66700587	66701086	chr1	66896202	66896701	Rpe|chr1:66896202-66896701	0.219935284458176	.	.
chr1	66816734	66817233	chr1	66777838	66778337	Kansl1l|chr1:66777838-66778337	0.200924166192914	.	.
chr1	66816734	66817233	chr1	66895631	66896130	Kansl1l|chr1:66895631-66896130	0.356880655672458	.	.
chr1	66816734	66817233	chr1	66896202	66896701	Kansl1l|chr1:66896202-66896701	0.276726853312471	.	.
chr1	66816734	66817233	chr1	67061456	67061955	Kansl1l|chr1:67061456-67061955	0.157169944832535	.	.
chr1	66817441	66817940	chr1	66638199	66638698	Kansl1l|chr1:66638199-66638698	0.207600271299339	.	.
chr1	66817441	66817940	chr1	66692617	66693116	Kansl1l|chr1:66692617-66693116	0.421635019148452	.	.
chr1	66817441	66817940	chr1	66896202	66896701	Kansl1l|chr1:66896202-66896701	0.300306486357317	.	.
chr1	66863047	66863546	chr1	66638199	66638698	Acadl|chr1:66638199-66638698	0.182199619501497	.	.
chr1	66863047	66863546	chr1	66692617	66693116	Acadl|chr1:66692617-66693116	0.271901418598191	.	.
chr1	66863047	66863546	chr1	66767421	66767920	Acadl|chr1:66767421-66767920	0.205548759340174	.	.
chr1	66863047	66863546	chr1	66777838	66778337	Acadl|chr1:66777838-66778337	0.221468026876906	.	.
chr1	69105603	69106102	chr1	68961128	68961627	Gm16076|chr1:68961128-68961627	0.186033436773618	.	.
chr1	69105603	69106102	chr1	68973661	68974160	Gm16076|chr1:68973661-68974160	0.282223395341465	.	.
chr1	69105603	69106102	chr1	69085755	69086254	Gm16076|chr1:69085755-69086254	0.175791983681481	.	.
chr1	69106246	69106745	chr1	69241684	69242183	Gm16076|chr1:69241684-69242183	0.15270165853583	.	.
chr1	69826647	69827146	chr1	70073425	70073924	Spag16|chr1:70073425-70073924	0.171288927268517	.	.
chr1	71653027	71653526	chr1	71579535	71580034	Apol7d|chr1:71579535-71580034	0.213795092670343	.	.
chr1	71653027	71653526	chr1	71579535	71580034	Fn1|chr1:71579535-71580034	0.213795092670343	.	.
chr1	72211757	72212256	chr1	72244220	72244719	Mreg|chr1:72244220-72244719	0.201458434934219	.	.
chr1	72212372	72212871	chr1	72465176	72465675	Mreg|chr1:72465176-72465675	0.169082151608275	.	.
chr1	72284104	72284603	chr1	72244220	72244719	Pecr|chr1:72244220-72244719	0.231157003650897	.	.
chr1	72284104	72284603	chr1	72244220	72244719	Tmem169|chr1:72244220-72244719	0.231157003650897	.	.
chr1	72307199	72307698	chr1	72243720	72244219	Xrcc5|chr1:72243720-72244219	0.331828170435805	.	.
chr1	72307199	72307698	chr1	72244220	72244719	Xrcc5|chr1:72244220-72244719	0.385843085404315	.	.
chr1	72307199	72307698	chr1	72254545	72255044	Xrcc5|chr1:72254545-72255044	0.214017003392151	.	.
chr1	72582908	72583407	chr1	72254545	72255044	Smarcal1|chr1:72254545-72255044	0.157583748937115	.	.
chr1	72582908	72583407	chr1	72465176	72465675	Smarcal1|chr1:72465176-72465675	0.15107810331211	.	.
chr1	72582908	72583407	chr1	72558786	72559285	Smarcal1|chr1:72558786-72559285	0.165366933207335	.	.
chr1	72582908	72583407	chr1	72739525	72740024	Smarcal1|chr1:72739525-72740024	0.365332397156458	.	.
chr1	72582908	72583407	chr1	72832708	72833207	Smarcal1|chr1:72832708-72833207	0.266069324772412	.	.
chr1	72582908	72583407	chr1	72936620	72937119	Smarcal1|chr1:72936620-72937119	0.173766308249386	.	.
chr1	72582908	72583407	chr1	72974085	72974584	Smarcal1|chr1:72974085-72974584	0.278618516383624	.	.
chr1	72582908	72583407	chr1	72992989	72993488	Smarcal1|chr1:72992989-72993488	0.147938955849652	.	.
chr1	72711014	72711513	chr1	72751227	72751726	Rpl37a|chr1:72751227-72751726	0.23940950699444	.	.
chr1	72711014	72711513	chr1	72914796	72915295	Rpl37a|chr1:72914796-72915295	0.153332609170758	.	.
chr1	74125051	74125550	chr1	73932579	73933078	Rufy4|chr1:73932579-73933078	0.236623732798833	.	.
chr1	74125051	74125550	chr1	73932579	73933078	Tns1|chr1:73932579-73933078	0.236623732798833	.	.
chr1	74125051	74125550	chr1	73973944	73974443	Rufy4|chr1:73973944-73974443	0.154541688091606	.	.
chr1	74125051	74125550	chr1	73973944	73974443	Tns1|chr1:73973944-73974443	0.154541688091606	.	.
chr1	74125051	74125550	chr1	74014575	74015074	Rufy4|chr1:74014575-74015074	0.1706402758614	.	.
chr1	74125051	74125550	chr1	74014575	74015074	Tns1|chr1:74014575-74015074	0.1706402758614	.	.
chr1	74125051	74125550	chr1	74077366	74077865	Rufy4|chr1:74077366-74077865	0.156209377084072	.	.
chr1	74125051	74125550	chr1	74077366	74077865	Tns1|chr1:74077366-74077865	0.156209377084072	.	.
chr1	74125051	74125550	chr1	74150148	74150647	Rufy4|chr1:74150148-74150647	0.300727581667975	.	.
chr1	74125051	74125550	chr1	74150148	74150647	Tns1|chr1:74150148-74150647	0.300727581667975	.	.
chr1	74125051	74125550	chr1	74311309	74311808	Rufy4|chr1:74311309-74311808	0.354723325090083	.	.
chr1	74125051	74125550	chr1	74311309	74311808	Tns1|chr1:74311309-74311808	0.354723325090083	.	.
chr1	74125051	74125550	chr1	74340213	74340712	Rufy4|chr1:74340213-74340712	0.174420563232249	.	.
chr1	74125051	74125550	chr1	74340213	74340712	Tns1|chr1:74340213-74340712	0.174420563232249	.	.
chr1	74236196	74236695	chr1	73944391	73944890	Arpc2|chr1:73944391-73944890	0.153529780748103	.	.
chr1	74236196	74236695	chr1	74298940	74299439	Arpc2|chr1:74298940-74299439	0.204588312273696	.	.
chr1	74236196	74236695	chr1	74332815	74333314	Arpc2|chr1:74332815-74333314	0.351704484396364	.	.
chr1	74284588	74285087	chr1	74044395	74044894	Aamp|chr1:74044395-74044894	0.240967629179967	.	.
chr1	74284588	74285087	chr1	74044395	74044894	Pnkd|chr1:74044395-74044894	0.240967629179967	.	.
chr1	74284588	74285087	chr1	74084144	74084643	Aamp|chr1:74084144-74084643	0.179503030475617	.	.
chr1	74284588	74285087	chr1	74084144	74084643	Pnkd|chr1:74084144-74084643	0.179503030475617	.	.
chr1	74284588	74285087	chr1	74111307	74111806	Aamp|chr1:74111307-74111806	0.168601907320621	.	.
chr1	74284588	74285087	chr1	74111307	74111806	Pnkd|chr1:74111307-74111806	0.168601907320621	.	.
chr1	74284588	74285087	chr1	74332815	74333314	Aamp|chr1:74332815-74333314	0.192320199194625	.	.
chr1	74284588	74285087	chr1	74332815	74333314	Pnkd|chr1:74332815-74333314	0.192320199194625	.	.
chr1	74284588	74285087	chr1	74368126	74368625	Aamp|chr1:74368126-74368625	0.213565442384937	.	.
chr1	74284588	74285087	chr1	74368126	74368625	Pnkd|chr1:74368126-74368625	0.213565442384937	.	.
chr1	74284588	74285087	chr1	74386756	74387255	Aamp|chr1:74386756-74387255	0.264482411956757	.	.
chr1	74284588	74285087	chr1	74386756	74387255	Pnkd|chr1:74386756-74387255	0.264482411956757	.	.
chr1	74284588	74285087	chr1	74665085	74665584	Aamp|chr1:74665085-74665584	0.361803365008864	.	.
chr1	74284588	74285087	chr1	74665085	74665584	Pnkd|chr1:74665085-74665584	0.361803365008864	.	.
chr1	74295625	74296124	chr1	74016782	74017281	Gm29358|chr1:74016782-74017281	0.236318374272168	.	.
chr1	74295625	74296124	chr1	74311309	74311808	Gm29358|chr1:74311309-74311808	0.273982925329535	.	.
chr1	74295625	74296124	chr1	74332262	74332761	Gm29358|chr1:74332262-74332761	0.245107776679378	.	.
chr1	74295625	74296124	chr1	74340802	74341301	Gm29358|chr1:74340802-74341301	0.241638567765567	.	.
chr1	74295625	74296124	chr1	74368126	74368625	Gm29358|chr1:74368126-74368625	0.208565414595462	.	.
chr1	74361763	74362262	chr1	74111307	74111806	Catip|chr1:74111307-74111806	0.212957573053287	.	.
chr1	74361763	74362262	chr1	74150148	74150647	Catip|chr1:74150148-74150647	0.150179992808721	.	.
chr1	74361763	74362262	chr1	74386756	74387255	Catip|chr1:74386756-74387255	0.171078465358101	.	.
chr1	74361763	74362262	chr1	74397348	74397847	Catip|chr1:74397348-74397847	0.179401694301227	.	.
chr1	74391301	74391800	chr1	74119154	74119653	Ctdsp1|chr1:74119154-74119653	0.26361026499024	.	.
chr1	74391301	74391800	chr1	74311850	74312349	Ctdsp1|chr1:74311850-74312349	0.167495227318466	.	.
chr1	74505730	74506229	chr1	74303949	74304448	Cnot9|chr1:74303949-74304448	0.246353637429267	.	.
chr1	74505730	74506229	chr1	74397348	74397847	Cnot9|chr1:74397348-74397847	0.182415113061698	.	.
chr1	74505730	74506229	chr1	74665085	74665584	Cnot9|chr1:74665085-74665584	0.203006854442492	.	.
chr1	74505730	74506229	chr1	74816731	74817230	Cnot9|chr1:74816731-74817230	0.242784825244134	.	.
chr1	74542596	74543095	chr1	74311309	74311808	Plcd4|chr1:74311309-74311808	0.153648381601328	.	.
chr1	74542596	74543095	chr1	74332262	74332761	Plcd4|chr1:74332262-74332761	0.234528967596951	.	.
chr1	74542596	74543095	chr1	74665085	74665584	Plcd4|chr1:74665085-74665584	0.162626196586682	.	.
chr1	74542596	74543095	chr1	74759797	74760296	Plcd4|chr1:74759797-74760296	0.205359837966505	.	.
chr1	74544062	74544561	chr1	74332262	74332761	Usp37|chr1:74332262-74332761	0.201089396152954	.	.
chr1	74544062	74544561	chr1	74368126	74368625	Usp37|chr1:74368126-74368625	0.153070678878826	.	.
chr1	74544062	74544561	chr1	74759797	74760296	Usp37|chr1:74759797-74760296	0.3073200786667	.	.
chr1	74544062	74544561	chr1	74894978	74895477	Usp37|chr1:74894978-74895477	0.396643885853381	.	.
chr1	74544062	74544561	chr1	74964428	74964927	Usp37|chr1:74964428-74964927	0.235617175699512	.	.
chr1	74587962	74588461	chr1	74311309	74311808	Bcs1l|chr1:74311309-74311808	0.170449798261832	.	.
chr1	74587962	74588461	chr1	74311309	74311808	Zfp142|chr1:74311309-74311808	0.170449798261832	.	.
chr1	74587962	74588461	chr1	74311850	74312349	Bcs1l|chr1:74311850-74312349	0.212221807915814	.	.
chr1	74587962	74588461	chr1	74311850	74312349	Zfp142|chr1:74311850-74312349	0.212221807915814	.	.
chr1	74587962	74588461	chr1	74340802	74341301	Bcs1l|chr1:74340802-74341301	0.162739627562953	.	.
chr1	74587962	74588461	chr1	74340802	74341301	Zfp142|chr1:74340802-74341301	0.162739627562953	.	.
chr1	74587962	74588461	chr1	74386756	74387255	Bcs1l|chr1:74386756-74387255	0.234025753384151	.	.
chr1	74587962	74588461	chr1	74386756	74387255	Zfp142|chr1:74386756-74387255	0.234025753384151	.	.
chr1	74587962	74588461	chr1	74635618	74636117	Bcs1l|chr1:74635618-74636117	0.249805218529696	.	.
chr1	74587962	74588461	chr1	74635618	74636117	Zfp142|chr1:74635618-74636117	0.249805218529696	.	.
chr1	74587962	74588461	chr1	74816731	74817230	Bcs1l|chr1:74816731-74817230	0.239675926854606	.	.
chr1	74587962	74588461	chr1	74816731	74817230	Zfp142|chr1:74816731-74817230	0.239675926854606	.	.
chr1	74587962	74588461	chr1	74964428	74964927	Bcs1l|chr1:74964428-74964927	0.157132908355109	.	.
chr1	74587962	74588461	chr1	74964428	74964927	Zfp142|chr1:74964428-74964927	0.157132908355109	.	.
chr1	74601175	74601674	chr1	74303434	74303933	Rnf25|chr1:74303434-74303933	0.148570767295783	.	.
chr1	74601175	74601674	chr1	74303434	74303933	Stk36|chr1:74303434-74303933	0.148570767295783	.	.
chr1	74601175	74601674	chr1	74332262	74332761	Rnf25|chr1:74332262-74332761	0.199119270019613	.	.
chr1	74601175	74601674	chr1	74332262	74332761	Stk36|chr1:74332262-74332761	0.199119270019613	.	.
chr1	74601175	74601674	chr1	74332815	74333314	Rnf25|chr1:74332815-74333314	0.170977706627966	.	.
chr1	74601175	74601674	chr1	74332815	74333314	Stk36|chr1:74332815-74333314	0.170977706627966	.	.
chr1	74661495	74661994	chr1	74303949	74304448	Ttll4|chr1:74303949-74304448	0.185099143826604	.	.
chr1	74661495	74661994	chr1	74332815	74333314	Ttll4|chr1:74332815-74333314	0.225484027612359	.	.
chr1	74661495	74661994	chr1	74397348	74397847	Ttll4|chr1:74397348-74397847	0.25985139907602	.	.
chr1	74661495	74661994	chr1	74948735	74949234	Ttll4|chr1:74948735-74949234	0.286617293686513	.	.
chr1	74712949	74713448	chr1	74311309	74311808	Cyp27a1|chr1:74311309-74311808	0.363224038316166	.	.
chr1	74712949	74713448	chr1	74311850	74312349	Cyp27a1|chr1:74311850-74312349	0.154476972135227	.	.
chr1	74712949	74713448	chr1	74332262	74332761	Cyp27a1|chr1:74332262-74332761	0.23333733026575	.	.
chr1	74712949	74713448	chr1	74340802	74341301	Cyp27a1|chr1:74340802-74341301	0.166831952249885	.	.
chr1	74712949	74713448	chr1	74635618	74636117	Cyp27a1|chr1:74635618-74636117	0.176591044646695	.	.
chr1	74713683	74714182	chr1	74298940	74299439	Cyp27a1|chr1:74298940-74299439	0.237037344105633	.	.
chr1	74854708	74855207	chr1	74816731	74817230	Cdk5r2|chr1:74816731-74817230	0.264954082665854	.	.
chr1	74854708	74855207	chr1	74948735	74949234	Cdk5r2|chr1:74948735-74949234	0.191792788539282	.	.
chr1	74854708	74855207	chr1	75214856	75215355	Cdk5r2|chr1:75214856-75215355	0.380939527293782	.	.
chr1	74935357	74935856	chr1	74816731	74817230	Cfap65|chr1:74816731-74817230	0.309155170313321	.	.
chr1	74935357	74935856	chr1	74948735	74949234	Cfap65|chr1:74948735-74949234	0.165449196918045	.	.
chr1	74935357	74935856	chr1	74964428	74964927	Cfap65|chr1:74964428-74964927	0.376020960118851	.	.
chr1	74935357	74935856	chr1	75015875	75016374	Cfap65|chr1:75015875-75016374	0.254299206922759	.	.
chr1	74935357	74935856	chr1	75214276	75214775	Cfap65|chr1:75214276-75214775	0.152623754430013	.	.
chr1	74935357	74935856	chr1	75214856	75215355	Cfap65|chr1:75214856-75215355	0.223191318993687	.	.
chr1	75124760	75125259	chr1	74775505	74776004	Nhej1|chr1:74775505-74776004	0.22681869720067	.	.
chr1	75124760	75125259	chr1	75398631	75399130	Nhej1|chr1:75398631-75399130	0.16783998422416	.	.
chr1	75142499	75142998	chr1	75214856	75215355	Cnppd1|chr1:75214856-75215355	0.244053937480348	.	.
chr1	75142499	75142998	chr1	75214856	75215355	Retreg2|chr1:75214856-75215355	0.244053937480348	.	.
chr1	75142499	75142998	chr1	75381822	75382321	Cnppd1|chr1:75381822-75382321	0.279924203535458	.	.
chr1	75142499	75142998	chr1	75381822	75382321	Retreg2|chr1:75381822-75382321	0.279924203535458	.	.
chr1	75142499	75142998	chr1	75398631	75399130	Cnppd1|chr1:75398631-75399130	0.34873120590205	.	.
chr1	75142499	75142998	chr1	75398631	75399130	Retreg2|chr1:75398631-75399130	0.34873120590205	.	.
chr1	75168424	75168923	chr1	74894978	74895477	Zfand2b|chr1:74894978-74895477	0.264023226060387	.	.
chr1	75168424	75168923	chr1	75467494	75467993	Zfand2b|chr1:75467494-75467993	0.148330801463479	.	.
chr1	75179524	75180023	chr1	74964428	74964927	Abcb6|chr1:74964428-74964927	0.269874351824528	.	.
chr1	75179524	75180023	chr1	75015875	75016374	Abcb6|chr1:75015875-75016374	0.245929931744144	.	.
chr1	75179524	75180023	chr1	75399854	75400353	Abcb6|chr1:75399854-75400353	0.208588335067825	.	.
chr1	75180079	75180578	chr1	74775505	74776004	Abcb6|chr1:74775505-74776004	0.17775587222202	.	.
chr1	75180079	75180578	chr1	74948735	74949234	Abcb6|chr1:74948735-74949234	0.163912651647144	.	.
chr1	75180079	75180578	chr1	75015875	75016374	Abcb6|chr1:75015875-75016374	0.303076263664973	.	.
chr1	75180079	75180578	chr1	75399854	75400353	Abcb6|chr1:75399854-75400353	0.315677907641731	.	.
chr1	75191753	75192252	chr1	74964428	74964927	Ankzf1|chr1:74964428-74964927	0.175990992163678	.	.
chr1	75191753	75192252	chr1	74964428	74964927	Atg9a|chr1:74964428-74964927	0.175990992163678	.	.
chr1	75191753	75192252	chr1	75015875	75016374	Ankzf1|chr1:75015875-75016374	0.211163744550979	.	.
chr1	75191753	75192252	chr1	75015875	75016374	Atg9a|chr1:75015875-75016374	0.211163744550979	.	.
chr1	75191753	75192252	chr1	75214856	75215355	Ankzf1|chr1:75214856-75215355	0.231672685751945	.	.
chr1	75191753	75192252	chr1	75214856	75215355	Atg9a|chr1:75214856-75215355	0.231672685751945	.	.
chr1	75210546	75211045	chr1	74816731	74817230	Glb1l|chr1:74816731-74817230	0.162241374372133	.	.
chr1	75210546	75211045	chr1	74816731	74817230	Stk16|chr1:74816731-74817230	0.162241374372133	.	.
chr1	75210546	75211045	chr1	75214856	75215355	Glb1l|chr1:75214856-75215355	0.158504514798308	.	.
chr1	75210546	75211045	chr1	75214856	75215355	Stk16|chr1:75214856-75215355	0.158504514798308	.	.
chr1	75210546	75211045	chr1	75464863	75465362	Glb1l|chr1:75464863-75465362	0.154770005755995	.	.
chr1	75210546	75211045	chr1	75464863	75465362	Stk16|chr1:75464863-75465362	0.154770005755995	.	.
chr1	75219086	75219585	chr1	75214276	75214775	Tuba4a|chr1:75214276-75214775	0.225819097964738	.	.
chr1	75219086	75219585	chr1	75398631	75399130	Tuba4a|chr1:75398631-75399130	0.174830649655746	.	.
chr1	75219086	75219585	chr1	75399854	75400353	Tuba4a|chr1:75399854-75400353	0.287595554923662	.	.
chr1	75236144	75236643	chr1	75381822	75382321	Dnajb2|chr1:75381822-75382321	0.244590340318755	.	.
chr1	75236144	75236643	chr1	75399854	75400353	Dnajb2|chr1:75399854-75400353	0.173618541161083	.	.
chr1	75236651	75237150	chr1	75214856	75215355	Dnajb2|chr1:75214856-75215355	0.336423540389751	.	.
chr1	75236651	75237150	chr1	75381822	75382321	Dnajb2|chr1:75381822-75382321	0.221677006172624	.	.
chr1	75251521	75252020	chr1	75458368	75458867	Gm28294|chr1:75458368-75458867	0.181350752709617	.	.
chr1	75251521	75252020	chr1	75464863	75465362	Gm28294|chr1:75464863-75465362	0.218235063571134	.	.
chr1	75317346	75317845	chr1	75015875	75016374	Dnpep|chr1:75015875-75016374	0.348526930129268	.	.
chr1	75317346	75317845	chr1	75214276	75214775	Dnpep|chr1:75214276-75214775	0.233609811231179	.	.
chr1	75317346	75317845	chr1	75214856	75215355	Dnpep|chr1:75214856-75215355	0.206537141932293	.	.
chr1	75317346	75317845	chr1	75399854	75400353	Dnpep|chr1:75399854-75400353	0.26724657211578	.	.
chr1	75317346	75317845	chr1	75464863	75465362	Dnpep|chr1:75464863-75465362	0.351873449727618	.	.
chr1	75435709	75436208	chr1	75398631	75399130	Gmppa|chr1:75398631-75399130	0.29858331540549	.	.
chr1	75435709	75436208	chr1	75458368	75458867	Gmppa|chr1:75458368-75458867	0.18299972114563	.	.
chr1	75479156	75479655	chr1	75214276	75214775	Chpf|chr1:75214276-75214775	0.327997800782517	.	.
chr1	75479156	75479655	chr1	75214276	75214775	Tmem198|chr1:75214276-75214775	0.327997800782517	.	.
chr1	75479156	75479655	chr1	75214856	75215355	Chpf|chr1:75214856-75215355	0.271664896583308	.	.
chr1	75479156	75479655	chr1	75214856	75215355	Tmem198|chr1:75214856-75215355	0.271664896583308	.	.
chr1	75506139	75506638	chr1	75936535	75937034	Inha|chr1:75936535-75937034	0.2253363688951	.	.
chr1	75506139	75506638	chr1	75936535	75937034	Obsl1|chr1:75936535-75937034	0.2253363688951	.	.
chr1	75521240	75521739	chr1	75399854	75400353	Stk11ip|chr1:75399854-75400353	0.21143825745219	.	.
chr1	75521240	75521739	chr1	75464863	75465362	Stk11ip|chr1:75464863-75465362	0.159394446178859	.	.
chr1	75521240	75521739	chr1	75653752	75654251	Stk11ip|chr1:75653752-75654251	0.204180492507692	.	.
chr1	75521240	75521739	chr1	75693281	75693780	Stk11ip|chr1:75693281-75693780	0.232157609028823	.	.
chr1	75521240	75521739	chr1	75936016	75936515	Stk11ip|chr1:75936016-75936515	0.147928738085895	.	.
chr1	75521240	75521739	chr1	75936535	75937034	Stk11ip|chr1:75936535-75937034	0.287388858702704	.	.
chr1	75545710	75546209	chr1	75399854	75400353	Slc4a3|chr1:75399854-75400353	0.171955577673887	.	.
chr1	75545710	75546209	chr1	75464863	75465362	Slc4a3|chr1:75464863-75465362	0.314541904720593	.	.
chr1	75545710	75546209	chr1	75653752	75654251	Slc4a3|chr1:75653752-75654251	0.18405107836658	.	.
chr1	75546261	75546760	chr1	75464863	75465362	Slc4a3|chr1:75464863-75465362	0.199805117900767	.	.
chr1	77514939	77515438	chr1	77384716	77385215	Epha4|chr1:77384716-77385215	0.254291631770668	.	.
chr1	77514939	77515438	chr1	77384716	77385215	Gm28386|chr1:77384716-77385215	0.254291631770668	.	.
chr1	77514939	77515438	chr1	77824022	77824521	Epha4|chr1:77824022-77824521	0.2332040441018	.	.
chr1	77514939	77515438	chr1	77824022	77824521	Gm28386|chr1:77824022-77824521	0.2332040441018	.	.
chr1	77514939	77515438	chr1	77846200	77846699	Epha4|chr1:77846200-77846699	0.304379761317953	.	.
chr1	77514939	77515438	chr1	77846200	77846699	Gm28386|chr1:77846200-77846699	0.304379761317953	.	.
chr1	77514939	77515438	chr1	77943057	77943556	Epha4|chr1:77943057-77943556	0.28337310766727	.	.
chr1	77514939	77515438	chr1	77943057	77943556	Gm28386|chr1:77943057-77943556	0.28337310766727	.	.
chr1	77514939	77515438	chr1	77978623	77979122	Epha4|chr1:77978623-77979122	0.199630355947777	.	.
chr1	77514939	77515438	chr1	77978623	77979122	Gm28386|chr1:77978623-77979122	0.199630355947777	.	.
chr1	78196613	78197112	chr1	78189390	78189889	Pax3|chr1:78189390-78189889	0.203124974112725	.	.
chr1	78488387	78488886	chr1	78568163	78568662	Farsb|chr1:78568163-78568662	0.29639623611179	.	.
chr1	78488387	78488886	chr1	78724400	78724899	Farsb|chr1:78724400-78724899	0.173722185951218	.	.
chr1	78488900	78489399	chr1	78156489	78156988	Farsb|chr1:78156489-78156988	0.156781047535263	.	.
chr1	78488900	78489399	chr1	78189950	78190449	Farsb|chr1:78189950-78190449	0.201719017559042	.	.
chr1	78488900	78489399	chr1	78190569	78191068	Farsb|chr1:78190569-78191068	0.246182974914631	.	.
chr1	78488900	78489399	chr1	78190569	78191068	Farsb|chr1:78190569-78191068	0.246182974914632	.	.
chr1	78488900	78489399	chr1	78536720	78537219	Farsb|chr1:78536720-78537219	0.197639777798373	.	.
chr1	78488900	78489399	chr1	78537485	78537984	Farsb|chr1:78537485-78537984	0.332937578609598	.	.
chr1	78488900	78489399	chr1	78568163	78568662	Farsb|chr1:78568163-78568662	0.366362584702596	.	.
chr1	78488900	78489399	chr1	78570423	78570922	Farsb|chr1:78570423-78570922	0.206293600884174	.	.
chr1	78488900	78489399	chr1	78724400	78724899	Farsb|chr1:78724400-78724899	0.255933531130465	.	.
chr1	78657540	78658039	chr1	78537485	78537984	Acsl3|chr1:78537485-78537984	0.371045553989354	.	.
chr1	78657540	78658039	chr1	78537485	78537984	Utp14b|chr1:78537485-78537984	0.371045553989354	.	.
chr1	78657540	78658039	chr1	78568163	78568662	Acsl3|chr1:78568163-78568662	0.226677046048803	.	.
chr1	78657540	78658039	chr1	78568163	78568662	Utp14b|chr1:78568163-78568662	0.226677046048803	.	.
chr1	78657540	78658039	chr1	78570423	78570922	Acsl3|chr1:78570423-78570922	0.15623754537288	.	.
chr1	78657540	78658039	chr1	78570423	78570922	Utp14b|chr1:78570423-78570922	0.15623754537288	.	.
chr1	78657540	78658039	chr1	78590541	78591040	Acsl3|chr1:78590541-78591040	0.283700898898314	.	.
chr1	78657540	78658039	chr1	78590541	78591040	Utp14b|chr1:78590541-78591040	0.283700898898314	.	.
chr1	78657540	78658039	chr1	78697823	78698322	Acsl3|chr1:78697823-78698322	0.193015157582321	.	.
chr1	78657540	78658039	chr1	78697823	78698322	Utp14b|chr1:78697823-78698322	0.193015157582321	.	.
chr1	78657540	78658039	chr1	78724400	78724899	Acsl3|chr1:78724400-78724899	0.217305959843141	.	.
chr1	78657540	78658039	chr1	78724400	78724899	Utp14b|chr1:78724400-78724899	0.217305959843141	.	.
chr1	78657540	78658039	chr1	78745265	78745764	Acsl3|chr1:78745265-78745764	0.207632076117873	.	.
chr1	78657540	78658039	chr1	78745265	78745764	Utp14b|chr1:78745265-78745764	0.207632076117873	.	.
chr1	78657540	78658039	chr1	78863825	78864324	Acsl3|chr1:78863825-78864324	0.304974752408415	.	.
chr1	78657540	78658039	chr1	78863825	78864324	Utp14b|chr1:78863825-78864324	0.304974752408415	.	.
chr1	78657540	78658039	chr1	78972075	78972574	Acsl3|chr1:78972075-78972574	0.155899914596947	.	.
chr1	78657540	78658039	chr1	78972075	78972574	Utp14b|chr1:78972075-78972574	0.155899914596947	.	.
chr1	79775809	79776308	chr1	79761515	79762014	Mrpl44|chr1:79761515-79762014	0.29591888743908	.	.
chr1	79775809	79776308	chr1	79761515	79762014	Wdfy1|chr1:79761515-79762014	0.29591888743908	.	.
chr1	79775809	79776308	chr1	79858406	79858905	Mrpl44|chr1:79858406-79858905	0.31122999478592	.	.
chr1	79775809	79776308	chr1	79858406	79858905	Wdfy1|chr1:79858406-79858905	0.31122999478592	.	.
chr1	79860644	79861143	chr1	79761515	79762014	Serpine2|chr1:79761515-79762014	0.307042478513448	.	.
chr1	82290681	82291180	chr1	82243240	82243739	Irs1|chr1:82243240-82243739	0.179313025055813	.	.
chr1	82290681	82291180	chr1	82358886	82359385	Irs1|chr1:82358886-82359385	0.162053511898769	.	.
chr1	82290681	82291180	chr1	82385752	82386251	Irs1|chr1:82385752-82386251	0.152686281198744	.	.
chr1	82291243	82291742	chr1	82095035	82095534	Irs1|chr1:82095035-82095534	0.183016476017081	.	.
chr1	82291243	82291742	chr1	82243240	82243739	Irs1|chr1:82243240-82243739	0.172299646994093	.	.
chr1	82291243	82291742	chr1	82476122	82476621	Irs1|chr1:82476122-82476621	0.174557168424805	.	.
chr1	82316361	82316860	chr1	82324039	82324538	Rhbdd1|chr1:82324039-82324538	0.395602809727665	.	.
chr1	82316361	82316860	chr1	82476674	82477173	Rhbdd1|chr1:82476674-82477173	0.436708186622418	.	.
chr1	82586578	82587077	chr1	82283141	82283640	Col4a3|chr1:82283141-82283640	0.383270640155542	.	.
chr1	82586578	82587077	chr1	82283141	82283640	Col4a4|chr1:82283141-82283640	0.383270640155542	.	.
chr1	82586578	82587077	chr1	82283742	82284241	Col4a3|chr1:82283742-82284241	0.242558390731115	.	.
chr1	82586578	82587077	chr1	82283742	82284241	Col4a4|chr1:82283742-82284241	0.242558390731115	.	.
chr1	82586578	82587077	chr1	82433306	82433805	Col4a3|chr1:82433306-82433805	0.176043894953707	.	.
chr1	82586578	82587077	chr1	82433306	82433805	Col4a4|chr1:82433306-82433805	0.176043894953707	.	.
chr1	82587101	82587600	chr1	82283141	82283640	Col4a3|chr1:82283141-82283640	0.194534417757898	.	.
chr1	82587101	82587600	chr1	82283141	82283640	Col4a4|chr1:82283141-82283640	0.194534417757898	.	.
chr1	82587101	82587600	chr1	82385752	82386251	Col4a3|chr1:82385752-82386251	0.163524154211387	.	.
chr1	82587101	82587600	chr1	82385752	82386251	Col4a4|chr1:82385752-82386251	0.163524154211387	.	.
chr1	82724600	82725099	chr1	82283742	82284241	C430014B12Rik|chr1:82283742-82284241	0.182983712532523	.	.
chr1	82724600	82725099	chr1	82283742	82284241	Mff|chr1:82283742-82284241	0.182983712532523	.	.
chr1	82724600	82725099	chr1	82476674	82477173	C430014B12Rik|chr1:82476674-82477173	0.190809270487398	.	.
chr1	82724600	82725099	chr1	82476674	82477173	Mff|chr1:82476674-82477173	0.190809270487398	.	.
chr1	82724600	82725099	chr1	82641615	82642114	C430014B12Rik|chr1:82641615-82642114	0.15656786247051	.	.
chr1	82724600	82725099	chr1	82641615	82642114	Mff|chr1:82641615-82642114	0.15656786247051	.	.
chr1	82725115	82725614	chr1	82283141	82283640	C430014B12Rik|chr1:82283141-82283640	0.219093624789804	.	.
chr1	82725115	82725614	chr1	82283141	82283640	Mff|chr1:82283141-82283640	0.219093624789804	.	.
chr1	82725115	82725614	chr1	82358886	82359385	C430014B12Rik|chr1:82358886-82359385	0.272564369132629	.	.
chr1	82725115	82725614	chr1	82358886	82359385	Mff|chr1:82358886-82359385	0.272564369132629	.	.
chr1	82839194	82839693	chr1	82787312	82787811	Agfg1|chr1:82787312-82787811	0.249633362025691	.	.
chr1	82839194	82839693	chr1	82831508	82832007	Agfg1|chr1:82831508-82832007	0.148840913786551	.	.
chr1	82839194	82839693	chr1	83076078	83076577	Agfg1|chr1:83076078-83076577	0.193683739993984	.	.
chr1	84695613	84696112	chr1	84585323	84585822	Dner|chr1:84585323-84585822	0.282985772977628	.	.
chr1	84935649	84936148	chr1	84621244	84621743	Slc16a14|chr1:84621244-84621743	0.23574570448871	.	.
chr1	85793160	85793659	chr1	85900577	85901076	Cab39|chr1:85900577-85901076	0.186925515304434	.	.
chr1	85793160	85793659	chr1	85969444	85969943	Cab39|chr1:85969444-85969943	0.291275214962822	.	.
chr1	85894274	85894773	chr1	85921732	85922231	Itm2c|chr1:85921732-85922231	0.332483042448879	.	.
chr1	85928201	85928700	chr1	85921732	85922231	4933407L21Rik|chr1:85921732-85922231	0.35796656232251	.	.
chr1	86046083	86046582	chr1	86007691	86008190	2810459M11Rik|chr1:86007691-86008190	0.215896585662366	.	.
chr1	86046083	86046582	chr1	86018323	86018822	2810459M11Rik|chr1:86018323-86018822	0.303445872139854	.	.
chr1	86046083	86046582	chr1	86038063	86038562	2810459M11Rik|chr1:86038063-86038562	0.16971687973316	.	.
chr1	86046083	86046582	chr1	86053131	86053630	2810459M11Rik|chr1:86053131-86053630	0.253985844255392	.	.
chr1	86046083	86046582	chr1	86381004	86381503	2810459M11Rik|chr1:86381004-86381503	0.210535694494294	.	.
chr1	86046083	86046582	chr1	86434501	86435000	2810459M11Rik|chr1:86434501-86435000	0.28491880044773	.	.
chr1	86046083	86046582	chr1	86440464	86440963	2810459M11Rik|chr1:86440464-86440963	0.311991505075197	.	.
chr1	86046083	86046582	chr1	86487143	86487642	2810459M11Rik|chr1:86487143-86487642	0.299668775489957	.	.
chr1	86046083	86046582	chr1	86487725	86488224	2810459M11Rik|chr1:86487725-86488224	0.34365458771565	.	.
chr1	86064385	86064884	chr1	86018323	86018822	Psmd1|chr1:86018323-86018822	0.356644981405583	.	.
chr1	86064385	86064884	chr1	86038063	86038562	Psmd1|chr1:86038063-86038562	0.243438591997761	.	.
chr1	86064385	86064884	chr1	86053131	86053630	Psmd1|chr1:86053131-86053630	0.29977926761405	.	.
chr1	86064385	86064884	chr1	86487725	86488224	Psmd1|chr1:86487725-86488224	0.19675974478754	.	.
chr1	86154471	86154970	chr1	86416225	86416724	Armc9|chr1:86416225-86416724	0.245729334831223	.	.
chr1	86358737	86359236	chr1	86018323	86018822	C130036L24Rik|chr1:86018323-86018822	0.369205893667068	.	.
chr1	86358737	86359236	chr1	86018323	86018822	Ncl|chr1:86018323-86018822	0.369205893667068	.	.
chr1	86358737	86359236	chr1	86038063	86038562	C130036L24Rik|chr1:86038063-86038562	0.230338787095549	.	.
chr1	86358737	86359236	chr1	86038063	86038562	Ncl|chr1:86038063-86038562	0.230338787095549	.	.
chr1	86358737	86359236	chr1	86059359	86059858	C130036L24Rik|chr1:86059359-86059858	0.167282300967976	.	.
chr1	86358737	86359236	chr1	86059359	86059858	Ncl|chr1:86059359-86059858	0.167282300967976	.	.
chr1	86358737	86359236	chr1	86178901	86179400	C130036L24Rik|chr1:86178901-86179400	0.173771965646603	.	.
chr1	86358737	86359236	chr1	86178901	86179400	Ncl|chr1:86178901-86179400	0.173771965646603	.	.
chr1	86358737	86359236	chr1	86434501	86435000	C130036L24Rik|chr1:86434501-86435000	0.175472590995514	.	.
chr1	86358737	86359236	chr1	86434501	86435000	Ncl|chr1:86434501-86435000	0.175472590995514	.	.
chr1	86358737	86359236	chr1	86440464	86440963	C130036L24Rik|chr1:86440464-86440963	0.193103430731485	.	.
chr1	86358737	86359236	chr1	86440464	86440963	Ncl|chr1:86440464-86440963	0.193103430731485	.	.
chr1	86358737	86359236	chr1	86487725	86488224	C130036L24Rik|chr1:86487725-86488224	0.364452091857472	.	.
chr1	86358737	86359236	chr1	86487725	86488224	Ncl|chr1:86487725-86488224	0.364452091857472	.	.
chr1	86358737	86359236	chr1	86510941	86511440	C130036L24Rik|chr1:86510941-86511440	0.165525803590814	.	.
chr1	86358737	86359236	chr1	86510941	86511440	Ncl|chr1:86510941-86511440	0.165525803590814	.	.
chr1	86358737	86359236	chr1	86532333	86532832	C130036L24Rik|chr1:86532333-86532832	0.394247924267791	.	.
chr1	86358737	86359236	chr1	86532333	86532832	Ncl|chr1:86532333-86532832	0.394247924267791	.	.
chr1	86359268	86359767	chr1	86018323	86018822	C130036L24Rik|chr1:86018323-86018822	0.192231309855744	.	.
chr1	86359268	86359767	chr1	86018323	86018822	Ncl|chr1:86018323-86018822	0.192231309855744	.	.
chr1	86359268	86359767	chr1	86032144	86032643	C130036L24Rik|chr1:86032144-86032643	0.389205697295873	.	.
chr1	86359268	86359767	chr1	86032144	86032643	Ncl|chr1:86032144-86032643	0.389205697295873	.	.
chr1	86359268	86359767	chr1	86038063	86038562	C130036L24Rik|chr1:86038063-86038562	0.183972925297689	.	.
chr1	86359268	86359767	chr1	86038063	86038562	Ncl|chr1:86038063-86038562	0.183972925297689	.	.
chr1	86359268	86359767	chr1	86434501	86435000	C130036L24Rik|chr1:86434501-86435000	0.492551900232562	.	.
chr1	86359268	86359767	chr1	86434501	86435000	Ncl|chr1:86434501-86435000	0.492551900232562	.	.
chr1	86359268	86359767	chr1	86487143	86487642	C130036L24Rik|chr1:86487143-86487642	0.355926461456114	.	.
chr1	86359268	86359767	chr1	86487143	86487642	Ncl|chr1:86487143-86487642	0.355926461456114	.	.
chr1	86359268	86359767	chr1	86510941	86511440	C130036L24Rik|chr1:86510941-86511440	0.147230980033007	.	.
chr1	86359268	86359767	chr1	86510941	86511440	Ncl|chr1:86510941-86511440	0.147230980033007	.	.
chr1	86525710	86526209	chr1	86339345	86339844	Ptma|chr1:86339345-86339844	0.400869690027017	.	.
chr1	86525710	86526209	chr1	86503968	86504467	Ptma|chr1:86503968-86504467	0.249431191066224	.	.
chr1	86526360	86526859	chr1	86433961	86434460	Ptma|chr1:86433961-86434460	0.16804176808064	.	.
chr1	86582078	86582577	chr1	86440464	86440963	Cops7b|chr1:86440464-86440963	0.170921829493737	.	.
chr1	86582078	86582577	chr1	86440464	86440963	Pde6d|chr1:86440464-86440963	0.170921829493737	.	.
chr1	86582078	86582577	chr1	86503968	86504467	Cops7b|chr1:86503968-86504467	0.180980906716512	.	.
chr1	86582078	86582577	chr1	86503968	86504467	Pde6d|chr1:86503968-86504467	0.180980906716512	.	.
chr1	86582603	86583102	chr1	86381004	86381503	Cops7b|chr1:86381004-86381503	0.170057400816673	.	.
chr1	86582603	86583102	chr1	86381004	86381503	Pde6d|chr1:86381004-86381503	0.170057400816673	.	.
chr1	86582603	86583102	chr1	86440464	86440963	Cops7b|chr1:86440464-86440963	0.558422118858169	.	.
chr1	86582603	86583102	chr1	86440464	86440963	Pde6d|chr1:86440464-86440963	0.558422118858169	.	.
chr1	86582603	86583102	chr1	86448180	86448679	Cops7b|chr1:86448180-86448679	0.21807440339232	.	.
chr1	86582603	86583102	chr1	86448180	86448679	Pde6d|chr1:86448180-86448679	0.21807440339232	.	.
chr1	86669399	86669898	chr1	86339345	86339844	Nppc|chr1:86339345-86339844	0.387471156063259	.	.
chr1	86669399	86669898	chr1	86440464	86440963	Nppc|chr1:86440464-86440963	0.253334768359559	.	.
chr1	86669399	86669898	chr1	86740591	86741090	Nppc|chr1:86740591-86741090	0.156151301658323	.	.
chr1	86703565	86704064	chr1	86448180	86448679	Dis3l2|chr1:86448180-86448679	0.19118300332641	.	.
chr1	86703565	86704064	chr1	86487143	86487642	Dis3l2|chr1:86487143-86487642	0.168259969916795	.	.
chr1	86703565	86704064	chr1	86487725	86488224	Dis3l2|chr1:86487725-86488224	0.187673135411899	.	.
chr1	86703565	86704064	chr1	86532333	86532832	Dis3l2|chr1:86532333-86532832	0.154146813166151	.	.
chr1	87213673	87214172	chr1	87010887	87011386	Eif4e2|chr1:87010887-87011386	0.258843921535084	.	.
chr1	87213673	87214172	chr1	87186978	87187477	Eif4e2|chr1:87186978-87187477	0.185572927924726	.	.
chr1	87213673	87214172	chr1	87246132	87246631	Eif4e2|chr1:87246132-87246631	0.36834355987336	.	.
chr1	87213673	87214172	chr1	87270583	87271082	Eif4e2|chr1:87270583-87271082	0.22296381302922	.	.
chr1	87264078	87264577	chr1	87186978	87187477	Efhd1|chr1:87186978-87187477	0.18992828383513	.	.
chr1	87264078	87264577	chr1	87186978	87187477	Efhd1os|chr1:87186978-87187477	0.18992828383513	.	.
chr1	87264078	87264577	chr1	87292742	87293241	Efhd1|chr1:87292742-87293241	0.174020762428379	.	.
chr1	87264078	87264577	chr1	87292742	87293241	Efhd1os|chr1:87292742-87293241	0.174020762428379	.	.
chr1	87264654	87265153	chr1	87270583	87271082	Efhd1|chr1:87270583-87271082	0.153647475582658	.	.
chr1	87264654	87265153	chr1	87270583	87271082	Efhd1os|chr1:87270583-87271082	0.153647475582658	.	.
chr1	87264654	87265153	chr1	87273514	87274013	Efhd1|chr1:87273514-87274013	0.183778796578112	.	.
chr1	87264654	87265153	chr1	87273514	87274013	Efhd1os|chr1:87273514-87274013	0.183778796578112	.	.
chr1	87264654	87265153	chr1	87292742	87293241	Efhd1|chr1:87292742-87293241	0.189671406550487	.	.
chr1	87264654	87265153	chr1	87292742	87293241	Efhd1os|chr1:87292742-87293241	0.189671406550487	.	.
chr1	87264654	87265153	chr1	87614477	87614976	Efhd1|chr1:87614477-87614976	0.184753705656962	.	.
chr1	87264654	87265153	chr1	87614477	87614976	Efhd1os|chr1:87614477-87614976	0.184753705656962	.	.
chr1	87265234	87265733	chr1	87270583	87271082	Efhd1os|chr1:87270583-87271082	0.271514333341119	.	.
chr1	87265234	87265733	chr1	87614477	87614976	Efhd1os|chr1:87614477-87614976	0.430212063496175	.	.
chr1	87326698	87327197	chr1	87258487	87258986	Gigyf2|chr1:87258487-87258986	0.151876988351154	.	.
chr1	87326698	87327197	chr1	87273514	87274013	Gigyf2|chr1:87273514-87274013	0.18705714014244	.	.
chr1	87510023	87510522	chr1	87258487	87258986	Neu2|chr1:87258487-87258986	0.195843710526766	.	.
chr1	87510023	87510522	chr1	87273514	87274013	Neu2|chr1:87273514-87274013	0.293215503637847	.	.
chr1	87510023	87510522	chr1	87292742	87293241	Neu2|chr1:87292742-87293241	0.151762357849616	.	.
chr1	87510023	87510522	chr1	87813615	87814114	Neu2|chr1:87813615-87814114	0.154362725213787	.	.
chr1	87620047	87620546	chr1	87574769	87575268	Inpp5d|chr1:87574769-87575268	0.149140393111143	.	.
chr1	88008031	88008530	chr1	87813615	87814114	Usp40|chr1:87813615-87814114	0.184890405803336	.	.
chr1	88277410	88277909	chr1	88705708	88706207	Hjurp|chr1:88705708-88706207	0.338120529238508	.	.
chr1	88277410	88277909	chr1	88705708	88706207	Trpm8|chr1:88705708-88706207	0.338120529238508	.	.
chr1	88277410	88277909	chr1	88706254	88706753	Hjurp|chr1:88706254-88706753	0.183431789702964	.	.
chr1	88277410	88277909	chr1	88706254	88706753	Trpm8|chr1:88706254-88706753	0.183431789702964	.	.
chr1	88701944	88702443	chr1	88739458	88739957	Arl4c|chr1:88739458-88739957	0.342168712146264	.	.
chr1	88701944	88702443	chr1	88803830	88804329	Arl4c|chr1:88803830-88804329	0.192089817679388	.	.
chr1	89069411	89069910	chr1	88809493	88809992	Sh3bp4|chr1:88809493-88809992	0.233211099010856	.	.
chr1	89069411	89069910	chr1	89308570	89309069	Sh3bp4|chr1:89308570-89309069	0.161547866153042	.	.
chr1	89069980	89070479	chr1	89104295	89104794	Sh3bp4|chr1:89104295-89104794	0.193817991769394	.	.
chr1	89069980	89070479	chr1	89131831	89132330	Sh3bp4|chr1:89131831-89132330	0.237741632149557	.	.
chr1	89069980	89070479	chr1	89235275	89235774	Sh3bp4|chr1:89235275-89235774	0.332426982421618	.	.
chr1	89454554	89455053	chr1	89117685	89118184	Agap1|chr1:89117685-89118184	0.220018831928874	.	.
chr1	89454554	89455053	chr1	89117685	89118184	Agap1|chr1:89117685-89118184	0.220018831928875	.	.
chr1	89454554	89455053	chr1	89524371	89524870	Agap1|chr1:89524371-89524870	0.177818000842234	.	.
chr1	89454554	89455053	chr1	89579987	89580486	Agap1|chr1:89579987-89580486	0.230679666796138	.	.
chr1	90203739	90204238	chr1	89860315	89860814	Ackr3|chr1:89860315-89860814	0.167054128811386	.	.
chr1	90203739	90204238	chr1	89892249	89892748	Ackr3|chr1:89892249-89892748	0.180049306173596	.	.
chr1	90603129	90603628	chr1	90588307	90588806	Cops8|chr1:90588307-90588806	0.150120985658804	.	.
chr1	90603129	90603628	chr1	90928476	90928975	Cops8|chr1:90928476-90928975	0.173224520486865	.	.
chr1	90603129	90603628	chr1	90956622	90957121	Cops8|chr1:90956622-90957121	0.198966112583523	.	.
chr1	90603129	90603628	chr1	90973173	90973672	Cops8|chr1:90973173-90973672	0.235217806401489	.	.
chr1	90974937	90975436	chr1	90588307	90588806	Gm28199|chr1:90588307-90588806	0.297989089970135	.	.
chr1	90974937	90975436	chr1	90909550	90910049	Gm28199|chr1:90909550-90910049	0.258985145941498	.	.
chr1	90974937	90975436	chr1	90928476	90928975	Gm28199|chr1:90928476-90928975	0.190349514222543	.	.
chr1	90974937	90975436	chr1	90956622	90957121	Gm28199|chr1:90956622-90957121	0.183461302131791	.	.
chr1	90974937	90975436	chr1	91052819	91053318	Gm28199|chr1:91052819-91053318	0.227428939526266	.	.
chr1	90998483	90998982	chr1	91209256	91209755	Lrrfip1|chr1:91209256-91209755	0.438329433137291	.	.
chr1	90998483	90998982	chr1	91209764	91210263	Lrrfip1|chr1:91209764-91210263	0.286812903221209	.	.
chr1	91178975	91179474	chr1	90909550	90910049	Ramp1|chr1:90909550-90910049	0.174995033013369	.	.
chr1	91178975	91179474	chr1	90928476	90928975	Ramp1|chr1:90928476-90928975	0.190605835485567	.	.
chr1	91178975	91179474	chr1	91052819	91053318	Ramp1|chr1:91052819-91053318	0.252361778203719	.	.
chr1	91178975	91179474	chr1	91239057	91239556	Ramp1|chr1:91239057-91239556	0.226566808332751	.	.
chr1	91179778	91180277	chr1	90909550	90910049	Ramp1|chr1:90909550-90910049	0.199023061772283	.	.
chr1	91179778	91180277	chr1	91052819	91053318	Ramp1|chr1:91052819-91053318	0.364095995647714	.	.
chr1	91179778	91180277	chr1	91436231	91436730	Ramp1|chr1:91436231-91436730	0.200016975702294	.	.
chr1	91179778	91180277	chr1	91442318	91442817	Ramp1|chr1:91442318-91442817	0.389786193046627	.	.
chr1	91179778	91180277	chr1	91483862	91484361	Ramp1|chr1:91483862-91484361	0.354918912222826	.	.
chr1	91249940	91250439	chr1	91209764	91210263	Ube2f|chr1:91209764-91210263	0.231380918639402	.	.
chr1	91249940	91250439	chr1	91239057	91239556	Ube2f|chr1:91239057-91239556	0.165932242151707	.	.
chr1	91249940	91250439	chr1	91428588	91429087	Ube2f|chr1:91428588-91429087	0.157949545798404	.	.
chr1	91250445	91250944	chr1	91209256	91209755	Ube2f|chr1:91209256-91209755	0.202419926140076	.	.
chr1	91250445	91250944	chr1	91436231	91436730	Ube2f|chr1:91436231-91436730	0.291869211202265	.	.
chr1	91250445	91250944	chr1	91442318	91442817	Ube2f|chr1:91442318-91442817	0.188591458713982	.	.
chr1	91250445	91250944	chr1	91483862	91484361	Ube2f|chr1:91483862-91484361	0.31619271319857	.	.
chr1	91298026	91298525	chr1	91064901	91065400	Scly|chr1:91064901-91065400	0.317537661547882	.	.
chr1	91298026	91298525	chr1	91209764	91210263	Scly|chr1:91209764-91210263	0.308640017774494	.	.
chr1	91298026	91298525	chr1	91436231	91436730	Scly|chr1:91436231-91436730	0.191451200240336	.	.
chr1	91298026	91298525	chr1	91601137	91601636	Scly|chr1:91601137-91601636	0.151904733813186	.	.
chr1	91321550	91322049	chr1	91052819	91053318	Espnl|chr1:91052819-91053318	0.436493430185162	.	.
chr1	91321550	91322049	chr1	91052819	91053318	Gm17090|chr1:91052819-91053318	0.436493430185162	.	.
chr1	91321550	91322049	chr1	91483862	91484361	Espnl|chr1:91483862-91484361	0.178209327552478	.	.
chr1	91321550	91322049	chr1	91483862	91484361	Gm17090|chr1:91483862-91484361	0.178209327552478	.	.
chr1	91398520	91399019	chr1	91052819	91053318	Ilkap|chr1:91052819-91053318	0.295673901082923	.	.
chr1	91398520	91399019	chr1	91239057	91239556	Ilkap|chr1:91239057-91239556	0.332491795102403	.	.
chr1	91398520	91399019	chr1	91601137	91601636	Ilkap|chr1:91601137-91601636	0.373416051669162	.	.
chr1	91398520	91399019	chr1	91624354	91624853	Ilkap|chr1:91624354-91624853	0.164987310947176	.	.
chr1	91413043	91413542	chr1	91209764	91210263	Hes6|chr1:91209764-91210263	0.299051551876114	.	.
chr1	91413043	91413542	chr1	91346840	91347339	Hes6|chr1:91346840-91347339	0.167552348801869	.	.
chr1	91413043	91413542	chr1	91514878	91515377	Hes6|chr1:91514878-91515377	0.209371902025659	.	.
chr1	91413982	91414481	chr1	91346840	91347339	Hes6|chr1:91346840-91347339	0.186430574425237	.	.
chr1	91413982	91414481	chr1	91442318	91442817	Hes6|chr1:91442318-91442817	0.168326450575437	.	.
chr1	91413982	91414481	chr1	91483862	91484361	Hes6|chr1:91483862-91484361	0.243634229324704	.	.
chr1	91413982	91414481	chr1	91600624	91601123	Hes6|chr1:91600624-91601123	0.218196542417035	.	.
chr1	91413982	91414481	chr1	91624354	91624853	Hes6|chr1:91624354-91624853	0.168902713597936	.	.
chr1	91459292	91459791	chr1	91042971	91043470	Per2|chr1:91042971-91043470	0.158339729783222	.	.
chr1	91459292	91459791	chr1	91209764	91210263	Per2|chr1:91209764-91210263	0.352914658918655	.	.
chr1	91459292	91459791	chr1	91215881	91216380	Per2|chr1:91215881-91216380	0.318959985187966	.	.
chr1	91459292	91459791	chr1	91514878	91515377	Per2|chr1:91514878-91515377	0.185940513251578	.	.
chr1	91459292	91459791	chr1	91601137	91601636	Per2|chr1:91601137-91601636	0.172111875853755	.	.
chr1	91483230	91483729	chr1	91052819	91053318	Gm28382|chr1:91052819-91053318	0.297349048085686	.	.
chr1	91483230	91483729	chr1	91052819	91053318	Gm28382|chr1:91052819-91053318	0.297349048085687	.	.
chr1	91483230	91483729	chr1	91209256	91209755	Gm28382|chr1:91209256-91209755	0.205491787773296	.	.
chr1	91483230	91483729	chr1	91483862	91484361	Gm28382|chr1:91483862-91484361	0.411814262843392	.	.
chr1	91494327	91494826	chr1	91052819	91053318	Traf3ip1|chr1:91052819-91053318	0.231924627870367	.	.
chr1	91494327	91494826	chr1	91239057	91239556	Traf3ip1|chr1:91239057-91239556	0.334630364778162	.	.
chr1	91494327	91494826	chr1	91601137	91601636	Traf3ip1|chr1:91601137-91601636	0.185372483353319	.	.
chr1	91539706	91540205	chr1	91436231	91436730	Asb1|chr1:91436231-91436730	0.209880570206801	.	.
chr1	91539706	91540205	chr1	91483862	91484361	Asb1|chr1:91483862-91484361	0.20170291839974	.	.
chr1	91539706	91540205	chr1	91967146	91967645	Asb1|chr1:91967146-91967645	0.148175922816673	.	.
chr1	91540218	91540717	chr1	91514878	91515377	Asb1|chr1:91514878-91515377	0.279436348377366	.	.
chr1	92473544	92474043	chr1	92030563	92031062	Ndufa10|chr1:92030563-92031062	0.19476605658569	.	.
chr1	92473544	92474043	chr1	92061108	92061607	Ndufa10|chr1:92061108-92061607	0.15034985970696	.	.
chr1	92473544	92474043	chr1	92130558	92131057	Ndufa10|chr1:92130558-92131057	0.312068221950018	.	.
chr1	92473544	92474043	chr1	92180079	92180578	Ndufa10|chr1:92180079-92180578	0.497998913932784	.	.
chr1	92473544	92474043	chr1	92423376	92423875	Ndufa10|chr1:92423376-92423875	0.321185733735925	.	.
chr1	92473544	92474043	chr1	92730498	92730997	Ndufa10|chr1:92730498-92730997	0.368452335378197	.	.
chr1	92641765	92642264	chr1	92440051	92440550	Cops9|chr1:92440051-92440550	0.162334743465212	.	.
chr1	92641765	92642264	chr1	92720419	92720918	Cops9|chr1:92720419-92720918	0.164290956032079	.	.
chr1	92641765	92642264	chr1	92833921	92834420	Cops9|chr1:92833921-92834420	0.159241414803142	.	.
chr1	92647708	92648207	chr1	92424613	92425112	Otos|chr1:92424613-92425112	0.170427988852641	.	.
chr1	92647708	92648207	chr1	92681340	92681839	Otos|chr1:92681340-92681839	0.303463193277523	.	.
chr1	92647708	92648207	chr1	92720419	92720918	Otos|chr1:92720419-92720918	0.250836701017325	.	.
chr1	92648213	92648712	chr1	92681340	92681839	Otos|chr1:92681340-92681839	0.410319226595709	.	.
chr1	92648720	92649219	chr1	92440051	92440550	Otos|chr1:92440051-92440550	0.21748597121306	.	.
chr1	92648720	92649219	chr1	92720419	92720918	Otos|chr1:92720419-92720918	0.290933326445768	.	.
chr1	92831030	92831529	chr1	92696823	92697322	Gpc1|chr1:92696823-92697322	0.164714171189548	.	.
chr1	92831030	92831529	chr1	92730498	92730997	Gpc1|chr1:92730498-92730997	0.18942373087587	.	.
chr1	92831030	92831529	chr1	92801293	92801792	Gpc1|chr1:92801293-92801792	0.233336005139109	.	.
chr1	92831030	92831529	chr1	92895020	92895519	Gpc1|chr1:92895020-92895519	0.195909606561494	.	.
chr1	92831030	92831529	chr1	92994991	92995490	Gpc1|chr1:92994991-92995490	0.302167592885855	.	.
chr1	92831616	92832115	chr1	92681340	92681839	Gpc1|chr1:92681340-92681839	0.269398084798177	.	.
chr1	92831616	92832115	chr1	93035965	93036464	Gpc1|chr1:93035965-93036464	0.1915650344776	.	.
chr1	92831616	92832115	chr1	93079637	93080136	Gpc1|chr1:93079637-93080136	0.186304846641892	.	.
chr1	92831616	92832115	chr1	93174394	93174893	Gpc1|chr1:93174394-93174893	0.185417670428207	.	.
chr1	92831616	92832115	chr1	93176579	93177078	Gpc1|chr1:93176579-93177078	0.170009358192784	.	.
chr1	92831616	92832115	chr1	93184087	93184586	Gpc1|chr1:93184087-93184586	0.285215442573031	.	.
chr1	92837813	92838312	chr1	92696823	92697322	Gm29481|chr1:92696823-92697322	0.209315487233684	.	.
chr1	92837813	92838312	chr1	92730498	92730997	Gm29481|chr1:92730498-92730997	0.276472493249054	.	.
chr1	92837813	92838312	chr1	92833921	92834420	Gm29481|chr1:92833921-92834420	0.214299376195958	.	.
chr1	92837813	92838312	chr1	93184087	93184586	Gm29481|chr1:93184087-93184586	0.325807383977541	.	.
chr1	92837813	92838312	chr1	93220786	93221285	Gm29481|chr1:93220786-93221285	0.248672368231553	.	.
chr1	92837813	92838312	chr1	93227277	93227776	Gm29481|chr1:93227277-93227776	0.514197924364605	.	.
chr1	92837813	92838312	chr1	93227277	93227776	Gm29481|chr1:93227277-93227776	0.514197924364606	.	.
chr1	92906632	92907131	chr1	92696823	92697322	Dusp28|chr1:92696823-92697322	0.258232505786121	.	.
chr1	92906632	92907131	chr1	92696823	92697322	Dusp28|chr1:92696823-92697322	0.258232505786122	.	.
chr1	92906632	92907131	chr1	92730498	92730997	Dusp28|chr1:92730498-92730997	0.41408347862033	.	.
chr1	92906632	92907131	chr1	92801293	92801792	Dusp28|chr1:92801293-92801792	0.481035547525033	.	.
chr1	92906632	92907131	chr1	92994991	92995490	Dusp28|chr1:92994991-92995490	0.35283928413941	.	.
chr1	92906632	92907131	chr1	93035965	93036464	Dusp28|chr1:93035965-93036464	0.191873811818802	.	.
chr1	92906632	92907131	chr1	93184087	93184586	Dusp28|chr1:93184087-93184586	0.304562980715052	.	.
chr1	92906632	92907131	chr1	93211462	93211961	Dusp28|chr1:93211462-93211961	0.206816639382591	.	.
chr1	92907215	92907714	chr1	92730498	92730997	Dusp28|chr1:92730498-92730997	0.306322822821588	.	.
chr1	92907215	92907714	chr1	92801293	92801792	Dusp28|chr1:92801293-92801792	0.300610973678966	.	.
chr1	92907215	92907714	chr1	93174394	93174893	Dusp28|chr1:93174394-93174893	0.257040431576752	.	.
chr1	92907215	92907714	chr1	93184087	93184586	Dusp28|chr1:93184087-93184586	0.217044248548994	.	.
chr1	92907215	92907714	chr1	93227277	93227776	Dusp28|chr1:93227277-93227776	0.260329432545307	.	.
chr1	92910422	92910921	chr1	93174394	93174893	5033417F24Rik|chr1:93174394-93174893	0.288280309979336	.	.
chr1	92910422	92910921	chr1	93174394	93174893	Rnpepl1|chr1:93174394-93174893	0.288280309979336	.	.
chr1	92910422	92910921	chr1	93210207	93210706	5033417F24Rik|chr1:93210207-93210706	0.351071760123762	.	.
chr1	92910422	92910921	chr1	93210207	93210706	Rnpepl1|chr1:93210207-93210706	0.351071760123762	.	.
chr1	92910422	92910921	chr1	93227277	93227776	5033417F24Rik|chr1:93227277-93227776	0.399461099350632	.	.
chr1	92910422	92910921	chr1	93227277	93227776	Rnpepl1|chr1:93227277-93227776	0.399461099350632	.	.
chr1	92910928	92911427	chr1	93174394	93174893	5033417F24Rik|chr1:93174394-93174893	0.312618391901887	.	.
chr1	92910928	92911427	chr1	93174394	93174893	Rnpepl1|chr1:93174394-93174893	0.312618391901887	.	.
chr1	92910928	92911427	chr1	93210207	93210706	5033417F24Rik|chr1:93210207-93210706	0.281831959264695	.	.
chr1	92910928	92911427	chr1	93210207	93210706	Rnpepl1|chr1:93210207-93210706	0.281831959264695	.	.
chr1	92910928	92911427	chr1	93227277	93227776	5033417F24Rik|chr1:93227277-93227776	0.317485873241169	.	.
chr1	92910928	92911427	chr1	93227277	93227776	Rnpepl1|chr1:93227277-93227776	0.317485873241169	.	.
chr1	92934435	92934934	chr1	92634964	92635463	Capn10|chr1:92634964-92635463	0.22711599377405	.	.
chr1	92934435	92934934	chr1	92833921	92834420	Capn10|chr1:92833921-92834420	0.417481180220873	.	.
chr1	92934435	92934934	chr1	93065671	93066170	Capn10|chr1:93065671-93066170	0.167759497374576	.	.
chr1	92934435	92934934	chr1	93128625	93129124	Capn10|chr1:93128625-93129124	0.212897606664582	.	.
chr1	92934435	92934934	chr1	93211462	93211961	Capn10|chr1:93211462-93211961	0.162126441859277	.	.
chr1	93101696	93102195	chr1	92833921	92834420	Kif1a|chr1:92833921-92834420	0.479838792758402	.	.
chr1	93101696	93102195	chr1	93176579	93177078	Kif1a|chr1:93176579-93177078	0.208289537125436	.	.
chr1	93101696	93102195	chr1	93184087	93184586	Kif1a|chr1:93184087-93184586	0.303042651357292	.	.
chr1	93101696	93102195	chr1	93220786	93221285	Kif1a|chr1:93220786-93221285	0.153335424960139	.	.
chr1	93101696	93102195	chr1	93445454	93445953	Kif1a|chr1:93445454-93445953	0.380660102746445	.	.
chr1	93235496	93235995	chr1	93014431	93014930	Sned1|chr1:93014431-93014930	0.228673751350622	.	.
chr1	93235496	93235995	chr1	93079637	93080136	Sned1|chr1:93079637-93080136	0.233133042849396	.	.
chr1	93236124	93236623	chr1	92994991	92995490	Sned1|chr1:92994991-92995490	0.29544748765461	.	.
chr1	93236124	93236623	chr1	93035965	93036464	Sned1|chr1:93035965-93036464	0.247184504637072	.	.
chr1	93236124	93236623	chr1	93079637	93080136	Sned1|chr1:93079637-93080136	0.25941516737252	.	.
chr1	93236124	93236623	chr1	93184087	93184586	Sned1|chr1:93184087-93184586	0.327064362601722	.	.
chr1	93236124	93236623	chr1	93220786	93221285	Sned1|chr1:93220786-93221285	0.277607181580156	.	.
chr1	93236124	93236623	chr1	93444675	93445174	Sned1|chr1:93444675-93445174	0.421735097096415	.	.
chr1	93305687	93306186	chr1	93035965	93036464	Gm28535|chr1:93035965-93036464	0.248452308325741	.	.
chr1	93305687	93306186	chr1	93035965	93036464	Mterf4|chr1:93035965-93036464	0.248452308325741	.	.
chr1	93305687	93306186	chr1	93115042	93115541	Gm28535|chr1:93115042-93115541	0.182002253293053	.	.
chr1	93305687	93306186	chr1	93115042	93115541	Mterf4|chr1:93115042-93115541	0.182002253293053	.	.
chr1	93305687	93306186	chr1	93184087	93184586	Gm28535|chr1:93184087-93184586	0.313442802548964	.	.
chr1	93305687	93306186	chr1	93184087	93184586	Mterf4|chr1:93184087-93184586	0.313442802548964	.	.
chr1	93305687	93306186	chr1	93220786	93221285	Gm28535|chr1:93220786-93221285	0.328329949172595	.	.
chr1	93305687	93306186	chr1	93220786	93221285	Mterf4|chr1:93220786-93221285	0.328329949172595	.	.
chr1	93342619	93343118	chr1	93035965	93036464	Pask|chr1:93035965-93036464	0.217816761806191	.	.
chr1	93342619	93343118	chr1	93035965	93036464	Ppp1r7|chr1:93035965-93036464	0.217816761806191	.	.
chr1	93342619	93343118	chr1	93079637	93080136	Pask|chr1:93079637-93080136	0.225630804352619	.	.
chr1	93342619	93343118	chr1	93079637	93080136	Ppp1r7|chr1:93079637-93080136	0.225630804352619	.	.
chr1	93342619	93343118	chr1	93129136	93129635	Pask|chr1:93129136-93129635	0.17516326630795	.	.
chr1	93342619	93343118	chr1	93129136	93129635	Ppp1r7|chr1:93129136-93129635	0.17516326630795	.	.
chr1	93342619	93343118	chr1	93184087	93184586	Pask|chr1:93184087-93184586	0.172338118271045	.	.
chr1	93342619	93343118	chr1	93184087	93184586	Ppp1r7|chr1:93184087-93184586	0.172338118271045	.	.
chr1	93342619	93343118	chr1	93444675	93445174	Pask|chr1:93444675-93445174	0.197870787838115	.	.
chr1	93342619	93343118	chr1	93444675	93445174	Ppp1r7|chr1:93444675-93445174	0.197870787838115	.	.
chr1	93343358	93343857	chr1	93210207	93210706	Pask|chr1:93210207-93210706	0.32442931167541	.	.
chr1	93343358	93343857	chr1	93210207	93210706	Ppp1r7|chr1:93210207-93210706	0.32442931167541	.	.
chr1	93343358	93343857	chr1	93227277	93227776	Pask|chr1:93227277-93227776	0.176956719063229	.	.
chr1	93343358	93343857	chr1	93227277	93227776	Ppp1r7|chr1:93227277-93227776	0.176956719063229	.	.
chr1	93478107	93478606	chr1	93129136	93129635	Hdlbp|chr1:93129136-93129635	0.149419143579842	.	.
chr1	93478107	93478606	chr1	93129136	93129635	Sept2|chr1:93129136-93129635	0.149419143579842	.	.
chr1	93478107	93478606	chr1	93184087	93184586	Hdlbp|chr1:93184087-93184586	0.448103761164979	.	.
chr1	93478107	93478606	chr1	93184087	93184586	Sept2|chr1:93184087-93184586	0.448103761164979	.	.
chr1	93478107	93478606	chr1	93210207	93210706	Hdlbp|chr1:93210207-93210706	0.212652273680919	.	.
chr1	93478107	93478606	chr1	93210207	93210706	Sept2|chr1:93210207-93210706	0.212652273680919	.	.
chr1	93478107	93478606	chr1	93220786	93221285	Hdlbp|chr1:93220786-93221285	0.178932737682867	.	.
chr1	93478107	93478606	chr1	93220786	93221285	Sept2|chr1:93220786-93221285	0.178932737682867	.	.
chr1	93478107	93478606	chr1	93227277	93227776	Hdlbp|chr1:93227277-93227776	0.187613579489689	.	.
chr1	93478107	93478606	chr1	93227277	93227776	Sept2|chr1:93227277-93227776	0.187613579489689	.	.
chr1	93478622	93479121	chr1	93210207	93210706	Hdlbp|chr1:93210207-93210706	0.202443317851658	.	.
chr1	93478622	93479121	chr1	93210207	93210706	Sept2|chr1:93210207-93210706	0.202443317851658	.	.
chr1	93635550	93636049	chr1	93444675	93445174	Gm28536|chr1:93444675-93445174	0.183690915517631	.	.
chr1	93685241	93685740	chr1	93445454	93445953	Bok|chr1:93445454-93445953	0.251201047142794	.	.
chr1	93754617	93755116	chr1	94027601	94028100	Thap4|chr1:94027601-94028100	0.150034326102914	.	.
chr1	93803720	93804219	chr1	94027601	94028100	Ing5|chr1:94027601-94028100	0.275355532260284	.	.
chr1	97661204	97661703	chr1	97660435	97660934	D1Ertd622e|chr1:97660435-97660934	0.292614942376874	.	.
chr1	97769886	97770385	chr1	98070941	98071440	Gin1|chr1:98070941-98071440	0.190695384277862	.	.
chr1	97769886	97770385	chr1	98070941	98071440	Ppip5k2|chr1:98070941-98071440	0.190695384277862	.	.
chr1	98095430	98095929	chr1	97863156	97863655	Pam|chr1:97863156-97863655	0.323313630006738	.	.
chr1	98095430	98095929	chr1	98179009	98179508	Pam|chr1:98179009-98179508	0.336119824535968	.	.
chr1	98095430	98095929	chr1	98190086	98190585	Pam|chr1:98190086-98190585	0.157547547577491	.	.
chr1	104769230	104769729	chr1	104652406	104652905	Cdh20|chr1:104652406-104652905	0.168408445977773	.	.
chr1	104769230	104769729	chr1	104839201	104839700	Cdh20|chr1:104839201-104839700	0.175337053298521	.	.
chr1	105780395	105780894	chr1	106063187	106063686	Tnfrsf11a|chr1:106063187-106063686	0.251285510908441	.	.
chr1	105780395	105780894	chr1	106232320	106232819	Tnfrsf11a|chr1:106232320-106232819	0.329376594506514	.	.
chr1	105990273	105990772	chr1	106042980	106043479	Gm7160|chr1:106042980-106043479	0.158897104441475	.	.
chr1	105990273	105990772	chr1	106042980	106043479	Zcchc2|chr1:106042980-106043479	0.158897104441475	.	.
chr1	106171270	106171769	chr1	106042980	106043479	Gm20753|chr1:106042980-106043479	0.164684654905234	.	.
chr1	106171270	106171769	chr1	106042980	106043479	Phlpp1|chr1:106042980-106043479	0.164684654905234	.	.
chr1	106171270	106171769	chr1	106155253	106155752	Gm20753|chr1:106155253-106155752	0.276722708431904	.	.
chr1	106171270	106171769	chr1	106155253	106155752	Phlpp1|chr1:106155253-106155752	0.276722708431904	.	.
chr1	106171937	106172436	chr1	106071193	106071692	Gm20753|chr1:106071193-106071692	0.160161216640692	.	.
chr1	106171937	106172436	chr1	106071193	106071692	Phlpp1|chr1:106071193-106071692	0.160161216640692	.	.
chr1	106713878	106714377	chr1	106584754	106585253	Bcl2|chr1:106584754-106585253	0.240141014846548	.	.
chr1	106713878	106714377	chr1	106629294	106629793	Bcl2|chr1:106629294-106629793	0.196107245458799	.	.
chr1	106796474	106796973	chr1	106630001	106630500	Vps4b|chr1:106630001-106630500	0.281078067326866	.	.
chr1	118310992	118311491	chr1	118359556	118360055	Tsn|chr1:118359556-118360055	0.176753424939074	.	.
chr1	118321592	118322091	chr1	118437785	118438284	Nifk|chr1:118437785-118438284	0.18622484316769	.	.
chr1	118389052	118389551	chr1	118359556	118360055	Clasp1|chr1:118359556-118360055	0.199662248300453	.	.
chr1	118458765	118459264	chr1	118437785	118438284	2900060B14Rik|chr1:118437785-118438284	0.154840539799637	.	.
chr1	119053430	119053929	chr1	118756128	118756627	Gli2|chr1:118756128-118756627	0.375302900686728	.	.
chr1	119053430	119053929	chr1	118772189	118772688	Gli2|chr1:118772189-118772688	0.280490697778495	.	.
chr1	119053430	119053929	chr1	118899569	118900068	Gli2|chr1:118899569-118900068	0.297097086530099	.	.
chr1	119053430	119053929	chr1	119001379	119001878	Gli2|chr1:119001379-119001878	0.152031398390295	.	.
chr1	119053430	119053929	chr1	119049813	119050312	Gli2|chr1:119049813-119050312	0.182360184551154	.	.
chr1	119053430	119053929	chr1	119209484	119209983	Gli2|chr1:119209484-119209983	0.178832766904667	.	.
chr1	119053430	119053929	chr1	119256711	119257210	Gli2|chr1:119256711-119257210	0.30248584557352	.	.
chr1	119053430	119053929	chr1	119409069	119409568	Gli2|chr1:119409069-119409568	0.208756456010571	.	.
chr1	119053430	119053929	chr1	119419998	119420497	Gli2|chr1:119419998-119420497	0.285609736273837	.	.
chr1	119053430	119053929	chr1	119453655	119454154	Gli2|chr1:119453655-119454154	0.20596737677027	.	.
chr1	119328885	119329384	chr1	119017752	119018251	Gm29455|chr1:119017752-119018251	0.250093830871567	.	.
chr1	119328885	119329384	chr1	119089801	119090300	Gm29455|chr1:119089801-119090300	0.194950886769514	.	.
chr1	119328885	119329384	chr1	119256711	119257210	Gm29455|chr1:119256711-119257210	0.165592170358967	.	.
chr1	119328885	119329384	chr1	119388650	119389149	Gm29455|chr1:119388650-119389149	0.269664265322443	.	.
chr1	119328885	119329384	chr1	119409608	119410107	Gm29455|chr1:119409608-119410107	0.158308519338249	.	.
chr1	119328885	119329384	chr1	119699094	119699593	Gm29455|chr1:119699094-119699593	0.25337096754954	.	.
chr1	119329389	119329888	chr1	119025599	119026098	Gm29455|chr1:119025599-119026098	0.165651659381201	.	.
chr1	119329389	119329888	chr1	119033264	119033763	Gm29455|chr1:119033264-119033763	0.153594023123439	.	.
chr1	119329389	119329888	chr1	119033799	119034298	Gm29455|chr1:119033799-119034298	0.225039369767834	.	.
chr1	119329389	119329888	chr1	119351585	119352084	Gm29455|chr1:119351585-119352084	0.291243923616144	.	.
chr1	119329389	119329888	chr1	119390007	119390506	Gm29455|chr1:119390007-119390506	0.221695290307218	.	.
chr1	119421524	119422023	chr1	119255431	119255930	Inhbb|chr1:119255431-119255930	0.216722398972638	.	.
chr1	119421524	119422023	chr1	119351585	119352084	Inhbb|chr1:119351585-119352084	0.245862417195345	.	.
chr1	119421524	119422023	chr1	119420927	119421426	Inhbb|chr1:119420927-119421426	0.344001109095605	.	.
chr1	119422101	119422600	chr1	119033264	119033763	Inhbb|chr1:119033264-119033763	0.160320917216266	.	.
chr1	119422101	119422600	chr1	119047919	119048418	Inhbb|chr1:119047919-119048418	0.204413961309163	.	.
chr1	119504531	119505030	chr1	119256711	119257210	Ralb|chr1:119256711-119257210	0.196501824529125	.	.
chr1	119504531	119505030	chr1	119388650	119389149	Ralb|chr1:119388650-119389149	0.221850733525949	.	.
chr1	119504531	119505030	chr1	119390007	119390506	Ralb|chr1:119390007-119390506	0.38736674517909	.	.
chr1	119504531	119505030	chr1	119419998	119420497	Ralb|chr1:119419998-119420497	0.194505668369643	.	.
chr1	119504531	119505030	chr1	119548633	119549132	Ralb|chr1:119548633-119549132	0.205350529674526	.	.
chr1	119504531	119505030	chr1	119642320	119642819	Ralb|chr1:119642320-119642819	0.266003013575523	.	.
chr1	119504531	119505030	chr1	119891857	119892356	Ralb|chr1:119891857-119892356	0.179858239819387	.	.
chr1	119525867	119526366	chr1	119345326	119345825	Gm27184|chr1:119345326-119345825	0.174014952275726	.	.
chr1	119525867	119526366	chr1	119345326	119345825	Tmem185b|chr1:119345326-119345825	0.174014952275726	.	.
chr1	119525867	119526366	chr1	119548633	119549132	Gm27184|chr1:119548633-119549132	0.176072299506886	.	.
chr1	119525867	119526366	chr1	119548633	119549132	Tmem185b|chr1:119548633-119549132	0.176072299506886	.	.
chr1	119525867	119526366	chr1	119894904	119895403	Gm27184|chr1:119894904-119895403	0.2205789963912	.	.
chr1	119525867	119526366	chr1	119894904	119895403	Tmem185b|chr1:119894904-119895403	0.2205789963912	.	.
chr1	119648156	119648655	chr1	119409608	119410107	Epb41l5|chr1:119409608-119410107	0.271429762629092	.	.
chr1	119648156	119648655	chr1	119557512	119558011	Epb41l5|chr1:119557512-119558011	0.152400969391297	.	.
chr1	119648156	119648655	chr1	119863504	119864003	Epb41l5|chr1:119863504-119864003	0.16415294008362	.	.
chr1	119648754	119649253	chr1	119388650	119389149	Epb41l5|chr1:119388650-119389149	0.249165971436213	.	.
chr1	119648754	119649253	chr1	119891857	119892356	Epb41l5|chr1:119891857-119892356	0.16137134296333	.	.
chr1	119648754	119649253	chr1	119894904	119895403	Epb41l5|chr1:119894904-119895403	0.222340666522565	.	.
chr1	119837335	119837834	chr1	119843103	119843602	Ptpn4|chr1:119843103-119843602	0.412695082302341	.	.
chr1	119837335	119837834	chr1	119891857	119892356	Ptpn4|chr1:119891857-119892356	0.211448394393518	.	.
chr1	119837335	119837834	chr1	119894904	119895403	Ptpn4|chr1:119894904-119895403	0.169117819575908	.	.
chr1	119837335	119837834	chr1	120115034	120115533	Ptpn4|chr1:120115034-120115533	0.1740863545489	.	.
chr1	119837335	119837834	chr1	120115666	120116165	Ptpn4|chr1:120115666-120116165	0.248558473357657	.	.
chr1	119837335	119837834	chr1	120207422	120207921	Ptpn4|chr1:120207422-120207921	0.452121261793723	.	.
chr1	119837335	119837834	chr1	120245676	120246175	Ptpn4|chr1:120245676-120246175	0.31072479884541	.	.
chr1	119837335	119837834	chr1	120246303	120246802	Ptpn4|chr1:120246303-120246802	0.371602813224385	.	.
chr1	119837335	119837834	chr1	120248107	120248606	Ptpn4|chr1:120248107-120248606	0.444693388898826	.	.
chr1	119912947	119913446	chr1	120008207	120008706	Tmem177|chr1:120008207-120008706	0.227171547639227	.	.
chr1	119912947	119913446	chr1	120093463	120093962	Tmem177|chr1:120093463-120093962	0.244624411579487	.	.
chr1	120007534	120008033	chr1	119863504	119864003	Sctr|chr1:119863504-119864003	0.154377799135327	.	.
chr1	120007534	120008033	chr1	120008207	120008706	Sctr|chr1:120008207-120008706	0.233349550588272	.	.
chr1	120007534	120008033	chr1	120109633	120110132	Sctr|chr1:120109633-120110132	0.221538855557491	.	.
chr1	120007534	120008033	chr1	120115666	120116165	Sctr|chr1:120115666-120116165	0.205727376827776	.	.
chr1	120007534	120008033	chr1	120245676	120246175	Sctr|chr1:120245676-120246175	0.176970146473839	.	.
chr1	120007534	120008033	chr1	120246303	120246802	Sctr|chr1:120246303-120246802	0.156311489904574	.	.
chr1	120007534	120008033	chr1	120248107	120248606	Sctr|chr1:120248107-120248606	0.163381858062587	.	.
chr1	120007534	120008033	chr1	120357257	120357756	Sctr|chr1:120357257-120357756	0.381679626149839	.	.
chr1	120007534	120008033	chr1	120357805	120358304	Sctr|chr1:120357805-120358304	0.373920077779392	.	.
chr1	120073537	120074036	chr1	119843103	119843602	Tmem37|chr1:119843103-119843602	0.228149639949832	.	.
chr1	120073537	120074036	chr1	119878890	119879389	Tmem37|chr1:119878890-119879389	0.167193002857147	.	.
chr1	120073537	120074036	chr1	119891857	119892356	Tmem37|chr1:119891857-119892356	0.195947754461925	.	.
chr1	120073537	120074036	chr1	120115034	120115533	Tmem37|chr1:120115034-120115533	0.325945871965878	.	.
chr1	120073537	120074036	chr1	120207422	120207921	Tmem37|chr1:120207422-120207921	0.191283173755093	.	.
chr1	120120898	120121397	chr1	119843103	119843602	3110009E18Rik|chr1:119843103-119843602	0.148756753884129	.	.
chr1	120120898	120121397	chr1	119843103	119843602	Dbi|chr1:119843103-119843602	0.148756753884129	.	.
chr1	120120898	120121397	chr1	119878890	119879389	3110009E18Rik|chr1:119878890-119879389	0.192426648373431	.	.
chr1	120120898	120121397	chr1	119878890	119879389	Dbi|chr1:119878890-119879389	0.192426648373431	.	.
chr1	120120898	120121397	chr1	120115034	120115533	3110009E18Rik|chr1:120115034-120115533	0.38494377312933	.	.
chr1	120120898	120121397	chr1	120115034	120115533	Dbi|chr1:120115034-120115533	0.38494377312933	.	.
chr1	120120898	120121397	chr1	120207422	120207921	3110009E18Rik|chr1:120207422-120207921	0.157039322609834	.	.
chr1	120120898	120121397	chr1	120207422	120207921	Dbi|chr1:120207422-120207921	0.157039322609834	.	.
chr1	120120898	120121397	chr1	120248107	120248606	3110009E18Rik|chr1:120248107-120248606	0.257758059664284	.	.
chr1	120120898	120121397	chr1	120248107	120248606	Dbi|chr1:120248107-120248606	0.257758059664284	.	.
chr1	120602016	120602515	chr1	120265100	120265599	En1|chr1:120265100-120265599	0.179073302828189	.	.
chr1	121087134	121087633	chr1	121327621	121328120	Celrr|chr1:121327621-121328120	0.174534899831775	.	.
chr1	121430778	121431277	chr1	121053703	121054202	Ccdc93|chr1:121053703-121054202	0.172500378030297	.	.
chr1	121430778	121431277	chr1	121111820	121112319	Ccdc93|chr1:121111820-121112319	0.183270464158677	.	.
chr1	121430778	121431277	chr1	121327621	121328120	Ccdc93|chr1:121327621-121328120	0.255196439739676	.	.
chr1	121431333	121431832	chr1	121053703	121054202	Ccdc93|chr1:121053703-121054202	0.227129237186178	.	.
chr1	121431333	121431832	chr1	121280517	121281016	Ccdc93|chr1:121280517-121281016	0.299859361720731	.	.
chr1	121431333	121431832	chr1	121327621	121328120	Ccdc93|chr1:121327621-121328120	0.246042815735448	.	.
chr1	125560306	125560805	chr1	125370731	125371230	Slc35f5|chr1:125370731-125371230	0.324526615717058	.	.
chr1	125561216	125561715	chr1	125687927	125688426	Slc35f5|chr1:125687927-125688426	0.156734775774276	.	.
chr1	126830233	126830732	chr1	126917887	126918386	Nckap5|chr1:126917887-126918386	0.169119478766543	.	.
chr1	126830233	126830732	chr1	127160168	127160667	Nckap5|chr1:127160168-127160667	0.17699444701972	.	.
chr1	127204681	127205180	chr1	126917887	126918386	Mgat5|chr1:126917887-126918386	0.287254091576169	.	.
chr1	127204681	127205180	chr1	126931680	126932179	Mgat5|chr1:126931680-126932179	0.181943089852246	.	.
chr1	127204681	127205180	chr1	127017629	127018128	Mgat5|chr1:127017629-127018128	0.226524536375837	.	.
chr1	127204681	127205180	chr1	127019043	127019542	Mgat5|chr1:127019043-127019542	0.313915372061257	.	.
chr1	127204681	127205180	chr1	127139943	127140442	Mgat5|chr1:127139943-127140442	0.339617692581859	.	.
chr1	127204681	127205180	chr1	127160168	127160667	Mgat5|chr1:127160168-127160667	0.485061657044016	.	.
chr1	127204681	127205180	chr1	127160771	127161270	Mgat5|chr1:127160771-127161270	0.524285283912317	.	.
chr1	127204681	127205180	chr1	127185794	127186293	Mgat5|chr1:127185794-127186293	0.367359966229774	.	.
chr1	127204681	127205180	chr1	127240018	127240517	Mgat5|chr1:127240018-127240517	0.213135710704782	.	.
chr1	127204681	127205180	chr1	127270079	127270578	Mgat5|chr1:127270079-127270578	0.230441621448603	.	.
chr1	127204681	127205180	chr1	127270592	127271091	Mgat5|chr1:127270592-127271091	0.226608619913784	.	.
chr1	127204681	127205180	chr1	127339189	127339688	Mgat5|chr1:127339189-127339688	0.362479210227848	.	.
chr1	127204681	127205180	chr1	127348510	127349009	Mgat5|chr1:127348510-127349009	0.313165432392302	.	.
chr1	127204681	127205180	chr1	127414402	127414901	Mgat5|chr1:127414402-127414901	0.249878314817537	.	.
chr1	127204681	127205180	chr1	127414955	127415454	Mgat5|chr1:127414955-127415454	0.363415585671316	.	.
chr1	127204681	127205180	chr1	127414955	127415454	Mgat5|chr1:127414955-127415454	0.363415585671317	.	.
chr1	127205210	127205709	chr1	126917887	126918386	Mgat5|chr1:126917887-126918386	0.302369991383869	.	.
chr1	127205210	127205709	chr1	127019043	127019542	Mgat5|chr1:127019043-127019542	0.176049865142066	.	.
chr1	127205210	127205709	chr1	127107432	127107931	Mgat5|chr1:127107432-127107931	0.177420946222736	.	.
chr1	127205210	127205709	chr1	127160168	127160667	Mgat5|chr1:127160168-127160667	0.199096252454401	.	.
chr1	127205210	127205709	chr1	127160771	127161270	Mgat5|chr1:127160771-127161270	0.456084029428591	.	.
chr1	127205210	127205709	chr1	127270079	127270578	Mgat5|chr1:127270079-127270578	0.147470294944642	.	.
chr1	127205210	127205709	chr1	127270592	127271091	Mgat5|chr1:127270592-127271091	0.228081306221704	.	.
chr1	127205210	127205709	chr1	127414402	127414901	Mgat5|chr1:127414402-127414901	0.494059239512659	.	.
chr1	127205210	127205709	chr1	127414955	127415454	Mgat5|chr1:127414955-127415454	0.271312633335686	.	.
chr1	127205210	127205709	chr1	127445087	127445586	Mgat5|chr1:127445087-127445586	0.167992293413785	.	.
chr1	127854791	127855290	chr1	127990069	127990568	Map3k19|chr1:127990069-127990568	0.215938664021344	.	.
chr1	127868495	127868994	chr1	127500145	127500644	Rab3gap1|chr1:127500145-127500644	0.170582345586676	.	.
chr1	127868495	127868994	chr1	127500646	127501145	Rab3gap1|chr1:127500646-127501145	0.269679990691033	.	.
chr1	128102952	128103451	chr1	127990069	127990568	R3hdm1|chr1:127990069-127990568	0.189259229200968	.	.
chr1	128102952	128103451	chr1	127990069	127990568	Zranb3|chr1:127990069-127990568	0.189259229200968	.	.
chr1	128102952	128103451	chr1	128368621	128369120	R3hdm1|chr1:128368621-128369120	0.188805062823269	.	.
chr1	128102952	128103451	chr1	128368621	128369120	Zranb3|chr1:128368621-128369120	0.188805062823269	.	.
chr1	128103473	128103972	chr1	127990069	127990568	R3hdm1|chr1:127990069-127990568	0.185020867018068	.	.
chr1	128103473	128103972	chr1	127990069	127990568	Zranb3|chr1:127990069-127990568	0.185020867018068	.	.
chr1	128103473	128103972	chr1	128082661	128083160	R3hdm1|chr1:128082661-128083160	0.242447108705756	.	.
chr1	128103473	128103972	chr1	128082661	128083160	Zranb3|chr1:128082661-128083160	0.242447108705756	.	.
chr1	128243885	128244384	chr1	128368621	128369120	Ubxn4|chr1:128368621-128369120	0.183480170507742	.	.
chr1	128359460	128359959	chr1	128578378	128578877	Mcm6|chr1:128578378-128578877	0.183407712960554	.	.
chr1	128359460	128359959	chr1	128613113	128613612	Mcm6|chr1:128613113-128613612	0.261538860788852	.	.
chr1	128359460	128359959	chr1	128669078	128669577	Mcm6|chr1:128669078-128669577	0.206653793986306	.	.
chr1	128417141	128417640	chr1	128578378	128578877	Dars|chr1:128578378-128578877	0.230005084261404	.	.
chr1	128592363	128592862	chr1	128303860	128304359	Cxcr4|chr1:128303860-128304359	0.288843386486395	.	.
chr1	130717229	130717728	chr1	130796901	130797400	Yod1|chr1:130796901-130797400	0.189003441507326	.	.
chr1	130717229	130717728	chr1	130835444	130835943	Yod1|chr1:130835444-130835943	0.192003568205121	.	.
chr1	130717229	130717728	chr1	130963825	130964324	Yod1|chr1:130963825-130964324	0.38121070159849	.	.
chr1	130740732	130741231	chr1	130715647	130716146	Gm28857|chr1:130715647-130716146	0.20474354300598	.	.
chr1	130740732	130741231	chr1	130835444	130835943	Gm28857|chr1:130835444-130835943	0.174762670203996	.	.
chr1	130740732	130741231	chr1	130963825	130964324	Gm28857|chr1:130963825-130964324	0.347610297174538	.	.
chr1	130767019	130767518	chr1	130576286	130576785	Gm28856|chr1:130576286-130576785	0.309092780402412	.	.
chr1	130767019	130767518	chr1	130576286	130576785	Gm28856|chr1:130576286-130576785	0.309092780402413	.	.
chr1	130767019	130767518	chr1	130705412	130705911	Gm28856|chr1:130705412-130705911	0.302571129460557	.	.
chr1	130767019	130767518	chr1	130715647	130716146	Gm28856|chr1:130715647-130716146	0.262084071507414	.	.
chr1	130767019	130767518	chr1	131053153	131053652	Gm28856|chr1:131053153-131053652	0.409857403366754	.	.
chr1	130940249	130940748	chr1	130588640	130589139	Il19|chr1:130588640-130589139	0.147560207141505	.	.
chr1	131097580	131098079	chr1	130829885	130830384	Mapkapk2|chr1:130829885-130830384	0.250311607654537	.	.
chr1	131097580	131098079	chr1	131431843	131432342	Mapkapk2|chr1:131431843-131432342	0.232383995052958	.	.
chr1	131138073	131138572	chr1	131299576	131300075	Dyrk3|chr1:131299576-131300075	0.232269099077731	.	.
chr1	131244461	131244960	chr1	131299576	131300075	Rassf5|chr1:131299576-131300075	0.402507467939104	.	.
chr1	131244461	131244960	chr1	131345872	131346371	Rassf5|chr1:131345872-131346371	0.33583833978692	.	.
chr1	131245008	131245507	chr1	131299576	131300075	Rassf5|chr1:131299576-131300075	0.402268891280513	.	.
chr1	131245008	131245507	chr1	131345872	131346371	Rassf5|chr1:131345872-131346371	0.323681888561342	.	.
chr1	131526753	131527252	chr1	131802593	131803092	Fam72a|chr1:131802593-131803092	0.166842573967118	.	.
chr1	131526753	131527252	chr1	131802593	131803092	Srgap2|chr1:131802593-131803092	0.166842573967118	.	.
chr1	131527318	131527817	chr1	131712339	131712838	Fam72a|chr1:131712339-131712838	0.172521391592361	.	.
chr1	131527318	131527817	chr1	131712339	131712838	Srgap2|chr1:131712339-131712838	0.172521391592361	.	.
chr1	131527318	131527817	chr1	131802593	131803092	Fam72a|chr1:131802593-131803092	0.170033265687532	.	.
chr1	131527318	131527817	chr1	131802593	131803092	Srgap2|chr1:131802593-131803092	0.170033265687532	.	.
chr1	131527318	131527817	chr1	131817313	131817812	Fam72a|chr1:131817313-131817812	0.183124824134939	.	.
chr1	131527318	131527817	chr1	131817313	131817812	Srgap2|chr1:131817313-131817812	0.183124824134939	.	.
chr1	131527318	131527817	chr1	131839523	131840022	Fam72a|chr1:131839523-131840022	0.225101817105278	.	.
chr1	131527318	131527817	chr1	131839523	131840022	Srgap2|chr1:131839523-131840022	0.225101817105278	.	.
chr1	131797424	131797923	chr1	131770518	131771017	Pm20d1|chr1:131770518-131771017	0.300215069959887	.	.
chr1	131797424	131797923	chr1	131831012	131831511	Pm20d1|chr1:131831012-131831511	0.331144870612919	.	.
chr1	131797424	131797923	chr1	131855493	131855992	Pm20d1|chr1:131855493-131855992	0.319698342187749	.	.
chr1	131827667	131828166	chr1	131658033	131658532	Slc41a1|chr1:131658033-131658532	0.239487644211191	.	.
chr1	131827667	131828166	chr1	131830494	131830993	Slc41a1|chr1:131830494-131830993	0.295681727239022	.	.
chr1	131827667	131828166	chr1	131840063	131840562	Slc41a1|chr1:131840063-131840562	0.274893859057181	.	.
chr1	131827667	131828166	chr1	131846134	131846633	Slc41a1|chr1:131846134-131846633	0.316703811211324	.	.
chr1	131828202	131828701	chr1	131816523	131817022	Slc41a1|chr1:131816523-131817022	0.279221516522317	.	.
chr1	131828202	131828701	chr1	131830494	131830993	Slc41a1|chr1:131830494-131830993	0.231373320232893	.	.
chr1	131828202	131828701	chr1	131840063	131840562	Slc41a1|chr1:131840063-131840562	0.303736034669667	.	.
chr1	131828202	131828701	chr1	131840063	131840562	Slc41a1|chr1:131840063-131840562	0.303736034669668	.	.
chr1	131866958	131867457	chr1	131658033	131658532	Rab29|chr1:131658033-131658532	0.300248953733779	.	.
chr1	131866958	131867457	chr1	131770518	131771017	Rab29|chr1:131770518-131771017	0.386613538433281	.	.
chr1	131866958	131867457	chr1	131830494	131830993	Rab29|chr1:131830494-131830993	0.322317089054456	.	.
chr1	131866958	131867457	chr1	131831012	131831511	Rab29|chr1:131831012-131831511	0.408557914078896	.	.
chr1	131866958	131867457	chr1	131846134	131846633	Rab29|chr1:131846134-131846633	0.16115511102446	.	.
chr1	131866958	131867457	chr1	131855493	131855992	Rab29|chr1:131855493-131855992	0.14882739520479	.	.
chr1	131867497	131867996	chr1	131658033	131658532	Rab29|chr1:131658033-131658532	0.274235453084329	.	.
chr1	131867497	131867996	chr1	131770518	131771017	Rab29|chr1:131770518-131771017	0.349968885706485	.	.
chr1	131867497	131867996	chr1	131830494	131830993	Rab29|chr1:131830494-131830993	0.205492847718591	.	.
chr1	131867497	131867996	chr1	131831012	131831511	Rab29|chr1:131831012-131831511	0.257023727350411	.	.
chr1	131867497	131867996	chr1	131855493	131855992	Rab29|chr1:131855493-131855992	0.177415733663378	.	.
chr1	131867497	131867996	chr1	132118432	132118931	Rab29|chr1:132118432-132118931	0.155479561238948	.	.
chr1	131910162	131910661	chr1	131658033	131658532	Nucks1|chr1:131658033-131658532	0.466352050491748	.	.
chr1	131910162	131910661	chr1	131770518	131771017	Nucks1|chr1:131770518-131771017	0.222068797687149	.	.
chr1	131910162	131910661	chr1	131840063	131840562	Nucks1|chr1:131840063-131840562	0.325055463600559	.	.
chr1	131910666	131911165	chr1	131854882	131855381	Nucks1|chr1:131854882-131855381	0.319039009950946	.	.
chr1	131910666	131911165	chr1	132046327	132046826	Nucks1|chr1:132046327-132046826	0.161608798523112	.	.
chr1	131910666	131911165	chr1	132155698	132156197	Nucks1|chr1:132155698-132156197	0.228310542763945	.	.
chr1	132007294	132007793	chr1	131817313	131817812	Elk4|chr1:131817313-131817812	0.199799465423122	.	.
chr1	132007294	132007793	chr1	131830494	131830993	Elk4|chr1:131830494-131830993	0.179754066965608	.	.
chr1	132007294	132007793	chr1	131846134	131846633	Elk4|chr1:131846134-131846633	0.300479686966197	.	.
chr1	132007294	132007793	chr1	132200622	132201121	Elk4|chr1:132200622-132201121	0.207287068104696	.	.
chr1	132007294	132007793	chr1	132319165	132319664	Elk4|chr1:132319165-132319664	0.181100562627077	.	.
chr1	132007800	132008299	chr1	131817313	131817812	Elk4|chr1:131817313-131817812	0.310327948681688	.	.
chr1	132007800	132008299	chr1	131846134	131846633	Elk4|chr1:131846134-131846633	0.290345976382764	.	.
chr1	132007800	132008299	chr1	132155698	132156197	Elk4|chr1:132155698-132156197	0.274021802208646	.	.
chr1	132007800	132008299	chr1	132319165	132319664	Elk4|chr1:132319165-132319664	0.188498661124419	.	.
chr1	132067653	132068152	chr1	131830494	131830993	Mfsd4a|chr1:131830494-131830993	0.198943113312765	.	.
chr1	132067653	132068152	chr1	131831012	131831511	Mfsd4a|chr1:131831012-131831511	0.161944253302135	.	.
chr1	132067653	132068152	chr1	132121195	132121694	Mfsd4a|chr1:132121195-132121694	0.187430988858441	.	.
chr1	132391552	132392051	chr1	132118432	132118931	Tmcc2|chr1:132118432-132118931	0.164014548391547	.	.
chr1	132391552	132392051	chr1	132157329	132157828	Tmcc2|chr1:132157329-132157828	0.269691353611136	.	.
chr1	132391552	132392051	chr1	132200622	132201121	Tmcc2|chr1:132200622-132201121	0.257774503081374	.	.
chr1	132391552	132392051	chr1	132364843	132365342	Tmcc2|chr1:132364843-132365342	0.159568521916747	.	.
chr1	132417199	132417698	chr1	132389958	132390457	Dstyk|chr1:132389958-132390457	0.170876385885133	.	.
chr1	132417706	132418205	chr1	132121195	132121694	Dstyk|chr1:132121195-132121694	0.272601712692976	.	.
chr1	132417706	132418205	chr1	132364843	132365342	Dstyk|chr1:132364843-132365342	0.18372577755944	.	.
chr1	132417706	132418205	chr1	132385652	132386151	Dstyk|chr1:132385652-132386151	0.232146389747257	.	.
chr1	132476591	132477090	chr1	132046327	132046826	6030442K20Rik|chr1:132046327-132046826	0.164157581876729	.	.
chr1	132476591	132477090	chr1	132046327	132046826	Rbbp5|chr1:132046327-132046826	0.164157581876729	.	.
chr1	132476591	132477090	chr1	132389958	132390457	6030442K20Rik|chr1:132389958-132390457	0.407161270750758	.	.
chr1	132476591	132477090	chr1	132389958	132390457	Rbbp5|chr1:132389958-132390457	0.407161270750758	.	.
chr1	132477175	132477674	chr1	132367533	132368032	6030442K20Rik|chr1:132367533-132368032	0.234659408197025	.	.
chr1	132477175	132477674	chr1	132367533	132368032	Rbbp5|chr1:132367533-132368032	0.234659408197025	.	.
chr1	132477175	132477674	chr1	132389958	132390457	6030442K20Rik|chr1:132389958-132390457	0.29955501428716	.	.
chr1	132477175	132477674	chr1	132389958	132390457	Rbbp5|chr1:132389958-132390457	0.29955501428716	.	.
chr1	132880112	132880611	chr1	132758468	132758967	Lrrn2|chr1:132758468-132758967	0.228189272002957	.	.
chr1	132880112	132880611	chr1	132917374	132917873	Lrrn2|chr1:132917374-132917873	0.194630240107591	.	.
chr1	132880112	132880611	chr1	133226087	133226586	Lrrn2|chr1:133226087-133226586	0.172563019782991	.	.
chr1	132880112	132880611	chr1	133247082	133247581	Lrrn2|chr1:133247082-133247581	0.202063141323689	.	.
chr1	133045916	133046415	chr1	132858717	132859216	Pik3c2b|chr1:132858717-132859216	0.240805815337286	.	.
chr1	133045916	133046415	chr1	133071615	133072114	Pik3c2b|chr1:133071615-133072114	0.379880383886521	.	.
chr1	133045916	133046415	chr1	133087536	133088035	Pik3c2b|chr1:133087536-133088035	0.167251914078761	.	.
chr1	133045916	133046415	chr1	133171270	133171769	Pik3c2b|chr1:133171270-133171769	0.147405634196857	.	.
chr1	133045916	133046415	chr1	133278610	133279109	Pik3c2b|chr1:133278610-133279109	0.249952264646701	.	.
chr1	133045916	133046415	chr1	133302524	133303023	Pik3c2b|chr1:133302524-133303023	0.272112589092258	.	.
chr1	133045916	133046415	chr1	133306722	133307221	Pik3c2b|chr1:133306722-133307221	0.164664296034858	.	.
chr1	133045916	133046415	chr1	133397607	133398106	Pik3c2b|chr1:133397607-133398106	0.151952800206114	.	.
chr1	133068879	133069378	chr1	132758968	132759467	Gm28609|chr1:132758968-132759467	0.152166234229761	.	.
chr1	133068879	133069378	chr1	132786830	132787329	Gm28609|chr1:132786830-132787329	0.181450680624294	.	.
chr1	133068879	133069378	chr1	132864142	132864641	Gm28609|chr1:132864142-132864641	0.193153557044991	.	.
chr1	133068879	133069378	chr1	133071615	133072114	Gm28609|chr1:133071615-133072114	0.190813514067086	.	.
chr1	133068879	133069378	chr1	133210686	133211185	Gm28609|chr1:133210686-133211185	0.285737517547035	.	.
chr1	133068879	133069378	chr1	133267838	133268337	Gm28609|chr1:133267838-133268337	0.412542596459337	.	.
chr1	133130962	133131461	chr1	132758968	132759467	Ppp1r15b|chr1:132758968-132759467	0.238530310332582	.	.
chr1	133130962	133131461	chr1	132844060	132844559	Ppp1r15b|chr1:132844060-132844559	0.181415695551946	.	.
chr1	133130962	133131461	chr1	132858717	132859216	Ppp1r15b|chr1:132858717-132859216	0.269813910136178	.	.
chr1	133130962	133131461	chr1	132938857	132939356	Ppp1r15b|chr1:132938857-132939356	0.148543334434877	.	.
chr1	133130962	133131461	chr1	133178951	133179450	Ppp1r15b|chr1:133178951-133179450	0.22050049304477	.	.
chr1	133130962	133131461	chr1	133247082	133247581	Ppp1r15b|chr1:133247082-133247581	0.229125412933227	.	.
chr1	133130962	133131461	chr1	133302524	133303023	Ppp1r15b|chr1:133302524-133303023	0.178496761138231	.	.
chr1	133130962	133131461	chr1	133412932	133413431	Ppp1r15b|chr1:133412932-133413431	0.429173855419683	.	.
chr1	133130962	133131461	chr1	133412932	133413431	Ppp1r15b|chr1:133412932-133413431	0.429173855419684	.	.
chr1	133130962	133131461	chr1	133418159	133418658	Ppp1r15b|chr1:133418159-133418658	0.203644118929106	.	.
chr1	133130962	133131461	chr1	133434388	133434887	Ppp1r15b|chr1:133434388-133434887	0.204564797874506	.	.
chr1	133163688	133164187	chr1	133158995	133159494	Plekha6|chr1:133158995-133159494	0.172400464214172	.	.
chr1	133163688	133164187	chr1	133226087	133226586	Plekha6|chr1:133226087-133226586	0.15441124060501	.	.
chr1	133163688	133164187	chr1	133380602	133381101	Plekha6|chr1:133380602-133381101	0.241268826340682	.	.
chr1	133424176	133424675	chr1	133071615	133072114	Sox13|chr1:133071615-133072114	0.21619439896085	.	.
chr1	133424176	133424675	chr1	133158995	133159494	Sox13|chr1:133158995-133159494	0.328652047673938	.	.
chr1	133424176	133424675	chr1	133178951	133179450	Sox13|chr1:133178951-133179450	0.378106487110264	.	.
chr1	133424176	133424675	chr1	133253170	133253669	Sox13|chr1:133253170-133253669	0.460004261986007	.	.
chr1	133424176	133424675	chr1	133278610	133279109	Sox13|chr1:133278610-133279109	0.266456624100393	.	.
chr1	133424176	133424675	chr1	133302524	133303023	Sox13|chr1:133302524-133303023	0.197597351501588	.	.
chr1	133424176	133424675	chr1	133397607	133398106	Sox13|chr1:133397607-133398106	0.252121432384626	.	.
chr1	133424176	133424675	chr1	133434388	133434887	Sox13|chr1:133434388-133434887	0.324135667645766	.	.
chr1	133424176	133424675	chr1	133596626	133597125	Sox13|chr1:133596626-133597125	0.23932718248378	.	.
chr1	133609585	133610084	chr1	133302524	133303023	Snrpe|chr1:133302524-133303023	0.330304489952374	.	.
chr1	133609585	133610084	chr1	133397607	133398106	Snrpe|chr1:133397607-133398106	0.21897747548289	.	.
chr1	133609585	133610084	chr1	133915875	133916374	Snrpe|chr1:133915875-133916374	0.180060655349231	.	.
chr1	133610089	133610588	chr1	133302524	133303023	Snrpe|chr1:133302524-133303023	0.227927295969453	.	.
chr1	133610089	133610588	chr1	133306722	133307221	Snrpe|chr1:133306722-133307221	0.162518497230811	.	.
chr1	133610089	133610588	chr1	133397607	133398106	Snrpe|chr1:133397607-133398106	0.274070486228716	.	.
chr1	133610089	133610588	chr1	133412932	133413431	Snrpe|chr1:133412932-133413431	0.217336462403928	.	.
chr1	133610089	133610588	chr1	133434388	133434887	Snrpe|chr1:133434388-133434887	0.266705359159234	.	.
chr1	133610089	133610588	chr1	133915875	133916374	Snrpe|chr1:133915875-133916374	0.305231579886548	.	.
chr1	133610089	133610588	chr1	133934364	133934863	Snrpe|chr1:133934364-133934863	0.152798683962308	.	.
chr1	133660660	133661159	chr1	133353486	133353985	Gm38394|chr1:133353486-133353985	0.166267174400416	.	.
chr1	133660660	133661159	chr1	133353486	133353985	Zbed6|chr1:133353486-133353985	0.166267174400416	.	.
chr1	133660660	133661159	chr1	133353486	133353985	Zc3h11a|chr1:133353486-133353985	0.166267174400416	.	.
chr1	133660660	133661159	chr1	133380602	133381101	Gm38394|chr1:133380602-133381101	0.209585630467274	.	.
chr1	133660660	133661159	chr1	133380602	133381101	Zbed6|chr1:133380602-133381101	0.209585630467274	.	.
chr1	133660660	133661159	chr1	133380602	133381101	Zc3h11a|chr1:133380602-133381101	0.209585630467274	.	.
chr1	133661173	133661672	chr1	133353486	133353985	Gm38394|chr1:133353486-133353985	0.331181339373105	.	.
chr1	133661173	133661672	chr1	133353486	133353985	Zbed6|chr1:133353486-133353985	0.331181339373105	.	.
chr1	133661173	133661672	chr1	133353486	133353985	Zc3h11a|chr1:133353486-133353985	0.331181339373105	.	.
chr1	133661173	133661672	chr1	133380602	133381101	Gm38394|chr1:133380602-133381101	0.186924461064174	.	.
chr1	133661173	133661672	chr1	133380602	133381101	Zbed6|chr1:133380602-133381101	0.186924461064174	.	.
chr1	133661173	133661672	chr1	133380602	133381101	Zc3h11a|chr1:133380602-133381101	0.186924461064174	.	.
chr1	133661173	133661672	chr1	133418159	133418658	Gm38394|chr1:133418159-133418658	0.249965225024603	.	.
chr1	133661173	133661672	chr1	133418159	133418658	Zbed6|chr1:133418159-133418658	0.249965225024603	.	.
chr1	133661173	133661672	chr1	133418159	133418658	Zc3h11a|chr1:133418159-133418658	0.249965225024603	.	.
chr1	133800824	133801323	chr1	133915875	133916374	Atp2b4|chr1:133915875-133916374	0.218444366006905	.	.
chr1	133800824	133801323	chr1	133934364	133934863	Atp2b4|chr1:133934364-133934863	0.262364555836904	.	.
chr1	133800824	133801323	chr1	133978642	133979141	Atp2b4|chr1:133978642-133979141	0.24941606593108	.	.
chr1	133800824	133801323	chr1	134038168	134038667	Atp2b4|chr1:134038168-134038667	0.215385668548619	.	.
chr1	133800824	133801323	chr1	134053176	134053675	Atp2b4|chr1:134053176-134053675	0.318202639245377	.	.
chr1	133800824	133801323	chr1	134063077	134063576	Atp2b4|chr1:134063077-134063576	0.154613465993854	.	.
chr1	133800824	133801323	chr1	134063673	134064172	Atp2b4|chr1:134063673-134064172	0.319209647370651	.	.
chr1	133800824	133801323	chr1	134151628	134152127	Atp2b4|chr1:134151628-134152127	0.198433110816769	.	.
chr1	133908258	133908757	chr1	133596626	133597125	Optc|chr1:133596626-133597125	0.394247290550214	.	.
chr1	133908258	133908757	chr1	133977217	133977716	Optc|chr1:133977217-133977716	0.284561859320849	.	.
chr1	133908258	133908757	chr1	134045877	134046376	Optc|chr1:134045877-134046376	0.206396955516851	.	.
chr1	133908258	133908757	chr1	134219417	134219916	Optc|chr1:134219417-134219916	0.226631383934365	.	.
chr1	133920748	133921247	chr1	133977217	133977716	Prelp|chr1:133977217-133977716	0.209010356492484	.	.
chr1	133920748	133921247	chr1	134019441	134019940	Prelp|chr1:134019441-134019940	0.289161022604648	.	.
chr1	133920748	133921247	chr1	134195773	134196272	Prelp|chr1:134195773-134196272	0.307783303914629	.	.
chr1	133920748	133921247	chr1	134233037	134233536	Prelp|chr1:134233037-134233536	0.219818246972445	.	.
chr1	133921319	133921818	chr1	133915875	133916374	Prelp|chr1:133915875-133916374	0.199708900360583	.	.
chr1	133921319	133921818	chr1	134048675	134049174	Prelp|chr1:134048675-134049174	0.238698622416778	.	.
chr1	133961731	133962230	chr1	134038168	134038667	Gm1627|chr1:134038168-134038667	0.214635716852204	.	.
chr1	133961731	133962230	chr1	134045877	134046376	Gm1627|chr1:134045877-134046376	0.234662512517119	.	.
chr1	133961731	133962230	chr1	134048675	134049174	Gm1627|chr1:134048675-134049174	0.18301930529089	.	.
chr1	133961731	133962230	chr1	134195773	134196272	Gm1627|chr1:134195773-134196272	0.166482349593995	.	.
chr1	133961731	133962230	chr1	134233037	134233536	Gm1627|chr1:134233037-134233536	0.238783200629203	.	.
chr1	134078899	134079398	chr1	133915875	133916374	Btg2|chr1:133915875-133916374	0.198125658948424	.	.
chr1	134078899	134079398	chr1	133934364	133934863	Btg2|chr1:133934364-133934863	0.179049182069291	.	.
chr1	134078899	134079398	chr1	134038168	134038667	Btg2|chr1:134038168-134038667	0.184379091831957	.	.
chr1	134078899	134079398	chr1	134048675	134049174	Btg2|chr1:134048675-134049174	0.333251603352902	.	.
chr1	134078899	134079398	chr1	134063673	134064172	Btg2|chr1:134063673-134064172	0.229246964020278	.	.
chr1	134078899	134079398	chr1	134151628	134152127	Btg2|chr1:134151628-134152127	0.221884558739356	.	.
chr1	134181866	134182365	chr1	134099100	134099599	Chil1|chr1:134099100-134099599	0.170249532710364	.	.
chr1	134181866	134182365	chr1	134167845	134168344	Chil1|chr1:134167845-134168344	0.15612667627913	.	.
chr1	134181866	134182365	chr1	134195773	134196272	Chil1|chr1:134195773-134196272	0.289295167374278	.	.
chr1	134181866	134182365	chr1	134244113	134244612	Chil1|chr1:134244113-134244612	0.159428698281708	.	.
chr1	134234747	134235246	chr1	133977217	133977716	Adora1|chr1:133977217-133977716	0.283014945698346	.	.
chr1	134234747	134235246	chr1	133978642	133979141	Adora1|chr1:133978642-133979141	0.167272402991957	.	.
chr1	134234747	134235246	chr1	134019441	134019940	Adora1|chr1:134019441-134019940	0.324974654242114	.	.
chr1	134234747	134235246	chr1	134063077	134063576	Adora1|chr1:134063077-134063576	0.223267058216139	.	.
chr1	134234747	134235246	chr1	134219417	134219916	Adora1|chr1:134219417-134219916	0.308419358271743	.	.
chr1	134361764	134362263	chr1	134063673	134064172	Tmem183a|chr1:134063673-134064172	0.454317444379309	.	.
chr1	134361764	134362263	chr1	134151628	134152127	Tmem183a|chr1:134151628-134152127	0.189800239166576	.	.
chr1	134361764	134362263	chr1	134196306	134196805	Tmem183a|chr1:134196306-134196805	0.35767300878864	.	.
chr1	134361764	134362263	chr1	134530559	134531058	Tmem183a|chr1:134530559-134531058	0.21559457095203	.	.
chr1	134415089	134415588	chr1	134092834	134093333	Adipor1|chr1:134092834-134093333	0.262313701932198	.	.
chr1	134415089	134415588	chr1	134120037	134120536	Adipor1|chr1:134120037-134120536	0.204325914938034	.	.
chr1	134415089	134415588	chr1	134151628	134152127	Adipor1|chr1:134151628-134152127	0.178872046248284	.	.
chr1	134415089	134415588	chr1	134196306	134196805	Adipor1|chr1:134196306-134196805	0.239741246026437	.	.
chr1	134415089	134415588	chr1	134265753	134266252	Adipor1|chr1:134265753-134266252	0.210356957269608	.	.
chr1	134415089	134415588	chr1	134530559	134531058	Adipor1|chr1:134530559-134531058	0.32143031295057	.	.
chr1	134415089	134415588	chr1	134651240	134651739	Adipor1|chr1:134651240-134651739	0.31421810105826	.	.
chr1	134455268	134455767	chr1	134019441	134019940	Klhl12|chr1:134019441-134019940	0.373264753516712	.	.
chr1	134455268	134455767	chr1	134099100	134099599	Klhl12|chr1:134099100-134099599	0.318051977424808	.	.
chr1	134455268	134455767	chr1	134167845	134168344	Klhl12|chr1:134167845-134168344	0.317935964411674	.	.
chr1	134455268	134455767	chr1	134195773	134196272	Klhl12|chr1:134195773-134196272	0.365882862630111	.	.
chr1	134455268	134455767	chr1	134219417	134219916	Klhl12|chr1:134219417-134219916	0.227108924984893	.	.
chr1	134455268	134455767	chr1	134518653	134519152	Klhl12|chr1:134518653-134519152	0.611944848906387	.	.
chr1	134494334	134494833	chr1	134038168	134038667	Rabif|chr1:134038168-134038667	0.266785064166131	.	.
chr1	134494334	134494833	chr1	134053176	134053675	Rabif|chr1:134053176-134053675	0.160587579483273	.	.
chr1	134494334	134494833	chr1	134205270	134205769	Rabif|chr1:134205270-134205769	0.194604382207886	.	.
chr1	134494334	134494833	chr1	134233037	134233536	Rabif|chr1:134233037-134233536	0.319640498496925	.	.
chr1	134494334	134494833	chr1	134556771	134557270	Rabif|chr1:134556771-134557270	0.16262185669637	.	.
chr1	134955755	134956254	chr1	134651240	134651739	Ppp1r12b|chr1:134651240-134651739	0.183717898525023	.	.
chr1	134955755	134956254	chr1	134759073	134759572	Ppp1r12b|chr1:134759073-134759572	0.302034107846729	.	.
chr1	134955755	134956254	chr1	135098396	135098895	Ppp1r12b|chr1:135098396-135098895	0.219586862767122	.	.
chr1	134955755	134956254	chr1	135162633	135163132	Ppp1r12b|chr1:135162633-135163132	0.369589942884332	.	.
chr1	134962267	134962766	chr1	134987558	134988057	Ube2t|chr1:134987558-134988057	0.164734955429543	.	.
chr1	134962267	134962766	chr1	135162633	135163132	Ube2t|chr1:135162633-135163132	0.1602117386899	.	.
chr1	135146503	135147002	chr1	134987558	134988057	Arl8a|chr1:134987558-134988057	0.174709539171604	.	.
chr1	135146503	135147002	chr1	135158710	135159209	Arl8a|chr1:135158710-135159209	0.158787059233011	.	.
chr1	135147293	135147792	chr1	135019694	135020193	Arl8a|chr1:135019694-135020193	0.229355593346777	.	.
chr1	135147293	135147792	chr1	135280621	135281120	Arl8a|chr1:135280621-135281120	0.173913548824169	.	.
chr1	135147293	135147792	chr1	135481551	135482050	Arl8a|chr1:135481551-135482050	0.259743858654515	.	.
chr1	135167381	135167880	chr1	134987558	134988057	Gpr37l1|chr1:134987558-134988057	0.17341297899414	.	.
chr1	135167381	135167880	chr1	135019694	135020193	Gpr37l1|chr1:135019694-135020193	0.279423940672845	.	.
chr1	135167381	135167880	chr1	135368172	135368671	Gpr37l1|chr1:135368172-135368671	0.175044069341707	.	.
chr1	135258970	135259469	chr1	135699225	135699724	Elf3|chr1:135699225-135699724	0.187841790935499	.	.
chr1	135283180	135283679	chr1	135098396	135098895	Rnpep|chr1:135098396-135098895	0.373324782753636	.	.
chr1	135283180	135283679	chr1	135162633	135163132	Rnpep|chr1:135162633-135163132	0.174780045120009	.	.
chr1	135283180	135283679	chr1	135280621	135281120	Rnpep|chr1:135280621-135281120	0.162588196473889	.	.
chr1	135283180	135283679	chr1	135540242	135540741	Rnpep|chr1:135540242-135540741	0.359870087394705	.	.
chr1	135283180	135283679	chr1	135670341	135670840	Rnpep|chr1:135670341-135670840	0.203020880023775	.	.
chr1	135283180	135283679	chr1	135734149	135734648	Rnpep|chr1:135734149-135734648	0.254643324586486	.	.
chr1	135283732	135284231	chr1	135098396	135098895	Rnpep|chr1:135098396-135098895	0.280459784480161	.	.
chr1	135283732	135284231	chr1	135158710	135159209	Rnpep|chr1:135158710-135159209	0.179414635261092	.	.
chr1	135283732	135284231	chr1	135280621	135281120	Rnpep|chr1:135280621-135281120	0.244952990446673	.	.
chr1	135283732	135284231	chr1	135734149	135734648	Rnpep|chr1:135734149-135734648	0.283782920895645	.	.
chr1	135284244	135284743	chr1	135162633	135163132	Rnpep|chr1:135162633-135163132	0.186037257372682	.	.
chr1	135284244	135284743	chr1	135369061	135369560	Rnpep|chr1:135369061-135369560	0.19585152160281	.	.
chr1	135284244	135284743	chr1	135729298	135729797	Rnpep|chr1:135729298-135729797	0.390986246803891	.	.
chr1	135284244	135284743	chr1	135748976	135749475	Rnpep|chr1:135748976-135749475	0.160348851914491	.	.
chr1	135313568	135314067	chr1	135019694	135020193	Timm17a|chr1:135019694-135020193	0.233900094588771	.	.
chr1	135313568	135314067	chr1	135368172	135368671	Timm17a|chr1:135368172-135368671	0.411890567939042	.	.
chr1	135313568	135314067	chr1	135540242	135540741	Timm17a|chr1:135540242-135540741	0.188955725907913	.	.
chr1	135313568	135314067	chr1	135565073	135565572	Timm17a|chr1:135565073-135565572	0.236094071617509	.	.
chr1	135313568	135314067	chr1	135699225	135699724	Timm17a|chr1:135699225-135699724	0.224377311869707	.	.
chr1	135313568	135314067	chr1	135739466	135739965	Timm17a|chr1:135739466-135739965	0.212697261641541	.	.
chr1	135374611	135375110	chr1	135162633	135163132	Shisa4|chr1:135162633-135163132	0.428713604683275	.	.
chr1	135374611	135375110	chr1	135665411	135665910	Shisa4|chr1:135665411-135665910	0.383035272573837	.	.
chr1	135374611	135375110	chr1	135670341	135670840	Shisa4|chr1:135670341-135670840	0.158781496244558	.	.
chr1	135374611	135375110	chr1	135734149	135734648	Shisa4|chr1:135734149-135734648	0.169067350465905	.	.
chr1	135374611	135375110	chr1	135748976	135749475	Shisa4|chr1:135748976-135749475	0.177931606591677	.	.
chr1	135375176	135375675	chr1	135019694	135020193	Shisa4|chr1:135019694-135020193	0.207330945565034	.	.
chr1	135375176	135375675	chr1	135136460	135136959	Shisa4|chr1:135136460-135136959	0.16905326781748	.	.
chr1	135375176	135375675	chr1	135162633	135163132	Shisa4|chr1:135162633-135163132	0.158422567492715	.	.
chr1	135375176	135375675	chr1	135540242	135540741	Shisa4|chr1:135540242-135540741	0.559292049955117	.	.
chr1	135375176	135375675	chr1	135615900	135616399	Shisa4|chr1:135615900-135616399	0.295582984054275	.	.
chr1	135375176	135375675	chr1	135670341	135670840	Shisa4|chr1:135670341-135670840	0.219130084426931	.	.
chr1	135375176	135375675	chr1	135734149	135734648	Shisa4|chr1:135734149-135734648	0.20229104704311	.	.
chr1	135375176	135375675	chr1	135739466	135739965	Shisa4|chr1:135739466-135739965	0.264620829357006	.	.
chr1	135430227	135430726	chr1	135158710	135159209	Ipo9|chr1:135158710-135159209	0.20980885705334	.	.
chr1	135430227	135430726	chr1	135540242	135540741	Ipo9|chr1:135540242-135540741	0.264212549676901	.	.
chr1	135430227	135430726	chr1	135563649	135564148	Ipo9|chr1:135563649-135564148	0.244199873165545	.	.
chr1	135430227	135430726	chr1	135565073	135565572	Ipo9|chr1:135565073-135565572	0.344240098196743	.	.
chr1	135430227	135430726	chr1	135699225	135699724	Ipo9|chr1:135699225-135699724	0.180673638547357	.	.
chr1	135687315	135687814	chr1	135563649	135564148	Nav1|chr1:135563649-135564148	0.508111603660247	.	.
chr1	135687315	135687814	chr1	135565073	135565572	Nav1|chr1:135565073-135565572	0.148590614274716	.	.
chr1	135687315	135687814	chr1	135865550	135866049	Nav1|chr1:135865550-135866049	0.278429377233465	.	.
chr1	135687315	135687814	chr1	135944731	135945230	Nav1|chr1:135944731-135945230	0.308140717688029	.	.
chr1	135687906	135688405	chr1	135563649	135564148	Nav1|chr1:135563649-135564148	0.172621750369167	.	.
chr1	135687906	135688405	chr1	135665411	135665910	Nav1|chr1:135665411-135665910	0.273562443839539	.	.
chr1	135687906	135688405	chr1	135847914	135848413	Nav1|chr1:135847914-135848413	0.222689101858042	.	.
chr1	135687906	135688405	chr1	135847914	135848413	Nav1|chr1:135847914-135848413	0.222689101858043	.	.
chr1	135687906	135688405	chr1	135944731	135945230	Nav1|chr1:135944731-135945230	0.297529822891334	.	.
chr1	135719413	135719912	chr1	135540242	135540741	Csrp1|chr1:135540242-135540741	0.311654927523914	.	.
chr1	135719413	135719912	chr1	135565073	135565572	Csrp1|chr1:135565073-135565572	0.206759495996083	.	.
chr1	135719413	135719912	chr1	135665411	135665910	Csrp1|chr1:135665411-135665910	0.335113644594751	.	.
chr1	135719413	135719912	chr1	135847914	135848413	Csrp1|chr1:135847914-135848413	0.220417917301119	.	.
chr1	135766118	135766617	chr1	135729298	135729797	Phlda3|chr1:135729298-135729797	0.316603473107908	.	.
chr1	135766118	135766617	chr1	135748976	135749475	Phlda3|chr1:135748976-135749475	0.208269555208805	.	.
chr1	135766118	135766617	chr1	135752912	135753411	Phlda3|chr1:135752912-135753411	0.331015780416429	.	.
chr1	135766118	135766617	chr1	135787823	135788322	Phlda3|chr1:135787823-135788322	0.170675209225572	.	.
chr1	135766118	135766617	chr1	136140240	136140739	Phlda3|chr1:136140240-136140739	0.238566943943492	.	.
chr1	136007806	136008305	chr1	136331778	136332277	Tmem9|chr1:136331778-136332277	0.205271275840159	.	.
chr1	136131078	136131577	chr1	136017772	136018271	Gm15850|chr1:136017772-136018271	0.162112284447968	.	.
chr1	136131078	136131577	chr1	136017772	136018271	Kif21b|chr1:136017772-136018271	0.162112284447968	.	.
chr1	136131948	136132447	chr1	136116862	136117361	Kif21b|chr1:136116862-136117361	0.177111945751312	.	.
chr1	136131948	136132447	chr1	136331778	136332277	Kif21b|chr1:136331778-136332277	0.162874641761588	.	.
chr1	136131948	136132447	chr1	136362463	136362962	Kif21b|chr1:136362463-136362962	0.20069534011863	.	.
chr1	136260203	136260702	chr1	136538287	136538786	Gpr25|chr1:136538287-136538786	0.199572700830536	.	.
chr1	136260203	136260702	chr1	136704139	136704638	Gpr25|chr1:136704139-136704638	0.173644378023159	.	.
chr1	136345905	136346404	chr1	136017772	136018271	Camsap2|chr1:136017772-136018271	0.214397656941068	.	.
chr1	136345905	136346404	chr1	136076065	136076564	Camsap2|chr1:136076065-136076564	0.155092948398799	.	.
chr1	136345905	136346404	chr1	136170040	136170539	Camsap2|chr1:136170040-136170539	0.161709046104085	.	.
chr1	136415292	136415791	chr1	136116862	136117361	9230116N13Rik|chr1:136116862-136117361	0.158220974035728	.	.
chr1	136415292	136415791	chr1	136116862	136117361	Ddx59|chr1:136116862-136117361	0.158220974035728	.	.
chr1	136415292	136415791	chr1	136140240	136140739	9230116N13Rik|chr1:136140240-136140739	0.269238489339155	.	.
chr1	136415292	136415791	chr1	136140240	136140739	Ddx59|chr1:136140240-136140739	0.269238489339155	.	.
chr1	136415292	136415791	chr1	136381098	136381597	9230116N13Rik|chr1:136381098-136381597	0.467452211925343	.	.
chr1	136415292	136415791	chr1	136381098	136381597	Ddx59|chr1:136381098-136381597	0.467452211925343	.	.
chr1	136415292	136415791	chr1	136538287	136538786	9230116N13Rik|chr1:136538287-136538786	0.218294339198902	.	.
chr1	136415292	136415791	chr1	136538287	136538786	Ddx59|chr1:136538287-136538786	0.218294339198902	.	.
chr1	136415292	136415791	chr1	136550851	136551350	9230116N13Rik|chr1:136550851-136551350	0.175081612366961	.	.
chr1	136415292	136415791	chr1	136550851	136551350	Ddx59|chr1:136550851-136551350	0.175081612366961	.	.
chr1	136466035	136466534	chr1	136331778	136332277	Kif14|chr1:136331778-136332277	0.255319942491803	.	.
chr1	136466035	136466534	chr1	136698240	136698739	Kif14|chr1:136698240-136698739	0.283726170437778	.	.
chr1	136466035	136466534	chr1	136698898	136699397	Kif14|chr1:136698898-136699397	0.263550782142997	.	.
chr1	136624093	136624592	chr1	136381098	136381597	Platr23|chr1:136381098-136381597	0.237493722818445	.	.
chr1	136624093	136624592	chr1	136381098	136381597	Zfp281|chr1:136381098-136381597	0.237493722818445	.	.
chr1	136624093	136624592	chr1	136538287	136538786	Platr23|chr1:136538287-136538786	0.336965277626737	.	.
chr1	136624093	136624592	chr1	136538287	136538786	Zfp281|chr1:136538287-136538786	0.336965277626737	.	.
chr1	136624093	136624592	chr1	136704139	136704638	Platr23|chr1:136704139-136704638	0.235524869526222	.	.
chr1	136624093	136624592	chr1	136704139	136704638	Zfp281|chr1:136704139-136704638	0.235524869526222	.	.
chr1	136624093	136624592	chr1	136709753	136710252	Platr23|chr1:136709753-136710252	0.150216794575806	.	.
chr1	136624093	136624592	chr1	136709753	136710252	Zfp281|chr1:136709753-136710252	0.150216794575806	.	.
chr1	136624613	136625112	chr1	136381098	136381597	Platr23|chr1:136381098-136381597	0.307601068400488	.	.
chr1	136624613	136625112	chr1	136381098	136381597	Zfp281|chr1:136381098-136381597	0.307601068400488	.	.
chr1	136669660	136670159	chr1	136538287	136538786	Gm19705|chr1:136538287-136538786	0.404127515231251	.	.
chr1	136669660	136670159	chr1	136555786	136556285	Gm19705|chr1:136555786-136556285	0.31659449494447	.	.
chr1	136669660	136670159	chr1	136704139	136704638	Gm19705|chr1:136704139-136704638	0.216862935913357	.	.
chr1	136669660	136670159	chr1	136709753	136710252	Gm19705|chr1:136709753-136710252	0.319813910508822	.	.
chr1	137898255	137898754	chr1	137928505	137929004	Gm4258|chr1:137928505-137929004	0.152810402254106	.	.
chr1	137898255	137898754	chr1	137929795	137930294	Gm4258|chr1:137929795-137930294	0.272979159932866	.	.
chr1	137966094	137966593	chr1	137839204	137839703	A430106G13Rik|chr1:137839204-137839703	0.331643668957271	.	.
chr1	138618987	138619486	chr1	138576703	138577202	Nek7|chr1:138576703-138577202	0.190408224883156	.	.
chr1	138856629	138857128	chr1	138500285	138500784	2310009B15Rik|chr1:138500285-138500784	0.315206639093946	.	.
chr1	138856629	138857128	chr1	138596014	138596513	2310009B15Rik|chr1:138596014-138596513	0.253184827509386	.	.
chr1	138963206	138963705	chr1	138567901	138568400	Dennd1b|chr1:138567901-138568400	0.168880467608109	.	.
chr1	138963206	138963705	chr1	138576703	138577202	Dennd1b|chr1:138576703-138577202	0.291877976902824	.	.
chr1	138963206	138963705	chr1	138596014	138596513	Dennd1b|chr1:138596014-138596513	0.184938404264973	.	.
chr1	138963753	138964252	chr1	138567901	138568400	Dennd1b|chr1:138567901-138568400	0.325967982970097	.	.
chr1	138963753	138964252	chr1	138596014	138596513	Dennd1b|chr1:138596014-138596513	0.26065118096201	.	.
chr1	139422547	139423046	chr1	139340430	139340929	Zbtb41|chr1:139340430-139340929	0.364744382297723	.	.
chr1	139454477	139454976	chr1	139104949	139105448	Aspm|chr1:139104949-139105448	0.344450827740223	.	.
chr1	143776839	143777338	chr1	143681075	143681574	Gm29170|chr1:143681075-143681574	0.222597082672527	.	.
chr1	143776839	143777338	chr1	143681075	143681574	Ro60|chr1:143681075-143681574	0.222597082672527	.	.
chr1	143776839	143777338	chr1	143681075	143681574	Uchl5|chr1:143681075-143681574	0.222597082672527	.	.
chr1	143776839	143777338	chr1	143837684	143838183	Gm29170|chr1:143837684-143838183	0.147897172890963	.	.
chr1	143776839	143777338	chr1	143837684	143838183	Ro60|chr1:143837684-143838183	0.147897172890963	.	.
chr1	143776839	143777338	chr1	143837684	143838183	Uchl5|chr1:143837684-143838183	0.147897172890963	.	.
chr1	143777394	143777893	chr1	143739248	143739747	Gm29170|chr1:143739248-143739747	0.228850650778835	.	.
chr1	143777394	143777893	chr1	143739248	143739747	Ro60|chr1:143739248-143739747	0.228850650778835	.	.
chr1	143777394	143777893	chr1	143739248	143739747	Uchl5|chr1:143739248-143739747	0.228850650778835	.	.
chr1	144003472	144003971	chr1	143813845	143814344	Rgs2|chr1:143813845-143814344	0.17760757085203	.	.
chr1	144003472	144003971	chr1	143837684	143838183	Rgs2|chr1:143837684-143838183	0.207478216419287	.	.
chr1	144003472	144003971	chr1	144406592	144407091	Rgs2|chr1:144406592-144407091	0.217104553185685	.	.
chr1	144004041	144004540	chr1	144406592	144407091	Rgs2|chr1:144406592-144407091	0.233443192777469	.	.
chr1	151344167	151344666	chr1	151009355	151009854	Gm10138|chr1:151009355-151009854	0.19809171453826	.	.
chr1	151344167	151344666	chr1	151009355	151009854	Ivns1abp|chr1:151009355-151009854	0.19809171453826	.	.
chr1	151344167	151344666	chr1	151080340	151080839	Gm10138|chr1:151080340-151080839	0.250315823016919	.	.
chr1	151344167	151344666	chr1	151080340	151080839	Ivns1abp|chr1:151080340-151080839	0.250315823016919	.	.
chr1	151344167	151344666	chr1	151236655	151237154	Gm10138|chr1:151236655-151237154	0.351986584607427	.	.
chr1	151344167	151344666	chr1	151236655	151237154	Gm10138|chr1:151236655-151237154	0.351986584607428	.	.
chr1	151344167	151344666	chr1	151236655	151237154	Ivns1abp|chr1:151236655-151237154	0.351986584607427	.	.
chr1	151344167	151344666	chr1	151236655	151237154	Ivns1abp|chr1:151236655-151237154	0.351986584607428	.	.
chr1	151344167	151344666	chr1	151657867	151658366	Gm10138|chr1:151657867-151658366	0.183144066813836	.	.
chr1	151344167	151344666	chr1	151657867	151658366	Ivns1abp|chr1:151657867-151658366	0.183144066813836	.	.
chr1	151345057	151345556	chr1	151657867	151658366	Gm10138|chr1:151657867-151658366	0.226625065993922	.	.
chr1	151345057	151345556	chr1	151657867	151658366	Ivns1abp|chr1:151657867-151658366	0.226625065993922	.	.
chr1	151345057	151345556	chr1	151658371	151658870	Gm10138|chr1:151658371-151658870	0.228163985497238	.	.
chr1	151345057	151345556	chr1	151658371	151658870	Ivns1abp|chr1:151658371-151658870	0.228163985497238	.	.
chr1	151428762	151429261	chr1	151078846	151079345	Swt1|chr1:151078846-151079345	0.374963499454735	.	.
chr1	151428762	151429261	chr1	151078846	151079345	Trmt1l|chr1:151078846-151079345	0.374963499454735	.	.
chr1	151428762	151429261	chr1	151167492	151167991	Swt1|chr1:151167492-151167991	0.411563005852827	.	.
chr1	151428762	151429261	chr1	151167492	151167991	Trmt1l|chr1:151167492-151167991	0.411563005852827	.	.
chr1	151428762	151429261	chr1	151168003	151168502	Swt1|chr1:151168003-151168502	0.331693010635007	.	.
chr1	151428762	151429261	chr1	151168003	151168502	Trmt1l|chr1:151168003-151168502	0.331693010635007	.	.
chr1	151428762	151429261	chr1	151171777	151172276	Swt1|chr1:151171777-151172276	0.387664246380872	.	.
chr1	151428762	151429261	chr1	151171777	151172276	Trmt1l|chr1:151171777-151172276	0.387664246380872	.	.
chr1	151428762	151429261	chr1	151338258	151338757	Swt1|chr1:151338258-151338757	0.43070473071133	.	.
chr1	151428762	151429261	chr1	151338258	151338757	Trmt1l|chr1:151338258-151338757	0.43070473071133	.	.
chr1	151500739	151501238	chr1	151657867	151658366	Rnf2|chr1:151657867-151658366	0.256082251119255	.	.
chr1	151500739	151501238	chr1	151900880	151901379	Rnf2|chr1:151900880-151901379	0.243737401719347	.	.
chr1	151754914	151755413	chr1	151948042	151948541	2810414N06Rik|chr1:151948042-151948541	0.208620260773495	.	.
chr1	151754914	151755413	chr1	151948042	151948541	Edem3|chr1:151948042-151948541	0.208620260773495	.	.
chr1	152090109	152090608	chr1	151948042	151948541	1700025G04Rik|chr1:151948042-151948541	0.169322511482634	.	.
chr1	152386383	152386882	chr1	152556098	152556597	Tsen15|chr1:152556098-152556597	0.303469525511189	.	.
chr1	152386383	152386882	chr1	152556622	152557121	Tsen15|chr1:152556622-152557121	0.149061531309872	.	.
chr1	152766246	152766745	chr1	152524922	152525421	Arpc5|chr1:152524922-152525421	0.304420761306869	.	.
chr1	152766246	152766745	chr1	152524922	152525421	Rgl1|chr1:152524922-152525421	0.304420761306869	.	.
chr1	152766246	152766745	chr1	152560406	152560905	Arpc5|chr1:152560406-152560905	0.26854534289169	.	.
chr1	152766246	152766745	chr1	152560406	152560905	Rgl1|chr1:152560406-152560905	0.26854534289169	.	.
chr1	152766246	152766745	chr1	152792701	152793200	Arpc5|chr1:152792701-152793200	0.210028191520381	.	.
chr1	152766246	152766745	chr1	152792701	152793200	Rgl1|chr1:152792701-152793200	0.210028191520381	.	.
chr1	152766246	152766745	chr1	152793204	152793703	Arpc5|chr1:152793204-152793703	0.322146542693085	.	.
chr1	152766246	152766745	chr1	152793204	152793703	Rgl1|chr1:152793204-152793703	0.322146542693085	.	.
chr1	152766246	152766745	chr1	153037596	153038095	Arpc5|chr1:153037596-153038095	0.269450587355486	.	.
chr1	152766246	152766745	chr1	153037596	153038095	Rgl1|chr1:153037596-153038095	0.269450587355486	.	.
chr1	152766246	152766745	chr1	153084033	153084532	Arpc5|chr1:153084033-153084532	0.319135149906465	.	.
chr1	152766246	152766745	chr1	153084033	153084532	Rgl1|chr1:153084033-153084532	0.319135149906465	.	.
chr1	152766246	152766745	chr1	153084600	153085099	Arpc5|chr1:153084600-153085099	0.323993415667799	.	.
chr1	152766246	152766745	chr1	153084600	153085099	Rgl1|chr1:153084600-153085099	0.323993415667799	.	.
chr1	152766246	152766745	chr1	153092288	153092787	Arpc5|chr1:153092288-153092787	0.190910607220746	.	.
chr1	152766246	152766745	chr1	153092288	153092787	Rgl1|chr1:153092288-153092787	0.190910607220746	.	.
chr1	152766805	152767304	chr1	152624959	152625458	Arpc5|chr1:152624959-152625458	0.344806840176833	.	.
chr1	152766805	152767304	chr1	152624959	152625458	Rgl1|chr1:152624959-152625458	0.344806840176833	.	.
chr1	152766805	152767304	chr1	152640629	152641128	Arpc5|chr1:152640629-152641128	0.396301882192624	.	.
chr1	152766805	152767304	chr1	152640629	152641128	Rgl1|chr1:152640629-152641128	0.396301882192624	.	.
chr1	152766805	152767304	chr1	152975096	152975595	Arpc5|chr1:152975096-152975595	0.338543681179145	.	.
chr1	152766805	152767304	chr1	152975096	152975595	Arpc5|chr1:152975096-152975595	0.338543681179146	.	.
chr1	152766805	152767304	chr1	152975096	152975595	Rgl1|chr1:152975096-152975595	0.338543681179145	.	.
chr1	152766805	152767304	chr1	152975096	152975595	Rgl1|chr1:152975096-152975595	0.338543681179146	.	.
chr1	152766805	152767304	chr1	153000481	153000980	Arpc5|chr1:153000481-153000980	0.277016459719572	.	.
chr1	152766805	152767304	chr1	153000481	153000980	Rgl1|chr1:153000481-153000980	0.277016459719572	.	.
chr1	152766805	152767304	chr1	153065663	153066162	Arpc5|chr1:153065663-153066162	0.152074258674824	.	.
chr1	152766805	152767304	chr1	153065663	153066162	Rgl1|chr1:153065663-153066162	0.152074258674824	.	.
chr1	152902442	152902941	chr1	152560406	152560905	Smg7|chr1:152560406-152560905	0.34533341850339	.	.
chr1	152902442	152902941	chr1	152576686	152577185	Smg7|chr1:152576686-152577185	0.394630774772494	.	.
chr1	152902442	152902941	chr1	152623831	152624330	Smg7|chr1:152623831-152624330	0.246426751277078	.	.
chr1	152902442	152902941	chr1	152792701	152793200	Smg7|chr1:152792701-152793200	0.22248280517204	.	.
chr1	152902442	152902941	chr1	152793204	152793703	Smg7|chr1:152793204-152793703	0.531439978805734	.	.
chr1	152902442	152902941	chr1	153011511	153012010	Smg7|chr1:153011511-153012010	0.311579326105116	.	.
chr1	152902442	152902941	chr1	153053931	153054430	Smg7|chr1:153053931-153054430	0.160125153667419	.	.
chr1	152902442	152902941	chr1	153084600	153085099	Smg7|chr1:153084600-153085099	0.416725299696022	.	.
chr1	152902988	152903487	chr1	152560406	152560905	Smg7|chr1:152560406-152560905	0.221411079461745	.	.
chr1	152902988	152903487	chr1	152576686	152577185	Smg7|chr1:152576686-152577185	0.369961969032242	.	.
chr1	152902988	152903487	chr1	152623831	152624330	Smg7|chr1:152623831-152624330	0.403261675010328	.	.
chr1	152902988	152903487	chr1	152793204	152793703	Smg7|chr1:152793204-152793703	0.213151429185587	.	.
chr1	152902988	152903487	chr1	153014618	153015117	Smg7|chr1:153014618-153015117	0.2713596725086	.	.
chr1	152902988	152903487	chr1	153084600	153085099	Smg7|chr1:153084600-153085099	0.393654877431478	.	.
chr1	153332222	153332721	chr1	153040008	153040507	Lamc1|chr1:153040008-153040507	0.178836610613067	.	.
chr1	153332222	153332721	chr1	153048048	153048547	Lamc1|chr1:153048048-153048547	0.237879821032202	.	.
chr1	153332222	153332721	chr1	153535671	153536170	Lamc1|chr1:153535671-153536170	0.375537935938455	.	.
chr1	153332222	153332721	chr1	153635433	153635932	Lamc1|chr1:153635433-153635932	0.28801914760939	.	.
chr1	153332222	153332721	chr1	153666984	153667483	Lamc1|chr1:153666984-153667483	0.213832904764876	.	.
chr1	153332222	153332721	chr1	153679079	153679578	Lamc1|chr1:153679079-153679578	0.333786216552138	.	.
chr1	153332786	153333285	chr1	153011511	153012010	Lamc1|chr1:153011511-153012010	0.20070544290421	.	.
chr1	153332786	153333285	chr1	153559234	153559733	Lamc1|chr1:153559234-153559733	0.157415298450569	.	.
chr1	153332786	153333285	chr1	153641868	153642367	Lamc1|chr1:153641868-153642367	0.288766967933998	.	.
chr1	153424875	153425374	chr1	153048048	153048547	Shcbp1l|chr1:153048048-153048547	0.471259937219861	.	.
chr1	153424875	153425374	chr1	153053931	153054430	Shcbp1l|chr1:153053931-153054430	0.210738345660686	.	.
chr1	153424875	153425374	chr1	153535671	153536170	Shcbp1l|chr1:153535671-153536170	0.200904046320336	.	.
chr1	153424875	153425374	chr1	153635433	153635932	Shcbp1l|chr1:153635433-153635932	0.205999451220286	.	.
chr1	153424875	153425374	chr1	153667522	153668021	Shcbp1l|chr1:153667522-153668021	0.159404601841972	.	.
chr1	153424875	153425374	chr1	153679079	153679578	Shcbp1l|chr1:153679079-153679578	0.250466135198923	.	.
chr1	153424875	153425374	chr1	153679079	153679578	Shcbp1l|chr1:153679079-153679578	0.250466135198924	.	.
chr1	153487484	153487983	chr1	153014618	153015117	Dhx9|chr1:153014618-153015117	0.221284150716761	.	.
chr1	153487484	153487983	chr1	153053931	153054430	Dhx9|chr1:153053931-153054430	0.23912900545917	.	.
chr1	153487484	153487983	chr1	153065663	153066162	Dhx9|chr1:153065663-153066162	0.21079273814619	.	.
chr1	153487484	153487983	chr1	153308113	153308612	Dhx9|chr1:153308113-153308612	0.23657762637843	.	.
chr1	153487484	153487983	chr1	153535671	153536170	Dhx9|chr1:153535671-153536170	0.232981511378019	.	.
chr1	153487484	153487983	chr1	153635433	153635932	Dhx9|chr1:153635433-153635932	0.508887461157221	.	.
chr1	153487484	153487983	chr1	153665399	153665898	Dhx9|chr1:153665399-153665898	0.184485396080761	.	.
chr1	153487484	153487983	chr1	153667522	153668021	Dhx9|chr1:153667522-153668021	0.328934626042349	.	.
chr1	153549494	153549993	chr1	153535671	153536170	Npl|chr1:153535671-153536170	0.417262373186153	.	.
chr1	153549494	153549993	chr1	153635433	153635932	Npl|chr1:153635433-153635932	0.171477754972198	.	.
chr1	153549494	153549993	chr1	153666984	153667483	Npl|chr1:153666984-153667483	0.153011859904631	.	.
chr1	153740057	153740556	chr1	153506197	153506696	Rgs16|chr1:153506197-153506696	0.226278406874459	.	.
chr1	153740057	153740556	chr1	153664891	153665390	Rgs16|chr1:153664891-153665390	0.321446355186469	.	.
chr1	153740057	153740556	chr1	153665399	153665898	Rgs16|chr1:153665399-153665898	0.300781701802626	.	.
chr1	153740057	153740556	chr1	153679079	153679578	Rgs16|chr1:153679079-153679578	0.293385527220552	.	.
chr1	153740057	153740556	chr1	153679607	153680106	Rgs16|chr1:153679607-153680106	0.165413694563401	.	.
chr1	153740057	153740556	chr1	153730627	153731126	Rgs16|chr1:153730627-153731126	0.28273707485398	.	.
chr1	153740057	153740556	chr1	153746671	153747170	Rgs16|chr1:153746671-153747170	0.270198587511344	.	.
chr1	153740057	153740556	chr1	153978251	153978750	Rgs16|chr1:153978251-153978750	0.201870794617562	.	.
chr1	153748943	153749442	chr1	153308113	153308612	Gm28513|chr1:153308113-153308612	0.165057975173689	.	.
chr1	153748943	153749442	chr1	153308113	153308612	Rnasel|chr1:153308113-153308612	0.165057975173689	.	.
chr1	153748943	153749442	chr1	153535671	153536170	Gm28513|chr1:153535671-153536170	0.150446861544033	.	.
chr1	153748943	153749442	chr1	153535671	153536170	Rnasel|chr1:153535671-153536170	0.150446861544033	.	.
chr1	153748943	153749442	chr1	153556864	153557363	Gm28513|chr1:153556864-153557363	0.202048563140488	.	.
chr1	153748943	153749442	chr1	153556864	153557363	Rnasel|chr1:153556864-153557363	0.202048563140488	.	.
chr1	153748943	153749442	chr1	153666984	153667483	Gm28513|chr1:153666984-153667483	0.148812200078404	.	.
chr1	153748943	153749442	chr1	153666984	153667483	Rnasel|chr1:153666984-153667483	0.148812200078404	.	.
chr1	153748943	153749442	chr1	153667522	153668021	Gm28513|chr1:153667522-153668021	0.244737115308845	.	.
chr1	153748943	153749442	chr1	153667522	153668021	Rnasel|chr1:153667522-153668021	0.244737115308845	.	.
chr1	153748943	153749442	chr1	153679607	153680106	Gm28513|chr1:153679607-153680106	0.319948429097279	.	.
chr1	153748943	153749442	chr1	153679607	153680106	Rnasel|chr1:153679607-153680106	0.319948429097279	.	.
chr1	153748943	153749442	chr1	153922575	153923074	Gm28513|chr1:153922575-153923074	0.267779811551488	.	.
chr1	153748943	153749442	chr1	153922575	153923074	Rnasel|chr1:153922575-153923074	0.267779811551488	.	.
chr1	153749495	153749994	chr1	153308113	153308612	Gm28512|chr1:153308113-153308612	0.208235712634271	.	.
chr1	153749495	153749994	chr1	153308113	153308612	Gm28513|chr1:153308113-153308612	0.208235712634271	.	.
chr1	153749495	153749994	chr1	153308113	153308612	Rnasel|chr1:153308113-153308612	0.208235712634271	.	.
chr1	153749495	153749994	chr1	153665399	153665898	Gm28512|chr1:153665399-153665898	0.156293653133079	.	.
chr1	153749495	153749994	chr1	153665399	153665898	Gm28513|chr1:153665399-153665898	0.156293653133079	.	.
chr1	153749495	153749994	chr1	153665399	153665898	Rnasel|chr1:153665399-153665898	0.156293653133079	.	.
chr1	153749495	153749994	chr1	153730627	153731126	Gm28512|chr1:153730627-153731126	0.240668894198006	.	.
chr1	153749495	153749994	chr1	153730627	153731126	Gm28513|chr1:153730627-153731126	0.240668894198006	.	.
chr1	153749495	153749994	chr1	153730627	153731126	Rnasel|chr1:153730627-153731126	0.240668894198006	.	.
chr1	153749495	153749994	chr1	153922575	153923074	Gm28512|chr1:153922575-153923074	0.169624027137049	.	.
chr1	153749495	153749994	chr1	153922575	153923074	Gm28513|chr1:153922575-153923074	0.169624027137049	.	.
chr1	153749495	153749994	chr1	153922575	153923074	Rnasel|chr1:153922575-153923074	0.169624027137049	.	.
chr1	153899574	153900073	chr1	153641868	153642367	Glul|chr1:153641868-153642367	0.15075918798372	.	.
chr1	153899574	153900073	chr1	153641868	153642367	Teddm2|chr1:153641868-153642367	0.15075918798372	.	.
chr1	153899574	153900073	chr1	154102804	154103303	Glul|chr1:154102804-154103303	0.26993261937053	.	.
chr1	153899574	153900073	chr1	154102804	154103303	Teddm2|chr1:154102804-154103303	0.26993261937053	.	.
chr1	153899574	153900073	chr1	154156674	154157173	Glul|chr1:154156674-154157173	0.259975749634158	.	.
chr1	153899574	153900073	chr1	154156674	154157173	Teddm2|chr1:154156674-154157173	0.259975749634158	.	.
chr1	153900327	153900826	chr1	153559234	153559733	Glul|chr1:153559234-153559733	0.235632073170785	.	.
chr1	153900327	153900826	chr1	153559234	153559733	Teddm2|chr1:153559234-153559733	0.235632073170785	.	.
chr1	153900327	153900826	chr1	153641868	153642367	Glul|chr1:153641868-153642367	0.405729095406762	.	.
chr1	153900327	153900826	chr1	153641868	153642367	Teddm2|chr1:153641868-153642367	0.405729095406762	.	.
chr1	153900327	153900826	chr1	153679079	153679578	Glul|chr1:153679079-153679578	0.3704599032041	.	.
chr1	153900327	153900826	chr1	153679079	153679578	Teddm2|chr1:153679079-153679578	0.3704599032041	.	.
chr1	153900327	153900826	chr1	153679607	153680106	Glul|chr1:153679607-153680106	0.339844081495945	.	.
chr1	153900327	153900826	chr1	153679607	153680106	Teddm2|chr1:153679607-153680106	0.339844081495945	.	.
chr1	153900327	153900826	chr1	153683332	153683831	Glul|chr1:153683332-153683831	0.169329906977109	.	.
chr1	153900327	153900826	chr1	153683332	153683831	Teddm2|chr1:153683332-153683831	0.169329906977109	.	.
chr1	153900327	153900826	chr1	154102804	154103303	Glul|chr1:154102804-154103303	0.264011907580028	.	.
chr1	153900327	153900826	chr1	154102804	154103303	Teddm2|chr1:154102804-154103303	0.264011907580028	.	.
chr1	153900327	153900826	chr1	154139444	154139943	Glul|chr1:154139444-154139943	0.204743866956103	.	.
chr1	153900327	153900826	chr1	154139444	154139943	Teddm2|chr1:154139444-154139943	0.204743866956103	.	.
chr1	153900327	153900826	chr1	154150104	154150603	Glul|chr1:154150104-154150603	0.348651658286867	.	.
chr1	153900327	153900826	chr1	154150104	154150603	Teddm2|chr1:154150104-154150603	0.348651658286867	.	.
chr1	153900327	153900826	chr1	154156674	154157173	Glul|chr1:154156674-154157173	0.158676351793674	.	.
chr1	153900327	153900826	chr1	154156674	154157173	Teddm2|chr1:154156674-154157173	0.158676351793674	.	.
chr1	153900327	153900826	chr1	154180893	154181392	Glul|chr1:154180893-154181392	0.242083151302265	.	.
chr1	153900327	153900826	chr1	154180893	154181392	Teddm2|chr1:154180893-154181392	0.242083151302265	.	.
chr1	153900327	153900826	chr1	154202568	154203067	Glul|chr1:154202568-154203067	0.218414392654487	.	.
chr1	153900327	153900826	chr1	154202568	154203067	Teddm2|chr1:154202568-154203067	0.218414392654487	.	.
chr1	154117348	154117847	chr1	154032466	154032965	A830008E24Rik|chr1:154032466-154032965	0.289134516674397	.	.
chr1	154117348	154117847	chr1	154102804	154103303	A830008E24Rik|chr1:154102804-154103303	0.478630472635561	.	.
chr1	154117348	154117847	chr1	154120619	154121118	A830008E24Rik|chr1:154120619-154121118	0.411825003310443	.	.
chr1	154117348	154117847	chr1	154139444	154139943	A830008E24Rik|chr1:154139444-154139943	0.377317481507264	.	.
chr1	154117348	154117847	chr1	154189840	154190339	A830008E24Rik|chr1:154189840-154190339	0.239150106663426	.	.
chr1	154117348	154117847	chr1	154202568	154203067	A830008E24Rik|chr1:154202568-154203067	0.189200005006898	.	.
chr1	154117348	154117847	chr1	154484576	154485075	A830008E24Rik|chr1:154484576-154485075	0.235155274057075	.	.
chr1	154117348	154117847	chr1	154485108	154485607	A830008E24Rik|chr1:154485108-154485607	0.20363546523219	.	.
chr1	154117943	154118442	chr1	153978251	153978750	A830008E24Rik|chr1:153978251-153978750	0.298881212975266	.	.
chr1	154117943	154118442	chr1	154032466	154032965	A830008E24Rik|chr1:154032466-154032965	0.165645336108207	.	.
chr1	154117943	154118442	chr1	154102804	154103303	A830008E24Rik|chr1:154102804-154103303	0.196979645935122	.	.
chr1	154117943	154118442	chr1	154120619	154121118	A830008E24Rik|chr1:154120619-154121118	0.375175775026497	.	.
chr1	154117943	154118442	chr1	154139444	154139943	A830008E24Rik|chr1:154139444-154139943	0.211249583971832	.	.
chr1	154117943	154118442	chr1	154150104	154150603	A830008E24Rik|chr1:154150104-154150603	0.225356597279501	.	.
chr1	155083298	155083797	chr1	154805632	154806131	Gm9530|chr1:154805632-154806131	0.209541664192343	.	.
chr1	155083298	155083797	chr1	155122535	155123034	Gm9530|chr1:155122535-155123034	0.174802019924353	.	.
chr1	155083298	155083797	chr1	155218107	155218606	Gm9530|chr1:155218107-155218606	0.182535666580793	.	.
chr1	155083298	155083797	chr1	155224024	155224523	Gm9530|chr1:155224024-155224523	0.234947138595356	.	.
chr1	155083298	155083797	chr1	155302547	155303046	Gm9530|chr1:155302547-155303046	0.234041221009325	.	.
chr1	155083298	155083797	chr1	155427439	155427938	Gm9530|chr1:155427439-155427938	0.18980505887792	.	.
chr1	155098555	155099054	chr1	154849411	154849910	Ier5|chr1:154849411-154849910	0.237604506643836	.	.
chr1	155098555	155099054	chr1	155048907	155049406	Ier5|chr1:155048907-155049406	0.159258024415444	.	.
chr1	155098555	155099054	chr1	155091884	155092383	Ier5|chr1:155091884-155092383	0.305923050463462	.	.
chr1	155098555	155099054	chr1	155372720	155373219	Ier5|chr1:155372720-155373219	0.243580522910249	.	.
chr1	155098555	155099054	chr1	155401795	155402294	Ier5|chr1:155401795-155402294	0.259625843296107	.	.
chr1	155099441	155099940	chr1	154849411	154849910	Ier5|chr1:154849411-154849910	0.156126363392893	.	.
chr1	155099441	155099940	chr1	155041556	155042055	Ier5|chr1:155041556-155042055	0.15453655787908	.	.
chr1	155099441	155099940	chr1	155140044	155140543	Ier5|chr1:155140044-155140543	0.467771168399454	.	.
chr1	155099441	155099940	chr1	155210390	155210889	Ier5|chr1:155210390-155210889	0.212800841587313	.	.
chr1	155099441	155099940	chr1	155218107	155218606	Ier5|chr1:155218107-155218606	0.16762454768505	.	.
chr1	155099441	155099940	chr1	155427439	155427938	Ier5|chr1:155427439-155427938	0.33646653956537	.	.
chr1	155099441	155099940	chr1	155453093	155453592	Ier5|chr1:155453093-155453592	0.265214154426008	.	.
chr1	155146563	155147062	chr1	155048907	155049406	Mr1|chr1:155048907-155049406	0.200657314845084	.	.
chr1	155146563	155147062	chr1	155453093	155453592	Mr1|chr1:155453093-155453592	0.154697938858485	.	.
chr1	155158401	155158900	chr1	155006491	155006990	Stx6|chr1:155006491-155006990	0.171729103151717	.	.
chr1	155158401	155158900	chr1	155041556	155042055	Stx6|chr1:155041556-155042055	0.355649963410593	.	.
chr1	155158401	155158900	chr1	155062913	155063412	Stx6|chr1:155062913-155063412	0.283346356532223	.	.
chr1	155158401	155158900	chr1	155122022	155122521	Stx6|chr1:155122022-155122521	0.159736508363808	.	.
chr1	155158401	155158900	chr1	155140044	155140543	Stx6|chr1:155140044-155140543	0.210881402928013	.	.
chr1	155158401	155158900	chr1	155209787	155210286	Stx6|chr1:155209787-155210286	0.261577441411209	.	.
chr1	155158401	155158900	chr1	155210390	155210889	Stx6|chr1:155210390-155210889	0.154748760661158	.	.
chr1	155158401	155158900	chr1	155320612	155321111	Stx6|chr1:155320612-155321111	0.185447259955146	.	.
chr1	155158401	155158900	chr1	155348556	155349055	Stx6|chr1:155348556-155349055	0.259042937585989	.	.
chr1	155158401	155158900	chr1	155348556	155349055	Stx6|chr1:155348556-155349055	0.25904293758599	.	.
chr1	155158401	155158900	chr1	155383982	155384481	Stx6|chr1:155383982-155384481	0.261234289112741	.	.
chr1	155158401	155158900	chr1	155427439	155427938	Stx6|chr1:155427439-155427938	0.211006702556906	.	.
chr1	155158401	155158900	chr1	155453093	155453592	Stx6|chr1:155453093-155453592	0.406530986106089	.	.
chr1	155158401	155158900	chr1	155453093	155453592	Stx6|chr1:155453093-155453592	0.40653098610609	.	.
chr1	155243949	155244448	chr1	154805632	154806131	BC034090|chr1:154805632-154806131	0.158105762575413	.	.
chr1	155243949	155244448	chr1	155062913	155063412	BC034090|chr1:155062913-155063412	0.19359090903023	.	.
chr1	155243949	155244448	chr1	155210390	155210889	BC034090|chr1:155210390-155210889	0.172899298059794	.	.
chr1	155243949	155244448	chr1	155218107	155218606	BC034090|chr1:155218107-155218606	0.171413073324344	.	.
chr1	155243949	155244448	chr1	155383982	155384481	BC034090|chr1:155383982-155384481	0.148570604855773	.	.
chr1	155244458	155244957	chr1	155062913	155063412	BC034090|chr1:155062913-155063412	0.33543949604652	.	.
chr1	155244458	155244957	chr1	155122535	155123034	BC034090|chr1:155122535-155123034	0.162829918769955	.	.
chr1	155244458	155244957	chr1	155224024	155224523	BC034090|chr1:155224024-155224523	0.220118849996833	.	.
chr1	155244458	155244957	chr1	155302547	155303046	BC034090|chr1:155302547-155303046	0.39528317370403	.	.
chr1	155244458	155244957	chr1	155491248	155491747	BC034090|chr1:155491248-155491747	0.177401364476689	.	.
chr1	155416705	155417204	chr1	155091884	155092383	Xpr1|chr1:155091884-155092383	0.211342246209057	.	.
chr1	155416705	155417204	chr1	155091884	155092383	Xpr1|chr1:155091884-155092383	0.211342246209058	.	.
chr1	155416705	155417204	chr1	155092388	155092887	Xpr1|chr1:155092388-155092887	0.323034471933952	.	.
chr1	155416705	155417204	chr1	155383982	155384481	Xpr1|chr1:155383982-155384481	0.16992245660265	.	.
chr1	155416705	155417204	chr1	155456453	155456952	Xpr1|chr1:155456453-155456952	0.160365654139046	.	.
chr1	155416705	155417204	chr1	155516450	155516949	Xpr1|chr1:155516450-155516949	0.165549524121846	.	.
chr1	155417226	155417725	chr1	155048907	155049406	Xpr1|chr1:155048907-155049406	0.169216181320626	.	.
chr1	155417226	155417725	chr1	155330337	155330836	Xpr1|chr1:155330337-155330836	0.16310486306911	.	.
chr1	155557936	155558435	chr1	155330337	155330836	Acbd6|chr1:155330337-155330836	0.195038590053153	.	.
chr1	155557936	155558435	chr1	155372720	155373219	Acbd6|chr1:155372720-155373219	0.157345228394364	.	.
chr1	155812620	155813119	chr1	155758998	155759497	Qsox1|chr1:155758998-155759497	0.154392629720386	.	.
chr1	155973115	155973614	chr1	155855451	155855950	Cep350|chr1:155855451-155855950	0.214430072911084	.	.
chr1	155973115	155973614	chr1	156040577	156041076	Cep350|chr1:156040577-156041076	0.204317619987954	.	.
chr1	155973115	155973614	chr1	156179815	156180314	Cep350|chr1:156179815-156180314	0.429391618216621	.	.
chr1	156035878	156036377	chr1	155758998	155759497	Tor1aip1|chr1:155758998-155759497	0.303733966073828	.	.
chr1	156035878	156036377	chr1	155758998	155759497	Tor1aip2|chr1:155758998-155759497	0.303733966073828	.	.
chr1	156035878	156036377	chr1	155855451	155855950	Tor1aip1|chr1:155855451-155855950	0.239616850681569	.	.
chr1	156035878	156036377	chr1	155855451	155855950	Tor1aip2|chr1:155855451-155855950	0.239616850681569	.	.
chr1	156035878	156036377	chr1	156040577	156041076	Tor1aip1|chr1:156040577-156041076	0.303541434573836	.	.
chr1	156035878	156036377	chr1	156040577	156041076	Tor1aip2|chr1:156040577-156041076	0.303541434573836	.	.
chr1	156035878	156036377	chr1	156179815	156180314	Tor1aip1|chr1:156179815-156180314	0.169635058150232	.	.
chr1	156035878	156036377	chr1	156179815	156180314	Tor1aip2|chr1:156179815-156180314	0.169635058150232	.	.
chr1	156035878	156036377	chr1	156428408	156428907	Tor1aip1|chr1:156428408-156428907	0.344560846389466	.	.
chr1	156035878	156036377	chr1	156428408	156428907	Tor1aip2|chr1:156428408-156428907	0.344560846389466	.	.
chr1	156036379	156036878	chr1	155855451	155855950	Tor1aip1|chr1:155855451-155855950	0.246212724664087	.	.
chr1	156036379	156036878	chr1	156179815	156180314	Tor1aip1|chr1:156179815-156180314	0.409663536577781	.	.
chr1	156036379	156036878	chr1	156428408	156428907	Tor1aip1|chr1:156428408-156428907	0.195881600840796	.	.
chr1	156420903	156421402	chr1	156040577	156041076	Axdnd1|chr1:156040577-156041076	0.286247453850805	.	.
chr1	156474061	156474560	chr1	156179815	156180314	Soat1|chr1:156179815-156180314	0.148077375151683	.	.
chr1	156474061	156474560	chr1	156614639	156615138	Soat1|chr1:156614639-156615138	0.151934650808504	.	.
chr1	156474061	156474560	chr1	156633133	156633632	Soat1|chr1:156633133-156633632	0.178286420840827	.	.
chr1	156558476	156558975	chr1	156644052	156644551	Abl2|chr1:156644052-156644551	0.229966975752519	.	.
chr1	156558476	156558975	chr1	156752278	156752777	Abl2|chr1:156752278-156752777	0.277020133379937	.	.
chr1	156558476	156558975	chr1	156861598	156862097	Abl2|chr1:156861598-156862097	0.251280069537672	.	.
chr1	156558476	156558975	chr1	156986154	156986653	Abl2|chr1:156986154-156986653	0.21846187255919	.	.
chr1	156674112	156674611	chr1	156428408	156428907	Tor3a|chr1:156428408-156428907	0.351022956490131	.	.
chr1	156674619	156675118	chr1	156752278	156752777	Tor3a|chr1:156752278-156752777	0.155627163237109	.	.
chr1	156674619	156675118	chr1	156997781	156998280	Tor3a|chr1:156997781-156998280	0.23181580995762	.	.
chr1	156718854	156719353	chr1	156428408	156428907	Fam20b|chr1:156428408-156428907	0.409572172430115	.	.
chr1	156939411	156939910	chr1	156565326	156565825	4930439D14Rik|chr1:156565326-156565825	0.259074930508006	.	.
chr1	156939411	156939910	chr1	156565326	156565825	Ralgps2|chr1:156565326-156565825	0.259074930508006	.	.
chr1	156939411	156939910	chr1	156917393	156917892	4930439D14Rik|chr1:156917393-156917892	0.263636800536265	.	.
chr1	156939411	156939910	chr1	156917393	156917892	Ralgps2|chr1:156917393-156917892	0.263636800536265	.	.
chr1	156939411	156939910	chr1	157023909	157024408	4930439D14Rik|chr1:157023909-157024408	0.256371695098897	.	.
chr1	156939411	156939910	chr1	157023909	157024408	Ralgps2|chr1:157023909-157024408	0.256371695098897	.	.
chr1	157411887	157412386	chr1	157075858	157076357	Rasal2|chr1:157075858-157076357	0.173999813899492	.	.
chr1	157411887	157412386	chr1	157256504	157257003	Rasal2|chr1:157256504-157257003	0.335358422722201	.	.
chr1	157411887	157412386	chr1	157446286	157446785	Rasal2|chr1:157446286-157446785	0.213559534991388	.	.
chr1	157411887	157412386	chr1	157447086	157447585	Rasal2|chr1:157447086-157447585	0.169451879407763	.	.
chr1	157411887	157412386	chr1	157553000	157553499	Rasal2|chr1:157553000-157553499	0.223282854429586	.	.
chr1	157412497	157412996	chr1	157077031	157077530	Rasal2|chr1:157077031-157077530	0.341564890125148	.	.
chr1	157412497	157412996	chr1	157256504	157257003	Rasal2|chr1:157256504-157257003	0.236705578415801	.	.
chr1	157412497	157412996	chr1	157501533	157502032	Rasal2|chr1:157501533-157502032	0.247516500450326	.	.
chr1	157458240	157458739	chr1	157745571	157746070	Cryzl2|chr1:157745571-157746070	0.15930057614883	.	.
chr1	158356145	158356644	chr1	158654519	158655018	Brinp2|chr1:158654519-158655018	0.273709203599539	.	.
chr1	158362285	158362784	chr1	158160997	158161496	Astn1|chr1:158160997-158161496	0.315363824889802	.	.
chr1	158362285	158362784	chr1	158161508	158162007	Astn1|chr1:158161508-158162007	0.41451324317347	.	.
chr1	158362285	158362784	chr1	158267198	158267697	Astn1|chr1:158267198-158267697	0.176581031061578	.	.
chr1	158362285	158362784	chr1	158348908	158349407	Astn1|chr1:158348908-158349407	0.225828310719521	.	.
chr1	158362285	158362784	chr1	158510688	158511187	Astn1|chr1:158510688-158511187	0.180484356591565	.	.
chr1	158362285	158362784	chr1	158713792	158714291	Astn1|chr1:158713792-158714291	0.219100639746898	.	.
chr1	158553928	158554427	chr1	158386609	158387108	Gm37679|chr1:158386609-158387108	0.299989265728448	.	.
chr1	158553928	158554427	chr1	158408125	158408624	Gm37679|chr1:158408125-158408624	0.151908307506531	.	.
chr1	158553928	158554427	chr1	158463982	158464481	Gm37679|chr1:158463982-158464481	0.232499762943974	.	.
chr1	158553928	158554427	chr1	158489511	158490010	Gm37679|chr1:158489511-158490010	0.181636567466688	.	.
chr1	158553928	158554427	chr1	158547568	158548067	Gm37679|chr1:158547568-158548067	0.38394117997903	.	.
chr1	158553928	158554427	chr1	158547568	158548067	Gm37679|chr1:158547568-158548067	0.383941179979031	.	.
chr1	158553928	158554427	chr1	158596453	158596952	Gm37679|chr1:158596453-158596952	0.247908736246322	.	.
chr1	158553928	158554427	chr1	158713271	158713770	Gm37679|chr1:158713271-158713770	0.304174369394038	.	.
chr1	158554610	158555109	chr1	158463982	158464481	Gm37679|chr1:158463982-158464481	0.226053149858595	.	.
chr1	158554610	158555109	chr1	158547568	158548067	Gm37679|chr1:158547568-158548067	0.181751447067375	.	.
chr1	158554610	158555109	chr1	158596453	158596952	Gm37679|chr1:158596453-158596952	0.218373844866945	.	.
chr1	159523530	159524029	chr1	159763844	159764343	Tnr|chr1:159763844-159764343	0.234774618667706	.	.
chr1	159523530	159524029	chr1	159852074	159852573	Tnr|chr1:159852074-159852573	0.340478913809478	.	.
chr1	159524202	159524701	chr1	159681158	159681657	Tnr|chr1:159681158-159681657	0.38971519156175	.	.
chr1	159524202	159524701	chr1	159813080	159813579	Tnr|chr1:159813080-159813579	0.245855811267827	.	.
chr1	159524202	159524701	chr1	159852074	159852573	Tnr|chr1:159852074-159852573	0.255403395531053	.	.
chr1	159615027	159615526	chr1	159594174	159594673	Gm10530|chr1:159594174-159594673	0.160249185543757	.	.
chr1	160044090	160044589	chr1	160351869	160352368	4930523C07Rik|chr1:160351869-160352368	0.184423123695751	.	.
chr1	160044090	160044589	chr1	160351869	160352368	Gm37294|chr1:160351869-160352368	0.184423123695751	.	.
chr1	160194792	160195291	chr1	159783819	159784318	Mrps14|chr1:159783819-159784318	0.189902412188272	.	.
chr1	160194792	160195291	chr1	159865634	159866133	Mrps14|chr1:159865634-159866133	0.208017715850718	.	.
chr1	160194792	160195291	chr1	160351869	160352368	Mrps14|chr1:160351869-160352368	0.200770849868835	.	.
chr1	160195415	160195914	chr1	159783819	159784318	Mrps14|chr1:159783819-159784318	0.237947175943632	.	.
chr1	160212234	160212733	chr1	159813080	159813579	Cacybp|chr1:159813080-159813579	0.244122675199854	.	.
chr1	160212234	160212733	chr1	159852074	159852573	Cacybp|chr1:159852074-159852573	0.1680331703085	.	.
chr1	160212234	160212733	chr1	160351869	160352368	Cacybp|chr1:160351869-160352368	0.323994025338265	.	.
chr1	160212750	160213249	chr1	159865634	159866133	Cacybp|chr1:159865634-159866133	0.316776383477905	.	.
chr1	160212750	160213249	chr1	160351869	160352368	Cacybp|chr1:160351869-160352368	0.228063126197158	.	.
chr1	160906055	160906554	chr1	160693058	160693557	Rc3h1|chr1:160693058-160693557	0.306597848652168	.	.
chr1	160906055	160906554	chr1	161006085	161006584	Rc3h1|chr1:161006085-161006584	0.199457232395615	.	.
chr1	160906592	160907091	chr1	161006085	161006584	Rc3h1|chr1:161006085-161006584	0.153993860383039	.	.
chr1	160906592	160907091	chr1	161224783	161225282	Rc3h1|chr1:161224783-161225282	0.173965134271138	.	.
chr1	161034786	161035285	chr1	161444858	161445357	Gas5|chr1:161444858-161445357	0.308932344746864	.	.
chr1	161034786	161035285	chr1	161444858	161445357	Zbtb37|chr1:161444858-161445357	0.308932344746864	.	.
chr1	161034786	161035285	chr1	161496469	161496968	Gas5|chr1:161496469-161496968	0.17398346106006	.	.
chr1	161034786	161035285	chr1	161496469	161496968	Zbtb37|chr1:161496469-161496968	0.17398346106006	.	.
chr1	161070536	161071035	chr1	161196029	161196528	Cenpl|chr1:161196029-161196528	0.177727942947701	.	.
chr1	161070536	161071035	chr1	161196029	161196528	Dars2|chr1:161196029-161196528	0.177727942947701	.	.
chr1	161070536	161071035	chr1	161273464	161273963	Cenpl|chr1:161273464-161273963	0.347495525528476	.	.
chr1	161070536	161071035	chr1	161273464	161273963	Dars2|chr1:161273464-161273963	0.347495525528476	.	.
chr1	161131254	161131753	chr1	161006085	161006584	Klhl20|chr1:161006085-161006584	0.240519354631291	.	.
chr1	161131254	161131753	chr1	161195428	161195927	Klhl20|chr1:161195428-161195927	0.302109798895392	.	.
chr1	161131254	161131753	chr1	161269297	161269796	Klhl20|chr1:161269297-161269796	0.284733368537156	.	.
chr1	161131254	161131753	chr1	161496469	161496968	Klhl20|chr1:161496469-161496968	0.60765078809218	.	.
chr1	161876197	161876696	chr1	162075793	162076292	Suco|chr1:162075793-162076292	0.148989505409035	.	.
chr1	161968972	161969471	chr1	161999997	162000496	Gm38304|chr1:161999997-162000496	0.1802013604413	.	.
chr1	161968972	161969471	chr1	161999997	162000496	Pigc|chr1:161999997-162000496	0.1802013604413	.	.
chr1	161968972	161969471	chr1	162093772	162094271	Gm38304|chr1:162093772-162094271	0.253261598439401	.	.
chr1	161968972	161969471	chr1	162093772	162094271	Pigc|chr1:162093772-162094271	0.253261598439401	.	.
chr1	162477766	162478265	chr1	162075793	162076292	Dnm3|chr1:162075793-162076292	0.256923319445989	.	.
chr1	162477766	162478265	chr1	162094325	162094824	Dnm3|chr1:162094325-162094824	0.184611336023775	.	.
chr1	162477766	162478265	chr1	162336552	162337051	Dnm3|chr1:162336552-162337051	0.166307563567731	.	.
chr1	162548386	162548885	chr1	162665061	162665560	Eef1aknmt|chr1:162665061-162665560	0.233665435504074	.	.
chr1	162739851	162740350	chr1	162589449	162589948	Prrc2c|chr1:162589449-162589948	0.215303944241641	.	.
chr1	162740352	162740851	chr1	162643722	162644221	Prrc2c|chr1:162643722-162644221	0.193635269593629	.	.
chr1	162740352	162740851	chr1	162868787	162869286	Prrc2c|chr1:162868787-162869286	0.194841827208755	.	.
chr1	163280611	163281110	chr1	163150346	163150845	Gm20471|chr1:163150346-163150845	0.174160558645431	.	.
chr1	163280611	163281110	chr1	163268786	163269285	Gm20471|chr1:163268786-163269285	0.259457113777004	.	.
chr1	163280611	163281110	chr1	163362131	163362630	Gm20471|chr1:163362131-163362630	0.199113861837639	.	.
chr1	163280611	163281110	chr1	163379956	163380455	Gm20471|chr1:163379956-163380455	0.250656782933991	.	.
chr1	163313515	163314014	chr1	163268786	163269285	Prrx1|chr1:163268786-163269285	0.171292049923032	.	.
chr1	163403421	163403920	chr1	163060328	163060827	Gorab|chr1:163060328-163060827	0.222322632121269	.	.
chr1	163403421	163403920	chr1	163257208	163257707	Gorab|chr1:163257208-163257707	0.15376193133419	.	.
chr1	163403421	163403920	chr1	163355519	163356018	Gorab|chr1:163355519-163356018	0.153384087299827	.	.
chr1	163779331	163779830	chr1	164138556	164139055	Kifap3|chr1:164138556-164139055	0.248578040402275	.	.
chr1	163929752	163930251	chr1	164184474	164184973	Scyl3|chr1:164184474-164184973	0.152640445578846	.	.
chr1	163994642	163995141	chr1	164138556	164139055	BC055324|chr1:164138556-164139055	0.195794273532773	.	.
chr1	163994642	163995141	chr1	164138556	164139055	Mettl18|chr1:164138556-164139055	0.195794273532773	.	.
chr1	164248686	164249185	chr1	164138556	164139055	Slc19a2|chr1:164138556-164139055	0.21235587963249	.	.
chr1	164248686	164249185	chr1	164235945	164236444	Slc19a2|chr1:164235945-164236444	0.216627374926376	.	.
chr1	164275892	164276391	chr1	164138556	164139055	Ccdc181|chr1:164138556-164139055	0.273239699287283	.	.
chr1	164275892	164276391	chr1	164235945	164236444	Ccdc181|chr1:164235945-164236444	0.203887007306554	.	.
chr1	164307370	164307869	chr1	164138556	164139055	Blzf1|chr1:164138556-164139055	0.245727435869374	.	.
chr1	164307370	164307869	chr1	164138556	164139055	Blzf1|chr1:164138556-164139055	0.245727435869375	.	.
chr1	164307370	164307869	chr1	164235945	164236444	Blzf1|chr1:164235945-164236444	0.217910210490318	.	.
chr1	164307370	164307869	chr1	164492893	164493392	Blzf1|chr1:164492893-164493392	0.17051510142379	.	.
chr1	164457803	164458302	chr1	164138556	164139055	Atp1b1|chr1:164138556-164139055	0.190208731347863	.	.
chr1	164457803	164458302	chr1	164184474	164184973	Atp1b1|chr1:164184474-164184973	0.151327591536638	.	.
chr1	164457803	164458302	chr1	164492893	164493392	Atp1b1|chr1:164492893-164493392	0.272502448027839	.	.
chr1	164502271	164502770	chr1	164492893	164493392	Gm26685|chr1:164492893-164493392	0.182826855901853	.	.
chr1	164502271	164502770	chr1	164704608	164705107	Gm26685|chr1:164704608-164705107	0.154644031044966	.	.
chr1	164502271	164502770	chr1	164814079	164814578	Gm26685|chr1:164814079-164814578	0.272738460438628	.	.
chr1	164502271	164502770	chr1	164824810	164825309	Gm26685|chr1:164824810-164825309	0.198122301160543	.	.
chr1	164502271	164502770	chr1	164905001	164905500	Gm26685|chr1:164905001-164905500	0.14775542389691	.	.
chr1	164863112	164863611	chr1	164811255	164811754	Gm20743|chr1:164811255-164811754	0.287183857352994	.	.
chr1	164863112	164863611	chr1	164814638	164815137	Gm20743|chr1:164814638-164815137	0.342242157386109	.	.
chr1	164863112	164863611	chr1	164905001	164905500	Gm20743|chr1:164905001-164905500	0.214155052427814	.	.
chr1	164863112	164863611	chr1	164988183	164988682	Gm20743|chr1:164988183-164988682	0.335729301090643	.	.
chr1	164863112	164863611	chr1	164988902	164989401	Gm20743|chr1:164988902-164989401	0.277485232412932	.	.
chr1	164863112	164863611	chr1	165046493	165046992	Gm20743|chr1:165046493-165046992	0.238854707857576	.	.
chr1	164898957	164899456	chr1	164811255	164811754	Gm32569|chr1:164811255-164811754	0.229716012554911	.	.
chr1	164898957	164899456	chr1	164814079	164814578	Gm32569|chr1:164814079-164814578	0.274223169642301	.	.
chr1	164898957	164899456	chr1	164814638	164815137	Gm32569|chr1:164814638-164815137	0.257186675090435	.	.
chr1	164898957	164899456	chr1	164905001	164905500	Gm32569|chr1:164905001-164905500	0.187279056127189	.	.
chr1	164898957	164899456	chr1	164988902	164989401	Gm32569|chr1:164988902-164989401	0.167888165260341	.	.
chr1	164898957	164899456	chr1	165046493	165046992	Gm32569|chr1:165046493-165046992	0.41043800872326	.	.
chr1	164898957	164899456	chr1	165189366	165189865	Gm32569|chr1:165189366-165189865	0.168172897547399	.	.
chr1	165193693	165194192	chr1	164811255	164811754	Sft2d2|chr1:164811255-164811754	0.169211165521276	.	.
chr1	165193693	165194192	chr1	165018673	165019172	Sft2d2|chr1:165018673-165019172	0.255613412932554	.	.
chr1	165194197	165194696	chr1	164811255	164811754	Sft2d2|chr1:164811255-164811754	0.25662551390868	.	.
chr1	165194197	165194696	chr1	164861424	164861923	Sft2d2|chr1:164861424-164861923	0.207117854731145	.	.
chr1	165194197	165194696	chr1	165018673	165019172	Sft2d2|chr1:165018673-165019172	0.175507983089279	.	.
chr1	165236724	165237223	chr1	164811255	164811754	Tiprl|chr1:164811255-164811754	0.208060501836336	.	.
chr1	165236724	165237223	chr1	164811255	164811754	Tiprl|chr1:164811255-164811754	0.208060501836337	.	.
chr1	165236724	165237223	chr1	164988183	164988682	Tiprl|chr1:164988183-164988682	0.249237654626641	.	.
chr1	165236724	165237223	chr1	164988902	164989401	Tiprl|chr1:164988902-164989401	0.229547353271	.	.
chr1	165460313	165460812	chr1	165641351	165641850	Dcaf6|chr1:165641351-165641850	0.265138040982696	.	.
chr1	165460313	165460812	chr1	165641351	165641850	Mpc2|chr1:165641351-165641850	0.265138040982696	.	.
chr1	165460313	165460812	chr1	165642102	165642601	Dcaf6|chr1:165642102-165642601	0.175038135374414	.	.
chr1	165460313	165460812	chr1	165642102	165642601	Mpc2|chr1:165642102-165642601	0.175038135374414	.	.
chr1	165460922	165461421	chr1	165046493	165046992	Dcaf6|chr1:165046493-165046992	0.28849121165493	.	.
[truncated: 46,499 more rows]
