# Supplementary material for: Single-cell analysis of chromatin accessibility in the adult mouse brain
Source: Nature. 2023 Dec 13;624(7991):378–89. doi: 10.1038/s41586-023-06824-9 (PMC10719105; doi:10.1038/s41586-023-06824-9)
Supplement: Supplementary file 3 — Supplementary Tables 1–25 and their legends. [file 41586_2023_6824_MOESM3_ESM.zip › 2023-03-05453B-s3/SI Tables/SI Table 13 Summary of all the gene-cCRE correlations/sa2subclass.Astroependymal_NN.pdc.bedpe]

chr1	4785497	4785996	chr1	5082818	5083317	Mrpl15|chr1:5082818-5083317	0.130824745171231	.	.
chr1	4785497	4785996	chr1	5133964	5134463	Mrpl15|chr1:5133964-5134463	0.216415929340064	.	.
chr1	4807592	4808091	chr1	4571692	4572191	Lypla1|chr1:4571692-4572191	0.171745390738153	.	.
chr1	4807592	4808091	chr1	5019201	5019700	Lypla1|chr1:5019201-5019700	0.156293790505786	.	.
chr1	4807592	4808091	chr1	5020416	5020915	Lypla1|chr1:5020416-5020915	0.181729520789953	.	.
chr1	4807592	4808091	chr1	5022621	5023120	Lypla1|chr1:5022621-5023120	0.474446964692941	.	.
chr1	4807592	4808091	chr1	5033168	5033667	Lypla1|chr1:5033168-5033667	0.377946195010439	.	.
chr1	4807592	4808091	chr1	5133964	5134463	Lypla1|chr1:5133964-5134463	0.186018608642273	.	.
chr1	9545042	9545541	chr1	9564420	9564919	Rrs1|chr1:9564420-9564919	0.167100815473649	.	.
chr1	9547814	9548313	chr1	9564420	9564919	Adhfe1|chr1:9564420-9564919	0.151874129598493	.	.
chr1	9547814	9548313	chr1	9564420	9564919	Adhfe1|chr1:9564420-9564919	0.151874129598494	.	.
chr1	9630048	9630547	chr1	9564420	9564919	2610203C22Rik|chr1:9564420-9564919	0.206212814242134	.	.
chr1	9700259	9700758	chr1	9564420	9564919	Mybl1|chr1:9564420-9564919	0.206754588286989	.	.
chr1	9798078	9798577	chr1	10014321	10014820	Sgk3|chr1:10014321-10014820	0.193888337865239	.	.
chr1	9798078	9798577	chr1	9564420	9564919	Sgk3|chr1:9564420-9564919	0.235684731840248	.	.
chr1	9943920	9944419	chr1	10014321	10014820	Snhg6|chr1:10014321-10014820	0.200323853780254	.	.
chr1	9943920	9944419	chr1	10039501	10040000	Snhg6|chr1:10039501-10040000	0.172500434306446	.	.
chr1	9967018	9967517	chr1	10014321	10014820	Tcf24|chr1:10014321-10014820	0.208587411237161	.	.
chr1	10037697	10038196	chr1	10014321	10014820	Cops5|chr1:10014321-10014820	0.279749716354297	.	.
chr1	10037697	10038196	chr1	10014321	10014820	Cspp1|chr1:10014321-10014820	0.279749716354297	.	.
chr1	10232855	10233354	chr1	10039501	10040000	Arfgef1|chr1:10039501-10040000	0.478997888941137	.	.
chr1	10232855	10233354	chr1	9772700	9773199	Arfgef1|chr1:9772700-9773199	0.128143833454661	.	.
chr1	10993243	10993742	chr1	10990811	10991310	Prex2|chr1:10990811-10991310	0.147195808054252	.	.
chr1	10993772	10994271	chr1	11177671	11178170	Prex2|chr1:11177671-11178170	0.132506436802315	.	.
chr1	11413910	11414409	chr1	11177671	11178170	A830018L16Rik|chr1:11177671-11178170	0.209070562167847	.	.
chr1	12691748	12692247	chr1	12571921	12572420	Sulf1|chr1:12571921-12572420	0.142747214600235	.	.
chr1	12691748	12692247	chr1	12706203	12706702	Sulf1|chr1:12706203-12706702	0.129107811266062	.	.
chr1	12691748	12692247	chr1	12706814	12707313	Sulf1|chr1:12706814-12707313	0.129767781557335	.	.
chr1	12692265	12692764	chr1	12571921	12572420	Sulf1|chr1:12571921-12572420	0.359994405308575	.	.
chr1	12692265	12692764	chr1	12811187	12811686	Sulf1|chr1:12811187-12811686	0.4153483513633	.	.
chr1	12692265	12692764	chr1	12835384	12835883	Sulf1|chr1:12835384-12835883	0.188171179940246	.	.
chr1	12692265	12692764	chr1	12835919	12836418	Sulf1|chr1:12835919-12836418	0.19655458654117	.	.
chr1	13372876	13373375	chr1	13372290	13372789	Ncoa2|chr1:13372290-13372789	0.171553112539569	.	.
chr1	13372876	13373375	chr1	13425930	13426429	Ncoa2|chr1:13425930-13426429	0.234058266369901	.	.
chr1	13372876	13373375	chr1	13531462	13531961	Ncoa2|chr1:13531462-13531961	0.214221576698892	.	.
chr1	13660314	13660813	chr1	13372290	13372789	Lactb2|chr1:13372290-13372789	0.213259029468806	.	.
chr1	14309549	14310048	chr1	14000763	14001262	Eya1|chr1:14000763-14001262	0.136132466531407	.	.
chr1	14309549	14310048	chr1	14108902	14109401	Eya1|chr1:14108902-14109401	0.190345467489049	.	.
chr1	14309549	14310048	chr1	14218610	14219109	Eya1|chr1:14218610-14219109	0.138906792467568	.	.
chr1	15805340	15805839	chr1	16116059	16116558	Terf1|chr1:16116059-16116558	0.1601613400936	.	.
chr1	15892493	15892992	chr1	16111684	16112183	Sbspon|chr1:16111684-16112183	0.186548700634022	.	.
chr1	16103947	16104446	chr1	16116059	16116558	Rpl7|chr1:16116059-16116558	0.180758448267384	.	.
chr1	16104453	16104952	chr1	16116059	16116558	Rpl7|chr1:16116059-16116558	0.219299271184793	.	.
chr1	16104453	16104952	chr1	16116059	16116558	Rpl7|chr1:16116059-16116558	0.219299271184794	.	.
chr1	16519761	16520260	chr1	16745945	16746444	Stau2|chr1:16745945-16746444	0.300759320747396	.	.
chr1	20820187	20820686	chr1	20867294	20867793	Mcm3|chr1:20867294-20867793	0.178547353405876	.	.
chr1	20820187	20820686	chr1	20905651	20906150	Mcm3|chr1:20905651-20906150	0.223370081632323	.	.
chr1	20890311	20890810	chr1	20905651	20906150	6720483E21Rik|chr1:20905651-20906150	0.199746590996466	.	.
chr1	20890311	20890810	chr1	20905651	20906150	Paqr8|chr1:20905651-20906150	0.199746590996466	.	.
chr1	20890311	20890810	chr1	21074215	21074714	6720483E21Rik|chr1:21074215-21074714	0.146805024467736	.	.
chr1	20890311	20890810	chr1	21074215	21074714	Paqr8|chr1:21074215-21074714	0.146805024467736	.	.
chr1	20890311	20890810	chr1	21166203	21166702	6720483E21Rik|chr1:21166203-21166702	0.132274558439047	.	.
chr1	20890311	20890810	chr1	21166203	21166702	Paqr8|chr1:21166203-21166702	0.132274558439047	.	.
chr1	20951400	20951899	chr1	21002811	21003310	Efhc1|chr1:21002811-21003310	0.228903987419833	.	.
chr1	21079134	21079633	chr1	21002811	21003310	Gm28287|chr1:21002811-21003310	0.223934016730033	.	.
chr1	21079134	21079633	chr1	21002811	21003310	Tram2|chr1:21002811-21003310	0.223934016730033	.	.
chr1	21079134	21079633	chr1	21232056	21232555	Gm28287|chr1:21232056-21232555	0.265776679650881	.	.
chr1	21079134	21079633	chr1	21232056	21232555	Tram2|chr1:21232056-21232555	0.265776679650881	.	.
chr1	21218543	21219042	chr1	20905651	20906150	Tmem14a|chr1:20905651-20906150	0.271358570292933	.	.
chr1	21218543	21219042	chr1	20919657	20920156	Tmem14a|chr1:20919657-20920156	0.1748080878243	.	.
chr1	23921626	23922125	chr1	23884965	23885464	Smap1|chr1:23884965-23885464	0.138606948805127	.	.
chr1	23922128	23922627	chr1	23827010	23827509	Smap1|chr1:23827010-23827509	0.193196489963609	.	.
chr1	23922128	23922627	chr1	23884965	23885464	Smap1|chr1:23884965-23885464	0.287778563999068	.	.
chr1	24099649	24100148	chr1	23827010	23827509	Fam135a|chr1:23827010-23827509	0.162641832482739	.	.
chr1	24099649	24100148	chr1	23884965	23885464	Fam135a|chr1:23884965-23885464	0.135584446309111	.	.
chr1	24100186	24100685	chr1	23884965	23885464	Fam135a|chr1:23884965-23885464	0.146997751510989	.	.
chr1	24678265	24678764	chr1	24611656	24612155	Lmbrd1|chr1:24611656-24612155	0.375685587611592	.	.
chr1	24678265	24678764	chr1	24613347	24613846	Lmbrd1|chr1:24613347-24613846	0.243238298140753	.	.
chr1	24678265	24678764	chr1	24614093	24614592	Lmbrd1|chr1:24614093-24614592	0.246983561098716	.	.
chr1	24678265	24678764	chr1	24614797	24615296	Lmbrd1|chr1:24614797-24615296	0.307931916227742	.	.
chr1	24678265	24678764	chr1	24615721	24616220	Lmbrd1|chr1:24615721-24616220	0.315096156873829	.	.
chr1	24678265	24678764	chr1	24938245	24938744	Lmbrd1|chr1:24938245-24938744	0.161873503600234	.	.
chr1	30873430	30873929	chr1	31233594	31234093	Phf3|chr1:31233594-31234093	0.241626379941353	.	.
chr1	33719875	33720374	chr1	33496042	33496541	Rab23|chr1:33496042-33496541	0.169070317142932	.	.
chr1	33757526	33758025	chr1	34150569	34151068	Bag2|chr1:34150569-34151068	0.192923091877761	.	.
chr1	33907935	33908434	chr1	34005632	34006131	Bend6|chr1:34005632-34006131	0.214241327437542	.	.
chr1	33907935	33908434	chr1	34005632	34006131	Dst|chr1:34005632-34006131	0.214241327437542	.	.
chr1	34439491	34439990	chr1	34011301	34011800	Ccdc115|chr1:34011301-34011800	0.19146452496006	.	.
chr1	34439491	34439990	chr1	34011301	34011800	Imp4|chr1:34011301-34011800	0.19146452496006	.	.
chr1	34439491	34439990	chr1	34690393	34690892	Ccdc115|chr1:34690393-34690892	0.172113338892702	.	.
chr1	34439491	34439990	chr1	34690393	34690892	Imp4|chr1:34690393-34690892	0.172113338892702	.	.
chr1	34439491	34439990	chr1	34696475	34696974	Ccdc115|chr1:34696475-34696974	0.145455430112167	.	.
chr1	34439491	34439990	chr1	34696475	34696974	Imp4|chr1:34696475-34696974	0.145455430112167	.	.
chr1	34579442	34579941	chr1	34268481	34268980	1700101I19Rik|chr1:34268481-34268980	0.251965796952315	.	.
chr1	34579442	34579941	chr1	34268481	34268980	Amer3|chr1:34268481-34268980	0.251965796952315	.	.
chr1	34579442	34579941	chr1	34583679	34584178	1700101I19Rik|chr1:34583679-34584178	0.273805298447328	.	.
chr1	34579442	34579941	chr1	34583679	34584178	Amer3|chr1:34583679-34584178	0.273805298447328	.	.
chr1	34579442	34579941	chr1	34664140	34664639	1700101I19Rik|chr1:34664140-34664639	0.153827301817666	.	.
chr1	34579442	34579941	chr1	34664140	34664639	Amer3|chr1:34664140-34664639	0.153827301817666	.	.
chr1	34579442	34579941	chr1	34666291	34666790	1700101I19Rik|chr1:34666291-34666790	0.213827543730419	.	.
chr1	34579442	34579941	chr1	34666291	34666790	Amer3|chr1:34666291-34666790	0.213827543730419	.	.
chr1	34677895	34678394	chr1	34268481	34268980	Arhgef4|chr1:34268481-34268980	0.398427762936214	.	.
chr1	34677895	34678394	chr1	34268481	34268980	Arhgef4|chr1:34268481-34268980	0.398427762936215	.	.
chr1	34677895	34678394	chr1	34700679	34701178	Arhgef4|chr1:34700679-34701178	0.189848143722045	.	.
chr1	34842804	34843303	chr1	34666291	34666790	Fam168b|chr1:34666291-34666790	0.12972253657236	.	.
chr1	34842804	34843303	chr1	34690393	34690892	Fam168b|chr1:34690393-34690892	0.271250501719696	.	.
chr1	34842804	34843303	chr1	34700679	34701178	Fam168b|chr1:34700679-34701178	0.373962493065708	.	.
chr1	34849768	34850267	chr1	34690393	34690892	Plekhb2|chr1:34690393-34690892	0.139456050494224	.	.
chr1	34849768	34850267	chr1	34752832	34753331	Plekhb2|chr1:34752832-34753331	0.138000252019539	.	.
chr1	35879549	35880048	chr1	35695026	35695525	1110002O04Rik|chr1:35695026-35695525	0.346210884194353	.	.
chr1	35879549	35880048	chr1	35697190	35697689	1110002O04Rik|chr1:35697190-35697689	0.182232361196036	.	.
chr1	35879549	35880048	chr1	36088223	36088722	1110002O04Rik|chr1:36088223-36088722	0.184731473312164	.	.
chr1	35879549	35880048	chr1	36095396	36095895	1110002O04Rik|chr1:36095396-36095895	0.228806921696158	.	.
chr1	36068061	36068560	chr1	35869575	35870074	Hs6st1|chr1:35869575-35870074	0.166646729765737	.	.
chr1	36068061	36068560	chr1	36279162	36279661	Hs6st1|chr1:36279162-36279661	0.144269210199433	.	.
chr1	36244101	36244600	chr1	35749539	35750038	Uggt1|chr1:35749539-35750038	0.163796993644964	.	.
chr1	36244101	36244600	chr1	35951184	35951683	Uggt1|chr1:35951184-35951683	0.141791835070188	.	.
chr1	36244101	36244600	chr1	36279162	36279661	Uggt1|chr1:36279162-36279661	0.233877429533553	.	.
chr1	36244101	36244600	chr1	36303259	36303758	Uggt1|chr1:36303259-36303758	0.134177834368992	.	.
chr1	36307414	36307913	chr1	36303259	36303758	Arid5a|chr1:36303259-36303758	0.202867073274178	.	.
chr1	36307414	36307913	chr1	36309420	36309919	Arid5a|chr1:36309420-36309919	0.143139792585139	.	.
chr1	36307414	36307913	chr1	36589431	36589930	Arid5a|chr1:36589431-36589930	0.175844287461697	.	.
chr1	36368438	36368937	chr1	36538693	36539192	Kansl3|chr1:36538693-36539192	0.227918160477518	.	.
chr1	36368963	36369462	chr1	36539194	36539693	Kansl3|chr1:36539194-36539693	0.165466593496573	.	.
chr1	36445084	36445583	chr1	36324037	36324536	Lman2l|chr1:36324037-36324536	0.141257885548398	.	.
chr1	36471319	36471818	chr1	36309420	36309919	Cnnm4|chr1:36309420-36309919	0.262696230946707	.	.
chr1	36471319	36471818	chr1	36684036	36684535	Cnnm4|chr1:36684036-36684535	0.308022329568363	.	.
chr1	36511549	36512048	chr1	36539194	36539693	Cnnm3|chr1:36539194-36539693	0.155443719375755	.	.
chr1	36547105	36547604	chr1	36556392	36556891	Ankrd39|chr1:36556392-36556891	0.243838665317206	.	.
chr1	36547105	36547604	chr1	36939401	36939900	Ankrd39|chr1:36939401-36939900	0.441228948951118	.	.
chr1	36557336	36557835	chr1	36279162	36279661	D430040D24Rik|chr1:36279162-36279661	0.160042279947708	.	.
chr1	36557336	36557835	chr1	36279162	36279661	Sema4c|chr1:36279162-36279661	0.160042279947708	.	.
chr1	36557336	36557835	chr1	36303259	36303758	D430040D24Rik|chr1:36303259-36303758	0.234392257317747	.	.
chr1	36557336	36557835	chr1	36303259	36303758	Sema4c|chr1:36303259-36303758	0.234392257317747	.	.
chr1	36557336	36557835	chr1	36556392	36556891	D430040D24Rik|chr1:36556392-36556891	0.20679718191492	.	.
chr1	36557336	36557835	chr1	36556392	36556891	Sema4c|chr1:36556392-36556891	0.20679718191492	.	.
chr1	36557336	36557835	chr1	36589431	36589930	D430040D24Rik|chr1:36589431-36589930	0.167769264555151	.	.
chr1	36557336	36557835	chr1	36589431	36589930	Sema4c|chr1:36589431-36589930	0.167769264555151	.	.
chr1	36691240	36691739	chr1	36920028	36920527	Cox5b|chr1:36920028-36920527	0.171721287799991	.	.
chr1	36691240	36691739	chr1	36939401	36939900	Cox5b|chr1:36939401-36939900	0.164756652900409	.	.
chr1	36709882	36710381	chr1	36309420	36309919	4933424G06Rik|chr1:36309420-36309919	0.141441041932309	.	.
chr1	36709882	36710381	chr1	36556392	36556891	4933424G06Rik|chr1:36556392-36556891	0.204190983197332	.	.
chr1	36709882	36710381	chr1	36684036	36684535	4933424G06Rik|chr1:36684036-36684535	0.239819945127234	.	.
chr1	36709882	36710381	chr1	36939401	36939900	4933424G06Rik|chr1:36939401-36939900	0.240956190451849	.	.
chr1	37299595	37300094	chr1	37240713	37241212	Inpp4a|chr1:37240713-37241212	0.166182743427295	.	.
chr1	37429364	37429863	chr1	37240713	37241212	Coa5|chr1:37240713-37241212	0.339609654368387	.	.
chr1	37429364	37429863	chr1	37240713	37241212	Unc50|chr1:37240713-37241212	0.339609654368387	.	.
chr1	37429877	37430376	chr1	37105067	37105566	Coa5|chr1:37105067-37105566	0.200679432527559	.	.
chr1	37429877	37430376	chr1	37105067	37105566	Unc50|chr1:37105067-37105566	0.200679432527559	.	.
chr1	37429877	37430376	chr1	37240713	37241212	Coa5|chr1:37240713-37241212	0.205772020912112	.	.
chr1	37429877	37430376	chr1	37240713	37241212	Unc50|chr1:37240713-37241212	0.205772020912112	.	.
chr1	37540864	37541363	chr1	37518686	37519185	Mgat4a|chr1:37518686-37519185	0.145597651015593	.	.
chr1	37540864	37541363	chr1	37586074	37586573	Mgat4a|chr1:37586074-37586573	0.145043396700361	.	.
chr1	37864699	37865198	chr1	38241815	38242314	Gm26805|chr1:38241815-38242314	0.248212036415418	.	.
chr1	37865263	37865762	chr1	38241815	38242314	Gm26805|chr1:38241815-38242314	0.174767139612551	.	.
chr1	37865263	37865762	chr1	38241815	38242314	Tsga10|chr1:38241815-38242314	0.174767139612551	.	.
chr1	37871955	37872454	chr1	37518686	37519185	Lipt1|chr1:37518686-37519185	0.21728728756284	.	.
chr1	37871955	37872454	chr1	38198432	38198931	Lipt1|chr1:38198432-38198931	0.143424359359178	.	.
chr1	37890241	37890740	chr1	38241815	38242314	Mitd1|chr1:38241815-38242314	0.141408429504831	.	.
chr1	37890241	37890740	chr1	38241815	38242314	Mrpl30|chr1:38241815-38242314	0.141408429504831	.	.
chr1	38129526	38130025	chr1	38334246	38334745	Rev1|chr1:38334246-38334745	0.231963535793558	.	.
chr1	38129526	38130025	chr1	38450515	38451014	Rev1|chr1:38450515-38451014	0.164888220697387	.	.
chr1	38308079	38308578	chr1	38334246	38334745	Gm16151|chr1:38334246-38334745	0.165302589542831	.	.
chr1	38308079	38308578	chr1	38626826	38627325	Gm16151|chr1:38626826-38627325	0.149947622635661	.	.
chr1	38835659	38836158	chr1	38876431	38876930	Lonrf2|chr1:38876431-38876930	0.225104530652059	.	.
chr1	38836359	38836858	chr1	38606755	38607254	Lonrf2|chr1:38606755-38607254	0.328606483317805	.	.
chr1	38836359	38836858	chr1	38769779	38770278	Lonrf2|chr1:38769779-38770278	0.1563697298523	.	.
chr1	38836359	38836858	chr1	38786290	38786789	Lonrf2|chr1:38786290-38786789	0.24659992858895	.	.
chr1	38836359	38836858	chr1	39025095	39025594	Lonrf2|chr1:39025095-39025594	0.161214431831031	.	.
chr1	38836359	38836858	chr1	39086333	39086832	Lonrf2|chr1:39086333-39086832	0.160635617760794	.	.
chr1	38897724	38898223	chr1	38876431	38876930	Chst10|chr1:38876431-38876930	0.155103714772339	.	.
chr1	38897724	38898223	chr1	38911826	38912325	Chst10|chr1:38911826-38912325	0.195512860890001	.	.
chr1	38897724	38898223	chr1	38987477	38987976	Chst10|chr1:38987477-38987976	0.249304763462263	.	.
chr1	38897724	38898223	chr1	39086333	39086832	Chst10|chr1:39086333-39086832	0.269383228177432	.	.
chr1	38897724	38898223	chr1	39106155	39106654	Chst10|chr1:39106155-39106654	0.230851259596042	.	.
chr1	39193901	39194400	chr1	38987477	38987976	Npas2|chr1:38987477-38987976	0.143722992046102	.	.
chr1	39193901	39194400	chr1	39106155	39106654	Npas2|chr1:39106155-39106654	0.151482735638797	.	.
chr1	39193901	39194400	chr1	39256510	39257009	Npas2|chr1:39256510-39257009	0.14292414791271	.	.
chr1	39193901	39194400	chr1	39257025	39257524	Npas2|chr1:39257025-39257524	0.217543271027833	.	.
chr1	39478529	39479028	chr1	39010677	39011176	Tbc1d8|chr1:39010677-39011176	0.129703529188877	.	.
chr1	39478529	39479028	chr1	39086333	39086832	Tbc1d8|chr1:39086333-39086832	0.142553147361271	.	.
chr1	39478529	39479028	chr1	39568017	39568516	Tbc1d8|chr1:39568017-39568516	0.146431115953083	.	.
chr1	39478529	39479028	chr1	39685789	39686288	Tbc1d8|chr1:39685789-39686288	0.192202036715513	.	.
chr1	39535425	39535924	chr1	39761309	39761808	Cnot11|chr1:39761309-39761808	0.202141080852024	.	.
chr1	39535425	39535924	chr1	39942923	39943422	Cnot11|chr1:39942923-39943422	0.192884284466802	.	.
chr1	39535425	39535924	chr1	39947616	39948115	Cnot11|chr1:39947616-39948115	0.14602407797294	.	.
chr1	39535425	39535924	chr1	39977336	39977835	Cnot11|chr1:39977336-39977835	0.241577558224744	.	.
chr1	39576797	39577296	chr1	39288265	39288764	Rnf149|chr1:39288265-39288764	0.131253525800782	.	.
chr1	39576797	39577296	chr1	39568017	39568516	Rnf149|chr1:39568017-39568516	0.137320965332181	.	.
chr1	39576797	39577296	chr1	39941773	39942272	Rnf149|chr1:39941773-39942272	0.255950088849592	.	.
chr1	39576797	39577296	chr1	39947113	39947612	Rnf149|chr1:39947113-39947612	0.259370404502969	.	.
chr1	39576797	39577296	chr1	39947616	39948115	Rnf149|chr1:39947616-39948115	0.226449494739962	.	.
chr1	39577299	39577798	chr1	39977336	39977835	Rnf149|chr1:39977336-39977835	0.141947329432462	.	.
chr1	39650724	39651223	chr1	39942923	39943422	Creg2|chr1:39942923-39943422	0.16343666702417	.	.
chr1	39650724	39651223	chr1	39942923	39943422	D930019O06Rik|chr1:39942923-39943422	0.16343666702417	.	.
chr1	39900537	39901036	chr1	39942923	39943422	Map4k4|chr1:39942923-39943422	0.140497066611603	.	.
chr1	39901076	39901575	chr1	40139634	40140133	Map4k4|chr1:40139634-40140133	0.20315053502959	.	.
chr1	40085635	40086134	chr1	39947113	39947612	Gm16894|chr1:39947113-39947612	0.130694254874509	.	.
chr1	40085635	40086134	chr1	39947616	39948115	Gm16894|chr1:39947616-39948115	0.156941931749903	.	.
chr1	40085635	40086134	chr1	39977336	39977835	Gm16894|chr1:39977336-39977835	0.18087194392965	.	.
chr1	42694122	42694621	chr1	42539033	42539532	Gm20646|chr1:42539033-42539532	0.152705745134663	.	.
chr1	42694122	42694621	chr1	42539033	42539532	Pantr1|chr1:42539033-42539532	0.152705745134663	.	.
chr1	42694122	42694621	chr1	42539593	42540092	Gm20646|chr1:42539593-42540092	0.178575350362429	.	.
chr1	42694122	42694621	chr1	42539593	42540092	Pantr1|chr1:42539593-42540092	0.178575350362429	.	.
chr1	42694122	42694621	chr1	42648276	42648775	Gm20646|chr1:42648276-42648775	0.283659556034624	.	.
chr1	42694122	42694621	chr1	42648276	42648775	Pantr1|chr1:42648276-42648775	0.283659556034624	.	.
chr1	42694122	42694621	chr1	42648789	42649288	Gm20646|chr1:42648789-42649288	0.252718599429442	.	.
chr1	42694122	42694621	chr1	42648789	42649288	Pantr1|chr1:42648789-42649288	0.252718599429442	.	.
chr1	42694122	42694621	chr1	42667505	42668004	Gm20646|chr1:42667505-42668004	0.441469780142096	.	.
chr1	42694122	42694621	chr1	42667505	42668004	Pantr1|chr1:42667505-42668004	0.441469780142096	.	.
chr1	42694122	42694621	chr1	42684717	42685216	Gm20646|chr1:42684717-42685216	0.22112751382306	.	.
chr1	42694122	42694621	chr1	42684717	42685216	Pantr1|chr1:42684717-42685216	0.22112751382306	.	.
chr1	42694122	42694621	chr1	42686675	42687174	Gm20646|chr1:42686675-42687174	0.286841202432249	.	.
chr1	42694122	42694621	chr1	42686675	42687174	Pantr1|chr1:42686675-42687174	0.286841202432249	.	.
chr1	42694122	42694621	chr1	42710964	42711463	Gm20646|chr1:42710964-42711463	0.282017797940698	.	.
chr1	42694122	42694621	chr1	42710964	42711463	Pantr1|chr1:42710964-42711463	0.282017797940698	.	.
chr1	42694122	42694621	chr1	42714289	42714788	Gm20646|chr1:42714289-42714788	0.545237836079291	.	.
chr1	42694122	42694621	chr1	42714289	42714788	Pantr1|chr1:42714289-42714788	0.545237836079291	.	.
chr1	42695450	42695949	chr1	42539033	42539532	Gm20646|chr1:42539033-42539532	0.410800225078901	.	.
chr1	42695450	42695949	chr1	42539033	42539532	Pantr1|chr1:42539033-42539532	0.410800225078901	.	.
chr1	42695450	42695949	chr1	42539033	42539532	Pou3f3|chr1:42539033-42539532	0.410800225078901	.	.
chr1	42695450	42695949	chr1	42539593	42540092	Gm20646|chr1:42539593-42540092	0.427446757472487	.	.
chr1	42695450	42695949	chr1	42539593	42540092	Gm20646|chr1:42539593-42540092	0.427446757472488	.	.
chr1	42695450	42695949	chr1	42539593	42540092	Pantr1|chr1:42539593-42540092	0.427446757472487	.	.
chr1	42695450	42695949	chr1	42539593	42540092	Pantr1|chr1:42539593-42540092	0.427446757472488	.	.
chr1	42695450	42695949	chr1	42539593	42540092	Pou3f3|chr1:42539593-42540092	0.427446757472487	.	.
chr1	42695450	42695949	chr1	42539593	42540092	Pou3f3|chr1:42539593-42540092	0.427446757472488	.	.
chr1	42695450	42695949	chr1	42648276	42648775	Gm20646|chr1:42648276-42648775	0.402931541110014	.	.
chr1	42695450	42695949	chr1	42648276	42648775	Pantr1|chr1:42648276-42648775	0.402931541110014	.	.
chr1	42695450	42695949	chr1	42648276	42648775	Pou3f3|chr1:42648276-42648775	0.402931541110014	.	.
chr1	42695450	42695949	chr1	42648789	42649288	Gm20646|chr1:42648789-42649288	0.242348157213518	.	.
chr1	42695450	42695949	chr1	42648789	42649288	Pantr1|chr1:42648789-42649288	0.242348157213518	.	.
chr1	42695450	42695949	chr1	42648789	42649288	Pou3f3|chr1:42648789-42649288	0.242348157213518	.	.
chr1	42695450	42695949	chr1	42667505	42668004	Gm20646|chr1:42667505-42668004	0.520849364692262	.	.
chr1	42695450	42695949	chr1	42667505	42668004	Pantr1|chr1:42667505-42668004	0.520849364692262	.	.
chr1	42695450	42695949	chr1	42667505	42668004	Pou3f3|chr1:42667505-42668004	0.520849364692262	.	.
chr1	42695450	42695949	chr1	42684717	42685216	Gm20646|chr1:42684717-42685216	0.434379239628619	.	.
chr1	42695450	42695949	chr1	42684717	42685216	Pantr1|chr1:42684717-42685216	0.434379239628619	.	.
chr1	42695450	42695949	chr1	42684717	42685216	Pou3f3|chr1:42684717-42685216	0.434379239628619	.	.
chr1	42695450	42695949	chr1	42686675	42687174	Gm20646|chr1:42686675-42687174	0.347381527620575	.	.
chr1	42695450	42695949	chr1	42686675	42687174	Pantr1|chr1:42686675-42687174	0.347381527620575	.	.
chr1	42695450	42695949	chr1	42686675	42687174	Pou3f3|chr1:42686675-42687174	0.347381527620575	.	.
chr1	42695450	42695949	chr1	42710964	42711463	Gm20646|chr1:42710964-42711463	0.385990805316912	.	.
chr1	42695450	42695949	chr1	42710964	42711463	Pantr1|chr1:42710964-42711463	0.385990805316912	.	.
chr1	42695450	42695949	chr1	42710964	42711463	Pou3f3|chr1:42710964-42711463	0.385990805316912	.	.
chr1	42695450	42695949	chr1	42714289	42714788	Gm20646|chr1:42714289-42714788	0.32697775385547	.	.
chr1	42695450	42695949	chr1	42714289	42714788	Pantr1|chr1:42714289-42714788	0.32697775385547	.	.
chr1	42695450	42695949	chr1	42714289	42714788	Pou3f3|chr1:42714289-42714788	0.32697775385547	.	.
chr1	42850995	42851494	chr1	42667505	42668004	Mrps9|chr1:42667505-42668004	0.201938641650586	.	.
chr1	42850995	42851494	chr1	42686675	42687174	Mrps9|chr1:42686675-42687174	0.134603564950742	.	.
chr1	42850995	42851494	chr1	42714289	42714788	Mrps9|chr1:42714289-42714788	0.249763473171358	.	.
chr1	42952608	42953107	chr1	42714289	42714788	Gpr45|chr1:42714289-42714788	0.210428096067782	.	.
chr1	42952608	42953107	chr1	43065778	43066277	Gpr45|chr1:43065778-43066277	0.294221124351959	.	.
chr1	42953132	42953631	chr1	42539033	42539532	Gpr45|chr1:42539033-42539532	0.167704792334786	.	.
chr1	42953132	42953631	chr1	42539593	42540092	Gpr45|chr1:42539593-42540092	0.173416237619187	.	.
chr1	42953132	42953631	chr1	42648276	42648775	Gpr45|chr1:42648276-42648775	0.342182918601138	.	.
chr1	42953132	42953631	chr1	42667505	42668004	Gpr45|chr1:42667505-42668004	0.306290610657236	.	.
chr1	42953132	42953631	chr1	42684717	42685216	Gpr45|chr1:42684717-42685216	0.142974446107813	.	.
chr1	42953132	42953631	chr1	42686675	42687174	Gpr45|chr1:42686675-42687174	0.196027104937058	.	.
chr1	42953132	42953631	chr1	42710964	42711463	Gpr45|chr1:42710964-42711463	0.166822580847869	.	.
chr1	43092237	43092736	chr1	43139589	43140088	8430432A02Rik|chr1:43139589-43140088	0.228026116742698	.	.
chr1	43098457	43098956	chr1	43139589	43140088	AI597479|chr1:43139589-43140088	0.194805241057979	.	.
chr1	43098457	43098956	chr1	43139589	43140088	Tgfbrap1|chr1:43139589-43140088	0.194805241057979	.	.
chr1	43730397	43730896	chr1	43317085	43317584	Ecrg4|chr1:43317085-43317584	0.160798064311099	.	.
chr1	43730397	43730896	chr1	43358121	43358620	Ecrg4|chr1:43358121-43358620	0.284556389195177	.	.
chr1	43730397	43730896	chr1	43583525	43584024	Ecrg4|chr1:43583525-43584024	0.164493780358697	.	.
chr1	43730397	43730896	chr1	43694756	43695255	Ecrg4|chr1:43694756-43695255	0.244350382999502	.	.
chr1	43827102	43827601	chr1	43698465	43698964	Uxs1|chr1:43698465-43698964	0.144598282364913	.	.
chr1	43827615	43828114	chr1	43694756	43695255	Uxs1|chr1:43694756-43695255	0.403648471436086	.	.
chr1	45925424	45925923	chr1	45837607	45838106	Slc40a1|chr1:45837607-45838106	0.330112699627415	.	.
chr1	46066566	46067065	chr1	46067115	46067614	Dnah7b|chr1:46067115-46067614	0.36582541280577	.	.
chr1	51596911	51597410	chr1	51976550	51977049	Gm17767|chr1:51976550-51977049	0.188057327386563	.	.
chr1	52113595	52114094	chr1	52302470	52302969	Gm31812|chr1:52302470-52302969	0.275741912274858	.	.
chr1	52232193	52232692	chr1	52331366	52331865	Gls|chr1:52331366-52331865	0.17290263365039	.	.
chr1	52232193	52232692	chr1	52454630	52455129	Gls|chr1:52454630-52455129	0.154907133415622	.	.
chr1	52233098	52233597	chr1	52302470	52302969	Gls|chr1:52302470-52302969	0.128515382015409	.	.
chr1	52500159	52500658	chr1	52302470	52302969	Nab1|chr1:52302470-52302969	0.266008764182204	.	.
chr1	52500159	52500658	chr1	52648075	52648574	Nab1|chr1:52648075-52648574	0.270382924450143	.	.
chr1	52844734	52845233	chr1	52952486	52952985	Hibch|chr1:52952486-52952985	0.141222263051738	.	.
chr1	53296806	53297305	chr1	53079830	53080329	Ormdl1|chr1:53079830-53080329	0.173114085920212	.	.
chr1	53296806	53297305	chr1	53079830	53080329	Pms1|chr1:53079830-53080329	0.173114085920212	.	.
chr1	53296806	53297305	chr1	53733927	53734426	Ormdl1|chr1:53733927-53734426	0.25146130066388	.	.
chr1	53296806	53297305	chr1	53733927	53734426	Pms1|chr1:53733927-53734426	0.25146130066388	.	.
chr1	53297308	53297807	chr1	53079830	53080329	Ormdl1|chr1:53079830-53080329	0.176115327812844	.	.
chr1	53297308	53297807	chr1	53079830	53080329	Pms1|chr1:53079830-53080329	0.176115327812844	.	.
chr1	53297308	53297807	chr1	53733927	53734426	Ormdl1|chr1:53733927-53734426	0.131637680243525	.	.
chr1	53297308	53297807	chr1	53733927	53734426	Pms1|chr1:53733927-53734426	0.131637680243525	.	.
chr1	53352482	53352981	chr1	53733927	53734426	Asdurf|chr1:53733927-53734426	0.18051552048517	.	.
chr1	53352482	53352981	chr1	53733927	53734426	Asnsd1|chr1:53733927-53734426	0.18051552048517	.	.
chr1	53785040	53785539	chr1	53823748	53824247	Stk17b|chr1:53823748-53824247	0.143702371244372	.	.
chr1	53785040	53785539	chr1	54039037	54039536	Stk17b|chr1:54039037-54039536	0.235038410896991	.	.
chr1	54250459	54250958	chr1	54118496	54118995	Ccdc150|chr1:54118496-54118995	0.456384698410807	.	.
chr1	54557443	54557942	chr1	54868105	54868604	Pgap1|chr1:54868105-54868604	0.195275244506733	.	.
chr1	54926155	54926654	chr1	54826611	54827110	Ankrd44|chr1:54826611-54827110	0.277893384255354	.	.
chr1	54926155	54926654	chr1	55161048	55161547	Ankrd44|chr1:55161048-55161547	0.198193760791323	.	.
chr1	55027198	55027697	chr1	55194445	55194944	Sf3b1|chr1:55194445-55194944	0.129465960584442	.	.
chr1	55052491	55052990	chr1	55194445	55194944	Coq10b|chr1:55194445-55194944	0.288095360605009	.	.
chr1	55087395	55087894	chr1	55194445	55194944	Hspd1|chr1:55194445-55194944	0.195493765406207	.	.
chr1	55087395	55087894	chr1	55194445	55194944	Hspe1|chr1:55194445-55194944	0.195493765406207	.	.
chr1	55087395	55087894	chr1	55383081	55383580	Hspd1|chr1:55383081-55383580	0.193369913943763	.	.
chr1	55087395	55087894	chr1	55383081	55383580	Hspe1|chr1:55383081-55383580	0.193369913943763	.	.
chr1	55087395	55087894	chr1	55489281	55489780	Hspd1|chr1:55489281-55489780	0.183000936214925	.	.
chr1	55087395	55087894	chr1	55489281	55489780	Hspe1|chr1:55489281-55489780	0.183000936214925	.	.
chr1	55087908	55088407	chr1	55194445	55194944	Hspd1|chr1:55194445-55194944	0.220559497324345	.	.
chr1	55087908	55088407	chr1	55194445	55194944	Hspe1|chr1:55194445-55194944	0.220559497324345	.	.
chr1	55130908	55131407	chr1	54853436	54853935	Mob4|chr1:54853436-54853935	0.260525629116695	.	.
chr1	55130908	55131407	chr1	54853955	54854454	Mob4|chr1:54853955-54854454	0.156870964559515	.	.
chr1	55130908	55131407	chr1	55173635	55174134	Mob4|chr1:55173635-55174134	0.312621207397526	.	.
chr1	55130908	55131407	chr1	55383081	55383580	Mob4|chr1:55383081-55383580	0.14743109576018	.	.
chr1	55225268	55225767	chr1	55194445	55194944	Gm10561|chr1:55194445-55194944	0.155961770625575	.	.
chr1	55225268	55225767	chr1	55383081	55383580	Gm10561|chr1:55383081-55383580	0.33642499366259	.	.
chr1	55236881	55237380	chr1	54853436	54853935	Mars2|chr1:54853436-54853935	0.143625632972464	.	.
chr1	55236881	55237380	chr1	55489281	55489780	Mars2|chr1:55489281-55489780	0.285575563212297	.	.
chr1	55405572	55406071	chr1	55194445	55194944	Plcl1|chr1:55194445-55194944	0.231012519199086	.	.
chr1	55405572	55406071	chr1	55383081	55383580	Plcl1|chr1:55383081-55383580	0.176015553852867	.	.
chr1	55405572	55406071	chr1	55618832	55619331	Plcl1|chr1:55618832-55619331	0.271230837374562	.	.
chr1	57773916	57774415	chr1	57775384	57775883	Spats2l|chr1:57775384-57775883	0.409257449813376	.	.
chr1	57773916	57774415	chr1	57833477	57833976	Spats2l|chr1:57833477-57833976	0.207606443510049	.	.
chr1	57773916	57774415	chr1	57858394	57858893	Spats2l|chr1:57858394-57858893	0.244202417694475	.	.
chr1	57773916	57774415	chr1	57861904	57862403	Spats2l|chr1:57861904-57862403	0.327177264833158	.	.
chr1	57773916	57774415	chr1	57890231	57890730	Spats2l|chr1:57890231-57890730	0.177678289847892	.	.
chr1	57774846	57775345	chr1	57775384	57775883	Spats2l|chr1:57775384-57775883	0.374483232458127	.	.
chr1	57774846	57775345	chr1	57861904	57862403	Spats2l|chr1:57861904-57862403	0.213786812556862	.	.
chr1	57774846	57775345	chr1	57868579	57869078	Spats2l|chr1:57868579-57869078	0.164425895801563	.	.
chr1	57774846	57775345	chr1	57901437	57901936	Spats2l|chr1:57901437-57901936	0.271059209707852	.	.
chr1	57995689	57996188	chr1	57849865	57850364	Sgo2a|chr1:57849865-57850364	0.251066292905037	.	.
chr1	57995689	57996188	chr1	57884799	57885298	Sgo2a|chr1:57884799-57885298	0.212779698758341	.	.
chr1	57995689	57996188	chr1	57901437	57901936	Sgo2a|chr1:57901437-57901936	0.18417851291874	.	.
chr1	57995689	57996188	chr1	57969827	57970326	Sgo2a|chr1:57969827-57970326	0.464195433136998	.	.
chr1	58392818	58393317	chr1	58296260	58296759	Bzw1|chr1:58296260-58296759	0.278090269498028	.	.
chr1	58504734	58505233	chr1	58766732	58767231	Gm15834|chr1:58766732-58767231	0.150658758922131	.	.
chr1	58504734	58505233	chr1	58766732	58767231	Orc2|chr1:58766732-58767231	0.150658758922131	.	.
chr1	58586552	58587051	chr1	58724291	58724790	Fam126b|chr1:58724291-58724790	0.222810816774841	.	.
chr1	58586552	58587051	chr1	58724291	58724790	Ndufb3|chr1:58724291-58724790	0.222810816774841	.	.
chr1	58972763	58973262	chr1	58724291	58724790	Stradb|chr1:58724291-58724790	0.284481782510622	.	.
chr1	58972763	58973262	chr1	58724291	58724790	Trak2|chr1:58724291-58724790	0.284481782510622	.	.
chr1	59119578	59120077	chr1	59458815	59459314	G730003C15Rik|chr1:59458815-59459314	0.177555029691827	.	.
chr1	59119578	59120077	chr1	59458815	59459314	Tmem237|chr1:59458815-59459314	0.177555029691827	.	.
chr1	59120147	59120646	chr1	59458815	59459314	G730003C15Rik|chr1:59458815-59459314	0.185114078193037	.	.
chr1	59120147	59120646	chr1	59458815	59459314	Tmem237|chr1:59458815-59459314	0.185114078193037	.	.
chr1	59163876	59164375	chr1	59316631	59317130	Mpp4|chr1:59316631-59317130	0.204304557638559	.	.
chr1	59481835	59482334	chr1	59316631	59317130	Fzd7|chr1:59316631-59317130	0.206304213244518	.	.
chr1	59481835	59482334	chr1	59458815	59459314	Fzd7|chr1:59458815-59459314	0.18362581944446	.	.
chr1	59481835	59482334	chr1	59535815	59536314	Fzd7|chr1:59535815-59536314	0.286159069813567	.	.
chr1	59670565	59671064	chr1	59316631	59317130	Sumo1|chr1:59316631-59317130	0.237637776620791	.	.
chr1	59684706	59685205	chr1	59316631	59317130	Nop58|chr1:59316631-59317130	0.13267216462593	.	.
chr1	59684706	59685205	chr1	59524068	59524567	Nop58|chr1:59524068-59524567	0.183560813031489	.	.
chr1	59684706	59685205	chr1	59535307	59535806	Nop58|chr1:59535307-59535806	0.149615838895959	.	.
chr1	59684706	59685205	chr1	59550908	59551407	Nop58|chr1:59550908-59551407	0.183433429608936	.	.
chr1	59763159	59763658	chr1	59535815	59536314	Bmpr2|chr1:59535815-59536314	0.151395201509778	.	.
chr1	59763681	59764180	chr1	59507940	59508439	Bmpr2|chr1:59507940-59508439	0.242662776241543	.	.
chr1	59763681	59764180	chr1	59508509	59509008	Bmpr2|chr1:59508509-59509008	0.177803642917611	.	.
chr1	59763681	59764180	chr1	59535815	59536314	Bmpr2|chr1:59535815-59536314	0.185357293661926	.	.
chr1	60042424	60042923	chr1	60163340	60163839	Ica1l|chr1:60163340-60163839	0.17231815216678	.	.
chr1	60042935	60043434	chr1	60163340	60163839	Ica1l|chr1:60163340-60163839	0.197342550860494	.	.
chr1	60097393	60097892	chr1	60163340	60163839	Carf|chr1:60163340-60163839	0.289274163315173	.	.
chr1	60342754	60343253	chr1	60163340	60163839	Cyp20a1|chr1:60163340-60163839	0.23120780597306	.	.
chr1	60343314	60343813	chr1	60163340	60163839	Cyp20a1|chr1:60163340-60163839	0.157784614811759	.	.
chr1	60566593	60567092	chr1	60668203	60668702	Raph1|chr1:60668203-60668702	0.155461912457012	.	.
chr1	62703034	62703533	chr1	62742006	62742505	Nrp2|chr1:62742006-62742505	0.251735838185587	.	.
chr1	62703034	62703533	chr1	62743241	62743740	Nrp2|chr1:62743241-62743740	0.342960051809932	.	.
chr1	62703034	62703533	chr1	62771149	62771648	Nrp2|chr1:62771149-62771648	0.275888398075785	.	.
chr1	62703034	62703533	chr1	62799449	62799948	Nrp2|chr1:62799449-62799948	0.139854738674753	.	.
chr1	62703034	62703533	chr1	62951394	62951893	Nrp2|chr1:62951394-62951893	0.270909658762283	.	.
chr1	62717818	62718317	chr1	62799449	62799948	Gm29083|chr1:62799449-62799948	0.175413898708114	.	.
chr1	63114071	63114570	chr1	62786205	62786704	Ino80d|chr1:62786205-62786704	0.158204673284448	.	.
chr1	63114071	63114570	chr1	62799449	62799948	Ino80d|chr1:62799449-62799948	0.179112008485257	.	.
chr1	63272985	63273484	chr1	63705542	63706041	Gm11608|chr1:63705542-63706041	0.192219731183157	.	.
chr1	63272985	63273484	chr1	63705542	63706041	Zdbf2|chr1:63705542-63706041	0.192219731183157	.	.
chr1	63729868	63730367	chr1	63706044	63706543	Fastkd2|chr1:63706044-63706543	0.256580925531879	.	.
chr1	63729868	63730367	chr1	63706044	63706543	Mdh1b|chr1:63706044-63706543	0.256580925531879	.	.
chr1	63729868	63730367	chr1	63994542	63995041	Fastkd2|chr1:63994542-63995041	0.145861257296542	.	.
chr1	63729868	63730367	chr1	63994542	63995041	Mdh1b|chr1:63994542-63995041	0.145861257296542	.	.
chr1	63729868	63730367	chr1	63999376	63999875	Fastkd2|chr1:63999376-63999875	0.147683010226458	.	.
chr1	63729868	63730367	chr1	63999376	63999875	Mdh1b|chr1:63999376-63999875	0.147683010226458	.	.
chr1	63730384	63730883	chr1	63706044	63706543	Fastkd2|chr1:63706044-63706543	0.15254928558284	.	.
chr1	63730384	63730883	chr1	63706044	63706543	Mdh1b|chr1:63706044-63706543	0.15254928558284	.	.
chr1	63730384	63730883	chr1	63994542	63995041	Fastkd2|chr1:63994542-63995041	0.342374872891857	.	.
chr1	63730384	63730883	chr1	63994542	63995041	Mdh1b|chr1:63994542-63995041	0.342374872891857	.	.
chr1	63730384	63730883	chr1	63999376	63999875	Fastkd2|chr1:63999376-63999875	0.272925925063945	.	.
chr1	63730384	63730883	chr1	63999376	63999875	Mdh1b|chr1:63999376-63999875	0.272925925063945	.	.
chr1	64121506	64122005	chr1	63763110	63763609	Klf7|chr1:63763110-63763609	0.145300751172481	.	.
chr1	64121506	64122005	chr1	63819379	63819878	Klf7|chr1:63819379-63819878	0.246056579423204	.	.
chr1	64121506	64122005	chr1	63934343	63934842	Klf7|chr1:63934343-63934842	0.151808544088699	.	.
chr1	64121506	64122005	chr1	63934866	63935365	Klf7|chr1:63934866-63935365	0.254999055480525	.	.
chr1	64121506	64122005	chr1	64200271	64200770	Klf7|chr1:64200271-64200770	0.140264669964006	.	.
chr1	64121506	64122005	chr1	64305488	64305987	Klf7|chr1:64305488-64305987	0.275572274071353	.	.
chr1	64122089	64122588	chr1	63882576	63883075	Klf7|chr1:63882576-63883075	0.241982354070413	.	.
chr1	64122089	64122588	chr1	64220428	64220927	Klf7|chr1:64220428-64220927	0.292305094068877	.	.
chr1	64122089	64122588	chr1	64289060	64289559	Klf7|chr1:64289060-64289559	0.165361573197194	.	.
chr1	64302882	64303381	chr1	64255947	64256446	Gm28981|chr1:64255947-64256446	0.175689936637426	.	.
chr1	64302882	64303381	chr1	64408684	64409183	Gm28981|chr1:64408684-64409183	0.24522477657503	.	.
chr1	64532547	64533046	chr1	64305488	64305987	Creb1|chr1:64305488-64305987	0.395247720583837	.	.
chr1	64532547	64533046	chr1	64975365	64975864	Creb1|chr1:64975365-64975864	0.218952944858715	.	.
chr1	64616950	64617449	chr1	64409207	64409706	Gm28982|chr1:64409207-64409706	0.220241544435385	.	.
chr1	64616950	64617449	chr1	64409207	64409706	Mettl21a|chr1:64409207-64409706	0.220241544435385	.	.
chr1	64616950	64617449	chr1	64488535	64489034	Gm28982|chr1:64488535-64489034	0.133356461258239	.	.
chr1	64616950	64617449	chr1	64488535	64489034	Mettl21a|chr1:64488535-64489034	0.133356461258239	.	.
chr1	64617495	64617994	chr1	64409207	64409706	Gm28982|chr1:64409207-64409706	0.264625360676076	.	.
chr1	64617495	64617994	chr1	64409207	64409706	Mettl21a|chr1:64409207-64409706	0.264625360676076	.	.
chr1	64690474	64690973	chr1	64255947	64256446	2810408I11Rik|chr1:64255947-64256446	0.255887412730916	.	.
chr1	64690474	64690973	chr1	64255947	64256446	Ccnyl1|chr1:64255947-64256446	0.255887412730916	.	.
chr1	64690474	64690973	chr1	64305488	64305987	2810408I11Rik|chr1:64305488-64305987	0.140360711908857	.	.
chr1	64690474	64690973	chr1	64305488	64305987	Ccnyl1|chr1:64305488-64305987	0.140360711908857	.	.
chr1	64691008	64691507	chr1	64409207	64409706	2810408I11Rik|chr1:64409207-64409706	0.22486834144114	.	.
chr1	64691008	64691507	chr1	64409207	64409706	Ccnyl1|chr1:64409207-64409706	0.22486834144114	.	.
chr1	64691008	64691507	chr1	64757186	64757685	2810408I11Rik|chr1:64757186-64757685	0.14094632256221	.	.
chr1	64691008	64691507	chr1	64757186	64757685	Ccnyl1|chr1:64757186-64757685	0.14094632256221	.	.
chr1	64737642	64738141	chr1	64289060	64289559	Fzd5|chr1:64289060-64289559	0.212372747692221	.	.
chr1	65186396	65186895	chr1	64853659	64854158	Idh1|chr1:64853659-64854158	0.303110175120463	.	.
chr1	65186396	65186895	chr1	64853659	64854158	Pikfyve|chr1:64853659-64854158	0.303110175120463	.	.
chr1	65186396	65186895	chr1	65179041	65179540	Idh1|chr1:65179041-65179540	0.451497667750938	.	.
chr1	65186396	65186895	chr1	65179041	65179540	Pikfyve|chr1:65179041-65179540	0.451497667750938	.	.
chr1	66174880	66175379	chr1	66251921	66252420	Map2|chr1:66251921-66252420	0.356679735068895	.	.
chr1	66700587	66701086	chr1	66386643	66387142	Rpe|chr1:66386643-66387142	0.209568890456209	.	.
chr1	66700587	66701086	chr1	66692617	66693116	Rpe|chr1:66692617-66693116	0.2414769483076	.	.
chr1	66816734	66817233	chr1	66692617	66693116	Kansl1l|chr1:66692617-66693116	0.204198447602425	.	.
chr1	66863047	66863546	chr1	66692617	66693116	Acadl|chr1:66692617-66693116	0.147772370404581	.	.
chr1	66863047	66863546	chr1	66777838	66778337	Acadl|chr1:66777838-66778337	0.258912307620896	.	.
chr1	69106246	69106745	chr1	68973661	68974160	Gm16076|chr1:68973661-68974160	0.14912287128186	.	.
chr1	69106246	69106745	chr1	69241684	69242183	Gm16076|chr1:69241684-69242183	0.206619085188045	.	.
chr1	69106800	69107299	chr1	68955412	68955911	Gm16076|chr1:68955412-68955911	0.211910903768415	.	.
chr1	69106800	69107299	chr1	68973661	68974160	Gm16076|chr1:68973661-68974160	0.22594514695427	.	.
chr1	69106800	69107299	chr1	69241684	69242183	Gm16076|chr1:69241684-69242183	0.234730912096679	.	.
chr1	71102248	71102747	chr1	71117293	71117792	Bard1|chr1:71117293-71117792	0.4298715300869	.	.
chr1	71102248	71102747	chr1	71339159	71339658	Bard1|chr1:71339159-71339658	0.186755266360568	.	.
chr1	71102861	71103360	chr1	71117293	71117792	Bard1|chr1:71117293-71117792	0.211033947017205	.	.
chr1	71653027	71653526	chr1	71579535	71580034	Apol7d|chr1:71579535-71580034	0.159570073133676	.	.
chr1	71653027	71653526	chr1	71579535	71580034	Fn1|chr1:71579535-71580034	0.159570073133676	.	.
chr1	72212372	72212871	chr1	72123622	72124121	Mreg|chr1:72123622-72124121	0.235571229679745	.	.
chr1	72284104	72284603	chr1	72236179	72236678	Pecr|chr1:72236179-72236678	0.176003924035627	.	.
chr1	72284104	72284603	chr1	72236179	72236678	Tmem169|chr1:72236179-72236678	0.176003924035627	.	.
chr1	72284104	72284603	chr1	72379437	72379936	Pecr|chr1:72379437-72379936	0.263808145100526	.	.
chr1	72284104	72284603	chr1	72379437	72379936	Tmem169|chr1:72379437-72379936	0.263808145100526	.	.
chr1	72284104	72284603	chr1	72465176	72465675	Pecr|chr1:72465176-72465675	0.152249531327253	.	.
chr1	72284104	72284603	chr1	72465176	72465675	Tmem169|chr1:72465176-72465675	0.152249531327253	.	.
chr1	72307199	72307698	chr1	72123622	72124121	Xrcc5|chr1:72123622-72124121	0.22337662193592	.	.
chr1	72536444	72536943	chr1	72872440	72872939	March4|chr1:72872440-72872939	0.191054209991004	.	.
chr1	72582908	72583407	chr1	72254025	72254524	Smarcal1|chr1:72254025-72254524	0.178080824032984	.	.
chr1	72582908	72583407	chr1	72379437	72379936	Smarcal1|chr1:72379437-72379936	0.277682003157073	.	.
chr1	72582908	72583407	chr1	72872440	72872939	Smarcal1|chr1:72872440-72872939	0.200085729213949	.	.
chr1	72711014	72711513	chr1	72465176	72465675	Rpl37a|chr1:72465176-72465675	0.135741666125545	.	.
chr1	72711014	72711513	chr1	72558786	72559285	Rpl37a|chr1:72558786-72559285	0.184574605340658	.	.
chr1	72711014	72711513	chr1	72993519	72994018	Rpl37a|chr1:72993519-72994018	0.158472036591777	.	.
chr1	72874696	72875195	chr1	72558786	72559285	Igfbp5|chr1:72558786-72559285	0.21150116621488	.	.
chr1	72874696	72875195	chr1	72751227	72751726	Igfbp5|chr1:72751227-72751726	0.137286008706431	.	.
chr1	72874696	72875195	chr1	72929780	72930279	Igfbp5|chr1:72929780-72930279	0.34194951622177	.	.
chr1	72874696	72875195	chr1	72974085	72974584	Igfbp5|chr1:72974085-72974584	0.195568885562452	.	.
chr1	72874696	72875195	chr1	73006045	73006544	Igfbp5|chr1:73006045-73006544	0.128133796828189	.	.
chr1	72874696	72875195	chr1	73126007	73126506	Igfbp5|chr1:73126007-73126506	0.292877568568607	.	.
chr1	73864311	73864810	chr1	73935281	73935780	6030407O03Rik|chr1:73935281-73935780	0.179672589178234	.	.
chr1	73864311	73864810	chr1	74066111	74066610	6030407O03Rik|chr1:74066111-74066610	0.14568304556855	.	.
chr1	74124229	74124728	chr1	73935281	73935780	Tns1|chr1:73935281-73935780	0.288634443940437	.	.
chr1	74124229	74124728	chr1	73943500	73943999	Tns1|chr1:73943500-73943999	0.3281660783075	.	.
chr1	74124229	74124728	chr1	73962820	73963319	Tns1|chr1:73962820-73963319	0.296313264569226	.	.
chr1	74124229	74124728	chr1	74040917	74041416	Tns1|chr1:74040917-74041416	0.211994794832191	.	.
chr1	74124229	74124728	chr1	74119154	74119653	Tns1|chr1:74119154-74119653	0.156173564257683	.	.
chr1	74124229	74124728	chr1	74332815	74333314	Tns1|chr1:74332815-74333314	0.137866548779842	.	.
chr1	74124229	74124728	chr1	74386756	74387255	Tns1|chr1:74386756-74387255	0.264351840210863	.	.
chr1	74236196	74236695	chr1	73850511	73851010	Arpc2|chr1:73850511-73851010	0.143852436723719	.	.
chr1	74236196	74236695	chr1	73944391	73944890	Arpc2|chr1:73944391-73944890	0.195048059513761	.	.
chr1	74236196	74236695	chr1	73962820	73963319	Arpc2|chr1:73962820-73963319	0.195818745252255	.	.
chr1	74236196	74236695	chr1	74014575	74015074	Arpc2|chr1:74014575-74015074	0.262151444277398	.	.
chr1	74236196	74236695	chr1	74103908	74104407	Arpc2|chr1:74103908-74104407	0.130514040446872	.	.
chr1	74284588	74285087	chr1	74040917	74041416	Aamp|chr1:74040917-74041416	0.195014636585265	.	.
chr1	74284588	74285087	chr1	74040917	74041416	Pnkd|chr1:74040917-74041416	0.195014636585265	.	.
chr1	74284588	74285087	chr1	74119154	74119653	Aamp|chr1:74119154-74119653	0.236591109799144	.	.
chr1	74284588	74285087	chr1	74119154	74119653	Pnkd|chr1:74119154-74119653	0.236591109799144	.	.
chr1	74284588	74285087	chr1	74332262	74332761	Aamp|chr1:74332262-74332761	0.203730317846927	.	.
chr1	74284588	74285087	chr1	74332262	74332761	Pnkd|chr1:74332262-74332761	0.203730317846927	.	.
chr1	74284588	74285087	chr1	74332815	74333314	Aamp|chr1:74332815-74333314	0.333553947827028	.	.
chr1	74284588	74285087	chr1	74332815	74333314	Pnkd|chr1:74332815-74333314	0.333553947827028	.	.
chr1	74284588	74285087	chr1	74386756	74387255	Aamp|chr1:74386756-74387255	0.211896482557312	.	.
chr1	74284588	74285087	chr1	74386756	74387255	Pnkd|chr1:74386756-74387255	0.211896482557312	.	.
chr1	74295004	74295503	chr1	74056239	74056738	Gm29358|chr1:74056239-74056738	0.187892937609251	.	.
chr1	74295004	74295503	chr1	74066111	74066610	Gm29358|chr1:74066111-74066610	0.410168376022362	.	.
chr1	74295004	74295503	chr1	74111307	74111806	Gm29358|chr1:74111307-74111806	0.149791196646372	.	.
chr1	74295004	74295503	chr1	74303434	74303933	Gm29358|chr1:74303434-74303933	0.329907964874449	.	.
chr1	74295004	74295503	chr1	74303949	74304448	Gm29358|chr1:74303949-74304448	0.297109386809865	.	.
chr1	74295004	74295503	chr1	74386756	74387255	Gm29358|chr1:74386756-74387255	0.169213453210216	.	.
chr1	74295625	74296124	chr1	74119154	74119653	Gm29358|chr1:74119154-74119653	0.209849374443126	.	.
chr1	74295625	74296124	chr1	74303434	74303933	Gm29358|chr1:74303434-74303933	0.173505695673012	.	.
chr1	74295625	74296124	chr1	74332815	74333314	Gm29358|chr1:74332815-74333314	0.194326276243795	.	.
chr1	74295625	74296124	chr1	74397348	74397847	Gm29358|chr1:74397348-74397847	0.186605499839986	.	.
chr1	74361763	74362262	chr1	74111307	74111806	Catip|chr1:74111307-74111806	0.272079900274192	.	.
chr1	74361763	74362262	chr1	74332262	74332761	Catip|chr1:74332262-74332761	0.209863426402578	.	.
chr1	74361763	74362262	chr1	74332815	74333314	Catip|chr1:74332815-74333314	0.15914859221234	.	.
chr1	74391301	74391800	chr1	74040917	74041416	Ctdsp1|chr1:74040917-74041416	0.293545639280014	.	.
chr1	74391301	74391800	chr1	74066111	74066610	Ctdsp1|chr1:74066111-74066610	0.145351499046802	.	.
chr1	74391301	74391800	chr1	74386756	74387255	Ctdsp1|chr1:74386756-74387255	0.128400507920474	.	.
chr1	74505730	74506229	chr1	74340213	74340712	Cnot9|chr1:74340213-74340712	0.167505518279839	.	.
chr1	74505730	74506229	chr1	74340802	74341301	Cnot9|chr1:74340802-74341301	0.180499185092772	.	.
chr1	74505730	74506229	chr1	74397348	74397847	Cnot9|chr1:74397348-74397847	0.136304797269708	.	.
chr1	74541923	74542422	chr1	74332815	74333314	Plcd4|chr1:74332815-74333314	0.199620955702726	.	.
chr1	74541923	74542422	chr1	74386756	74387255	Plcd4|chr1:74386756-74387255	0.275914448986071	.	.
chr1	74542596	74543095	chr1	74397348	74397847	Plcd4|chr1:74397348-74397847	0.147260930336408	.	.
chr1	74542596	74543095	chr1	74880737	74881236	Plcd4|chr1:74880737-74881236	0.211114713794652	.	.
chr1	74587962	74588461	chr1	74397348	74397847	Bcs1l|chr1:74397348-74397847	0.241369765777644	.	.
chr1	74587962	74588461	chr1	74397348	74397847	Zfp142|chr1:74397348-74397847	0.241369765777644	.	.
chr1	74587962	74588461	chr1	74763029	74763528	Bcs1l|chr1:74763029-74763528	0.177869984227187	.	.
chr1	74587962	74588461	chr1	74763029	74763528	Zfp142|chr1:74763029-74763528	0.177869984227187	.	.
chr1	74601175	74601674	chr1	74303434	74303933	Rnf25|chr1:74303434-74303933	0.151315315546023	.	.
chr1	74601175	74601674	chr1	74303434	74303933	Stk36|chr1:74303434-74303933	0.151315315546023	.	.
chr1	74601175	74601674	chr1	74303949	74304448	Rnf25|chr1:74303949-74304448	0.184247601657745	.	.
chr1	74601175	74601674	chr1	74303949	74304448	Stk36|chr1:74303949-74304448	0.184247601657745	.	.
chr1	74601175	74601674	chr1	74386756	74387255	Rnf25|chr1:74386756-74387255	0.280637200453266	.	.
chr1	74601175	74601674	chr1	74386756	74387255	Stk36|chr1:74386756-74387255	0.280637200453266	.	.
chr1	74601175	74601674	chr1	74763029	74763528	Rnf25|chr1:74763029-74763528	0.13233440278014	.	.
chr1	74601175	74601674	chr1	74763029	74763528	Stk36|chr1:74763029-74763528	0.13233440278014	.	.
chr1	74601175	74601674	chr1	74775505	74776004	Rnf25|chr1:74775505-74776004	0.28936521857403	.	.
chr1	74601175	74601674	chr1	74775505	74776004	Stk36|chr1:74775505-74776004	0.28936521857403	.	.
chr1	74661495	74661994	chr1	74340213	74340712	Ttll4|chr1:74340213-74340712	0.188857381784001	.	.
chr1	74661495	74661994	chr1	74386756	74387255	Ttll4|chr1:74386756-74387255	0.260153061279645	.	.
chr1	74661495	74661994	chr1	74775505	74776004	Ttll4|chr1:74775505-74776004	0.340783572018008	.	.
chr1	74712949	74713448	chr1	74332815	74333314	Cyp27a1|chr1:74332815-74333314	0.138982656444675	.	.
chr1	74854708	74855207	chr1	74775505	74776004	Cdk5r2|chr1:74775505-74776004	0.130432553976449	.	.
chr1	74854708	74855207	chr1	74794449	74794948	Cdk5r2|chr1:74794449-74794948	0.183261787935611	.	.
chr1	74854708	74855207	chr1	75214856	75215355	Cdk5r2|chr1:75214856-75215355	0.222537073117424	.	.
chr1	75124760	75125259	chr1	74750745	74751244	Nhej1|chr1:74750745-74751244	0.180497129738088	.	.
chr1	75142499	75142998	chr1	75398631	75399130	Cnppd1|chr1:75398631-75399130	0.140594412552392	.	.
chr1	75142499	75142998	chr1	75398631	75399130	Retreg2|chr1:75398631-75399130	0.140594412552392	.	.
chr1	75142499	75142998	chr1	75399854	75400353	Cnppd1|chr1:75399854-75400353	0.193575750979265	.	.
chr1	75142499	75142998	chr1	75399854	75400353	Retreg2|chr1:75399854-75400353	0.193575750979265	.	.
chr1	75142499	75142998	chr1	75467494	75467993	Cnppd1|chr1:75467494-75467993	0.171198286350057	.	.
chr1	75142499	75142998	chr1	75467494	75467993	Retreg2|chr1:75467494-75467993	0.171198286350057	.	.
chr1	75168424	75168923	chr1	74772969	74773468	Zfand2b|chr1:74772969-74773468	0.163965112063944	.	.
chr1	75168424	75168923	chr1	75214856	75215355	Zfand2b|chr1:75214856-75215355	0.148074127521903	.	.
chr1	75168424	75168923	chr1	75381822	75382321	Zfand2b|chr1:75381822-75382321	0.265127050013907	.	.
chr1	75168424	75168923	chr1	75487834	75488333	Zfand2b|chr1:75487834-75488333	0.147881702703097	.	.
chr1	75180079	75180578	chr1	74750745	74751244	Abcb6|chr1:74750745-74751244	0.287935074337106	.	.
chr1	75180079	75180578	chr1	75467494	75467993	Abcb6|chr1:75467494-75467993	0.414176517434048	.	.
chr1	75191753	75192252	chr1	74750745	74751244	Ankzf1|chr1:74750745-74751244	0.29324195613477	.	.
chr1	75191753	75192252	chr1	74750745	74751244	Atg9a|chr1:74750745-74751244	0.29324195613477	.	.
chr1	75191753	75192252	chr1	74775505	74776004	Ankzf1|chr1:74775505-74776004	0.24331887803839	.	.
chr1	75191753	75192252	chr1	74775505	74776004	Atg9a|chr1:74775505-74776004	0.24331887803839	.	.
chr1	75191753	75192252	chr1	75399854	75400353	Ankzf1|chr1:75399854-75400353	0.270866332175512	.	.
chr1	75191753	75192252	chr1	75399854	75400353	Atg9a|chr1:75399854-75400353	0.270866332175512	.	.
chr1	75191753	75192252	chr1	75467494	75467993	Ankzf1|chr1:75467494-75467993	0.282485490950902	.	.
chr1	75191753	75192252	chr1	75467494	75467993	Atg9a|chr1:75467494-75467993	0.282485490950902	.	.
chr1	75191753	75192252	chr1	75487302	75487801	Ankzf1|chr1:75487302-75487801	0.459292629556329	.	.
chr1	75191753	75192252	chr1	75487302	75487801	Atg9a|chr1:75487302-75487801	0.459292629556329	.	.
chr1	75191753	75192252	chr1	75487834	75488333	Ankzf1|chr1:75487834-75488333	0.258881082975919	.	.
chr1	75191753	75192252	chr1	75487834	75488333	Atg9a|chr1:75487834-75488333	0.258881082975919	.	.
chr1	75210546	75211045	chr1	74816731	74817230	Glb1l|chr1:74816731-74817230	0.152329331883239	.	.
chr1	75210546	75211045	chr1	74816731	74817230	Stk16|chr1:74816731-74817230	0.152329331883239	.	.
chr1	75210546	75211045	chr1	74880737	74881236	Glb1l|chr1:74880737-74881236	0.214264258520267	.	.
chr1	75210546	75211045	chr1	74880737	74881236	Stk16|chr1:74880737-74881236	0.214264258520267	.	.
chr1	75210546	75211045	chr1	75214856	75215355	Glb1l|chr1:75214856-75215355	0.409523083638098	.	.
chr1	75210546	75211045	chr1	75214856	75215355	Stk16|chr1:75214856-75215355	0.409523083638098	.	.
chr1	75210546	75211045	chr1	75381822	75382321	Glb1l|chr1:75381822-75382321	0.284607010686997	.	.
chr1	75210546	75211045	chr1	75381822	75382321	Stk16|chr1:75381822-75382321	0.284607010686997	.	.
chr1	75219086	75219585	chr1	75214856	75215355	Tuba4a|chr1:75214856-75215355	0.403743109413762	.	.
chr1	75236144	75236643	chr1	74772969	74773468	Dnajb2|chr1:74772969-74773468	0.200327064633328	.	.
chr1	75236144	75236643	chr1	74794449	74794948	Dnajb2|chr1:74794449-74794948	0.133468827851868	.	.
chr1	75236651	75237150	chr1	74772969	74773468	Dnajb2|chr1:74772969-74773468	0.210525193272022	.	.
chr1	75236651	75237150	chr1	75015875	75016374	Dnajb2|chr1:75015875-75016374	0.173499251628858	.	.
chr1	75236651	75237150	chr1	75399854	75400353	Dnajb2|chr1:75399854-75400353	0.154577892376361	.	.
chr1	75316812	75317311	chr1	75398631	75399130	Dnpep|chr1:75398631-75399130	0.168198170877398	.	.
chr1	75316812	75317311	chr1	75399854	75400353	Dnpep|chr1:75399854-75400353	0.173102613531501	.	.
chr1	75317346	75317845	chr1	75399854	75400353	Dnpep|chr1:75399854-75400353	0.268026060771882	.	.
chr1	75317346	75317845	chr1	75487302	75487801	Dnpep|chr1:75487302-75487801	0.297200418758504	.	.
chr1	75435709	75436208	chr1	75487834	75488333	Gmppa|chr1:75487834-75488333	0.325606526467078	.	.
chr1	75479156	75479655	chr1	75399854	75400353	Chpf|chr1:75399854-75400353	0.304683694257482	.	.
chr1	75479156	75479655	chr1	75399854	75400353	Tmem198|chr1:75399854-75400353	0.304683694257482	.	.
chr1	75479156	75479655	chr1	75487302	75487801	Chpf|chr1:75487302-75487801	0.203714338081431	.	.
chr1	75479156	75479655	chr1	75487302	75487801	Tmem198|chr1:75487302-75487801	0.203714338081431	.	.
chr1	75479156	75479655	chr1	75487834	75488333	Chpf|chr1:75487834-75488333	0.216064030667708	.	.
chr1	75479156	75479655	chr1	75487834	75488333	Tmem198|chr1:75487834-75488333	0.216064030667708	.	.
chr1	75479156	75479655	chr1	75559353	75559852	Chpf|chr1:75559353-75559852	0.197668372366388	.	.
chr1	75479156	75479655	chr1	75559353	75559852	Tmem198|chr1:75559353-75559852	0.197668372366388	.	.
chr1	75506139	75506638	chr1	75399854	75400353	Inha|chr1:75399854-75400353	0.306873292210302	.	.
chr1	75506139	75506638	chr1	75399854	75400353	Obsl1|chr1:75399854-75400353	0.306873292210302	.	.
chr1	75506139	75506638	chr1	75467494	75467993	Inha|chr1:75467494-75467993	0.186988340038365	.	.
chr1	75506139	75506638	chr1	75467494	75467993	Obsl1|chr1:75467494-75467993	0.186988340038365	.	.
chr1	75506139	75506638	chr1	75487302	75487801	Inha|chr1:75487302-75487801	0.374237096881436	.	.
chr1	75506139	75506638	chr1	75487302	75487801	Obsl1|chr1:75487302-75487801	0.374237096881436	.	.
chr1	75506139	75506638	chr1	75487834	75488333	Inha|chr1:75487834-75488333	0.296988429322847	.	.
chr1	75506139	75506638	chr1	75487834	75488333	Obsl1|chr1:75487834-75488333	0.296988429322847	.	.
chr1	75521240	75521739	chr1	75487302	75487801	Stk11ip|chr1:75487302-75487801	0.170734519490862	.	.
chr1	75521240	75521739	chr1	75559353	75559852	Stk11ip|chr1:75559353-75559852	0.221543164426608	.	.
chr1	75545710	75546209	chr1	75399854	75400353	Slc4a3|chr1:75399854-75400353	0.142562943681358	.	.
chr1	75545710	75546209	chr1	75487302	75487801	Slc4a3|chr1:75487302-75487801	0.277684775516411	.	.
chr1	75545710	75546209	chr1	75487834	75488333	Slc4a3|chr1:75487834-75488333	0.182109915126765	.	.
chr1	75546261	75546760	chr1	75399854	75400353	Slc4a3|chr1:75399854-75400353	0.240955476939661	.	.
chr1	75546261	75546760	chr1	75399854	75400353	Slc4a3|chr1:75399854-75400353	0.240955476939662	.	.
chr1	75546261	75546760	chr1	75487302	75487801	Slc4a3|chr1:75487302-75487801	0.324258243175417	.	.
chr1	75546261	75546760	chr1	75487834	75488333	Slc4a3|chr1:75487834-75488333	0.308896009814184	.	.
chr1	77514939	77515438	chr1	77600629	77601128	Epha4|chr1:77600629-77601128	0.231574548417163	.	.
chr1	77514939	77515438	chr1	77600629	77601128	Gm28386|chr1:77600629-77601128	0.231574548417163	.	.
chr1	77514939	77515438	chr1	77846200	77846699	Epha4|chr1:77846200-77846699	0.264712722619757	.	.
chr1	77514939	77515438	chr1	77846200	77846699	Gm28386|chr1:77846200-77846699	0.264712722619757	.	.
chr1	77514939	77515438	chr1	77846737	77847236	Epha4|chr1:77846737-77847236	0.157631353906626	.	.
chr1	77514939	77515438	chr1	77846737	77847236	Gm28386|chr1:77846737-77847236	0.157631353906626	.	.
chr1	78196613	78197112	chr1	78156489	78156988	Pax3|chr1:78156489-78156988	0.506893009708993	.	.
chr1	78196613	78197112	chr1	78181806	78182305	Pax3|chr1:78181806-78182305	0.758889073155262	.	.
chr1	78196613	78197112	chr1	78189390	78189889	Pax3|chr1:78189390-78189889	0.717294500089238	.	.
chr1	78196613	78197112	chr1	78215765	78216264	Pax3|chr1:78215765-78216264	0.656425203522624	.	.
chr1	78196613	78197112	chr1	78367742	78368241	Pax3|chr1:78367742-78368241	0.295533006483799	.	.
chr1	78657540	78658039	chr1	78590541	78591040	Acsl3|chr1:78590541-78591040	0.413993954901427	.	.
chr1	78657540	78658039	chr1	78590541	78591040	Utp14b|chr1:78590541-78591040	0.413993954901427	.	.
chr1	78657540	78658039	chr1	78593916	78594415	Acsl3|chr1:78593916-78594415	0.204536452272279	.	.
chr1	78657540	78658039	chr1	78593916	78594415	Utp14b|chr1:78593916-78594415	0.204536452272279	.	.
chr1	78820317	78820816	chr1	78646799	78647298	Gm29187|chr1:78646799-78647298	0.129703982400232	.	.
chr1	78820317	78820816	chr1	78649277	78649776	Gm29187|chr1:78649277-78649776	0.249199072742986	.	.
chr1	78820317	78820816	chr1	78725765	78726264	Gm29187|chr1:78725765-78726264	0.332709610387858	.	.
chr1	78820317	78820816	chr1	78745265	78745764	Gm29187|chr1:78745265-78745764	0.232288015793944	.	.
chr1	78820317	78820816	chr1	78822579	78823078	Gm29187|chr1:78822579-78823078	0.45954203017575	.	.
chr1	78820317	78820816	chr1	78852381	78852880	Gm29187|chr1:78852381-78852880	0.403798801718588	.	.
chr1	79775809	79776308	chr1	79580908	79581407	Mrpl44|chr1:79580908-79581407	0.163915387931766	.	.
chr1	79775809	79776308	chr1	79580908	79581407	Wdfy1|chr1:79580908-79581407	0.163915387931766	.	.
chr1	79775809	79776308	chr1	79858406	79858905	Mrpl44|chr1:79858406-79858905	0.142060985226154	.	.
chr1	79775809	79776308	chr1	79858406	79858905	Wdfy1|chr1:79858406-79858905	0.142060985226154	.	.
chr1	79861319	79861818	chr1	79822756	79823255	Serpine2|chr1:79822756-79823255	0.176184361646041	.	.
chr1	79861319	79861818	chr1	79858406	79858905	Serpine2|chr1:79858406-79858905	0.173616457583285	.	.
chr1	82290681	82291180	chr1	82283141	82283640	Irs1|chr1:82283141-82283640	0.157160732118105	.	.
chr1	82290681	82291180	chr1	82634461	82634960	Irs1|chr1:82634461-82634960	0.135940561312783	.	.
chr1	82291243	82291742	chr1	82283141	82283640	Irs1|chr1:82283141-82283640	0.301598433661252	.	.
chr1	82291243	82291742	chr1	82329287	82329786	Irs1|chr1:82329287-82329786	0.140586681183123	.	.
chr1	82316361	82316860	chr1	82243240	82243739	Rhbdd1|chr1:82243240-82243739	0.209125413343904	.	.
chr1	82316361	82316860	chr1	82433306	82433805	Rhbdd1|chr1:82433306-82433805	0.136876484453822	.	.
chr1	82724600	82725099	chr1	82329287	82329786	C430014B12Rik|chr1:82329287-82329786	0.376003905972387	.	.
chr1	82724600	82725099	chr1	82329287	82329786	Mff|chr1:82329287-82329786	0.376003905972387	.	.
chr1	82724600	82725099	chr1	82417180	82417679	C430014B12Rik|chr1:82417180-82417679	0.146740502569006	.	.
chr1	82724600	82725099	chr1	82417180	82417679	Mff|chr1:82417180-82417679	0.146740502569006	.	.
chr1	82724600	82725099	chr1	82476674	82477173	C430014B12Rik|chr1:82476674-82477173	0.15634434767862	.	.
chr1	82724600	82725099	chr1	82476674	82477173	Mff|chr1:82476674-82477173	0.15634434767862	.	.
chr1	82724600	82725099	chr1	82634461	82634960	C430014B12Rik|chr1:82634461-82634960	0.233237405020649	.	.
chr1	82724600	82725099	chr1	82634461	82634960	Mff|chr1:82634461-82634960	0.233237405020649	.	.
chr1	82725115	82725614	chr1	82283141	82283640	C430014B12Rik|chr1:82283141-82283640	0.205760987124143	.	.
chr1	82725115	82725614	chr1	82283141	82283640	Mff|chr1:82283141-82283640	0.205760987124143	.	.
chr1	82725115	82725614	chr1	82324039	82324538	C430014B12Rik|chr1:82324039-82324538	0.17908945745013	.	.
chr1	82725115	82725614	chr1	82324039	82324538	Mff|chr1:82324039-82324538	0.17908945745013	.	.
chr1	82725115	82725614	chr1	82417180	82417679	C430014B12Rik|chr1:82417180-82417679	0.1922846480619	.	.
chr1	82725115	82725614	chr1	82417180	82417679	Mff|chr1:82417180-82417679	0.1922846480619	.	.
chr1	82725115	82725614	chr1	82634461	82634960	C430014B12Rik|chr1:82634461-82634960	0.290620865073232	.	.
chr1	82725115	82725614	chr1	82634461	82634960	Mff|chr1:82634461-82634960	0.290620865073232	.	.
chr1	83159481	83159980	chr1	82787312	82787811	Daw1|chr1:82787312-82787811	0.128940623812694	.	.
chr1	84695000	84695499	chr1	84381011	84381510	Dner|chr1:84381011-84381510	0.235297749669492	.	.
chr1	84695000	84695499	chr1	84443620	84444119	Dner|chr1:84443620-84444119	0.193354249335485	.	.
chr1	84695000	84695499	chr1	84449849	84450348	Dner|chr1:84449849-84450348	0.161540015420897	.	.
chr1	84695000	84695499	chr1	84621244	84621743	Dner|chr1:84621244-84621743	0.21978996047835	.	.
chr1	84695000	84695499	chr1	84667616	84668115	Dner|chr1:84667616-84668115	0.1719615191462	.	.
chr1	84695613	84696112	chr1	84284342	84284841	Dner|chr1:84284342-84284841	0.189511227097623	.	.
chr1	84695613	84696112	chr1	84381011	84381510	Dner|chr1:84381011-84381510	0.181673497992362	.	.
chr1	84695613	84696112	chr1	84394941	84395440	Dner|chr1:84394941-84395440	0.213276776197458	.	.
chr1	84695613	84696112	chr1	84585323	84585822	Dner|chr1:84585323-84585822	0.301883446771211	.	.
chr1	84695613	84696112	chr1	84621244	84621743	Dner|chr1:84621244-84621743	0.319003691701791	.	.
chr1	84695613	84696112	chr1	84667616	84668115	Dner|chr1:84667616-84668115	0.214836077365701	.	.
chr1	84839165	84839664	chr1	84535969	84536468	Fbxo36|chr1:84535969-84536468	0.153959947276464	.	.
chr1	85793160	85793659	chr1	85751349	85751848	Cab39|chr1:85751349-85751848	0.280789075234692	.	.
chr1	85793160	85793659	chr1	85969444	85969943	Cab39|chr1:85969444-85969943	0.241168813948408	.	.
chr1	85793160	85793659	chr1	85981936	85982435	Cab39|chr1:85981936-85982435	0.180142217088919	.	.
chr1	85793160	85793659	chr1	86032144	86032643	Cab39|chr1:86032144-86032643	0.135098506938456	.	.
chr1	85894274	85894773	chr1	85901970	85902469	Itm2c|chr1:85901970-85902469	0.290445763210706	.	.
chr1	85928201	85928700	chr1	85922384	85922883	4933407L21Rik|chr1:85922384-85922883	0.241943981108342	.	.
chr1	85928201	85928700	chr1	86053912	86054411	4933407L21Rik|chr1:86053912-86054411	0.218025699405432	.	.
chr1	86046083	86046582	chr1	85939586	85940085	2810459M11Rik|chr1:85939586-85940085	0.150766812313615	.	.
chr1	86046083	86046582	chr1	85940132	85940631	2810459M11Rik|chr1:85940132-85940631	0.191536689135569	.	.
chr1	86046083	86046582	chr1	86038632	86039131	2810459M11Rik|chr1:86038632-86039131	0.306612315749853	.	.
chr1	86064385	86064884	chr1	85751349	85751848	Psmd1|chr1:85751349-85751848	0.326271700962856	.	.
chr1	86064385	86064884	chr1	86032144	86032643	Psmd1|chr1:86032144-86032643	0.340627520276898	.	.
chr1	86064385	86064884	chr1	86053131	86053630	Psmd1|chr1:86053131-86053630	0.225167029805422	.	.
chr1	86064385	86064884	chr1	86487143	86487642	Psmd1|chr1:86487143-86487642	0.256084990688924	.	.
chr1	86154471	86154970	chr1	85940132	85940631	Armc9|chr1:85940132-85940631	0.163543522899473	.	.
chr1	86154471	86154970	chr1	86018323	86018822	Armc9|chr1:86018323-86018822	0.404922521101383	.	.
chr1	86154471	86154970	chr1	86032144	86032643	Armc9|chr1:86032144-86032643	0.301048427797186	.	.
chr1	86154471	86154970	chr1	86053131	86053630	Armc9|chr1:86053131-86053630	0.128734871544537	.	.
chr1	86358737	86359236	chr1	86038063	86038562	C130036L24Rik|chr1:86038063-86038562	0.173174487195816	.	.
chr1	86358737	86359236	chr1	86038063	86038562	Ncl|chr1:86038063-86038562	0.173174487195816	.	.
chr1	86358737	86359236	chr1	86053912	86054411	C130036L24Rik|chr1:86053912-86054411	0.147316574267376	.	.
chr1	86358737	86359236	chr1	86053912	86054411	Ncl|chr1:86053912-86054411	0.147316574267376	.	.
chr1	86358737	86359236	chr1	86740591	86741090	C130036L24Rik|chr1:86740591-86741090	0.131056393159318	.	.
chr1	86358737	86359236	chr1	86740591	86741090	Ncl|chr1:86740591-86741090	0.131056393159318	.	.
chr1	86359268	86359767	chr1	86053131	86053630	C130036L24Rik|chr1:86053131-86053630	0.261407153145562	.	.
chr1	86359268	86359767	chr1	86053131	86053630	Ncl|chr1:86053131-86053630	0.261407153145562	.	.
chr1	86359268	86359767	chr1	86503968	86504467	C130036L24Rik|chr1:86503968-86504467	0.251964437315809	.	.
chr1	86359268	86359767	chr1	86503968	86504467	Ncl|chr1:86503968-86504467	0.251964437315809	.	.
chr1	86525710	86526209	chr1	86503968	86504467	Ptma|chr1:86503968-86504467	0.173945459271579	.	.
chr1	86526360	86526859	chr1	86434501	86435000	Ptma|chr1:86434501-86435000	0.135358471959948	.	.
chr1	86526360	86526859	chr1	86442428	86442927	Ptma|chr1:86442428-86442927	0.247221802126362	.	.
chr1	86526360	86526859	chr1	86487143	86487642	Ptma|chr1:86487143-86487642	0.134771108565234	.	.
chr1	86526360	86526859	chr1	86503968	86504467	Ptma|chr1:86503968-86504467	0.166457804591593	.	.
chr1	86526360	86526859	chr1	86719376	86719875	Ptma|chr1:86719376-86719875	0.16685287494551	.	.
chr1	86526360	86526859	chr1	86740077	86740576	Ptma|chr1:86740077-86740576	0.195495005078098	.	.
chr1	86526360	86526859	chr1	86740591	86741090	Ptma|chr1:86740591-86741090	0.158686888307483	.	.
chr1	86582078	86582577	chr1	86472164	86472663	Cops7b|chr1:86472164-86472663	0.213671000231036	.	.
chr1	86582078	86582577	chr1	86472164	86472663	Pde6d|chr1:86472164-86472663	0.213671000231036	.	.
chr1	86582603	86583102	chr1	86740591	86741090	Cops7b|chr1:86740591-86741090	0.13650828589355	.	.
chr1	86582603	86583102	chr1	86740591	86741090	Pde6d|chr1:86740591-86741090	0.13650828589355	.	.
chr1	86669399	86669898	chr1	86420984	86421483	Nppc|chr1:86420984-86421483	0.183983935869458	.	.
chr1	86669399	86669898	chr1	86440464	86440963	Nppc|chr1:86440464-86440963	0.140020984173326	.	.
chr1	86669399	86669898	chr1	86487143	86487642	Nppc|chr1:86487143-86487642	0.198771502948454	.	.
chr1	86670393	86670892	chr1	86420984	86421483	Nppc|chr1:86420984-86421483	0.224988577604576	.	.
chr1	86670393	86670892	chr1	86440464	86440963	Nppc|chr1:86440464-86440963	0.136587770210773	.	.
chr1	86670393	86670892	chr1	86472164	86472663	Nppc|chr1:86472164-86472663	0.263977012553133	.	.
chr1	86670393	86670892	chr1	86487725	86488224	Nppc|chr1:86487725-86488224	0.164307455123136	.	.
chr1	86670393	86670892	chr1	86522302	86522801	Nppc|chr1:86522302-86522801	0.16048004683393	.	.
chr1	86670393	86670892	chr1	86586879	86587378	Nppc|chr1:86586879-86587378	0.23936226304228	.	.
chr1	86703565	86704064	chr1	86434501	86435000	Dis3l2|chr1:86434501-86435000	0.384224427272247	.	.
chr1	86703565	86704064	chr1	86440464	86440963	Dis3l2|chr1:86440464-86440963	0.194986180838583	.	.
chr1	86703565	86704064	chr1	86442428	86442927	Dis3l2|chr1:86442428-86442927	0.44526985462886	.	.
chr1	86703565	86704064	chr1	86719376	86719875	Dis3l2|chr1:86719376-86719875	0.142129182141563	.	.
chr1	87213673	87214172	chr1	87010332	87010831	Eif4e2|chr1:87010332-87010831	0.134358213247829	.	.
chr1	87213673	87214172	chr1	87098548	87099047	Eif4e2|chr1:87098548-87099047	0.269731851590096	.	.
chr1	87213673	87214172	chr1	87244160	87244659	Eif4e2|chr1:87244160-87244659	0.138612561635379	.	.
chr1	87264078	87264577	chr1	87244160	87244659	Efhd1|chr1:87244160-87244659	0.169810217285985	.	.
chr1	87264078	87264577	chr1	87244160	87244659	Efhd1os|chr1:87244160-87244659	0.169810217285985	.	.
chr1	87326698	87327197	chr1	87010887	87011386	Gigyf2|chr1:87010887-87011386	0.215173237110011	.	.
chr1	87326698	87327197	chr1	87098548	87099047	Gigyf2|chr1:87098548-87099047	0.149278293091856	.	.
chr1	87326698	87327197	chr1	87517912	87518411	Gigyf2|chr1:87517912-87518411	0.131845509253737	.	.
chr1	87326698	87327197	chr1	87594335	87594834	Gigyf2|chr1:87594335-87594834	0.265375034001048	.	.
chr1	87326698	87327197	chr1	87614477	87614976	Gigyf2|chr1:87614477-87614976	0.184117745841314	.	.
chr1	87510023	87510522	chr1	87447455	87447954	Neu2|chr1:87447455-87447954	0.326367838415219	.	.
chr1	87510023	87510522	chr1	87614477	87614976	Neu2|chr1:87614477-87614976	0.168412893560684	.	.
chr1	88008031	88008530	chr1	87925537	87926036	Usp40|chr1:87925537-87926036	0.150030621553795	.	.
chr1	88133830	88134329	chr1	88447492	88447991	Ugt1a6a|chr1:88447492-88447991	0.218106415771029	.	.
chr1	88701944	88702443	chr1	88447492	88447991	Arl4c|chr1:88447492-88447991	0.342600267713758	.	.
chr1	88701944	88702443	chr1	88447492	88447991	Arl4c|chr1:88447492-88447991	0.342600267713759	.	.
chr1	88701944	88702443	chr1	88658097	88658596	Arl4c|chr1:88658097-88658596	0.223897949875153	.	.
chr1	88701944	88702443	chr1	88668315	88668814	Arl4c|chr1:88668315-88668814	0.338423061846129	.	.
chr1	88701944	88702443	chr1	88924200	88924699	Arl4c|chr1:88924200-88924699	0.405595935988644	.	.
chr1	89069980	89070479	chr1	89400754	89401253	Sh3bp4|chr1:89400754-89401253	0.227168690963203	.	.
chr1	89454554	89455053	chr1	89117685	89118184	Agap1|chr1:89117685-89118184	0.160647468397738	.	.
chr1	89454554	89455053	chr1	89675963	89676462	Agap1|chr1:89675963-89676462	0.165575769990207	.	.
chr1	89931056	89931555	chr1	89675963	89676462	Gbx2|chr1:89675963-89676462	0.140775563182782	.	.
chr1	89931056	89931555	chr1	89676515	89677014	Gbx2|chr1:89676515-89677014	0.400684404205792	.	.
chr1	89931056	89931555	chr1	89688712	89689211	Gbx2|chr1:89688712-89689211	0.370100658066682	.	.
chr1	89931056	89931555	chr1	89880787	89881286	Gbx2|chr1:89880787-89881286	0.460347565459608	.	.
chr1	89931056	89931555	chr1	89924819	89925318	Gbx2|chr1:89924819-89925318	0.382706166418401	.	.
chr1	89931056	89931555	chr1	89934560	89935059	Gbx2|chr1:89934560-89935059	0.273350273326557	.	.
chr1	89931056	89931555	chr1	89940391	89940890	Gbx2|chr1:89940391-89940890	0.25491922355157	.	.
chr1	89931056	89931555	chr1	89989371	89989870	Gbx2|chr1:89989371-89989870	0.161799783569672	.	.
chr1	89931056	89931555	chr1	90060498	90060997	Gbx2|chr1:90060498-90060997	0.180271798673705	.	.
chr1	90153403	90153902	chr1	89880787	89881286	4930434B07Rik|chr1:89880787-89881286	0.183828709829455	.	.
chr1	90153403	90153902	chr1	89880787	89881286	Iqca|chr1:89880787-89881286	0.183828709829455	.	.
chr1	90153403	90153902	chr1	89934560	89935059	4930434B07Rik|chr1:89934560-89935059	0.196205632590459	.	.
chr1	90153403	90153902	chr1	89934560	89935059	Iqca|chr1:89934560-89935059	0.196205632590459	.	.
chr1	90153403	90153902	chr1	89940391	89940890	4930434B07Rik|chr1:89940391-89940890	0.194615751331785	.	.
chr1	90153403	90153902	chr1	89940391	89940890	Iqca|chr1:89940391-89940890	0.194615751331785	.	.
chr1	90153403	90153902	chr1	90434658	90435157	4930434B07Rik|chr1:90434658-90435157	0.130162951145723	.	.
chr1	90153403	90153902	chr1	90434658	90435157	Iqca|chr1:90434658-90435157	0.130162951145723	.	.
chr1	90203739	90204238	chr1	89880787	89881286	Ackr3|chr1:89880787-89881286	0.230766713149629	.	.
chr1	90203739	90204238	chr1	89934560	89935059	Ackr3|chr1:89934560-89935059	0.338703060070138	.	.
chr1	90203739	90204238	chr1	89940391	89940890	Ackr3|chr1:89940391-89940890	0.231912893323357	.	.
chr1	90203739	90204238	chr1	89989371	89989870	Ackr3|chr1:89989371-89989870	0.12902638064391	.	.
chr1	90203739	90204238	chr1	90060498	90060997	Ackr3|chr1:90060498-90060997	0.212952545627002	.	.
chr1	90203739	90204238	chr1	90434658	90435157	Ackr3|chr1:90434658-90435157	0.322709287209024	.	.
chr1	90279380	90279879	chr1	90228254	90228753	Gm28723|chr1:90228254-90228753	0.143500949282969	.	.
chr1	90279380	90279879	chr1	90272919	90273418	Gm28723|chr1:90272919-90273418	0.251824216954703	.	.
chr1	90603129	90603628	chr1	90565987	90566486	Cops8|chr1:90565987-90566486	0.354699185930381	.	.
chr1	90603129	90603628	chr1	90566499	90566998	Cops8|chr1:90566499-90566998	0.258226646869427	.	.
chr1	90974937	90975436	chr1	90840142	90840641	Gm28199|chr1:90840142-90840641	0.37274054003329	.	.
chr1	90974937	90975436	chr1	91049245	91049744	Gm28199|chr1:91049245-91049744	0.227081522222825	.	.
chr1	90974937	90975436	chr1	91052819	91053318	Gm28199|chr1:91052819-91053318	0.248071250348053	.	.
chr1	91249940	91250439	chr1	90909550	90910049	Ube2f|chr1:90909550-90910049	0.233187379435122	.	.
chr1	91249940	91250439	chr1	91600624	91601123	Ube2f|chr1:91600624-91601123	0.219705142395819	.	.
chr1	91250445	91250944	chr1	91209764	91210263	Ube2f|chr1:91209764-91210263	0.132039407666862	.	.
chr1	91250445	91250944	chr1	91239057	91239556	Ube2f|chr1:91239057-91239556	0.280779243313394	.	.
chr1	91250445	91250944	chr1	91436231	91436730	Ube2f|chr1:91436231-91436730	0.172028726942939	.	.
chr1	91298026	91298525	chr1	91209256	91209755	Scly|chr1:91209256-91209755	0.205829220952266	.	.
chr1	91298026	91298525	chr1	91239057	91239556	Scly|chr1:91239057-91239556	0.307416117695993	.	.
chr1	91398520	91399019	chr1	91624354	91624853	Ilkap|chr1:91624354-91624853	0.168912133144001	.	.
chr1	91413043	91413542	chr1	91209764	91210263	Hes6|chr1:91209764-91210263	0.174898273548659	.	.
chr1	91413043	91413542	chr1	91239057	91239556	Hes6|chr1:91239057-91239556	0.140775465514009	.	.
chr1	91459292	91459791	chr1	91436231	91436730	Per2|chr1:91436231-91436730	0.340321194659034	.	.
chr1	91483230	91483729	chr1	91624354	91624853	Gm28382|chr1:91624354-91624853	0.245924199454013	.	.
chr1	91494327	91494826	chr1	91456436	91456935	Traf3ip1|chr1:91456436-91456935	0.176281112948297	.	.
chr1	91539706	91540205	chr1	91456436	91456935	Asb1|chr1:91456436-91456935	0.341499819155831	.	.
chr1	91540218	91540717	chr1	91967146	91967645	Asb1|chr1:91967146-91967645	0.162144262130258	.	.
chr1	92473544	92474043	chr1	92100520	92101019	Ndufa10|chr1:92100520-92101019	0.189801612416121	.	.
chr1	92473544	92474043	chr1	92436870	92437369	Ndufa10|chr1:92436870-92437369	0.243343224010636	.	.
chr1	92473544	92474043	chr1	92437865	92438364	Ndufa10|chr1:92437865-92438364	0.271804022739505	.	.
chr1	92641765	92642264	chr1	92440051	92440550	Cops9|chr1:92440051-92440550	0.271793306969842	.	.
chr1	92641765	92642264	chr1	92699640	92700139	Cops9|chr1:92699640-92700139	0.262303302185231	.	.
chr1	92641765	92642264	chr1	92720419	92720918	Cops9|chr1:92720419-92720918	0.164284876591763	.	.
chr1	92641765	92642264	chr1	92733792	92734291	Cops9|chr1:92733792-92734291	0.159512777332269	.	.
chr1	92831030	92831529	chr1	93085051	93085550	Gpc1|chr1:93085051-93085550	0.188026622429203	.	.
chr1	92831030	92831529	chr1	93211462	93211961	Gpc1|chr1:93211462-93211961	0.366171277872199	.	.
chr1	92831616	92832115	chr1	93035965	93036464	Gpc1|chr1:93035965-93036464	0.378957561012246	.	.
chr1	92831616	92832115	chr1	93079637	93080136	Gpc1|chr1:93079637-93080136	0.332872796733959	.	.
chr1	92831616	92832115	chr1	93085051	93085550	Gpc1|chr1:93085051-93085550	0.17727347563704	.	.
chr1	92831616	92832115	chr1	93174394	93174893	Gpc1|chr1:93174394-93174893	0.144484042206925	.	.
chr1	92831616	92832115	chr1	93184087	93184586	Gpc1|chr1:93184087-93184586	0.212994925360872	.	.
chr1	92831616	92832115	chr1	93211462	93211961	Gpc1|chr1:93211462-93211961	0.26413304956204	.	.
chr1	92906632	92907131	chr1	93174394	93174893	Dusp28|chr1:93174394-93174893	0.151010970484811	.	.
chr1	92906632	92907131	chr1	93210207	93210706	Dusp28|chr1:93210207-93210706	0.275525207120227	.	.
chr1	92906632	92907131	chr1	93227277	93227776	Dusp28|chr1:93227277-93227776	0.130308034150893	.	.
chr1	92907215	92907714	chr1	93227277	93227776	Dusp28|chr1:93227277-93227776	0.433373640863018	.	.
chr1	92910422	92910921	chr1	92699640	92700139	5033417F24Rik|chr1:92699640-92700139	0.209563785084335	.	.
chr1	92910422	92910921	chr1	92699640	92700139	Rnpepl1|chr1:92699640-92700139	0.209563785084335	.	.
chr1	92910422	92910921	chr1	93174394	93174893	5033417F24Rik|chr1:93174394-93174893	0.205384949445676	.	.
chr1	92910422	92910921	chr1	93174394	93174893	Rnpepl1|chr1:93174394-93174893	0.205384949445676	.	.
chr1	92910422	92910921	chr1	93210207	93210706	5033417F24Rik|chr1:93210207-93210706	0.260255543027092	.	.
chr1	92910422	92910921	chr1	93210207	93210706	Rnpepl1|chr1:93210207-93210706	0.260255543027092	.	.
chr1	92910422	92910921	chr1	93211462	93211961	5033417F24Rik|chr1:93211462-93211961	0.143656465117797	.	.
chr1	92910422	92910921	chr1	93211462	93211961	Rnpepl1|chr1:93211462-93211961	0.143656465117797	.	.
chr1	92910422	92910921	chr1	93227277	93227776	5033417F24Rik|chr1:93227277-93227776	0.22219932775501	.	.
chr1	92910422	92910921	chr1	93227277	93227776	Rnpepl1|chr1:93227277-93227776	0.22219932775501	.	.
chr1	92910928	92911427	chr1	92634964	92635463	5033417F24Rik|chr1:92634964-92635463	0.240304447396791	.	.
chr1	92910928	92911427	chr1	92634964	92635463	Rnpepl1|chr1:92634964-92635463	0.240304447396791	.	.
chr1	92910928	92911427	chr1	92651270	92651769	5033417F24Rik|chr1:92651270-92651769	0.188957910316602	.	.
chr1	92910928	92911427	chr1	92651270	92651769	Rnpepl1|chr1:92651270-92651769	0.188957910316602	.	.
chr1	92910928	92911427	chr1	92651782	92652281	5033417F24Rik|chr1:92651782-92652281	0.157065974021375	.	.
chr1	92910928	92911427	chr1	92651782	92652281	Rnpepl1|chr1:92651782-92652281	0.157065974021375	.	.
chr1	92910928	92911427	chr1	92699640	92700139	5033417F24Rik|chr1:92699640-92700139	0.281034888612968	.	.
chr1	92910928	92911427	chr1	92699640	92700139	Rnpepl1|chr1:92699640-92700139	0.281034888612968	.	.
chr1	92910928	92911427	chr1	92720419	92720918	5033417F24Rik|chr1:92720419-92720918	0.183146512520015	.	.
chr1	92910928	92911427	chr1	92720419	92720918	Rnpepl1|chr1:92720419-92720918	0.183146512520015	.	.
chr1	92910928	92911427	chr1	93035965	93036464	5033417F24Rik|chr1:93035965-93036464	0.135206886296643	.	.
chr1	92910928	92911427	chr1	93035965	93036464	Rnpepl1|chr1:93035965-93036464	0.135206886296643	.	.
chr1	92910928	92911427	chr1	93174394	93174893	5033417F24Rik|chr1:93174394-93174893	0.184445133782942	.	.
chr1	92910928	92911427	chr1	93174394	93174893	Rnpepl1|chr1:93174394-93174893	0.184445133782942	.	.
chr1	92910928	92911427	chr1	93205834	93206333	5033417F24Rik|chr1:93205834-93206333	0.200017575679272	.	.
chr1	92910928	92911427	chr1	93205834	93206333	Rnpepl1|chr1:93205834-93206333	0.200017575679272	.	.
chr1	92910928	92911427	chr1	93220786	93221285	5033417F24Rik|chr1:93220786-93221285	0.139819545856474	.	.
chr1	92910928	92911427	chr1	93220786	93221285	Rnpepl1|chr1:93220786-93221285	0.139819545856474	.	.
chr1	92934435	92934934	chr1	92651782	92652281	Capn10|chr1:92651782-92652281	0.131805791448717	.	.
chr1	92934435	92934934	chr1	93085051	93085550	Capn10|chr1:93085051-93085550	0.147072784691547	.	.
chr1	92934435	92934934	chr1	93184087	93184586	Capn10|chr1:93184087-93184586	0.171906894792745	.	.
chr1	92934435	92934934	chr1	93205834	93206333	Capn10|chr1:93205834-93206333	0.139344242204118	.	.
chr1	92934435	92934934	chr1	93211462	93211961	Capn10|chr1:93211462-93211961	0.18761480761908	.	.
chr1	93101696	93102195	chr1	93085051	93085550	Kif1a|chr1:93085051-93085550	0.150792096051911	.	.
chr1	93101696	93102195	chr1	93184087	93184586	Kif1a|chr1:93184087-93184586	0.151767670520823	.	.
chr1	93101696	93102195	chr1	93211462	93211961	Kif1a|chr1:93211462-93211961	0.257715588121187	.	.
chr1	93168197	93168696	chr1	93035965	93036464	Crocc2|chr1:93035965-93036464	0.129319778808761	.	.
chr1	93168197	93168696	chr1	93085051	93085550	Crocc2|chr1:93085051-93085550	0.274768408404665	.	.
chr1	93168197	93168696	chr1	93205834	93206333	Crocc2|chr1:93205834-93206333	0.181196190479802	.	.
chr1	93168197	93168696	chr1	93227277	93227776	Crocc2|chr1:93227277-93227776	0.186436663034446	.	.
chr1	93235496	93235995	chr1	93220786	93221285	Sned1|chr1:93220786-93221285	0.218035433322892	.	.
chr1	93236124	93236623	chr1	93079637	93080136	Sned1|chr1:93079637-93080136	0.299581042310996	.	.
chr1	93236124	93236623	chr1	93184087	93184586	Sned1|chr1:93184087-93184586	0.207692556596719	.	.
chr1	93236124	93236623	chr1	93220786	93221285	Sned1|chr1:93220786-93221285	0.14966973361561	.	.
chr1	93305687	93306186	chr1	93085051	93085550	Gm28535|chr1:93085051-93085550	0.139899248825091	.	.
chr1	93305687	93306186	chr1	93085051	93085550	Mterf4|chr1:93085051-93085550	0.139899248825091	.	.
chr1	93305687	93306186	chr1	93115042	93115541	Gm28535|chr1:93115042-93115541	0.181709346060336	.	.
chr1	93305687	93306186	chr1	93115042	93115541	Mterf4|chr1:93115042-93115541	0.181709346060336	.	.
chr1	93342619	93343118	chr1	93085051	93085550	Pask|chr1:93085051-93085550	0.180019716880076	.	.
chr1	93342619	93343118	chr1	93085051	93085550	Ppp1r7|chr1:93085051-93085550	0.180019716880076	.	.
chr1	93342619	93343118	chr1	93220786	93221285	Pask|chr1:93220786-93221285	0.228695520753869	.	.
chr1	93342619	93343118	chr1	93220786	93221285	Ppp1r7|chr1:93220786-93221285	0.228695520753869	.	.
chr1	93343358	93343857	chr1	93079637	93080136	Pask|chr1:93079637-93080136	0.286629767589028	.	.
chr1	93343358	93343857	chr1	93079637	93080136	Ppp1r7|chr1:93079637-93080136	0.286629767589028	.	.
chr1	93478107	93478606	chr1	93068481	93068980	Hdlbp|chr1:93068481-93068980	0.145964540055018	.	.
chr1	93478107	93478606	chr1	93068481	93068980	Sept2|chr1:93068481-93068980	0.145964540055018	.	.
chr1	93478107	93478606	chr1	93079637	93080136	Hdlbp|chr1:93079637-93080136	0.284994387278015	.	.
chr1	93478107	93478606	chr1	93079637	93080136	Sept2|chr1:93079637-93080136	0.284994387278015	.	.
chr1	93478107	93478606	chr1	93184087	93184586	Hdlbp|chr1:93184087-93184586	0.310705772028937	.	.
chr1	93478107	93478606	chr1	93184087	93184586	Sept2|chr1:93184087-93184586	0.310705772028937	.	.
chr1	93478107	93478606	chr1	93211462	93211961	Hdlbp|chr1:93211462-93211961	0.199575600520129	.	.
chr1	93478107	93478606	chr1	93211462	93211961	Sept2|chr1:93211462-93211961	0.199575600520129	.	.
chr1	93478107	93478606	chr1	93668682	93669181	Hdlbp|chr1:93668682-93669181	0.134952745048641	.	.
chr1	93478107	93478606	chr1	93668682	93669181	Sept2|chr1:93668682-93669181	0.134952745048641	.	.
chr1	93478622	93479121	chr1	93068481	93068980	Hdlbp|chr1:93068481-93068980	0.209763747887022	.	.
chr1	93478622	93479121	chr1	93068481	93068980	Sept2|chr1:93068481-93068980	0.209763747887022	.	.
chr1	93478622	93479121	chr1	93079637	93080136	Hdlbp|chr1:93079637-93080136	0.491611776581176	.	.
chr1	93478622	93479121	chr1	93079637	93080136	Sept2|chr1:93079637-93080136	0.491611776581176	.	.
chr1	93478622	93479121	chr1	93184087	93184586	Hdlbp|chr1:93184087-93184586	0.275070138577746	.	.
chr1	93478622	93479121	chr1	93184087	93184586	Sept2|chr1:93184087-93184586	0.275070138577746	.	.
chr1	93478622	93479121	chr1	93210207	93210706	Hdlbp|chr1:93210207-93210706	0.214609203790389	.	.
chr1	93478622	93479121	chr1	93210207	93210706	Sept2|chr1:93210207-93210706	0.214609203790389	.	.
chr1	93511801	93512300	chr1	93444675	93445174	Farp2|chr1:93444675-93445174	0.187194380543804	.	.
chr1	93754617	93755116	chr1	93678321	93678820	Thap4|chr1:93678321-93678820	0.146040431285372	.	.
chr1	93754617	93755116	chr1	94027601	94028100	Thap4|chr1:94027601-94028100	0.16809701073045	.	.
chr1	93754617	93755116	chr1	94079039	94079538	Thap4|chr1:94079039-94079538	0.236592196539402	.	.
chr1	93803720	93804219	chr1	94027601	94028100	Ing5|chr1:94027601-94028100	0.30283557772988	.	.
chr1	93803720	93804219	chr1	94079039	94079538	Ing5|chr1:94079039-94079538	0.272507361108903	.	.
chr1	93825281	93825780	chr1	94035198	94035697	D2hgdh|chr1:94035198-94035697	0.304908613158067	.	.
chr1	93825281	93825780	chr1	94079039	94079538	D2hgdh|chr1:94079039-94079538	0.313047083599103	.	.
chr1	97661800	97662299	chr1	97660435	97660934	D1Ertd622e|chr1:97660435-97660934	0.403104304407611	.	.
chr1	97769886	97770385	chr1	97660435	97660934	Gin1|chr1:97660435-97660934	0.468093735546584	.	.
chr1	97769886	97770385	chr1	97660435	97660934	Ppip5k2|chr1:97660435-97660934	0.468093735546584	.	.
chr1	98095430	98095929	chr1	98179009	98179508	Pam|chr1:98179009-98179508	0.146331886786307	.	.
chr1	105780395	105780894	chr1	105993776	105994275	Tnfrsf11a|chr1:105993776-105994275	0.133915504958441	.	.
chr1	105780395	105780894	chr1	106071193	106071692	Tnfrsf11a|chr1:106071193-106071692	0.260306787861574	.	.
chr1	105780395	105780894	chr1	106240955	106241454	Tnfrsf11a|chr1:106240955-106241454	0.304464660197124	.	.
chr1	105990273	105990772	chr1	106199694	106200193	Gm7160|chr1:106199694-106200193	0.391109441106972	.	.
chr1	105990273	105990772	chr1	106199694	106200193	Zcchc2|chr1:106199694-106200193	0.391109441106972	.	.
chr1	106171270	106171769	chr1	106199694	106200193	Gm20753|chr1:106199694-106200193	0.232348485792364	.	.
chr1	106171270	106171769	chr1	106199694	106200193	Phlpp1|chr1:106199694-106200193	0.232348485792364	.	.
chr1	106171270	106171769	chr1	106240955	106241454	Gm20753|chr1:106240955-106241454	0.328727439080845	.	.
chr1	106171270	106171769	chr1	106240955	106241454	Phlpp1|chr1:106240955-106241454	0.328727439080845	.	.
chr1	106171270	106171769	chr1	106332765	106333264	Gm20753|chr1:106332765-106333264	0.155616461945999	.	.
chr1	106171270	106171769	chr1	106332765	106333264	Phlpp1|chr1:106332765-106333264	0.155616461945999	.	.
chr1	106713878	106714377	chr1	106584754	106585253	Bcl2|chr1:106584754-106585253	0.235633458998149	.	.
chr1	106713878	106714377	chr1	106602908	106603407	Bcl2|chr1:106602908-106603407	0.230102087993482	.	.
chr1	106713878	106714377	chr1	106608577	106609076	Bcl2|chr1:106608577-106609076	0.272713145600715	.	.
chr1	106759529	106760028	chr1	106629294	106629793	Kdsr|chr1:106629294-106629793	0.296451554661655	.	.
chr1	106759529	106760028	chr1	106869965	106870464	Kdsr|chr1:106869965-106870464	0.181616208111275	.	.
chr1	106759529	106760028	chr1	106883748	106884247	Kdsr|chr1:106883748-106884247	0.14552111782484	.	.
chr1	106796474	106796973	chr1	106602908	106603407	Vps4b|chr1:106602908-106603407	0.147618761677356	.	.
chr1	106796474	106796973	chr1	106629294	106629793	Vps4b|chr1:106629294-106629793	0.415374443338209	.	.
chr1	118310992	118311491	chr1	118358883	118359382	Tsn|chr1:118358883-118359382	0.195196655953624	.	.
chr1	118389052	118389551	chr1	118437785	118438284	Clasp1|chr1:118437785-118438284	0.258268574446177	.	.
chr1	118458765	118459264	chr1	118486029	118486528	2900060B14Rik|chr1:118486029-118486528	0.167835533104143	.	.
chr1	119053430	119053929	chr1	118909098	118909597	Gli2|chr1:118909098-118909597	0.270507781559098	.	.
chr1	119053430	119053929	chr1	119390007	119390506	Gli2|chr1:119390007-119390506	0.176750018296609	.	.
chr1	119053430	119053929	chr1	119419998	119420497	Gli2|chr1:119419998-119420497	0.130812467533738	.	.
chr1	119328885	119329384	chr1	119001379	119001878	Gm29455|chr1:119001379-119001878	0.187249269420816	.	.
chr1	119328885	119329384	chr1	119033799	119034298	Gm29455|chr1:119033799-119034298	0.199250776513467	.	.
chr1	119328885	119329384	chr1	119083894	119084393	Gm29455|chr1:119083894-119084393	0.231137439223978	.	.
chr1	119328885	119329384	chr1	119194483	119194982	Gm29455|chr1:119194483-119194982	0.190942617268509	.	.
chr1	119328885	119329384	chr1	119209484	119209983	Gm29455|chr1:119209484-119209983	0.138490821194473	.	.
chr1	119328885	119329384	chr1	119351585	119352084	Gm29455|chr1:119351585-119352084	0.212456697415602	.	.
chr1	119328885	119329384	chr1	119409608	119410107	Gm29455|chr1:119409608-119410107	0.39622721877495	.	.
chr1	119328885	119329384	chr1	119410135	119410634	Gm29455|chr1:119410135-119410634	0.181666383602554	.	.
chr1	119328885	119329384	chr1	119453655	119454154	Gm29455|chr1:119453655-119454154	0.14795394399223	.	.
chr1	119328885	119329384	chr1	119557512	119558011	Gm29455|chr1:119557512-119558011	0.403227888121531	.	.
chr1	119328885	119329384	chr1	119642320	119642819	Gm29455|chr1:119642320-119642819	0.183688327232399	.	.
chr1	119504531	119505030	chr1	119891857	119892356	Ralb|chr1:119891857-119892356	0.194230466593521	.	.
chr1	119525867	119526366	chr1	119255431	119255930	Gm27184|chr1:119255431-119255930	0.148639181304258	.	.
chr1	119525867	119526366	chr1	119255431	119255930	Tmem185b|chr1:119255431-119255930	0.148639181304258	.	.
chr1	119525867	119526366	chr1	119256711	119257210	Gm27184|chr1:119256711-119257210	0.237158250566952	.	.
chr1	119525867	119526366	chr1	119256711	119257210	Tmem185b|chr1:119256711-119257210	0.237158250566952	.	.
chr1	119525867	119526366	chr1	119351585	119352084	Gm27184|chr1:119351585-119352084	0.137790166990463	.	.
chr1	119525867	119526366	chr1	119351585	119352084	Tmem185b|chr1:119351585-119352084	0.137790166990463	.	.
chr1	119525867	119526366	chr1	119453655	119454154	Gm27184|chr1:119453655-119454154	0.129434219397944	.	.
chr1	119525867	119526366	chr1	119453655	119454154	Tmem185b|chr1:119453655-119454154	0.129434219397944	.	.
chr1	119525867	119526366	chr1	119868790	119869289	Gm27184|chr1:119868790-119869289	0.150604334387833	.	.
chr1	119525867	119526366	chr1	119868790	119869289	Tmem185b|chr1:119868790-119869289	0.150604334387833	.	.
chr1	119648156	119648655	chr1	119548633	119549132	Epb41l5|chr1:119548633-119549132	0.147483565985251	.	.
chr1	119648156	119648655	chr1	119868790	119869289	Epb41l5|chr1:119868790-119869289	0.335299047056988	.	.
chr1	119648754	119649253	chr1	119255431	119255930	Epb41l5|chr1:119255431-119255930	0.236078870966691	.	.
chr1	119648754	119649253	chr1	119351585	119352084	Epb41l5|chr1:119351585-119352084	0.304572346611251	.	.
chr1	119648754	119649253	chr1	119409608	119410107	Epb41l5|chr1:119409608-119410107	0.335654836799159	.	.
chr1	119648754	119649253	chr1	119453655	119454154	Epb41l5|chr1:119453655-119454154	0.1452931317009	.	.
chr1	119648754	119649253	chr1	119548633	119549132	Epb41l5|chr1:119548633-119549132	0.403610985010647	.	.
chr1	119648754	119649253	chr1	119642320	119642819	Epb41l5|chr1:119642320-119642819	0.185635659676514	.	.
chr1	119648754	119649253	chr1	119843103	119843602	Epb41l5|chr1:119843103-119843602	0.287066889040318	.	.
chr1	119837335	119837834	chr1	119891857	119892356	Ptpn4|chr1:119891857-119892356	0.283372981568906	.	.
chr1	119837335	119837834	chr1	120008207	120008706	Ptpn4|chr1:120008207-120008706	0.182847758805516	.	.
chr1	119837335	119837834	chr1	120115666	120116165	Ptpn4|chr1:120115666-120116165	0.173509587108977	.	.
chr1	119912947	119913446	chr1	119557512	119558011	Tmem177|chr1:119557512-119558011	0.258698179351708	.	.
chr1	119912947	119913446	chr1	120033031	120033530	Tmem177|chr1:120033031-120033530	0.257785573767525	.	.
chr1	119996954	119997453	chr1	119642320	119642819	Cfap221|chr1:119642320-119642819	0.170686571460819	.	.
chr1	119996954	119997453	chr1	119820146	119820645	Cfap221|chr1:119820146-119820645	0.177009589206928	.	.
chr1	119996954	119997453	chr1	120008207	120008706	Cfap221|chr1:120008207-120008706	0.19817457996217	.	.
chr1	119996954	119997453	chr1	120115666	120116165	Cfap221|chr1:120115666-120116165	0.212517138654962	.	.
chr1	119996954	119997453	chr1	120245676	120246175	Cfap221|chr1:120245676-120246175	0.289769648644638	.	.
chr1	119996954	119997453	chr1	120248107	120248606	Cfap221|chr1:120248107-120248606	0.324958706545714	.	.
chr1	120007534	120008033	chr1	119868790	119869289	Sctr|chr1:119868790-119869289	0.18143096378492	.	.
chr1	120007534	120008033	chr1	119878890	119879389	Sctr|chr1:119878890-119879389	0.139818469254788	.	.
chr1	120007534	120008033	chr1	119891857	119892356	Sctr|chr1:119891857-119892356	0.257012277167959	.	.
chr1	120007534	120008033	chr1	120008207	120008706	Sctr|chr1:120008207-120008706	0.219099284288924	.	.
chr1	120007534	120008033	chr1	120115666	120116165	Sctr|chr1:120115666-120116165	0.186283928926712	.	.
chr1	120007534	120008033	chr1	120245676	120246175	Sctr|chr1:120245676-120246175	0.300432816984936	.	.
chr1	120007534	120008033	chr1	120265100	120265599	Sctr|chr1:120265100-120265599	0.274175389630181	.	.
chr1	120007534	120008033	chr1	120280776	120281275	Sctr|chr1:120280776-120281275	0.204835285282177	.	.
chr1	120007534	120008033	chr1	120357257	120357756	Sctr|chr1:120357257-120357756	0.426911545980857	.	.
chr1	120073537	120074036	chr1	119891857	119892356	Tmem37|chr1:119891857-119892356	0.283610965973265	.	.
chr1	120073537	120074036	chr1	120008207	120008706	Tmem37|chr1:120008207-120008706	0.197130733335117	.	.
chr1	120073537	120074036	chr1	120115666	120116165	Tmem37|chr1:120115666-120116165	0.204372490544714	.	.
chr1	120073537	120074036	chr1	120245676	120246175	Tmem37|chr1:120245676-120246175	0.173174266386242	.	.
chr1	120073537	120074036	chr1	120265100	120265599	Tmem37|chr1:120265100-120265599	0.13231749377128	.	.
chr1	120073537	120074036	chr1	120280776	120281275	Tmem37|chr1:120280776-120281275	0.347896822736706	.	.
chr1	120073537	120074036	chr1	120357257	120357756	Tmem37|chr1:120357257-120357756	0.179471662129582	.	.
chr1	121087134	121087633	chr1	121327621	121328120	Celrr|chr1:121327621-121328120	0.241333336282698	.	.
chr1	125561216	125561715	chr1	125639826	125640325	Slc35f5|chr1:125639826-125640325	0.222060416463262	.	.
chr1	126829595	126830094	chr1	126660509	126661008	Nckap5|chr1:126660509-126661008	0.13198304003812	.	.
chr1	126829595	126830094	chr1	126676735	126677234	Nckap5|chr1:126676735-126677234	0.129532922962063	.	.
chr1	126829595	126830094	chr1	126865422	126865921	Nckap5|chr1:126865422-126865921	0.299848840814027	.	.
chr1	126829595	126830094	chr1	126925446	126925945	Nckap5|chr1:126925446-126925945	0.490969152618867	.	.
chr1	126829595	126830094	chr1	127185794	127186293	Nckap5|chr1:127185794-127186293	0.137986621416201	.	.
chr1	126830233	126830732	chr1	126660509	126661008	Nckap5|chr1:126660509-126661008	0.243175739717824	.	.
chr1	126830233	126830732	chr1	126865422	126865921	Nckap5|chr1:126865422-126865921	0.159275760037154	.	.
chr1	127204681	127205180	chr1	126925446	126925945	Mgat5|chr1:126925446-126925945	0.183008931006398	.	.
chr1	127204681	127205180	chr1	127160168	127160667	Mgat5|chr1:127160168-127160667	0.160605605398601	.	.
chr1	127204681	127205180	chr1	127240018	127240517	Mgat5|chr1:127240018-127240517	0.155725278735236	.	.
chr1	127773884	127774383	chr1	127904918	127905417	2900009J06Rik|chr1:127904918-127905417	0.14016927185053	.	.
chr1	127773884	127774383	chr1	127904918	127905417	Ccnt2|chr1:127904918-127905417	0.14016927185053	.	.
chr1	127773884	127774383	chr1	128082661	128083160	2900009J06Rik|chr1:128082661-128083160	0.180678018420313	.	.
chr1	127773884	127774383	chr1	128082661	128083160	Ccnt2|chr1:128082661-128083160	0.180678018420313	.	.
chr1	128102952	128103451	chr1	127904918	127905417	R3hdm1|chr1:127904918-127905417	0.138839522869952	.	.
chr1	128102952	128103451	chr1	127904918	127905417	Zranb3|chr1:127904918-127905417	0.138839522869952	.	.
chr1	128102952	128103451	chr1	128472408	128472907	R3hdm1|chr1:128472408-128472907	0.174501871454204	.	.
chr1	128102952	128103451	chr1	128472408	128472907	Zranb3|chr1:128472408-128472907	0.174501871454204	.	.
chr1	128359460	128359959	chr1	128471858	128472357	Mcm6|chr1:128471858-128472357	0.170045374011171	.	.
chr1	128359460	128359959	chr1	128472408	128472907	Mcm6|chr1:128472408-128472907	0.134402233528288	.	.
chr1	128359460	128359959	chr1	128649453	128649952	Mcm6|chr1:128649453-128649952	0.142233068511382	.	.
chr1	128359460	128359959	chr1	128659882	128660381	Mcm6|chr1:128659882-128660381	0.158672430424358	.	.
chr1	128417141	128417640	chr1	128613113	128613612	Dars|chr1:128613113-128613612	0.201087948096206	.	.
chr1	128417141	128417640	chr1	128659882	128660381	Dars|chr1:128659882-128660381	0.200575205106322	.	.
chr1	128417141	128417640	chr1	128669078	128669577	Dars|chr1:128669078-128669577	0.210276275006059	.	.
chr1	128592363	128592862	chr1	128471858	128472357	Cxcr4|chr1:128471858-128472357	0.322322508678284	.	.
chr1	128592363	128592862	chr1	128472408	128472907	Cxcr4|chr1:128472408-128472907	0.178169517199983	.	.
chr1	128592363	128592862	chr1	128578378	128578877	Cxcr4|chr1:128578378-128578877	0.39942501432822	.	.
chr1	128592363	128592862	chr1	128585335	128585834	Cxcr4|chr1:128585335-128585834	0.298947889780349	.	.
chr1	130717229	130717728	chr1	130588640	130589139	Yod1|chr1:130588640-130589139	0.130326385594921	.	.
chr1	130717229	130717728	chr1	130699887	130700386	Yod1|chr1:130699887-130700386	0.321775044470709	.	.
chr1	130717229	130717728	chr1	130715647	130716146	Yod1|chr1:130715647-130716146	0.1285566097682	.	.
chr1	130717229	130717728	chr1	130769712	130770211	Yod1|chr1:130769712-130770211	0.234222258291294	.	.
chr1	130717229	130717728	chr1	130802866	130803365	Yod1|chr1:130802866-130803365	0.190848086465849	.	.
chr1	130740732	130741231	chr1	130699887	130700386	Gm28857|chr1:130699887-130700386	0.256571468951857	.	.
chr1	130740732	130741231	chr1	130769712	130770211	Gm28857|chr1:130769712-130770211	0.203813399008652	.	.
chr1	131097580	131098079	chr1	131053153	131053652	Mapkapk2|chr1:131053153-131053652	0.269110377567961	.	.
chr1	131097580	131098079	chr1	131431843	131432342	Mapkapk2|chr1:131431843-131432342	0.161939515215052	.	.
chr1	131138073	131138572	chr1	131431843	131432342	Dyrk3|chr1:131431843-131432342	0.16102556062263	.	.
chr1	131152939	131153438	chr1	131431843	131432342	Eif2d|chr1:131431843-131432342	0.128462453971559	.	.
chr1	131244461	131244960	chr1	131209830	131210329	Rassf5|chr1:131209830-131210329	0.135435610466379	.	.
chr1	131244461	131244960	chr1	131448340	131448839	Rassf5|chr1:131448340-131448839	0.179813725085156	.	.
chr1	131245008	131245507	chr1	131353988	131354487	Rassf5|chr1:131353988-131354487	0.230978756178127	.	.
chr1	131245008	131245507	chr1	131448340	131448839	Rassf5|chr1:131448340-131448839	0.235308464399442	.	.
chr1	131526753	131527252	chr1	131846134	131846633	Fam72a|chr1:131846134-131846633	0.193724809783075	.	.
chr1	131526753	131527252	chr1	131846134	131846633	Srgap2|chr1:131846134-131846633	0.193724809783075	.	.
chr1	131527318	131527817	chr1	131765519	131766018	Fam72a|chr1:131765519-131766018	0.171290960774018	.	.
chr1	131527318	131527817	chr1	131765519	131766018	Srgap2|chr1:131765519-131766018	0.171290960774018	.	.
chr1	131527318	131527817	chr1	131770518	131771017	Fam72a|chr1:131770518-131771017	0.160306686117698	.	.
chr1	131527318	131527817	chr1	131770518	131771017	Srgap2|chr1:131770518-131771017	0.160306686117698	.	.
chr1	131866958	131867457	chr1	131555074	131555573	Rab29|chr1:131555074-131555573	0.31483189051983	.	.
chr1	131867497	131867996	chr1	131555074	131555573	Rab29|chr1:131555074-131555573	0.147521933795525	.	.
chr1	131910162	131910661	chr1	131765519	131766018	Nucks1|chr1:131765519-131766018	0.226225788370096	.	.
chr1	131910162	131910661	chr1	131770518	131771017	Nucks1|chr1:131770518-131771017	0.159690602837688	.	.
chr1	131910162	131910661	chr1	131846134	131846633	Nucks1|chr1:131846134-131846633	0.141343882252964	.	.
chr1	131910666	131911165	chr1	131846134	131846633	Nucks1|chr1:131846134-131846633	0.143025140505712	.	.
chr1	131910666	131911165	chr1	132200622	132201121	Nucks1|chr1:132200622-132201121	0.150018825478999	.	.
chr1	132007800	132008299	chr1	132355762	132356261	Elk4|chr1:132355762-132356261	0.281777920108688	.	.
chr1	132391552	132392051	chr1	132200622	132201121	Tmcc2|chr1:132200622-132201121	0.199756215482067	.	.
chr1	132417706	132418205	chr1	132333615	132334114	Dstyk|chr1:132333615-132334114	0.132555013934528	.	.
chr1	132476591	132477090	chr1	132200622	132201121	6030442K20Rik|chr1:132200622-132201121	0.178806694174462	.	.
chr1	132476591	132477090	chr1	132200622	132201121	Rbbp5|chr1:132200622-132201121	0.178806694174462	.	.
chr1	132476591	132477090	chr1	132319165	132319664	6030442K20Rik|chr1:132319165-132319664	0.212913596668033	.	.
chr1	132476591	132477090	chr1	132319165	132319664	Rbbp5|chr1:132319165-132319664	0.212913596668033	.	.
chr1	132476591	132477090	chr1	132322608	132323107	6030442K20Rik|chr1:132322608-132323107	0.276167795237638	.	.
chr1	132476591	132477090	chr1	132322608	132323107	Rbbp5|chr1:132322608-132323107	0.276167795237638	.	.
chr1	132505058	132505557	chr1	132520694	132521193	Tmem81|chr1:132520694-132521193	0.281787760598446	.	.
chr1	132505058	132505557	chr1	132629244	132629743	Tmem81|chr1:132629244-132629743	0.173516929807869	.	.
chr1	132505058	132505557	chr1	132640206	132640705	Tmem81|chr1:132640206-132640705	0.215276710289186	.	.
chr1	132505058	132505557	chr1	132647816	132648315	Tmem81|chr1:132647816-132648315	0.131866140138084	.	.
chr1	132505058	132505557	chr1	132758468	132758967	Tmem81|chr1:132758468-132758967	0.291935340510899	.	.
chr1	132505995	132506494	chr1	132520694	132521193	Tmem81|chr1:132520694-132521193	0.465889812168853	.	.
chr1	132505995	132506494	chr1	132629244	132629743	Tmem81|chr1:132629244-132629743	0.250782417530465	.	.
chr1	132505995	132506494	chr1	132640206	132640705	Tmem81|chr1:132640206-132640705	0.331748814133459	.	.
chr1	132505995	132506494	chr1	132647816	132648315	Tmem81|chr1:132647816-132648315	0.205100802292002	.	.
chr1	132505995	132506494	chr1	132758468	132758967	Tmem81|chr1:132758468-132758967	0.214303426067915	.	.
chr1	132505995	132506494	chr1	132938857	132939356	Tmem81|chr1:132938857-132939356	0.238503314970178	.	.
chr1	132741608	132742107	chr1	132558037	132558536	Nfasc|chr1:132558037-132558536	0.300855729676818	.	.
chr1	132741608	132742107	chr1	132647816	132648315	Nfasc|chr1:132647816-132648315	0.171785682270782	.	.
chr1	132741608	132742107	chr1	132801434	132801933	Nfasc|chr1:132801434-132801933	0.233138085672433	.	.
chr1	132880112	132880611	chr1	132801434	132801933	Lrrn2|chr1:132801434-132801933	0.396369020373659	.	.
chr1	132880112	132880611	chr1	132858717	132859216	Lrrn2|chr1:132858717-132859216	0.226944933291437	.	.
chr1	132880112	132880611	chr1	132921003	132921502	Lrrn2|chr1:132921003-132921502	0.344347811444336	.	.
chr1	132880112	132880611	chr1	133025155	133025654	Lrrn2|chr1:133025155-133025654	0.196499267358493	.	.
chr1	132880112	132880611	chr1	133071615	133072114	Lrrn2|chr1:133071615-133072114	0.296997159807898	.	.
chr1	132880112	132880611	chr1	133087536	133088035	Lrrn2|chr1:133087536-133088035	0.158102314134675	.	.
chr1	132880112	132880611	chr1	133087536	133088035	Lrrn2|chr1:133087536-133088035	0.158102314134676	.	.
chr1	133045916	133046415	chr1	132801434	132801933	Pik3c2b|chr1:132801434-132801933	0.240772993346664	.	.
chr1	133045916	133046415	chr1	132858717	132859216	Pik3c2b|chr1:132858717-132859216	0.197244240069181	.	.
chr1	133045916	133046415	chr1	132921003	132921502	Pik3c2b|chr1:132921003-132921502	0.166084005668342	.	.
chr1	133045916	133046415	chr1	133025155	133025654	Pik3c2b|chr1:133025155-133025654	0.15516352491111	.	.
chr1	133045916	133046415	chr1	133087536	133088035	Pik3c2b|chr1:133087536-133088035	0.156370530922561	.	.
chr1	133045916	133046415	chr1	133213912	133214411	Pik3c2b|chr1:133213912-133214411	0.137719803144364	.	.
chr1	133045916	133046415	chr1	133267838	133268337	Pik3c2b|chr1:133267838-133268337	0.19445943059858	.	.
chr1	133045916	133046415	chr1	133356678	133357177	Pik3c2b|chr1:133356678-133357177	0.295573808110095	.	.
chr1	133045916	133046415	chr1	133367188	133367687	Pik3c2b|chr1:133367188-133367687	0.320274488563567	.	.
chr1	133045916	133046415	chr1	133367763	133368262	Pik3c2b|chr1:133367763-133368262	0.142011877326376	.	.
chr1	133045916	133046415	chr1	133397024	133397523	Pik3c2b|chr1:133397024-133397523	0.215100114859567	.	.
chr1	133045916	133046415	chr1	133397607	133398106	Pik3c2b|chr1:133397607-133398106	0.185093379350644	.	.
chr1	133045916	133046415	chr1	133460915	133461414	Pik3c2b|chr1:133460915-133461414	0.214228121264968	.	.
chr1	133045916	133046415	chr1	133492567	133493066	Pik3c2b|chr1:133492567-133493066	0.173056769520207	.	.
chr1	133045916	133046415	chr1	133493225	133493724	Pik3c2b|chr1:133493225-133493724	0.340550636717439	.	.
chr1	133130962	133131461	chr1	133158995	133159494	Ppp1r15b|chr1:133158995-133159494	0.212779508450365	.	.
chr1	133130962	133131461	chr1	133434388	133434887	Ppp1r15b|chr1:133434388-133434887	0.230846214281274	.	.
chr1	133363199	133363698	chr1	133087536	133088035	Etnk2|chr1:133087536-133088035	0.209176718780677	.	.
chr1	133363199	133363698	chr1	133213912	133214411	Etnk2|chr1:133213912-133214411	0.457347126288522	.	.
chr1	133363199	133363698	chr1	133356678	133357177	Etnk2|chr1:133356678-133357177	0.270662080025829	.	.
chr1	133363199	133363698	chr1	133367188	133367687	Etnk2|chr1:133367188-133367687	0.503033318664746	.	.
chr1	133363199	133363698	chr1	133367763	133368262	Etnk2|chr1:133367763-133368262	0.235341690836636	.	.
chr1	133363199	133363698	chr1	133397024	133397523	Etnk2|chr1:133397024-133397523	0.211945152485835	.	.
chr1	133363199	133363698	chr1	133397607	133398106	Etnk2|chr1:133397607-133398106	0.283403336208767	.	.
chr1	133363199	133363698	chr1	133460915	133461414	Etnk2|chr1:133460915-133461414	0.240928308526386	.	.
chr1	133363199	133363698	chr1	133493225	133493724	Etnk2|chr1:133493225-133493724	0.234030211366515	.	.
chr1	133363199	133363698	chr1	133586245	133586744	Etnk2|chr1:133586245-133586744	0.197257651907293	.	.
chr1	133363199	133363698	chr1	133685685	133686184	Etnk2|chr1:133685685-133686184	0.365990446364099	.	.
chr1	133363199	133363698	chr1	133712327	133712826	Etnk2|chr1:133712327-133712826	0.18290327169039	.	.
chr1	133363199	133363698	chr1	133744472	133744971	Etnk2|chr1:133744472-133744971	0.23784367149508	.	.
chr1	133363199	133363698	chr1	133744472	133744971	Etnk2|chr1:133744472-133744971	0.237843671495081	.	.
chr1	133363828	133364327	chr1	133171270	133171769	Etnk2|chr1:133171270-133171769	0.18567406408231	.	.
chr1	133363828	133364327	chr1	133213912	133214411	Etnk2|chr1:133213912-133214411	0.256372096265193	.	.
chr1	133363828	133364327	chr1	133356678	133357177	Etnk2|chr1:133356678-133357177	0.179872998716902	.	.
chr1	133363828	133364327	chr1	133367188	133367687	Etnk2|chr1:133367188-133367687	0.29931328443249	.	.
chr1	133363828	133364327	chr1	133367763	133368262	Etnk2|chr1:133367763-133368262	0.340437830328375	.	.
chr1	133363828	133364327	chr1	133460915	133461414	Etnk2|chr1:133460915-133461414	0.172316608362356	.	.
chr1	133363828	133364327	chr1	133492567	133493066	Etnk2|chr1:133492567-133493066	0.15069922881962	.	.
chr1	133363828	133364327	chr1	133493225	133493724	Etnk2|chr1:133493225-133493724	0.132613342328114	.	.
chr1	133363828	133364327	chr1	133685685	133686184	Etnk2|chr1:133685685-133686184	0.231287245148766	.	.
chr1	133424176	133424675	chr1	133213912	133214411	Sox13|chr1:133213912-133214411	0.230820759722244	.	.
chr1	133424176	133424675	chr1	133367188	133367687	Sox13|chr1:133367188-133367687	0.252738537888976	.	.
chr1	133424176	133424675	chr1	133367763	133368262	Sox13|chr1:133367763-133368262	0.273014303390771	.	.
chr1	133424176	133424675	chr1	133397024	133397523	Sox13|chr1:133397024-133397523	0.249843916202574	.	.
chr1	133424176	133424675	chr1	133397607	133398106	Sox13|chr1:133397607-133398106	0.145108020996757	.	.
chr1	133424176	133424675	chr1	133685685	133686184	Sox13|chr1:133685685-133686184	0.197665568558826	.	.
chr1	133424176	133424675	chr1	133712959	133713458	Sox13|chr1:133712959-133713458	0.289889851724622	.	.
chr1	133609585	133610084	chr1	133397024	133397523	Snrpe|chr1:133397024-133397523	0.176724448968819	.	.
chr1	133609585	133610084	chr1	133397607	133398106	Snrpe|chr1:133397607-133398106	0.14801511121177	.	.
chr1	133609585	133610084	chr1	133596626	133597125	Snrpe|chr1:133596626-133597125	0.132287616091829	.	.
chr1	133609585	133610084	chr1	133915875	133916374	Snrpe|chr1:133915875-133916374	0.144223699415223	.	.
chr1	133610089	133610588	chr1	133397024	133397523	Snrpe|chr1:133397024-133397523	0.20289048746766	.	.
chr1	133610089	133610588	chr1	133397607	133398106	Snrpe|chr1:133397607-133398106	0.335526074048087	.	.
chr1	133610089	133610588	chr1	133596626	133597125	Snrpe|chr1:133596626-133597125	0.220797580482381	.	.
chr1	133610089	133610588	chr1	133915875	133916374	Snrpe|chr1:133915875-133916374	0.156951390773463	.	.
chr1	133610089	133610588	chr1	133934364	133934863	Snrpe|chr1:133934364-133934863	0.141633038906092	.	.
chr1	133660660	133661159	chr1	133267838	133268337	Gm38394|chr1:133267838-133268337	0.129444292663206	.	.
chr1	133660660	133661159	chr1	133267838	133268337	Zbed6|chr1:133267838-133268337	0.129444292663206	.	.
chr1	133660660	133661159	chr1	133267838	133268337	Zc3h11a|chr1:133267838-133268337	0.129444292663206	.	.
chr1	133660660	133661159	chr1	133367188	133367687	Gm38394|chr1:133367188-133367687	0.152708623444103	.	.
chr1	133660660	133661159	chr1	133367188	133367687	Zbed6|chr1:133367188-133367687	0.152708623444103	.	.
chr1	133660660	133661159	chr1	133367188	133367687	Zc3h11a|chr1:133367188-133367687	0.152708623444103	.	.
chr1	133660660	133661159	chr1	133397024	133397523	Gm38394|chr1:133397024-133397523	0.166136400155249	.	.
chr1	133660660	133661159	chr1	133397024	133397523	Zbed6|chr1:133397024-133397523	0.166136400155249	.	.
chr1	133660660	133661159	chr1	133397024	133397523	Zc3h11a|chr1:133397024-133397523	0.166136400155249	.	.
chr1	133660660	133661159	chr1	133397607	133398106	Gm38394|chr1:133397607-133398106	0.149618331547755	.	.
chr1	133660660	133661159	chr1	133397607	133398106	Zbed6|chr1:133397607-133398106	0.149618331547755	.	.
chr1	133660660	133661159	chr1	133397607	133398106	Zc3h11a|chr1:133397607-133398106	0.149618331547755	.	.
chr1	133660660	133661159	chr1	133908815	133909314	Gm38394|chr1:133908815-133909314	0.160128156280439	.	.
chr1	133660660	133661159	chr1	133908815	133909314	Zbed6|chr1:133908815-133909314	0.160128156280439	.	.
chr1	133660660	133661159	chr1	133908815	133909314	Zc3h11a|chr1:133908815-133909314	0.160128156280439	.	.
chr1	133660660	133661159	chr1	133915875	133916374	Gm38394|chr1:133915875-133916374	0.401814604960498	.	.
chr1	133660660	133661159	chr1	133915875	133916374	Zbed6|chr1:133915875-133916374	0.401814604960498	.	.
chr1	133660660	133661159	chr1	133915875	133916374	Zc3h11a|chr1:133915875-133916374	0.401814604960498	.	.
chr1	133661173	133661672	chr1	133908815	133909314	Gm38394|chr1:133908815-133909314	0.260808332553992	.	.
chr1	133661173	133661672	chr1	133908815	133909314	Zbed6|chr1:133908815-133909314	0.260808332553992	.	.
chr1	133661173	133661672	chr1	133908815	133909314	Zc3h11a|chr1:133908815-133909314	0.260808332553992	.	.
chr1	133661173	133661672	chr1	133915875	133916374	Gm38394|chr1:133915875-133916374	0.297585245567836	.	.
chr1	133661173	133661672	chr1	133915875	133916374	Zbed6|chr1:133915875-133916374	0.297585245567836	.	.
chr1	133661173	133661672	chr1	133915875	133916374	Zc3h11a|chr1:133915875-133916374	0.297585245567836	.	.
chr1	133800824	133801323	chr1	133596626	133597125	Atp2b4|chr1:133596626-133597125	0.279659801684132	.	.
chr1	133800824	133801323	chr1	133934364	133934863	Atp2b4|chr1:133934364-133934863	0.272778436034767	.	.
chr1	133908258	133908757	chr1	133744472	133744971	Optc|chr1:133744472-133744971	0.163980494760316	.	.
chr1	133908258	133908757	chr1	133908815	133909314	Optc|chr1:133908815-133909314	0.351093431556905	.	.
chr1	133908258	133908757	chr1	133977217	133977716	Optc|chr1:133977217-133977716	0.206219459851671	.	.
chr1	133921319	133921818	chr1	133685685	133686184	Prelp|chr1:133685685-133686184	0.275167357827312	.	.
chr1	133921319	133921818	chr1	133915875	133916374	Prelp|chr1:133915875-133916374	0.153803844631124	.	.
chr1	133961731	133962230	chr1	133685685	133686184	Gm1627|chr1:133685685-133686184	0.220244936304821	.	.
chr1	133961731	133962230	chr1	133744472	133744971	Gm1627|chr1:133744472-133744971	0.178749252374607	.	.
chr1	133961731	133962230	chr1	133908815	133909314	Gm1627|chr1:133908815-133909314	0.367743075345831	.	.
chr1	133961731	133962230	chr1	133934364	133934863	Gm1627|chr1:133934364-133934863	0.226566509706086	.	.
chr1	133961731	133962230	chr1	133977217	133977716	Gm1627|chr1:133977217-133977716	0.250476511212766	.	.
chr1	134078899	134079398	chr1	134045877	134046376	Btg2|chr1:134045877-134046376	0.221816967458029	.	.
chr1	134078899	134079398	chr1	134060782	134061281	Btg2|chr1:134060782-134061281	0.289734789182039	.	.
chr1	134078899	134079398	chr1	134063077	134063576	Btg2|chr1:134063077-134063576	0.336239329463285	.	.
chr1	134078899	134079398	chr1	134099100	134099599	Btg2|chr1:134099100-134099599	0.146730923609871	.	.
chr1	134078899	134079398	chr1	134233037	134233536	Btg2|chr1:134233037-134233536	0.180003112965803	.	.
chr1	134078899	134079398	chr1	134244113	134244612	Btg2|chr1:134244113-134244612	0.171849396915513	.	.
chr1	134181866	134182365	chr1	134041646	134042145	Chil1|chr1:134041646-134042145	0.142690628356671	.	.
chr1	134234747	134235246	chr1	134196306	134196805	Adora1|chr1:134196306-134196805	0.171960002833642	.	.
chr1	134234747	134235246	chr1	134234151	134234650	Adora1|chr1:134234151-134234650	0.210875339619247	.	.
chr1	134361764	134362263	chr1	134060782	134061281	Tmem183a|chr1:134060782-134061281	0.14736917235378	.	.
chr1	134361764	134362263	chr1	134062456	134062955	Tmem183a|chr1:134062456-134062955	0.200449677067179	.	.
chr1	134361764	134362263	chr1	134063077	134063576	Tmem183a|chr1:134063077-134063576	0.273542389635578	.	.
chr1	134361764	134362263	chr1	134099100	134099599	Tmem183a|chr1:134099100-134099599	0.250267315794955	.	.
chr1	134361764	134362263	chr1	134233037	134233536	Tmem183a|chr1:134233037-134233536	0.184050331446283	.	.
chr1	134361764	134362263	chr1	134244113	134244612	Tmem183a|chr1:134244113-134244612	0.288794833223281	.	.
chr1	134415089	134415588	chr1	134099100	134099599	Adipor1|chr1:134099100-134099599	0.304363817031691	.	.
chr1	134415089	134415588	chr1	134195773	134196272	Adipor1|chr1:134195773-134196272	0.133682667577324	.	.
chr1	134415089	134415588	chr1	134219417	134219916	Adipor1|chr1:134219417-134219916	0.13747738817253	.	.
chr1	134415089	134415588	chr1	134556771	134557270	Adipor1|chr1:134556771-134557270	0.362523134608597	.	.
chr1	134415089	134415588	chr1	134651240	134651739	Adipor1|chr1:134651240-134651739	0.265293620884096	.	.
chr1	134455268	134455767	chr1	134042253	134042752	Klhl12|chr1:134042253-134042752	0.167097657265785	.	.
chr1	134455268	134455767	chr1	134053176	134053675	Klhl12|chr1:134053176-134053675	0.184000473672343	.	.
chr1	134455268	134455767	chr1	134151628	134152127	Klhl12|chr1:134151628-134152127	0.146511045475114	.	.
chr1	134455268	134455767	chr1	134205270	134205769	Klhl12|chr1:134205270-134205769	0.420405684881907	.	.
chr1	134455268	134455767	chr1	134233037	134233536	Klhl12|chr1:134233037-134233536	0.228734485129992	.	.
chr1	134455268	134455767	chr1	134518653	134519152	Klhl12|chr1:134518653-134519152	0.213851937076351	.	.
chr1	134455268	134455767	chr1	134530559	134531058	Klhl12|chr1:134530559-134531058	0.225059219297241	.	.
chr1	134455268	134455767	chr1	134651240	134651739	Klhl12|chr1:134651240-134651739	0.255184208489148	.	.
chr1	134494334	134494833	chr1	134045877	134046376	Rabif|chr1:134045877-134046376	0.171199573399566	.	.
chr1	134494334	134494833	chr1	134060782	134061281	Rabif|chr1:134060782-134061281	0.168055087888794	.	.
chr1	134494334	134494833	chr1	134063077	134063576	Rabif|chr1:134063077-134063576	0.163355169592529	.	.
chr1	134494334	134494833	chr1	134151628	134152127	Rabif|chr1:134151628-134152127	0.212061328651325	.	.
chr1	134494334	134494833	chr1	134244113	134244612	Rabif|chr1:134244113-134244612	0.152994121938787	.	.
chr1	134494334	134494833	chr1	134265753	134266252	Rabif|chr1:134265753-134266252	0.225002173256545	.	.
chr1	134494334	134494833	chr1	134530559	134531058	Rabif|chr1:134530559-134531058	0.238280271032335	.	.
chr1	134955755	134956254	chr1	134556771	134557270	Ppp1r12b|chr1:134556771-134557270	0.128729382184315	.	.
chr1	134955755	134956254	chr1	135019694	135020193	Ppp1r12b|chr1:135019694-135020193	0.172006145421319	.	.
chr1	134955755	134956254	chr1	135098396	135098895	Ppp1r12b|chr1:135098396-135098895	0.253273548102989	.	.
chr1	134955755	134956254	chr1	135158710	135159209	Ppp1r12b|chr1:135158710-135159209	0.170625927134705	.	.
chr1	134955755	134956254	chr1	135169768	135170267	Ppp1r12b|chr1:135169768-135170267	0.147842955218295	.	.
chr1	134962267	134962766	chr1	134530559	134531058	Ube2t|chr1:134530559-134531058	0.227813762323199	.	.
chr1	134962267	134962766	chr1	134556771	134557270	Ube2t|chr1:134556771-134557270	0.20136773871746	.	.
chr1	134962267	134962766	chr1	134651240	134651739	Ube2t|chr1:134651240-134651739	0.152425245126176	.	.
chr1	134962267	134962766	chr1	134913516	134914015	Ube2t|chr1:134913516-134914015	0.146475639879786	.	.
chr1	134962267	134962766	chr1	134987558	134988057	Ube2t|chr1:134987558-134988057	0.181216214323042	.	.
chr1	134962267	134962766	chr1	135158710	135159209	Ube2t|chr1:135158710-135159209	0.250170043804997	.	.
chr1	135146503	135147002	chr1	134998098	134998597	Arl8a|chr1:134998098-134998597	0.371880604142792	.	.
chr1	135146503	135147002	chr1	135019694	135020193	Arl8a|chr1:135019694-135020193	0.265733475145739	.	.
chr1	135146503	135147002	chr1	135098396	135098895	Arl8a|chr1:135098396-135098895	0.389643191710133	.	.
chr1	135146503	135147002	chr1	135158710	135159209	Arl8a|chr1:135158710-135159209	0.275447045990121	.	.
chr1	135146503	135147002	chr1	135347414	135347913	Arl8a|chr1:135347414-135347913	0.356656698496832	.	.
chr1	135146503	135147002	chr1	135368172	135368671	Arl8a|chr1:135368172-135368671	0.313237456559428	.	.
chr1	135146503	135147002	chr1	135410902	135411401	Arl8a|chr1:135410902-135411401	0.238895952083416	.	.
chr1	135147293	135147792	chr1	135158710	135159209	Arl8a|chr1:135158710-135159209	0.340579283729044	.	.
chr1	135147293	135147792	chr1	135162633	135163132	Arl8a|chr1:135162633-135163132	0.223746173061006	.	.
chr1	135167381	135167880	chr1	135158710	135159209	Gpr37l1|chr1:135158710-135159209	0.175286164308375	.	.
chr1	135167381	135167880	chr1	135162633	135163132	Gpr37l1|chr1:135162633-135163132	0.328620796699142	.	.
chr1	135167381	135167880	chr1	135347414	135347913	Gpr37l1|chr1:135347414-135347913	0.133680924625499	.	.
chr1	135284244	135284743	chr1	135280621	135281120	Rnpep|chr1:135280621-135281120	0.166266757805964	.	.
chr1	135284244	135284743	chr1	135548795	135549294	Rnpep|chr1:135548795-135549294	0.14735433259942	.	.
chr1	135284244	135284743	chr1	135650142	135650641	Rnpep|chr1:135650142-135650641	0.13376968056207	.	.
chr1	135284244	135284743	chr1	135699225	135699724	Rnpep|chr1:135699225-135699724	0.14003731215856	.	.
chr1	135313568	135314067	chr1	135670341	135670840	Timm17a|chr1:135670341-135670840	0.179921205480604	.	.
chr1	135313568	135314067	chr1	135729298	135729797	Timm17a|chr1:135729298-135729797	0.184982425017341	.	.
chr1	135313568	135314067	chr1	135739466	135739965	Timm17a|chr1:135739466-135739965	0.210556199670205	.	.
chr1	135374611	135375110	chr1	135098396	135098895	Shisa4|chr1:135098396-135098895	0.153968359297113	.	.
chr1	135374611	135375110	chr1	135162633	135163132	Shisa4|chr1:135162633-135163132	0.180808229571266	.	.
chr1	135374611	135375110	chr1	135665411	135665910	Shisa4|chr1:135665411-135665910	0.376018457210526	.	.
chr1	135374611	135375110	chr1	135670341	135670840	Shisa4|chr1:135670341-135670840	0.178313543322978	.	.
chr1	135374611	135375110	chr1	135739466	135739965	Shisa4|chr1:135739466-135739965	0.295985915182092	.	.
chr1	135374611	135375110	chr1	135748976	135749475	Shisa4|chr1:135748976-135749475	0.268513919277768	.	.
chr1	135375176	135375675	chr1	135019694	135020193	Shisa4|chr1:135019694-135020193	0.214326832564729	.	.
chr1	135375176	135375675	chr1	135098396	135098895	Shisa4|chr1:135098396-135098895	0.147500679496245	.	.
chr1	135375176	135375675	chr1	135665411	135665910	Shisa4|chr1:135665411-135665910	0.224296483725186	.	.
chr1	135375176	135375675	chr1	135699225	135699724	Shisa4|chr1:135699225-135699724	0.215678701033106	.	.
chr1	135375176	135375675	chr1	135739466	135739965	Shisa4|chr1:135739466-135739965	0.143526395517695	.	.
chr1	135430227	135430726	chr1	135162633	135163132	Ipo9|chr1:135162633-135163132	0.255008182416219	.	.
chr1	135430227	135430726	chr1	135280621	135281120	Ipo9|chr1:135280621-135281120	0.16498557144112	.	.
chr1	135430227	135430726	chr1	135548795	135549294	Ipo9|chr1:135548795-135549294	0.158680518520758	.	.
chr1	135687906	135688405	chr1	135347414	135347913	Nav1|chr1:135347414-135347913	0.279041921969594	.	.
chr1	135687906	135688405	chr1	135563649	135564148	Nav1|chr1:135563649-135564148	0.246627418762628	.	.
chr1	135687906	135688405	chr1	135619120	135619619	Nav1|chr1:135619120-135619619	0.169381865716402	.	.
chr1	135687906	135688405	chr1	135665411	135665910	Nav1|chr1:135665411-135665910	0.250077047495512	.	.
chr1	135687906	135688405	chr1	135670341	135670840	Nav1|chr1:135670341-135670840	0.202266542209923	.	.
chr1	135687906	135688405	chr1	135729298	135729797	Nav1|chr1:135729298-135729797	0.147668326410038	.	.
chr1	135687906	135688405	chr1	135734149	135734648	Nav1|chr1:135734149-135734648	0.311737851583863	.	.
chr1	135687906	135688405	chr1	135739466	135739965	Nav1|chr1:135739466-135739965	0.422428130981604	.	.
chr1	135719413	135719912	chr1	135563649	135564148	Csrp1|chr1:135563649-135564148	0.254457525175398	.	.
chr1	135719413	135719912	chr1	135615900	135616399	Csrp1|chr1:135615900-135616399	0.137484529587702	.	.
chr1	135766118	135766617	chr1	135770905	135771404	Phlda3|chr1:135770905-135771404	0.249225149423374	.	.
chr1	135766118	135766617	chr1	136017772	136018271	Phlda3|chr1:136017772-136018271	0.139834520841592	.	.
chr1	136131078	136131577	chr1	135865550	135866049	Gm15850|chr1:135865550-135866049	0.21782857555662	.	.
chr1	136131078	136131577	chr1	135865550	135866049	Kif21b|chr1:135865550-135866049	0.21782857555662	.	.
chr1	136131078	136131577	chr1	136116862	136117361	Gm15850|chr1:136116862-136117361	0.229880586821392	.	.
chr1	136131078	136131577	chr1	136116862	136117361	Kif21b|chr1:136116862-136117361	0.229880586821392	.	.
chr1	136131078	136131577	chr1	136140240	136140739	Gm15850|chr1:136140240-136140739	0.165250179173473	.	.
chr1	136131078	136131577	chr1	136140240	136140739	Kif21b|chr1:136140240-136140739	0.165250179173473	.	.
chr1	136259695	136260194	chr1	136170040	136170539	Gm26781|chr1:136170040-136170539	0.279195326470662	.	.
chr1	136259695	136260194	chr1	136170040	136170539	Gpr25|chr1:136170040-136170539	0.279195326470662	.	.
chr1	136259695	136260194	chr1	136331778	136332277	Gm26781|chr1:136331778-136332277	0.218554029731481	.	.
chr1	136259695	136260194	chr1	136331778	136332277	Gpr25|chr1:136331778-136332277	0.218554029731481	.	.
chr1	136260203	136260702	chr1	136140240	136140739	Gpr25|chr1:136140240-136140739	0.284814042210135	.	.
chr1	136260203	136260702	chr1	136362463	136362962	Gpr25|chr1:136362463-136362962	0.401758967032519	.	.
chr1	136260203	136260702	chr1	136709753	136710252	Gpr25|chr1:136709753-136710252	0.186783646893167	.	.
chr1	136345389	136345888	chr1	136331778	136332277	Camsap2|chr1:136331778-136332277	0.23071506758671	.	.
chr1	136345389	136345888	chr1	136683802	136684301	Camsap2|chr1:136683802-136684301	0.302408873177843	.	.
chr1	136345389	136345888	chr1	136698240	136698739	Camsap2|chr1:136698240-136698739	0.14176928532595	.	.
chr1	136345389	136345888	chr1	136698898	136699397	Camsap2|chr1:136698898-136699397	0.153391825947814	.	.
chr1	136345389	136345888	chr1	136730610	136731109	Camsap2|chr1:136730610-136731109	0.151288235184005	.	.
chr1	136345905	136346404	chr1	136030145	136030644	Camsap2|chr1:136030145-136030644	0.382490911119326	.	.
chr1	136345905	136346404	chr1	136116862	136117361	Camsap2|chr1:136116862-136117361	0.1415481197721	.	.
chr1	136345905	136346404	chr1	136140240	136140739	Camsap2|chr1:136140240-136140739	0.139842679603363	.	.
chr1	136345905	136346404	chr1	136709753	136710252	Camsap2|chr1:136709753-136710252	0.194483953527233	.	.
chr1	136345905	136346404	chr1	136740759	136741258	Camsap2|chr1:136740759-136741258	0.130804494001879	.	.
chr1	136415292	136415791	chr1	136140240	136140739	9230116N13Rik|chr1:136140240-136140739	0.128904280369924	.	.
chr1	136415292	136415791	chr1	136140240	136140739	Ddx59|chr1:136140240-136140739	0.128904280369924	.	.
chr1	136466035	136466534	chr1	136116862	136117361	Kif14|chr1:136116862-136117361	0.231305032938607	.	.
chr1	136466035	136466534	chr1	136140240	136140739	Kif14|chr1:136140240-136140739	0.146654308543715	.	.
chr1	136466035	136466534	chr1	136170040	136170539	Kif14|chr1:136170040-136170539	0.178145812369005	.	.
chr1	136466035	136466534	chr1	136698898	136699397	Kif14|chr1:136698898-136699397	0.132064420205323	.	.
chr1	136466035	136466534	chr1	136704139	136704638	Kif14|chr1:136704139-136704638	0.203756780014615	.	.
chr1	136466035	136466534	chr1	136709753	136710252	Kif14|chr1:136709753-136710252	0.229928572401397	.	.
chr1	136466035	136466534	chr1	136740759	136741258	Kif14|chr1:136740759-136741258	0.131758689322669	.	.
chr1	136624613	136625112	chr1	136704139	136704638	Platr23|chr1:136704139-136704638	0.271685289162958	.	.
chr1	136624613	136625112	chr1	136704139	136704638	Zfp281|chr1:136704139-136704638	0.271685289162958	.	.
chr1	137966094	137966593	chr1	137927843	137928342	A430106G13Rik|chr1:137927843-137928342	0.189044082931775	.	.
chr1	137966094	137966593	chr1	137928505	137929004	A430106G13Rik|chr1:137928505-137929004	0.266133711982248	.	.
chr1	138618987	138619486	chr1	138617900	138618399	Nek7|chr1:138617900-138618399	0.170906337276395	.	.
chr1	138856629	138857128	chr1	139000479	139000978	2310009B15Rik|chr1:139000479-139000978	0.141229024418755	.	.
chr1	139421972	139422471	chr1	139346540	139347039	Zbtb41|chr1:139346540-139347039	0.393771854595306	.	.
chr1	143702603	143703102	chr1	143813845	143814344	Cdc73|chr1:143813845-143814344	0.271260510420984	.	.
chr1	143702603	143703102	chr1	143820018	143820517	Cdc73|chr1:143820018-143820517	0.137958479562029	.	.
chr1	143776839	143777338	chr1	143739248	143739747	Gm29170|chr1:143739248-143739747	0.371127584235666	.	.
chr1	143776839	143777338	chr1	143739248	143739747	Ro60|chr1:143739248-143739747	0.371127584235666	.	.
chr1	143776839	143777338	chr1	143739248	143739747	Uchl5|chr1:143739248-143739747	0.371127584235666	.	.
chr1	150392883	150393382	chr1	150536190	150536689	Odr4|chr1:150536190-150536689	0.234703037731475	.	.
chr1	150392883	150393382	chr1	150536190	150536689	Tpr|chr1:150536190-150536689	0.234703037731475	.	.
chr1	150393401	150393900	chr1	150535688	150536187	Odr4|chr1:150535688-150536187	0.157316939538171	.	.
chr1	150393401	150393900	chr1	150535688	150536187	Tpr|chr1:150535688-150536187	0.157316939538171	.	.
chr1	150393401	150393900	chr1	150536190	150536689	Odr4|chr1:150536190-150536689	0.276579502184912	.	.
chr1	150393401	150393900	chr1	150536190	150536689	Tpr|chr1:150536190-150536689	0.276579502184912	.	.
chr1	150393401	150393900	chr1	150540218	150540717	Odr4|chr1:150540218-150540717	0.160630066777448	.	.
chr1	150393401	150393900	chr1	150540218	150540717	Tpr|chr1:150540218-150540717	0.160630066777448	.	.
chr1	151344167	151344666	chr1	151078846	151079345	Gm10138|chr1:151078846-151079345	0.247924669608746	.	.
chr1	151344167	151344666	chr1	151078846	151079345	Ivns1abp|chr1:151078846-151079345	0.247924669608746	.	.
chr1	151345057	151345556	chr1	151167492	151167991	Gm10138|chr1:151167492-151167991	0.320195134957362	.	.
chr1	151345057	151345556	chr1	151167492	151167991	Ivns1abp|chr1:151167492-151167991	0.320195134957362	.	.
chr1	151345057	151345556	chr1	151235890	151236389	Gm10138|chr1:151235890-151236389	0.167290751595655	.	.
chr1	151345057	151345556	chr1	151235890	151236389	Ivns1abp|chr1:151235890-151236389	0.167290751595655	.	.
chr1	151428258	151428757	chr1	151078846	151079345	Swt1|chr1:151078846-151079345	0.164430924594166	.	.
chr1	151428258	151428757	chr1	151078846	151079345	Trmt1l|chr1:151078846-151079345	0.164430924594166	.	.
chr1	151428762	151429261	chr1	151078846	151079345	Swt1|chr1:151078846-151079345	0.155844203482545	.	.
chr1	151428762	151429261	chr1	151078846	151079345	Trmt1l|chr1:151078846-151079345	0.155844203482545	.	.
chr1	151428762	151429261	chr1	151167492	151167991	Swt1|chr1:151167492-151167991	0.272738524831648	.	.
chr1	151428762	151429261	chr1	151167492	151167991	Trmt1l|chr1:151167492-151167991	0.272738524831648	.	.
chr1	151428762	151429261	chr1	151168003	151168502	Swt1|chr1:151168003-151168502	0.331783776739165	.	.
chr1	151428762	151429261	chr1	151168003	151168502	Trmt1l|chr1:151168003-151168502	0.331783776739165	.	.
chr1	151428762	151429261	chr1	151235890	151236389	Swt1|chr1:151235890-151236389	0.15029962797358	.	.
chr1	151428762	151429261	chr1	151235890	151236389	Trmt1l|chr1:151235890-151236389	0.15029962797358	.	.
chr1	151754914	151755413	chr1	151564412	151564911	2810414N06Rik|chr1:151564412-151564911	0.215879355766727	.	.
chr1	151754914	151755413	chr1	151564412	151564911	Edem3|chr1:151564412-151564911	0.215879355766727	.	.
chr1	151754914	151755413	chr1	151944787	151945286	2810414N06Rik|chr1:151944787-151945286	0.262659389290425	.	.
chr1	151754914	151755413	chr1	151944787	151945286	Edem3|chr1:151944787-151945286	0.262659389290425	.	.
chr1	151754914	151755413	chr1	151953531	151954030	2810414N06Rik|chr1:151953531-151954030	0.377481364404604	.	.
chr1	151754914	151755413	chr1	151953531	151954030	Edem3|chr1:151953531-151954030	0.377481364404604	.	.
chr1	152090109	152090608	chr1	152030523	152031022	1700025G04Rik|chr1:152030523-152031022	0.137561398664451	.	.
chr1	152386383	152386882	chr1	152497409	152497908	Tsen15|chr1:152497409-152497908	0.17791428463595	.	.
chr1	152386383	152386882	chr1	152624446	152624945	Tsen15|chr1:152624446-152624945	0.46758507016816	.	.
chr1	152386383	152386882	chr1	152624959	152625458	Tsen15|chr1:152624959-152625458	0.226857781641335	.	.
chr1	152386383	152386882	chr1	152640067	152640566	Tsen15|chr1:152640067-152640566	0.197089552230941	.	.
chr1	152386383	152386882	chr1	152640629	152641128	Tsen15|chr1:152640629-152641128	0.288414814975778	.	.
chr1	152399881	152400380	chr1	152410622	152411121	Colgalt2|chr1:152410622-152411121	0.132452505474038	.	.
chr1	152399881	152400380	chr1	152461796	152462295	Colgalt2|chr1:152461796-152462295	0.139312580018761	.	.
chr1	152399881	152400380	chr1	152560406	152560905	Colgalt2|chr1:152560406-152560905	0.141161068585626	.	.
chr1	152766246	152766745	chr1	152556098	152556597	Arpc5|chr1:152556098-152556597	0.144545906149149	.	.
chr1	152766246	152766745	chr1	152556098	152556597	Rgl1|chr1:152556098-152556597	0.144545906149149	.	.
chr1	152766246	152766745	chr1	152560406	152560905	Arpc5|chr1:152560406-152560905	0.236223324578364	.	.
chr1	152766246	152766745	chr1	152560406	152560905	Rgl1|chr1:152560406-152560905	0.236223324578364	.	.
chr1	152766246	152766745	chr1	152792701	152793200	Arpc5|chr1:152792701-152793200	0.297016563489612	.	.
chr1	152766246	152766745	chr1	152792701	152793200	Rgl1|chr1:152792701-152793200	0.297016563489612	.	.
chr1	152766246	152766745	chr1	152793204	152793703	Arpc5|chr1:152793204-152793703	0.233199758980017	.	.
chr1	152766246	152766745	chr1	152793204	152793703	Rgl1|chr1:152793204-152793703	0.233199758980017	.	.
chr1	152902442	152902941	chr1	152793204	152793703	Smg7|chr1:152793204-152793703	0.245913633536356	.	.
chr1	152902988	152903487	chr1	152817806	152818305	Smg7|chr1:152817806-152818305	0.39452526164103	.	.
chr1	152902988	152903487	chr1	153235659	153236158	Smg7|chr1:153235659-153236158	0.166161181126883	.	.
chr1	153424875	153425374	chr1	153014618	153015117	Shcbp1l|chr1:153014618-153015117	0.133922123118717	.	.
chr1	153424875	153425374	chr1	153679079	153679578	Shcbp1l|chr1:153679079-153679578	0.129913626303531	.	.
chr1	153487484	153487983	chr1	153040008	153040507	Dhx9|chr1:153040008-153040507	0.17234082646274	.	.
chr1	153487484	153487983	chr1	153535671	153536170	Dhx9|chr1:153535671-153536170	0.192925119051745	.	.
chr1	153487484	153487983	chr1	153539705	153540204	Dhx9|chr1:153539705-153540204	0.174970921119818	.	.
chr1	153487484	153487983	chr1	153635433	153635932	Dhx9|chr1:153635433-153635932	0.439633496844328	.	.
chr1	153487484	153487983	chr1	153703326	153703825	Dhx9|chr1:153703326-153703825	0.303557200275456	.	.
chr1	153549494	153549993	chr1	153535671	153536170	Npl|chr1:153535671-153536170	0.169699060951022	.	.
chr1	153549494	153549993	chr1	153539705	153540204	Npl|chr1:153539705-153540204	0.33963249771668	.	.
chr1	153549494	153549993	chr1	153664891	153665390	Npl|chr1:153664891-153665390	0.146124425304811	.	.
chr1	153549494	153549993	chr1	153703326	153703825	Npl|chr1:153703326-153703825	0.133256336825497	.	.
chr1	153740057	153740556	chr1	153506197	153506696	Rgs16|chr1:153506197-153506696	0.147074679721913	.	.
chr1	153740057	153740556	chr1	153679079	153679578	Rgs16|chr1:153679079-153679578	0.192751379448896	.	.
chr1	153740057	153740556	chr1	153978251	153978750	Rgs16|chr1:153978251-153978750	0.313454074241408	.	.
chr1	153899574	153900073	chr1	153506197	153506696	Glul|chr1:153506197-153506696	0.218334730027136	.	.
chr1	153899574	153900073	chr1	153506197	153506696	Teddm2|chr1:153506197-153506696	0.218334730027136	.	.
chr1	153899574	153900073	chr1	153679079	153679578	Glul|chr1:153679079-153679578	0.28883840534056	.	.
chr1	153899574	153900073	chr1	153679079	153679578	Teddm2|chr1:153679079-153679578	0.28883840534056	.	.
chr1	153899574	153900073	chr1	153679607	153680106	Glul|chr1:153679607-153680106	0.164234380142624	.	.
chr1	153899574	153900073	chr1	153679607	153680106	Teddm2|chr1:153679607-153680106	0.164234380142624	.	.
chr1	153899574	153900073	chr1	153974244	153974743	Glul|chr1:153974244-153974743	0.418559839283174	.	.
chr1	153899574	153900073	chr1	153974244	153974743	Teddm2|chr1:153974244-153974743	0.418559839283174	.	.
chr1	153899574	153900073	chr1	153978251	153978750	Glul|chr1:153978251-153978750	0.191342242753364	.	.
chr1	153899574	153900073	chr1	153978251	153978750	Teddm2|chr1:153978251-153978750	0.191342242753364	.	.
chr1	153899574	153900073	chr1	154044671	154045170	Glul|chr1:154044671-154045170	0.402507593032549	.	.
chr1	153899574	153900073	chr1	154044671	154045170	Teddm2|chr1:154044671-154045170	0.402507593032549	.	.
chr1	153899574	153900073	chr1	154102804	154103303	Glul|chr1:154102804-154103303	0.321703068931059	.	.
chr1	153899574	153900073	chr1	154102804	154103303	Teddm2|chr1:154102804-154103303	0.321703068931059	.	.
chr1	153899574	153900073	chr1	154120619	154121118	Glul|chr1:154120619-154121118	0.344071750803887	.	.
chr1	153899574	153900073	chr1	154120619	154121118	Teddm2|chr1:154120619-154121118	0.344071750803887	.	.
chr1	153899574	153900073	chr1	154139444	154139943	Glul|chr1:154139444-154139943	0.241486120393919	.	.
chr1	153899574	153900073	chr1	154139444	154139943	Teddm2|chr1:154139444-154139943	0.241486120393919	.	.
chr1	153899574	153900073	chr1	154156674	154157173	Glul|chr1:154156674-154157173	0.31577842323159	.	.
chr1	153899574	153900073	chr1	154156674	154157173	Teddm2|chr1:154156674-154157173	0.31577842323159	.	.
chr1	153899574	153900073	chr1	154189840	154190339	Glul|chr1:154189840-154190339	0.184880933071641	.	.
chr1	153899574	153900073	chr1	154189840	154190339	Teddm2|chr1:154189840-154190339	0.184880933071641	.	.
chr1	153899574	153900073	chr1	154190373	154190872	Glul|chr1:154190373-154190872	0.192908835486399	.	.
chr1	153899574	153900073	chr1	154190373	154190872	Teddm2|chr1:154190373-154190872	0.192908835486399	.	.
chr1	154117348	154117847	chr1	153935866	153936365	A830008E24Rik|chr1:153935866-153936365	0.158170939715485	.	.
chr1	154117348	154117847	chr1	153974244	153974743	A830008E24Rik|chr1:153974244-153974743	0.146037176324826	.	.
chr1	154117348	154117847	chr1	154044671	154045170	A830008E24Rik|chr1:154044671-154045170	0.176944800060701	.	.
chr1	154117348	154117847	chr1	154102804	154103303	A830008E24Rik|chr1:154102804-154103303	0.175368556354422	.	.
chr1	154117348	154117847	chr1	154139444	154139943	A830008E24Rik|chr1:154139444-154139943	0.391002869532565	.	.
chr1	154117348	154117847	chr1	154156674	154157173	A830008E24Rik|chr1:154156674-154157173	0.331001585461209	.	.
chr1	154117348	154117847	chr1	154180893	154181392	A830008E24Rik|chr1:154180893-154181392	0.148874670964233	.	.
chr1	154117943	154118442	chr1	153935866	153936365	A830008E24Rik|chr1:153935866-153936365	0.332724958136459	.	.
chr1	154117943	154118442	chr1	153974244	153974743	A830008E24Rik|chr1:153974244-153974743	0.422600517205013	.	.
chr1	154117943	154118442	chr1	154044671	154045170	A830008E24Rik|chr1:154044671-154045170	0.439473381482744	.	.
chr1	154117943	154118442	chr1	154102804	154103303	A830008E24Rik|chr1:154102804-154103303	0.291215506996012	.	.
chr1	154117943	154118442	chr1	154120619	154121118	A830008E24Rik|chr1:154120619-154121118	0.175238184279477	.	.
chr1	154117943	154118442	chr1	154139444	154139943	A830008E24Rik|chr1:154139444-154139943	0.499940827045654	.	.
chr1	154117943	154118442	chr1	154156674	154157173	A830008E24Rik|chr1:154156674-154157173	0.541913603776299	.	.
chr1	154117943	154118442	chr1	154190373	154190872	A830008E24Rik|chr1:154190373-154190872	0.144275774219393	.	.
chr1	154117943	154118442	chr1	154202568	154203067	A830008E24Rik|chr1:154202568-154203067	0.208161194594808	.	.
chr1	155083298	155083797	chr1	155092388	155092887	Gm9530|chr1:155092388-155092887	0.320326720173315	.	.
chr1	155083298	155083797	chr1	155122022	155122521	Gm9530|chr1:155122022-155122521	0.276212364942693	.	.
chr1	155099441	155099940	chr1	154786132	154786631	Ier5|chr1:154786132-154786631	0.222684621892875	.	.
chr1	155145671	155146170	chr1	154786132	154786631	Mr1|chr1:154786132-154786631	0.152563121881744	.	.
chr1	155145671	155146170	chr1	155069688	155070187	Mr1|chr1:155069688-155070187	0.151633052114316	.	.
chr1	155158401	155158900	chr1	155048907	155049406	Stx6|chr1:155048907-155049406	0.136207018847413	.	.
chr1	155158401	155158900	chr1	155062913	155063412	Stx6|chr1:155062913-155063412	0.192765401278796	.	.
chr1	155158401	155158900	chr1	155212494	155212993	Stx6|chr1:155212494-155212993	0.173395825019795	.	.
chr1	155158401	155158900	chr1	155224024	155224523	Stx6|chr1:155224024-155224523	0.133638643908817	.	.
chr1	155158401	155158900	chr1	155234311	155234810	Stx6|chr1:155234311-155234810	0.186095148811515	.	.
chr1	155243949	155244448	chr1	155048907	155049406	BC034090|chr1:155048907-155049406	0.180940957499919	.	.
chr1	155243949	155244448	chr1	155212494	155212993	BC034090|chr1:155212494-155212993	0.201258386077312	.	.
chr1	155244458	155244957	chr1	155026152	155026651	BC034090|chr1:155026152-155026651	0.262470825085799	.	.
chr1	155244458	155244957	chr1	155209787	155210286	BC034090|chr1:155209787-155210286	0.226125811524143	.	.
chr1	155417226	155417725	chr1	155281431	155281930	Xpr1|chr1:155281431-155281930	0.311886804775992	.	.
chr1	155812620	155813119	chr1	156241652	156242151	Qsox1|chr1:156241652-156242151	0.149185202938721	.	.
chr1	156035878	156036377	chr1	156428408	156428907	Tor1aip1|chr1:156428408-156428907	0.39419039721989	.	.
chr1	156035878	156036377	chr1	156428408	156428907	Tor1aip2|chr1:156428408-156428907	0.39419039721989	.	.
chr1	156036379	156036878	chr1	156428408	156428907	Tor1aip1|chr1:156428408-156428907	0.207024976732542	.	.
chr1	156474061	156474560	chr1	156241652	156242151	Soat1|chr1:156241652-156242151	0.185283958775574	.	.
chr1	156558476	156558975	chr1	156644052	156644551	Abl2|chr1:156644052-156644551	0.216808042649384	.	.
chr1	156558476	156558975	chr1	156996982	156997481	Abl2|chr1:156996982-156997481	0.165546648919737	.	.
chr1	156674112	156674611	chr1	156565326	156565825	Tor3a|chr1:156565326-156565825	0.219917255133567	.	.
chr1	156718854	156719353	chr1	156428408	156428907	Fam20b|chr1:156428408-156428907	0.208715704951345	.	.
chr1	156718854	156719353	chr1	156931006	156931505	Fam20b|chr1:156931006-156931505	0.180281268054092	.	.
chr1	156838589	156839088	chr1	156565326	156565825	Angptl1|chr1:156565326-156565825	0.202742905483881	.	.
chr1	156939411	156939910	chr1	156565326	156565825	4930439D14Rik|chr1:156565326-156565825	0.334638592796236	.	.
chr1	156939411	156939910	chr1	156565326	156565825	Ralgps2|chr1:156565326-156565825	0.334638592796236	.	.
chr1	156939411	156939910	chr1	156754594	156755093	4930439D14Rik|chr1:156754594-156755093	0.271725215114613	.	.
chr1	156939411	156939910	chr1	156754594	156755093	Ralgps2|chr1:156754594-156755093	0.271725215114613	.	.
chr1	157411887	157412386	chr1	157039699	157040198	Rasal2|chr1:157039699-157040198	0.24467309418298	.	.
chr1	157411887	157412386	chr1	157077031	157077530	Rasal2|chr1:157077031-157077530	0.194836094266405	.	.
chr1	157411887	157412386	chr1	157286507	157287006	Rasal2|chr1:157286507-157287006	0.239766278610122	.	.
chr1	157411887	157412386	chr1	157446286	157446785	Rasal2|chr1:157446286-157446785	0.158918231370389	.	.
chr1	157412497	157412996	chr1	157039699	157040198	Rasal2|chr1:157039699-157040198	0.179619142924764	.	.
chr1	157412497	157412996	chr1	157047622	157048121	Rasal2|chr1:157047622-157048121	0.222746166179684	.	.
chr1	157412497	157412996	chr1	157440139	157440638	Rasal2|chr1:157440139-157440638	0.163024760739501	.	.
chr1	157458240	157458739	chr1	157062336	157062835	Cryzl2|chr1:157062336-157062835	0.133632628056095	.	.
chr1	157458240	157458739	chr1	157144609	157145108	Cryzl2|chr1:157144609-157145108	0.173697272187821	.	.
chr1	157458240	157458739	chr1	157168795	157169294	Cryzl2|chr1:157168795-157169294	0.129380022783719	.	.
chr1	157458240	157458739	chr1	157440139	157440638	Cryzl2|chr1:157440139-157440638	0.171549854519741	.	.
chr1	157458240	157458739	chr1	157447086	157447585	Cryzl2|chr1:157447086-157447585	0.133371900755648	.	.
chr1	158356145	158356644	chr1	158654519	158655018	Brinp2|chr1:158654519-158655018	0.193084088595806	.	.
chr1	158356145	158356644	chr1	158713792	158714291	Brinp2|chr1:158713792-158714291	0.242710296176747	.	.
chr1	158553928	158554427	chr1	158547568	158548067	Gm37679|chr1:158547568-158548067	0.180476224863938	.	.
chr1	158553928	158554427	chr1	158713271	158713770	Gm37679|chr1:158713271-158713770	0.215402916122098	.	.
chr1	158553928	158554427	chr1	158713792	158714291	Gm37679|chr1:158713792-158714291	0.320288060173041	.	.
chr1	158554610	158555109	chr1	158547568	158548067	Gm37679|chr1:158547568-158548067	0.175959161998885	.	.
chr1	158554610	158555109	chr1	158713271	158713770	Gm37679|chr1:158713271-158713770	0.180592260075754	.	.
chr1	159231910	159232409	chr1	158953431	158953930	Cop1|chr1:158953431-158953930	0.173758316207572	.	.
chr1	159523530	159524029	chr1	159581670	159582169	Tnr|chr1:159581670-159582169	0.290413724736819	.	.
chr1	159523530	159524029	chr1	159670755	159671254	Tnr|chr1:159670755-159671254	0.26147783433556	.	.
chr1	159524202	159524701	chr1	159389979	159390478	Tnr|chr1:159389979-159390478	0.202930984598537	.	.
chr1	159524202	159524701	chr1	159690101	159690600	Tnr|chr1:159690101-159690600	0.157471938424713	.	.
chr1	159615027	159615526	chr1	159570284	159570783	Gm10530|chr1:159570284-159570783	0.332270887086769	.	.
chr1	159615027	159615526	chr1	159581670	159582169	Gm10530|chr1:159581670-159582169	0.141727406005294	.	.
chr1	159615027	159615526	chr1	159656765	159657264	Gm10530|chr1:159656765-159657264	0.216732740637271	.	.
chr1	159615027	159615526	chr1	159660916	159661415	Gm10530|chr1:159660916-159661415	0.191494121733473	.	.
chr1	159615027	159615526	chr1	159670755	159671254	Gm10530|chr1:159670755-159671254	0.189730334561706	.	.
chr1	159615027	159615526	chr1	159741175	159741674	Gm10530|chr1:159741175-159741674	0.323017903385009	.	.
chr1	160044090	160044589	chr1	160351869	160352368	4930523C07Rik|chr1:160351869-160352368	0.339156287420623	.	.
chr1	160044090	160044589	chr1	160351869	160352368	Gm37294|chr1:160351869-160352368	0.339156287420623	.	.
chr1	160212750	160213249	chr1	160377596	160378095	Cacybp|chr1:160377596-160378095	0.171301989898213	.	.
chr1	160906055	160906554	chr1	160693058	160693557	Rc3h1|chr1:160693058-160693557	0.213561203199385	.	.
chr1	160906055	160906554	chr1	161195428	161195927	Rc3h1|chr1:161195428-161195927	0.219718088163524	.	.
chr1	160906055	160906554	chr1	161224783	161225282	Rc3h1|chr1:161224783-161225282	0.129134101134476	.	.
chr1	160906592	160907091	chr1	161170609	161171108	Rc3h1|chr1:161170609-161171108	0.23189998711399	.	.
chr1	161034286	161034785	chr1	161196029	161196528	Gas5|chr1:161196029-161196528	0.331409814796668	.	.
chr1	161034286	161034785	chr1	161196029	161196528	Zbtb37|chr1:161196029-161196528	0.331409814796668	.	.
chr1	161034286	161034785	chr1	161247722	161248221	Gas5|chr1:161247722-161248221	0.194177593417614	.	.
chr1	161034286	161034785	chr1	161247722	161248221	Zbtb37|chr1:161247722-161248221	0.194177593417614	.	.
chr1	161034286	161034785	chr1	161400084	161400583	Gas5|chr1:161400084-161400583	0.330330390810615	.	.
chr1	161034286	161034785	chr1	161400084	161400583	Zbtb37|chr1:161400084-161400583	0.330330390810615	.	.
chr1	161034786	161035285	chr1	161247722	161248221	Gas5|chr1:161247722-161248221	0.14866980455104	.	.
chr1	161034786	161035285	chr1	161247722	161248221	Zbtb37|chr1:161247722-161248221	0.14866980455104	.	.
chr1	161034786	161035285	chr1	161256918	161257417	Gas5|chr1:161256918-161257417	0.171745560872734	.	.
chr1	161034786	161035285	chr1	161256918	161257417	Zbtb37|chr1:161256918-161257417	0.171745560872734	.	.
chr1	161034786	161035285	chr1	161273464	161273963	Gas5|chr1:161273464-161273963	0.254224069289896	.	.
chr1	161034786	161035285	chr1	161273464	161273963	Zbtb37|chr1:161273464-161273963	0.254224069289896	.	.
chr1	161034786	161035285	chr1	161286641	161287140	Gas5|chr1:161286641-161287140	0.150737875394745	.	.
chr1	161034786	161035285	chr1	161286641	161287140	Zbtb37|chr1:161286641-161287140	0.150737875394745	.	.
chr1	161034786	161035285	chr1	161400084	161400583	Gas5|chr1:161400084-161400583	0.177310757837789	.	.
chr1	161034786	161035285	chr1	161400084	161400583	Zbtb37|chr1:161400084-161400583	0.177310757837789	.	.
chr1	161070536	161071035	chr1	161196029	161196528	Cenpl|chr1:161196029-161196528	0.162342087096219	.	.
chr1	161070536	161071035	chr1	161196029	161196528	Dars2|chr1:161196029-161196528	0.162342087096219	.	.
chr1	161070536	161071035	chr1	161256918	161257417	Cenpl|chr1:161256918-161257417	0.269077831193712	.	.
chr1	161070536	161071035	chr1	161256918	161257417	Dars2|chr1:161256918-161257417	0.269077831193712	.	.
chr1	161070536	161071035	chr1	161269297	161269796	Cenpl|chr1:161269297-161269796	0.139166962058297	.	.
chr1	161070536	161071035	chr1	161269297	161269796	Dars2|chr1:161269297-161269796	0.139166962058297	.	.
chr1	161070536	161071035	chr1	161273464	161273963	Cenpl|chr1:161273464-161273963	0.164347612123659	.	.
chr1	161070536	161071035	chr1	161273464	161273963	Cenpl|chr1:161273464-161273963	0.16434761212366	.	.
chr1	161070536	161071035	chr1	161273464	161273963	Dars2|chr1:161273464-161273963	0.164347612123659	.	.
chr1	161070536	161071035	chr1	161273464	161273963	Dars2|chr1:161273464-161273963	0.16434761212366	.	.
chr1	161070536	161071035	chr1	161286641	161287140	Cenpl|chr1:161286641-161287140	0.234213838799685	.	.
chr1	161070536	161071035	chr1	161286641	161287140	Dars2|chr1:161286641-161287140	0.234213838799685	.	.
chr1	161131254	161131753	chr1	161256918	161257417	Klhl20|chr1:161256918-161257417	0.286859967223327	.	.
chr1	161131254	161131753	chr1	161269297	161269796	Klhl20|chr1:161269297-161269796	0.134233812824123	.	.
chr1	161131254	161131753	chr1	161286641	161287140	Klhl20|chr1:161286641-161287140	0.164928719517184	.	.
chr1	161142436	161142935	chr1	161247722	161248221	Ankrd45|chr1:161247722-161248221	0.138043537743582	.	.
chr1	161250941	161251440	chr1	161247722	161248221	Prdx6|chr1:161247722-161248221	0.146470969938402	.	.
chr1	161250941	161251440	chr1	161256918	161257417	Prdx6|chr1:161256918-161257417	0.178786654759944	.	.
chr1	161250941	161251440	chr1	161269297	161269796	Prdx6|chr1:161269297-161269796	0.195405039640782	.	.
chr1	161250941	161251440	chr1	161400084	161400583	Prdx6|chr1:161400084-161400583	0.188310642284526	.	.
chr1	161876197	161876696	chr1	161736817	161737316	Suco|chr1:161736817-161737316	0.141987286592495	.	.
chr1	161876197	161876696	chr1	161999997	162000496	Suco|chr1:161999997-162000496	0.240592918776054	.	.
chr1	161876715	161877214	chr1	161999997	162000496	Suco|chr1:161999997-162000496	0.42086445561611	.	.
chr1	161876715	161877214	chr1	162037283	162037782	Suco|chr1:162037283-162037782	0.177070404159913	.	.
chr1	161968972	161969471	chr1	161736817	161737316	Gm38304|chr1:161736817-161737316	0.14193989970786	.	.
chr1	161968972	161969471	chr1	161736817	161737316	Pigc|chr1:161736817-161737316	0.14193989970786	.	.
chr1	161968972	161969471	chr1	161999997	162000496	Gm38304|chr1:161999997-162000496	0.199685111276292	.	.
chr1	161968972	161969471	chr1	161999997	162000496	Pigc|chr1:161999997-162000496	0.199685111276292	.	.
chr1	161968972	161969471	chr1	162037283	162037782	Gm38304|chr1:162037283-162037782	0.199701417044788	.	.
chr1	161968972	161969471	chr1	162037283	162037782	Pigc|chr1:162037283-162037782	0.199701417044788	.	.
chr1	161968972	161969471	chr1	162210132	162210631	Gm38304|chr1:162210132-162210631	0.129820845806029	.	.
chr1	161968972	161969471	chr1	162210132	162210631	Pigc|chr1:162210132-162210631	0.129820845806029	.	.
chr1	162477766	162478265	chr1	162210132	162210631	Dnm3|chr1:162210132-162210631	0.141414762633167	.	.
chr1	162548386	162548885	chr1	162589449	162589948	Eef1aknmt|chr1:162589449-162589948	0.135448226477529	.	.
chr1	162548386	162548885	chr1	162665061	162665560	Eef1aknmt|chr1:162665061-162665560	0.2333926628284	.	.
chr1	162570372	162570871	chr1	162313830	162314329	Vamp4|chr1:162313830-162314329	0.164052910982266	.	.
chr1	162570372	162570871	chr1	162323030	162323529	Vamp4|chr1:162323030-162323529	0.141644189469292	.	.
chr1	162570372	162570871	chr1	162858574	162859073	Vamp4|chr1:162858574-162859073	0.382444211418195	.	.
chr1	162739851	162740350	chr1	162323030	162323529	Prrc2c|chr1:162323030-162323529	0.134397296392757	.	.
chr1	162739851	162740350	chr1	162635227	162635726	Prrc2c|chr1:162635227-162635726	0.187029442643639	.	.
chr1	162740352	162740851	chr1	162323030	162323529	Prrc2c|chr1:162323030-162323529	0.345050018832576	.	.
chr1	162740352	162740851	chr1	162589449	162589948	Prrc2c|chr1:162589449-162589948	0.232454732549247	.	.
chr1	162740352	162740851	chr1	162858574	162859073	Prrc2c|chr1:162858574-162859073	0.193804181446669	.	.
chr1	162813756	162814255	chr1	162609559	162610058	Fmo4|chr1:162609559-162610058	0.135084899206865	.	.
chr1	162813756	162814255	chr1	163214566	163215065	Fmo4|chr1:163214566-163215065	0.194544507446649	.	.
chr1	163280611	163281110	chr1	163150346	163150845	Gm20471|chr1:163150346-163150845	0.398640392696555	.	.
chr1	163280611	163281110	chr1	163257208	163257707	Gm20471|chr1:163257208-163257707	0.208109746455727	.	.
chr1	163312463	163312962	chr1	163150346	163150845	Prrx1|chr1:163150346-163150845	0.247441422912043	.	.
chr1	163312463	163312962	chr1	163311828	163312327	Prrx1|chr1:163311828-163312327	0.151776847411024	.	.
chr1	163312970	163313469	chr1	163060328	163060827	Prrx1|chr1:163060328-163060827	0.179933840961112	.	.
chr1	163312970	163313469	chr1	163257208	163257707	Prrx1|chr1:163257208-163257707	0.176693320608301	.	.
chr1	163313515	163314014	chr1	163257208	163257707	Prrx1|chr1:163257208-163257707	0.213935375556895	.	.
chr1	163313515	163314014	chr1	163311828	163312327	Prrx1|chr1:163311828-163312327	0.148313115289097	.	.
chr1	163403421	163403920	chr1	163060328	163060827	Gorab|chr1:163060328-163060827	0.25209218683578	.	.
chr1	163403421	163403920	chr1	163214566	163215065	Gorab|chr1:163214566-163215065	0.150444659065314	.	.
chr1	163403421	163403920	chr1	163215123	163215622	Gorab|chr1:163215123-163215622	0.251423482460136	.	.
chr1	163779331	163779830	chr1	164235945	164236444	Kifap3|chr1:164235945-164236444	0.130512694781471	.	.
chr1	163929752	163930251	chr1	164184474	164184973	Scyl3|chr1:164184474-164184973	0.227960006368131	.	.
chr1	163929752	163930251	chr1	164185294	164185793	Scyl3|chr1:164185294-164185793	0.178350083742564	.	.
chr1	163994642	163995141	chr1	164235945	164236444	BC055324|chr1:164235945-164236444	0.186386595412152	.	.
chr1	163994642	163995141	chr1	164235945	164236444	Mettl18|chr1:164235945-164236444	0.186386595412152	.	.
chr1	164248686	164249185	chr1	164320609	164321108	Slc19a2|chr1:164320609-164321108	0.257198217468803	.	.
chr1	164307370	164307869	chr1	164138556	164139055	Blzf1|chr1:164138556-164139055	0.234601276338442	.	.
chr1	164307370	164307869	chr1	164235945	164236444	Blzf1|chr1:164235945-164236444	0.205037674943672	.	.
chr1	164307370	164307869	chr1	164320609	164321108	Blzf1|chr1:164320609-164321108	0.165307665903118	.	.
chr1	164307370	164307869	chr1	164492893	164493392	Blzf1|chr1:164492893-164493392	0.272354673811707	.	.
chr1	164458666	164459165	chr1	164184474	164184973	Atp1b1|chr1:164184474-164184973	0.192571626317257	.	.
chr1	164458666	164459165	chr1	164185294	164185793	Atp1b1|chr1:164185294-164185793	0.233452836636412	.	.
chr1	164461711	164462210	chr1	164185294	164185793	Gm32391|chr1:164185294-164185793	0.170976147744346	.	.
chr1	164461711	164462210	chr1	164326733	164327232	Gm32391|chr1:164326733-164327232	0.208948300099764	.	.
chr1	164502271	164502770	chr1	164770530	164771029	Gm26685|chr1:164770530-164771029	0.191203764434748	.	.
chr1	164502271	164502770	chr1	164811255	164811754	Gm26685|chr1:164811255-164811754	0.22489557869477	.	.
chr1	164502271	164502770	chr1	164814079	164814578	Gm26685|chr1:164814079-164814578	0.266686105549739	.	.
chr1	164502271	164502770	chr1	164973805	164974304	Gm26685|chr1:164973805-164974304	0.188124954391315	.	.
chr1	164631669	164632168	chr1	164770530	164771029	Gm37754|chr1:164770530-164771029	0.186543383604154	.	.
chr1	164631669	164632168	chr1	164811255	164811754	Gm37754|chr1:164811255-164811754	0.413601710699077	.	.
chr1	164631669	164632168	chr1	164814079	164814578	Gm37754|chr1:164814079-164814578	0.234053561340328	.	.
chr1	164631669	164632168	chr1	164824810	164825309	Gm37754|chr1:164824810-164825309	0.196712476704507	.	.
chr1	164631669	164632168	chr1	164973805	164974304	Gm37754|chr1:164973805-164974304	0.322966613379327	.	.
chr1	164863112	164863611	chr1	164770530	164771029	Gm20743|chr1:164770530-164771029	0.198880421724354	.	.
chr1	164898957	164899456	chr1	164770530	164771029	Gm32569|chr1:164770530-164771029	0.218660118780846	.	.
chr1	164898957	164899456	chr1	164811255	164811754	Gm32569|chr1:164811255-164811754	0.176547131736951	.	.
chr1	164898957	164899456	chr1	164814079	164814578	Gm32569|chr1:164814079-164814578	0.148155565503458	.	.
chr1	165194197	165194696	chr1	164770530	164771029	Sft2d2|chr1:164770530-164771029	0.152001266619105	.	.
chr1	165194197	165194696	chr1	165046493	165046992	Sft2d2|chr1:165046493-165046992	0.146911615634481	.	.
chr1	165460313	165460812	chr1	165185200	165185699	Dcaf6|chr1:165185200-165185699	0.360492524817742	.	.
chr1	165460313	165460812	chr1	165185200	165185699	Mpc2|chr1:165185200-165185699	0.360492524817742	.	.
chr1	165460313	165460812	chr1	165281633	165282132	Dcaf6|chr1:165281633-165282132	0.298108611954449	.	.
chr1	165460313	165460812	chr1	165281633	165282132	Mpc2|chr1:165281633-165282132	0.298108611954449	.	.
chr1	165460313	165460812	chr1	165320429	165320928	Dcaf6|chr1:165320429-165320928	0.356235191786418	.	.
chr1	165460313	165460812	chr1	165320429	165320928	Mpc2|chr1:165320429-165320928	0.356235191786418	.	.
chr1	165460313	165460812	chr1	165618098	165618597	Dcaf6|chr1:165618098-165618597	0.245872536484307	.	.
chr1	165460313	165460812	chr1	165618098	165618597	Mpc2|chr1:165618098-165618597	0.245872536484307	.	.
chr1	165460313	165460812	chr1	165727073	165727572	Dcaf6|chr1:165727073-165727572	0.170103914392121	.	.
chr1	165460313	165460812	chr1	165727073	165727572	Mpc2|chr1:165727073-165727572	0.170103914392121	.	.
chr1	165460922	165461421	chr1	165185200	165185699	Dcaf6|chr1:165185200-165185699	0.249044312280118	.	.
chr1	165460922	165461421	chr1	165185200	165185699	Mpc2|chr1:165185200-165185699	0.249044312280118	.	.
chr1	165460922	165461421	chr1	165281633	165282132	Dcaf6|chr1:165281633-165282132	0.260125194564762	.	.
chr1	165460922	165461421	chr1	165281633	165282132	Mpc2|chr1:165281633-165282132	0.260125194564762	.	.
chr1	165460922	165461421	chr1	165320429	165320928	Dcaf6|chr1:165320429-165320928	0.174780467004646	.	.
chr1	165460922	165461421	chr1	165320429	165320928	Mpc2|chr1:165320429-165320928	0.174780467004646	.	.
chr1	165460922	165461421	chr1	165618098	165618597	Dcaf6|chr1:165618098-165618597	0.277135561688698	.	.
chr1	165460922	165461421	chr1	165618098	165618597	Mpc2|chr1:165618098-165618597	0.277135561688698	.	.
chr1	165460922	165461421	chr1	165642102	165642601	Dcaf6|chr1:165642102-165642601	0.274398338136788	.	.
chr1	165460922	165461421	chr1	165642102	165642601	Mpc2|chr1:165642102-165642601	0.274398338136788	.	.
chr1	165460922	165461421	chr1	165727073	165727572	Dcaf6|chr1:165727073-165727572	0.209761794064561	.	.
chr1	165460922	165461421	chr1	165727073	165727572	Mpc2|chr1:165727073-165727572	0.209761794064561	.	.
chr1	165634316	165634815	chr1	165583511	165584010	Mpzl1|chr1:165583511-165584010	0.180934754002216	.	.
chr1	165634316	165634815	chr1	165642102	165642601	Mpzl1|chr1:165642102-165642601	0.228175484570669	.	.
chr1	165763500	165763999	chr1	165771545	165772044	Creg1|chr1:165771545-165772044	0.20365115186623	.	.
chr1	166002418	166002917	chr1	165935010	165935509	Gm26665|chr1:165935010-165935509	0.308720410634372	.	.
chr1	166002418	166002917	chr1	165935010	165935509	Pou2f1|chr1:165935010-165935509	0.308720410634372	.	.
chr1	166002418	166002917	chr1	166282640	166283139	Gm26665|chr1:166282640-166283139	0.263086932523994	.	.
chr1	166002418	166002917	chr1	166282640	166283139	Pou2f1|chr1:166282640-166283139	0.263086932523994	.	.
chr1	166003176	166003675	chr1	165935010	165935509	Gm26665|chr1:165935010-165935509	0.221566044730001	.	.
chr1	166003176	166003675	chr1	165935010	165935509	Pou2f1|chr1:165935010-165935509	0.221566044730001	.	.
chr1	166253817	166254316	chr1	166281200	166281699	Ildr2|chr1:166281200-166281699	0.174413583785226	.	.
chr1	166253817	166254316	chr1	166282640	166283139	Ildr2|chr1:166282640-166283139	0.137114938305629	.	.
chr1	166253817	166254316	chr1	166304305	166304804	Ildr2|chr1:166304305-166304804	0.241862126289554	.	.
chr1	166253817	166254316	chr1	166343030	166343529	Ildr2|chr1:166343030-166343529	0.155088678120574	.	.
chr1	166308696	166309195	chr1	166360121	166360620	5330438I03Rik|chr1:166360121-166360620	0.25422533016856	.	.
chr1	166309200	166309699	chr1	166343030	166343529	5330438I03Rik|chr1:166343030-166343529	0.269815245030751	.	.
chr1	166379002	166379501	chr1	166244127	166244626	Tada1|chr1:166244127-166244626	0.175448360634396	.	.
chr1	166379002	166379501	chr1	166282640	166283139	Tada1|chr1:166282640-166283139	0.365668309712727	.	.
chr1	166409578	166410077	chr1	166244127	166244626	Pogk|chr1:166244127-166244626	0.263606989752178	.	.
chr1	167000534	167001033	chr1	167220489	167220988	Fam78b|chr1:167220489-167220988	0.149434174919484	.	.
chr1	167000534	167001033	chr1	167220489	167220988	Gm16701|chr1:167220489-167220988	0.149434174919484	.	.
chr1	167284924	167285423	chr1	167337334	167337833	Gm2453|chr1:167337334-167337833	0.16715727862431	.	.
chr1	167284924	167285423	chr1	167337334	167337833	Uck2|chr1:167337334-167337833	0.16715727862431	.	.
chr1	167284924	167285423	chr1	167422457	167422956	Gm2453|chr1:167422457-167422956	0.219351179166527	.	.
chr1	167284924	167285423	chr1	167422457	167422956	Uck2|chr1:167422457-167422956	0.219351179166527	.	.
chr1	167284924	167285423	chr1	167464935	167465434	Gm2453|chr1:167464935-167465434	0.268507149338271	.	.
chr1	167284924	167285423	chr1	167464935	167465434	Uck2|chr1:167464935-167465434	0.268507149338271	.	.
chr1	167308418	167308917	chr1	167422457	167422956	Tmco1|chr1:167422457-167422956	0.155973795653327	.	.
chr1	167349707	167350206	chr1	167422457	167422956	Aldh9a1|chr1:167422457-167422956	0.148659015902215	.	.
chr1	167350248	167350747	chr1	167618147	167618646	Aldh9a1|chr1:167618147-167618646	0.16089687574629	.	.
chr1	167466716	167467215	chr1	167337334	167337833	Lrrc52|chr1:167337334-167337833	0.272334190301466	.	.
chr1	167466716	167467215	chr1	167464935	167465434	Lrrc52|chr1:167464935-167465434	0.20809429842615	.	.
chr1	167688301	167688800	chr1	167422457	167422956	Lmx1a|chr1:167422457-167422956	0.149348223825022	.	.
chr1	167688301	167688800	chr1	167464935	167465434	Lmx1a|chr1:167464935-167465434	0.429528431276157	.	.
chr1	167688301	167688800	chr1	167618147	167618646	Lmx1a|chr1:167618147-167618646	0.194220729341994	.	.
chr1	167688301	167688800	chr1	167660629	167661128	Lmx1a|chr1:167660629-167661128	0.223791665416043	.	.
chr1	167688301	167688800	chr1	167761800	167762299	Lmx1a|chr1:167761800-167762299	0.297186481927844	.	.
chr1	167688301	167688800	chr1	167781977	167782476	Lmx1a|chr1:167781977-167782476	0.17405166820694	.	.
chr1	167688301	167688800	chr1	167915177	167915676	Lmx1a|chr1:167915177-167915676	0.222992794933388	.	.
chr1	167688807	167689306	chr1	167337334	167337833	Lmx1a|chr1:167337334-167337833	0.155391915639656	.	.
chr1	167688807	167689306	chr1	167422457	167422956	Lmx1a|chr1:167422457-167422956	0.25833879282172	.	.
chr1	167688807	167689306	chr1	167464935	167465434	Lmx1a|chr1:167464935-167465434	0.426314715415808	.	.
chr1	167688807	167689306	chr1	167660629	167661128	Lmx1a|chr1:167660629-167661128	0.185041549661817	.	.
chr1	167688807	167689306	chr1	167761800	167762299	Lmx1a|chr1:167761800-167762299	0.503011115760219	.	.
chr1	167688807	167689306	chr1	167781977	167782476	Lmx1a|chr1:167781977-167782476	0.164833580515594	.	.
chr1	168432123	168432622	chr1	168392118	168392617	Pbx1|chr1:168392118-168392617	0.306841768441333	.	.
chr1	168432123	168432622	chr1	168550076	168550575	Pbx1|chr1:168550076-168550575	0.320376165563966	.	.
chr1	169531254	169531753	chr1	169462898	169463397	Nuf2|chr1:169462898-169463397	0.278955075324634	.	.
chr1	169531254	169531753	chr1	169485073	169485572	Nuf2|chr1:169485073-169485572	0.221121340873058	.	.
chr1	169531254	169531753	chr1	169485578	169486077	Nuf2|chr1:169485578-169486077	0.291619246583562	.	.
chr1	169531254	169531753	chr1	169919108	169919607	Nuf2|chr1:169919108-169919607	0.181697620612724	.	.
chr1	169747461	169747960	chr1	169462320	169462819	Rgs4|chr1:169462320-169462819	0.137780922507733	.	.
chr1	169927897	169928396	chr1	169921517	169922016	Ccdc190|chr1:169921517-169922016	0.177579600803037	.	.
chr1	169927897	169928396	chr1	169922047	169922546	Ccdc190|chr1:169922047-169922546	0.261691006127789	.	.
chr1	170174259	170174758	chr1	170255487	170255986	Gm37748|chr1:170255487-170255986	0.157186205318814	.	.
chr1	170174259	170174758	chr1	170255487	170255986	Uap1|chr1:170255487-170255986	0.157186205318814	.	.
chr1	170174259	170174758	chr1	170342877	170343376	Gm37748|chr1:170342877-170343376	0.132888138290725	.	.
chr1	170174259	170174758	chr1	170342877	170343376	Uap1|chr1:170342877-170343376	0.132888138290725	.	.
chr1	170174840	170175339	chr1	170441075	170441574	Gm37748|chr1:170441075-170441574	0.157006930391302	.	.
chr1	170174840	170175339	chr1	170441075	170441574	Uap1|chr1:170441075-170441574	0.157006930391302	.	.
chr1	170174840	170175339	chr1	170481060	170481559	Gm37748|chr1:170481060-170481559	0.153849368312227	.	.
chr1	170174840	170175339	chr1	170481060	170481559	Uap1|chr1:170481060-170481559	0.153849368312227	.	.
chr1	170215136	170215635	chr1	169919108	169919607	4930500M09Rik|chr1:169919108-169919607	0.139263470964761	.	.
chr1	170215136	170215635	chr1	169919108	169919607	Uhmk1|chr1:169919108-169919607	0.139263470964761	.	.
chr1	170589545	170590044	chr1	170549051	170549550	Nos1ap|chr1:170549051-170549550	0.133022273456649	.	.
chr1	170644224	170644723	chr1	170512309	170512808	Olfml2b|chr1:170512309-170512808	0.167193810869228	.	.
chr1	170644224	170644723	chr1	170549051	170549550	Olfml2b|chr1:170549051-170549550	0.175447710501034	.	.
chr1	170644224	170644723	chr1	170694638	170695137	Olfml2b|chr1:170694638-170695137	0.325695099993919	.	.
chr1	170867571	170868070	chr1	170613130	170613629	Atf6|chr1:170613130-170613629	0.166432918786994	.	.
chr1	170867571	170868070	chr1	170613130	170613629	Gm9929|chr1:170613130-170613629	0.166432918786994	.	.
chr1	170868410	170868909	chr1	170695155	170695654	Atf6|chr1:170695155-170695654	0.275727290077715	.	.
chr1	170868410	170868909	chr1	170695155	170695654	Gm9929|chr1:170695155-170695654	0.275727290077715	.	.
chr1	170868410	170868909	chr1	170998187	170998686	Atf6|chr1:170998187-170998686	0.161440449638096	.	.
chr1	170868410	170868909	chr1	170998187	170998686	Gm9929|chr1:170998187-170998686	0.161440449638096	.	.
chr1	170868410	170868909	chr1	171038357	171038856	Atf6|chr1:171038357-171038856	0.229110717596932	.	.
chr1	170868410	170868909	chr1	171038357	171038856	Gm9929|chr1:171038357-171038856	0.229110717596932	.	.
chr1	170868410	170868909	chr1	171044776	171045275	Atf6|chr1:171044776-171045275	0.165669033389246	.	.
chr1	170868410	170868909	chr1	171044776	171045275	Gm9929|chr1:171044776-171045275	0.165669033389246	.	.
chr1	170868410	170868909	chr1	171102488	171102987	Atf6|chr1:171102488-171102987	0.130259059579527	.	.
chr1	170868410	170868909	chr1	171102488	171102987	Gm9929|chr1:171102488-171102987	0.130259059579527	.	.
chr1	170868410	170868909	chr1	171118208	171118707	Atf6|chr1:171118208-171118707	0.228971588003616	.	.
chr1	170868410	170868909	chr1	171118208	171118707	Atf6|chr1:171118208-171118707	0.228971588003617	.	.
chr1	170868410	170868909	chr1	171118208	171118707	Gm9929|chr1:171118208-171118707	0.228971588003616	.	.
chr1	170868410	170868909	chr1	171118208	171118707	Gm9929|chr1:171118208-171118707	0.228971588003617	.	.
chr1	170885252	170885751	chr1	171033681	171034180	Dusp12|chr1:171033681-171034180	0.158580174070542	.	.
chr1	170885252	170885751	chr1	171033681	171034180	Gm26620|chr1:171033681-171034180	0.158580174070542	.	.
chr1	170885252	170885751	chr1	171044266	171044765	Dusp12|chr1:171044266-171044765	0.266730129406127	.	.
chr1	170885252	170885751	chr1	171044266	171044765	Gm26620|chr1:171044266-171044765	0.266730129406127	.	.
chr1	171113775	171114274	chr1	171038357	171038856	Cfap126|chr1:171038357-171038856	0.154239831291011	.	.
chr1	171113775	171114274	chr1	171194333	171194832	Cfap126|chr1:171194333-171194832	0.657737041964655	.	.
chr1	171113775	171114274	chr1	171262470	171262969	Cfap126|chr1:171262470-171262969	0.296584693878978	.	.
chr1	171113775	171114274	chr1	171263038	171263537	Cfap126|chr1:171263038-171263537	0.149167933915875	.	.
chr1	171113775	171114274	chr1	171379865	171380364	Cfap126|chr1:171379865-171380364	0.14541724387092	.	.
chr1	171113775	171114274	chr1	171440300	171440799	Cfap126|chr1:171440300-171440799	0.317734628243338	.	.
chr1	171150371	171150870	chr1	171101659	171102158	Mpz|chr1:171101659-171102158	0.185812910705846	.	.
chr1	171150371	171150870	chr1	171101659	171102158	Sdhc|chr1:171101659-171102158	0.185812910705846	.	.
chr1	171195514	171196013	chr1	171038357	171038856	Pcp4l1|chr1:171038357-171038856	0.176707542266389	.	.
chr1	171195514	171196013	chr1	171194333	171194832	Pcp4l1|chr1:171194333-171194832	0.396871692666881	.	.
chr1	171195514	171196013	chr1	171263038	171263537	Pcp4l1|chr1:171263038-171263537	0.151380914036152	.	.
chr1	171195514	171196013	chr1	171440300	171440799	Pcp4l1|chr1:171440300-171440799	0.253888659197351	.	.
chr1	171196077	171196576	chr1	171110922	171111421	Pcp4l1|chr1:171110922-171111421	0.295027510345633	.	.
chr1	171196077	171196576	chr1	171194333	171194832	Pcp4l1|chr1:171194333-171194832	0.352243129728914	.	.
chr1	171196077	171196576	chr1	171263038	171263537	Pcp4l1|chr1:171263038-171263537	0.257620026209259	.	.
chr1	171222404	171222903	chr1	171037809	171038308	Tomm40l|chr1:171037809-171038308	0.28083377416506	.	.
chr1	171222404	171222903	chr1	171038357	171038856	Tomm40l|chr1:171038357-171038856	0.29459679366125	.	.
chr1	171222404	171222903	chr1	171044776	171045275	Tomm40l|chr1:171044776-171045275	0.216398402118204	.	.
chr1	171222404	171222903	chr1	171102488	171102987	Tomm40l|chr1:171102488-171102987	0.302667367327602	.	.
chr1	171222404	171222903	chr1	171379865	171380364	Tomm40l|chr1:171379865-171380364	0.238436451210847	.	.
chr1	171222404	171222903	chr1	171440300	171440799	Tomm40l|chr1:171440300-171440799	0.22446080436632	.	.
chr1	171233154	171233653	chr1	171038357	171038856	Fcer1g|chr1:171038357-171038856	0.161960332717158	.	.
chr1	171233154	171233653	chr1	171118208	171118707	Fcer1g|chr1:171118208-171118707	0.15142043285913	.	.
chr1	171233154	171233653	chr1	171194333	171194832	Fcer1g|chr1:171194333-171194832	0.500682570372396	.	.
chr1	171233154	171233653	chr1	171262470	171262969	Fcer1g|chr1:171262470-171262969	0.137447874803306	.	.
chr1	171233154	171233653	chr1	171263038	171263537	Fcer1g|chr1:171263038-171263537	0.239223786401484	.	.
chr1	171233154	171233653	chr1	171440300	171440799	Fcer1g|chr1:171440300-171440799	0.324062360956827	.	.
chr1	171270057	171270556	chr1	171102488	171102987	B4galt3|chr1:171102488-171102987	0.231202049859472	.	.
chr1	171270057	171270556	chr1	171110922	171111421	B4galt3|chr1:171110922-171111421	0.234219218937686	.	.
chr1	171270057	171270556	chr1	171247027	171247526	B4galt3|chr1:171247027-171247526	0.4170651791146	.	.
chr1	171281054	171281553	chr1	171033681	171034180	Ppox|chr1:171033681-171034180	0.203257899816958	.	.
chr1	171281054	171281553	chr1	171102488	171102987	Ppox|chr1:171102488-171102987	0.284995469006377	.	.
chr1	171281054	171281553	chr1	171110922	171111421	Ppox|chr1:171110922-171111421	0.211728212061733	.	.
chr1	171281054	171281553	chr1	171118208	171118707	Ppox|chr1:171118208-171118707	0.253485545691142	.	.
chr1	171287719	171288218	chr1	171044266	171044765	Usp21|chr1:171044266-171044765	0.249319369382711	.	.
chr1	171287719	171288218	chr1	171044776	171045275	Usp21|chr1:171044776-171045275	0.225606631870863	.	.
chr1	171287719	171288218	chr1	171110922	171111421	Usp21|chr1:171110922-171111421	0.15424543868623	.	.
chr1	171294566	171295065	chr1	171044266	171044765	Ufc1|chr1:171044266-171044765	0.135850192109084	.	.
chr1	171294566	171295065	chr1	171044776	171045275	Ufc1|chr1:171044776-171045275	0.246599993635148	.	.
chr1	171328705	171329204	chr1	171101659	171102158	Dedd|chr1:171101659-171102158	0.176986654288811	.	.
chr1	171328705	171329204	chr1	171262470	171262969	Dedd|chr1:171262470-171262969	0.217831274960282	.	.
chr1	171329206	171329705	chr1	171101659	171102158	Dedd|chr1:171101659-171102158	0.154780449885381	.	.
chr1	171329206	171329705	chr1	171110922	171111421	Dedd|chr1:171110922-171111421	0.152137689415757	.	.
chr1	171329206	171329705	chr1	171247027	171247526	Dedd|chr1:171247027-171247526	0.214805634894801	.	.
chr1	171345437	171345936	chr1	171037809	171038308	Nit1|chr1:171037809-171038308	0.168615439615386	.	.
chr1	171345437	171345936	chr1	171037809	171038308	Pfdn2|chr1:171037809-171038308	0.168615439615386	.	.
chr1	171345437	171345936	chr1	171044266	171044765	Nit1|chr1:171044266-171044765	0.131523843329171	.	.
chr1	171345437	171345936	chr1	171044266	171044765	Pfdn2|chr1:171044266-171044765	0.131523843329171	.	.
chr1	171345437	171345936	chr1	171101659	171102158	Nit1|chr1:171101659-171102158	0.174169471566079	.	.
chr1	171345437	171345936	chr1	171101659	171102158	Pfdn2|chr1:171101659-171102158	0.174169471566079	.	.
chr1	171345437	171345936	chr1	171110922	171111421	Nit1|chr1:171110922-171111421	0.295598618055143	.	.
chr1	171345437	171345936	chr1	171110922	171111421	Pfdn2|chr1:171110922-171111421	0.295598618055143	.	.
chr1	171360576	171361075	chr1	171037809	171038308	Klhdc9|chr1:171037809-171038308	0.288274655446412	.	.
chr1	171360576	171361075	chr1	171038357	171038856	Klhdc9|chr1:171038357-171038856	0.210289093087291	.	.
chr1	171360576	171361075	chr1	171247027	171247526	Klhdc9|chr1:171247027-171247526	0.405154184598286	.	.
chr1	171361088	171361587	chr1	171037809	171038308	Klhdc9|chr1:171037809-171038308	0.245319313264609	.	.
chr1	171361088	171361587	chr1	171038357	171038856	Klhdc9|chr1:171038357-171038856	0.137612895763638	.	.
chr1	171361088	171361587	chr1	171247027	171247526	Klhdc9|chr1:171247027-171247526	0.410014222596192	.	.
chr1	171411068	171411567	chr1	171102488	171102987	Usf1|chr1:171102488-171102987	0.198370911150988	.	.
chr1	171418088	171418587	chr1	171044266	171044765	Tstd1|chr1:171044266-171044765	0.168996592194678	.	.
chr1	171418088	171418587	chr1	171044776	171045275	Tstd1|chr1:171044776-171045275	0.162795320277688	.	.
chr1	171418088	171418587	chr1	171101659	171102158	Tstd1|chr1:171101659-171102158	0.147699608197314	.	.
chr1	172027641	172028140	chr1	172027134	172027633	Vangl2|chr1:172027134-172027633	0.187721210286597	.	.
chr1	172027641	172028140	chr1	172217086	172217585	Vangl2|chr1:172217086-172217585	0.191484992994982	.	.
chr1	172082460	172082959	chr1	172027134	172027633	Copa|chr1:172027134-172027633	0.155082052998389	.	.
chr1	172082460	172082959	chr1	172027134	172027633	Ncstn|chr1:172027134-172027633	0.155082052998389	.	.
chr1	172082460	172082959	chr1	172247647	172248146	Copa|chr1:172247647-172248146	0.173674991161558	.	.
chr1	172082460	172082959	chr1	172247647	172248146	Ncstn|chr1:172247647-172248146	0.173674991161558	.	.
chr1	172126494	172126993	chr1	172026509	172027008	Pex19|chr1:172026509-172027008	0.138103421580255	.	.
chr1	172147848	172148347	chr1	172242346	172242845	Dcaf8|chr1:172242346-172242845	0.217853945358725	.	.
chr1	172206038	172206537	chr1	172026509	172027008	Pea15a|chr1:172026509-172027008	0.170020274681335	.	.
chr1	172206038	172206537	chr1	172242346	172242845	Pea15a|chr1:172242346-172242845	0.182192055089179	.	.
chr1	172206038	172206537	chr1	172247145	172247644	Pea15a|chr1:172247145-172247644	0.158060168564693	.	.
chr1	172206038	172206537	chr1	172247647	172248146	Pea15a|chr1:172247647-172248146	0.26037837290002	.	.
chr1	172206562	172207061	chr1	172242346	172242845	Pea15a|chr1:172242346-172242845	0.224252029273783	.	.
chr1	172206562	172207061	chr1	172247647	172248146	Pea15a|chr1:172247647-172248146	0.204449179689659	.	.
chr1	172220344	172220843	chr1	172217086	172217585	Casq1|chr1:172217086-172217585	0.144479757421793	.	.
chr1	172297738	172298237	chr1	172342724	172343223	Atp1a2|chr1:172342724-172343223	0.217198404201983	.	.
chr1	172340909	172341408	chr1	172295667	172296166	Kcnj10|chr1:172295667-172296166	0.310404628288984	.	.
chr1	172340909	172341408	chr1	172299487	172299986	Kcnj10|chr1:172299487-172299986	0.337312254714266	.	.
chr1	172340909	172341408	chr1	172343580	172344079	Kcnj10|chr1:172343580-172344079	0.205613709226829	.	.
chr1	172340909	172341408	chr1	172364695	172365194	Kcnj10|chr1:172364695-172365194	0.166139362077896	.	.
chr1	172481873	172482372	chr1	172309560	172310059	Igsf9|chr1:172309560-172310059	0.196626243266296	.	.
chr1	172481873	172482372	chr1	172310068	172310567	Igsf9|chr1:172310068-172310567	0.157873689993988	.	.
chr1	172481873	172482372	chr1	172355380	172355879	Igsf9|chr1:172355380-172355879	0.140368602563024	.	.
chr1	172481873	172482372	chr1	172528665	172529164	Igsf9|chr1:172528665-172529164	0.129320869109971	.	.
chr1	172481873	172482372	chr1	172562878	172563377	Igsf9|chr1:172562878-172563377	0.150072535267304	.	.
chr1	172500000	172500499	chr1	172312070	172312569	Tagln2|chr1:172312070-172312569	0.169126926149531	.	.
chr1	172500000	172500499	chr1	172343580	172344079	Tagln2|chr1:172343580-172344079	0.171362462533816	.	.
chr1	172500000	172500499	chr1	172349866	172350365	Tagln2|chr1:172349866-172350365	0.218100226408525	.	.
chr1	172500000	172500499	chr1	172358904	172359403	Tagln2|chr1:172358904-172359403	0.450758169090678	.	.
chr1	172500000	172500499	chr1	172500903	172501402	Tagln2|chr1:172500903-172501402	0.549811260720843	.	.
chr1	172500000	172500499	chr1	172528665	172529164	Tagln2|chr1:172528665-172529164	0.24268919593283	.	.
chr1	172500000	172500499	chr1	172550479	172550978	Tagln2|chr1:172550479-172550978	0.331267986941196	.	.
chr1	172500000	172500499	chr1	172551045	172551544	Tagln2|chr1:172551045-172551544	0.406529131839826	.	.
chr1	172500000	172500499	chr1	172563382	172563881	Tagln2|chr1:172563382-172563881	0.180831402708019	.	.
chr1	172520879	172521378	chr1	172295667	172296166	Cfap45|chr1:172295667-172296166	0.254798998132153	.	.
chr1	172520879	172521378	chr1	172326071	172326570	Cfap45|chr1:172326071-172326570	0.18284687723179	.	.
chr1	172520879	172521378	chr1	172326071	172326570	Cfap45|chr1:172326071-172326570	0.182846877231791	.	.
chr1	172520879	172521378	chr1	172343580	172344079	Cfap45|chr1:172343580-172344079	0.230748261910688	.	.
chr1	172520879	172521378	chr1	172349866	172350365	Cfap45|chr1:172349866-172350365	0.279587983472479	.	.
chr1	172520879	172521378	chr1	172500903	172501402	Cfap45|chr1:172500903-172501402	0.33278576427718	.	.
chr1	172520879	172521378	chr1	172528665	172529164	Cfap45|chr1:172528665-172529164	0.305762784299517	.	.
chr1	172520879	172521378	chr1	172550479	172550978	Cfap45|chr1:172550479-172550978	0.186677801305326	.	.
chr1	172520879	172521378	chr1	172551045	172551544	Cfap45|chr1:172551045-172551544	0.255409208975838	.	.
chr1	172632295	172632794	chr1	172295667	172296166	Dusp23|chr1:172295667-172296166	0.314642225793562	.	.
chr1	172632295	172632794	chr1	172299487	172299986	Dusp23|chr1:172299487-172299986	0.313366302464977	.	.
chr1	172632295	172632794	chr1	172342724	172343223	Dusp23|chr1:172342724-172343223	0.263068774663235	.	.
chr1	172632295	172632794	chr1	172343580	172344079	Dusp23|chr1:172343580-172344079	0.211309839184868	.	.
chr1	172632295	172632794	chr1	172562878	172563377	Dusp23|chr1:172562878-172563377	0.350108527656212	.	.
chr1	172632827	172633326	chr1	172310068	172310567	Dusp23|chr1:172310068-172310567	0.409739011691601	.	.
chr1	172632827	172633326	chr1	172333486	172333985	Dusp23|chr1:172333486-172333985	0.193249622806345	.	.
chr1	172632827	172633326	chr1	172343580	172344079	Dusp23|chr1:172343580-172344079	0.128937312226249	.	.
chr1	172632827	172633326	chr1	172358257	172358756	Dusp23|chr1:172358257-172358756	0.160843983878736	.	.
chr1	172632827	172633326	chr1	172358904	172359403	Dusp23|chr1:172358904-172359403	0.265217937054415	.	.
chr1	172632827	172633326	chr1	172364148	172364647	Dusp23|chr1:172364148-172364647	0.168557051842573	.	.
chr1	172632827	172633326	chr1	172500903	172501402	Dusp23|chr1:172500903-172501402	0.191947532271054	.	.
chr1	172632827	172633326	chr1	172528665	172529164	Dusp23|chr1:172528665-172529164	0.23007399668734	.	.
chr1	172632827	172633326	chr1	172551045	172551544	Dusp23|chr1:172551045-172551544	0.20434050548667	.	.
chr1	172632827	172633326	chr1	172562878	172563377	Dusp23|chr1:172562878-172563377	0.289311778626646	.	.
chr1	173367390	173367889	chr1	173339459	173339958	Cadm3|chr1:173339459-173339958	0.24734815637383	.	.
chr1	174501578	174502077	chr1	174522250	174522749	Fmn2|chr1:174522250-174522749	0.282307688913042	.	.
chr1	174501578	174502077	chr1	174550481	174550980	Fmn2|chr1:174550481-174550980	0.152366049521587	.	.
chr1	176813947	176814446	chr1	176986967	176987466	Cep170|chr1:176986967-176987466	0.176567796469626	.	.
chr1	176813947	176814446	chr1	176986967	176987466	Sdccag8|chr1:176986967-176987466	0.176567796469626	.	.
chr1	176814465	176814964	chr1	176986967	176987466	Cep170|chr1:176986967-176987466	0.234995580502089	.	.
chr1	176814465	176814964	chr1	176986967	176987466	Sdccag8|chr1:176986967-176987466	0.234995580502089	.	.
chr1	177257072	177257571	chr1	177555418	177555917	Akt3|chr1:177555418-177555917	0.145550416196908	.	.
chr1	177257072	177257571	chr1	177623267	177623766	Akt3|chr1:177623267-177623766	0.141774236778104	.	.
chr1	177257072	177257571	chr1	177702809	177703308	Akt3|chr1:177702809-177703308	0.212239929903383	.	.
chr1	177257580	177258079	chr1	177175422	177175921	Akt3|chr1:177175422-177175921	0.295416842908437	.	.
chr1	177257580	177258079	chr1	177573280	177573779	Akt3|chr1:177573280-177573779	0.163194022965486	.	.
chr1	177257580	177258079	chr1	177684325	177684824	Akt3|chr1:177684325-177684824	0.193544440351154	.	.
chr1	177258176	177258675	chr1	177188706	177189205	Akt3|chr1:177188706-177189205	0.316294385533716	.	.
chr1	177258176	177258675	chr1	177640159	177640658	Akt3|chr1:177640159-177640658	0.209746993335168	.	.
chr1	177258176	177258675	chr1	177702809	177703308	Akt3|chr1:177702809-177703308	0.133501146403089	.	.
chr1	177258678	177259177	chr1	177702809	177703308	Akt3|chr1:177702809-177703308	0.141158828945579	.	.
chr1	177441325	177441824	chr1	177684862	177685361	Zbtb18|chr1:177684862-177685361	0.232955577094918	.	.
chr1	177441840	177442339	chr1	177188706	177189205	Zbtb18|chr1:177188706-177189205	0.164239400101293	.	.
chr1	177441840	177442339	chr1	177640159	177640658	Zbtb18|chr1:177640159-177640658	0.178047066326292	.	.
chr1	177441840	177442339	chr1	177702809	177703308	Zbtb18|chr1:177702809-177703308	0.188948090295655	.	.
chr1	177729062	177729561	chr1	177623267	177623766	1700016C15Rik|chr1:177623267-177623766	0.192868902136825	.	.
chr1	177729062	177729561	chr1	177683819	177684318	1700016C15Rik|chr1:177683819-177684318	0.158688080210754	.	.
chr1	177729062	177729561	chr1	177684325	177684824	1700016C15Rik|chr1:177684325-177684824	0.148561270338089	.	.
chr1	177729062	177729561	chr1	177684862	177685361	1700016C15Rik|chr1:177684862-177685361	0.13937817462346	.	.
chr1	177729062	177729561	chr1	177702809	177703308	1700016C15Rik|chr1:177702809-177703308	0.16971306202622	.	.
chr1	177729564	177730063	chr1	177338691	177339190	1700016C15Rik|chr1:177338691-177339190	0.203150788639336	.	.
chr1	177729564	177730063	chr1	177623267	177623766	1700016C15Rik|chr1:177623267-177623766	0.351835227497658	.	.
chr1	177729564	177730063	chr1	177640159	177640658	1700016C15Rik|chr1:177640159-177640658	0.16587052873417	.	.
chr1	177729564	177730063	chr1	177683819	177684318	1700016C15Rik|chr1:177683819-177684318	0.145634197529647	.	.
chr1	177729564	177730063	chr1	177684325	177684824	1700016C15Rik|chr1:177684325-177684824	0.144034285407027	.	.
chr1	177729564	177730063	chr1	177702809	177703308	1700016C15Rik|chr1:177702809-177703308	0.236539547688734	.	.
chr1	177796375	177796874	chr1	177702809	177703308	Adss|chr1:177702809-177703308	0.177554303549797	.	.
chr1	177982967	177983466	chr1	177640159	177640658	Catspere2|chr1:177640159-177640658	0.362113592735973	.	.
chr1	178187311	178187810	chr1	178368821	178369320	Desi2|chr1:178368821-178369320	0.238020247001498	.	.
chr1	178187311	178187810	chr1	178463658	178464157	Desi2|chr1:178463658-178464157	0.264070904032605	.	.
chr1	178317988	178318487	chr1	178449116	178449615	B230369F24Rik|chr1:178449116-178449615	0.181569533334398	.	.
chr1	178317988	178318487	chr1	178449116	178449615	Cox20|chr1:178449116-178449615	0.181569533334398	.	.
chr1	178317988	178318487	chr1	178530448	178530947	B230369F24Rik|chr1:178530448-178530947	0.25362971171695	.	.
chr1	178317988	178318487	chr1	178530448	178530947	Cox20|chr1:178530448-178530947	0.25362971171695	.	.
chr1	178317988	178318487	chr1	178685075	178685574	B230369F24Rik|chr1:178685075-178685574	0.230368429059312	.	.
chr1	178317988	178318487	chr1	178685075	178685574	Cox20|chr1:178685075-178685574	0.230368429059312	.	.
chr1	178318532	178319031	chr1	178685075	178685574	B230369F24Rik|chr1:178685075-178685574	0.271421942356101	.	.
chr1	178318532	178319031	chr1	178685075	178685574	Cox20|chr1:178685075-178685574	0.271421942356101	.	.
chr1	178337559	178338058	chr1	178336353	178336852	Hnrnpu|chr1:178336353-178336852	0.152887805491975	.	.
chr1	178337559	178338058	chr1	178449116	178449615	Hnrnpu|chr1:178449116-178449615	0.15471622260911	.	.
chr1	178405450	178405949	chr1	178530448	178530947	Efcab2|chr1:178530448-178530947	0.25748055134363	.	.
chr1	178405450	178405949	chr1	178685075	178685574	Efcab2|chr1:178685075-178685574	0.154965082117465	.	.
chr1	178405450	178405949	chr1	178725477	178725976	Efcab2|chr1:178725477-178725976	0.198344152668306	.	.
chr1	178406170	178406669	chr1	178368821	178369320	Efcab2|chr1:178368821-178369320	0.136854941927675	.	.
chr1	178406170	178406669	chr1	178685075	178685574	Efcab2|chr1:178685075-178685574	0.130676579118591	.	.
chr1	178528774	178529273	chr1	178530448	178530947	Kif26b|chr1:178530448-178530947	0.336648279401207	.	.
chr1	178528774	178529273	chr1	178553160	178553659	Kif26b|chr1:178553160-178553659	0.422613243908829	.	.
chr1	178528774	178529273	chr1	178609317	178609816	Kif26b|chr1:178609317-178609816	0.487874745649928	.	.
chr1	178528774	178529273	chr1	178626839	178627338	Kif26b|chr1:178626839-178627338	0.55229055027724	.	.
chr1	178528774	178529273	chr1	178700059	178700558	Kif26b|chr1:178700059-178700558	0.435560408607847	.	.
chr1	178528774	178529273	chr1	178725477	178725976	Kif26b|chr1:178725477-178725976	0.53643648861738	.	.
chr1	178528774	178529273	chr1	178749732	178750231	Kif26b|chr1:178749732-178750231	0.323543067584612	.	.
chr1	179517784	179518283	chr1	179961250	179961749	Smyd3|chr1:179961250-179961749	0.204432118844983	.	.
chr1	179546057	179546556	chr1	179645628	179646127	Cnst|chr1:179645628-179646127	0.234267741822533	.	.
chr1	179546057	179546556	chr1	179645628	179646127	Tfb2m|chr1:179645628-179646127	0.234267741822533	.	.
chr1	179546057	179546556	chr1	179961250	179961749	Cnst|chr1:179961250-179961749	0.144896853789126	.	.
chr1	179546057	179546556	chr1	179961250	179961749	Tfb2m|chr1:179961250-179961749	0.144896853789126	.	.
chr1	179546570	179547069	chr1	179645628	179646127	Cnst|chr1:179645628-179646127	0.198417354969726	.	.
chr1	179546570	179547069	chr1	179645628	179646127	Tfb2m|chr1:179645628-179646127	0.198417354969726	.	.
chr1	179667997	179668496	chr1	179643552	179644051	Sccpdh|chr1:179643552-179644051	0.174819408646745	.	.
chr1	179667997	179668496	chr1	179705089	179705588	Sccpdh|chr1:179705089-179705588	0.222952556702668	.	.
chr1	179802857	179803356	chr1	179644054	179644553	Ahctf1|chr1:179644054-179644553	0.167804720878533	.	.
chr1	179802857	179803356	chr1	179644054	179644553	Gm10518|chr1:179644054-179644553	0.167804720878533	.	.
chr1	179802857	179803356	chr1	180023448	180023947	Ahctf1|chr1:180023448-180023947	0.193065160391771	.	.
chr1	179802857	179803356	chr1	180023448	180023947	Gm10518|chr1:180023448-180023947	0.193065160391771	.	.
chr1	179803447	179803946	chr1	179644054	179644553	Ahctf1|chr1:179644054-179644553	0.201825424865348	.	.
chr1	179803447	179803946	chr1	179644054	179644553	Gm10518|chr1:179644054-179644553	0.201825424865348	.	.
chr1	179803447	179803946	chr1	179961250	179961749	Ahctf1|chr1:179961250-179961749	0.129118389541043	.	.
chr1	179803447	179803946	chr1	179961250	179961749	Gm10518|chr1:179961250-179961749	0.129118389541043	.	.
chr1	179803447	179803946	chr1	180195828	180196327	Ahctf1|chr1:180195828-180196327	0.19294895643321	.	.
chr1	179803447	179803946	chr1	180195828	180196327	Gm10518|chr1:180195828-180196327	0.19294895643321	.	.
chr1	179959653	179960152	chr1	179705089	179705588	Cdc42bpa|chr1:179705089-179705588	0.15232346251407	.	.
chr1	179959653	179960152	chr1	179961250	179961749	Cdc42bpa|chr1:179961250-179961749	0.16002555563635	.	.
chr1	180255556	180256055	chr1	180407339	180407838	Gm31728|chr1:180407339-180407838	0.136637921039779	.	.
chr1	180255556	180256055	chr1	180407883	180408382	Gm31728|chr1:180407883-180408382	0.200722458746093	.	.
chr1	180256056	180256555	chr1	180195828	180196327	Gm31728|chr1:180195828-180196327	0.138139535507103	.	.
chr1	180256056	180256555	chr1	180312762	180313261	Gm31728|chr1:180312762-180313261	0.134425309628382	.	.
chr1	180256056	180256555	chr1	180390459	180390958	Gm31728|chr1:180390459-180390958	0.348991375915628	.	.
chr1	180256056	180256555	chr1	180407339	180407838	Gm31728|chr1:180407339-180407838	0.420703737030845	.	.
chr1	180256056	180256555	chr1	180407883	180408382	Gm31728|chr1:180407883-180408382	0.328540160266275	.	.
chr1	180256056	180256555	chr1	180434100	180434599	Gm31728|chr1:180434100-180434599	0.223080855974317	.	.
chr1	180256056	180256555	chr1	180541862	180542361	Gm31728|chr1:180541862-180542361	0.279140545492105	.	.
chr1	180256574	180257073	chr1	180365065	180365564	Gm31728|chr1:180365065-180365564	0.130562110716796	.	.
chr1	180256574	180257073	chr1	180434100	180434599	Gm31728|chr1:180434100-180434599	0.145946930659339	.	.
chr1	180330806	180331305	chr1	180195056	180195555	Itpkb|chr1:180195056-180195555	0.383689593857955	.	.
chr1	180330806	180331305	chr1	180274675	180275174	Itpkb|chr1:180274675-180275174	0.283269875896618	.	.
chr1	180330806	180331305	chr1	180331366	180331865	Itpkb|chr1:180331366-180331865	0.356473008123645	.	.
chr1	180330806	180331305	chr1	180393101	180393600	Itpkb|chr1:180393101-180393600	0.199173594959609	.	.
chr1	180330806	180331305	chr1	180422112	180422611	Itpkb|chr1:180422112-180422611	0.151176141684671	.	.
chr1	180568576	180569075	chr1	180274675	180275174	Parp1|chr1:180274675-180275174	0.128720524345629	.	.
chr1	180568576	180569075	chr1	180467983	180468482	Parp1|chr1:180467983-180468482	0.180963522119361	.	.
chr1	180568576	180569075	chr1	180550703	180551202	Parp1|chr1:180550703-180551202	0.155874774812896	.	.
chr1	180641033	180641532	chr1	180434100	180434599	Lin9|chr1:180434100-180434599	0.129430377390946	.	.
chr1	180641033	180641532	chr1	180500179	180500678	Lin9|chr1:180500179-180500678	0.24147366329344	.	.
chr1	180641033	180641532	chr1	180777540	180778039	Lin9|chr1:180777540-180778039	0.175633348301542	.	.
chr1	180641033	180641532	chr1	180794160	180794659	Lin9|chr1:180794160-180794659	0.52049095911144	.	.
chr1	180725789	180726288	chr1	180268550	180269049	Acbd3|chr1:180268550-180269049	0.387081552834971	.	.
chr1	180725789	180726288	chr1	180283992	180284491	Acbd3|chr1:180283992-180284491	0.199095033251121	.	.
chr1	180725789	180726288	chr1	180434100	180434599	Acbd3|chr1:180434100-180434599	0.184119360487074	.	.
chr1	180725789	180726288	chr1	180777540	180778039	Acbd3|chr1:180777540-180778039	0.24310466947948	.	.
chr1	180725789	180726288	chr1	180794160	180794659	Acbd3|chr1:180794160-180794659	0.134410698914809	.	.
chr1	180850639	180851138	chr1	180541862	180542361	Sde2|chr1:180541862-180542361	0.222748179292962	.	.
chr1	180850639	180851138	chr1	180777540	180778039	Sde2|chr1:180777540-180778039	0.157172291776389	.	.
chr1	180850639	180851138	chr1	180865956	180866455	Sde2|chr1:180865956-180866455	0.194805536023629	.	.
chr1	180903944	180904443	chr1	181150665	181151164	Pycr2|chr1:181150665-181151164	0.235816129192654	.	.
chr1	181144061	181144560	chr1	180936641	180937140	Cnih4|chr1:180936641-180937140	0.311007347873713	.	.
chr1	181144061	181144560	chr1	180936641	180937140	Nvl|chr1:180936641-180937140	0.311007347873713	.	.
chr1	181144061	181144560	chr1	181307979	181308478	Cnih4|chr1:181307979-181308478	0.282932423321955	.	.
chr1	181144061	181144560	chr1	181307979	181308478	Nvl|chr1:181307979-181308478	0.282932423321955	.	.
chr1	181144061	181144560	chr1	181465434	181465933	Cnih4|chr1:181465434-181465933	0.164885471008938	.	.
chr1	181144061	181144560	chr1	181465434	181465933	Nvl|chr1:181465434-181465933	0.164885471008938	.	.
chr1	181211237	181211736	chr1	181256686	181257185	Wdr26|chr1:181256686-181257185	0.161765047508578	.	.
chr1	181211237	181211736	chr1	181420231	181420730	Wdr26|chr1:181420231-181420730	0.322638218526699	.	.
chr1	181211764	181212263	chr1	180936641	180937140	Wdr26|chr1:180936641-180937140	0.155634306563921	.	.
chr1	181352331	181352830	chr1	181256068	181256567	Cnih3|chr1:181256068-181256567	0.172058226273678	.	.
chr1	181352331	181352830	chr1	181256686	181257185	Cnih3|chr1:181256686-181257185	0.322473338844597	.	.
chr1	181352331	181352830	chr1	181272868	181273367	Cnih3|chr1:181272868-181273367	0.163486848074125	.	.
chr1	181842237	181842736	chr1	181637960	181638459	Lbr|chr1:181637960-181638459	0.176288145305497	.	.
chr1	181842237	181842736	chr1	181841665	181842164	Lbr|chr1:181841665-181842164	0.479213756592436	.	.
chr1	181842237	181842736	chr1	182045244	182045743	Lbr|chr1:182045244-182045743	0.231705582746609	.	.
chr1	182019253	182019752	chr1	181995603	181996102	Enah|chr1:181995603-181996102	0.222757742854008	.	.
chr1	182019253	182019752	chr1	182398676	182399175	Enah|chr1:182398676-182399175	0.175981827749825	.	.
chr1	182019253	182019752	chr1	182461252	182461751	Enah|chr1:182461252-182461751	0.136756621051051	.	.
chr1	182019822	182020321	chr1	181841665	181842164	Enah|chr1:181841665-181842164	0.189036809845882	.	.
chr1	182019822	182020321	chr1	181851472	181851971	Enah|chr1:181851472-181851971	0.50149015010642	.	.
chr1	182019822	182020321	chr1	182028568	182029067	Enah|chr1:182028568-182029067	0.148889399952244	.	.
chr1	182019822	182020321	chr1	182086750	182087249	Enah|chr1:182086750-182087249	0.223760181355591	.	.
chr1	182019822	182020321	chr1	182439717	182440216	Enah|chr1:182439717-182440216	0.261143957550487	.	.
chr1	182019822	182020321	chr1	182474963	182475462	Enah|chr1:182474963-182475462	0.156495728816404	.	.
chr1	182124497	182124996	chr1	181841665	181842164	Srp9|chr1:181841665-181842164	0.260357374884669	.	.
chr1	182124497	182124996	chr1	181878351	181878850	Srp9|chr1:181878351-181878850	0.199872837419573	.	.
chr1	182124497	182124996	chr1	181888749	181889248	Srp9|chr1:181888749-181889248	0.229099548726802	.	.
chr1	182124497	182124996	chr1	182045244	182045743	Srp9|chr1:182045244-182045743	0.423870137421898	.	.
chr1	182124497	182124996	chr1	182252681	182253180	Srp9|chr1:182252681-182253180	0.205409272466105	.	.
chr1	182124497	182124996	chr1	182398169	182398668	Srp9|chr1:182398169-182398668	0.146920688470789	.	.
chr1	182282558	182283057	chr1	182045244	182045743	Degs1|chr1:182045244-182045743	0.142530645162449	.	.
chr1	182282558	182283057	chr1	182086750	182087249	Degs1|chr1:182086750-182087249	0.153371788619907	.	.
chr1	182282558	182283057	chr1	182095032	182095531	Degs1|chr1:182095032-182095531	0.144577396090652	.	.
chr1	182282558	182283057	chr1	182252681	182253180	Degs1|chr1:182252681-182253180	0.453312194174185	.	.
chr1	182282558	182283057	chr1	182489705	182490204	Degs1|chr1:182489705-182490204	0.218221162068161	.	.
chr1	182282558	182283057	chr1	182573159	182573658	Degs1|chr1:182573159-182573658	0.19848544412707	.	.
chr1	182282558	182283057	chr1	182573964	182574463	Degs1|chr1:182573964-182574463	0.282419314870463	.	.
chr1	182341398	182341897	chr1	182045244	182045743	Fbxo28|chr1:182045244-182045743	0.147598718132781	.	.
chr1	182341398	182341897	chr1	182095032	182095531	Fbxo28|chr1:182095032-182095531	0.177351856688749	.	.
chr1	182341398	182341897	chr1	182489705	182490204	Fbxo28|chr1:182489705-182490204	0.220700395872583	.	.
chr1	182341398	182341897	chr1	182663670	182664169	Fbxo28|chr1:182663670-182664169	0.28103435324514	.	.
chr1	182408896	182409395	chr1	182114044	182114543	Trp53bp2|chr1:182114044-182114543	0.150474881377586	.	.
chr1	182408896	182409395	chr1	182439717	182440216	Trp53bp2|chr1:182439717-182440216	0.194062858854911	.	.
chr1	182408896	182409395	chr1	182474963	182475462	Trp53bp2|chr1:182474963-182475462	0.3910002100901	.	.
chr1	182408896	182409395	chr1	182474963	182475462	Trp53bp2|chr1:182474963-182475462	0.391000210090101	.	.
chr1	182408896	182409395	chr1	182573964	182574463	Trp53bp2|chr1:182573964-182574463	0.27775726481752	.	.
chr1	182483135	182483634	chr1	182086750	182087249	Gm37885|chr1:182086750-182087249	0.160717191704609	.	.
chr1	182483135	182483634	chr1	182398169	182398668	Gm37885|chr1:182398169-182398668	0.424902284807672	.	.
chr1	182483135	182483634	chr1	182439717	182440216	Gm37885|chr1:182439717-182440216	0.288834009204841	.	.
chr1	182483135	182483634	chr1	182461252	182461751	Gm37885|chr1:182461252-182461751	0.228502980317428	.	.
chr1	182483135	182483634	chr1	182474963	182475462	Gm37885|chr1:182474963-182475462	0.370193532412741	.	.
chr1	182483135	182483634	chr1	182474963	182475462	Gm37885|chr1:182474963-182475462	0.370193532412742	.	.
chr1	182483135	182483634	chr1	182489705	182490204	Gm37885|chr1:182489705-182490204	0.149592496603141	.	.
chr1	182483135	182483634	chr1	182663670	182664169	Gm37885|chr1:182663670-182664169	0.256472677902268	.	.
chr1	182483786	182484285	chr1	182388597	182389096	Gm37885|chr1:182388597-182389096	0.287676670272929	.	.
chr1	182483786	182484285	chr1	182398169	182398668	Gm37885|chr1:182398169-182398668	0.36287788832996	.	.
chr1	182483786	182484285	chr1	182398676	182399175	Gm37885|chr1:182398676-182399175	0.268010432985985	.	.
chr1	182483786	182484285	chr1	182439717	182440216	Gm37885|chr1:182439717-182440216	0.329768691527878	.	.
chr1	182483786	182484285	chr1	182461252	182461751	Gm37885|chr1:182461252-182461751	0.242288508159367	.	.
chr1	182483786	182484285	chr1	182474963	182475462	Gm37885|chr1:182474963-182475462	0.721056721082137	.	.
chr1	182483786	182484285	chr1	182663670	182664169	Gm37885|chr1:182663670-182664169	0.249522098573123	.	.
chr1	182517320	182517819	chr1	182398676	182399175	Capn2|chr1:182398676-182399175	0.262351560964615	.	.
chr1	182517320	182517819	chr1	182460470	182460969	Capn2|chr1:182460470-182460969	0.399981208855871	.	.
chr1	182517320	182517819	chr1	182489705	182490204	Capn2|chr1:182489705-182490204	0.169639713697387	.	.
chr1	182517320	182517819	chr1	182539280	182539779	Capn2|chr1:182539280-182539779	0.315577750024246	.	.
chr1	182517320	182517819	chr1	182682848	182683347	Capn2|chr1:182682848-182683347	0.245186290778146	.	.
chr1	182517320	182517819	chr1	182990872	182991371	Capn2|chr1:182990872-182991371	0.182622166755466	.	.
chr1	182517320	182517819	chr1	182990872	182991371	Capn2|chr1:182990872-182991371	0.182622166755467	.	.
chr1	183296308	183296807	chr1	183345255	183345754	Aida|chr1:183345255-183345754	0.287495597436665	.	.
chr1	183296308	183296807	chr1	183345255	183345754	Brox|chr1:183345255-183345754	0.287495597436665	.	.
chr1	183296308	183296807	chr1	183447871	183448370	Aida|chr1:183447871-183448370	0.170318043766336	.	.
chr1	183296308	183296807	chr1	183447871	183448370	Brox|chr1:183447871-183448370	0.170318043766336	.	.
chr1	183296824	183297323	chr1	183147270	183147769	Aida|chr1:183147270-183147769	0.290463761994496	.	.
chr1	183296824	183297323	chr1	183147270	183147769	Brox|chr1:183147270-183147769	0.290463761994496	.	.
chr1	183296824	183297323	chr1	183438947	183439446	Aida|chr1:183438947-183439446	0.367894751009124	.	.
chr1	183296824	183297323	chr1	183438947	183439446	Brox|chr1:183438947-183439446	0.367894751009124	.	.
chr1	183369413	183369912	chr1	183154553	183155052	Mia3|chr1:183154553-183155052	0.266759197537974	.	.
chr1	183388644	183389143	chr1	183147270	183147769	Taf1a|chr1:183147270-183147769	0.164601905684573	.	.
chr1	183388644	183389143	chr1	183154553	183155052	Taf1a|chr1:183154553-183155052	0.17664007899678	.	.
chr1	183388644	183389143	chr1	183345255	183345754	Taf1a|chr1:183345255-183345754	0.175388830081593	.	.
chr1	184034061	184034560	chr1	183783739	183784238	1700056E22Rik|chr1:183783739-183784238	0.191373335861637	.	.
chr1	184034061	184034560	chr1	184002398	184002897	1700056E22Rik|chr1:184002398-184002897	0.146222331169504	.	.
chr1	184732433	184732932	chr1	184824501	184825000	Hlx|chr1:184824501-184825000	0.228293697379511	.	.
chr1	185203864	185204363	chr1	185193502	185194001	Rab3gap2|chr1:185193502-185194001	0.300142479213238	.	.
chr1	185203864	185204363	chr1	185493555	185494054	Rab3gap2|chr1:185493555-185494054	0.303321033411408	.	.
chr1	185329129	185329628	chr1	185193502	185194001	Iars2|chr1:185193502-185194001	0.146518370352628	.	.
chr1	185329129	185329628	chr1	185483936	185484435	Iars2|chr1:185483936-185484435	0.21717593280019	.	.
chr1	185329129	185329628	chr1	185493555	185494054	Iars2|chr1:185493555-185494054	0.191711957949757	.	.
chr1	185329129	185329628	chr1	185632724	185633223	Iars2|chr1:185632724-185633223	0.193730341353075	.	.
chr1	185331876	185332375	chr1	185193502	185194001	Bpnt1|chr1:185193502-185194001	0.150032435139837	.	.
chr1	185362697	185363196	chr1	185193502	185194001	4930532G15Rik|chr1:185193502-185194001	0.443780116904266	.	.
chr1	185362697	185363196	chr1	185193502	185194001	Eprs|chr1:185193502-185194001	0.443780116904266	.	.
chr1	185362697	185363196	chr1	185483936	185484435	4930532G15Rik|chr1:185483936-185484435	0.131529558187946	.	.
chr1	185362697	185363196	chr1	185483936	185484435	Eprs|chr1:185483936-185484435	0.131529558187946	.	.
chr1	185362697	185363196	chr1	185484659	185485158	4930532G15Rik|chr1:185484659-185485158	0.187493469325309	.	.
chr1	185362697	185363196	chr1	185484659	185485158	Eprs|chr1:185484659-185485158	0.187493469325309	.	.
chr1	185362697	185363196	chr1	185493555	185494054	4930532G15Rik|chr1:185493555-185494054	0.245368210427075	.	.
chr1	185362697	185363196	chr1	185493555	185494054	Eprs|chr1:185493555-185494054	0.245368210427075	.	.
chr1	185362697	185363196	chr1	185681865	185682364	4930532G15Rik|chr1:185681865-185682364	0.139838501695371	.	.
chr1	185362697	185363196	chr1	185681865	185682364	Eprs|chr1:185681865-185682364	0.139838501695371	.	.
chr1	185455175	185455674	chr1	185681865	185682364	Gm2061|chr1:185681865-185682364	0.131864014125095	.	.
chr1	185455175	185455674	chr1	185681865	185682364	Slc30a10|chr1:185681865-185682364	0.131864014125095	.	.
chr1	186117016	186117515	chr1	186257604	186258103	Lyplal1|chr1:186257604-186258103	0.174820554162063	.	.
chr1	186705157	186705656	chr1	186627518	186628017	Gm29491|chr1:186627518-186628017	0.194303568352493	.	.
chr1	186705157	186705656	chr1	186627518	186628017	Tgfb2|chr1:186627518-186628017	0.194303568352493	.	.
chr1	186705157	186705656	chr1	186693197	186693696	Gm29491|chr1:186693197-186693696	0.193594931664673	.	.
chr1	186705157	186705656	chr1	186693197	186693696	Tgfb2|chr1:186693197-186693696	0.193594931664673	.	.
chr1	186705696	186706195	chr1	186627518	186628017	Gm29491|chr1:186627518-186628017	0.190183651707813	.	.
chr1	186705696	186706195	chr1	186627518	186628017	Tgfb2|chr1:186627518-186628017	0.190183651707813	.	.
chr1	186749156	186749655	chr1	186655089	186655588	A430105J06Rik|chr1:186655089-186655588	0.137452905301361	.	.
chr1	186749156	186749655	chr1	186655089	186655588	Rrp15|chr1:186655089-186655588	0.137452905301361	.	.
chr1	186749156	186749655	chr1	186693197	186693696	A430105J06Rik|chr1:186693197-186693696	0.161217814955942	.	.
chr1	186749156	186749655	chr1	186693197	186693696	Rrp15|chr1:186693197-186693696	0.161217814955942	.	.
chr1	187215277	187215776	chr1	187152518	187153017	Gpatch2|chr1:187152518-187153017	0.243397046396862	.	.
chr1	187215277	187215776	chr1	187152518	187153017	Spata17|chr1:187152518-187153017	0.243397046396862	.	.
chr1	187215277	187215776	chr1	187300503	187301002	Gpatch2|chr1:187300503-187301002	0.147702081294035	.	.
chr1	187215277	187215776	chr1	187300503	187301002	Spata17|chr1:187300503-187301002	0.147702081294035	.	.
chr1	187608698	187609197	chr1	187712532	187713031	Esrrg|chr1:187712532-187713031	0.2172020249945	.	.
chr1	187609281	187609780	chr1	187712532	187713031	Esrrg|chr1:187712532-187713031	0.263827320792921	.	.
chr1	189007615	189008114	chr1	189187649	189188148	Kctd3|chr1:189187649-189188148	0.241037968356277	.	.
chr1	189007615	189008114	chr1	189217799	189218298	Kctd3|chr1:189217799-189218298	0.143021956470877	.	.
chr1	189343127	189343626	chr1	189185185	189185684	A430027H14Rik|chr1:189185185-189185684	0.222195413964392	.	.
chr1	189343127	189343626	chr1	189187649	189188148	A430027H14Rik|chr1:189187649-189188148	0.272405893775284	.	.
chr1	189343635	189344134	chr1	189185185	189185684	A430027H14Rik|chr1:189185185-189185684	0.297591619987285	.	.
chr1	189343635	189344134	chr1	189187649	189188148	A430027H14Rik|chr1:189187649-189188148	0.143803574742016	.	.
chr1	189727928	189728427	chr1	189644717	189645216	Ptpn14|chr1:189644717-189645216	0.240305668331146	.	.
chr1	189727928	189728427	chr1	189972944	189973443	Ptpn14|chr1:189972944-189973443	0.303453942904231	.	.
[truncated: 34,675 more rows]
