# Supplementary material for: Single-cell analysis of chromatin accessibility in the adult mouse brain
Source: Nature. 2023 Dec 13;624(7991):378–89. doi: 10.1038/s41586-023-06824-9 (PMC10719105; doi:10.1038/s41586-023-06824-9)
Supplement: Supplementary file 3 — Supplementary Tables 1–25 and their legends. [file 41586_2023_6824_MOESM3_ESM.zip › 2023-03-05453B-s3/SI Tables/SI Table 13 Summary of all the gene-cCRE correlations/sa2subclass.Astro-NT_NN.pdc.bedpe]

chr1	4785497	4785996	chr1	4519292	4519791	Mrpl15|chr1:4519292-4519791	0.0783453379932754	.	.
chr1	4785497	4785996	chr1	5022621	5023120	Mrpl15|chr1:5022621-5023120	0.0681585415905404	.	.
chr1	4785497	4785996	chr1	5033168	5033667	Mrpl15|chr1:5033168-5033667	0.0664917699631617	.	.
chr1	4785497	4785996	chr1	5103120	5103619	Mrpl15|chr1:5103120-5103619	0.0701177215334276	.	.
chr1	4785497	4785996	chr1	5153227	5153726	Mrpl15|chr1:5153227-5153726	0.116060687080278	.	.
chr1	4785497	4785996	chr1	5233031	5233530	Mrpl15|chr1:5233031-5233530	0.0951572816444899	.	.
chr1	4807592	4808091	chr1	4768300	4768799	Lypla1|chr1:4768300-4768799	0.126660145288747	.	.
chr1	4807592	4808091	chr1	5017828	5018327	Lypla1|chr1:5017828-5018327	0.0630868720698795	.	.
chr1	4807592	4808091	chr1	5019201	5019700	Lypla1|chr1:5019201-5019700	0.122211849242128	.	.
chr1	4807592	4808091	chr1	5022621	5023120	Lypla1|chr1:5022621-5023120	0.123547168085904	.	.
chr1	4807592	4808091	chr1	5033168	5033667	Lypla1|chr1:5033168-5033667	0.100643545594029	.	.
chr1	4807592	4808091	chr1	5103120	5103619	Lypla1|chr1:5103120-5103619	0.0747061538838363	.	.
chr1	4807592	4808091	chr1	5133964	5134463	Lypla1|chr1:5133964-5134463	0.104897507332975	.	.
chr1	4857480	4857979	chr1	4519292	4519791	Tcea1|chr1:4519292-4519791	0.12928824389064	.	.
chr1	4857480	4857979	chr1	4571692	4572191	Tcea1|chr1:4571692-4572191	0.0645219020410742	.	.
chr1	4857480	4857979	chr1	5019201	5019700	Tcea1|chr1:5019201-5019700	0.0779592455524981	.	.
chr1	4857480	4857979	chr1	5020416	5020915	Tcea1|chr1:5020416-5020915	0.0612955391349509	.	.
chr1	4857480	4857979	chr1	5022621	5023120	Tcea1|chr1:5022621-5023120	0.294005657177224	.	.
chr1	4857480	4857979	chr1	5023205	5023704	Tcea1|chr1:5023205-5023704	0.084464033039709	.	.
chr1	4857480	4857979	chr1	5033168	5033667	Tcea1|chr1:5033168-5033667	0.0769647678391179	.	.
chr1	4857480	4857979	chr1	5153227	5153726	Tcea1|chr1:5153227-5153726	0.0678772679032507	.	.
chr1	4857480	4857979	chr1	5153227	5153726	Tcea1|chr1:5153227-5153726	0.0678772679032508	.	.
chr1	4858123	4858622	chr1	5019201	5019700	Tcea1|chr1:5019201-5019700	0.0922290885246502	.	.
chr1	4858123	4858622	chr1	5103120	5103619	Tcea1|chr1:5103120-5103619	0.0845043863160228	.	.
chr1	4858123	4858622	chr1	5228748	5229247	Tcea1|chr1:5228748-5229247	0.0885189821816141	.	.
chr1	4970513	4971012	chr1	4780007	4780506	Gm16041|chr1:4780007-4780506	0.0596807262544494	.	.
chr1	4970513	4971012	chr1	5082818	5083317	Gm16041|chr1:5082818-5083317	0.120917737629466	.	.
chr1	4970513	4971012	chr1	5233031	5233530	Gm16041|chr1:5233031-5233530	0.0685842654203766	.	.
chr1	5070122	5070621	chr1	5017828	5018327	Atp6v1h|chr1:5017828-5018327	0.130964031373261	.	.
chr1	5070122	5070621	chr1	5017828	5018327	Rgs20|chr1:5017828-5018327	0.130964031373261	.	.
chr1	5070122	5070621	chr1	5019201	5019700	Atp6v1h|chr1:5019201-5019700	0.0699839404620456	.	.
chr1	5070122	5070621	chr1	5019201	5019700	Rgs20|chr1:5019201-5019700	0.0699839404620456	.	.
chr1	5070122	5070621	chr1	5170387	5170886	Atp6v1h|chr1:5170387-5170886	0.15838660523139	.	.
chr1	5070122	5070621	chr1	5170387	5170886	Rgs20|chr1:5170387-5170886	0.15838660523139	.	.
chr1	5070122	5070621	chr1	5183460	5183959	Atp6v1h|chr1:5183460-5183959	0.0602438536636149	.	.
chr1	5070122	5070621	chr1	5183460	5183959	Rgs20|chr1:5183460-5183959	0.0602438536636149	.	.
chr1	5070122	5070621	chr1	5233031	5233530	Atp6v1h|chr1:5233031-5233530	0.0593177013071983	.	.
chr1	5070122	5070621	chr1	5233031	5233530	Rgs20|chr1:5233031-5233530	0.0593177013071983	.	.
chr1	6214386	6214885	chr1	6282390	6282889	4732440D04Rik|chr1:6282390-6282889	0.104764948541818	.	.
chr1	6214899	6215398	chr1	6406344	6406843	4732440D04Rik|chr1:6406344-6406843	0.072454494694401	.	.
chr1	6358598	6359097	chr1	6226163	6226662	Alkal1|chr1:6226163-6226662	0.0650955310362672	.	.
chr1	6359108	6359607	chr1	6226163	6226662	Alkal1|chr1:6226163-6226662	0.102089335728636	.	.
chr1	6359108	6359607	chr1	6406344	6406843	Alkal1|chr1:6406344-6406843	0.081456445829007	.	.
chr1	7088594	7089093	chr1	6858934	6859433	Pcmtd1|chr1:6858934-6859433	0.0691970373058516	.	.
chr1	7088594	7089093	chr1	6866837	6867336	Pcmtd1|chr1:6866837-6867336	0.0675607128469711	.	.
chr1	7088594	7089093	chr1	7113207	7113706	Pcmtd1|chr1:7113207-7113706	0.0674366789613846	.	.
chr1	7088594	7089093	chr1	7205959	7206458	Pcmtd1|chr1:7205959-7206458	0.163093089824194	.	.
chr1	7397174	7397673	chr1	7206575	7207074	Gm26901|chr1:7206575-7207074	0.0810295898025156	.	.
chr1	7397837	7398336	chr1	7112669	7113168	Gm26901|chr1:7112669-7113168	0.0896364950948002	.	.
chr1	7397837	7398336	chr1	7113207	7113706	Gm26901|chr1:7113207-7113706	0.0609417786119726	.	.
chr1	7397837	7398336	chr1	7205959	7206458	Gm26901|chr1:7205959-7206458	0.158995510564872	.	.
chr1	9298975	9299474	chr1	9199645	9200144	Sntg1|chr1:9199645-9200144	0.132119705568846	.	.
chr1	9298975	9299474	chr1	9237391	9237890	Sntg1|chr1:9237391-9237890	0.0836931833819899	.	.
chr1	9298975	9299474	chr1	9237391	9237890	Sntg1|chr1:9237391-9237890	0.08369318338199	.	.
chr1	9298975	9299474	chr1	9238328	9238827	Sntg1|chr1:9238328-9238827	0.0800863733639725	.	.
chr1	9298975	9299474	chr1	9248389	9248888	Sntg1|chr1:9248389-9248888	0.158804870262416	.	.
chr1	9298975	9299474	chr1	9298270	9298769	Sntg1|chr1:9298270-9298769	0.28105705791431	.	.
chr1	9298975	9299474	chr1	9648756	9649255	Sntg1|chr1:9648756-9649255	0.135710102956232	.	.
chr1	9298975	9299474	chr1	9649264	9649763	Sntg1|chr1:9649264-9649763	0.0643542153971859	.	.
chr1	9298975	9299474	chr1	9658870	9659369	Sntg1|chr1:9658870-9659369	0.0924450321815336	.	.
chr1	9299496	9299995	chr1	9199645	9200144	Sntg1|chr1:9199645-9200144	0.169445279794056	.	.
chr1	9299496	9299995	chr1	9238328	9238827	Sntg1|chr1:9238328-9238827	0.144100720884994	.	.
chr1	9299496	9299995	chr1	9248389	9248888	Sntg1|chr1:9248389-9248888	0.221901926357026	.	.
chr1	9299496	9299995	chr1	9298270	9298769	Sntg1|chr1:9298270-9298769	0.230529466338684	.	.
chr1	9299496	9299995	chr1	9648756	9649255	Sntg1|chr1:9648756-9649255	0.0845068218699375	.	.
chr1	9299496	9299995	chr1	9649264	9649763	Sntg1|chr1:9649264-9649763	0.133042177012261	.	.
chr1	9299496	9299995	chr1	9658870	9659369	Sntg1|chr1:9658870-9659369	0.0638421039923601	.	.
chr1	9545042	9545541	chr1	9554007	9554506	Rrs1|chr1:9554007-9554506	0.072158154479672	.	.
chr1	9545042	9545541	chr1	9554511	9555010	Rrs1|chr1:9554511-9555010	0.0647596114360621	.	.
chr1	9545042	9545541	chr1	9564420	9564919	Rrs1|chr1:9564420-9564919	0.333163554988297	.	.
chr1	9545042	9545541	chr1	9619425	9619924	Rrs1|chr1:9619425-9619924	0.112154973686909	.	.
chr1	9545042	9545541	chr1	9619928	9620427	Rrs1|chr1:9619928-9620427	0.0621638042673964	.	.
chr1	9545042	9545541	chr1	9878550	9879049	Rrs1|chr1:9878550-9879049	0.102405850660303	.	.
chr1	9545922	9546421	chr1	9298270	9298769	Rrs1|chr1:9298270-9298769	0.0690197273492125	.	.
chr1	9545922	9546421	chr1	9554007	9554506	Rrs1|chr1:9554007-9554506	0.115493914059157	.	.
chr1	9545922	9546421	chr1	9554511	9555010	Rrs1|chr1:9554511-9555010	0.104449003883737	.	.
chr1	9545922	9546421	chr1	9658870	9659369	Rrs1|chr1:9658870-9659369	0.0609781295248019	.	.
chr1	9545922	9546421	chr1	9848033	9848532	Rrs1|chr1:9848033-9848532	0.0666553417049833	.	.
chr1	9545922	9546421	chr1	9878550	9879049	Rrs1|chr1:9878550-9879049	0.0741239339411913	.	.
chr1	9547814	9548313	chr1	9554511	9555010	Adhfe1|chr1:9554511-9555010	0.169911028829993	.	.
chr1	9547814	9548313	chr1	9564420	9564919	Adhfe1|chr1:9564420-9564919	0.226543724404238	.	.
chr1	9547814	9548313	chr1	9649264	9649763	Adhfe1|chr1:9649264-9649763	0.165583335501579	.	.
chr1	9547814	9548313	chr1	9772700	9773199	Adhfe1|chr1:9772700-9773199	0.123306080553827	.	.
chr1	9547814	9548313	chr1	9842237	9842736	Adhfe1|chr1:9842237-9842736	0.158331871517507	.	.
chr1	9601474	9601973	chr1	9578314	9578813	Vxn|chr1:9578314-9578813	0.0730574551737027	.	.
chr1	9601474	9601973	chr1	9627223	9627722	Vxn|chr1:9627223-9627722	0.0870701584743623	.	.
chr1	9601474	9601973	chr1	9842237	9842736	Vxn|chr1:9842237-9842736	0.112702008634953	.	.
chr1	9601474	9601973	chr1	9848033	9848532	Vxn|chr1:9848033-9848532	0.12032021320415	.	.
chr1	9630048	9630547	chr1	9554007	9554506	2610203C22Rik|chr1:9554007-9554506	0.0629211538029084	.	.
chr1	9630048	9630547	chr1	9554511	9555010	2610203C22Rik|chr1:9554511-9555010	0.195819500085513	.	.
chr1	9630048	9630547	chr1	9619425	9619924	2610203C22Rik|chr1:9619425-9619924	0.0613030438569751	.	.
chr1	9630048	9630547	chr1	9621361	9621860	2610203C22Rik|chr1:9621361-9621860	0.0793936940397962	.	.
chr1	9630048	9630547	chr1	9658870	9659369	2610203C22Rik|chr1:9658870-9659369	0.146736444539657	.	.
chr1	9700259	9700758	chr1	9564420	9564919	Mybl1|chr1:9564420-9564919	0.206185004802592	.	.
chr1	9700259	9700758	chr1	9648756	9649255	Mybl1|chr1:9648756-9649255	0.0679804606333514	.	.
chr1	9700259	9700758	chr1	9649264	9649763	Mybl1|chr1:9649264-9649763	0.0658927809673851	.	.
chr1	9747574	9748073	chr1	9554511	9555010	1700034P13Rik|chr1:9554511-9555010	0.119725309877656	.	.
chr1	9747574	9748073	chr1	9554511	9555010	Vcpip1|chr1:9554511-9555010	0.119725309877656	.	.
chr1	9747574	9748073	chr1	9621361	9621860	1700034P13Rik|chr1:9621361-9621860	0.0936476167215019	.	.
chr1	9747574	9748073	chr1	9621361	9621860	Vcpip1|chr1:9621361-9621860	0.0936476167215019	.	.
chr1	9747574	9748073	chr1	9649264	9649763	1700034P13Rik|chr1:9649264-9649763	0.180153703312139	.	.
chr1	9747574	9748073	chr1	9649264	9649763	Vcpip1|chr1:9649264-9649763	0.180153703312139	.	.
chr1	9747574	9748073	chr1	9878550	9879049	1700034P13Rik|chr1:9878550-9879049	0.0769630917787494	.	.
chr1	9747574	9748073	chr1	9878550	9879049	Vcpip1|chr1:9878550-9879049	0.0769630917787494	.	.
chr1	9748256	9748755	chr1	9554511	9555010	1700034P13Rik|chr1:9554511-9555010	0.0644942291183979	.	.
chr1	9748256	9748755	chr1	9554511	9555010	Vcpip1|chr1:9554511-9555010	0.0644942291183979	.	.
chr1	9748256	9748755	chr1	9564420	9564919	1700034P13Rik|chr1:9564420-9564919	0.134079741421968	.	.
chr1	9748256	9748755	chr1	9564420	9564919	Vcpip1|chr1:9564420-9564919	0.134079741421968	.	.
chr1	9748256	9748755	chr1	9649264	9649763	1700034P13Rik|chr1:9649264-9649763	0.200883855212977	.	.
chr1	9748256	9748755	chr1	9649264	9649763	Vcpip1|chr1:9649264-9649763	0.200883855212977	.	.
chr1	9748256	9748755	chr1	9842237	9842736	1700034P13Rik|chr1:9842237-9842736	0.235554355584524	.	.
chr1	9748256	9748755	chr1	9842237	9842736	Vcpip1|chr1:9842237-9842736	0.235554355584524	.	.
chr1	9798078	9798577	chr1	9554511	9555010	Sgk3|chr1:9554511-9555010	0.0867187106600405	.	.
chr1	9798078	9798577	chr1	9564420	9564919	Sgk3|chr1:9564420-9564919	0.0791653839390463	.	.
chr1	9798078	9798577	chr1	9578314	9578813	Sgk3|chr1:9578314-9578813	0.105963933134496	.	.
chr1	9798078	9798577	chr1	9648756	9649255	Sgk3|chr1:9648756-9649255	0.0825455500889326	.	.
chr1	9798078	9798577	chr1	9848033	9848532	Sgk3|chr1:9848033-9848532	0.0793962364545443	.	.
chr1	9943920	9944419	chr1	9564420	9564919	Snhg6|chr1:9564420-9564919	0.170054001090345	.	.
chr1	9943920	9944419	chr1	9573148	9573647	Snhg6|chr1:9573148-9573647	0.0619805235167641	.	.
chr1	9943920	9944419	chr1	9578314	9578813	Snhg6|chr1:9578314-9578813	0.115928634760028	.	.
chr1	9943920	9944419	chr1	9649264	9649763	Snhg6|chr1:9649264-9649763	0.163453035107556	.	.
chr1	9967018	9967517	chr1	9564420	9564919	Tcf24|chr1:9564420-9564919	0.190644582787611	.	.
chr1	9967018	9967517	chr1	9648756	9649255	Tcf24|chr1:9648756-9649255	0.168905657186914	.	.
chr1	9967018	9967517	chr1	9649264	9649763	Tcf24|chr1:9649264-9649763	0.122185393598691	.	.
chr1	9967018	9967517	chr1	9842237	9842736	Tcf24|chr1:9842237-9842736	0.0756339099651041	.	.
chr1	9968004	9968503	chr1	9554511	9555010	Tcf24|chr1:9554511-9555010	0.0657303991100847	.	.
chr1	10008928	10009427	chr1	10014321	10014820	Ppp1r42|chr1:10014321-10014820	0.298354746753617	.	.
chr1	10232301	10232800	chr1	10039501	10040000	Arfgef1|chr1:10039501-10040000	0.0902010941776596	.	.
chr1	10232301	10232800	chr1	10089475	10089974	Arfgef1|chr1:10089475-10089974	0.113532952733524	.	.
chr1	10232855	10233354	chr1	10039501	10040000	Arfgef1|chr1:10039501-10040000	0.274448391458641	.	.
chr1	10232855	10233354	chr1	10039501	10040000	Arfgef1|chr1:10039501-10040000	0.274448391458642	.	.
chr1	10993243	10993742	chr1	10835602	10836101	Prex2|chr1:10835602-10836101	0.109240120831495	.	.
chr1	10993243	10993742	chr1	11065845	11066344	Prex2|chr1:11065845-11066344	0.0735983311661757	.	.
chr1	10993772	10994271	chr1	10835602	10836101	Prex2|chr1:10835602-10836101	0.0806108463007512	.	.
chr1	10993772	10994271	chr1	11011350	11011849	Prex2|chr1:11011350-11011849	0.131212789309636	.	.
chr1	10993772	10994271	chr1	11026450	11026949	Prex2|chr1:11026450-11026949	0.164343321190306	.	.
chr1	10993772	10994271	chr1	11044870	11045369	Prex2|chr1:11044870-11045369	0.105690414663767	.	.
chr1	10993772	10994271	chr1	11065845	11066344	Prex2|chr1:11065845-11066344	0.0832024379751396	.	.
chr1	10993772	10994271	chr1	11066410	11066909	Prex2|chr1:11066410-11066909	0.0790433165442027	.	.
chr1	11413910	11414409	chr1	11065845	11066344	A830018L16Rik|chr1:11065845-11066344	0.131688292028598	.	.
chr1	11413910	11414409	chr1	11066410	11066909	A830018L16Rik|chr1:11066410-11066909	0.113507729590787	.	.
chr1	12691748	12692247	chr1	12334131	12334630	Sulf1|chr1:12334131-12334630	0.0742305301962233	.	.
chr1	12691748	12692247	chr1	12697932	12698431	Sulf1|chr1:12697932-12698431	0.268515652590583	.	.
chr1	12691748	12692247	chr1	12707611	12708110	Sulf1|chr1:12707611-12708110	0.0765930859068097	.	.
chr1	12691748	12692247	chr1	12718098	12718597	Sulf1|chr1:12718098-12718597	0.0916625589610822	.	.
chr1	12691748	12692247	chr1	12734241	12734740	Sulf1|chr1:12734241-12734740	0.129752686779707	.	.
chr1	12691748	12692247	chr1	12734823	12735322	Sulf1|chr1:12734823-12735322	0.0672453326323606	.	.
chr1	12692265	12692764	chr1	12334131	12334630	Sulf1|chr1:12334131-12334630	0.0666543150862823	.	.
chr1	12692265	12692764	chr1	12571921	12572420	Sulf1|chr1:12571921-12572420	0.147591229959104	.	.
chr1	12692265	12692764	chr1	12640955	12641454	Sulf1|chr1:12640955-12641454	0.136336174034111	.	.
chr1	12692265	12692764	chr1	12718098	12718597	Sulf1|chr1:12718098-12718597	0.205410794727334	.	.
chr1	12692265	12692764	chr1	12734241	12734740	Sulf1|chr1:12734241-12734740	0.127208820978456	.	.
chr1	12692874	12693373	chr1	12334131	12334630	Sulf1|chr1:12334131-12334630	0.140646926220608	.	.
chr1	13588843	13589342	chr1	13617207	13617706	Tram1|chr1:13617207-13617706	0.207588189046486	.	.
chr1	13588843	13589342	chr1	13706254	13706753	Tram1|chr1:13706254-13706753	0.0665818100484602	.	.
chr1	13659706	13660205	chr1	13531462	13531961	Lactb2|chr1:13531462-13531961	0.0789410987189013	.	.
chr1	13659706	13660205	chr1	13706254	13706753	Lactb2|chr1:13706254-13706753	0.0705115254883575	.	.
chr1	14309549	14310048	chr1	14097728	14098227	Eya1|chr1:14097728-14098227	0.0895449892440995	.	.
chr1	14309549	14310048	chr1	14150554	14151053	Eya1|chr1:14150554-14151053	0.0835413533416815	.	.
chr1	14309549	14310048	chr1	14151073	14151572	Eya1|chr1:14151073-14151572	0.133961749549998	.	.
chr1	14309549	14310048	chr1	14181453	14181952	Eya1|chr1:14181453-14181952	0.0596683816081289	.	.
chr1	14309549	14310048	chr1	14204214	14204713	Eya1|chr1:14204214-14204713	0.121840520900237	.	.
chr1	14309549	14310048	chr1	14219205	14219704	Eya1|chr1:14219205-14219704	0.064849041335026	.	.
chr1	14309549	14310048	chr1	14244731	14245230	Eya1|chr1:14244731-14245230	0.150116304273878	.	.
chr1	14309549	14310048	chr1	14464722	14465221	Eya1|chr1:14464722-14465221	0.0609797796138539	.	.
chr1	14309549	14310048	chr1	14472321	14472820	Eya1|chr1:14472321-14472820	0.0960376315139639	.	.
chr1	14309549	14310048	chr1	14496037	14496536	Eya1|chr1:14496037-14496536	0.139471108531498	.	.
chr1	14309549	14310048	chr1	14506500	14506999	Eya1|chr1:14506500-14506999	0.071013272226245	.	.
chr1	15805340	15805839	chr1	15811170	15811669	Terf1|chr1:15811170-15811669	0.129836334763137	.	.
chr1	15805340	15805839	chr1	15902414	15902913	Terf1|chr1:15902414-15902913	0.05899692989711	.	.
chr1	15806083	15806582	chr1	15791827	15792326	Terf1|chr1:15791827-15792326	0.149016316667267	.	.
chr1	15806083	15806582	chr1	15811170	15811669	Terf1|chr1:15811170-15811669	0.14292219296953	.	.
chr1	15806083	15806582	chr1	15902414	15902913	Terf1|chr1:15902414-15902913	0.148377272325114	.	.
chr1	15806083	15806582	chr1	15913038	15913537	Terf1|chr1:15913038-15913537	0.0814800879714378	.	.
chr1	15806083	15806582	chr1	16111684	16112183	Terf1|chr1:16111684-16112183	0.111141346987981	.	.
chr1	15892493	15892992	chr1	15651733	15652232	Sbspon|chr1:15651733-15652232	0.0791995734770695	.	.
chr1	16103947	16104446	chr1	15811170	15811669	Rpl7|chr1:15811170-15811669	0.080702715074739	.	.
chr1	16103947	16104446	chr1	15902414	15902913	Rpl7|chr1:15902414-15902913	0.209158377931134	.	.
chr1	16103947	16104446	chr1	16185878	16186377	Rpl7|chr1:16185878-16186377	0.0681596161290967	.	.
chr1	16103947	16104446	chr1	16440142	16440641	Rpl7|chr1:16440142-16440641	0.0817933407598467	.	.
chr1	16519035	16519534	chr1	16546643	16547142	Stau2|chr1:16546643-16547142	0.0591342097964414	.	.
chr1	16519761	16520260	chr1	16469252	16469751	Stau2|chr1:16469252-16469751	0.134852897180704	.	.
chr1	16519761	16520260	chr1	16518345	16518844	Stau2|chr1:16518345-16518844	0.109221499866008	.	.
chr1	16618483	16618982	chr1	16546643	16547142	Ube2w|chr1:16546643-16547142	0.078635649669082	.	.
chr1	16619102	16619601	chr1	16798252	16798751	Ube2w|chr1:16798252-16798751	0.0838044898354121	.	.
chr1	16657258	16657757	chr1	16469252	16469751	D030040B21Rik|chr1:16469252-16469751	0.0634826794393792	.	.
chr1	16657258	16657757	chr1	16469252	16469751	Eloc|chr1:16469252-16469751	0.0634826794393792	.	.
chr1	16664905	16665404	chr1	16440142	16440641	Tmem70|chr1:16440142-16440641	0.155475548493748	.	.
chr1	16687901	16688400	chr1	16745945	16746444	Ly96|chr1:16745945-16746444	0.0627372820193308	.	.
chr1	16688506	16689005	chr1	16440142	16440641	Ly96|chr1:16440142-16440641	0.102155156781879	.	.
chr1	17097665	17098164	chr1	16964622	16965121	Jph1|chr1:16964622-16965121	0.0787983391799665	.	.
chr1	17098192	17098691	chr1	16798252	16798751	Jph1|chr1:16798252-16798751	0.10181379399772	.	.
chr1	17145142	17145641	chr1	17123369	17123868	Gdap1|chr1:17123369-17123868	0.0639817715850254	.	.
chr1	17145142	17145641	chr1	17163496	17163995	Gdap1|chr1:17163496-17163995	0.0821093256270148	.	.
chr1	18057998	18058497	chr1	17980561	17981060	Gm28756|chr1:17980561-17981060	0.137034608393865	.	.
chr1	18057998	18058497	chr1	18106146	18106645	Gm28756|chr1:18106146-18106645	0.109938956538506	.	.
chr1	20820187	20820686	chr1	20773950	20774449	Mcm3|chr1:20773950-20774449	0.077077810141168	.	.
chr1	20820187	20820686	chr1	20845574	20846073	Mcm3|chr1:20845574-20846073	0.224401083350894	.	.
chr1	20820187	20820686	chr1	20905651	20906150	Mcm3|chr1:20905651-20906150	0.117139087426013	.	.
chr1	20820187	20820686	chr1	20907830	20908329	Mcm3|chr1:20907830-20908329	0.101670839867727	.	.
chr1	20820187	20820686	chr1	20908588	20909087	Mcm3|chr1:20908588-20909087	0.16966018821931	.	.
chr1	20820187	20820686	chr1	20910366	20910865	Mcm3|chr1:20910366-20910865	0.0973247448947195	.	.
chr1	20820187	20820686	chr1	20933361	20933860	Mcm3|chr1:20933361-20933860	0.0853441493244134	.	.
chr1	20890311	20890810	chr1	20773950	20774449	6720483E21Rik|chr1:20773950-20774449	0.101280903896184	.	.
chr1	20890311	20890810	chr1	20773950	20774449	Paqr8|chr1:20773950-20774449	0.101280903896184	.	.
chr1	20890311	20890810	chr1	20900532	20901031	6720483E21Rik|chr1:20900532-20901031	0.0821578033441368	.	.
chr1	20890311	20890810	chr1	20900532	20901031	Paqr8|chr1:20900532-20901031	0.0821578033441368	.	.
chr1	20890311	20890810	chr1	20905651	20906150	6720483E21Rik|chr1:20905651-20906150	0.135139821208061	.	.
chr1	20890311	20890810	chr1	20905651	20906150	Paqr8|chr1:20905651-20906150	0.135139821208061	.	.
chr1	20890311	20890810	chr1	20908588	20909087	6720483E21Rik|chr1:20908588-20909087	0.0697078063694642	.	.
chr1	20890311	20890810	chr1	20908588	20909087	Paqr8|chr1:20908588-20909087	0.0697078063694642	.	.
chr1	20890311	20890810	chr1	20984614	20985113	6720483E21Rik|chr1:20984614-20985113	0.0814515635581852	.	.
chr1	20890311	20890810	chr1	20984614	20985113	Paqr8|chr1:20984614-20985113	0.0814515635581852	.	.
chr1	20890857	20891356	chr1	20773950	20774449	6720483E21Rik|chr1:20773950-20774449	0.0759199911346852	.	.
chr1	20890857	20891356	chr1	20773950	20774449	Paqr8|chr1:20773950-20774449	0.0759199911346852	.	.
chr1	20890857	20891356	chr1	20798957	20799456	6720483E21Rik|chr1:20798957-20799456	0.097411039479855	.	.
chr1	20890857	20891356	chr1	20798957	20799456	Paqr8|chr1:20798957-20799456	0.097411039479855	.	.
chr1	20890857	20891356	chr1	20801628	20802127	6720483E21Rik|chr1:20801628-20802127	0.0829808498669756	.	.
chr1	20890857	20891356	chr1	20801628	20802127	Paqr8|chr1:20801628-20802127	0.0829808498669756	.	.
chr1	20890857	20891356	chr1	20898642	20899141	6720483E21Rik|chr1:20898642-20899141	0.0644110893674118	.	.
chr1	20890857	20891356	chr1	20898642	20899141	Paqr8|chr1:20898642-20899141	0.0644110893674118	.	.
chr1	20890857	20891356	chr1	20900532	20901031	6720483E21Rik|chr1:20900532-20901031	0.159237131732113	.	.
chr1	20890857	20891356	chr1	20900532	20901031	Paqr8|chr1:20900532-20901031	0.159237131732113	.	.
chr1	20890857	20891356	chr1	20907830	20908329	6720483E21Rik|chr1:20907830-20908329	0.0658132727260097	.	.
chr1	20890857	20891356	chr1	20907830	20908329	Paqr8|chr1:20907830-20908329	0.0658132727260097	.	.
chr1	20890857	20891356	chr1	20917513	20918012	6720483E21Rik|chr1:20917513-20918012	0.137741249096517	.	.
chr1	20890857	20891356	chr1	20917513	20918012	Paqr8|chr1:20917513-20918012	0.137741249096517	.	.
chr1	20890857	20891356	chr1	20921118	20921617	6720483E21Rik|chr1:20921118-20921617	0.174131582628721	.	.
chr1	20890857	20891356	chr1	20921118	20921617	Paqr8|chr1:20921118-20921617	0.174131582628721	.	.
chr1	20951400	20951899	chr1	20907830	20908329	Efhc1|chr1:20907830-20908329	0.108776009294266	.	.
chr1	21961224	21961723	chr1	21760336	21760835	Kcnq5|chr1:21760336-21760835	0.0600311914651631	.	.
chr1	21961224	21961723	chr1	21804436	21804935	Kcnq5|chr1:21804436-21804935	0.185813282673226	.	.
chr1	21961224	21961723	chr1	21804991	21805490	Kcnq5|chr1:21804991-21805490	0.161778999374661	.	.
chr1	21961224	21961723	chr1	21829900	21830399	Kcnq5|chr1:21829900-21830399	0.212620832053061	.	.
chr1	22805771	22806270	chr1	23140485	23140984	Rims1|chr1:23140485-23140984	0.0933952317088994	.	.
chr1	24586286	24586785	chr1	24614797	24615296	Col19a1|chr1:24614797-24615296	0.0874637861040781	.	.
chr1	24586286	24586785	chr1	24614797	24615296	Col19a1|chr1:24614797-24615296	0.0874637861040782	.	.
chr1	24586286	24586785	chr1	24615721	24616220	Col19a1|chr1:24615721-24616220	0.0740341918081319	.	.
chr1	24586286	24586785	chr1	24971852	24972351	Col19a1|chr1:24971852-24972351	0.0675220139908211	.	.
chr1	24678265	24678764	chr1	24611656	24612155	Lmbrd1|chr1:24611656-24612155	0.0984288131717962	.	.
chr1	24678265	24678764	chr1	24613347	24613846	Lmbrd1|chr1:24613347-24613846	0.102782361808835	.	.
chr1	24678265	24678764	chr1	24614093	24614592	Lmbrd1|chr1:24614093-24614592	0.123546895500784	.	.
chr1	24678265	24678764	chr1	24614797	24615296	Lmbrd1|chr1:24614797-24615296	0.0697024576832084	.	.
chr1	24678265	24678764	chr1	24748507	24749006	Lmbrd1|chr1:24748507-24749006	0.0752970855829125	.	.
chr1	24679014	24679513	chr1	24613347	24613846	Lmbrd1|chr1:24613347-24613846	0.0893547394086392	.	.
chr1	24679014	24679513	chr1	24698666	24699165	Lmbrd1|chr1:24698666-24699165	0.0963745092494212	.	.
chr1	25828941	25829440	chr1	25775391	25775890	Adgrb3|chr1:25775391-25775890	0.0749226634532747	.	.
chr1	25828941	25829440	chr1	25778700	25779199	Adgrb3|chr1:25778700-25779199	0.0794510519033452	.	.
chr1	25828941	25829440	chr1	25783482	25783981	Adgrb3|chr1:25783482-25783981	0.065018209931667	.	.
chr1	25828941	25829440	chr1	25996590	25997089	Adgrb3|chr1:25996590-25997089	0.179601244195884	.	.
chr1	25829930	25830429	chr1	25766950	25767449	Adgrb3|chr1:25766950-25767449	0.121813999581391	.	.
chr1	25829930	25830429	chr1	25892910	25893409	Adgrb3|chr1:25892910-25893409	0.0716179320262144	.	.
chr1	30872795	30873294	chr1	30740784	30741283	Phf3|chr1:30740784-30741283	0.0822245676481021	.	.
chr1	30872795	30873294	chr1	30771766	30772265	Phf3|chr1:30771766-30772265	0.13910741745889	.	.
chr1	30873430	30873929	chr1	30740784	30741283	Phf3|chr1:30740784-30741283	0.0686737244790722	.	.
chr1	30873942	30874441	chr1	30930527	30931026	Phf3|chr1:30930527-30931026	0.0593370571645203	.	.
chr1	30949080	30949579	chr1	30718559	30719058	Ptp4a1|chr1:30718559-30719058	0.0745401220792263	.	.
chr1	30949080	30949579	chr1	30740784	30741283	Ptp4a1|chr1:30740784-30741283	0.0643151835515716	.	.
chr1	30949582	30950081	chr1	30718559	30719058	Ptp4a1|chr1:30718559-30719058	0.118265534964688	.	.
chr1	33214722	33215221	chr1	33109032	33109531	Gm37591|chr1:33109032-33109531	0.0730987837314589	.	.
chr1	33214722	33215221	chr1	33362963	33363462	Gm37591|chr1:33362963-33363462	0.0926080663794181	.	.
chr1	34433080	34433579	chr1	34434650	34435149	Gm37233|chr1:34434650-34435149	0.0918831390500691	.	.
chr1	34433080	34433579	chr1	34434650	34435149	Gm37233|chr1:34434650-34435149	0.0918831390500692	.	.
chr1	34433080	34433579	chr1	34511013	34511512	Gm37233|chr1:34511013-34511512	0.141250209338303	.	.
chr1	34433080	34433579	chr1	34602327	34602826	Gm37233|chr1:34602327-34602826	0.153804005475266	.	.
chr1	34433080	34433579	chr1	34635648	34636147	Gm37233|chr1:34635648-34636147	0.0735078862190426	.	.
chr1	34433080	34433579	chr1	34642414	34642913	Gm37233|chr1:34642414-34642913	0.112940182296862	.	.
chr1	34439491	34439990	chr1	34268481	34268980	Ccdc115|chr1:34268481-34268980	0.0793629648452142	.	.
chr1	34439491	34439990	chr1	34268481	34268980	Imp4|chr1:34268481-34268980	0.0793629648452142	.	.
chr1	34439491	34439990	chr1	34304124	34304623	Ccdc115|chr1:34304124-34304623	0.0748607150320996	.	.
chr1	34439491	34439990	chr1	34304124	34304623	Imp4|chr1:34304124-34304623	0.0748607150320996	.	.
chr1	34439491	34439990	chr1	34462689	34463188	Ccdc115|chr1:34462689-34463188	0.0670079997211536	.	.
chr1	34439491	34439990	chr1	34462689	34463188	Imp4|chr1:34462689-34463188	0.0670079997211536	.	.
chr1	34439491	34439990	chr1	34664140	34664639	Ccdc115|chr1:34664140-34664639	0.11883485152019	.	.
chr1	34439491	34439990	chr1	34664140	34664639	Imp4|chr1:34664140-34664639	0.11883485152019	.	.
chr1	34439491	34439990	chr1	34666291	34666790	Ccdc115|chr1:34666291-34666790	0.200828841533147	.	.
chr1	34439491	34439990	chr1	34666291	34666790	Imp4|chr1:34666291-34666790	0.200828841533147	.	.
chr1	34439491	34439990	chr1	34719970	34720469	Ccdc115|chr1:34719970-34720469	0.195194043863107	.	.
chr1	34439491	34439990	chr1	34719970	34720469	Imp4|chr1:34719970-34720469	0.195194043863107	.	.
chr1	34459438	34459937	chr1	34298475	34298974	Ptpn18|chr1:34298475-34298974	0.113697309319571	.	.
chr1	34459438	34459937	chr1	34310755	34311254	Ptpn18|chr1:34310755-34311254	0.113325508280341	.	.
chr1	34459438	34459937	chr1	34602327	34602826	Ptpn18|chr1:34602327-34602826	0.0877004693106102	.	.
chr1	34459438	34459937	chr1	34719970	34720469	Ptpn18|chr1:34719970-34720469	0.0656037088061896	.	.
chr1	34579442	34579941	chr1	34583679	34584178	1700101I19Rik|chr1:34583679-34584178	0.0796271127009165	.	.
chr1	34579442	34579941	chr1	34583679	34584178	Amer3|chr1:34583679-34584178	0.0796271127009165	.	.
chr1	34579442	34579941	chr1	34666291	34666790	1700101I19Rik|chr1:34666291-34666790	0.121105171090643	.	.
chr1	34579442	34579941	chr1	34666291	34666790	Amer3|chr1:34666291-34666790	0.121105171090643	.	.
chr1	34579442	34579941	chr1	34696475	34696974	1700101I19Rik|chr1:34696475-34696974	0.122736830297536	.	.
chr1	34579442	34579941	chr1	34696475	34696974	Amer3|chr1:34696475-34696974	0.122736830297536	.	.
chr1	34579442	34579941	chr1	34716941	34717440	1700101I19Rik|chr1:34716941-34717440	0.0762258699535651	.	.
chr1	34579442	34579941	chr1	34716941	34717440	Amer3|chr1:34716941-34717440	0.0762258699535651	.	.
chr1	34579442	34579941	chr1	34750293	34750792	1700101I19Rik|chr1:34750293-34750792	0.0927796149223328	.	.
chr1	34579442	34579941	chr1	34750293	34750792	Amer3|chr1:34750293-34750792	0.0927796149223328	.	.
chr1	34579442	34579941	chr1	34766830	34767329	1700101I19Rik|chr1:34766830-34767329	0.0738701597640769	.	.
chr1	34579442	34579941	chr1	34766830	34767329	Amer3|chr1:34766830-34767329	0.0738701597640769	.	.
chr1	34579442	34579941	chr1	34813372	34813871	1700101I19Rik|chr1:34813372-34813871	0.0729727792217184	.	.
chr1	34579442	34579941	chr1	34813372	34813871	Amer3|chr1:34813372-34813871	0.0729727792217184	.	.
chr1	34579442	34579941	chr1	34834924	34835423	1700101I19Rik|chr1:34834924-34835423	0.144619990130432	.	.
chr1	34579442	34579941	chr1	34834924	34835423	Amer3|chr1:34834924-34835423	0.144619990130432	.	.
chr1	34579442	34579941	chr1	34837864	34838363	1700101I19Rik|chr1:34837864-34838363	0.146334800865427	.	.
chr1	34579442	34579941	chr1	34837864	34838363	Amer3|chr1:34837864-34838363	0.146334800865427	.	.
chr1	34579442	34579941	chr1	34860214	34860713	1700101I19Rik|chr1:34860214-34860713	0.0819955960685033	.	.
chr1	34579442	34579941	chr1	34860214	34860713	Amer3|chr1:34860214-34860713	0.0819955960685033	.	.
chr1	34677895	34678394	chr1	34306648	34307147	Arhgef4|chr1:34306648-34307147	0.11402554548947	.	.
chr1	34677895	34678394	chr1	34434650	34435149	Arhgef4|chr1:34434650-34435149	0.0955605418116708	.	.
chr1	34677895	34678394	chr1	34583679	34584178	Arhgef4|chr1:34583679-34584178	0.100123194217022	.	.
chr1	34677895	34678394	chr1	34664140	34664639	Arhgef4|chr1:34664140-34664639	0.0915295892138777	.	.
chr1	34677895	34678394	chr1	34665018	34665517	Arhgef4|chr1:34665018-34665517	0.116180285269189	.	.
chr1	34677895	34678394	chr1	34699997	34700496	Arhgef4|chr1:34699997-34700496	0.158625014299147	.	.
chr1	34677895	34678394	chr1	34725898	34726397	Arhgef4|chr1:34725898-34726397	0.14749857440027	.	.
chr1	34677895	34678394	chr1	34726928	34727427	Arhgef4|chr1:34726928-34727427	0.125522924213569	.	.
chr1	34677895	34678394	chr1	34813372	34813871	Arhgef4|chr1:34813372-34813871	0.0903772203063549	.	.
chr1	34677895	34678394	chr1	34814010	34814509	Arhgef4|chr1:34814010-34814509	0.131685095931422	.	.
chr1	34677895	34678394	chr1	34834924	34835423	Arhgef4|chr1:34834924-34835423	0.122204755290898	.	.
chr1	34677895	34678394	chr1	34859699	34860198	Arhgef4|chr1:34859699-34860198	0.0647934870479644	.	.
chr1	34677895	34678394	chr1	34867150	34867649	Arhgef4|chr1:34867150-34867649	0.0809647080652504	.	.
chr1	34677895	34678394	chr1	34893808	34894307	Arhgef4|chr1:34893808-34894307	0.0953670828271666	.	.
chr1	34677895	34678394	chr1	34896857	34897356	Arhgef4|chr1:34896857-34897356	0.107182259362342	.	.
chr1	34678645	34679144	chr1	34409815	34410314	Arhgef4|chr1:34409815-34410314	0.140223260841993	.	.
chr1	34678645	34679144	chr1	34690393	34690892	Arhgef4|chr1:34690393-34690892	0.117827909213788	.	.
chr1	34678645	34679144	chr1	34700679	34701178	Arhgef4|chr1:34700679-34701178	0.0790065364264205	.	.
chr1	34678645	34679144	chr1	34726928	34727427	Arhgef4|chr1:34726928-34727427	0.113492771751385	.	.
chr1	34678645	34679144	chr1	34750293	34750792	Arhgef4|chr1:34750293-34750792	0.0724025851232772	.	.
chr1	34678645	34679144	chr1	34853088	34853587	Arhgef4|chr1:34853088-34853587	0.0752036304604709	.	.
chr1	34678645	34679144	chr1	34867150	34867649	Arhgef4|chr1:34867150-34867649	0.176519399669822	.	.
chr1	34801460	34801959	chr1	34602327	34602826	Arhgef4|chr1:34602327-34602826	0.111700093121629	.	.
chr1	34801460	34801959	chr1	34635648	34636147	Arhgef4|chr1:34635648-34636147	0.0664764360231339	.	.
chr1	34801460	34801959	chr1	34716941	34717440	Arhgef4|chr1:34716941-34717440	0.108361733561788	.	.
chr1	34801460	34801959	chr1	34814010	34814509	Arhgef4|chr1:34814010-34814509	0.0594675826868986	.	.
chr1	34801460	34801959	chr1	34853088	34853587	Arhgef4|chr1:34853088-34853587	0.0806130003845435	.	.
chr1	34841956	34842455	chr1	34583679	34584178	Fam168b|chr1:34583679-34584178	0.0959949657727114	.	.
chr1	34841956	34842455	chr1	34690393	34690892	Fam168b|chr1:34690393-34690892	0.0816934657484901	.	.
chr1	34841956	34842455	chr1	34700679	34701178	Fam168b|chr1:34700679-34701178	0.241515665383868	.	.
chr1	34841956	34842455	chr1	34726928	34727427	Fam168b|chr1:34726928-34727427	0.191186881710524	.	.
chr1	34841956	34842455	chr1	34766830	34767329	Fam168b|chr1:34766830-34767329	0.0640538070286939	.	.
chr1	34841956	34842455	chr1	34813372	34813871	Fam168b|chr1:34813372-34813871	0.0731327443688088	.	.
chr1	34841956	34842455	chr1	34859699	34860198	Fam168b|chr1:34859699-34860198	0.0597126447432576	.	.
chr1	34842804	34843303	chr1	34583679	34584178	Fam168b|chr1:34583679-34584178	0.118643926819872	.	.
chr1	34842804	34843303	chr1	34664140	34664639	Fam168b|chr1:34664140-34664639	0.159755673198657	.	.
chr1	34842804	34843303	chr1	34690393	34690892	Fam168b|chr1:34690393-34690892	0.0993780931914755	.	.
chr1	34842804	34843303	chr1	34719970	34720469	Fam168b|chr1:34719970-34720469	0.117003940075827	.	.
chr1	34842804	34843303	chr1	34738307	34738806	Fam168b|chr1:34738307-34738806	0.0803009913108463	.	.
chr1	34842804	34843303	chr1	34837864	34838363	Fam168b|chr1:34837864-34838363	0.153549210235842	.	.
chr1	34842804	34843303	chr1	35032577	35033076	Fam168b|chr1:35032577-35033076	0.190768855248349	.	.
chr1	34849768	34850267	chr1	34511013	34511512	Plekhb2|chr1:34511013-34511512	0.108566839957937	.	.
chr1	34849768	34850267	chr1	34716941	34717440	Plekhb2|chr1:34716941-34717440	0.0945768617948189	.	.
chr1	34849768	34850267	chr1	34725898	34726397	Plekhb2|chr1:34725898-34726397	0.0737017045173241	.	.
chr1	34849768	34850267	chr1	34891506	34892005	Plekhb2|chr1:34891506-34892005	0.170663529527497	.	.
chr1	34850452	34850951	chr1	34664140	34664639	Plekhb2|chr1:34664140-34664639	0.100195289220675	.	.
chr1	34850452	34850951	chr1	34664140	34664639	Plekhb2|chr1:34664140-34664639	0.100195289220676	.	.
chr1	34850452	34850951	chr1	34696475	34696974	Plekhb2|chr1:34696475-34696974	0.135371677926806	.	.
chr1	34850452	34850951	chr1	34719970	34720469	Plekhb2|chr1:34719970-34720469	0.0818993301336364	.	.
chr1	34850452	34850951	chr1	34726928	34727427	Plekhb2|chr1:34726928-34727427	0.0634125103183235	.	.
chr1	34850452	34850951	chr1	34799152	34799651	Plekhb2|chr1:34799152-34799651	0.142522592664496	.	.
chr1	34850452	34850951	chr1	34891506	34892005	Plekhb2|chr1:34891506-34892005	0.152453442914846	.	.
chr1	34850452	34850951	chr1	35032577	35033076	Plekhb2|chr1:35032577-35033076	0.0601336213699594	.	.
chr1	37540354	37540853	chr1	37512048	37512547	Mgat4a|chr1:37512048-37512547	0.130873952352645	.	.
chr1	37540354	37540853	chr1	37530007	37530506	Mgat4a|chr1:37530007-37530506	0.120347893844144	.	.
chr1	37540354	37540853	chr1	37634610	37635109	Mgat4a|chr1:37634610-37635109	0.0682473541093387	.	.
chr1	37540354	37540853	chr1	37678238	37678737	Mgat4a|chr1:37678238-37678737	0.113698184623173	.	.
chr1	37540354	37540853	chr1	37903135	37903634	Mgat4a|chr1:37903135-37903634	0.17446704645804	.	.
chr1	37540864	37541363	chr1	37634610	37635109	Mgat4a|chr1:37634610-37635109	0.0717993290741907	.	.
chr1	37540864	37541363	chr1	37922522	37923021	Mgat4a|chr1:37922522-37923021	0.110904669278644	.	.
chr1	37719678	37720177	chr1	37565367	37565866	2010300C02Rik|chr1:37565367-37565866	0.0846783938824002	.	.
chr1	37864699	37865198	chr1	37922522	37923021	Gm26805|chr1:37922522-37923021	0.137711038959117	.	.
chr1	37864699	37865198	chr1	37977409	37977908	Gm26805|chr1:37977409-37977908	0.0711555860661497	.	.
chr1	37864699	37865198	chr1	38198432	38198931	Gm26805|chr1:38198432-38198931	0.0679769091796319	.	.
chr1	37864699	37865198	chr1	38199949	38200448	Gm26805|chr1:38199949-38200448	0.17527570668518	.	.
chr1	37864699	37865198	chr1	38241011	38241510	Gm26805|chr1:38241011-38241510	0.122533615357777	.	.
chr1	37865263	37865762	chr1	37922522	37923021	Gm26805|chr1:37922522-37923021	0.0775194228795053	.	.
chr1	37865263	37865762	chr1	37922522	37923021	Tsga10|chr1:37922522-37923021	0.0775194228795053	.	.
chr1	37871955	37872454	chr1	37523399	37523898	Lipt1|chr1:37523399-37523898	0.0973599172326139	.	.
chr1	37890241	37890740	chr1	38210447	38210946	Mitd1|chr1:38210447-38210946	0.1484595860225	.	.
chr1	37890241	37890740	chr1	38210447	38210946	Mrpl30|chr1:38210447-38210946	0.1484595860225	.	.
chr1	37890241	37890740	chr1	38241011	38241510	Mitd1|chr1:38241011-38241510	0.105177867852075	.	.
chr1	37890241	37890740	chr1	38241011	38241510	Mrpl30|chr1:38241011-38241510	0.105177867852075	.	.
chr1	37956559	37957058	chr1	37523399	37523898	Lyg1|chr1:37523399-37523898	0.0682567133747908	.	.
chr1	37956559	37957058	chr1	37922522	37923021	Lyg1|chr1:37922522-37923021	0.145401613124164	.	.
chr1	37956559	37957058	chr1	38198432	38198931	Lyg1|chr1:38198432-38198931	0.0945783774907845	.	.
chr1	37956559	37957058	chr1	38199949	38200448	Lyg1|chr1:38199949-38200448	0.13398542225737	.	.
chr1	37997082	37997581	chr1	37512879	37513378	Eif5b|chr1:37512879-37513378	0.0815624231230681	.	.
chr1	37997082	37997581	chr1	37512879	37513378	Eif5b|chr1:37512879-37513378	0.0815624231230682	.	.
chr1	37997082	37997581	chr1	37512879	37513378	Txndc9|chr1:37512879-37513378	0.0815624231230681	.	.
chr1	37997082	37997581	chr1	37512879	37513378	Txndc9|chr1:37512879-37513378	0.0815624231230682	.	.
chr1	37997082	37997581	chr1	37636114	37636613	Eif5b|chr1:37636114-37636613	0.0865198537645471	.	.
chr1	37997082	37997581	chr1	37636114	37636613	Txndc9|chr1:37636114-37636613	0.0865198537645471	.	.
chr1	37997082	37997581	chr1	37639092	37639591	Eif5b|chr1:37639092-37639591	0.0990162310881987	.	.
chr1	37997082	37997581	chr1	37639092	37639591	Txndc9|chr1:37639092-37639591	0.0990162310881987	.	.
chr1	37997082	37997581	chr1	37977409	37977908	Eif5b|chr1:37977409-37977908	0.146698654043007	.	.
chr1	37997082	37997581	chr1	37977409	37977908	Txndc9|chr1:37977409-37977908	0.146698654043007	.	.
chr1	37997082	37997581	chr1	38198432	38198931	Eif5b|chr1:38198432-38198931	0.0878926971034841	.	.
chr1	37997082	37997581	chr1	38198432	38198931	Txndc9|chr1:38198432-38198931	0.0878926971034841	.	.
chr1	37997778	37998277	chr1	37726317	37726816	Eif5b|chr1:37726317-37726816	0.060313947574802	.	.
chr1	37997778	37998277	chr1	37726317	37726816	Txndc9|chr1:37726317-37726816	0.060313947574802	.	.
chr1	37997778	37998277	chr1	37977409	37977908	Eif5b|chr1:37977409-37977908	0.0866367007440778	.	.
chr1	37997778	37998277	chr1	37977409	37977908	Txndc9|chr1:37977409-37977908	0.0866367007440778	.	.
chr1	37997778	37998277	chr1	37985674	37986173	Eif5b|chr1:37985674-37986173	0.0803981625044738	.	.
chr1	37997778	37998277	chr1	37985674	37986173	Txndc9|chr1:37985674-37986173	0.0803981625044738	.	.
chr1	37997778	37998277	chr1	38185452	38185951	Eif5b|chr1:38185452-38185951	0.137994184429171	.	.
chr1	37997778	37998277	chr1	38185452	38185951	Txndc9|chr1:38185452-38185951	0.137994184429171	.	.
chr1	38129526	38130025	chr1	38185452	38185951	Rev1|chr1:38185452-38185951	0.133534911229	.	.
chr1	38129526	38130025	chr1	38198432	38198931	Rev1|chr1:38198432-38198931	0.117017891002759	.	.
chr1	40680467	40680966	chr1	40266363	40266862	Slc9a2|chr1:40266363-40266862	0.0695614442858169	.	.
chr1	40680467	40680966	chr1	40619048	40619547	Slc9a2|chr1:40619048-40619547	0.174347039860502	.	.
chr1	40680467	40680966	chr1	40797275	40797774	Slc9a2|chr1:40797275-40797774	0.130652124381565	.	.
chr1	40681063	40681562	chr1	40266363	40266862	Slc9a2|chr1:40266363-40266862	0.0663666975191034	.	.
chr1	40681063	40681562	chr1	40378676	40379175	Slc9a2|chr1:40378676-40379175	0.0955118371785427	.	.
chr1	40681063	40681562	chr1	40681655	40682154	Slc9a2|chr1:40681655-40682154	0.166478530057164	.	.
chr1	40681063	40681562	chr1	40765432	40765931	Slc9a2|chr1:40765432-40765931	0.0839020145894424	.	.
chr1	40681063	40681562	chr1	40797275	40797774	Slc9a2|chr1:40797275-40797774	0.0888781995669476	.	.
chr1	40681063	40681562	chr1	40890317	40890816	Slc9a2|chr1:40890317-40890816	0.0791133463415046	.	.
chr1	40805326	40805825	chr1	41138020	41138519	Tmem182|chr1:41138020-41138519	0.091434042124261	.	.
chr1	42229631	42230130	chr1	42230621	42231120	Gm9915|chr1:42230621-42231120	0.0600236447002857	.	.
chr1	42229631	42230130	chr1	42259928	42260427	Gm9915|chr1:42259928-42260427	0.0661043413387346	.	.
chr1	42229631	42230130	chr1	42262620	42263119	Gm9915|chr1:42262620-42263119	0.061239911956771	.	.
chr1	42238341	42238840	chr1	41891036	41891535	Gm29664|chr1:41891036-41891535	0.0799691258527759	.	.
chr1	42238341	42238840	chr1	42145571	42146070	Gm29664|chr1:42145571-42146070	0.110003314910793	.	.
chr1	42238341	42238840	chr1	42230621	42231120	Gm29664|chr1:42230621-42231120	0.0948909456783574	.	.
chr1	42238341	42238840	chr1	42230621	42231120	Gm29664|chr1:42230621-42231120	0.0948909456783575	.	.
chr1	42238341	42238840	chr1	42259292	42259791	Gm29664|chr1:42259292-42259791	0.128863000069709	.	.
chr1	42238341	42238840	chr1	42352488	42352987	Gm29664|chr1:42352488-42352987	0.071680355307015	.	.
chr1	42238341	42238840	chr1	42352488	42352987	Gm29664|chr1:42352488-42352987	0.0716803553070151	.	.
chr1	42238341	42238840	chr1	42495321	42495820	Gm29664|chr1:42495321-42495820	0.0811955769075744	.	.
chr1	42261772	42262271	chr1	42095943	42096442	Gm28175|chr1:42095943-42096442	0.0596014788846951	.	.
chr1	42261772	42262271	chr1	42096472	42096971	Gm28175|chr1:42096472-42096971	0.296554835547661	.	.
chr1	42261772	42262271	chr1	42108451	42108950	Gm28175|chr1:42108451-42108950	0.0890691408127768	.	.
chr1	42261772	42262271	chr1	42243790	42244289	Gm28175|chr1:42243790-42244289	0.072532232258053	.	.
chr1	42261772	42262271	chr1	42257845	42258344	Gm28175|chr1:42257845-42258344	0.130478609679508	.	.
chr1	42261772	42262271	chr1	42259292	42259791	Gm28175|chr1:42259292-42259791	0.155989379476794	.	.
chr1	42261772	42262271	chr1	42259928	42260427	Gm28175|chr1:42259928-42260427	0.113293733330674	.	.
chr1	42261772	42262271	chr1	42260524	42261023	Gm28175|chr1:42260524-42261023	0.208409205058999	.	.
chr1	42261772	42262271	chr1	42262620	42263119	Gm28175|chr1:42262620-42263119	0.183250302177498	.	.
chr1	43827102	43827601	chr1	43902740	43903239	Uxs1|chr1:43902740-43903239	0.110677872910949	.	.
chr1	43827102	43827601	chr1	44042471	44042970	Uxs1|chr1:44042471-44042970	0.0617973457847487	.	.
chr1	43827102	43827601	chr1	44198134	44198633	Uxs1|chr1:44198134-44198633	0.131909160688354	.	.
chr1	43827615	43828114	chr1	43902740	43903239	Uxs1|chr1:43902740-43903239	0.206557151107657	.	.
chr1	44102213	44102712	chr1	43898955	43899454	Tex30|chr1:43898955-43899454	0.0700438976029714	.	.
chr1	44102213	44102712	chr1	44064570	44065069	Tex30|chr1:44064570-44065069	0.0736238113521447	.	.
chr1	44118638	44119137	chr1	43902740	43903239	Bivm|chr1:43902740-43903239	0.0698882943607097	.	.
chr1	44118638	44119137	chr1	43902740	43903239	Poglut2|chr1:43902740-43903239	0.0698882943607097	.	.
chr1	44118638	44119137	chr1	44041766	44042265	Bivm|chr1:44041766-44042265	0.0668029744037883	.	.
chr1	44118638	44119137	chr1	44041766	44042265	Poglut2|chr1:44041766-44042265	0.0668029744037883	.	.
chr1	44118638	44119137	chr1	44055968	44056467	Bivm|chr1:44055968-44056467	0.112159132741705	.	.
chr1	44118638	44119137	chr1	44055968	44056467	Poglut2|chr1:44055968-44056467	0.112159132741705	.	.
chr1	44118638	44119137	chr1	44064570	44065069	Bivm|chr1:44064570-44065069	0.0998946456584481	.	.
chr1	44118638	44119137	chr1	44064570	44065069	Poglut2|chr1:44064570-44065069	0.0998946456584481	.	.
chr1	44118638	44119137	chr1	44494568	44495067	Bivm|chr1:44494568-44495067	0.129991887888139	.	.
chr1	44118638	44119137	chr1	44494568	44495067	Poglut2|chr1:44494568-44495067	0.129991887888139	.	.
chr1	44119144	44119643	chr1	43902740	43903239	Bivm|chr1:43902740-43903239	0.0733811848934637	.	.
chr1	44119144	44119643	chr1	43902740	43903239	Poglut2|chr1:43902740-43903239	0.0733811848934637	.	.
chr1	44119144	44119643	chr1	44041766	44042265	Bivm|chr1:44041766-44042265	0.124989090375692	.	.
chr1	44119144	44119643	chr1	44041766	44042265	Poglut2|chr1:44041766-44042265	0.124989090375692	.	.
chr1	44119663	44120162	chr1	43760029	43760528	Bivm|chr1:43760029-43760528	0.118122073302171	.	.
chr1	44147693	44148192	chr1	44041766	44042265	Ercc5|chr1:44041766-44042265	0.13893974307996	.	.
chr1	44147693	44148192	chr1	44494568	44495067	Ercc5|chr1:44494568-44495067	0.0955193758747346	.	.
chr1	44551396	44551895	chr1	44566988	44567487	Gulp1|chr1:44566988-44567487	0.0838082011465018	.	.
chr1	44551396	44551895	chr1	44591701	44592200	Gulp1|chr1:44591701-44592200	0.0781516860162504	.	.
chr1	44551396	44551895	chr1	44944626	44945125	Gulp1|chr1:44944626-44945125	0.140016386520378	.	.
chr1	44552204	44552703	chr1	44553188	44553687	Gulp1|chr1:44553188-44553687	0.226457693911406	.	.
chr1	44552204	44552703	chr1	44720979	44721478	Gulp1|chr1:44720979-44721478	0.0631524531205376	.	.
chr1	44745649	44746148	chr1	44494568	44495067	4930521E06Rik|chr1:44494568-44495067	0.111255971345283	.	.
chr1	45502189	45502688	chr1	45313936	45314435	Col5a2|chr1:45313936-45314435	0.168195036458827	.	.
chr1	45502189	45502688	chr1	45431839	45432338	Col5a2|chr1:45431839-45432338	0.0691411363490433	.	.
chr1	45502189	45502688	chr1	45672672	45673171	Col5a2|chr1:45672672-45673171	0.114320095869535	.	.
chr1	45502189	45502688	chr1	45723342	45723841	Col5a2|chr1:45723342-45723841	0.164838334513663	.	.
chr1	45502889	45503388	chr1	45723342	45723841	Col5a2|chr1:45723342-45723841	0.0653812374457352	.	.
chr1	45502889	45503388	chr1	45766100	45766599	Col5a2|chr1:45766100-45766599	0.0892193090051389	.	.
chr1	45502889	45503388	chr1	45767598	45768097	Col5a2|chr1:45767598-45768097	0.108556106413604	.	.
chr1	45794689	45795188	chr1	45814683	45815182	Wdr75|chr1:45814683-45815182	0.150204366889814	.	.
chr1	45794689	45795188	chr1	45816821	45817320	Wdr75|chr1:45816821-45817320	0.142392733312552	.	.
chr1	45925424	45925923	chr1	45766100	45766599	Slc40a1|chr1:45766100-45766599	0.162394837947882	.	.
chr1	45925424	45925923	chr1	45767598	45768097	Slc40a1|chr1:45767598-45768097	0.156365051989865	.	.
chr1	45925424	45925923	chr1	45816821	45817320	Slc40a1|chr1:45816821-45817320	0.141886558456426	.	.
chr1	45926254	45926753	chr1	45814683	45815182	Slc40a1|chr1:45814683-45815182	0.162941357250619	.	.
chr1	45926254	45926753	chr1	45816821	45817320	Slc40a1|chr1:45816821-45817320	0.174810374772035	.	.
chr1	46066566	46067065	chr1	45814683	45815182	Dnah7b|chr1:45814683-45815182	0.0617911349525686	.	.
chr1	46066566	46067065	chr1	46419013	46419512	Dnah7b|chr1:46419013-46419512	0.191887736533193	.	.
chr1	52816845	52817344	chr1	52763907	52764406	Inpp1|chr1:52763907-52764406	0.131639610909413	.	.
chr1	52816845	52817344	chr1	52764434	52764933	Inpp1|chr1:52764434-52764933	0.0770981985299834	.	.
chr1	52816845	52817344	chr1	52798675	52799174	Inpp1|chr1:52798675-52799174	0.101600653552357	.	.
chr1	52816845	52817344	chr1	52801606	52802105	Inpp1|chr1:52801606-52802105	0.0601864654062211	.	.
chr1	52816845	52817344	chr1	52864854	52865353	Inpp1|chr1:52864854-52865353	0.180036733960289	.	.
chr1	52816845	52817344	chr1	53015814	53016313	Inpp1|chr1:53015814-53016313	0.0940862171016445	.	.
chr1	52816845	52817344	chr1	53032502	53033001	Inpp1|chr1:53032502-53033001	0.152967517370259	.	.
chr1	52816845	52817344	chr1	53079830	53080329	Inpp1|chr1:53079830-53080329	0.108628030494818	.	.
chr1	52817513	52818012	chr1	52764434	52764933	Inpp1|chr1:52764434-52764933	0.107989917050117	.	.
chr1	52817513	52818012	chr1	52934666	52935165	Inpp1|chr1:52934666-52935165	0.111479437218974	.	.
chr1	52817513	52818012	chr1	52956720	52957219	Inpp1|chr1:52956720-52957219	0.0880318008387409	.	.
chr1	52817513	52818012	chr1	53060359	53060858	Inpp1|chr1:53060359-53060858	0.0592056903769807	.	.
chr1	52844734	52845233	chr1	52854016	52854515	Hibch|chr1:52854016-52854515	0.0654710943202869	.	.
chr1	52844734	52845233	chr1	52955615	52956114	Hibch|chr1:52955615-52956114	0.0801844423713838	.	.
chr1	53296806	53297305	chr1	53281749	53282248	Ormdl1|chr1:53281749-53282248	0.152812059117264	.	.
chr1	53296806	53297305	chr1	53281749	53282248	Pms1|chr1:53281749-53282248	0.152812059117264	.	.
chr1	53296806	53297305	chr1	53713424	53713923	Ormdl1|chr1:53713424-53713923	0.1205763699751	.	.
chr1	53296806	53297305	chr1	53713424	53713923	Pms1|chr1:53713424-53713923	0.1205763699751	.	.
chr1	53297308	53297807	chr1	53079830	53080329	Ormdl1|chr1:53079830-53080329	0.161570216249551	.	.
chr1	53297308	53297807	chr1	53079830	53080329	Pms1|chr1:53079830-53080329	0.161570216249551	.	.
chr1	53297308	53297807	chr1	53748503	53749002	Ormdl1|chr1:53748503-53749002	0.0662068443859713	.	.
chr1	53297308	53297807	chr1	53748503	53749002	Pms1|chr1:53748503-53749002	0.0662068443859713	.	.
chr1	53313399	53313898	chr1	53032502	53033001	Osgepl1|chr1:53032502-53033001	0.0608661998480795	.	.
chr1	53313399	53313898	chr1	53740425	53740924	Osgepl1|chr1:53740425-53740924	0.127604378661576	.	.
chr1	53313399	53313898	chr1	53740932	53741431	Osgepl1|chr1:53740932-53741431	0.0872813107654806	.	.
chr1	53352482	53352981	chr1	53060359	53060858	Asdurf|chr1:53060359-53060858	0.157994841683218	.	.
chr1	53352482	53352981	chr1	53060359	53060858	Asnsd1|chr1:53060359-53060858	0.157994841683218	.	.
chr1	53352482	53352981	chr1	53715894	53716393	Asdurf|chr1:53715894-53716393	0.0828416754876488	.	.
chr1	53352482	53352981	chr1	53715894	53716393	Asnsd1|chr1:53715894-53716393	0.0828416754876488	.	.
chr1	53352482	53352981	chr1	53740932	53741431	Asdurf|chr1:53740932-53741431	0.185634548368448	.	.
chr1	53352482	53352981	chr1	53740932	53741431	Asnsd1|chr1:53740932-53741431	0.185634548368448	.	.
chr1	53706596	53707095	chr1	53281749	53282248	Dnah7a|chr1:53281749-53282248	0.10084273015448	.	.
chr1	54194329	54194828	chr1	54039037	54039536	Hecw2|chr1:54039037-54039536	0.0756723022194442	.	.
chr1	54194329	54194828	chr1	54193770	54194269	Hecw2|chr1:54193770-54194269	0.285044270985116	.	.
chr1	54194947	54195446	chr1	54039037	54039536	Hecw2|chr1:54039037-54039536	0.0685965656575008	.	.
chr1	54250459	54250958	chr1	54381234	54381733	Ccdc150|chr1:54381234-54381733	0.0633751134681711	.	.
chr1	54250459	54250958	chr1	54381234	54381733	Ccdc150|chr1:54381234-54381733	0.0633751134681712	.	.
chr1	54250459	54250958	chr1	54584699	54585198	Ccdc150|chr1:54584699-54585198	0.0886838360323088	.	.
chr1	54438212	54438711	chr1	54665931	54666430	Gtf3c3|chr1:54665931-54666430	0.104252472678423	.	.
chr1	54438767	54439266	chr1	54039037	54039536	Gtf3c3|chr1:54039037-54039536	0.14827921501978	.	.
chr1	54438767	54439266	chr1	54118496	54118995	Gtf3c3|chr1:54118496-54118995	0.0594578404814894	.	.
chr1	54438767	54439266	chr1	54377638	54378137	Gtf3c3|chr1:54377638-54378137	0.0752461064158815	.	.
chr1	54438767	54439266	chr1	54381234	54381733	Gtf3c3|chr1:54381234-54381733	0.106702715753731	.	.
chr1	54438767	54439266	chr1	54647122	54647621	Gtf3c3|chr1:54647122-54647621	0.102168042558666	.	.
chr1	54557443	54557942	chr1	54376980	54377479	Pgap1|chr1:54376980-54377479	0.142258620127297	.	.
chr1	54557443	54557942	chr1	54381234	54381733	Pgap1|chr1:54381234-54381733	0.162049932183633	.	.
chr1	55026688	55027187	chr1	55161840	55162339	Sf3b1|chr1:55161840-55162339	0.0752980031266507	.	.
chr1	55026688	55027187	chr1	55163056	55163555	Sf3b1|chr1:55163056-55163555	0.0932043868652007	.	.
chr1	55026688	55027187	chr1	55383081	55383580	Sf3b1|chr1:55383081-55383580	0.0897816495417534	.	.
chr1	55026688	55027187	chr1	55437975	55438474	Sf3b1|chr1:55437975-55438474	0.074199622240977	.	.
chr1	55026688	55027187	chr1	55437975	55438474	Sf3b1|chr1:55437975-55438474	0.0741996222409771	.	.
chr1	55027198	55027697	chr1	55173635	55174134	Sf3b1|chr1:55173635-55174134	0.168360334013725	.	.
chr1	55027198	55027697	chr1	55194977	55195476	Sf3b1|chr1:55194977-55195476	0.116475094589825	.	.
chr1	55027198	55027697	chr1	55201711	55202210	Sf3b1|chr1:55201711-55202210	0.223671736483071	.	.
chr1	55027198	55027697	chr1	55202211	55202710	Sf3b1|chr1:55202211-55202710	0.103621684211386	.	.
chr1	55052491	55052990	chr1	55161048	55161547	Coq10b|chr1:55161048-55161547	0.0852426362797472	.	.
chr1	55052491	55052990	chr1	55173635	55174134	Coq10b|chr1:55173635-55174134	0.132598270167513	.	.
chr1	55052491	55052990	chr1	55201711	55202210	Coq10b|chr1:55201711-55202210	0.246536878623123	.	.
chr1	55052491	55052990	chr1	55202211	55202710	Coq10b|chr1:55202211-55202710	0.0710537565462945	.	.
chr1	55052491	55052990	chr1	55202211	55202710	Coq10b|chr1:55202211-55202710	0.0710537565462946	.	.
chr1	55052491	55052990	chr1	55205805	55206304	Coq10b|chr1:55205805-55206304	0.125465674546727	.	.
chr1	55053010	55053509	chr1	55201711	55202210	Coq10b|chr1:55201711-55202210	0.160883167062312	.	.
chr1	55053010	55053509	chr1	55202211	55202710	Coq10b|chr1:55202211-55202710	0.0951565082425194	.	.
chr1	55053010	55053509	chr1	55202211	55202710	Coq10b|chr1:55202211-55202710	0.0951565082425195	.	.
chr1	55053010	55053509	chr1	55205805	55206304	Coq10b|chr1:55205805-55206304	0.138270593088838	.	.
chr1	55053010	55053509	chr1	55383081	55383580	Coq10b|chr1:55383081-55383580	0.0799175147651337	.	.
chr1	55053010	55053509	chr1	55438552	55439051	Coq10b|chr1:55438552-55439051	0.151249636705978	.	.
chr1	55053010	55053509	chr1	55488757	55489256	Coq10b|chr1:55488757-55489256	0.184957852418734	.	.
chr1	55053010	55053509	chr1	55489281	55489780	Coq10b|chr1:55489281-55489780	0.184157352190318	.	.
chr1	55087395	55087894	chr1	55161048	55161547	Hspd1|chr1:55161048-55161547	0.175057963736378	.	.
chr1	55087395	55087894	chr1	55161048	55161547	Hspe1|chr1:55161048-55161547	0.175057963736378	.	.
chr1	55087395	55087894	chr1	55173635	55174134	Hspd1|chr1:55173635-55174134	0.0615092615825319	.	.
chr1	55087395	55087894	chr1	55173635	55174134	Hspe1|chr1:55173635-55174134	0.0615092615825319	.	.
chr1	55087395	55087894	chr1	55192060	55192559	Hspd1|chr1:55192060-55192559	0.079272846906204	.	.
chr1	55087395	55087894	chr1	55192060	55192559	Hspe1|chr1:55192060-55192559	0.079272846906204	.	.
chr1	55087395	55087894	chr1	55194445	55194944	Hspd1|chr1:55194445-55194944	0.141639258360042	.	.
chr1	55087395	55087894	chr1	55194445	55194944	Hspe1|chr1:55194445-55194944	0.141639258360042	.	.
chr1	55087395	55087894	chr1	55201711	55202210	Hspd1|chr1:55201711-55202210	0.161651577507224	.	.
chr1	55087395	55087894	chr1	55201711	55202210	Hspe1|chr1:55201711-55202210	0.161651577507224	.	.
chr1	55087395	55087894	chr1	55489281	55489780	Hspd1|chr1:55489281-55489780	0.0837616712576901	.	.
chr1	55087395	55087894	chr1	55489281	55489780	Hspe1|chr1:55489281-55489780	0.0837616712576901	.	.
chr1	55087908	55088407	chr1	55161048	55161547	Hspd1|chr1:55161048-55161547	0.108795513332858	.	.
chr1	55087908	55088407	chr1	55161048	55161547	Hspe1|chr1:55161048-55161547	0.108795513332858	.	.
chr1	55087908	55088407	chr1	55192060	55192559	Hspd1|chr1:55192060-55192559	0.0762199789640681	.	.
chr1	55087908	55088407	chr1	55192060	55192559	Hspe1|chr1:55192060-55192559	0.0762199789640681	.	.
chr1	55087908	55088407	chr1	55193262	55193761	Hspd1|chr1:55193262-55193761	0.13226895923392	.	.
chr1	55087908	55088407	chr1	55193262	55193761	Hspe1|chr1:55193262-55193761	0.13226895923392	.	.
chr1	55087908	55088407	chr1	55201711	55202210	Hspd1|chr1:55201711-55202210	0.134405258838773	.	.
chr1	55087908	55088407	chr1	55201711	55202210	Hspe1|chr1:55201711-55202210	0.134405258838773	.	.
chr1	55087908	55088407	chr1	55205805	55206304	Hspd1|chr1:55205805-55206304	0.12880041324882	.	.
chr1	55087908	55088407	chr1	55205805	55206304	Hspe1|chr1:55205805-55206304	0.12880041324882	.	.
chr1	55087908	55088407	chr1	55223973	55224472	Hspd1|chr1:55223973-55224472	0.188881367075949	.	.
chr1	55087908	55088407	chr1	55223973	55224472	Hspe1|chr1:55223973-55224472	0.188881367075949	.	.
chr1	55130908	55131407	chr1	55161048	55161547	Mob4|chr1:55161048-55161547	0.11340040966538	.	.
chr1	55130908	55131407	chr1	55192060	55192559	Mob4|chr1:55192060-55192559	0.136285570248574	.	.
chr1	55130908	55131407	chr1	55193262	55193761	Mob4|chr1:55193262-55193761	0.127514768219158	.	.
chr1	55130908	55131407	chr1	55201711	55202210	Mob4|chr1:55201711-55202210	0.0709723294966369	.	.
chr1	55130908	55131407	chr1	55205805	55206304	Mob4|chr1:55205805-55206304	0.196780315196999	.	.
chr1	55130908	55131407	chr1	55210882	55211381	Mob4|chr1:55210882-55211381	0.0660191796192223	.	.
chr1	55131471	55131970	chr1	55193262	55193761	Mob4|chr1:55193262-55193761	0.143336371185176	.	.
chr1	55131471	55131970	chr1	55194977	55195476	Mob4|chr1:55194977-55195476	0.0868689353002704	.	.
chr1	55131471	55131970	chr1	55221300	55221799	Mob4|chr1:55221300-55221799	0.16073926323522	.	.
chr1	55131471	55131970	chr1	55239226	55239725	Mob4|chr1:55239226-55239725	0.14138546149542	.	.
chr1	55131471	55131970	chr1	55341175	55341674	Mob4|chr1:55341175-55341674	0.0891090493407228	.	.
chr1	55131471	55131970	chr1	55440588	55441087	Mob4|chr1:55440588-55441087	0.0648428312969996	.	.
chr1	55225268	55225767	chr1	55161048	55161547	Gm10561|chr1:55161048-55161547	0.0812841161035732	.	.
chr1	55225268	55225767	chr1	55194445	55194944	Gm10561|chr1:55194445-55194944	0.124155426828433	.	.
chr1	55225268	55225767	chr1	55205805	55206304	Gm10561|chr1:55205805-55206304	0.0752698712099188	.	.
chr1	55225268	55225767	chr1	55221300	55221799	Gm10561|chr1:55221300-55221799	0.076357070055808	.	.
chr1	55225268	55225767	chr1	55221300	55221799	Gm10561|chr1:55221300-55221799	0.0763570700558081	.	.
chr1	55225268	55225767	chr1	55223973	55224472	Gm10561|chr1:55223973-55224472	0.0745118672908033	.	.
chr1	55225268	55225767	chr1	55239226	55239725	Gm10561|chr1:55239226-55239725	0.102353266640289	.	.
chr1	55225268	55225767	chr1	55488757	55489256	Gm10561|chr1:55488757-55489256	0.0654981620106904	.	.
chr1	55225268	55225767	chr1	55489281	55489780	Gm10561|chr1:55489281-55489780	0.112348337787683	.	.
chr1	55226272	55226771	chr1	55440588	55441087	Gm10561|chr1:55440588-55441087	0.151847234811631	.	.
chr1	55226272	55226771	chr1	55440588	55441087	Rftn2|chr1:55440588-55441087	0.151847234811631	.	.
chr1	55226272	55226771	chr1	55489281	55489780	Gm10561|chr1:55489281-55489780	0.0626511345840244	.	.
chr1	55226272	55226771	chr1	55489281	55489780	Rftn2|chr1:55489281-55489780	0.0626511345840244	.	.
chr1	55226272	55226771	chr1	55499775	55500274	Gm10561|chr1:55499775-55500274	0.0846247252093112	.	.
chr1	55226272	55226771	chr1	55499775	55500274	Rftn2|chr1:55499775-55500274	0.0846247252093112	.	.
chr1	55226830	55227329	chr1	55163056	55163555	Gm10561|chr1:55163056-55163555	0.0617820669384059	.	.
chr1	55226830	55227329	chr1	55163056	55163555	Rftn2|chr1:55163056-55163555	0.0617820669384059	.	.
chr1	55226830	55227329	chr1	55194977	55195476	Gm10561|chr1:55194977-55195476	0.0653106091401632	.	.
chr1	55226830	55227329	chr1	55194977	55195476	Rftn2|chr1:55194977-55195476	0.0653106091401632	.	.
chr1	55226830	55227329	chr1	55202211	55202710	Gm10561|chr1:55202211-55202710	0.0862530629846864	.	.
chr1	55226830	55227329	chr1	55202211	55202710	Rftn2|chr1:55202211-55202710	0.0862530629846864	.	.
chr1	55226830	55227329	chr1	55239226	55239725	Gm10561|chr1:55239226-55239725	0.1308001741686	.	.
chr1	55226830	55227329	chr1	55239226	55239725	Rftn2|chr1:55239226-55239725	0.1308001741686	.	.
chr1	55226830	55227329	chr1	55404316	55404815	Gm10561|chr1:55404316-55404815	0.0837668667783776	.	.
chr1	55226830	55227329	chr1	55404316	55404815	Gm10561|chr1:55404316-55404815	0.0837668667783777	.	.
chr1	55226830	55227329	chr1	55404316	55404815	Rftn2|chr1:55404316-55404815	0.0837668667783776	.	.
chr1	55226830	55227329	chr1	55404316	55404815	Rftn2|chr1:55404316-55404815	0.0837668667783777	.	.
chr1	55226830	55227329	chr1	55440588	55441087	Gm10561|chr1:55440588-55441087	0.122325704333906	.	.
chr1	55226830	55227329	chr1	55440588	55441087	Rftn2|chr1:55440588-55441087	0.122325704333906	.	.
chr1	55226830	55227329	chr1	55499775	55500274	Gm10561|chr1:55499775-55500274	0.0659358592133799	.	.
chr1	55226830	55227329	chr1	55499775	55500274	Rftn2|chr1:55499775-55500274	0.0659358592133799	.	.
chr1	55236881	55237380	chr1	55161048	55161547	Mars2|chr1:55161048-55161547	0.0700901758742501	.	.
chr1	55236881	55237380	chr1	55194445	55194944	Mars2|chr1:55194445-55194944	0.151811611184033	.	.
chr1	55236881	55237380	chr1	55205805	55206304	Mars2|chr1:55205805-55206304	0.106469714031898	.	.
chr1	55236881	55237380	chr1	55221300	55221799	Mars2|chr1:55221300-55221799	0.122447229904391	.	.
chr1	55236881	55237380	chr1	55223973	55224472	Mars2|chr1:55223973-55224472	0.0599367737546822	.	.
chr1	55236881	55237380	chr1	55437975	55438474	Mars2|chr1:55437975-55438474	0.0854196968150854	.	.
chr1	55363229	55363728	chr1	55223973	55224472	Boll|chr1:55223973-55224472	0.0714957886046532	.	.
chr1	55405572	55406071	chr1	55221300	55221799	Plcl1|chr1:55221300-55221799	0.104668394834301	.	.
chr1	55405572	55406071	chr1	55223973	55224472	Plcl1|chr1:55223973-55224472	0.190295583717949	.	.
chr1	57214259	57214758	chr1	57217577	57218076	BC055402|chr1:57217577-57218076	0.116072855527514	.	.
chr1	57214259	57214758	chr1	57218081	57218580	BC055402|chr1:57218081-57218580	0.179018117901517	.	.
chr1	57214259	57214758	chr1	57218763	57219262	BC055402|chr1:57218763-57219262	0.128804045219266	.	.
chr1	57214259	57214758	chr1	57428877	57429376	BC055402|chr1:57428877-57429376	0.0676478620058325	.	.
chr1	57214259	57214758	chr1	57430057	57430556	BC055402|chr1:57430057-57430556	0.0995846256682485	.	.
chr1	57214936	57215435	chr1	57217577	57218076	BC055402|chr1:57217577-57218076	0.0670137020646984	.	.
chr1	57214936	57215435	chr1	57218081	57218580	BC055402|chr1:57218081-57218580	0.0740813877650181	.	.
chr1	57214936	57215435	chr1	57218763	57219262	BC055402|chr1:57218763-57219262	0.0775171107358651	.	.
chr1	57214936	57215435	chr1	57269706	57270205	BC055402|chr1:57269706-57270205	0.0861766110398413	.	.
chr1	57214936	57215435	chr1	57436901	57437400	BC055402|chr1:57436901-57437400	0.100616485197952	.	.
chr1	57377374	57377873	chr1	57343164	57343663	1700066M21Rik|chr1:57343164-57343663	0.0907126663189137	.	.
chr1	57377374	57377873	chr1	57343164	57343663	4930558J18Rik|chr1:57343164-57343663	0.0907126663189137	.	.
chr1	57377374	57377873	chr1	57394001	57394500	1700066M21Rik|chr1:57394001-57394500	0.0903205406117163	.	.
chr1	57377374	57377873	chr1	57394001	57394500	4930558J18Rik|chr1:57394001-57394500	0.0903205406117163	.	.
chr1	57377374	57377873	chr1	57612380	57612879	1700066M21Rik|chr1:57612380-57612879	0.0752632968313219	.	.
chr1	57377374	57377873	chr1	57612380	57612879	4930558J18Rik|chr1:57612380-57612879	0.0752632968313219	.	.
chr1	57377988	57378487	chr1	57218081	57218580	1700066M21Rik|chr1:57218081-57218580	0.106392185297125	.	.
chr1	57377988	57378487	chr1	57218081	57218580	4930558J18Rik|chr1:57218081-57218580	0.106392185297125	.	.
chr1	57377988	57378487	chr1	57218763	57219262	1700066M21Rik|chr1:57218763-57219262	0.105349171353474	.	.
chr1	57377988	57378487	chr1	57218763	57219262	4930558J18Rik|chr1:57218763-57219262	0.105349171353474	.	.
chr1	57377988	57378487	chr1	57518626	57519125	1700066M21Rik|chr1:57518626-57519125	0.136145811058965	.	.
chr1	57377988	57378487	chr1	57518626	57519125	4930558J18Rik|chr1:57518626-57519125	0.136145811058965	.	.
chr1	57406257	57406756	chr1	57394001	57394500	Maip1|chr1:57394001-57394500	0.062301646977057	.	.
chr1	57406257	57406756	chr1	57394001	57394500	Tyw5|chr1:57394001-57394500	0.062301646977057	.	.
chr1	57406257	57406756	chr1	57684335	57684834	Maip1|chr1:57684335-57684834	0.127585722633728	.	.
chr1	57406257	57406756	chr1	57684335	57684834	Tyw5|chr1:57684335-57684834	0.127585722633728	.	.
chr1	57406767	57407266	chr1	57218763	57219262	Maip1|chr1:57218763-57219262	0.112646447364253	.	.
chr1	57406767	57407266	chr1	57218763	57219262	Tyw5|chr1:57218763-57219262	0.112646447364253	.	.
chr1	57406767	57407266	chr1	57394001	57394500	Maip1|chr1:57394001-57394500	0.0713075964499914	.	.
chr1	57406767	57407266	chr1	57394001	57394500	Tyw5|chr1:57394001-57394500	0.0713075964499914	.	.
chr1	57406767	57407266	chr1	57423605	57424104	Maip1|chr1:57423605-57424104	0.157569962924266	.	.
chr1	57406767	57407266	chr1	57423605	57424104	Tyw5|chr1:57423605-57424104	0.157569962924266	.	.
chr1	57406767	57407266	chr1	57684335	57684834	Maip1|chr1:57684335-57684834	0.104448934763619	.	.
chr1	57406767	57407266	chr1	57684335	57684834	Tyw5|chr1:57684335-57684834	0.104448934763619	.	.
chr1	57406767	57407266	chr1	57698912	57699411	Maip1|chr1:57698912-57699411	0.0741349714538223	.	.
chr1	57406767	57407266	chr1	57698912	57699411	Tyw5|chr1:57698912-57699411	0.0741349714538223	.	.
chr1	58392105	58392604	chr1	58271090	58271589	Bzw1|chr1:58271090-58271589	0.157698324830397	.	.
chr1	58392105	58392604	chr1	58652543	58653042	Bzw1|chr1:58652543-58653042	0.106983915675391	.	.
chr1	58392105	58392604	chr1	58713771	58714270	Bzw1|chr1:58713771-58714270	0.0654158369093452	.	.
chr1	58392105	58392604	chr1	58746853	58747352	Bzw1|chr1:58746853-58747352	0.136589732696696	.	.
chr1	58392818	58393317	chr1	58271090	58271589	Bzw1|chr1:58271090-58271589	0.278529894140804	.	.
chr1	58392818	58393317	chr1	58428987	58429486	Bzw1|chr1:58428987-58429486	0.0662362373614704	.	.
chr1	58392818	58393317	chr1	58746853	58747352	Bzw1|chr1:58746853-58747352	0.16519857249834	.	.
chr1	58393482	58393981	chr1	58428987	58429486	Bzw1|chr1:58428987-58429486	0.0698399663163926	.	.
chr1	58393482	58393981	chr1	58652543	58653042	Bzw1|chr1:58652543-58653042	0.107611202694611	.	.
chr1	58393482	58393981	chr1	58724291	58724790	Bzw1|chr1:58724291-58724790	0.108301874243348	.	.
chr1	58423825	58424324	chr1	58428987	58429486	Clk1|chr1:58428987-58429486	0.0606805720467219	.	.
chr1	58423825	58424324	chr1	58712890	58713389	Clk1|chr1:58712890-58713389	0.0992547346531798	.	.
chr1	58423825	58424324	chr1	58712890	58713389	Clk1|chr1:58712890-58713389	0.0992547346531799	.	.
chr1	58423825	58424324	chr1	58746853	58747352	Clk1|chr1:58746853-58747352	0.283260211629537	.	.
chr1	58445384	58445883	chr1	58271090	58271589	Nif3l1|chr1:58271090-58271589	0.153619800374876	.	.
chr1	58445384	58445883	chr1	58271090	58271589	Ppil3|chr1:58271090-58271589	0.153619800374876	.	.
chr1	58445384	58445883	chr1	58428987	58429486	Nif3l1|chr1:58428987-58429486	0.138662204303924	.	.
chr1	58445384	58445883	chr1	58428987	58429486	Ppil3|chr1:58428987-58429486	0.138662204303924	.	.
chr1	58445384	58445883	chr1	58746853	58747352	Nif3l1|chr1:58746853-58747352	0.0757349218771445	.	.
chr1	58445384	58445883	chr1	58746853	58747352	Ppil3|chr1:58746853-58747352	0.0757349218771445	.	.
chr1	58504734	58505233	chr1	58271090	58271589	Gm15834|chr1:58271090-58271589	0.07587017780415	.	.
chr1	58504734	58505233	chr1	58271090	58271589	Orc2|chr1:58271090-58271589	0.07587017780415	.	.
chr1	58586034	58586533	chr1	58271090	58271589	Fam126b|chr1:58271090-58271589	0.110336598003021	.	.
chr1	58586034	58586533	chr1	58271090	58271589	Ndufb3|chr1:58271090-58271589	0.110336598003021	.	.
chr1	58586034	58586533	chr1	58746853	58747352	Fam126b|chr1:58746853-58747352	0.107968910357944	.	.
chr1	58586034	58586533	chr1	58746853	58747352	Ndufb3|chr1:58746853-58747352	0.107968910357944	.	.
chr1	58586552	58587051	chr1	58296260	58296759	Fam126b|chr1:58296260-58296759	0.094352942856149	.	.
chr1	58586552	58587051	chr1	58296260	58296759	Ndufb3|chr1:58296260-58296759	0.094352942856149	.	.
chr1	58586552	58587051	chr1	58712342	58712841	Fam126b|chr1:58712342-58712841	0.0666694289348226	.	.
chr1	58586552	58587051	chr1	58712342	58712841	Ndufb3|chr1:58712342-58712841	0.0666694289348226	.	.
chr1	58586552	58587051	chr1	58712890	58713389	Fam126b|chr1:58712890-58713389	0.0859661372641567	.	.
chr1	58586552	58587051	chr1	58712890	58713389	Ndufb3|chr1:58712890-58713389	0.0859661372641567	.	.
chr1	58586552	58587051	chr1	58746853	58747352	Fam126b|chr1:58746853-58747352	0.109397219523575	.	.
chr1	58586552	58587051	chr1	58746853	58747352	Ndufb3|chr1:58746853-58747352	0.109397219523575	.	.
chr1	58710970	58711469	chr1	58332912	58333411	Cflar|chr1:58332912-58333411	0.0597609944704175	.	.
chr1	58710970	58711469	chr1	58428987	58429486	Cflar|chr1:58428987-58429486	0.0617856036661639	.	.
chr1	58710970	58711469	chr1	58697550	58698049	Cflar|chr1:58697550-58698049	0.103591099141884	.	.
chr1	58710970	58711469	chr1	58897489	58897988	Cflar|chr1:58897489-58897988	0.0828543724133559	.	.
chr1	58710970	58711469	chr1	58959005	58959504	Cflar|chr1:58959005-58959504	0.120734767655746	.	.
chr1	58711489	58711988	chr1	58697550	58698049	Cflar|chr1:58697550-58698049	0.0823403125883795	.	.
chr1	58711489	58711988	chr1	58712342	58712841	Cflar|chr1:58712342-58712841	0.0712366916394129	.	.
chr1	58711489	58711988	chr1	58712890	58713389	Cflar|chr1:58712890-58713389	0.0835260276299778	.	.
chr1	58711489	58711988	chr1	58712890	58713389	Cflar|chr1:58712890-58713389	0.0835260276299779	.	.
chr1	58711489	58711988	chr1	58766732	58767231	Cflar|chr1:58766732-58767231	0.0823443601326438	.	.
chr1	58795175	58795674	chr1	58652543	58653042	Casp8|chr1:58652543-58653042	0.0640962903667054	.	.
chr1	58795175	58795674	chr1	58697550	58698049	Casp8|chr1:58697550-58698049	0.0660687177408925	.	.
chr1	58795175	58795674	chr1	58712342	58712841	Casp8|chr1:58712342-58712841	0.0869480594574361	.	.
chr1	58972763	58973262	chr1	58712342	58712841	Stradb|chr1:58712342-58712841	0.0649633580663842	.	.
chr1	58972763	58973262	chr1	58712342	58712841	Trak2|chr1:58712342-58712841	0.0649633580663842	.	.
chr1	58972763	58973262	chr1	58712890	58713389	Stradb|chr1:58712890-58713389	0.0882207703817574	.	.
chr1	58972763	58973262	chr1	58712890	58713389	Trak2|chr1:58712890-58713389	0.0882207703817574	.	.
chr1	58972763	58973262	chr1	58766732	58767231	Stradb|chr1:58766732-58767231	0.148555802672817	.	.
chr1	58972763	58973262	chr1	58766732	58767231	Trak2|chr1:58766732-58767231	0.148555802672817	.	.
chr1	58972763	58973262	chr1	58770010	58770509	Stradb|chr1:58770010-58770509	0.0957720940868071	.	.
chr1	58972763	58973262	chr1	58770010	58770509	Trak2|chr1:58770010-58770509	0.0957720940868071	.	.
chr1	58972763	58973262	chr1	58897489	58897988	Stradb|chr1:58897489-58897988	0.11352566668102	.	.
chr1	58972763	58973262	chr1	58897489	58897988	Trak2|chr1:58897489-58897988	0.11352566668102	.	.
chr1	58972763	58973262	chr1	58959005	58959504	Stradb|chr1:58959005-58959504	0.11520617773913	.	.
chr1	58972763	58973262	chr1	58959005	58959504	Trak2|chr1:58959005-58959504	0.11520617773913	.	.
chr1	58973284	58973783	chr1	58712890	58713389	Stradb|chr1:58712890-58713389	0.0781354032619907	.	.
chr1	58973284	58973783	chr1	58712890	58713389	Trak2|chr1:58712890-58713389	0.0781354032619907	.	.
chr1	58973284	58973783	chr1	58746853	58747352	Stradb|chr1:58746853-58747352	0.0769257232548816	.	.
chr1	58973284	58973783	chr1	58746853	58747352	Trak2|chr1:58746853-58747352	0.0769257232548816	.	.
chr1	58973284	58973783	chr1	59038138	59038637	Stradb|chr1:59038138-59038637	0.137454519237078	.	.
chr1	58973284	58973783	chr1	59038138	59038637	Trak2|chr1:59038138-59038637	0.137454519237078	.	.
chr1	58973284	58973783	chr1	59187741	59188240	Stradb|chr1:59187741-59188240	0.160567678261777	.	.
chr1	58973284	58973783	chr1	59187741	59188240	Trak2|chr1:59187741-59188240	0.160567678261777	.	.
chr1	59119578	59120077	chr1	58766732	58767231	G730003C15Rik|chr1:58766732-58767231	0.0816902371813089	.	.
chr1	59119578	59120077	chr1	58766732	58767231	Tmem237|chr1:58766732-58767231	0.0816902371813089	.	.
chr1	59119578	59120077	chr1	58959005	58959504	G730003C15Rik|chr1:58959005-58959504	0.122627184937081	.	.
chr1	59119578	59120077	chr1	58959005	58959504	Tmem237|chr1:58959005-58959504	0.122627184937081	.	.
chr1	59119578	59120077	chr1	59187741	59188240	G730003C15Rik|chr1:59187741-59188240	0.101882571206737	.	.
chr1	59119578	59120077	chr1	59187741	59188240	Tmem237|chr1:59187741-59188240	0.101882571206737	.	.
chr1	59119578	59120077	chr1	59309148	59309647	G730003C15Rik|chr1:59309148-59309647	0.0697175687001914	.	.
chr1	59119578	59120077	chr1	59309148	59309647	Tmem237|chr1:59309148-59309647	0.0697175687001914	.	.
chr1	59119578	59120077	chr1	59364138	59364637	G730003C15Rik|chr1:59364138-59364637	0.0702255409115245	.	.
chr1	59119578	59120077	chr1	59364138	59364637	Tmem237|chr1:59364138-59364637	0.0702255409115245	.	.
chr1	59119578	59120077	chr1	59427099	59427598	G730003C15Rik|chr1:59427099-59427598	0.153694420070627	.	.
chr1	59119578	59120077	chr1	59427099	59427598	Tmem237|chr1:59427099-59427598	0.153694420070627	.	.
chr1	59120147	59120646	chr1	59037638	59038137	G730003C15Rik|chr1:59037638-59038137	0.194353107539771	.	.
chr1	59120147	59120646	chr1	59037638	59038137	Tmem237|chr1:59037638-59038137	0.194353107539771	.	.
chr1	59120147	59120646	chr1	59142729	59143228	G730003C15Rik|chr1:59142729-59143228	0.0743640296827617	.	.
chr1	59120147	59120646	chr1	59142729	59143228	Tmem237|chr1:59142729-59143228	0.0743640296827617	.	.
chr1	59120147	59120646	chr1	59247600	59248099	G730003C15Rik|chr1:59247600-59248099	0.100096575896836	.	.
chr1	59120147	59120646	chr1	59247600	59248099	Tmem237|chr1:59247600-59248099	0.100096575896836	.	.
chr1	59120147	59120646	chr1	59483682	59484181	G730003C15Rik|chr1:59483682-59484181	0.181041892126889	.	.
chr1	59120147	59120646	chr1	59483682	59484181	Tmem237|chr1:59483682-59484181	0.181041892126889	.	.
chr1	59237006	59237505	chr1	59309148	59309647	Als2|chr1:59309148-59309647	0.124150092387122	.	.
chr1	59237006	59237505	chr1	59364138	59364637	Als2|chr1:59364138-59364637	0.163954770376054	.	.
chr1	59237006	59237505	chr1	59427099	59427598	Als2|chr1:59427099-59427598	0.158566672725725	.	.
chr1	59237006	59237505	chr1	59449301	59449800	Als2|chr1:59449301-59449800	0.10516476544768	.	.
chr1	59237895	59238394	chr1	58959005	58959504	Als2|chr1:58959005-58959504	0.0769560018353829	.	.
chr1	59237895	59238394	chr1	59247600	59248099	Als2|chr1:59247600-59248099	0.205799013951185	.	.
chr1	59481835	59482334	chr1	59037638	59038137	Fzd7|chr1:59037638-59038137	0.115824370037225	.	.
chr1	59481835	59482334	chr1	59038138	59038637	Fzd7|chr1:59038138-59038637	0.155474461963854	.	.
chr1	59481835	59482334	chr1	59187741	59188240	Fzd7|chr1:59187741-59188240	0.0826008725118978	.	.
chr1	59481835	59482334	chr1	59247600	59248099	Fzd7|chr1:59247600-59248099	0.0888329155744106	.	.
chr1	59481835	59482334	chr1	59247600	59248099	Fzd7|chr1:59247600-59248099	0.0888329155744107	.	.
chr1	59481835	59482334	chr1	59484858	59485357	Fzd7|chr1:59484858-59485357	0.0845363688011641	.	.
chr1	59482577	59483076	chr1	59415783	59416282	Fzd7|chr1:59415783-59416282	0.104657975093313	.	.
chr1	59482577	59483076	chr1	59483682	59484181	Fzd7|chr1:59483682-59484181	0.0681495338340379	.	.
chr1	59762644	59763143	chr1	59795299	59795798	Bmpr2|chr1:59795299-59795798	0.0759975937729462	.	.
chr1	59762644	59763143	chr1	59826439	59826938	Bmpr2|chr1:59826439-59826938	0.0753764940753789	.	.
chr1	59762644	59763143	chr1	59967234	59967733	Bmpr2|chr1:59967234-59967733	0.059064188886984	.	.
chr1	59763159	59763658	chr1	59789716	59790215	Bmpr2|chr1:59789716-59790215	0.176893484093188	.	.
chr1	59763681	59764180	chr1	59789716	59790215	Bmpr2|chr1:59789716-59790215	0.112459818291933	.	.
chr1	59763681	59764180	chr1	59795299	59795798	Bmpr2|chr1:59795299-59795798	0.0756141113851224	.	.
chr1	59763681	59764180	chr1	60000360	60000859	Bmpr2|chr1:60000360-60000859	0.0970882057743554	.	.
chr1	59912662	59913161	chr1	59789716	59790215	Fam117b|chr1:59789716-59790215	0.0621008270365002	.	.
chr1	59913211	59913710	chr1	59967234	59967733	Fam117b|chr1:59967234-59967733	0.094203324213829	.	.
chr1	60042424	60042923	chr1	59795299	59795798	Ica1l|chr1:59795299-59795798	0.109797058434766	.	.
chr1	60042424	60042923	chr1	60360913	60361412	Ica1l|chr1:60360913-60361412	0.134881701397739	.	.
chr1	60042935	60043434	chr1	59967234	59967733	Ica1l|chr1:59967234-59967733	0.0764668131003413	.	.
chr1	60042935	60043434	chr1	60360913	60361412	Ica1l|chr1:60360913-60361412	0.0647930917473844	.	.
chr1	60097393	60097892	chr1	59789716	59790215	Carf|chr1:59789716-59790215	0.100604207521045	.	.
chr1	60097980	60098479	chr1	60360913	60361412	Carf|chr1:60360913-60361412	0.148240626589581	.	.
chr1	60097980	60098479	chr1	60360913	60361412	Wdr12|chr1:60360913-60361412	0.148240626589581	.	.
chr1	60180257	60180756	chr1	59789716	59790215	Nbeal1|chr1:59789716-59790215	0.0975222148051139	.	.
chr1	60180257	60180756	chr1	60360913	60361412	Nbeal1|chr1:60360913-60361412	0.218921972841378	.	.
chr1	60342754	60343253	chr1	60428793	60429292	Cyp20a1|chr1:60428793-60429292	0.156140820409387	.	.
chr1	60342754	60343253	chr1	60596663	60597162	Cyp20a1|chr1:60596663-60597162	0.189358392785495	.	.
chr1	60342754	60343253	chr1	60668203	60668702	Cyp20a1|chr1:60668203-60668702	0.0906422770775184	.	.
chr1	60343314	60343813	chr1	60000360	60000859	Cyp20a1|chr1:60000360-60000859	0.101270249921414	.	.
chr1	60343314	60343813	chr1	60596663	60597162	Cyp20a1|chr1:60596663-60597162	0.0600479060980895	.	.
chr1	60409462	60409961	chr1	60000360	60000859	Abi2|chr1:60000360-60000859	0.0812004647019425	.	.
chr1	60409462	60409961	chr1	60360913	60361412	Abi2|chr1:60360913-60361412	0.0858969417227343	.	.
chr1	60409462	60409961	chr1	60667667	60668166	Abi2|chr1:60667667-60668166	0.0741714528817455	.	.
chr1	60409462	60409961	chr1	60667667	60668166	Abi2|chr1:60667667-60668166	0.0741714528817456	.	.
chr1	60566593	60567092	chr1	60360913	60361412	Raph1|chr1:60360913-60361412	0.111277474064152	.	.
chr1	60566593	60567092	chr1	60428793	60429292	Raph1|chr1:60428793-60429292	0.0637629287864583	.	.
chr1	60566593	60567092	chr1	60479845	60480344	Raph1|chr1:60479845-60480344	0.0673309498356481	.	.
chr1	60566593	60567092	chr1	60714976	60715475	Raph1|chr1:60714976-60715475	0.124432130091459	.	.
chr1	60715645	60716144	chr1	60479845	60480344	Cd28|chr1:60479845-60480344	0.140488863728257	.	.
chr1	63113269	63113768	chr1	63100138	63100637	Ino80dos|chr1:63100138-63100637	0.142854853339651	.	.
chr1	63113269	63113768	chr1	63107592	63108091	Ino80dos|chr1:63107592-63108091	0.110034093585002	.	.
chr1	63176509	63177008	chr1	63100138	63100637	Eef1b2|chr1:63100138-63100637	0.0884541271574388	.	.
chr1	63176509	63177008	chr1	63100138	63100637	Ndufs1|chr1:63100138-63100637	0.0884541271574388	.	.
chr1	63177053	63177552	chr1	63180992	63181491	Eef1b2|chr1:63180992-63181491	0.0872485253539025	.	.
chr1	63177053	63177552	chr1	63180992	63181491	Ndufs1|chr1:63180992-63181491	0.0872485253539025	.	.
chr1	63177053	63177552	chr1	63182179	63182678	Eef1b2|chr1:63182179-63182678	0.102838318575772	.	.
chr1	63177053	63177552	chr1	63182179	63182678	Ndufs1|chr1:63182179-63182678	0.102838318575772	.	.
chr1	63177053	63177552	chr1	63364969	63365468	Eef1b2|chr1:63364969-63365468	0.0797609603156969	.	.
chr1	63177053	63177552	chr1	63364969	63365468	Ndufs1|chr1:63364969-63365468	0.0797609603156969	.	.
chr1	63445671	63446170	chr1	63182179	63182678	Adam23|chr1:63182179-63182678	0.156314914925309	.	.
chr1	63445671	63446170	chr1	63252275	63252774	Adam23|chr1:63252275-63252774	0.0650709315403703	.	.
chr1	63445671	63446170	chr1	63361918	63362417	Adam23|chr1:63361918-63362417	0.142031449603948	.	.
chr1	63445671	63446170	chr1	63364969	63365468	Adam23|chr1:63364969-63365468	0.0594604228899769	.	.
chr1	63445671	63446170	chr1	63367905	63368404	Adam23|chr1:63367905-63368404	0.195125040116729	.	.
chr1	63445671	63446170	chr1	63706044	63706543	Adam23|chr1:63706044-63706543	0.11757322632157	.	.
chr1	63446419	63446918	chr1	63107592	63108091	Adam23|chr1:63107592-63108091	0.106532715684017	.	.
chr1	63729868	63730367	chr1	63252275	63252774	Fastkd2|chr1:63252275-63252774	0.12940168533114	.	.
chr1	63729868	63730367	chr1	63252275	63252774	Mdh1b|chr1:63252275-63252774	0.12940168533114	.	.
chr1	63729868	63730367	chr1	63667897	63668396	Fastkd2|chr1:63667897-63668396	0.109022367789557	.	.
chr1	63729868	63730367	chr1	63667897	63668396	Mdh1b|chr1:63667897-63668396	0.109022367789557	.	.
chr1	63729868	63730367	chr1	63875464	63875963	Fastkd2|chr1:63875464-63875963	0.0590679459896616	.	.
chr1	63729868	63730367	chr1	63875464	63875963	Mdh1b|chr1:63875464-63875963	0.0590679459896616	.	.
chr1	63730384	63730883	chr1	63252275	63252774	Fastkd2|chr1:63252275-63252774	0.063760379608088	.	.
chr1	63730384	63730883	chr1	63252275	63252774	Mdh1b|chr1:63252275-63252774	0.063760379608088	.	.
chr1	63730384	63730883	chr1	63667897	63668396	Fastkd2|chr1:63667897-63668396	0.0900764251915168	.	.
chr1	63730384	63730883	chr1	63667897	63668396	Mdh1b|chr1:63667897-63668396	0.0900764251915168	.	.
chr1	63730384	63730883	chr1	63934866	63935365	Fastkd2|chr1:63934866-63935365	0.0667460990794952	.	.
chr1	63730384	63730883	chr1	63934866	63935365	Mdh1b|chr1:63934866-63935365	0.0667460990794952	.	.
chr1	65186396	65186895	chr1	65179041	65179540	Idh1|chr1:65179041-65179540	0.133362207888837	.	.
chr1	65186396	65186895	chr1	65179041	65179540	Pikfyve|chr1:65179041-65179540	0.133362207888837	.	.
chr1	66700587	66701086	chr1	66617112	66617611	Rpe|chr1:66617112-66617611	0.0664648065323255	.	.
chr1	66700587	66701086	chr1	66767421	66767920	Rpe|chr1:66767421-66767920	0.067498753626674	.	.
chr1	66816734	66817233	chr1	66617112	66617611	Kansl1l|chr1:66617112-66617611	0.0619140232712582	.	.
chr1	66816734	66817233	chr1	66678606	66679105	Kansl1l|chr1:66678606-66679105	0.0594830233365826	.	.
chr1	66816734	66817233	chr1	66692617	66693116	Kansl1l|chr1:66692617-66693116	0.122540559695867	.	.
chr1	66816734	66817233	chr1	66767421	66767920	Kansl1l|chr1:66767421-66767920	0.0766480084656605	.	.
chr1	66816734	66817233	chr1	66809707	66810206	Kansl1l|chr1:66809707-66810206	0.0693959861404975	.	.
chr1	66816734	66817233	chr1	66940872	66941371	Kansl1l|chr1:66940872-66941371	0.0971355176248751	.	.
chr1	66817441	66817940	chr1	66692617	66693116	Kansl1l|chr1:66692617-66693116	0.10516934123366	.	.
chr1	66817441	66817940	chr1	66767421	66767920	Kansl1l|chr1:66767421-66767920	0.0771047501653202	.	.
chr1	66817441	66817940	chr1	66767421	66767920	Kansl1l|chr1:66767421-66767920	0.0771047501653203	.	.
chr1	66817441	66817940	chr1	66940872	66941371	Kansl1l|chr1:66940872-66941371	0.108211990670183	.	.
chr1	66862543	66863042	chr1	66809707	66810206	Acadl|chr1:66809707-66810206	0.107273338321301	.	.
chr1	66862543	66863042	chr1	66896202	66896701	Acadl|chr1:66896202-66896701	0.077671791927327	.	.
chr1	66863047	66863546	chr1	66638199	66638698	Acadl|chr1:66638199-66638698	0.115299442189083	.	.
chr1	66863047	66863546	chr1	66678606	66679105	Acadl|chr1:66678606-66679105	0.117013270437932	.	.
chr1	69105603	69106102	chr1	69104976	69105475	Gm16076|chr1:69104976-69105475	0.0648465278594983	.	.
chr1	69105603	69106102	chr1	69157320	69157819	Gm16076|chr1:69157320-69157819	0.0693704462118672	.	.
chr1	69105603	69106102	chr1	69303699	69304198	Gm16076|chr1:69303699-69304198	0.0719461376198937	.	.
chr1	69105603	69106102	chr1	69458797	69459296	Gm16076|chr1:69458797-69459296	0.137906117835631	.	.
chr1	69105603	69106102	chr1	69458797	69459296	Gm16076|chr1:69458797-69459296	0.137906117835632	.	.
chr1	69106246	69106745	chr1	69085755	69086254	Gm16076|chr1:69085755-69086254	0.142964568431327	.	.
chr1	69106246	69106745	chr1	69138793	69139292	Gm16076|chr1:69138793-69139292	0.192493632599123	.	.
chr1	69106246	69106745	chr1	69157320	69157819	Gm16076|chr1:69157320-69157819	0.105366804883805	.	.
chr1	69106800	69107299	chr1	69024894	69025393	Gm16076|chr1:69024894-69025393	0.0654212665848233	.	.
chr1	69106800	69107299	chr1	69085755	69086254	Gm16076|chr1:69085755-69086254	0.0764342274124692	.	.
chr1	69106800	69107299	chr1	69087106	69087605	Gm16076|chr1:69087106-69087605	0.0663897989854608	.	.
chr1	69106800	69107299	chr1	69087106	69087605	Gm16076|chr1:69087106-69087605	0.0663897989854609	.	.
chr1	69106800	69107299	chr1	69104976	69105475	Gm16076|chr1:69104976-69105475	0.0966920450844584	.	.
chr1	69106800	69107299	chr1	69157320	69157819	Gm16076|chr1:69157320-69157819	0.0869306775071554	.	.
chr1	69107780	69108279	chr1	69085755	69086254	Erbb4|chr1:69085755-69086254	0.144019934746183	.	.
chr1	69107780	69108279	chr1	69087106	69087605	Erbb4|chr1:69087106-69087605	0.31005591887668	.	.
chr1	69107780	69108279	chr1	69118151	69118650	Erbb4|chr1:69118151-69118650	0.0744771551045651	.	.
chr1	69107780	69108279	chr1	69157320	69157819	Erbb4|chr1:69157320-69157819	0.113838358185791	.	.
chr1	69107780	69108279	chr1	69458797	69459296	Erbb4|chr1:69458797-69459296	0.126988172858903	.	.
chr1	69108309	69108808	chr1	69001219	69001718	Erbb4|chr1:69001219-69001718	0.106615029675406	.	.
chr1	69108309	69108808	chr1	69085755	69086254	Erbb4|chr1:69085755-69086254	0.15323804796868	.	.
chr1	69687151	69687650	chr1	69549486	69549985	Ikzf2|chr1:69549486-69549985	0.0817440354716396	.	.
chr1	69687151	69687650	chr1	69559119	69559618	Ikzf2|chr1:69559119-69559618	0.135936804632679	.	.
chr1	69826647	69827146	chr1	69591211	69591710	Spag16|chr1:69591211-69591710	0.0598623980582313	.	.
chr1	69826647	69827146	chr1	69591211	69591710	Spag16|chr1:69591211-69591710	0.0598623980582314	.	.
chr1	69826647	69827146	chr1	69688924	69689423	Spag16|chr1:69688924-69689423	0.0888482410130739	.	.
chr1	73864311	73864810	chr1	73545346	73545845	6030407O03Rik|chr1:73545346-73545845	0.101359990836393	.	.
chr1	73864311	73864810	chr1	73725468	73725967	6030407O03Rik|chr1:73725468-73725967	0.178725761386429	.	.
chr1	73864311	73864810	chr1	73736977	73737476	6030407O03Rik|chr1:73736977-73737476	0.0816053793695415	.	.
chr1	73864311	73864810	chr1	73862686	73863185	6030407O03Rik|chr1:73862686-73863185	0.110557922088277	.	.
chr1	73864311	73864810	chr1	73969016	73969515	6030407O03Rik|chr1:73969016-73969515	0.0796184967142812	.	.
chr1	73864311	73864810	chr1	73996190	73996689	6030407O03Rik|chr1:73996190-73996689	0.0865267523172903	.	.
chr1	74505730	74506229	chr1	74772969	74773468	Cnot9|chr1:74772969-74773468	0.0818306007076638	.	.
chr1	74505730	74506229	chr1	74797410	74797909	Cnot9|chr1:74797410-74797909	0.129288673200847	.	.
chr1	74505730	74506229	chr1	74817277	74817776	Cnot9|chr1:74817277-74817776	0.161954724923541	.	.
chr1	74505730	74506229	chr1	74894978	74895477	Cnot9|chr1:74894978-74895477	0.096922711539334	.	.
chr1	74505730	74506229	chr1	74939724	74940223	Cnot9|chr1:74939724-74940223	0.165365870804724	.	.
chr1	74506443	74506942	chr1	74570093	74570592	Cnot9|chr1:74570093-74570592	0.0706402902875146	.	.
chr1	74506443	74506942	chr1	74784124	74784623	Cnot9|chr1:74784124-74784623	0.0798210558757041	.	.
chr1	74506443	74506942	chr1	74787775	74788274	Cnot9|chr1:74787775-74788274	0.06474955737746	.	.
chr1	74506443	74506942	chr1	74802933	74803432	Cnot9|chr1:74802933-74803432	0.123641281083228	.	.
chr1	74506443	74506942	chr1	74808065	74808564	Cnot9|chr1:74808065-74808564	0.105139179006786	.	.
chr1	74506443	74506942	chr1	74824729	74825228	Cnot9|chr1:74824729-74825228	0.162862785068529	.	.
chr1	74506443	74506942	chr1	74858307	74858806	Cnot9|chr1:74858307-74858806	0.0737087400042954	.	.
chr1	74506443	74506942	chr1	74880737	74881236	Cnot9|chr1:74880737-74881236	0.0774984190481976	.	.
chr1	74506443	74506942	chr1	74948735	74949234	Cnot9|chr1:74948735-74949234	0.110222754997218	.	.
chr1	74541923	74542422	chr1	74570093	74570592	Plcd4|chr1:74570093-74570592	0.0691608296065881	.	.
chr1	74541923	74542422	chr1	74669337	74669836	Plcd4|chr1:74669337-74669836	0.110851885945297	.	.
chr1	74541923	74542422	chr1	74704100	74704599	Plcd4|chr1:74704100-74704599	0.059325164755195	.	.
chr1	74541923	74542422	chr1	74817277	74817776	Plcd4|chr1:74817277-74817776	0.157172366607716	.	.
chr1	74541923	74542422	chr1	74939724	74940223	Plcd4|chr1:74939724-74940223	0.0613692303174691	.	.
chr1	74542596	74543095	chr1	74669337	74669836	Plcd4|chr1:74669337-74669836	0.134922569054629	.	.
chr1	74542596	74543095	chr1	74784124	74784623	Plcd4|chr1:74784124-74784623	0.117979469152375	.	.
chr1	74542596	74543095	chr1	74787775	74788274	Plcd4|chr1:74787775-74788274	0.119607818258468	.	.
chr1	74542596	74543095	chr1	74797410	74797909	Plcd4|chr1:74797410-74797909	0.0668041739886228	.	.
chr1	74544062	74544561	chr1	74570093	74570592	Usp37|chr1:74570093-74570592	0.0986576953106082	.	.
chr1	74544062	74544561	chr1	74669337	74669836	Usp37|chr1:74669337-74669836	0.114448756842059	.	.
chr1	74544062	74544561	chr1	74750037	74750536	Usp37|chr1:74750037-74750536	0.097863052557175	.	.
chr1	74544062	74544561	chr1	74750745	74751244	Usp37|chr1:74750745-74751244	0.0642821291455454	.	.
chr1	74544062	74544561	chr1	74817277	74817776	Usp37|chr1:74817277-74817776	0.0680629686211132	.	.
chr1	74544062	74544561	chr1	74880737	74881236	Usp37|chr1:74880737-74881236	0.107451256169196	.	.
chr1	74544062	74544561	chr1	74915594	74916093	Usp37|chr1:74915594-74916093	0.0994497525163113	.	.
chr1	74544062	74544561	chr1	74939724	74940223	Usp37|chr1:74939724-74940223	0.152857774318258	.	.
chr1	74544062	74544561	chr1	74964428	74964927	Usp37|chr1:74964428-74964927	0.082928653396329	.	.
chr1	74587205	74587704	chr1	74570093	74570592	Bcs1l|chr1:74570093-74570592	0.0744923108921665	.	.
chr1	74587205	74587704	chr1	74570093	74570592	Bcs1l|chr1:74570093-74570592	0.0744923108921666	.	.
chr1	74587205	74587704	chr1	74570093	74570592	Zfp142|chr1:74570093-74570592	0.0744923108921665	.	.
chr1	74587205	74587704	chr1	74570093	74570592	Zfp142|chr1:74570093-74570592	0.0744923108921666	.	.
chr1	74587205	74587704	chr1	74669337	74669836	Bcs1l|chr1:74669337-74669836	0.200155820036484	.	.
chr1	74587205	74587704	chr1	74669337	74669836	Zfp142|chr1:74669337-74669836	0.200155820036484	.	.
chr1	74587205	74587704	chr1	74759797	74760296	Bcs1l|chr1:74759797-74760296	0.0590833705365467	.	.
chr1	74587205	74587704	chr1	74759797	74760296	Zfp142|chr1:74759797-74760296	0.0590833705365467	.	.
chr1	74587205	74587704	chr1	74858307	74858806	Bcs1l|chr1:74858307-74858806	0.0746020162526961	.	.
chr1	74587205	74587704	chr1	74858307	74858806	Zfp142|chr1:74858307-74858806	0.0746020162526961	.	.
chr1	74587205	74587704	chr1	74894978	74895477	Bcs1l|chr1:74894978-74895477	0.0591931748708252	.	.
chr1	74587205	74587704	chr1	74894978	74895477	Zfp142|chr1:74894978-74895477	0.0591931748708252	.	.
chr1	74587962	74588461	chr1	74750037	74750536	Bcs1l|chr1:74750037-74750536	0.121673439898808	.	.
chr1	74587962	74588461	chr1	74750037	74750536	Zfp142|chr1:74750037-74750536	0.121673439898808	.	.
chr1	74587962	74588461	chr1	74759797	74760296	Bcs1l|chr1:74759797-74760296	0.139737599879005	.	.
chr1	74587962	74588461	chr1	74759797	74760296	Zfp142|chr1:74759797-74760296	0.139737599879005	.	.
chr1	74587962	74588461	chr1	74775505	74776004	Bcs1l|chr1:74775505-74776004	0.124294497625791	.	.
chr1	74587962	74588461	chr1	74775505	74776004	Zfp142|chr1:74775505-74776004	0.124294497625791	.	.
chr1	74587962	74588461	chr1	74787775	74788274	Bcs1l|chr1:74787775-74788274	0.13760820307754	.	.
chr1	74587962	74588461	chr1	74787775	74788274	Zfp142|chr1:74787775-74788274	0.13760820307754	.	.
chr1	74587962	74588461	chr1	74794449	74794948	Bcs1l|chr1:74794449-74794948	0.0599818386805466	.	.
chr1	74587962	74588461	chr1	74794449	74794948	Zfp142|chr1:74794449-74794948	0.0599818386805466	.	.
chr1	74587962	74588461	chr1	74797410	74797909	Bcs1l|chr1:74797410-74797909	0.0704884011378522	.	.
chr1	74587962	74588461	chr1	74797410	74797909	Zfp142|chr1:74797410-74797909	0.0704884011378522	.	.
chr1	74587962	74588461	chr1	74939724	74940223	Bcs1l|chr1:74939724-74940223	0.0735507355349297	.	.
chr1	74587962	74588461	chr1	74939724	74940223	Zfp142|chr1:74939724-74940223	0.0735507355349297	.	.
chr1	74601175	74601674	chr1	74570093	74570592	Rnf25|chr1:74570093-74570592	0.103814382944553	.	.
chr1	74601175	74601674	chr1	74570093	74570592	Stk36|chr1:74570093-74570592	0.103814382944553	.	.
chr1	74601175	74601674	chr1	74759797	74760296	Rnf25|chr1:74759797-74760296	0.0797681236189771	.	.
chr1	74601175	74601674	chr1	74759797	74760296	Stk36|chr1:74759797-74760296	0.0797681236189771	.	.
chr1	74601175	74601674	chr1	74787775	74788274	Rnf25|chr1:74787775-74788274	0.200305914347854	.	.
chr1	74601175	74601674	chr1	74787775	74788274	Stk36|chr1:74787775-74788274	0.200305914347854	.	.
chr1	74601175	74601674	chr1	74794449	74794948	Rnf25|chr1:74794449-74794948	0.089856532172968	.	.
chr1	74601175	74601674	chr1	74794449	74794948	Stk36|chr1:74794449-74794948	0.089856532172968	.	.
chr1	74601175	74601674	chr1	74858307	74858806	Rnf25|chr1:74858307-74858806	0.196645880245831	.	.
chr1	74601175	74601674	chr1	74858307	74858806	Stk36|chr1:74858307-74858806	0.196645880245831	.	.
chr1	74601175	74601674	chr1	74894978	74895477	Rnf25|chr1:74894978-74895477	0.155678964358614	.	.
chr1	74601175	74601674	chr1	74894978	74895477	Stk36|chr1:74894978-74895477	0.155678964358614	.	.
chr1	74661495	74661994	chr1	74750037	74750536	Ttll4|chr1:74750037-74750536	0.0732668371009752	.	.
chr1	74661495	74661994	chr1	74759797	74760296	Ttll4|chr1:74759797-74760296	0.184804634870157	.	.
chr1	74661495	74661994	chr1	74772969	74773468	Ttll4|chr1:74772969-74773468	0.134411093949784	.	.
chr1	74661495	74661994	chr1	74775505	74776004	Ttll4|chr1:74775505-74776004	0.106407729050219	.	.
chr1	74661495	74661994	chr1	74797410	74797909	Ttll4|chr1:74797410-74797909	0.0887419182899524	.	.
chr1	74661495	74661994	chr1	74816731	74817230	Ttll4|chr1:74816731-74817230	0.10884272847216	.	.
chr1	74661495	74661994	chr1	74894978	74895477	Ttll4|chr1:74894978-74895477	0.132553039375327	.	.
chr1	74661495	74661994	chr1	74939724	74940223	Ttll4|chr1:74939724-74940223	0.0632635047789035	.	.
chr1	74712949	74713448	chr1	74669337	74669836	Cyp27a1|chr1:74669337-74669836	0.0830659476827879	.	.
chr1	74712949	74713448	chr1	74780652	74781151	Cyp27a1|chr1:74780652-74781151	0.0798744238367167	.	.
chr1	74712949	74713448	chr1	74802933	74803432	Cyp27a1|chr1:74802933-74803432	0.0768118586351527	.	.
chr1	74712949	74713448	chr1	74858307	74858806	Cyp27a1|chr1:74858307-74858806	0.108180218744602	.	.
chr1	74712949	74713448	chr1	74894978	74895477	Cyp27a1|chr1:74894978-74895477	0.151038626294837	.	.
chr1	74712949	74713448	chr1	74894978	74895477	Cyp27a1|chr1:74894978-74895477	0.151038626294838	.	.
chr1	74712949	74713448	chr1	74915594	74916093	Cyp27a1|chr1:74915594-74916093	0.125877000404059	.	.
chr1	74713683	74714182	chr1	74570093	74570592	Cyp27a1|chr1:74570093-74570592	0.0822714514497881	.	.
chr1	74713683	74714182	chr1	74665085	74665584	Cyp27a1|chr1:74665085-74665584	0.063170805212382	.	.
chr1	74713683	74714182	chr1	74763029	74763528	Cyp27a1|chr1:74763029-74763528	0.0639911971707918	.	.
chr1	74713683	74714182	chr1	74784124	74784623	Cyp27a1|chr1:74784124-74784623	0.117003194958399	.	.
chr1	74713683	74714182	chr1	74794449	74794948	Cyp27a1|chr1:74794449-74794948	0.0617882913140288	.	.
chr1	74713683	74714182	chr1	74802933	74803432	Cyp27a1|chr1:74802933-74803432	0.103354603246285	.	.
chr1	74713683	74714182	chr1	74817277	74817776	Cyp27a1|chr1:74817277-74817776	0.073643375250953	.	.
chr1	74713683	74714182	chr1	74939724	74940223	Cyp27a1|chr1:74939724-74940223	0.0864262962636601	.	.
chr1	74713683	74714182	chr1	74964428	74964927	Cyp27a1|chr1:74964428-74964927	0.133028755900226	.	.
chr1	74748718	74749217	chr1	74665085	74665584	Prkag3|chr1:74665085-74665584	0.100832583600191	.	.
chr1	74748718	74749217	chr1	74686995	74687494	Prkag3|chr1:74686995-74687494	0.14191330321703	.	.
chr1	74748718	74749217	chr1	74750037	74750536	Prkag3|chr1:74750037-74750536	0.0884804345568831	.	.
chr1	74748718	74749217	chr1	74750745	74751244	Prkag3|chr1:74750745-74751244	0.0838091007815571	.	.
chr1	74748718	74749217	chr1	74794449	74794948	Prkag3|chr1:74794449-74794948	0.0653739001606691	.	.
chr1	74749271	74749770	chr1	74750037	74750536	Prkag3|chr1:74750037-74750536	0.148115182873706	.	.
chr1	74749271	74749770	chr1	74802933	74803432	Prkag3|chr1:74802933-74803432	0.094663529817005	.	.
chr1	74749271	74749770	chr1	74880737	74881236	Prkag3|chr1:74880737-74881236	0.068304571572943	.	.
chr1	74749271	74749770	chr1	74964428	74964927	Prkag3|chr1:74964428-74964927	0.158852734484657	.	.
chr1	74771522	74772021	chr1	74665085	74665584	Wnt6|chr1:74665085-74665584	0.0645089713368434	.	.
chr1	74771522	74772021	chr1	74775505	74776004	Wnt6|chr1:74775505-74776004	0.0998141723358559	.	.
chr1	74771522	74772021	chr1	74794449	74794948	Wnt6|chr1:74794449-74794948	0.207647796470201	.	.
chr1	74771522	74772021	chr1	75214276	75214775	Wnt6|chr1:75214276-75214775	0.139363187913014	.	.
chr1	74771522	74772021	chr1	75214856	75215355	Wnt6|chr1:75214856-75215355	0.098073197544885	.	.
chr1	74771522	74772021	chr1	75218312	75218811	Wnt6|chr1:75218312-75218811	0.0983033222379417	.	.
chr1	74854708	74855207	chr1	74672684	74673183	Cdk5r2|chr1:74672684-74673183	0.106294415015149	.	.
chr1	74854708	74855207	chr1	74750037	74750536	Cdk5r2|chr1:74750037-74750536	0.0589461472008493	.	.
chr1	74854708	74855207	chr1	74759797	74760296	Cdk5r2|chr1:74759797-74760296	0.0694835578235445	.	.
chr1	74854708	74855207	chr1	74772969	74773468	Cdk5r2|chr1:74772969-74773468	0.245045167543916	.	.
chr1	74854708	74855207	chr1	74797410	74797909	Cdk5r2|chr1:74797410-74797909	0.20739136354667	.	.
chr1	74854708	74855207	chr1	74808065	74808564	Cdk5r2|chr1:74808065-74808564	0.0981956296465939	.	.
chr1	74854708	74855207	chr1	74816731	74817230	Cdk5r2|chr1:74816731-74817230	0.104711798761159	.	.
chr1	74854708	74855207	chr1	74894978	74895477	Cdk5r2|chr1:74894978-74895477	0.0833565423551394	.	.
chr1	74854708	74855207	chr1	74939724	74940223	Cdk5r2|chr1:74939724-74940223	0.0757089081554312	.	.
chr1	74854708	74855207	chr1	75234571	75235070	Cdk5r2|chr1:75234571-75235070	0.0987994655788404	.	.
chr1	74854708	74855207	chr1	75244823	75245322	Cdk5r2|chr1:75244823-75245322	0.0694209372385531	.	.
chr1	74893408	74893907	chr1	74763029	74763528	Cryba2|chr1:74763029-74763528	0.0673034383822447	.	.
chr1	74893408	74893907	chr1	74775505	74776004	Cryba2|chr1:74775505-74776004	0.0764271152857501	.	.
chr1	74893408	74893907	chr1	74858307	74858806	Cryba2|chr1:74858307-74858806	0.0646306472296509	.	.
chr1	74893408	74893907	chr1	75016818	75017317	Cryba2|chr1:75016818-75017317	0.0824533527713646	.	.
chr1	74893408	74893907	chr1	75214276	75214775	Cryba2|chr1:75214276-75214775	0.0818871629982695	.	.
chr1	74893408	74893907	chr1	75234571	75235070	Cryba2|chr1:75234571-75235070	0.0742282028293701	.	.
chr1	74935357	74935856	chr1	74802933	74803432	Cfap65|chr1:74802933-74803432	0.111529607394259	.	.
chr1	74935357	74935856	chr1	74948735	74949234	Cfap65|chr1:74948735-74949234	0.157112968319674	.	.
chr1	74935357	74935856	chr1	75001124	75001623	Cfap65|chr1:75001124-75001623	0.0773766739773072	.	.
chr1	74935357	74935856	chr1	75015875	75016374	Cfap65|chr1:75015875-75016374	0.0619859130449509	.	.
chr1	74935357	74935856	chr1	75214856	75215355	Cfap65|chr1:75214856-75215355	0.0802769652983155	.	.
chr1	74935357	74935856	chr1	75214856	75215355	Cfap65|chr1:75214856-75215355	0.0802769652983156	.	.
chr1	75124760	75125259	chr1	74759797	74760296	Nhej1|chr1:74759797-74760296	0.122863481997437	.	.
chr1	75124760	75125259	chr1	74772969	74773468	Nhej1|chr1:74772969-74773468	0.191498743923491	.	.
chr1	75124760	75125259	chr1	74775505	74776004	Nhej1|chr1:74775505-74776004	0.0601310426456591	.	.
chr1	75124760	75125259	chr1	74794449	74794948	Nhej1|chr1:74794449-74794948	0.10235436347239	.	.
chr1	75124760	75125259	chr1	74797410	74797909	Nhej1|chr1:74797410-74797909	0.177221331699849	.	.
chr1	75124760	75125259	chr1	74816731	74817230	Nhej1|chr1:74816731-74817230	0.165731754076366	.	.
chr1	75124760	75125259	chr1	74939724	74940223	Nhej1|chr1:74939724-74940223	0.122561639863262	.	.
chr1	75124760	75125259	chr1	75371716	75372215	Nhej1|chr1:75371716-75372215	0.0686805675486437	.	.
chr1	75124760	75125259	chr1	75387412	75387911	Nhej1|chr1:75387412-75387911	0.0654304239025434	.	.
chr1	75124760	75125259	chr1	75399854	75400353	Nhej1|chr1:75399854-75400353	0.0862818410234168	.	.
chr1	75142499	75142998	chr1	74775505	74776004	Cnppd1|chr1:74775505-74776004	0.0917065613901292	.	.
chr1	75142499	75142998	chr1	74775505	74776004	Retreg2|chr1:74775505-74776004	0.0917065613901292	.	.
chr1	75142499	75142998	chr1	74794449	74794948	Cnppd1|chr1:74794449-74794948	0.0947779215046826	.	.
chr1	75142499	75142998	chr1	74794449	74794948	Retreg2|chr1:74794449-74794948	0.0947779215046826	.	.
chr1	75142499	75142998	chr1	74797410	74797909	Cnppd1|chr1:74797410-74797909	0.0612836401276284	.	.
chr1	75142499	75142998	chr1	74797410	74797909	Retreg2|chr1:74797410-74797909	0.0612836401276284	.	.
chr1	75142499	75142998	chr1	74808065	74808564	Cnppd1|chr1:74808065-74808564	0.102319401646093	.	.
chr1	75142499	75142998	chr1	74808065	74808564	Retreg2|chr1:74808065-74808564	0.102319401646093	.	.
chr1	75142499	75142998	chr1	74891690	74892189	Cnppd1|chr1:74891690-74892189	0.100656586213587	.	.
chr1	75142499	75142998	chr1	74891690	74892189	Retreg2|chr1:74891690-74892189	0.100656586213587	.	.
chr1	75142499	75142998	chr1	74894978	74895477	Cnppd1|chr1:74894978-74895477	0.0716638665987409	.	.
chr1	75142499	75142998	chr1	74894978	74895477	Retreg2|chr1:74894978-74895477	0.0716638665987409	.	.
chr1	75142499	75142998	chr1	75001124	75001623	Cnppd1|chr1:75001124-75001623	0.0782714829217839	.	.
chr1	75142499	75142998	chr1	75001124	75001623	Retreg2|chr1:75001124-75001623	0.0782714829217839	.	.
chr1	75142499	75142998	chr1	75344255	75344754	Cnppd1|chr1:75344255-75344754	0.0600944004056403	.	.
chr1	75142499	75142998	chr1	75344255	75344754	Retreg2|chr1:75344255-75344754	0.0600944004056403	.	.
chr1	75142499	75142998	chr1	75357330	75357829	Cnppd1|chr1:75357330-75357829	0.108593309527438	.	.
chr1	75142499	75142998	chr1	75357330	75357829	Retreg2|chr1:75357330-75357829	0.108593309527438	.	.
chr1	75142499	75142998	chr1	75399854	75400353	Cnppd1|chr1:75399854-75400353	0.102218610351072	.	.
chr1	75142499	75142998	chr1	75399854	75400353	Retreg2|chr1:75399854-75400353	0.102218610351072	.	.
chr1	75142499	75142998	chr1	75445624	75446123	Cnppd1|chr1:75445624-75446123	0.117517258466402	.	.
chr1	75142499	75142998	chr1	75445624	75446123	Cnppd1|chr1:75445624-75446123	0.117517258466403	.	.
chr1	75142499	75142998	chr1	75445624	75446123	Retreg2|chr1:75445624-75446123	0.117517258466402	.	.
chr1	75142499	75142998	chr1	75445624	75446123	Retreg2|chr1:75445624-75446123	0.117517258466403	.	.
chr1	75142499	75142998	chr1	75464863	75465362	Cnppd1|chr1:75464863-75465362	0.19927589831366	.	.
chr1	75142499	75142998	chr1	75464863	75465362	Retreg2|chr1:75464863-75465362	0.19927589831366	.	.
chr1	75168424	75168923	chr1	74775505	74776004	Zfand2b|chr1:74775505-74776004	0.072659293467668	.	.
chr1	75168424	75168923	chr1	74858307	74858806	Zfand2b|chr1:74858307-74858806	0.0816748691325438	.	.
chr1	75168424	75168923	chr1	74939724	74940223	Zfand2b|chr1:74939724-74940223	0.068900171632893	.	.
chr1	75168424	75168923	chr1	75342805	75343304	Zfand2b|chr1:75342805-75343304	0.0859246848364784	.	.
chr1	75168424	75168923	chr1	75370249	75370748	Zfand2b|chr1:75370249-75370748	0.0882363566188827	.	.
chr1	75168424	75168923	chr1	75393088	75393587	Zfand2b|chr1:75393088-75393587	0.160446983188557	.	.
chr1	75168424	75168923	chr1	75445624	75446123	Zfand2b|chr1:75445624-75446123	0.0802368696229145	.	.
chr1	75168424	75168923	chr1	75445624	75446123	Zfand2b|chr1:75445624-75446123	0.0802368696229146	.	.
chr1	75168424	75168923	chr1	75458368	75458867	Zfand2b|chr1:75458368-75458867	0.103307749952515	.	.
chr1	75168424	75168923	chr1	75467494	75467993	Zfand2b|chr1:75467494-75467993	0.0747141832126079	.	.
chr1	75179524	75180023	chr1	74775505	74776004	Abcb6|chr1:74775505-74776004	0.0630062120306998	.	.
chr1	75179524	75180023	chr1	74882110	74882609	Abcb6|chr1:74882110-74882609	0.0638824122858918	.	.
chr1	75179524	75180023	chr1	74948735	74949234	Abcb6|chr1:74948735-74949234	0.0810871124480313	.	.
chr1	75179524	75180023	chr1	75001124	75001623	Abcb6|chr1:75001124-75001623	0.165994928553766	.	.
chr1	75179524	75180023	chr1	75141393	75141892	Abcb6|chr1:75141393-75141892	0.0637212301678351	.	.
chr1	75179524	75180023	chr1	75214276	75214775	Abcb6|chr1:75214276-75214775	0.0682653282814911	.	.
chr1	75179524	75180023	chr1	75263237	75263736	Abcb6|chr1:75263237-75263736	0.0754485884036139	.	.
chr1	75179524	75180023	chr1	75387412	75387911	Abcb6|chr1:75387412-75387911	0.119134810167879	.	.
chr1	75179524	75180023	chr1	75487302	75487801	Abcb6|chr1:75487302-75487801	0.0603480275025895	.	.
chr1	75179524	75180023	chr1	75487834	75488333	Abcb6|chr1:75487834-75488333	0.163459951585032	.	.
chr1	75180079	75180578	chr1	74775505	74776004	Abcb6|chr1:74775505-74776004	0.197526230073543	.	.
chr1	75180079	75180578	chr1	74794449	74794948	Abcb6|chr1:74794449-74794948	0.111449874581799	.	.
chr1	75180079	75180578	chr1	74858307	74858806	Abcb6|chr1:74858307-74858806	0.0768692658848466	.	.
chr1	75180079	75180578	chr1	74880737	74881236	Abcb6|chr1:74880737-74881236	0.145233117082889	.	.
chr1	75180079	75180578	chr1	74948735	74949234	Abcb6|chr1:74948735-74949234	0.101036257841629	.	.
chr1	75180079	75180578	chr1	75001124	75001623	Abcb6|chr1:75001124-75001623	0.0761412067351442	.	.
chr1	75180079	75180578	chr1	75214856	75215355	Abcb6|chr1:75214856-75215355	0.0592766971789718	.	.
chr1	75180079	75180578	chr1	75344255	75344754	Abcb6|chr1:75344255-75344754	0.073312073035252	.	.
chr1	75180079	75180578	chr1	75370249	75370748	Abcb6|chr1:75370249-75370748	0.10792664814922	.	.
chr1	75191753	75192252	chr1	74775505	74776004	Ankzf1|chr1:74775505-74776004	0.0839472025587585	.	.
chr1	75191753	75192252	chr1	74775505	74776004	Atg9a|chr1:74775505-74776004	0.0839472025587585	.	.
chr1	75191753	75192252	chr1	74787775	74788274	Ankzf1|chr1:74787775-74788274	0.112280370342811	.	.
chr1	75191753	75192252	chr1	74787775	74788274	Atg9a|chr1:74787775-74788274	0.112280370342811	.	.
chr1	75191753	75192252	chr1	74794449	74794948	Ankzf1|chr1:74794449-74794948	0.0998326577759686	.	.
chr1	75191753	75192252	chr1	74794449	74794948	Atg9a|chr1:74794449-74794948	0.0998326577759686	.	.
chr1	75191753	75192252	chr1	74816731	74817230	Ankzf1|chr1:74816731-74817230	0.124675184231651	.	.
chr1	75191753	75192252	chr1	74816731	74817230	Atg9a|chr1:74816731-74817230	0.124675184231651	.	.
chr1	75191753	75192252	chr1	75244823	75245322	Ankzf1|chr1:75244823-75245322	0.0771413328275183	.	.
chr1	75191753	75192252	chr1	75244823	75245322	Atg9a|chr1:75244823-75245322	0.0771413328275183	.	.
chr1	75191753	75192252	chr1	75365427	75365926	Ankzf1|chr1:75365427-75365926	0.0771605941021353	.	.
chr1	75191753	75192252	chr1	75365427	75365926	Atg9a|chr1:75365427-75365926	0.0771605941021353	.	.
chr1	75191753	75192252	chr1	75370249	75370748	Ankzf1|chr1:75370249-75370748	0.113288829452736	.	.
chr1	75191753	75192252	chr1	75370249	75370748	Atg9a|chr1:75370249-75370748	0.113288829452736	.	.
chr1	75191753	75192252	chr1	75399854	75400353	Ankzf1|chr1:75399854-75400353	0.186740021516546	.	.
chr1	75191753	75192252	chr1	75399854	75400353	Atg9a|chr1:75399854-75400353	0.186740021516546	.	.
chr1	75191753	75192252	chr1	75464863	75465362	Ankzf1|chr1:75464863-75465362	0.12911854294975	.	.
chr1	75191753	75192252	chr1	75464863	75465362	Atg9a|chr1:75464863-75465362	0.12911854294975	.	.
chr1	75210546	75211045	chr1	74750037	74750536	Glb1l|chr1:74750037-74750536	0.0839140010004578	.	.
chr1	75210546	75211045	chr1	74750037	74750536	Stk16|chr1:74750037-74750536	0.0839140010004578	.	.
chr1	75210546	75211045	chr1	74759797	74760296	Glb1l|chr1:74759797-74760296	0.0917100157335474	.	.
chr1	75210546	75211045	chr1	74759797	74760296	Stk16|chr1:74759797-74760296	0.0917100157335474	.	.
chr1	75210546	75211045	chr1	74772969	74773468	Glb1l|chr1:74772969-74773468	0.087820211532433	.	.
chr1	75210546	75211045	chr1	74772969	74773468	Stk16|chr1:74772969-74773468	0.087820211532433	.	.
chr1	75210546	75211045	chr1	74787775	74788274	Glb1l|chr1:74787775-74788274	0.0617878124693864	.	.
chr1	75210546	75211045	chr1	74787775	74788274	Stk16|chr1:74787775-74788274	0.0617878124693864	.	.
chr1	75210546	75211045	chr1	74891690	74892189	Glb1l|chr1:74891690-74892189	0.164276356256579	.	.
chr1	75210546	75211045	chr1	74891690	74892189	Stk16|chr1:74891690-74892189	0.164276356256579	.	.
chr1	75210546	75211045	chr1	74948735	74949234	Glb1l|chr1:74948735-74949234	0.101828659089373	.	.
chr1	75210546	75211045	chr1	74948735	74949234	Stk16|chr1:74948735-74949234	0.101828659089373	.	.
chr1	75210546	75211045	chr1	75254226	75254725	Glb1l|chr1:75254226-75254725	0.0660338908025245	.	.
chr1	75210546	75211045	chr1	75254226	75254725	Stk16|chr1:75254226-75254725	0.0660338908025245	.	.
chr1	75210546	75211045	chr1	75344255	75344754	Glb1l|chr1:75344255-75344754	0.0639002372382769	.	.
chr1	75210546	75211045	chr1	75344255	75344754	Stk16|chr1:75344255-75344754	0.0639002372382769	.	.
chr1	75210546	75211045	chr1	75370249	75370748	Glb1l|chr1:75370249-75370748	0.0593749080276473	.	.
chr1	75210546	75211045	chr1	75370249	75370748	Stk16|chr1:75370249-75370748	0.0593749080276473	.	.
chr1	75210546	75211045	chr1	75381822	75382321	Glb1l|chr1:75381822-75382321	0.0933482416095131	.	.
chr1	75210546	75211045	chr1	75381822	75382321	Stk16|chr1:75381822-75382321	0.0933482416095131	.	.
chr1	75210546	75211045	chr1	75443597	75444096	Glb1l|chr1:75443597-75444096	0.0760048616468823	.	.
chr1	75210546	75211045	chr1	75443597	75444096	Stk16|chr1:75443597-75444096	0.0760048616468823	.	.
chr1	75210546	75211045	chr1	75464863	75465362	Glb1l|chr1:75464863-75465362	0.0731523848943378	.	.
chr1	75210546	75211045	chr1	75464863	75465362	Stk16|chr1:75464863-75465362	0.0731523848943378	.	.
chr1	75210546	75211045	chr1	75467494	75467993	Glb1l|chr1:75467494-75467993	0.118666473260341	.	.
chr1	75210546	75211045	chr1	75467494	75467993	Stk16|chr1:75467494-75467993	0.118666473260341	.	.
chr1	75219086	75219585	chr1	74763029	74763528	Tuba4a|chr1:74763029-74763528	0.0604092620590705	.	.
chr1	75219086	75219585	chr1	74772969	74773468	Tuba4a|chr1:74772969-74773468	0.0640978039954453	.	.
chr1	75219086	75219585	chr1	74784124	74784623	Tuba4a|chr1:74784124-74784623	0.107017261032378	.	.
chr1	75219086	75219585	chr1	74808065	74808564	Tuba4a|chr1:74808065-74808564	0.176292938160896	.	.
chr1	75219086	75219585	chr1	74882110	74882609	Tuba4a|chr1:74882110-74882609	0.102740920740929	.	.
chr1	75219086	75219585	chr1	74947928	74948427	Tuba4a|chr1:74947928-74948427	0.0729681021123853	.	.
chr1	75219086	75219585	chr1	74948735	74949234	Tuba4a|chr1:74948735-74949234	0.087152436178044	.	.
chr1	75219086	75219585	chr1	74948735	74949234	Tuba4a|chr1:74948735-74949234	0.0871524361780441	.	.
chr1	75219086	75219585	chr1	75244823	75245322	Tuba4a|chr1:75244823-75245322	0.148116345737726	.	.
chr1	75219086	75219585	chr1	75387412	75387911	Tuba4a|chr1:75387412-75387911	0.164461955875141	.	.
chr1	75219086	75219585	chr1	75388558	75389057	Tuba4a|chr1:75388558-75389057	0.119354341526286	.	.
chr1	75236144	75236643	chr1	74759797	74760296	Dnajb2|chr1:74759797-74760296	0.170446263759983	.	.
chr1	75236144	75236643	chr1	74775505	74776004	Dnajb2|chr1:74775505-74776004	0.0997113420594242	.	.
chr1	75236144	75236643	chr1	74797410	74797909	Dnajb2|chr1:74797410-74797909	0.0911808032641994	.	.
chr1	75236144	75236643	chr1	74939724	74940223	Dnajb2|chr1:74939724-74940223	0.133566446562812	.	.
chr1	75236144	75236643	chr1	75214856	75215355	Dnajb2|chr1:75214856-75215355	0.0728111319911122	.	.
chr1	75236144	75236643	chr1	75381822	75382321	Dnajb2|chr1:75381822-75382321	0.0998479557395558	.	.
chr1	75236144	75236643	chr1	75464863	75465362	Dnajb2|chr1:75464863-75465362	0.0632181356548338	.	.
chr1	75236651	75237150	chr1	74759797	74760296	Dnajb2|chr1:74759797-74760296	0.122493633687468	.	.
chr1	75236651	75237150	chr1	74797410	74797909	Dnajb2|chr1:74797410-74797909	0.283631928458959	.	.
chr1	75236651	75237150	chr1	74894978	74895477	Dnajb2|chr1:74894978-74895477	0.0799295194634348	.	.
chr1	75236651	75237150	chr1	74939724	74940223	Dnajb2|chr1:74939724-74940223	0.0997732611904152	.	.
chr1	75236651	75237150	chr1	75016818	75017317	Dnajb2|chr1:75016818-75017317	0.101832255703885	.	.
chr1	75236651	75237150	chr1	75209245	75209744	Dnajb2|chr1:75209245-75209744	0.0640040933476267	.	.
chr1	75236651	75237150	chr1	75247991	75248490	Dnajb2|chr1:75247991-75248490	0.161363295831132	.	.
chr1	75236651	75237150	chr1	75254226	75254725	Dnajb2|chr1:75254226-75254725	0.0782776805085493	.	.
chr1	75236651	75237150	chr1	75357330	75357829	Dnajb2|chr1:75357330-75357829	0.124352216678721	.	.
chr1	75236651	75237150	chr1	75445624	75446123	Dnajb2|chr1:75445624-75446123	0.0865815228026886	.	.
chr1	75236651	75237150	chr1	75447581	75448080	Dnajb2|chr1:75447581-75448080	0.152400400569695	.	.
chr1	75236651	75237150	chr1	75458368	75458867	Dnajb2|chr1:75458368-75458867	0.0707691354387518	.	.
chr1	75251521	75252020	chr1	75141393	75141892	Gm28294|chr1:75141393-75141892	0.0914706839111833	.	.
chr1	75251521	75252020	chr1	75234571	75235070	Gm28294|chr1:75234571-75235070	0.0831223781119387	.	.
chr1	75251521	75252020	chr1	75357330	75357829	Gm28294|chr1:75357330-75357829	0.124543879792967	.	.
chr1	75251521	75252020	chr1	75413640	75414139	Gm28294|chr1:75413640-75414139	0.087889706893442	.	.
chr1	75251521	75252020	chr1	75443597	75444096	Gm28294|chr1:75443597-75444096	0.105928814152461	.	.
chr1	75251521	75252020	chr1	75447581	75448080	Gm28294|chr1:75447581-75448080	0.109037747604981	.	.
chr1	75251521	75252020	chr1	75455888	75456387	Gm28294|chr1:75455888-75456387	0.0836468100494177	.	.
chr1	75251521	75252020	chr1	75487302	75487801	Gm28294|chr1:75487302-75487801	0.104927451695404	.	.
chr1	75277375	75277874	chr1	75218312	75218811	Resp18|chr1:75218312-75218811	0.115351516829788	.	.
chr1	75277375	75277874	chr1	75244823	75245322	Resp18|chr1:75244823-75245322	0.0608875208208439	.	.
chr1	75277375	75277874	chr1	75357330	75357829	Resp18|chr1:75357330-75357829	0.102991001603099	.	.
chr1	75277375	75277874	chr1	75388558	75389057	Resp18|chr1:75388558-75389057	0.0786226421785491	.	.
chr1	75277375	75277874	chr1	75393088	75393587	Resp18|chr1:75393088-75393587	0.0704599383228667	.	.
chr1	75277375	75277874	chr1	75398631	75399130	Resp18|chr1:75398631-75399130	0.0894242949512964	.	.
chr1	75277375	75277874	chr1	75447581	75448080	Resp18|chr1:75447581-75448080	0.123381890436595	.	.
chr1	75316812	75317311	chr1	75247991	75248490	Dnpep|chr1:75247991-75248490	0.0652259186478466	.	.
chr1	75316812	75317311	chr1	75399854	75400353	Dnpep|chr1:75399854-75400353	0.150660408284727	.	.
chr1	75317346	75317845	chr1	75001124	75001623	Dnpep|chr1:75001124-75001623	0.103829815876816	.	.
chr1	75317346	75317845	chr1	75214856	75215355	Dnpep|chr1:75214856-75215355	0.0674037294098504	.	.
chr1	75317346	75317845	chr1	75365427	75365926	Dnpep|chr1:75365427-75365926	0.103470295081126	.	.
chr1	75317346	75317845	chr1	75399854	75400353	Dnpep|chr1:75399854-75400353	0.313364044530095	.	.
chr1	75317346	75317845	chr1	75464863	75465362	Dnpep|chr1:75464863-75465362	0.0700209376578584	.	.
chr1	75317346	75317845	chr1	75467494	75467993	Dnpep|chr1:75467494-75467993	0.0618252376355019	.	.
chr1	75359983	75360482	chr1	75001124	75001623	Des|chr1:75001124-75001623	0.0718598652553566	.	.
chr1	75359983	75360482	chr1	75214276	75214775	Des|chr1:75214276-75214775	0.122511706648155	.	.
chr1	75359983	75360482	chr1	75387412	75387911	Des|chr1:75387412-75387911	0.107506917056822	.	.
chr1	75359983	75360482	chr1	75413640	75414139	Des|chr1:75413640-75414139	0.126333032242254	.	.
chr1	75435709	75436208	chr1	75141393	75141892	Gmppa|chr1:75141393-75141892	0.165503283152325	.	.
chr1	75435709	75436208	chr1	75244823	75245322	Gmppa|chr1:75244823-75245322	0.08781720594142	.	.
chr1	75435709	75436208	chr1	75247991	75248490	Gmppa|chr1:75247991-75248490	0.066783337095852	.	.
chr1	75435709	75436208	chr1	75422827	75423326	Gmppa|chr1:75422827-75423326	0.0639166303002486	.	.
chr1	75435709	75436208	chr1	75464863	75465362	Gmppa|chr1:75464863-75465362	0.213867142606176	.	.
chr1	75435709	75436208	chr1	75487302	75487801	Gmppa|chr1:75487302-75487801	0.117428857028549	.	.
chr1	75478598	75479097	chr1	75001124	75001623	Chpf|chr1:75001124-75001623	0.0929953872466098	.	.
chr1	75478598	75479097	chr1	75001124	75001623	Tmem198|chr1:75001124-75001623	0.0929953872466098	.	.
chr1	75478598	75479097	chr1	75214276	75214775	Chpf|chr1:75214276-75214775	0.129618507666366	.	.
chr1	75478598	75479097	chr1	75214276	75214775	Tmem198|chr1:75214276-75214775	0.129618507666366	.	.
chr1	75478598	75479097	chr1	75344255	75344754	Chpf|chr1:75344255-75344754	0.122135654688506	.	.
chr1	75478598	75479097	chr1	75344255	75344754	Tmem198|chr1:75344255-75344754	0.122135654688506	.	.
chr1	75478598	75479097	chr1	75371716	75372215	Chpf|chr1:75371716-75372215	0.180464813719611	.	.
chr1	75478598	75479097	chr1	75371716	75372215	Tmem198|chr1:75371716-75372215	0.180464813719611	.	.
chr1	75478598	75479097	chr1	75399854	75400353	Chpf|chr1:75399854-75400353	0.123654679510243	.	.
chr1	75478598	75479097	chr1	75399854	75400353	Tmem198|chr1:75399854-75400353	0.123654679510243	.	.
chr1	75478598	75479097	chr1	75422827	75423326	Chpf|chr1:75422827-75423326	0.134898274540538	.	.
chr1	75478598	75479097	chr1	75422827	75423326	Tmem198|chr1:75422827-75423326	0.134898274540538	.	.
chr1	75478598	75479097	chr1	75458368	75458867	Chpf|chr1:75458368-75458867	0.0632026318520163	.	.
chr1	75478598	75479097	chr1	75458368	75458867	Tmem198|chr1:75458368-75458867	0.0632026318520163	.	.
chr1	75478598	75479097	chr1	75464863	75465362	Chpf|chr1:75464863-75465362	0.110830845141492	.	.
chr1	75478598	75479097	chr1	75464863	75465362	Tmem198|chr1:75464863-75465362	0.110830845141492	.	.
chr1	75478598	75479097	chr1	75487302	75487801	Chpf|chr1:75487302-75487801	0.0602665531288137	.	.
chr1	75478598	75479097	chr1	75487302	75487801	Tmem198|chr1:75487302-75487801	0.0602665531288137	.	.
chr1	75478598	75479097	chr1	75495129	75495628	Chpf|chr1:75495129-75495628	0.0597281424379198	.	.
chr1	75478598	75479097	chr1	75495129	75495628	Tmem198|chr1:75495129-75495628	0.0597281424379198	.	.
chr1	75479156	75479655	chr1	75001124	75001623	Chpf|chr1:75001124-75001623	0.161115327625763	.	.
chr1	75479156	75479655	chr1	75001124	75001623	Tmem198|chr1:75001124-75001623	0.161115327625763	.	.
chr1	75479156	75479655	chr1	75244823	75245322	Chpf|chr1:75244823-75245322	0.0796907180177813	.	.
chr1	75479156	75479655	chr1	75244823	75245322	Tmem198|chr1:75244823-75245322	0.0796907180177813	.	.
chr1	75479156	75479655	chr1	75365427	75365926	Chpf|chr1:75365427-75365926	0.0902761670684193	.	.
chr1	75479156	75479655	chr1	75365427	75365926	Tmem198|chr1:75365427-75365926	0.0902761670684193	.	.
chr1	75479156	75479655	chr1	75387412	75387911	Chpf|chr1:75387412-75387911	0.0703720447470422	.	.
chr1	75479156	75479655	chr1	75387412	75387911	Tmem198|chr1:75387412-75387911	0.0703720447470422	.	.
chr1	75479156	75479655	chr1	75393088	75393587	Chpf|chr1:75393088-75393587	0.066372435508047	.	.
chr1	75479156	75479655	chr1	75393088	75393587	Tmem198|chr1:75393088-75393587	0.066372435508047	.	.
chr1	75479156	75479655	chr1	75399854	75400353	Chpf|chr1:75399854-75400353	0.137331406135776	.	.
chr1	75479156	75479655	chr1	75399854	75400353	Tmem198|chr1:75399854-75400353	0.137331406135776	.	.
chr1	75479156	75479655	chr1	75487834	75488333	Chpf|chr1:75487834-75488333	0.0767828628472019	.	.
chr1	75479156	75479655	chr1	75487834	75488333	Tmem198|chr1:75487834-75488333	0.0767828628472019	.	.
chr1	75505376	75505875	chr1	75704605	75705104	Obsl1|chr1:75704605-75705104	0.0665495082183619	.	.
chr1	75505376	75505875	chr1	75937065	75937564	Obsl1|chr1:75937065-75937564	0.0767770534667955	.	.
chr1	75506139	75506638	chr1	75925739	75926238	Inha|chr1:75925739-75926238	0.0795515656113856	.	.
chr1	75506139	75506638	chr1	75925739	75926238	Obsl1|chr1:75925739-75926238	0.0795515656113856	.	.
chr1	75506139	75506638	chr1	75936535	75937034	Inha|chr1:75936535-75937034	0.160496290309916	.	.
chr1	75506139	75506638	chr1	75936535	75937034	Obsl1|chr1:75936535-75937034	0.160496290309916	.	.
chr1	75506139	75506638	chr1	75937065	75937564	Inha|chr1:75937065-75937564	0.0802904739175832	.	.
chr1	75506139	75506638	chr1	75937065	75937564	Obsl1|chr1:75937065-75937564	0.0802904739175832	.	.
chr1	75521240	75521739	chr1	75559353	75559852	Stk11ip|chr1:75559353-75559852	0.0833977410967007	.	.
chr1	75521240	75521739	chr1	75804418	75804917	Stk11ip|chr1:75804418-75804917	0.0712025156626364	.	.
chr1	75545710	75546209	chr1	75588323	75588822	Slc4a3|chr1:75588323-75588822	0.159259481362748	.	.
chr1	75546261	75546760	chr1	75561782	75562281	Slc4a3|chr1:75561782-75562281	0.0887023476767168	.	.
chr1	75546261	75546760	chr1	75582243	75582742	Slc4a3|chr1:75582243-75582742	0.0641232625669498	.	.
chr1	75546261	75546760	chr1	75588323	75588822	Slc4a3|chr1:75588323-75588822	0.0673607289628626	.	.
chr1	75546261	75546760	chr1	75610446	75610945	Slc4a3|chr1:75610446-75610945	0.0700021389019219	.	.
chr1	75546261	75546760	chr1	75653752	75654251	Slc4a3|chr1:75653752-75654251	0.117330845678433	.	.
chr1	75546261	75546760	chr1	75704605	75705104	Slc4a3|chr1:75704605-75705104	0.0646963052183731	.	.
chr1	75546261	75546760	chr1	75705165	75705664	Slc4a3|chr1:75705165-75705664	0.116811558543437	.	.
chr1	77514195	77514694	chr1	77513554	77514053	Epha4|chr1:77513554-77514053	0.379659752542865	.	.
chr1	77514195	77514694	chr1	77513554	77514053	Gm28386|chr1:77513554-77514053	0.379659752542865	.	.
chr1	77514195	77514694	chr1	77846200	77846699	Epha4|chr1:77846200-77846699	0.0963971461987906	.	.
chr1	77514195	77514694	chr1	77846200	77846699	Epha4|chr1:77846200-77846699	0.0963971461987907	.	.
chr1	77514195	77514694	chr1	77846200	77846699	Gm28386|chr1:77846200-77846699	0.0963971461987906	.	.
chr1	77514195	77514694	chr1	77846200	77846699	Gm28386|chr1:77846200-77846699	0.0963971461987907	.	.
chr1	77514195	77514694	chr1	77947879	77948378	Epha4|chr1:77947879-77948378	0.113943792169043	.	.
chr1	77514195	77514694	chr1	77947879	77948378	Gm28386|chr1:77947879-77948378	0.113943792169043	.	.
chr1	77514195	77514694	chr1	77978623	77979122	Epha4|chr1:77978623-77979122	0.132334886713782	.	.
chr1	77514195	77514694	chr1	77978623	77979122	Gm28386|chr1:77978623-77979122	0.132334886713782	.	.
chr1	77514939	77515438	chr1	77513554	77514053	Epha4|chr1:77513554-77514053	0.289150623933478	.	.
chr1	77514939	77515438	chr1	77513554	77514053	Gm28386|chr1:77513554-77514053	0.289150623933478	.	.
chr1	77514939	77515438	chr1	77943057	77943556	Epha4|chr1:77943057-77943556	0.101543786810609	.	.
chr1	77514939	77515438	chr1	77943057	77943556	Gm28386|chr1:77943057-77943556	0.101543786810609	.	.
chr1	77514939	77515438	chr1	77947164	77947663	Epha4|chr1:77947164-77947663	0.154653338372171	.	.
chr1	77514939	77515438	chr1	77947164	77947663	Gm28386|chr1:77947164-77947663	0.154653338372171	.	.
chr1	77514939	77515438	chr1	77947879	77948378	Epha4|chr1:77947879-77948378	0.131688530109246	.	.
chr1	77514939	77515438	chr1	77947879	77948378	Gm28386|chr1:77947879-77948378	0.131688530109246	.	.
chr1	77514939	77515438	chr1	77978623	77979122	Epha4|chr1:77978623-77979122	0.133435018508638	.	.
chr1	77514939	77515438	chr1	77978623	77979122	Gm28386|chr1:77978623-77979122	0.133435018508638	.	.
chr1	77516009	77516508	chr1	77811569	77812068	Gm28386|chr1:77811569-77812068	0.0814797584209862	.	.
chr1	77972152	77972651	chr1	77947879	77948378	Gm28387|chr1:77947879-77948378	0.0733574669756852	.	.
chr1	77972152	77972651	chr1	77964556	77965055	Gm28387|chr1:77964556-77965055	0.11553258113021	.	.
chr1	77972152	77972651	chr1	78156489	78156988	Gm28387|chr1:78156489-78156988	0.123573692624915	.	.
chr1	77972152	77972651	chr1	78157904	78158403	Gm28387|chr1:78157904-78158403	0.0827221769449438	.	.
chr1	77972152	77972651	chr1	78167407	78167906	Gm28387|chr1:78167407-78167906	0.116022538152573	.	.
chr1	77972152	77972651	chr1	78169381	78169880	Gm28387|chr1:78169381-78169880	0.0591152303091787	.	.
chr1	77972152	77972651	chr1	78170666	78171165	Gm28387|chr1:78170666-78171165	0.127226938692977	.	.
chr1	77972152	77972651	chr1	78171670	78172169	Gm28387|chr1:78171670-78172169	0.167068001760313	.	.
chr1	77972152	77972651	chr1	78181806	78182305	Gm28387|chr1:78181806-78182305	0.072348139891317	.	.
chr1	77972152	77972651	chr1	78181806	78182305	Gm28387|chr1:78181806-78182305	0.0723481398913171	.	.
chr1	77972152	77972651	chr1	78189390	78189889	Gm28387|chr1:78189390-78189889	0.237927214462787	.	.
chr1	77972152	77972651	chr1	78189950	78190449	Gm28387|chr1:78189950-78190449	0.15007240273249	.	.
chr1	77972152	77972651	chr1	78190569	78191068	Gm28387|chr1:78190569-78191068	0.265254602211703	.	.
chr1	77972152	77972651	chr1	78203685	78204184	Gm28387|chr1:78203685-78204184	0.094768415813222	.	.
chr1	78196613	78197112	chr1	77943057	77943556	Pax3|chr1:77943057-77943556	0.0690894835136403	.	.
chr1	78196613	78197112	chr1	77947164	77947663	Pax3|chr1:77947164-77947663	0.0853110190658966	.	.
chr1	78196613	78197112	chr1	77947879	77948378	Pax3|chr1:77947879-77948378	0.1289509783414	.	.
chr1	78196613	78197112	chr1	77964556	77965055	Pax3|chr1:77964556-77965055	0.271005531041802	.	.
chr1	78196613	78197112	chr1	77978623	77979122	Pax3|chr1:77978623-77979122	0.102261764467919	.	.
chr1	78196613	78197112	chr1	78129116	78129615	Pax3|chr1:78129116-78129615	0.0623269011722544	.	.
chr1	78196613	78197112	chr1	78147927	78148426	Pax3|chr1:78147927-78148426	0.137284001694077	.	.
chr1	78196613	78197112	chr1	78156489	78156988	Pax3|chr1:78156489-78156988	0.271909234341844	.	.
chr1	78196613	78197112	chr1	78157904	78158403	Pax3|chr1:78157904-78158403	0.0710583101341624	.	.
chr1	78196613	78197112	chr1	78167407	78167906	Pax3|chr1:78167407-78167906	0.191394935590211	.	.
chr1	78196613	78197112	chr1	78169381	78169880	Pax3|chr1:78169381-78169880	0.136269763370893	.	.
chr1	78196613	78197112	chr1	78170666	78171165	Pax3|chr1:78170666-78171165	0.252055186347088	.	.
chr1	78196613	78197112	chr1	78171670	78172169	Pax3|chr1:78171670-78172169	0.123976070204896	.	.
chr1	78196613	78197112	chr1	78181806	78182305	Pax3|chr1:78181806-78182305	0.227758262813744	.	.
chr1	78196613	78197112	chr1	78189390	78189889	Pax3|chr1:78189390-78189889	0.43686384754997	.	.
chr1	78196613	78197112	chr1	78189950	78190449	Pax3|chr1:78189950-78190449	0.425300536393702	.	.
chr1	78196613	78197112	chr1	78190569	78191068	Pax3|chr1:78190569-78191068	0.484531453257998	.	.
chr1	78196613	78197112	chr1	78203685	78204184	Pax3|chr1:78203685-78204184	0.147687292019648	.	.
chr1	78196613	78197112	chr1	78396193	78396692	Pax3|chr1:78396193-78396692	0.111013006822126	.	.
chr1	78196613	78197112	chr1	78425895	78426394	Pax3|chr1:78425895-78426394	0.15716030955632	.	.
chr1	78196613	78197112	chr1	78437059	78437558	Pax3|chr1:78437059-78437558	0.0855198164615135	.	.
chr1	78196613	78197112	chr1	78454635	78455134	Pax3|chr1:78454635-78455134	0.0896495592590507	.	.
chr1	78310032	78310531	chr1	78167407	78167906	Sgpp2|chr1:78167407-78167906	0.0745111974002615	.	.
chr1	78310032	78310531	chr1	78169381	78169880	Sgpp2|chr1:78169381-78169880	0.185609746883299	.	.
chr1	78310032	78310531	chr1	78171670	78172169	Sgpp2|chr1:78171670-78172169	0.197954485837131	.	.
chr1	78310032	78310531	chr1	78181806	78182305	Sgpp2|chr1:78181806-78182305	0.126610367375455	.	.
chr1	78310032	78310531	chr1	78189390	78189889	Sgpp2|chr1:78189390-78189889	0.232224436805949	.	.
chr1	78310032	78310531	chr1	78189390	78189889	Sgpp2|chr1:78189390-78189889	0.23222443680595	.	.
chr1	78310032	78310531	chr1	78189950	78190449	Sgpp2|chr1:78189950-78190449	0.13818651955528	.	.
chr1	78310032	78310531	chr1	78190569	78191068	Sgpp2|chr1:78190569-78191068	0.158930233514711	.	.
chr1	78310032	78310531	chr1	78203685	78204184	Sgpp2|chr1:78203685-78204184	0.0893461020257036	.	.
chr1	78310032	78310531	chr1	78215765	78216264	Sgpp2|chr1:78215765-78216264	0.143443417486027	.	.
chr1	78310032	78310531	chr1	78425895	78426394	Sgpp2|chr1:78425895-78426394	0.0764232527580429	.	.
chr1	78488900	78489399	chr1	78170666	78171165	Farsb|chr1:78170666-78171165	0.0732544644823025	.	.
chr1	78488900	78489399	chr1	78215765	78216264	Farsb|chr1:78215765-78216264	0.111590092678362	.	.
chr1	78488900	78489399	chr1	78454635	78455134	Farsb|chr1:78454635-78455134	0.0628772515396728	.	.
chr1	78820317	78820816	chr1	78760975	78761474	Gm29187|chr1:78760975-78761474	0.108935778429284	.	.
chr1	78820317	78820816	chr1	78813940	78814439	Gm29187|chr1:78813940-78814439	0.271821755255701	.	.
chr1	78820317	78820816	chr1	78819576	78820075	Gm29187|chr1:78819576-78820075	0.112716205995521	.	.
chr1	78822000	78822499	chr1	78852381	78852880	Gm29187|chr1:78852381-78852880	0.0666325242267805	.	.
chr1	78822000	78822499	chr1	78919678	78920177	Gm29187|chr1:78919678-78920177	0.100700827887226	.	.
chr1	78822000	78822499	chr1	78972075	78972574	Gm29187|chr1:78972075-78972574	0.0790647219589054	.	.
chr1	79439807	79440306	chr1	79228147	79228646	Scg2|chr1:79228147-79228646	0.0943945928162486	.	.
chr1	80224758	80225257	chr1	80238658	80239157	2310015K22Rik|chr1:80238658-80239157	0.109681132242259	.	.
chr1	80224758	80225257	chr1	80292701	80293200	2310015K22Rik|chr1:80292701-80293200	0.0751391634274786	.	.
chr1	80339971	80340470	chr1	80230629	80231128	Cul3|chr1:80230629-80231128	0.104629895404224	.	.
chr1	80340736	80341235	chr1	80096379	80096878	Cul3|chr1:80096379-80096878	0.060686648268753	.	.
chr1	80340736	80341235	chr1	80230629	80231128	Cul3|chr1:80230629-80231128	0.108452002436088	.	.
chr1	83037972	83038471	chr1	83395536	83396035	Slc19a3|chr1:83395536-83396035	0.0608232693905204	.	.
chr1	83407918	83408417	chr1	83631750	83632249	Sphkap|chr1:83631750-83632249	0.0676038281085807	.	.
chr1	83407918	83408417	chr1	83727092	83727591	Sphkap|chr1:83727092-83727591	0.172764884220684	.	.
chr1	83407918	83408417	chr1	83745995	83746494	Sphkap|chr1:83745995-83746494	0.0603561015215847	.	.
chr1	84839165	84839664	chr1	84838531	84839030	Fbxo36|chr1:84838531-84839030	0.16621284865429	.	.
chr1	84839165	84839664	chr1	84933383	84933882	Fbxo36|chr1:84933383-84933882	0.162194268384195	.	.
chr1	84839808	84840307	chr1	84789691	84790190	Fbxo36|chr1:84789691-84790190	0.0715617599817658	.	.
chr1	84839808	84840307	chr1	84789691	84790190	Trip12|chr1:84789691-84790190	0.0715617599817658	.	.
chr1	84839808	84840307	chr1	85114670	85115169	Fbxo36|chr1:85114670-85115169	0.0944119588457735	.	.
chr1	84839808	84840307	chr1	85114670	85115169	Trip12|chr1:85114670-85115169	0.0944119588457735	.	.
chr1	84935649	84936148	chr1	84933383	84933882	Slc16a14|chr1:84933383-84933882	0.22382198929044	.	.
chr1	85793160	85793659	chr1	85736435	85736934	Cab39|chr1:85736435-85736934	0.0773652614580234	.	.
chr1	85793160	85793659	chr1	85901970	85902469	Cab39|chr1:85901970-85902469	0.085293018475848	.	.
chr1	85793160	85793659	chr1	85916833	85917332	Cab39|chr1:85916833-85917332	0.239007311599618	.	.
chr1	85793160	85793659	chr1	85933596	85934095	Cab39|chr1:85933596-85934095	0.0912611114831894	.	.
chr1	85793160	85793659	chr1	85939586	85940085	Cab39|chr1:85939586-85940085	0.0686073507092465	.	.
chr1	85793160	85793659	chr1	85946672	85947171	Cab39|chr1:85946672-85947171	0.168288246204449	.	.
chr1	85793728	85794227	chr1	85651784	85652283	Cab39|chr1:85651784-85652283	0.0760267845839144	.	.
chr1	85793728	85794227	chr1	85703519	85704018	Cab39|chr1:85703519-85704018	0.16227243708335	.	.
chr1	85793728	85794227	chr1	85794440	85794939	Cab39|chr1:85794440-85794939	0.140128608314895	.	.
chr1	85793728	85794227	chr1	85895455	85895954	Cab39|chr1:85895455-85895954	0.0662605192104343	.	.
chr1	85793728	85794227	chr1	85900577	85901076	Cab39|chr1:85900577-85901076	0.077405133435226	.	.
chr1	85793728	85794227	chr1	85939586	85940085	Cab39|chr1:85939586-85940085	0.126351036284118	.	.
chr1	85894274	85894773	chr1	85624464	85624963	Itm2c|chr1:85624464-85624963	0.0711393791705415	.	.
chr1	85894274	85894773	chr1	85703519	85704018	Itm2c|chr1:85703519-85704018	0.0911886473674442	.	.
chr1	85894274	85894773	chr1	85901970	85902469	Itm2c|chr1:85901970-85902469	0.0624317915310258	.	.
chr1	85894274	85894773	chr1	85908911	85909410	Itm2c|chr1:85908911-85909410	0.0791054436920036	.	.
chr1	85894274	85894773	chr1	85935397	85935896	Itm2c|chr1:85935397-85935896	0.0649098543212904	.	.
chr1	85894955	85895454	chr1	85766354	85766853	Itm2c|chr1:85766354-85766853	0.107956601655598	.	.
chr1	85894955	85895454	chr1	85842205	85842704	Itm2c|chr1:85842205-85842704	0.084738490730552	.	.
chr1	85894955	85895454	chr1	85895455	85895954	Itm2c|chr1:85895455-85895954	0.241186607828622	.	.
chr1	85894955	85895454	chr1	85921732	85922231	Itm2c|chr1:85921732-85922231	0.0658320703330443	.	.
chr1	85894955	85895454	chr1	85940132	85940631	Itm2c|chr1:85940132-85940631	0.195938615017262	.	.
chr1	85894955	85895454	chr1	85969444	85969943	Itm2c|chr1:85969444-85969943	0.0726431779892153	.	.
chr1	85894955	85895454	chr1	85981936	85982435	Itm2c|chr1:85981936-85982435	0.0721611242274854	.	.
chr1	85928201	85928700	chr1	85766354	85766853	4933407L21Rik|chr1:85766354-85766853	0.201755415321154	.	.
chr1	85928201	85928700	chr1	85822289	85822788	4933407L21Rik|chr1:85822289-85822788	0.08548329075536	.	.
chr1	85928201	85928700	chr1	85842205	85842704	4933407L21Rik|chr1:85842205-85842704	0.063280788947293	.	.
chr1	85928201	85928700	chr1	85896767	85897266	4933407L21Rik|chr1:85896767-85897266	0.0766235669648341	.	.
chr1	85928201	85928700	chr1	85922384	85922883	4933407L21Rik|chr1:85922384-85922883	0.178666617199573	.	.
chr1	85928201	85928700	chr1	85933596	85934095	4933407L21Rik|chr1:85933596-85934095	0.115847049356773	.	.
chr1	85928201	85928700	chr1	85934135	85934634	4933407L21Rik|chr1:85934135-85934634	0.103641021932023	.	.
chr1	86302910	86303409	chr1	86499815	86500314	B3gnt7|chr1:86499815-86500314	0.102099915267908	.	.
chr1	86302910	86303409	chr1	86499815	86500314	Gm28626|chr1:86499815-86500314	0.102099915267908	.	.
chr1	86302910	86303409	chr1	86509365	86509864	B3gnt7|chr1:86509365-86509864	0.0659461873314526	.	.
chr1	86302910	86303409	chr1	86509365	86509864	Gm28626|chr1:86509365-86509864	0.0659461873314526	.	.
chr1	86302910	86303409	chr1	86633770	86634269	B3gnt7|chr1:86633770-86634269	0.195677891991223	.	.
chr1	86302910	86303409	chr1	86633770	86634269	Gm28626|chr1:86633770-86634269	0.195677891991223	.	.
chr1	86358737	86359236	chr1	86389211	86389710	C130036L24Rik|chr1:86389211-86389710	0.111171095518923	.	.
chr1	86358737	86359236	chr1	86389211	86389710	Ncl|chr1:86389211-86389710	0.111171095518923	.	.
chr1	86358737	86359236	chr1	86416225	86416724	C130036L24Rik|chr1:86416225-86416724	0.192275902921384	.	.
chr1	86358737	86359236	chr1	86416225	86416724	Ncl|chr1:86416225-86416724	0.192275902921384	.	.
chr1	86358737	86359236	chr1	86440464	86440963	C130036L24Rik|chr1:86440464-86440963	0.0621323662773639	.	.
chr1	86358737	86359236	chr1	86440464	86440963	Ncl|chr1:86440464-86440963	0.0621323662773639	.	.
chr1	86358737	86359236	chr1	86510941	86511440	C130036L24Rik|chr1:86510941-86511440	0.0859398580636599	.	.
chr1	86358737	86359236	chr1	86510941	86511440	Ncl|chr1:86510941-86511440	0.0859398580636599	.	.
chr1	86358737	86359236	chr1	86525204	86525703	C130036L24Rik|chr1:86525204-86525703	0.151760802489726	.	.
chr1	86358737	86359236	chr1	86525204	86525703	Ncl|chr1:86525204-86525703	0.151760802489726	.	.
chr1	86358737	86359236	chr1	86618411	86618910	C130036L24Rik|chr1:86618411-86618910	0.128961091708865	.	.
chr1	86358737	86359236	chr1	86618411	86618910	Ncl|chr1:86618411-86618910	0.128961091708865	.	.
chr1	86358737	86359236	chr1	86719376	86719875	C130036L24Rik|chr1:86719376-86719875	0.182611035411005	.	.
chr1	86358737	86359236	chr1	86719376	86719875	Ncl|chr1:86719376-86719875	0.182611035411005	.	.
chr1	86359268	86359767	chr1	86433961	86434460	C130036L24Rik|chr1:86433961-86434460	0.105143647671398	.	.
chr1	86359268	86359767	chr1	86433961	86434460	Ncl|chr1:86433961-86434460	0.105143647671398	.	.
chr1	86359268	86359767	chr1	86434501	86435000	C130036L24Rik|chr1:86434501-86435000	0.476644729637245	.	.
chr1	86359268	86359767	chr1	86434501	86435000	Ncl|chr1:86434501-86435000	0.476644729637245	.	.
chr1	86359268	86359767	chr1	86472164	86472663	C130036L24Rik|chr1:86472164-86472663	0.0743113891549574	.	.
chr1	86359268	86359767	chr1	86472164	86472663	Ncl|chr1:86472164-86472663	0.0743113891549574	.	.
chr1	86359268	86359767	chr1	86487143	86487642	C130036L24Rik|chr1:86487143-86487642	0.281570644872347	.	.
chr1	86359268	86359767	chr1	86487143	86487642	Ncl|chr1:86487143-86487642	0.281570644872347	.	.
chr1	86359268	86359767	chr1	86487725	86488224	C130036L24Rik|chr1:86487725-86488224	0.216455767432137	.	.
chr1	86359268	86359767	chr1	86487725	86488224	Ncl|chr1:86487725-86488224	0.216455767432137	.	.
chr1	86359268	86359767	chr1	86503968	86504467	C130036L24Rik|chr1:86503968-86504467	0.197357057863676	.	.
chr1	86359268	86359767	chr1	86503968	86504467	Ncl|chr1:86503968-86504467	0.197357057863676	.	.
chr1	86359268	86359767	chr1	86525204	86525703	C130036L24Rik|chr1:86525204-86525703	0.06661310209955	.	.
chr1	86359268	86359767	chr1	86525204	86525703	Ncl|chr1:86525204-86525703	0.06661310209955	.	.
chr1	86359268	86359767	chr1	86719376	86719875	C130036L24Rik|chr1:86719376-86719875	0.0671448027598888	.	.
chr1	86359268	86359767	chr1	86719376	86719875	Ncl|chr1:86719376-86719875	0.0671448027598888	.	.
chr1	86525710	86526209	chr1	86440464	86440963	Ptma|chr1:86440464-86440963	0.10552836164403	.	.
chr1	86525710	86526209	chr1	86441273	86441772	Ptma|chr1:86441273-86441772	0.0794451511513374	.	.
chr1	86525710	86526209	chr1	86487143	86487642	Ptma|chr1:86487143-86487642	0.0873108574804875	.	.
chr1	86525710	86526209	chr1	86487725	86488224	Ptma|chr1:86487725-86488224	0.124676069898034	.	.
chr1	86525710	86526209	chr1	86525204	86525703	Ptma|chr1:86525204-86525703	0.139981665680114	.	.
chr1	86525710	86526209	chr1	86528114	86528613	Ptma|chr1:86528114-86528613	0.0848105251968667	.	.
chr1	86525710	86526209	chr1	86719376	86719875	Ptma|chr1:86719376-86719875	0.098031267878481	.	.
chr1	86526360	86526859	chr1	86433961	86434460	Ptma|chr1:86433961-86434460	0.0995648984346749	.	.
chr1	86526360	86526859	chr1	86434501	86435000	Ptma|chr1:86434501-86435000	0.357410943807626	.	.
chr1	86526360	86526859	chr1	86442428	86442927	Ptma|chr1:86442428-86442927	0.0651548881156228	.	.
chr1	86526360	86526859	chr1	86487143	86487642	Ptma|chr1:86487143-86487642	0.352529877841598	.	.
chr1	86526360	86526859	chr1	86487725	86488224	Ptma|chr1:86487725-86488224	0.221771150748002	.	.
chr1	86526360	86526859	chr1	86503968	86504467	Ptma|chr1:86503968-86504467	0.10767675551866	.	.
chr1	86582078	86582577	chr1	86381004	86381503	Cops7b|chr1:86381004-86381503	0.166550078361357	.	.
chr1	86582078	86582577	chr1	86381004	86381503	Pde6d|chr1:86381004-86381503	0.166550078361357	.	.
chr1	86582078	86582577	chr1	86434501	86435000	Cops7b|chr1:86434501-86435000	0.0962241804393458	.	.
chr1	86582078	86582577	chr1	86434501	86435000	Pde6d|chr1:86434501-86435000	0.0962241804393458	.	.
chr1	86582078	86582577	chr1	86440464	86440963	Cops7b|chr1:86440464-86440963	0.0690755758195692	.	.
chr1	86582078	86582577	chr1	86440464	86440963	Pde6d|chr1:86440464-86440963	0.0690755758195692	.	.
chr1	86582078	86582577	chr1	86487143	86487642	Cops7b|chr1:86487143-86487642	0.074891430570438	.	.
chr1	86582078	86582577	chr1	86487143	86487642	Pde6d|chr1:86487143-86487642	0.074891430570438	.	.
chr1	86582078	86582577	chr1	86487725	86488224	Cops7b|chr1:86487725-86488224	0.0886531493626526	.	.
chr1	86582078	86582577	chr1	86487725	86488224	Cops7b|chr1:86487725-86488224	0.0886531493626527	.	.
chr1	86582078	86582577	chr1	86487725	86488224	Pde6d|chr1:86487725-86488224	0.0886531493626526	.	.
chr1	86582078	86582577	chr1	86487725	86488224	Pde6d|chr1:86487725-86488224	0.0886531493626527	.	.
chr1	86582078	86582577	chr1	86633770	86634269	Cops7b|chr1:86633770-86634269	0.0706446232294669	.	.
chr1	86582078	86582577	chr1	86633770	86634269	Pde6d|chr1:86633770-86634269	0.0706446232294669	.	.
chr1	86582078	86582577	chr1	86996769	86997268	Cops7b|chr1:86996769-86997268	0.199562766318039	.	.
chr1	86582078	86582577	chr1	86996769	86997268	Pde6d|chr1:86996769-86997268	0.199562766318039	.	.
chr1	86582603	86583102	chr1	86381004	86381503	Cops7b|chr1:86381004-86381503	0.104184435616694	.	.
chr1	86582603	86583102	chr1	86381004	86381503	Pde6d|chr1:86381004-86381503	0.104184435616694	.	.
chr1	86582603	86583102	chr1	86472164	86472663	Cops7b|chr1:86472164-86472663	0.0717448993576195	.	.
chr1	86582603	86583102	chr1	86472164	86472663	Pde6d|chr1:86472164-86472663	0.0717448993576195	.	.
chr1	86582603	86583102	chr1	86487725	86488224	Cops7b|chr1:86487725-86488224	0.145739054417074	.	.
chr1	86582603	86583102	chr1	86487725	86488224	Pde6d|chr1:86487725-86488224	0.145739054417074	.	.
chr1	86582603	86583102	chr1	86503968	86504467	Cops7b|chr1:86503968-86504467	0.175934038591926	.	.
chr1	86582603	86583102	chr1	86503968	86504467	Pde6d|chr1:86503968-86504467	0.175934038591926	.	.
chr1	86582603	86583102	chr1	86525204	86525703	Cops7b|chr1:86525204-86525703	0.0886279235578672	.	.
chr1	86582603	86583102	chr1	86525204	86525703	Pde6d|chr1:86525204-86525703	0.0886279235578672	.	.
chr1	86582603	86583102	chr1	86532333	86532832	Cops7b|chr1:86532333-86532832	0.0607160305935876	.	.
chr1	86582603	86583102	chr1	86532333	86532832	Pde6d|chr1:86532333-86532832	0.0607160305935876	.	.
chr1	86582603	86583102	chr1	86634632	86635131	Cops7b|chr1:86634632-86635131	0.0614484143417002	.	.
chr1	86582603	86583102	chr1	86634632	86635131	Pde6d|chr1:86634632-86635131	0.0614484143417002	.	.
chr1	86582603	86583102	chr1	86918040	86918539	Cops7b|chr1:86918040-86918539	0.104016358592911	.	.
chr1	86582603	86583102	chr1	86918040	86918539	Pde6d|chr1:86918040-86918539	0.104016358592911	.	.
chr1	86582603	86583102	chr1	86996769	86997268	Cops7b|chr1:86996769-86997268	0.0892674662947925	.	.
chr1	86582603	86583102	chr1	86996769	86997268	Pde6d|chr1:86996769-86997268	0.0892674662947925	.	.
chr1	86669399	86669898	chr1	86424733	86425232	Nppc|chr1:86424733-86425232	0.0879553747439188	.	.
chr1	86669399	86669898	chr1	86440464	86440963	Nppc|chr1:86440464-86440963	0.0929915060416233	.	.
chr1	86669399	86669898	chr1	86499815	86500314	Nppc|chr1:86499815-86500314	0.0664334222030891	.	.
chr1	86669399	86669898	chr1	86532333	86532832	Nppc|chr1:86532333-86532832	0.0625432864966017	.	.
chr1	86669399	86669898	chr1	86945255	86945754	Nppc|chr1:86945255-86945754	0.0589272215388128	.	.
chr1	86670393	86670892	chr1	86339345	86339844	Nppc|chr1:86339345-86339844	0.102654777653098	.	.
chr1	86670393	86670892	chr1	86448180	86448679	Nppc|chr1:86448180-86448679	0.065347507143621	.	.
chr1	86670393	86670892	chr1	86945255	86945754	Nppc|chr1:86945255-86945754	0.11135276164347	.	.
chr1	86703565	86704064	chr1	86339345	86339844	Dis3l2|chr1:86339345-86339844	0.0709791726900614	.	.
chr1	86703565	86704064	chr1	86381004	86381503	Dis3l2|chr1:86381004-86381503	0.0708454120590247	.	.
chr1	86703565	86704064	chr1	86416225	86416724	Dis3l2|chr1:86416225-86416724	0.19705743508131	.	.
chr1	86703565	86704064	chr1	86433961	86434460	Dis3l2|chr1:86433961-86434460	0.203620588459347	.	.
chr1	86703565	86704064	chr1	86434501	86435000	Dis3l2|chr1:86434501-86435000	0.178495421051212	.	.
chr1	86703565	86704064	chr1	86440464	86440963	Dis3l2|chr1:86440464-86440963	0.0957024859543335	.	.
chr1	86703565	86704064	chr1	86487725	86488224	Dis3l2|chr1:86487725-86488224	0.066742305182324	.	.
chr1	86703565	86704064	chr1	86525204	86525703	Dis3l2|chr1:86525204-86525703	0.133512813222332	.	.
chr1	86703565	86704064	chr1	86618411	86618910	Dis3l2|chr1:86618411-86618910	0.0726684850178589	.	.
chr1	87213128	87213627	chr1	87186473	87186972	Eif4e2|chr1:87186473-87186972	0.116879754202854	.	.
chr1	87213128	87213627	chr1	87186978	87187477	Eif4e2|chr1:87186978-87187477	0.139454295003813	.	.
chr1	87213673	87214172	chr1	86996769	86997268	Eif4e2|chr1:86996769-86997268	0.0809724263939913	.	.
chr1	87213673	87214172	chr1	87010332	87010831	Eif4e2|chr1:87010332-87010831	0.0833265738283581	.	.
chr1	87213673	87214172	chr1	87023478	87023977	Eif4e2|chr1:87023478-87023977	0.135306488043916	.	.
chr1	87213673	87214172	chr1	87184750	87185249	Eif4e2|chr1:87184750-87185249	0.101378278875545	.	.
chr1	87755700	87756199	chr1	87785696	87786195	Atg16l1|chr1:87785696-87786195	0.0886641714106165	.	.
chr1	87755700	87756199	chr1	87786247	87786746	Atg16l1|chr1:87786247-87786746	0.180051544618922	.	.
chr1	87755700	87756199	chr1	87906478	87906977	Atg16l1|chr1:87906478-87906977	0.131075366152201	.	.
chr1	87755700	87756199	chr1	87925537	87926036	Atg16l1|chr1:87925537-87926036	0.147328670599126	.	.
chr1	87755700	87756199	chr1	88143908	88144407	Atg16l1|chr1:88143908-88144407	0.0650926049369046	.	.
chr1	87853009	87853508	chr1	87906478	87906977	Dgkd|chr1:87906478-87906977	0.108011497760468	.	.
chr1	87853009	87853508	chr1	87925537	87926036	Dgkd|chr1:87925537-87926036	0.319975283335062	.	.
chr1	87853009	87853508	chr1	88056575	88057074	Dgkd|chr1:88056575-88057074	0.160140351010752	.	.
chr1	87853009	87853508	chr1	88125739	88126238	Dgkd|chr1:88125739-88126238	0.101249237174803	.	.
chr1	87853973	87854472	chr1	87892627	87893126	Dgkd|chr1:87892627-87893126	0.154272304958974	.	.
chr1	87853973	87854472	chr1	87892627	87893126	Gm19582|chr1:87892627-87893126	0.154272304958974	.	.
chr1	87853973	87854472	chr1	88143908	88144407	Dgkd|chr1:88143908-88144407	0.113097657135092	.	.
chr1	87853973	87854472	chr1	88143908	88144407	Gm19582|chr1:88143908-88144407	0.113097657135092	.	.
chr1	88008031	88008530	chr1	87786247	87786746	Usp40|chr1:87786247-87786746	0.0775240354840203	.	.
chr1	88008031	88008530	chr1	87813615	87814114	Usp40|chr1:87813615-87814114	0.062715274546409	.	.
chr1	88008031	88008530	chr1	87919140	87919639	Usp40|chr1:87919140-87919639	0.0734018054639961	.	.
chr1	88008031	88008530	chr1	88447492	88447991	Usp40|chr1:88447492-88447991	0.154913684899103	.	.
chr1	88093920	88094419	chr1	87879632	87880131	Ugt1a7c|chr1:87879632-87880131	0.255773064497849	.	.
chr1	88093920	88094419	chr1	87880181	87880680	Ugt1a7c|chr1:87880181-87880680	0.138048527261707	.	.
chr1	88093920	88094419	chr1	87922599	87923098	Ugt1a7c|chr1:87922599-87923098	0.0877948271364334	.	.
chr1	88093920	88094419	chr1	88318505	88319004	Ugt1a7c|chr1:88318505-88319004	0.112907758215927	.	.
chr1	88133830	88134329	chr1	87892627	87893126	Ugt1a6a|chr1:87892627-87893126	0.140049204425396	.	.
chr1	88133830	88134329	chr1	87925537	87926036	Ugt1a6a|chr1:87925537-87926036	0.0801534572907028	.	.
chr1	88133830	88134329	chr1	88357393	88357892	Ugt1a6a|chr1:88357393-88357892	0.121057760049538	.	.
chr1	88133830	88134329	chr1	88447492	88447991	Ugt1a6a|chr1:88447492-88447991	0.060521186368739	.	.
chr1	88134367	88134866	chr1	87786247	87786746	Ugt1a6a|chr1:87786247-87786746	0.100724818653701	.	.
chr1	88134367	88134866	chr1	87813615	87814114	Ugt1a6a|chr1:87813615-87814114	0.134834144825453	.	.
chr1	88134367	88134866	chr1	87906478	87906977	Ugt1a6a|chr1:87906478-87906977	0.126316382480176	.	.
chr1	88134367	88134866	chr1	87925537	87926036	Ugt1a6a|chr1:87925537-87926036	0.241611008396096	.	.
chr1	88205505	88206004	chr1	87786247	87786746	Dnajb3|chr1:87786247-87786746	0.100168686901066	.	.
chr1	88205505	88206004	chr1	87925537	87926036	Dnajb3|chr1:87925537-87926036	0.0786827283132171	.	.
chr1	88701430	88701929	chr1	88742325	88742824	Arl4c|chr1:88742325-88742824	0.0650563154722695	.	.
chr1	88701430	88701929	chr1	88745219	88745718	Arl4c|chr1:88745219-88745718	0.06650342238299	.	.
chr1	88701430	88701929	chr1	88804997	88805496	Arl4c|chr1:88804997-88805496	0.186928791040586	.	.
chr1	88701430	88701929	chr1	88809493	88809992	Arl4c|chr1:88809493-88809992	0.0821858199537224	.	.
chr1	88701430	88701929	chr1	88810019	88810518	Arl4c|chr1:88810019-88810518	0.121271230749367	.	.
chr1	88701944	88702443	chr1	88668970	88669469	Arl4c|chr1:88668970-88669469	0.167829258962821	.	.
chr1	88701944	88702443	chr1	88705708	88706207	Arl4c|chr1:88705708-88706207	0.104194205786371	.	.
chr1	88701944	88702443	chr1	88707524	88708023	Arl4c|chr1:88707524-88708023	0.166248724807751	.	.
chr1	88701944	88702443	chr1	88742325	88742824	Arl4c|chr1:88742325-88742824	0.0927538074033513	.	.
chr1	88701944	88702443	chr1	88752371	88752870	Arl4c|chr1:88752371-88752870	0.081267474177567	.	.
chr1	92473544	92474043	chr1	92258003	92258502	Ndufa10|chr1:92258003-92258502	0.127408012834386	.	.
chr1	92473544	92474043	chr1	92437865	92438364	Ndufa10|chr1:92437865-92438364	0.0676975190425363	.	.
chr1	92473544	92474043	chr1	92634964	92635463	Ndufa10|chr1:92634964-92635463	0.122114796887366	.	.
chr1	92473544	92474043	chr1	92680503	92681002	Ndufa10|chr1:92680503-92681002	0.122168609907981	.	.
chr1	92641765	92642264	chr1	92424613	92425112	Cops9|chr1:92424613-92425112	0.113466316782867	.	.
chr1	92641765	92642264	chr1	92610875	92611374	Cops9|chr1:92610875-92611374	0.0763565817056354	.	.
chr1	92641765	92642264	chr1	92651270	92651769	Cops9|chr1:92651270-92651769	0.0664082065229362	.	.
chr1	92641765	92642264	chr1	92651782	92652281	Cops9|chr1:92651782-92652281	0.0631262795978161	.	.
chr1	92647708	92648207	chr1	92423376	92423875	Otos|chr1:92423376-92423875	0.143734006528341	.	.
chr1	92647708	92648207	chr1	92614457	92614956	Otos|chr1:92614457-92614956	0.162966705106131	.	.
chr1	92647708	92648207	chr1	92634964	92635463	Otos|chr1:92634964-92635463	0.0920757863357922	.	.
chr1	92647708	92648207	chr1	92772647	92773146	Otos|chr1:92772647-92773146	0.0890710555091362	.	.
chr1	92647708	92648207	chr1	92840219	92840718	Otos|chr1:92840219-92840718	0.127365770173049	.	.
chr1	92647708	92648207	chr1	92956591	92957090	Otos|chr1:92956591-92957090	0.0714925595730171	.	.
chr1	92647708	92648207	chr1	92994301	92994800	Otos|chr1:92994301-92994800	0.118058191316602	.	.
chr1	92648213	92648712	chr1	92399372	92399871	Otos|chr1:92399372-92399871	0.0812362076353825	.	.
chr1	92648213	92648712	chr1	92439350	92439849	Otos|chr1:92439350-92439849	0.0630736670790236	.	.
chr1	92648213	92648712	chr1	92634964	92635463	Otos|chr1:92634964-92635463	0.0774733568003473	.	.
chr1	92648720	92649219	chr1	92360240	92360739	Otos|chr1:92360240-92360739	0.0892183710795394	.	.
chr1	92648720	92649219	chr1	92423376	92423875	Otos|chr1:92423376-92423875	0.0993649580039502	.	.
chr1	92648720	92649219	chr1	92436870	92437369	Otos|chr1:92436870-92437369	0.081202446713158	.	.
chr1	92648720	92649219	chr1	92436870	92437369	Otos|chr1:92436870-92437369	0.0812024467131581	.	.
chr1	92648720	92649219	chr1	92651270	92651769	Otos|chr1:92651270-92651769	0.153953060022539	.	.
chr1	92648720	92649219	chr1	92651782	92652281	Otos|chr1:92651782-92652281	0.0838656707384765	.	.
chr1	92648720	92649219	chr1	92833921	92834420	Otos|chr1:92833921-92834420	0.0736427711965932	.	.
chr1	92648720	92649219	chr1	92956591	92957090	Otos|chr1:92956591-92957090	0.0865591208319604	.	.
chr1	92831030	92831529	chr1	92651270	92651769	Gpc1|chr1:92651270-92651769	0.193868770539473	.	.
chr1	92831030	92831529	chr1	92651782	92652281	Gpc1|chr1:92651782-92652281	0.334634456999352	.	.
chr1	92831030	92831529	chr1	92681340	92681839	Gpc1|chr1:92681340-92681839	0.100920332310374	.	.
chr1	92831030	92831529	chr1	92696823	92697322	Gpc1|chr1:92696823-92697322	0.0589940556979405	.	.
chr1	92831030	92831529	chr1	92832565	92833064	Gpc1|chr1:92832565-92833064	0.163350008195696	.	.
chr1	92831030	92831529	chr1	92840219	92840718	Gpc1|chr1:92840219-92840718	0.0646843168963852	.	.
chr1	92831616	92832115	chr1	92614457	92614956	Gpc1|chr1:92614457-92614956	0.0638677310812964	.	.
chr1	92831616	92832115	chr1	92801293	92801792	Gpc1|chr1:92801293-92801792	0.0920323082046985	.	.
chr1	92831616	92832115	chr1	92994301	92994800	Gpc1|chr1:92994301-92994800	0.0966774875030499	.	.
chr1	92831616	92832115	chr1	92994301	92994800	Gpc1|chr1:92994301-92994800	0.09667748750305	.	.
chr1	92837813	92838312	chr1	92654655	92655154	Gm29481|chr1:92654655-92655154	0.0658465521982474	.	.
chr1	92837813	92838312	chr1	92681340	92681839	Gm29481|chr1:92681340-92681839	0.0835148227154201	.	.
chr1	92837813	92838312	chr1	92731347	92731846	Gm29481|chr1:92731347-92731846	0.0810257488175159	.	.
chr1	92837813	92838312	chr1	92840219	92840718	Gm29481|chr1:92840219-92840718	0.181464678632724	.	.
chr1	92906632	92907131	chr1	92521236	92521735	Dusp28|chr1:92521236-92521735	0.152447984491502	.	.
chr1	92906632	92907131	chr1	92651270	92651769	Dusp28|chr1:92651270-92651769	0.192078199150134	.	.
chr1	92906632	92907131	chr1	92651782	92652281	Dusp28|chr1:92651782-92652281	0.182417455088873	.	.
chr1	92906632	92907131	chr1	92681340	92681839	Dusp28|chr1:92681340-92681839	0.0719162856836946	.	.
chr1	92906632	92907131	chr1	92832565	92833064	Dusp28|chr1:92832565-92833064	0.139843440408059	.	.
chr1	92906632	92907131	chr1	92956591	92957090	Dusp28|chr1:92956591-92957090	0.0591200169748662	.	.
chr1	92906632	92907131	chr1	92994301	92994800	Dusp28|chr1:92994301-92994800	0.0846896139513801	.	.
chr1	92907215	92907714	chr1	92614457	92614956	Dusp28|chr1:92614457-92614956	0.0951921495724495	.	.
chr1	92907215	92907714	chr1	92681340	92681839	Dusp28|chr1:92681340-92681839	0.148218788341008	.	.
chr1	92907215	92907714	chr1	92720419	92720918	Dusp28|chr1:92720419-92720918	0.150661246126052	.	.
chr1	92907215	92907714	chr1	92956591	92957090	Dusp28|chr1:92956591-92957090	0.0995100884467668	.	.
chr1	92910422	92910921	chr1	92614457	92614956	5033417F24Rik|chr1:92614457-92614956	0.146439993228912	.	.
chr1	92910422	92910921	chr1	92614457	92614956	Rnpepl1|chr1:92614457-92614956	0.146439993228912	.	.
chr1	92910422	92910921	chr1	92651270	92651769	5033417F24Rik|chr1:92651270-92651769	0.127987814337092	.	.
chr1	92910422	92910921	chr1	92651270	92651769	Rnpepl1|chr1:92651270-92651769	0.127987814337092	.	.
chr1	92910422	92910921	chr1	92654655	92655154	5033417F24Rik|chr1:92654655-92655154	0.0657690131952662	.	.
chr1	92910422	92910921	chr1	92654655	92655154	Rnpepl1|chr1:92654655-92655154	0.0657690131952662	.	.
chr1	92910422	92910921	chr1	92681340	92681839	5033417F24Rik|chr1:92681340-92681839	0.117495924631017	.	.
chr1	92910422	92910921	chr1	92681340	92681839	Rnpepl1|chr1:92681340-92681839	0.117495924631017	.	.
chr1	92910422	92910921	chr1	92720419	92720918	5033417F24Rik|chr1:92720419-92720918	0.149716281504755	.	.
chr1	92910422	92910921	chr1	92720419	92720918	Rnpepl1|chr1:92720419-92720918	0.149716281504755	.	.
chr1	92910422	92910921	chr1	92772647	92773146	5033417F24Rik|chr1:92772647-92773146	0.0952620756383672	.	.
chr1	92910422	92910921	chr1	92772647	92773146	Rnpepl1|chr1:92772647-92773146	0.0952620756383672	.	.
chr1	92910422	92910921	chr1	92972803	92973302	5033417F24Rik|chr1:92972803-92973302	0.0986363457651286	.	.
chr1	92910422	92910921	chr1	92972803	92973302	Rnpepl1|chr1:92972803-92973302	0.0986363457651286	.	.
chr1	92910928	92911427	chr1	92610875	92611374	5033417F24Rik|chr1:92610875-92611374	0.0599286189956994	.	.
chr1	92910928	92911427	chr1	92610875	92611374	Rnpepl1|chr1:92610875-92611374	0.0599286189956994	.	.
chr1	92910928	92911427	chr1	92634964	92635463	5033417F24Rik|chr1:92634964-92635463	0.081862310532536	.	.
chr1	92910928	92911427	chr1	92634964	92635463	Rnpepl1|chr1:92634964-92635463	0.081862310532536	.	.
chr1	92910928	92911427	chr1	92731347	92731846	5033417F24Rik|chr1:92731347-92731846	0.0618711407863371	.	.
chr1	92910928	92911427	chr1	92731347	92731846	Rnpepl1|chr1:92731347-92731846	0.0618711407863371	.	.
chr1	92910928	92911427	chr1	92895020	92895519	5033417F24Rik|chr1:92895020-92895519	0.128253755553703	.	.
chr1	92910928	92911427	chr1	92895020	92895519	Rnpepl1|chr1:92895020-92895519	0.128253755553703	.	.
chr1	92910928	92911427	chr1	92994301	92994800	5033417F24Rik|chr1:92994301-92994800	0.0809803945478184	.	.
chr1	92910928	92911427	chr1	92994301	92994800	Rnpepl1|chr1:92994301-92994800	0.0809803945478184	.	.
chr1	92934435	92934934	chr1	92731347	92731846	Capn10|chr1:92731347-92731846	0.137942875117553	.	.
chr1	92934435	92934934	chr1	92972803	92973302	Capn10|chr1:92972803-92973302	0.155893011290028	.	.
chr1	92934435	92934934	chr1	92994991	92995490	Capn10|chr1:92994991-92995490	0.0694067575157001	.	.
chr1	93305687	93306186	chr1	93609557	93610056	Gm28535|chr1:93609557-93610056	0.0865860443538428	.	.
chr1	93305687	93306186	chr1	93609557	93610056	Mterf4|chr1:93609557-93610056	0.0865860443538428	.	.
chr1	93305687	93306186	chr1	93694846	93695345	Gm28535|chr1:93694846-93695345	0.118351205951338	.	.
chr1	93305687	93306186	chr1	93694846	93695345	Mterf4|chr1:93694846-93695345	0.118351205951338	.	.
chr1	93342619	93343118	chr1	93678321	93678820	Pask|chr1:93678321-93678820	0.1650275579616	.	.
chr1	93342619	93343118	chr1	93678321	93678820	Ppp1r7|chr1:93678321-93678820	0.1650275579616	.	.
chr1	93342619	93343118	chr1	93686883	93687382	Pask|chr1:93686883-93687382	0.194075678715019	.	.
chr1	93342619	93343118	chr1	93686883	93687382	Ppp1r7|chr1:93686883-93687382	0.194075678715019	.	.
chr1	93343358	93343857	chr1	93686883	93687382	Pask|chr1:93686883-93687382	0.11505076060284	.	.
chr1	93343358	93343857	chr1	93686883	93687382	Ppp1r7|chr1:93686883-93687382	0.11505076060284	.	.
chr1	93343358	93343857	chr1	93721474	93721973	Pask|chr1:93721474-93721973	0.0614938116611764	.	.
chr1	93343358	93343857	chr1	93721474	93721973	Ppp1r7|chr1:93721474-93721973	0.0614938116611764	.	.
chr1	93478107	93478606	chr1	93609557	93610056	Hdlbp|chr1:93609557-93610056	0.182839386262415	.	.
chr1	93478107	93478606	chr1	93609557	93610056	Sept2|chr1:93609557-93610056	0.182839386262415	.	.
chr1	93478107	93478606	chr1	93668682	93669181	Hdlbp|chr1:93668682-93669181	0.0745829155804621	.	.
chr1	93478107	93478606	chr1	93668682	93669181	Sept2|chr1:93668682-93669181	0.0745829155804621	.	.
chr1	93478107	93478606	chr1	93686883	93687382	Hdlbp|chr1:93686883-93687382	0.179858067308145	.	.
chr1	93478107	93478606	chr1	93686883	93687382	Sept2|chr1:93686883-93687382	0.179858067308145	.	.
chr1	93478107	93478606	chr1	93726046	93726545	Hdlbp|chr1:93726046-93726545	0.0844420023082173	.	.
chr1	93478107	93478606	chr1	93726046	93726545	Sept2|chr1:93726046-93726545	0.0844420023082173	.	.
chr1	93478622	93479121	chr1	93444675	93445174	Hdlbp|chr1:93444675-93445174	0.0594830500681169	.	.
chr1	93478622	93479121	chr1	93444675	93445174	Sept2|chr1:93444675-93445174	0.0594830500681169	.	.
chr1	93478622	93479121	chr1	93445454	93445953	Hdlbp|chr1:93445454-93445953	0.0641700928484554	.	.
chr1	93478622	93479121	chr1	93445454	93445953	Sept2|chr1:93445454-93445953	0.0641700928484554	.	.
chr1	93478622	93479121	chr1	93609557	93610056	Hdlbp|chr1:93609557-93610056	0.127329522124553	.	.
chr1	93478622	93479121	chr1	93609557	93610056	Sept2|chr1:93609557-93610056	0.127329522124553	.	.
chr1	93478622	93479121	chr1	93678321	93678820	Hdlbp|chr1:93678321-93678820	0.107780924302089	.	.
chr1	93478622	93479121	chr1	93678321	93678820	Sept2|chr1:93678321-93678820	0.107780924302089	.	.
chr1	93478622	93479121	chr1	93686883	93687382	Hdlbp|chr1:93686883-93687382	0.109258254579317	.	.
chr1	93478622	93479121	chr1	93686883	93687382	Sept2|chr1:93686883-93687382	0.109258254579317	.	.
chr1	93478622	93479121	chr1	93725542	93726041	Hdlbp|chr1:93725542-93726041	0.0726257224026852	.	.
chr1	93478622	93479121	chr1	93725542	93726041	Sept2|chr1:93725542-93726041	0.0726257224026852	.	.
chr1	93511801	93512300	chr1	93272407	93272906	Farp2|chr1:93272407-93272906	0.117511160619303	.	.
chr1	93511801	93512300	chr1	93609557	93610056	Farp2|chr1:93609557-93610056	0.0718619715492763	.	.
chr1	93511801	93512300	chr1	93686883	93687382	Farp2|chr1:93686883-93687382	0.141110589041965	.	.
chr1	93511801	93512300	chr1	93725542	93726041	Farp2|chr1:93725542-93726041	0.0757597980416383	.	.
chr1	93511801	93512300	chr1	93726046	93726545	Farp2|chr1:93726046-93726545	0.0976473344233544	.	.
chr1	93635550	93636049	chr1	93609557	93610056	Gm28536|chr1:93609557-93610056	0.238939683289844	.	.
chr1	93635550	93636049	chr1	93686883	93687382	Gm28536|chr1:93686883-93687382	0.180865075656215	.	.
chr1	93635550	93636049	chr1	93725542	93726041	Gm28536|chr1:93725542-93726041	0.132192274352975	.	.
chr1	93685241	93685740	chr1	93444675	93445174	Bok|chr1:93444675-93445174	0.129798598229182	.	.
chr1	93685241	93685740	chr1	93445454	93445953	Bok|chr1:93445454-93445953	0.0925521284789013	.	.
chr1	93685241	93685740	chr1	93609557	93610056	Bok|chr1:93609557-93610056	0.13989555565249	.	.
chr1	93685241	93685740	chr1	93678321	93678820	Bok|chr1:93678321-93678820	0.0658957734723248	.	.
chr1	93685241	93685740	chr1	93686883	93687382	Bok|chr1:93686883-93687382	0.0880943800215904	.	.
chr1	93686360	93686859	chr1	93686883	93687382	Bok|chr1:93686883-93687382	0.304753770366722	.	.
chr1	93686360	93686859	chr1	93721474	93721973	Bok|chr1:93721474-93721973	0.0712655028575005	.	.
chr1	93686360	93686859	chr1	93725542	93726041	Bok|chr1:93725542-93726041	0.0960651593248283	.	.
chr1	93686360	93686859	chr1	93726046	93726545	Bok|chr1:93726046-93726545	0.210826564758972	.	.
chr1	93686360	93686859	chr1	93857280	93857779	Bok|chr1:93857280-93857779	0.236416508510021	.	.
chr1	93731754	93732253	chr1	93725542	93726041	Gm10550|chr1:93725542-93726041	0.107044976674782	.	.
chr1	93731754	93732253	chr1	93726046	93726545	Gm10550|chr1:93726046-93726545	0.0796512663188357	.	.
chr1	93754078	93754577	chr1	93668682	93669181	Thap4|chr1:93668682-93669181	0.0622356037740482	.	.
chr1	93754078	93754577	chr1	93686883	93687382	Thap4|chr1:93686883-93687382	0.202528400538931	.	.
chr1	93754078	93754577	chr1	93725542	93726041	Thap4|chr1:93725542-93726041	0.104507226803122	.	.
chr1	93754617	93755116	chr1	93609557	93610056	Thap4|chr1:93609557-93610056	0.111832419615088	.	.
chr1	93754617	93755116	chr1	93686883	93687382	Thap4|chr1:93686883-93687382	0.153701494435016	.	.
chr1	93754617	93755116	chr1	93725542	93726041	Thap4|chr1:93725542-93726041	0.131282147143567	.	.
chr1	93754617	93755116	chr1	93726046	93726545	Thap4|chr1:93726046-93726545	0.0772614919539928	.	.
chr1	93754617	93755116	chr1	94027601	94028100	Thap4|chr1:94027601-94028100	0.0909407082305346	.	.
chr1	93801756	93802255	chr1	93609557	93610056	Dtymk|chr1:93609557-93610056	0.0919803832010054	.	.
chr1	93801756	93802255	chr1	93678321	93678820	Dtymk|chr1:93678321-93678820	0.128095860159635	.	.
chr1	93801756	93802255	chr1	93686883	93687382	Dtymk|chr1:93686883-93687382	0.0693342088784492	.	.
chr1	93803720	93804219	chr1	93609557	93610056	Ing5|chr1:93609557-93610056	0.0697217723440707	.	.
chr1	93803720	93804219	chr1	93678321	93678820	Ing5|chr1:93678321-93678820	0.135590824948655	.	.
chr1	93803720	93804219	chr1	93686883	93687382	Ing5|chr1:93686883-93687382	0.264760039002198	.	.
chr1	93803720	93804219	chr1	93725542	93726041	Ing5|chr1:93725542-93726041	0.138107090970937	.	.
chr1	93803720	93804219	chr1	94027601	94028100	Ing5|chr1:94027601-94028100	0.099621931338684	.	.
chr1	93825281	93825780	chr1	93609557	93610056	D2hgdh|chr1:93609557-93610056	0.0605720696571106	.	.
chr1	93825281	93825780	chr1	93678321	93678820	D2hgdh|chr1:93678321-93678820	0.0830098364406959	.	.
chr1	93825281	93825780	chr1	93726046	93726545	D2hgdh|chr1:93726046-93726545	0.0594755409688944	.	.
chr1	95313851	95314350	chr1	95533211	95533710	Fam174a|chr1:95533211-95533710	0.0625329184492765	.	.
chr1	95667416	95667915	chr1	95268183	95268682	St8sia4|chr1:95268183-95268682	0.093149861251985	.	.
chr1	95667416	95667915	chr1	95268183	95268682	St8sia4|chr1:95268183-95268682	0.0931498612519851	.	.
chr1	95667416	95667915	chr1	95533211	95533710	St8sia4|chr1:95533211-95533710	0.0812273217531529	.	.
chr1	95667416	95667915	chr1	95762201	95762700	St8sia4|chr1:95762201-95762700	0.17909365400764	.	.
chr1	97661204	97661703	chr1	97553622	97554121	D1Ertd622e|chr1:97553622-97554121	0.0624277121211199	.	.
chr1	97661800	97662299	chr1	97553622	97554121	D1Ertd622e|chr1:97553622-97554121	0.0635940251196207	.	.
chr1	97661800	97662299	chr1	97636981	97637480	D1Ertd622e|chr1:97636981-97637480	0.0789871518667026	.	.
chr1	97661800	97662299	chr1	97636981	97637480	D1Ertd622e|chr1:97636981-97637480	0.0789871518667027	.	.
chr1	97661800	97662299	chr1	97660435	97660934	D1Ertd622e|chr1:97660435-97660934	0.0629109053067326	.	.
chr1	98095430	98095929	chr1	98190086	98190585	Pam|chr1:98190086-98190585	0.152443153569993	.	.
chr1	105355774	105356273	chr1	105486953	105487452	Gm17634|chr1:105486953-105487452	0.156253948915654	.	.
chr1	105355774	105356273	chr1	105486953	105487452	Rnf152|chr1:105486953-105487452	0.156253948915654	.	.
chr1	105356312	105356811	chr1	105255390	105255889	Gm17634|chr1:105255390-105255889	0.0691136716243587	.	.
chr1	105356312	105356811	chr1	105255390	105255889	Rnf152|chr1:105255390-105255889	0.0691136716243587	.	.
chr1	105356312	105356811	chr1	105255894	105256393	Gm17634|chr1:105255894-105256393	0.0844510501470056	.	.
chr1	105356312	105356811	chr1	105255894	105256393	Rnf152|chr1:105255894-105256393	0.0844510501470056	.	.
chr1	105663536	105664035	chr1	105486953	105487452	Pign|chr1:105486953-105487452	0.114217606580379	.	.
chr1	105663536	105664035	chr1	105486953	105487452	Relch|chr1:105486953-105487452	0.114217606580379	.	.
chr1	105780395	105780894	chr1	105881427	105881926	Tnfrsf11a|chr1:105881427-105881926	0.124778324981273	.	.
chr1	105780395	105780894	chr1	105907913	105908412	Tnfrsf11a|chr1:105907913-105908412	0.106335023715018	.	.
chr1	105990273	105990772	chr1	105907913	105908412	Gm7160|chr1:105907913-105908412	0.0850855960776929	.	.
chr1	105990273	105990772	chr1	105907913	105908412	Zcchc2|chr1:105907913-105908412	0.0850855960776929	.	.
chr1	105990273	105990772	chr1	105993776	105994275	Gm7160|chr1:105993776-105994275	0.0881288505912681	.	.
chr1	105990273	105990772	chr1	105993776	105994275	Zcchc2|chr1:105993776-105994275	0.0881288505912681	.	.
chr1	106796474	106796973	chr1	106821863	106822362	Vps4b|chr1:106821863-106822362	0.149343205656254	.	.
chr1	106796474	106796973	chr1	106822396	106822895	Vps4b|chr1:106822396-106822895	0.0710652647913822	.	.
chr1	106796474	106796973	chr1	106869965	106870464	Vps4b|chr1:106869965-106870464	0.109406406571877	.	.
chr1	107590073	107590572	chr1	107635939	107636438	Serpinb8|chr1:107635939-107636438	0.0668614027236221	.	.
chr1	110977204	110977703	chr1	111020611	111021110	Cdh19|chr1:111020611-111021110	0.061462697853171	.	.
chr1	110977204	110977703	chr1	111242284	111242783	Cdh19|chr1:111242284-111242783	0.0622694290188712	.	.
chr1	111863863	111864362	chr1	111911264	111911763	Dsel|chr1:111911264-111911763	0.0850765017874915	.	.
chr1	111864757	111865256	chr1	111660215	111660714	Dsel|chr1:111660215-111660714	0.174026633846342	.	.
chr1	115684447	115684946	chr1	115742494	115742993	Cntnap5a|chr1:115742494-115742993	0.0859322999427446	.	.
chr1	118310992	118311491	chr1	118275095	118275594	Tsn|chr1:118275095-118275594	0.0714367284877983	.	.
chr1	118310992	118311491	chr1	118343591	118344090	Tsn|chr1:118343591-118344090	0.0894404807884824	.	.
chr1	118310992	118311491	chr1	118437785	118438284	Tsn|chr1:118437785-118438284	0.134052100119753	.	.
chr1	118321592	118322091	chr1	118409363	118409862	Nifk|chr1:118409363-118409862	0.0614525381553986	.	.
chr1	118321592	118322091	chr1	118485509	118486008	Nifk|chr1:118485509-118486008	0.0601129977823429	.	.
chr1	118321592	118322091	chr1	118498277	118498776	Nifk|chr1:118498277-118498776	0.098707157474234	.	.
chr1	118388033	118388532	chr1	118335765	118336264	Clasp1|chr1:118335765-118336264	0.0678483447760488	.	.
chr1	118388033	118388532	chr1	118343591	118344090	Clasp1|chr1:118343591-118344090	0.0718420723484142	.	.
chr1	118388033	118388532	chr1	118359556	118360055	Clasp1|chr1:118359556-118360055	0.0613665111541718	.	.
chr1	118388033	118388532	chr1	118398754	118399253	Clasp1|chr1:118398754-118399253	0.170933387300989	.	.
chr1	118388033	118388532	chr1	118409363	118409862	Clasp1|chr1:118409363-118409862	0.0907220393479733	.	.
chr1	118388033	118388532	chr1	118445457	118445956	Clasp1|chr1:118445457-118445956	0.0887226405261207	.	.
chr1	118388033	118388532	chr1	118485509	118486008	Clasp1|chr1:118485509-118486008	0.159374309583616	.	.
chr1	118388537	118389036	chr1	118335765	118336264	Clasp1|chr1:118335765-118336264	0.0717000355579886	.	.
chr1	118388537	118389036	chr1	118343591	118344090	Clasp1|chr1:118343591-118344090	0.0650385928119528	.	.
chr1	118388537	118389036	chr1	118359556	118360055	Clasp1|chr1:118359556-118360055	0.065119002843197	.	.
chr1	118388537	118389036	chr1	118398754	118399253	Clasp1|chr1:118398754-118399253	0.188961463400085	.	.
chr1	118389052	118389551	chr1	118335765	118336264	Clasp1|chr1:118335765-118336264	0.0615666312800494	.	.
chr1	118389052	118389551	chr1	118359556	118360055	Clasp1|chr1:118359556-118360055	0.119305038008082	.	.
chr1	118389052	118389551	chr1	118398754	118399253	Clasp1|chr1:118398754-118399253	0.0745840605478039	.	.
chr1	118389052	118389551	chr1	118482394	118482893	Clasp1|chr1:118482394-118482893	0.0711958549354796	.	.
chr1	118458765	118459264	chr1	118358883	118359382	2900060B14Rik|chr1:118358883-118359382	0.140612702218932	.	.
chr1	118458765	118459264	chr1	118445457	118445956	2900060B14Rik|chr1:118445457-118445956	0.170001789503473	.	.
chr1	118459308	118459807	chr1	118445457	118445956	2900060B14Rik|chr1:118445457-118445956	0.158520493982535	.	.
chr1	118459308	118459807	chr1	118485509	118486008	2900060B14Rik|chr1:118485509-118486008	0.10091150221025	.	.
chr1	119053430	119053929	chr1	119018620	119019119	Gli2|chr1:119018620-119019119	0.0738742212764741	.	.
chr1	119053430	119053929	chr1	119033264	119033763	Gli2|chr1:119033264-119033763	0.191406649030736	.	.
chr1	119053430	119053929	chr1	119033799	119034298	Gli2|chr1:119033799-119034298	0.264483962817928	.	.
chr1	119053430	119053929	chr1	119047919	119048418	Gli2|chr1:119047919-119048418	0.0753323069603644	.	.
chr1	119053430	119053929	chr1	119049813	119050312	Gli2|chr1:119049813-119050312	0.0839775503112885	.	.
chr1	119053430	119053929	chr1	119083894	119084393	Gli2|chr1:119083894-119084393	0.0893896945818858	.	.
chr1	119053430	119053929	chr1	119087525	119088024	Gli2|chr1:119087525-119088024	0.0673292691176585	.	.
chr1	119053430	119053929	chr1	119115014	119115513	Gli2|chr1:119115014-119115513	0.0683802791546561	.	.
chr1	119053430	119053929	chr1	119119808	119120307	Gli2|chr1:119119808-119120307	0.101938843466256	.	.
chr1	119053430	119053929	chr1	119256028	119256527	Gli2|chr1:119256028-119256527	0.109823977387063	.	.
chr1	119053430	119053929	chr1	119256711	119257210	Gli2|chr1:119256711-119257210	0.100388681855134	.	.
chr1	119053430	119053929	chr1	119259323	119259822	Gli2|chr1:119259323-119259822	0.0786908940024747	.	.
chr1	119053430	119053929	chr1	119259323	119259822	Gli2|chr1:119259323-119259822	0.0786908940024748	.	.
chr1	119053430	119053929	chr1	119294989	119295488	Gli2|chr1:119294989-119295488	0.0980153438883897	.	.
chr1	119053430	119053929	chr1	119345326	119345825	Gli2|chr1:119345326-119345825	0.0864097278350394	.	.
chr1	119053430	119053929	chr1	119388650	119389149	Gli2|chr1:119388650-119389149	0.143627131139864	.	.
chr1	119053430	119053929	chr1	119419998	119420497	Gli2|chr1:119419998-119420497	0.0702187588058117	.	.
chr1	119053430	119053929	chr1	119465511	119466010	Gli2|chr1:119465511-119466010	0.081084852393987	.	.
chr1	119053430	119053929	chr1	119465511	119466010	Gli2|chr1:119465511-119466010	0.0810848523939871	.	.
chr1	119053430	119053929	chr1	119484418	119484917	Gli2|chr1:119484418-119484917	0.123676654180905	.	.
chr1	119053430	119053929	chr1	119491974	119492473	Gli2|chr1:119491974-119492473	0.108668305388014	.	.
chr1	119328885	119329384	chr1	119016788	119017287	Gm29455|chr1:119016788-119017287	0.0716083000753909	.	.
chr1	119328885	119329384	chr1	119087525	119088024	Gm29455|chr1:119087525-119088024	0.112407792744875	.	.
chr1	119328885	119329384	chr1	119093671	119094170	Gm29455|chr1:119093671-119094170	0.136919618046449	.	.
chr1	119328885	119329384	chr1	119256028	119256527	Gm29455|chr1:119256028-119256527	0.131281022036083	.	.
chr1	119328885	119329384	chr1	119351585	119352084	Gm29455|chr1:119351585-119352084	0.145281036263569	.	.
chr1	119328885	119329384	chr1	119390007	119390506	Gm29455|chr1:119390007-119390506	0.0868323111204956	.	.
chr1	119328885	119329384	chr1	119420927	119421426	Gm29455|chr1:119420927-119421426	0.0672339015403638	.	.
chr1	119328885	119329384	chr1	119458164	119458663	Gm29455|chr1:119458164-119458663	0.0804771782946679	.	.
chr1	119328885	119329384	chr1	119491974	119492473	Gm29455|chr1:119491974-119492473	0.0652892321065661	.	.
chr1	119421524	119422023	chr1	119025599	119026098	Inhbb|chr1:119025599-119026098	0.085818117990105	.	.
chr1	119421524	119422023	chr1	119049813	119050312	Inhbb|chr1:119049813-119050312	0.15937305815492	.	.
chr1	119421524	119422023	chr1	119219557	119220056	Inhbb|chr1:119219557-119220056	0.066261005214119	.	.
chr1	119421524	119422023	chr1	119420927	119421426	Inhbb|chr1:119420927-119421426	0.113270554931828	.	.
chr1	119421524	119422023	chr1	119423511	119424010	Inhbb|chr1:119423511-119424010	0.175072288877678	.	.
chr1	119421524	119422023	chr1	119463337	119463836	Inhbb|chr1:119463337-119463836	0.105004034900643	.	.
chr1	119422101	119422600	chr1	119001379	119001878	Inhbb|chr1:119001379-119001878	0.142903864026466	.	.
chr1	119422101	119422600	chr1	119016788	119017287	Inhbb|chr1:119016788-119017287	0.0610179739353042	.	.
chr1	119422101	119422600	chr1	119023572	119024071	Inhbb|chr1:119023572-119024071	0.0725714497646472	.	.
chr1	119422101	119422600	chr1	119033799	119034298	Inhbb|chr1:119033799-119034298	0.0870048621428455	.	.
chr1	119422101	119422600	chr1	119049813	119050312	Inhbb|chr1:119049813-119050312	0.128116277849736	.	.
chr1	119422101	119422600	chr1	119097937	119098436	Inhbb|chr1:119097937-119098436	0.108006941115002	.	.
chr1	119422101	119422600	chr1	119166038	119166537	Inhbb|chr1:119166038-119166537	0.0768759833918984	.	.
chr1	119422101	119422600	chr1	119256028	119256527	Inhbb|chr1:119256028-119256527	0.0669553221523897	.	.
chr1	119422101	119422600	chr1	119409069	119409568	Inhbb|chr1:119409069-119409568	0.0628197574929796	.	.
chr1	119422101	119422600	chr1	119423511	119424010	Inhbb|chr1:119423511-119424010	0.102640144503989	.	.
chr1	119422101	119422600	chr1	119447711	119448210	Inhbb|chr1:119447711-119448210	0.147304378362352	.	.
chr1	119422101	119422600	chr1	119465511	119466010	Inhbb|chr1:119465511-119466010	0.0706672317779258	.	.
chr1	120340287	120340786	chr1	120594518	120595017	C1ql2|chr1:120594518-120595017	0.104743747409968	.	.
chr1	120340287	120340786	chr1	120596302	120596801	C1ql2|chr1:120596302-120596801	0.108153903079574	.	.
chr1	120340287	120340786	chr1	120685802	120686301	C1ql2|chr1:120685802-120686301	0.0904213609878885	.	.
chr1	120602016	120602515	chr1	120280020	120280519	En1|chr1:120280020-120280519	0.142070892976416	.	.
chr1	120602016	120602515	chr1	120342313	120342812	En1|chr1:120342313-120342812	0.0832379824243089	.	.
chr1	120602016	120602515	chr1	120586412	120586911	En1|chr1:120586412-120586911	0.0719390336413411	.	.
chr1	120602016	120602515	chr1	120596302	120596801	En1|chr1:120596302-120596801	0.113669468458398	.	.
chr1	120602016	120602515	chr1	120606897	120607396	En1|chr1:120606897-120607396	0.209085653343393	.	.
chr1	120602016	120602515	chr1	120614399	120614898	En1|chr1:120614399-120614898	0.19245536387091	.	.
chr1	120602016	120602515	chr1	120627296	120627795	En1|chr1:120627296-120627795	0.103321292323914	.	.
chr1	120602016	120602515	chr1	120628763	120629262	En1|chr1:120628763-120629262	0.112642661471266	.	.
chr1	120602016	120602515	chr1	120685802	120686301	En1|chr1:120685802-120686301	0.101565318951601	.	.
chr1	120602767	120603266	chr1	120280020	120280519	En1|chr1:120280020-120280519	0.0842130628326947	.	.
chr1	120602767	120603266	chr1	120342313	120342812	En1|chr1:120342313-120342812	0.106662728494128	.	.
chr1	120602767	120603266	chr1	120390279	120390778	En1|chr1:120390279-120390778	0.069922986497593	.	.
chr1	120602767	120603266	chr1	120549866	120550365	En1|chr1:120549866-120550365	0.0873236931688675	.	.
chr1	120602767	120603266	chr1	120596302	120596801	En1|chr1:120596302-120596801	0.0832008645547915	.	.
chr1	120602767	120603266	chr1	120606897	120607396	En1|chr1:120606897-120607396	0.209951446707839	.	.
chr1	120602767	120603266	chr1	120614399	120614898	En1|chr1:120614399-120614898	0.149130326337002	.	.
chr1	120602767	120603266	chr1	120685802	120686301	En1|chr1:120685802-120686301	0.166539644620101	.	.
chr1	121087134	121087633	chr1	120817488	120817987	Celrr|chr1:120817488-120817987	0.166770407411798	.	.
chr1	121087134	121087633	chr1	120963770	120964269	Celrr|chr1:120963770-120964269	0.0941685730809046	.	.
chr1	121087134	121087633	chr1	121327621	121328120	Celrr|chr1:121327621-121328120	0.200842758317607	.	.
chr1	121087134	121087633	chr1	121440527	121441026	Celrr|chr1:121440527-121441026	0.132017149604439	.	.
chr1	121430778	121431277	chr1	121327621	121328120	Ccdc93|chr1:121327621-121328120	0.0839987978961414	.	.
chr1	121430778	121431277	chr1	121441031	121441530	Ccdc93|chr1:121441031-121441530	0.0878734057896701	.	.
chr1	121430778	121431277	chr1	121452337	121452836	Ccdc93|chr1:121452337-121452836	0.0616940073833349	.	.
chr1	121431333	121431832	chr1	121053703	121054202	Ccdc93|chr1:121053703-121054202	0.0733639380200091	.	.
chr1	121431333	121431832	chr1	121327621	121328120	Ccdc93|chr1:121327621-121328120	0.0665670998264778	.	.
chr1	121431333	121431832	chr1	121400188	121400687	Ccdc93|chr1:121400188-121400687	0.0665051249681949	.	.
chr1	121528273	121528772	chr1	121963533	121964032	Htr5b|chr1:121963533-121964032	0.139566192481165	.	.
chr1	121567757	121568256	chr1	121798489	121798988	Ddx18|chr1:121798489-121798988	0.0746183330796733	.	.
chr1	121567757	121568256	chr1	121830196	121830695	Ddx18|chr1:121830196-121830695	0.102468872814815	.	.
chr1	125434562	125435061	chr1	125607368	125607867	Actr3|chr1:125607368-125607867	0.0616775789381578	.	.
chr1	125434562	125435061	chr1	125639307	125639806	Actr3|chr1:125639307-125639806	0.0756308356673331	.	.
chr1	125434562	125435061	chr1	125639826	125640325	Actr3|chr1:125639826-125640325	0.0955136324042312	.	.
chr1	125434562	125435061	chr1	125669074	125669573	Actr3|chr1:125669074-125669573	0.110791404155914	.	.
chr1	125435289	125435788	chr1	125607368	125607867	Actr3|chr1:125607368-125607867	0.193289610539777	.	.
chr1	125560306	125560805	chr1	125370731	125371230	Slc35f5|chr1:125370731-125371230	0.0776493478410371	.	.
chr1	125560306	125560805	chr1	125380763	125381262	Slc35f5|chr1:125380763-125381262	0.166430730751027	.	.
chr1	125560306	125560805	chr1	125607368	125607867	Slc35f5|chr1:125607368-125607867	0.111318927639615	.	.
chr1	125560306	125560805	chr1	125790088	125790587	Slc35f5|chr1:125790088-125790587	0.0948926977041475	.	.
chr1	125560306	125560805	chr1	125790088	125790587	Slc35f5|chr1:125790088-125790587	0.0948926977041476	.	.
chr1	125561216	125561715	chr1	125370731	125371230	Slc35f5|chr1:125370731-125371230	0.0807005693979042	.	.
chr1	125561216	125561715	chr1	125380763	125381262	Slc35f5|chr1:125380763-125381262	0.061775058709401	.	.
chr1	125561216	125561715	chr1	125639307	125639806	Slc35f5|chr1:125639307-125639806	0.0666678023436292	.	.
chr1	125561216	125561715	chr1	125639826	125640325	Slc35f5|chr1:125639826-125640325	0.109914411691633	.	.
chr1	125676725	125677224	chr1	125370731	125371230	Gpr39|chr1:125370731-125371230	0.0613486592641114	.	.
chr1	125676725	125677224	chr1	125639307	125639806	Gpr39|chr1:125639307-125639806	0.0784567144218117	.	.
chr1	125911894	125912393	chr1	125687927	125688426	Lypd1|chr1:125687927-125688426	0.0954452305112193	.	.
chr1	125911894	125912393	chr1	125911387	125911886	Lypd1|chr1:125911387-125911886	0.206080027248822	.	.
chr1	128359460	128359959	chr1	128404879	128405378	Mcm6|chr1:128404879-128405378	0.087568033805716	.	.
chr1	128359460	128359959	chr1	128532717	128533216	Mcm6|chr1:128532717-128533216	0.159546915839342	.	.
chr1	128359460	128359959	chr1	128578378	128578877	Mcm6|chr1:128578378-128578877	0.0991766337602627	.	.
chr1	128359460	128359959	chr1	128593128	128593627	Mcm6|chr1:128593128-128593627	0.0619826420409626	.	.
chr1	128359460	128359959	chr1	128653003	128653502	Mcm6|chr1:128653003-128653502	0.138117735046341	.	.
chr1	128416641	128417140	chr1	128372096	128372595	Dars|chr1:128372096-128372595	0.153883271630619	.	.
chr1	128416641	128417140	chr1	128405489	128405988	Dars|chr1:128405489-128405988	0.131758299524982	.	.
chr1	128416641	128417140	chr1	128440389	128440888	Dars|chr1:128440389-128440888	0.122565671040325	.	.
chr1	128416641	128417140	chr1	128472408	128472907	Dars|chr1:128472408-128472907	0.12959685157978	.	.
chr1	128416641	128417140	chr1	128532717	128533216	Dars|chr1:128532717-128533216	0.112899163964145	.	.
chr1	128416641	128417140	chr1	128643100	128643599	Dars|chr1:128643100-128643599	0.0887926266041362	.	.
chr1	128417141	128417640	chr1	128285071	128285570	Dars|chr1:128285071-128285570	0.0637823451981149	.	.
chr1	128417141	128417640	chr1	128440389	128440888	Dars|chr1:128440389-128440888	0.080625768566168	.	.
chr1	128417141	128417640	chr1	128472408	128472907	Dars|chr1:128472408-128472907	0.0858822159964629	.	.
chr1	128417141	128417640	chr1	128532717	128533216	Dars|chr1:128532717-128533216	0.122924868194839	.	.
chr1	128417141	128417640	chr1	128659882	128660381	Dars|chr1:128659882-128660381	0.0709407320785896	.	.
chr1	128591365	128591864	chr1	128368621	128369120	Cxcr4|chr1:128368621-128369120	0.0855144276096406	.	.
chr1	128591365	128591864	chr1	128404879	128405378	Cxcr4|chr1:128404879-128405378	0.0771278568699211	.	.
chr1	128591365	128591864	chr1	128457015	128457514	Cxcr4|chr1:128457015-128457514	0.105136705262555	.	.
chr1	128591365	128591864	chr1	128472408	128472907	Cxcr4|chr1:128472408-128472907	0.139969533620485	.	.
chr1	128591365	128591864	chr1	128532717	128533216	Cxcr4|chr1:128532717-128533216	0.0893783955497486	.	.
chr1	128591365	128591864	chr1	128578378	128578877	Cxcr4|chr1:128578378-128578877	0.100601197377638	.	.
chr1	128591365	128591864	chr1	128585335	128585834	Cxcr4|chr1:128585335-128585834	0.166932076743334	.	.
chr1	128591365	128591864	chr1	128590671	128591170	Cxcr4|chr1:128590671-128591170	0.0676571011335731	.	.
chr1	128591365	128591864	chr1	128613113	128613612	Cxcr4|chr1:128613113-128613612	0.207920651105785	.	.
chr1	128591365	128591864	chr1	128643100	128643599	Cxcr4|chr1:128643100-128643599	0.0843136752784101	.	.
chr1	128591365	128591864	chr1	128659882	128660381	Cxcr4|chr1:128659882-128660381	0.0704135794390468	.	.
chr1	128592363	128592862	chr1	128404879	128405378	Cxcr4|chr1:128404879-128405378	0.0839725458151839	.	.
chr1	128592363	128592862	chr1	128561181	128561680	Cxcr4|chr1:128561181-128561680	0.108959222718882	.	.
chr1	128592363	128592862	chr1	128561757	128562256	Cxcr4|chr1:128561757-128562256	0.179690088756922	.	.
chr1	128592363	128592862	chr1	128578378	128578877	Cxcr4|chr1:128578378-128578877	0.0913306318239643	.	.
chr1	128592363	128592862	chr1	128590671	128591170	Cxcr4|chr1:128590671-128591170	0.119398645293685	.	.
chr1	128592363	128592862	chr1	128593128	128593627	Cxcr4|chr1:128593128-128593627	0.166290911774799	.	.
chr1	129273649	129274148	chr1	129005981	129006480	Thsd7b|chr1:129005981-129006480	0.0757433439305731	.	.
chr1	130462505	130463004	chr1	130372076	130372575	Cd55|chr1:130372076-130372575	0.143881635906757	.	.
chr1	130462505	130463004	chr1	130372076	130372575	Gm16083|chr1:130372076-130372575	0.143881635906757	.	.
chr1	130462505	130463004	chr1	130576286	130576785	Cd55|chr1:130576286-130576785	0.0818000838370259	.	.
chr1	130462505	130463004	chr1	130576286	130576785	Gm16083|chr1:130576286-130576785	0.0818000838370259	.	.
chr1	130717229	130717728	chr1	130839740	130840239	Yod1|chr1:130839740-130840239	0.0795239284558052	.	.
chr1	130731670	130732169	chr1	130372076	130372575	AA986860|chr1:130372076-130372575	0.0863548956083867	.	.
chr1	130731670	130732169	chr1	130705412	130705911	AA986860|chr1:130705412-130705911	0.100874481554056	.	.
chr1	130731670	130732169	chr1	130715647	130716146	AA986860|chr1:130715647-130716146	0.135157264671752	.	.
chr1	130740232	130740731	chr1	130372076	130372575	Gm28857|chr1:130372076-130372575	0.085125191564059	.	.
chr1	130740232	130740731	chr1	130699887	130700386	Gm28857|chr1:130699887-130700386	0.0728475952247684	.	.
chr1	130740232	130740731	chr1	130705412	130705911	Gm28857|chr1:130705412-130705911	0.126361119811852	.	.
chr1	130740232	130740731	chr1	130715647	130716146	Gm28857|chr1:130715647-130716146	0.114701382841113	.	.
chr1	130740232	130740731	chr1	130835444	130835943	Gm28857|chr1:130835444-130835943	0.0715218078864594	.	.
chr1	130740732	130741231	chr1	130699887	130700386	Gm28857|chr1:130699887-130700386	0.0600975547529162	.	.
chr1	130740732	130741231	chr1	130705412	130705911	Gm28857|chr1:130705412-130705911	0.106003074228833	.	.
chr1	130740732	130741231	chr1	130715647	130716146	Gm28857|chr1:130715647-130716146	0.0917628445627842	.	.
chr1	130740732	130741231	chr1	130725224	130725723	Gm28857|chr1:130725224-130725723	0.0876006919487223	.	.
chr1	130740732	130741231	chr1	130829885	130830384	Gm28857|chr1:130829885-130830384	0.196840927176807	.	.
chr1	130767019	130767518	chr1	130875072	130875571	Gm28856|chr1:130875072-130875571	0.134985820208815	.	.
chr1	130940249	130940748	chr1	130699887	130700386	Il19|chr1:130699887-130700386	0.129947481481942	.	.
chr1	130940249	130940748	chr1	130769712	130770211	Il19|chr1:130769712-130770211	0.110227546443812	.	.
chr1	130940249	130940748	chr1	130876890	130877389	Il19|chr1:130876890-130877389	0.147423950782204	.	.
chr1	139421972	139422471	chr1	139325642	139326141	Zbtb41|chr1:139325642-139326141	0.0714456678673137	.	.
chr1	139421972	139422471	chr1	139346540	139347039	Zbtb41|chr1:139346540-139347039	0.182040456195152	.	.
chr1	139454477	139454976	chr1	139346540	139347039	Aspm|chr1:139346540-139347039	0.0994705123990409	.	.
chr1	140245761	140246260	chr1	140171485	140171984	Kcnt2|chr1:140171485-140171984	0.0644511929308276	.	.
chr1	143640493	143640992	chr1	143644121	143644620	B3galt2|chr1:143644121-143644620	0.136818486252194	.	.
chr1	143640493	143640992	chr1	143739248	143739747	B3galt2|chr1:143739248-143739747	0.0854649851047437	.	.
chr1	143640493	143640992	chr1	143739932	143740431	B3galt2|chr1:143739932-143740431	0.127913565196492	.	.
chr1	143641020	143641519	chr1	143739248	143739747	B3galt2|chr1:143739248-143739747	0.136758253480993	.	.
chr1	143641020	143641519	chr1	143739932	143740431	B3galt2|chr1:143739932-143740431	0.106167174917515	.	.
chr1	143701942	143702441	chr1	143541402	143541901	Cdc73|chr1:143541402-143541901	0.127333535241296	.	.
chr1	143701942	143702441	chr1	143619717	143620216	Cdc73|chr1:143619717-143620216	0.100340372881506	.	.
chr1	144003472	144003971	chr1	144306249	144306748	Rgs2|chr1:144306249-144306748	0.087620269232816	.	.
chr1	144003472	144003971	chr1	144353275	144353774	Rgs2|chr1:144353275-144353774	0.122632322780614	.	.
chr1	144004041	144004540	chr1	144055790	144056289	Rgs2|chr1:144055790-144056289	0.0782914189012048	.	.
chr1	144004041	144004540	chr1	144243463	144243962	Rgs2|chr1:144243463-144243962	0.0809656154133508	.	.
chr1	144004041	144004540	chr1	144353275	144353774	Rgs2|chr1:144353275-144353774	0.224936394923253	.	.
chr1	144004041	144004540	chr1	144498027	144498526	Rgs2|chr1:144498027-144498526	0.0593290495924885	.	.
chr1	146494062	146494561	chr1	146497237	146497736	Brinp3|chr1:146497237-146497736	0.134704489810372	.	.
chr1	146494062	146494561	chr1	146497237	146497736	Gm29514|chr1:146497237-146497736	0.134704489810372	.	.
chr1	146494062	146494561	chr1	146497757	146498256	Brinp3|chr1:146497757-146498256	0.248794242718389	.	.
chr1	146494062	146494561	chr1	146497757	146498256	Gm29514|chr1:146497757-146498256	0.248794242718389	.	.
chr1	146494062	146494561	chr1	146498409	146498908	Brinp3|chr1:146498409-146498908	0.0906619906663897	.	.
chr1	146494062	146494561	chr1	146498409	146498908	Gm29514|chr1:146498409-146498908	0.0906619906663897	.	.
chr1	146494826	146495325	chr1	146498409	146498908	Brinp3|chr1:146498409-146498908	0.132352443233058	.	.
chr1	146494826	146495325	chr1	146498409	146498908	Gm29514|chr1:146498409-146498908	0.132352443233058	.	.
chr1	149960676	149961175	chr1	149758331	149758830	Pla2g4a|chr1:149758331-149758830	0.13371456192404	.	.
chr1	150392883	150393382	chr1	150536190	150536689	Odr4|chr1:150536190-150536689	0.145206072705128	.	.
chr1	150392883	150393382	chr1	150536190	150536689	Tpr|chr1:150536190-150536689	0.145206072705128	.	.
chr1	150393401	150393900	chr1	150266492	150266991	Odr4|chr1:150266492-150266991	0.0858616726347613	.	.
chr1	150393401	150393900	chr1	150266492	150266991	Tpr|chr1:150266492-150266991	0.0858616726347613	.	.
chr1	150393401	150393900	chr1	150535688	150536187	Odr4|chr1:150535688-150536187	0.102099974172449	.	.
chr1	150393401	150393900	chr1	150535688	150536187	Tpr|chr1:150535688-150536187	0.102099974172449	.	.
chr1	154034100	154034599	chr1	154112380	154112879	Gm28286|chr1:154112380-154112879	0.0671273174151872	.	.
chr1	154034100	154034599	chr1	154189840	154190339	Gm28286|chr1:154189840-154190339	0.0693368629377483	.	.
chr1	154117348	154117847	chr1	154044671	154045170	A830008E24Rik|chr1:154044671-154045170	0.0688470021767752	.	.
chr1	154117348	154117847	chr1	154102804	154103303	A830008E24Rik|chr1:154102804-154103303	0.269806793724219	.	.
chr1	154117348	154117847	chr1	154112380	154112879	A830008E24Rik|chr1:154112380-154112879	0.0613229315927567	.	.
chr1	154117348	154117847	chr1	154139444	154139943	A830008E24Rik|chr1:154139444-154139943	0.186419765335752	.	.
chr1	154117348	154117847	chr1	154156674	154157173	A830008E24Rik|chr1:154156674-154157173	0.165133297092964	.	.
chr1	154117348	154117847	chr1	154202568	154203067	A830008E24Rik|chr1:154202568-154203067	0.206016813162688	.	.
chr1	154117943	154118442	chr1	154044671	154045170	A830008E24Rik|chr1:154044671-154045170	0.124070320037106	.	.
chr1	154117943	154118442	chr1	154102804	154103303	A830008E24Rik|chr1:154102804-154103303	0.205962257713876	.	.
chr1	154117943	154118442	chr1	154139444	154139943	A830008E24Rik|chr1:154139444-154139943	0.293584947755986	.	.
chr1	154117943	154118442	chr1	154156674	154157173	A830008E24Rik|chr1:154156674-154157173	0.283915654202846	.	.
chr1	154117943	154118442	chr1	154196742	154197241	A830008E24Rik|chr1:154196742-154197241	0.157832773510864	.	.
chr1	154118577	154119076	chr1	154102804	154103303	A830008E24Rik|chr1:154102804-154103303	0.0717049329919023	.	.
chr1	154118577	154119076	chr1	154112380	154112879	A830008E24Rik|chr1:154112380-154112879	0.069505251817435	.	.
chr1	154118577	154119076	chr1	154150774	154151273	A830008E24Rik|chr1:154150774-154151273	0.0756519814774878	.	.
chr1	155557936	155558435	chr1	155503314	155503813	Acbd6|chr1:155503314-155503813	0.0764195770561613	.	.
chr1	155557936	155558435	chr1	155504932	155505431	Acbd6|chr1:155504932-155505431	0.0623659388023482	.	.
chr1	155557936	155558435	chr1	155699639	155700138	Acbd6|chr1:155699639-155700138	0.109595075802227	.	.
chr1	155557936	155558435	chr1	155740976	155741475	Acbd6|chr1:155740976-155741475	0.0601744730057881	.	.
chr1	155557936	155558435	chr1	155784767	155785266	Acbd6|chr1:155784767-155785266	0.0700656299676387	.	.
chr1	155558466	155558965	chr1	155502800	155503299	Acbd6|chr1:155502800-155503299	0.101007732271376	.	.
chr1	155558466	155558965	chr1	155503314	155503813	Acbd6|chr1:155503314-155503813	0.0622823546253125	.	.
chr1	155558466	155558965	chr1	155740976	155741475	Acbd6|chr1:155740976-155741475	0.09150403113178	.	.
chr1	155558466	155558965	chr1	155741908	155742407	Acbd6|chr1:155741908-155742407	0.0687105171215238	.	.
chr1	155812620	155813119	chr1	155502800	155503299	Qsox1|chr1:155502800-155503299	0.0641624775138315	.	.
chr1	155812620	155813119	chr1	155504932	155505431	Qsox1|chr1:155504932-155505431	0.164190133011668	.	.
chr1	155812620	155813119	chr1	155537177	155537676	Qsox1|chr1:155537177-155537676	0.0705751611120723	.	.
chr1	155812620	155813119	chr1	155695691	155696190	Qsox1|chr1:155695691-155696190	0.19347763713615	.	.
chr1	155812620	155813119	chr1	155698300	155698799	Qsox1|chr1:155698300-155698799	0.0770157735198753	.	.
chr1	155812620	155813119	chr1	155855451	155855950	Qsox1|chr1:155855451-155855950	0.0926234443785214	.	.
chr1	155973115	155973614	chr1	155699639	155700138	Cep350|chr1:155699639-155700138	0.0908268616859098	.	.
chr1	155973115	155973614	chr1	155741908	155742407	Cep350|chr1:155741908-155742407	0.124352944291038	.	.
chr1	155973115	155973614	chr1	155855451	155855950	Cep350|chr1:155855451-155855950	0.14933764401744	.	.
chr1	156035344	156035843	chr1	155784767	155785266	Tor1aip1|chr1:155784767-155785266	0.0872194707943792	.	.
chr1	156035344	156035843	chr1	155784767	155785266	Tor1aip2|chr1:155784767-155785266	0.0872194707943792	.	.
chr1	156035344	156035843	chr1	155855451	155855950	Tor1aip1|chr1:155855451-155855950	0.117167664665366	.	.
chr1	156035344	156035843	chr1	155855451	155855950	Tor1aip2|chr1:155855451-155855950	0.117167664665366	.	.
chr1	156035344	156035843	chr1	156003429	156003928	Tor1aip1|chr1:156003429-156003928	0.119791576788963	.	.
chr1	156035344	156035843	chr1	156003429	156003928	Tor1aip2|chr1:156003429-156003928	0.119791576788963	.	.
chr1	156035344	156035843	chr1	156043002	156043501	Tor1aip1|chr1:156043002-156043501	0.156678626967924	.	.
chr1	156035344	156035843	chr1	156043002	156043501	Tor1aip2|chr1:156043002-156043501	0.156678626967924	.	.
chr1	156035344	156035843	chr1	156228862	156229361	Tor1aip1|chr1:156228862-156229361	0.0833930108273825	.	.
chr1	156035344	156035843	chr1	156228862	156229361	Tor1aip2|chr1:156228862-156229361	0.0833930108273825	.	.
chr1	156035344	156035843	chr1	156263255	156263754	Tor1aip1|chr1:156263255-156263754	0.108153764675765	.	.
chr1	156035344	156035843	chr1	156263255	156263754	Tor1aip2|chr1:156263255-156263754	0.108153764675765	.	.
chr1	156035344	156035843	chr1	156316449	156316948	Tor1aip1|chr1:156316449-156316948	0.131908746827338	.	.
chr1	156035344	156035843	chr1	156316449	156316948	Tor1aip2|chr1:156316449-156316948	0.131908746827338	.	.
chr1	156035344	156035843	chr1	156442683	156443182	Tor1aip1|chr1:156442683-156443182	0.0790980579718121	.	.
chr1	156035344	156035843	chr1	156442683	156443182	Tor1aip2|chr1:156442683-156443182	0.0790980579718121	.	.
chr1	156035878	156036377	chr1	155855451	155855950	Tor1aip1|chr1:155855451-155855950	0.280346314262801	.	.
chr1	156035878	156036377	chr1	155855451	155855950	Tor1aip2|chr1:155855451-155855950	0.280346314262801	.	.
chr1	156035878	156036377	chr1	156316449	156316948	Tor1aip1|chr1:156316449-156316948	0.0754215627550934	.	.
chr1	156035878	156036377	chr1	156316449	156316948	Tor1aip1|chr1:156316449-156316948	0.0754215627550935	.	.
chr1	156035878	156036377	chr1	156316449	156316948	Tor1aip2|chr1:156316449-156316948	0.0754215627550934	.	.
chr1	156035878	156036377	chr1	156316449	156316948	Tor1aip2|chr1:156316449-156316948	0.0754215627550935	.	.
chr1	156035878	156036377	chr1	156428408	156428907	Tor1aip1|chr1:156428408-156428907	0.0596785892405913	.	.
chr1	156035878	156036377	chr1	156428408	156428907	Tor1aip2|chr1:156428408-156428907	0.0596785892405913	.	.
chr1	156035878	156036377	chr1	156449042	156449541	Tor1aip1|chr1:156449042-156449541	0.0699397127016484	.	.
chr1	156035878	156036377	chr1	156449042	156449541	Tor1aip2|chr1:156449042-156449541	0.0699397127016484	.	.
chr1	156035878	156036377	chr1	156462235	156462734	Tor1aip1|chr1:156462235-156462734	0.0590996132402757	.	.
chr1	156035878	156036377	chr1	156462235	156462734	Tor1aip2|chr1:156462235-156462734	0.0590996132402757	.	.
chr1	156035878	156036377	chr1	156464880	156465379	Tor1aip1|chr1:156464880-156465379	0.0623277591952529	.	.
chr1	156035878	156036377	chr1	156464880	156465379	Tor1aip2|chr1:156464880-156465379	0.0623277591952529	.	.
chr1	156036379	156036878	chr1	155855451	155855950	Tor1aip1|chr1:155855451-155855950	0.246566455768136	.	.
chr1	156036379	156036878	chr1	156184182	156184681	Tor1aip1|chr1:156184182-156184681	0.0771145243061831	.	.
chr1	156036379	156036878	chr1	156428408	156428907	Tor1aip1|chr1:156428408-156428907	0.118656129865533	.	.
chr1	156204053	156204552	chr1	155758998	155759497	Fam163a|chr1:155758998-155759497	0.128785489741574	.	.
chr1	156204053	156204552	chr1	156040577	156041076	Fam163a|chr1:156040577-156041076	0.122275034742147	.	.
chr1	156204053	156204552	chr1	156183175	156183674	Fam163a|chr1:156183175-156183674	0.124045452062138	.	.
chr1	156204053	156204552	chr1	156442683	156443182	Fam163a|chr1:156442683-156443182	0.087986546309309	.	.
chr1	156204053	156204552	chr1	156467454	156467953	Fam163a|chr1:156467454-156467953	0.0742271979166295	.	.
chr1	156204053	156204552	chr1	156468211	156468710	Fam163a|chr1:156468211-156468710	0.0928694927346069	.	.
chr1	156204053	156204552	chr1	156473012	156473511	Fam163a|chr1:156473012-156473511	0.0638400164623482	.	.
chr1	156204775	156205274	chr1	155758998	155759497	Fam163a|chr1:155758998-155759497	0.0655511774833768	.	.
chr1	156204775	156205274	chr1	156179815	156180314	Fam163a|chr1:156179815-156180314	0.0769565648249179	.	.
chr1	156204775	156205274	chr1	156183175	156183674	Fam163a|chr1:156183175-156183674	0.0590364930202368	.	.
chr1	156204775	156205274	chr1	156229365	156229864	Fam163a|chr1:156229365-156229864	0.100617020990664	.	.
chr1	156204775	156205274	chr1	156241652	156242151	Fam163a|chr1:156241652-156242151	0.0883155471579931	.	.
chr1	156204775	156205274	chr1	156458053	156458552	Fam163a|chr1:156458053-156458552	0.0884625296475629	.	.
chr1	156204775	156205274	chr1	156473012	156473511	Fam163a|chr1:156473012-156473511	0.0675806034367398	.	.
chr1	156420903	156421402	chr1	156051285	156051784	Axdnd1|chr1:156051285-156051784	0.062705781517061	.	.
chr1	156420903	156421402	chr1	156052005	156052504	Axdnd1|chr1:156052005-156052504	0.114639040155448	.	.
chr1	156420903	156421402	chr1	156085751	156086250	Axdnd1|chr1:156085751-156086250	0.133799980227224	.	.
chr1	156420903	156421402	chr1	156179815	156180314	Axdnd1|chr1:156179815-156180314	0.135619646068194	.	.
chr1	156420903	156421402	chr1	156228862	156229361	Axdnd1|chr1:156228862-156229361	0.128281008583726	.	.
chr1	156420903	156421402	chr1	156229365	156229864	Axdnd1|chr1:156229365-156229864	0.105780202305826	.	.
chr1	156420903	156421402	chr1	156241652	156242151	Axdnd1|chr1:156241652-156242151	0.101068583360438	.	.
chr1	156420903	156421402	chr1	156316449	156316948	Axdnd1|chr1:156316449-156316948	0.118192823171247	.	.
chr1	156420903	156421402	chr1	156442683	156443182	Axdnd1|chr1:156442683-156443182	0.0754779176676875	.	.
chr1	156420903	156421402	chr1	156449042	156449541	Axdnd1|chr1:156449042-156449541	0.138015264702348	.	.
chr1	156420903	156421402	chr1	156450435	156450934	Axdnd1|chr1:156450435-156450934	0.116792201128598	.	.
chr1	156420903	156421402	chr1	156468211	156468710	Axdnd1|chr1:156468211-156468710	0.0726994591748824	.	.
chr1	156420903	156421402	chr1	156473012	156473511	Axdnd1|chr1:156473012-156473511	0.0925150360401488	.	.
chr1	156420903	156421402	chr1	156565326	156565825	Axdnd1|chr1:156565326-156565825	0.0653437467317738	.	.
chr1	156420903	156421402	chr1	156605014	156605513	Axdnd1|chr1:156605014-156605513	0.168916361945956	.	.
chr1	156420903	156421402	chr1	156656857	156657356	Axdnd1|chr1:156656857-156657356	0.108769482018317	.	.
chr1	156420903	156421402	chr1	156676142	156676641	Axdnd1|chr1:156676142-156676641	0.0718155919269555	.	.
chr1	156474061	156474560	chr1	156458619	156459118	Soat1|chr1:156458619-156459118	0.0771863529504838	.	.
chr1	156474061	156474560	chr1	156458619	156459118	Soat1|chr1:156458619-156459118	0.0771863529504839	.	.
chr1	156474061	156474560	chr1	156462235	156462734	Soat1|chr1:156462235-156462734	0.0598081145322183	.	.
chr1	156474061	156474560	chr1	156572845	156573344	Soat1|chr1:156572845-156573344	0.11737672518541	.	.
chr1	156474061	156474560	chr1	156609610	156610109	Soat1|chr1:156609610-156610109	0.0596932408786666	.	.
chr1	156474061	156474560	chr1	156633133	156633632	Soat1|chr1:156633133-156633632	0.159017890461401	.	.
chr1	156474061	156474560	chr1	156633133	156633632	Soat1|chr1:156633133-156633632	0.159017890461402	.	.
chr1	156474061	156474560	chr1	156656857	156657356	Soat1|chr1:156656857-156657356	0.157443317880743	.	.
chr1	156474061	156474560	chr1	156710672	156711171	Soat1|chr1:156710672-156711171	0.0791192028854516	.	.
[truncated: 71,066 more rows]
