# Supplementary material for: Single-cell analysis of chromatin accessibility in the adult mouse brain
Source: Nature. 2023 Dec 13;624(7991):378–89. doi: 10.1038/s41586-023-06824-9 (PMC10719105; doi:10.1038/s41586-023-06824-9)
Supplement: Supplementary file 3 — Supplementary Tables 1–25 and their legends. [file 41586_2023_6824_MOESM3_ESM.zip › 2023-03-05453B-s3/SI Tables/SI Table 13 Summary of all the gene-cCRE correlations/sa2subclass.Astro-OLF_NN.pdc.bedpe]

chr1	4807592	4808091	chr1	5019201	5019700	Lypla1|chr1:5019201-5019700	0.510464609308184	.	.
chr1	4857480	4857979	chr1	5019201	5019700	Tcea1|chr1:5019201-5019700	0.863605100409908	.	.
chr1	4857480	4857979	chr1	5033168	5033667	Tcea1|chr1:5033168-5033667	0.612704009791971	.	.
chr1	4857480	4857979	chr1	5233031	5233530	Tcea1|chr1:5233031-5233530	0.583284136401183	.	.
chr1	9299496	9299995	chr1	9564420	9564919	Sntg1|chr1:9564420-9564919	0.439491832969439	.	.
chr1	9700259	9700758	chr1	9564420	9564919	Mybl1|chr1:9564420-9564919	0.519872814743514	.	.
chr1	9798078	9798577	chr1	9564420	9564919	Sgk3|chr1:9564420-9564919	0.522291480466765	.	.
chr1	10037697	10038196	chr1	10039501	10040000	Cops5|chr1:10039501-10040000	0.619278135143257	.	.
chr1	10037697	10038196	chr1	10039501	10040000	Cspp1|chr1:10039501-10040000	0.619278135143257	.	.
chr1	11413910	11414409	chr1	11090782	11091281	A830018L16Rik|chr1:11090782-11091281	0.642920733908165	.	.
chr1	13589563	13590062	chr1	13372290	13372789	Tram1|chr1:13372290-13372789	0.77758597042933	.	.
chr1	20820187	20820686	chr1	20921118	20921617	Mcm3|chr1:20921118-20921617	0.415679704773312	.	.
chr1	20951400	20951899	chr1	20845574	20846073	Efhc1|chr1:20845574-20846073	0.723124203743708	.	.
chr1	20951400	20951899	chr1	21043417	21043916	Efhc1|chr1:21043417-21043916	0.473943480141643	.	.
chr1	21079134	21079633	chr1	20908588	20909087	Gm28287|chr1:20908588-20909087	0.619754835503465	.	.
chr1	21079134	21079633	chr1	20908588	20909087	Tram2|chr1:20908588-20909087	0.619754835503465	.	.
chr1	21218543	21219042	chr1	20845574	20846073	Tmem14a|chr1:20845574-20846073	0.613156464671512	.	.
chr1	24678265	24678764	chr1	24614797	24615296	Lmbrd1|chr1:24614797-24615296	0.458069684319317	.	.
chr1	30873430	30873929	chr1	30776088	30776587	Phf3|chr1:30776088-30776587	0.827715640154171	.	.
chr1	30873430	30873929	chr1	31233074	31233573	Phf3|chr1:31233074-31233573	0.424935784765941	.	.
chr1	30949582	30950081	chr1	31210103	31210602	Ptp4a1|chr1:31210103-31210602	0.451378626607061	.	.
chr1	30949582	30950081	chr1	31233074	31233573	Ptp4a1|chr1:31233074-31233573	0.453795376571761	.	.
chr1	30949582	30950081	chr1	31233594	31234093	Ptp4a1|chr1:31233594-31234093	0.681157599129122	.	.
chr1	30949582	30950081	chr1	31233594	31234093	Ptp4a1|chr1:31233594-31234093	0.681157599129123	.	.
chr1	33814360	33814859	chr1	33966318	33966817	Zfp451|chr1:33966318-33966817	0.471536814516968	.	.
chr1	34439491	34439990	chr1	34666291	34666790	Ccdc115|chr1:34666291-34666790	0.431790127765802	.	.
chr1	34439491	34439990	chr1	34666291	34666790	Imp4|chr1:34666291-34666790	0.431790127765802	.	.
chr1	36244101	36244600	chr1	35869575	35870074	Uggt1|chr1:35869575-35870074	0.718941416382841	.	.
chr1	42713254	42713753	chr1	42714289	42714788	Pantr2|chr1:42714289-42714788	0.674793333648351	.	.
chr1	42713254	42713753	chr1	42923764	42924263	Pantr2|chr1:42923764-42924263	0.463433892549527	.	.
chr1	42850995	42851494	chr1	42540124	42540623	Mrps9|chr1:42540124-42540623	0.598971268067356	.	.
chr1	42952608	42953107	chr1	42710964	42711463	Gpr45|chr1:42710964-42711463	0.583127042069098	.	.
chr1	42953132	42953631	chr1	42540124	42540623	Gpr45|chr1:42540124-42540623	0.487207446019475	.	.
chr1	43827615	43828114	chr1	43590608	43591107	Uxs1|chr1:43590608-43591107	0.463209235860094	.	.
chr1	43933698	43934197	chr1	43591151	43591650	Tpp2|chr1:43591151-43591650	0.489850572890797	.	.
chr1	45795197	45795696	chr1	45723342	45723841	Wdr75|chr1:45723342-45723841	0.4710687277909	.	.
chr1	45795197	45795696	chr1	45723342	45723841	Wdr75|chr1:45723342-45723841	0.471068727790901	.	.
chr1	51478239	51478738	chr1	51216308	51216807	Nabp1|chr1:51216308-51216807	0.503342645990228	.	.
chr1	52233098	52233597	chr1	52146524	52147023	Gls|chr1:52146524-52147023	0.752763250131097	.	.
chr1	53297308	53297807	chr1	53740425	53740924	Ormdl1|chr1:53740425-53740924	0.418573386476653	.	.
chr1	53297308	53297807	chr1	53740425	53740924	Pms1|chr1:53740425-53740924	0.418573386476653	.	.
chr1	55087908	55088407	chr1	55161048	55161547	Hspd1|chr1:55161048-55161547	0.452764075361244	.	.
chr1	55087908	55088407	chr1	55161048	55161547	Hspe1|chr1:55161048-55161547	0.452764075361244	.	.
chr1	55087908	55088407	chr1	55194445	55194944	Hspd1|chr1:55194445-55194944	0.441975143775283	.	.
chr1	55087908	55088407	chr1	55194445	55194944	Hspe1|chr1:55194445-55194944	0.441975143775283	.	.
chr1	55236881	55237380	chr1	55161048	55161547	Mars2|chr1:55161048-55161547	0.520689725304148	.	.
chr1	55236881	55237380	chr1	55194445	55194944	Mars2|chr1:55194445-55194944	0.554559058796486	.	.
chr1	55405572	55406071	chr1	55161048	55161547	Plcl1|chr1:55161048-55161547	0.427961553136704	.	.
chr1	57377374	57377873	chr1	57428877	57429376	1700066M21Rik|chr1:57428877-57429376	0.554768695864091	.	.
chr1	57377374	57377873	chr1	57428877	57429376	4930558J18Rik|chr1:57428877-57429376	0.554768695864091	.	.
chr1	57995689	57996188	chr1	57969827	57970326	Sgo2a|chr1:57969827-57970326	0.417262638560548	.	.
chr1	58029447	58029946	chr1	57969827	57970326	Aox1|chr1:57969827-57970326	0.496622770249288	.	.
chr1	59481835	59482334	chr1	59524068	59524567	Fzd7|chr1:59524068-59524567	0.511848455525452	.	.
chr1	60097980	60098479	chr1	60428793	60429292	Carf|chr1:60428793-60429292	0.626338383647883	.	.
chr1	60097980	60098479	chr1	60428793	60429292	Wdr12|chr1:60428793-60429292	0.626338383647883	.	.
chr1	63114071	63114570	chr1	62934217	62934716	Ino80d|chr1:62934217-62934716	0.478729103998273	.	.
chr1	63176509	63177008	chr1	62771149	62771648	Eef1b2|chr1:62771149-62771648	0.643276150958818	.	.
chr1	63176509	63177008	chr1	62771149	62771648	Ndufs1|chr1:62771149-62771648	0.643276150958818	.	.
chr1	63445671	63446170	chr1	63458053	63458552	Adam23|chr1:63458053-63458552	0.55281521229201	.	.
chr1	63445671	63446170	chr1	63459117	63459616	Adam23|chr1:63459117-63459616	0.61218480868089	.	.
chr1	64122089	64122588	chr1	64066856	64067355	Klf7|chr1:64066856-64067355	0.443463785396218	.	.
chr1	64122089	64122588	chr1	64361902	64362401	Klf7|chr1:64361902-64362401	0.595850648307348	.	.
chr1	64532547	64533046	chr1	64361902	64362401	Creb1|chr1:64361902-64362401	0.533238500682966	.	.
chr1	64532547	64533046	chr1	64853659	64854158	Creb1|chr1:64853659-64854158	0.525797141493026	.	.
chr1	64690474	64690973	chr1	64361902	64362401	2810408I11Rik|chr1:64361902-64362401	0.662165518852896	.	.
chr1	64690474	64690973	chr1	64361902	64362401	Ccnyl1|chr1:64361902-64362401	0.662165518852896	.	.
chr1	64690474	64690973	chr1	64853659	64854158	2810408I11Rik|chr1:64853659-64854158	0.692188299744453	.	.
chr1	64690474	64690973	chr1	64853659	64854158	Ccnyl1|chr1:64853659-64854158	0.692188299744453	.	.
chr1	64691008	64691507	chr1	64853659	64854158	2810408I11Rik|chr1:64853659-64854158	0.448651373551786	.	.
chr1	64691008	64691507	chr1	64853659	64854158	Ccnyl1|chr1:64853659-64854158	0.448651373551786	.	.
chr1	64737642	64738141	chr1	64361902	64362401	Fzd5|chr1:64361902-64362401	0.473917320663194	.	.
chr1	64737642	64738141	chr1	64853659	64854158	Fzd5|chr1:64853659-64854158	0.594935732033541	.	.
chr1	65186396	65186895	chr1	64779787	64780286	Idh1|chr1:64779787-64780286	0.507723481432121	.	.
chr1	65186396	65186895	chr1	64779787	64780286	Pikfyve|chr1:64779787-64780286	0.507723481432121	.	.
chr1	65186396	65186895	chr1	64975365	64975864	Idh1|chr1:64975365-64975864	0.72992630633649	.	.
chr1	65186396	65186895	chr1	64975365	64975864	Pikfyve|chr1:64975365-64975864	0.72992630633649	.	.
chr1	69826647	69827146	chr1	70073425	70073924	Spag16|chr1:70073425-70073924	0.433529090282043	.	.
chr1	74236196	74236695	chr1	74303949	74304448	Arpc2|chr1:74303949-74304448	0.42316344264769	.	.
chr1	74236196	74236695	chr1	74303949	74304448	Arpc2|chr1:74303949-74304448	0.423163442647691	.	.
chr1	74284588	74285087	chr1	74111307	74111806	Aamp|chr1:74111307-74111806	0.453853464293649	.	.
chr1	74284588	74285087	chr1	74111307	74111806	Pnkd|chr1:74111307-74111806	0.453853464293649	.	.
chr1	74284588	74285087	chr1	74386756	74387255	Aamp|chr1:74386756-74387255	0.498675103740854	.	.
chr1	74284588	74285087	chr1	74386756	74387255	Pnkd|chr1:74386756-74387255	0.498675103740854	.	.
chr1	74542596	74543095	chr1	74386756	74387255	Plcd4|chr1:74386756-74387255	0.594578242604023	.	.
chr1	74587962	74588461	chr1	74386756	74387255	Bcs1l|chr1:74386756-74387255	0.5796648537773	.	.
chr1	74587962	74588461	chr1	74386756	74387255	Zfp142|chr1:74386756-74387255	0.5796648537773	.	.
chr1	74587962	74588461	chr1	74750745	74751244	Bcs1l|chr1:74750745-74751244	0.515418281529736	.	.
chr1	74587962	74588461	chr1	74750745	74751244	Zfp142|chr1:74750745-74751244	0.515418281529736	.	.
chr1	74661495	74661994	chr1	74386756	74387255	Ttll4|chr1:74386756-74387255	0.4222958247627	.	.
chr1	74712949	74713448	chr1	74775505	74776004	Cyp27a1|chr1:74775505-74776004	0.460884240149029	.	.
chr1	74854708	74855207	chr1	75015875	75016374	Cdk5r2|chr1:75015875-75016374	0.687728672200313	.	.
chr1	75168424	75168923	chr1	74816731	74817230	Zfand2b|chr1:74816731-74817230	0.464665727914415	.	.
chr1	75168424	75168923	chr1	75445624	75446123	Zfand2b|chr1:75445624-75446123	0.426403112295441	.	.
chr1	75317346	75317845	chr1	75015875	75016374	Dnpep|chr1:75015875-75016374	0.550047052694018	.	.
chr1	75317346	75317845	chr1	75559353	75559852	Dnpep|chr1:75559353-75559852	0.655582753868629	.	.
chr1	75479156	75479655	chr1	75015875	75016374	Chpf|chr1:75015875-75016374	0.825476015785598	.	.
chr1	75479156	75479655	chr1	75015875	75016374	Tmem198|chr1:75015875-75016374	0.825476015785598	.	.
chr1	75479156	75479655	chr1	75559353	75559852	Chpf|chr1:75559353-75559852	0.745954475488919	.	.
chr1	75479156	75479655	chr1	75559353	75559852	Tmem198|chr1:75559353-75559852	0.745954475488919	.	.
chr1	75521240	75521739	chr1	75445624	75446123	Stk11ip|chr1:75445624-75446123	0.674288239090206	.	.
chr1	75546261	75546760	chr1	75559353	75559852	Slc4a3|chr1:75559353-75559852	0.67455286324993	.	.
chr1	78488900	78489399	chr1	78429004	78429503	Farsb|chr1:78429004-78429503	0.721870239449817	.	.
chr1	82291243	82291742	chr1	82243240	82243739	Irs1|chr1:82243240-82243739	0.518997687637237	.	.
chr1	82291243	82291742	chr1	82634461	82634960	Irs1|chr1:82634461-82634960	0.572032934302218	.	.
chr1	82724600	82725099	chr1	82634461	82634960	C430014B12Rik|chr1:82634461-82634960	0.42658281173702	.	.
chr1	82724600	82725099	chr1	82634461	82634960	Mff|chr1:82634461-82634960	0.42658281173702	.	.
chr1	82725115	82725614	chr1	82283141	82283640	C430014B12Rik|chr1:82283141-82283640	0.468614749469846	.	.
chr1	82725115	82725614	chr1	82283141	82283640	Mff|chr1:82283141-82283640	0.468614749469846	.	.
chr1	82725115	82725614	chr1	82634461	82634960	C430014B12Rik|chr1:82634461-82634960	0.654501000013305	.	.
chr1	82725115	82725614	chr1	82634461	82634960	Mff|chr1:82634461-82634960	0.654501000013305	.	.
chr1	85793160	85793659	chr1	86038632	86039131	Cab39|chr1:86038632-86039131	0.610487682725302	.	.
chr1	85793160	85793659	chr1	86053131	86053630	Cab39|chr1:86053131-86053630	0.649518145120845	.	.
chr1	86064385	86064884	chr1	86487143	86487642	Psmd1|chr1:86487143-86487642	0.788370670557109	.	.
chr1	86064385	86064884	chr1	86487725	86488224	Psmd1|chr1:86487725-86488224	0.495901034534237	.	.
chr1	86064385	86064884	chr1	86487725	86488224	Psmd1|chr1:86487725-86488224	0.495901034534238	.	.
chr1	86359268	86359767	chr1	86018323	86018822	C130036L24Rik|chr1:86018323-86018822	0.464740643333515	.	.
chr1	86359268	86359767	chr1	86018323	86018822	Ncl|chr1:86018323-86018822	0.464740643333515	.	.
chr1	86359268	86359767	chr1	86032144	86032643	C130036L24Rik|chr1:86032144-86032643	0.61346073573403	.	.
chr1	86359268	86359767	chr1	86032144	86032643	Ncl|chr1:86032144-86032643	0.61346073573403	.	.
chr1	86359268	86359767	chr1	86038063	86038562	C130036L24Rik|chr1:86038063-86038562	0.541260284550347	.	.
chr1	86359268	86359767	chr1	86038063	86038562	Ncl|chr1:86038063-86038562	0.541260284550347	.	.
chr1	86359268	86359767	chr1	86433961	86434460	C130036L24Rik|chr1:86433961-86434460	0.690535623358789	.	.
chr1	86359268	86359767	chr1	86433961	86434460	Ncl|chr1:86433961-86434460	0.690535623358789	.	.
chr1	86359268	86359767	chr1	86434501	86435000	C130036L24Rik|chr1:86434501-86435000	0.54091128311689	.	.
chr1	86359268	86359767	chr1	86434501	86435000	Ncl|chr1:86434501-86435000	0.54091128311689	.	.
chr1	86359268	86359767	chr1	86440464	86440963	C130036L24Rik|chr1:86440464-86440963	0.641513595005359	.	.
chr1	86359268	86359767	chr1	86440464	86440963	Ncl|chr1:86440464-86440963	0.641513595005359	.	.
chr1	86359268	86359767	chr1	86525204	86525703	C130036L24Rik|chr1:86525204-86525703	0.711280820831388	.	.
chr1	86359268	86359767	chr1	86525204	86525703	Ncl|chr1:86525204-86525703	0.711280820831388	.	.
chr1	86526360	86526859	chr1	86433961	86434460	Ptma|chr1:86433961-86434460	0.713876756626176	.	.
chr1	86526360	86526859	chr1	86434501	86435000	Ptma|chr1:86434501-86435000	0.870292576794914	.	.
chr1	86526360	86526859	chr1	86440464	86440963	Ptma|chr1:86440464-86440963	0.599233209461109	.	.
chr1	86526360	86526859	chr1	86487143	86487642	Ptma|chr1:86487143-86487642	0.615284570701204	.	.
chr1	86526360	86526859	chr1	86487725	86488224	Ptma|chr1:86487725-86488224	0.814270655670211	.	.
chr1	86582603	86583102	chr1	86442428	86442927	Cops7b|chr1:86442428-86442927	0.73220129007199	.	.
chr1	86582603	86583102	chr1	86442428	86442927	Pde6d|chr1:86442428-86442927	0.73220129007199	.	.
chr1	86703565	86704064	chr1	86487143	86487642	Dis3l2|chr1:86487143-86487642	0.835989455209885	.	.
chr1	86703565	86704064	chr1	86487725	86488224	Dis3l2|chr1:86487725-86488224	0.619241415578426	.	.
chr1	88277410	88277909	chr1	88668315	88668814	Hjurp|chr1:88668315-88668814	0.454162332719661	.	.
chr1	88277410	88277909	chr1	88668315	88668814	Trpm8|chr1:88668315-88668814	0.454162332719661	.	.
chr1	89454554	89455053	chr1	89509736	89510235	Agap1|chr1:89509736-89510235	0.481958205647197	.	.
chr1	89454554	89455053	chr1	89739052	89739551	Agap1|chr1:89739052-89739551	0.661356643103732	.	.
chr1	91298026	91298525	chr1	91052819	91053318	Scly|chr1:91052819-91053318	0.625040572320962	.	.
chr1	92910422	92910921	chr1	93079637	93080136	5033417F24Rik|chr1:93079637-93080136	0.638051188335119	.	.
chr1	92910422	92910921	chr1	93079637	93080136	Rnpepl1|chr1:93079637-93080136	0.638051188335119	.	.
chr1	92910422	92910921	chr1	93085051	93085550	5033417F24Rik|chr1:93085051-93085550	0.498633868105251	.	.
chr1	92910422	92910921	chr1	93085051	93085550	Rnpepl1|chr1:93085051-93085550	0.498633868105251	.	.
chr1	92910422	92910921	chr1	93220786	93221285	5033417F24Rik|chr1:93220786-93221285	0.622638338448163	.	.
chr1	92910422	92910921	chr1	93220786	93221285	Rnpepl1|chr1:93220786-93221285	0.622638338448163	.	.
chr1	93342619	93343118	chr1	93079637	93080136	Pask|chr1:93079637-93080136	0.811895794315651	.	.
chr1	93342619	93343118	chr1	93079637	93080136	Ppp1r7|chr1:93079637-93080136	0.811895794315651	.	.
chr1	93342619	93343118	chr1	93085051	93085550	Pask|chr1:93085051-93085550	0.609218513883102	.	.
chr1	93342619	93343118	chr1	93085051	93085550	Ppp1r7|chr1:93085051-93085550	0.609218513883102	.	.
chr1	93342619	93343118	chr1	93220786	93221285	Pask|chr1:93220786-93221285	0.78510041765845	.	.
chr1	93342619	93343118	chr1	93220786	93221285	Ppp1r7|chr1:93220786-93221285	0.78510041765845	.	.
chr1	93342619	93343118	chr1	93540233	93540732	Pask|chr1:93540233-93540732	0.420590347284827	.	.
chr1	93342619	93343118	chr1	93540233	93540732	Ppp1r7|chr1:93540233-93540732	0.420590347284827	.	.
chr1	93478107	93478606	chr1	93079637	93080136	Hdlbp|chr1:93079637-93080136	0.731280041062566	.	.
chr1	93478107	93478606	chr1	93079637	93080136	Sept2|chr1:93079637-93080136	0.731280041062566	.	.
chr1	93478107	93478606	chr1	93085051	93085550	Hdlbp|chr1:93085051-93085550	0.517274577347152	.	.
chr1	93478107	93478606	chr1	93085051	93085550	Sept2|chr1:93085051-93085550	0.517274577347152	.	.
chr1	93478107	93478606	chr1	93184087	93184586	Hdlbp|chr1:93184087-93184586	0.567393981828207	.	.
chr1	93478107	93478606	chr1	93184087	93184586	Sept2|chr1:93184087-93184586	0.567393981828207	.	.
chr1	93478107	93478606	chr1	93220786	93221285	Hdlbp|chr1:93220786-93221285	0.506122872569527	.	.
chr1	93478107	93478606	chr1	93220786	93221285	Sept2|chr1:93220786-93221285	0.506122872569527	.	.
chr1	93478107	93478606	chr1	93540233	93540732	Hdlbp|chr1:93540233-93540732	0.798513342145277	.	.
chr1	93478107	93478606	chr1	93540233	93540732	Sept2|chr1:93540233-93540732	0.798513342145277	.	.
chr1	93825281	93825780	chr1	93540233	93540732	D2hgdh|chr1:93540233-93540732	0.489982869318139	.	.
chr1	97661800	97662299	chr1	97660435	97660934	D1Ertd622e|chr1:97660435-97660934	0.83683297384289	.	.
chr1	97769886	97770385	chr1	97660435	97660934	Gin1|chr1:97660435-97660934	0.66689322856756	.	.
chr1	97769886	97770385	chr1	97660435	97660934	Ppip5k2|chr1:97660435-97660934	0.66689322856756	.	.
chr1	105990273	105990772	chr1	105906389	105906888	Gm7160|chr1:105906389-105906888	0.435411704955594	.	.
chr1	105990273	105990772	chr1	105906389	105906888	Zcchc2|chr1:105906389-105906888	0.435411704955594	.	.
chr1	118389052	118389551	chr1	118398754	118399253	Clasp1|chr1:118398754-118399253	0.443368763842155	.	.
chr1	118389052	118389551	chr1	118672121	118672620	Clasp1|chr1:118672121-118672620	0.446822073770791	.	.
chr1	118627626	118628125	chr1	118672121	118672620	Tfcp2l1|chr1:118672121-118672620	0.414974442110487	.	.
chr1	118627626	118628125	chr1	118909098	118909597	Tfcp2l1|chr1:118909098-118909597	0.465611493098161	.	.
chr1	118627626	118628125	chr1	118910540	118911039	Tfcp2l1|chr1:118910540-118911039	0.650382055474198	.	.
chr1	118627626	118628125	chr1	118910540	118911039	Tfcp2l1|chr1:118910540-118911039	0.650382055474199	.	.
chr1	118627626	118628125	chr1	118911050	118911549	Tfcp2l1|chr1:118911050-118911549	0.531704961590217	.	.
chr1	119053430	119053929	chr1	118911050	118911549	Gli2|chr1:118911050-118911549	0.591557205384832	.	.
chr1	119504531	119505030	chr1	119256711	119257210	Ralb|chr1:119256711-119257210	0.431609712139852	.	.
chr1	119504531	119505030	chr1	119533441	119533940	Ralb|chr1:119533441-119533940	0.48857587873038	.	.
chr1	119525867	119526366	chr1	119256711	119257210	Gm27184|chr1:119256711-119257210	0.643137613664008	.	.
chr1	119525867	119526366	chr1	119256711	119257210	Tmem185b|chr1:119256711-119257210	0.643137613664008	.	.
chr1	119525867	119526366	chr1	119533441	119533940	Gm27184|chr1:119533441-119533940	0.749780936914799	.	.
chr1	119525867	119526366	chr1	119533441	119533940	Tmem185b|chr1:119533441-119533940	0.749780936914799	.	.
chr1	119525867	119526366	chr1	119863504	119864003	Gm27184|chr1:119863504-119864003	0.63863187545053	.	.
chr1	119525867	119526366	chr1	119863504	119864003	Tmem185b|chr1:119863504-119864003	0.63863187545053	.	.
chr1	119648754	119649253	chr1	119447711	119448210	Epb41l5|chr1:119447711-119448210	0.415540831608022	.	.
chr1	119912947	119913446	chr1	120115666	120116165	Tmem177|chr1:120115666-120116165	0.428891898673187	.	.
chr1	119912947	119913446	chr1	120189277	120189776	Tmem177|chr1:120189277-120189776	0.724378989690165	.	.
chr1	120120898	120121397	chr1	119878890	119879389	3110009E18Rik|chr1:119878890-119879389	0.844059087681144	.	.
chr1	120120898	120121397	chr1	119878890	119879389	Dbi|chr1:119878890-119879389	0.844059087681144	.	.
chr1	120120898	120121397	chr1	120171744	120172243	3110009E18Rik|chr1:120171744-120172243	0.495625247383932	.	.
chr1	120120898	120121397	chr1	120171744	120172243	Dbi|chr1:120171744-120172243	0.495625247383932	.	.
chr1	120120898	120121397	chr1	120280776	120281275	3110009E18Rik|chr1:120280776-120281275	0.498297693238514	.	.
chr1	120120898	120121397	chr1	120280776	120281275	Dbi|chr1:120280776-120281275	0.498297693238514	.	.
chr1	127204681	127205180	chr1	127160168	127160667	Mgat5|chr1:127160168-127160667	0.739204381975746	.	.
chr1	127205210	127205709	chr1	127019043	127019542	Mgat5|chr1:127019043-127019542	0.454034525832682	.	.
chr1	127205210	127205709	chr1	127414402	127414901	Mgat5|chr1:127414402-127414901	0.432508653568066	.	.
chr1	128102952	128103451	chr1	127904918	127905417	R3hdm1|chr1:127904918-127905417	0.666559956335967	.	.
chr1	128102952	128103451	chr1	127904918	127905417	Zranb3|chr1:127904918-127905417	0.666559956335967	.	.
chr1	128102952	128103451	chr1	128471858	128472357	R3hdm1|chr1:128471858-128472357	0.487496527048099	.	.
chr1	128102952	128103451	chr1	128471858	128472357	Zranb3|chr1:128471858-128472357	0.487496527048099	.	.
chr1	131527318	131527817	chr1	131270169	131270668	Fam72a|chr1:131270169-131270668	0.422207423919363	.	.
chr1	131527318	131527817	chr1	131270169	131270668	Srgap2|chr1:131270169-131270668	0.422207423919363	.	.
chr1	131527318	131527817	chr1	131658033	131658532	Fam72a|chr1:131658033-131658532	0.654956034615453	.	.
chr1	131527318	131527817	chr1	131658033	131658532	Srgap2|chr1:131658033-131658532	0.654956034615453	.	.
chr1	132417706	132418205	chr1	132520694	132521193	Dstyk|chr1:132520694-132521193	0.726490748768848	.	.
chr1	132476591	132477090	chr1	132364843	132365342	6030442K20Rik|chr1:132364843-132365342	0.532072429969014	.	.
chr1	132476591	132477090	chr1	132364843	132365342	Rbbp5|chr1:132364843-132365342	0.532072429969014	.	.
chr1	132476591	132477090	chr1	132640206	132640705	6030442K20Rik|chr1:132640206-132640705	0.484940006673283	.	.
chr1	132476591	132477090	chr1	132640206	132640705	Rbbp5|chr1:132640206-132640705	0.484940006673283	.	.
chr1	132477175	132477674	chr1	132520694	132521193	6030442K20Rik|chr1:132520694-132521193	0.674726771698518	.	.
chr1	132477175	132477674	chr1	132520694	132521193	Rbbp5|chr1:132520694-132521193	0.674726771698518	.	.
chr1	132505995	132506494	chr1	132858717	132859216	Tmem81|chr1:132858717-132859216	0.438163078576719	.	.
chr1	132741608	132742107	chr1	132640206	132640705	Nfasc|chr1:132640206-132640705	0.439844909338299	.	.
chr1	133130962	133131461	chr1	132858717	132859216	Ppp1r15b|chr1:132858717-132859216	0.417801181857033	.	.
chr1	133130962	133131461	chr1	133267838	133268337	Ppp1r15b|chr1:133267838-133268337	0.610065983666539	.	.
chr1	133130962	133131461	chr1	133397607	133398106	Ppp1r15b|chr1:133397607-133398106	0.467472613935238	.	.
chr1	133961731	133962230	chr1	134053176	134053675	Gm1627|chr1:134053176-134053675	0.557889321627135	.	.
chr1	133961731	133962230	chr1	134244113	134244612	Gm1627|chr1:134244113-134244612	0.572336132678428	.	.
chr1	134078899	134079398	chr1	134053176	134053675	Btg2|chr1:134053176-134053675	0.46880241249367	.	.
chr1	134078899	134079398	chr1	134244113	134244612	Btg2|chr1:134244113-134244612	0.539761243558324	.	.
chr1	134361764	134362263	chr1	134265753	134266252	Tmem183a|chr1:134265753-134266252	0.428707569128169	.	.
chr1	134361764	134362263	chr1	134530559	134531058	Tmem183a|chr1:134530559-134531058	0.588154343718477	.	.
chr1	134361764	134362263	chr1	134556771	134557270	Tmem183a|chr1:134556771-134557270	0.680578295722766	.	.
chr1	134415089	134415588	chr1	134053176	134053675	Adipor1|chr1:134053176-134053675	0.644025161508197	.	.
chr1	134415089	134415588	chr1	134244113	134244612	Adipor1|chr1:134244113-134244612	0.722154965645661	.	.
chr1	134494334	134494833	chr1	134265753	134266252	Rabif|chr1:134265753-134266252	0.429433736579497	.	.
chr1	134962267	134962766	chr1	134530559	134531058	Ube2t|chr1:134530559-134531058	0.631941389347469	.	.
chr1	134962267	134962766	chr1	134556771	134557270	Ube2t|chr1:134556771-134557270	0.606961120297992	.	.
chr1	135146503	135147002	chr1	135158710	135159209	Arl8a|chr1:135158710-135159209	0.696122858243912	.	.
chr1	135146503	135147002	chr1	135162633	135163132	Arl8a|chr1:135162633-135163132	0.614975430377842	.	.
chr1	135313568	135314067	chr1	135734149	135734648	Timm17a|chr1:135734149-135734648	0.642635179272485	.	.
chr1	135374611	135375110	chr1	135162633	135163132	Shisa4|chr1:135162633-135163132	0.684611713190635	.	.
chr1	135375176	135375675	chr1	135162633	135163132	Shisa4|chr1:135162633-135163132	0.790903119186788	.	.
chr1	135430227	135430726	chr1	135665411	135665910	Ipo9|chr1:135665411-135665910	0.465582534028692	.	.
chr1	135430227	135430726	chr1	135739466	135739965	Ipo9|chr1:135739466-135739965	0.527006673357214	.	.
chr1	136131078	136131577	chr1	135752912	135753411	Gm15850|chr1:135752912-135753411	0.677249940122287	.	.
chr1	136131078	136131577	chr1	135752912	135753411	Kif21b|chr1:135752912-135753411	0.677249940122287	.	.
chr1	136131078	136131577	chr1	136362463	136362962	Gm15850|chr1:136362463-136362962	0.778411108003194	.	.
chr1	136131078	136131577	chr1	136362463	136362962	Kif21b|chr1:136362463-136362962	0.778411108003194	.	.
chr1	136415292	136415791	chr1	136362463	136362962	9230116N13Rik|chr1:136362463-136362962	0.749457765440932	.	.
chr1	136415292	136415791	chr1	136362463	136362962	Ddx59|chr1:136362463-136362962	0.749457765440932	.	.
chr1	136624613	136625112	chr1	136362463	136362962	Platr23|chr1:136362463-136362962	0.550788260895117	.	.
chr1	136624613	136625112	chr1	136362463	136362962	Zfp281|chr1:136362463-136362962	0.550788260895117	.	.
chr1	136669660	136670159	chr1	136524873	136525372	Gm19705|chr1:136524873-136525372	0.601393441583114	.	.
chr1	139421972	139422471	chr1	139346540	139347039	Zbtb41|chr1:139346540-139347039	0.64441660056866	.	.
chr1	139454477	139454976	chr1	139346540	139347039	Aspm|chr1:139346540-139347039	0.787695673195991	.	.
chr1	151500739	151501238	chr1	151889940	151890439	Rnf2|chr1:151889940-151890439	0.420182375374604	.	.
chr1	151754914	151755413	chr1	151889940	151890439	2810414N06Rik|chr1:151889940-151890439	0.609251182093979	.	.
chr1	151754914	151755413	chr1	151889940	151890439	2810414N06Rik|chr1:151889940-151890439	0.60925118209398	.	.
chr1	151754914	151755413	chr1	151889940	151890439	Edem3|chr1:151889940-151890439	0.609251182093979	.	.
chr1	151754914	151755413	chr1	151889940	151890439	Edem3|chr1:151889940-151890439	0.60925118209398	.	.
chr1	152386383	152386882	chr1	152612764	152613263	Tsen15|chr1:152612764-152613263	0.482557416241466	.	.
chr1	152766246	152766745	chr1	152792701	152793200	Arpc5|chr1:152792701-152793200	0.490021966742299	.	.
chr1	152766246	152766745	chr1	152792701	152793200	Rgl1|chr1:152792701-152793200	0.490021966742299	.	.
chr1	152766246	152766745	chr1	153011511	153012010	Arpc5|chr1:153011511-153012010	0.475120017164923	.	.
chr1	152766246	152766745	chr1	153011511	153012010	Rgl1|chr1:153011511-153012010	0.475120017164923	.	.
chr1	152902988	152903487	chr1	152606337	152606836	Smg7|chr1:152606337-152606836	0.496229819102134	.	.
chr1	152902988	152903487	chr1	153014618	153015117	Smg7|chr1:153014618-153015117	0.489603095707782	.	.
chr1	152902988	152903487	chr1	153084033	153084532	Smg7|chr1:153084033-153084532	0.605474109206997	.	.
chr1	153332786	153333285	chr1	153014618	153015117	Lamc1|chr1:153014618-153015117	0.691492345497288	.	.
chr1	153332786	153333285	chr1	153040008	153040507	Lamc1|chr1:153040008-153040507	0.433950458272415	.	.
chr1	153332786	153333285	chr1	153539705	153540204	Lamc1|chr1:153539705-153540204	0.467922102582617	.	.
chr1	153487484	153487983	chr1	153011511	153012010	Dhx9|chr1:153011511-153012010	0.595266246453564	.	.
chr1	153899574	153900073	chr1	154102804	154103303	Glul|chr1:154102804-154103303	0.488422002415588	.	.
chr1	153899574	153900073	chr1	154102804	154103303	Teddm2|chr1:154102804-154103303	0.488422002415588	.	.
chr1	155083298	155083797	chr1	155427439	155427938	Gm9530|chr1:155427439-155427938	0.501602963413619	.	.
chr1	155812620	155813119	chr1	156183175	156183674	Qsox1|chr1:156183175-156183674	0.555896756947038	.	.
chr1	155973115	155973614	chr1	156183175	156183674	Cep350|chr1:156183175-156183674	0.800689796837427	.	.
chr1	156718854	156719353	chr1	156428408	156428907	Fam20b|chr1:156428408-156428907	0.620834956653649	.	.
chr1	157412497	157412996	chr1	157039699	157040198	Rasal2|chr1:157039699-157040198	0.592327776368651	.	.
chr1	158356145	158356644	chr1	158547568	158548067	Brinp2|chr1:158547568-158548067	0.778620635461348	.	.
chr1	158362934	158363433	chr1	158510688	158511187	Astn1|chr1:158510688-158511187	0.434546538008446	.	.
chr1	158362934	158363433	chr1	158547568	158548067	Astn1|chr1:158547568-158548067	0.468628934784131	.	.
chr1	160194792	160195291	chr1	159852074	159852573	Mrps14|chr1:159852074-159852573	0.444826826202174	.	.
chr1	161070536	161071035	chr1	161196029	161196528	Cenpl|chr1:161196029-161196528	0.521671564236431	.	.
chr1	161070536	161071035	chr1	161196029	161196528	Dars2|chr1:161196029-161196528	0.521671564236431	.	.
chr1	161250941	161251440	chr1	161273464	161273963	Prdx6|chr1:161273464-161273963	0.536929627401524	.	.
chr1	161876715	161877214	chr1	162093772	162094271	Suco|chr1:162093772-162094271	0.434345552783969	.	.
chr1	162548386	162548885	chr1	162615434	162615933	Eef1aknmt|chr1:162615434-162615933	0.478930924159062	.	.
chr1	162548386	162548885	chr1	162643722	162644221	Eef1aknmt|chr1:162643722-162644221	0.509809199210236	.	.
chr1	164248686	164249185	chr1	164184474	164184973	Slc19a2|chr1:164184474-164184973	0.70874835392826	.	.
chr1	164898957	164899456	chr1	165177847	165178346	Gm32569|chr1:165177847-165178346	0.437374469968347	.	.
chr1	165236724	165237223	chr1	165281633	165282132	Tiprl|chr1:165281633-165282132	0.627900414170948	.	.
chr1	165460313	165460812	chr1	165281633	165282132	Dcaf6|chr1:165281633-165282132	0.529788786336275	.	.
chr1	165460313	165460812	chr1	165281633	165282132	Mpc2|chr1:165281633-165282132	0.529788786336275	.	.
chr1	165460922	165461421	chr1	165094847	165095346	Dcaf6|chr1:165094847-165095346	0.569596194339037	.	.
chr1	165460922	165461421	chr1	165094847	165095346	Mpc2|chr1:165094847-165095346	0.569596194339037	.	.
chr1	165634316	165634815	chr1	165618098	165618597	Mpzl1|chr1:165618098-165618597	0.487561147106816	.	.
chr1	166002418	166002917	chr1	166282640	166283139	Gm26665|chr1:166282640-166283139	0.862822888170334	.	.
chr1	166002418	166002917	chr1	166282640	166283139	Pou2f1|chr1:166282640-166283139	0.862822888170334	.	.
chr1	167308418	167308917	chr1	167098761	167099260	Tmco1|chr1:167098761-167099260	0.657336492688503	.	.
chr1	167308418	167308917	chr1	167660629	167661128	Tmco1|chr1:167660629-167661128	0.461843018895084	.	.
chr1	167349707	167350206	chr1	167269986	167270485	Aldh9a1|chr1:167269986-167270485	0.591134633655535	.	.
chr1	167349707	167350206	chr1	167660629	167661128	Aldh9a1|chr1:167660629-167661128	0.547109211702105	.	.
chr1	167393588	167394087	chr1	167618147	167618646	Mgst3|chr1:167618147-167618646	0.625835242180284	.	.
chr1	167598393	167598892	chr1	167618147	167618646	Rxrg|chr1:167618147-167618646	0.611376822138664	.	.
chr1	168432123	168432622	chr1	168495846	168496345	Pbx1|chr1:168495846-168496345	0.591195832721302	.	.
chr1	169531254	169531753	chr1	169467719	169468218	Nuf2|chr1:169467719-169468218	0.530738229141439	.	.
chr1	170644224	170644723	chr1	170521352	170521851	Olfml2b|chr1:170521352-170521851	0.507586385565027	.	.
chr1	170867571	170868070	chr1	171101659	171102158	Atf6|chr1:171101659-171102158	0.525941672454082	.	.
chr1	170867571	170868070	chr1	171101659	171102158	Gm9929|chr1:171101659-171102158	0.525941672454082	.	.
chr1	170885252	170885751	chr1	171102488	171102987	Dusp12|chr1:171102488-171102987	0.516407901335336	.	.
chr1	170885252	170885751	chr1	171102488	171102987	Gm26620|chr1:171102488-171102987	0.516407901335336	.	.
chr1	171150371	171150870	chr1	171102488	171102987	Mpz|chr1:171102488-171102987	0.718936606069895	.	.
chr1	171150371	171150870	chr1	171102488	171102987	Sdhc|chr1:171102488-171102987	0.718936606069895	.	.
chr1	171150371	171150870	chr1	171110922	171111421	Mpz|chr1:171110922-171111421	0.558031088324126	.	.
chr1	171150371	171150870	chr1	171110922	171111421	Sdhc|chr1:171110922-171111421	0.558031088324126	.	.
chr1	171150371	171150870	chr1	171247027	171247526	Mpz|chr1:171247027-171247526	0.662692647072424	.	.
chr1	171150371	171150870	chr1	171247027	171247526	Sdhc|chr1:171247027-171247526	0.662692647072424	.	.
chr1	171287719	171288218	chr1	171101659	171102158	Usp21|chr1:171101659-171102158	0.507811169186634	.	.
chr1	171329206	171329705	chr1	171102488	171102987	Dedd|chr1:171102488-171102987	0.499078908412584	.	.
chr1	171411068	171411567	chr1	171102488	171102987	Usf1|chr1:171102488-171102987	0.569262964682024	.	.
chr1	171411068	171411567	chr1	171110922	171111421	Usf1|chr1:171110922-171111421	0.415588623780765	.	.
chr1	171411068	171411567	chr1	171247027	171247526	Usf1|chr1:171247027-171247526	0.456718594343282	.	.
chr1	171503198	171503697	chr1	171262470	171262969	Alyref2|chr1:171262470-171262969	0.484913616258389	.	.
chr1	171503198	171503697	chr1	171262470	171262969	B930036N10Rik|chr1:171262470-171262969	0.484913616258389	.	.
chr1	171503198	171503697	chr1	171263038	171263537	Alyref2|chr1:171263038-171263537	0.500408946280512	.	.
chr1	171503198	171503697	chr1	171263038	171263537	B930036N10Rik|chr1:171263038-171263537	0.500408946280512	.	.
chr1	172082460	172082959	chr1	172333486	172333985	Copa|chr1:172333486-172333985	0.476844157088309	.	.
chr1	172082460	172082959	chr1	172333486	172333985	Ncstn|chr1:172333486-172333985	0.476844157088309	.	.
chr1	172126494	172126993	chr1	172295667	172296166	Pex19|chr1:172295667-172296166	0.477903253254483	.	.
chr1	172126494	172126993	chr1	172349866	172350365	Pex19|chr1:172349866-172350365	0.63925962978405	.	.
chr1	172126494	172126993	chr1	172358904	172359403	Pex19|chr1:172358904-172359403	0.599861028732044	.	.
chr1	172147848	172148347	chr1	172308423	172308922	Dcaf8|chr1:172308423-172308922	0.487872386671902	.	.
chr1	172147848	172148347	chr1	172324650	172325149	Dcaf8|chr1:172324650-172325149	0.496243006166858	.	.
chr1	172147848	172148347	chr1	172333486	172333985	Dcaf8|chr1:172333486-172333985	0.552599072302938	.	.
chr1	172206562	172207061	chr1	172308423	172308922	Pea15a|chr1:172308423-172308922	0.514329243073159	.	.
chr1	172206562	172207061	chr1	172324650	172325149	Pea15a|chr1:172324650-172325149	0.643348008253053	.	.
chr1	172206562	172207061	chr1	172333486	172333985	Pea15a|chr1:172333486-172333985	0.718954263409172	.	.
chr1	172206562	172207061	chr1	172342724	172343223	Pea15a|chr1:172342724-172343223	0.516237956325787	.	.
chr1	172220344	172220843	chr1	172324650	172325149	Casq1|chr1:172324650-172325149	0.44366269509581	.	.
chr1	172220344	172220843	chr1	172333486	172333985	Casq1|chr1:172333486-172333985	0.507445062763585	.	.
chr1	172340909	172341408	chr1	172295667	172296166	Kcnj10|chr1:172295667-172296166	0.683473505893704	.	.
chr1	172340909	172341408	chr1	172349866	172350365	Kcnj10|chr1:172349866-172350365	0.670980304464154	.	.
chr1	172340909	172341408	chr1	172358904	172359403	Kcnj10|chr1:172358904-172359403	0.794055608893531	.	.
chr1	172376174	172376673	chr1	172242346	172242845	Pigm|chr1:172242346-172242845	0.559331687798966	.	.
chr1	172376174	172376673	chr1	172295667	172296166	Pigm|chr1:172295667-172296166	0.792982842318787	.	.
chr1	172376174	172376673	chr1	172342724	172343223	Pigm|chr1:172342724-172343223	0.671080622623614	.	.
chr1	172376174	172376673	chr1	172358904	172359403	Pigm|chr1:172358904-172359403	0.748637462158274	.	.
chr1	172481873	172482372	chr1	172324650	172325149	Igsf9|chr1:172324650-172325149	0.482395895418433	.	.
chr1	172481873	172482372	chr1	172333486	172333985	Igsf9|chr1:172333486-172333985	0.511766318793748	.	.
chr1	172481873	172482372	chr1	172342724	172343223	Igsf9|chr1:172342724-172343223	0.47374800696868	.	.
chr1	172632827	172633326	chr1	172364148	172364647	Dusp23|chr1:172364148-172364647	0.586281380062163	.	.
chr1	172632827	172633326	chr1	172364695	172365194	Dusp23|chr1:172364695-172365194	0.443732882720413	.	.
chr1	172632827	172633326	chr1	172667603	172668102	Dusp23|chr1:172667603-172668102	0.468416033315216	.	.
chr1	174501578	174502077	chr1	174553545	174554044	Fmn2|chr1:174553545-174554044	0.599918569488728	.	.
chr1	175625436	175625935	chr1	175359747	175360246	Fh1|chr1:175359747-175360246	0.730492513218361	.	.
chr1	177441840	177442339	chr1	177014215	177014714	Zbtb18|chr1:177014215-177014714	0.509730169372616	.	.
chr1	178405450	178405949	chr1	178368821	178369320	Efcab2|chr1:178368821-178369320	0.498560725615921	.	.
chr1	178406170	178406669	chr1	178368821	178369320	Efcab2|chr1:178368821-178369320	0.438661414998697	.	.
chr1	179517784	179518283	chr1	179390223	179390722	Smyd3|chr1:179390223-179390722	0.805670720773718	.	.
chr1	179959653	179960152	chr1	180249956	180250455	Cdc42bpa|chr1:180249956-180250455	0.548396883900631	.	.
chr1	181842237	181842736	chr1	182086750	182087249	Lbr|chr1:182086750-182087249	0.482850702319692	.	.
chr1	182282558	182283057	chr1	182573964	182574463	Degs1|chr1:182573964-182574463	0.628993494342812	.	.
chr1	182483786	182484285	chr1	182573964	182574463	Gm37885|chr1:182573964-182574463	0.531244442829475	.	.
chr1	182517320	182517819	chr1	182573964	182574463	Capn2|chr1:182573964-182574463	0.602022425546734	.	.
chr1	182517320	182517819	chr1	182839513	182840012	Capn2|chr1:182839513-182840012	0.520644766264823	.	.
chr1	184034061	184034560	chr1	184002398	184002897	1700056E22Rik|chr1:184002398-184002897	0.427208045050405	.	.
chr1	191026045	191026544	chr1	190841906	190842405	A230020J21Rik|chr1:190841906-190842405	0.556470273436171	.	.
chr1	191026045	191026544	chr1	190841906	190842405	Flvcr1|chr1:190841906-190842405	0.556470273436171	.	.
chr1	191026045	191026544	chr1	190928315	190928814	A230020J21Rik|chr1:190928315-190928814	0.580295585151657	.	.
chr1	191026045	191026544	chr1	190928315	190928814	Flvcr1|chr1:190928315-190928814	0.580295585151657	.	.
chr1	191026045	191026544	chr1	190928931	190929430	A230020J21Rik|chr1:190928931-190929430	0.612040601658541	.	.
chr1	191026045	191026544	chr1	190928931	190929430	Flvcr1|chr1:190928931-190929430	0.612040601658541	.	.
chr1	191026045	191026544	chr1	191396465	191396964	A230020J21Rik|chr1:191396465-191396964	0.444937350027307	.	.
chr1	191026045	191026544	chr1	191396465	191396964	Flvcr1|chr1:191396465-191396964	0.444937350027307	.	.
chr1	191026045	191026544	chr1	191469100	191469599	A230020J21Rik|chr1:191469100-191469599	0.655324327158747	.	.
chr1	191026045	191026544	chr1	191469100	191469599	Flvcr1|chr1:191469100-191469599	0.655324327158747	.	.
chr1	191224177	191224676	chr1	190928315	190928814	D730003I15Rik|chr1:190928315-190928814	0.632901833514327	.	.
chr1	191224177	191224676	chr1	190928931	190929430	D730003I15Rik|chr1:190928931-190929430	0.589827957132057	.	.
chr1	191224177	191224676	chr1	191396465	191396964	D730003I15Rik|chr1:191396465-191396964	0.486615819043192	.	.
chr1	191224177	191224676	chr1	191469100	191469599	D730003I15Rik|chr1:191469100-191469599	0.705194333380943	.	.
chr1	191325660	191326159	chr1	191312626	191313125	Pacc1|chr1:191312626-191313125	0.474424508953554	.	.
chr1	191325660	191326159	chr1	191416544	191417043	Pacc1|chr1:191416544-191417043	0.570299816279179	.	.
chr1	191325660	191326159	chr1	191435281	191435780	Pacc1|chr1:191435281-191435780	0.514825774375934	.	.
chr1	191325660	191326159	chr1	191470543	191471042	Pacc1|chr1:191470543-191471042	0.483399047858421	.	.
chr1	191575408	191575907	chr1	191312626	191313125	Dtl|chr1:191312626-191313125	0.681526488064579	.	.
chr1	191575408	191575907	chr1	191312626	191313125	Ints7|chr1:191312626-191313125	0.681526488064579	.	.
chr1	193370052	193370551	chr1	193330113	193330612	Camk1g|chr1:193330113-193330612	0.439831375588376	.	.
chr1	194976111	194976610	chr1	194977967	194978466	A330023F24Rik|chr1:194977967-194978466	0.556854638886855	.	.
chr1	194976111	194976610	chr1	194977967	194978466	Gm16897|chr1:194977967-194978466	0.556854638886855	.	.
chr1	195130829	195131328	chr1	194977967	194978466	Cr1l|chr1:194977967-194978466	0.420549083169902	.	.
chr10	3740116	3740615	chr10	3819293	3819792	Plekhg1|chr10:3819293-3819792	0.525998034097933	.	.
chr10	3973553	3974052	chr10	3819293	3819792	Mthfd1l|chr10:3819293-3819792	0.4780206844434	.	.
chr10	4432192	4432691	chr10	4386733	4387232	Armt1|chr10:4386733-4387232	0.518570786561271	.	.
chr10	4432192	4432691	chr10	4386733	4387232	Rmnd1|chr10:4386733-4387232	0.518570786561271	.	.
chr10	4432192	4432691	chr10	4406712	4407211	Armt1|chr10:4406712-4407211	0.500566599432322	.	.
chr10	4432192	4432691	chr10	4406712	4407211	Rmnd1|chr10:4406712-4407211	0.500566599432322	.	.
chr10	5550504	5551003	chr10	5424049	5424548	Syne1|chr10:5424049-5424548	0.52536932340528	.	.
chr10	7211500	7211999	chr10	6855763	6856262	Cnksr3|chr10:6855763-6856262	0.504211454662727	.	.
chr10	7212518	7213017	chr10	7210985	7211484	Cnksr3|chr10:7210985-7211484	0.510852808639581	.	.
chr10	7589567	7590066	chr10	7663092	7663591	Lrp11|chr10:7663092-7663591	0.585510061473337	.	.
chr10	7667254	7667753	chr10	7663092	7663591	Nup43|chr10:7663092-7663591	0.813382496884836	.	.
chr10	7680943	7681442	chr10	7663092	7663591	Lats1|chr10:7663092-7663591	0.586017955132559	.	.
chr10	7680943	7681442	chr10	7663092	7663591	Pcmt1|chr10:7663092-7663591	0.586017955132559	.	.
chr10	9901024	9901523	chr10	9650251	9650750	Gm46210|chr10:9650251-9650750	0.832111785663495	.	.
chr10	9901024	9901523	chr10	9650251	9650750	Stxbp5|chr10:9650251-9650750	0.832111785663495	.	.
chr10	11280524	11281023	chr10	11491884	11492383	4930432B10Rik|chr10:11491884-11492383	0.48742823537798	.	.
chr10	11280524	11281023	chr10	11491884	11492383	Fbxo30|chr10:11491884-11492383	0.48742823537798	.	.
chr10	11281047	11281546	chr10	11491884	11492383	4930432B10Rik|chr10:11491884-11492383	0.641904755172607	.	.
chr10	11281047	11281546	chr10	11491884	11492383	Fbxo30|chr10:11491884-11492383	0.641904755172607	.	.
chr10	11343450	11343949	chr10	11491884	11492383	Epm2a|chr10:11491884-11492383	0.469964152008649	.	.
chr10	12868974	12869473	chr10	13008121	13008620	Utrn|chr10:13008121-13008620	0.627094297191395	.	.
chr10	12922385	12922884	chr10	13008121	13008620	B230208H11Rik|chr10:13008121-13008620	0.644006530826882	.	.
chr10	13868124	13868623	chr10	13982789	13983288	Aig1|chr10:13982789-13983288	0.639934412030732	.	.
chr10	13868703	13869202	chr10	13982789	13983288	Aig1|chr10:13982789-13983288	0.728621689887426	.	.
chr10	17795966	17796465	chr10	18216959	18217458	Txlnb|chr10:18216959-18217458	0.531125159758845	.	.
chr10	18318455	18318954	chr10	18216959	18217458	Nhsl1|chr10:18216959-18217458	0.736912525560122	.	.
chr10	18318455	18318954	chr10	18360198	18360697	Nhsl1|chr10:18360198-18360697	0.732860659380261	.	.
chr10	18319095	18319594	chr10	18388588	18389087	Nhsl1|chr10:18388588-18389087	0.503411723302045	.	.
chr10	20312122	20312621	chr10	20046028	20046527	4933406P04Rik|chr10:20046028-20046527	0.735432659395111	.	.
chr10	20312122	20312621	chr10	20046028	20046527	Bclaf1|chr10:20046028-20046527	0.735432659395111	.	.
chr10	20952322	20952821	chr10	21054817	21055316	Ahi1|chr10:21054817-21055316	0.431444403132917	.	.
chr10	20952322	20952821	chr10	21055370	21055869	Ahi1|chr10:21055370-21055869	0.475701005087444	.	.
chr10	25359501	25360000	chr10	25023810	25024309	Epb41l2|chr10:25023810-25024309	0.802336458447017	.	.
chr10	25359501	25360000	chr10	25219061	25219560	Epb41l2|chr10:25219061-25219560	0.485848816808314	.	.
chr10	29313161	29313660	chr10	29146428	29146927	Echdc1|chr10:29146428-29146927	0.577291051724292	.	.
chr10	29313161	29313660	chr10	29146428	29146927	Gm46218|chr10:29146428-29146927	0.577291051724292	.	.
chr10	29313161	29313660	chr10	29146930	29147429	Echdc1|chr10:29146930-29147429	0.605090036446372	.	.
chr10	29313161	29313660	chr10	29146930	29147429	Gm46218|chr10:29146930-29147429	0.605090036446372	.	.
chr10	29361318	29361817	chr10	29213681	29214180	Rnf146|chr10:29213681-29214180	0.524014977193586	.	.
chr10	30802619	30803118	chr10	30618199	30618698	Ncoa7|chr10:30618199-30618698	0.831124469481143	.	.
chr10	30802619	30803118	chr10	30718850	30719349	Ncoa7|chr10:30718850-30719349	0.464380806203402	.	.
chr10	30803126	30803625	chr10	30618199	30618698	Ncoa7|chr10:30618199-30618698	0.66297094696561	.	.
chr10	30842620	30843119	chr10	30618199	30618698	Hey2|chr10:30618199-30618698	0.905660530326262	.	.
chr10	30842620	30843119	chr10	30718850	30719349	Hey2|chr10:30718850-30719349	0.528080177716366	.	.
chr10	36974002	36974501	chr10	37136922	37137421	Hdac2|chr10:37136922-37137421	0.756538170660952	.	.
chr10	36974002	36974501	chr10	37136922	37137421	Hdac2|chr10:37136922-37137421	0.756538170660953	.	.
chr10	36974002	36974501	chr10	37157131	37157630	Hdac2|chr10:37157131-37157630	0.417254103356074	.	.
chr10	39369440	39369939	chr10	39291102	39291601	Fyn|chr10:39291102-39291601	0.478400620369004	.	.
chr10	39369440	39369939	chr10	39440341	39440840	Fyn|chr10:39440341-39440840	0.460658875832399	.	.
chr10	40348905	40349404	chr10	40519607	40520106	Cdk19os|chr10:40519607-40520106	0.858599524624306	.	.
chr10	40682966	40683465	chr10	40472433	40472932	Mettl24|chr10:40472433-40472932	0.508499310030014	.	.
chr10	40883216	40883715	chr10	40519607	40520106	Cdc40|chr10:40519607-40520106	0.49798201088424	.	.
chr10	40883216	40883715	chr10	40519607	40520106	Wasf1|chr10:40519607-40520106	0.49798201088424	.	.
chr10	41518902	41519401	chr10	41887125	41887624	Cd164|chr10:41887125-41887624	0.693951913552625	.	.
chr10	41518902	41519401	chr10	41934594	41935093	Cd164|chr10:41934594-41935093	0.462867540544014	.	.
chr10	41716064	41716563	chr10	41887125	41887624	Ccdc162|chr10:41887125-41887624	0.804598479128001	.	.
chr10	41809843	41810342	chr10	41887125	41887624	Cep57l1|chr10:41887125-41887624	0.656976810348181	.	.
chr10	41809843	41810342	chr10	41887125	41887624	Sesn1|chr10:41887125-41887624	0.656976810348181	.	.
chr10	41809843	41810342	chr10	41926513	41927012	Cep57l1|chr10:41926513-41927012	0.728501039496602	.	.
chr10	41809843	41810342	chr10	41926513	41927012	Sesn1|chr10:41926513-41927012	0.728501039496602	.	.
chr10	42276537	42277036	chr10	42277563	42278062	Foxo3|chr10:42277563-42278062	0.559556087058051	.	.
chr10	42478381	42478880	chr10	42346429	42346928	Afg1l|chr10:42346429-42346928	0.430597949512415	.	.
chr10	42583441	42583940	chr10	42941844	42942343	Nr2e1|chr10:42941844-42942343	0.595452257836865	.	.
chr10	42583441	42583940	chr10	42941844	42942343	Ostm1|chr10:42941844-42942343	0.595452257836865	.	.
chr10	42761268	42761767	chr10	42941844	42942343	Sec63|chr10:42941844-42942343	0.561080923544543	.	.
chr10	43174871	43175370	chr10	42941844	42942343	9030612E09Rik|chr10:42941844-42942343	0.601989821458407	.	.
chr10	43174871	43175370	chr10	42941844	42942343	Sobp|chr10:42941844-42942343	0.601989821458407	.	.
chr10	53379691	53380190	chr10	53509054	53509553	Cep85l|chr10:53509054-53509553	0.565439177197906	.	.
chr10	53596436	53596935	chr10	53679636	53680135	Asf1a|chr10:53679636-53680135	0.438860244340112	.	.
chr10	53596436	53596935	chr10	53731996	53732495	Asf1a|chr10:53731996-53732495	0.551297623909639	.	.
chr10	53629896	53630395	chr10	53812485	53812984	Mcm9|chr10:53812485-53812984	0.82598916540381	.	.
chr10	53750991	53751490	chr10	53509054	53509553	Fam184a|chr10:53509054-53509553	0.699979637472459	.	.
chr10	57794939	57795438	chr10	57828568	57829067	Smpdl3a|chr10:57828568-57829067	0.421198911264554	.	.
chr10	58446597	58447096	chr10	58600914	58601413	Ranbp2|chr10:58600914-58601413	0.476421444874935	.	.
chr10	59221544	59222043	chr10	58812094	58812593	Sept10|chr10:58812094-58812593	0.422771350541531	.	.
chr10	59221544	59222043	chr10	58812094	58812593	Sowahc|chr10:58812094-58812593	0.422771350541531	.	.
chr10	59322979	59323478	chr10	59166491	59166990	P4ha1|chr10:59166491-59166990	0.475495282878103	.	.
chr10	59616480	59616979	chr10	59292547	59293046	Gm10322|chr10:59292547-59293046	0.554249768489789	.	.
chr10	59616480	59616979	chr10	59292547	59293046	Mcu|chr10:59292547-59293046	0.554249768489789	.	.
chr10	59616480	59616979	chr10	59628610	59629109	Gm10322|chr10:59628610-59629109	0.540242640875015	.	.
chr10	59616480	59616979	chr10	59628610	59629109	Mcu|chr10:59628610-59629109	0.540242640875015	.	.
chr10	59879326	59879825	chr10	59628610	59629109	Dnajb12|chr10:59628610-59629109	0.693668537724404	.	.
chr10	59879326	59879825	chr10	59824597	59825096	Dnajb12|chr10:59824597-59825096	0.536725593705037	.	.
chr10	59879326	59879825	chr10	59943024	59943523	Dnajb12|chr10:59943024-59943523	0.659082709834247	.	.
chr10	60002852	60003351	chr10	59824597	59825096	Anapc16|chr10:59824597-59825096	0.566119179503971	.	.
chr10	60002852	60003351	chr10	59824597	59825096	Ascc1|chr10:59824597-59825096	0.566119179503971	.	.
chr10	60002852	60003351	chr10	59930864	59931363	Anapc16|chr10:59930864-59931363	0.441595277295239	.	.
chr10	60002852	60003351	chr10	59930864	59931363	Ascc1|chr10:59930864-59931363	0.441595277295239	.	.
chr10	60002852	60003351	chr10	59943024	59943523	Anapc16|chr10:59943024-59943523	0.676226786599717	.	.
chr10	60002852	60003351	chr10	59943024	59943523	Ascc1|chr10:59943024-59943523	0.676226786599717	.	.
chr10	60002852	60003351	chr10	60445092	60445591	Anapc16|chr10:60445092-60445591	0.713831748958723	.	.
chr10	60002852	60003351	chr10	60445092	60445591	Ascc1|chr10:60445092-60445591	0.713831748958723	.	.
chr10	60831386	60831885	chr10	60732901	60733400	Unc5b|chr10:60732901-60733400	0.59706208364056	.	.
chr10	61147435	61147934	chr10	60760360	60760859	Sgpl1|chr10:60760360-60760859	0.479014556681811	.	.
chr10	61452613	61453112	chr10	61591249	61591748	Eif4ebp2|chr10:61591249-61591748	0.650891878847533	.	.
chr10	61475458	61475957	chr10	61591249	61591748	Lrrc20|chr10:61591249-61591748	0.494072587204327	.	.
chr10	62231026	62231525	chr10	62300269	62300768	Tspan15|chr10:62300269-62300768	0.711090164840851	.	.
chr10	62231026	62231525	chr10	62320502	62321001	Tspan15|chr10:62320502-62321001	0.573170197473907	.	.
chr10	62231026	62231525	chr10	62355851	62356350	Tspan15|chr10:62355851-62356350	0.448654237356212	.	.
chr10	62486629	62487128	chr10	62300269	62300768	Vps26a|chr10:62300269-62300768	0.684386261035161	.	.
chr10	62486629	62487128	chr10	62320502	62321001	Vps26a|chr10:62320502-62321001	0.765813725535221	.	.
chr10	62486629	62487128	chr10	62355851	62356350	Vps26a|chr10:62355851-62356350	0.549090662216139	.	.
chr10	62486629	62487128	chr10	62356389	62356888	Vps26a|chr10:62356389-62356888	0.561012281283404	.	.
chr10	62651098	62651597	chr10	62300269	62300768	Ddx50|chr10:62300269-62300768	0.849701580748274	.	.
chr10	62651098	62651597	chr10	62320502	62321001	Ddx50|chr10:62320502-62321001	0.7974292727051	.	.
chr10	62651098	62651597	chr10	62355851	62356350	Ddx50|chr10:62355851-62356350	0.634206811671827	.	.
chr10	62651098	62651597	chr10	62356389	62356888	Ddx50|chr10:62356389-62356888	0.556441438644252	.	.
chr10	62651098	62651597	chr10	62507559	62508058	Ddx50|chr10:62507559-62508058	0.462735462938479	.	.
chr10	62651098	62651597	chr10	62865210	62865709	Ddx50|chr10:62865210-62865709	0.518832201578818	.	.
chr10	62651098	62651597	chr10	62927928	62928427	Ddx50|chr10:62927928-62928427	0.679122623833082	.	.
chr10	62979983	62980482	chr10	62865210	62865709	Rufy2|chr10:62865210-62865709	0.597422454514609	.	.
chr10	63023688	63024187	chr10	63338814	63339313	Hnrnph3|chr10:63338814-63339313	0.485151521731627	.	.
chr10	63023688	63024187	chr10	63338814	63339313	Pbld2|chr10:63338814-63339313	0.485151521731627	.	.
chr10	67096716	67097215	chr10	67185423	67185922	Jmjd1c|chr10:67185423-67185922	0.48237823517788	.	.
chr10	67096716	67097215	chr10	67185423	67185922	Reep3|chr10:67185423-67185922	0.48237823517788	.	.
chr10	67096716	67097215	chr10	67226144	67226643	Jmjd1c|chr10:67226144-67226643	0.658954278368542	.	.
chr10	67096716	67097215	chr10	67226144	67226643	Reep3|chr10:67226144-67226643	0.658954278368542	.	.
chr10	69352755	69353254	chr10	69321165	69321664	Cdk1|chr10:69321165-69321664	0.634155935784338	.	.
chr10	75060294	75060793	chr10	75137085	75137584	Bcr|chr10:75137085-75137584	0.656555160220351	.	.
chr10	75060294	75060793	chr10	75364691	75365190	Bcr|chr10:75364691-75365190	0.678883882475383	.	.
chr10	75211769	75212268	chr10	75137085	75137584	Specc1l|chr10:75137085-75137584	0.458067785643647	.	.
chr10	75211769	75212268	chr10	75364691	75365190	Specc1l|chr10:75364691-75365190	0.438429811059725	.	.
chr10	75212344	75212843	chr10	75021079	75021578	Specc1l|chr10:75021079-75021578	0.525107677612248	.	.
chr10	75517195	75517694	chr10	75364157	75364656	Gucd1|chr10:75364157-75364656	0.681460583343301	.	.
chr10	75517195	75517694	chr10	75364157	75364656	Snrpd3|chr10:75364157-75364656	0.681460583343301	.	.
chr10	75517195	75517694	chr10	75556037	75556536	Gucd1|chr10:75556037-75556536	0.850040531818524	.	.
chr10	75517195	75517694	chr10	75556037	75556536	Snrpd3|chr10:75556037-75556536	0.850040531818524	.	.
chr10	75517195	75517694	chr10	75872865	75873364	Gucd1|chr10:75872865-75873364	0.43121278147552	.	.
chr10	75517195	75517694	chr10	75872865	75873364	Snrpd3|chr10:75872865-75873364	0.43121278147552	.	.
chr10	75517716	75518215	chr10	75364157	75364656	Gucd1|chr10:75364157-75364656	0.544317774706634	.	.
chr10	75517716	75518215	chr10	75364157	75364656	Snrpd3|chr10:75364157-75364656	0.544317774706634	.	.
chr10	75517716	75518215	chr10	75556037	75556536	Gucd1|chr10:75556037-75556536	0.507507418201969	.	.
chr10	75517716	75518215	chr10	75556037	75556536	Snrpd3|chr10:75556037-75556536	0.507507418201969	.	.
chr10	75860073	75860572	chr10	75556037	75556536	Mif|chr10:75556037-75556536	0.554280611143101	.	.
chr10	75893088	75893587	chr10	75556037	75556536	Derl3|chr10:75556037-75556536	0.486183135485769	.	.
chr10	75921379	75921878	chr10	75556037	75556536	Smarcb1|chr10:75556037-75556536	0.627885293452758	.	.
chr10	77978313	77978812	chr10	78227937	78228436	Cfap410|chr10:78227937-78228436	0.490811836509761	.	.
chr10	78009528	78010027	chr10	78297685	78298184	Pfkl|chr10:78297685-78298184	0.42900673306601	.	.
chr10	78009528	78010027	chr10	78321294	78321793	Pfkl|chr10:78321294-78321793	0.527679901567434	.	.
chr10	78244489	78244988	chr10	78388512	78389011	Trappc10|chr10:78388512-78389011	0.491506367293899	.	.
chr10	78574691	78575190	chr10	78261221	78261720	Ilvbl|chr10:78261221-78261720	0.551108139990116	.	.
chr10	79681760	79682259	chr10	79900791	79901290	Cdc34|chr10:79900791-79901290	0.733083186829662	.	.
chr10	79681760	79682259	chr10	79934214	79934713	Cdc34|chr10:79934214-79934713	0.4162929066438	.	.
chr10	79704113	79704612	chr10	79802180	79802679	Bsg|chr10:79802180-79802679	0.475428444156093	.	.
chr10	79746371	79746870	chr10	79803556	79804055	Polrmt|chr10:79803556-79804055	0.482894533286141	.	.
chr10	79766337	79766836	chr10	80053303	80053802	Rnf126|chr10:80053303-80053802	0.453447317835552	.	.
chr10	79766337	79766836	chr10	80149272	80149771	Rnf126|chr10:80149272-80149771	0.457461289559946	.	.
chr10	79854078	79854577	chr10	79802180	79802679	E130317F20Rik|chr10:79802180-79802679	0.424209703729886	.	.
chr10	79854078	79854577	chr10	79802180	79802679	Ptbp1|chr10:79802180-79802679	0.424209703729886	.	.
chr10	79854078	79854577	chr10	80063031	80063530	E130317F20Rik|chr10:80063031-80063530	0.44254976097879	.	.
chr10	79854078	79854577	chr10	80063031	80063530	Ptbp1|chr10:80063031-80063530	0.44254976097879	.	.
chr10	79854078	79854577	chr10	80071093	80071592	E130317F20Rik|chr10:80071093-80071592	0.681726981578429	.	.
chr10	79854078	79854577	chr10	80071093	80071592	Ptbp1|chr10:80071093-80071592	0.681726981578429	.	.
chr10	79854078	79854577	chr10	80142013	80142512	E130317F20Rik|chr10:80142013-80142512	0.581195270968798	.	.
chr10	79854078	79854577	chr10	80142013	80142512	Ptbp1|chr10:80142013-80142512	0.581195270968798	.	.
chr10	79854078	79854577	chr10	80190393	80190892	E130317F20Rik|chr10:80190393-80190892	0.63462801672836	.	.
chr10	79854078	79854577	chr10	80190393	80190892	Ptbp1|chr10:80190393-80190892	0.63462801672836	.	.
chr10	79908430	79908929	chr10	80071093	80071592	Med16|chr10:80071093-80071592	0.531129633836582	.	.
chr10	79908430	79908929	chr10	80142013	80142512	Med16|chr10:80142013-80142512	0.725155436584092	.	.
chr10	79908430	79908929	chr10	80190393	80190892	Med16|chr10:80190393-80190892	0.595105283365756	.	.
chr10	79908963	79909462	chr10	79803556	79804055	Med16|chr10:79803556-79804055	0.461322663618433	.	.
chr10	79908963	79909462	chr10	80063031	80063530	Med16|chr10:80063031-80063530	0.45812968769364	.	.
chr10	79959680	79960179	chr10	80053303	80053802	Wdr18|chr10:80053303-80053802	0.523037773089488	.	.
chr10	79959680	79960179	chr10	80102436	80102935	Wdr18|chr10:80102436-80102935	0.563014435926712	.	.
chr10	79959680	79960179	chr10	80167470	80167969	Wdr18|chr10:80167470-80167969	0.501231706041391	.	.
chr10	79984727	79985226	chr10	79900791	79901290	Tmem259|chr10:79900791-79901290	0.587446344455142	.	.
chr10	79984727	79985226	chr10	80053303	80053802	Tmem259|chr10:80053303-80053802	0.84299805395828	.	.
chr10	79984727	79985226	chr10	80167470	80167969	Tmem259|chr10:80167470-80167969	0.430156031642031	.	.
chr10	79996251	79996750	chr10	80133187	80133686	Abca7|chr10:80133187-80133686	0.517578251097764	.	.
chr10	80039610	80040109	chr10	79900791	79901290	Polr2e|chr10:79900791-79901290	0.619698840712864	.	.
chr10	80039610	80040109	chr10	80053303	80053802	Polr2e|chr10:80053303-80053802	0.745571929460589	.	.
chr10	80039610	80040109	chr10	80149272	80149771	Polr2e|chr10:80149272-80149771	0.598009729553354	.	.
chr10	80039610	80040109	chr10	80159857	80160356	Polr2e|chr10:80159857-80160356	0.539983506668155	.	.
chr10	80115299	80115798	chr10	79802180	79802679	Stk11|chr10:79802180-79802679	0.55362582616262	.	.
chr10	80115299	80115798	chr10	80071093	80071592	Stk11|chr10:80071093-80071592	0.623385715760715	.	.
chr10	80115299	80115798	chr10	80142013	80142512	Stk11|chr10:80142013-80142512	0.614259629910752	.	.
chr10	80115299	80115798	chr10	80190393	80190892	Stk11|chr10:80190393-80190892	0.656680821263522	.	.
chr10	80226253	80226752	chr10	79803556	79804055	Pwwp3a|chr10:79803556-79804055	0.523227483021599	.	.
chr10	80226253	80226752	chr10	80063031	80063530	Pwwp3a|chr10:80063031-80063530	0.446621469059318	.	.
chr10	80249168	80249667	chr10	80102436	80102935	Ndufs7|chr10:80102436-80102935	0.533957293341979	.	.
chr10	80249168	80249667	chr10	80167470	80167969	Ndufs7|chr10:80167470-80167969	0.42471124922925	.	.
chr10	80249168	80249667	chr10	80302295	80302794	Ndufs7|chr10:80302295-80302794	0.771829670433865	.	.
chr10	80249168	80249667	chr10	80475205	80475704	Ndufs7|chr10:80475205-80475704	0.486787951088212	.	.
chr10	80320339	80320838	chr10	80063031	80063530	2310011J03Rik|chr10:80063031-80063530	0.441759230110852	.	.
chr10	80320339	80320838	chr10	80071093	80071592	2310011J03Rik|chr10:80071093-80071592	0.676306348699693	.	.
chr10	80320339	80320838	chr10	80142013	80142512	2310011J03Rik|chr10:80142013-80142512	0.465382091788984	.	.
chr10	80320339	80320838	chr10	80190393	80190892	2310011J03Rik|chr10:80190393-80190892	0.588006697407568	.	.
chr10	80320339	80320838	chr10	80676201	80676700	2310011J03Rik|chr10:80676201-80676700	0.422508687838996	.	.
chr10	80329684	80330183	chr10	80063031	80063530	Pcsk4|chr10:80063031-80063530	0.681642396854285	.	.
chr10	80329684	80330183	chr10	80063031	80063530	Reep6|chr10:80063031-80063530	0.681642396854285	.	.
chr10	80329684	80330183	chr10	80071093	80071592	Pcsk4|chr10:80071093-80071592	0.750102472928753	.	.
chr10	80329684	80330183	chr10	80071093	80071592	Reep6|chr10:80071093-80071592	0.750102472928753	.	.
chr10	80329684	80330183	chr10	80142013	80142512	Pcsk4|chr10:80142013-80142512	0.426792368245447	.	.
chr10	80329684	80330183	chr10	80142013	80142512	Reep6|chr10:80142013-80142512	0.426792368245447	.	.
chr10	80329684	80330183	chr10	80190393	80190892	Pcsk4|chr10:80190393-80190892	0.643040630551493	.	.
chr10	80329684	80330183	chr10	80190393	80190892	Reep6|chr10:80190393-80190892	0.643040630551493	.	.
chr10	80398776	80399275	chr10	80063031	80063530	Mbd3|chr10:80063031-80063530	0.646573638442781	.	.
chr10	80398776	80399275	chr10	80071093	80071592	Mbd3|chr10:80071093-80071592	0.607824269981526	.	.
chr10	80398776	80399275	chr10	80190393	80190892	Mbd3|chr10:80190393-80190892	0.464241161154233	.	.
chr10	80399367	80399866	chr10	80102436	80102935	Mbd3|chr10:80102436-80102935	0.432819513790197	.	.
chr10	80399367	80399866	chr10	80133187	80133686	Mbd3|chr10:80133187-80133686	0.512767128096318	.	.
chr10	80433784	80434283	chr10	80063031	80063530	Tcf3|chr10:80063031-80063530	0.539728402688145	.	.
chr10	80433784	80434283	chr10	80133187	80133686	Tcf3|chr10:80133187-80133686	0.419427271203736	.	.
chr10	80577192	80577691	chr10	80676201	80676700	Klf16|chr10:80676201-80676700	0.469997846256606	.	.
chr10	80602614	80603113	chr10	80302295	80302794	Adat3|chr10:80302295-80302794	0.587420373940775	.	.
chr10	80602614	80603113	chr10	80302295	80302794	Scamp4|chr10:80302295-80302794	0.587420373940775	.	.
chr10	80602614	80603113	chr10	80475205	80475704	Adat3|chr10:80475205-80475704	0.467453289806855	.	.
chr10	80602614	80603113	chr10	80475205	80475704	Scamp4|chr10:80475205-80475704	0.467453289806855	.	.
chr10	80621853	80622352	chr10	80676201	80676700	Csnk1g2|chr10:80676201-80676700	0.76623761074482	.	.
chr10	80622360	80622859	chr10	80676201	80676700	Csnk1g2|chr10:80676201-80676700	0.595372862174542	.	.
chr10	80656327	80656826	chr10	80676201	80676700	Btbd2|chr10:80676201-80676700	0.453870989704446	.	.
chr10	80702062	80702561	chr10	80999806	81000305	Izumo4|chr10:80999806-81000305	0.457561283696548	.	.
chr10	80702062	80702561	chr10	80999806	81000305	Mob3a|chr10:80999806-81000305	0.457561283696548	.	.
chr10	80742110	80742609	chr10	80676201	80676700	Ap3d1|chr10:80676201-80676700	0.425895203986871	.	.
chr10	80754853	80755352	chr10	80676201	80676700	Dot1l|chr10:80676201-80676700	0.440320680350999	.	.
chr10	80754853	80755352	chr10	81137227	81137726	Dot1l|chr10:81137227-81137726	0.429691225348441	.	.
chr10	80754853	80755352	chr10	81192202	81192701	Dot1l|chr10:81192202-81192701	0.60882844841469	.	.
chr10	80797673	80798172	chr10	80676201	80676700	Plekhj1|chr10:80676201-80676700	0.457846552101982	.	.
chr10	80797673	80798172	chr10	80676201	80676700	Sf3a2|chr10:80676201-80676700	0.457846552101982	.	.
chr10	80797673	80798172	chr10	81192202	81192701	Plekhj1|chr10:81192202-81192701	0.438652976761573	.	.
chr10	80797673	80798172	chr10	81192202	81192701	Sf3a2|chr10:81192202-81192701	0.438652976761573	.	.
chr10	80826143	80826642	chr10	81137227	81137726	Oaz1|chr10:81137227-81137726	0.456082230899263	.	.
chr10	80900697	80901196	chr10	80676201	80676700	Timm13|chr10:80676201-80676700	0.678964656328218	.	.
chr10	80900697	80901196	chr10	81137227	81137726	Timm13|chr10:81137227-81137726	0.724102573712816	.	.
chr10	80900697	80901196	chr10	81192202	81192701	Timm13|chr10:81192202-81192701	0.73937933346275	.	.
chr10	81014811	81015310	chr10	81430157	81430656	Gng7|chr10:81430157-81430656	0.686928596691132	.	.
chr10	81037087	81037586	chr10	81137227	81137726	Slc39a3|chr10:81137227-81137726	0.445393832926241	.	.
chr10	81037087	81037586	chr10	81267945	81268444	Slc39a3|chr10:81267945-81268444	0.452672900526603	.	.
chr10	81069721	81070220	chr10	81401904	81402403	Thop1|chr10:81401904-81402403	0.439420099921515	.	.
chr10	81105647	81106146	chr10	80774521	80775020	Map2k2|chr10:80774521-80775020	0.687316331808753	.	.
chr10	81105647	81106146	chr10	80936506	80937005	Map2k2|chr10:80936506-80937005	0.573759750858901	.	.
chr10	81167584	81168083	chr10	81137227	81137726	Pias4|chr10:81137227-81137726	0.741074050014809	.	.
chr10	81167584	81168083	chr10	81192202	81192701	Pias4|chr10:81192202-81192701	0.679763717797605	.	.
chr10	81167584	81168083	chr10	81267945	81268444	Pias4|chr10:81267945-81268444	0.842138401182813	.	.
chr10	81176243	81176742	chr10	81137227	81137726	Eef2|chr10:81137227-81137726	0.672828107054757	.	.
chr10	81176243	81176742	chr10	81192202	81192701	Eef2|chr10:81192202-81192701	0.621657683180596	.	.
chr10	81176243	81176742	chr10	81267945	81268444	Eef2|chr10:81267945-81268444	0.656096323066069	.	.
chr10	81232829	81233328	chr10	81430157	81430656	Zfr2|chr10:81430157-81430656	0.607744117807346	.	.
chr10	81292618	81293117	chr10	81192202	81192701	Pip5k1c|chr10:81192202-81192701	0.566965491591374	.	.
chr10	81292618	81293117	chr10	81430157	81430656	Pip5k1c|chr10:81430157-81430656	0.452522055957807	.	.
chr10	81292618	81293117	chr10	81643405	81643904	Pip5k1c|chr10:81643405-81643904	0.597366195254288	.	.
chr10	81350327	81350826	chr10	81430157	81430656	Hmg20b|chr10:81430157-81430656	0.571611783978254	.	.
chr10	81350327	81350826	chr10	81643405	81643904	Hmg20b|chr10:81643405-81643904	0.499871888172673	.	.
chr10	81357211	81357710	chr10	80999806	81000305	Mfsd12|chr10:80999806-81000305	0.561688677198176	.	.
chr10	81357211	81357710	chr10	81192202	81192701	Mfsd12|chr10:81192202-81192701	0.595401940589506	.	.
chr10	81357211	81357710	chr10	81430157	81430656	Mfsd12|chr10:81430157-81430656	0.643845563935912	.	.
chr10	81357211	81357710	chr10	81551522	81552021	Mfsd12|chr10:81551522-81552021	0.551319172036835	.	.
chr10	81357211	81357710	chr10	81570705	81571204	Mfsd12|chr10:81570705-81571204	0.556749273416555	.	.
chr10	81357211	81357710	chr10	81643405	81643904	Mfsd12|chr10:81643405-81643904	0.601628118772973	.	.
chr10	81384063	81384562	chr10	81430157	81430656	Dohh|chr10:81430157-81430656	0.644557103268644	.	.
chr10	81384063	81384562	chr10	81551522	81552021	Dohh|chr10:81551522-81552021	0.559563186322572	.	.
chr10	81496231	81496730	chr10	81137227	81137726	Ncln|chr10:81137227-81137726	0.460024579791519	.	.
chr10	81496231	81496730	chr10	81267945	81268444	Ncln|chr10:81267945-81268444	0.506630881450597	.	.
chr10	81545004	81545503	chr10	81430157	81430656	Gna11|chr10:81430157-81430656	0.557738704296599	.	.
chr10	81545004	81545503	chr10	81432821	81433320	Gna11|chr10:81432821-81433320	0.42179539630489	.	.
chr10	81545004	81545503	chr10	81551522	81552021	Gna11|chr10:81551522-81552021	0.62709915736348	.	.
chr10	81605948	81606447	chr10	81430157	81430656	BC025920|chr10:81430157-81430656	0.651159109577771	.	.
chr10	81605948	81606447	chr10	81551522	81552021	BC025920|chr10:81551522-81552021	0.447126741953417	.	.
chr10	81605948	81606447	chr10	81570705	81571204	BC025920|chr10:81570705-81571204	0.473077600386223	.	.
chr10	81605948	81606447	chr10	81643405	81643904	BC025920|chr10:81643405-81643904	0.677540389908898	.	.
chr10	81648748	81649247	chr10	81267945	81268444	Gm10778|chr10:81267945-81268444	0.77257619057949	.	.
chr10	82858893	82859392	chr10	83158293	83158792	Gm38560|chr10:83158293-83158792	0.677155686717744	.	.
chr10	83359854	83360353	chr10	83130535	83131034	D10Wsu102e|chr10:83130535-83131034	0.614670729193735	.	.
chr10	83359854	83360353	chr10	83140172	83140671	D10Wsu102e|chr10:83140172-83140671	0.632525383727006	.	.
chr10	83359854	83360353	chr10	83644900	83645399	D10Wsu102e|chr10:83644900-83645399	0.762006674667898	.	.
chr10	83543701	83544200	chr10	83926978	83927477	Washc4|chr10:83926978-83927477	0.574453421120484	.	.
chr10	83648475	83648974	chr10	83644900	83645399	Appl2|chr10:83644900-83645399	0.766942739471624	.	.
chr10	84533836	84534335	chr10	84392676	84393175	Ckap4|chr10:84392676-84393175	0.498383432050566	.	.
chr10	84576305	84576804	chr10	84392676	84393175	Tcp11l2|chr10:84392676-84393175	0.559595599967248	.	.
chr10	84622358	84622857	chr10	84803403	84803902	Gm17249|chr10:84803403-84803902	0.631592966089546	.	.
chr10	84622358	84622857	chr10	84803403	84803902	Polr3b|chr10:84803403-84803902	0.631592966089546	.	.
chr10	84916636	84917135	chr10	84803403	84803902	Ric8b|chr10:84803403-84803902	0.597345524593192	.	.
chr10	84916636	84917135	chr10	84852466	84852965	Ric8b|chr10:84852466-84852965	0.511117133145431	.	.
chr10	84917312	84917811	chr10	84803403	84803902	Ric8b|chr10:84803403-84803902	0.752359603248083	.	.
chr10	84917312	84917811	chr10	84852466	84852965	Ric8b|chr10:84852466-84852965	0.542641712734507	.	.
chr10	84917312	84917811	chr10	84859069	84859568	Ric8b|chr10:84859069-84859568	0.436443956122061	.	.
chr10	85916863	85917362	chr10	85871543	85872042	Prdm4|chr10:85871543-85872042	0.548084250037678	.	.
chr10	86300229	86300728	chr10	86463713	86464212	Timp3|chr10:86463713-86464212	0.574463959173423	.	.
chr10	86498647	86499146	chr10	86463713	86464212	Syn3|chr10:86463713-86464212	0.638026109120439	.	.
chr10	86705281	86705780	chr10	86323130	86323629	Hsp90b1|chr10:86323130-86323629	0.707976583018279	.	.
chr10	86705281	86705780	chr10	86323130	86323629	Ttc41|chr10:86323130-86323629	0.707976583018279	.	.
chr10	86705281	86705780	chr10	86375895	86376394	Hsp90b1|chr10:86375895-86376394	0.620840524304657	.	.
chr10	86705281	86705780	chr10	86375895	86376394	Ttc41|chr10:86375895-86376394	0.620840524304657	.	.
chr10	86705281	86705780	chr10	86457623	86458122	Hsp90b1|chr10:86457623-86458122	0.589740864413133	.	.
chr10	86705281	86705780	chr10	86457623	86458122	Ttc41|chr10:86457623-86458122	0.589740864413133	.	.
chr10	86705811	86706310	chr10	86463713	86464212	Hsp90b1|chr10:86463713-86464212	0.617311867115035	.	.
chr10	86705811	86706310	chr10	86463713	86464212	Ttc41|chr10:86463713-86464212	0.617311867115035	.	.
chr10	86705811	86706310	chr10	86819757	86820256	Hsp90b1|chr10:86819757-86820256	0.738615799168098	.	.
chr10	86705811	86706310	chr10	86819757	86820256	Ttc41|chr10:86819757-86820256	0.738615799168098	.	.
chr10	91082684	91083183	chr10	91171389	91171888	Apaf1|chr10:91171389-91171888	0.499137790788078	.	.
chr10	91082684	91083183	chr10	91171389	91171888	Ikbip|chr10:91171389-91171888	0.499137790788078	.	.
chr10	91123779	91124278	chr10	91384280	91384779	Slc25a3|chr10:91384280-91384779	0.739149991174068	.	.
chr10	91181909	91182408	chr10	91384280	91384779	Tmpo|chr10:91384280-91384779	0.524802869273528	.	.
chr10	93160387	93160886	chr10	93275293	93275792	Cdk17|chr10:93275293-93275792	0.430783953248116	.	.
chr10	93539712	93540211	chr10	93255446	93255945	Amdhd1|chr10:93255446-93255945	0.617874742572074	.	.
chr10	93539712	93540211	chr10	93255446	93255945	Ccdc38|chr10:93255446-93255945	0.617874742572074	.	.
chr10	94147608	94148107	chr10	94086190	94086689	Nr2c1|chr10:94086190-94086689	0.585381418027356	.	.
chr10	94147608	94148107	chr10	94413419	94413918	Nr2c1|chr10:94413419-94413918	0.557241233123243	.	.
chr10	94147608	94148107	chr10	94413981	94414480	Nr2c1|chr10:94413981-94414480	0.654304219499487	.	.
chr10	94147608	94148107	chr10	94416394	94416893	Nr2c1|chr10:94416394-94416893	0.734937564624952	.	.
chr10	94147608	94148107	chr10	94426275	94426774	Nr2c1|chr10:94426275-94426774	0.659744659904086	.	.
chr10	94688424	94688923	chr10	94413419	94413918	Cep83|chr10:94413419-94413918	0.660075843755891	.	.
chr10	94688424	94688923	chr10	94413419	94413918	Cep83os|chr10:94413419-94413918	0.660075843755891	.	.
chr10	94688424	94688923	chr10	94413981	94414480	Cep83|chr10:94413981-94414480	0.775352395904951	.	.
chr10	94688424	94688923	chr10	94413981	94414480	Cep83os|chr10:94413981-94414480	0.775352395904951	.	.
chr10	94688424	94688923	chr10	94416394	94416893	Cep83|chr10:94416394-94416893	0.861786659047047	.	.
chr10	94688424	94688923	chr10	94416394	94416893	Cep83os|chr10:94416394-94416893	0.861786659047047	.	.
chr10	94688424	94688923	chr10	94426275	94426774	Cep83|chr10:94426275-94426774	0.772595187515295	.	.
chr10	94688424	94688923	chr10	94426275	94426774	Cep83os|chr10:94426275-94426774	0.772595187515295	.	.
chr10	94688424	94688923	chr10	94466218	94466717	Cep83|chr10:94466218-94466717	0.422715007277918	.	.
chr10	94688424	94688923	chr10	94466218	94466717	Cep83os|chr10:94466218-94466717	0.422715007277918	.	.
chr10	94688424	94688923	chr10	94829331	94829830	Cep83|chr10:94829331-94829830	0.614693121416434	.	.
chr10	94688424	94688923	chr10	94829331	94829830	Cep83os|chr10:94829331-94829830	0.614693121416434	.	.
chr10	95416569	95417068	chr10	95182924	95183423	5730420D15Rik|chr10:95182924-95183423	0.509580961251842	.	.
chr10	95416569	95417068	chr10	95182924	95183423	Socs2|chr10:95182924-95183423	0.509580961251842	.	.
chr10	95940376	95940875	chr10	96094507	96095006	Eea1|chr10:96094507-96095006	0.428088701052239	.	.
chr10	95940376	95940875	chr10	96132092	96132591	Eea1|chr10:96132092-96132591	0.736602722244949	.	.
chr10	96308889	96309388	chr10	96480513	96481012	Gm33782|chr10:96480513-96481012	0.718412051917577	.	.
chr10	96308889	96309388	chr10	96480513	96481012	Gm48427|chr10:96480513-96481012	0.718412051917577	.	.
chr10	96308889	96309388	chr10	96646391	96646890	Gm33782|chr10:96646391-96646890	0.661003462281812	.	.
chr10	96308889	96309388	chr10	96646391	96646890	Gm48427|chr10:96646391-96646890	0.661003462281812	.	.
chr10	98914146	98914645	chr10	98749193	98749692	Atp2b1|chr10:98749193-98749692	0.698258413492141	.	.
chr10	110455601	110456100	chr10	110192004	110192503	Nav3|chr10:110192004-110192503	0.605847184359404	.	.
chr10	110745112	110745611	chr10	110953061	110953560	E2f7|chr10:110953061-110953560	0.70626361500077	.	.
chr10	111009886	111010385	chr10	110953061	110953560	Zdhhc17|chr10:110953061-110953560	0.760869110360676	.	.
chr10	111298357	111298856	chr10	111566732	111567231	Bbs10|chr10:111566732-111567231	0.679168687805242	.	.
chr10	111506260	111506759	chr10	111566732	111567231	Phlda1|chr10:111566732-111567231	0.581666073422427	.	.
chr10	117063671	117064170	chr10	116935048	116935547	Cct2|chr10:116935048-116935547	0.507020820378012	.	.
chr10	117063671	117064170	chr10	117376790	117377289	Cct2|chr10:117376790-117377289	0.606595635680414	.	.
chr10	117063671	117064170	chr10	117434779	117435278	Cct2|chr10:117434779-117435278	0.526877225880373	.	.
chr10	118869300	118869799	chr10	118868601	118869100	Dyrk2|chr10:118868601-118869100	0.531165562088688	.	.
chr10	119240331	119240830	chr10	118868601	118869100	Cand1|chr10:118868601-118869100	0.649928528705631	.	.
chr10	120226758	120227257	chr10	120377460	120377959	Llph|chr10:120377460-120377959	0.711439167858997	.	.
chr10	121626329	121626828	chr10	121964100	121964599	Xpot|chr10:121964100-121964599	0.478436878416537	.	.
chr10	126957144	126957643	chr10	126845450	126845949	Gm49335|chr10:126845450-126845949	0.421305419535794	.	.
chr10	126957645	126958144	chr10	126845450	126845949	Gm49335|chr10:126845450-126845949	0.482241116953013	.	.
chr10	126978303	126978802	chr10	126845450	126845949	Ctdsp2|chr10:126845450-126845949	0.772596290512688	.	.
chr10	127063299	127063798	chr10	126845450	126845949	Cdk4|chr10:126845450-126845949	0.930155613931792	.	.
chr10	127063299	127063798	chr10	126905735	126906234	Cdk4|chr10:126905735-126906234	0.571425426455115	.	.
chr10	127211362	127211861	chr10	126845450	126845949	Pip4k2c|chr10:126845450-126845949	0.593395303382934	.	.
chr10	127211362	127211861	chr10	126905735	126906234	Pip4k2c|chr10:126905735-126906234	0.472254280310166	.	.
chr10	127380330	127380829	chr10	127614214	127614713	R3hdm2|chr10:127614214-127614713	0.845251127623729	.	.
chr10	127597222	127597721	chr10	127614214	127614713	Gm16217|chr10:127614214-127614713	0.73467128907478	.	.
chr10	127621484	127621983	chr10	127614214	127614713	Lrp1|chr10:127614214-127614713	0.435133012846649	.	.
chr10	127666434	127666933	chr10	127614214	127614713	Nemp1|chr10:127614214-127614713	0.502158362041177	.	.
chr10	128058600	128059099	chr10	128290340	128290839	Ptges3|chr10:128290340-128290839	0.619332299864943	.	.
chr10	128082998	128083497	chr10	128290340	128290839	Atp5b|chr10:128290340-128290839	0.502055456022787	.	.
chr10	128082998	128083497	chr10	128290340	128290839	Gm47438|chr10:128290340-128290839	0.502055456022787	.	.
chr10	128303050	128303549	chr10	128409597	128410096	Pan2|chr10:128409597-128410096	0.458027232325742	.	.
chr10	128322161	128322660	chr10	128290340	128290839	Cnpy2|chr10:128290340-128290839	0.487498298585309	.	.
chr10	128411355	128411854	chr10	128290340	128290839	Nabp2|chr10:128290340-128290839	0.503103972945746	.	.
chr10	128411355	128411854	chr10	128290340	128290839	Nabp2|chr10:128290340-128290839	0.503103972945747	.	.
chr10	128411355	128411854	chr10	128290340	128290839	Rnf41|chr10:128290340-128290839	0.503103972945746	.	.
chr10	128411355	128411854	chr10	128290340	128290839	Rnf41|chr10:128290340-128290839	0.503103972945747	.	.
chr10	128493613	128494112	chr10	128730861	128731360	Myl6|chr10:128730861-128731360	0.507326226077835	.	.
chr10	128525706	128526205	chr10	128290340	128290839	Esyt1|chr10:128290340-128290839	0.518361483835193	.	.
chr10	128525706	128526205	chr10	128730861	128731360	Esyt1|chr10:128730861-128731360	0.520667212684477	.	.
chr10	128525706	128526205	chr10	128730861	128731360	Esyt1|chr10:128730861-128731360	0.520667212684478	.	.
chr10	128525706	128526205	chr10	128805195	128805694	Esyt1|chr10:128805195-128805694	0.504029441336236	.	.
chr10	128525706	128526205	chr10	128910543	128911042	Esyt1|chr10:128910543-128911042	0.604156542185086	.	.
chr10	128548928	128549427	chr10	128730861	128731360	Rpl41|chr10:128730861-128731360	0.430684161547339	.	.
chr10	128548928	128549427	chr10	128910543	128911042	Rpl41|chr10:128910543-128911042	0.476128228514379	.	.
chr10	128565862	128566361	chr10	128730861	128731360	Pa2g4|chr10:128730861-128731360	0.66768221172682	.	.
chr10	128565862	128566361	chr10	128910543	128911042	Pa2g4|chr10:128910543-128911042	0.715849842881191	.	.
chr10	128626582	128627081	chr10	128895931	128896430	Rps26|chr10:128895931-128896430	0.559045663267915	.	.
chr10	128696211	128696710	chr10	128290340	128290839	Rab5b|chr10:128290340-128290839	0.683904553032604	.	.
chr10	128696211	128696710	chr10	128805195	128805694	Rab5b|chr10:128805195-128805694	0.725688435852096	.	.
chr10	128696211	128696710	chr10	128910543	128911042	Rab5b|chr10:128910543-128911042	0.445860770775155	.	.
chr10	128704864	128705363	chr10	128290340	128290839	Cdk2|chr10:128290340-128290839	0.537591805349586	.	.
chr10	128704864	128705363	chr10	128290340	128290839	Pmel|chr10:128290340-128290839	0.537591805349586	.	.
chr10	128704864	128705363	chr10	128805195	128805694	Cdk2|chr10:128805195-128805694	0.498661585076523	.	.
chr10	128704864	128705363	chr10	128805195	128805694	Pmel|chr10:128805195-128805694	0.498661585076523	.	.
chr10	128704864	128705363	chr10	128910543	128911042	Cdk2|chr10:128910543-128911042	0.440499568604474	.	.
chr10	128704864	128705363	chr10	128910543	128911042	Pmel|chr10:128910543-128911042	0.440499568604474	.	.
chr10	128748233	128748732	chr10	128343387	128343886	Pym1|chr10:128343387-128343886	0.522434449950094	.	.
chr10	128748233	128748732	chr10	128409597	128410096	Pym1|chr10:128409597-128410096	0.483427045927411	.	.
chr10	128748233	128748732	chr10	128409597	128410096	Pym1|chr10:128409597-128410096	0.483427045927412	.	.
chr10	128748233	128748732	chr10	128895931	128896430	Pym1|chr10:128895931-128896430	0.633550130903063	.	.
chr10	128748233	128748732	chr10	128909639	128910138	Pym1|chr10:128909639-128910138	0.561435058952059	.	.
chr10	128804210	128804709	chr10	128909639	128910138	Dnajc14|chr10:128909639-128910138	0.704303536697954	.	.
chr10	128804210	128804709	chr10	128909639	128910138	Tmem198b|chr10:128909639-128910138	0.704303536697954	.	.
chr10	128891683	128892182	chr10	128805195	128805694	Gdf11|chr10:128805195-128805694	0.514003457065504	.	.
chr10	128891683	128892182	chr10	128909639	128910138	Gdf11|chr10:128909639-128910138	0.560494216213095	.	.
chr10	128922870	128923369	chr10	128730861	128731360	Bloc1s1|chr10:128730861-128731360	0.418037151089512	.	.
chr10	128922870	128923369	chr10	128730861	128731360	Rdh5|chr10:128730861-128731360	0.418037151089512	.	.
chr10	128922870	128923369	chr10	128805195	128805694	Bloc1s1|chr10:128805195-128805694	0.586586026222139	.	.
chr10	128922870	128923369	chr10	128805195	128805694	Rdh5|chr10:128805195-128805694	0.586586026222139	.	.
chr10	128922870	128923369	chr10	128910543	128911042	Bloc1s1|chr10:128910543-128911042	0.422058121017686	.	.
chr10	128922870	128923369	chr10	128910543	128911042	Rdh5|chr10:128910543-128911042	0.422058121017686	.	.
chr10	129138846	129139345	chr10	128909639	128910138	Olfr770|chr10:128909639-128910138	0.619761342318914	.	.
chr11	3266213	3266712	chr11	3289935	3290434	Drg1|chr11:3289935-3290434	0.649315117865724	.	.
chr11	3330389	3330888	chr11	3289935	3290434	Gm12592|chr11:3289935-3290434	0.492378853562377	.	.
chr11	3330389	3330888	chr11	3289935	3290434	Pik3ip1|chr11:3289935-3290434	0.492378853562377	.	.
chr11	3452086	3452585	chr11	3535285	3535784	8430429K09Rik|chr11:3535285-3535784	0.526586682571854	.	.
chr11	3452086	3452585	chr11	3535285	3535784	Rnf185|chr11:3535285-3535784	0.526586682571854	.	.
chr11	3648877	3649376	chr11	3332133	3332632	Morc2a|chr11:3332133-3332632	0.482487842677098	.	.
chr11	3648877	3649376	chr11	3332133	3332632	Tug1|chr11:3332133-3332632	0.482487842677098	.	.
chr11	3648877	3649376	chr11	3484085	3484584	Morc2a|chr11:3484085-3484584	0.422860682027995	.	.
chr11	3648877	3649376	chr11	3484085	3484584	Tug1|chr11:3484085-3484584	0.422860682027995	.	.
chr11	3648877	3649376	chr11	3902949	3903448	Morc2a|chr11:3902949-3903448	0.506200868932954	.	.
chr11	3648877	3649376	chr11	3902949	3903448	Tug1|chr11:3902949-3903448	0.506200868932954	.	.
chr11	3894412	3894911	chr11	4192854	4193353	4921536K21Rik|chr11:4192854-4193353	0.514760734478757	.	.
chr11	3894412	3894911	chr11	4192854	4193353	Dusp18|chr11:4192854-4193353	0.514760734478757	.	.
chr11	3894950	3895449	chr11	4192854	4193353	4921536K21Rik|chr11:4192854-4193353	0.586860272295373	.	.
chr11	3894950	3895449	chr11	4192854	4193353	4921536K21Rik|chr11:4192854-4193353	0.586860272295374	.	.
chr11	3894950	3895449	chr11	4192854	4193353	Dusp18|chr11:4192854-4193353	0.586860272295373	.	.
chr11	3894950	3895449	chr11	4192854	4193353	Dusp18|chr11:4192854-4193353	0.586860272295374	.	.
chr11	3913534	3914033	chr11	4096446	4096945	Slc35e4|chr11:4096446-4096945	0.456405303599386	.	.
chr11	3913534	3914033	chr11	4174512	4175011	Slc35e4|chr11:4174512-4175011	0.714874603179245	.	.
chr11	3913534	3914033	chr11	4197621	4198120	Slc35e4|chr11:4197621-4198120	0.527358310539518	.	.
chr11	4186479	4186978	chr11	4174512	4175011	Tbc1d10a|chr11:4174512-4175011	0.609042482416114	.	.
chr11	4186479	4186978	chr11	4197621	4198120	Tbc1d10a|chr11:4197621-4198120	0.434147358736466	.	.
chr11	5065084	5065583	chr11	5165498	5165997	Gas2l1|chr11:5165498-5165997	0.534457319495595	.	.
chr11	5261501	5262000	chr11	5015715	5016214	Kremen1|chr11:5015715-5016214	0.459629378391895	.	.
chr11	5261501	5262000	chr11	5167306	5167805	Kremen1|chr11:5167306-5167805	0.460975859699279	.	.
chr11	5444680	5445179	chr11	5167306	5167805	Znrf3|chr11:5167306-5167805	0.558956821193535	.	.
chr11	5520703	5521202	chr11	5421777	5422276	Xbp1|chr11:5421777-5422276	0.570396067296438	.	.
chr11	5520703	5521202	chr11	5912555	5913054	Xbp1|chr11:5912555-5913054	0.775668254784902	.	.
chr11	5520703	5521202	chr11	5978028	5978527	Xbp1|chr11:5978028-5978527	0.717877970455005	.	.
chr11	5955521	5956020	chr11	5912555	5913054	Ykt6|chr11:5912555-5913054	0.640536581493221	.	.
chr11	5955521	5956020	chr11	5978028	5978527	Ykt6|chr11:5978028-5978527	0.497978627965118	.	.
chr11	6199704	6200203	chr11	6489173	6489672	A730071L15Rik|chr11:6489173-6489672	0.497128711993816	.	.
chr11	6199704	6200203	chr11	6489173	6489672	Nudcd3|chr11:6489173-6489672	0.497128711993816	.	.
chr11	6200213	6200712	chr11	6489173	6489672	A730071L15Rik|chr11:6489173-6489672	0.505517663263248	.	.
chr11	6200213	6200712	chr11	6489173	6489672	Nudcd3|chr11:6489173-6489672	0.505517663263248	.	.
chr11	6415494	6415993	chr11	6489173	6489672	Ppia|chr11:6489173-6489672	0.604919609809631	.	.
chr11	6416022	6416521	chr11	6489173	6489672	Ppia|chr11:6489173-6489672	0.617412744566297	.	.
chr11	6475919	6476418	chr11	6489173	6489672	Gm11973|chr11:6489173-6489672	0.52905131941513	.	.
chr11	6475919	6476418	chr11	6489173	6489672	Purb|chr11:6489173-6489672	0.52905131941513	.	.
chr11	6546638	6547137	chr11	6489173	6489672	Ccm2|chr11:6489173-6489672	0.650694751632164	.	.
chr11	16507927	16508426	chr11	16669793	16670292	Sec61g|chr11:16669793-16670292	0.43307739048191	.	.
chr11	16751927	16752426	chr11	16591370	16591869	Egfr|chr11:16591370-16591869	0.700809335442691	.	.
chr11	16751927	16752426	chr11	16591885	16592384	Egfr|chr11:16591885-16592384	0.683293147411836	.	.
chr11	16751927	16752426	chr11	16683219	16683718	Egfr|chr11:16683219-16683718	0.52602302534015	.	.
chr11	16751927	16752426	chr11	16848370	16848869	Egfr|chr11:16848370-16848869	0.441676820375324	.	.
chr11	16951015	16951514	chr11	16849115	16849614	Eldr|chr11:16849115-16849614	0.538828661909456	.	.
chr11	16951015	16951514	chr11	16849115	16849614	Fbxo48|chr11:16849115-16849614	0.538828661909456	.	.
chr11	16951015	16951514	chr11	17086001	17086500	Eldr|chr11:17086001-17086500	0.450301474181085	.	.
chr11	16951015	16951514	chr11	17086001	17086500	Fbxo48|chr11:17086001-17086500	0.450301474181085	.	.
chr11	17211097	17211596	chr11	17305907	17306406	Pno1|chr11:17305907-17306406	0.471585765756635	.	.
chr11	19924013	19924512	chr11	19523991	19524490	Spred2|chr11:19523991-19524490	0.796960989284104	.	.
chr11	19924013	19924512	chr11	20231253	20231752	Spred2|chr11:20231253-20231752	0.493088056594171	.	.
chr11	19924574	19925073	chr11	19523991	19524490	Spred2|chr11:19523991-19524490	0.588994459879964	.	.
chr11	20112677	20113176	chr11	19920034	19920533	Actr2|chr11:19920034-19920533	0.485839004999765	.	.
chr11	20332570	20333069	chr11	20400704	20401203	Slc1a4|chr11:20400704-20401203	0.536133991073884	.	.
chr11	20332570	20333069	chr11	20602990	20603489	Slc1a4|chr11:20602990-20603489	0.856187992172999	.	.
chr11	20333072	20333571	chr11	20655626	20656125	Slc1a4|chr11:20655626-20656125	0.434990572306995	.	.
chr11	20741392	20741891	chr11	20602990	20603489	Aftph|chr11:20602990-20603489	0.515325695442654	.	.
chr11	20830845	20831344	chr11	20602990	20603489	Gm12037|chr11:20602990-20603489	0.496017767105306	.	.
chr11	20830845	20831344	chr11	20602990	20603489	Lgalsl|chr11:20602990-20603489	0.496017767105306	.	.
chr11	20830845	20831344	chr11	20858811	20859310	Gm12037|chr11:20858811-20859310	0.495511900392499	.	.
chr11	20830845	20831344	chr11	20858811	20859310	Lgalsl|chr11:20858811-20859310	0.495511900392499	.	.
chr11	20830845	20831344	chr11	20915345	20915844	Gm12037|chr11:20915345-20915844	0.415476366637054	.	.
chr11	20830845	20831344	chr11	20915345	20915844	Lgalsl|chr11:20915345-20915844	0.415476366637054	.	.
chr11	21371048	21371547	chr11	21174301	21174800	Gm12043|chr11:21174301-21174800	0.555800203286877	.	.
chr11	21371048	21371547	chr11	21174301	21174800	Ugp2|chr11:21174301-21174800	0.555800203286877	.	.
chr11	21571714	21572213	chr11	21364947	21365446	Mdh1|chr11:21364947-21365446	0.468418058668823	.	.
chr11	21571714	21572213	chr11	21364947	21365446	Wdpcp|chr11:21364947-21365446	0.468418058668823	.	.
chr11	22001997	22002496	chr11	22001472	22001971	Otx1|chr11:22001472-22001971	0.643907699300608	.	.
chr11	23255618	23256117	chr11	23735606	23736105	Xpo1|chr11:23735606-23736105	0.439440763750773	.	.
chr11	23306661	23307160	chr11	23735606	23736105	Usp34|chr11:23735606-23736105	0.565229568908118	.	.
chr11	23770813	23771312	chr11	23735606	23736105	Rel|chr11:23735606-23736105	0.459572277859432	.	.
chr11	29172618	29173117	chr11	29180622	29181121	A630052C17Rik|chr11:29180622-29181121	0.724660276699301	.	.
chr11	29172618	29173117	chr11	29180622	29181121	Ppp4r3b|chr11:29180622-29181121	0.724660276699301	.	.
chr11	30025915	30026414	chr11	30243509	30244008	Eml6|chr11:30243509-30244008	0.443837899993084	.	.
chr11	30267892	30268391	chr11	30243509	30244008	Gm8098|chr11:30243509-30244008	0.720768589997538	.	.
chr11	30267892	30268391	chr11	30243509	30244008	Sptbn1|chr11:30243509-30244008	0.720768589997538	.	.
chr11	35769204	35769703	chr11	35864828	35865327	Pank3|chr11:35864828-35865327	0.609616177891469	.	.
chr11	35769204	35769703	chr11	35976437	35976936	Pank3|chr11:35976437-35976936	0.523989178994763	.	.
chr11	35980334	35980833	chr11	35933653	35934152	Wwc1|chr11:35933653-35934152	0.581208160511873	.	.
chr11	35980334	35980833	chr11	36074080	36074579	Wwc1|chr11:36074080-36074579	0.525587165309838	.	.
chr11	35980334	35980833	chr11	36109385	36109884	Wwc1|chr11:36109385-36109884	0.551560917213531	.	.
chr11	43433432	43433931	chr11	43643101	43643600	Slu7|chr11:43643101-43643600	0.449936493343257	.	.
chr11	43681550	43682049	chr11	43927392	43927891	Pwwp2a|chr11:43927392-43927891	0.455527956934339	.	.
chr11	48816857	48817356	chr11	48833647	48834146	Trim41|chr11:48833647-48834146	0.590220461557301	.	.
chr11	48816857	48817356	chr11	48856073	48856572	Trim41|chr11:48856073-48856572	0.472984423174123	.	.
chr11	48872175	48872674	chr11	48833647	48834146	Irgm1|chr11:48833647-48834146	0.449104169336214	.	.
chr11	48872175	48872674	chr11	48856073	48856572	Irgm1|chr11:48856073-48856572	0.438140926189111	.	.
chr11	49203185	49203684	chr11	48834168	48834667	Zfp62|chr11:48834168-48834667	0.57774364556214	.	.
chr11	49243866	49244365	chr11	48856814	48857313	Mgat1|chr11:48856814-48857313	0.536517120638506	.	.
chr11	50024486	50024985	chr11	49869747	49870246	Rnf130|chr11:49869747-49870246	0.436697818389243	.	.
chr11	50024486	50024985	chr11	50364505	50365004	Rnf130|chr11:50364505-50365004	0.693156187083943	.	.
chr11	50174553	50175052	chr11	50364505	50365004	Mrnip|chr11:50364505-50365004	0.415544186399916	.	.
chr11	50292140	50292639	chr11	50421849	50422348	Maml1|chr11:50421849-50422348	0.471025492734487	.	.
chr11	50377343	50377842	chr11	50364505	50365004	Hnrnph1|chr11:50364505-50365004	0.715042582973262	.	.
chr11	50841323	50841822	chr11	50751171	50751670	Zfp879|chr11:50751171-50751670	0.480583598854057	.	.
chr11	50915869	50916368	chr11	50744934	50745433	Zfp2|chr11:50744934-50745433	0.589720718792597	.	.
chr11	50931438	50931937	chr11	50744934	50745433	Zfp354b|chr11:50744934-50745433	0.6539835740168	.	.
chr11	51619481	51619980	chr11	51539560	51540059	Nhp2|chr11:51539560-51540059	0.418655055242863	.	.
chr11	51688541	51689040	chr11	51855397	51855896	0610009B22Rik|chr11:51855397-51855896	0.61103291301189	.	.
chr11	51967401	51967900	chr11	51539560	51540059	Cdkn2aipnl|chr11:51539560-51540059	0.596049924034255	.	.
chr11	51967401	51967900	chr11	51855397	51855896	Cdkn2aipnl|chr11:51855397-51855896	0.451937739845534	.	.
chr11	52000555	52001054	chr11	52332817	52333316	Gm12204|chr11:52332817-52333316	0.459087131336478	.	.
chr11	52000555	52001054	chr11	52332817	52333316	Ube2b|chr11:52332817-52333316	0.459087131336478	.	.
chr11	53891550	53892049	chr11	53504953	53505452	Slc22a5|chr11:53504953-53505452	0.776785883332529	.	.
chr11	54522599	54523098	chr11	54314610	54315109	Rapgef6|chr11:54314610-54315109	0.614674396261975	.	.
chr11	55469134	55469633	chr11	55402600	55403099	G3bp1|chr11:55402600-55403099	0.707984352580271	.	.
chr11	57518411	57518910	chr11	57600766	57601265	Fam114a2|chr11:57600766-57601265	0.674742825568663	.	.
chr11	57518411	57518910	chr11	57600766	57601265	Mfap3|chr11:57600766-57601265	0.674742825568663	.	.
chr11	58103758	58104257	chr11	57773841	57774340	Cnot8|chr11:57773841-57774340	0.517937991017066	.	.
chr11	58330424	58330923	chr11	58301694	58302193	Sh3bp5l|chr11:58301694-58302193	0.439549114123517	.	.
chr11	58330424	58330923	chr11	58301694	58302193	Zfp672|chr11:58301694-58302193	0.439549114123517	.	.
chr11	59228020	59228519	chr11	58959825	58960324	Arf1|chr11:58959825-58960324	0.652624410963787	.	.
chr11	59810041	59810540	chr11	59662147	59662646	Flcn|chr11:59662147-59662646	0.452976215555201	.	.
chr11	59810041	59810540	chr11	59662147	59662646	Gm16062|chr11:59662147-59662646	0.452976215555201	.	.
chr11	60352303	60352802	chr11	60177419	60177918	Drc3|chr11:60177419-60177918	0.43265684020079	.	.
chr11	60352303	60352802	chr11	60177419	60177918	Tom1l2|chr11:60177419-60177918	0.43265684020079	.	.
chr11	60352303	60352802	chr11	60294173	60294672	Drc3|chr11:60294173-60294672	0.832016886274417	.	.
chr11	60352303	60352802	chr11	60294173	60294672	Tom1l2|chr11:60294173-60294672	0.832016886274417	.	.
chr11	60416982	60417481	chr11	60245335	60245834	Gid4|chr11:60245335-60245834	0.505747634837091	.	.
chr11	60931712	60932211	chr11	60537735	60538234	Map2k3|chr11:60537735-60538234	0.537764446831237	.	.
chr11	60931712	60932211	chr11	60537735	60538234	Map2k3os|chr11:60537735-60538234	0.537764446831237	.	.
chr11	60931712	60932211	chr11	60953740	60954239	Map2k3|chr11:60953740-60954239	0.653021485128113	.	.
chr11	60931712	60932211	chr11	60953740	60954239	Map2k3os|chr11:60953740-60954239	0.653021485128113	.	.
chr11	61761895	61762394	chr11	62076613	62077112	Prpsap2|chr11:62076613-62077112	0.421079316171328	.	.
chr11	61761895	61762394	chr11	62249890	62250389	Prpsap2|chr11:62249890-62250389	0.513810659903807	.	.
chr11	61854831	61855330	chr11	62069474	62069973	Ulk2|chr11:62069474-62069973	0.729426624469888	.	.
chr11	61854831	61855330	chr11	62249890	62250389	Ulk2|chr11:62249890-62250389	0.601491919019774	.	.
chr11	62550856	62551355	chr11	62326602	62327101	Gm12279|chr11:62326602-62327101	0.614157570740092	.	.
chr11	62550856	62551355	chr11	62326602	62327101	Ubb|chr11:62326602-62327101	0.614157570740092	.	.
chr11	62550856	62551355	chr11	62457097	62457596	Gm12279|chr11:62457097-62457596	0.64685312077881	.	.
chr11	62550856	62551355	chr11	62457097	62457596	Ubb|chr11:62457097-62457596	0.64685312077881	.	.
chr11	62550856	62551355	chr11	62494672	62495171	Gm12279|chr11:62494672-62495171	0.713669682185981	.	.
chr11	62550856	62551355	chr11	62494672	62495171	Ubb|chr11:62494672-62495171	0.713669682185981	.	.
chr11	62602541	62603040	chr11	62613558	62614057	2410006H16Rik|chr11:62613558-62614057	0.758485183923994	.	.
chr11	62879159	62879658	chr11	63135775	63136274	Tvp23b|chr11:63135775-63136274	0.425935197171765	.	.
chr11	66168283	66168782	chr11	66312753	66313252	Dnah9|chr11:66312753-66313252	0.46804174751534	.	.
chr11	66168283	66168782	chr11	66312753	66313252	Gm12296|chr11:66312753-66313252	0.46804174751534	.	.
chr11	68901248	68901747	chr11	69062858	69063357	Rpl26|chr11:69062858-69063357	0.490137272541798	.	.
chr11	68901248	68901747	chr11	69062858	69063357	Rpl26|chr11:69062858-69063357	0.490137272541799	.	.
chr11	68967887	68968386	chr11	69124043	69124542	Slc25a35|chr11:69124043-69124542	0.725836495433335	.	.
chr11	69059376	69059875	chr11	69124043	69124542	9330160F10Rik|chr11:69124043-69124542	0.465856282017556	.	.
chr11	69059376	69059875	chr11	69124043	69124542	Borcs6|chr11:69124043-69124542	0.465856282017556	.	.
chr11	69059376	69059875	chr11	69418783	69419282	9330160F10Rik|chr11:69418783-69419282	0.567318554298955	.	.
chr11	69059376	69059875	chr11	69418783	69419282	Borcs6|chr11:69418783-69419282	0.567318554298955	.	.
chr11	69088264	69088763	chr11	68973672	68974171	Vamp2|chr11:68973672-68974171	0.46644312548648	.	.
chr11	69088264	69088763	chr11	69062858	69063357	Vamp2|chr11:69062858-69063357	0.630364637992657	.	.
chr11	69094565	69095064	chr11	69096928	69097427	Per1|chr11:69096928-69097427	0.545595912559095	.	.
chr11	69094565	69095064	chr11	69411079	69411578	Per1|chr11:69411079-69411578	0.445078785465651	.	.
chr11	69124945	69125444	chr11	69124043	69124542	Aloxe3|chr11:69124043-69124542	0.873031835979191	.	.
chr11	69395511	69396010	chr11	69062858	69063357	Cyb5d1|chr11:69062858-69063357	0.731083323369386	.	.
chr11	69395511	69396010	chr11	69062858	69063357	Naa38|chr11:69062858-69063357	0.731083323369386	.	.
chr11	69395511	69396010	chr11	69417439	69417938	Cyb5d1|chr11:69417439-69417938	0.430012245394904	.	.
chr11	69395511	69396010	chr11	69417439	69417938	Naa38|chr11:69417439-69417938	0.430012245394904	.	.
chr11	69395511	69396010	chr11	69418783	69419282	Cyb5d1|chr11:69418783-69419282	0.453115290804705	.	.
chr11	69395511	69396010	chr11	69418783	69419282	Naa38|chr11:69418783-69419282	0.453115290804705	.	.
chr11	69401215	69401714	chr11	69096928	69097427	Kdm6bos|chr11:69096928-69097427	0.459887194706659	.	.
chr11	69579124	69579623	chr11	69418783	69419282	Trp53|chr11:69418783-69419282	0.436020549691942	.	.
chr11	69579124	69579623	chr11	69418783	69419282	Wrap53|chr11:69418783-69419282	0.436020549691942	.	.
chr11	69605738	69606237	chr11	69479778	69480277	Atp1b2|chr11:69479778-69480277	0.516190778004679	.	.
chr11	69605738	69606237	chr11	69610796	69611295	Atp1b2|chr11:69610796-69611295	0.481996803761148	.	.
chr11	69632563	69633062	chr11	69479778	69480277	Fxr2|chr11:69479778-69480277	0.583609173247231	.	.
chr11	69632563	69633062	chr11	69610796	69611295	Fxr2|chr11:69610796-69611295	0.607648011766077	.	.
chr11	69662430	69662929	chr11	69418783	69419282	Mpdu1|chr11:69418783-69419282	0.605621219495217	.	.
chr11	69672170	69672669	chr11	69410578	69411077	Eif4a1|chr11:69410578-69411077	0.475967203407028	.	.
chr11	69672170	69672669	chr11	69417948	69418447	Eif4a1|chr11:69417948-69418447	0.416787125885536	.	.
chr11	69672170	69672669	chr11	69479778	69480277	Eif4a1|chr11:69479778-69480277	0.676726102985196	.	.
chr11	69672170	69672669	chr11	69610796	69611295	Eif4a1|chr11:69610796-69611295	0.677374360149238	.	.
chr11	69758467	69758966	chr11	69592258	69592757	Polr2a|chr11:69592258-69592757	0.603842242189737	.	.
chr11	69758467	69758966	chr11	69600015	69600514	Polr2a|chr11:69600015-69600514	0.429600977550919	.	.
chr11	69766253	69766752	chr11	70026560	70027059	Zbtb4|chr11:70026560-70027059	0.483361944085783	.	.
chr11	69837825	69838324	chr11	69600015	69600514	Nlgn2|chr11:69600015-69600514	0.572402204840026	.	.
chr11	69837825	69838324	chr11	69600015	69600514	Tmem256|chr11:69600015-69600514	0.572402204840026	.	.
chr11	69838343	69838842	chr11	69610796	69611295	Nlgn2|chr11:69610796-69611295	0.424030442067972	.	.
chr11	69838343	69838842	chr11	69610796	69611295	Tmem256|chr11:69610796-69611295	0.424030442067972	.	.
chr11	69838343	69838842	chr11	70026560	70027059	Nlgn2|chr11:70026560-70027059	0.720983304800598	.	.
chr11	69838343	69838842	chr11	70026560	70027059	Tmem256|chr11:70026560-70027059	0.720983304800598	.	.
chr11	69880790	69881289	chr11	69592258	69592757	Kctd11|chr11:69592258-69592757	0.544047452976984	.	.
chr11	69880790	69881289	chr11	69610796	69611295	Kctd11|chr11:69610796-69611295	0.419343370181159	.	.
chr11	69901471	69901970	chr11	70026560	70027059	2810408A11Rik|chr11:70026560-70027059	0.475998224546439	.	.
chr11	69901471	69901970	chr11	70026560	70027059	Neurl4|chr11:70026560-70027059	0.475998224546439	.	.
chr11	69913736	69914235	chr11	69592258	69592757	Gps2|chr11:69592258-69592757	0.820457893882646	.	.
chr11	69913736	69914235	chr11	69592258	69592757	Gps2|chr11:69592258-69592757	0.820457893882647	.	.
chr11	69913736	69914235	chr11	69600015	69600514	Gps2|chr11:69600015-69600514	0.777962298241942	.	.
chr11	69921489	69921988	chr11	69592258	69592757	Eif5a|chr11:69592258-69592757	0.841583869717862	.	.
chr11	69921489	69921988	chr11	69600015	69600514	Eif5a|chr11:69600015-69600514	0.712333393008448	.	.
chr11	69980438	69980937	chr11	69592258	69592757	Ctdnep1|chr11:69592258-69592757	0.504357860639964	.	.
chr11	69980438	69980937	chr11	69600015	69600514	Ctdnep1|chr11:69600015-69600514	0.703814905995216	.	.
chr11	69995491	69995990	chr11	69592258	69592757	Phf23|chr11:69592258-69592757	0.700540138076871	.	.
chr11	69995491	69995990	chr11	69600015	69600514	Phf23|chr11:69600015-69600514	0.783687746203537	.	.
chr11	70220905	70221404	chr11	70026560	70027059	Slc16a13|chr11:70026560-70027059	0.457335172391636	.	.
chr11	70239589	70240088	chr11	70026560	70027059	Rnasek|chr11:70026560-70027059	0.495370725105678	.	.
chr11	70239589	70240088	chr11	70027245	70027744	Rnasek|chr11:70027245-70027744	0.468102848511002	.	.
chr11	70432024	70432523	chr11	70026560	70027059	Arrb2|chr11:70026560-70027059	0.425076580173491	.	.
chr11	70654907	70655406	chr11	70731105	70731604	Pfn1|chr11:70731105-70731604	0.703531022799998	.	.
chr11	70668659	70669158	chr11	70681850	70682349	Spag7|chr11:70681850-70682349	0.665738619804504	.	.
chr11	70668659	70669158	chr11	70871647	70872146	Spag7|chr11:70871647-70872146	0.518477215085221	.	.
chr11	70969848	70970347	chr11	70681850	70682349	Nup88|chr11:70681850-70682349	0.664234543950867	.	.
chr11	70969848	70970347	chr11	70681850	70682349	Rpain|chr11:70681850-70682349	0.664234543950867	.	.
chr11	70969848	70970347	chr11	70871647	70872146	Nup88|chr11:70871647-70872146	0.443767608396398	.	.
chr11	70969848	70970347	chr11	70871647	70872146	Rpain|chr11:70871647-70872146	0.443767608396398	.	.
chr11	70982776	70983275	chr11	70731105	70731604	C1qbp|chr11:70731105-70731604	0.705666212736867	.	.
chr11	70982776	70983275	chr11	71054980	71055479	C1qbp|chr11:71054980-71055479	0.428542979224868	.	.
chr11	72214819	72215318	chr11	72497308	72497807	4930563E22Rik|chr11:72497308-72497807	0.501574802501575	.	.
chr11	72214819	72215318	chr11	72497308	72497807	Med31|chr11:72497308-72497807	0.501574802501575	.	.
chr11	73047502	73048001	chr11	73030830	73031329	Ncbp3|chr11:73030830-73031329	0.579876724330282	.	.
chr11	73048008	73048507	chr11	73030830	73031329	Ncbp3|chr11:73030830-73031329	0.659879549658377	.	.
chr11	73138122	73138621	chr11	73030830	73031329	Haspin|chr11:73030830-73031329	0.527267147413761	.	.
chr11	74724132	74724631	chr11	74832075	74832574	Pafah1b1|chr11:74832075-74832574	0.476104602325019	.	.
chr11	74896847	74897346	chr11	74832075	74832574	Sgsm2|chr11:74832075-74832574	0.606728433452856	.	.
chr11	74896847	74897346	chr11	74832075	74832574	Tsr1|chr11:74832075-74832574	0.606728433452856	.	.
chr11	74925792	74926291	chr11	74652595	74653094	Smg6|chr11:74652595-74653094	0.565958320194904	.	.
chr11	74925792	74926291	chr11	74652595	74653094	Srr|chr11:74652595-74653094	0.565958320194904	.	.
chr11	74925792	74926291	chr11	74832075	74832574	Smg6|chr11:74832075-74832574	0.716097966453682	.	.
chr11	74925792	74926291	chr11	74832075	74832574	Srr|chr11:74832075-74832574	0.716097966453682	.	.
chr11	75178557	75179056	chr11	74832075	74832574	Ovca2|chr11:74832075-74832574	0.513504178725413	.	.
chr11	75348201	75348700	chr11	75340668	75341167	Rpa1|chr11:75340668-75341167	0.64339510094563	.	.
chr11	75348201	75348700	chr11	75340668	75341167	Smyd4|chr11:75340668-75341167	0.64339510094563	.	.
chr11	75348201	75348700	chr11	75441528	75442027	Rpa1|chr11:75441528-75442027	0.609575260651144	.	.
chr11	75348201	75348700	chr11	75441528	75442027	Smyd4|chr11:75441528-75442027	0.609575260651144	.	.
chr11	75461221	75461720	chr11	75340668	75341167	Mir22hg|chr11:75340668-75341167	0.668095652736434	.	.
chr11	75461221	75461720	chr11	75340668	75341167	Tlcd2|chr11:75340668-75341167	0.668095652736434	.	.
chr11	75461221	75461720	chr11	75441528	75442027	Mir22hg|chr11:75441528-75442027	0.778945056070215	.	.
chr11	75461221	75461720	chr11	75441528	75442027	Tlcd2|chr11:75441528-75442027	0.778945056070215	.	.
chr11	75510497	75510996	chr11	75260058	75260557	Rilp|chr11:75260058-75260557	0.427114838082269	.	.
chr11	75531270	75531769	chr11	75260058	75260557	Slc43a2|chr11:75260058-75260557	0.655802547819482	.	.
chr11	75531801	75532300	chr11	75260058	75260557	Slc43a2|chr11:75260058-75260557	0.586398280031867	.	.
chr11	75587776	75588275	chr11	75441528	75442027	Pitpna|chr11:75441528-75442027	0.469051219177109	.	.
chr11	75630695	75631194	chr11	75260058	75260557	Inpp5k|chr11:75260058-75260557	0.669283263513142	.	.
chr11	75732587	75733086	chr11	75260058	75260557	Ywhae|chr11:75260058-75260557	0.420336905908659	.	.
chr11	76027053	76027552	chr11	76436974	76437473	Rflnb|chr11:76436974-76437473	0.43632256512648	.	.
chr11	76027568	76028067	chr11	76436974	76437473	Rflnb|chr11:76436974-76437473	0.560462697198823	.	.
chr11	76846785	76847284	chr11	76570811	76571310	Cpd|chr11:76570811-76571310	0.428208947773323	.	.
chr11	77607668	77608167	chr11	77850701	77851200	Taok1|chr11:77850701-77851200	0.445700531458628	.	.
chr11	77607668	77608167	chr11	77934121	77934620	Taok1|chr11:77934121-77934620	0.539888718360056	.	.
chr11	77685747	77686246	chr11	77791069	77791568	Nufip2|chr11:77791069-77791568	0.421801067897864	.	.
chr11	77685747	77686246	chr11	77934121	77934620	Nufip2|chr11:77934121-77934620	0.445532700281728	.	.
chr11	77763021	77763520	chr11	77513201	77513700	Myo18a|chr11:77513201-77513700	0.448086364780078	.	.
chr11	77763021	77763520	chr11	77623840	77624339	Myo18a|chr11:77623840-77624339	0.482726220795892	.	.
chr11	77763021	77763520	chr11	77933553	77934052	Myo18a|chr11:77933553-77934052	0.59218036237524	.	.
chr11	77763021	77763520	chr11	78215779	78216278	Myo18a|chr11:78215779-78216278	0.648383770279323	.	.
chr11	77893895	77894394	chr11	77623840	77624339	Pipox|chr11:77623840-77624339	0.62523385242201	.	.
chr11	77893895	77894394	chr11	77624344	77624843	Pipox|chr11:77624344-77624843	0.679754517497814	.	.
chr11	77893895	77894394	chr11	77933553	77934052	Pipox|chr11:77933553-77934052	0.470026249982943	.	.
chr11	77893895	77894394	chr11	77947841	77948340	Pipox|chr11:77947841-77948340	0.510831581883198	.	.
chr11	77893895	77894394	chr11	77964996	77965495	Pipox|chr11:77964996-77965495	0.677177636671544	.	.
chr11	77893895	77894394	chr11	77965499	77965998	Pipox|chr11:77965499-77965998	0.544236336215499	.	.
chr11	77893895	77894394	chr11	78044620	78045119	Pipox|chr11:78044620-78045119	0.465725185949751	.	.
chr11	77893895	77894394	chr11	78152358	78152857	Pipox|chr11:78152358-78152857	0.653382494536388	.	.
chr11	77893895	77894394	chr11	78215779	78216278	Pipox|chr11:78215779-78216278	0.417976477004468	.	.
chr11	77981544	77982043	chr11	77782981	77783480	Phf12|chr11:77782981-77783480	0.752877571750649	.	.
chr11	77981544	77982043	chr11	77783540	77784039	Phf12|chr11:77783540-77784039	0.612166138702385	.	.
chr11	77981544	77982043	chr11	78189281	78189780	Phf12|chr11:78189281-78189780	0.470151957277962	.	.
chr11	77982473	77982972	chr11	77513201	77513700	Phf12|chr11:77513201-77513700	0.563808755143825	.	.
chr11	77982473	77982972	chr11	77623840	77624339	Phf12|chr11:77623840-77624339	0.630332931208287	.	.
chr11	77982473	77982972	chr11	77624344	77624843	Phf12|chr11:77624344-77624843	0.548139046556564	.	.
chr11	77982473	77982972	chr11	77933553	77934052	Phf12|chr11:77933553-77934052	0.733022459182447	.	.
chr11	77982473	77982972	chr11	77964996	77965495	Phf12|chr11:77964996-77965495	0.512364564027622	.	.
chr11	77982473	77982972	chr11	78215779	78216278	Phf12|chr11:78215779-78216278	0.772298886012819	.	.
chr11	78165363	78165862	chr11	77934121	77934620	Traf4|chr11:77934121-77934620	0.83021665819065	.	.
chr11	78165363	78165862	chr11	78178334	78178833	Traf4|chr11:78178334-78178833	0.849025656006849	.	.
chr11	78183387	78183886	chr11	77933553	77934052	Rpl23a|chr11:77933553-77934052	0.513941805590041	.	.
chr11	78183387	78183886	chr11	78215779	78216278	Rpl23a|chr11:78215779-78216278	0.571520927458087	.	.
chr11	78188421	78188920	chr11	77850701	77851200	Rab34|chr11:77850701-77851200	0.551074532539222	.	.
chr11	78188421	78188920	chr11	77934121	77934620	Rab34|chr11:77934121-77934620	0.766827603681541	.	.
chr11	78188421	78188920	chr11	78178334	78178833	Rab34|chr11:78178334-78178833	0.77804237888351	.	.
chr11	78245975	78246474	chr11	77934121	77934620	Sdf2|chr11:77934121-77934620	0.482387454725845	.	.
chr11	78245975	78246474	chr11	77934121	77934620	Supt6|chr11:77934121-77934620	0.482387454725845	.	.
chr11	78245975	78246474	chr11	78178334	78178833	Sdf2|chr11:78178334-78178833	0.465498966559794	.	.
chr11	78245975	78246474	chr11	78178334	78178833	Supt6|chr11:78178334-78178833	0.465498966559794	.	.
chr11	78261340	78261839	chr11	78178334	78178833	2610507B11Rik|chr11:78178334-78178833	0.502041935805341	.	.
chr11	78301262	78301761	chr11	78152358	78152857	Spag5|chr11:78152358-78152857	0.488247637363402	.	.
chr11	78301262	78301761	chr11	78178334	78178833	Spag5|chr11:78178334-78178833	0.457516066201606	.	.
chr11	78322799	78323298	chr11	78178334	78178833	Aldoc|chr11:78178334-78178833	0.86168628542189	.	.
chr11	78465795	78466294	chr11	78178334	78178833	Slc46a1|chr11:78178334-78178833	0.748665632349594	.	.
chr11	78465795	78466294	chr11	78178334	78178833	Slc46a1|chr11:78178334-78178833	0.748665632349595	.	.
chr11	79146293	79146792	chr11	79095775	79096274	Ksr1|chr11:79095775-79096274	0.510134084714688	.	.
chr11	79704296	79704795	chr11	79494949	79495448	Gm11205|chr11:79494949-79495448	0.648764629554862	.	.
chr11	79704296	79704795	chr11	79650304	79650803	Gm11205|chr11:79650304-79650803	0.616906383307136	.	.
chr11	79704296	79704795	chr11	79792035	79792534	Gm11205|chr11:79792035-79792534	0.620886050442254	.	.
chr11	79992784	79993283	chr11	79646752	79647251	Suz12|chr11:79646752-79647251	0.493958897370703	.	.
chr11	80183621	80184120	chr11	80062161	80062660	Rnf135|chr11:80062161-80062660	0.579572085562484	.	.
chr11	80382966	80383465	chr11	80062161	80062660	Zfp207|chr11:80062161-80062660	0.441289520070482	.	.
chr11	82780887	82781386	chr11	82631367	82631866	Gm11423|chr11:82631367-82631866	0.437230864884881	.	.
chr11	82780887	82781386	chr11	82631367	82631866	Lig3|chr11:82631367-82631866	0.437230864884881	.	.
chr11	82781408	82781907	chr11	82631367	82631866	Gm11423|chr11:82631367-82631866	0.442977481422758	.	.
chr11	82781408	82781907	chr11	82631367	82631866	Lig3|chr11:82631367-82631866	0.442977481422758	.	.
chr11	83472820	83473319	chr11	83440234	83440733	Taf15|chr11:83440234-83440733	0.468785157301647	.	.
chr11	83754029	83754528	chr11	84009736	84010235	Heatr6|chr11:84009736-84010235	0.435576289469722	.	.
chr11	83754029	83754528	chr11	84179430	84179929	Heatr6|chr11:84179430-84179929	0.521577077293688	.	.
chr11	83964125	83964624	chr11	84009736	84010235	Synrg|chr11:84009736-84010235	0.690794771286086	.	.
chr11	83964125	83964624	chr11	84179430	84179929	Synrg|chr11:84179430-84179929	0.868501466401545	.	.
chr11	86201007	86201506	chr11	85844073	85844572	Brip1|chr11:85844073-85844572	0.424699361692018	.	.
chr11	86201007	86201506	chr11	85844073	85844572	Brip1os|chr11:85844073-85844572	0.424699361692018	.	.
chr11	86201007	86201506	chr11	85844575	85845074	Brip1|chr11:85844575-85845074	0.535426779178955	.	.
chr11	86201007	86201506	chr11	85844575	85845074	Brip1os|chr11:85844575-85845074	0.535426779178955	.	.
chr11	87737242	87737741	chr11	87764445	87764944	Supt4a|chr11:87764445-87764944	0.631852417510372	.	.
chr11	88067973	88068472	chr11	88126293	88126792	Vezf1|chr11:88126293-88126792	0.749606469121745	.	.
chr11	88067973	88068472	chr11	88155458	88155957	Vezf1|chr11:88155458-88155957	0.539628331267741	.	.
chr11	88067973	88068472	chr11	88392607	88393106	Vezf1|chr11:88392607-88393106	0.848410900592104	.	.
chr11	88068884	88069383	chr11	88086886	88087385	Vezf1|chr11:88086886-88087385	0.437314995408324	.	.
chr11	88068884	88069383	chr11	88148874	88149373	Vezf1|chr11:88148874-88149373	0.595128877027623	.	.
chr11	88068884	88069383	chr11	88482610	88483109	Vezf1|chr11:88482610-88483109	0.636987351432026	.	.
chr11	88204093	88204592	chr11	88119152	88119651	Mrps23|chr11:88119152-88119651	0.521815138698299	.	.
chr11	88204093	88204592	chr11	88187571	88188070	Mrps23|chr11:88187571-88188070	0.770267531783091	.	.
chr11	88356787	88357286	chr11	88126293	88126792	Gm15893|chr11:88126293-88126792	0.604853029539705	.	.
chr11	88356787	88357286	chr11	88155458	88155957	Gm15893|chr11:88155458-88155957	0.487611627098728	.	.
chr11	88356787	88357286	chr11	88392607	88393106	Gm15893|chr11:88392607-88393106	0.604337370546583	.	.
chr11	88356787	88357286	chr11	88682927	88683426	Gm15893|chr11:88682927-88683426	0.466112594828833	.	.
chr11	88718106	88718605	chr11	88482610	88483109	C030037D09Rik|chr11:88482610-88483109	0.562969601212167	.	.
chr11	88718106	88718605	chr11	88482610	88483109	Msi2|chr11:88482610-88483109	0.562969601212167	.	.
chr11	88718106	88718605	chr11	88583213	88583712	C030037D09Rik|chr11:88583213-88583712	0.473940676848699	.	.
chr11	88718106	88718605	chr11	88583213	88583712	Msi2|chr11:88583213-88583712	0.473940676848699	.	.
chr11	88718106	88718605	chr11	88585174	88585673	C030037D09Rik|chr11:88585174-88585673	0.660210843140543	.	.
chr11	88718106	88718605	chr11	88585174	88585673	Msi2|chr11:88585174-88585673	0.660210843140543	.	.
chr11	88718106	88718605	chr11	88607855	88608354	C030037D09Rik|chr11:88607855-88608354	0.481333309725353	.	.
chr11	88718106	88718605	chr11	88607855	88608354	Msi2|chr11:88607855-88608354	0.481333309725353	.	.
chr11	88718106	88718605	chr11	88634116	88634615	C030037D09Rik|chr11:88634116-88634615	0.631559892064594	.	.
chr11	88718106	88718605	chr11	88634116	88634615	Msi2|chr11:88634116-88634615	0.631559892064594	.	.
chr11	88718106	88718605	chr11	88634628	88635127	C030037D09Rik|chr11:88634628-88635127	0.864986228037831	.	.
chr11	88718106	88718605	chr11	88634628	88635127	Msi2|chr11:88634628-88635127	0.864986228037831	.	.
chr11	90249136	90249635	chr11	90363335	90363834	Mmd|chr11:90363335-90363834	0.674924297785016	.	.
chr11	90249136	90249635	chr11	90382585	90383084	Mmd|chr11:90382585-90383084	0.439657832295437	.	.
chr11	90249136	90249635	chr11	90417762	90418261	Mmd|chr11:90417762-90418261	0.636273395790858	.	.
chr11	93885537	93886036	chr11	94076894	94077393	Mbtd1|chr11:94076894-94077393	0.520540387503631	.	.
chr11	93885537	93886036	chr11	94076894	94077393	Utp18|chr11:94076894-94077393	0.520540387503631	.	.
chr11	93968032	93968531	chr11	94160335	94160834	Nme1|chr11:94160335-94160834	0.775829385947996	.	.
chr11	94210914	94211413	chr11	94076894	94077393	Tob1|chr11:94076894-94077393	0.611631205007014	.	.
chr11	94327658	94328157	chr11	94076894	94077393	Ankrd40|chr11:94076894-94077393	0.516366887598156	.	.
chr11	94328189	94328688	chr11	94054874	94055373	Ankrd40|chr11:94054874-94055373	0.434352056970637	.	.
chr11	95041204	95041703	chr11	95365599	95366098	Pdk2|chr11:95365599-95366098	0.593714386276694	.	.
chr11	95041204	95041703	chr11	95402034	95402533	Pdk2|chr11:95402034-95402533	0.48157189396963	.	.
chr11	95309485	95309984	chr11	95365599	95366098	Gm11520|chr11:95365599-95366098	0.709894120552614	.	.
chr11	95309485	95309984	chr11	95365599	95366098	Kat7|chr11:95365599-95366098	0.709894120552614	.	.
chr11	95310004	95310503	chr11	95365599	95366098	Gm11520|chr11:95365599-95366098	0.55903384303819	.	.
chr11	95310004	95310503	chr11	95365599	95366098	Kat7|chr11:95365599-95366098	0.55903384303819	.	.
chr11	95384294	95384793	chr11	95365599	95366098	Gm29477|chr11:95365599-95366098	0.733322282144937	.	.
chr11	95384294	95384793	chr11	95365599	95366098	Slc35b1|chr11:95365599-95366098	0.733322282144937	.	.
chr11	95413844	95414343	chr11	95365599	95366098	Spop|chr11:95365599-95366098	0.465900426296346	.	.
chr11	95413844	95414343	chr11	95402034	95402533	Spop|chr11:95402034-95402533	0.474506586935486	.	.
chr11	95414623	95415122	chr11	95365599	95366098	Spop|chr11:95365599-95366098	0.622258529188725	.	.
chr11	95666650	95667149	chr11	95642536	95643035	Phb|chr11:95642536-95643035	0.667364706365903	.	.
chr11	95858588	95859087	chr11	95642536	95643035	4833417C18Rik|chr11:95642536-95643035	0.419940495757921	.	.
chr11	95858588	95859087	chr11	95642536	95643035	Gm11527|chr11:95642536-95643035	0.419940495757921	.	.
chr11	96777329	96777828	chr11	96902827	96903326	Snx11|chr11:96902827-96903326	0.612466219666939	.	.
chr11	96829883	96830382	chr11	96902827	96903326	Nfe2l1|chr11:96902827-96903326	0.470267463586992	.	.
chr11	96873761	96874260	chr11	96902827	96903326	Gm11523|chr11:96902827-96903326	0.712251494077495	.	.
chr11	96916341	96916840	chr11	96977607	96978106	Cdk5rap3|chr11:96977607-96978106	0.709956274892054	.	.
chr11	96916341	96916840	chr11	96977607	96978106	D030028A08Rik|chr11:96977607-96978106	0.709956274892054	.	.
chr11	97041333	97041832	chr11	97098752	97099251	Lrrc46|chr11:97098752-97099251	0.559587950771323	.	.
chr11	97041333	97041832	chr11	97098752	97099251	Mrpl10|chr11:97098752-97099251	0.559587950771323	.	.
chr11	97186969	97187468	chr11	96769930	96770429	Kpnb1|chr11:96769930-96770429	0.490330215693716	.	.
chr11	97186969	97187468	chr11	96963688	96964187	Kpnb1|chr11:96963688-96964187	0.428289995451139	.	.
chr11	97186969	97187468	chr11	97098752	97099251	Kpnb1|chr11:97098752-97099251	0.738527676791861	.	.
chr11	97187903	97188402	chr11	96902827	96903326	Kpnb1|chr11:96902827-96903326	0.923283572896888	.	.
chr11	97187903	97188402	chr11	97289782	97290281	Kpnb1|chr11:97289782-97290281	0.659504957470983	.	.
chr11	97187903	97188402	chr11	97289782	97290281	Kpnb1|chr11:97289782-97290281	0.659504957470984	.	.
chr11	97187903	97188402	chr11	97422535	97423034	Kpnb1|chr11:97422535-97423034	0.568134805320328	.	.
chr11	97315502	97316001	chr11	97289782	97290281	Mrpl45|chr11:97289782-97290281	0.682032354069721	.	.
chr11	97352221	97352720	chr11	97289782	97290281	Gpr179|chr11:97289782-97290281	0.732191837067061	.	.
chr11	97352221	97352720	chr11	97422535	97423034	Gpr179|chr11:97422535-97423034	0.482388613752547	.	.
chr11	97576405	97576904	chr11	97289782	97290281	Srcin1|chr11:97289782-97290281	0.462174234236599	.	.
chr11	97576405	97576904	chr11	97988740	97989239	Srcin1|chr11:97988740-97989239	0.458634414204524	.	.
chr11	97660118	97660617	chr11	97289782	97290281	Gm11613|chr11:97289782-97290281	0.821934485144818	.	.
chr11	97660118	97660617	chr11	97422535	97423034	Gm11613|chr11:97422535-97423034	0.666791141983528	.	.
chr11	97660118	97660617	chr11	97988740	97989239	Gm11613|chr11:97988740-97989239	0.777341282088878	.	.
chr11	97702946	97703445	chr11	97289782	97290281	Psmb3|chr11:97289782-97290281	0.720323889423075	.	.
chr11	97702946	97703445	chr11	97422535	97423034	Psmb3|chr11:97422535-97423034	0.550049842871676	.	.
chr11	97702946	97703445	chr11	97988740	97989239	Psmb3|chr11:97988740-97989239	0.637183251353205	.	.
chr11	97702946	97703445	chr11	97988740	97989239	Psmb3|chr11:97988740-97989239	0.637183251353206	.	.
chr11	97744549	97745048	chr11	97289782	97290281	Pip4k2b|chr11:97289782-97290281	0.494391190011802	.	.
chr11	97744549	97745048	chr11	97422535	97423034	Pip4k2b|chr11:97422535-97423034	0.419313286226671	.	.
chr11	97744549	97745048	chr11	97988740	97989239	Pip4k2b|chr11:97988740-97989239	0.527336428320593	.	.
chr11	97745068	97745567	chr11	97289782	97290281	Pip4k2b|chr11:97289782-97290281	0.676394935342188	.	.
chr11	97745068	97745567	chr11	97422535	97423034	Pip4k2b|chr11:97422535-97423034	0.55005070492544	.	.
chr11	97745068	97745567	chr11	97988740	97989239	Pip4k2b|chr11:97988740-97989239	0.684924328864303	.	.
chr11	97782166	97782665	chr11	97568622	97569121	Rpl23|chr11:97568622-97569121	0.495029562321982	.	.
chr11	98587062	98587561	chr11	98783238	98783737	Ormdl3|chr11:98783238-98783737	0.520513001000883	.	.
chr11	98729138	98729637	chr11	98951581	98952080	Med24|chr11:98951581-98952080	0.500550038395424	.	.
chr11	98809461	98809960	chr11	98951581	98952080	Gm12359|chr11:98951581-98952080	0.520465081932689	.	.
chr11	98863352	98863851	chr11	98951581	98952080	Wipf2|chr11:98951581-98952080	0.53788700053292	.	.
chr11	98907444	98907943	chr11	98785606	98786105	Cdc6|chr11:98785606-98786105	0.501975077115093	.	.
chr11	98907444	98907943	chr11	98785606	98786105	Cdc6|chr11:98785606-98786105	0.501975077115094	.	.
chr11	98907444	98907943	chr11	98951581	98952080	Cdc6|chr11:98951581-98952080	0.727454846361436	.	.
chr11	99024155	99024654	chr11	98783238	98783737	Top2a|chr11:98783238-98783737	0.470507092269413	.	.
chr11	99229977	99230476	chr11	98783238	98783737	Smarce1|chr11:98783238-98783737	0.418699343442615	.	.
chr11	99229977	99230476	chr11	98925064	98925563	Smarce1|chr11:98925064-98925563	0.454429665031499	.	.
chr11	99229977	99230476	chr11	98966577	98967076	Smarce1|chr11:98966577-98967076	0.4208757468406	.	.
chr11	99230480	99230979	chr11	98783238	98783737	Smarce1|chr11:98783238-98783737	0.445793638728496	.	.
chr11	100527759	100528258	chr11	100622645	100623144	Acly|chr11:100622645-100623144	0.42375778691578	.	.
chr11	101069867	101070366	chr11	101162648	101163147	Naglu|chr11:101162648-101163147	0.462068171672374	.	.
chr11	101119747	101120246	chr11	101454609	101455108	Retreg3|chr11:101454609-101455108	0.505996097660049	.	.
chr11	101119747	101120246	chr11	101454609	101455108	Tubg1|chr11:101454609-101455108	0.505996097660049	.	.
chr11	101171196	101171695	chr11	101162648	101163147	Cntnap1|chr11:101162648-101163147	0.745101137645202	.	.
chr11	101171196	101171695	chr11	101162648	101163147	Plekhh3|chr11:101162648-101163147	0.745101137645202	.	.
chr11	101171196	101171695	chr11	101454609	101455108	Cntnap1|chr11:101454609-101455108	0.58561300227383	.	.
chr11	101171196	101171695	chr11	101454609	101455108	Cntnap1|chr11:101454609-101455108	0.585613002273831	.	.
chr11	101171196	101171695	chr11	101454609	101455108	Plekhh3|chr11:101454609-101455108	0.58561300227383	.	.
chr11	101171196	101171695	chr11	101454609	101455108	Plekhh3|chr11:101454609-101455108	0.585613002273831	.	.
chr11	101171196	101171695	chr11	101467350	101467849	Cntnap1|chr11:101467350-101467849	0.5177852367946	.	.
chr11	101171196	101171695	chr11	101467350	101467849	Plekhh3|chr11:101467350-101467849	0.5177852367946	.	.
chr11	101171196	101171695	chr11	101479341	101479840	Cntnap1|chr11:101479341-101479840	0.419368801584782	.	.
chr11	101171196	101171695	chr11	101479341	101479840	Plekhh3|chr11:101479341-101479840	0.419368801584782	.	.
chr11	101278775	101279274	chr11	101657757	101658256	Cntd1|chr11:101657757-101658256	0.425618897451613	.	.
chr11	101278775	101279274	chr11	101657757	101658256	Coa3|chr11:101657757-101658256	0.425618897451613	.	.
chr11	101424770	101425269	chr11	101162648	101163147	Ptges3l|chr11:101162648-101163147	0.706522609936848	.	.
chr11	101424770	101425269	chr11	101162648	101163147	Rundc1|chr11:101162648-101163147	0.706522609936848	.	.
chr11	101424770	101425269	chr11	101454609	101455108	Ptges3l|chr11:101454609-101455108	0.745678412360963	.	.
chr11	101424770	101425269	chr11	101454609	101455108	Rundc1|chr11:101454609-101455108	0.745678412360963	.	.
chr11	101424770	101425269	chr11	101700432	101700931	Ptges3l|chr11:101700432-101700931	0.467075513042891	.	.
chr11	101424770	101425269	chr11	101700432	101700931	Rundc1|chr11:101700432-101700931	0.467075513042891	.	.
chr11	101442074	101442573	chr11	101395088	101395587	Rpl27|chr11:101395088-101395587	0.633440356864332	.	.
chr11	101551735	101552234	chr11	101772448	101772947	Brca1|chr11:101772448-101772947	0.621215111966748	.	.
chr11	101551735	101552234	chr11	101772448	101772947	Nbr1|chr11:101772448-101772947	0.621215111966748	.	.
chr11	101552475	101552974	chr11	101467350	101467849	Brca1|chr11:101467350-101467849	0.428879534378858	.	.
chr11	101552475	101552974	chr11	101467350	101467849	Nbr1|chr11:101467350-101467849	0.428879534378858	.	.
chr11	101785111	101785610	chr11	102086961	102087460	Etv4|chr11:102086961-102087460	0.519216745491001	.	.
chr11	101785111	101785610	chr11	102218714	102219213	Etv4|chr11:102218714-102219213	0.467660147060352	.	.
chr11	102087473	102087972	chr11	102086961	102087460	Mpp2|chr11:102086961-102087460	0.718658377004265	.	.
chr11	102087473	102087972	chr11	102218714	102219213	Mpp2|chr11:102218714-102219213	0.504363829072839	.	.
chr11	102087473	102087972	chr11	102316573	102317072	Mpp2|chr11:102316573-102317072	0.457981263947039	.	.
chr11	102189386	102189885	chr11	102086961	102087460	G6pc3|chr11:102086961-102087460	0.69205483651543	.	.
chr11	102189386	102189885	chr11	102218714	102219213	G6pc3|chr11:102218714-102219213	0.680593510100743	.	.
chr11	102189386	102189885	chr11	102308940	102309439	G6pc3|chr11:102308940-102309439	0.708572510277532	.	.
chr11	102189386	102189885	chr11	102316573	102317072	G6pc3|chr11:102316573-102317072	0.698759180291579	.	.
chr11	102229918	102230417	chr11	102086961	102087460	Hdac5|chr11:102086961-102087460	0.817009427982442	.	.
chr11	102229918	102230417	chr11	102218714	102219213	Hdac5|chr11:102218714-102219213	0.769003118464664	.	.
chr11	102229918	102230417	chr11	102308940	102309439	Hdac5|chr11:102308940-102309439	0.517633179389407	.	.
chr11	102229918	102230417	chr11	102316573	102317072	Hdac5|chr11:102316573-102317072	0.686154179197432	.	.
chr11	102393062	102393561	chr11	102086961	102087460	Rundc3a|chr11:102086961-102087460	0.435494460693025	.	.
chr11	102393062	102393561	chr11	102308940	102309439	Rundc3a|chr11:102308940-102309439	0.456682935198215	.	.
chr11	102393062	102393561	chr11	102316573	102317072	Rundc3a|chr11:102316573-102317072	0.452202066856893	.	.
chr11	102408304	102408803	chr11	102466978	102467477	Slc25a39|chr11:102466978-102467477	0.448749369722016	.	.
chr11	102430107	102430606	chr11	102096933	102097432	Grn|chr11:102096933-102097432	0.57498789649631	.	.
chr11	102430107	102430606	chr11	102308940	102309439	Grn|chr11:102308940-102309439	0.426550610873304	.	.
chr11	102430107	102430606	chr11	102741457	102741956	Grn|chr11:102741457-102741956	0.872607037484026	.	.
chr11	102555988	102556487	chr11	102308940	102309439	Gpatch8|chr11:102308940-102309439	0.416524709110105	.	.
chr11	102555988	102556487	chr11	102316573	102317072	Gpatch8|chr11:102316573-102317072	0.66783313301391	.	.
chr11	102555988	102556487	chr11	102466978	102467477	Gpatch8|chr11:102466978-102467477	0.544112346649244	.	.
chr11	102579650	102580149	chr11	102317464	102317963	Gm11627|chr11:102317464-102317963	0.576862363343679	.	.
chr11	102579650	102580149	chr11	102318140	102318639	Gm11627|chr11:102318140-102318639	0.462947389052384	.	.
chr11	102579650	102580149	chr11	102748373	102748872	Gm11627|chr11:102748373-102748872	0.61825601988056	.	.
chr11	102579650	102580149	chr11	102770412	102770911	Gm11627|chr11:102770412-102770911	0.610592805749715	.	.
chr11	102579650	102580149	chr11	102896967	102897466	Gm11627|chr11:102896967-102897466	0.502587985065649	.	.
chr11	103115834	103116333	chr11	103016871	103017370	Hexim1|chr11:103016871-103017370	0.486131127370889	.	.
chr11	103115834	103116333	chr11	103102677	103103176	Hexim1|chr11:103102677-103103176	0.583124453705586	.	.
chr11	104550216	104550715	chr11	104271770	104272269	Cdc27|chr11:104271770-104272269	0.418188109704321	.	.
chr11	104550216	104550715	chr11	104271770	104272269	Myl4|chr11:104271770-104272269	0.418188109704321	.	.
chr11	106255864	106256363	chr11	106500561	106501060	Ftsj3|chr11:106500561-106501060	0.441633517802863	.	.
chr11	106255864	106256363	chr11	106500561	106501060	Psmc5|chr11:106500561-106501060	0.441633517802863	.	.
chr11	106272788	106273287	chr11	106193332	106193831	Smarcd2|chr11:106193332-106193831	0.566046079754102	.	.
chr11	106272788	106273287	chr11	106674438	106674937	Smarcd2|chr11:106674438-106674937	0.533957677515979	.	.
chr11	106779308	106779807	chr11	106500561	106501060	Polg2|chr11:106500561-106501060	0.681923035980516	.	.
chr11	106788359	106788858	chr11	106674438	106674937	Cep95|chr11:106674438-106674937	0.658312551656513	.	.
chr11	106788359	106788858	chr11	106674438	106674937	Ddx5|chr11:106674438-106674937	0.658312551656513	.	.
chr11	106788359	106788858	chr11	106787441	106787940	Cep95|chr11:106787441-106787940	0.56721503744176	.	.
chr11	106788359	106788858	chr11	106787441	106787940	Ddx5|chr11:106787441-106787940	0.56721503744176	.	.
chr11	106788985	106789484	chr11	106657933	106658432	Cep95|chr11:106657933-106658432	0.442821370819089	.	.
chr11	106788985	106789484	chr11	106657933	106658432	Ddx5|chr11:106657933-106658432	0.442821370819089	.	.
chr11	107479180	107479679	chr11	107341267	107341766	Psmd12|chr11:107341267-107341766	0.620950758350871	.	.
chr11	107479180	107479679	chr11	107390564	107391063	Psmd12|chr11:107390564-107391063	0.493605720539649	.	.
chr11	107479180	107479679	chr11	107468985	107469484	Psmd12|chr11:107468985-107469484	0.572442543403716	.	.
chr11	107794117	107794616	chr11	107795393	107795892	Cacng4|chr11:107795393-107795892	0.537954213463546	.	.
chr11	107794117	107794616	chr11	107795393	107795892	Gm11650|chr11:107795393-107795892	0.537954213463546	.	.
chr11	107794618	107795117	chr11	107903908	107904407	Cacng4|chr11:107903908-107904407	0.426658695303462	.	.
chr11	107794618	107795117	chr11	107965276	107965775	Cacng4|chr11:107965276-107965775	0.474480106205225	.	.
chr11	107914811	107915310	chr11	107903908	107904407	Cacng5|chr11:107903908-107904407	0.552297599073501	.	.
chr11	107914811	107915310	chr11	107965276	107965775	Cacng5|chr11:107965276-107965775	0.653489282063057	.	.
chr11	109362583	109363082	chr11	109358429	109358928	Gm11696|chr11:109358429-109358928	0.769746700722265	.	.
chr11	109362583	109363082	chr11	109358429	109358928	Gna13|chr11:109358429-109358928	0.769746700722265	.	.
chr11	109425576	109426075	chr11	109320337	109320836	Amz2|chr11:109320337-109320836	0.479323896122149	.	.
chr11	109473058	109473557	chr11	109320337	109320836	Arsg|chr11:109320337-109320836	0.508962769060686	.	.
chr11	109473058	109473557	chr11	109320337	109320836	Slc16a6|chr11:109320337-109320836	0.508962769060686	.	.
chr11	109473058	109473557	chr11	109331254	109331753	Arsg|chr11:109331254-109331753	0.448520153741762	.	.
chr11	109473058	109473557	chr11	109331254	109331753	Slc16a6|chr11:109331254-109331753	0.448520153741762	.	.
chr11	109610863	109611362	chr11	109650670	109651169	Wipi1|chr11:109650670-109651169	0.586207813632262	.	.
chr11	109611420	109611919	chr11	109331254	109331753	Wipi1|chr11:109331254-109331753	0.442022368117474	.	.
chr11	109611420	109611919	chr11	109650670	109651169	Wipi1|chr11:109650670-109651169	0.799289868334994	.	.
chr11	109611420	109611919	chr11	109860116	109860615	Wipi1|chr11:109860116-109860615	0.457692576151094	.	.
chr11	112781927	112782426	chr11	112976897	112977396	BC006965|chr11:112976897-112977396	0.539908820225917	.	.
chr11	112781927	112782426	chr11	112976897	112977396	Sox9|chr11:112976897-112977396	0.539908820225917	.	.
chr11	112781927	112782426	chr11	112983237	112983736	BC006965|chr11:112983237-112983736	0.47869703799005	.	.
chr11	112781927	112782426	chr11	112983237	112983736	Sox9|chr11:112983237-112983736	0.47869703799005	.	.
chr11	112781927	112782426	chr11	113016774	113017273	BC006965|chr11:113016774-113017273	0.560194621660964	.	.
chr11	112781927	112782426	chr11	113016774	113017273	Sox9|chr11:113016774-113017273	0.560194621660964	.	.
chr11	113649269	113649768	chr11	113785597	113786096	Cog1|chr11:113785597-113786096	0.533574361413879	.	.
chr11	113649269	113649768	chr11	113785597	113786096	Slc39a11|chr11:113785597-113786096	0.533574361413879	.	.
chr11	113751614	113752113	chr11	113507910	113508409	Cdc42ep4|chr11:113507910-113508409	0.899224071175826	.	.
chr11	113751614	113752113	chr11	113785597	113786096	Cdc42ep4|chr11:113785597-113786096	0.583840631430716	.	.
chr11	113751614	113752113	chr11	113785597	113786096	Cdc42ep4|chr11:113785597-113786096	0.583840631430717	.	.
chr11	114795804	114796303	chr11	115226884	115227383	Btbd17|chr11:115226884-115227383	0.715762562516961	.	.
chr11	114850994	114851493	chr11	115179189	115179688	Gprc5c|chr11:115179189-115179688	0.495324077699177	.	.
chr11	115163009	115163508	chr11	115202326	115202825	Slc9a3r1|chr11:115202326-115202825	0.647882047327238	.	.
chr11	115187220	115187719	chr11	115233481	115233980	Nat9|chr11:115233481-115233980	0.519795880778772	.	.
chr11	115187220	115187719	chr11	115233481	115233980	Tmem104|chr11:115233481-115233980	0.519795880778772	.	.
chr11	115187220	115187719	chr11	115282325	115282824	Nat9|chr11:115282325-115282824	0.543479775497191	.	.
chr11	115187220	115187719	chr11	115282325	115282824	Tmem104|chr11:115282325-115282824	0.543479775497191	.	.
chr11	115276795	115277294	chr11	115233481	115233980	Fdxr|chr11:115233481-115233980	0.431483056451746	.	.
chr11	115765196	115765695	chr11	116162936	116163435	Tmem94|chr11:116162936-116163435	0.425002887058448	.	.
chr11	115813506	115814005	chr11	115779184	115779683	Caskin2|chr11:115779184-115779683	0.553072259337557	.	.
chr11	115813506	115814005	chr11	115779184	115779683	Tsen54|chr11:115779184-115779683	0.553072259337557	.	.
chr11	116012474	116012973	chr11	116162936	116163435	Galk1|chr11:116162936-116163435	0.467242632634811	.	.
chr11	116029953	116030452	chr11	115779184	115779683	Unk|chr11:115779184-115779683	0.490087927097075	.	.
chr11	116029953	116030452	chr11	116470132	116470631	Unk|chr11:116470132-116470631	0.648810853114961	.	.
chr11	116086859	116087358	chr11	115779184	115779683	Wbp2|chr11:115779184-115779683	0.678783573556345	.	.
chr11	116086859	116087358	chr11	116470132	116470631	Wbp2|chr11:116470132-116470631	0.648357993152305	.	.
chr11	116138679	116139178	chr11	116162936	116163435	Mrpl38|chr11:116162936-116163435	0.419035385005405	.	.
chr11	116198615	116199114	chr11	116024264	116024763	Acox1|chr11:116024264-116024763	0.631319509920849	.	.
chr11	116198615	116199114	chr11	116024264	116024763	Ten1|chr11:116024264-116024763	0.631319509920849	.	.
chr11	116198615	116199114	chr11	116161988	116162487	Acox1|chr11:116161988-116162487	0.488820536489036	.	.
chr11	116198615	116199114	chr11	116161988	116162487	Ten1|chr11:116161988-116162487	0.488820536489036	.	.
chr11	116198615	116199114	chr11	116332510	116333009	Acox1|chr11:116332510-116333009	0.508203882980599	.	.
chr11	116198615	116199114	chr11	116332510	116333009	Ten1|chr11:116332510-116333009	0.508203882980599	.	.
chr11	116198615	116199114	chr11	116470132	116470631	Acox1|chr11:116470132-116470631	0.430372113337138	.	.
chr11	116198615	116199114	chr11	116470132	116470631	Ten1|chr11:116470132-116470631	0.430372113337138	.	.
chr11	116198615	116199114	chr11	116476032	116476531	Acox1|chr11:116476032-116476531	0.657086320898987	.	.
chr11	116198615	116199114	chr11	116476032	116476531	Ten1|chr11:116476032-116476531	0.657086320898987	.	.
chr11	116306538	116307037	chr11	116024264	116024763	Exoc7|chr11:116024264-116024763	0.551229790724686	.	.
chr11	116306538	116307037	chr11	116161988	116162487	Exoc7|chr11:116161988-116162487	0.443166944024779	.	.
chr11	116306538	116307037	chr11	116332510	116333009	Exoc7|chr11:116332510-116333009	0.461158279240818	.	.
chr11	116412844	116413343	chr11	116162936	116163435	Rnf157|chr11:116162936-116163435	0.551246756004722	.	.
chr11	116433766	116434265	chr11	116470132	116470631	Ubald2|chr11:116470132-116470631	0.541920198236076	.	.
chr11	116433766	116434265	chr11	116592397	116592896	Ubald2|chr11:116592397-116592896	0.577846708739047	.	.
chr11	116433766	116434265	chr11	116657725	116658224	Ubald2|chr11:116657725-116658224	0.468610107685461	.	.
chr11	116842670	116843169	chr11	116657725	116658224	Jmjd6|chr11:116657725-116658224	0.476500638239782	.	.
chr11	116842670	116843169	chr11	116657725	116658224	Mettl23|chr11:116657725-116658224	0.476500638239782	.	.
chr11	116852911	116853410	chr11	116592397	116592896	Mfsd11|chr11:116592397-116592896	0.450746892735798	.	.
chr11	116852911	116853410	chr11	116592397	116592896	Mfsd11|chr11:116592397-116592896	0.450746892735799	.	.
chr11	116852911	116853410	chr11	116592397	116592896	Srsf2|chr11:116592397-116592896	0.450746892735798	.	.
chr11	116852911	116853410	chr11	116592397	116592896	Srsf2|chr11:116592397-116592896	0.450746892735799	.	.
chr11	116852911	116853410	chr11	116657725	116658224	Mfsd11|chr11:116657725-116658224	0.606991021129081	.	.
chr11	116852911	116853410	chr11	116657725	116658224	Srsf2|chr11:116657725-116658224	0.606991021129081	.	.
chr11	117114801	117115300	chr11	117275887	117276386	Sec14l1|chr11:117275887-117276386	0.718558592496809	.	.
chr11	117114801	117115300	chr11	117284662	117285161	Sec14l1|chr11:117284662-117285161	0.501406774961404	.	.
chr11	117114801	117115300	chr11	117436651	117437150	Sec14l1|chr11:117436651-117437150	0.553340839072804	.	.
chr11	117654388	117654887	chr11	117255959	117256458	Tnrc6c|chr11:117255959-117256458	0.589965824386003	.	.
chr11	117654388	117654887	chr11	117255959	117256458	Tnrc6c|chr11:117255959-117256458	0.589965824386004	.	.
chr11	117654388	117654887	chr11	117284662	117285161	Tnrc6c|chr11:117284662-117285161	0.443254491393369	.	.
chr11	117654388	117654887	chr11	117552440	117552939	Tnrc6c|chr11:117552440-117552939	0.625524179162237	.	.
chr11	117873244	117873743	chr11	118165472	118165971	Tha1|chr11:118165472-118165971	0.431474548506182	.	.
chr11	117969321	117969820	chr11	117552440	117552939	Socs3|chr11:117552440-117552939	0.4147167877951	.	.
chr11	118290007	118290506	chr11	118327600	118328099	Usp36|chr11:118327600-118328099	0.65379416925926	.	.
chr11	118476673	118477172	chr11	118327600	118328099	Engase|chr11:118327600-118328099	0.41857618043122	.	.
chr11	118476673	118477172	chr11	118327600	118328099	Engase|chr11:118327600-118328099	0.418576180431221	.	.
chr11	119040875	119041374	chr11	119389818	119390317	Cbx8|chr11:119389818-119390317	0.591382271700992	.	.
chr11	119228292	119228791	chr11	119389818	119390317	Ccdc40|chr11:119389818-119390317	0.565936609804458	.	.
chr11	119228292	119228791	chr11	119389818	119390317	Tbc1d16|chr11:119389818-119390317	0.565936609804458	.	.
chr11	119355272	119355771	chr11	119389818	119390317	Sgsh|chr11:119389818-119390317	0.639769702573298	.	.
chr11	119355272	119355771	chr11	119389818	119390317	Slc26a11|chr11:119389818-119390317	0.639769702573298	.	.
chr11	119942743	119943242	chr11	119784537	119785036	Baiap2|chr11:119784537-119785036	0.450209992328773	.	.
chr11	119942743	119943242	chr11	119784537	119785036	Gm11767|chr11:119784537-119785036	0.450209992328773	.	.
chr11	119942743	119943242	chr11	120169226	120169725	Baiap2|chr11:120169226-120169725	0.498086489030534	.	.
chr11	119942743	119943242	chr11	120169226	120169725	Gm11767|chr11:120169226-120169725	0.498086489030534	.	.
chr11	120086644	120087143	chr11	120051314	120051813	Cep131|chr11:120051314-120051813	0.62615349127536	.	.
chr11	120086644	120087143	chr11	120315991	120316490	Cep131|chr11:120315991-120316490	0.688446650828408	.	.
chr11	120098565	120099064	chr11	120051314	120051813	Ndufaf8|chr11:120051314-120051813	0.545511224957778	.	.
chr11	120098565	120099064	chr11	120051314	120051813	Tepsin|chr11:120051314-120051813	0.545511224957778	.	.
chr11	120151062	120151561	chr11	120305040	120305539	Gm11769|chr11:120305040-120305539	0.479293635818125	.	.
chr11	120151062	120151561	chr11	120305040	120305539	Slc38a10|chr11:120305040-120305539	0.479293635818125	.	.
chr11	120189231	120189730	chr11	120051314	120051813	2810410L24Rik|chr11:120051314-120051813	0.603619047881809	.	.
chr11	120189231	120189730	chr11	120315991	120316490	2810410L24Rik|chr11:120315991-120316490	0.540027622042871	.	.
chr11	120189743	120190242	chr11	120305040	120305539	2810410L24Rik|chr11:120305040-120305539	0.454418912483485	.	.
chr11	120348353	120348852	chr11	120169226	120169725	0610009L18Rik|chr11:120169226-120169725	0.42775639873569	.	.
chr11	120348353	120348852	chr11	120169226	120169725	Actg1|chr11:120169226-120169725	0.42775639873569	.	.
chr11	120348353	120348852	chr11	120296547	120297046	0610009L18Rik|chr11:120296547-120297046	0.657055196907033	.	.
chr11	120348353	120348852	chr11	120296547	120297046	Actg1|chr11:120296547-120297046	0.657055196907033	.	.
chr11	120348353	120348852	chr11	120305040	120305539	0610009L18Rik|chr11:120305040-120305539	0.548262653043603	.	.
chr11	120348353	120348852	chr11	120305040	120305539	Actg1|chr11:120305040-120305539	0.548262653043603	.	.
chr11	120348353	120348852	chr11	120315991	120316490	0610009L18Rik|chr11:120315991-120316490	0.596223751274106	.	.
chr11	120348353	120348852	chr11	120315991	120316490	Actg1|chr11:120315991-120316490	0.596223751274106	.	.
chr11	120378030	120378529	chr11	120169226	120169725	Faap100|chr11:120169226-120169725	0.463314268296886	.	.
chr11	120378030	120378529	chr11	120296547	120297046	Faap100|chr11:120296547-120297046	0.427417349818332	.	.
chr11	120378030	120378529	chr11	120305040	120305539	Faap100|chr11:120305040-120305539	0.605318266957138	.	.
chr11	120378030	120378529	chr11	120358057	120358556	Faap100|chr11:120358057-120358556	0.590964537543745	.	.
chr11	120437465	120437964	chr11	120169226	120169725	Nploc4|chr11:120169226-120169725	0.589592005405426	.	.
chr11	120437465	120437964	chr11	120169226	120169725	Nploc4|chr11:120169226-120169725	0.589592005405427	.	.
chr11	120437465	120437964	chr11	120296547	120297046	Nploc4|chr11:120296547-120297046	0.619911292849685	.	.
chr11	120437465	120437964	chr11	120305040	120305539	Nploc4|chr11:120305040-120305539	0.706681629731303	.	.
chr11	120490989	120491488	chr11	120315991	120316490	Slc25a10|chr11:120315991-120316490	0.612861458922746	.	.
chr11	120491581	120492080	chr11	120041716	120042215	Gm11788|chr11:120041716-120042215	0.486128194634346	.	.
chr11	120491581	120492080	chr11	120041716	120042215	Slc25a10|chr11:120041716-120042215	0.486128194634346	.	.
chr11	120549445	120549944	chr11	120776005	120776504	Mcrip1|chr11:120776005-120776504	0.519090149638547	.	.
chr11	120572732	120573231	chr11	120269588	120270087	P4hb|chr11:120269588-120270087	0.587231402969014	.	.
chr11	120572732	120573231	chr11	120358057	120358556	P4hb|chr11:120358057-120358556	0.641132444838301	.	.
chr11	120598167	120598666	chr11	120296547	120297046	Alyref|chr11:120296547-120297046	0.565231589414793	.	.
chr11	120598167	120598666	chr11	120296547	120297046	Anapc11|chr11:120296547-120297046	0.565231589414793	.	.
chr11	120598167	120598666	chr11	120305040	120305539	Alyref|chr11:120305040-120305539	0.637480735586179	.	.
chr11	120598167	120598666	chr11	120305040	120305539	Anapc11|chr11:120305040-120305539	0.637480735586179	.	.
chr11	120598167	120598666	chr11	120800265	120800764	Alyref|chr11:120800265-120800764	0.534565891731882	.	.
chr11	120598167	120598666	chr11	120800265	120800764	Anapc11|chr11:120800265-120800764	0.534565891731882	.	.
chr11	120727145	120727644	chr11	120296547	120297046	Dcxr|chr11:120296547-120297046	0.546978280839181	.	.
chr11	120727145	120727644	chr11	120315991	120316490	Dcxr|chr11:120315991-120316490	0.442974975099619	.	.
chr11	120727145	120727644	chr11	120800265	120800764	Dcxr|chr11:120800265-120800764	0.516650452813409	.	.
chr11	120824566	120825065	chr11	120800265	120800764	Fasn|chr11:120800265-120800764	0.575374061775367	.	.
chr11	121236873	121237372	chr11	120776005	120776504	Narf|chr11:120776005-120776504	0.67660372030706	.	.
chr12	3806195	3806694	chr12	3959786	3960285	Dnmt3a|chr12:3959786-3960285	0.749920356830472	.	.
chr12	3806195	3806694	chr12	4004613	4005112	Dnmt3a|chr12:4004613-4005112	0.437618721531621	.	.
chr12	4038690	4039189	chr12	3780875	3781374	Efr3b|chr12:3780875-3781374	0.431112739389145	.	.
chr12	4038690	4039189	chr12	3781418	3781917	Efr3b|chr12:3781418-3781917	0.573594955072632	.	.
chr12	4082669	4083168	chr12	4004613	4005112	Dnajc27|chr12:4004613-4005112	0.494964368383707	.	.
chr12	4082669	4083168	chr12	4004613	4005112	Dnajc27|chr12:4004613-4005112	0.494964368383708	.	.
chr12	4082669	4083168	chr12	4407014	4407513	Dnajc27|chr12:4407014-4407513	0.612761136894815	.	.
chr12	4233545	4234044	chr12	3781418	3781917	Cenpo|chr12:3781418-3781917	0.593653282447922	.	.
chr12	4233545	4234044	chr12	3781418	3781917	Ptrhd1|chr12:3781418-3781917	0.593653282447922	.	.
chr12	4234091	4234590	chr12	3781418	3781917	Cenpo|chr12:3781418-3781917	0.423775865374051	.	.
chr12	4234091	4234590	chr12	3781418	3781917	Ptrhd1|chr12:3781418-3781917	0.423775865374051	.	.
chr12	4768411	4768910	chr12	5245067	5245566	Fam228b|chr12:5245067-5245566	0.812906779312234	.	.
chr12	4768411	4768910	chr12	5245067	5245566	Pfn4|chr12:5245067-5245566	0.812906779312234	.	.
chr12	4769054	4769553	chr12	4507374	4507873	Fam228b|chr12:4507374-4507873	0.577878009365017	.	.
chr12	4769054	4769553	chr12	4507374	4507873	Pfn4|chr12:4507374-4507873	0.577878009365017	.	.
chr12	4917091	4917590	chr12	4507374	4507873	Atad2b|chr12:4507374-4507873	0.512054619561735	.	.
chr12	8499854	8500353	chr12	8325946	8326445	Rhob|chr12:8325946-8326445	0.864020564583286	.	.
chr12	8499854	8500353	chr12	8344933	8345432	Rhob|chr12:8344933-8345432	0.835058986266957	.	.
chr12	8499854	8500353	chr12	8364211	8364710	Rhob|chr12:8364211-8364710	0.635318010616898	.	.
chr12	8499854	8500353	chr12	8453268	8453767	Rhob|chr12:8453268-8453767	0.681125661341201	.	.
chr12	8673939	8674438	chr12	8961541	8962040	Pum2|chr12:8961541-8962040	0.451243444336499	.	.
chr12	8921676	8922175	chr12	8640845	8641344	Laptm4a|chr12:8640845-8641344	0.650559327431219	.	.
chr12	8973750	8974249	chr12	8640845	8641344	Wdr35|chr12:8640845-8641344	0.653963666430672	.	.
chr12	13248936	13249435	chr12	13083582	13084081	Ddx1|chr12:13083582-13084081	0.439339806527156	.	.
chr12	14151855	14152354	chr12	14260281	14260780	Lratd1|chr12:14260281-14260780	0.81889382394743	.	.
chr12	14152378	14152877	chr12	14260281	14260780	Lratd1|chr12:14260281-14260780	0.459455085588101	.	.
chr12	16653362	16653861	chr12	16320534	16321033	Ntsr2|chr12:16320534-16321033	0.722071040934279	.	.
chr12	16653362	16653861	chr12	16320534	16321033	Ntsr2|chr12:16320534-16321033	0.72207104093428	.	.
chr12	16653362	16653861	chr12	16533198	16533697	Ntsr2|chr12:16533198-16533697	0.57189444230054	.	.
chr12	16653362	16653861	chr12	16663060	16663559	Ntsr2|chr12:16663060-16663559	0.606103523955163	.	.
chr12	16653362	16653861	chr12	16731059	16731558	Ntsr2|chr12:16731059-16731558	0.715464972667626	.	.
chr12	16894535	16895034	chr12	16731059	16731558	Rock2|chr12:16731059-16731558	0.472490000895249	.	.
chr12	17544569	17545068	chr12	17360563	17361062	Odc1|chr12:17360563-17361062	0.471741747771972	.	.
chr12	17690494	17690993	chr12	17621508	17622007	Hpcal1|chr12:17621508-17622007	0.609499456785193	.	.
chr12	21373421	21373920	chr12	21111432	21111931	Adam17|chr12:21111432-21111931	0.792659453050301	.	.
chr12	21373421	21373920	chr12	21111432	21111931	Gm49586|chr12:21111432-21111931	0.792659453050301	.	.
chr12	21373421	21373920	chr12	21136246	21136745	Adam17|chr12:21136246-21136745	0.425533119153334	.	.
chr12	21373421	21373920	chr12	21136246	21136745	Gm49586|chr12:21136246-21136745	0.425533119153334	.	.
chr12	24571882	24572381	chr12	24642147	24642646	Grhl1|chr12:24642147-24642646	0.710885689670683	.	.
chr12	24571882	24572381	chr12	24642674	24643173	Grhl1|chr12:24642674-24643173	0.479237010566811	.	.
chr12	24571882	24572381	chr12	24965950	24966449	Grhl1|chr12:24965950-24966449	0.530593043435419	.	.
chr12	24707931	24708430	chr12	24642147	24642646	Rrm2|chr12:24642147-24642646	0.429369333102906	.	.
chr12	24831230	24831729	chr12	25161248	25161747	2900060N12Rik|chr12:25161248-25161747	0.568539850520814	.	.
chr12	24831230	24831729	chr12	25161248	25161747	Mboat2|chr12:25161248-25161747	0.568539850520814	.	.
chr12	24831230	24831729	chr12	25239841	25240340	2900060N12Rik|chr12:25239841-25240340	0.582377619719872	.	.
chr12	24831230	24831729	chr12	25239841	25240340	Mboat2|chr12:25239841-25240340	0.582377619719872	.	.
chr12	25095893	25096392	chr12	25033945	25034444	Id2|chr12:25033945-25034444	0.451868326730368	.	.
chr12	26415033	26415532	chr12	26277177	26277676	Rnf144a|chr12:26277177-26277676	0.486220279267795	.	.
chr12	26456257	26456756	chr12	26277177	26277676	Rsad2|chr12:26277177-26277676	0.475298061179375	.	.
chr12	32061096	32061595	chr12	31812285	31812784	Prkar2b|chr12:31812285-31812784	0.487040803578102	.	.
chr12	32379107	32379606	chr12	32379638	32380137	Ccdc71l|chr12:32379638-32380137	0.63729534734292	.	.
chr12	32953896	32954395	chr12	32632955	32633454	4933406C10Rik|chr12:32632955-32633454	0.580295665888128	.	.
chr12	32953896	32954395	chr12	32632955	32633454	Sypl|chr12:32632955-32633454	0.580295665888128	.	.
chr12	36042350	36042849	chr12	36029187	36029686	Tspan13|chr12:36029187-36029686	0.511451894586594	.	.
chr12	40037180	40037679	chr12	40399775	40400274	Arl4a|chr12:40399775-40400274	0.602740048761519	.	.
chr12	40037180	40037679	chr12	40399775	40400274	Arl4aos|chr12:40399775-40400274	0.602740048761519	.	.
chr12	40037180	40037679	chr12	40454379	40454878	Arl4a|chr12:40454379-40454878	0.463063850296713	.	.
chr12	40037180	40037679	chr12	40454379	40454878	Arl4aos|chr12:40454379-40454878	0.463063850296713	.	.
chr12	40037180	40037679	chr12	40464236	40464735	Arl4a|chr12:40464236-40464735	0.843081284633881	.	.
chr12	40037180	40037679	chr12	40464236	40464735	Arl4aos|chr12:40464236-40464735	0.843081284633881	.	.
chr12	40037180	40037679	chr12	40484230	40484729	Arl4a|chr12:40484230-40484729	0.637087514170795	.	.
chr12	40037180	40037679	chr12	40484230	40484729	Arl4aos|chr12:40484230-40484729	0.637087514170795	.	.
chr12	40221987	40222486	chr12	40399775	40400274	Gm7008|chr12:40399775-40400274	0.606534203154031	.	.
chr12	40221987	40222486	chr12	40430992	40431491	Gm7008|chr12:40430992-40431491	0.445399545869758	.	.
chr12	40221987	40222486	chr12	40454379	40454878	Gm7008|chr12:40454379-40454878	0.516442587724279	.	.
chr12	40221987	40222486	chr12	40464236	40464735	Gm7008|chr12:40464236-40464735	0.929444918447362	.	.
chr12	40221987	40222486	chr12	40484230	40484729	Gm7008|chr12:40484230-40484729	0.642293932972335	.	.
chr12	40222499	40222998	chr12	40430992	40431491	Gm7008|chr12:40430992-40431491	0.623248008792759	.	.
chr12	40223096	40223595	chr12	40387438	40387937	Gm7008|chr12:40387438-40387937	0.648034367356977	.	.
chr12	40223096	40223595	chr12	40484230	40484729	Gm7008|chr12:40484230-40484729	0.600474611574068	.	.
chr12	41023758	41024257	chr12	40991571	40992070	Immp2l|chr12:40991571-40992070	0.505777900178681	.	.
chr12	44209467	44209966	chr12	44338003	44338502	Dnajb9|chr12:44338003-44338502	0.782209532245185	.	.
chr12	44210008	44210507	chr12	44338003	44338502	Dnajb9|chr12:44338003-44338502	0.901303327571403	.	.
chr12	44268865	44269364	chr12	44245712	44246211	Gm47096|chr12:44245712-44246211	0.523224910249813	.	.
chr12	44268865	44269364	chr12	44245712	44246211	Gm47096|chr12:44245712-44246211	0.523224910249814	.	.
chr12	45074191	45074690	chr12	44990317	44990816	Stxbp6|chr12:44990317-44990816	0.416667470841646	.	.
chr12	50119671	50120170	chr12	49951720	49952219	Gm40418|chr12:49951720-49952219	0.46271395393534	.	.
chr12	52097471	52097970	chr12	52389511	52390010	Nubpl|chr12:52389511-52390010	0.51645108910822	.	.
chr12	52097471	52097970	chr12	52390296	52390795	Nubpl|chr12:52390296-52390795	0.422702092649497	.	.
chr12	52504062	52504561	chr12	52389511	52390010	Arhgap5|chr12:52389511-52390010	0.575170820945258	.	.
chr12	52504062	52504561	chr12	52390296	52390795	Arhgap5|chr12:52390296-52390795	0.507919684882202	.	.
chr12	55079962	55080461	chr12	55398522	55399021	2700097O09Rik|chr12:55398522-55399021	0.563037155099446	.	.
chr12	55079962	55080461	chr12	55398522	55399021	Srp54a|chr12:55398522-55399021	0.563037155099446	.	.
chr12	55491802	55492301	chr12	55446601	55447100	Nfkbia|chr12:55446601-55447100	0.594555358062921	.	.
chr12	59011769	59012268	chr12	59262799	59263298	Sec23a|chr12:59262799-59263298	0.85493258439587	.	.
chr12	59011769	59012268	chr12	59455841	59456340	Sec23a|chr12:59455841-59456340	0.901310151387762	.	.
chr12	59011769	59012268	chr12	59460968	59461467	Sec23a|chr12:59460968-59461467	0.52492999508377	.	.
chr12	59219648	59220147	chr12	59262799	59263298	Fbxo33|chr12:59262799-59263298	0.653654360574894	.	.
chr12	59219648	59220147	chr12	59455841	59456340	Fbxo33|chr12:59455841-59456340	0.716668013336492	.	.
chr12	69241732	69242231	chr12	69361318	69361817	Klhdc1|chr12:69361318-69361817	0.545327509154386	.	.
chr12	69371805	69372304	chr12	69361318	69361817	Arf6|chr12:69361318-69361817	0.693410445480544	.	.
chr12	69371805	69372304	chr12	69361318	69361817	Gm9887|chr12:69361318-69361817	0.693410445480544	.	.
chr12	69724620	69725119	chr12	69814190	69814689	Dmac2l|chr12:69814190-69814689	0.535282502332025	.	.
chr12	69724620	69725119	chr12	69814190	69814689	L2hgdh|chr12:69814190-69814689	0.535282502332025	.	.
chr12	70347314	70347813	chr12	70358672	70359171	Gm32151|chr12:70358672-70359171	0.700571616825161	.	.
chr12	70347314	70347813	chr12	70358672	70359171	Trim9|chr12:70358672-70359171	0.700571616825161	.	.
chr12	70452822	70453321	chr12	70358672	70359171	Tmx1|chr12:70358672-70359171	0.522114389592909	.	.
chr12	71015552	71016051	chr12	70968431	70968930	3110056K07Rik|chr12:70968431-70968930	0.669737641409936	.	.
chr12	71015552	71016051	chr12	70968431	70968930	Arid4a|chr12:70968431-70968930	0.669737641409936	.	.
chr12	72085417	72085916	chr12	71946379	71946878	Jkamp|chr12:71946379-71946878	0.451840360652677	.	.
chr12	72085417	72085916	chr12	71946379	71946878	L3hypdh|chr12:71946379-71946878	0.451840360652677	.	.
chr12	72085417	72085916	chr12	71954034	71954533	Jkamp|chr12:71954034-71954533	0.829039388061398	.	.
chr12	72085417	72085916	chr12	71954034	71954533	L3hypdh|chr12:71954034-71954533	0.829039388061398	.	.
chr12	72085417	72085916	chr12	71957459	71957958	Jkamp|chr12:71957459-71957958	0.622054666177541	.	.
chr12	72085417	72085916	chr12	71957459	71957958	L3hypdh|chr12:71957459-71957958	0.622054666177541	.	.
chr12	72085417	72085916	chr12	72242723	72243222	Jkamp|chr12:72242723-72243222	0.809373367656654	.	.
chr12	72085417	72085916	chr12	72242723	72243222	L3hypdh|chr12:72242723-72243222	0.809373367656654	.	.
chr12	72085417	72085916	chr12	72374873	72375372	Jkamp|chr12:72374873-72375372	0.49184924831725	.	.
chr12	72085417	72085916	chr12	72374873	72375372	L3hypdh|chr12:72374873-72375372	0.49184924831725	.	.
chr12	73964243	73964742	chr12	73907585	73908084	Snapc1|chr12:73907585-73908084	0.548412722963269	.	.
chr12	76404000	76404499	chr12	76264591	76265090	4930426I24Rik|chr12:76264591-76265090	0.791066026251937	.	.
chr12	76404000	76404499	chr12	76264591	76265090	Hspa2|chr12:76264591-76265090	0.791066026251937	.	.
chr12	80112769	80113268	chr12	79911322	79911821	Zfp36l1|chr12:79911322-79911821	0.617980220220546	.	.
chr12	80132054	80132553	chr12	79911322	79911821	2310015A10Rik|chr12:79911322-79911821	0.661339736920764	.	.
chr12	80132054	80132553	chr12	80062323	80062822	2310015A10Rik|chr12:80062323-80062822	0.46415494638052	.	.
chr12	80945952	80946451	chr12	80598738	80599237	Gm20337|chr12:80598738-80599237	0.440581396245363	.	.
chr12	80945952	80946451	chr12	80598738	80599237	Srsf5|chr12:80598738-80599237	0.440581396245363	.	.
chr12	80945952	80946451	chr12	80694859	80695358	Gm20337|chr12:80694859-80695358	0.63518395678362	.	.
chr12	80945952	80946451	chr12	80694859	80695358	Srsf5|chr12:80694859-80695358	0.63518395678362	.	.
chr12	83487596	83488095	chr12	83133859	83134358	Dpf3|chr12:83133859-83134358	0.686736576100717	.	.
chr12	83631953	83632452	chr12	83268428	83268927	Rbm25|chr12:83268428-83268927	0.429248921990431	.	.
chr12	83631953	83632452	chr12	83342627	83343126	Rbm25|chr12:83342627-83343126	0.710176807122248	.	.
chr12	83921804	83922303	chr12	84193834	84194333	Numb|chr12:84193834-84194333	0.709558955292851	.	.
chr12	84009082	84009581	chr12	84193834	84194333	Acot1|chr12:84193834-84194333	0.443568408396333	.	.
chr12	84114080	84114579	chr12	84193834	84194333	Dnal1|chr12:84193834-84194333	0.43615935358771	.	.
chr12	84361729	84362228	chr12	84193834	84194333	Coq6|chr12:84193834-84194333	0.448558034902006	.	.
chr12	84361729	84362228	chr12	84193834	84194333	Fam161b|chr12:84193834-84194333	0.448558034902006	.	.
chr12	84408782	84409281	chr12	84532155	84532654	Bbof1|chr12:84532155-84532654	0.632276763427434	.	.
chr12	84408782	84409281	chr12	84532155	84532654	Bbof1|chr12:84532155-84532654	0.632276763427435	.	.
chr12	84408782	84409281	chr12	84532155	84532654	Entpd5|chr12:84532155-84532654	0.632276763427434	.	.
chr12	84408782	84409281	chr12	84532155	84532654	Entpd5|chr12:84532155-84532654	0.632276763427435	.	.
chr12	84408782	84409281	chr12	84532830	84533329	Bbof1|chr12:84532830-84533329	0.468529570524194	.	.
chr12	84408782	84409281	chr12	84532830	84533329	Entpd5|chr12:84532830-84533329	0.468529570524194	.	.
chr12	84417020	84417519	chr12	84193834	84194333	Rnf113a2|chr12:84193834-84194333	0.717002093816082	.	.
chr12	84450806	84451305	chr12	84193834	84194333	Aldh6a1|chr12:84193834-84194333	0.722938525612806	.	.
chr12	84450806	84451305	chr12	84193834	84194333	Lin52|chr12:84193834-84194333	0.722938525612806	.	.
chr12	84450806	84451305	chr12	84589693	84590192	Aldh6a1|chr12:84589693-84590192	0.588360097059392	.	.
chr12	84450806	84451305	chr12	84589693	84590192	Lin52|chr12:84589693-84590192	0.588360097059392	.	.
chr12	84996049	84996548	chr12	84532155	84532654	Ylpm1|chr12:84532155-84532654	0.653430861254421	.	.
chr12	84996049	84996548	chr12	84532830	84533329	Ylpm1|chr12:84532830-84533329	0.484205174852871	.	.
chr12	84996049	84996548	chr12	85169409	85169908	Ylpm1|chr12:85169409-85169908	0.77436733361181	.	.
chr12	84996049	84996548	chr12	85170138	85170637	Ylpm1|chr12:85170138-85170637	0.606374416410019	.	.
chr12	85110578	85111077	chr12	85350790	85351289	Dlst|chr12:85350790-85351289	0.673447247546536	.	.
chr12	85110578	85111077	chr12	85350790	85351289	Prox2|chr12:85350790-85351289	0.673447247546536	.	.
chr12	85110578	85111077	chr12	85455080	85455579	Dlst|chr12:85455080-85455579	0.57261234237595	.	.
chr12	85110578	85111077	chr12	85455080	85455579	Prox2|chr12:85455080-85455579	0.57261234237595	.	.
chr12	85110578	85111077	chr12	85492005	85492504	Dlst|chr12:85492005-85492504	0.504448551349036	.	.
chr12	85110578	85111077	chr12	85492005	85492504	Prox2|chr12:85492005-85492504	0.504448551349036	.	.
chr12	85288407	85288906	chr12	85572130	85572629	Acyp1|chr12:85572130-85572629	0.656212949000099	.	.
chr12	85288407	85288906	chr12	85572130	85572629	Zc2hc1c|chr12:85572130-85572629	0.656212949000099	.	.
chr12	85288407	85288906	chr12	85607996	85608495	Acyp1|chr12:85607996-85608495	0.510744138817143	.	.
chr12	85288407	85288906	chr12	85607996	85608495	Zc2hc1c|chr12:85607996-85608495	0.510744138817143	.	.
chr12	85339182	85339681	chr12	85169409	85169908	Nek9|chr12:85169409-85169908	0.698111681158247	.	.
chr12	85339182	85339681	chr12	85170138	85170637	Nek9|chr12:85170138-85170637	0.573238459044192	.	.
chr12	85339182	85339681	chr12	85572130	85572629	Nek9|chr12:85572130-85572629	0.523585388298929	.	.
chr12	85374032	85374531	chr12	85169409	85169908	Gm47819|chr12:85169409-85169908	0.626806670279696	.	.
chr12	85374032	85374531	chr12	85169409	85169908	Tmed10|chr12:85169409-85169908	0.626806670279696	.	.
chr12	85374032	85374531	chr12	85170138	85170637	Gm47819|chr12:85170138-85170637	0.503912651322223	.	.
chr12	85374032	85374531	chr12	85170138	85170637	Tmed10|chr12:85170138-85170637	0.503912651322223	.	.
chr12	85473268	85473767	chr12	85614034	85614533	Fos|chr12:85614034-85614533	0.624827179290843	.	.
chr12	85599057	85599556	chr12	85455080	85455579	Gm47863|chr12:85455080-85455579	0.649823406463229	.	.
chr12	85599057	85599556	chr12	85455080	85455579	Jdp2|chr12:85455080-85455579	0.649823406463229	.	.
chr12	85599057	85599556	chr12	85492005	85492504	Gm47863|chr12:85492005-85492504	0.56238152896934	.	.
chr12	85599057	85599556	chr12	85492005	85492504	Jdp2|chr12:85492005-85492504	0.56238152896934	.	.
chr12	85824404	85824903	chr12	85572130	85572629	Erg28|chr12:85572130-85572629	0.686194887769249	.	.
chr12	85824404	85824903	chr12	85572130	85572629	Ttll5|chr12:85572130-85572629	0.686194887769249	.	.
chr12	85824404	85824903	chr12	85879622	85880121	Erg28|chr12:85879622-85880121	0.660902122962002	.	.
chr12	85824404	85824903	chr12	85879622	85880121	Ttll5|chr12:85879622-85880121	0.660902122962002	.	.
chr12	85824404	85824903	chr12	86163117	86163616	Erg28|chr12:86163117-86163616	0.84176786364643	.	.
chr12	85824404	85824903	chr12	86163117	86163616	Ttll5|chr12:86163117-86163616	0.84176786364643	.	.
chr12	86678463	86678962	chr12	86652601	86653100	Vash1|chr12:86652601-86653100	0.690585335875061	.	.
chr12	86678463	86678962	chr12	86801213	86801712	Vash1|chr12:86801213-86801712	0.509128889729762	.	.
chr12	86678463	86678962	chr12	86823933	86824432	Vash1|chr12:86823933-86824432	0.427122596124578	.	.
chr12	86678463	86678962	chr12	86888012	86888511	Vash1|chr12:86888012-86888511	0.450382575061154	.	.
chr12	86678463	86678962	chr12	86888525	86889024	Vash1|chr12:86888525-86889024	0.416040534170556	.	.
chr12	86678463	86678962	chr12	86932148	86932647	Vash1|chr12:86932148-86932647	0.600543654701614	.	.
chr12	86947035	86947534	chr12	86652601	86653100	Cipc|chr12:86652601-86653100	0.841918274999136	.	.
chr12	86947035	86947534	chr12	86801213	86801712	Cipc|chr12:86801213-86801712	0.60875719344626	.	.
chr12	86947035	86947534	chr12	86823933	86824432	Cipc|chr12:86823933-86824432	0.474712255398652	.	.
chr12	86947035	86947534	chr12	86888012	86888511	Cipc|chr12:86888012-86888511	0.606711209326538	.	.
chr12	86947035	86947534	chr12	86888525	86889024	Cipc|chr12:86888525-86889024	0.541161225487294	.	.
chr12	86947035	86947534	chr12	86932148	86932647	Cipc|chr12:86932148-86932647	0.771887787510756	.	.
chr12	87146862	87147361	chr12	86801213	86801712	Gstz1|chr12:86801213-86801712	0.794114405499563	.	.
chr12	87146862	87147361	chr12	86801213	86801712	Pomt2|chr12:86801213-86801712	0.794114405499563	.	.
chr12	87146862	87147361	chr12	86823933	86824432	Gstz1|chr12:86823933-86824432	0.654703864978282	.	.
chr12	87146862	87147361	chr12	86823933	86824432	Pomt2|chr12:86823933-86824432	0.654703864978282	.	.
chr12	87146862	87147361	chr12	86888012	86888511	Gstz1|chr12:86888012-86888511	0.479569346352998	.	.
chr12	87146862	87147361	chr12	86888012	86888511	Pomt2|chr12:86888012-86888511	0.479569346352998	.	.
chr12	87146862	87147361	chr12	86888525	86889024	Gstz1|chr12:86888525-86889024	0.508940455871045	.	.
chr12	87146862	87147361	chr12	86888525	86889024	Pomt2|chr12:86888525-86889024	0.508940455871045	.	.
chr12	87146862	87147361	chr12	86932148	86932647	Gstz1|chr12:86932148-86932647	0.698230919838002	.	.
chr12	87146862	87147361	chr12	86932148	86932647	Pomt2|chr12:86932148-86932647	0.698230919838002	.	.
chr12	87147363	87147862	chr12	86801213	86801712	Gstz1|chr12:86801213-86801712	0.837792737110453	.	.
chr12	87147363	87147862	chr12	86801213	86801712	Pomt2|chr12:86801213-86801712	0.837792737110453	.	.
chr12	87147363	87147862	chr12	86823933	86824432	Gstz1|chr12:86823933-86824432	0.658232588028808	.	.
chr12	87147363	87147862	chr12	86823933	86824432	Pomt2|chr12:86823933-86824432	0.658232588028808	.	.
chr12	87147363	87147862	chr12	86888525	86889024	Gstz1|chr12:86888525-86889024	0.449735790039482	.	.
chr12	87147363	87147862	chr12	86888525	86889024	Pomt2|chr12:86888525-86889024	0.449735790039482	.	.
chr12	87147363	87147862	chr12	86932148	86932647	Gstz1|chr12:86932148-86932647	0.5888120689096	.	.
chr12	87147363	87147862	chr12	86932148	86932647	Pomt2|chr12:86932148-86932647	0.5888120689096	.	.
chr12	91589847	91590346	chr12	91400127	91400626	Gtf2a1|chr12:91400127-91400626	0.428129670665119	.	.
chr12	91589847	91590346	chr12	91679268	91679767	Gtf2a1|chr12:91679268-91679767	0.709125464447749	.	.
chr12	91589847	91590346	chr12	91679268	91679767	Gtf2a1|chr12:91679268-91679767	0.70912546444775	.	.
chr12	91848976	91849475	chr12	92197273	92197772	Sel1l|chr12:92197273-92197772	0.527150141171562	.	.
chr12	98901331	98901830	chr12	98795719	98796218	Eml5|chr12:98795719-98796218	0.468200333315332	.	.
chr12	99627730	99628229	chr12	99392795	99393294	1700064M15Rik|chr12:99392795-99393294	0.530678742431658	.	.
chr12	99627730	99628229	chr12	99490207	99490706	1700064M15Rik|chr12:99490207-99490706	0.666098947164458	.	.
chr12	99627730	99628229	chr12	99562308	99562807	1700064M15Rik|chr12:99562308-99562807	0.426458940713868	.	.
chr12	99884210	99884709	chr12	100201731	100202230	Efcab11|chr12:100201731-100202230	0.45249657699821	.	.
chr12	99884210	99884709	chr12	100201731	100202230	Tdp1|chr12:100201731-100202230	0.45249657699821	.	.
chr12	100109943	100110442	chr12	100201731	100202230	Psmc1|chr12:100201731-100202230	0.418837166703029	.	.
chr12	100159429	100159928	chr12	100201731	100202230	Nrde2|chr12:100201731-100202230	0.434802754251023	.	.
chr12	100187337	100187836	chr12	100201731	100202230	Gm10433|chr12:100201731-100202230	0.601407898138285	.	.
chr12	100199231	100199730	chr12	100201731	100202230	Calm1|chr12:100201731-100202230	0.628296011004471	.	.
chr12	100520604	100521103	chr12	100282287	100282786	Ttc7b|chr12:100282287-100282786	0.581233754595494	.	.
chr12	100520604	100521103	chr12	100724974	100725473	Ttc7b|chr12:100724974-100725473	0.603172875061126	.	.
chr12	100520604	100521103	chr12	100724974	100725473	Ttc7b|chr12:100724974-100725473	0.603172875061127	.	.
chr12	100520604	100521103	chr12	100839130	100839629	Ttc7b|chr12:100839130-100839629	0.461805749816334	.	.
chr12	100778861	100779360	chr12	100808813	100809312	Dglucy|chr12:100808813-100809312	0.499030349321901	.	.
chr12	101083449	101083948	chr12	100839130	100839629	Ppp4r3a|chr12:100839130-100839629	0.526884213537185	.	.
chr12	102439514	102440013	chr12	102498714	102499213	Lgmn|chr12:102498714-102499213	0.67266940149824	.	.
chr12	102704729	102705228	chr12	102498714	102499213	Itpk1|chr12:102498714-102499213	0.484211576725134	.	.
chr12	102757703	102758202	chr12	102622371	102622870	Ubr7|chr12:102622371-102622870	0.58810315892701	.	.
chr12	103532075	103532574	chr12	103353529	103354028	Ppp4r4|chr12:103353529-103354028	0.761037725736662	.	.
chr12	108179112	108179611	chr12	108396024	108396523	Ccnk|chr12:108396024-108396523	0.625023830078341	.	.
chr12	108179112	108179611	chr12	108396024	108396523	Setd3|chr12:108396024-108396523	0.625023830078341	.	.
chr12	108275424	108275923	chr12	108396024	108396523	Ccdc85c|chr12:108396024-108396523	0.552751906871543	.	.
chr12	108275424	108275923	chr12	108422923	108423422	Ccdc85c|chr12:108422923-108423422	0.462118045379434	.	.
chr12	108333866	108334365	chr12	108422923	108423422	Cyp46a1|chr12:108422923-108423422	0.524153368960732	.	.
chr12	108334495	108334994	chr12	108396024	108396523	Cyp46a1|chr12:108396024-108396523	0.419882973177146	.	.
chr12	108334495	108334994	chr12	108422923	108423422	Cyp46a1|chr12:108422923-108423422	0.623679441899657	.	.
chr12	108334495	108334994	chr12	108422923	108423422	Cyp46a1|chr12:108422923-108423422	0.623679441899658	.	.
chr12	108835738	108836237	chr12	108757884	108758383	Slc25a29|chr12:108757884-108758383	0.518112202451563	.	.
chr12	108835738	108836237	chr12	108757884	108758383	Slc25a47|chr12:108757884-108758383	0.518112202451563	.	.
chr12	109453074	109453573	chr12	109445791	109446290	Dlk1|chr12:109445791-109446290	0.418987753000645	.	.
chr12	110446315	110446814	chr12	110591371	110591870	Ppp2r5c|chr12:110591371-110591870	0.733550749871166	.	.
chr12	110737634	110738133	chr12	110591371	110591870	Wdr20|chr12:110591371-110591870	0.755711754306026	.	.
chr12	110737634	110738133	chr12	110786192	110786691	Wdr20|chr12:110786192-110786691	0.658247083592249	.	.
chr12	111038978	111039477	chr12	110762296	110762795	Rcor1|chr12:110762296-110762795	0.45823589989296	.	.
chr12	111038978	111039477	chr12	110865953	110866452	Rcor1|chr12:110865953-110866452	0.770463457132346	.	.
chr12	111166107	111166606	chr12	110865953	110866452	Traf3|chr12:110865953-110866452	0.539254274281916	.	.
chr12	111377603	111378102	chr12	111409463	111409962	Cdc42bpb|chr12:111409463-111409962	0.428309855151011	.	.
chr12	111377603	111378102	chr12	111514238	111514737	Cdc42bpb|chr12:111514238-111514737	0.44756640173298	.	.
chr12	111499601	111500100	chr12	111321756	111322255	Gm40578|chr12:111321756-111322255	0.70143399754766	.	.
chr12	111499601	111500100	chr12	111409463	111409962	Gm40578|chr12:111409463-111409962	0.47680939723054	.	.
chr12	111499601	111500100	chr12	111469439	111469938	Gm40578|chr12:111469439-111469938	0.524142616270655	.	.
chr12	111499601	111500100	chr12	111514238	111514737	Gm40578|chr12:111514238-111514737	0.660448861494835	.	.
chr12	111574203	111574702	chr12	111409463	111409962	2810029C07Rik|chr12:111409463-111409962	0.430862382641594	.	.
chr12	111574203	111574702	chr12	111409463	111409962	Mark3|chr12:111409463-111409962	0.430862382641594	.	.
chr12	111574203	111574702	chr12	111514238	111514737	2810029C07Rik|chr12:111514238-111514737	0.530465865681048	.	.
chr12	111574203	111574702	chr12	111514238	111514737	Mark3|chr12:111514238-111514737	0.530465865681048	.	.
chr12	111672038	111672537	chr12	111321756	111322255	Ckb|chr12:111321756-111322255	0.535160209538365	.	.
chr12	111672038	111672537	chr12	111469439	111469938	Ckb|chr12:111469439-111469938	0.467627161491146	.	.
chr12	111672038	111672537	chr12	111513597	111514096	Ckb|chr12:111513597-111514096	0.618016081706182	.	.
chr12	111677756	111678255	chr12	111409463	111409962	Trmt61a|chr12:111409463-111409962	0.465993244251308	.	.
chr12	111677756	111678255	chr12	111514238	111514737	Trmt61a|chr12:111514238-111514737	0.49030588135057	.	.
chr12	111712918	111713417	chr12	111409463	111409962	Apopt1|chr12:111409463-111409962	0.482389823357716	.	.
chr12	111712918	111713417	chr12	111409463	111409962	Bag5|chr12:111409463-111409962	0.482389823357716	.	.
chr12	111712918	111713417	chr12	111514238	111514737	Apopt1|chr12:111514238-111514737	0.474286091149598	.	.
chr12	111712918	111713417	chr12	111514238	111514737	Bag5|chr12:111514238-111514737	0.474286091149598	.	.
chr12	111732339	111732838	chr12	111409463	111409962	Gm15996|chr12:111409463-111409962	0.420133064052125	.	.
chr12	111813805	111814304	chr12	111514238	111514737	Xrcc3|chr12:111514238-111514737	0.744933188726676	.	.
chr12	111813805	111814304	chr12	111514238	111514737	Zfyve21|chr12:111514238-111514737	0.744933188726676	.	.
chr12	111813805	111814304	chr12	111693837	111694336	Xrcc3|chr12:111693837-111694336	0.439046236578306	.	.
chr12	111813805	111814304	chr12	111693837	111694336	Zfyve21|chr12:111693837-111694336	0.439046236578306	.	.
chr12	111813805	111814304	chr12	112199261	112199760	Xrcc3|chr12:112199261-112199760	0.428450067681474	.	.
chr12	111813805	111814304	chr12	112199261	112199760	Zfyve21|chr12:112199261-112199760	0.428450067681474	.	.
chr12	111907907	111908406	chr12	111513597	111514096	Ppp1r13b|chr12:111513597-111514096	0.739322551488117	.	.
chr12	111907907	111908406	chr12	112221762	112222261	Ppp1r13b|chr12:112221762-112222261	0.448466927978513	.	.
chr12	111966768	111967267	chr12	111694933	111695432	Atp5mpl|chr12:111694933-111695432	0.430998955971526	.	.
chr12	111966768	111967267	chr12	112207148	112207647	Atp5mpl|chr12:112207148-112207647	0.496455359158453	.	.
chr12	112808619	112809118	chr12	112597596	112598095	Clba1|chr12:112597596-112598095	0.474636027766178	.	.
chr12	112808619	112809118	chr12	112693382	112693881	Clba1|chr12:112693382-112693881	0.83889804359646	.	.
chr12	112808619	112809118	chr12	112965385	112965884	Clba1|chr12:112965385-112965884	0.525312454828455	.	.
chr12	112808619	112809118	chr12	113047997	113048496	Clba1|chr12:113047997-113048496	0.504280086573934	.	.
chr12	112808619	112809118	chr12	113141679	113142178	Clba1|chr12:113141679-113142178	0.569574854864944	.	.
chr12	112808619	112809118	chr12	113164160	113164659	Clba1|chr12:113164160-113164659	0.43144852398018	.	.
chr12	112829246	112829745	chr12	112597596	112598095	Cdca4|chr12:112597596-112598095	0.45866807211908	.	.
chr12	112829246	112829745	chr12	112693382	112693881	Cdca4|chr12:112693382-112693881	0.769202254726884	.	.
chr12	112829246	112829745	chr12	112965385	112965884	Cdca4|chr12:112965385-112965884	0.501182299226872	.	.
chr12	112829246	112829745	chr12	112965385	112965884	Cdca4|chr12:112965385-112965884	0.501182299226873	.	.
chr12	112829246	112829745	chr12	113141679	113142178	Cdca4|chr12:113141679-113142178	0.428516524326021	.	.
chr12	112829246	112829745	chr12	113164160	113164659	Cdca4|chr12:113164160-113164659	0.472198503534682	.	.
chr12	112976210	112976709	chr12	112693382	112693881	Btbd6|chr12:112693382-112693881	0.418552898928283	.	.
chr12	112976210	112976709	chr12	113164160	113164659	Btbd6|chr12:113164160-113164659	0.450660770849463	.	.
chr12	113000550	113001049	chr12	113047997	113048496	9230104M06Rik|chr12:113047997-113048496	0.80277128017974	.	.
chr12	113000550	113001049	chr12	113047997	113048496	Brf1|chr12:113047997-113048496	0.80277128017974	.	.
chr12	113000550	113001049	chr12	113141679	113142178	9230104M06Rik|chr12:113141679-113142178	0.863082334158023	.	.
chr12	113000550	113001049	chr12	113141679	113142178	Brf1|chr12:113141679-113142178	0.863082334158023	.	.
chr12	113014165	113014664	chr12	112965385	112965884	Pacs2|chr12:112965385-112965884	0.499010994974451	.	.
chr12	113014165	113014664	chr12	113141679	113142178	Pacs2|chr12:113141679-113142178	0.428816226742806	.	.
chr12	113014165	113014664	chr12	113164160	113164659	Pacs2|chr12:113164160-113164659	0.544228292068727	.	.
chr12	113156023	113156522	chr12	113047997	113048496	Tedc1|chr12:113047997-113048496	0.718858992845488	.	.
chr12	113156023	113156522	chr12	113141679	113142178	Tedc1|chr12:113141679-113142178	0.775040925538408	.	.
chr12	118301927	118302426	chr12	118156929	118157428	Sp4|chr12:118156929-118157428	0.666323139400709	.	.
chr12	118301927	118302426	chr12	118650745	118651244	Sp4|chr12:118650745-118651244	0.769560009099557	.	.
chr12	118301927	118302426	chr12	118650745	118651244	Sp4|chr12:118650745-118651244	0.769560009099558	.	.
chr12	118301927	118302426	chr12	118661506	118662005	Sp4|chr12:118661506-118662005	0.481255379962833	.	.
chr13	6648554	6649053	chr13	6529035	6529534	Pfkp|chr13:6529035-6529534	0.49776550087481	.	.
chr13	8870839	8871338	chr13	9011513	9012012	Wdr37|chr13:9011513-9012012	0.574796595871988	.	.
chr13	9093516	9094015	chr13	9011513	9012012	Larp4b|chr13:9011513-9012012	0.585765553931555	.	.
chr13	12257945	12258444	chr13	12071917	12072416	Mtr|chr13:12071917-12072416	0.460875340140128	.	.
chr13	12394851	12395350	chr13	12503374	12503873	Heatr1|chr13:12503374-12503873	0.475176172382628	.	.
chr13	12565528	12566027	chr13	12461291	12461790	Ero1lb|chr13:12461291-12461790	0.464488833834215	.	.
chr13	13590034	13590533	chr13	13889360	13889859	Lyst|chr13:13889360-13889859	0.706004294857753	.	.
chr13	13954240	13954739	chr13	13889360	13889859	B3galnt2|chr13:13889360-13889859	0.509492182650332	.	.
chr13	14039436	14039935	chr13	13889360	13889859	Tbce|chr13:13889360-13889859	0.453001177254056	.	.
chr13	14039436	14039935	chr13	13889360	13889859	Tbce|chr13:13889360-13889859	0.453001177254057	.	.
chr13	15462976	15463475	chr13	15677068	15677567	Gli3|chr13:15677068-15677567	0.455819815916747	.	.
chr13	15462976	15463475	chr13	15677068	15677567	Gm6556|chr13:15677068-15677567	0.455819815916747	.	.
chr13	15462976	15463475	chr13	15741710	15742209	Gli3|chr13:15741710-15742209	0.549627006210363	.	.
chr13	15462976	15463475	chr13	15741710	15742209	Gm6556|chr13:15741710-15742209	0.549627006210363	.	.
chr13	15802342	15802841	chr13	15543538	15544037	4933412O06Rik|chr13:15543538-15544037	0.429552964005709	.	.
chr13	17805118	17805617	chr13	18186375	18186874	Cdk13|chr13:18186375-18186874	0.717898125402651	.	.
chr13	21179915	21180414	chr13	21160547	21161046	Trim27|chr13:21160547-21161046	0.5423219555971	.	.
chr13	21402484	21402983	chr13	21408319	21408818	Zkscan3|chr13:21408319-21408818	0.486966209224836	.	.
chr13	21402484	21402983	chr13	21709841	21710340	Zkscan3|chr13:21709841-21710340	0.45732624415142	.	.
chr13	21530842	21531341	chr13	21408319	21408818	Zkscan8|chr13:21408319-21408818	0.584095562799531	.	.
chr13	21721773	21722272	chr13	21253941	21254440	Hist1h2bm|chr13:21253941-21254440	0.478437251428853	.	.
chr13	21721773	21722272	chr13	21775071	21775570	Hist1h2bm|chr13:21775071-21775570	0.607771263513006	.	.
chr13	21734849	21735348	chr13	21506077	21506576	Hist1h4j|chr13:21506077-21506576	0.417814635136182	.	.
chr13	21753625	21754124	chr13	21775071	21775570	Hist1h2ak|chr13:21775071-21775570	0.499986140191901	.	.
chr13	21753625	21754124	chr13	21775071	21775570	Hist1h2bn|chr13:21775071-21775570	0.499986140191901	.	.
chr13	21783178	21783677	chr13	21506077	21506576	Hist1h3i|chr13:21506077-21506576	0.623424934694806	.	.
chr13	21783178	21783677	chr13	21506077	21506576	Hist1h3i|chr13:21506077-21506576	0.623424934694807	.	.
chr13	21783178	21783677	chr13	22028618	22029117	Hist1h3i|chr13:22028618-22029117	0.824391639630029	.	.
chr13	21787192	21787691	chr13	21775071	21775570	Hist1h2an|chr13:21775071-21775570	0.626167801622277	.	.
chr13	21787192	21787691	chr13	21775071	21775570	Hist1h2bp|chr13:21775071-21775570	0.626167801622277	.	.
chr13	21944731	21945230	chr13	21709841	21710340	Gm11280|chr13:21709841-21710340	0.635776659937974	.	.
chr13	21944731	21945230	chr13	21709841	21710340	Zfp184|chr13:21709841-21710340	0.635776659937974	.	.
chr13	21944731	21945230	chr13	21974818	21975317	Gm11280|chr13:21974818-21975317	0.439906942026158	.	.
chr13	21944731	21945230	chr13	21974818	21975317	Zfp184|chr13:21974818-21975317	0.439906942026158	.	.
chr13	22035458	22035957	chr13	22022193	22022692	Hist1h2ah|chr13:22022193-22022692	0.431261313275012	.	.
chr13	22035458	22035957	chr13	22022193	22022692	Hist1h2bk|chr13:22022193-22022692	0.431261313275012	.	.
chr13	22042806	22043305	chr13	21974818	21975317	Hist1h2ag|chr13:21974818-21975317	0.516343581380942	.	.
chr13	22042806	22043305	chr13	21974818	21975317	Hist1h2bj|chr13:21974818-21975317	0.516343581380942	.	.
chr13	23488639	23489138	chr13	23517431	23517930	Btn2a2|chr13:23517431-23517930	0.482128444257728	.	.
chr13	23562339	23562838	chr13	23285443	23285942	Hist1h3e|chr13:23285443-23285942	0.611536024140303	.	.
chr13	23562339	23562838	chr13	23298807	23299306	Hist1h3e|chr13:23298807-23299306	0.514215198005969	.	.
chr13	23562339	23562838	chr13	23450438	23450937	Hist1h3e|chr13:23450438-23450937	0.557027553125667	.	.
chr13	23562339	23562838	chr13	23463350	23463849	Hist1h3e|chr13:23463350-23463849	0.53802913613183	.	.
chr13	23562339	23562838	chr13	23517431	23517930	Hist1h3e|chr13:23517431-23517930	0.537523352530545	.	.
chr13	23562339	23562838	chr13	23517944	23518443	Hist1h3e|chr13:23517944-23518443	0.446172353811408	.	.
chr13	23571065	23571564	chr13	23432464	23432963	Hist1h2ae|chr13:23432464-23432963	0.737556963697824	.	.
chr13	23571065	23571564	chr13	23432464	23432963	Hist1h2bg|chr13:23432464-23432963	0.737556963697824	.	.
chr13	23574072	23574571	chr13	23432464	23432963	Hist1h2ad|chr13:23432464-23432963	0.514885021628631	.	.
chr13	23574072	23574571	chr13	23432464	23432963	Hist1h2bf|chr13:23432464-23432963	0.514885021628631	.	.
chr13	23622332	23622831	chr13	23285443	23285942	Hist1h1e|chr13:23285443-23285942	0.501926939240053	.	.
chr13	23622332	23622831	chr13	23450438	23450937	Hist1h1e|chr13:23450438-23450937	0.485692438690148	.	.
chr13	23622332	23622831	chr13	23517431	23517930	Hist1h1e|chr13:23517431-23517930	0.516614467982584	.	.
chr13	23622332	23622831	chr13	23517944	23518443	Hist1h1e|chr13:23517944-23518443	0.443274929228875	.	.
chr13	23683740	23684239	chr13	23432464	23432963	Hist1h2ac|chr13:23432464-23432963	0.83052168094057	.	.
chr13	23683740	23684239	chr13	23432464	23432963	Hist1h2bc|chr13:23432464-23432963	0.83052168094057	.	.
chr13	23698335	23698834	chr13	23432464	23432963	Hist1h4c|chr13:23432464-23432963	0.583252282612281	.	.
chr13	23746467	23746966	chr13	23437876	23438375	Hist1h2bb|chr13:23437876-23438375	0.423507798650827	.	.
chr13	23760988	23761487	chr13	24223744	24224243	Hist1h4a|chr13:24223744-24224243	0.543983603821709	.	.
chr13	24280533	24281032	chr13	24049307	24049806	Carmil1|chr13:24049307-24049806	0.420251395329781	.	.
chr13	24280533	24281032	chr13	24268817	24269316	Carmil1|chr13:24268817-24269316	0.415796884691944	.	.
chr13	24280533	24281032	chr13	24713519	24714018	Carmil1|chr13:24713519-24714018	0.421987369959104	.	.
chr13	24280533	24281032	chr13	24724018	24724517	Carmil1|chr13:24724018-24724517	0.513979463761885	.	.
chr13	24281092	24281591	chr13	24049307	24049806	Carmil1|chr13:24049307-24049806	0.434861151016594	.	.
chr13	24281092	24281591	chr13	24268283	24268782	Carmil1|chr13:24268283-24268782	0.497604449768957	.	.
chr13	24281092	24281591	chr13	24268817	24269316	Carmil1|chr13:24268817-24269316	0.525806687656018	.	.
chr13	24281092	24281591	chr13	24713519	24714018	Carmil1|chr13:24713519-24714018	0.456305753051435	.	.
chr13	24281092	24281591	chr13	24724018	24724517	Carmil1|chr13:24724018-24724517	0.450539774461958	.	.
chr13	24800518	24801017	chr13	24945595	24946094	BC005537|chr13:24945595-24946094	0.649726495163063	.	.
chr13	24831349	24831848	chr13	24945595	24946094	Acot13|chr13:24945595-24946094	0.812341322231409	.	.
chr13	24831349	24831848	chr13	24945595	24946094	Tdp2|chr13:24945595-24946094	0.812341322231409	.	.
chr13	24937481	24937980	chr13	24945595	24946094	9330162012Rik|chr13:24945595-24946094	0.790792071283269	.	.
chr13	24937481	24937980	chr13	24945595	24946094	Aldh5a1|chr13:24945595-24946094	0.790792071283269	.	.
chr13	25020080	25020579	chr13	24945595	24946094	Mrs2|chr13:24945595-24946094	0.858736251521173	.	.
chr13	29985950	29986449	chr13	29984120	29984619	E2f3|chr13:29984120-29984619	0.536038636053727	.	.
chr13	29985950	29986449	chr13	29984713	29985212	E2f3|chr13:29984713-29985212	0.56924034356813	.	.
chr13	29985950	29986449	chr13	30186415	30186914	E2f3|chr13:30186415-30186914	0.50121997642332	.	.
chr13	34002107	34002606	chr13	34239385	34239884	Ripk1|chr13:34239385-34239884	0.546393104786751	.	.
chr13	34002107	34002606	chr13	34239385	34239884	Ripk1|chr13:34239385-34239884	0.546393104786752	.	.
chr13	34002107	34002606	chr13	34239385	34239884	Serpinb6a|chr13:34239385-34239884	0.546393104786751	.	.
chr13	34002107	34002606	chr13	34239385	34239884	Serpinb6a|chr13:34239385-34239884	0.546393104786752	.	.
chr13	34002107	34002606	chr13	34248699	34249198	Ripk1|chr13:34248699-34249198	0.644768783313201	.	.
chr13	34002107	34002606	chr13	34248699	34249198	Serpinb6a|chr13:34248699-34249198	0.644768783313201	.	.
chr13	34002107	34002606	chr13	34249203	34249702	Ripk1|chr13:34249203-34249702	0.616424877861889	.	.
chr13	34002107	34002606	chr13	34249203	34249702	Serpinb6a|chr13:34249203-34249702	0.616424877861889	.	.
chr13	34002107	34002606	chr13	34271653	34272152	Ripk1|chr13:34271653-34272152	0.609991414697165	.	.
chr13	34002107	34002606	chr13	34271653	34272152	Serpinb6a|chr13:34271653-34272152	0.609991414697165	.	.
chr13	34037355	34037854	chr13	34248699	34249198	Bphl|chr13:34248699-34249198	0.66643484975197	.	.
chr13	34037355	34037854	chr13	34249203	34249702	Bphl|chr13:34249203-34249702	0.506722802225743	.	.
chr13	34037355	34037854	chr13	34271653	34272152	Bphl|chr13:34271653-34272152	0.511486565793478	.	.
chr13	37433955	37434454	chr13	37477669	37478168	Gm4035|chr13:37477669-37478168	0.431885737209016	.	.
chr13	38204636	38205135	chr13	37826502	37827001	Snrnp48|chr13:37826502-37827001	0.456671935772669	.	.
chr13	38658313	38658812	chr13	38543298	38543797	Eef1e1|chr13:38543298-38543797	0.442369918930071	.	.
chr13	38960291	38960790	chr13	39011622	39012121	5033403F01Rik|chr13:39011622-39012121	0.698128668069347	.	.
chr13	38960291	38960790	chr13	39011622	39012121	Slc35b3|chr13:39011622-39012121	0.698128668069347	.	.
chr13	41000736	41001235	chr13	40890553	40891052	A730081D07Rik|chr13:40890553-40891052	0.495466439425538	.	.
chr13	41000736	41001235	chr13	40890553	40891052	Pak1ip1|chr13:40890553-40891052	0.495466439425538	.	.
chr13	41016018	41016517	chr13	41327525	41328024	Tmem14c|chr13:41327525-41328024	0.424570088904288	.	.
chr13	41249535	41250034	chr13	41358705	41359204	Smim13|chr13:41358705-41359204	0.480156960288933	.	.
chr13	42051539	42052038	chr13	41807314	41807813	Hivep1|chr13:41807314-41807813	0.645737814048238	.	.
chr13	43304026	43304525	chr13	43206136	43206635	Gfod1|chr13:43206136-43206635	0.796246158360912	.	.
chr13	43304026	43304525	chr13	43212318	43212817	Gfod1|chr13:43212318-43212817	0.418018263742277	.	.
chr13	43304026	43304525	chr13	43711550	43712049	Gfod1|chr13:43711550-43712049	0.563005412862089	.	.
chr13	43481082	43481581	chr13	43212318	43212817	Ranbp9|chr13:43212318-43212817	0.475245012805227	.	.
chr13	43615675	43616174	chr13	43764178	43764677	Rnf182|chr13:43764178-43764677	0.465430941940137	.	.
chr13	43864402	43864901	chr13	43764178	43764677	Gm33195|chr13:43764178-43764677	0.573735990968256	.	.
chr13	44100599	44101098	chr13	44496511	44497010	Gm33630|chr13:44496511-44497010	0.448941735263069	.	.
chr13	45001926	45002425	chr13	45466632	45467131	Dtnbp1|chr13:45466632-45467131	0.451876543224486	.	.
chr13	45389446	45389945	chr13	45300733	45301232	Mylip|chr13:45300733-45301232	0.478416437612818	.	.
chr13	45964390	45964889	chr13	45907176	45907675	5033430I15Rik|chr13:45907176-45907675	0.600006114203659	.	.
chr13	45964390	45964889	chr13	45907176	45907675	Atxn1|chr13:45907176-45907675	0.600006114203659	.	.
chr13	45964390	45964889	chr13	46023635	46024134	5033430I15Rik|chr13:46023635-46024134	0.633272701583096	.	.
chr13	45964390	45964889	chr13	46023635	46024134	Atxn1|chr13:46023635-46024134	0.633272701583096	.	.
chr13	45964390	45964889	chr13	46038985	46039484	5033430I15Rik|chr13:46038985-46039484	0.603160045602569	.	.
chr13	45964390	45964889	chr13	46038985	46039484	Atxn1|chr13:46038985-46039484	0.603160045602569	.	.
chr13	46929567	46930066	chr13	46540862	46541361	Kif13a|chr13:46540862-46541361	0.439012694696067	.	.
chr13	46929567	46930066	chr13	47017253	47017752	Kif13a|chr13:47017253-47017752	0.520759891642769	.	.
chr13	47014611	47015110	chr13	47017253	47017752	Nhlrc1|chr13:47017253-47017752	0.675150760591317	.	.
chr13	48260702	48261201	chr13	48126544	48127043	Id4|chr13:48126544-48127043	0.423205679243605	.	.
chr13	48260702	48261201	chr13	48126544	48127043	Id4|chr13:48126544-48127043	0.423205679243606	.	.
chr13	48260702	48261201	chr13	48153218	48153717	Id4|chr13:48153218-48153717	0.575271926513127	.	.
chr13	48546387	48546886	chr13	48878454	48878953	6720427I07Rik|chr13:48878454-48878953	0.523121869388806	.	.
chr13	48968109	48968608	chr13	49100381	49100880	Fam120a|chr13:49100381-49100880	0.60910682293368	.	.
chr13	48968109	48968608	chr13	49178805	49179304	Fam120a|chr13:49178805-49179304	0.667114246154341	.	.
chr13	49215799	49216298	chr13	49100381	49100880	Card19|chr13:49100381-49100880	0.613284481122749	.	.
chr13	49215799	49216298	chr13	49178805	49179304	Card19|chr13:49178805-49179304	0.447866574247766	.	.
chr13	49341273	49341772	chr13	49178805	49179304	Bicd2|chr13:49178805-49179304	0.418746478120532	.	.
chr13	49420945	49421444	chr13	49352533	49353032	Ippk|chr13:49352533-49353032	0.613684149221856	.	.
chr13	49652677	49653176	chr13	49352533	49353032	Cenpp|chr13:49352533-49353032	0.420503461142824	.	.
chr13	49652677	49653176	chr13	49352533	49353032	Nol8|chr13:49352533-49353032	0.420503461142824	.	.
chr13	54504059	54504558	chr13	54303572	54304071	Simc1|chr13:54303572-54304071	0.453160843113809	.	.
chr13	54504059	54504558	chr13	54332244	54332743	Simc1|chr13:54332244-54332743	0.711002956676875	.	.
chr13	54565190	54565689	chr13	54285846	54286345	4833439L19Rik|chr13:54285846-54286345	0.435453674070768	.	.
chr13	54565190	54565689	chr13	54687033	54687532	4833439L19Rik|chr13:54687033-54687532	0.479984081142079	.	.
chr13	54565190	54565689	chr13	54687033	54687532	4833439L19Rik|chr13:54687033-54687532	0.47998408114208	.	.
chr13	54574757	54575256	chr13	54303572	54304071	Arl10|chr13:54303572-54304071	0.449397577400131	.	.
chr13	54574757	54575256	chr13	54332244	54332743	Arl10|chr13:54332244-54332743	0.439323530308573	.	.
chr13	54574757	54575256	chr13	54687033	54687532	Arl10|chr13:54687033-54687532	0.4381819390077	.	.
chr13	54621521	54622020	chr13	54332244	54332743	Faf2|chr13:54332244-54332743	0.493760378990033	.	.
chr13	54621521	54622020	chr13	54687578	54688077	Faf2|chr13:54687578-54688077	0.491245713993846	.	.
chr13	54621521	54622020	chr13	54979024	54979523	Faf2|chr13:54979024-54979523	0.482814010056135	.	.
chr13	54693847	54694346	chr13	54303572	54304071	Rnf44|chr13:54303572-54304071	0.721853324882185	.	.
chr13	54693847	54694346	chr13	54332244	54332743	Rnf44|chr13:54332244-54332743	0.417529134168873	.	.
chr13	54693847	54694346	chr13	54687033	54687532	Rnf44|chr13:54687033-54687532	0.803692417204566	.	.
chr13	54912875	54913374	chr13	55190137	55190636	5330429C05Rik|chr13:55190137-55190636	0.603331904406812	.	.
chr13	55100032	55100531	chr13	55211503	55212002	Uimc1|chr13:55211503-55212002	0.721798211289296	.	.
chr13	55100032	55100531	chr13	55450456	55450955	Uimc1|chr13:55450456-55450955	0.643418595391547	.	.
chr13	55105015	55105514	chr13	54978464	54978963	Zfp346|chr13:54978464-54978963	0.432162659309547	.	.
chr13	55105015	55105514	chr13	54979024	54979523	Zfp346|chr13:54979024-54979523	0.499661612329395	.	.
chr13	55362590	55363089	chr13	55211503	55212002	Lman2|chr13:55211503-55212002	0.481151486484299	.	.
chr13	55362590	55363089	chr13	55450456	55450955	Lman2|chr13:55450456-55450955	0.434173457920527	.	.
chr13	55444939	55445438	chr13	55211503	55212002	Grk6|chr13:55211503-55212002	0.601403506863137	.	.
chr13	55444939	55445438	chr13	55450456	55450955	Grk6|chr13:55450456-55450955	0.56009177865827	.	.
chr13	55464566	55465065	chr13	55190137	55190636	Prr7|chr13:55190137-55190636	0.465963392427408	.	.
chr13	55513226	55513725	chr13	55450456	55450955	Pdlim7|chr13:55450456-55450955	0.703733380396131	.	.
chr13	55692880	55693379	chr13	55450456	55450955	B230219D22Rik|chr13:55450456-55450955	0.510155538934765	.	.
chr13	55714903	55715402	chr13	55450456	55450955	Txndc15|chr13:55450456-55450955	0.54249581579483	.	.
chr13	56703074	56703573	chr13	56315203	56315702	Smad5|chr13:56315203-56315702	0.483886816494688	.	.
chr13	56703074	56703573	chr13	56597961	56598460	Smad5|chr13:56597961-56598460	0.714977991471934	.	.
chr13	58128353	58128852	chr13	58057871	58058370	Hnrnpa0|chr13:58057871-58058370	0.529310237281179	.	.
chr13	58129167	58129666	chr13	58057871	58058370	Hnrnpa0|chr13:58057871-58058370	0.414692070756593	.	.
chr13	58157398	58157897	chr13	57965588	57966087	Gm48295|chr13:57965588-57966087	0.563622253650005	.	.
chr13	58157398	58157897	chr13	57965588	57966087	Idnk|chr13:57965588-57966087	0.563622253650005	.	.
chr13	58401390	58401889	chr13	58057871	58058370	Rmi1|chr13:58057871-58058370	0.467364984807817	.	.
chr13	58401390	58401889	chr13	58560518	58561017	Rmi1|chr13:58560518-58561017	0.70339477044215	.	.
chr13	58402270	58402769	chr13	58057871	58058370	Hnrnpk|chr13:58057871-58058370	0.641287518885374	.	.
chr13	58402270	58402769	chr13	58057871	58058370	Rmi1|chr13:58057871-58058370	0.641287518885374	.	.
chr13	59769664	59770163	chr13	60044823	60045322	Etohd2|chr13:60044823-60045322	0.558089693848274	.	.
chr13	59769664	59770163	chr13	60044823	60045322	Isca1|chr13:60044823-60045322	0.558089693848274	.	.
chr13	60601650	60602149	chr13	60654183	60654682	Dapk1|chr13:60654183-60654682	0.517091941077554	.	.
chr13	62760515	62761014	chr13	62897890	62898389	Platr25|chr13:62897890-62898389	0.469173437057898	.	.
chr13	66932815	66933314	chr13	66976337	66976836	Mterf3|chr13:66976337-66976836	0.43383576257189	.	.
chr13	66932815	66933314	chr13	66976337	66976836	Ptdss1|chr13:66976337-66976836	0.43383576257189	.	.
chr13	67484105	67484604	chr13	67081073	67081572	Zfp874b|chr13:67081073-67081572	0.422368876475207	.	.
chr13	67484105	67484604	chr13	67081073	67081572	Zfp874b|chr13:67081073-67081572	0.422368876475208	.	.
chr13	68999335	68999834	chr13	68961515	68962014	Adcy2|chr13:68961515-68962014	0.486682670392702	.	.
chr13	68999335	68999834	chr13	68961515	68962014	Gm35161|chr13:68961515-68962014	0.486682670392702	.	.
chr13	69534509	69535008	chr13	69809582	69810081	Tent4a|chr13:69809582-69810081	0.456802094821499	.	.
chr13	73603707	73604206	chr13	73446822	73447321	Clptm1l|chr13:73446822-73447321	0.455971403391561	.	.
chr13	74208494	74208993	chr13	74301155	74301654	Exoc3|chr13:74301155-74301654	0.730641951701587	.	.
chr13	74208494	74208993	chr13	74306895	74307394	Exoc3|chr13:74306895-74307394	0.506388553462533	.	.
chr13	74399359	74399858	chr13	74301155	74301654	Ftl1-ps1|chr13:74301155-74301654	0.507739408812342	.	.
chr13	74399359	74399858	chr13	74306895	74307394	Ftl1-ps1|chr13:74306895-74307394	0.578590899028176	.	.
chr13	75707260	75707759	chr13	75975662	75976161	1700037F03Rik|chr13:75975662-75976161	0.72494482633376	.	.
chr13	75707260	75707759	chr13	75975662	75976161	Ell2|chr13:75975662-75976161	0.72494482633376	.	.
chr13	75839631	75840130	chr13	75975662	75976161	Glrx|chr13:75975662-75976161	0.755257480616634	.	.
chr13	81710811	81711310	chr13	81766968	81767467	Mblac2|chr13:81766968-81767467	0.459711793042392	.	.
chr13	81710811	81711310	chr13	81766968	81767467	Polr3g|chr13:81766968-81767467	0.459711793042392	.	.
chr13	89740192	89740691	chr13	89597334	89597833	Gm4117|chr13:89597334-89597833	0.510252288572257	.	.
chr13	91460739	91461238	chr13	91365187	91365686	Ssbp2|chr13:91365187-91365686	0.444700854099961	.	.
chr13	92530876	92531375	chr13	92967159	92967658	Zfyve16|chr13:92967159-92967658	0.496078394946461	.	.
chr13	92610790	92611289	chr13	92967159	92967658	Serinc5|chr13:92967159-92967658	0.609011570841853	.	.
chr13	93143860	93144359	chr13	92751675	92752174	Cmya5|chr13:92751675-92752174	0.562221666972261	.	.
chr13	93143860	93144359	chr13	92751675	92752174	Cmya5|chr13:92751675-92752174	0.562221666972262	.	.
chr13	93144538	93145037	chr13	92751675	92752174	Cmya5|chr13:92751675-92752174	0.605084473352142	.	.
chr13	93499604	93500103	chr13	93658050	93658549	Jmy|chr13:93658050-93658549	0.508046115431286	.	.
chr13	94285185	94285684	chr13	94178526	94179025	Scamp1|chr13:94178526-94179025	0.463535191824217	.	.
chr13	94285185	94285684	chr13	94178526	94179025	Scamp1|chr13:94178526-94179025	0.463535191824218	.	.
chr13	94358727	94359226	chr13	94178526	94179025	Ap3b1|chr13:94178526-94179025	0.445727090667862	.	.
chr13	94358727	94359226	chr13	94178526	94179025	Gm9776|chr13:94178526-94179025	0.445727090667862	.	.
chr13	95375152	95375651	chr13	95185752	95186251	Aggf1|chr13:95185752-95186251	0.530193794776728	.	.
chr13	96670761	96671260	chr13	96928619	96929118	Hmgcr|chr13:96928619-96929118	0.463921892742153	.	.
chr13	97137683	97138182	chr13	96928619	96929118	Gfm2|chr13:96928619-96929118	0.48149742629703	.	.
chr13	97137683	97138182	chr13	96928619	96929118	Nsa2|chr13:96928619-96929118	0.48149742629703	.	.
chr13	100786322	100786821	chr13	101092396	101092895	Ccnb1|chr13:101092396-101092895	0.835941853214881	.	.
chr13	100833220	100833719	chr13	101092396	101092895	Slc30a5|chr13:101092396-101092895	0.751664977966278	.	.
chr13	101768015	101768514	chr13	101811955	101812454	Pik3r1|chr13:101811955-101812454	0.426393042077178	.	.
chr13	103773978	103774477	chr13	103711372	103711871	Srek1|chr13:103711372-103711871	0.478885712781105	.	.
chr13	103920407	103920906	chr13	104025220	104025719	Erbin|chr13:104025220-104025719	0.416901156907467	.	.
chr13	104109439	104109938	chr13	104025220	104025719	Nln|chr13:104025220-104025719	0.54518397898312	.	.
chr13	104109439	104109938	chr13	104025220	104025719	Sgtb|chr13:104025220-104025719	0.54518397898312	.	.
chr13	104178521	104179020	chr13	104036421	104036920	Shld3|chr13:104036421-104036920	0.704525324954735	.	.
chr13	104178521	104179020	chr13	104036421	104036920	Trappc13|chr13:104036421-104036920	0.704525324954735	.	.
chr13	104178521	104179020	chr13	104036421	104036920	Trim23|chr13:104036421-104036920	0.704525324954735	.	.
chr13	104228576	104229075	chr13	104025220	104025719	Cenpk|chr13:104025220-104025719	0.47831541400342	.	.
chr13	104228576	104229075	chr13	104025220	104025719	Ppwd1|chr13:104025220-104025719	0.47831541400342	.	.
chr13	107889889	107890388	chr13	107831119	107831618	Zswim6|chr13:107831119-107831618	0.559484209890042	.	.
chr13	107889889	107890388	chr13	107923236	107923735	Zswim6|chr13:107923236-107923735	0.595544929692024	.	.
chr13	107890410	107890909	chr13	107700300	107700799	Zswim6|chr13:107700300-107700799	0.634015337194562	.	.
chr13	107890410	107890909	chr13	107831119	107831618	Zswim6|chr13:107831119-107831618	0.723666372680302	.	.
chr13	108158431	108158930	chr13	107831119	107831618	Ercc8|chr13:107831119-107831618	0.496524890614777	.	.
chr13	108158431	108158930	chr13	107831119	107831618	Ndufaf2|chr13:107831119-107831618	0.496524890614777	.	.
chr13	108214149	108214648	chr13	107923764	107924263	Elovl7|chr13:107923764-107924263	0.468798385013621	.	.
chr13	111725221	111725720	chr13	111996856	111997355	Gm15287|chr13:111996856-111997355	0.72823997498874	.	.
chr13	111725735	111726234	chr13	111996856	111997355	Gm15287|chr13:111996856-111997355	0.66268329067489	.	.
chr13	111867794	111868293	chr13	111996856	111997355	Gm15326|chr13:111996856-111997355	0.514789703011063	.	.
chr13	112463814	112464313	chr13	112259336	112259835	Il6st|chr13:112259336-112259835	0.72386681397541	.	.
chr13	112660437	112660936	chr13	112375695	112376194	Slc38a9|chr13:112375695-112376194	0.459060972477156	.	.
chr13	112660437	112660936	chr13	112439959	112440458	Slc38a9|chr13:112439959-112440458	0.475411272749551	.	.
chr13	113618324	113618823	chr13	113379864	113380363	Snx18|chr13:113379864-113380363	0.4325216793128	.	.
chr13	113794173	113794672	chr13	113918059	113918558	Arl15|chr13:113918059-113918558	0.541024123247705	.	.
chr13	113794712	113795211	chr13	113918059	113918558	Arl15|chr13:113918059-113918558	0.481567968298516	.	.
chr13	114817961	114818460	chr13	114964159	114964658	Mocs2|chr13:114964159-114964658	0.546354229658623	.	.
chr13	115090020	115090519	chr13	114838466	114838965	Gm10734|chr13:114838466-114838965	0.474523006882347	.	.
chr13	115090020	115090519	chr13	114838466	114838965	Pelo|chr13:114838466-114838965	0.474523006882347	.	.
chr14	7817668	7818167	chr14	8039012	8039511	Flnb|chr14:8039012-8039511	0.588044452927831	.	.
chr14	8666089	8666588	chr14	8345538	8346037	4930452B06Rik|chr14:8345538-8346037	0.700636637302345	.	.
chr14	8666089	8666588	chr14	8345538	8346037	4930455B14Rik|chr14:8345538-8346037	0.700636637302345	.	.
chr14	11161357	11161856	chr14	10825539	10826038	Fhit|chr14:10825539-10826038	0.481068291895055	.	.
chr14	11161357	11161856	chr14	11160674	11161173	Fhit|chr14:11160674-11161173	0.61298111652625	.	.
chr14	11161888	11162387	chr14	10825539	10826038	Fhit|chr14:10825539-10826038	0.583406053327285	.	.
chr14	11161888	11162387	chr14	11160674	11161173	Fhit|chr14:11160674-11161173	0.438545038461363	.	.
chr14	16249097	16249596	chr14	16152752	16153251	Ngly1|chr14:16152752-16153251	0.755594442999624	.	.
chr14	16249097	16249596	chr14	16152752	16153251	Oxsm|chr14:16152752-16153251	0.755594442999624	.	.
chr14	16249097	16249596	chr14	16380120	16380619	Ngly1|chr14:16380120-16380619	0.7016534259939	.	.
chr14	16249097	16249596	chr14	16380120	16380619	Oxsm|chr14:16380120-16380619	0.7016534259939	.	.
chr14	16249097	16249596	chr14	16483938	16484437	Ngly1|chr14:16483938-16484437	0.459479279538481	.	.
chr14	16249097	16249596	chr14	16483938	16484437	Oxsm|chr14:16483938-16484437	0.459479279538481	.	.
chr14	16364875	16365374	chr14	16328519	16329018	Top2b|chr14:16328519-16329018	0.487808319403077	.	.
chr14	17660634	17661133	chr14	17632810	17633309	Thrb|chr14:17632810-17633309	0.640136972818339	.	.
chr14	17660634	17661133	chr14	17658934	17659433	Thrb|chr14:17658934-17659433	0.675679788636215	.	.
chr14	18238887	18239386	chr14	18226208	18226707	Nr1d2|chr14:18226208-18226707	0.415630370249101	.	.
chr14	19823648	19824147	chr14	20082882	20083381	Rtraf|chr14:20082882-20083381	0.615902811546505	.	.
chr14	20546312	20546811	chr14	20757442	20757941	1810062O18Rik|chr14:20757442-20757941	0.423540069050126	.	.
chr14	20546312	20546811	chr14	20757442	20757941	Ppp3cb|chr14:20757442-20757941	0.423540069050126	.	.
chr14	20674047	20674546	chr14	20595604	20596103	Sec24c|chr14:20595604-20596103	0.477417981594687	.	.
chr14	20674047	20674546	chr14	20618149	20618648	Sec24c|chr14:20618149-20618648	0.447564338993559	.	.
chr14	20702794	20703293	chr14	20757442	20757941	6230400D17Rik|chr14:20757442-20757941	0.421543736370629	.	.
chr14	20702794	20703293	chr14	20757442	20757941	Chchd1|chr14:20757442-20757941	0.421543736370629	.	.
chr14	20702794	20703293	chr14	20777899	20778398	6230400D17Rik|chr14:20777899-20778398	0.510745433634411	.	.
chr14	20702794	20703293	chr14	20777899	20778398	Chchd1|chr14:20777899-20778398	0.510745433634411	.	.
chr14	20702794	20703293	chr14	20778463	20778962	6230400D17Rik|chr14:20778463-20778962	0.625660807880376	.	.
chr14	20702794	20703293	chr14	20778463	20778962	Chchd1|chr14:20778463-20778962	0.625660807880376	.	.
chr14	20702794	20703293	chr14	20805293	20805792	6230400D17Rik|chr14:20805293-20805792	0.50862798263994	.	.
chr14	20702794	20703293	chr14	20805293	20805792	Chchd1|chr14:20805293-20805792	0.50862798263994	.	.
chr14	20707309	20707808	chr14	20968981	20969480	Zswim8|chr14:20968981-20969480	0.553602509632449	.	.
chr14	20734345	20734844	chr14	20660915	20661414	Ndst2|chr14:20660915-20661414	0.546758958940135	.	.
chr14	20734345	20734844	chr14	20757442	20757941	Ndst2|chr14:20757442-20757941	0.554759402070822	.	.
chr14	20793834	20794333	chr14	20968981	20969480	Camk2g|chr14:20968981-20969480	0.433995665918828	.	.
chr14	20793834	20794333	chr14	20968981	20969480	Gm30108|chr14:20968981-20969480	0.433995665918828	.	.
chr14	20929070	20929569	chr14	20595604	20596103	Vcl|chr14:20595604-20596103	0.633588969196651	.	.
chr14	20929070	20929569	chr14	20618149	20618648	Vcl|chr14:20618149-20618648	0.495914390857524	.	.
chr14	20929070	20929569	chr14	20619099	20619598	Vcl|chr14:20619099-20619598	0.553323634343681	.	.
chr14	20929070	20929569	chr14	20765558	20766057	Vcl|chr14:20765558-20766057	0.6463565162391	.	.
chr14	21052238	21052737	chr14	20765558	20766057	Adk|chr14:20765558-20766057	0.48720371787985	.	.
chr14	21052238	21052737	chr14	20765558	20766057	Ap3m1|chr14:20765558-20766057	0.48720371787985	.	.
chr14	21052238	21052737	chr14	20778463	20778962	Adk|chr14:20778463-20778962	0.429549170238965	.	.
chr14	21052238	21052737	chr14	20778463	20778962	Ap3m1|chr14:20778463-20778962	0.429549170238965	.	.
chr14	21052238	21052737	chr14	21252286	21252785	Adk|chr14:21252286-21252785	0.414011986988346	.	.
chr14	21052238	21052737	chr14	21252286	21252785	Ap3m1|chr14:21252286-21252785	0.414011986988346	.	.
chr14	21052739	21053238	chr14	20968981	20969480	Adk|chr14:20968981-20969480	0.544735581569414	.	.
chr14	21052739	21053238	chr14	20968981	20969480	Ap3m1|chr14:20968981-20969480	0.544735581569414	.	.
chr14	21750282	21750781	chr14	21599720	21600219	Dusp13|chr14:21599720-21600219	0.519290460577141	.	.
chr14	21750282	21750781	chr14	21599720	21600219	Samd8|chr14:21599720-21600219	0.519290460577141	.	.
chr14	21750282	21750781	chr14	21822708	21823207	Dusp13|chr14:21822708-21823207	0.612869171602627	.	.
chr14	21750282	21750781	chr14	21822708	21823207	Samd8|chr14:21822708-21823207	0.612869171602627	.	.
chr14	21848199	21848698	chr14	21613339	21613838	A430057M04Rik|chr14:21613339-21613838	0.532705132917202	.	.
chr14	21848199	21848698	chr14	21613339	21613838	Comtd1|chr14:21613339-21613838	0.532705132917202	.	.
chr14	21848199	21848698	chr14	21987809	21988308	A430057M04Rik|chr14:21987809-21988308	0.424809228085347	.	.
chr14	21848199	21848698	chr14	21987809	21988308	Comtd1|chr14:21987809-21988308	0.424809228085347	.	.
chr14	21848727	21849226	chr14	21613339	21613838	Comtd1|chr14:21613339-21613838	0.590647892850528	.	.
chr14	21848727	21849226	chr14	21987809	21988308	Comtd1|chr14:21987809-21988308	0.471015463011454	.	.
chr14	25461119	25461618	chr14	25135295	25135794	Zmiz1os1|chr14:25135295-25135794	0.431817932815781	.	.
chr14	25461119	25461618	chr14	25377997	25378496	Zmiz1os1|chr14:25377997-25378496	0.543539010390593	.	.
chr14	25461119	25461618	chr14	25565657	25566156	Zmiz1os1|chr14:25565657-25566156	0.559334569944608	.	.
chr14	25461119	25461618	chr14	25580332	25580831	Zmiz1os1|chr14:25580332-25580831	0.458262711315782	.	.
chr14	25461119	25461618	chr14	25587411	25587910	Zmiz1os1|chr14:25587411-25587910	0.519348645314732	.	.
chr14	25461119	25461618	chr14	25660669	25661168	Zmiz1os1|chr14:25660669-25661168	0.567236142928305	.	.
chr14	25461119	25461618	chr14	25717684	25718183	Zmiz1os1|chr14:25717684-25718183	0.492886209503343	.	.
chr14	25693893	25694392	chr14	25487986	25488485	Ppif|chr14:25487986-25488485	0.525649290312965	.	.
chr14	25693893	25694392	chr14	25598935	25599434	Ppif|chr14:25598935-25599434	0.760034767473215	.	.
chr14	25693893	25694392	chr14	25753013	25753512	Ppif|chr14:25753013-25753512	0.579211129377897	.	.
chr14	25768872	25769371	chr14	25587411	25587910	Zcchc24|chr14:25587411-25587910	0.542858731050597	.	.
chr14	25768872	25769371	chr14	25660669	25661168	Zcchc24|chr14:25660669-25661168	0.620355716039522	.	.
chr14	26970326	26970825	chr14	26579294	26579793	Appl1|chr14:26579294-26579793	0.502115260746256	.	.
chr14	27428529	27429028	chr14	27096742	27097241	Tasor|chr14:27096742-27097241	0.540554042498977	.	.
chr14	27428529	27429028	chr14	27389039	27389538	Tasor|chr14:27389039-27389538	0.671072591249908	.	.
chr14	27428529	27429028	chr14	27596235	27596734	Tasor|chr14:27596235-27596734	0.581235330049444	.	.
chr14	27622099	27622598	chr14	27389039	27389538	Erc2|chr14:27389039-27389538	0.519517851367466	.	.
chr14	30548873	30549372	chr14	30541451	30541950	Tkt|chr14:30541451-30541950	0.557429401245624	.	.
chr14	30548873	30549372	chr14	30594268	30594767	Tkt|chr14:30594268-30594767	0.458469662201127	.	.
chr14	31001121	31001620	chr14	31206493	31206992	Glt8d1|chr14:31206493-31206992	0.486530650458838	.	.
chr14	31001121	31001620	chr14	31206493	31206992	Spcs1|chr14:31206493-31206992	0.486530650458838	.	.
chr14	31128787	31129286	chr14	31206493	31206992	Smim4|chr14:31206493-31206992	0.508680738979021	.	.
chr14	31251093	31251592	chr14	31206493	31206992	Bap1|chr14:31206493-31206992	0.544256133427451	.	.
chr14	31251093	31251592	chr14	31206493	31206992	Phf7|chr14:31206493-31206992	0.544256133427451	.	.
chr14	31494924	31495423	chr14	31206493	31206992	Eaf1|chr14:31206493-31206992	0.56765424615715	.	.
chr14	31494924	31495423	chr14	31206493	31206992	Mettl6|chr14:31206493-31206992	0.56765424615715	.	.
chr14	34310439	34310938	chr14	34549279	34549778	Glud1|chr14:34549279-34549778	0.457847034366288	.	.
chr14	34310439	34310938	chr14	34549279	34549778	Shld2|chr14:34549279-34549778	0.457847034366288	.	.
chr14	34673547	34674046	chr14	34332432	34332931	5830448L01Rik|chr14:34332432-34332931	0.574317408751452	.	.
chr14	34673547	34674046	chr14	34332432	34332931	Wapl|chr14:34332432-34332931	0.574317408751452	.	.
chr14	34819794	34820293	chr14	34549279	34549778	Grid1|chr14:34549279-34549778	0.530015220395617	.	.
chr14	37048980	37049479	chr14	37238552	37239051	Rgr|chr14:37238552-37239051	0.44800682299299	.	.
chr14	40966775	40967274	chr14	40894523	40895022	Tspan14|chr14:40894523-40895022	0.470675342645253	.	.
chr14	45318336	45318835	chr14	45364721	45365220	Ero1l|chr14:45364721-45365220	0.695782734131385	.	.
chr14	45318336	45318835	chr14	45388673	45389172	Ero1l|chr14:45388673-45389172	0.447172854609118	.	.
chr14	45318336	45318835	chr14	45643435	45643934	Ero1l|chr14:45643435-45643934	0.481275752479489	.	.
chr14	45329464	45329963	chr14	45364721	45365220	Psmc6|chr14:45364721-45365220	0.768980225577763	.	.
chr14	45329464	45329963	chr14	45388673	45389172	Psmc6|chr14:45388673-45389172	0.530837872423709	.	.
chr14	45329464	45329963	chr14	45643435	45643934	Psmc6|chr14:45643435-45643934	0.562105833009947	.	.
[truncated: 5,315 more rows]
