# Supplementary material for: Single-cell analysis of chromatin accessibility in the adult mouse brain
Source: Nature. 2023 Dec 13;624(7991):378–89. doi: 10.1038/s41586-023-06824-9 (PMC10719105; doi:10.1038/s41586-023-06824-9)
Supplement: Supplementary file 3 — Supplementary Tables 1–25 and their legends. [file 41586_2023_6824_MOESM3_ESM.zip › 2023-03-05453B-s3/SI Tables/SI Table 13 Summary of all the gene-cCRE correlations/sa2subclass.Astro-TE_NN.pdc.bedpe]

chr1	3670775	3671274	chr1	3399705	3400204	Xkr4|chr1:3399705-3400204	0.0689532614019302	.	.
chr1	3672048	3672547	chr1	3514518	3515017	Xkr4|chr1:3514518-3515017	0.0616785457733171	.	.
chr1	4785497	4785996	chr1	4768300	4768799	Mrpl15|chr1:4768300-4768799	0.0881999471041001	.	.
chr1	4785497	4785996	chr1	4903944	4904443	Mrpl15|chr1:4903944-4904443	0.0811726555300065	.	.
chr1	4785497	4785996	chr1	4934807	4935306	Mrpl15|chr1:4934807-4935306	0.125813292753686	.	.
chr1	4785497	4785996	chr1	5017828	5018327	Mrpl15|chr1:5017828-5018327	0.0656815074890318	.	.
chr1	4785497	4785996	chr1	5022621	5023120	Mrpl15|chr1:5022621-5023120	0.0632817315524181	.	.
chr1	4785497	4785996	chr1	5033168	5033667	Mrpl15|chr1:5033168-5033667	0.0678507062494536	.	.
chr1	4785497	4785996	chr1	5082818	5083317	Mrpl15|chr1:5082818-5083317	0.119221587359131	.	.
chr1	4785497	4785996	chr1	5153227	5153726	Mrpl15|chr1:5153227-5153726	0.141607327194045	.	.
chr1	4807592	4808091	chr1	4611625	4612124	Lypla1|chr1:4611625-4612124	0.135351472057221	.	.
chr1	4807592	4808091	chr1	4689112	4689611	Lypla1|chr1:4689112-4689611	0.0596129457573722	.	.
chr1	4807592	4808091	chr1	5019201	5019700	Lypla1|chr1:5019201-5019700	0.0850674868776079	.	.
chr1	4807592	4808091	chr1	5020416	5020915	Lypla1|chr1:5020416-5020915	0.2163574563448	.	.
chr1	4807592	4808091	chr1	5170387	5170886	Lypla1|chr1:5170387-5170886	0.107202083685437	.	.
chr1	4857480	4857979	chr1	4611625	4612124	Tcea1|chr1:4611625-4612124	0.166093125839414	.	.
chr1	4857480	4857979	chr1	4768300	4768799	Tcea1|chr1:4768300-4768799	0.0696874383124739	.	.
chr1	4857480	4857979	chr1	4780007	4780506	Tcea1|chr1:4780007-4780506	0.0753215531204873	.	.
chr1	4857480	4857979	chr1	5019201	5019700	Tcea1|chr1:5019201-5019700	0.202384816991795	.	.
chr1	4857480	4857979	chr1	5020416	5020915	Tcea1|chr1:5020416-5020915	0.232075173488289	.	.
chr1	4857480	4857979	chr1	5022621	5023120	Tcea1|chr1:5022621-5023120	0.0891306562188479	.	.
chr1	4857480	4857979	chr1	5022621	5023120	Tcea1|chr1:5022621-5023120	0.089130656218848	.	.
chr1	4857480	4857979	chr1	5033168	5033667	Tcea1|chr1:5033168-5033667	0.197768940047663	.	.
chr1	4857480	4857979	chr1	5133964	5134463	Tcea1|chr1:5133964-5134463	0.0873632667228103	.	.
chr1	4857480	4857979	chr1	5153227	5153726	Tcea1|chr1:5153227-5153726	0.0888150139293585	.	.
chr1	4857480	4857979	chr1	5153227	5153726	Tcea1|chr1:5153227-5153726	0.0888150139293586	.	.
chr1	4857480	4857979	chr1	5233031	5233530	Tcea1|chr1:5233031-5233530	0.0836741706085078	.	.
chr1	4858123	4858622	chr1	4611625	4612124	Tcea1|chr1:4611625-4612124	0.154141485669867	.	.
chr1	4858123	4858622	chr1	4689112	4689611	Tcea1|chr1:4689112-4689611	0.152261334071882	.	.
chr1	4858123	4858622	chr1	4766696	4767195	Tcea1|chr1:4766696-4767195	0.0738725614916057	.	.
chr1	4858123	4858622	chr1	4903944	4904443	Tcea1|chr1:4903944-4904443	0.143211211284743	.	.
chr1	4858123	4858622	chr1	4914347	4914846	Tcea1|chr1:4914347-4914846	0.0775765848345878	.	.
chr1	4858123	4858622	chr1	4934807	4935306	Tcea1|chr1:4934807-4935306	0.0634385088941319	.	.
chr1	4858123	4858622	chr1	4996147	4996646	Tcea1|chr1:4996147-4996646	0.139911041195274	.	.
chr1	4858123	4858622	chr1	5017828	5018327	Tcea1|chr1:5017828-5018327	0.139913514496674	.	.
chr1	4858123	4858622	chr1	5019201	5019700	Tcea1|chr1:5019201-5019700	0.0898480364339282	.	.
chr1	4858123	4858622	chr1	5020416	5020915	Tcea1|chr1:5020416-5020915	0.086741137752496	.	.
chr1	4858123	4858622	chr1	5033168	5033667	Tcea1|chr1:5033168-5033667	0.075597518491701	.	.
chr1	4858123	4858622	chr1	5153227	5153726	Tcea1|chr1:5153227-5153726	0.132567472734857	.	.
chr1	4858123	4858622	chr1	5170387	5170886	Tcea1|chr1:5170387-5170886	0.0676152411257812	.	.
chr1	4858123	4858622	chr1	5170387	5170886	Tcea1|chr1:5170387-5170886	0.0676152411257813	.	.
chr1	4858123	4858622	chr1	5228748	5229247	Tcea1|chr1:5228748-5229247	0.0598852766186166	.	.
chr1	4969660	4970159	chr1	4611625	4612124	Gm16041|chr1:4611625-4612124	0.249296083720529	.	.
chr1	4969660	4970159	chr1	4780007	4780506	Gm16041|chr1:4780007-4780506	0.137102557684784	.	.
chr1	4969660	4970159	chr1	4934807	4935306	Gm16041|chr1:4934807-4935306	0.100668185830053	.	.
chr1	4969660	4970159	chr1	5019201	5019700	Gm16041|chr1:5019201-5019700	0.184504077691439	.	.
chr1	4969660	4970159	chr1	5020416	5020915	Gm16041|chr1:5020416-5020915	0.178472256901819	.	.
chr1	4969660	4970159	chr1	5033168	5033667	Gm16041|chr1:5033168-5033667	0.182141833860986	.	.
chr1	4969660	4970159	chr1	5082818	5083317	Gm16041|chr1:5082818-5083317	0.167076835973673	.	.
chr1	4969660	4970159	chr1	5107614	5108113	Gm16041|chr1:5107614-5108113	0.0986825431407848	.	.
chr1	4969660	4970159	chr1	5133964	5134463	Gm16041|chr1:5133964-5134463	0.0603321916569539	.	.
chr1	4969660	4970159	chr1	5153227	5153726	Gm16041|chr1:5153227-5153726	0.100207167868905	.	.
chr1	4970513	4971012	chr1	4544028	4544527	Gm16041|chr1:4544028-4544527	0.0708842196140387	.	.
chr1	4970513	4971012	chr1	4571692	4572191	Gm16041|chr1:4571692-4572191	0.178814435856901	.	.
chr1	4970513	4971012	chr1	4934807	4935306	Gm16041|chr1:4934807-4935306	0.136226671531672	.	.
chr1	4970513	4971012	chr1	5233031	5233530	Gm16041|chr1:5233031-5233530	0.113409877848524	.	.
chr1	4971076	4971575	chr1	4571692	4572191	Gm16041|chr1:4571692-4572191	0.084944652773651	.	.
chr1	4971076	4971575	chr1	4611625	4612124	Gm16041|chr1:4611625-4612124	0.0753045105373348	.	.
chr1	4971076	4971575	chr1	4780007	4780506	Gm16041|chr1:4780007-4780506	0.11808672278247	.	.
chr1	4971076	4971575	chr1	5019201	5019700	Gm16041|chr1:5019201-5019700	0.062091413171587	.	.
chr1	4971076	4971575	chr1	5020416	5020915	Gm16041|chr1:5020416-5020915	0.0822914014824199	.	.
chr1	4971076	4971575	chr1	5033168	5033667	Gm16041|chr1:5033168-5033667	0.0758039600673439	.	.
chr1	4971076	4971575	chr1	5082818	5083317	Gm16041|chr1:5082818-5083317	0.110692429217513	.	.
chr1	5070122	5070621	chr1	4766696	4767195	Atp6v1h|chr1:4766696-4767195	0.113298055023213	.	.
chr1	5070122	5070621	chr1	4766696	4767195	Rgs20|chr1:4766696-4767195	0.113298055023213	.	.
chr1	5070122	5070621	chr1	4934807	4935306	Atp6v1h|chr1:4934807-4935306	0.125758675943152	.	.
chr1	5070122	5070621	chr1	4934807	4935306	Rgs20|chr1:4934807-4935306	0.125758675943152	.	.
chr1	5070122	5070621	chr1	5033168	5033667	Atp6v1h|chr1:5033168-5033667	0.0936791144353268	.	.
chr1	5070122	5070621	chr1	5033168	5033667	Rgs20|chr1:5033168-5033667	0.0936791144353268	.	.
chr1	5070122	5070621	chr1	5103120	5103619	Atp6v1h|chr1:5103120-5103619	0.0683601808549096	.	.
chr1	5070122	5070621	chr1	5103120	5103619	Rgs20|chr1:5103120-5103619	0.0683601808549096	.	.
chr1	5070122	5070621	chr1	5153227	5153726	Atp6v1h|chr1:5153227-5153726	0.131030391585138	.	.
chr1	5070122	5070621	chr1	5153227	5153726	Rgs20|chr1:5153227-5153726	0.131030391585138	.	.
chr1	6214386	6214885	chr1	6370248	6370747	4732440D04Rik|chr1:6370248-6370747	0.0983713386114515	.	.
chr1	6214386	6214885	chr1	6382628	6383127	4732440D04Rik|chr1:6382628-6383127	0.0976846370599123	.	.
chr1	6214386	6214885	chr1	6382628	6383127	4732440D04Rik|chr1:6382628-6383127	0.0976846370599124	.	.
chr1	6359108	6359607	chr1	6441268	6441767	Alkal1|chr1:6441268-6441767	0.173267302299929	.	.
chr1	7088594	7089093	chr1	6858934	6859433	Pcmtd1|chr1:6858934-6859433	0.0975935294475434	.	.
chr1	7088594	7089093	chr1	7132254	7132753	Pcmtd1|chr1:7132254-7132753	0.14371850197578	.	.
chr1	7088594	7089093	chr1	7168199	7168698	Pcmtd1|chr1:7168199-7168698	0.111097954670998	.	.
chr1	7397174	7397673	chr1	7132254	7132753	Gm26901|chr1:7132254-7132753	0.141136981532415	.	.
chr1	9298975	9299474	chr1	9248389	9248888	Sntg1|chr1:9248389-9248888	0.147503008336358	.	.
chr1	9298975	9299474	chr1	9554007	9554506	Sntg1|chr1:9554007-9554506	0.0612935775020553	.	.
chr1	9298975	9299474	chr1	9554511	9555010	Sntg1|chr1:9554511-9555010	0.066701851594268	.	.
chr1	9299496	9299995	chr1	9554007	9554506	Sntg1|chr1:9554007-9554506	0.0839297150036669	.	.
chr1	9299496	9299995	chr1	9564420	9564919	Sntg1|chr1:9564420-9564919	0.0717761263413861	.	.
chr1	9545042	9545541	chr1	9554511	9555010	Rrs1|chr1:9554511-9555010	0.119143027677261	.	.
chr1	9545042	9545541	chr1	9564420	9564919	Rrs1|chr1:9564420-9564919	0.0661020872162882	.	.
chr1	9545042	9545541	chr1	9804481	9804980	Rrs1|chr1:9804481-9804980	0.0706737783943549	.	.
chr1	9545042	9545541	chr1	9816219	9816718	Rrs1|chr1:9816219-9816718	0.0664035943911882	.	.
chr1	9545922	9546421	chr1	9554007	9554506	Rrs1|chr1:9554007-9554506	0.146419054182812	.	.
chr1	9545922	9546421	chr1	9554511	9555010	Rrs1|chr1:9554511-9555010	0.187899428066254	.	.
chr1	9545922	9546421	chr1	9622471	9622970	Rrs1|chr1:9622471-9622970	0.140597428213113	.	.
chr1	9545922	9546421	chr1	9649264	9649763	Rrs1|chr1:9649264-9649763	0.0676340677353455	.	.
chr1	9545922	9546421	chr1	9800589	9801088	Rrs1|chr1:9800589-9801088	0.173331590628243	.	.
chr1	9545922	9546421	chr1	9847510	9848009	Rrs1|chr1:9847510-9848009	0.11703393280053	.	.
chr1	9545922	9546421	chr1	9848033	9848532	Rrs1|chr1:9848033-9848532	0.0646395985557835	.	.
chr1	9545922	9546421	chr1	9858593	9859092	Rrs1|chr1:9858593-9859092	0.0587153206652137	.	.
chr1	9545922	9546421	chr1	9859187	9859686	Rrs1|chr1:9859187-9859686	0.0592014767367408	.	.
chr1	9547814	9548313	chr1	9573148	9573647	Adhfe1|chr1:9573148-9573647	0.104745623556011	.	.
chr1	9547814	9548313	chr1	9649264	9649763	Adhfe1|chr1:9649264-9649763	0.0972632147537322	.	.
chr1	9547814	9548313	chr1	9772700	9773199	Adhfe1|chr1:9772700-9773199	0.0814753358075051	.	.
chr1	9547814	9548313	chr1	9816219	9816718	Adhfe1|chr1:9816219-9816718	0.076632326583616	.	.
chr1	9547814	9548313	chr1	9847510	9848009	Adhfe1|chr1:9847510-9848009	0.163703065745208	.	.
chr1	9547814	9548313	chr1	9850530	9851029	Adhfe1|chr1:9850530-9851029	0.0746808717034154	.	.
chr1	9600949	9601448	chr1	9619425	9619924	Vxn|chr1:9619425-9619924	0.0594355044220465	.	.
chr1	9630048	9630547	chr1	9573148	9573647	2610203C22Rik|chr1:9573148-9573647	0.0943641268867712	.	.
chr1	9630048	9630547	chr1	9772700	9773199	2610203C22Rik|chr1:9772700-9773199	0.0707593201244266	.	.
chr1	9630048	9630547	chr1	9804481	9804980	2610203C22Rik|chr1:9804481-9804980	0.0736520452114694	.	.
chr1	9630048	9630547	chr1	9824228	9824727	2610203C22Rik|chr1:9824228-9824727	0.0724549105153921	.	.
chr1	9630048	9630547	chr1	9850530	9851029	2610203C22Rik|chr1:9850530-9851029	0.147302783928588	.	.
chr1	9700259	9700758	chr1	9573148	9573647	Mybl1|chr1:9573148-9573647	0.129922168940748	.	.
chr1	9700259	9700758	chr1	9611605	9612104	Mybl1|chr1:9611605-9612104	0.106350845927925	.	.
chr1	9700259	9700758	chr1	9649264	9649763	Mybl1|chr1:9649264-9649763	0.0696454208275157	.	.
chr1	9700259	9700758	chr1	9658870	9659369	Mybl1|chr1:9658870-9659369	0.116174799187979	.	.
chr1	9700817	9701316	chr1	9298270	9298769	Mybl1|chr1:9298270-9298769	0.0662827862315152	.	.
chr1	9700817	9701316	chr1	9554511	9555010	Mybl1|chr1:9554511-9555010	0.0855335355127628	.	.
chr1	9700817	9701316	chr1	9621361	9621860	Mybl1|chr1:9621361-9621860	0.0678135773539937	.	.
chr1	9700817	9701316	chr1	9649264	9649763	Mybl1|chr1:9649264-9649763	0.0752789380889672	.	.
chr1	9700817	9701316	chr1	9800589	9801088	Mybl1|chr1:9800589-9801088	0.0610654279789875	.	.
chr1	9747574	9748073	chr1	9554007	9554506	1700034P13Rik|chr1:9554007-9554506	0.113281462802668	.	.
chr1	9747574	9748073	chr1	9554007	9554506	Vcpip1|chr1:9554007-9554506	0.113281462802668	.	.
chr1	9747574	9748073	chr1	9648756	9649255	1700034P13Rik|chr1:9648756-9649255	0.0723644643276437	.	.
chr1	9747574	9748073	chr1	9648756	9649255	Vcpip1|chr1:9648756-9649255	0.0723644643276437	.	.
chr1	9748256	9748755	chr1	9554511	9555010	1700034P13Rik|chr1:9554511-9555010	0.0660394998800666	.	.
chr1	9748256	9748755	chr1	9554511	9555010	Vcpip1|chr1:9554511-9555010	0.0660394998800666	.	.
chr1	9748256	9748755	chr1	9611605	9612104	1700034P13Rik|chr1:9611605-9612104	0.0735693509491733	.	.
chr1	9748256	9748755	chr1	9611605	9612104	Vcpip1|chr1:9611605-9612104	0.0735693509491733	.	.
chr1	9748256	9748755	chr1	9804481	9804980	1700034P13Rik|chr1:9804481-9804980	0.101417163568553	.	.
chr1	9748256	9748755	chr1	9804481	9804980	Vcpip1|chr1:9804481-9804980	0.101417163568553	.	.
chr1	9748256	9748755	chr1	9824228	9824727	1700034P13Rik|chr1:9824228-9824727	0.0858503270481577	.	.
chr1	9748256	9748755	chr1	9824228	9824727	Vcpip1|chr1:9824228-9824727	0.0858503270481577	.	.
chr1	9748256	9748755	chr1	9850530	9851029	1700034P13Rik|chr1:9850530-9851029	0.0743081269119791	.	.
chr1	9748256	9748755	chr1	9850530	9851029	1700034P13Rik|chr1:9850530-9851029	0.0743081269119792	.	.
chr1	9748256	9748755	chr1	9850530	9851029	Vcpip1|chr1:9850530-9851029	0.0743081269119791	.	.
chr1	9748256	9748755	chr1	9850530	9851029	Vcpip1|chr1:9850530-9851029	0.0743081269119792	.	.
chr1	9748256	9748755	chr1	9878550	9879049	1700034P13Rik|chr1:9878550-9879049	0.0655002446497269	.	.
chr1	9748256	9748755	chr1	9878550	9879049	Vcpip1|chr1:9878550-9879049	0.0655002446497269	.	.
chr1	9798078	9798577	chr1	9554007	9554506	Sgk3|chr1:9554007-9554506	0.0600592086688208	.	.
chr1	9798078	9798577	chr1	9554511	9555010	Sgk3|chr1:9554511-9555010	0.083423938809659	.	.
chr1	9798078	9798577	chr1	9573148	9573647	Sgk3|chr1:9573148-9573647	0.072325099264046	.	.
chr1	9798078	9798577	chr1	9611605	9612104	Sgk3|chr1:9611605-9612104	0.122782445564498	.	.
chr1	9798078	9798577	chr1	9648756	9649255	Sgk3|chr1:9648756-9649255	0.101761982756957	.	.
chr1	9798078	9798577	chr1	9649264	9649763	Sgk3|chr1:9649264-9649763	0.121202590470289	.	.
chr1	9798078	9798577	chr1	9804481	9804980	Sgk3|chr1:9804481-9804980	0.20145636697338	.	.
chr1	9943920	9944419	chr1	9573148	9573647	Snhg6|chr1:9573148-9573647	0.0780499909663889	.	.
chr1	9943920	9944419	chr1	9649264	9649763	Snhg6|chr1:9649264-9649763	0.112293915394268	.	.
chr1	9943920	9944419	chr1	9658870	9659369	Snhg6|chr1:9658870-9659369	0.150989793782527	.	.
chr1	9943920	9944419	chr1	9804481	9804980	Snhg6|chr1:9804481-9804980	0.140722554058175	.	.
chr1	9967018	9967517	chr1	9658870	9659369	Tcf24|chr1:9658870-9659369	0.110170563952468	.	.
chr1	9967018	9967517	chr1	9847510	9848009	Tcf24|chr1:9847510-9848009	0.197269654273375	.	.
chr1	9968004	9968503	chr1	9564420	9564919	Tcf24|chr1:9564420-9564919	0.0875585946269447	.	.
chr1	9968004	9968503	chr1	9621361	9621860	Tcf24|chr1:9621361-9621860	0.0800891775498925	.	.
chr1	9968004	9968503	chr1	9824228	9824727	Tcf24|chr1:9824228-9824727	0.0930912267918799	.	.
chr1	10008928	10009427	chr1	10014321	10014820	Ppp1r42|chr1:10014321-10014820	0.163927132304742	.	.
chr1	10008928	10009427	chr1	10062205	10062704	Ppp1r42|chr1:10062205-10062704	0.0712783291300439	.	.
chr1	10037697	10038196	chr1	10013810	10014309	Cops5|chr1:10013810-10014309	0.102643801088596	.	.
chr1	10037697	10038196	chr1	10013810	10014309	Cspp1|chr1:10013810-10014309	0.102643801088596	.	.
chr1	10232855	10233354	chr1	10039501	10040000	Arfgef1|chr1:10039501-10040000	0.0850965252752007	.	.
chr1	10993243	10993742	chr1	10681417	10681916	Prex2|chr1:10681417-10681916	0.0772604527588193	.	.
chr1	10993243	10993742	chr1	10938352	10938851	Prex2|chr1:10938352-10938851	0.0627902848837727	.	.
chr1	10993243	10993742	chr1	10943346	10943845	Prex2|chr1:10943346-10943845	0.130031991968836	.	.
chr1	10993243	10993742	chr1	10990811	10991310	Prex2|chr1:10990811-10991310	0.14317650215369	.	.
chr1	10993243	10993742	chr1	11045682	11046181	Prex2|chr1:11045682-11046181	0.0859369543610647	.	.
chr1	10993243	10993742	chr1	11177671	11178170	Prex2|chr1:11177671-11178170	0.150736193484918	.	.
chr1	10993772	10994271	chr1	10681417	10681916	Prex2|chr1:10681417-10681916	0.0692030205300938	.	.
chr1	10993772	10994271	chr1	10877384	10877883	Prex2|chr1:10877384-10877883	0.09062669233086	.	.
chr1	10993772	10994271	chr1	10905272	10905771	Prex2|chr1:10905272-10905771	0.0906393817854949	.	.
chr1	10993772	10994271	chr1	11034758	11035257	Prex2|chr1:11034758-11035257	0.0608940877512356	.	.
chr1	10993772	10994271	chr1	11045682	11046181	Prex2|chr1:11045682-11046181	0.136986705625471	.	.
chr1	10993772	10994271	chr1	11090782	11091281	Prex2|chr1:11090782-11091281	0.092612272923611	.	.
chr1	11413910	11414409	chr1	11065845	11066344	A830018L16Rik|chr1:11065845-11066344	0.0968564548926051	.	.
chr1	11413910	11414409	chr1	11066410	11066909	A830018L16Rik|chr1:11066410-11066909	0.0723056190398025	.	.
chr1	11413910	11414409	chr1	11097221	11097720	A830018L16Rik|chr1:11097221-11097720	0.0822133729048429	.	.
chr1	11413910	11414409	chr1	11357215	11357714	A830018L16Rik|chr1:11357215-11357714	0.102301982202174	.	.
chr1	12692874	12693373	chr1	12410053	12410552	Sulf1|chr1:12410053-12410552	0.227575468703921	.	.
chr1	12692874	12693373	chr1	12489977	12490476	Sulf1|chr1:12489977-12490476	0.0622940256425434	.	.
chr1	12692874	12693373	chr1	12640955	12641454	Sulf1|chr1:12640955-12641454	0.152032216692747	.	.
chr1	12692874	12693373	chr1	12734823	12735322	Sulf1|chr1:12734823-12735322	0.108538011058246	.	.
chr1	12692874	12693373	chr1	12754597	12755096	Sulf1|chr1:12754597-12755096	0.0927142152441812	.	.
chr1	12991973	12992472	chr1	12640955	12641454	Slco5a1|chr1:12640955-12641454	0.144219805587664	.	.
chr1	12991973	12992472	chr1	12697932	12698431	Slco5a1|chr1:12697932-12698431	0.0911105812976029	.	.
chr1	12992497	12992996	chr1	12571921	12572420	Slco5a1|chr1:12571921-12572420	0.127887572438134	.	.
chr1	12992497	12992996	chr1	12576886	12577385	Slco5a1|chr1:12576886-12577385	0.0695165742593719	.	.
chr1	12992497	12992996	chr1	12640955	12641454	Slco5a1|chr1:12640955-12641454	0.171820644663555	.	.
chr1	12992497	12992996	chr1	12697932	12698431	Slco5a1|chr1:12697932-12698431	0.0828358687142259	.	.
chr1	12992497	12992996	chr1	12851857	12852356	Slco5a1|chr1:12851857-12852356	0.0596300082421357	.	.
chr1	12992497	12992996	chr1	12864005	12864504	Slco5a1|chr1:12864005-12864504	0.166892628374753	.	.
chr1	13372876	13373375	chr1	13255411	13255910	Ncoa2|chr1:13255411-13255910	0.0928027264959462	.	.
chr1	13372876	13373375	chr1	13262487	13262986	Ncoa2|chr1:13262487-13262986	0.157243109550864	.	.
chr1	13372876	13373375	chr1	13313287	13313786	Ncoa2|chr1:13313287-13313786	0.102371664067644	.	.
chr1	13372876	13373375	chr1	13340501	13341000	Ncoa2|chr1:13340501-13341000	0.0615123538304245	.	.
chr1	13372876	13373375	chr1	13360608	13361107	Ncoa2|chr1:13360608-13361107	0.146347768951017	.	.
chr1	13372876	13373375	chr1	13372290	13372789	Ncoa2|chr1:13372290-13372789	0.198362626687967	.	.
chr1	13372876	13373375	chr1	13425930	13426429	Ncoa2|chr1:13425930-13426429	0.0863531873498858	.	.
chr1	13372876	13373375	chr1	13425930	13426429	Ncoa2|chr1:13425930-13426429	0.0863531873498859	.	.
chr1	13372876	13373375	chr1	13531462	13531961	Ncoa2|chr1:13531462-13531961	0.137168538210528	.	.
chr1	13373516	13374015	chr1	13360608	13361107	Ncoa2|chr1:13360608-13361107	0.120198963116398	.	.
chr1	13373516	13374015	chr1	13617207	13617706	Ncoa2|chr1:13617207-13617706	0.099622106676104	.	.
chr1	13374356	13374855	chr1	13313287	13313786	Ncoa2|chr1:13313287-13313786	0.115543938651015	.	.
chr1	13374356	13374855	chr1	13360608	13361107	Ncoa2|chr1:13360608-13361107	0.0598138904322661	.	.
chr1	13374356	13374855	chr1	13563570	13564069	Ncoa2|chr1:13563570-13564069	0.171964359043334	.	.
chr1	13588843	13589342	chr1	13269719	13270218	Tram1|chr1:13269719-13270218	0.185167179304859	.	.
chr1	13588843	13589342	chr1	13299427	13299926	Tram1|chr1:13299427-13299926	0.102660548994536	.	.
chr1	13588843	13589342	chr1	13299427	13299926	Tram1|chr1:13299427-13299926	0.102660548994537	.	.
chr1	13588843	13589342	chr1	13652051	13652550	Tram1|chr1:13652051-13652550	0.111229431579173	.	.
chr1	13588843	13589342	chr1	13784344	13784843	Tram1|chr1:13784344-13784843	0.0931785952713763	.	.
chr1	13588843	13589342	chr1	13860979	13861478	Tram1|chr1:13860979-13861478	0.0773480634503901	.	.
chr1	13589563	13590062	chr1	13299427	13299926	Tram1|chr1:13299427-13299926	0.0628031012776843	.	.
chr1	13589563	13590062	chr1	13313874	13314373	Tram1|chr1:13313874-13314373	0.186503728945948	.	.
chr1	13589563	13590062	chr1	13617207	13617706	Tram1|chr1:13617207-13617706	0.0642314341486105	.	.
chr1	13589563	13590062	chr1	13706254	13706753	Tram1|chr1:13706254-13706753	0.103101723058562	.	.
chr1	13659706	13660205	chr1	13266642	13267141	Lactb2|chr1:13266642-13267141	0.0907716211392793	.	.
chr1	13659706	13660205	chr1	13312546	13313045	Lactb2|chr1:13312546-13313045	0.133596096271099	.	.
chr1	13659706	13660205	chr1	13340501	13341000	Lactb2|chr1:13340501-13341000	0.137281613163037	.	.
chr1	13659706	13660205	chr1	13531462	13531961	Lactb2|chr1:13531462-13531961	0.0873960280407254	.	.
chr1	13659706	13660205	chr1	13607816	13608315	Lactb2|chr1:13607816-13608315	0.142349135504529	.	.
chr1	13660314	13660813	chr1	13312546	13313045	Lactb2|chr1:13312546-13313045	0.120456525577953	.	.
chr1	13660314	13660813	chr1	13531462	13531961	Lactb2|chr1:13531462-13531961	0.126252909526931	.	.
chr1	13660314	13660813	chr1	13607816	13608315	Lactb2|chr1:13607816-13608315	0.0983966818071604	.	.
chr1	13660314	13660813	chr1	13647867	13648366	Lactb2|chr1:13647867-13648366	0.10645776625553	.	.
chr1	13660314	13660813	chr1	13860412	13860911	Lactb2|chr1:13860412-13860911	0.0912786419141317	.	.
chr1	13660314	13660813	chr1	13860979	13861478	Lactb2|chr1:13860979-13861478	0.0745257436795235	.	.
chr1	14309549	14310048	chr1	14097728	14098227	Eya1|chr1:14097728-14098227	0.145897781048764	.	.
chr1	14309549	14310048	chr1	14108902	14109401	Eya1|chr1:14108902-14109401	0.0620204701064022	.	.
chr1	14309549	14310048	chr1	14140649	14141148	Eya1|chr1:14140649-14141148	0.153345573193538	.	.
chr1	14309549	14310048	chr1	14218610	14219109	Eya1|chr1:14218610-14219109	0.0880219083936986	.	.
chr1	14309549	14310048	chr1	14244731	14245230	Eya1|chr1:14244731-14245230	0.120561231131704	.	.
chr1	14309549	14310048	chr1	14268065	14268564	Eya1|chr1:14268065-14268564	0.0720565190893854	.	.
chr1	14309549	14310048	chr1	14285288	14285787	Eya1|chr1:14285288-14285787	0.0978794257480687	.	.
chr1	14309549	14310048	chr1	14356634	14357133	Eya1|chr1:14356634-14357133	0.0650152595275929	.	.
chr1	14309549	14310048	chr1	14739996	14740495	Eya1|chr1:14739996-14740495	0.0588670610822046	.	.
chr1	14756079	14756578	chr1	14756783	14757282	Msc|chr1:14756783-14757282	0.116566766781655	.	.
chr1	15286608	15287107	chr1	15651733	15652232	Kcnb2|chr1:15651733-15652232	0.112580612936823	.	.
chr1	15286608	15287107	chr1	15694758	15695257	Kcnb2|chr1:15694758-15695257	0.1112935225613	.	.
chr1	15805340	15805839	chr1	15694758	15695257	Terf1|chr1:15694758-15695257	0.0738686209996867	.	.
chr1	15805340	15805839	chr1	15791827	15792326	Terf1|chr1:15791827-15792326	0.0985945512823813	.	.
chr1	15805340	15805839	chr1	15902414	15902913	Terf1|chr1:15902414-15902913	0.0850446069843829	.	.
chr1	15805340	15805839	chr1	15913038	15913537	Terf1|chr1:15913038-15913537	0.134969523106699	.	.
chr1	15805340	15805839	chr1	15913543	15914042	Terf1|chr1:15913543-15914042	0.130138403398871	.	.
chr1	15805340	15805839	chr1	16248932	16249431	Terf1|chr1:16248932-16249431	0.180292898416764	.	.
chr1	15806083	15806582	chr1	15791827	15792326	Terf1|chr1:15791827-15792326	0.163412084223878	.	.
chr1	15892493	15892992	chr1	15538947	15539446	Sbspon|chr1:15538947-15539446	0.12971035662858	.	.
chr1	15892493	15892992	chr1	15651733	15652232	Sbspon|chr1:15651733-15652232	0.0974484723029944	.	.
chr1	15892493	15892992	chr1	15694758	15695257	Sbspon|chr1:15694758-15695257	0.070439953138739	.	.
chr1	15892493	15892992	chr1	16172879	16173378	Sbspon|chr1:16172879-16173378	0.061033494483699	.	.
chr1	16093096	16093595	chr1	15913038	15913537	4930444P10Rik|chr1:15913038-15913537	0.0699849365195289	.	.
chr1	16093096	16093595	chr1	15913543	15914042	4930444P10Rik|chr1:15913543-15914042	0.0973294257815692	.	.
chr1	16093096	16093595	chr1	16007767	16008266	4930444P10Rik|chr1:16007767-16008266	0.098907865806412	.	.
chr1	16093096	16093595	chr1	16007767	16008266	4930444P10Rik|chr1:16007767-16008266	0.0989078658064121	.	.
chr1	16093096	16093595	chr1	16122764	16123263	4930444P10Rik|chr1:16122764-16123263	0.0875298990089054	.	.
chr1	16103947	16104446	chr1	15902414	15902913	Rpl7|chr1:15902414-15902913	0.069940042675464	.	.
chr1	16103947	16104446	chr1	16111684	16112183	Rpl7|chr1:16111684-16112183	0.114804659123875	.	.
chr1	16104453	16104952	chr1	15791827	15792326	Rpl7|chr1:15791827-15792326	0.0691254548814238	.	.
chr1	16104453	16104952	chr1	16249569	16250068	Rpl7|chr1:16249569-16250068	0.072884138035735	.	.
chr1	16104453	16104952	chr1	16300217	16300716	Rpl7|chr1:16300217-16300716	0.158044159707505	.	.
chr1	16104453	16104952	chr1	16304858	16305357	Rpl7|chr1:16304858-16305357	0.0678845103451231	.	.
chr1	16104999	16105498	chr1	15902414	15902913	Rdh10|chr1:15902414-15902913	0.128346812313413	.	.
chr1	16104999	16105498	chr1	15902414	15902913	Rpl7|chr1:15902414-15902913	0.128346812313413	.	.
chr1	16104999	16105498	chr1	16122764	16123263	Rdh10|chr1:16122764-16123263	0.0940104157137868	.	.
chr1	16104999	16105498	chr1	16122764	16123263	Rpl7|chr1:16122764-16123263	0.0940104157137868	.	.
chr1	16104999	16105498	chr1	16440142	16440641	Rdh10|chr1:16440142-16440641	0.106596806448163	.	.
chr1	16104999	16105498	chr1	16440142	16440641	Rpl7|chr1:16440142-16440641	0.106596806448163	.	.
chr1	16105563	16106062	chr1	15775925	15776424	Rdh10|chr1:15775925-15776424	0.0606934951197713	.	.
chr1	16105563	16106062	chr1	15791827	15792326	Rdh10|chr1:15791827-15792326	0.0655081693710698	.	.
chr1	16105563	16106062	chr1	15875005	15875504	Rdh10|chr1:15875005-15875504	0.109588618100278	.	.
chr1	16105563	16106062	chr1	15913038	15913537	Rdh10|chr1:15913038-15913537	0.0632875027732434	.	.
chr1	16105563	16106062	chr1	16115053	16115552	Rdh10|chr1:16115053-16115552	0.0887068345155334	.	.
chr1	16105563	16106062	chr1	16122764	16123263	Rdh10|chr1:16122764-16123263	0.0820034469749349	.	.
chr1	16105563	16106062	chr1	16440142	16440641	Rdh10|chr1:16440142-16440641	0.067687364852455	.	.
chr1	16519035	16519534	chr1	16301964	16302463	Stau2|chr1:16301964-16302463	0.0747592310768323	.	.
chr1	16519035	16519534	chr1	16433354	16433853	Stau2|chr1:16433354-16433853	0.0832067000815897	.	.
chr1	16519035	16519534	chr1	16433354	16433853	Stau2|chr1:16433354-16433853	0.0832067000815898	.	.
chr1	16519761	16520260	chr1	16300217	16300716	Stau2|chr1:16300217-16300716	0.133293949107621	.	.
chr1	16519761	16520260	chr1	16304858	16305357	Stau2|chr1:16304858-16305357	0.152847246596394	.	.
chr1	16519761	16520260	chr1	16545111	16545610	Stau2|chr1:16545111-16545610	0.0629701975558219	.	.
chr1	16519761	16520260	chr1	16642150	16642649	Stau2|chr1:16642150-16642649	0.261215220190574	.	.
chr1	16519761	16520260	chr1	16798252	16798751	Stau2|chr1:16798252-16798751	0.0757606769904368	.	.
chr1	16618483	16618982	chr1	16433354	16433853	Ube2w|chr1:16433354-16433853	0.0694703675520505	.	.
chr1	16618483	16618982	chr1	16586933	16587432	Ube2w|chr1:16586933-16587432	0.156771882441603	.	.
chr1	16619102	16619601	chr1	16300217	16300716	Ube2w|chr1:16300217-16300716	0.0613760158429817	.	.
chr1	16619102	16619601	chr1	16304858	16305357	Ube2w|chr1:16304858-16305357	0.192654259401103	.	.
chr1	16619102	16619601	chr1	16559647	16560146	Ube2w|chr1:16559647-16560146	0.0840239107635557	.	.
chr1	16619102	16619601	chr1	16642150	16642649	Ube2w|chr1:16642150-16642649	0.254173865455342	.	.
chr1	16656744	16657243	chr1	16300217	16300716	D030040B21Rik|chr1:16300217-16300716	0.109945595207358	.	.
chr1	16656744	16657243	chr1	16300217	16300716	Eloc|chr1:16300217-16300716	0.109945595207358	.	.
chr1	16656744	16657243	chr1	16546643	16547142	D030040B21Rik|chr1:16546643-16547142	0.139860164809293	.	.
chr1	16656744	16657243	chr1	16546643	16547142	Eloc|chr1:16546643-16547142	0.139860164809293	.	.
chr1	16656744	16657243	chr1	16586933	16587432	D030040B21Rik|chr1:16586933-16587432	0.149042180257758	.	.
chr1	16656744	16657243	chr1	16586933	16587432	Eloc|chr1:16586933-16587432	0.149042180257758	.	.
chr1	16656744	16657243	chr1	16642150	16642649	D030040B21Rik|chr1:16642150-16642649	0.1847525929221	.	.
chr1	16656744	16657243	chr1	16642150	16642649	Eloc|chr1:16642150-16642649	0.1847525929221	.	.
chr1	16657258	16657757	chr1	16300217	16300716	D030040B21Rik|chr1:16300217-16300716	0.118032953953276	.	.
chr1	16657258	16657757	chr1	16300217	16300716	Eloc|chr1:16300217-16300716	0.118032953953276	.	.
chr1	16657258	16657757	chr1	16745945	16746444	D030040B21Rik|chr1:16745945-16746444	0.0744140012713212	.	.
chr1	16657258	16657757	chr1	16745945	16746444	Eloc|chr1:16745945-16746444	0.0744140012713212	.	.
chr1	16664905	16665404	chr1	16300217	16300716	Tmem70|chr1:16300217-16300716	0.162139973981202	.	.
chr1	16664905	16665404	chr1	16301964	16302463	Tmem70|chr1:16301964-16302463	0.0636410490475778	.	.
chr1	16664905	16665404	chr1	16586933	16587432	Tmem70|chr1:16586933-16587432	0.0935661460809685	.	.
chr1	16664905	16665404	chr1	16642150	16642649	Tmem70|chr1:16642150-16642649	0.111601916954603	.	.
chr1	16687901	16688400	chr1	16304858	16305357	Ly96|chr1:16304858-16305357	0.164472348126521	.	.
chr1	16687901	16688400	chr1	16440142	16440641	Ly96|chr1:16440142-16440641	0.13109142131799	.	.
chr1	16687901	16688400	chr1	16559647	16560146	Ly96|chr1:16559647-16560146	0.0855683384289441	.	.
chr1	16688506	16689005	chr1	16798252	16798751	Ly96|chr1:16798252-16798751	0.0820847729576022	.	.
chr1	17097078	17097577	chr1	17060493	17060992	Jph1|chr1:17060493-17060992	0.103093852520455	.	.
chr1	17097078	17097577	chr1	17096566	17097065	Jph1|chr1:17096566-17097065	0.275277570618237	.	.
chr1	17097078	17097577	chr1	17449272	17449771	Jph1|chr1:17449272-17449771	0.0825492415944991	.	.
chr1	17097665	17098164	chr1	17060493	17060992	Jph1|chr1:17060493-17060992	0.128115493962071	.	.
chr1	17145142	17145641	chr1	17096566	17097065	Gdap1|chr1:17096566-17097065	0.0614890451926807	.	.
chr1	17145142	17145641	chr1	17123369	17123868	Gdap1|chr1:17123369-17123868	0.144241372049381	.	.
chr1	17145142	17145641	chr1	17163496	17163995	Gdap1|chr1:17163496-17163995	0.116697613858381	.	.
chr1	20820187	20820686	chr1	20554332	20554831	Mcm3|chr1:20554332-20554831	0.0718107251347664	.	.
chr1	20820187	20820686	chr1	20612697	20613196	Mcm3|chr1:20612697-20613196	0.126576550051102	.	.
chr1	20820187	20820686	chr1	20845574	20846073	Mcm3|chr1:20845574-20846073	0.069184010800862	.	.
chr1	20820187	20820686	chr1	20898642	20899141	Mcm3|chr1:20898642-20899141	0.0672320562148687	.	.
chr1	20820187	20820686	chr1	20905651	20906150	Mcm3|chr1:20905651-20906150	0.0844690577436238	.	.
chr1	20820187	20820686	chr1	20905651	20906150	Mcm3|chr1:20905651-20906150	0.0844690577436239	.	.
chr1	20820187	20820686	chr1	20938964	20939463	Mcm3|chr1:20938964-20939463	0.073343567276915	.	.
chr1	20820187	20820686	chr1	21014419	21014918	Mcm3|chr1:21014419-21014918	0.0924882451391711	.	.
chr1	20820187	20820686	chr1	21166203	21166702	Mcm3|chr1:21166203-21166702	0.140828050843546	.	.
chr1	20820187	20820686	chr1	21232056	21232555	Mcm3|chr1:21232056-21232555	0.152648709674567	.	.
chr1	20890311	20890810	chr1	20612697	20613196	6720483E21Rik|chr1:20612697-20613196	0.0636586452158113	.	.
chr1	20890311	20890810	chr1	20612697	20613196	Paqr8|chr1:20612697-20613196	0.0636586452158113	.	.
chr1	20890311	20890810	chr1	20773950	20774449	6720483E21Rik|chr1:20773950-20774449	0.0621335343527571	.	.
chr1	20890311	20890810	chr1	20773950	20774449	Paqr8|chr1:20773950-20774449	0.0621335343527571	.	.
chr1	20890311	20890810	chr1	20798957	20799456	6720483E21Rik|chr1:20798957-20799456	0.13617383269181	.	.
chr1	20890311	20890810	chr1	20798957	20799456	Paqr8|chr1:20798957-20799456	0.13617383269181	.	.
chr1	20890311	20890810	chr1	20801628	20802127	6720483E21Rik|chr1:20801628-20802127	0.0639067974208528	.	.
chr1	20890311	20890810	chr1	20801628	20802127	Paqr8|chr1:20801628-20802127	0.0639067974208528	.	.
chr1	20890311	20890810	chr1	20823798	20824297	6720483E21Rik|chr1:20823798-20824297	0.137475429619582	.	.
chr1	20890311	20890810	chr1	20823798	20824297	Paqr8|chr1:20823798-20824297	0.137475429619582	.	.
chr1	20890311	20890810	chr1	20832376	20832875	6720483E21Rik|chr1:20832376-20832875	0.103076500370505	.	.
chr1	20890311	20890810	chr1	20832376	20832875	Paqr8|chr1:20832376-20832875	0.103076500370505	.	.
chr1	20890311	20890810	chr1	20845574	20846073	6720483E21Rik|chr1:20845574-20846073	0.144893337093271	.	.
chr1	20890311	20890810	chr1	20845574	20846073	Paqr8|chr1:20845574-20846073	0.144893337093271	.	.
chr1	20890311	20890810	chr1	20898642	20899141	6720483E21Rik|chr1:20898642-20899141	0.230613862930358	.	.
chr1	20890311	20890810	chr1	20898642	20899141	Paqr8|chr1:20898642-20899141	0.230613862930358	.	.
chr1	20890311	20890810	chr1	20905651	20906150	6720483E21Rik|chr1:20905651-20906150	0.113448946539424	.	.
chr1	20890311	20890810	chr1	20905651	20906150	Paqr8|chr1:20905651-20906150	0.113448946539424	.	.
chr1	20890311	20890810	chr1	20908588	20909087	6720483E21Rik|chr1:20908588-20909087	0.111414187073953	.	.
chr1	20890311	20890810	chr1	20908588	20909087	Paqr8|chr1:20908588-20909087	0.111414187073953	.	.
chr1	20890311	20890810	chr1	20919657	20920156	6720483E21Rik|chr1:20919657-20920156	0.0679183555581877	.	.
chr1	20890311	20890810	chr1	20919657	20920156	Paqr8|chr1:20919657-20920156	0.0679183555581877	.	.
chr1	20890311	20890810	chr1	20921118	20921617	6720483E21Rik|chr1:20921118-20921617	0.169806574735401	.	.
chr1	20890311	20890810	chr1	20921118	20921617	Paqr8|chr1:20921118-20921617	0.169806574735401	.	.
chr1	20890311	20890810	chr1	20922853	20923352	6720483E21Rik|chr1:20922853-20923352	0.0678030595397121	.	.
chr1	20890311	20890810	chr1	20922853	20923352	Paqr8|chr1:20922853-20923352	0.0678030595397121	.	.
chr1	20890311	20890810	chr1	20935006	20935505	6720483E21Rik|chr1:20935006-20935505	0.0843883661746325	.	.
chr1	20890311	20890810	chr1	20935006	20935505	Paqr8|chr1:20935006-20935505	0.0843883661746325	.	.
chr1	20890311	20890810	chr1	20995247	20995746	6720483E21Rik|chr1:20995247-20995746	0.0777600801665307	.	.
chr1	20890311	20890810	chr1	20995247	20995746	Paqr8|chr1:20995247-20995746	0.0777600801665307	.	.
chr1	20890311	20890810	chr1	21014419	21014918	6720483E21Rik|chr1:21014419-21014918	0.0978008755054383	.	.
chr1	20890311	20890810	chr1	21014419	21014918	Paqr8|chr1:21014419-21014918	0.0978008755054383	.	.
chr1	20890311	20890810	chr1	21125190	21125689	6720483E21Rik|chr1:21125190-21125689	0.0893986664577553	.	.
chr1	20890311	20890810	chr1	21125190	21125689	Paqr8|chr1:21125190-21125689	0.0893986664577553	.	.
chr1	20890311	20890810	chr1	21166203	21166702	6720483E21Rik|chr1:21166203-21166702	0.16182253882072	.	.
chr1	20890311	20890810	chr1	21166203	21166702	Paqr8|chr1:21166203-21166702	0.16182253882072	.	.
chr1	20890311	20890810	chr1	21219474	21219973	6720483E21Rik|chr1:21219474-21219973	0.146454918194415	.	.
chr1	20890311	20890810	chr1	21219474	21219973	Paqr8|chr1:21219474-21219973	0.146454918194415	.	.
chr1	20890311	20890810	chr1	21232056	21232555	6720483E21Rik|chr1:21232056-21232555	0.0809890194047314	.	.
chr1	20890311	20890810	chr1	21232056	21232555	Paqr8|chr1:21232056-21232555	0.0809890194047314	.	.
chr1	20890857	20891356	chr1	20798957	20799456	6720483E21Rik|chr1:20798957-20799456	0.0743249417047891	.	.
chr1	20890857	20891356	chr1	20798957	20799456	Paqr8|chr1:20798957-20799456	0.0743249417047891	.	.
chr1	20890857	20891356	chr1	20867949	20868448	6720483E21Rik|chr1:20867949-20868448	0.0605560020972368	.	.
chr1	20890857	20891356	chr1	20867949	20868448	Paqr8|chr1:20867949-20868448	0.0605560020972368	.	.
chr1	20890857	20891356	chr1	20898133	20898632	6720483E21Rik|chr1:20898133-20898632	0.086540067068712	.	.
chr1	20890857	20891356	chr1	20898133	20898632	Paqr8|chr1:20898133-20898632	0.086540067068712	.	.
chr1	20890857	20891356	chr1	20898642	20899141	6720483E21Rik|chr1:20898642-20899141	0.110511971183346	.	.
chr1	20890857	20891356	chr1	20898642	20899141	Paqr8|chr1:20898642-20899141	0.110511971183346	.	.
chr1	20890857	20891356	chr1	20906237	20906736	6720483E21Rik|chr1:20906237-20906736	0.0626028999437868	.	.
chr1	20890857	20891356	chr1	20906237	20906736	Paqr8|chr1:20906237-20906736	0.0626028999437868	.	.
chr1	20890857	20891356	chr1	20922285	20922784	6720483E21Rik|chr1:20922285-20922784	0.0972642387571842	.	.
chr1	20890857	20891356	chr1	20922285	20922784	Paqr8|chr1:20922285-20922784	0.0972642387571842	.	.
chr1	20890857	20891356	chr1	20922853	20923352	6720483E21Rik|chr1:20922853-20923352	0.0872934723304364	.	.
chr1	20890857	20891356	chr1	20922853	20923352	Paqr8|chr1:20922853-20923352	0.0872934723304364	.	.
chr1	20890857	20891356	chr1	21014419	21014918	6720483E21Rik|chr1:21014419-21014918	0.179823188768893	.	.
chr1	20890857	20891356	chr1	21014419	21014918	Paqr8|chr1:21014419-21014918	0.179823188768893	.	.
chr1	20890857	20891356	chr1	21053077	21053576	6720483E21Rik|chr1:21053077-21053576	0.143001345076803	.	.
chr1	20890857	20891356	chr1	21053077	21053576	Paqr8|chr1:21053077-21053576	0.143001345076803	.	.
chr1	20890857	20891356	chr1	21084587	21085086	6720483E21Rik|chr1:21084587-21085086	0.142018380980538	.	.
chr1	20890857	20891356	chr1	21084587	21085086	Paqr8|chr1:21084587-21085086	0.142018380980538	.	.
chr1	20890857	20891356	chr1	21124689	21125188	6720483E21Rik|chr1:21124689-21125188	0.0625034245273731	.	.
chr1	20890857	20891356	chr1	21124689	21125188	Paqr8|chr1:21124689-21125188	0.0625034245273731	.	.
chr1	20890857	20891356	chr1	21125190	21125689	6720483E21Rik|chr1:21125190-21125689	0.0853394526728877	.	.
chr1	20890857	20891356	chr1	21125190	21125689	Paqr8|chr1:21125190-21125689	0.0853394526728877	.	.
chr1	20890857	20891356	chr1	21161761	21162260	6720483E21Rik|chr1:21161761-21162260	0.101722142320192	.	.
chr1	20890857	20891356	chr1	21161761	21162260	Paqr8|chr1:21161761-21162260	0.101722142320192	.	.
chr1	20951400	20951899	chr1	20823798	20824297	Efhc1|chr1:20823798-20824297	0.131397138903165	.	.
chr1	20951400	20951899	chr1	20845574	20846073	Efhc1|chr1:20845574-20846073	0.0704564877347698	.	.
chr1	20951400	20951899	chr1	20867294	20867793	Efhc1|chr1:20867294-20867793	0.0895028067569459	.	.
chr1	20951400	20951899	chr1	20917513	20918012	Efhc1|chr1:20917513-20918012	0.160005593565485	.	.
chr1	20951400	20951899	chr1	20935006	20935505	Efhc1|chr1:20935006-20935505	0.103534463716156	.	.
chr1	20951400	20951899	chr1	21232056	21232555	Efhc1|chr1:21232056-21232555	0.068836992536181	.	.
chr1	21079134	21079633	chr1	20798957	20799456	Gm28287|chr1:20798957-20799456	0.093910934697976	.	.
chr1	21079134	21079633	chr1	20798957	20799456	Tram2|chr1:20798957-20799456	0.093910934697976	.	.
chr1	21079134	21079633	chr1	20801628	20802127	Gm28287|chr1:20801628-20802127	0.0726937660809545	.	.
chr1	21079134	21079633	chr1	20801628	20802127	Tram2|chr1:20801628-20802127	0.0726937660809545	.	.
chr1	21079134	21079633	chr1	20845574	20846073	Gm28287|chr1:20845574-20846073	0.169353868358495	.	.
chr1	21079134	21079633	chr1	20845574	20846073	Tram2|chr1:20845574-20846073	0.169353868358495	.	.
chr1	21079134	21079633	chr1	20905651	20906150	Gm28287|chr1:20905651-20906150	0.251370537803656	.	.
chr1	21079134	21079633	chr1	20905651	20906150	Tram2|chr1:20905651-20906150	0.251370537803656	.	.
chr1	21079134	21079633	chr1	20906237	20906736	Gm28287|chr1:20906237-20906736	0.113729122811193	.	.
chr1	21079134	21079633	chr1	20906237	20906736	Tram2|chr1:20906237-20906736	0.113729122811193	.	.
chr1	21079134	21079633	chr1	20908588	20909087	Gm28287|chr1:20908588-20909087	0.157019415343315	.	.
chr1	21079134	21079633	chr1	20908588	20909087	Tram2|chr1:20908588-20909087	0.157019415343315	.	.
chr1	21079134	21079633	chr1	20995247	20995746	Gm28287|chr1:20995247-20995746	0.0853260161567634	.	.
chr1	21079134	21079633	chr1	20995247	20995746	Tram2|chr1:20995247-20995746	0.0853260161567634	.	.
chr1	21079134	21079633	chr1	21084587	21085086	Gm28287|chr1:21084587-21085086	0.110027420271992	.	.
chr1	21079134	21079633	chr1	21084587	21085086	Tram2|chr1:21084587-21085086	0.110027420271992	.	.
chr1	21079134	21079633	chr1	21262463	21262962	Gm28287|chr1:21262463-21262962	0.118783535778934	.	.
chr1	21079134	21079633	chr1	21262463	21262962	Tram2|chr1:21262463-21262962	0.118783535778934	.	.
chr1	21079134	21079633	chr1	21344262	21344761	Gm28287|chr1:21344262-21344761	0.083414694897489	.	.
chr1	21079134	21079633	chr1	21344262	21344761	Tram2|chr1:21344262-21344761	0.083414694897489	.	.
chr1	21218543	21219042	chr1	20867949	20868448	Tmem14a|chr1:20867949-20868448	0.0845545175236272	.	.
chr1	21218543	21219042	chr1	20910366	20910865	Tmem14a|chr1:20910366-20910865	0.113363624313827	.	.
chr1	21218543	21219042	chr1	20922853	20923352	Tmem14a|chr1:20922853-20923352	0.0647057337365433	.	.
chr1	21218543	21219042	chr1	20938964	20939463	Tmem14a|chr1:20938964-20939463	0.0744098180529615	.	.
chr1	21218543	21219042	chr1	21161761	21162260	Tmem14a|chr1:21161761-21162260	0.0790259539973046	.	.
chr1	21218543	21219042	chr1	21232056	21232555	Tmem14a|chr1:21232056-21232555	0.0768907129338229	.	.
chr1	21218543	21219042	chr1	21233241	21233740	Tmem14a|chr1:21233241-21233740	0.178874046059017	.	.
chr1	21218543	21219042	chr1	21280315	21280814	Tmem14a|chr1:21280315-21280814	0.088643642345146	.	.
chr1	21218543	21219042	chr1	21418031	21418530	Tmem14a|chr1:21418031-21418530	0.059308215554807	.	.
chr1	21218543	21219042	chr1	21434768	21435267	Tmem14a|chr1:21434768-21435267	0.0928646488395567	.	.
chr1	21218543	21219042	chr1	21461025	21461524	Tmem14a|chr1:21461025-21461524	0.18561808065489	.	.
chr1	21271420	21271919	chr1	21039666	21040165	Gm28836|chr1:21039666-21040165	0.137394675228814	.	.
chr1	21271420	21271919	chr1	21041367	21041866	Gm28836|chr1:21041367-21041866	0.127314435084812	.	.
chr1	21271420	21271919	chr1	21053077	21053576	Gm28836|chr1:21053077-21053576	0.0912778706437421	.	.
chr1	21271420	21271919	chr1	21053077	21053576	Gm28836|chr1:21053077-21053576	0.0912778706437422	.	.
chr1	21271420	21271919	chr1	21246260	21246759	Gm28836|chr1:21246260-21246759	0.0647374969839817	.	.
chr1	21271953	21272452	chr1	21161761	21162260	Gm28836|chr1:21161761-21162260	0.109556507127499	.	.
chr1	21271953	21272452	chr1	21252487	21252986	Gm28836|chr1:21252487-21252986	0.0814537678505513	.	.
chr1	21271953	21272452	chr1	21673613	21674112	Gm28836|chr1:21673613-21674112	0.0605155737892506	.	.
chr1	21961224	21961723	chr1	21804991	21805490	Kcnq5|chr1:21804991-21805490	0.127642006278523	.	.
chr1	21961224	21961723	chr1	21981771	21982270	Kcnq5|chr1:21981771-21982270	0.145325343534668	.	.
chr1	22805771	22806270	chr1	22862878	22863377	Rims1|chr1:22862878-22863377	0.15914117099429	.	.
chr1	22805771	22806270	chr1	22893192	22893691	Rims1|chr1:22893192-22893691	0.113566051522096	.	.
chr1	22805771	22806270	chr1	23214356	23214855	Rims1|chr1:23214356-23214855	0.124659938018967	.	.
chr1	23761177	23761676	chr1	23762798	23763297	B3gat2|chr1:23762798-23763297	0.124271215043034	.	.
chr1	23761177	23761676	chr1	23763682	23764181	B3gat2|chr1:23763682-23764181	0.0917108438446737	.	.
chr1	23761777	23762276	chr1	23762798	23763297	B3gat2|chr1:23762798-23763297	0.127794974105317	.	.
chr1	23761777	23762276	chr1	23764769	23765268	B3gat2|chr1:23764769-23765268	0.145120953251393	.	.
chr1	23762292	23762791	chr1	23762798	23763297	B3gat2|chr1:23762798-23763297	0.0617489541355124	.	.
chr1	23762292	23762791	chr1	23763682	23764181	B3gat2|chr1:23763682-23764181	0.0969778573904855	.	.
chr1	23762292	23762791	chr1	23764769	23765268	B3gat2|chr1:23764769-23765268	0.0717999530169735	.	.
chr1	23921626	23922125	chr1	23520116	23520615	Smap1|chr1:23520116-23520615	0.155478651652381	.	.
chr1	23922128	23922627	chr1	23520116	23520615	Smap1|chr1:23520116-23520615	0.167788982945713	.	.
chr1	23922128	23922627	chr1	23762798	23763297	Smap1|chr1:23762798-23763297	0.157246346424124	.	.
chr1	23922128	23922627	chr1	23827010	23827509	Smap1|chr1:23827010-23827509	0.134056000507514	.	.
chr1	23922128	23922627	chr1	23843694	23844193	Smap1|chr1:23843694-23844193	0.0734973891704533	.	.
chr1	24005456	24005955	chr1	24249074	24249573	Sdhaf4|chr1:24249074-24249573	0.0797681927894008	.	.
chr1	24005456	24005955	chr1	24362155	24362654	Sdhaf4|chr1:24362155-24362654	0.0605997507125003	.	.
chr1	24005456	24005955	chr1	24374860	24375359	Sdhaf4|chr1:24374860-24375359	0.132575466276841	.	.
chr1	24099649	24100148	chr1	24074338	24074837	Fam135a|chr1:24074338-24074837	0.075338439477922	.	.
chr1	24099649	24100148	chr1	24378414	24378913	Fam135a|chr1:24378414-24378913	0.119123498315065	.	.
chr1	24100186	24100685	chr1	24073245	24073744	Fam135a|chr1:24073245-24073744	0.114926323334474	.	.
chr1	24100186	24100685	chr1	24137077	24137576	Fam135a|chr1:24137077-24137576	0.0598317890115765	.	.
chr1	24100186	24100685	chr1	24186904	24187403	Fam135a|chr1:24186904-24187403	0.0711880232977649	.	.
chr1	24100186	24100685	chr1	24218975	24219474	Fam135a|chr1:24218975-24219474	0.0981676333842458	.	.
chr1	24100186	24100685	chr1	24245927	24246426	Fam135a|chr1:24245927-24246426	0.13649066652982	.	.
chr1	24100186	24100685	chr1	24302637	24303136	Fam135a|chr1:24302637-24303136	0.162859132387438	.	.
chr1	24100186	24100685	chr1	24377357	24377856	Fam135a|chr1:24377357-24377856	0.0970394290514597	.	.
chr1	24100186	24100685	chr1	24378414	24378913	Fam135a|chr1:24378414-24378913	0.0738784568137456	.	.
chr1	24587149	24587648	chr1	24284216	24284715	Col19a1|chr1:24284216-24284715	0.0709206506409448	.	.
chr1	24587149	24587648	chr1	24367541	24368040	Col19a1|chr1:24367541-24368040	0.102902075521788	.	.
chr1	24587149	24587648	chr1	24891326	24891825	Col19a1|chr1:24891326-24891825	0.0982520481305603	.	.
chr1	24678265	24678764	chr1	24284216	24284715	Lmbrd1|chr1:24284216-24284715	0.061495108795587	.	.
chr1	24678265	24678764	chr1	24428247	24428746	Lmbrd1|chr1:24428247-24428746	0.0970142520052258	.	.
chr1	24678265	24678764	chr1	24633681	24634180	Lmbrd1|chr1:24633681-24634180	0.0677003930970537	.	.
chr1	24678265	24678764	chr1	24773624	24774123	Lmbrd1|chr1:24773624-24774123	0.117918794473951	.	.
chr1	24678265	24678764	chr1	24891326	24891825	Lmbrd1|chr1:24891326-24891825	0.0683421941648967	.	.
chr1	24678265	24678764	chr1	24901204	24901703	Lmbrd1|chr1:24901204-24901703	0.117056532457992	.	.
chr1	24678265	24678764	chr1	24938245	24938744	Lmbrd1|chr1:24938245-24938744	0.0904499903070572	.	.
chr1	24679014	24679513	chr1	24362155	24362654	Lmbrd1|chr1:24362155-24362654	0.0780162606203991	.	.
chr1	24679014	24679513	chr1	24373220	24373719	Lmbrd1|chr1:24373220-24373719	0.1381884743215	.	.
chr1	24679014	24679513	chr1	24602377	24602876	Lmbrd1|chr1:24602377-24602876	0.0992263370336476	.	.
chr1	24679014	24679513	chr1	24611656	24612155	Lmbrd1|chr1:24611656-24612155	0.143944105826567	.	.
chr1	24679014	24679513	chr1	24613347	24613846	Lmbrd1|chr1:24613347-24613846	0.142521828276004	.	.
chr1	24679014	24679513	chr1	24614093	24614592	Lmbrd1|chr1:24614093-24614592	0.0776824168779932	.	.
chr1	24679014	24679513	chr1	24614797	24615296	Lmbrd1|chr1:24614797-24615296	0.144590669405907	.	.
chr1	24679014	24679513	chr1	24615721	24616220	Lmbrd1|chr1:24615721-24616220	0.121216294785149	.	.
chr1	24679014	24679513	chr1	24971852	24972351	Lmbrd1|chr1:24971852-24972351	0.222983927594074	.	.
chr1	25828941	25829440	chr1	25751023	25751522	Adgrb3|chr1:25751023-25751522	0.141084523346663	.	.
chr1	25828941	25829440	chr1	25828331	25828830	Adgrb3|chr1:25828331-25828830	0.173302498124891	.	.
chr1	25828941	25829440	chr1	25830663	25831162	Adgrb3|chr1:25830663-25831162	0.0882444141171179	.	.
chr1	25829930	25830429	chr1	25824642	25825141	Adgrb3|chr1:25824642-25825141	0.172143590937817	.	.
chr1	25829930	25830429	chr1	25830663	25831162	Adgrb3|chr1:25830663-25831162	0.10637951736095	.	.
chr1	30872795	30873294	chr1	30776088	30776587	Phf3|chr1:30776088-30776587	0.174447217283736	.	.
chr1	30872795	30873294	chr1	31153918	31154417	Phf3|chr1:31153918-31154417	0.0670861982874172	.	.
chr1	30873430	30873929	chr1	30716282	30716781	Phf3|chr1:30716282-30716781	0.0864720095857147	.	.
chr1	30873430	30873929	chr1	30740784	30741283	Phf3|chr1:30740784-30741283	0.0618647655439382	.	.
chr1	30873430	30873929	chr1	31233594	31234093	Phf3|chr1:31233594-31234093	0.11835238150245	.	.
chr1	30873942	30874441	chr1	30718559	30719058	Phf3|chr1:30718559-30719058	0.088026787019052	.	.
chr1	30873942	30874441	chr1	30740784	30741283	Phf3|chr1:30740784-30741283	0.163611768826707	.	.
chr1	30949080	30949579	chr1	30755349	30755848	Ptp4a1|chr1:30755349-30755848	0.1582888132855	.	.
chr1	30949080	30949579	chr1	31210103	31210602	Ptp4a1|chr1:31210103-31210602	0.0705985198484222	.	.
chr1	30949080	30949579	chr1	31233594	31234093	Ptp4a1|chr1:31233594-31234093	0.123624327361961	.	.
chr1	30949582	30950081	chr1	30778631	30779130	Ptp4a1|chr1:30778631-30779130	0.112131292561792	.	.
chr1	30949582	30950081	chr1	30936453	30936952	Ptp4a1|chr1:30936453-30936952	0.0802729031440063	.	.
chr1	30949582	30950081	chr1	31233594	31234093	Ptp4a1|chr1:31233594-31234093	0.135336178731244	.	.
chr1	30950354	30950853	chr1	30740784	30741283	Ptp4a1|chr1:30740784-30741283	0.107451917896113	.	.
chr1	30950354	30950853	chr1	30778631	30779130	Ptp4a1|chr1:30778631-30779130	0.141318570979653	.	.
chr1	30950354	30950853	chr1	31210103	31210602	Ptp4a1|chr1:31210103-31210602	0.101113179709634	.	.
chr1	30950354	30950853	chr1	31233594	31234093	Ptp4a1|chr1:31233594-31234093	0.137342192022983	.	.
chr1	32172459	32172958	chr1	32404449	32404948	Khdrbs2|chr1:32404449-32404948	0.119211213454407	.	.
chr1	33214722	33215221	chr1	32964929	32965428	Gm37591|chr1:32964929-32965428	0.0695363469624578	.	.
chr1	33214722	33215221	chr1	33174990	33175489	Gm37591|chr1:33174990-33175489	0.106263437783182	.	.
chr1	33214722	33215221	chr1	33269512	33270011	Gm37591|chr1:33269512-33270011	0.122602425939966	.	.
chr1	33214722	33215221	chr1	33480838	33481337	Gm37591|chr1:33480838-33481337	0.0687765146416055	.	.
chr1	33214722	33215221	chr1	33496042	33496541	Gm37591|chr1:33496042-33496541	0.0862337968537705	.	.
chr1	33214722	33215221	chr1	33499578	33500077	Gm37591|chr1:33499578-33500077	0.187235648726337	.	.
chr1	34433080	34433579	chr1	34304124	34304623	Gm37233|chr1:34304124-34304623	0.0778069916720342	.	.
chr1	34433080	34433579	chr1	34306648	34307147	Gm37233|chr1:34306648-34307147	0.15299269340667	.	.
chr1	34433080	34433579	chr1	34665018	34665517	Gm37233|chr1:34665018-34665517	0.0762211270137337	.	.
chr1	34433080	34433579	chr1	34696475	34696974	Gm37233|chr1:34696475-34696974	0.146433580857204	.	.
chr1	34433080	34433579	chr1	34719970	34720469	Gm37233|chr1:34719970-34720469	0.0768907570976091	.	.
chr1	34433080	34433579	chr1	34738307	34738806	Gm37233|chr1:34738307-34738806	0.131673721869954	.	.
chr1	34439491	34439990	chr1	34434650	34435149	Ccdc115|chr1:34434650-34435149	0.168058713461304	.	.
chr1	34439491	34439990	chr1	34434650	34435149	Imp4|chr1:34434650-34435149	0.168058713461304	.	.
chr1	34439491	34439990	chr1	34640047	34640546	Ccdc115|chr1:34640047-34640546	0.0840515074685779	.	.
chr1	34439491	34439990	chr1	34640047	34640546	Imp4|chr1:34640047-34640546	0.0840515074685779	.	.
chr1	34439491	34439990	chr1	34664140	34664639	Ccdc115|chr1:34664140-34664639	0.0854817608231443	.	.
chr1	34439491	34439990	chr1	34664140	34664639	Imp4|chr1:34664140-34664639	0.0854817608231443	.	.
chr1	34439491	34439990	chr1	34738307	34738806	Ccdc115|chr1:34738307-34738806	0.114416340818197	.	.
chr1	34439491	34439990	chr1	34738307	34738806	Imp4|chr1:34738307-34738806	0.114416340818197	.	.
chr1	34459438	34459937	chr1	34304124	34304623	Ptpn18|chr1:34304124-34304623	0.0634814569341563	.	.
chr1	34459438	34459937	chr1	34583679	34584178	Ptpn18|chr1:34583679-34584178	0.0727168276683665	.	.
chr1	34459438	34459937	chr1	34664140	34664639	Ptpn18|chr1:34664140-34664639	0.0985227368137395	.	.
chr1	34459438	34459937	chr1	34700679	34701178	Ptpn18|chr1:34700679-34701178	0.0950798163059144	.	.
chr1	34459438	34459937	chr1	34749126	34749625	Ptpn18|chr1:34749126-34749625	0.220796998108102	.	.
chr1	34459438	34459937	chr1	34749649	34750148	Ptpn18|chr1:34749649-34750148	0.137178103975606	.	.
chr1	34472597	34473096	chr1	34511013	34511512	Gm28417|chr1:34511013-34511512	0.0767282415695149	.	.
chr1	34472597	34473096	chr1	34635648	34636147	Gm28417|chr1:34635648-34636147	0.0921060341751462	.	.
chr1	34472597	34473096	chr1	34700679	34701178	Gm28417|chr1:34700679-34701178	0.0635147742051275	.	.
chr1	34472597	34473096	chr1	34749126	34749625	Gm28417|chr1:34749126-34749625	0.105395896608113	.	.
chr1	34472597	34473096	chr1	34749649	34750148	Gm28417|chr1:34749649-34750148	0.10472661193673	.	.
chr1	34485782	34486281	chr1	34665018	34665517	4930568A12Rik|chr1:34665018-34665517	0.106091028474586	.	.
chr1	34485782	34486281	chr1	34700679	34701178	4930568A12Rik|chr1:34700679-34701178	0.101743508060862	.	.
chr1	34579442	34579941	chr1	34642414	34642913	1700101I19Rik|chr1:34642414-34642913	0.115688003318974	.	.
chr1	34579442	34579941	chr1	34642414	34642913	Amer3|chr1:34642414-34642913	0.115688003318974	.	.
chr1	34579442	34579941	chr1	34716941	34717440	1700101I19Rik|chr1:34716941-34717440	0.159495090934422	.	.
chr1	34579442	34579941	chr1	34716941	34717440	Amer3|chr1:34716941-34717440	0.159495090934422	.	.
chr1	34579442	34579941	chr1	34766830	34767329	1700101I19Rik|chr1:34766830-34767329	0.0624469743260792	.	.
chr1	34579442	34579941	chr1	34766830	34767329	Amer3|chr1:34766830-34767329	0.0624469743260792	.	.
chr1	34579442	34579941	chr1	34837864	34838363	1700101I19Rik|chr1:34837864-34838363	0.138835110772326	.	.
chr1	34579442	34579941	chr1	34837864	34838363	Amer3|chr1:34837864-34838363	0.138835110772326	.	.
chr1	34677895	34678394	chr1	34277144	34277643	Arhgef4|chr1:34277144-34277643	0.117282126687606	.	.
chr1	34677895	34678394	chr1	34298475	34298974	Arhgef4|chr1:34298475-34298974	0.0656980830088622	.	.
chr1	34677895	34678394	chr1	34434650	34435149	Arhgef4|chr1:34434650-34435149	0.148123877454942	.	.
chr1	34677895	34678394	chr1	34511013	34511512	Arhgef4|chr1:34511013-34511512	0.12341165398314	.	.
chr1	34677895	34678394	chr1	34635648	34636147	Arhgef4|chr1:34635648-34636147	0.10120590572009	.	.
chr1	34677895	34678394	chr1	34664140	34664639	Arhgef4|chr1:34664140-34664639	0.0896472945940793	.	.
chr1	34677895	34678394	chr1	34666291	34666790	Arhgef4|chr1:34666291-34666790	0.103292282209228	.	.
chr1	34677895	34678394	chr1	34675085	34675584	Arhgef4|chr1:34675085-34675584	0.186475397587808	.	.
chr1	34677895	34678394	chr1	34696475	34696974	Arhgef4|chr1:34696475-34696974	0.16720230447952	.	.
chr1	34677895	34678394	chr1	34699997	34700496	Arhgef4|chr1:34699997-34700496	0.102399080850274	.	.
chr1	34677895	34678394	chr1	34726928	34727427	Arhgef4|chr1:34726928-34727427	0.0690095243744951	.	.
chr1	34677895	34678394	chr1	34749126	34749625	Arhgef4|chr1:34749126-34749625	0.233465410156504	.	.
chr1	34677895	34678394	chr1	34749649	34750148	Arhgef4|chr1:34749649-34750148	0.069753381543756	.	.
chr1	34677895	34678394	chr1	34766830	34767329	Arhgef4|chr1:34766830-34767329	0.157000699640392	.	.
chr1	34677895	34678394	chr1	34837864	34838363	Arhgef4|chr1:34837864-34838363	0.120065668800191	.	.
chr1	34677895	34678394	chr1	34860214	34860713	Arhgef4|chr1:34860214-34860713	0.0963348365892248	.	.
chr1	34677895	34678394	chr1	34867150	34867649	Arhgef4|chr1:34867150-34867649	0.0636740675345453	.	.
chr1	34678645	34679144	chr1	34268481	34268980	Arhgef4|chr1:34268481-34268980	0.139336263841081	.	.
chr1	34678645	34679144	chr1	34277144	34277643	Arhgef4|chr1:34277144-34277643	0.0897978305270023	.	.
chr1	34678645	34679144	chr1	34766830	34767329	Arhgef4|chr1:34766830-34767329	0.114579827555924	.	.
chr1	34678645	34679144	chr1	34767797	34768296	Arhgef4|chr1:34767797-34768296	0.162982840973351	.	.
chr1	34678645	34679144	chr1	34814010	34814509	Arhgef4|chr1:34814010-34814509	0.172297399682694	.	.
chr1	34678645	34679144	chr1	34834924	34835423	Arhgef4|chr1:34834924-34835423	0.113696253639738	.	.
chr1	34678645	34679144	chr1	34896857	34897356	Arhgef4|chr1:34896857-34897356	0.063275141066631	.	.
chr1	34801460	34801959	chr1	34696475	34696974	Arhgef4|chr1:34696475-34696974	0.0723307506899673	.	.
chr1	34801460	34801959	chr1	34716941	34717440	Arhgef4|chr1:34716941-34717440	0.100866218608491	.	.
chr1	34801460	34801959	chr1	34738307	34738806	Arhgef4|chr1:34738307-34738806	0.0846648840174157	.	.
chr1	34801460	34801959	chr1	34823304	34823803	Arhgef4|chr1:34823304-34823803	0.0681485418525531	.	.
chr1	34801460	34801959	chr1	34857493	34857992	Arhgef4|chr1:34857493-34857992	0.0602873389445756	.	.
chr1	34802224	34802723	chr1	34635648	34636147	Arhgef4|chr1:34635648-34636147	0.0991061750985798	.	.
chr1	34802224	34802723	chr1	34749126	34749625	Arhgef4|chr1:34749126-34749625	0.0699694897120023	.	.
chr1	34802224	34802723	chr1	34749649	34750148	Arhgef4|chr1:34749649-34750148	0.0745882477992744	.	.
chr1	34802224	34802723	chr1	34799152	34799651	Arhgef4|chr1:34799152-34799651	0.0826013442987679	.	.
chr1	34802224	34802723	chr1	34813372	34813871	Arhgef4|chr1:34813372-34813871	0.168635014477141	.	.
chr1	34802224	34802723	chr1	35032577	35033076	Arhgef4|chr1:35032577-35033076	0.116097192933731	.	.
chr1	34812196	34812695	chr1	34602327	34602826	Gm38336|chr1:34602327-34602826	0.104577660540139	.	.
chr1	34812196	34812695	chr1	34635648	34636147	Gm38336|chr1:34635648-34636147	0.0641677899178531	.	.
chr1	34812196	34812695	chr1	34696475	34696974	Gm38336|chr1:34696475-34696974	0.11592999326191	.	.
chr1	34812196	34812695	chr1	34716941	34717440	Gm38336|chr1:34716941-34717440	0.0690740261934068	.	.
chr1	34812196	34812695	chr1	34738307	34738806	Gm38336|chr1:34738307-34738806	0.0855929239504806	.	.
chr1	34812196	34812695	chr1	34750293	34750792	Gm38336|chr1:34750293-34750792	0.0711690858564002	.	.
chr1	34812196	34812695	chr1	34812797	34813296	Gm38336|chr1:34812797-34813296	0.43815126119504	.	.
chr1	34812196	34812695	chr1	34814010	34814509	Gm38336|chr1:34814010-34814509	0.160833311978038	.	.
chr1	34812196	34812695	chr1	34857493	34857992	Gm38336|chr1:34857493-34857992	0.0942042754129841	.	.
chr1	34812196	34812695	chr1	34891506	34892005	Gm38336|chr1:34891506-34892005	0.170235847548342	.	.
chr1	34812196	34812695	chr1	34893808	34894307	Gm38336|chr1:34893808-34894307	0.122426682555744	.	.
chr1	34841956	34842455	chr1	34635648	34636147	Fam168b|chr1:34635648-34636147	0.108395108081671	.	.
chr1	34841956	34842455	chr1	34666291	34666790	Fam168b|chr1:34666291-34666790	0.0596062174703475	.	.
chr1	34841956	34842455	chr1	34725898	34726397	Fam168b|chr1:34725898-34726397	0.0996841175595131	.	.
chr1	34841956	34842455	chr1	34749126	34749625	Fam168b|chr1:34749126-34749625	0.0591537009596267	.	.
chr1	34841956	34842455	chr1	34767797	34768296	Fam168b|chr1:34767797-34768296	0.108598413660419	.	.
chr1	34841956	34842455	chr1	34813372	34813871	Fam168b|chr1:34813372-34813871	0.0744453077498855	.	.
chr1	34841956	34842455	chr1	34823304	34823803	Fam168b|chr1:34823304-34823803	0.063057724208247	.	.
chr1	34841956	34842455	chr1	34830919	34831418	Fam168b|chr1:34830919-34831418	0.0604798191973033	.	.
chr1	34841956	34842455	chr1	34834924	34835423	Fam168b|chr1:34834924-34835423	0.122444661550013	.	.
chr1	34842804	34843303	chr1	34700679	34701178	Fam168b|chr1:34700679-34701178	0.0769359002131709	.	.
chr1	34842804	34843303	chr1	34719970	34720469	Fam168b|chr1:34719970-34720469	0.0971118374117074	.	.
chr1	34842804	34843303	chr1	34725898	34726397	Fam168b|chr1:34725898-34726397	0.0638700812853727	.	.
chr1	34842804	34843303	chr1	34726928	34727427	Fam168b|chr1:34726928-34727427	0.0638018473964063	.	.
chr1	34842804	34843303	chr1	34750293	34750792	Fam168b|chr1:34750293-34750792	0.118096615556055	.	.
chr1	34842804	34843303	chr1	34812797	34813296	Fam168b|chr1:34812797-34813296	0.0957798304646215	.	.
chr1	34842804	34843303	chr1	34813372	34813871	Fam168b|chr1:34813372-34813871	0.2046904562455	.	.
chr1	34842804	34843303	chr1	34814010	34814509	Fam168b|chr1:34814010-34814509	0.198633244050201	.	.
chr1	34842804	34843303	chr1	34834924	34835423	Fam168b|chr1:34834924-34835423	0.0958634639903562	.	.
chr1	34842804	34843303	chr1	34857493	34857992	Fam168b|chr1:34857493-34857992	0.071695979512109	.	.
chr1	34842804	34843303	chr1	34891506	34892005	Fam168b|chr1:34891506-34892005	0.103755815026136	.	.
chr1	34842804	34843303	chr1	35216412	35216911	Fam168b|chr1:35216412-35216911	0.085774278171054	.	.
chr1	34849768	34850267	chr1	34583679	34584178	Plekhb2|chr1:34583679-34584178	0.0818908233942624	.	.
chr1	34849768	34850267	chr1	34602327	34602826	Plekhb2|chr1:34602327-34602826	0.0688470086763113	.	.
chr1	34849768	34850267	chr1	34635648	34636147	Plekhb2|chr1:34635648-34636147	0.0643390547764333	.	.
chr1	34849768	34850267	chr1	34664140	34664639	Plekhb2|chr1:34664140-34664639	0.126009851450456	.	.
chr1	34849768	34850267	chr1	34823304	34823803	Plekhb2|chr1:34823304-34823803	0.0964680811806404	.	.
chr1	34849768	34850267	chr1	34860214	34860713	Plekhb2|chr1:34860214-34860713	0.0658189929236573	.	.
chr1	34850452	34850951	chr1	34719970	34720469	Plekhb2|chr1:34719970-34720469	0.10170065187047	.	.
chr1	34850452	34850951	chr1	34740690	34741189	Plekhb2|chr1:34740690-34741189	0.0772146919271713	.	.
chr1	34850452	34850951	chr1	34749126	34749625	Plekhb2|chr1:34749126-34749625	0.097665154405832	.	.
chr1	34850452	34850951	chr1	34749649	34750148	Plekhb2|chr1:34749649-34750148	0.0627841825546657	.	.
chr1	34850452	34850951	chr1	34823304	34823803	Plekhb2|chr1:34823304-34823803	0.0853646280623842	.	.
chr1	34850452	34850951	chr1	34837864	34838363	Plekhb2|chr1:34837864-34838363	0.155822947687945	.	.
chr1	35806166	35806665	chr1	35839349	35839848	Gm28415|chr1:35839349-35839848	0.0602306480636802	.	.
chr1	35806166	35806665	chr1	35869575	35870074	Gm28415|chr1:35869575-35870074	0.0807450351720796	.	.
chr1	35806166	35806665	chr1	35869575	35870074	Gm28415|chr1:35869575-35870074	0.0807450351720797	.	.
chr1	35806166	35806665	chr1	35973233	35973732	Gm28415|chr1:35973233-35973732	0.0632131594559843	.	.
chr1	37299595	37300094	chr1	37678238	37678737	Inpp4a|chr1:37678238-37678737	0.14650030558967	.	.
chr1	37300101	37300600	chr1	37122745	37123244	Inpp4a|chr1:37122745-37123244	0.0682778438270571	.	.
chr1	37300101	37300600	chr1	37250606	37251105	Inpp4a|chr1:37250606-37251105	0.0844722725778551	.	.
chr1	37300101	37300600	chr1	37272442	37272941	Inpp4a|chr1:37272442-37272941	0.10198139175196	.	.
chr1	37300101	37300600	chr1	37350827	37351326	Inpp4a|chr1:37350827-37351326	0.0591404008861297	.	.
chr1	37429364	37429863	chr1	37029031	37029530	Coa5|chr1:37029031-37029530	0.100720740858136	.	.
chr1	37429364	37429863	chr1	37029031	37029530	Unc50|chr1:37029031-37029530	0.100720740858136	.	.
chr1	37429364	37429863	chr1	37063010	37063509	Coa5|chr1:37063010-37063509	0.0773555605900443	.	.
chr1	37429364	37429863	chr1	37063010	37063509	Unc50|chr1:37063010-37063509	0.0773555605900443	.	.
chr1	37429364	37429863	chr1	37122745	37123244	Coa5|chr1:37122745-37123244	0.0845668130039905	.	.
chr1	37429364	37429863	chr1	37122745	37123244	Unc50|chr1:37122745-37123244	0.0845668130039905	.	.
chr1	37429364	37429863	chr1	37272442	37272941	Coa5|chr1:37272442-37272941	0.131632382625041	.	.
chr1	37429364	37429863	chr1	37272442	37272941	Unc50|chr1:37272442-37272941	0.131632382625041	.	.
chr1	37429364	37429863	chr1	37405033	37405532	Coa5|chr1:37405033-37405532	0.10018374115755	.	.
chr1	37429364	37429863	chr1	37405033	37405532	Unc50|chr1:37405033-37405532	0.10018374115755	.	.
chr1	37429364	37429863	chr1	37491701	37492200	Coa5|chr1:37491701-37492200	0.0861207996145086	.	.
chr1	37429364	37429863	chr1	37491701	37492200	Unc50|chr1:37491701-37492200	0.0861207996145086	.	.
chr1	37429877	37430376	chr1	37060818	37061317	Coa5|chr1:37060818-37061317	0.0830841125844918	.	.
chr1	37429877	37430376	chr1	37060818	37061317	Unc50|chr1:37060818-37061317	0.0830841125844918	.	.
chr1	37429877	37430376	chr1	37272442	37272941	Coa5|chr1:37272442-37272941	0.171460625461765	.	.
chr1	37429877	37430376	chr1	37272442	37272941	Unc50|chr1:37272442-37272941	0.171460625461765	.	.
chr1	37429877	37430376	chr1	37401608	37402107	Coa5|chr1:37401608-37402107	0.199931797788837	.	.
chr1	37429877	37430376	chr1	37401608	37402107	Unc50|chr1:37401608-37402107	0.199931797788837	.	.
chr1	37429877	37430376	chr1	37405699	37406198	Coa5|chr1:37405699-37406198	0.152150275076837	.	.
chr1	37429877	37430376	chr1	37405699	37406198	Unc50|chr1:37405699-37406198	0.152150275076837	.	.
chr1	37429877	37430376	chr1	37512879	37513378	Coa5|chr1:37512879-37513378	0.0696523237540754	.	.
chr1	37429877	37430376	chr1	37512879	37513378	Unc50|chr1:37512879-37513378	0.0696523237540754	.	.
chr1	37429877	37430376	chr1	37678238	37678737	Coa5|chr1:37678238-37678737	0.129132364138687	.	.
chr1	37429877	37430376	chr1	37678238	37678737	Unc50|chr1:37678238-37678737	0.129132364138687	.	.
chr1	37430385	37430884	chr1	37029031	37029530	Coa5|chr1:37029031-37029530	0.0906944862489008	.	.
chr1	37430385	37430884	chr1	37029031	37029530	Unc50|chr1:37029031-37029530	0.0906944862489008	.	.
chr1	37430385	37430884	chr1	37105067	37105566	Coa5|chr1:37105067-37105566	0.0761367628432616	.	.
chr1	37430385	37430884	chr1	37105067	37105566	Unc50|chr1:37105067-37105566	0.0761367628432616	.	.
chr1	37430385	37430884	chr1	37122189	37122688	Coa5|chr1:37122189-37122688	0.0963540793055123	.	.
chr1	37430385	37430884	chr1	37122189	37122688	Unc50|chr1:37122189-37122688	0.0963540793055123	.	.
chr1	37430385	37430884	chr1	37347418	37347917	Coa5|chr1:37347418-37347917	0.0723073919580288	.	.
chr1	37430385	37430884	chr1	37347418	37347917	Unc50|chr1:37347418-37347917	0.0723073919580288	.	.
chr1	37430385	37430884	chr1	37401608	37402107	Coa5|chr1:37401608-37402107	0.109863476790119	.	.
chr1	37430385	37430884	chr1	37401608	37402107	Unc50|chr1:37401608-37402107	0.109863476790119	.	.
chr1	37430385	37430884	chr1	37405699	37406198	Coa5|chr1:37405699-37406198	0.0656936308483168	.	.
chr1	37430385	37430884	chr1	37405699	37406198	Unc50|chr1:37405699-37406198	0.0656936308483168	.	.
chr1	37430385	37430884	chr1	37512879	37513378	Coa5|chr1:37512879-37513378	0.300404205568756	.	.
chr1	37430385	37430884	chr1	37512879	37513378	Unc50|chr1:37512879-37513378	0.300404205568756	.	.
chr1	37430385	37430884	chr1	37678238	37678737	Coa5|chr1:37678238-37678737	0.182155310515171	.	.
chr1	37430385	37430884	chr1	37678238	37678737	Unc50|chr1:37678238-37678737	0.182155310515171	.	.
chr1	37540354	37540853	chr1	37332747	37333246	Mgat4a|chr1:37332747-37333246	0.126775319792247	.	.
chr1	37540354	37540853	chr1	37347418	37347917	Mgat4a|chr1:37347418-37347917	0.0791978847338433	.	.
chr1	37540354	37540853	chr1	37405033	37405532	Mgat4a|chr1:37405033-37405532	0.0591624500852293	.	.
chr1	37540354	37540853	chr1	37405033	37405532	Mgat4a|chr1:37405033-37405532	0.0591624500852294	.	.
chr1	37540354	37540853	chr1	37634610	37635109	Mgat4a|chr1:37634610-37635109	0.100839188329114	.	.
chr1	37540354	37540853	chr1	37903135	37903634	Mgat4a|chr1:37903135-37903634	0.0836399574175028	.	.
chr1	37540354	37540853	chr1	37903734	37904233	Mgat4a|chr1:37903734-37904233	0.0981155177303238	.	.
chr1	37540864	37541363	chr1	37316915	37317414	Mgat4a|chr1:37316915-37317414	0.072308652709016	.	.
chr1	37540864	37541363	chr1	37347418	37347917	Mgat4a|chr1:37347418-37347917	0.0613847124838847	.	.
chr1	37540864	37541363	chr1	37350827	37351326	Mgat4a|chr1:37350827-37351326	0.118998447719272	.	.
chr1	37719678	37720177	chr1	37262795	37263294	2010300C02Rik|chr1:37262795-37263294	0.0698883922809715	.	.
chr1	37719678	37720177	chr1	37272442	37272941	2010300C02Rik|chr1:37272442-37272941	0.064285912065991	.	.
chr1	37719678	37720177	chr1	37332747	37333246	2010300C02Rik|chr1:37332747-37333246	0.118411300578932	.	.
chr1	37719678	37720177	chr1	37405033	37405532	2010300C02Rik|chr1:37405033-37405532	0.0881412850060065	.	.
chr1	37719678	37720177	chr1	37636114	37636613	2010300C02Rik|chr1:37636114-37636613	0.180650449020405	.	.
chr1	37719678	37720177	chr1	37903734	37904233	2010300C02Rik|chr1:37903734-37904233	0.0758715077694968	.	.
chr1	37719678	37720177	chr1	37977409	37977908	2010300C02Rik|chr1:37977409-37977908	0.0742978788184229	.	.
chr1	37864699	37865198	chr1	37512048	37512547	Gm26805|chr1:37512048-37512547	0.0778464910717688	.	.
chr1	37864699	37865198	chr1	37561998	37562497	Gm26805|chr1:37561998-37562497	0.111441614768201	.	.
chr1	37864699	37865198	chr1	37586074	37586573	Gm26805|chr1:37586074-37586573	0.139261967608469	.	.
chr1	37864699	37865198	chr1	37634610	37635109	Gm26805|chr1:37634610-37635109	0.0829209427232144	.	.
chr1	37864699	37865198	chr1	37929501	37930000	Gm26805|chr1:37929501-37930000	0.0725795598510008	.	.
chr1	37864699	37865198	chr1	38012097	38012596	Gm26805|chr1:38012097-38012596	0.0682068693568835	.	.
chr1	37865263	37865762	chr1	37586074	37586573	Gm26805|chr1:37586074-37586573	0.0820164969090757	.	.
chr1	37865263	37865762	chr1	37586074	37586573	Tsga10|chr1:37586074-37586573	0.0820164969090757	.	.
chr1	37865263	37865762	chr1	37903135	37903634	Gm26805|chr1:37903135-37903634	0.162544388031928	.	.
chr1	37865263	37865762	chr1	37903135	37903634	Tsga10|chr1:37903135-37903634	0.162544388031928	.	.
chr1	37865263	37865762	chr1	38198432	38198931	Gm26805|chr1:38198432-38198931	0.0701087216313261	.	.
chr1	37865263	37865762	chr1	38198432	38198931	Tsga10|chr1:38198432-38198931	0.0701087216313261	.	.
chr1	37871955	37872454	chr1	37565367	37565866	Lipt1|chr1:37565367-37565866	0.068880025984527	.	.
chr1	37871955	37872454	chr1	37959295	37959794	Lipt1|chr1:37959295-37959794	0.0797510361355372	.	.
chr1	37890241	37890740	chr1	37634610	37635109	Mitd1|chr1:37634610-37635109	0.0799378827604274	.	.
chr1	37890241	37890740	chr1	37634610	37635109	Mitd1|chr1:37634610-37635109	0.0799378827604275	.	.
chr1	37890241	37890740	chr1	37634610	37635109	Mrpl30|chr1:37634610-37635109	0.0799378827604274	.	.
chr1	37890241	37890740	chr1	37634610	37635109	Mrpl30|chr1:37634610-37635109	0.0799378827604275	.	.
chr1	37890241	37890740	chr1	37678238	37678737	Mitd1|chr1:37678238-37678737	0.15288938396644	.	.
chr1	37890241	37890740	chr1	37678238	37678737	Mrpl30|chr1:37678238-37678737	0.15288938396644	.	.
chr1	37890241	37890740	chr1	37903734	37904233	Mitd1|chr1:37903734-37904233	0.0730590471896062	.	.
chr1	37890241	37890740	chr1	37903734	37904233	Mrpl30|chr1:37903734-37904233	0.0730590471896062	.	.
chr1	37890241	37890740	chr1	37922522	37923021	Mitd1|chr1:37922522-37923021	0.0673892046351246	.	.
chr1	37890241	37890740	chr1	37922522	37923021	Mrpl30|chr1:37922522-37923021	0.0673892046351246	.	.
chr1	37890241	37890740	chr1	37985674	37986173	Mitd1|chr1:37985674-37986173	0.110830121432485	.	.
chr1	37890241	37890740	chr1	37985674	37986173	Mrpl30|chr1:37985674-37986173	0.110830121432485	.	.
chr1	37956559	37957058	chr1	37639092	37639591	Lyg1|chr1:37639092-37639591	0.0795554236806636	.	.
chr1	37956559	37957058	chr1	37639092	37639591	Lyg1|chr1:37639092-37639591	0.0795554236806637	.	.
chr1	37956559	37957058	chr1	37678238	37678737	Lyg1|chr1:37678238-37678737	0.12751831536854	.	.
chr1	37956559	37957058	chr1	37903734	37904233	Lyg1|chr1:37903734-37904233	0.138880522588816	.	.
chr1	37956559	37957058	chr1	37931762	37932261	Lyg1|chr1:37931762-37932261	0.280732169067513	.	.
chr1	37956559	37957058	chr1	37959295	37959794	Lyg1|chr1:37959295-37959794	0.173766351159109	.	.
chr1	37956559	37957058	chr1	37977409	37977908	Lyg1|chr1:37977409-37977908	0.0800020640386727	.	.
chr1	37956559	37957058	chr1	37985674	37986173	Lyg1|chr1:37985674-37986173	0.115484246259791	.	.
chr1	37997082	37997581	chr1	37565367	37565866	Eif5b|chr1:37565367-37565866	0.0856211405136983	.	.
chr1	37997082	37997581	chr1	37565367	37565866	Txndc9|chr1:37565367-37565866	0.0856211405136983	.	.
chr1	37997082	37997581	chr1	37634610	37635109	Eif5b|chr1:37634610-37635109	0.119986019761009	.	.
chr1	37997082	37997581	chr1	37634610	37635109	Txndc9|chr1:37634610-37635109	0.119986019761009	.	.
chr1	37997082	37997581	chr1	37922522	37923021	Eif5b|chr1:37922522-37923021	0.091477037649055	.	.
chr1	37997082	37997581	chr1	37922522	37923021	Txndc9|chr1:37922522-37923021	0.091477037649055	.	.
chr1	37997082	37997581	chr1	37959295	37959794	Eif5b|chr1:37959295-37959794	0.0592059855530815	.	.
chr1	37997082	37997581	chr1	37959295	37959794	Txndc9|chr1:37959295-37959794	0.0592059855530815	.	.
chr1	37997082	37997581	chr1	38185452	38185951	Eif5b|chr1:38185452-38185951	0.0843354723743081	.	.
chr1	37997082	37997581	chr1	38185452	38185951	Txndc9|chr1:38185452-38185951	0.0843354723743081	.	.
chr1	37997082	37997581	chr1	38198432	38198931	Eif5b|chr1:38198432-38198931	0.189699721909863	.	.
chr1	37997082	37997581	chr1	38198432	38198931	Txndc9|chr1:38198432-38198931	0.189699721909863	.	.
chr1	37997778	37998277	chr1	37586074	37586573	Eif5b|chr1:37586074-37586573	0.217731593318769	.	.
chr1	37997778	37998277	chr1	37586074	37586573	Txndc9|chr1:37586074-37586573	0.217731593318769	.	.
chr1	37997778	37998277	chr1	37977409	37977908	Eif5b|chr1:37977409-37977908	0.0726096080165314	.	.
chr1	37997778	37998277	chr1	37977409	37977908	Txndc9|chr1:37977409-37977908	0.0726096080165314	.	.
chr1	37997778	37998277	chr1	38241815	38242314	Eif5b|chr1:38241815-38242314	0.0992840075793449	.	.
chr1	37997778	37998277	chr1	38241815	38242314	Txndc9|chr1:38241815-38242314	0.0992840075793449	.	.
chr1	38128883	38129382	chr1	37903734	37904233	Rev1|chr1:37903734-37904233	0.177278010899749	.	.
chr1	38128883	38129382	chr1	38241011	38241510	Rev1|chr1:38241011-38241510	0.0949132117496572	.	.
chr1	38129526	38130025	chr1	37903135	37903634	Rev1|chr1:37903135-37903634	0.0759335372217943	.	.
chr1	38129526	38130025	chr1	38198432	38198931	Rev1|chr1:38198432-38198931	0.117310310952104	.	.
chr1	40074788	40075287	chr1	40180852	40181351	Il1r2|chr1:40180852-40181351	0.165501822735933	.	.
chr1	40085635	40086134	chr1	40116380	40116879	Gm16894|chr1:40116380-40116879	0.154677697487131	.	.
chr1	40085635	40086134	chr1	40117541	40118040	Gm16894|chr1:40117541-40118040	0.123272116237009	.	.
chr1	40085635	40086134	chr1	40266363	40266862	Gm16894|chr1:40266363-40266862	0.0805369903906656	.	.
chr1	40085635	40086134	chr1	40378676	40379175	Gm16894|chr1:40378676-40379175	0.178585626248174	.	.
chr1	40515098	40515597	chr1	40768563	40769062	Il18rap|chr1:40768563-40769062	0.059113248847715	.	.
chr1	40515098	40515597	chr1	40890317	40890816	Il18rap|chr1:40890317-40890816	0.0915781031555724	.	.
chr1	40680467	40680966	chr1	40681655	40682154	Slc9a2|chr1:40681655-40682154	0.102186578345061	.	.
chr1	40681063	40681562	chr1	40438018	40438517	Slc9a2|chr1:40438018-40438517	0.150996093126203	.	.
chr1	40681063	40681562	chr1	40681655	40682154	Slc9a2|chr1:40681655-40682154	0.28275874310035	.	.
chr1	40789554	40790053	chr1	40844577	40845076	Mfsd9|chr1:40844577-40845076	0.0925139709167156	.	.
chr1	40789554	40790053	chr1	40879982	40880481	Mfsd9|chr1:40879982-40880481	0.0660183381602193	.	.
chr1	40789554	40790053	chr1	41121799	41122298	Mfsd9|chr1:41121799-41122298	0.0766953342779441	.	.
chr1	40789554	40790053	chr1	41121799	41122298	Mfsd9|chr1:41121799-41122298	0.0766953342779442	.	.
chr1	40789554	40790053	chr1	41140359	41140858	Mfsd9|chr1:41140359-41140858	0.18024019485156	.	.
chr1	40789554	40790053	chr1	41152509	41153008	Mfsd9|chr1:41152509-41153008	0.0767857567611743	.	.
chr1	40790447	40790946	chr1	40544608	40545107	Mfsd9|chr1:40544608-40545107	0.0951180790944695	.	.
chr1	40790447	40790946	chr1	40844577	40845076	Mfsd9|chr1:40844577-40845076	0.161612733431716	.	.
chr1	40790447	40790946	chr1	40890317	40890816	Mfsd9|chr1:40890317-40890816	0.0784861550933657	.	.
chr1	40790447	40790946	chr1	40967788	40968287	Mfsd9|chr1:40967788-40968287	0.135229702806013	.	.
chr1	40790447	40790946	chr1	41140359	41140858	Mfsd9|chr1:41140359-41140858	0.0746750108685154	.	.
chr1	40790447	40790946	chr1	41140359	41140858	Mfsd9|chr1:41140359-41140858	0.0746750108685155	.	.
chr1	40790447	40790946	chr1	41152509	41153008	Mfsd9|chr1:41152509-41153008	0.072038291310416	.	.
chr1	40790447	40790946	chr1	41153079	41153578	Mfsd9|chr1:41153079-41153578	0.0694314730812252	.	.
chr1	40805326	40805825	chr1	41121799	41122298	Tmem182|chr1:41121799-41122298	0.0801332375006156	.	.
chr1	40805326	40805825	chr1	41138020	41138519	Tmem182|chr1:41138020-41138519	0.125781099083902	.	.
chr1	40805326	40805825	chr1	41140359	41140858	Tmem182|chr1:41140359-41140858	0.0798443950269683	.	.
chr1	42229631	42230130	chr1	41814355	41814854	Gm9915|chr1:41814355-41814854	0.127021568578709	.	.
chr1	42229631	42230130	chr1	41891693	41892192	Gm9915|chr1:41891693-41892192	0.0746974867077083	.	.
chr1	42229631	42230130	chr1	41999018	41999517	Gm9915|chr1:41999018-41999517	0.157292418279938	.	.
chr1	42229631	42230130	chr1	42095943	42096442	Gm9915|chr1:42095943-42096442	0.0703973197465065	.	.
chr1	42229631	42230130	chr1	42489464	42489963	Gm9915|chr1:42489464-42489963	0.106915415761965	.	.
chr1	42229631	42230130	chr1	42491441	42491940	Gm9915|chr1:42491441-42491940	0.0699459128617658	.	.
chr1	42238341	42238840	chr1	42489464	42489963	Gm29664|chr1:42489464-42489963	0.0589719232572981	.	.
chr1	42261772	42262271	chr1	42259928	42260427	Gm28175|chr1:42259928-42260427	0.16432953784544	.	.
chr1	42261772	42262271	chr1	42260524	42261023	Gm28175|chr1:42260524-42261023	0.136067315141386	.	.
chr1	42261772	42262271	chr1	42395186	42395685	Gm28175|chr1:42395186-42395685	0.0798546759758883	.	.
chr1	42850995	42851494	chr1	42779701	42780200	Mrps9|chr1:42779701-42780200	0.100652722822282	.	.
chr1	42850995	42851494	chr1	42950798	42951297	Mrps9|chr1:42950798-42951297	0.0586928199424404	.	.
chr1	42850995	42851494	chr1	43065778	43066277	Mrps9|chr1:43065778-43066277	0.0737443485622108	.	.
chr1	42952608	42953107	chr1	42809315	42809814	Gpr45|chr1:42809315-42809814	0.0621758049764876	.	.
chr1	42952608	42953107	chr1	42924382	42924881	Gpr45|chr1:42924382-42924881	0.0761824536743912	.	.
chr1	42952608	42953107	chr1	43139589	43140088	Gpr45|chr1:43139589-43140088	0.110285827996527	.	.
chr1	42952608	42953107	chr1	43216161	43216660	Gpr45|chr1:43216161-43216660	0.273987430531027	.	.
chr1	42953132	42953631	chr1	42877210	42877709	Gpr45|chr1:42877210-42877709	0.0592794795113188	.	.
chr1	42953132	42953631	chr1	42923764	42924263	Gpr45|chr1:42923764-42924263	0.0591020043814683	.	.
chr1	42953132	42953631	chr1	42950798	42951297	Gpr45|chr1:42950798-42951297	0.0777251812211555	.	.
chr1	42953132	42953631	chr1	43112826	43113325	Gpr45|chr1:43112826-43113325	0.0871011311550233	.	.
chr1	42953132	42953631	chr1	43216161	43216660	Gpr45|chr1:43216161-43216660	0.0732094808908604	.	.
chr1	43092237	43092736	chr1	43112826	43113325	8430432A02Rik|chr1:43112826-43113325	0.0950206484432296	.	.
chr1	43092237	43092736	chr1	43163711	43164210	8430432A02Rik|chr1:43163711-43164210	0.158824522892249	.	.
chr1	43098457	43098956	chr1	42775275	42775774	AI597479|chr1:42775275-42775774	0.0926064464934867	.	.
chr1	43098457	43098956	chr1	42775275	42775774	Tgfbrap1|chr1:42775275-42775774	0.0926064464934867	.	.
chr1	43098457	43098956	chr1	42775797	42776296	AI597479|chr1:42775797-42776296	0.138013634131079	.	.
chr1	43098457	43098956	chr1	42775797	42776296	Tgfbrap1|chr1:42775797-42776296	0.138013634131079	.	.
chr1	43098457	43098956	chr1	42876405	42876904	AI597479|chr1:42876405-42876904	0.0848689410593109	.	.
chr1	43098457	43098956	chr1	42876405	42876904	Tgfbrap1|chr1:42876405-42876904	0.0848689410593109	.	.
chr1	43098457	43098956	chr1	42924382	42924881	AI597479|chr1:42924382-42924881	0.102310670172655	.	.
chr1	43098457	43098956	chr1	42924382	42924881	Tgfbrap1|chr1:42924382-42924881	0.102310670172655	.	.
chr1	43098457	43098956	chr1	43110492	43110991	AI597479|chr1:43110492-43110991	0.123368297548752	.	.
chr1	43098457	43098956	chr1	43110492	43110991	Tgfbrap1|chr1:43110492-43110991	0.123368297548752	.	.
chr1	43098457	43098956	chr1	43143228	43143727	AI597479|chr1:43143228-43143727	0.0891840544610042	.	.
chr1	43098457	43098956	chr1	43143228	43143727	Tgfbrap1|chr1:43143228-43143727	0.0891840544610042	.	.
chr1	43730397	43730896	chr1	43528196	43528695	Ecrg4|chr1:43528196-43528695	0.0643351858841594	.	.
chr1	43730397	43730896	chr1	43591151	43591650	Ecrg4|chr1:43591151-43591650	0.155268823092732	.	.
chr1	43730397	43730896	chr1	43615933	43616432	Ecrg4|chr1:43615933-43616432	0.0677902528572301	.	.
chr1	43730397	43730896	chr1	43760029	43760528	Ecrg4|chr1:43760029-43760528	0.0628760499899635	.	.
chr1	43730397	43730896	chr1	43902740	43903239	Ecrg4|chr1:43902740-43903239	0.0618980624368123	.	.
chr1	43827102	43827601	chr1	43554212	43554711	Uxs1|chr1:43554212-43554711	0.149364198319366	.	.
chr1	43827102	43827601	chr1	43591151	43591650	Uxs1|chr1:43591151-43591650	0.0591766524569992	.	.
chr1	43827102	43827601	chr1	43633058	43633557	Uxs1|chr1:43633058-43633557	0.0713505363144584	.	.
chr1	43827102	43827601	chr1	43662432	43662931	Uxs1|chr1:43662432-43662931	0.0804740203133068	.	.
chr1	43827102	43827601	chr1	44041766	44042265	Uxs1|chr1:44041766-44042265	0.0662157696985292	.	.
chr1	43827102	43827601	chr1	44155209	44155708	Uxs1|chr1:44155209-44155708	0.0988971162076842	.	.
chr1	43827615	43828114	chr1	43528196	43528695	Uxs1|chr1:43528196-43528695	0.147335882093557	.	.
chr1	43827615	43828114	chr1	43698465	43698964	Uxs1|chr1:43698465-43698964	0.067740637083598	.	.
chr1	43827615	43828114	chr1	44198134	44198633	Uxs1|chr1:44198134-44198633	0.105575754788469	.	.
chr1	43933698	43934197	chr1	43615933	43616432	Tpp2|chr1:43615933-43616432	0.0808784811368188	.	.
chr1	43933698	43934197	chr1	43670795	43671294	Tpp2|chr1:43670795-43671294	0.107170672082313	.	.
chr1	43933698	43934197	chr1	43694756	43695255	Tpp2|chr1:43694756-43695255	0.114099104830854	.	.
chr1	43933698	43934197	chr1	44041766	44042265	Tpp2|chr1:44041766-44042265	0.150458811656937	.	.
chr1	44102213	44102712	chr1	44155209	44155708	Tex30|chr1:44155209-44155708	0.129878609526957	.	.
chr1	44102213	44102712	chr1	44203024	44203523	Tex30|chr1:44203024-44203523	0.158651596490619	.	.
chr1	44102213	44102712	chr1	44217086	44217585	Tex30|chr1:44217086-44217585	0.0823031702190833	.	.
chr1	44118638	44119137	chr1	43776095	43776594	Bivm|chr1:43776095-43776594	0.0644002491658491	.	.
chr1	44118638	44119137	chr1	43776095	43776594	Poglut2|chr1:43776095-43776594	0.0644002491658491	.	.
chr1	44118638	44119137	chr1	44055968	44056467	Bivm|chr1:44055968-44056467	0.187313002866387	.	.
chr1	44118638	44119137	chr1	44055968	44056467	Poglut2|chr1:44055968-44056467	0.187313002866387	.	.
chr1	44118638	44119137	chr1	44217086	44217585	Bivm|chr1:44217086-44217585	0.10990248053091	.	.
chr1	44118638	44119137	chr1	44217086	44217585	Poglut2|chr1:44217086-44217585	0.10990248053091	.	.
chr1	44118638	44119137	chr1	44228990	44229489	Bivm|chr1:44228990-44229489	0.078347217808227	.	.
chr1	44118638	44119137	chr1	44228990	44229489	Bivm|chr1:44228990-44229489	0.0783472178082271	.	.
chr1	44118638	44119137	chr1	44228990	44229489	Poglut2|chr1:44228990-44229489	0.078347217808227	.	.
chr1	44118638	44119137	chr1	44228990	44229489	Poglut2|chr1:44228990-44229489	0.0783472178082271	.	.
chr1	44119144	44119643	chr1	43776095	43776594	Bivm|chr1:43776095-43776594	0.189903729485919	.	.
chr1	44119144	44119643	chr1	43776095	43776594	Poglut2|chr1:43776095-43776594	0.189903729485919	.	.
chr1	44119144	44119643	chr1	44041766	44042265	Bivm|chr1:44041766-44042265	0.11121229748321	.	.
chr1	44119144	44119643	chr1	44041766	44042265	Poglut2|chr1:44041766-44042265	0.11121229748321	.	.
chr1	44119144	44119643	chr1	44055968	44056467	Bivm|chr1:44055968-44056467	0.218183528771437	.	.
chr1	44119144	44119643	chr1	44055968	44056467	Poglut2|chr1:44055968-44056467	0.218183528771437	.	.
chr1	44119144	44119643	chr1	44064570	44065069	Bivm|chr1:44064570-44065069	0.068993251627798	.	.
chr1	44119144	44119643	chr1	44064570	44065069	Poglut2|chr1:44064570-44065069	0.068993251627798	.	.
chr1	44119144	44119643	chr1	44155209	44155708	Bivm|chr1:44155209-44155708	0.0649270727960872	.	.
chr1	44119144	44119643	chr1	44155209	44155708	Poglut2|chr1:44155209-44155708	0.0649270727960872	.	.
chr1	44119144	44119643	chr1	44217086	44217585	Bivm|chr1:44217086-44217585	0.23766715040006	.	.
chr1	44119144	44119643	chr1	44217086	44217585	Poglut2|chr1:44217086-44217585	0.23766715040006	.	.
chr1	44119663	44120162	chr1	43776095	43776594	Bivm|chr1:43776095-43776594	0.225021428022691	.	.
chr1	44119663	44120162	chr1	44055968	44056467	Bivm|chr1:44055968-44056467	0.125730638556601	.	.
chr1	44119663	44120162	chr1	44064570	44065069	Bivm|chr1:44064570-44065069	0.114600489269098	.	.
chr1	44119663	44120162	chr1	44217086	44217585	Bivm|chr1:44217086-44217585	0.184059721277744	.	.
chr1	44119663	44120162	chr1	44228990	44229489	Bivm|chr1:44228990-44229489	0.0703614565274219	.	.
chr1	44147693	44148192	chr1	44041766	44042265	Ercc5|chr1:44041766-44042265	0.111157684649121	.	.
chr1	44551396	44551895	chr1	44678894	44679393	Gulp1|chr1:44678894-44679393	0.0839457597253148	.	.
chr1	44551396	44551895	chr1	44678894	44679393	Gulp1|chr1:44678894-44679393	0.0839457597253149	.	.
chr1	44552204	44552703	chr1	44553188	44553687	Gulp1|chr1:44553188-44553687	0.0751718103823651	.	.
chr1	45502189	45502688	chr1	45312818	45313317	Col5a2|chr1:45312818-45313317	0.0815840015874398	.	.
chr1	45502189	45502688	chr1	45766100	45766599	Col5a2|chr1:45766100-45766599	0.113588853536132	.	.
chr1	45502189	45502688	chr1	45767598	45768097	Col5a2|chr1:45767598-45768097	0.153115083716615	.	.
chr1	45502889	45503388	chr1	45313936	45314435	Col5a2|chr1:45313936-45314435	0.107468221461885	.	.
chr1	45502889	45503388	chr1	45672672	45673171	Col5a2|chr1:45672672-45673171	0.115314499648723	.	.
chr1	45502889	45503388	chr1	45814683	45815182	Col5a2|chr1:45814683-45815182	0.1013544671649	.	.
chr1	45502889	45503388	chr1	45821967	45822466	Col5a2|chr1:45821967-45822466	0.0706202111768265	.	.
chr1	45502889	45503388	chr1	45825095	45825594	Col5a2|chr1:45825095-45825594	0.064375759402154	.	.
chr1	45502889	45503388	chr1	45837607	45838106	Col5a2|chr1:45837607-45838106	0.137838801096896	.	.
chr1	45794689	45795188	chr1	45767598	45768097	Wdr75|chr1:45767598-45768097	0.0656730166393386	.	.
chr1	45794689	45795188	chr1	45814683	45815182	Wdr75|chr1:45814683-45815182	0.0700909839871729	.	.
chr1	45794689	45795188	chr1	45837607	45838106	Wdr75|chr1:45837607-45838106	0.0803973571042837	.	.
chr1	45794689	45795188	chr1	46016259	46016758	Wdr75|chr1:46016259-46016758	0.123604038428825	.	.
chr1	45795197	45795696	chr1	45627823	45628322	Wdr75|chr1:45627823-45628322	0.0748301416609485	.	.
chr1	45795197	45795696	chr1	45814683	45815182	Wdr75|chr1:45814683-45815182	0.0920344254109108	.	.
chr1	45795197	45795696	chr1	45821967	45822466	Wdr75|chr1:45821967-45822466	0.0679937260259578	.	.
chr1	45795197	45795696	chr1	46030379	46030878	Wdr75|chr1:46030379-46030878	0.0687370170938058	.	.
chr1	45925424	45925923	chr1	45814683	45815182	Slc40a1|chr1:45814683-45815182	0.0863637366719868	.	.
chr1	45925424	45925923	chr1	45837607	45838106	Slc40a1|chr1:45837607-45838106	0.097576986868932	.	.
chr1	45925424	45925923	chr1	45861554	45862053	Slc40a1|chr1:45861554-45862053	0.0921398918124151	.	.
chr1	45925424	45925923	chr1	45868490	45868989	Slc40a1|chr1:45868490-45868989	0.165660544319284	.	.
chr1	46066566	46067065	chr1	45821967	45822466	Dnah7b|chr1:45821967-45822466	0.179665914959646	.	.
chr1	46066566	46067065	chr1	46030379	46030878	Dnah7b|chr1:46030379-46030878	0.146531352876046	.	.
chr1	46066566	46067065	chr1	46067115	46067614	Dnah7b|chr1:46067115-46067614	0.341008989396557	.	.
chr1	52119152	52119651	chr1	52080360	52080859	Stat1|chr1:52080360-52080859	0.0605385473321442	.	.
chr1	52119152	52119651	chr1	52302470	52302969	Stat1|chr1:52302470-52302969	0.0789524847733008	.	.
chr1	52119152	52119651	chr1	52331366	52331865	Stat1|chr1:52331366-52331865	0.109979984591732	.	.
chr1	52232193	52232692	chr1	52106853	52107352	Gls|chr1:52106853-52107352	0.0809445381414516	.	.
chr1	52232193	52232692	chr1	52166651	52167150	Gls|chr1:52166651-52167150	0.0660002637029787	.	.
chr1	52233098	52233597	chr1	52106853	52107352	Gls|chr1:52106853-52107352	0.0769104793438267	.	.
chr1	52233098	52233597	chr1	52166651	52167150	Gls|chr1:52166651-52167150	0.188322090218628	.	.
chr1	52233098	52233597	chr1	52267602	52268101	Gls|chr1:52267602-52268101	0.0786701304122365	.	.
chr1	52233098	52233597	chr1	52302470	52302969	Gls|chr1:52302470-52302969	0.0785430095628948	.	.
chr1	52500159	52500658	chr1	52331366	52331865	Nab1|chr1:52331366-52331865	0.103624174262977	.	.
chr1	52500159	52500658	chr1	52676689	52677188	Nab1|chr1:52676689-52677188	0.101519882814981	.	.
chr1	52500159	52500658	chr1	52722531	52723030	Nab1|chr1:52722531-52723030	0.0828504197855665	.	.
chr1	52500159	52500658	chr1	52763907	52764406	Nab1|chr1:52763907-52764406	0.0855704427287662	.	.
chr1	52500159	52500658	chr1	52800230	52800729	Nab1|chr1:52800230-52800729	0.0982440639361045	.	.
chr1	52500159	52500658	chr1	52805855	52806354	Nab1|chr1:52805855-52806354	0.153171709220732	.	.
chr1	52500159	52500658	chr1	52864854	52865353	Nab1|chr1:52864854-52865353	0.154694161956838	.	.
chr1	52500159	52500658	chr1	52934666	52935165	Nab1|chr1:52934666-52935165	0.0976674475973959	.	.
chr1	52500159	52500658	chr1	52953081	52953580	Nab1|chr1:52953081-52953580	0.0779041866078646	.	.
chr1	52500159	52500658	chr1	52956720	52957219	Nab1|chr1:52956720-52957219	0.252519802045117	.	.
chr1	52630383	52630882	chr1	52302470	52302969	Nemp2|chr1:52302470-52302969	0.0764851384256396	.	.
chr1	52630383	52630882	chr1	52331366	52331865	Nemp2|chr1:52331366-52331865	0.092786507865932	.	.
chr1	52630383	52630882	chr1	52597736	52598235	Nemp2|chr1:52597736-52598235	0.0672347733570202	.	.
chr1	52630383	52630882	chr1	52719108	52719607	Nemp2|chr1:52719108-52719607	0.0703853658219163	.	.
chr1	52726267	52726766	chr1	52299528	52300027	Mfsd6|chr1:52299528-52300027	0.0717303817391517	.	.
chr1	52726267	52726766	chr1	52331366	52331865	Mfsd6|chr1:52331366-52331865	0.0667410626788915	.	.
chr1	52726267	52726766	chr1	52725681	52726180	Mfsd6|chr1:52725681-52726180	0.222746048328064	.	.
chr1	52726267	52726766	chr1	52805855	52806354	Mfsd6|chr1:52805855-52806354	0.105981680536182	.	.
chr1	52726931	52727430	chr1	52302470	52302969	Mfsd6|chr1:52302470-52302969	0.0633977134694974	.	.
chr1	52726931	52727430	chr1	52597200	52597699	Mfsd6|chr1:52597200-52597699	0.0847975951423141	.	.
chr1	52726931	52727430	chr1	52597736	52598235	Mfsd6|chr1:52597736-52598235	0.0822888611170381	.	.
chr1	52816845	52817344	chr1	52597200	52597699	Inpp1|chr1:52597200-52597699	0.0772190539317394	.	.
chr1	52816845	52817344	chr1	52597736	52598235	Inpp1|chr1:52597736-52598235	0.0811016018185914	.	.
chr1	52816845	52817344	chr1	52597736	52598235	Inpp1|chr1:52597736-52598235	0.0811016018185915	.	.
chr1	52816845	52817344	chr1	52648075	52648574	Inpp1|chr1:52648075-52648574	0.0915319273127118	.	.
chr1	52816845	52817344	chr1	52648075	52648574	Inpp1|chr1:52648075-52648574	0.0915319273127119	.	.
chr1	52816845	52817344	chr1	52789713	52790212	Inpp1|chr1:52789713-52790212	0.136750703207148	.	.
chr1	52816845	52817344	chr1	52801606	52802105	Inpp1|chr1:52801606-52802105	0.137130771429269	.	.
chr1	52817513	52818012	chr1	52763907	52764406	Inpp1|chr1:52763907-52764406	0.0850357338774744	.	.
chr1	52817513	52818012	chr1	52789713	52790212	Inpp1|chr1:52789713-52790212	0.161965085562518	.	.
chr1	52817513	52818012	chr1	52820560	52821059	Inpp1|chr1:52820560-52821059	0.141452691231541	.	.
chr1	52817513	52818012	chr1	52864854	52865353	Inpp1|chr1:52864854-52865353	0.0989522959936618	.	.
chr1	52817513	52818012	chr1	52884229	52884728	Inpp1|chr1:52884229-52884728	0.134680405340538	.	.
chr1	52817513	52818012	chr1	52956720	52957219	Inpp1|chr1:52956720-52957219	0.0796141197360451	.	.
chr1	52817513	52818012	chr1	53060359	53060858	Inpp1|chr1:53060359-53060858	0.106743182579402	.	.
chr1	52844734	52845233	chr1	52676689	52677188	Hibch|chr1:52676689-52677188	0.123743635149449	.	.
chr1	52844734	52845233	chr1	52714164	52714663	Hibch|chr1:52714164-52714663	0.0964156840182172	.	.
chr1	52844734	52845233	chr1	52719108	52719607	Hibch|chr1:52719108-52719607	0.113384890658065	.	.
chr1	52844734	52845233	chr1	52805855	52806354	Hibch|chr1:52805855-52806354	0.0722413894377413	.	.
chr1	52844734	52845233	chr1	52820560	52821059	Hibch|chr1:52820560-52821059	0.109004334509293	.	.
chr1	52844734	52845233	chr1	52956720	52957219	Hibch|chr1:52956720-52957219	0.104952652573296	.	.
chr1	52844734	52845233	chr1	52971822	52972321	Hibch|chr1:52971822-52972321	0.0694365751234218	.	.
chr1	52844734	52845233	chr1	53015814	53016313	Hibch|chr1:53015814-53016313	0.104613062999355	.	.
chr1	53296806	53297305	chr1	53079830	53080329	Ormdl1|chr1:53079830-53080329	0.0601701579630025	.	.
chr1	53296806	53297305	chr1	53079830	53080329	Pms1|chr1:53079830-53080329	0.0601701579630025	.	.
chr1	53296806	53297305	chr1	53715382	53715881	Ormdl1|chr1:53715382-53715881	0.0624036480615467	.	.
chr1	53296806	53297305	chr1	53715382	53715881	Pms1|chr1:53715382-53715881	0.0624036480615467	.	.
chr1	53296806	53297305	chr1	53733927	53734426	Ormdl1|chr1:53733927-53734426	0.131238902825976	.	.
chr1	53296806	53297305	chr1	53733927	53734426	Pms1|chr1:53733927-53734426	0.131238902825976	.	.
chr1	53297308	53297807	chr1	53079830	53080329	Ormdl1|chr1:53079830-53080329	0.0757873625390881	.	.
chr1	53297308	53297807	chr1	53079830	53080329	Pms1|chr1:53079830-53080329	0.0757873625390881	.	.
chr1	53297308	53297807	chr1	53715382	53715881	Ormdl1|chr1:53715382-53715881	0.0646630885295237	.	.
chr1	53297308	53297807	chr1	53715382	53715881	Pms1|chr1:53715382-53715881	0.0646630885295237	.	.
chr1	53297308	53297807	chr1	53733927	53734426	Ormdl1|chr1:53733927-53734426	0.107045100705157	.	.
chr1	53297308	53297807	chr1	53733927	53734426	Pms1|chr1:53733927-53734426	0.107045100705157	.	.
chr1	53313399	53313898	chr1	53079830	53080329	Osgepl1|chr1:53079830-53080329	0.0769631126792573	.	.
chr1	53313399	53313898	chr1	53434745	53435244	Osgepl1|chr1:53434745-53435244	0.0771880815856243	.	.
chr1	53313399	53313898	chr1	53748503	53749002	Osgepl1|chr1:53748503-53749002	0.209051073865447	.	.
chr1	53352482	53352981	chr1	53017260	53017759	Asdurf|chr1:53017260-53017759	0.162469236748092	.	.
chr1	53352482	53352981	chr1	53017260	53017759	Asnsd1|chr1:53017260-53017759	0.162469236748092	.	.
chr1	53352482	53352981	chr1	53740425	53740924	Asdurf|chr1:53740425-53740924	0.0697175778274971	.	.
chr1	53352482	53352981	chr1	53740425	53740924	Asnsd1|chr1:53740425-53740924	0.0697175778274971	.	.
chr1	53352482	53352981	chr1	53740932	53741431	Asdurf|chr1:53740932-53741431	0.0655325508500045	.	.
chr1	53352482	53352981	chr1	53740932	53741431	Asnsd1|chr1:53740932-53741431	0.0655325508500045	.	.
chr1	53706596	53707095	chr1	53715382	53715881	Dnah7a|chr1:53715382-53715881	0.0968487417793105	.	.
chr1	53706596	53707095	chr1	53823241	53823740	Dnah7a|chr1:53823241-53823740	0.0822586185340773	.	.
chr1	53706596	53707095	chr1	53823748	53824247	Dnah7a|chr1:53823748-53824247	0.112685814483006	.	.
chr1	53784098	53784597	chr1	53715382	53715881	Stk17b|chr1:53715382-53715881	0.0696804361250476	.	.
chr1	53784098	53784597	chr1	53820015	53820514	Stk17b|chr1:53820015-53820514	0.11773183014848	.	.
chr1	53785040	53785539	chr1	53713424	53713923	Stk17b|chr1:53713424-53713923	0.0678847490736992	.	.
chr1	53785040	53785539	chr1	53740932	53741431	Stk17b|chr1:53740932-53741431	0.103491222875706	.	.
chr1	53785040	53785539	chr1	53823241	53823740	Stk17b|chr1:53823241-53823740	0.0618136270298479	.	.
chr1	53785040	53785539	chr1	53829031	53829530	Stk17b|chr1:53829031-53829530	0.0718218856352908	.	.
chr1	53785040	53785539	chr1	53862075	53862574	Stk17b|chr1:53862075-53862574	0.181722557844018	.	.
chr1	53785040	53785539	chr1	53895098	53895597	Stk17b|chr1:53895098-53895597	0.061626954397954	.	.
chr1	53785040	53785539	chr1	53945114	53945613	Stk17b|chr1:53945114-53945613	0.0928755630986371	.	.
chr1	54250459	54250958	chr1	54715009	54715508	Ccdc150|chr1:54715009-54715508	0.121375750885212	.	.
chr1	54438767	54439266	chr1	54015310	54015809	Gtf3c3|chr1:54015310-54015809	0.0840191978187547	.	.
chr1	54557443	54557942	chr1	54715009	54715508	Pgap1|chr1:54715009-54715508	0.121246265040233	.	.
chr1	55026688	55027187	chr1	55073293	55073792	Sf3b1|chr1:55073293-55073792	0.0892011150457832	.	.
chr1	55026688	55027187	chr1	55161840	55162339	Sf3b1|chr1:55161840-55162339	0.0653409082153963	.	.
chr1	55026688	55027187	chr1	55210882	55211381	Sf3b1|chr1:55210882-55211381	0.108134458021393	.	.
chr1	55026688	55027187	chr1	55215276	55215775	Sf3b1|chr1:55215276-55215775	0.0629602286485348	.	.
chr1	55026688	55027187	chr1	55383081	55383580	Sf3b1|chr1:55383081-55383580	0.060628684259946	.	.
chr1	55026688	55027187	chr1	55437975	55438474	Sf3b1|chr1:55437975-55438474	0.072824045955489	.	.
chr1	55027198	55027697	chr1	55073293	55073792	Sf3b1|chr1:55073293-55073792	0.0729010790617093	.	.
chr1	55027198	55027697	chr1	55210882	55211381	Sf3b1|chr1:55210882-55211381	0.0819447251222838	.	.
chr1	55027198	55027697	chr1	55437975	55438474	Sf3b1|chr1:55437975-55438474	0.0602263399750078	.	.
chr1	55052491	55052990	chr1	55118458	55118957	Coq10b|chr1:55118458-55118957	0.118918544643377	.	.
chr1	55052491	55052990	chr1	55161048	55161547	Coq10b|chr1:55161048-55161547	0.0618999297425171	.	.
chr1	55052491	55052990	chr1	55163056	55163555	Coq10b|chr1:55163056-55163555	0.11009331738988	.	.
chr1	55052491	55052990	chr1	55194445	55194944	Coq10b|chr1:55194445-55194944	0.0983492440285654	.	.
chr1	55052491	55052990	chr1	55194977	55195476	Coq10b|chr1:55194977-55195476	0.0802800308827509	.	.
chr1	55052491	55052990	chr1	55205805	55206304	Coq10b|chr1:55205805-55206304	0.0823197934061064	.	.
chr1	55052491	55052990	chr1	55223973	55224472	Coq10b|chr1:55223973-55224472	0.0925985471964236	.	.
chr1	55052491	55052990	chr1	55418923	55419422	Coq10b|chr1:55418923-55419422	0.117459113468527	.	.
chr1	55053010	55053509	chr1	55173635	55174134	Coq10b|chr1:55173635-55174134	0.0992362226492986	.	.
chr1	55053010	55053509	chr1	55193262	55193761	Coq10b|chr1:55193262-55193761	0.0726664079675009	.	.
chr1	55053010	55053509	chr1	55210882	55211381	Coq10b|chr1:55210882-55211381	0.088036590692419	.	.
chr1	55053010	55053509	chr1	55221300	55221799	Coq10b|chr1:55221300-55221799	0.123110298450158	.	.
chr1	55053010	55053509	chr1	55341175	55341674	Coq10b|chr1:55341175-55341674	0.0688268115725175	.	.
chr1	55087395	55087894	chr1	55161048	55161547	Hspd1|chr1:55161048-55161547	0.0692842744268112	.	.
chr1	55087395	55087894	chr1	55161048	55161547	Hspe1|chr1:55161048-55161547	0.0692842744268112	.	.
chr1	55087395	55087894	chr1	55210882	55211381	Hspd1|chr1:55210882-55211381	0.110113294166904	.	.
chr1	55087395	55087894	chr1	55210882	55211381	Hspe1|chr1:55210882-55211381	0.110113294166904	.	.
chr1	55087395	55087894	chr1	55215276	55215775	Hspd1|chr1:55215276-55215775	0.0842322979842539	.	.
chr1	55087395	55087894	chr1	55215276	55215775	Hspe1|chr1:55215276-55215775	0.0842322979842539	.	.
chr1	55087395	55087894	chr1	55223973	55224472	Hspd1|chr1:55223973-55224472	0.116722139495676	.	.
chr1	55087395	55087894	chr1	55223973	55224472	Hspe1|chr1:55223973-55224472	0.116722139495676	.	.
chr1	55087395	55087894	chr1	55383081	55383580	Hspd1|chr1:55383081-55383580	0.156540186158033	.	.
chr1	55087395	55087894	chr1	55383081	55383580	Hspe1|chr1:55383081-55383580	0.156540186158033	.	.
chr1	55087908	55088407	chr1	55118458	55118957	Hspd1|chr1:55118458-55118957	0.209293509125055	.	.
chr1	55087908	55088407	chr1	55118458	55118957	Hspe1|chr1:55118458-55118957	0.209293509125055	.	.
chr1	55087908	55088407	chr1	55161840	55162339	Hspd1|chr1:55161840-55162339	0.0973416890329925	.	.
chr1	55087908	55088407	chr1	55161840	55162339	Hspe1|chr1:55161840-55162339	0.0973416890329925	.	.
chr1	55087908	55088407	chr1	55194445	55194944	Hspd1|chr1:55194445-55194944	0.0937823134671805	.	.
chr1	55087908	55088407	chr1	55194445	55194944	Hspe1|chr1:55194445-55194944	0.0937823134671805	.	.
chr1	55087908	55088407	chr1	55205805	55206304	Hspd1|chr1:55205805-55206304	0.0880611781377286	.	.
chr1	55087908	55088407	chr1	55205805	55206304	Hspe1|chr1:55205805-55206304	0.0880611781377286	.	.
chr1	55087908	55088407	chr1	55341175	55341674	Hspd1|chr1:55341175-55341674	0.0681774488116735	.	.
chr1	55087908	55088407	chr1	55341175	55341674	Hspe1|chr1:55341175-55341674	0.0681774488116735	.	.
chr1	55087908	55088407	chr1	55437975	55438474	Hspd1|chr1:55437975-55438474	0.120973806678502	.	.
chr1	55087908	55088407	chr1	55437975	55438474	Hspe1|chr1:55437975-55438474	0.120973806678502	.	.
chr1	55130908	55131407	chr1	55205805	55206304	Mob4|chr1:55205805-55206304	0.0882218621699535	.	.
chr1	55130908	55131407	chr1	55210183	55210682	Mob4|chr1:55210183-55210682	0.0656904850375263	.	.
chr1	55130908	55131407	chr1	55341175	55341674	Mob4|chr1:55341175-55341674	0.0724744463884464	.	.
chr1	55130908	55131407	chr1	55418923	55419422	Mob4|chr1:55418923-55419422	0.15344783687807	.	.
chr1	55130908	55131407	chr1	55446132	55446631	Mob4|chr1:55446132-55446631	0.126701719095433	.	.
chr1	55131471	55131970	chr1	55118458	55118957	Mob4|chr1:55118458-55118957	0.10740020100151	.	.
chr1	55131471	55131970	chr1	55173635	55174134	Mob4|chr1:55173635-55174134	0.0995444503813546	.	.
chr1	55131471	55131970	chr1	55205805	55206304	Mob4|chr1:55205805-55206304	0.088695474437375	.	.
chr1	55131471	55131970	chr1	55341175	55341674	Mob4|chr1:55341175-55341674	0.0687977388825955	.	.
chr1	55225268	55225767	chr1	55118458	55118957	Gm10561|chr1:55118458-55118957	0.106502501644508	.	.
chr1	55225268	55225767	chr1	55173635	55174134	Gm10561|chr1:55173635-55174134	0.0677425219406245	.	.
chr1	55225268	55225767	chr1	55194977	55195476	Gm10561|chr1:55194977-55195476	0.0595218931357526	.	.
chr1	55225268	55225767	chr1	55223973	55224472	Gm10561|chr1:55223973-55224472	0.0954396470239817	.	.
chr1	55225268	55225767	chr1	55223973	55224472	Gm10561|chr1:55223973-55224472	0.0954396470239818	.	.
chr1	55225268	55225767	chr1	55239226	55239725	Gm10561|chr1:55239226-55239725	0.059160047209058	.	.
chr1	55225268	55225767	chr1	55437975	55438474	Gm10561|chr1:55437975-55438474	0.0761154310810799	.	.
chr1	55225268	55225767	chr1	55488757	55489256	Gm10561|chr1:55488757-55489256	0.0891395971204555	.	.
chr1	55225268	55225767	chr1	55489281	55489780	Gm10561|chr1:55489281-55489780	0.0916906975204924	.	.
chr1	55225268	55225767	chr1	55499775	55500274	Gm10561|chr1:55499775-55500274	0.0589800116861404	.	.
chr1	55226272	55226771	chr1	55118458	55118957	Gm10561|chr1:55118458-55118957	0.103786136301014	.	.
chr1	55226272	55226771	chr1	55118458	55118957	Rftn2|chr1:55118458-55118957	0.103786136301014	.	.
chr1	55226272	55226771	chr1	55202211	55202710	Gm10561|chr1:55202211-55202710	0.110763244762574	.	.
chr1	55226272	55226771	chr1	55202211	55202710	Rftn2|chr1:55202211-55202710	0.110763244762574	.	.
chr1	55226272	55226771	chr1	55205805	55206304	Gm10561|chr1:55205805-55206304	0.101783649880131	.	.
chr1	55226272	55226771	chr1	55205805	55206304	Rftn2|chr1:55205805-55206304	0.101783649880131	.	.
chr1	55236881	55237380	chr1	55193262	55193761	Mars2|chr1:55193262-55193761	0.0632898125734823	.	.
chr1	55236881	55237380	chr1	55194445	55194944	Mars2|chr1:55194445-55194944	0.103521641084848	.	.
chr1	55236881	55237380	chr1	55198637	55199136	Mars2|chr1:55198637-55199136	0.0670589169365873	.	.
chr1	55236881	55237380	chr1	55201711	55202210	Mars2|chr1:55201711-55202210	0.0890227941810111	.	.
chr1	55236881	55237380	chr1	55210183	55210682	Mars2|chr1:55210183-55210682	0.0759734319378135	.	.
chr1	55236881	55237380	chr1	55223973	55224472	Mars2|chr1:55223973-55224472	0.100919672953489	.	.
chr1	55236881	55237380	chr1	55438552	55439051	Mars2|chr1:55438552-55439051	0.0729129732131581	.	.
chr1	55236881	55237380	chr1	55474936	55475435	Mars2|chr1:55474936-55475435	0.0636820251067359	.	.
chr1	55363229	55363728	chr1	55073293	55073792	Boll|chr1:55073293-55073792	0.113686994266602	.	.
chr1	55363229	55363728	chr1	55163056	55163555	Boll|chr1:55163056-55163555	0.064149020309082	.	.
chr1	55363229	55363728	chr1	55192060	55192559	Boll|chr1:55192060-55192559	0.0693007271154906	.	.
chr1	55363229	55363728	chr1	55193262	55193761	Boll|chr1:55193262-55193761	0.059596668369647	.	.
chr1	55405572	55406071	chr1	55192060	55192559	Plcl1|chr1:55192060-55192559	0.0604383652085419	.	.
chr1	55405572	55406071	chr1	55194445	55194944	Plcl1|chr1:55194445-55194944	0.152199983048212	.	.
chr1	55405572	55406071	chr1	55223973	55224472	Plcl1|chr1:55223973-55224472	0.0781639987975959	.	.
chr1	56972152	56972651	chr1	56700875	56701374	9130024F11Rik|chr1:56700875-56701374	0.0864857963295237	.	.
chr1	56972152	56972651	chr1	56972961	56973460	9130024F11Rik|chr1:56972961-56973460	0.0710555157787471	.	.
chr1	57214259	57214758	chr1	56991459	56991958	BC055402|chr1:56991459-56991958	0.119857040752979	.	.
chr1	57214259	57214758	chr1	57034470	57034969	BC055402|chr1:57034470-57034969	0.0758714198702413	.	.
chr1	57214259	57214758	chr1	57325651	57326150	BC055402|chr1:57325651-57326150	0.0652875702071525	.	.
chr1	57214259	57214758	chr1	57325651	57326150	BC055402|chr1:57325651-57326150	0.0652875702071526	.	.
chr1	57214259	57214758	chr1	57333790	57334289	BC055402|chr1:57333790-57334289	0.0935464138614724	.	.
chr1	57214936	57215435	chr1	57120627	57121126	BC055402|chr1:57120627-57121126	0.138551892606577	.	.
chr1	57214936	57215435	chr1	57224682	57225181	BC055402|chr1:57224682-57225181	0.110601733839766	.	.
chr1	57214936	57215435	chr1	57330107	57330606	BC055402|chr1:57330107-57330606	0.255960197670301	.	.
chr1	57214936	57215435	chr1	57387818	57388317	BC055402|chr1:57387818-57388317	0.0671555530277362	.	.
chr1	57214936	57215435	chr1	57428877	57429376	BC055402|chr1:57428877-57429376	0.0625205984189824	.	.
chr1	57214936	57215435	chr1	57436901	57437400	BC055402|chr1:57436901-57437400	0.0749880990060437	.	.
chr1	57377374	57377873	chr1	57205521	57206020	1700066M21Rik|chr1:57205521-57206020	0.139180426465051	.	.
chr1	57377374	57377873	chr1	57205521	57206020	4930558J18Rik|chr1:57205521-57206020	0.139180426465051	.	.
chr1	57377374	57377873	chr1	57217577	57218076	1700066M21Rik|chr1:57217577-57218076	0.133285411042708	.	.
chr1	57377374	57377873	chr1	57217577	57218076	4930558J18Rik|chr1:57217577-57218076	0.133285411042708	.	.
chr1	57377374	57377873	chr1	57218081	57218580	1700066M21Rik|chr1:57218081-57218580	0.11677722839778	.	.
chr1	57377374	57377873	chr1	57218081	57218580	4930558J18Rik|chr1:57218081-57218580	0.11677722839778	.	.
chr1	57377374	57377873	chr1	57388633	57389132	1700066M21Rik|chr1:57388633-57389132	0.0640862971655484	.	.
chr1	57377374	57377873	chr1	57388633	57389132	4930558J18Rik|chr1:57388633-57389132	0.0640862971655484	.	.
chr1	57377374	57377873	chr1	57400829	57401328	1700066M21Rik|chr1:57400829-57401328	0.0960126675184803	.	.
chr1	57377374	57377873	chr1	57400829	57401328	4930558J18Rik|chr1:57400829-57401328	0.0960126675184803	.	.
chr1	57377374	57377873	chr1	57428334	57428833	1700066M21Rik|chr1:57428334-57428833	0.117888390803232	.	.
chr1	57377374	57377873	chr1	57428334	57428833	4930558J18Rik|chr1:57428334-57428833	0.117888390803232	.	.
chr1	57377374	57377873	chr1	57436393	57436892	1700066M21Rik|chr1:57436393-57436892	0.113775021516528	.	.
chr1	57377374	57377873	chr1	57436393	57436892	4930558J18Rik|chr1:57436393-57436892	0.113775021516528	.	.
chr1	57377374	57377873	chr1	57436901	57437400	1700066M21Rik|chr1:57436901-57437400	0.0943746937425149	.	.
chr1	57377374	57377873	chr1	57436901	57437400	4930558J18Rik|chr1:57436901-57437400	0.0943746937425149	.	.
chr1	57377374	57377873	chr1	57740099	57740598	1700066M21Rik|chr1:57740099-57740598	0.0750966427495433	.	.
chr1	57377374	57377873	chr1	57740099	57740598	4930558J18Rik|chr1:57740099-57740598	0.0750966427495433	.	.
chr1	57377988	57378487	chr1	57120627	57121126	1700066M21Rik|chr1:57120627-57121126	0.0831029938396836	.	.
chr1	57377988	57378487	chr1	57120627	57121126	1700066M21Rik|chr1:57120627-57121126	0.0831029938396837	.	.
chr1	57377988	57378487	chr1	57120627	57121126	4930558J18Rik|chr1:57120627-57121126	0.0831029938396836	.	.
chr1	57377988	57378487	chr1	57120627	57121126	4930558J18Rik|chr1:57120627-57121126	0.0831029938396837	.	.
chr1	57377988	57378487	chr1	57174262	57174761	1700066M21Rik|chr1:57174262-57174761	0.105372870924222	.	.
chr1	57377988	57378487	chr1	57174262	57174761	4930558J18Rik|chr1:57174262-57174761	0.105372870924222	.	.
chr1	57377988	57378487	chr1	57217577	57218076	1700066M21Rik|chr1:57217577-57218076	0.103605170182417	.	.
chr1	57377988	57378487	chr1	57217577	57218076	4930558J18Rik|chr1:57217577-57218076	0.103605170182417	.	.
chr1	57377988	57378487	chr1	57330107	57330606	1700066M21Rik|chr1:57330107-57330606	0.138027534445315	.	.
chr1	57377988	57378487	chr1	57330107	57330606	4930558J18Rik|chr1:57330107-57330606	0.138027534445315	.	.
chr1	57377988	57378487	chr1	57399839	57400338	1700066M21Rik|chr1:57399839-57400338	0.0631041143853476	.	.
chr1	57377988	57378487	chr1	57399839	57400338	4930558J18Rik|chr1:57399839-57400338	0.0631041143853476	.	.
chr1	57377988	57378487	chr1	57436393	57436892	1700066M21Rik|chr1:57436393-57436892	0.144356251129064	.	.
chr1	57377988	57378487	chr1	57436393	57436892	4930558J18Rik|chr1:57436393-57436892	0.144356251129064	.	.
chr1	57377988	57378487	chr1	57436901	57437400	1700066M21Rik|chr1:57436901-57437400	0.111849809597757	.	.
chr1	57377988	57378487	chr1	57436901	57437400	4930558J18Rik|chr1:57436901-57437400	0.111849809597757	.	.
chr1	57406257	57406756	chr1	57120627	57121126	Maip1|chr1:57120627-57121126	0.0742148405784895	.	.
chr1	57406257	57406756	chr1	57120627	57121126	Tyw5|chr1:57120627-57121126	0.0742148405784895	.	.
chr1	57406257	57406756	chr1	57266697	57267196	Maip1|chr1:57266697-57267196	0.0853264466236293	.	.
chr1	57406257	57406756	chr1	57266697	57267196	Tyw5|chr1:57266697-57267196	0.0853264466236293	.	.
chr1	57406257	57406756	chr1	57330107	57330606	Maip1|chr1:57330107-57330606	0.0697677963000402	.	.
chr1	57406257	57406756	chr1	57330107	57330606	Tyw5|chr1:57330107-57330606	0.0697677963000402	.	.
chr1	57406257	57406756	chr1	57339116	57339615	Maip1|chr1:57339116-57339615	0.0704760914208849	.	.
chr1	57406257	57406756	chr1	57339116	57339615	Tyw5|chr1:57339116-57339615	0.0704760914208849	.	.
chr1	57406257	57406756	chr1	57400829	57401328	Maip1|chr1:57400829-57401328	0.0797159677988608	.	.
chr1	57406257	57406756	chr1	57400829	57401328	Tyw5|chr1:57400829-57401328	0.0797159677988608	.	.
chr1	57406257	57406756	chr1	57428334	57428833	Maip1|chr1:57428334-57428833	0.125876746213227	.	.
chr1	57406257	57406756	chr1	57428334	57428833	Tyw5|chr1:57428334-57428833	0.125876746213227	.	.
chr1	57406257	57406756	chr1	57428877	57429376	Maip1|chr1:57428877-57429376	0.0613645441422488	.	.
chr1	57406257	57406756	chr1	57428877	57429376	Tyw5|chr1:57428877-57429376	0.0613645441422488	.	.
chr1	57406257	57406756	chr1	57436393	57436892	Maip1|chr1:57436393-57436892	0.119098880056348	.	.
chr1	57406257	57406756	chr1	57436393	57436892	Tyw5|chr1:57436393-57436892	0.119098880056348	.	.
chr1	57406257	57406756	chr1	57436901	57437400	Maip1|chr1:57436901-57437400	0.110787906375756	.	.
chr1	57406257	57406756	chr1	57436901	57437400	Tyw5|chr1:57436901-57437400	0.110787906375756	.	.
chr1	57406257	57406756	chr1	57564165	57564664	Maip1|chr1:57564165-57564664	0.0782429838019333	.	.
chr1	57406257	57406756	chr1	57564165	57564664	Tyw5|chr1:57564165-57564664	0.0782429838019333	.	.
chr1	57406767	57407266	chr1	57217577	57218076	Maip1|chr1:57217577-57218076	0.0638152998021351	.	.
chr1	57406767	57407266	chr1	57217577	57218076	Tyw5|chr1:57217577-57218076	0.0638152998021351	.	.
chr1	57406767	57407266	chr1	57224682	57225181	Maip1|chr1:57224682-57225181	0.0655863823980329	.	.
chr1	57406767	57407266	chr1	57224682	57225181	Tyw5|chr1:57224682-57225181	0.0655863823980329	.	.
chr1	57406767	57407266	chr1	57266697	57267196	Maip1|chr1:57266697-57267196	0.224571068672987	.	.
chr1	57406767	57407266	chr1	57266697	57267196	Tyw5|chr1:57266697-57267196	0.224571068672987	.	.
chr1	57406767	57407266	chr1	57387818	57388317	Maip1|chr1:57387818-57388317	0.0809657898273997	.	.
chr1	57406767	57407266	chr1	57387818	57388317	Tyw5|chr1:57387818-57388317	0.0809657898273997	.	.
chr1	57406767	57407266	chr1	57399839	57400338	Maip1|chr1:57399839-57400338	0.0786528012651017	.	.
chr1	57406767	57407266	chr1	57399839	57400338	Tyw5|chr1:57399839-57400338	0.0786528012651017	.	.
chr1	57406767	57407266	chr1	57400829	57401328	Maip1|chr1:57400829-57401328	0.103228419704615	.	.
chr1	57406767	57407266	chr1	57400829	57401328	Tyw5|chr1:57400829-57401328	0.103228419704615	.	.
chr1	57406767	57407266	chr1	57436393	57436892	Maip1|chr1:57436393-57436892	0.118761453493969	.	.
chr1	57406767	57407266	chr1	57436393	57436892	Tyw5|chr1:57436393-57436892	0.118761453493969	.	.
chr1	57406767	57407266	chr1	57436901	57437400	Maip1|chr1:57436901-57437400	0.172571970941357	.	.
chr1	57406767	57407266	chr1	57436901	57437400	Tyw5|chr1:57436901-57437400	0.172571970941357	.	.
chr1	57406767	57407266	chr1	57564165	57564664	Maip1|chr1:57564165-57564664	0.11464400921327	.	.
chr1	57406767	57407266	chr1	57564165	57564664	Tyw5|chr1:57564165-57564664	0.11464400921327	.	.
chr1	58030475	58030974	chr1	58215865	58216364	Aox1|chr1:58215865-58216364	0.0623495069547004	.	.
chr1	58030475	58030974	chr1	58271090	58271589	Aox1|chr1:58271090-58271589	0.0724227366817614	.	.
chr1	58030475	58030974	chr1	58296260	58296759	Aox1|chr1:58296260-58296759	0.0998286026259817	.	.
chr1	58030475	58030974	chr1	58332912	58333411	Aox1|chr1:58332912-58333411	0.12013376290869	.	.
chr1	58112727	58113226	chr1	58117741	58118240	Aox3|chr1:58117741-58118240	0.237201868310695	.	.
chr1	58112727	58113226	chr1	58422814	58423313	Aox3|chr1:58422814-58423313	0.0864935714246295	.	.
chr1	58392105	58392604	chr1	58156373	58156872	Bzw1|chr1:58156373-58156872	0.245208921933951	.	.
chr1	58392105	58392604	chr1	58333430	58333929	Bzw1|chr1:58333430-58333929	0.0986709906901967	.	.
chr1	58392105	58392604	chr1	58422814	58423313	Bzw1|chr1:58422814-58423313	0.130253344371232	.	.
chr1	58392105	58392604	chr1	58428987	58429486	Bzw1|chr1:58428987-58429486	0.091235274622609	.	.
chr1	58392105	58392604	chr1	58697550	58698049	Bzw1|chr1:58697550-58698049	0.125101702151086	.	.
chr1	58392818	58393317	chr1	58031151	58031650	Bzw1|chr1:58031151-58031650	0.0596896481445352	.	.
chr1	58392818	58393317	chr1	58046743	58047242	Bzw1|chr1:58046743-58047242	0.104994042845164	.	.
chr1	58392818	58393317	chr1	58071067	58071566	Bzw1|chr1:58071067-58071566	0.059963711963091	.	.
chr1	58392818	58393317	chr1	58089283	58089782	Bzw1|chr1:58089283-58089782	0.131230569612285	.	.
chr1	58392818	58393317	chr1	58101706	58102205	Bzw1|chr1:58101706-58102205	0.0955458958733126	.	.
chr1	58392818	58393317	chr1	58215865	58216364	Bzw1|chr1:58215865-58216364	0.176314457675955	.	.
chr1	58392818	58393317	chr1	58216544	58217043	Bzw1|chr1:58216544-58217043	0.0753540513413402	.	.
chr1	58392818	58393317	chr1	58271090	58271589	Bzw1|chr1:58271090-58271589	0.0715298069419212	.	.
chr1	58392818	58393317	chr1	58415452	58415951	Bzw1|chr1:58415452-58415951	0.0815266831011588	.	.
chr1	58392818	58393317	chr1	58415452	58415951	Bzw1|chr1:58415452-58415951	0.0815266831011589	.	.
chr1	58392818	58393317	chr1	58621956	58622455	Bzw1|chr1:58621956-58622455	0.12641489579879	.	.
chr1	58392818	58393317	chr1	58622546	58623045	Bzw1|chr1:58622546-58623045	0.103958576987665	.	.
chr1	58392818	58393317	chr1	58652543	58653042	Bzw1|chr1:58652543-58653042	0.0805761328496278	.	.
chr1	58392818	58393317	chr1	58712342	58712841	Bzw1|chr1:58712342-58712841	0.0892270298120112	.	.
chr1	58392818	58393317	chr1	58712890	58713389	Bzw1|chr1:58712890-58713389	0.0587791267638012	.	.
chr1	58392818	58393317	chr1	58713771	58714270	Bzw1|chr1:58713771-58714270	0.0831839129136442	.	.
chr1	58393482	58393981	chr1	58031151	58031650	Bzw1|chr1:58031151-58031650	0.118874663044086	.	.
chr1	58393482	58393981	chr1	58046743	58047242	Bzw1|chr1:58046743-58047242	0.130312632855863	.	.
chr1	58393482	58393981	chr1	58101706	58102205	Bzw1|chr1:58101706-58102205	0.115768506695556	.	.
chr1	58393482	58393981	chr1	58117741	58118240	Bzw1|chr1:58117741-58118240	0.0800715147354404	.	.
chr1	58393482	58393981	chr1	58712890	58713389	Bzw1|chr1:58712890-58713389	0.104721392627045	.	.
chr1	58393482	58393981	chr1	58713771	58714270	Bzw1|chr1:58713771-58714270	0.100756948809456	.	.
chr1	58393482	58393981	chr1	58724291	58724790	Bzw1|chr1:58724291-58724790	0.123125176974079	.	.
chr1	58423825	58424324	chr1	58428987	58429486	Clk1|chr1:58428987-58429486	0.0853080927304759	.	.
chr1	58445384	58445883	chr1	58046743	58047242	Nif3l1|chr1:58046743-58047242	0.0857555707173658	.	.
chr1	58445384	58445883	chr1	58046743	58047242	Ppil3|chr1:58046743-58047242	0.0857555707173658	.	.
chr1	58445384	58445883	chr1	58089283	58089782	Nif3l1|chr1:58089283-58089782	0.0903432329894304	.	.
chr1	58445384	58445883	chr1	58089283	58089782	Ppil3|chr1:58089283-58089782	0.0903432329894304	.	.
chr1	58445384	58445883	chr1	58333430	58333929	Nif3l1|chr1:58333430-58333929	0.183285835473027	.	.
chr1	58445384	58445883	chr1	58333430	58333929	Ppil3|chr1:58333430-58333929	0.183285835473027	.	.
chr1	58445384	58445883	chr1	58692212	58692711	Nif3l1|chr1:58692212-58692711	0.0669958497080498	.	.
chr1	58445384	58445883	chr1	58692212	58692711	Ppil3|chr1:58692212-58692711	0.0669958497080498	.	.
chr1	58445384	58445883	chr1	58712342	58712841	Nif3l1|chr1:58712342-58712841	0.111892152311507	.	.
chr1	58445384	58445883	chr1	58712342	58712841	Ppil3|chr1:58712342-58712841	0.111892152311507	.	.
chr1	58445384	58445883	chr1	58713771	58714270	Nif3l1|chr1:58713771-58714270	0.0717606525449946	.	.
chr1	58445384	58445883	chr1	58713771	58714270	Ppil3|chr1:58713771-58714270	0.0717606525449946	.	.
chr1	58504734	58505233	chr1	58610099	58610598	Gm15834|chr1:58610099-58610598	0.0856827995670665	.	.
chr1	58504734	58505233	chr1	58610099	58610598	Orc2|chr1:58610099-58610598	0.0856827995670665	.	.
chr1	58504734	58505233	chr1	58712342	58712841	Gm15834|chr1:58712342-58712841	0.0821740121488179	.	.
chr1	58504734	58505233	chr1	58712342	58712841	Orc2|chr1:58712342-58712841	0.0821740121488179	.	.
chr1	58504734	58505233	chr1	58897489	58897988	Gm15834|chr1:58897489-58897988	0.0817379893068274	.	.
chr1	58504734	58505233	chr1	58897489	58897988	Orc2|chr1:58897489-58897988	0.0817379893068274	.	.
chr1	58586034	58586533	chr1	58271090	58271589	Fam126b|chr1:58271090-58271589	0.102006846961033	.	.
chr1	58586034	58586533	chr1	58271090	58271589	Ndufb3|chr1:58271090-58271589	0.102006846961033	.	.
chr1	58586034	58586533	chr1	58296260	58296759	Fam126b|chr1:58296260-58296759	0.112477609903359	.	.
chr1	58586034	58586533	chr1	58296260	58296759	Ndufb3|chr1:58296260-58296759	0.112477609903359	.	.
chr1	58586034	58586533	chr1	58621956	58622455	Fam126b|chr1:58621956-58622455	0.0745051940111093	.	.
chr1	58586034	58586533	chr1	58621956	58622455	Ndufb3|chr1:58621956-58622455	0.0745051940111093	.	.
chr1	58586034	58586533	chr1	58692212	58692711	Fam126b|chr1:58692212-58692711	0.0615689712981314	.	.
chr1	58586034	58586533	chr1	58692212	58692711	Ndufb3|chr1:58692212-58692711	0.0615689712981314	.	.
chr1	58586034	58586533	chr1	58951209	58951708	Fam126b|chr1:58951209-58951708	0.0967546585664585	.	.
chr1	58586034	58586533	chr1	58951209	58951708	Ndufb3|chr1:58951209-58951708	0.0967546585664585	.	.
chr1	58586552	58587051	chr1	58692212	58692711	Fam126b|chr1:58692212-58692711	0.148141018835106	.	.
chr1	58586552	58587051	chr1	58692212	58692711	Ndufb3|chr1:58692212-58692711	0.148141018835106	.	.
chr1	58586552	58587051	chr1	58746853	58747352	Fam126b|chr1:58746853-58747352	0.0669110492260263	.	.
chr1	58586552	58587051	chr1	58746853	58747352	Ndufb3|chr1:58746853-58747352	0.0669110492260263	.	.
chr1	58586552	58587051	chr1	58951209	58951708	Fam126b|chr1:58951209-58951708	0.214902128136182	.	.
chr1	58586552	58587051	chr1	58951209	58951708	Ndufb3|chr1:58951209-58951708	0.214902128136182	.	.
chr1	58710970	58711469	chr1	58697550	58698049	Cflar|chr1:58697550-58698049	0.061494097299754	.	.
chr1	58710970	58711469	chr1	58746853	58747352	Cflar|chr1:58746853-58747352	0.0719391757748025	.	.
chr1	58710970	58711469	chr1	58766732	58767231	Cflar|chr1:58766732-58767231	0.141283166725427	.	.
chr1	58711489	58711988	chr1	58296260	58296759	Cflar|chr1:58296260-58296759	0.187995257738007	.	.
chr1	58711489	58711988	chr1	58697550	58698049	Cflar|chr1:58697550-58698049	0.0918002370242338	.	.
chr1	58711489	58711988	chr1	58746853	58747352	Cflar|chr1:58746853-58747352	0.108024603371369	.	.
chr1	58711489	58711988	chr1	58761489	58761988	Cflar|chr1:58761489-58761988	0.117993937460136	.	.
chr1	58711489	58711988	chr1	58925862	58926361	Cflar|chr1:58925862-58926361	0.0870111350395656	.	.
chr1	58711489	58711988	chr1	58959005	58959504	Cflar|chr1:58959005-58959504	0.066817197934013	.	.
chr1	58795175	58795674	chr1	58692212	58692711	Casp8|chr1:58692212-58692711	0.0961240258201815	.	.
chr1	58795175	58795674	chr1	58712890	58713389	Casp8|chr1:58712890-58713389	0.165073280710102	.	.
chr1	58795175	58795674	chr1	58957850	58958349	Casp8|chr1:58957850-58958349	0.165497418991152	.	.
chr1	58795175	58795674	chr1	59247600	59248099	Casp8|chr1:59247600-59248099	0.103916330591432	.	.
chr1	58973284	58973783	chr1	58743208	58743707	Stradb|chr1:58743208-58743707	0.0975106567288802	.	.
chr1	58973284	58973783	chr1	58743208	58743707	Trak2|chr1:58743208-58743707	0.0975106567288802	.	.
chr1	58973284	58973783	chr1	58925862	58926361	Stradb|chr1:58925862-58926361	0.149465156293957	.	.
chr1	58973284	58973783	chr1	58925862	58926361	Trak2|chr1:58925862-58926361	0.149465156293957	.	.
chr1	58973284	58973783	chr1	59009165	59009664	Stradb|chr1:59009165-59009664	0.0692629234897424	.	.
chr1	58973284	58973783	chr1	59009165	59009664	Trak2|chr1:59009165-59009664	0.0692629234897424	.	.
chr1	59119578	59120077	chr1	58925862	58926361	G730003C15Rik|chr1:58925862-58926361	0.0984529202408555	.	.
chr1	59119578	59120077	chr1	58925862	58926361	Tmem237|chr1:58925862-58926361	0.0984529202408555	.	.
chr1	59119578	59120077	chr1	58959005	58959504	G730003C15Rik|chr1:58959005-58959504	0.0833438628937335	.	.
chr1	59119578	59120077	chr1	58959005	58959504	Tmem237|chr1:58959005-58959504	0.0833438628937335	.	.
chr1	59119578	59120077	chr1	59395093	59395592	G730003C15Rik|chr1:59395093-59395592	0.0668918636173856	.	.
chr1	59119578	59120077	chr1	59395093	59395592	Tmem237|chr1:59395093-59395592	0.0668918636173856	.	.
chr1	59119578	59120077	chr1	59414791	59415290	G730003C15Rik|chr1:59414791-59415290	0.0905344965478219	.	.
chr1	59119578	59120077	chr1	59414791	59415290	G730003C15Rik|chr1:59414791-59415290	0.090534496547822	.	.
chr1	59119578	59120077	chr1	59414791	59415290	Tmem237|chr1:59414791-59415290	0.0905344965478219	.	.
chr1	59119578	59120077	chr1	59414791	59415290	Tmem237|chr1:59414791-59415290	0.090534496547822	.	.
chr1	59120147	59120646	chr1	59067948	59068447	G730003C15Rik|chr1:59067948-59068447	0.0978638723734201	.	.
chr1	59120147	59120646	chr1	59067948	59068447	Tmem237|chr1:59067948-59068447	0.0978638723734201	.	.
chr1	59120147	59120646	chr1	59142729	59143228	G730003C15Rik|chr1:59142729-59143228	0.0875011727533204	.	.
chr1	59120147	59120646	chr1	59142729	59143228	Tmem237|chr1:59142729-59143228	0.0875011727533204	.	.
chr1	59120147	59120646	chr1	59316631	59317130	G730003C15Rik|chr1:59316631-59317130	0.111497345066472	.	.
chr1	59120147	59120646	chr1	59316631	59317130	Tmem237|chr1:59316631-59317130	0.111497345066472	.	.
chr1	59120147	59120646	chr1	59364138	59364637	G730003C15Rik|chr1:59364138-59364637	0.107402981493038	.	.
chr1	59120147	59120646	chr1	59364138	59364637	Tmem237|chr1:59364138-59364637	0.107402981493038	.	.
chr1	59120147	59120646	chr1	59383039	59383538	G730003C15Rik|chr1:59383039-59383538	0.0690706910631359	.	.
chr1	59120147	59120646	chr1	59383039	59383538	Tmem237|chr1:59383039-59383538	0.0690706910631359	.	.
chr1	59120147	59120646	chr1	59434054	59434553	G730003C15Rik|chr1:59434054-59434553	0.113647517232774	.	.
chr1	59120147	59120646	chr1	59434054	59434553	Tmem237|chr1:59434054-59434553	0.113647517232774	.	.
chr1	59120147	59120646	chr1	59483682	59484181	G730003C15Rik|chr1:59483682-59484181	0.0964371892881439	.	.
chr1	59120147	59120646	chr1	59483682	59484181	Tmem237|chr1:59483682-59484181	0.0964371892881439	.	.
chr1	59163876	59164375	chr1	59487512	59488011	Mpp4|chr1:59487512-59488011	0.0891692937601548	.	.
chr1	59163876	59164375	chr1	59487512	59488011	Mpp4|chr1:59487512-59488011	0.0891692937601549	.	.
chr1	59237006	59237505	chr1	58951209	58951708	Als2|chr1:58951209-58951708	0.0606370329186878	.	.
chr1	59237006	59237505	chr1	58989822	58990321	Als2|chr1:58989822-58990321	0.161676188741596	.	.
chr1	59237006	59237505	chr1	59142729	59143228	Als2|chr1:59142729-59143228	0.0960814888050531	.	.
chr1	59237006	59237505	chr1	59483682	59484181	Als2|chr1:59483682-59484181	0.113379776597673	.	.
chr1	59237006	59237505	chr1	59487512	59488011	Als2|chr1:59487512-59488011	0.16292790329613	.	.
chr1	59237895	59238394	chr1	58959005	58959504	Als2|chr1:58959005-58959504	0.0933515305785506	.	.
chr1	59237895	59238394	chr1	59291584	59292083	Als2|chr1:59291584-59292083	0.0692606219185351	.	.
chr1	59237895	59238394	chr1	59394461	59394960	Als2|chr1:59394461-59394960	0.0657086640647902	.	.
chr1	59237895	59238394	chr1	59395093	59395592	Als2|chr1:59395093-59395592	0.151775004232309	.	.
chr1	59237895	59238394	chr1	59415783	59416282	Als2|chr1:59415783-59416282	0.0616228452417779	.	.
chr1	59237895	59238394	chr1	59487512	59488011	Als2|chr1:59487512-59488011	0.116043549422022	.	.
chr1	59481835	59482334	chr1	59038138	59038637	Fzd7|chr1:59038138-59038637	0.197511004593383	.	.
chr1	59481835	59482334	chr1	59202312	59202811	Fzd7|chr1:59202312-59202811	0.0665552437849159	.	.
chr1	59481835	59482334	chr1	59247600	59248099	Fzd7|chr1:59247600-59248099	0.0701094642624761	.	.
chr1	59481835	59482334	chr1	59334574	59335073	Fzd7|chr1:59334574-59335073	0.0820686326518902	.	.
chr1	59481835	59482334	chr1	59380938	59381437	Fzd7|chr1:59380938-59381437	0.106359122086411	.	.
chr1	59481835	59482334	chr1	59414791	59415290	Fzd7|chr1:59414791-59415290	0.0946420797886342	.	.
chr1	59481835	59482334	chr1	59422191	59422690	Fzd7|chr1:59422191-59422690	0.101361530567715	.	.
chr1	59481835	59482334	chr1	59434054	59434553	Fzd7|chr1:59434054-59434553	0.103301218768812	.	.
chr1	59481835	59482334	chr1	59437702	59438201	Fzd7|chr1:59437702-59438201	0.0682615208483441	.	.
chr1	59481835	59482334	chr1	59483682	59484181	Fzd7|chr1:59483682-59484181	0.0861671726369859	.	.
chr1	59482577	59483076	chr1	59038138	59038637	Fzd7|chr1:59038138-59038637	0.0692753928387989	.	.
chr1	59482577	59483076	chr1	59067948	59068447	Fzd7|chr1:59067948-59068447	0.0960792385731243	.	.
chr1	59482577	59483076	chr1	59166380	59166879	Fzd7|chr1:59166380-59166879	0.0839288840011984	.	.
chr1	59482577	59483076	chr1	59334574	59335073	Fzd7|chr1:59334574-59335073	0.0811465161443197	.	.
chr1	59482577	59483076	chr1	59383039	59383538	Fzd7|chr1:59383039-59383538	0.12212649694109	.	.
chr1	59482577	59483076	chr1	59483682	59484181	Fzd7|chr1:59483682-59484181	0.0959949175800642	.	.
chr1	59482577	59483076	chr1	59497896	59498395	Fzd7|chr1:59497896-59498395	0.0675112730360739	.	.
chr1	59483085	59483584	chr1	59067948	59068447	Fzd7|chr1:59067948-59068447	0.186706145788342	.	.
chr1	59483085	59483584	chr1	59202312	59202811	Fzd7|chr1:59202312-59202811	0.062441864301971	.	.
chr1	59483085	59483584	chr1	59334574	59335073	Fzd7|chr1:59334574-59335073	0.135908114775492	.	.
chr1	59483085	59483584	chr1	59383039	59383538	Fzd7|chr1:59383039-59383538	0.103985163699373	.	.
chr1	59483085	59483584	chr1	59414791	59415290	Fzd7|chr1:59414791-59415290	0.072045405584819	.	.
chr1	59483085	59483584	chr1	59483682	59484181	Fzd7|chr1:59483682-59484181	0.162816561062662	.	.
chr1	59516242	59516741	chr1	59524068	59524567	Gm973|chr1:59524068-59524567	0.148139888361733	.	.
chr1	59516242	59516741	chr1	59541420	59541919	Gm973|chr1:59541420-59541919	0.141486693184217	.	.
chr1	59516242	59516741	chr1	59566844	59567343	Gm973|chr1:59566844-59567343	0.160262320908546	.	.
chr1	59516242	59516741	chr1	59590767	59591266	Gm973|chr1:59590767-59591266	0.0710932268485462	.	.
chr1	59516242	59516741	chr1	59795299	59795798	Gm973|chr1:59795299-59795798	0.0827347104799995	.	.
chr1	59669977	59670476	chr1	59524068	59524567	Sumo1|chr1:59524068-59524567	0.0853126787046401	.	.
chr1	59669977	59670476	chr1	59535815	59536314	Sumo1|chr1:59535815-59536314	0.0741025617695121	.	.
chr1	59669977	59670476	chr1	59574808	59575307	Sumo1|chr1:59574808-59575307	0.0639911672164922	.	.
chr1	59669977	59670476	chr1	59826439	59826938	Sumo1|chr1:59826439-59826938	0.0597851174552051	.	.
chr1	59670565	59671064	chr1	59541420	59541919	Sumo1|chr1:59541420-59541919	0.104524136768653	.	.
chr1	59670565	59671064	chr1	59566844	59567343	Sumo1|chr1:59566844-59567343	0.18541059947981	.	.
chr1	59670565	59671064	chr1	59574272	59574771	Sumo1|chr1:59574272-59574771	0.160721620002811	.	.
chr1	59670565	59671064	chr1	59574808	59575307	Sumo1|chr1:59574808-59575307	0.110947724503134	.	.
chr1	59670565	59671064	chr1	59609847	59610346	Sumo1|chr1:59609847-59610346	0.0983541608799073	.	.
chr1	59670565	59671064	chr1	59788955	59789454	Sumo1|chr1:59788955-59789454	0.0849749759974237	.	.
chr1	59670565	59671064	chr1	59789716	59790215	Sumo1|chr1:59789716-59790215	0.0610242818165425	.	.
chr1	59684706	59685205	chr1	59524068	59524567	Nop58|chr1:59524068-59524567	0.0878981900645912	.	.
chr1	59684706	59685205	chr1	59540675	59541174	Nop58|chr1:59540675-59541174	0.0777474462324017	.	.
chr1	59684706	59685205	chr1	59567467	59567966	Nop58|chr1:59567467-59567966	0.115862091719805	.	.
chr1	59684706	59685205	chr1	59590767	59591266	Nop58|chr1:59590767-59591266	0.0963148420800721	.	.
chr1	59684706	59685205	chr1	59592235	59592734	Nop58|chr1:59592235-59592734	0.082448658204995	.	.
chr1	59684706	59685205	chr1	59592764	59593263	Nop58|chr1:59592764-59593263	0.177417953166215	.	.
chr1	59684706	59685205	chr1	59603862	59604361	Nop58|chr1:59603862-59604361	0.130298497120694	.	.
chr1	59684706	59685205	chr1	59609847	59610346	Nop58|chr1:59609847-59610346	0.176963360446222	.	.
chr1	59684706	59685205	chr1	59613787	59614286	Nop58|chr1:59613787-59614286	0.133541853642344	.	.
chr1	59684706	59685205	chr1	59625333	59625832	Nop58|chr1:59625333-59625832	0.157444258957487	.	.
chr1	59684706	59685205	chr1	59795299	59795798	Nop58|chr1:59795299-59795798	0.0799320019895915	.	.
chr1	59684706	59685205	chr1	59883669	59884168	Nop58|chr1:59883669-59884168	0.106652934623492	.	.
chr1	59762644	59763143	chr1	59508509	59509008	Bmpr2|chr1:59508509-59509008	0.164363136468471	.	.
chr1	59762644	59763143	chr1	59535815	59536314	Bmpr2|chr1:59535815-59536314	0.0764620651232609	.	.
chr1	59762644	59763143	chr1	59541420	59541919	Bmpr2|chr1:59541420-59541919	0.0757343425563764	.	.
chr1	59762644	59763143	chr1	59553669	59554168	Bmpr2|chr1:59553669-59554168	0.0710407582515643	.	.
chr1	59762644	59763143	chr1	59567467	59567966	Bmpr2|chr1:59567467-59567966	0.123972845920539	.	.
chr1	59762644	59763143	chr1	59584561	59585060	Bmpr2|chr1:59584561-59585060	0.115332633614858	.	.
chr1	59762644	59763143	chr1	59603862	59604361	Bmpr2|chr1:59603862-59604361	0.0667438460869982	.	.
chr1	59762644	59763143	chr1	59623298	59623797	Bmpr2|chr1:59623298-59623797	0.0592819894445702	.	.
chr1	59762644	59763143	chr1	59625333	59625832	Bmpr2|chr1:59625333-59625832	0.093197307676985	.	.
chr1	59762644	59763143	chr1	59719849	59720348	Bmpr2|chr1:59719849-59720348	0.10041810386756	.	.
chr1	59762644	59763143	chr1	59788955	59789454	Bmpr2|chr1:59788955-59789454	0.0886447655919633	.	.
chr1	59762644	59763143	chr1	60123241	60123740	Bmpr2|chr1:60123241-60123740	0.0888932080218619	.	.
chr1	59763159	59763658	chr1	59508509	59509008	Bmpr2|chr1:59508509-59509008	0.0645320672089391	.	.
chr1	59763159	59763658	chr1	59535307	59535806	Bmpr2|chr1:59535307-59535806	0.154313005595612	.	.
chr1	59763159	59763658	chr1	59603862	59604361	Bmpr2|chr1:59603862-59604361	0.139116259072632	.	.
chr1	59763159	59763658	chr1	59609847	59610346	Bmpr2|chr1:59609847-59610346	0.0696784519542787	.	.
chr1	59763159	59763658	chr1	59886825	59887324	Bmpr2|chr1:59886825-59887324	0.136513010063003	.	.
chr1	59763159	59763658	chr1	60123241	60123740	Bmpr2|chr1:60123241-60123740	0.0715761154077547	.	.
chr1	59763159	59763658	chr1	60123241	60123740	Bmpr2|chr1:60123241-60123740	0.0715761154077548	.	.
chr1	59763681	59764180	chr1	59567467	59567966	Bmpr2|chr1:59567467-59567966	0.065462136927296	.	.
chr1	59763681	59764180	chr1	59573504	59574003	Bmpr2|chr1:59573504-59574003	0.180719082248608	.	.
chr1	59763681	59764180	chr1	59574808	59575307	Bmpr2|chr1:59574808-59575307	0.0857901431639258	.	.
chr1	59763681	59764180	chr1	59574808	59575307	Bmpr2|chr1:59574808-59575307	0.0857901431639259	.	.
chr1	59763681	59764180	chr1	59623298	59623797	Bmpr2|chr1:59623298-59623797	0.156707379774274	.	.
chr1	59763681	59764180	chr1	60123241	60123740	Bmpr2|chr1:60123241-60123740	0.079548995246488	.	.
chr1	59912662	59913161	chr1	59507940	59508439	Fam117b|chr1:59507940-59508439	0.0878388608122366	.	.
chr1	59912662	59913161	chr1	59553669	59554168	Fam117b|chr1:59553669-59554168	0.112323779653199	.	.
chr1	59912662	59913161	chr1	59590767	59591266	Fam117b|chr1:59590767-59591266	0.101719487345125	.	.
chr1	59912662	59913161	chr1	59826439	59826938	Fam117b|chr1:59826439-59826938	0.0913621593060875	.	.
chr1	59912662	59913161	chr1	59883669	59884168	Fam117b|chr1:59883669-59884168	0.162655039485231	.	.
chr1	59912662	59913161	chr1	60158400	60158899	Fam117b|chr1:60158400-60158899	0.150927602377631	.	.
chr1	59913211	59913710	chr1	59508509	59509008	Fam117b|chr1:59508509-59509008	0.0907450424556902	.	.
chr1	59913211	59913710	chr1	59592235	59592734	Fam117b|chr1:59592235-59592734	0.0985055512805396	.	.
chr1	59913211	59913710	chr1	59883669	59884168	Fam117b|chr1:59883669-59884168	0.0612418849530607	.	.
chr1	59913211	59913710	chr1	60158400	60158899	Fam117b|chr1:60158400-60158899	0.102300096041015	.	.
chr1	60097393	60097892	chr1	59789716	59790215	Carf|chr1:59789716-59790215	0.0849919483944375	.	.
chr1	60097393	60097892	chr1	59826439	59826938	Carf|chr1:59826439-59826938	0.060338121680012	.	.
chr1	60097393	60097892	chr1	59833669	59834168	Carf|chr1:59833669-59834168	0.0675658064498288	.	.
chr1	60097393	60097892	chr1	59886825	59887324	Carf|chr1:59886825-59887324	0.100036387497888	.	.
chr1	60097393	60097892	chr1	60000360	60000859	Carf|chr1:60000360-60000859	0.173925450460881	.	.
chr1	60097393	60097892	chr1	60416718	60417217	Carf|chr1:60416718-60417217	0.21437689374376	.	.
chr1	60097980	60098479	chr1	59826439	59826938	Carf|chr1:59826439-59826938	0.158861216754607	.	.
chr1	60097980	60098479	chr1	59826439	59826938	Wdr12|chr1:59826439-59826938	0.158861216754607	.	.
chr1	60097980	60098479	chr1	59886825	59887324	Carf|chr1:59886825-59887324	0.0874999711845535	.	.
chr1	60097980	60098479	chr1	59886825	59887324	Wdr12|chr1:59886825-59887324	0.0874999711845535	.	.
chr1	60097980	60098479	chr1	60158400	60158899	Carf|chr1:60158400-60158899	0.116976704167978	.	.
chr1	60097980	60098479	chr1	60158400	60158899	Wdr12|chr1:60158400-60158899	0.116976704167978	.	.
chr1	60098487	60098986	chr1	59764494	59764993	Carf|chr1:59764494-59764993	0.0995451853798732	.	.
chr1	60098487	60098986	chr1	59764494	59764993	Wdr12|chr1:59764494-59764993	0.0995451853798732	.	.
chr1	60098487	60098986	chr1	59886825	59887324	Carf|chr1:59886825-59887324	0.130167575210097	.	.
chr1	60098487	60098986	chr1	59886825	59887324	Wdr12|chr1:59886825-59887324	0.130167575210097	.	.
chr1	60098487	60098986	chr1	60123241	60123740	Carf|chr1:60123241-60123740	0.213063989554163	.	.
chr1	60098487	60098986	chr1	60123241	60123740	Wdr12|chr1:60123241-60123740	0.213063989554163	.	.
chr1	60098487	60098986	chr1	60158400	60158899	Carf|chr1:60158400-60158899	0.0630395644757958	.	.
chr1	60098487	60098986	chr1	60158400	60158899	Wdr12|chr1:60158400-60158899	0.0630395644757958	.	.
chr1	60098487	60098986	chr1	60479845	60480344	Carf|chr1:60479845-60480344	0.0637133248886445	.	.
chr1	60098487	60098986	chr1	60479845	60480344	Wdr12|chr1:60479845-60480344	0.0637133248886445	.	.
chr1	60180257	60180756	chr1	59788955	59789454	Nbeal1|chr1:59788955-59789454	0.169309182096472	.	.
chr1	60180257	60180756	chr1	59789716	59790215	Nbeal1|chr1:59789716-59790215	0.105626396298871	.	.
chr1	60180257	60180756	chr1	59826439	59826938	Nbeal1|chr1:59826439-59826938	0.0940057509042702	.	.
chr1	60180257	60180756	chr1	59886825	59887324	Nbeal1|chr1:59886825-59887324	0.147147929084114	.	.
chr1	60180257	60180756	chr1	60123241	60123740	Nbeal1|chr1:60123241-60123740	0.0782239808776658	.	.
chr1	60342754	60343253	chr1	60450149	60450648	Cyp20a1|chr1:60450149-60450648	0.0716786940888357	.	.
chr1	60342754	60343253	chr1	60596663	60597162	Cyp20a1|chr1:60596663-60597162	0.136778174344945	.	.
chr1	60342754	60343253	chr1	60611830	60612329	Cyp20a1|chr1:60611830-60612329	0.0971061352186556	.	.
chr1	60342754	60343253	chr1	60714976	60715475	Cyp20a1|chr1:60714976-60715475	0.0593925394012693	.	.
chr1	60343314	60343813	chr1	60596663	60597162	Cyp20a1|chr1:60596663-60597162	0.0642684152546439	.	.
chr1	60343314	60343813	chr1	60611830	60612329	Cyp20a1|chr1:60611830-60612329	0.0622917661404583	.	.
chr1	60409462	60409961	chr1	60683741	60684240	Abi2|chr1:60683741-60684240	0.115181193656666	.	.
chr1	60565982	60566481	chr1	60360913	60361412	Raph1|chr1:60360913-60361412	0.197774319037158	.	.
chr1	60565982	60566481	chr1	60612359	60612858	Raph1|chr1:60612359-60612858	0.109800540591789	.	.
chr1	60566593	60567092	chr1	60360913	60361412	Raph1|chr1:60360913-60361412	0.206204887865585	.	.
chr1	60566593	60567092	chr1	60450149	60450648	Raph1|chr1:60450149-60450648	0.13760159718107	.	.
chr1	60566593	60567092	chr1	60579717	60580216	Raph1|chr1:60579717-60580216	0.084197581870492	.	.
chr1	60566593	60567092	chr1	60612359	60612858	Raph1|chr1:60612359-60612858	0.0897582317542457	.	.
chr1	60566593	60567092	chr1	60639436	60639935	Raph1|chr1:60639436-60639935	0.108652946830609	.	.
chr1	60566593	60567092	chr1	60683741	60684240	Raph1|chr1:60683741-60684240	0.0816802051858465	.	.
chr1	60566593	60567092	chr1	60793721	60794220	Raph1|chr1:60793721-60794220	0.0678990774355355	.	.
chr1	60715645	60716144	chr1	60416718	60417217	Cd28|chr1:60416718-60417217	0.148557058363831	.	.
chr1	60715645	60716144	chr1	60611830	60612329	Cd28|chr1:60611830-60612329	0.0855190818999842	.	.
chr1	60715645	60716144	chr1	60714976	60715475	Cd28|chr1:60714976-60715475	0.1625069048066	.	.
chr1	60715645	60716144	chr1	60765137	60765636	Cd28|chr1:60765137-60765636	0.096689219963879	.	.
chr1	61300890	61301389	chr1	61179419	61179918	Gm11587|chr1:61179419-61179918	0.0666866208131758	.	.
chr1	61300890	61301389	chr1	61181062	61181561	Gm11587|chr1:61181062-61181561	0.119027513346841	.	.
chr1	61300890	61301389	chr1	61379773	61380272	Gm11587|chr1:61379773-61380272	0.165147706679648	.	.
chr1	61300890	61301389	chr1	61539475	61539974	Gm11587|chr1:61539475-61539974	0.0902398250054488	.	.
chr1	61302252	61302751	chr1	61310092	61310591	Gm11587|chr1:61310092-61310591	0.0647513228925428	.	.
chr1	61302252	61302751	chr1	61540085	61540584	Gm11587|chr1:61540085-61540584	0.0614392321623307	.	.
chr1	61638558	61639057	chr1	61297917	61298416	Pard3b|chr1:61297917-61298416	0.0624421852732529	.	.
chr1	61638558	61639057	chr1	61310092	61310591	Pard3b|chr1:61310092-61310591	0.0949926660629642	.	.
chr1	61638558	61639057	chr1	61540085	61540584	Pard3b|chr1:61540085-61540584	0.0740782617583977	.	.
chr1	61638558	61639057	chr1	61912883	61913382	Pard3b|chr1:61912883-61913382	0.104595163782242	.	.
chr1	61639276	61639775	chr1	61309557	61310056	Pard3b|chr1:61309557-61310056	0.0732015700760725	.	.
chr1	61639276	61639775	chr1	61377060	61377559	Pard3b|chr1:61377060-61377559	0.191188631597209	.	.
chr1	61639276	61639775	chr1	61912883	61913382	Pard3b|chr1:61912883-61913382	0.15835855098686	.	.
chr1	61639276	61639775	chr1	61928000	61928499	Pard3b|chr1:61928000-61928499	0.06696644215033	.	.
chr1	63113269	63113768	chr1	63354811	63355310	Ino80dos|chr1:63354811-63355310	0.0753756426972854	.	.
chr1	63113269	63113768	chr1	63459117	63459616	Ino80dos|chr1:63459117-63459616	0.118688083019077	.	.
chr1	63114071	63114570	chr1	63106495	63106994	Ino80d|chr1:63106495-63106994	0.0910579423034826	.	.
chr1	63114071	63114570	chr1	63180992	63181491	Ino80d|chr1:63180992-63181491	0.101371162775971	.	.
chr1	63114071	63114570	chr1	63354811	63355310	Ino80d|chr1:63354811-63355310	0.0859316011551921	.	.
chr1	63114071	63114570	chr1	63404021	63404520	Ino80d|chr1:63404021-63404520	0.0619037747210383	.	.
chr1	63114071	63114570	chr1	63473571	63474070	Ino80d|chr1:63473571-63474070	0.145365481427653	.	.
chr1	63176509	63177008	chr1	63049966	63050465	Eef1b2|chr1:63049966-63050465	0.168758518659441	.	.
chr1	63176509	63177008	chr1	63049966	63050465	Ndufs1|chr1:63049966-63050465	0.168758518659441	.	.
chr1	63176509	63177008	chr1	63066043	63066542	Eef1b2|chr1:63066043-63066542	0.0861579297107619	.	.
chr1	63176509	63177008	chr1	63066043	63066542	Ndufs1|chr1:63066043-63066542	0.0861579297107619	.	.
chr1	63176509	63177008	chr1	63100138	63100637	Eef1b2|chr1:63100138-63100637	0.142059600938754	.	.
chr1	63176509	63177008	chr1	63100138	63100637	Ndufs1|chr1:63100138-63100637	0.142059600938754	.	.
chr1	63176509	63177008	chr1	63180992	63181491	Eef1b2|chr1:63180992-63181491	0.110634677459694	.	.
chr1	63176509	63177008	chr1	63180992	63181491	Ndufs1|chr1:63180992-63181491	0.110634677459694	.	.
chr1	63176509	63177008	chr1	63252275	63252774	Eef1b2|chr1:63252275-63252774	0.105666621271911	.	.
chr1	63176509	63177008	chr1	63252275	63252774	Ndufs1|chr1:63252275-63252774	0.105666621271911	.	.
chr1	63177053	63177552	chr1	63049966	63050465	Eef1b2|chr1:63049966-63050465	0.130484326430597	.	.
chr1	63177053	63177552	chr1	63049966	63050465	Ndufs1|chr1:63049966-63050465	0.130484326430597	.	.
chr1	63177053	63177552	chr1	63066043	63066542	Eef1b2|chr1:63066043-63066542	0.138744939820451	.	.
chr1	63177053	63177552	chr1	63066043	63066542	Ndufs1|chr1:63066043-63066542	0.138744939820451	.	.
chr1	63177053	63177552	chr1	63100138	63100637	Eef1b2|chr1:63100138-63100637	0.0648767883045365	.	.
chr1	63177053	63177552	chr1	63100138	63100637	Ndufs1|chr1:63100138-63100637	0.0648767883045365	.	.
chr1	63177053	63177552	chr1	63180992	63181491	Eef1b2|chr1:63180992-63181491	0.125046712903598	.	.
chr1	63177053	63177552	chr1	63180992	63181491	Ndufs1|chr1:63180992-63181491	0.125046712903598	.	.
chr1	63177053	63177552	chr1	63182179	63182678	Eef1b2|chr1:63182179-63182678	0.173652759295141	.	.
chr1	63177053	63177552	chr1	63182179	63182678	Ndufs1|chr1:63182179-63182678	0.173652759295141	.	.
chr1	63177053	63177552	chr1	63404021	63404520	Eef1b2|chr1:63404021-63404520	0.0697307663020992	.	.
chr1	63177053	63177552	chr1	63404021	63404520	Ndufs1|chr1:63404021-63404520	0.0697307663020992	.	.
chr1	63177053	63177552	chr1	63458053	63458552	Eef1b2|chr1:63458053-63458552	0.0620829344152779	.	.
chr1	63177053	63177552	chr1	63458053	63458552	Ndufs1|chr1:63458053-63458552	0.0620829344152779	.	.
chr1	63177053	63177552	chr1	63473571	63474070	Eef1b2|chr1:63473571-63474070	0.111877053701495	.	.
chr1	63177053	63177552	chr1	63473571	63474070	Ndufs1|chr1:63473571-63474070	0.111877053701495	.	.
chr1	63272985	63273484	chr1	63106495	63106994	Gm11608|chr1:63106495-63106994	0.143054654618289	.	.
chr1	63272985	63273484	chr1	63106495	63106994	Zdbf2|chr1:63106495-63106994	0.143054654618289	.	.
chr1	63445105	63445604	chr1	63248065	63248564	Adam23|chr1:63248065-63248564	0.113392537530476	.	.
chr1	63445105	63445604	chr1	63404021	63404520	Adam23|chr1:63404021-63404520	0.196600741498629	.	.
chr1	63445105	63445604	chr1	63657966	63658465	Adam23|chr1:63657966-63658465	0.0696915547126944	.	.
chr1	63445671	63446170	chr1	63459117	63459616	Adam23|chr1:63459117-63459616	0.122518699700664	.	.
chr1	63445671	63446170	chr1	63659557	63660056	Adam23|chr1:63659557-63660056	0.112325708290809	.	.
chr1	63446419	63446918	chr1	63107592	63108091	Adam23|chr1:63107592-63108091	0.127850991611677	.	.
chr1	63446419	63446918	chr1	63153005	63153504	Adam23|chr1:63153005-63153504	0.0675055504935773	.	.
chr1	63446419	63446918	chr1	63548883	63549382	Adam23|chr1:63548883-63549382	0.0617207052107049	.	.
chr1	63446419	63446918	chr1	63659557	63660056	Adam23|chr1:63659557-63660056	0.163895037450084	.	.
chr1	63446419	63446918	chr1	63667897	63668396	Adam23|chr1:63667897-63668396	0.183241601282379	.	.
chr1	63446419	63446918	chr1	63671247	63671746	Adam23|chr1:63671247-63671746	0.154585062822379	.	.
chr1	63729868	63730367	chr1	63404021	63404520	Fastkd2|chr1:63404021-63404520	0.131877771940326	.	.
chr1	63729868	63730367	chr1	63404021	63404520	Mdh1b|chr1:63404021-63404520	0.131877771940326	.	.
chr1	63729868	63730367	chr1	63471007	63471506	Fastkd2|chr1:63471007-63471506	0.107175153528433	.	.
chr1	63729868	63730367	chr1	63471007	63471506	Mdh1b|chr1:63471007-63471506	0.107175153528433	.	.
chr1	63729868	63730367	chr1	63539793	63540292	Fastkd2|chr1:63539793-63540292	0.0858050185758766	.	.
chr1	63729868	63730367	chr1	63539793	63540292	Mdh1b|chr1:63539793-63540292	0.0858050185758766	.	.
chr1	63729868	63730367	chr1	63548883	63549382	Fastkd2|chr1:63548883-63549382	0.0851624289560335	.	.
chr1	63729868	63730367	chr1	63548883	63549382	Mdh1b|chr1:63548883-63549382	0.0851624289560335	.	.
chr1	63729868	63730367	chr1	63819891	63820390	Fastkd2|chr1:63819891-63820390	0.120667243971991	.	.
chr1	63729868	63730367	chr1	63819891	63820390	Mdh1b|chr1:63819891-63820390	0.120667243971991	.	.
chr1	63729868	63730367	chr1	63882576	63883075	Fastkd2|chr1:63882576-63883075	0.0671434079644715	.	.
chr1	63729868	63730367	chr1	63882576	63883075	Mdh1b|chr1:63882576-63883075	0.0671434079644715	.	.
chr1	63729868	63730367	chr1	63929283	63929782	Fastkd2|chr1:63929283-63929782	0.116293837725966	.	.
chr1	63729868	63730367	chr1	63929283	63929782	Mdh1b|chr1:63929283-63929782	0.116293837725966	.	.
chr1	63729868	63730367	chr1	63995057	63995556	Fastkd2|chr1:63995057-63995556	0.110885756206042	.	.
chr1	63729868	63730367	chr1	63995057	63995556	Mdh1b|chr1:63995057-63995556	0.110885756206042	.	.
chr1	63729868	63730367	chr1	63999376	63999875	Fastkd2|chr1:63999376-63999875	0.0891734412227526	.	.
chr1	63729868	63730367	chr1	63999376	63999875	Mdh1b|chr1:63999376-63999875	0.0891734412227526	.	.
chr1	63730384	63730883	chr1	63471007	63471506	Fastkd2|chr1:63471007-63471506	0.127057985790011	.	.
chr1	63730384	63730883	chr1	63471007	63471506	Mdh1b|chr1:63471007-63471506	0.127057985790011	.	.
chr1	63730384	63730883	chr1	63539793	63540292	Fastkd2|chr1:63539793-63540292	0.143021699638243	.	.
chr1	63730384	63730883	chr1	63539793	63540292	Mdh1b|chr1:63539793-63540292	0.143021699638243	.	.
chr1	63730384	63730883	chr1	63540324	63540823	Fastkd2|chr1:63540324-63540823	0.076416070256014	.	.
chr1	63730384	63730883	chr1	63540324	63540823	Mdh1b|chr1:63540324-63540823	0.076416070256014	.	.
chr1	63730384	63730883	chr1	63819891	63820390	Fastkd2|chr1:63819891-63820390	0.119068959756946	.	.
chr1	63730384	63730883	chr1	63819891	63820390	Mdh1b|chr1:63819891-63820390	0.119068959756946	.	.
chr1	63730384	63730883	chr1	63882576	63883075	Fastkd2|chr1:63882576-63883075	0.110698255098366	.	.
chr1	63730384	63730883	chr1	63882576	63883075	Mdh1b|chr1:63882576-63883075	0.110698255098366	.	.
chr1	63730384	63730883	chr1	63929283	63929782	Fastkd2|chr1:63929283-63929782	0.086983090951476	.	.
chr1	63730384	63730883	chr1	63929283	63929782	Mdh1b|chr1:63929283-63929782	0.086983090951476	.	.
chr1	63730384	63730883	chr1	63994542	63995041	Fastkd2|chr1:63994542-63995041	0.083700967958738	.	.
chr1	63730384	63730883	chr1	63994542	63995041	Mdh1b|chr1:63994542-63995041	0.083700967958738	.	.
chr1	63730384	63730883	chr1	63995057	63995556	Fastkd2|chr1:63995057-63995556	0.0680219326284155	.	.
chr1	63730384	63730883	chr1	63995057	63995556	Mdh1b|chr1:63995057-63995556	0.0680219326284155	.	.
chr1	63730384	63730883	chr1	63999376	63999875	Fastkd2|chr1:63999376-63999875	0.106557880115819	.	.
chr1	63730384	63730883	chr1	63999376	63999875	Mdh1b|chr1:63999376-63999875	0.106557880115819	.	.
chr1	64302882	64303381	chr1	64253828	64254327	Gm28981|chr1:64253828-64254327	0.0749610516233187	.	.
chr1	64302882	64303381	chr1	64255947	64256446	Gm28981|chr1:64255947-64256446	0.0602665302953593	.	.
chr1	64302882	64303381	chr1	64256487	64256986	Gm28981|chr1:64256487-64256986	0.0972877886041263	.	.
chr1	64302882	64303381	chr1	64277932	64278431	Gm28981|chr1:64277932-64278431	0.082886497306659	.	.
chr1	64302882	64303381	chr1	64409207	64409706	Gm28981|chr1:64409207-64409706	0.117729270703343	.	.
chr1	64302882	64303381	chr1	64600583	64601082	Gm28981|chr1:64600583-64601082	0.192440056805945	.	.
chr1	64302882	64303381	chr1	64631516	64632015	Gm28981|chr1:64631516-64632015	0.0770666398930786	.	.
chr1	64302882	64303381	chr1	64705213	64705712	Gm28981|chr1:64705213-64705712	0.0590514989523687	.	.
chr1	64302882	64303381	chr1	64717480	64717979	Gm28981|chr1:64717480-64717979	0.0658035853317793	.	.
chr1	64532547	64533046	chr1	64258037	64258536	Creb1|chr1:64258037-64258536	0.078352347272652	.	.
chr1	64532547	64533046	chr1	64408684	64409183	Creb1|chr1:64408684-64409183	0.130403684330753	.	.
chr1	64532547	64533046	chr1	64409207	64409706	Creb1|chr1:64409207-64409706	0.139687700904632	.	.
chr1	64532547	64533046	chr1	64645564	64646063	Creb1|chr1:64645564-64646063	0.0667582767299519	.	.
chr1	64533232	64533731	chr1	64255139	64255638	Creb1|chr1:64255139-64255638	0.0878418958298609	.	.
chr1	64533232	64533731	chr1	64255947	64256446	Creb1|chr1:64255947-64256446	0.0698145454316128	.	.
chr1	64533232	64533731	chr1	64294733	64295232	Creb1|chr1:64294733-64295232	0.210225283167641	.	.
chr1	64533232	64533731	chr1	64294733	64295232	Creb1|chr1:64294733-64295232	0.210225283167642	.	.
chr1	64533232	64533731	chr1	64346090	64346589	Creb1|chr1:64346090-64346589	0.0611636048375637	.	.
chr1	64533232	64533731	chr1	64361902	64362401	Creb1|chr1:64361902-64362401	0.0873942843051117	.	.
chr1	64533232	64533731	chr1	64408684	64409183	Creb1|chr1:64408684-64409183	0.0851426916671238	.	.
chr1	64533232	64533731	chr1	64412425	64412924	Creb1|chr1:64412425-64412924	0.0702997461093142	.	.
chr1	64533232	64533731	chr1	64445949	64446448	Creb1|chr1:64445949-64446448	0.189294243436042	.	.
chr1	64533232	64533731	chr1	64717480	64717979	Creb1|chr1:64717480-64717979	0.107447953537166	.	.
chr1	64616950	64617449	chr1	64294733	64295232	Gm28982|chr1:64294733-64295232	0.0617476256840243	.	.
chr1	64616950	64617449	chr1	64294733	64295232	Mettl21a|chr1:64294733-64295232	0.0617476256840243	.	.
chr1	64616950	64617449	chr1	64361902	64362401	Gm28982|chr1:64361902-64362401	0.0642425065965897	.	.
chr1	64616950	64617449	chr1	64361902	64362401	Mettl21a|chr1:64361902-64362401	0.0642425065965897	.	.
chr1	64616950	64617449	chr1	64481982	64482481	Gm28982|chr1:64481982-64482481	0.0587109509659336	.	.
chr1	64616950	64617449	chr1	64481982	64482481	Mettl21a|chr1:64481982-64482481	0.0587109509659336	.	.
chr1	64617495	64617994	chr1	64277932	64278431	Gm28982|chr1:64277932-64278431	0.073106612059411	.	.
chr1	64617495	64617994	chr1	64277932	64278431	Mettl21a|chr1:64277932-64278431	0.073106612059411	.	.
chr1	64690474	64690973	chr1	64258037	64258536	2810408I11Rik|chr1:64258037-64258536	0.0784966138443022	.	.
chr1	64690474	64690973	chr1	64258037	64258536	Ccnyl1|chr1:64258037-64258536	0.0784966138443022	.	.
chr1	64690474	64690973	chr1	64346090	64346589	2810408I11Rik|chr1:64346090-64346589	0.0989962411950165	.	.
chr1	64690474	64690973	chr1	64346090	64346589	Ccnyl1|chr1:64346090-64346589	0.0989962411950165	.	.
chr1	64690474	64690973	chr1	64445308	64445807	2810408I11Rik|chr1:64445308-64445807	0.114273260258207	.	.
chr1	64690474	64690973	chr1	64445308	64445807	Ccnyl1|chr1:64445308-64445807	0.114273260258207	.	.
chr1	64691008	64691507	chr1	64256487	64256986	2810408I11Rik|chr1:64256487-64256986	0.0697035053563399	.	.
chr1	64691008	64691507	chr1	64256487	64256986	Ccnyl1|chr1:64256487-64256986	0.0697035053563399	.	.
chr1	64691008	64691507	chr1	64295567	64296066	2810408I11Rik|chr1:64295567-64296066	0.169318599695527	.	.
chr1	64691008	64691507	chr1	64295567	64296066	Ccnyl1|chr1:64295567-64296066	0.169318599695527	.	.
chr1	64691008	64691507	chr1	64409207	64409706	2810408I11Rik|chr1:64409207-64409706	0.0753517094306698	.	.
chr1	64691008	64691507	chr1	64409207	64409706	Ccnyl1|chr1:64409207-64409706	0.0753517094306698	.	.
chr1	64691008	64691507	chr1	64709841	64710340	2810408I11Rik|chr1:64709841-64710340	0.109630779721604	.	.
chr1	64691008	64691507	chr1	64709841	64710340	Ccnyl1|chr1:64709841-64710340	0.109630779721604	.	.
chr1	64737642	64738141	chr1	64294733	64295232	Fzd5|chr1:64294733-64295232	0.157530839673248	.	.
chr1	64737642	64738141	chr1	64408684	64409183	Fzd5|chr1:64408684-64409183	0.0682224997698363	.	.
chr1	64737642	64738141	chr1	64412425	64412924	Fzd5|chr1:64412425-64412924	0.13660038816946	.	.
chr1	64737642	64738141	chr1	64488535	64489034	Fzd5|chr1:64488535-64489034	0.0731965328479822	.	.
chr1	64956569	64957068	chr1	64757717	64758216	Plekhm3|chr1:64757717-64758216	0.0918167467158681	.	.
chr1	64956569	64957068	chr1	64843821	64844320	Plekhm3|chr1:64843821-64844320	0.137512497338487	.	.
chr1	64956569	64957068	chr1	64844336	64844835	Plekhm3|chr1:64844336-64844835	0.121665387853491	.	.
chr1	64956569	64957068	chr1	64918638	64919137	Plekhm3|chr1:64918638-64919137	0.164828902619949	.	.
chr1	64956569	64957068	chr1	64946848	64947347	Plekhm3|chr1:64946848-64947347	0.0986060998670041	.	.
chr1	64956569	64957068	chr1	65178123	65178622	Plekhm3|chr1:65178123-65178622	0.0588362228869791	.	.
chr1	64956569	64957068	chr1	65179041	65179540	Plekhm3|chr1:65179041-65179540	0.0787409632731064	.	.
chr1	65186396	65186895	chr1	64757186	64757685	Idh1|chr1:64757186-64757685	0.0650845641696449	.	.
chr1	65186396	65186895	chr1	64757186	64757685	Pikfyve|chr1:64757186-64757685	0.0650845641696449	.	.
chr1	65186396	65186895	chr1	64844873	64845372	Idh1|chr1:64844873-64845372	0.0597005537615217	.	.
chr1	65186396	65186895	chr1	64844873	64845372	Pikfyve|chr1:64844873-64845372	0.0597005537615217	.	.
chr1	65186396	65186895	chr1	64902805	64903304	Idh1|chr1:64902805-64903304	0.12974093864494	.	.
chr1	65186396	65186895	chr1	64902805	64903304	Pikfyve|chr1:64902805-64903304	0.12974093864494	.	.
chr1	65186396	65186895	chr1	64903366	64903865	Idh1|chr1:64903366-64903865	0.1300290392654	.	.
chr1	65186396	65186895	chr1	64903366	64903865	Pikfyve|chr1:64903366-64903865	0.1300290392654	.	.
chr1	65186396	65186895	chr1	64916442	64916941	Idh1|chr1:64916442-64916941	0.114971413486758	.	.
chr1	65186396	65186895	chr1	64916442	64916941	Pikfyve|chr1:64916442-64916941	0.114971413486758	.	.
chr1	65186396	65186895	chr1	64918638	64919137	Idh1|chr1:64918638-64919137	0.0750615759874179	.	.
chr1	65186396	65186895	chr1	64918638	64919137	Pikfyve|chr1:64918638-64919137	0.0750615759874179	.	.
chr1	65186396	65186895	chr1	64919149	64919648	Idh1|chr1:64919149-64919648	0.151830165010159	.	.
chr1	65186396	65186895	chr1	64919149	64919648	Pikfyve|chr1:64919149-64919648	0.151830165010159	.	.
chr1	65186396	65186895	chr1	64925603	64926102	Idh1|chr1:64925603-64926102	0.130096365574219	.	.
chr1	65186396	65186895	chr1	64925603	64926102	Pikfyve|chr1:64925603-64926102	0.130096365574219	.	.
chr1	65186396	65186895	chr1	64938603	64939102	Idh1|chr1:64938603-64939102	0.0977596514510617	.	.
chr1	65186396	65186895	chr1	64938603	64939102	Pikfyve|chr1:64938603-64939102	0.0977596514510617	.	.
chr1	65186396	65186895	chr1	64951689	64952188	Idh1|chr1:64951689-64952188	0.163812956937878	.	.
chr1	65186396	65186895	chr1	64951689	64952188	Pikfyve|chr1:64951689-64952188	0.163812956937878	.	.
chr1	65186396	65186895	chr1	65114963	65115462	Idh1|chr1:65114963-65115462	0.111180366433002	.	.
chr1	65186396	65186895	chr1	65114963	65115462	Pikfyve|chr1:65114963-65115462	0.111180366433002	.	.
chr1	65186396	65186895	chr1	65246344	65246843	Idh1|chr1:65246344-65246843	0.0719637745517591	.	.
chr1	65186396	65186895	chr1	65246344	65246843	Pikfyve|chr1:65246344-65246843	0.0719637745517591	.	.
chr1	65186396	65186895	chr1	65280343	65280842	Idh1|chr1:65280343-65280842	0.0819359971563849	.	.
chr1	65186396	65186895	chr1	65280343	65280842	Pikfyve|chr1:65280343-65280842	0.0819359971563849	.	.
chr1	65186396	65186895	chr1	65312053	65312552	Idh1|chr1:65312053-65312552	0.133926800569106	.	.
chr1	65186396	65186895	chr1	65312053	65312552	Pikfyve|chr1:65312053-65312552	0.133926800569106	.	.
chr1	65281263	65281762	chr1	65179041	65179540	Pth2r|chr1:65179041-65179540	0.137601521312544	.	.
chr1	65282716	65283215	chr1	65111968	65112467	Pth2r|chr1:65111968-65112467	0.0858610466407448	.	.
chr1	65282716	65283215	chr1	65113440	65113939	Pth2r|chr1:65113440-65113939	0.113889993511502	.	.
chr1	65282716	65283215	chr1	65280343	65280842	Pth2r|chr1:65280343-65280842	0.110413078762992	.	.
chr1	65282716	65283215	chr1	65682230	65682729	Pth2r|chr1:65682230-65682729	0.0775508503189251	.	.
chr1	65282716	65283215	chr1	65682230	65682729	Pth2r|chr1:65682230-65682729	0.0775508503189252	.	.
chr1	66174880	66175379	chr1	65873659	65874158	Map2|chr1:65873659-65874158	0.0801397229767171	.	.
chr1	66174880	66175379	chr1	66187006	66187505	Map2|chr1:66187006-66187505	0.0789938807614426	.	.
chr1	66174880	66175379	chr1	66236571	66237070	Map2|chr1:66236571-66237070	0.0715218680831693	.	.
chr1	66700587	66701086	chr1	66655629	66656128	Rpe|chr1:66655629-66656128	0.124179436392219	.	.
chr1	66700587	66701086	chr1	66679449	66679948	Rpe|chr1:66679449-66679948	0.0846331963592575	.	.
chr1	66700587	66701086	chr1	66767421	66767920	Rpe|chr1:66767421-66767920	0.170378087818627	.	.
chr1	66816734	66817233	chr1	66569631	66570130	Kansl1l|chr1:66569631-66570130	0.11822928333731	.	.
chr1	66816734	66817233	chr1	66617112	66617611	Kansl1l|chr1:66617112-66617611	0.0694877248916292	.	.
chr1	66816734	66817233	chr1	66679449	66679948	Kansl1l|chr1:66679449-66679948	0.0706946050016127	.	.
chr1	66816734	66817233	chr1	66767421	66767920	Kansl1l|chr1:66767421-66767920	0.117650726770079	.	.
chr1	66816734	66817233	chr1	67003274	67003773	Kansl1l|chr1:67003274-67003773	0.165716575427493	.	.
chr1	66816734	66817233	chr1	67218289	67218788	Kansl1l|chr1:67218289-67218788	0.124414838886926	.	.
chr1	66817441	66817940	chr1	66679449	66679948	Kansl1l|chr1:66679449-66679948	0.113044965119023	.	.
chr1	66817441	66817940	chr1	66767421	66767920	Kansl1l|chr1:66767421-66767920	0.0945831952073778	.	.
chr1	66817441	66817940	chr1	66871511	66872010	Kansl1l|chr1:66871511-66872010	0.0633409894785175	.	.
chr1	66817441	66817940	chr1	66960769	66961268	Kansl1l|chr1:66960769-66961268	0.0612555993013843	.	.
chr1	66862543	66863042	chr1	66569631	66570130	Acadl|chr1:66569631-66570130	0.0880572845837146	.	.
chr1	66862543	66863042	chr1	66678606	66679105	Acadl|chr1:66678606-66679105	0.0623810586598143	.	.
chr1	66862543	66863042	chr1	66895631	66896130	Acadl|chr1:66895631-66896130	0.0865102320222608	.	.
chr1	66863047	66863546	chr1	66679449	66679948	Acadl|chr1:66679449-66679948	0.0737672793670941	.	.
chr1	66863047	66863546	chr1	66896202	66896701	Acadl|chr1:66896202-66896701	0.0963148238043385	.	.
chr1	66863047	66863546	chr1	66992790	66993289	Acadl|chr1:66992790-66993289	0.0905854939349883	.	.
chr1	67038596	67039095	chr1	67061456	67061955	Lancl1|chr1:67061456-67061955	0.0649815065535752	.	.
chr1	69105603	69106102	chr1	69024894	69025393	Gm16076|chr1:69024894-69025393	0.133472105840012	.	.
chr1	69106246	69106745	chr1	68872925	68873424	Gm16076|chr1:68872925-68873424	0.0800929684463771	.	.
chr1	69106800	69107299	chr1	68973661	68974160	Gm16076|chr1:68973661-68974160	0.0833521228118807	.	.
chr1	69106800	69107299	chr1	69138793	69139292	Gm16076|chr1:69138793-69139292	0.0929671033982266	.	.
chr1	69106800	69107299	chr1	69241684	69242183	Gm16076|chr1:69241684-69242183	0.0710216373065959	.	.
chr1	69107780	69108279	chr1	69085755	69086254	Erbb4|chr1:69085755-69086254	0.0999788423534857	.	.
chr1	69108309	69108808	chr1	68955412	68955911	Erbb4|chr1:68955412-68955911	0.121820282134499	.	.
chr1	69108309	69108808	chr1	69498874	69499373	Erbb4|chr1:69498874-69499373	0.0748059649269303	.	.
chr1	69687151	69687650	chr1	69785070	69785569	Ikzf2|chr1:69785070-69785569	0.0845227050973385	.	.
chr1	69687151	69687650	chr1	69829031	69829530	Ikzf2|chr1:69829031-69829530	0.0633972579057091	.	.
chr1	70725497	70725996	chr1	70380051	70380550	Vwc2l|chr1:70380051-70380550	0.0799991195946228	.	.
chr1	71102248	71102747	chr1	71341875	71342374	Bard1|chr1:71341875-71342374	0.0757928247297882	.	.
chr1	71102861	71103360	chr1	71266549	71267048	Bard1|chr1:71266549-71267048	0.0637494471673104	.	.
chr1	71102861	71103360	chr1	71289474	71289973	Bard1|chr1:71289474-71289973	0.153688900453464	.	.
chr1	71102861	71103360	chr1	71336171	71336670	Bard1|chr1:71336171-71336670	0.176847324982485	.	.
chr1	71556874	71557373	chr1	71289474	71289973	Atic|chr1:71289474-71289973	0.0661604669177182	.	.
chr1	71556874	71557373	chr1	71336171	71336670	Atic|chr1:71336171-71336670	0.0799151947391354	.	.
chr1	71556874	71557373	chr1	71785994	71786493	Atic|chr1:71785994-71786493	0.077868815910465	.	.
chr1	71556874	71557373	chr1	71936806	71937305	Atic|chr1:71936806-71937305	0.0752935344826743	.	.
chr1	71652488	71652987	chr1	71531613	71532112	Apol7d|chr1:71531613-71532112	0.077566434806355	.	.
chr1	71652488	71652987	chr1	71531613	71532112	Fn1|chr1:71531613-71532112	0.077566434806355	.	.
chr1	72211757	72212256	chr1	72225715	72226214	Mreg|chr1:72225715-72226214	0.0922360158460579	.	.
chr1	72211757	72212256	chr1	72226312	72226811	Mreg|chr1:72226312-72226811	0.0652664666299103	.	.
chr1	72212372	72212871	chr1	71785994	71786493	Mreg|chr1:71785994-71786493	0.0690952344875129	.	.
chr1	72212372	72212871	chr1	72123622	72124121	Mreg|chr1:72123622-72124121	0.116135338852517	.	.
chr1	72212372	72212871	chr1	72141789	72142288	Mreg|chr1:72141789-72142288	0.067657700267495	.	.
chr1	72284104	72284603	chr1	72465176	72465675	Pecr|chr1:72465176-72465675	0.100897521638861	.	.
chr1	72284104	72284603	chr1	72465176	72465675	Tmem169|chr1:72465176-72465675	0.100897521638861	.	.
chr1	72284104	72284603	chr1	72590693	72591192	Pecr|chr1:72590693-72591192	0.0807214788602783	.	.
chr1	72284104	72284603	chr1	72590693	72591192	Tmem169|chr1:72590693-72591192	0.0807214788602783	.	.
chr1	72284104	72284603	chr1	72600637	72601136	Pecr|chr1:72600637-72601136	0.0966274963455076	.	.
chr1	72284104	72284603	chr1	72600637	72601136	Pecr|chr1:72600637-72601136	0.0966274963455077	.	.
chr1	72284104	72284603	chr1	72600637	72601136	Tmem169|chr1:72600637-72601136	0.0966274963455076	.	.
chr1	72284104	72284603	chr1	72600637	72601136	Tmem169|chr1:72600637-72601136	0.0966274963455077	.	.
chr1	72284104	72284603	chr1	72738990	72739489	Pecr|chr1:72738990-72739489	0.147842019792626	.	.
chr1	72284104	72284603	chr1	72738990	72739489	Tmem169|chr1:72738990-72739489	0.147842019792626	.	.
chr1	72284104	72284603	chr1	72739525	72740024	Pecr|chr1:72739525-72740024	0.0694041584335094	.	.
chr1	72284104	72284603	chr1	72739525	72740024	Tmem169|chr1:72739525-72740024	0.0694041584335094	.	.
chr1	72307199	72307698	chr1	72379437	72379936	Xrcc5|chr1:72379437-72379936	0.0602669605990811	.	.
chr1	72307199	72307698	chr1	72455248	72455747	Xrcc5|chr1:72455248-72455747	0.143724203268098	.	.
chr1	72307199	72307698	chr1	72590693	72591192	Xrcc5|chr1:72590693-72591192	0.10569227372765	.	.
chr1	72307199	72307698	chr1	72600637	72601136	Xrcc5|chr1:72600637-72601136	0.0822351160179021	.	.
chr1	72307199	72307698	chr1	72718809	72719308	Xrcc5|chr1:72718809-72719308	0.0903388352405939	.	.
chr1	72307199	72307698	chr1	72718809	72719308	Xrcc5|chr1:72718809-72719308	0.090338835240594	.	.
chr1	72307199	72307698	chr1	72739525	72740024	Xrcc5|chr1:72739525-72740024	0.0955583550418343	.	.
chr1	72536444	72536943	chr1	72455248	72455747	March4|chr1:72455248-72455747	0.0741641545160326	.	.
chr1	72536444	72536943	chr1	72558786	72559285	March4|chr1:72558786-72559285	0.135228929769047	.	.
chr1	72536444	72536943	chr1	72601175	72601674	March4|chr1:72601175-72601674	0.0882734910768431	.	.
chr1	72536444	72536943	chr1	72673031	72673530	March4|chr1:72673031-72673530	0.0646812804520409	.	.
chr1	72536972	72537471	chr1	72322867	72323366	March4|chr1:72322867-72323366	0.134030468281025	.	.
chr1	72536972	72537471	chr1	72383623	72384122	March4|chr1:72383623-72384122	0.0666925915928043	.	.
chr1	72536972	72537471	chr1	72455248	72455747	March4|chr1:72455248-72455747	0.372749416558776	.	.
chr1	72536972	72537471	chr1	72720339	72720838	March4|chr1:72720339-72720838	0.0686670981463091	.	.
chr1	72582908	72583407	chr1	72254025	72254524	Smarcal1|chr1:72254025-72254524	0.0622753411774812	.	.
chr1	72582908	72583407	chr1	72255113	72255612	Smarcal1|chr1:72255113-72255612	0.158444150471166	.	.
chr1	72582908	72583407	chr1	72267675	72268174	Smarcal1|chr1:72267675-72268174	0.115773360933362	.	.
chr1	72582908	72583407	chr1	72383014	72383513	Smarcal1|chr1:72383014-72383513	0.0611006690988633	.	.
chr1	72582908	72583407	chr1	72590693	72591192	Smarcal1|chr1:72590693-72591192	0.1582923880913	.	.
chr1	72640885	72641384	chr1	72465176	72465675	Gm39662|chr1:72465176-72465675	0.116765236095706	.	.
chr1	72640885	72641384	chr1	72468442	72468941	Gm39662|chr1:72468442-72468941	0.0847154867730324	.	.
chr1	72711014	72711513	chr1	72255661	72256160	Rpl37a|chr1:72255661-72256160	0.139513465805363	.	.
chr1	72711014	72711513	chr1	72379437	72379936	Rpl37a|chr1:72379437-72379936	0.0602086082732232	.	.
chr1	72711014	72711513	chr1	72439182	72439681	Rpl37a|chr1:72439182-72439681	0.0604066924899216	.	.
chr1	72711014	72711513	chr1	72600637	72601136	Rpl37a|chr1:72600637-72601136	0.09065874666103	.	.
chr1	72711014	72711513	chr1	72716905	72717404	Rpl37a|chr1:72716905-72717404	0.158109787744176	.	.
chr1	72711014	72711513	chr1	72739525	72740024	Rpl37a|chr1:72739525-72740024	0.0843084125439412	.	.
chr1	73407478	73407977	chr1	73006045	73006544	Pinc|chr1:73006045-73006544	0.0693337999858474	.	.
chr1	73407478	73407977	chr1	73017701	73018200	Pinc|chr1:73017701-73018200	0.149008916157167	.	.
chr1	73407478	73407977	chr1	73045914	73046413	Pinc|chr1:73045914-73046413	0.125128208067579	.	.
chr1	73407478	73407977	chr1	73069268	73069767	Pinc|chr1:73069268-73069767	0.152353434610531	.	.
chr1	73407478	73407977	chr1	73075684	73076183	Pinc|chr1:73075684-73076183	0.0880170462509402	.	.
chr1	73407478	73407977	chr1	73111877	73112376	Pinc|chr1:73111877-73112376	0.0675532549110704	.	.
chr1	73407478	73407977	chr1	73169360	73169859	Pinc|chr1:73169360-73169859	0.0939522712026699	.	.
chr1	73407478	73407977	chr1	73270735	73271234	Pinc|chr1:73270735-73271234	0.0818542748557888	.	.
chr1	73407478	73407977	chr1	73352963	73353462	Pinc|chr1:73352963-73353462	0.0690764580696224	.	.
chr1	73407478	73407977	chr1	73547833	73548332	Pinc|chr1:73547833-73548332	0.0625522331745978	.	.
chr1	73407478	73407977	chr1	73642709	73643208	Pinc|chr1:73642709-73643208	0.0880703343518201	.	.
chr1	73407478	73407977	chr1	73642709	73643208	Pinc|chr1:73642709-73643208	0.0880703343518202	.	.
chr1	73407478	73407977	chr1	73672301	73672800	Pinc|chr1:73672301-73672800	0.137200828316369	.	.
chr1	73864311	73864810	chr1	73545346	73545845	6030407O03Rik|chr1:73545346-73545845	0.0701769881320362	.	.
chr1	73864311	73864810	chr1	73591618	73592117	6030407O03Rik|chr1:73591618-73592117	0.0782160473546134	.	.
chr1	74284057	74284556	chr1	74260033	74260532	Aamp|chr1:74260033-74260532	0.171681325037392	.	.
chr1	74284057	74284556	chr1	74260033	74260532	Pnkd|chr1:74260033-74260532	0.171681325037392	.	.
chr1	74284057	74284556	chr1	74311309	74311808	Aamp|chr1:74311309-74311808	0.101999954852258	.	.
chr1	74284057	74284556	chr1	74311309	74311808	Pnkd|chr1:74311309-74311808	0.101999954852258	.	.
chr1	74284057	74284556	chr1	74311850	74312349	Aamp|chr1:74311850-74312349	0.0783997810671748	.	.
chr1	74284057	74284556	chr1	74311850	74312349	Pnkd|chr1:74311850-74312349	0.0783997810671748	.	.
chr1	74284057	74284556	chr1	74340802	74341301	Aamp|chr1:74340802-74341301	0.0796230533390148	.	.
chr1	74284057	74284556	chr1	74340802	74341301	Pnkd|chr1:74340802-74341301	0.0796230533390148	.	.
chr1	74284057	74284556	chr1	74368126	74368625	Aamp|chr1:74368126-74368625	0.101869409310187	.	.
chr1	74284057	74284556	chr1	74368126	74368625	Pnkd|chr1:74368126-74368625	0.101869409310187	.	.
chr1	74284057	74284556	chr1	74429045	74429544	Aamp|chr1:74429045-74429544	0.0586838048175884	.	.
chr1	74284057	74284556	chr1	74429045	74429544	Pnkd|chr1:74429045-74429544	0.0586838048175884	.	.
chr1	74284057	74284556	chr1	74669337	74669836	Aamp|chr1:74669337-74669836	0.0632553855104591	.	.
chr1	74284057	74284556	chr1	74669337	74669836	Pnkd|chr1:74669337-74669836	0.0632553855104591	.	.
chr1	74284057	74284556	chr1	74686995	74687494	Aamp|chr1:74686995-74687494	0.132521078146555	.	.
chr1	74284057	74284556	chr1	74686995	74687494	Pnkd|chr1:74686995-74687494	0.132521078146555	.	.
chr1	74284588	74285087	chr1	74260033	74260532	Aamp|chr1:74260033-74260532	0.105080028251475	.	.
chr1	74284588	74285087	chr1	74260033	74260532	Pnkd|chr1:74260033-74260532	0.105080028251475	.	.
chr1	74284588	74285087	chr1	74303434	74303933	Aamp|chr1:74303434-74303933	0.0662031275314621	.	.
chr1	74284588	74285087	chr1	74303434	74303933	Pnkd|chr1:74303434-74303933	0.0662031275314621	.	.
chr1	74284588	74285087	chr1	74332815	74333314	Aamp|chr1:74332815-74333314	0.142747291101676	.	.
chr1	74284588	74285087	chr1	74332815	74333314	Pnkd|chr1:74332815-74333314	0.142747291101676	.	.
chr1	74284588	74285087	chr1	74386756	74387255	Aamp|chr1:74386756-74387255	0.0701281229869078	.	.
chr1	74284588	74285087	chr1	74386756	74387255	Pnkd|chr1:74386756-74387255	0.0701281229869078	.	.
chr1	74284588	74285087	chr1	74397348	74397847	Aamp|chr1:74397348-74397847	0.0799589273590989	.	.
chr1	74284588	74285087	chr1	74397348	74397847	Pnkd|chr1:74397348-74397847	0.0799589273590989	.	.
chr1	74284588	74285087	chr1	74419432	74419931	Aamp|chr1:74419432-74419931	0.0594974381376433	.	.
chr1	74284588	74285087	chr1	74419432	74419931	Pnkd|chr1:74419432-74419931	0.0594974381376433	.	.
chr1	74295625	74296124	chr1	74340802	74341301	Gm29358|chr1:74340802-74341301	0.104912310889762	.	.
chr1	74295625	74296124	chr1	74343248	74343747	Gm29358|chr1:74343248-74343747	0.19794625323623	.	.
chr1	74295625	74296124	chr1	74368126	74368625	Gm29358|chr1:74368126-74368625	0.0673289585526747	.	.
chr1	74295625	74296124	chr1	74386756	74387255	Gm29358|chr1:74386756-74387255	0.17785684792913	.	.
chr1	74295625	74296124	chr1	74418674	74419173	Gm29358|chr1:74418674-74419173	0.120543253641741	.	.
chr1	74295625	74296124	chr1	74419432	74419931	Gm29358|chr1:74419432-74419931	0.0869318178095712	.	.
chr1	74295625	74296124	chr1	74429045	74429544	Gm29358|chr1:74429045-74429544	0.064748406833487	.	.
chr1	74361763	74362262	chr1	74287270	74287769	Catip|chr1:74287270-74287769	0.0673010866818266	.	.
chr1	74361763	74362262	chr1	74290486	74290985	Catip|chr1:74290486-74290985	0.081461254757755	.	.
chr1	74361763	74362262	chr1	74311850	74312349	Catip|chr1:74311850-74312349	0.0652894360256683	.	.
chr1	74361763	74362262	chr1	74340802	74341301	Catip|chr1:74340802-74341301	0.066171834557449	.	.
chr1	74361763	74362262	chr1	74343248	74343747	Catip|chr1:74343248-74343747	0.135030087745877	.	.
chr1	74361763	74362262	chr1	74368126	74368625	Catip|chr1:74368126-74368625	0.0932658874227909	.	.
chr1	74361763	74362262	chr1	74397909	74398408	Catip|chr1:74397909-74398408	0.0738117604560187	.	.
chr1	74361763	74362262	chr1	74570093	74570592	Catip|chr1:74570093-74570592	0.118345970219467	.	.
chr1	74361763	74362262	chr1	74704100	74704599	Catip|chr1:74704100-74704599	0.144036988376878	.	.
chr1	74362302	74362801	chr1	74260033	74260532	Catip|chr1:74260033-74260532	0.0877084479441675	.	.
chr1	74362302	74362801	chr1	74298940	74299439	Catip|chr1:74298940-74299439	0.0867165412207845	.	.
chr1	74362302	74362801	chr1	74332262	74332761	Catip|chr1:74332262-74332761	0.0843537670815494	.	.
chr1	74362302	74362801	chr1	74332815	74333314	Catip|chr1:74332815-74333314	0.123182330584527	.	.
chr1	74362302	74362801	chr1	74418674	74419173	Catip|chr1:74418674-74419173	0.100129802257963	.	.
chr1	74374931	74375430	chr1	74311309	74311808	Slc11a1|chr1:74311309-74311808	0.116075175173038	.	.
chr1	74391301	74391800	chr1	74298940	74299439	Ctdsp1|chr1:74298940-74299439	0.0835180119305172	.	.
chr1	74391301	74391800	chr1	74303434	74303933	Ctdsp1|chr1:74303434-74303933	0.139184842813046	.	.
chr1	74391301	74391800	chr1	74332262	74332761	Ctdsp1|chr1:74332262-74332761	0.122626268180466	.	.
chr1	74391301	74391800	chr1	74332815	74333314	Ctdsp1|chr1:74332815-74333314	0.0708315212452964	.	.
chr1	74391301	74391800	chr1	74340802	74341301	Ctdsp1|chr1:74340802-74341301	0.0589897250641346	.	.
chr1	74391301	74391800	chr1	74368126	74368625	Ctdsp1|chr1:74368126-74368625	0.12541722733407	.	.
chr1	74391301	74391800	chr1	74386756	74387255	Ctdsp1|chr1:74386756-74387255	0.0898923335466175	.	.
chr1	74391301	74391800	chr1	74397348	74397847	Ctdsp1|chr1:74397348-74397847	0.0587557846255014	.	.
chr1	74391301	74391800	chr1	74397909	74398408	Ctdsp1|chr1:74397909-74398408	0.0721940683929807	.	.
chr1	74391301	74391800	chr1	74570093	74570592	Ctdsp1|chr1:74570093-74570592	0.121410567622343	.	.
chr1	74391937	74392436	chr1	74287270	74287769	Ctdsp1|chr1:74287270-74287769	0.0905370448182753	.	.
chr1	74391937	74392436	chr1	74303434	74303933	Ctdsp1|chr1:74303434-74303933	0.14894438359941	.	.
chr1	74391937	74392436	chr1	74311309	74311808	Ctdsp1|chr1:74311309-74311808	0.106488604025122	.	.
chr1	74391937	74392436	chr1	74332262	74332761	Ctdsp1|chr1:74332262-74332761	0.128425222219081	.	.
chr1	74391937	74392436	chr1	74340213	74340712	Ctdsp1|chr1:74340213-74340712	0.0951264709469538	.	.
chr1	74391937	74392436	chr1	74340802	74341301	Ctdsp1|chr1:74340802-74341301	0.0799550739751402	.	.
chr1	74391937	74392436	chr1	74343248	74343747	Ctdsp1|chr1:74343248-74343747	0.132392657422836	.	.
chr1	74391937	74392436	chr1	74368126	74368625	Ctdsp1|chr1:74368126-74368625	0.144368522796357	.	.
chr1	74391937	74392436	chr1	74397909	74398408	Ctdsp1|chr1:74397909-74398408	0.10989875894602	.	.
chr1	74391937	74392436	chr1	74455553	74456052	Ctdsp1|chr1:74455553-74456052	0.079056321500031	.	.
chr1	74391937	74392436	chr1	74455553	74456052	Ctdsp1|chr1:74455553-74456052	0.0790563215000311	.	.
chr1	74391937	74392436	chr1	74460234	74460733	Ctdsp1|chr1:74460234-74460733	0.133799875021093	.	.
chr1	74391937	74392436	chr1	74673255	74673754	Ctdsp1|chr1:74673255-74673754	0.0920798850684743	.	.
chr1	74505730	74506229	chr1	74290486	74290985	Cnot9|chr1:74290486-74290985	0.131015322364074	.	.
chr1	74505730	74506229	chr1	74303434	74303933	Cnot9|chr1:74303434-74303933	0.0936480658767766	.	.
chr1	74505730	74506229	chr1	74386756	74387255	Cnot9|chr1:74386756-74387255	0.0731392836566461	.	.
chr1	74505730	74506229	chr1	74530263	74530762	Cnot9|chr1:74530263-74530762	0.0983839097909386	.	.
chr1	74505730	74506229	chr1	74750745	74751244	Cnot9|chr1:74750745-74751244	0.0698272049376795	.	.
chr1	74505730	74506229	chr1	74797410	74797909	Cnot9|chr1:74797410-74797909	0.0677883661249937	.	.
chr1	74505730	74506229	chr1	74802933	74803432	Cnot9|chr1:74802933-74803432	0.130991006151142	.	.
chr1	74505730	74506229	chr1	74812190	74812689	Cnot9|chr1:74812190-74812689	0.116162557309379	.	.
chr1	74505730	74506229	chr1	74926640	74927139	Cnot9|chr1:74926640-74927139	0.09183276122313	.	.
chr1	74506443	74506942	chr1	74287270	74287769	Cnot9|chr1:74287270-74287769	0.1002498386456	.	.
chr1	74506443	74506942	chr1	74313260	74313759	Cnot9|chr1:74313260-74313759	0.0723272316639166	.	.
chr1	74506443	74506942	chr1	74386756	74387255	Cnot9|chr1:74386756-74387255	0.0727870529134425	.	.
chr1	74506443	74506942	chr1	74397909	74398408	Cnot9|chr1:74397909-74398408	0.0800510637018957	.	.
chr1	74506443	74506942	chr1	74460234	74460733	Cnot9|chr1:74460234-74460733	0.0714311349358941	.	.
chr1	74506443	74506942	chr1	74772969	74773468	Cnot9|chr1:74772969-74773468	0.0704782849236394	.	.
chr1	74506443	74506942	chr1	74808065	74808564	Cnot9|chr1:74808065-74808564	0.109759506510213	.	.
chr1	74506443	74506942	chr1	74880737	74881236	Cnot9|chr1:74880737-74881236	0.0794891066922905	.	.
chr1	74506443	74506942	chr1	74915594	74916093	Cnot9|chr1:74915594-74916093	0.149000874699779	.	.
chr1	74506443	74506942	chr1	74948735	74949234	Cnot9|chr1:74948735-74949234	0.0988285227591073	.	.
chr1	74541923	74542422	chr1	74287270	74287769	Plcd4|chr1:74287270-74287769	0.0678453839841506	.	.
chr1	74541923	74542422	chr1	74303949	74304448	Plcd4|chr1:74303949-74304448	0.105598111940048	.	.
chr1	74541923	74542422	chr1	74313260	74313759	Plcd4|chr1:74313260-74313759	0.0725713954000903	.	.
chr1	74541923	74542422	chr1	74397909	74398408	Plcd4|chr1:74397909-74398408	0.0736308522207818	.	.
chr1	74541923	74542422	chr1	74455553	74456052	Plcd4|chr1:74455553-74456052	0.0907014057176097	.	.
chr1	74541923	74542422	chr1	74460234	74460733	Plcd4|chr1:74460234-74460733	0.100626659351504	.	.
chr1	74541923	74542422	chr1	74686995	74687494	Plcd4|chr1:74686995-74687494	0.162646727524646	.	.
chr1	74541923	74542422	chr1	74794449	74794948	Plcd4|chr1:74794449-74794948	0.0693602332080812	.	.
chr1	74541923	74542422	chr1	74808065	74808564	Plcd4|chr1:74808065-74808564	0.133048300358786	.	.
chr1	74541923	74542422	chr1	74858307	74858806	Plcd4|chr1:74858307-74858806	0.102355141055618	.	.
chr1	74541923	74542422	chr1	74947928	74948427	Plcd4|chr1:74947928-74948427	0.101013731345251	.	.
chr1	74542596	74543095	chr1	74290486	74290985	Plcd4|chr1:74290486-74290985	0.0972177117509234	.	.
chr1	74542596	74543095	chr1	74298940	74299439	Plcd4|chr1:74298940-74299439	0.0868038210855131	.	.
chr1	74542596	74543095	chr1	74298940	74299439	Plcd4|chr1:74298940-74299439	0.0868038210855132	.	.
chr1	74542596	74543095	chr1	74311850	74312349	Plcd4|chr1:74311850-74312349	0.0742091973430854	.	.
chr1	74542596	74543095	chr1	74368126	74368625	Plcd4|chr1:74368126-74368625	0.0990661388859325	.	.
chr1	74542596	74543095	chr1	74386756	74387255	Plcd4|chr1:74386756-74387255	0.109207086646115	.	.
chr1	74542596	74543095	chr1	74802933	74803432	Plcd4|chr1:74802933-74803432	0.0687575189303405	.	.
chr1	74542596	74543095	chr1	74808065	74808564	Plcd4|chr1:74808065-74808564	0.181464268078434	.	.
chr1	74542596	74543095	chr1	74858307	74858806	Plcd4|chr1:74858307-74858806	0.101826161100951	.	.
chr1	74542596	74543095	chr1	74915594	74916093	Plcd4|chr1:74915594-74916093	0.0961747729022319	.	.
chr1	74544062	74544561	chr1	74311309	74311808	Usp37|chr1:74311309-74311808	0.169699293665042	.	.
chr1	74544062	74544561	chr1	74340802	74341301	Usp37|chr1:74340802-74341301	0.0625800125628675	.	.
chr1	74544062	74544561	chr1	74750745	74751244	Usp37|chr1:74750745-74751244	0.0728166506847949	.	.
chr1	74587205	74587704	chr1	74303434	74303933	Bcs1l|chr1:74303434-74303933	0.148922797502356	.	.
chr1	74587205	74587704	chr1	74303434	74303933	Zfp142|chr1:74303434-74303933	0.148922797502356	.	.
chr1	74587205	74587704	chr1	74303949	74304448	Bcs1l|chr1:74303949-74304448	0.194553306325057	.	.
chr1	74587205	74587704	chr1	74303949	74304448	Zfp142|chr1:74303949-74304448	0.194553306325057	.	.
chr1	74587205	74587704	chr1	74415126	74415625	Bcs1l|chr1:74415126-74415625	0.0991145815687641	.	.
chr1	74587205	74587704	chr1	74415126	74415625	Zfp142|chr1:74415126-74415625	0.0991145815687641	.	.
chr1	74587205	74587704	chr1	74452541	74453040	Bcs1l|chr1:74452541-74453040	0.122179323956714	.	.
chr1	74587205	74587704	chr1	74452541	74453040	Zfp142|chr1:74452541-74453040	0.122179323956714	.	.
chr1	74587205	74587704	chr1	74460234	74460733	Bcs1l|chr1:74460234-74460733	0.100293360360666	.	.
chr1	74587205	74587704	chr1	74460234	74460733	Bcs1l|chr1:74460234-74460733	0.100293360360667	.	.
chr1	74587205	74587704	chr1	74460234	74460733	Zfp142|chr1:74460234-74460733	0.100293360360666	.	.
chr1	74587205	74587704	chr1	74460234	74460733	Zfp142|chr1:74460234-74460733	0.100293360360667	.	.
chr1	74587205	74587704	chr1	74474268	74474767	Bcs1l|chr1:74474268-74474767	0.0828234622857067	.	.
chr1	74587205	74587704	chr1	74474268	74474767	Zfp142|chr1:74474268-74474767	0.0828234622857067	.	.
chr1	74587205	74587704	chr1	74669337	74669836	Bcs1l|chr1:74669337-74669836	0.112950636532244	.	.
chr1	74587205	74587704	chr1	74669337	74669836	Zfp142|chr1:74669337-74669836	0.112950636532244	.	.
chr1	74587205	74587704	chr1	74686005	74686504	Bcs1l|chr1:74686005-74686504	0.0624902183897599	.	.
chr1	74587205	74587704	chr1	74686005	74686504	Zfp142|chr1:74686005-74686504	0.0624902183897599	.	.
chr1	74587205	74587704	chr1	74686995	74687494	Bcs1l|chr1:74686995-74687494	0.106189502548503	.	.
chr1	74587205	74587704	chr1	74686995	74687494	Zfp142|chr1:74686995-74687494	0.106189502548503	.	.
chr1	74587205	74587704	chr1	74784124	74784623	Bcs1l|chr1:74784124-74784623	0.0712364527718027	.	.
chr1	74587205	74587704	chr1	74784124	74784623	Zfp142|chr1:74784124-74784623	0.0712364527718027	.	.
chr1	74587205	74587704	chr1	74858307	74858806	Bcs1l|chr1:74858307-74858806	0.0630895702438122	.	.
chr1	74587205	74587704	chr1	74858307	74858806	Zfp142|chr1:74858307-74858806	0.0630895702438122	.	.
chr1	74587205	74587704	chr1	74915594	74916093	Bcs1l|chr1:74915594-74916093	0.0596240371630355	.	.
chr1	74587205	74587704	chr1	74915594	74916093	Zfp142|chr1:74915594-74916093	0.0596240371630355	.	.
chr1	74587205	74587704	chr1	74947928	74948427	Bcs1l|chr1:74947928-74948427	0.0642758131395824	.	.
chr1	74587205	74587704	chr1	74947928	74948427	Zfp142|chr1:74947928-74948427	0.0642758131395824	.	.
chr1	74587205	74587704	chr1	74964428	74964927	Bcs1l|chr1:74964428-74964927	0.0968844329757585	.	.
chr1	74587205	74587704	chr1	74964428	74964927	Zfp142|chr1:74964428-74964927	0.0968844329757585	.	.
chr1	74587962	74588461	chr1	74311850	74312349	Bcs1l|chr1:74311850-74312349	0.121486169953315	.	.
chr1	74587962	74588461	chr1	74311850	74312349	Zfp142|chr1:74311850-74312349	0.121486169953315	.	.
chr1	74587962	74588461	chr1	74332262	74332761	Bcs1l|chr1:74332262-74332761	0.0645085269301548	.	.
chr1	74587962	74588461	chr1	74332262	74332761	Zfp142|chr1:74332262-74332761	0.0645085269301548	.	.
chr1	74587962	74588461	chr1	74343248	74343747	Bcs1l|chr1:74343248-74343747	0.0760103170765106	.	.
chr1	74587962	74588461	chr1	74343248	74343747	Zfp142|chr1:74343248-74343747	0.0760103170765106	.	.
chr1	74587962	74588461	chr1	74368126	74368625	Bcs1l|chr1:74368126-74368625	0.0802107952316689	.	.
chr1	74587962	74588461	chr1	74368126	74368625	Zfp142|chr1:74368126-74368625	0.0802107952316689	.	.
chr1	74587962	74588461	chr1	74397348	74397847	Bcs1l|chr1:74397348-74397847	0.164834804365483	.	.
chr1	74587962	74588461	chr1	74397348	74397847	Zfp142|chr1:74397348-74397847	0.164834804365483	.	.
chr1	74587962	74588461	chr1	74672684	74673183	Bcs1l|chr1:74672684-74673183	0.0876527913720655	.	.
chr1	74587962	74588461	chr1	74672684	74673183	Zfp142|chr1:74672684-74673183	0.0876527913720655	.	.
chr1	74587962	74588461	chr1	74772969	74773468	Bcs1l|chr1:74772969-74773468	0.159350112837324	.	.
chr1	74587962	74588461	chr1	74772969	74773468	Zfp142|chr1:74772969-74773468	0.159350112837324	.	.
chr1	74587962	74588461	chr1	74794449	74794948	Bcs1l|chr1:74794449-74794948	0.0786764460178778	.	.
chr1	74587962	74588461	chr1	74794449	74794948	Zfp142|chr1:74794449-74794948	0.0786764460178778	.	.
chr1	74587962	74588461	chr1	74797410	74797909	Bcs1l|chr1:74797410-74797909	0.0723005874111654	.	.
chr1	74587962	74588461	chr1	74797410	74797909	Zfp142|chr1:74797410-74797909	0.0723005874111654	.	.
chr1	74587962	74588461	chr1	74894978	74895477	Bcs1l|chr1:74894978-74895477	0.0797002735172163	.	.
chr1	74587962	74588461	chr1	74894978	74895477	Bcs1l|chr1:74894978-74895477	0.0797002735172164	.	.
chr1	74587962	74588461	chr1	74894978	74895477	Zfp142|chr1:74894978-74895477	0.0797002735172163	.	.
chr1	74587962	74588461	chr1	74894978	74895477	Zfp142|chr1:74894978-74895477	0.0797002735172164	.	.
chr1	74601175	74601674	chr1	74287270	74287769	Rnf25|chr1:74287270-74287769	0.0611836899889315	.	.
chr1	74601175	74601674	chr1	74287270	74287769	Stk36|chr1:74287270-74287769	0.0611836899889315	.	.
chr1	74601175	74601674	chr1	74303949	74304448	Rnf25|chr1:74303949-74304448	0.0704399137530346	.	.
chr1	74601175	74601674	chr1	74303949	74304448	Stk36|chr1:74303949-74304448	0.0704399137530346	.	.
chr1	74601175	74601674	chr1	74311850	74312349	Rnf25|chr1:74311850-74312349	0.0622819956798282	.	.
chr1	74601175	74601674	chr1	74311850	74312349	Stk36|chr1:74311850-74312349	0.0622819956798282	.	.
chr1	74601175	74601674	chr1	74313260	74313759	Rnf25|chr1:74313260-74313759	0.121719639133391	.	.
chr1	74601175	74601674	chr1	74313260	74313759	Rnf25|chr1:74313260-74313759	0.121719639133392	.	.
chr1	74601175	74601674	chr1	74313260	74313759	Stk36|chr1:74313260-74313759	0.121719639133391	.	.
chr1	74601175	74601674	chr1	74313260	74313759	Stk36|chr1:74313260-74313759	0.121719639133392	.	.
chr1	74601175	74601674	chr1	74397348	74397847	Rnf25|chr1:74397348-74397847	0.068392121809117	.	.
chr1	74601175	74601674	chr1	74397348	74397847	Stk36|chr1:74397348-74397847	0.068392121809117	.	.
chr1	74601175	74601674	chr1	74460234	74460733	Rnf25|chr1:74460234-74460733	0.109915195236553	.	.
chr1	74601175	74601674	chr1	74460234	74460733	Stk36|chr1:74460234-74460733	0.109915195236553	.	.
chr1	74601175	74601674	chr1	74474268	74474767	Rnf25|chr1:74474268-74474767	0.110301984680925	.	.
chr1	74601175	74601674	chr1	74474268	74474767	Stk36|chr1:74474268-74474767	0.110301984680925	.	.
chr1	74601175	74601674	chr1	74530263	74530762	Rnf25|chr1:74530263-74530762	0.127366123059606	.	.
chr1	74601175	74601674	chr1	74530263	74530762	Stk36|chr1:74530263-74530762	0.127366123059606	.	.
chr1	74601175	74601674	chr1	74686005	74686504	Rnf25|chr1:74686005-74686504	0.176601984821701	.	.
chr1	74601175	74601674	chr1	74686005	74686504	Stk36|chr1:74686005-74686504	0.176601984821701	.	.
chr1	74601175	74601674	chr1	74948735	74949234	Rnf25|chr1:74948735-74949234	0.105381565086273	.	.
chr1	74601175	74601674	chr1	74948735	74949234	Stk36|chr1:74948735-74949234	0.105381565086273	.	.
chr1	74661495	74661994	chr1	74290486	74290985	Ttll4|chr1:74290486-74290985	0.086521637768668	.	.
chr1	74661495	74661994	chr1	74311309	74311808	Ttll4|chr1:74311309-74311808	0.0750685124759816	.	.
chr1	74661495	74661994	chr1	74311850	74312349	Ttll4|chr1:74311850-74312349	0.176503812107856	.	.
chr1	74661495	74661994	chr1	74343248	74343747	Ttll4|chr1:74343248-74343747	0.100551878630293	.	.
chr1	74661495	74661994	chr1	74397348	74397847	Ttll4|chr1:74397348-74397847	0.0771063776275621	.	.
chr1	74661495	74661994	chr1	74429045	74429544	Ttll4|chr1:74429045-74429544	0.0663192314794106	.	.
chr1	74661495	74661994	chr1	74772969	74773468	Ttll4|chr1:74772969-74773468	0.0696537352650163	.	.
chr1	74661495	74661994	chr1	74915594	74916093	Ttll4|chr1:74915594-74916093	0.0730378815462175	.	.
chr1	74661495	74661994	chr1	74926640	74927139	Ttll4|chr1:74926640-74927139	0.0599206018114861	.	.
chr1	74712949	74713448	chr1	74298940	74299439	Cyp27a1|chr1:74298940-74299439	0.122760382654221	.	.
chr1	74712949	74713448	chr1	74311309	74311808	Cyp27a1|chr1:74311309-74311808	0.0807954911454476	.	.
chr1	74712949	74713448	chr1	74311850	74312349	Cyp27a1|chr1:74311850-74312349	0.150185698398117	.	.
chr1	74712949	74713448	chr1	74332815	74333314	Cyp27a1|chr1:74332815-74333314	0.0845248770020312	.	.
chr1	74712949	74713448	chr1	74386756	74387255	Cyp27a1|chr1:74386756-74387255	0.0671170113527499	.	.
chr1	74712949	74713448	chr1	74419432	74419931	Cyp27a1|chr1:74419432-74419931	0.240452494837233	.	.
chr1	74712949	74713448	chr1	74669337	74669836	Cyp27a1|chr1:74669337-74669836	0.138470323568729	.	.
chr1	74712949	74713448	chr1	74763029	74763528	Cyp27a1|chr1:74763029-74763528	0.0605449790621764	.	.
chr1	74713683	74714182	chr1	74287270	74287769	Cyp27a1|chr1:74287270-74287769	0.0939551138851049	.	.
chr1	74713683	74714182	chr1	74298940	74299439	Cyp27a1|chr1:74298940-74299439	0.100735906495415	.	.
chr1	74713683	74714182	chr1	74311850	74312349	Cyp27a1|chr1:74311850-74312349	0.135083954077562	.	.
chr1	74713683	74714182	chr1	74530263	74530762	Cyp27a1|chr1:74530263-74530762	0.0612981183367144	.	.
chr1	74713683	74714182	chr1	74763029	74763528	Cyp27a1|chr1:74763029-74763528	0.0592812293044147	.	.
chr1	74713683	74714182	chr1	74775505	74776004	Cyp27a1|chr1:74775505-74776004	0.15702486843028	.	.
chr1	74713683	74714182	chr1	74812190	74812689	Cyp27a1|chr1:74812190-74812689	0.0707727686855367	.	.
chr1	74713683	74714182	chr1	74915594	74916093	Cyp27a1|chr1:74915594-74916093	0.0595489441244081	.	.
chr1	74748718	74749217	chr1	74290486	74290985	Prkag3|chr1:74290486-74290985	0.228758607614236	.	.
chr1	74748718	74749217	chr1	74311309	74311808	Prkag3|chr1:74311309-74311808	0.121809251624422	.	.
chr1	74748718	74749217	chr1	74311850	74312349	Prkag3|chr1:74311850-74312349	0.0621655229589602	.	.
chr1	74748718	74749217	chr1	74340213	74340712	Prkag3|chr1:74340213-74340712	0.0911951784278299	.	.
chr1	74748718	74749217	chr1	74686995	74687494	Prkag3|chr1:74686995-74687494	0.106479584963509	.	.
chr1	74748718	74749217	chr1	74763029	74763528	Prkag3|chr1:74763029-74763528	0.1368395281417	.	.
chr1	74748718	74749217	chr1	74797410	74797909	Prkag3|chr1:74797410-74797909	0.128168101797358	.	.
chr1	74748718	74749217	chr1	74985350	74985849	Prkag3|chr1:74985350-74985849	0.111418265911343	.	.
chr1	74854708	74855207	chr1	74750745	74751244	Cdk5r2|chr1:74750745-74751244	0.144785037351602	.	.
chr1	74854708	74855207	chr1	74775505	74776004	Cdk5r2|chr1:74775505-74776004	0.0608422546733462	.	.
chr1	74854708	74855207	chr1	74802933	74803432	Cdk5r2|chr1:74802933-74803432	0.125925941027871	.	.
chr1	74854708	74855207	chr1	74915594	74916093	Cdk5r2|chr1:74915594-74916093	0.0631889448987152	.	.
chr1	74854708	74855207	chr1	74948735	74949234	Cdk5r2|chr1:74948735-74949234	0.0935225052211232	.	.
chr1	74854708	74855207	chr1	75052015	75052514	Cdk5r2|chr1:75052015-75052514	0.0609760664971933	.	.
chr1	74854708	74855207	chr1	75209245	75209744	Cdk5r2|chr1:75209245-75209744	0.0711307563357714	.	.
chr1	74854708	74855207	chr1	75218312	75218811	Cdk5r2|chr1:75218312-75218811	0.103984683938727	.	.
chr1	74893408	74893907	chr1	74750745	74751244	Cryba2|chr1:74750745-74751244	0.091661693590701	.	.
chr1	74893408	74893907	chr1	74750745	74751244	Cryba2|chr1:74750745-74751244	0.0916616935907011	.	.
chr1	74893408	74893907	chr1	74880737	74881236	Cryba2|chr1:74880737-74881236	0.0709306799086648	.	.
chr1	74893408	74893907	chr1	74926640	74927139	Cryba2|chr1:74926640-74927139	0.103959238819725	.	.
chr1	74893408	74893907	chr1	74948735	74949234	Cryba2|chr1:74948735-74949234	0.0799171802668252	.	.
chr1	74893408	74893907	chr1	74964428	74964927	Cryba2|chr1:74964428-74964927	0.0802347215532136	.	.
chr1	74893408	74893907	chr1	74985350	74985849	Cryba2|chr1:74985350-74985849	0.0650398992419146	.	.
chr1	74893408	74893907	chr1	75244823	75245322	Cryba2|chr1:75244823-75245322	0.120004761960289	.	.
chr1	74935357	74935856	chr1	74750745	74751244	Cfap65|chr1:74750745-74751244	0.163361632627222	.	.
chr1	74935357	74935856	chr1	75016818	75017317	Cfap65|chr1:75016818-75017317	0.0980554766809328	.	.
chr1	74935357	74935856	chr1	75214856	75215355	Cfap65|chr1:75214856-75215355	0.0924728036116138	.	.
chr1	75124760	75125259	chr1	74775505	74776004	Nhej1|chr1:74775505-74776004	0.0827579256761749	.	.
chr1	75124760	75125259	chr1	74787775	74788274	Nhej1|chr1:74787775-74788274	0.0719660510215416	.	.
chr1	75124760	75125259	chr1	74797410	74797909	Nhej1|chr1:74797410-74797909	0.186540756425424	.	.
chr1	75124760	75125259	chr1	74880737	74881236	Nhej1|chr1:74880737-74881236	0.184975212483647	.	.
chr1	75124760	75125259	chr1	74894978	74895477	Nhej1|chr1:74894978-74895477	0.079859471561007	.	.
chr1	75124760	75125259	chr1	75016818	75017317	Nhej1|chr1:75016818-75017317	0.129327208884045	.	.
chr1	75124760	75125259	chr1	75214276	75214775	Nhej1|chr1:75214276-75214775	0.0848327515867055	.	.
chr1	75124760	75125259	chr1	75214856	75215355	Nhej1|chr1:75214856-75215355	0.113010050128506	.	.
chr1	75124760	75125259	chr1	75247991	75248490	Nhej1|chr1:75247991-75248490	0.101086770199536	.	.
chr1	75124760	75125259	chr1	75263237	75263736	Nhej1|chr1:75263237-75263736	0.108941906091995	.	.
chr1	75124760	75125259	chr1	75342805	75343304	Nhej1|chr1:75342805-75343304	0.0683723741883584	.	.
chr1	75124760	75125259	chr1	75344255	75344754	Nhej1|chr1:75344255-75344754	0.0796207449761654	.	.
chr1	75124760	75125259	chr1	75344255	75344754	Nhej1|chr1:75344255-75344754	0.0796207449761655	.	.
chr1	75124760	75125259	chr1	75357330	75357829	Nhej1|chr1:75357330-75357829	0.106421516063441	.	.
chr1	75124760	75125259	chr1	75388558	75389057	Nhej1|chr1:75388558-75389057	0.0853682950810274	.	.
chr1	75124760	75125259	chr1	75426010	75426509	Nhej1|chr1:75426010-75426509	0.110844619991855	.	.
chr1	75124760	75125259	chr1	75455888	75456387	Nhej1|chr1:75455888-75456387	0.0773728587447232	.	.
chr1	75124760	75125259	chr1	75455888	75456387	Nhej1|chr1:75455888-75456387	0.0773728587447233	.	.
chr1	75142499	75142998	chr1	74750745	74751244	Cnppd1|chr1:74750745-74751244	0.153189531848434	.	.
chr1	75142499	75142998	chr1	74750745	74751244	Retreg2|chr1:74750745-74751244	0.153189531848434	.	.
chr1	75142499	75142998	chr1	74775505	74776004	Cnppd1|chr1:74775505-74776004	0.215783891970212	.	.
chr1	75142499	75142998	chr1	74775505	74776004	Retreg2|chr1:74775505-74776004	0.215783891970212	.	.
chr1	75142499	75142998	chr1	74784124	74784623	Cnppd1|chr1:74784124-74784623	0.0842438344541639	.	.
chr1	75142499	75142998	chr1	74784124	74784623	Retreg2|chr1:74784124-74784623	0.0842438344541639	.	.
chr1	75142499	75142998	chr1	74802933	74803432	Cnppd1|chr1:74802933-74803432	0.13219902048786	.	.
chr1	75142499	75142998	chr1	74802933	74803432	Retreg2|chr1:74802933-74803432	0.13219902048786	.	.
chr1	75142499	75142998	chr1	74808065	74808564	Cnppd1|chr1:74808065-74808564	0.0688552576643326	.	.
chr1	75142499	75142998	chr1	74808065	74808564	Retreg2|chr1:74808065-74808564	0.0688552576643326	.	.
chr1	75142499	75142998	chr1	74880737	74881236	Cnppd1|chr1:74880737-74881236	0.0746830697046748	.	.
chr1	75142499	75142998	chr1	74880737	74881236	Retreg2|chr1:74880737-74881236	0.0746830697046748	.	.
chr1	75142499	75142998	chr1	74894978	74895477	Cnppd1|chr1:74894978-74895477	0.099378713048521	.	.
chr1	75142499	75142998	chr1	74894978	74895477	Retreg2|chr1:74894978-74895477	0.099378713048521	.	.
chr1	75142499	75142998	chr1	75022063	75022562	Cnppd1|chr1:75022063-75022562	0.0803088906491111	.	.
chr1	75142499	75142998	chr1	75022063	75022562	Retreg2|chr1:75022063-75022562	0.0803088906491111	.	.
chr1	75142499	75142998	chr1	75052015	75052514	Cnppd1|chr1:75052015-75052514	0.0936042370199923	.	.
chr1	75142499	75142998	chr1	75052015	75052514	Retreg2|chr1:75052015-75052514	0.0936042370199923	.	.
chr1	75142499	75142998	chr1	75218312	75218811	Cnppd1|chr1:75218312-75218811	0.0832379666263476	.	.
chr1	75142499	75142998	chr1	75218312	75218811	Retreg2|chr1:75218312-75218811	0.0832379666263476	.	.
chr1	75142499	75142998	chr1	75342805	75343304	Cnppd1|chr1:75342805-75343304	0.101321070309484	.	.
chr1	75142499	75142998	chr1	75342805	75343304	Retreg2|chr1:75342805-75343304	0.101321070309484	.	.
chr1	75142499	75142998	chr1	75344255	75344754	Cnppd1|chr1:75344255-75344754	0.117781564021466	.	.
chr1	75142499	75142998	chr1	75344255	75344754	Retreg2|chr1:75344255-75344754	0.117781564021466	.	.
chr1	75142499	75142998	chr1	75361665	75362164	Cnppd1|chr1:75361665-75362164	0.0798173964348831	.	.
chr1	75142499	75142998	chr1	75361665	75362164	Retreg2|chr1:75361665-75362164	0.0798173964348831	.	.
chr1	75142499	75142998	chr1	75387412	75387911	Cnppd1|chr1:75387412-75387911	0.0588801550806692	.	.
chr1	75142499	75142998	chr1	75387412	75387911	Retreg2|chr1:75387412-75387911	0.0588801550806692	.	.
chr1	75142499	75142998	chr1	75393088	75393587	Cnppd1|chr1:75393088-75393587	0.109720384557978	.	.
chr1	75142499	75142998	chr1	75393088	75393587	Retreg2|chr1:75393088-75393587	0.109720384557978	.	.
chr1	75142499	75142998	chr1	75413640	75414139	Cnppd1|chr1:75413640-75414139	0.226915540851841	.	.
chr1	75142499	75142998	chr1	75413640	75414139	Retreg2|chr1:75413640-75414139	0.226915540851841	.	.
chr1	75142499	75142998	chr1	75422827	75423326	Cnppd1|chr1:75422827-75423326	0.167313673362197	.	.
chr1	75142499	75142998	chr1	75422827	75423326	Retreg2|chr1:75422827-75423326	0.167313673362197	.	.
chr1	75142499	75142998	chr1	75464863	75465362	Cnppd1|chr1:75464863-75465362	0.0964885074042928	.	.
chr1	75142499	75142998	chr1	75464863	75465362	Retreg2|chr1:75464863-75465362	0.0964885074042928	.	.
chr1	75142499	75142998	chr1	75487302	75487801	Cnppd1|chr1:75487302-75487801	0.106215152870529	.	.
chr1	75142499	75142998	chr1	75487302	75487801	Retreg2|chr1:75487302-75487801	0.106215152870529	.	.
chr1	75168424	75168923	chr1	74784124	74784623	Zfand2b|chr1:74784124-74784623	0.106555507529241	.	.
chr1	75168424	75168923	chr1	75015875	75016374	Zfand2b|chr1:75015875-75016374	0.0788213904495643	.	.
chr1	75168424	75168923	chr1	75209245	75209744	Zfand2b|chr1:75209245-75209744	0.100239935626103	.	.
chr1	75168424	75168923	chr1	75247991	75248490	Zfand2b|chr1:75247991-75248490	0.170448411329149	.	.
chr1	75168424	75168923	chr1	75263237	75263736	Zfand2b|chr1:75263237-75263736	0.108717266168053	.	.
chr1	75168424	75168923	chr1	75289342	75289841	Zfand2b|chr1:75289342-75289841	0.076370378608979	.	.
chr1	75168424	75168923	chr1	75357330	75357829	Zfand2b|chr1:75357330-75357829	0.0922935559421756	.	.
chr1	75179524	75180023	chr1	74797410	74797909	Abcb6|chr1:74797410-74797909	0.064292064961722	.	.
chr1	75179524	75180023	chr1	74808065	74808564	Abcb6|chr1:74808065-74808564	0.123816358700348	.	.
chr1	75179524	75180023	chr1	75052015	75052514	Abcb6|chr1:75052015-75052514	0.11722278360351	.	.
chr1	75179524	75180023	chr1	75209245	75209744	Abcb6|chr1:75209245-75209744	0.1333457752293	.	.
chr1	75179524	75180023	chr1	75247991	75248490	Abcb6|chr1:75247991-75248490	0.086555290179705	.	.
[truncated: 116,539 more rows]
