# Supplementary material for: Single-cell analysis of chromatin accessibility in the adult mouse brain
Source: Nature. 2023 Dec 13;624(7991):378–89. doi: 10.1038/s41586-023-06824-9 (PMC10719105; doi:10.1038/s41586-023-06824-9)
Supplement: Supplementary file 3 — Supplementary Tables 1–25 and their legends. [file 41586_2023_6824_MOESM3_ESM.zip › 2023-03-05453B-s3/SI Tables/SI Table 13 Summary of all the gene-cCRE correlations/sa2subclass.AV_Col27a1_Glut.pdc.bedpe]

chr1	3671529	3672028	chr1	3552481	3552980	Xkr4|chr1:3552481-3552980	0.193406291389573	.	.
chr1	3671529	3672028	chr1	3840958	3841457	Xkr4|chr1:3840958-3841457	0.242283424933114	.	.
chr1	4785497	4785996	chr1	4571692	4572191	Mrpl15|chr1:4571692-4572191	0.362438789353421	.	.
chr1	4785497	4785996	chr1	5160029	5160528	Mrpl15|chr1:5160029-5160528	0.233089382591147	.	.
chr1	4807592	4808091	chr1	4671676	4672175	Lypla1|chr1:4671676-4672175	0.262357833307923	.	.
chr1	4807592	4808091	chr1	4671676	4672175	Lypla1|chr1:4671676-4672175	0.262357833307924	.	.
chr1	4807592	4808091	chr1	4766696	4767195	Lypla1|chr1:4766696-4767195	0.285558816861183	.	.
chr1	4807592	4808091	chr1	5082818	5083317	Lypla1|chr1:5082818-5083317	0.364889444290955	.	.
chr1	4807592	4808091	chr1	5170387	5170886	Lypla1|chr1:5170387-5170886	0.405635976511567	.	.
chr1	4807592	4808091	chr1	5220605	5221104	Lypla1|chr1:5220605-5221104	0.529339782485238	.	.
chr1	4857480	4857979	chr1	4671676	4672175	Tcea1|chr1:4671676-4672175	0.185018585965152	.	.
chr1	4857480	4857979	chr1	4780007	4780506	Tcea1|chr1:4780007-4780506	0.147142221638787	.	.
chr1	4857480	4857979	chr1	5106380	5106879	Tcea1|chr1:5106380-5106879	0.157622483551256	.	.
chr1	4857480	4857979	chr1	5160029	5160528	Tcea1|chr1:5160029-5160528	0.17494248253715	.	.
chr1	4857480	4857979	chr1	5170387	5170886	Tcea1|chr1:5170387-5170886	0.160250876852893	.	.
chr1	4857480	4857979	chr1	5220605	5221104	Tcea1|chr1:5220605-5221104	0.291947420789815	.	.
chr1	4858123	4858622	chr1	4780007	4780506	Tcea1|chr1:4780007-4780506	0.259407275523293	.	.
chr1	4858123	4858622	chr1	5170387	5170886	Tcea1|chr1:5170387-5170886	0.198340370699464	.	.
chr1	4858123	4858622	chr1	5220605	5221104	Tcea1|chr1:5220605-5221104	0.147213136320019	.	.
chr1	6214386	6214885	chr1	6306576	6307075	4732440D04Rik|chr1:6306576-6307075	0.187511288703432	.	.
chr1	6214386	6214885	chr1	6441268	6441767	4732440D04Rik|chr1:6441268-6441767	0.207466393895439	.	.
chr1	6214899	6215398	chr1	5915307	5915806	4732440D04Rik|chr1:5915307-5915806	0.248165600877356	.	.
chr1	6214899	6215398	chr1	6272212	6272711	4732440D04Rik|chr1:6272212-6272711	0.369306780997607	.	.
chr1	7088594	7089093	chr1	6928800	6929299	Pcmtd1|chr1:6928800-6929299	0.158360883316912	.	.
chr1	7088594	7089093	chr1	7148116	7148615	Pcmtd1|chr1:7148116-7148615	0.169981868667624	.	.
chr1	7397837	7398336	chr1	7111444	7111943	Gm26901|chr1:7111444-7111943	0.28008043385699	.	.
chr1	7397837	7398336	chr1	7138562	7139061	Gm26901|chr1:7138562-7139061	0.201919190668828	.	.
chr1	7397837	7398336	chr1	7148116	7148615	Gm26901|chr1:7148116-7148615	0.178503367699213	.	.
chr1	7398342	7398841	chr1	7111444	7111943	Gm26901|chr1:7111444-7111943	0.151961849561302	.	.
chr1	9298975	9299474	chr1	9648756	9649255	Sntg1|chr1:9648756-9649255	0.200010345770487	.	.
chr1	9298975	9299474	chr1	9649264	9649763	Sntg1|chr1:9649264-9649763	0.183929981246658	.	.
chr1	9299496	9299995	chr1	9628374	9628873	Sntg1|chr1:9628374-9628873	0.19826328241297	.	.
chr1	9545042	9545541	chr1	9541113	9541612	Rrs1|chr1:9541113-9541612	0.195391094009994	.	.
chr1	9747574	9748073	chr1	9541113	9541612	1700034P13Rik|chr1:9541113-9541612	0.255943217511872	.	.
chr1	9747574	9748073	chr1	9541113	9541612	Vcpip1|chr1:9541113-9541612	0.255943217511872	.	.
chr1	9748256	9748755	chr1	9258005	9258504	1700034P13Rik|chr1:9258005-9258504	0.485210456186809	.	.
chr1	9748256	9748755	chr1	9258005	9258504	Vcpip1|chr1:9258005-9258504	0.485210456186809	.	.
chr1	9748256	9748755	chr1	9291489	9291988	1700034P13Rik|chr1:9291489-9291988	0.328938319602262	.	.
chr1	9748256	9748755	chr1	9291489	9291988	Vcpip1|chr1:9291489-9291988	0.328938319602262	.	.
chr1	9748256	9748755	chr1	9628374	9628873	1700034P13Rik|chr1:9628374-9628873	0.293601707326136	.	.
chr1	9748256	9748755	chr1	9628374	9628873	Vcpip1|chr1:9628374-9628873	0.293601707326136	.	.
chr1	9798078	9798577	chr1	10089475	10089974	Sgk3|chr1:10089475-10089974	0.378865863584332	.	.
chr1	9798078	9798577	chr1	10193027	10193526	Sgk3|chr1:10193027-10193526	0.151045043529915	.	.
chr1	9798078	9798577	chr1	9573148	9573647	Sgk3|chr1:9573148-9573647	0.228479698856689	.	.
chr1	9798078	9798577	chr1	9648756	9649255	Sgk3|chr1:9648756-9649255	0.216875321176167	.	.
chr1	9798078	9798577	chr1	9649264	9649763	Sgk3|chr1:9649264-9649763	0.178025523922428	.	.
chr1	9798078	9798577	chr1	9848033	9848532	Sgk3|chr1:9848033-9848532	0.298407903889604	.	.
chr1	9908384	9908883	chr1	10193622	10194121	Mcmdc2|chr1:10193622-10194121	0.299713136103099	.	.
chr1	9908384	9908883	chr1	9573148	9573647	Mcmdc2|chr1:9573148-9573647	0.270203702824595	.	.
chr1	9943920	9944419	chr1	10039501	10040000	Snhg6|chr1:10039501-10040000	0.313321900157577	.	.
chr1	9943920	9944419	chr1	10141373	10141872	Snhg6|chr1:10141373-10141872	0.398110423512643	.	.
chr1	9943920	9944419	chr1	9541113	9541612	Snhg6|chr1:9541113-9541612	0.165291260109545	.	.
chr1	10232855	10233354	chr1	10039501	10040000	Arfgef1|chr1:10039501-10040000	0.256608058850688	.	.
chr1	10232855	10233354	chr1	10141373	10141872	Arfgef1|chr1:10141373-10141872	0.329862721668415	.	.
chr1	11413910	11414409	chr1	11032872	11033371	A830018L16Rik|chr1:11032872-11033371	0.269790900107761	.	.
chr1	11413910	11414409	chr1	11427135	11427634	A830018L16Rik|chr1:11427135-11427634	0.291869164554338	.	.
chr1	11413910	11414409	chr1	11657996	11658495	A830018L16Rik|chr1:11657996-11658495	0.247327519876743	.	.
chr1	12991973	12992472	chr1	12555862	12556361	Slco5a1|chr1:12555862-12556361	0.238380785486755	.	.
chr1	12992497	12992996	chr1	12864005	12864504	Slco5a1|chr1:12864005-12864504	0.163372607250858	.	.
chr1	13372876	13373375	chr1	13314803	13315302	Ncoa2|chr1:13314803-13315302	0.389647248274837	.	.
chr1	13372876	13373375	chr1	13372290	13372789	Ncoa2|chr1:13372290-13372789	0.365373165079491	.	.
chr1	13372876	13373375	chr1	13437847	13438346	Ncoa2|chr1:13437847-13438346	0.150409480872506	.	.
chr1	13373516	13374015	chr1	13314803	13315302	Ncoa2|chr1:13314803-13315302	0.298521448789863	.	.
chr1	13373516	13374015	chr1	13396907	13397406	Ncoa2|chr1:13396907-13397406	0.209340521855476	.	.
chr1	13588843	13589342	chr1	13290129	13290628	Tram1|chr1:13290129-13290628	0.167589223008704	.	.
chr1	13588843	13589342	chr1	13372290	13372789	Tram1|chr1:13372290-13372789	0.205686966863084	.	.
chr1	13588843	13589342	chr1	13789111	13789610	Tram1|chr1:13789111-13789610	0.200549795094907	.	.
chr1	13589563	13590062	chr1	13647867	13648366	Tram1|chr1:13647867-13648366	0.240831502799576	.	.
chr1	13589563	13590062	chr1	13789111	13789610	Tram1|chr1:13789111-13789610	0.154642950113229	.	.
chr1	13659706	13660205	chr1	13299427	13299926	Lactb2|chr1:13299427-13299926	0.302178664015334	.	.
chr1	13659706	13660205	chr1	13314803	13315302	Lactb2|chr1:13314803-13315302	0.163849423381047	.	.
chr1	13659706	13660205	chr1	13437847	13438346	Lactb2|chr1:13437847-13438346	0.179289012032789	.	.
chr1	13660314	13660813	chr1	13314803	13315302	Lactb2|chr1:13314803-13315302	0.171221020868488	.	.
chr1	13660314	13660813	chr1	13372290	13372789	Lactb2|chr1:13372290-13372789	0.271132922056295	.	.
chr1	13660314	13660813	chr1	13467801	13468300	Lactb2|chr1:13467801-13468300	0.213531255672289	.	.
chr1	13660314	13660813	chr1	13788081	13788580	Lactb2|chr1:13788081-13788580	0.227831996791321	.	.
chr1	15286608	15287107	chr1	15358408	15358907	Kcnb2|chr1:15358408-15358907	0.165981066861439	.	.
chr1	15286608	15287107	chr1	15446645	15447144	Kcnb2|chr1:15446645-15447144	0.296382507944206	.	.
chr1	15805340	15805839	chr1	15560177	15560676	Terf1|chr1:15560177-15560676	0.196331873705213	.	.
chr1	15805340	15805839	chr1	15684116	15684615	Terf1|chr1:15684116-15684615	0.202798917553365	.	.
chr1	15892493	15892992	chr1	15600980	15601479	Sbspon|chr1:15600980-15601479	0.327511683469488	.	.
chr1	15892493	15892992	chr1	15605455	15605954	Sbspon|chr1:15605455-15605954	0.169126993413726	.	.
chr1	15892493	15892992	chr1	15684116	15684615	Sbspon|chr1:15684116-15684615	0.310125491213655	.	.
chr1	15892493	15892992	chr1	16006562	16007061	Sbspon|chr1:16006562-16007061	0.215855793359129	.	.
chr1	16093096	16093595	chr1	15993491	15993990	4930444P10Rik|chr1:15993491-15993990	0.174174912233489	.	.
chr1	16093096	16093595	chr1	16258349	16258848	4930444P10Rik|chr1:16258349-16258848	0.242013720847948	.	.
chr1	16093096	16093595	chr1	16356345	16356844	4930444P10Rik|chr1:16356345-16356844	0.186500185081871	.	.
chr1	16093096	16093595	chr1	16465827	16466326	4930444P10Rik|chr1:16465827-16466326	0.224890038342913	.	.
chr1	16104453	16104952	chr1	15883507	15884006	Rpl7|chr1:15883507-15884006	0.229184289452687	.	.
chr1	16104453	16104952	chr1	16213938	16214437	Rpl7|chr1:16213938-16214437	0.162739749564587	.	.
chr1	16104453	16104952	chr1	16248932	16249431	Rpl7|chr1:16248932-16249431	0.486459236540193	.	.
chr1	16104453	16104952	chr1	16491742	16492241	Rpl7|chr1:16491742-16492241	0.176414068883427	.	.
chr1	16104999	16105498	chr1	16213938	16214437	Rdh10|chr1:16213938-16214437	0.148262118184265	.	.
chr1	16104999	16105498	chr1	16213938	16214437	Rpl7|chr1:16213938-16214437	0.148262118184265	.	.
chr1	16519035	16519534	chr1	16465827	16466326	Stau2|chr1:16465827-16466326	0.182215323458858	.	.
chr1	16519761	16520260	chr1	16491742	16492241	Stau2|chr1:16491742-16492241	0.213807418691737	.	.
chr1	16618483	16618982	chr1	16356345	16356844	Ube2w|chr1:16356345-16356844	0.552304151467341	.	.
chr1	16618483	16618982	chr1	16512456	16512955	Ube2w|chr1:16512456-16512955	0.181629107931498	.	.
chr1	16619102	16619601	chr1	16491742	16492241	Ube2w|chr1:16491742-16492241	0.166877933480118	.	.
chr1	16619102	16619601	chr1	16511921	16512420	Ube2w|chr1:16511921-16512420	0.606598798461836	.	.
chr1	16619102	16619601	chr1	16815946	16816445	Ube2w|chr1:16815946-16816445	0.153740916285554	.	.
chr1	16656744	16657243	chr1	16356345	16356844	D030040B21Rik|chr1:16356345-16356844	0.261403598775998	.	.
chr1	16656744	16657243	chr1	16356345	16356844	Eloc|chr1:16356345-16356844	0.261403598775998	.	.
chr1	16664905	16665404	chr1	16491742	16492241	Tmem70|chr1:16491742-16492241	0.269890391297576	.	.
chr1	16688506	16689005	chr1	16511921	16512420	Ly96|chr1:16511921-16512420	0.190364371225158	.	.
chr1	16688506	16689005	chr1	16798252	16798751	Ly96|chr1:16798252-16798751	0.244301584938928	.	.
chr1	17097665	17098164	chr1	16815946	16816445	Jph1|chr1:16815946-16816445	0.23350558372157	.	.
chr1	17145142	17145641	chr1	17123369	17123868	Gdap1|chr1:17123369-17123868	0.265467450431022	.	.
chr1	18057998	18058497	chr1	18468390	18468889	Gm28756|chr1:18468390-18468889	0.380727072425609	.	.
chr1	18058553	18059052	chr1	18468390	18468889	Gm28756|chr1:18468390-18468889	0.263753066179488	.	.
chr1	20820187	20820686	chr1	20846756	20847255	Mcm3|chr1:20846756-20847255	0.172125822618557	.	.
chr1	20820187	20820686	chr1	20854364	20854863	Mcm3|chr1:20854364-20854863	0.297095820441885	.	.
chr1	20820187	20820686	chr1	20909477	20909976	Mcm3|chr1:20909477-20909976	0.273577421445716	.	.
chr1	20820187	20820686	chr1	21014419	21014918	Mcm3|chr1:21014419-21014918	0.172490036988502	.	.
chr1	20890311	20890810	chr1	20908588	20909087	6720483E21Rik|chr1:20908588-20909087	0.400008124493771	.	.
chr1	20890311	20890810	chr1	20908588	20909087	Paqr8|chr1:20908588-20909087	0.400008124493771	.	.
chr1	20890311	20890810	chr1	20933361	20933860	6720483E21Rik|chr1:20933361-20933860	0.145320730824447	.	.
chr1	20890311	20890810	chr1	20933361	20933860	Paqr8|chr1:20933361-20933860	0.145320730824447	.	.
chr1	20890857	20891356	chr1	20793904	20794403	6720483E21Rik|chr1:20793904-20794403	0.585831821624345	.	.
chr1	20890857	20891356	chr1	20793904	20794403	Paqr8|chr1:20793904-20794403	0.585831821624345	.	.
chr1	20890857	20891356	chr1	20844236	20844735	6720483E21Rik|chr1:20844236-20844735	0.243918636793102	.	.
chr1	20890857	20891356	chr1	20844236	20844735	Paqr8|chr1:20844236-20844735	0.243918636793102	.	.
chr1	20890857	20891356	chr1	20909477	20909976	6720483E21Rik|chr1:20909477-20909976	0.299418523610793	.	.
chr1	20890857	20891356	chr1	20909477	20909976	Paqr8|chr1:20909477-20909976	0.299418523610793	.	.
chr1	20890857	20891356	chr1	20938964	20939463	6720483E21Rik|chr1:20938964-20939463	0.305884681327664	.	.
chr1	20890857	20891356	chr1	20938964	20939463	Paqr8|chr1:20938964-20939463	0.305884681327664	.	.
chr1	20890857	20891356	chr1	21074215	21074714	6720483E21Rik|chr1:21074215-21074714	0.264607428862914	.	.
chr1	20890857	20891356	chr1	21074215	21074714	Paqr8|chr1:21074215-21074714	0.264607428862914	.	.
chr1	20951400	20951899	chr1	20844236	20844735	Efhc1|chr1:20844236-20844735	0.194221975128946	.	.
chr1	20951400	20951899	chr1	20896378	20896877	Efhc1|chr1:20896378-20896877	0.147159001975225	.	.
chr1	20951400	20951899	chr1	20908588	20909087	Efhc1|chr1:20908588-20909087	0.280740212610938	.	.
chr1	20951400	20951899	chr1	20933361	20933860	Efhc1|chr1:20933361-20933860	0.295699409910318	.	.
chr1	21079134	21079633	chr1	20845574	20846073	Gm28287|chr1:20845574-20846073	0.170950146773589	.	.
chr1	21079134	21079633	chr1	20845574	20846073	Tram2|chr1:20845574-20846073	0.170950146773589	.	.
chr1	21079134	21079633	chr1	20854364	20854863	Gm28287|chr1:20854364-20854863	0.301198627498312	.	.
chr1	21079134	21079633	chr1	20854364	20854863	Tram2|chr1:20854364-20854863	0.301198627498312	.	.
chr1	21079134	21079633	chr1	20896378	20896877	Gm28287|chr1:20896378-20896877	0.168090981162236	.	.
chr1	21079134	21079633	chr1	20896378	20896877	Tram2|chr1:20896378-20896877	0.168090981162236	.	.
chr1	21079134	21079633	chr1	20919657	20920156	Gm28287|chr1:20919657-20920156	0.15248478363136	.	.
chr1	21079134	21079633	chr1	20919657	20920156	Tram2|chr1:20919657-20920156	0.15248478363136	.	.
chr1	21079134	21079633	chr1	20941260	20941759	Gm28287|chr1:20941260-20941759	0.189593924776895	.	.
chr1	21079134	21079633	chr1	20941260	20941759	Gm28287|chr1:20941260-20941759	0.189593924776896	.	.
chr1	21079134	21079633	chr1	20941260	20941759	Tram2|chr1:20941260-20941759	0.189593924776895	.	.
chr1	21079134	21079633	chr1	20941260	20941759	Tram2|chr1:20941260-20941759	0.189593924776896	.	.
chr1	21079134	21079633	chr1	21411526	21412025	Gm28287|chr1:21411526-21412025	0.192697141354795	.	.
chr1	21079134	21079633	chr1	21411526	21412025	Tram2|chr1:21411526-21412025	0.192697141354795	.	.
chr1	21218543	21219042	chr1	20793904	20794403	Tmem14a|chr1:20793904-20794403	0.175513288165747	.	.
chr1	21218543	21219042	chr1	20854364	20854863	Tmem14a|chr1:20854364-20854863	0.215909771864145	.	.
chr1	21218543	21219042	chr1	20909477	20909976	Tmem14a|chr1:20909477-20909976	0.154109394214891	.	.
chr1	21218543	21219042	chr1	20938964	20939463	Tmem14a|chr1:20938964-20939463	0.337090055163216	.	.
chr1	21218543	21219042	chr1	20997805	20998304	Tmem14a|chr1:20997805-20998304	0.150921889168279	.	.
chr1	21218543	21219042	chr1	21344262	21344761	Tmem14a|chr1:21344262-21344761	0.167262514505999	.	.
chr1	21271420	21271919	chr1	21073057	21073556	Gm28836|chr1:21073057-21073556	0.209152292743469	.	.
chr1	21271420	21271919	chr1	21466382	21466881	Gm28836|chr1:21466382-21466881	0.177407806591049	.	.
chr1	21271420	21271919	chr1	21484567	21485066	Gm28836|chr1:21484567-21485066	0.409612815775371	.	.
chr1	21961224	21961723	chr1	21730029	21730528	Kcnq5|chr1:21730029-21730528	0.180549249549028	.	.
chr1	22805771	22806270	chr1	23008010	23008509	Rims1|chr1:23008010-23008509	0.167897237177465	.	.
chr1	23761777	23762276	chr1	23595043	23595542	B3gat2|chr1:23595043-23595542	0.189283100176989	.	.
chr1	23761777	23762276	chr1	23629265	23629764	B3gat2|chr1:23629265-23629764	0.246716969135145	.	.
chr1	23761777	23762276	chr1	23653534	23654033	B3gat2|chr1:23653534-23654033	0.324491671995528	.	.
chr1	23762292	23762791	chr1	23827010	23827509	B3gat2|chr1:23827010-23827509	0.154463479866829	.	.
chr1	23921626	23922125	chr1	23629265	23629764	Smap1|chr1:23629265-23629764	0.24503924039731	.	.
chr1	23921626	23922125	chr1	23653534	23654033	Smap1|chr1:23653534-23654033	0.176788123705343	.	.
chr1	23921626	23922125	chr1	23792680	23793179	Smap1|chr1:23792680-23793179	0.227285387511976	.	.
chr1	23922128	23922627	chr1	23834245	23834744	Smap1|chr1:23834245-23834744	0.170713866087196	.	.
chr1	23922128	23922627	chr1	24218975	24219474	Smap1|chr1:24218975-24219474	0.207393778798885	.	.
chr1	24005456	24005955	chr1	23821578	23822077	Sdhaf4|chr1:23821578-23822077	0.154058558364744	.	.
chr1	24005456	24005955	chr1	23834245	23834744	Sdhaf4|chr1:23834245-23834744	0.307402393693475	.	.
chr1	24005456	24005955	chr1	23956414	23956913	Sdhaf4|chr1:23956414-23956913	0.165356312152142	.	.
chr1	24005456	24005955	chr1	24218975	24219474	Sdhaf4|chr1:24218975-24219474	0.150013888230819	.	.
chr1	24099649	24100148	chr1	23956414	23956913	Fam135a|chr1:23956414-23956913	0.176881897953299	.	.
chr1	24099649	24100148	chr1	24349664	24350163	Fam135a|chr1:24349664-24350163	0.185475380558659	.	.
chr1	24100186	24100685	chr1	23762798	23763297	Fam135a|chr1:23762798-23763297	0.220411611595154	.	.
chr1	24100186	24100685	chr1	23821578	23822077	Fam135a|chr1:23821578-23822077	0.1895622921328	.	.
chr1	24100186	24100685	chr1	23956414	23956913	Fam135a|chr1:23956414-23956913	0.317850188349619	.	.
chr1	24100186	24100685	chr1	23959176	23959675	Fam135a|chr1:23959176-23959675	0.394986745022911	.	.
chr1	24100186	24100685	chr1	24312256	24312755	Fam135a|chr1:24312256-24312755	0.147935318927623	.	.
chr1	24586286	24586785	chr1	24312256	24312755	Col19a1|chr1:24312256-24312755	0.253058826258499	.	.
chr1	24586286	24586785	chr1	24614093	24614592	Col19a1|chr1:24614093-24614592	0.150585039279608	.	.
chr1	24586286	24586785	chr1	24891326	24891825	Col19a1|chr1:24891326-24891825	0.349954137626532	.	.
chr1	24587149	24587648	chr1	24312256	24312755	Col19a1|chr1:24312256-24312755	0.149748038707588	.	.
chr1	24587149	24587648	chr1	24613347	24613846	Col19a1|chr1:24613347-24613846	0.171133230415999	.	.
chr1	24587149	24587648	chr1	24615721	24616220	Col19a1|chr1:24615721-24616220	0.218779469136954	.	.
chr1	24587149	24587648	chr1	24779640	24780139	Col19a1|chr1:24779640-24780139	0.172538552755457	.	.
chr1	24587149	24587648	chr1	24883567	24884066	Col19a1|chr1:24883567-24884066	0.160131718913666	.	.
chr1	24678265	24678764	chr1	24312256	24312755	Lmbrd1|chr1:24312256-24312755	0.378593767815705	.	.
chr1	24678265	24678764	chr1	24611656	24612155	Lmbrd1|chr1:24611656-24612155	0.388282628036824	.	.
chr1	24678265	24678764	chr1	24611656	24612155	Lmbrd1|chr1:24611656-24612155	0.388282628036825	.	.
chr1	24678265	24678764	chr1	24613347	24613846	Lmbrd1|chr1:24613347-24613846	0.267032031407206	.	.
chr1	24678265	24678764	chr1	24614093	24614592	Lmbrd1|chr1:24614093-24614592	0.386051481712872	.	.
chr1	24678265	24678764	chr1	24760282	24760781	Lmbrd1|chr1:24760282-24760781	0.328140658807295	.	.
chr1	24678265	24678764	chr1	24869895	24870394	Lmbrd1|chr1:24869895-24870394	0.179628701069003	.	.
chr1	24678265	24678764	chr1	24891326	24891825	Lmbrd1|chr1:24891326-24891825	0.216713534869177	.	.
chr1	24678265	24678764	chr1	24928254	24928753	Lmbrd1|chr1:24928254-24928753	0.214378927205083	.	.
chr1	24679014	24679513	chr1	24349664	24350163	Lmbrd1|chr1:24349664-24350163	0.159518032883903	.	.
chr1	24679014	24679513	chr1	24884351	24884850	Lmbrd1|chr1:24884351-24884850	0.343494698456136	.	.
chr1	24679014	24679513	chr1	24928254	24928753	Lmbrd1|chr1:24928254-24928753	0.266591379775378	.	.
chr1	25829930	25830429	chr1	25504226	25504725	Adgrb3|chr1:25504226-25504725	0.260055963271602	.	.
chr1	25829930	25830429	chr1	25576461	25576960	Adgrb3|chr1:25576461-25576960	0.158969405944731	.	.
chr1	25829930	25830429	chr1	25974588	25975087	Adgrb3|chr1:25974588-25975087	0.162289793901049	.	.
chr1	30873430	30873929	chr1	30740784	30741283	Phf3|chr1:30740784-30741283	0.220355013723061	.	.
chr1	30873430	30873929	chr1	30800748	30801247	Phf3|chr1:30800748-30801247	0.170999759835961	.	.
chr1	30873430	30873929	chr1	31133865	31134364	Phf3|chr1:31133865-31134364	0.403593169617366	.	.
chr1	30873942	30874441	chr1	30740784	30741283	Phf3|chr1:30740784-30741283	0.31824920282922	.	.
chr1	30873942	30874441	chr1	30800748	30801247	Phf3|chr1:30800748-30801247	0.206659099119653	.	.
chr1	30873942	30874441	chr1	31133865	31134364	Phf3|chr1:31133865-31134364	0.392381899960087	.	.
chr1	30949080	30949579	chr1	30530733	30531232	Ptp4a1|chr1:30530733-30531232	0.318361089317634	.	.
chr1	30949080	30949579	chr1	30530733	30531232	Ptp4a1|chr1:30530733-30531232	0.318361089317635	.	.
chr1	30949080	30949579	chr1	30648370	30648869	Ptp4a1|chr1:30648370-30648869	0.213850996603952	.	.
chr1	30949080	30949579	chr1	31102929	31103428	Ptp4a1|chr1:31102929-31103428	0.210530449556654	.	.
chr1	30949080	30949579	chr1	31184684	31185183	Ptp4a1|chr1:31184684-31185183	0.289234204920329	.	.
chr1	30949582	30950081	chr1	30648370	30648869	Ptp4a1|chr1:30648370-30648869	0.204075331933226	.	.
chr1	30949582	30950081	chr1	30740784	30741283	Ptp4a1|chr1:30740784-30741283	0.292593557622399	.	.
chr1	31175378	31175877	chr1	30800748	30801247	Lgsn|chr1:30800748-30801247	0.247407349232792	.	.
chr1	31176050	31176549	chr1	31127235	31127734	Lgsn|chr1:31127235-31127734	0.22770831881985	.	.
chr1	31176050	31176549	chr1	31133865	31134364	Lgsn|chr1:31133865-31134364	0.363645135533802	.	.
chr1	32172459	32172958	chr1	32230622	32231121	Khdrbs2|chr1:32230622-32231121	0.165557650699233	.	.
chr1	32172459	32172958	chr1	32481974	32482473	Khdrbs2|chr1:32481974-32482473	0.199235113651383	.	.
chr1	33215713	33216212	chr1	32927910	32928409	Gm37591|chr1:32927910-32928409	0.198486840232936	.	.
chr1	33215713	33216212	chr1	33174990	33175489	Gm37591|chr1:33174990-33175489	0.333389453726647	.	.
chr1	33215713	33216212	chr1	33260516	33261015	Gm37591|chr1:33260516-33261015	0.168485747399679	.	.
chr1	33215713	33216212	chr1	33261019	33261518	Gm37591|chr1:33261019-33261518	0.343595860735804	.	.
chr1	33669575	33670074	chr1	33296862	33297361	Prim2|chr1:33296862-33297361	0.165767624473535	.	.
chr1	33670156	33670655	chr1	33296862	33297361	Prim2|chr1:33296862-33297361	0.2727126431566	.	.
chr1	33719875	33720374	chr1	33531569	33532068	Rab23|chr1:33531569-33532068	0.27128231160828	.	.
chr1	33719875	33720374	chr1	33732967	33733466	Rab23|chr1:33732967-33733466	0.28319328239998	.	.
chr1	34439491	34439990	chr1	34264655	34265154	Ccdc115|chr1:34264655-34265154	0.256123852403964	.	.
chr1	34439491	34439990	chr1	34264655	34265154	Imp4|chr1:34264655-34265154	0.256123852403964	.	.
chr1	34439491	34439990	chr1	34284938	34285437	Ccdc115|chr1:34284938-34285437	0.375546007591209	.	.
chr1	34439491	34439990	chr1	34284938	34285437	Imp4|chr1:34284938-34285437	0.375546007591209	.	.
chr1	34439491	34439990	chr1	34291701	34292200	Ccdc115|chr1:34291701-34292200	0.148358719306214	.	.
chr1	34439491	34439990	chr1	34291701	34292200	Imp4|chr1:34291701-34292200	0.148358719306214	.	.
chr1	34439491	34439990	chr1	34434650	34435149	Ccdc115|chr1:34434650-34435149	0.226592023554033	.	.
chr1	34439491	34439990	chr1	34434650	34435149	Imp4|chr1:34434650-34435149	0.226592023554033	.	.
chr1	34439491	34439990	chr1	34452809	34453308	Ccdc115|chr1:34452809-34453308	0.182344035730733	.	.
chr1	34439491	34439990	chr1	34452809	34453308	Imp4|chr1:34452809-34453308	0.182344035730733	.	.
chr1	34439491	34439990	chr1	34602327	34602826	Ccdc115|chr1:34602327-34602826	0.496437864827575	.	.
chr1	34439491	34439990	chr1	34602327	34602826	Imp4|chr1:34602327-34602826	0.496437864827575	.	.
chr1	34485782	34486281	chr1	34284938	34285437	4930568A12Rik|chr1:34284938-34285437	0.353138907745868	.	.
chr1	34485782	34486281	chr1	34284938	34285437	4930568A12Rik|chr1:34284938-34285437	0.353138907745869	.	.
chr1	34485782	34486281	chr1	34452809	34453308	4930568A12Rik|chr1:34452809-34453308	0.448138748097567	.	.
chr1	34579442	34579941	chr1	34264655	34265154	1700101I19Rik|chr1:34264655-34265154	0.16419155209531	.	.
chr1	34579442	34579941	chr1	34264655	34265154	Amer3|chr1:34264655-34265154	0.16419155209531	.	.
chr1	34579442	34579941	chr1	34434650	34435149	1700101I19Rik|chr1:34434650-34435149	0.27341199104103	.	.
chr1	34579442	34579941	chr1	34434650	34435149	Amer3|chr1:34434650-34435149	0.27341199104103	.	.
chr1	34579442	34579941	chr1	34602327	34602826	1700101I19Rik|chr1:34602327-34602826	0.29226729951657	.	.
chr1	34579442	34579941	chr1	34602327	34602826	Amer3|chr1:34602327-34602826	0.29226729951657	.	.
chr1	34579442	34579941	chr1	34667395	34667894	1700101I19Rik|chr1:34667395-34667894	0.295573837438986	.	.
chr1	34579442	34579941	chr1	34667395	34667894	Amer3|chr1:34667395-34667894	0.295573837438986	.	.
chr1	34579442	34579941	chr1	34779365	34779864	1700101I19Rik|chr1:34779365-34779864	0.154631706669382	.	.
chr1	34579442	34579941	chr1	34779365	34779864	Amer3|chr1:34779365-34779864	0.154631706669382	.	.
chr1	34579442	34579941	chr1	34799152	34799651	1700101I19Rik|chr1:34799152-34799651	0.172640742513825	.	.
chr1	34579442	34579941	chr1	34799152	34799651	Amer3|chr1:34799152-34799651	0.172640742513825	.	.
chr1	34579442	34579941	chr1	34892102	34892601	1700101I19Rik|chr1:34892102-34892601	0.20987272495668	.	.
chr1	34579442	34579941	chr1	34892102	34892601	Amer3|chr1:34892102-34892601	0.20987272495668	.	.
chr1	34579990	34580489	chr1	34409815	34410314	1700101I19Rik|chr1:34409815-34410314	0.156297387225941	.	.
chr1	34579990	34580489	chr1	34409815	34410314	Amer3|chr1:34409815-34410314	0.156297387225941	.	.
chr1	34579990	34580489	chr1	34452809	34453308	1700101I19Rik|chr1:34452809-34453308	0.200535950672453	.	.
chr1	34579990	34580489	chr1	34452809	34453308	Amer3|chr1:34452809-34453308	0.200535950672453	.	.
chr1	34579990	34580489	chr1	34779365	34779864	1700101I19Rik|chr1:34779365-34779864	0.323140024044984	.	.
chr1	34579990	34580489	chr1	34779365	34779864	Amer3|chr1:34779365-34779864	0.323140024044984	.	.
chr1	34801460	34801959	chr1	34633543	34634042	Arhgef4|chr1:34633543-34634042	0.232456664789111	.	.
chr1	34801460	34801959	chr1	34750293	34750792	Arhgef4|chr1:34750293-34750792	0.213163166979223	.	.
chr1	34801460	34801959	chr1	35003146	35003645	Arhgef4|chr1:35003146-35003645	0.471584861815195	.	.
chr1	34842804	34843303	chr1	34750293	34750792	Fam168b|chr1:34750293-34750792	0.172878162454133	.	.
chr1	34842804	34843303	chr1	34867150	34867649	Fam168b|chr1:34867150-34867649	0.185879551549607	.	.
chr1	34842804	34843303	chr1	35003146	35003645	Fam168b|chr1:35003146-35003645	0.213149475693945	.	.
chr1	34849768	34850267	chr1	34750293	34750792	Plekhb2|chr1:34750293-34750792	0.161504322914328	.	.
chr1	34849768	34850267	chr1	34779365	34779864	Plekhb2|chr1:34779365-34779864	0.21135683134911	.	.
chr1	34849768	34850267	chr1	34891506	34892005	Plekhb2|chr1:34891506-34892005	0.150956029762982	.	.
chr1	34849768	34850267	chr1	35061159	35061658	Plekhb2|chr1:35061159-35061658	0.149935659742126	.	.
chr1	35879549	35880048	chr1	35846568	35847067	1110002O04Rik|chr1:35846568-35847067	0.230901053308038	.	.
chr1	35879549	35880048	chr1	35930230	35930729	1110002O04Rik|chr1:35930230-35930729	0.2456944606682	.	.
chr1	37540354	37540853	chr1	37639092	37639591	Mgat4a|chr1:37639092-37639591	0.296572775901303	.	.
chr1	37540354	37540853	chr1	37959295	37959794	Mgat4a|chr1:37959295-37959794	0.351151103475372	.	.
chr1	37540864	37541363	chr1	37959295	37959794	Mgat4a|chr1:37959295-37959794	0.361930560978321	.	.
chr1	37719678	37720177	chr1	37639092	37639591	2010300C02Rik|chr1:37639092-37639591	0.222764692914862	.	.
chr1	37864699	37865198	chr1	38048084	38048583	Gm26805|chr1:38048084-38048583	0.2551969917455	.	.
chr1	37864699	37865198	chr1	38208394	38208893	Gm26805|chr1:38208394-38208893	0.148060115569706	.	.
chr1	37865263	37865762	chr1	37959295	37959794	Gm26805|chr1:37959295-37959794	0.248897065187464	.	.
chr1	37865263	37865762	chr1	37959295	37959794	Tsga10|chr1:37959295-37959794	0.248897065187464	.	.
chr1	37865263	37865762	chr1	38198432	38198931	Gm26805|chr1:38198432-38198931	0.178597601145273	.	.
chr1	37865263	37865762	chr1	38198432	38198931	Tsga10|chr1:38198432-38198931	0.178597601145273	.	.
chr1	37865263	37865762	chr1	38241815	38242314	Gm26805|chr1:38241815-38242314	0.218001982410137	.	.
chr1	37865263	37865762	chr1	38241815	38242314	Tsga10|chr1:38241815-38242314	0.218001982410137	.	.
chr1	37871955	37872454	chr1	38031394	38031893	Lipt1|chr1:38031394-38031893	0.167641639448836	.	.
chr1	37871955	37872454	chr1	38048084	38048583	Lipt1|chr1:38048084-38048583	0.146633884283356	.	.
chr1	37871955	37872454	chr1	38208394	38208893	Lipt1|chr1:38208394-38208893	0.156679734183524	.	.
chr1	37890241	37890740	chr1	38069502	38070001	Mitd1|chr1:38069502-38070001	0.170599845744427	.	.
chr1	37890241	37890740	chr1	38069502	38070001	Mrpl30|chr1:38069502-38070001	0.170599845744427	.	.
chr1	37997082	37997581	chr1	37959295	37959794	Eif5b|chr1:37959295-37959794	0.292642254307944	.	.
chr1	37997082	37997581	chr1	37959295	37959794	Txndc9|chr1:37959295-37959794	0.292642254307944	.	.
chr1	37997082	37997581	chr1	38198432	38198931	Eif5b|chr1:38198432-38198931	0.315855616292783	.	.
chr1	37997082	37997581	chr1	38198432	38198931	Txndc9|chr1:38198432-38198931	0.315855616292783	.	.
chr1	37997082	37997581	chr1	38210447	38210946	Eif5b|chr1:38210447-38210946	0.401119667852388	.	.
chr1	37997082	37997581	chr1	38210447	38210946	Txndc9|chr1:38210447-38210946	0.401119667852388	.	.
chr1	37997778	37998277	chr1	38069502	38070001	Eif5b|chr1:38069502-38070001	0.558034278644044	.	.
chr1	37997778	37998277	chr1	38069502	38070001	Txndc9|chr1:38069502-38070001	0.558034278644044	.	.
chr1	37997778	37998277	chr1	38210447	38210946	Eif5b|chr1:38210447-38210946	0.245037916167037	.	.
chr1	37997778	37998277	chr1	38210447	38210946	Txndc9|chr1:38210447-38210946	0.245037916167037	.	.
chr1	38129526	38130025	chr1	38208394	38208893	Rev1|chr1:38208394-38208893	0.435493064923345	.	.
chr1	38129526	38130025	chr1	38241815	38242314	Rev1|chr1:38241815-38242314	0.315761666885096	.	.
chr1	40790447	40790946	chr1	40768563	40769062	Mfsd9|chr1:40768563-40769062	0.215337084719311	.	.
chr1	42850995	42851494	chr1	42504439	42504938	Mrps9|chr1:42504439-42504938	0.21482124765521	.	.
chr1	42850995	42851494	chr1	42527688	42528187	Mrps9|chr1:42527688-42528187	0.278011062866658	.	.
chr1	42850995	42851494	chr1	42978049	42978548	Mrps9|chr1:42978049-42978548	0.33689446171425	.	.
chr1	42850995	42851494	chr1	43005906	43006405	Mrps9|chr1:43005906-43006405	0.310366342467205	.	.
chr1	42850995	42851494	chr1	43139589	43140088	Mrps9|chr1:43139589-43140088	0.513027199877797	.	.
chr1	42952608	42953107	chr1	42714289	42714788	Gpr45|chr1:42714289-42714788	0.236533714766885	.	.
chr1	42953132	42953631	chr1	42527688	42528187	Gpr45|chr1:42527688-42528187	0.226796792623421	.	.
chr1	42953132	42953631	chr1	42971294	42971793	Gpr45|chr1:42971294-42971793	0.153146538239282	.	.
chr1	42953132	42953631	chr1	43163711	43164210	Gpr45|chr1:43163711-43164210	0.174296146717434	.	.
chr1	43092237	43092736	chr1	42914971	42915470	8430432A02Rik|chr1:42914971-42915470	0.207337359292849	.	.
chr1	43092237	43092736	chr1	42978049	42978548	8430432A02Rik|chr1:42978049-42978548	0.200897553366269	.	.
chr1	43092237	43092736	chr1	43005906	43006405	8430432A02Rik|chr1:43005906-43006405	0.199888344126575	.	.
chr1	43098457	43098956	chr1	42978049	42978548	AI597479|chr1:42978049-42978548	0.297578853657244	.	.
chr1	43098457	43098956	chr1	42978049	42978548	Tgfbrap1|chr1:42978049-42978548	0.297578853657244	.	.
chr1	43098457	43098956	chr1	43163711	43164210	AI597479|chr1:43163711-43164210	0.362062213326322	.	.
chr1	43098457	43098956	chr1	43163711	43164210	Tgfbrap1|chr1:43163711-43164210	0.362062213326322	.	.
chr1	43827615	43828114	chr1	43561973	43562472	Uxs1|chr1:43561973-43562472	0.258396556480749	.	.
chr1	43827615	43828114	chr1	43698465	43698964	Uxs1|chr1:43698465-43698964	0.168408257757618	.	.
chr1	43827615	43828114	chr1	43898955	43899454	Uxs1|chr1:43898955-43899454	0.451256499523862	.	.
chr1	43827615	43828114	chr1	43898955	43899454	Uxs1|chr1:43898955-43899454	0.451256499523863	.	.
chr1	43827615	43828114	chr1	44067207	44067706	Uxs1|chr1:44067207-44067706	0.266655304347027	.	.
chr1	43933698	43934197	chr1	43561973	43562472	Tpp2|chr1:43561973-43562472	0.227715676123492	.	.
chr1	43933698	43934197	chr1	43571278	43571777	Tpp2|chr1:43571278-43571777	0.184638031760437	.	.
chr1	43933698	43934197	chr1	43698465	43698964	Tpp2|chr1:43698465-43698964	0.16871831787449	.	.
chr1	43933698	43934197	chr1	43898955	43899454	Tpp2|chr1:43898955-43899454	0.20815348381862	.	.
chr1	43933698	43934197	chr1	44067207	44067706	Tpp2|chr1:44067207-44067706	0.17708328434413	.	.
chr1	44119144	44119643	chr1	43898955	43899454	Bivm|chr1:43898955-43899454	0.161140883201653	.	.
chr1	44119144	44119643	chr1	43898955	43899454	Poglut2|chr1:43898955-43899454	0.161140883201653	.	.
chr1	44119663	44120162	chr1	43898955	43899454	Bivm|chr1:43898955-43899454	0.213398700599424	.	.
chr1	44119663	44120162	chr1	44064570	44065069	Bivm|chr1:44064570-44065069	0.234275732324672	.	.
chr1	44147693	44148192	chr1	43898955	43899454	Ercc5|chr1:43898955-43899454	0.231991493963426	.	.
chr1	44147693	44148192	chr1	44067207	44067706	Ercc5|chr1:44067207-44067706	0.452380713655283	.	.
chr1	45925424	45925923	chr1	45627823	45628322	Slc40a1|chr1:45627823-45628322	0.271651874475475	.	.
chr1	45925424	45925923	chr1	45825095	45825594	Slc40a1|chr1:45825095-45825594	0.440569583466019	.	.
chr1	46066566	46067065	chr1	45837607	45838106	Dnah7b|chr1:45837607-45838106	0.18363866911948	.	.
chr1	46425176	46425675	chr1	46421843	46422342	Dnah7c|chr1:46421843-46422342	0.216938580014302	.	.
chr1	51140849	51141348	chr1	50962261	50962760	Gm28319|chr1:50962261-50962760	0.174266132203633	.	.
chr1	51140849	51141348	chr1	51075594	51076093	Gm28319|chr1:51075594-51076093	0.177386293838607	.	.
chr1	51140849	51141348	chr1	51096586	51097085	Gm28319|chr1:51096586-51097085	0.172964924511502	.	.
chr1	51148359	51148858	chr1	50926141	50926640	Gm28320|chr1:50926141-50926640	0.261159026075398	.	.
chr1	51148359	51148858	chr1	51224970	51225469	Gm28320|chr1:51224970-51225469	0.160675574932005	.	.
chr1	51148359	51148858	chr1	51225489	51225988	Gm28320|chr1:51225489-51225988	0.262219547687059	.	.
chr1	51148865	51149364	chr1	50926141	50926640	Gm28320|chr1:50926141-50926640	0.260245625238506	.	.
chr1	51333906	51334405	chr1	51636749	51637248	9330175M20Rik|chr1:51636749-51637248	0.252796289964475	.	.
chr1	51478239	51478738	chr1	51615445	51615944	Nabp1|chr1:51615445-51615944	0.153549256256611	.	.
chr1	52113595	52114094	chr1	52158800	52159299	Gm31812|chr1:52158800-52159299	0.236145822780104	.	.
chr1	52113595	52114094	chr1	52274292	52274791	Gm31812|chr1:52274292-52274791	0.202457232327031	.	.
chr1	52113595	52114094	chr1	52299528	52300027	Gm31812|chr1:52299528-52300027	0.173916512124853	.	.
chr1	52113595	52114094	chr1	52354167	52354666	Gm31812|chr1:52354167-52354666	0.322295466514345	.	.
chr1	52119152	52119651	chr1	52140465	52140964	Stat1|chr1:52140465-52140964	0.166200528604364	.	.
chr1	52119152	52119651	chr1	52388093	52388592	Stat1|chr1:52388093-52388592	0.275776280756205	.	.
chr1	52233098	52233597	chr1	52158800	52159299	Gls|chr1:52158800-52159299	0.176133421034547	.	.
chr1	52233098	52233597	chr1	52171278	52171777	Gls|chr1:52171278-52171777	0.230718702753771	.	.
chr1	52233098	52233597	chr1	52274292	52274791	Gls|chr1:52274292-52274791	0.257149689562564	.	.
chr1	52233098	52233597	chr1	52294430	52294929	Gls|chr1:52294430-52294929	0.148061152962688	.	.
chr1	52233098	52233597	chr1	52299528	52300027	Gls|chr1:52299528-52300027	0.3035824333207	.	.
chr1	52233098	52233597	chr1	52354167	52354666	Gls|chr1:52354167-52354666	0.280691152942984	.	.
chr1	52500159	52500658	chr1	52354167	52354666	Nab1|chr1:52354167-52354666	0.166822041964113	.	.
chr1	52500159	52500658	chr1	52388093	52388592	Nab1|chr1:52388093-52388592	0.192122884230194	.	.
chr1	52500159	52500658	chr1	52608426	52608925	Nab1|chr1:52608426-52608925	0.243867445639331	.	.
chr1	52500159	52500658	chr1	52668760	52669259	Nab1|chr1:52668760-52669259	0.348131549794372	.	.
chr1	52630383	52630882	chr1	52336605	52337104	Nemp2|chr1:52336605-52337104	0.16144941860174	.	.
chr1	52630383	52630882	chr1	52563621	52564120	Nemp2|chr1:52563621-52564120	0.3112385677611	.	.
chr1	52630383	52630882	chr1	52564231	52564730	Nemp2|chr1:52564231-52564730	0.306213864347881	.	.
chr1	52726267	52726766	chr1	52299528	52300027	Mfsd6|chr1:52299528-52300027	0.226409729583927	.	.
chr1	52726931	52727430	chr1	52668760	52669259	Mfsd6|chr1:52668760-52669259	0.222303825223359	.	.
chr1	52727486	52727985	chr1	52608426	52608925	Mfsd6|chr1:52608426-52608925	0.184253559499952	.	.
chr1	52816845	52817344	chr1	52794379	52794878	Inpp1|chr1:52794379-52794878	0.205316823063196	.	.
chr1	52817513	52818012	chr1	52953081	52953580	Inpp1|chr1:52953081-52953580	0.197941278128275	.	.
chr1	52817513	52818012	chr1	53015814	53016313	Inpp1|chr1:53015814-53016313	0.196890994971205	.	.
chr1	52844734	52845233	chr1	52953081	52953580	Hibch|chr1:52953081-52953580	0.31175272681106	.	.
chr1	52844734	52845233	chr1	53015814	53016313	Hibch|chr1:53015814-53016313	0.384463837562428	.	.
chr1	53296806	53297305	chr1	53710304	53710803	Ormdl1|chr1:53710304-53710803	0.151080081221792	.	.
chr1	53296806	53297305	chr1	53710304	53710803	Pms1|chr1:53710304-53710803	0.151080081221792	.	.
chr1	53313399	53313898	chr1	53225566	53226065	Osgepl1|chr1:53225566-53226065	0.214842517121823	.	.
chr1	53352482	53352981	chr1	53710304	53710803	Asdurf|chr1:53710304-53710803	0.315947704437528	.	.
chr1	53352482	53352981	chr1	53710304	53710803	Asnsd1|chr1:53710304-53710803	0.315947704437528	.	.
chr1	53706596	53707095	chr1	53442911	53443410	Dnah7a|chr1:53442911-53443410	0.242173869971494	.	.
chr1	53706596	53707095	chr1	53914191	53914690	Dnah7a|chr1:53914191-53914690	0.263318484705668	.	.
chr1	53706596	53707095	chr1	53996222	53996721	Dnah7a|chr1:53996222-53996721	0.347942985461204	.	.
chr1	53785040	53785539	chr1	53628047	53628546	Stk17b|chr1:53628047-53628546	0.145420596152945	.	.
chr1	53785040	53785539	chr1	53996222	53996721	Stk17b|chr1:53996222-53996721	0.177709207147473	.	.
chr1	54194329	54194828	chr1	54043121	54043620	Hecw2|chr1:54043121-54043620	0.262942235122407	.	.
chr1	54194329	54194828	chr1	54355507	54356006	Hecw2|chr1:54355507-54356006	0.169276452556842	.	.
chr1	54194947	54195446	chr1	54133125	54133624	Hecw2|chr1:54133125-54133624	0.215172919242093	.	.
chr1	54250459	54250958	chr1	54043121	54043620	Ccdc150|chr1:54043121-54043620	0.234473830318645	.	.
chr1	54438767	54439266	chr1	54133125	54133624	Gtf3c3|chr1:54133125-54133624	0.187966134086776	.	.
chr1	54557443	54557942	chr1	54464974	54465473	Pgap1|chr1:54464974-54465473	0.204176529396425	.	.
chr1	54557443	54557942	chr1	54665931	54666430	Pgap1|chr1:54665931-54666430	0.264014327548166	.	.
chr1	54557443	54557942	chr1	54878078	54878577	Pgap1|chr1:54878078-54878577	0.272394674600881	.	.
chr1	54557443	54557942	chr1	54960212	54960711	Pgap1|chr1:54960212-54960711	0.314917789068262	.	.
chr1	54557443	54557942	chr1	54983247	54983746	Pgap1|chr1:54983247-54983746	0.33010267753781	.	.
chr1	54925473	54925972	chr1	54624956	54625455	Ankrd44|chr1:54624956-54625455	0.247577403164424	.	.
chr1	54925473	54925972	chr1	54749473	54749972	Ankrd44|chr1:54749473-54749972	0.374620055411591	.	.
chr1	54925473	54925972	chr1	54749973	54750472	Ankrd44|chr1:54749973-54750472	0.160322341978539	.	.
chr1	54925473	54925972	chr1	54826611	54827110	Ankrd44|chr1:54826611-54827110	0.206538304294566	.	.
chr1	54925473	54925972	chr1	54878078	54878577	Ankrd44|chr1:54878078-54878577	0.209632454062109	.	.
chr1	54926155	54926654	chr1	54878078	54878577	Ankrd44|chr1:54878078-54878577	0.170446522526801	.	.
chr1	55027198	55027697	chr1	54983247	54983746	Sf3b1|chr1:54983247-54983746	0.171786616962293	.	.
chr1	55027198	55027697	chr1	55383081	55383580	Sf3b1|chr1:55383081-55383580	0.286043826941841	.	.
chr1	55052491	55052990	chr1	54788937	54789436	Coq10b|chr1:54788937-54789436	0.148271807942256	.	.
chr1	55130908	55131407	chr1	55196252	55196751	Mob4|chr1:55196252-55196751	0.164526021111785	.	.
chr1	55131471	55131970	chr1	54960212	54960711	Mob4|chr1:54960212-54960711	0.236550103007216	.	.
chr1	55131471	55131970	chr1	54983247	54983746	Mob4|chr1:54983247-54983746	0.194413891248572	.	.
chr1	55131471	55131970	chr1	55383081	55383580	Mob4|chr1:55383081-55383580	0.181234046512687	.	.
chr1	55405572	55406071	chr1	55383081	55383580	Plcl1|chr1:55383081-55383580	0.188233777859939	.	.
chr1	57377374	57377873	chr1	57107289	57107788	1700066M21Rik|chr1:57107289-57107788	0.224667898901337	.	.
chr1	57377374	57377873	chr1	57107289	57107788	4930558J18Rik|chr1:57107289-57107788	0.224667898901337	.	.
chr1	57377374	57377873	chr1	57269706	57270205	1700066M21Rik|chr1:57269706-57270205	0.317134069068735	.	.
chr1	57377374	57377873	chr1	57269706	57270205	4930558J18Rik|chr1:57269706-57270205	0.317134069068735	.	.
chr1	57377374	57377873	chr1	57343164	57343663	1700066M21Rik|chr1:57343164-57343663	0.283556799501803	.	.
chr1	57377374	57377873	chr1	57343164	57343663	4930558J18Rik|chr1:57343164-57343663	0.283556799501803	.	.
chr1	57377374	57377873	chr1	57423605	57424104	1700066M21Rik|chr1:57423605-57424104	0.262943517347817	.	.
chr1	57377374	57377873	chr1	57423605	57424104	4930558J18Rik|chr1:57423605-57424104	0.262943517347817	.	.
chr1	57377988	57378487	chr1	57107289	57107788	1700066M21Rik|chr1:57107289-57107788	0.285422772703192	.	.
chr1	57377988	57378487	chr1	57107289	57107788	4930558J18Rik|chr1:57107289-57107788	0.285422772703192	.	.
chr1	57377988	57378487	chr1	57343164	57343663	1700066M21Rik|chr1:57343164-57343663	0.360657793558439	.	.
chr1	57377988	57378487	chr1	57343164	57343663	1700066M21Rik|chr1:57343164-57343663	0.36065779355844	.	.
chr1	57377988	57378487	chr1	57343164	57343663	4930558J18Rik|chr1:57343164-57343663	0.360657793558439	.	.
chr1	57377988	57378487	chr1	57343164	57343663	4930558J18Rik|chr1:57343164-57343663	0.36065779355844	.	.
chr1	57406257	57406756	chr1	57343164	57343663	Maip1|chr1:57343164-57343663	0.154678224448117	.	.
chr1	57406257	57406756	chr1	57343164	57343663	Tyw5|chr1:57343164-57343663	0.154678224448117	.	.
chr1	57773916	57774415	chr1	57775384	57775883	Spats2l|chr1:57775384-57775883	0.173895957379602	.	.
chr1	57773916	57774415	chr1	57969827	57970326	Spats2l|chr1:57969827-57970326	0.166548733418993	.	.
chr1	57774846	57775345	chr1	57775384	57775883	Spats2l|chr1:57775384-57775883	0.573332071063527	.	.
chr1	57995689	57996188	chr1	57725973	57726472	Sgo2a|chr1:57725973-57726472	0.28192424869831	.	.
chr1	57995689	57996188	chr1	57775384	57775883	Sgo2a|chr1:57775384-57775883	0.357187787463352	.	.
chr1	57995689	57996188	chr1	57969827	57970326	Sgo2a|chr1:57969827-57970326	0.240747039038996	.	.
chr1	58112727	58113226	chr1	58191243	58191742	Aox3|chr1:58191243-58191742	0.21947472090817	.	.
chr1	58392818	58393317	chr1	58147732	58148231	Bzw1|chr1:58147732-58148231	0.218589307973783	.	.
chr1	58392818	58393317	chr1	58191243	58191742	Bzw1|chr1:58191243-58191742	0.18795874470331	.	.
chr1	58392818	58393317	chr1	58296260	58296759	Bzw1|chr1:58296260-58296759	0.286400084159355	.	.
chr1	58392818	58393317	chr1	58382569	58383068	Bzw1|chr1:58382569-58383068	0.262731265362416	.	.
chr1	58392818	58393317	chr1	58614393	58614892	Bzw1|chr1:58614393-58614892	0.355607263661134	.	.
chr1	58393482	58393981	chr1	58296260	58296759	Bzw1|chr1:58296260-58296759	0.337353911834501	.	.
chr1	58393482	58393981	chr1	58381915	58382414	Bzw1|chr1:58381915-58382414	0.369307814173268	.	.
chr1	58393482	58393981	chr1	58382569	58383068	Bzw1|chr1:58382569-58383068	0.195523414800038	.	.
chr1	58393482	58393981	chr1	58614393	58614892	Bzw1|chr1:58614393-58614892	0.224210545076285	.	.
chr1	58393482	58393981	chr1	58652543	58653042	Bzw1|chr1:58652543-58653042	0.203695166670121	.	.
chr1	58393482	58393981	chr1	58697550	58698049	Bzw1|chr1:58697550-58698049	0.191001875183109	.	.
chr1	58423825	58424324	chr1	58147732	58148231	Clk1|chr1:58147732-58148231	0.155420921706263	.	.
chr1	58423825	58424324	chr1	58191243	58191742	Clk1|chr1:58191243-58191742	0.222045382552907	.	.
chr1	58423825	58424324	chr1	58296260	58296759	Clk1|chr1:58296260-58296759	0.291977812070859	.	.
chr1	58423825	58424324	chr1	58381915	58382414	Clk1|chr1:58381915-58382414	0.450082056778118	.	.
chr1	58423825	58424324	chr1	58382569	58383068	Clk1|chr1:58382569-58383068	0.285914982409314	.	.
chr1	58423825	58424324	chr1	58652543	58653042	Clk1|chr1:58652543-58653042	0.294627431488024	.	.
chr1	58445384	58445883	chr1	58147732	58148231	Nif3l1|chr1:58147732-58148231	0.318138743169298	.	.
chr1	58445384	58445883	chr1	58147732	58148231	Ppil3|chr1:58147732-58148231	0.318138743169298	.	.
chr1	58445384	58445883	chr1	58191243	58191742	Nif3l1|chr1:58191243-58191742	0.268837972654656	.	.
chr1	58445384	58445883	chr1	58191243	58191742	Ppil3|chr1:58191243-58191742	0.268837972654656	.	.
chr1	58445384	58445883	chr1	58652543	58653042	Nif3l1|chr1:58652543-58653042	0.208334933023262	.	.
chr1	58445384	58445883	chr1	58652543	58653042	Ppil3|chr1:58652543-58653042	0.208334933023262	.	.
chr1	58445384	58445883	chr1	58676200	58676699	Nif3l1|chr1:58676200-58676699	0.290908423021189	.	.
chr1	58445384	58445883	chr1	58676200	58676699	Ppil3|chr1:58676200-58676699	0.290908423021189	.	.
chr1	58586034	58586533	chr1	58381915	58382414	Fam126b|chr1:58381915-58382414	0.335499400805032	.	.
chr1	58586034	58586533	chr1	58381915	58382414	Ndufb3|chr1:58381915-58382414	0.335499400805032	.	.
chr1	58586034	58586533	chr1	58382569	58383068	Fam126b|chr1:58382569-58383068	0.384129768501875	.	.
chr1	58586034	58586533	chr1	58382569	58383068	Ndufb3|chr1:58382569-58383068	0.384129768501875	.	.
chr1	58586034	58586533	chr1	58652543	58653042	Fam126b|chr1:58652543-58653042	0.17278621912273	.	.
chr1	58586034	58586533	chr1	58652543	58653042	Ndufb3|chr1:58652543-58653042	0.17278621912273	.	.
chr1	58710970	58711469	chr1	58271090	58271589	Cflar|chr1:58271090-58271589	0.303070219767362	.	.
chr1	58710970	58711469	chr1	58614393	58614892	Cflar|chr1:58614393-58614892	0.301835157830182	.	.
chr1	58710970	58711469	chr1	58955484	58955983	Cflar|chr1:58955484-58955983	0.229090922847893	.	.
chr1	58711489	58711988	chr1	58271090	58271589	Cflar|chr1:58271090-58271589	0.449535878489374	.	.
chr1	58711489	58711988	chr1	58614393	58614892	Cflar|chr1:58614393-58614892	0.239549145471551	.	.
chr1	58711489	58711988	chr1	58621956	58622455	Cflar|chr1:58621956-58622455	0.289950904382358	.	.
chr1	58711489	58711988	chr1	58697550	58698049	Cflar|chr1:58697550-58698049	0.161399775845285	.	.
chr1	58711489	58711988	chr1	58955484	58955983	Cflar|chr1:58955484-58955983	0.3068672142874	.	.
chr1	58973284	58973783	chr1	58621956	58622455	Stradb|chr1:58621956-58622455	0.348643622295487	.	.
chr1	58973284	58973783	chr1	58621956	58622455	Trak2|chr1:58621956-58622455	0.348643622295487	.	.
chr1	58973284	58973783	chr1	58947998	58948497	Stradb|chr1:58947998-58948497	0.157331889089188	.	.
chr1	58973284	58973783	chr1	58947998	58948497	Trak2|chr1:58947998-58948497	0.157331889089188	.	.
chr1	58973284	58973783	chr1	58955484	58955983	Stradb|chr1:58955484-58955983	0.307570069913976	.	.
chr1	58973284	58973783	chr1	58955484	58955983	Trak2|chr1:58955484-58955983	0.307570069913976	.	.
chr1	58973284	58973783	chr1	59178854	59179353	Stradb|chr1:59178854-59179353	0.146814607570452	.	.
chr1	58973284	58973783	chr1	59178854	59179353	Trak2|chr1:59178854-59179353	0.146814607570452	.	.
chr1	59119578	59120077	chr1	58947998	58948497	G730003C15Rik|chr1:58947998-58948497	0.250206548325477	.	.
chr1	59119578	59120077	chr1	58947998	58948497	Tmem237|chr1:58947998-58948497	0.250206548325477	.	.
chr1	59119578	59120077	chr1	59291584	59292083	G730003C15Rik|chr1:59291584-59292083	0.271395419017207	.	.
chr1	59119578	59120077	chr1	59291584	59292083	Tmem237|chr1:59291584-59292083	0.271395419017207	.	.
chr1	59119578	59120077	chr1	59332940	59333439	G730003C15Rik|chr1:59332940-59333439	0.417613830194527	.	.
chr1	59119578	59120077	chr1	59332940	59333439	Tmem237|chr1:59332940-59333439	0.417613830194527	.	.
chr1	59119578	59120077	chr1	59436674	59437173	G730003C15Rik|chr1:59436674-59437173	0.268608458237087	.	.
chr1	59119578	59120077	chr1	59436674	59437173	Tmem237|chr1:59436674-59437173	0.268608458237087	.	.
chr1	59120147	59120646	chr1	59178335	59178834	G730003C15Rik|chr1:59178335-59178834	0.167462724714735	.	.
chr1	59120147	59120646	chr1	59178335	59178834	Tmem237|chr1:59178335-59178834	0.167462724714735	.	.
chr1	59120147	59120646	chr1	59291584	59292083	G730003C15Rik|chr1:59291584-59292083	0.226419306859246	.	.
chr1	59120147	59120646	chr1	59291584	59292083	Tmem237|chr1:59291584-59292083	0.226419306859246	.	.
chr1	59237006	59237505	chr1	58947998	58948497	Als2|chr1:58947998-58948497	0.207686497286524	.	.
chr1	59237006	59237505	chr1	58955484	58955983	Als2|chr1:58955484-58955983	0.209649505002711	.	.
chr1	59237006	59237505	chr1	59178854	59179353	Als2|chr1:59178854-59179353	0.162327241650331	.	.
chr1	59237006	59237505	chr1	59332940	59333439	Als2|chr1:59332940-59333439	0.20366730789657	.	.
chr1	59237006	59237505	chr1	59436674	59437173	Als2|chr1:59436674-59437173	0.163964760586211	.	.
chr1	59237895	59238394	chr1	59229166	59229665	Als2|chr1:59229166-59229665	0.172984836352793	.	.
chr1	59237895	59238394	chr1	59368112	59368611	Als2|chr1:59368112-59368611	0.412032628908696	.	.
chr1	59670565	59671064	chr1	59332940	59333439	Sumo1|chr1:59332940-59333439	0.371259477617064	.	.
chr1	59670565	59671064	chr1	59368968	59369467	Sumo1|chr1:59368968-59369467	0.225360436850973	.	.
chr1	59670565	59671064	chr1	59436674	59437173	Sumo1|chr1:59436674-59437173	0.369788931890864	.	.
chr1	59670565	59671064	chr1	59871383	59871882	Sumo1|chr1:59871383-59871882	0.268902011452715	.	.
chr1	59670565	59671064	chr1	59871945	59872444	Sumo1|chr1:59871945-59872444	0.248995097939831	.	.
chr1	59684706	59685205	chr1	59332940	59333439	Nop58|chr1:59332940-59333439	0.464709513401923	.	.
chr1	59684706	59685205	chr1	59436674	59437173	Nop58|chr1:59436674-59437173	0.371187770255946	.	.
chr1	59684706	59685205	chr1	59584561	59585060	Nop58|chr1:59584561-59585060	0.157424172461534	.	.
chr1	59684706	59685205	chr1	59871383	59871882	Nop58|chr1:59871383-59871882	0.333868627815811	.	.
chr1	59684706	59685205	chr1	59871945	59872444	Nop58|chr1:59871945-59872444	0.160094357547055	.	.
chr1	59762644	59763143	chr1	59787724	59788223	Bmpr2|chr1:59787724-59788223	0.161200025847125	.	.
chr1	59762644	59763143	chr1	59871383	59871882	Bmpr2|chr1:59871383-59871882	0.471410108023976	.	.
chr1	59762644	59763143	chr1	59871945	59872444	Bmpr2|chr1:59871945-59872444	0.166616999837231	.	.
chr1	59762644	59763143	chr1	59886825	59887324	Bmpr2|chr1:59886825-59887324	0.317928843845099	.	.
chr1	59763159	59763658	chr1	59871383	59871882	Bmpr2|chr1:59871383-59871882	0.151433776866133	.	.
chr1	59912662	59913161	chr1	59804714	59805213	Fam117b|chr1:59804714-59805213	0.372711963878944	.	.
chr1	59912662	59913161	chr1	59878109	59878608	Fam117b|chr1:59878109-59878608	0.237063220561674	.	.
chr1	59913211	59913710	chr1	59886825	59887324	Fam117b|chr1:59886825-59887324	0.229938982374164	.	.
chr1	60042424	60042923	chr1	59878109	59878608	Ica1l|chr1:59878109-59878608	0.324942100088405	.	.
chr1	60042424	60042923	chr1	60033401	60033900	Ica1l|chr1:60033401-60033900	0.169836596927167	.	.
chr1	60042935	60043434	chr1	59878109	59878608	Ica1l|chr1:59878109-59878608	0.25683651518185	.	.
chr1	60042935	60043434	chr1	60033401	60033900	Ica1l|chr1:60033401-60033900	0.176012332603226	.	.
chr1	60180257	60180756	chr1	59804714	59805213	Nbeal1|chr1:59804714-59805213	0.308020244502309	.	.
chr1	60180257	60180756	chr1	59878109	59878608	Nbeal1|chr1:59878109-59878608	0.190113215647356	.	.
chr1	60180257	60180756	chr1	60033401	60033900	Nbeal1|chr1:60033401-60033900	0.168983953733322	.	.
chr1	60180257	60180756	chr1	60265683	60266182	Nbeal1|chr1:60265683-60266182	0.378558662818444	.	.
chr1	60180257	60180756	chr1	60416718	60417217	Nbeal1|chr1:60416718-60417217	0.206131044805416	.	.
chr1	60343314	60343813	chr1	60265683	60266182	Cyp20a1|chr1:60265683-60266182	0.175132386016836	.	.
chr1	60409462	60409961	chr1	60265683	60266182	Abi2|chr1:60265683-60266182	0.194453885259795	.	.
chr1	60409462	60409961	chr1	60656223	60656722	Abi2|chr1:60656223-60656722	0.310554679662662	.	.
chr1	60566593	60567092	chr1	60265683	60266182	Raph1|chr1:60265683-60266182	0.275153400732744	.	.
chr1	60715645	60716144	chr1	60709156	60709655	Cd28|chr1:60709156-60709655	0.202520011685967	.	.
chr1	61638558	61639057	chr1	61732593	61733092	Pard3b|chr1:61732593-61733092	0.249976115543398	.	.
chr1	61638558	61639057	chr1	61755608	61756107	Pard3b|chr1:61755608-61756107	0.233249900668142	.	.
chr1	61851078	61851577	chr1	61541835	61542334	Pard3bos1|chr1:61541835-61542334	0.227578473433536	.	.
chr1	61851078	61851577	chr1	61732593	61733092	Pard3bos1|chr1:61732593-61733092	0.276532068031557	.	.
chr1	61851078	61851577	chr1	62043752	62044251	Pard3bos1|chr1:62043752-62044251	0.306760947945758	.	.
chr1	61851078	61851577	chr1	62044301	62044800	Pard3bos1|chr1:62044301-62044800	0.377188697947846	.	.
chr1	61851078	61851577	chr1	62214695	62215194	Pard3bos1|chr1:62214695-62215194	0.290906937330907	.	.
chr1	61851078	61851577	chr1	62235046	62235545	Pard3bos1|chr1:62235046-62235545	0.295071591679374	.	.
chr1	62135280	62135779	chr1	61755608	61756107	Pard3bos2|chr1:61755608-61756107	0.389882794458114	.	.
chr1	62135280	62135779	chr1	62000388	62000887	Pard3bos2|chr1:62000388-62000887	0.15877504889609	.	.
chr1	62135280	62135779	chr1	62043752	62044251	Pard3bos2|chr1:62043752-62044251	0.189200291321051	.	.
chr1	62135280	62135779	chr1	62044301	62044800	Pard3bos2|chr1:62044301-62044800	0.292865139482048	.	.
chr1	62135280	62135779	chr1	62351623	62352122	Pard3bos2|chr1:62351623-62352122	0.434092670485617	.	.
chr1	62136578	62137077	chr1	62043752	62044251	Pard3bos2|chr1:62043752-62044251	0.153625869338942	.	.
chr1	62136578	62137077	chr1	62314163	62314662	Pard3bos2|chr1:62314163-62314662	0.268627795626084	.	.
chr1	63114071	63114570	chr1	63293898	63294397	Ino80d|chr1:63293898-63294397	0.210774996753236	.	.
chr1	63176509	63177008	chr1	63293898	63294397	Eef1b2|chr1:63293898-63294397	0.199245881648003	.	.
chr1	63176509	63177008	chr1	63293898	63294397	Ndufs1|chr1:63293898-63294397	0.199245881648003	.	.
chr1	63272985	63273484	chr1	63293898	63294397	Gm11608|chr1:63293898-63294397	0.189820718864485	.	.
chr1	63272985	63273484	chr1	63293898	63294397	Zdbf2|chr1:63293898-63294397	0.189820718864485	.	.
chr1	63272985	63273484	chr1	63409879	63410378	Gm11608|chr1:63409879-63410378	0.165387121426553	.	.
chr1	63272985	63273484	chr1	63409879	63410378	Zdbf2|chr1:63409879-63410378	0.165387121426553	.	.
chr1	63445105	63445604	chr1	63129180	63129679	Adam23|chr1:63129180-63129679	0.200351483467409	.	.
chr1	63445105	63445604	chr1	63659557	63660056	Adam23|chr1:63659557-63660056	0.325911357583731	.	.
chr1	63445671	63446170	chr1	63129180	63129679	Adam23|chr1:63129180-63129679	0.157985746483336	.	.
chr1	63730384	63730883	chr1	63668754	63669253	Fastkd2|chr1:63668754-63669253	0.36694114074985	.	.
chr1	63730384	63730883	chr1	63668754	63669253	Mdh1b|chr1:63668754-63669253	0.36694114074985	.	.
chr1	63730384	63730883	chr1	63784756	63785255	Fastkd2|chr1:63784756-63785255	0.192715851290908	.	.
chr1	63730384	63730883	chr1	63784756	63785255	Mdh1b|chr1:63784756-63785255	0.192715851290908	.	.
chr1	63730384	63730883	chr1	63896185	63896684	Fastkd2|chr1:63896185-63896684	0.180243051131041	.	.
chr1	63730384	63730883	chr1	63896185	63896684	Mdh1b|chr1:63896185-63896684	0.180243051131041	.	.
chr1	64532547	64533046	chr1	64345586	64346085	Creb1|chr1:64345586-64346085	0.259486827029688	.	.
chr1	64532547	64533046	chr1	64346090	64346589	Creb1|chr1:64346090-64346589	0.188517373548881	.	.
chr1	64616950	64617449	chr1	64522500	64522999	Gm28982|chr1:64522500-64522999	0.152765173407768	.	.
chr1	64616950	64617449	chr1	64522500	64522999	Mettl21a|chr1:64522500-64522999	0.152765173407768	.	.
chr1	64617495	64617994	chr1	64412425	64412924	Gm28982|chr1:64412425-64412924	0.253833352520546	.	.
chr1	64617495	64617994	chr1	64412425	64412924	Mettl21a|chr1:64412425-64412924	0.253833352520546	.	.
chr1	64617495	64617994	chr1	64522500	64522999	Gm28982|chr1:64522500-64522999	0.217756707930306	.	.
chr1	64617495	64617994	chr1	64522500	64522999	Mettl21a|chr1:64522500-64522999	0.217756707930306	.	.
chr1	64690474	64690973	chr1	64345586	64346085	2810408I11Rik|chr1:64345586-64346085	0.242380922623541	.	.
chr1	64690474	64690973	chr1	64345586	64346085	Ccnyl1|chr1:64345586-64346085	0.242380922623541	.	.
chr1	64690474	64690973	chr1	64522500	64522999	2810408I11Rik|chr1:64522500-64522999	0.172328336989455	.	.
chr1	64690474	64690973	chr1	64522500	64522999	Ccnyl1|chr1:64522500-64522999	0.172328336989455	.	.
chr1	64956569	64957068	chr1	64813453	64813952	Plekhm3|chr1:64813453-64813952	0.206158929940439	.	.
chr1	64956569	64957068	chr1	64813996	64814495	Plekhm3|chr1:64813996-64814495	0.28014001939805	.	.
chr1	64956569	64957068	chr1	64829332	64829831	Plekhm3|chr1:64829332-64829831	0.305363902763515	.	.
chr1	64956569	64957068	chr1	64836088	64836587	Plekhm3|chr1:64836088-64836587	0.211955619493352	.	.
chr1	65122893	65123392	chr1	64813453	64813952	D630023F18Rik|chr1:64813453-64813952	0.310867302822069	.	.
chr1	65122893	65123392	chr1	64844873	64845372	D630023F18Rik|chr1:64844873-64845372	0.202628841993512	.	.
chr1	65122893	65123392	chr1	64938603	64939102	D630023F18Rik|chr1:64938603-64939102	0.179748861227246	.	.
chr1	65122893	65123392	chr1	65388260	65388759	D630023F18Rik|chr1:65388260-65388759	0.145832008362924	.	.
chr1	65186396	65186895	chr1	64813453	64813952	Idh1|chr1:64813453-64813952	0.155661321242284	.	.
chr1	65186396	65186895	chr1	64813453	64813952	Pikfyve|chr1:64813453-64813952	0.155661321242284	.	.
chr1	65186396	65186895	chr1	64885199	64885698	Idh1|chr1:64885199-64885698	0.163688963990611	.	.
chr1	65186396	65186895	chr1	64885199	64885698	Pikfyve|chr1:64885199-64885698	0.163688963990611	.	.
chr1	65186396	65186895	chr1	64919149	64919648	Idh1|chr1:64919149-64919648	0.224549400231192	.	.
chr1	65186396	65186895	chr1	64919149	64919648	Pikfyve|chr1:64919149-64919648	0.224549400231192	.	.
chr1	65282716	65283215	chr1	65179041	65179540	Pth2r|chr1:65179041-65179540	0.227292711838801	.	.
chr1	66174880	66175379	chr1	66003779	66004278	Map2|chr1:66003779-66004278	0.179804508323076	.	.
chr1	66700587	66701086	chr1	66782296	66782795	Rpe|chr1:66782296-66782795	0.244043050952996	.	.
chr1	66816734	66817233	chr1	66896202	66896701	Kansl1l|chr1:66896202-66896701	0.208432772014014	.	.
chr1	66816734	66817233	chr1	66953115	66953614	Kansl1l|chr1:66953115-66953614	0.192630231514426	.	.
chr1	66816734	66817233	chr1	67061456	67061955	Kansl1l|chr1:67061456-67061955	0.206536973108324	.	.
chr1	66817441	66817940	chr1	66896202	66896701	Kansl1l|chr1:66896202-66896701	0.161515437067907	.	.
chr1	66863047	66863546	chr1	66759656	66760155	Acadl|chr1:66759656-66760155	0.177882995921081	.	.
chr1	66863047	66863546	chr1	66895631	66896130	Acadl|chr1:66895631-66896130	0.295937863620881	.	.
chr1	66863047	66863546	chr1	67181101	67181600	Acadl|chr1:67181101-67181600	0.183610544003529	.	.
chr1	67038596	67039095	chr1	66839085	66839584	Lancl1|chr1:66839085-66839584	0.147333680616889	.	.
chr1	67038596	67039095	chr1	66953115	66953614	Lancl1|chr1:66953115-66953614	0.413969558473469	.	.
chr1	67038596	67039095	chr1	67346694	67347193	Lancl1|chr1:67346694-67347193	0.286888628905299	.	.
chr1	67038596	67039095	chr1	67451531	67452030	Lancl1|chr1:67451531-67452030	0.273118094659917	.	.
chr1	67038596	67039095	chr1	67451531	67452030	Lancl1|chr1:67451531-67452030	0.273118094659918	.	.
chr1	67038596	67039095	chr1	67452088	67452587	Lancl1|chr1:67452088-67452587	0.29902448644492	.	.
chr1	70724978	70725477	chr1	70379426	70379925	Vwc2l|chr1:70379426-70379925	0.293772343773413	.	.
chr1	70724978	70725477	chr1	70713925	70714424	Vwc2l|chr1:70713925-70714424	0.419618779252147	.	.
chr1	70724978	70725477	chr1	70797821	70798320	Vwc2l|chr1:70797821-70798320	0.158644001516083	.	.
chr1	70724978	70725477	chr1	70841755	70842254	Vwc2l|chr1:70841755-70842254	0.228473444493325	.	.
chr1	70724978	70725477	chr1	70913025	70913524	Vwc2l|chr1:70913025-70913524	0.394628907827121	.	.
chr1	70724978	70725477	chr1	70915873	70916372	Vwc2l|chr1:70915873-70916372	0.221503477614606	.	.
chr1	70724978	70725477	chr1	70916668	70917167	Vwc2l|chr1:70916668-70917167	0.335293322840262	.	.
chr1	70725497	70725996	chr1	70655023	70655522	Vwc2l|chr1:70655023-70655522	0.307584325835021	.	.
chr1	70725497	70725996	chr1	70797821	70798320	Vwc2l|chr1:70797821-70798320	0.299904939993516	.	.
chr1	71102248	71102747	chr1	70797821	70798320	Bard1|chr1:70797821-70798320	0.428740745011581	.	.
chr1	71102248	71102747	chr1	70841755	70842254	Bard1|chr1:70841755-70842254	0.153919916257844	.	.
chr1	71102248	71102747	chr1	70913025	70913524	Bard1|chr1:70913025-70913524	0.147718991852469	.	.
chr1	71102248	71102747	chr1	70915873	70916372	Bard1|chr1:70915873-70916372	0.167727429897961	.	.
chr1	71102248	71102747	chr1	70916668	70917167	Bard1|chr1:70916668-70917167	0.146047245483596	.	.
chr1	71102861	71103360	chr1	70797821	70798320	Bard1|chr1:70797821-70798320	0.157693298601727	.	.
chr1	71102861	71103360	chr1	70823518	70824017	Bard1|chr1:70823518-70824017	0.164115555807949	.	.
chr1	71102861	71103360	chr1	71256840	71257339	Bard1|chr1:71256840-71257339	0.198226518295691	.	.
chr1	71556874	71557373	chr1	71299710	71300209	Atic|chr1:71299710-71300209	0.223905304042917	.	.
chr1	71556874	71557373	chr1	71801914	71802413	Atic|chr1:71801914-71802413	0.189728386189209	.	.
chr1	72211757	72212256	chr1	72184325	72184824	Mreg|chr1:72184325-72184824	0.36126226295633	.	.
chr1	72211757	72212256	chr1	72191379	72191878	Mreg|chr1:72191379-72191878	0.179648042648863	.	.
chr1	72211757	72212256	chr1	72199002	72199501	Mreg|chr1:72199002-72199501	0.42168202101261	.	.
chr1	72211757	72212256	chr1	72225715	72226214	Mreg|chr1:72225715-72226214	0.193891772987243	.	.
chr1	72211757	72212256	chr1	72243720	72244219	Mreg|chr1:72243720-72244219	0.184903773294986	.	.
chr1	72212372	72212871	chr1	72179804	72180303	Mreg|chr1:72179804-72180303	0.185054893359502	.	.
chr1	72284104	72284603	chr1	72254025	72254524	Pecr|chr1:72254025-72254524	0.25266420197499	.	.
chr1	72284104	72284603	chr1	72254025	72254524	Tmem169|chr1:72254025-72254524	0.25266420197499	.	.
chr1	72284104	72284603	chr1	72254545	72255044	Pecr|chr1:72254545-72255044	0.174994324977487	.	.
chr1	72284104	72284603	chr1	72254545	72255044	Tmem169|chr1:72254545-72255044	0.174994324977487	.	.
chr1	72284104	72284603	chr1	72262259	72262758	Pecr|chr1:72262259-72262758	0.228226971539794	.	.
chr1	72284104	72284603	chr1	72262259	72262758	Tmem169|chr1:72262259-72262758	0.228226971539794	.	.
chr1	72284104	72284603	chr1	72718809	72719308	Pecr|chr1:72718809-72719308	0.200296784330683	.	.
chr1	72284104	72284603	chr1	72718809	72719308	Tmem169|chr1:72718809-72719308	0.200296784330683	.	.
chr1	72307199	72307698	chr1	72254545	72255044	Xrcc5|chr1:72254545-72255044	0.238755006713573	.	.
chr1	72307199	72307698	chr1	72718809	72719308	Xrcc5|chr1:72718809-72719308	0.145727383319846	.	.
chr1	72536444	72536943	chr1	72254545	72255044	March4|chr1:72254545-72255044	0.17752113439242	.	.
chr1	72536444	72536943	chr1	72718809	72719308	March4|chr1:72718809-72719308	0.314269304947079	.	.
chr1	72536444	72536943	chr1	72790669	72791168	March4|chr1:72790669-72791168	0.210379038285749	.	.
chr1	72536444	72536943	chr1	72967528	72968027	March4|chr1:72967528-72968027	0.176742958228804	.	.
chr1	72536972	72537471	chr1	72255113	72255612	March4|chr1:72255113-72255612	0.207562477129847	.	.
chr1	72536972	72537471	chr1	72345942	72346441	March4|chr1:72345942-72346441	0.257594648666379	.	.
chr1	72536972	72537471	chr1	72456990	72457489	March4|chr1:72456990-72457489	0.24611523429203	.	.
chr1	72536972	72537471	chr1	72530706	72531205	March4|chr1:72530706-72531205	0.162661757670856	.	.
chr1	72536972	72537471	chr1	72599935	72600434	March4|chr1:72599935-72600434	0.207041786870189	.	.
chr1	72536972	72537471	chr1	72872440	72872939	March4|chr1:72872440-72872939	0.245222448160091	.	.
chr1	72536972	72537471	chr1	72885732	72886231	March4|chr1:72885732-72886231	0.300026969381046	.	.
chr1	72536972	72537471	chr1	72967528	72968027	March4|chr1:72967528-72968027	0.203633445284093	.	.
chr1	72582908	72583407	chr1	72345942	72346441	Smarcal1|chr1:72345942-72346441	0.287859655507008	.	.
chr1	72582908	72583407	chr1	72456990	72457489	Smarcal1|chr1:72456990-72457489	0.17627181172672	.	.
chr1	72582908	72583407	chr1	72493455	72493954	Smarcal1|chr1:72493455-72493954	0.153076967603965	.	.
chr1	72582908	72583407	chr1	72599935	72600434	Smarcal1|chr1:72599935-72600434	0.155847554512047	.	.
chr1	72582908	72583407	chr1	72790669	72791168	Smarcal1|chr1:72790669-72791168	0.356916247820935	.	.
chr1	72582908	72583407	chr1	72872440	72872939	Smarcal1|chr1:72872440-72872939	0.33751852316085	.	.
chr1	72582908	72583407	chr1	72967528	72968027	Smarcal1|chr1:72967528-72968027	0.292106028499358	.	.
chr1	72640885	72641384	chr1	72254025	72254524	Gm39662|chr1:72254025-72254524	0.415782146992104	.	.
chr1	72640885	72641384	chr1	72254545	72255044	Gm39662|chr1:72254545-72255044	0.306629295705857	.	.
chr1	72640885	72641384	chr1	72262259	72262758	Gm39662|chr1:72262259-72262758	0.319326198226958	.	.
chr1	72640885	72641384	chr1	72379437	72379936	Gm39662|chr1:72379437-72379936	0.191327795044254	.	.
chr1	72640885	72641384	chr1	72877787	72878286	Gm39662|chr1:72877787-72878286	0.183397216018817	.	.
chr1	72640885	72641384	chr1	72885732	72886231	Gm39662|chr1:72885732-72886231	0.389806652631709	.	.
chr1	72640885	72641384	chr1	72946456	72946955	Gm39662|chr1:72946456-72946955	0.388310542663421	.	.
chr1	72640885	72641384	chr1	72951756	72952255	Gm39662|chr1:72951756-72952255	0.188153563554686	.	.
chr1	72711014	72711513	chr1	72530706	72531205	Rpl37a|chr1:72530706-72531205	0.18671743839175	.	.
chr1	72711014	72711513	chr1	72790669	72791168	Rpl37a|chr1:72790669-72791168	0.231781949224298	.	.
chr1	72711014	72711513	chr1	72870991	72871490	Rpl37a|chr1:72870991-72871490	0.15874451834167	.	.
chr1	72711014	72711513	chr1	72872440	72872939	Rpl37a|chr1:72872440-72872939	0.217413628584104	.	.
chr1	72874696	72875195	chr1	72718809	72719308	Igfbp5|chr1:72718809-72719308	0.291712359125369	.	.
chr1	72874696	72875195	chr1	72854858	72855357	Igfbp5|chr1:72854858-72855357	0.177722811191548	.	.
chr1	72874696	72875195	chr1	72871694	72872193	Igfbp5|chr1:72871694-72872193	0.390990675336766	.	.
chr1	72874696	72875195	chr1	72885732	72886231	Igfbp5|chr1:72885732-72886231	0.28494412986003	.	.
chr1	72874696	72875195	chr1	72946456	72946955	Igfbp5|chr1:72946456-72946955	0.372530390625496	.	.
chr1	72874696	72875195	chr1	72951756	72952255	Igfbp5|chr1:72951756-72952255	0.176857232237369	.	.
chr1	72874696	72875195	chr1	72963437	72963936	Igfbp5|chr1:72963437-72963936	0.237128398001056	.	.
chr1	72874696	72875195	chr1	73006045	73006544	Igfbp5|chr1:73006045-73006544	0.151364924541577	.	.
chr1	72874696	72875195	chr1	73045409	73045908	Igfbp5|chr1:73045409-73045908	0.196335103366506	.	.
chr1	72874696	72875195	chr1	73162224	73162723	Igfbp5|chr1:73162224-73162723	0.234018249348784	.	.
chr1	72874696	72875195	chr1	73169360	73169859	Igfbp5|chr1:73169360-73169859	0.270515320785884	.	.
chr1	73268708	73269207	chr1	73174881	73175380	Gm29185|chr1:73174881-73175380	0.161250518217457	.	.
chr1	73268708	73269207	chr1	73253777	73254276	Gm29185|chr1:73253777-73254276	0.203059453441604	.	.
chr1	73268708	73269207	chr1	73264957	73265456	Gm29185|chr1:73264957-73265456	0.21382536942885	.	.
chr1	73268708	73269207	chr1	73618500	73618999	Gm29185|chr1:73618500-73618999	0.162513934071681	.	.
chr1	73268708	73269207	chr1	73676664	73677163	Gm29185|chr1:73676664-73677163	0.348777918684409	.	.
chr1	74236196	74236695	chr1	73797793	73798292	Arpc2|chr1:73797793-73798292	0.15032411605499	.	.
chr1	74236196	74236695	chr1	74386756	74387255	Arpc2|chr1:74386756-74387255	0.233870509978857	.	.
chr1	74236196	74236695	chr1	74423066	74423565	Arpc2|chr1:74423066-74423565	0.309882666157459	.	.
chr1	74284588	74285087	chr1	74216037	74216536	Aamp|chr1:74216037-74216536	0.245018966190019	.	.
chr1	74284588	74285087	chr1	74216037	74216536	Pnkd|chr1:74216037-74216536	0.245018966190019	.	.
chr1	74284588	74285087	chr1	74313260	74313759	Aamp|chr1:74313260-74313759	0.240315124522267	.	.
chr1	74284588	74285087	chr1	74313260	74313759	Pnkd|chr1:74313260-74313759	0.240315124522267	.	.
chr1	74284588	74285087	chr1	74386756	74387255	Aamp|chr1:74386756-74387255	0.188339704338906	.	.
chr1	74284588	74285087	chr1	74386756	74387255	Pnkd|chr1:74386756-74387255	0.188339704338906	.	.
chr1	74284588	74285087	chr1	74397348	74397847	Aamp|chr1:74397348-74397847	0.372039475391028	.	.
chr1	74284588	74285087	chr1	74397348	74397847	Pnkd|chr1:74397348-74397847	0.372039475391028	.	.
chr1	74391301	74391800	chr1	74303949	74304448	Ctdsp1|chr1:74303949-74304448	0.16807866978272	.	.
chr1	74391301	74391800	chr1	74526440	74526939	Ctdsp1|chr1:74526440-74526939	0.166962518967366	.	.
chr1	74505730	74506229	chr1	74303434	74303933	Cnot9|chr1:74303434-74303933	0.194293750881585	.	.
chr1	74505730	74506229	chr1	74303949	74304448	Cnot9|chr1:74303949-74304448	0.239155453732719	.	.
chr1	74505730	74506229	chr1	74313260	74313759	Cnot9|chr1:74313260-74313759	0.288314392865173	.	.
chr1	74505730	74506229	chr1	74397348	74397847	Cnot9|chr1:74397348-74397847	0.263317864976323	.	.
chr1	74505730	74506229	chr1	74415126	74415625	Cnot9|chr1:74415126-74415625	0.329944603681314	.	.
chr1	74505730	74506229	chr1	74772969	74773468	Cnot9|chr1:74772969-74773468	0.199526810063228	.	.
chr1	74505730	74506229	chr1	74882110	74882609	Cnot9|chr1:74882110-74882609	0.197366020147896	.	.
chr1	74506443	74506942	chr1	74397348	74397847	Cnot9|chr1:74397348-74397847	0.352647498676347	.	.
chr1	74506443	74506942	chr1	74858307	74858806	Cnot9|chr1:74858307-74858806	0.151469250864094	.	.
chr1	74506443	74506942	chr1	74882110	74882609	Cnot9|chr1:74882110-74882609	0.287758389760996	.	.
chr1	74542596	74543095	chr1	74303949	74304448	Plcd4|chr1:74303949-74304448	0.203777063862895	.	.
chr1	74542596	74543095	chr1	74368126	74368625	Plcd4|chr1:74368126-74368625	0.172037417819104	.	.
chr1	74542596	74543095	chr1	74397348	74397847	Plcd4|chr1:74397348-74397847	0.187810006662929	.	.
chr1	74542596	74543095	chr1	74806444	74806943	Plcd4|chr1:74806444-74806943	0.168886995818786	.	.
chr1	74542596	74543095	chr1	74806952	74807451	Plcd4|chr1:74806952-74807451	0.165391281370878	.	.
chr1	74542596	74543095	chr1	74808065	74808564	Plcd4|chr1:74808065-74808564	0.161852441649495	.	.
chr1	74542596	74543095	chr1	74858307	74858806	Plcd4|chr1:74858307-74858806	0.154778340385612	.	.
chr1	74587962	74588461	chr1	74303434	74303933	Bcs1l|chr1:74303434-74303933	0.219750018478313	.	.
chr1	74587962	74588461	chr1	74303434	74303933	Zfp142|chr1:74303434-74303933	0.219750018478313	.	.
chr1	74587962	74588461	chr1	74386756	74387255	Bcs1l|chr1:74386756-74387255	0.204285690486973	.	.
chr1	74587962	74588461	chr1	74386756	74387255	Zfp142|chr1:74386756-74387255	0.204285690486973	.	.
chr1	74587962	74588461	chr1	74397348	74397847	Bcs1l|chr1:74397348-74397847	0.550915524794975	.	.
chr1	74587962	74588461	chr1	74397348	74397847	Zfp142|chr1:74397348-74397847	0.550915524794975	.	.
chr1	74587962	74588461	chr1	74415126	74415625	Bcs1l|chr1:74415126-74415625	0.218860640126385	.	.
chr1	74587962	74588461	chr1	74415126	74415625	Zfp142|chr1:74415126-74415625	0.218860640126385	.	.
chr1	74587962	74588461	chr1	74882110	74882609	Bcs1l|chr1:74882110-74882609	0.372967597301121	.	.
chr1	74587962	74588461	chr1	74882110	74882609	Zfp142|chr1:74882110-74882609	0.372967597301121	.	.
chr1	74601175	74601674	chr1	74303434	74303933	Rnf25|chr1:74303434-74303933	0.324131832111261	.	.
chr1	74601175	74601674	chr1	74303434	74303933	Stk36|chr1:74303434-74303933	0.324131832111261	.	.
chr1	74601175	74601674	chr1	74386756	74387255	Rnf25|chr1:74386756-74387255	0.182296618302612	.	.
chr1	74601175	74601674	chr1	74386756	74387255	Stk36|chr1:74386756-74387255	0.182296618302612	.	.
chr1	74601175	74601674	chr1	74397348	74397847	Rnf25|chr1:74397348-74397847	0.510998074821971	.	.
chr1	74601175	74601674	chr1	74397348	74397847	Stk36|chr1:74397348-74397847	0.510998074821971	.	.
chr1	74601175	74601674	chr1	74415126	74415625	Rnf25|chr1:74415126-74415625	0.167606828840389	.	.
chr1	74601175	74601674	chr1	74415126	74415625	Stk36|chr1:74415126-74415625	0.167606828840389	.	.
chr1	74601175	74601674	chr1	74437955	74438454	Rnf25|chr1:74437955-74438454	0.203441278380773	.	.
chr1	74601175	74601674	chr1	74437955	74438454	Stk36|chr1:74437955-74438454	0.203441278380773	.	.
chr1	74601175	74601674	chr1	74816731	74817230	Rnf25|chr1:74816731-74817230	0.258389376462642	.	.
chr1	74601175	74601674	chr1	74816731	74817230	Stk36|chr1:74816731-74817230	0.258389376462642	.	.
chr1	74601175	74601674	chr1	74882110	74882609	Rnf25|chr1:74882110-74882609	0.248746867099578	.	.
chr1	74601175	74601674	chr1	74882110	74882609	Stk36|chr1:74882110-74882609	0.248746867099578	.	.
chr1	74661495	74661994	chr1	74386756	74387255	Ttll4|chr1:74386756-74387255	0.202598567884122	.	.
chr1	74661495	74661994	chr1	74423066	74423565	Ttll4|chr1:74423066-74423565	0.329609844804249	.	.
chr1	74661495	74661994	chr1	74526440	74526939	Ttll4|chr1:74526440-74526939	0.349732634077447	.	.
chr1	74661495	74661994	chr1	74806444	74806943	Ttll4|chr1:74806444-74806943	0.199436430589859	.	.
chr1	74661495	74661994	chr1	74816731	74817230	Ttll4|chr1:74816731-74817230	0.489374236207594	.	.
chr1	74661495	74661994	chr1	74858307	74858806	Ttll4|chr1:74858307-74858806	0.163768020526829	.	.
chr1	74712949	74713448	chr1	74303949	74304448	Cyp27a1|chr1:74303949-74304448	0.165170233600327	.	.
chr1	74712949	74713448	chr1	74437955	74438454	Cyp27a1|chr1:74437955-74438454	0.25794057166917	.	.
chr1	74712949	74713448	chr1	74721635	74722134	Cyp27a1|chr1:74721635-74722134	0.325852975015631	.	.
chr1	74712949	74713448	chr1	74794449	74794948	Cyp27a1|chr1:74794449-74794948	0.211088999422714	.	.
chr1	74712949	74713448	chr1	74816731	74817230	Cyp27a1|chr1:74816731-74817230	0.237462059136459	.	.
chr1	74713683	74714182	chr1	74721635	74722134	Cyp27a1|chr1:74721635-74722134	0.373228542678394	.	.
chr1	74713683	74714182	chr1	74858307	74858806	Cyp27a1|chr1:74858307-74858806	0.181162106124454	.	.
chr1	74713683	74714182	chr1	74926640	74927139	Cyp27a1|chr1:74926640-74927139	0.412931849158974	.	.
chr1	74748718	74749217	chr1	74423066	74423565	Prkag3|chr1:74423066-74423565	0.236303738687118	.	.
chr1	74748718	74749217	chr1	74806444	74806943	Prkag3|chr1:74806444-74806943	0.227100171557477	.	.
chr1	74748718	74749217	chr1	74806952	74807451	Prkag3|chr1:74806952-74807451	0.15309140932972	.	.
chr1	74748718	74749217	chr1	74808065	74808564	Prkag3|chr1:74808065-74808564	0.20036797306218	.	.
chr1	74748718	74749217	chr1	74948735	74949234	Prkag3|chr1:74948735-74949234	0.179096867134621	.	.
chr1	74854708	74855207	chr1	74772969	74773468	Cdk5r2|chr1:74772969-74773468	0.169364558550746	.	.
chr1	74854708	74855207	chr1	74794449	74794948	Cdk5r2|chr1:74794449-74794948	0.147752348638119	.	.
chr1	74854708	74855207	chr1	74882110	74882609	Cdk5r2|chr1:74882110-74882609	0.318231634594996	.	.
chr1	74854708	74855207	chr1	74894978	74895477	Cdk5r2|chr1:74894978-74895477	0.250330663534095	.	.
chr1	74854708	74855207	chr1	75016818	75017317	Cdk5r2|chr1:75016818-75017317	0.183695557735937	.	.
chr1	74854708	74855207	chr1	75218312	75218811	Cdk5r2|chr1:75218312-75218811	0.313417655287221	.	.
chr1	75124760	75125259	chr1	74926640	74927139	Nhej1|chr1:74926640-74927139	0.307551162362053	.	.
chr1	75124760	75125259	chr1	74964428	74964927	Nhej1|chr1:74964428-74964927	0.375143697880411	.	.
chr1	75124760	75125259	chr1	75031996	75032495	Nhej1|chr1:75031996-75032495	0.267952565486507	.	.
chr1	75124760	75125259	chr1	75218312	75218811	Nhej1|chr1:75218312-75218811	0.188091862606279	.	.
chr1	75124760	75125259	chr1	75263237	75263736	Nhej1|chr1:75263237-75263736	0.27648653969145	.	.
chr1	75124760	75125259	chr1	75347435	75347934	Nhej1|chr1:75347435-75347934	0.296714625428385	.	.
chr1	75142499	75142998	chr1	74964428	74964927	Cnppd1|chr1:74964428-74964927	0.314859071285079	.	.
chr1	75142499	75142998	chr1	74964428	74964927	Retreg2|chr1:74964428-74964927	0.314859071285079	.	.
chr1	75142499	75142998	chr1	75263237	75263736	Cnppd1|chr1:75263237-75263736	0.234995915103388	.	.
chr1	75142499	75142998	chr1	75263237	75263736	Retreg2|chr1:75263237-75263736	0.234995915103388	.	.
chr1	75142499	75142998	chr1	75405531	75406030	Cnppd1|chr1:75405531-75406030	0.272014805342607	.	.
chr1	75142499	75142998	chr1	75405531	75406030	Retreg2|chr1:75405531-75406030	0.272014805342607	.	.
chr1	75168424	75168923	chr1	75405531	75406030	Zfand2b|chr1:75405531-75406030	0.374553493003084	.	.
chr1	75168424	75168923	chr1	75487302	75487801	Zfand2b|chr1:75487302-75487801	0.230769721480892	.	.
chr1	75180079	75180578	chr1	74808065	74808564	Abcb6|chr1:74808065-74808564	0.265043181132004	.	.
chr1	75180079	75180578	chr1	74858307	74858806	Abcb6|chr1:74858307-74858806	0.325232379902345	.	.
chr1	75180079	75180578	chr1	75263237	75263736	Abcb6|chr1:75263237-75263736	0.202695062349074	.	.
chr1	75180079	75180578	chr1	75467494	75467993	Abcb6|chr1:75467494-75467993	0.38409660120395	.	.
chr1	75191753	75192252	chr1	74806444	74806943	Ankzf1|chr1:74806444-74806943	0.213250396390232	.	.
chr1	75191753	75192252	chr1	74806444	74806943	Atg9a|chr1:74806444-74806943	0.213250396390232	.	.
chr1	75191753	75192252	chr1	74858307	74858806	Ankzf1|chr1:74858307-74858806	0.198540837500078	.	.
chr1	75191753	75192252	chr1	74858307	74858806	Atg9a|chr1:74858307-74858806	0.198540837500078	.	.
chr1	75191753	75192252	chr1	75218312	75218811	Ankzf1|chr1:75218312-75218811	0.162852456255057	.	.
chr1	75191753	75192252	chr1	75218312	75218811	Atg9a|chr1:75218312-75218811	0.162852456255057	.	.
chr1	75210546	75211045	chr1	75031996	75032495	Glb1l|chr1:75031996-75032495	0.147804920669227	.	.
chr1	75210546	75211045	chr1	75031996	75032495	Stk16|chr1:75031996-75032495	0.147804920669227	.	.
chr1	75210546	75211045	chr1	75263237	75263736	Glb1l|chr1:75263237-75263736	0.208300876590364	.	.
chr1	75210546	75211045	chr1	75263237	75263736	Stk16|chr1:75263237-75263736	0.208300876590364	.	.
chr1	75219086	75219585	chr1	74882110	74882609	Tuba4a|chr1:74882110-74882609	0.457675089952484	.	.
chr1	75219086	75219585	chr1	75347435	75347934	Tuba4a|chr1:75347435-75347934	0.266729735136756	.	.
chr1	75236144	75236643	chr1	75016818	75017317	Dnajb2|chr1:75016818-75017317	0.154998882210165	.	.
chr1	75236144	75236643	chr1	75487302	75487801	Dnajb2|chr1:75487302-75487801	0.196055591403624	.	.
chr1	75236651	75237150	chr1	74806952	74807451	Dnajb2|chr1:74806952-74807451	0.183404457958191	.	.
chr1	75236651	75237150	chr1	74894978	74895477	Dnajb2|chr1:74894978-74895477	0.31777551815785	.	.
chr1	75236651	75237150	chr1	75218312	75218811	Dnajb2|chr1:75218312-75218811	0.228339184676379	.	.
chr1	75236651	75237150	chr1	75347435	75347934	Dnajb2|chr1:75347435-75347934	0.23671852472182	.	.
chr1	75236651	75237150	chr1	75405531	75406030	Dnajb2|chr1:75405531-75406030	0.276778623462567	.	.
chr1	75236651	75237150	chr1	75487302	75487801	Dnajb2|chr1:75487302-75487801	0.168979696675945	.	.
chr1	75251521	75252020	chr1	75016818	75017317	Gm28294|chr1:75016818-75017317	0.197424910093301	.	.
chr1	75251521	75252020	chr1	75405531	75406030	Gm28294|chr1:75405531-75406030	0.155294023474737	.	.
chr1	75251521	75252020	chr1	75467494	75467993	Gm28294|chr1:75467494-75467993	0.154044734894163	.	.
chr1	75251521	75252020	chr1	75487302	75487801	Gm28294|chr1:75487302-75487801	0.17339277219372	.	.
chr1	75251521	75252020	chr1	75559353	75559852	Gm28294|chr1:75559353-75559852	0.225420490847924	.	.
chr1	75264008	75264507	chr1	75218312	75218811	Ptprn|chr1:75218312-75218811	0.214401118905718	.	.
chr1	75264008	75264507	chr1	75263237	75263736	Ptprn|chr1:75263237-75263736	0.510303071046316	.	.
chr1	75264008	75264507	chr1	75347435	75347934	Ptprn|chr1:75347435-75347934	0.27179936843251	.	.
chr1	75264008	75264507	chr1	75405531	75406030	Ptprn|chr1:75405531-75406030	0.23702806593856	.	.
chr1	75264008	75264507	chr1	75467494	75467993	Ptprn|chr1:75467494-75467993	0.181923140368174	.	.
chr1	75264008	75264507	chr1	75652505	75653004	Ptprn|chr1:75652505-75653004	0.179979601832459	.	.
chr1	75264008	75264507	chr1	75660624	75661123	Ptprn|chr1:75660624-75661123	0.171652577105278	.	.
chr1	75277375	75277874	chr1	75031996	75032495	Resp18|chr1:75031996-75032495	0.238237868726034	.	.
chr1	75277375	75277874	chr1	75405531	75406030	Resp18|chr1:75405531-75406030	0.247964930274842	.	.
chr1	75316812	75317311	chr1	75031996	75032495	Dnpep|chr1:75031996-75032495	0.150801621203522	.	.
chr1	75316812	75317311	chr1	75559353	75559852	Dnpep|chr1:75559353-75559852	0.200072289686783	.	.
chr1	75317346	75317845	chr1	75218312	75218811	Dnpep|chr1:75218312-75218811	0.287856676434077	.	.
chr1	75317346	75317845	chr1	75347435	75347934	Dnpep|chr1:75347435-75347934	0.520666746455566	.	.
chr1	75317346	75317845	chr1	75405531	75406030	Dnpep|chr1:75405531-75406030	0.32540195985954	.	.
chr1	75317346	75317845	chr1	75660624	75661123	Dnpep|chr1:75660624-75661123	0.245511577386373	.	.
chr1	75478598	75479097	chr1	75031996	75032495	Chpf|chr1:75031996-75032495	0.335556108085584	.	.
chr1	75478598	75479097	chr1	75031996	75032495	Tmem198|chr1:75031996-75032495	0.335556108085584	.	.
chr1	75479156	75479655	chr1	75016818	75017317	Chpf|chr1:75016818-75017317	0.178747985188928	.	.
chr1	75479156	75479655	chr1	75016818	75017317	Chpf|chr1:75016818-75017317	0.178747985188929	.	.
chr1	75479156	75479655	chr1	75016818	75017317	Tmem198|chr1:75016818-75017317	0.178747985188928	.	.
chr1	75479156	75479655	chr1	75016818	75017317	Tmem198|chr1:75016818-75017317	0.178747985188929	.	.
chr1	75479156	75479655	chr1	75218312	75218811	Chpf|chr1:75218312-75218811	0.166609329928549	.	.
chr1	75479156	75479655	chr1	75218312	75218811	Tmem198|chr1:75218312-75218811	0.166609329928549	.	.
chr1	75479156	75479655	chr1	75347435	75347934	Chpf|chr1:75347435-75347934	0.304884035373388	.	.
chr1	75479156	75479655	chr1	75347435	75347934	Tmem198|chr1:75347435-75347934	0.304884035373388	.	.
chr1	75479156	75479655	chr1	75660624	75661123	Chpf|chr1:75660624-75661123	0.165519242844696	.	.
chr1	75479156	75479655	chr1	75660624	75661123	Tmem198|chr1:75660624-75661123	0.165519242844696	.	.
chr1	75505376	75505875	chr1	75915328	75915827	Obsl1|chr1:75915328-75915827	0.354146159251702	.	.
chr1	76488968	76489467	chr1	76637353	76637852	Gm17751|chr1:76637353-76637852	0.16993681555664	.	.
chr1	76489516	76490015	chr1	76163505	76164004	Gm17751|chr1:76163505-76164004	0.451061266829023	.	.
chr1	76489516	76490015	chr1	76450781	76451280	Gm17751|chr1:76450781-76451280	0.266412725945955	.	.
chr1	76489516	76490015	chr1	76650770	76651269	Gm17751|chr1:76650770-76651269	0.151787174301933	.	.
chr1	76489516	76490015	chr1	76658120	76658619	Gm17751|chr1:76658120-76658619	0.237322159553084	.	.
chr1	77514939	77515438	chr1	77407471	77407970	Epha4|chr1:77407471-77407970	0.2111206161229	.	.
chr1	77514939	77515438	chr1	77407471	77407970	Gm28386|chr1:77407471-77407970	0.2111206161229	.	.
chr1	77514939	77515438	chr1	77487805	77488304	Epha4|chr1:77487805-77488304	0.156732894356915	.	.
chr1	77514939	77515438	chr1	77487805	77488304	Gm28386|chr1:77487805-77488304	0.156732894356915	.	.
chr1	78310032	78310531	chr1	78459023	78459522	Sgpp2|chr1:78459023-78459522	0.168542908530123	.	.
chr1	78310931	78311430	chr1	78025548	78026047	Sgpp2|chr1:78025548-78026047	0.320796963144042	.	.
chr1	78310931	78311430	chr1	78402059	78402558	Sgpp2|chr1:78402059-78402558	0.24403475691177	.	.
chr1	78488387	78488886	chr1	78425895	78426394	Farsb|chr1:78425895-78426394	0.298608928914918	.	.
chr1	78488387	78488886	chr1	78448136	78448635	Farsb|chr1:78448136-78448635	0.316544867930296	.	.
chr1	78488900	78489399	chr1	78425895	78426394	Farsb|chr1:78425895-78426394	0.246308701485223	.	.
chr1	78609051	78609550	chr1	78811607	78812106	5730419F03Rik|chr1:78811607-78812106	0.267360860934785	.	.
chr1	78657540	78658039	chr1	78507156	78507655	Acsl3|chr1:78507156-78507655	0.445539068869234	.	.
chr1	78657540	78658039	chr1	78507156	78507655	Utp14b|chr1:78507156-78507655	0.445539068869234	.	.
chr1	78657540	78658039	chr1	78568163	78568662	Acsl3|chr1:78568163-78568662	0.191699721317355	.	.
chr1	78657540	78658039	chr1	78568163	78568662	Utp14b|chr1:78568163-78568662	0.191699721317355	.	.
chr1	78657540	78658039	chr1	78598348	78598847	Acsl3|chr1:78598348-78598847	0.279714855892652	.	.
chr1	78657540	78658039	chr1	78598348	78598847	Utp14b|chr1:78598348-78598847	0.279714855892652	.	.
chr1	78657540	78658039	chr1	78724400	78724899	Acsl3|chr1:78724400-78724899	0.327017460414343	.	.
chr1	78657540	78658039	chr1	78724400	78724899	Acsl3|chr1:78724400-78724899	0.327017460414344	.	.
chr1	78657540	78658039	chr1	78724400	78724899	Utp14b|chr1:78724400-78724899	0.327017460414343	.	.
chr1	78657540	78658039	chr1	78724400	78724899	Utp14b|chr1:78724400-78724899	0.327017460414344	.	.
chr1	78657540	78658039	chr1	78784861	78785360	Acsl3|chr1:78784861-78785360	0.279980177393779	.	.
chr1	78657540	78658039	chr1	78784861	78785360	Utp14b|chr1:78784861-78785360	0.279980177393779	.	.
chr1	78658201	78658700	chr1	78537485	78537984	Acsl3|chr1:78537485-78537984	0.248195206286376	.	.
chr1	78658201	78658700	chr1	78537485	78537984	Utp14b|chr1:78537485-78537984	0.248195206286376	.	.
chr1	79671350	79671849	chr1	79423731	79424230	Ap1s3|chr1:79423731-79424230	0.216354103671349	.	.
chr1	79671350	79671849	chr1	79430190	79430689	Ap1s3|chr1:79430190-79430689	0.153147533117744	.	.
chr1	79671350	79671849	chr1	79580908	79581407	Ap1s3|chr1:79580908-79581407	0.252248299616487	.	.
chr1	79671948	79672447	chr1	79423731	79424230	Ap1s3|chr1:79423731-79424230	0.18373415111884	.	.
chr1	79775809	79776308	chr1	79741022	79741521	Mrpl44|chr1:79741022-79741521	0.221229467215694	.	.
chr1	79775809	79776308	chr1	79741022	79741521	Wdfy1|chr1:79741022-79741521	0.221229467215694	.	.
chr1	79775809	79776308	chr1	80221180	80221679	Mrpl44|chr1:80221180-80221679	0.206997607321789	.	.
chr1	79775809	79776308	chr1	80221180	80221679	Wdfy1|chr1:80221180-80221679	0.206997607321789	.	.
chr1	80217358	80217857	chr1	80216806	80217305	Fam124b|chr1:80216806-80217305	0.361125609820894	.	.
chr1	80217358	80217857	chr1	80230629	80231128	Fam124b|chr1:80230629-80231128	0.205146989542654	.	.
chr1	80217358	80217857	chr1	80449406	80449905	Fam124b|chr1:80449406-80449905	0.330302000400467	.	.
chr1	80339971	80340470	chr1	80230629	80231128	Cul3|chr1:80230629-80231128	0.211617043195384	.	.
chr1	80339971	80340470	chr1	80449406	80449905	Cul3|chr1:80449406-80449905	0.217679054910229	.	.
chr1	80340736	80341235	chr1	80010595	80011094	Cul3|chr1:80010595-80011094	0.272092636903117	.	.
chr1	80340736	80341235	chr1	80216806	80217305	Cul3|chr1:80216806-80217305	0.247266333083658	.	.
chr1	80340736	80341235	chr1	80230629	80231128	Cul3|chr1:80230629-80231128	0.181636036324482	.	.
chr1	80757286	80757785	chr1	80575097	80575596	Dock10|chr1:80575097-80575596	0.194258907346371	.	.
chr1	80757286	80757785	chr1	81080604	81081103	Dock10|chr1:81080604-81081103	0.339809806245626	.	.
chr1	80757286	80757785	chr1	81179171	81179670	Dock10|chr1:81179171-81179670	0.291206302451668	.	.
chr1	80758332	80758831	chr1	80963101	80963600	Dock10|chr1:80963101-80963600	0.146870727703646	.	.
chr1	80758332	80758831	chr1	80977462	80977961	Dock10|chr1:80977462-80977961	0.227142784846635	.	.
chr1	80758332	80758831	chr1	81150453	81150952	Dock10|chr1:81150453-81150952	0.38499064864354	.	.
chr1	80758332	80758831	chr1	81214970	81215469	Dock10|chr1:81214970-81215469	0.154360372888452	.	.
chr1	81076257	81076756	chr1	81253902	81254401	Nyap2|chr1:81253902-81254401	0.405066900651982	.	.
chr1	81076257	81076756	chr1	81301648	81302147	Nyap2|chr1:81301648-81302147	0.233802868633675	.	.
chr1	81076257	81076756	chr1	81310082	81310581	Nyap2|chr1:81310082-81310581	0.176068917167659	.	.
chr1	81076879	81077378	chr1	80945003	80945502	Nyap2|chr1:80945003-80945502	0.156645584975042	.	.
chr1	81076879	81077378	chr1	81300665	81301164	Nyap2|chr1:81300665-81301164	0.473063891949152	.	.
chr1	82291243	82291742	chr1	82068945	82069444	Irs1|chr1:82068945-82069444	0.291200667794373	.	.
chr1	82291243	82291742	chr1	82073388	82073887	Irs1|chr1:82073388-82073887	0.175693273936243	.	.
chr1	82291243	82291742	chr1	82283141	82283640	Irs1|chr1:82283141-82283640	0.146807380608244	.	.
chr1	82291243	82291742	chr1	82364089	82364588	Irs1|chr1:82364089-82364588	0.178593910593841	.	.
chr1	82291243	82291742	chr1	82433306	82433805	Irs1|chr1:82433306-82433805	0.251335367796928	.	.
chr1	82724600	82725099	chr1	82901097	82901596	C430014B12Rik|chr1:82901097-82901596	0.209155719574269	.	.
chr1	82724600	82725099	chr1	82901097	82901596	Mff|chr1:82901097-82901596	0.209155719574269	.	.
chr1	82725115	82725614	chr1	82893182	82893681	C430014B12Rik|chr1:82893182-82893681	0.146903875424979	.	.
chr1	82725115	82725614	chr1	82893182	82893681	Mff|chr1:82893182-82893681	0.146903875424979	.	.
chr1	82725115	82725614	chr1	82901097	82901596	C430014B12Rik|chr1:82901097-82901596	0.203503638905481	.	.
chr1	82725115	82725614	chr1	82901097	82901596	Mff|chr1:82901097-82901596	0.203503638905481	.	.
chr1	82839194	82839693	chr1	82617680	82618179	Agfg1|chr1:82617680-82618179	0.145922398044211	.	.
chr1	82839194	82839693	chr1	83076078	83076577	Agfg1|chr1:83076078-83076577	0.17594532006364	.	.
chr1	82839194	82839693	chr1	83099168	83099667	Agfg1|chr1:83099168-83099667	0.265963575170098	.	.
chr1	83037972	83038471	chr1	82852933	82853432	Slc19a3|chr1:82852933-82853432	0.207801508343252	.	.
chr1	83037972	83038471	chr1	82880089	82880588	Slc19a3|chr1:82880089-82880588	0.191141030693214	.	.
chr1	83037972	83038471	chr1	83099168	83099667	Slc19a3|chr1:83099168-83099667	0.259143983174723	.	.
chr1	83159481	83159980	chr1	82864000	82864499	Daw1|chr1:82864000-82864499	0.186081254569065	.	.
chr1	83159481	83159980	chr1	82864513	82865012	Daw1|chr1:82864513-82865012	0.281028607250494	.	.
chr1	83159481	83159980	chr1	83020485	83020984	Daw1|chr1:83020485-83020984	0.220611956733743	.	.
chr1	83159481	83159980	chr1	83076078	83076577	Daw1|chr1:83076078-83076577	0.166353031334163	.	.
chr1	83159481	83159980	chr1	83099168	83099667	Daw1|chr1:83099168-83099667	0.209515196200054	.	.
chr1	83407918	83408417	chr1	83036820	83037319	Sphkap|chr1:83036820-83037319	0.199330917016795	.	.
chr1	83407918	83408417	chr1	83099168	83099667	Sphkap|chr1:83099168-83099667	0.145367709258871	.	.
chr1	83407918	83408417	chr1	83633728	83634227	Sphkap|chr1:83633728-83634227	0.212751553770814	.	.
chr1	84839165	84839664	chr1	84827638	84828137	Fbxo36|chr1:84827638-84828137	0.247069362395719	.	.
chr1	84839165	84839664	chr1	84881481	84881980	Fbxo36|chr1:84881481-84881980	0.29449163634056	.	.
chr1	84934371	84934870	chr1	84838531	84839030	Slc16a14|chr1:84838531-84839030	0.177655384027199	.	.
chr1	84934883	84935382	chr1	84838531	84839030	Slc16a14|chr1:84838531-84839030	0.149315683418045	.	.
chr1	84934883	84935382	chr1	84864332	84864831	Slc16a14|chr1:84864332-84864831	0.180867693814679	.	.
chr1	85793160	85793659	chr1	85624464	85624963	Cab39|chr1:85624464-85624963	0.400178673857942	.	.
chr1	85793160	85793659	chr1	85678714	85679213	Cab39|chr1:85678714-85679213	0.245320689917398	.	.
chr1	85793160	85793659	chr1	85900577	85901076	Cab39|chr1:85900577-85901076	0.275461533939726	.	.
chr1	85894955	85895454	chr1	85624464	85624963	Itm2c|chr1:85624464-85624963	0.195621743386134	.	.
chr1	85894955	85895454	chr1	85895455	85895954	Itm2c|chr1:85895455-85895954	0.389981032466253	.	.
chr1	86358737	86359236	chr1	86263508	86264007	C130036L24Rik|chr1:86263508-86264007	0.298142041293812	.	.
chr1	86358737	86359236	chr1	86263508	86264007	Ncl|chr1:86263508-86264007	0.298142041293812	.	.
chr1	86358737	86359236	chr1	86339345	86339844	C130036L24Rik|chr1:86339345-86339844	0.390273529979203	.	.
chr1	86358737	86359236	chr1	86339345	86339844	Ncl|chr1:86339345-86339844	0.390273529979203	.	.
chr1	86358737	86359236	chr1	86435332	86435831	C130036L24Rik|chr1:86435332-86435831	0.189925427425246	.	.
chr1	86358737	86359236	chr1	86435332	86435831	Ncl|chr1:86435332-86435831	0.189925427425246	.	.
chr1	86358737	86359236	chr1	86440464	86440963	C130036L24Rik|chr1:86440464-86440963	0.202268848061723	.	.
chr1	86358737	86359236	chr1	86440464	86440963	Ncl|chr1:86440464-86440963	0.202268848061723	.	.
chr1	86358737	86359236	chr1	86442428	86442927	C130036L24Rik|chr1:86442428-86442927	0.200718513488719	.	.
chr1	86358737	86359236	chr1	86442428	86442927	Ncl|chr1:86442428-86442927	0.200718513488719	.	.
chr1	86358737	86359236	chr1	86503968	86504467	C130036L24Rik|chr1:86503968-86504467	0.181773875145623	.	.
chr1	86358737	86359236	chr1	86503968	86504467	Ncl|chr1:86503968-86504467	0.181773875145623	.	.
chr1	86358737	86359236	chr1	86586879	86587378	C130036L24Rik|chr1:86586879-86587378	0.225268412721991	.	.
chr1	86358737	86359236	chr1	86586879	86587378	Ncl|chr1:86586879-86587378	0.225268412721991	.	.
chr1	86359268	86359767	chr1	86263508	86264007	C130036L24Rik|chr1:86263508-86264007	0.247528473489896	.	.
chr1	86359268	86359767	chr1	86263508	86264007	Ncl|chr1:86263508-86264007	0.247528473489896	.	.
chr1	86359268	86359767	chr1	86339345	86339844	C130036L24Rik|chr1:86339345-86339844	0.250593491037974	.	.
chr1	86359268	86359767	chr1	86339345	86339844	Ncl|chr1:86339345-86339844	0.250593491037974	.	.
chr1	86359268	86359767	chr1	86371911	86372410	C130036L24Rik|chr1:86371911-86372410	0.203628366233798	.	.
chr1	86359268	86359767	chr1	86371911	86372410	Ncl|chr1:86371911-86372410	0.203628366233798	.	.
chr1	86359268	86359767	chr1	86379079	86379578	C130036L24Rik|chr1:86379079-86379578	0.243175345977498	.	.
chr1	86359268	86359767	chr1	86379079	86379578	Ncl|chr1:86379079-86379578	0.243175345977498	.	.
chr1	86359268	86359767	chr1	86408708	86409207	C130036L24Rik|chr1:86408708-86409207	0.375758890030997	.	.
chr1	86359268	86359767	chr1	86408708	86409207	Ncl|chr1:86408708-86409207	0.375758890030997	.	.
chr1	86359268	86359767	chr1	86434501	86435000	C130036L24Rik|chr1:86434501-86435000	0.16973890308825	.	.
chr1	86359268	86359767	chr1	86434501	86435000	Ncl|chr1:86434501-86435000	0.16973890308825	.	.
chr1	86359268	86359767	chr1	86440464	86440963	C130036L24Rik|chr1:86440464-86440963	0.245206482801444	.	.
chr1	86359268	86359767	chr1	86440464	86440963	Ncl|chr1:86440464-86440963	0.245206482801444	.	.
chr1	86359268	86359767	chr1	86442428	86442927	C130036L24Rik|chr1:86442428-86442927	0.318037639414974	.	.
chr1	86359268	86359767	chr1	86442428	86442927	Ncl|chr1:86442428-86442927	0.318037639414974	.	.
chr1	86359268	86359767	chr1	86487143	86487642	C130036L24Rik|chr1:86487143-86487642	0.239067274422873	.	.
chr1	86359268	86359767	chr1	86487143	86487642	Ncl|chr1:86487143-86487642	0.239067274422873	.	.
chr1	86359268	86359767	chr1	86525204	86525703	C130036L24Rik|chr1:86525204-86525703	0.343416826273267	.	.
chr1	86359268	86359767	chr1	86525204	86525703	Ncl|chr1:86525204-86525703	0.343416826273267	.	.
chr1	86359268	86359767	chr1	86565495	86565994	C130036L24Rik|chr1:86565495-86565994	0.240864893040127	.	.
chr1	86359268	86359767	chr1	86565495	86565994	Ncl|chr1:86565495-86565994	0.240864893040127	.	.
chr1	86359268	86359767	chr1	86586879	86587378	C130036L24Rik|chr1:86586879-86587378	0.240055078372978	.	.
chr1	86359268	86359767	chr1	86586879	86587378	Ncl|chr1:86586879-86587378	0.240055078372978	.	.
chr1	86526360	86526859	chr1	86257360	86257859	Ptma|chr1:86257360-86257859	0.265034659188619	.	.
chr1	86526360	86526859	chr1	86408187	86408686	Ptma|chr1:86408187-86408686	0.221799881225515	.	.
chr1	86526360	86526859	chr1	86408708	86409207	Ptma|chr1:86408708-86409207	0.380309226079583	.	.
chr1	86526360	86526859	chr1	86433961	86434460	Ptma|chr1:86433961-86434460	0.15678264184261	.	.
chr1	86526360	86526859	chr1	86434501	86435000	Ptma|chr1:86434501-86435000	0.313299507975372	.	.
chr1	86526360	86526859	chr1	86442428	86442927	Ptma|chr1:86442428-86442927	0.186226021994441	.	.
chr1	86526360	86526859	chr1	86470639	86471138	Ptma|chr1:86470639-86471138	0.320357285806842	.	.
chr1	86526360	86526859	chr1	86472164	86472663	Ptma|chr1:86472164-86472663	0.161737860759644	.	.
chr1	86526360	86526859	chr1	86487143	86487642	Ptma|chr1:86487143-86487642	0.42437847893206	.	.
chr1	86526360	86526859	chr1	86525204	86525703	Ptma|chr1:86525204-86525703	0.193071811492871	.	.
chr1	86526360	86526859	chr1	86565495	86565994	Ptma|chr1:86565495-86565994	0.20722707451265	.	.
chr1	86526360	86526859	chr1	86993903	86994402	Ptma|chr1:86993903-86994402	0.413695637418913	.	.
chr1	86582078	86582577	chr1	86371911	86372410	Cops7b|chr1:86371911-86372410	0.220654048430158	.	.
chr1	86582078	86582577	chr1	86371911	86372410	Pde6d|chr1:86371911-86372410	0.220654048430158	.	.
chr1	86582078	86582577	chr1	86435332	86435831	Cops7b|chr1:86435332-86435831	0.302780155730902	.	.
chr1	86582078	86582577	chr1	86435332	86435831	Pde6d|chr1:86435332-86435831	0.302780155730902	.	.
chr1	86582078	86582577	chr1	86442428	86442927	Cops7b|chr1:86442428-86442927	0.152919053290913	.	.
chr1	86582078	86582577	chr1	86442428	86442927	Pde6d|chr1:86442428-86442927	0.152919053290913	.	.
chr1	86582078	86582577	chr1	86840399	86840898	Cops7b|chr1:86840399-86840898	0.18297504804084	.	.
chr1	86582078	86582577	chr1	86840399	86840898	Pde6d|chr1:86840399-86840898	0.18297504804084	.	.
chr1	86582078	86582577	chr1	86925794	86926293	Cops7b|chr1:86925794-86926293	0.268319836500761	.	.
chr1	86582078	86582577	chr1	86925794	86926293	Pde6d|chr1:86925794-86926293	0.268319836500761	.	.
chr1	86582603	86583102	chr1	86257360	86257859	Cops7b|chr1:86257360-86257859	0.178159001214034	.	.
chr1	86582603	86583102	chr1	86257360	86257859	Pde6d|chr1:86257360-86257859	0.178159001214034	.	.
chr1	86582603	86583102	chr1	86379079	86379578	Cops7b|chr1:86379079-86379578	0.164840261859706	.	.
chr1	86582603	86583102	chr1	86379079	86379578	Pde6d|chr1:86379079-86379578	0.164840261859706	.	.
chr1	86582603	86583102	chr1	86434501	86435000	Cops7b|chr1:86434501-86435000	0.217126654145018	.	.
chr1	86582603	86583102	chr1	86434501	86435000	Pde6d|chr1:86434501-86435000	0.217126654145018	.	.
chr1	86582603	86583102	chr1	86840399	86840898	Cops7b|chr1:86840399-86840898	0.326714029305276	.	.
chr1	86582603	86583102	chr1	86840399	86840898	Pde6d|chr1:86840399-86840898	0.326714029305276	.	.
chr1	86582603	86583102	chr1	86925794	86926293	Cops7b|chr1:86925794-86926293	0.258075826540294	.	.
chr1	86582603	86583102	chr1	86925794	86926293	Pde6d|chr1:86925794-86926293	0.258075826540294	.	.
chr1	86669399	86669898	chr1	86442428	86442927	Nppc|chr1:86442428-86442927	0.180196796457329	.	.
chr1	86669399	86669898	chr1	86509365	86509864	Nppc|chr1:86509365-86509864	0.17560099544269	.	.
chr1	86669399	86669898	chr1	86931540	86932039	Nppc|chr1:86931540-86932039	0.302312012471442	.	.
chr1	86670393	86670892	chr1	86925794	86926293	Nppc|chr1:86925794-86926293	0.316655890924611	.	.
chr1	86703565	86704064	chr1	86379079	86379578	Dis3l2|chr1:86379079-86379578	0.289226210881218	.	.
chr1	86703565	86704064	chr1	86440464	86440963	Dis3l2|chr1:86440464-86440963	0.365486578805083	.	.
chr1	86703565	86704064	chr1	86525204	86525703	Dis3l2|chr1:86525204-86525703	0.155399197209053	.	.
chr1	86703565	86704064	chr1	86528114	86528613	Dis3l2|chr1:86528114-86528613	0.282745417904466	.	.
chr1	86703565	86704064	chr1	86931540	86932039	Dis3l2|chr1:86931540-86932039	0.309031150017596	.	.
chr1	87213673	87214172	chr1	86840399	86840898	Eif4e2|chr1:86840399-86840898	0.258030374685769	.	.
chr1	87213673	87214172	chr1	87042019	87042518	Eif4e2|chr1:87042019-87042518	0.172638471941265	.	.
chr1	87213673	87214172	chr1	87232918	87233417	Eif4e2|chr1:87232918-87233417	0.242753355815153	.	.
chr1	87213673	87214172	chr1	87270583	87271082	Eif4e2|chr1:87270583-87271082	0.211201612596846	.	.
chr1	87264078	87264577	chr1	87273514	87274013	Efhd1|chr1:87273514-87274013	0.163950502420699	.	.
chr1	87264078	87264577	chr1	87273514	87274013	Efhd1os|chr1:87273514-87274013	0.163950502420699	.	.
chr1	87264078	87264577	chr1	87493504	87494003	Efhd1|chr1:87493504-87494003	0.146487866518175	.	.
chr1	87264078	87264577	chr1	87493504	87494003	Efhd1os|chr1:87493504-87494003	0.146487866518175	.	.
chr1	87326698	87327197	chr1	87024170	87024669	Gigyf2|chr1:87024170-87024669	0.392502680681815	.	.
chr1	87326698	87327197	chr1	87232918	87233417	Gigyf2|chr1:87232918-87233417	0.440359106775556	.	.
chr1	87326698	87327197	chr1	87270583	87271082	Gigyf2|chr1:87270583-87271082	0.186009469805663	.	.
chr1	87326698	87327197	chr1	87292742	87293241	Gigyf2|chr1:87292742-87293241	0.228419447312788	.	.
chr1	87327249	87327748	chr1	87024170	87024669	Gigyf2|chr1:87024170-87024669	0.298021869594489	.	.
chr1	87327249	87327748	chr1	87232918	87233417	Gigyf2|chr1:87232918-87233417	0.541945428152508	.	.
chr1	87327249	87327748	chr1	87270583	87271082	Gigyf2|chr1:87270583-87271082	0.184125100622933	.	.
chr1	87327249	87327748	chr1	87594335	87594834	Gigyf2|chr1:87594335-87594834	0.195790439779931	.	.
chr1	87327249	87327748	chr1	87684734	87685233	Gigyf2|chr1:87684734-87685233	0.214497653969892	.	.
chr1	87510023	87510522	chr1	87270583	87271082	Neu2|chr1:87270583-87271082	0.147269138968096	.	.
chr1	87510023	87510522	chr1	87790735	87791234	Neu2|chr1:87790735-87791234	0.308769547927008	.	.
chr1	87755700	87756199	chr1	87700059	87700558	Atg16l1|chr1:87700059-87700558	0.325374816112326	.	.
chr1	87755700	87756199	chr1	87733143	87733642	Atg16l1|chr1:87733143-87733642	0.324721572452131	.	.
chr1	87755700	87756199	chr1	87790735	87791234	Atg16l1|chr1:87790735-87791234	0.181715609720658	.	.
chr1	88008031	88008530	chr1	88285505	88286004	Usp40|chr1:88285505-88286004	0.313976787306855	.	.
chr1	88008031	88008530	chr1	88318505	88319004	Usp40|chr1:88318505-88319004	0.204170948558687	.	.
chr1	88205505	88206004	chr1	88349543	88350042	Dnajb3|chr1:88349543-88350042	0.264956950719898	.	.
chr1	88205505	88206004	chr1	88415062	88415561	Dnajb3|chr1:88415062-88415561	0.201355490238596	.	.
chr1	88277410	88277909	chr1	88349543	88350042	Hjurp|chr1:88349543-88350042	0.345679082062114	.	.
chr1	88277410	88277909	chr1	88349543	88350042	Trpm8|chr1:88349543-88350042	0.345679082062114	.	.
chr1	88277410	88277909	chr1	88415062	88415561	Hjurp|chr1:88415062-88415561	0.363949510633065	.	.
chr1	88277410	88277909	chr1	88415062	88415561	Trpm8|chr1:88415062-88415561	0.363949510633065	.	.
chr1	88701430	88701929	chr1	88926272	88926771	Arl4c|chr1:88926272-88926771	0.191615402442946	.	.
chr1	88701430	88701929	chr1	88934597	88935096	Arl4c|chr1:88934597-88935096	0.335699883235002	.	.
chr1	88701430	88701929	chr1	88994968	88995467	Arl4c|chr1:88994968-88995467	0.204339076398817	.	.
chr1	88701944	88702443	chr1	88720400	88720899	Arl4c|chr1:88720400-88720899	0.199797069506082	.	.
chr1	88701944	88702443	chr1	88799314	88799813	Arl4c|chr1:88799314-88799813	0.169160852620215	.	.
chr1	89069980	89070479	chr1	89021632	89022131	Sh3bp4|chr1:89021632-89022131	0.418521287568215	.	.
chr1	89069980	89070479	chr1	89078255	89078754	Sh3bp4|chr1:89078255-89078754	0.200181317635807	.	.
chr1	89454554	89455053	chr1	89012380	89012879	Agap1|chr1:89012380-89012879	0.196732466553725	.	.
chr1	89454554	89455053	chr1	89021632	89022131	Agap1|chr1:89021632-89022131	0.341793370282971	.	.
chr1	89929944	89930443	chr1	89860315	89860814	D130058E05Rik|chr1:89860315-89860814	0.180403173998718	.	.
chr1	89929944	89930443	chr1	89860315	89860814	Gbx2|chr1:89860315-89860814	0.180403173998718	.	.
chr1	89929944	89930443	chr1	89941873	89942372	D130058E05Rik|chr1:89941873-89942372	0.183875827966544	.	.
chr1	89929944	89930443	chr1	89941873	89942372	Gbx2|chr1:89941873-89942372	0.183875827966544	.	.
chr1	89929944	89930443	chr1	89998023	89998522	D130058E05Rik|chr1:89998023-89998522	0.175301498789047	.	.
chr1	89929944	89930443	chr1	89998023	89998522	Gbx2|chr1:89998023-89998522	0.175301498789047	.	.
chr1	89929944	89930443	chr1	90182493	90182992	D130058E05Rik|chr1:90182493-90182992	0.148293663478556	.	.
chr1	89929944	89930443	chr1	90182493	90182992	Gbx2|chr1:90182493-90182992	0.148293663478556	.	.
chr1	89931056	89931555	chr1	89813020	89813519	Gbx2|chr1:89813020-89813519	0.168072182443293	.	.
chr1	90014311	90014810	chr1	89941873	89942372	Asb18|chr1:89941873-89942372	0.212369693971067	.	.
chr1	90014311	90014810	chr1	89943148	89943647	Asb18|chr1:89943148-89943647	0.297699069982008	.	.
chr1	90014311	90014810	chr1	89999796	90000295	Asb18|chr1:89999796-90000295	0.271151886355888	.	.
chr1	90603129	90603628	chr1	90485625	90486124	Cops8|chr1:90485625-90486124	0.268658795879586	.	.
chr1	90603129	90603628	chr1	90639191	90639690	Cops8|chr1:90639191-90639690	0.379510985786408	.	.
chr1	90603129	90603628	chr1	90899158	90899657	Cops8|chr1:90899158-90899657	0.222508622307326	.	.
chr1	90974937	90975436	chr1	90980416	90980915	Gm28199|chr1:90980416-90980915	0.153149537956778	.	.
chr1	90974937	90975436	chr1	91022446	91022945	Gm28199|chr1:91022446-91022945	0.197903974740579	.	.
chr1	90974937	90975436	chr1	91052819	91053318	Gm28199|chr1:91052819-91053318	0.244874923319751	.	.
chr1	90998483	90998982	chr1	90555035	90555534	Lrrfip1|chr1:90555035-90555534	0.242844041537885	.	.
chr1	90998483	90998982	chr1	90639191	90639690	Lrrfip1|chr1:90639191-90639690	0.219021988668628	.	.
chr1	90998483	90998982	chr1	91022446	91022945	Lrrfip1|chr1:91022446-91022945	0.256311966207715	.	.
chr1	90998483	90998982	chr1	91181441	91181940	Lrrfip1|chr1:91181441-91181940	0.199853022636085	.	.
chr1	90998483	90998982	chr1	91195671	91196170	Lrrfip1|chr1:91195671-91196170	0.291531250293415	.	.
chr1	90998483	90998982	chr1	91239057	91239556	Lrrfip1|chr1:91239057-91239556	0.285219868292188	.	.
chr1	91178975	91179474	chr1	91181989	91182488	Ramp1|chr1:91181989-91182488	0.197190864986911	.	.
chr1	91249940	91250439	chr1	91029266	91029765	Ube2f|chr1:91029266-91029765	0.181233450982157	.	.
chr1	91249940	91250439	chr1	91042971	91043470	Ube2f|chr1:91042971-91043470	0.267207359902301	.	.
chr1	91249940	91250439	chr1	91052819	91053318	Ube2f|chr1:91052819-91053318	0.290969592874385	.	.
chr1	91249940	91250439	chr1	91181441	91181940	Ube2f|chr1:91181441-91181940	0.405063973951338	.	.
chr1	91249940	91250439	chr1	91195671	91196170	Ube2f|chr1:91195671-91196170	0.22668826656136	.	.
chr1	91249940	91250439	chr1	91216418	91216917	Ube2f|chr1:91216418-91216917	0.157021451539542	.	.
chr1	91249940	91250439	chr1	91695959	91696458	Ube2f|chr1:91695959-91696458	0.160254816815969	.	.
chr1	91298026	91298525	chr1	91284954	91285453	Scly|chr1:91284954-91285453	0.160098556669003	.	.
chr1	91298026	91298525	chr1	91624354	91624853	Scly|chr1:91624354-91624853	0.157682287338595	.	.
chr1	91398520	91399019	chr1	91428588	91429087	Ilkap|chr1:91428588-91429087	0.169758731973807	.	.
chr1	91413043	91413542	chr1	91514878	91515377	Hes6|chr1:91514878-91515377	0.240835366798375	.	.
chr1	91413043	91413542	chr1	91627303	91627802	Hes6|chr1:91627303-91627802	0.215341318969172	.	.
chr1	91459292	91459791	chr1	91284954	91285453	Per2|chr1:91284954-91285453	0.244992056510501	.	.
chr1	91459292	91459791	chr1	91624354	91624853	Per2|chr1:91624354-91624853	0.282888322267468	.	.
chr1	91459292	91459791	chr1	91625030	91625529	Per2|chr1:91625030-91625529	0.238517303536226	.	.
chr1	91459292	91459791	chr1	91627303	91627802	Per2|chr1:91627303-91627802	0.276235286935771	.	.
chr1	91459292	91459791	chr1	91695959	91696458	Per2|chr1:91695959-91696458	0.196187980119167	.	.
chr1	91539706	91540205	chr1	91263347	91263846	Asb1|chr1:91263347-91263846	0.149235586664834	.	.
chr1	91539706	91540205	chr1	91514878	91515377	Asb1|chr1:91514878-91515377	0.227143448193833	.	.
chr1	91539706	91540205	chr1	91624354	91624853	Asb1|chr1:91624354-91624853	0.203792129441132	.	.
chr1	91540218	91540717	chr1	91695959	91696458	Asb1|chr1:91695959-91696458	0.280576972671645	.	.
chr1	92473544	92474043	chr1	92466567	92467066	Ndufa10|chr1:92466567-92467066	0.151112866504105	.	.
chr1	92473544	92474043	chr1	92651782	92652281	Ndufa10|chr1:92651782-92652281	0.187373190598153	.	.
chr1	92641765	92642264	chr1	92651270	92651769	Cops9|chr1:92651270-92651769	0.311637514057853	.	.
chr1	92641765	92642264	chr1	92651782	92652281	Cops9|chr1:92651782-92652281	0.201331732649291	.	.
chr1	92641765	92642264	chr1	92651782	92652281	Cops9|chr1:92651782-92652281	0.201331732649292	.	.
chr1	92641765	92642264	chr1	92668731	92669230	Cops9|chr1:92668731-92669230	0.146900088568387	.	.
chr1	92641765	92642264	chr1	92718432	92718931	Cops9|chr1:92718432-92718931	0.162095110799353	.	.
chr1	92641765	92642264	chr1	92861887	92862386	Cops9|chr1:92861887-92862386	0.23176078489394	.	.
chr1	92641765	92642264	chr1	92976024	92976523	Cops9|chr1:92976024-92976523	0.179610650052196	.	.
chr1	92831030	92831529	chr1	92631559	92632058	Gpc1|chr1:92631559-92632058	0.243435869663265	.	.
chr1	92831030	92831529	chr1	92651782	92652281	Gpc1|chr1:92651782-92652281	0.258364945155348	.	.
chr1	92831030	92831529	chr1	92668731	92669230	Gpc1|chr1:92668731-92669230	0.214520961024308	.	.
chr1	92831030	92831529	chr1	92675841	92676340	Gpc1|chr1:92675841-92676340	0.284194209432314	.	.
chr1	92831030	92831529	chr1	92718432	92718931	Gpc1|chr1:92718432-92718931	0.33171513711843	.	.
chr1	92831030	92831529	chr1	92861887	92862386	Gpc1|chr1:92861887-92862386	0.166068819594806	.	.
chr1	92831030	92831529	chr1	92976024	92976523	Gpc1|chr1:92976024-92976523	0.45641562772638	.	.
chr1	92831030	92831529	chr1	93083832	93084331	Gpc1|chr1:93083832-93084331	0.340312685773588	.	.
chr1	92831030	92831529	chr1	93115042	93115541	Gpc1|chr1:93115042-93115541	0.206912642167656	.	.
chr1	92831030	92831529	chr1	93128625	93129124	Gpc1|chr1:93128625-93129124	0.174822907522975	.	.
chr1	92831616	92832115	chr1	92631559	92632058	Gpc1|chr1:92631559-92632058	0.323406922533769	.	.
chr1	92831616	92832115	chr1	92651782	92652281	Gpc1|chr1:92651782-92652281	0.295059444677281	.	.
chr1	92831616	92832115	chr1	92675841	92676340	Gpc1|chr1:92675841-92676340	0.241417369928512	.	.
chr1	92831616	92832115	chr1	92718432	92718931	Gpc1|chr1:92718432-92718931	0.253202513672368	.	.
chr1	92831616	92832115	chr1	92976024	92976523	Gpc1|chr1:92976024-92976523	0.427757252583808	.	.
chr1	92831616	92832115	chr1	93063426	93063925	Gpc1|chr1:93063426-93063925	0.303118569445301	.	.
chr1	92831616	92832115	chr1	93083832	93084331	Gpc1|chr1:93083832-93084331	0.295665896918047	.	.
chr1	92831616	92832115	chr1	93100465	93100964	Gpc1|chr1:93100465-93100964	0.170756815471216	.	.
chr1	92831616	92832115	chr1	93115042	93115541	Gpc1|chr1:93115042-93115541	0.245693893927784	.	.
chr1	92906632	92907131	chr1	92631559	92632058	Dusp28|chr1:92631559-92632058	0.200731418188718	.	.
chr1	92906632	92907131	chr1	92799618	92800117	Dusp28|chr1:92799618-92800117	0.211786897499586	.	.
chr1	92906632	92907131	chr1	92895020	92895519	Dusp28|chr1:92895020-92895519	0.205427897519834	.	.
chr1	92906632	92907131	chr1	92976024	92976523	Dusp28|chr1:92976024-92976523	0.33279104520644	.	.
chr1	92906632	92907131	chr1	93083832	93084331	Dusp28|chr1:93083832-93084331	0.191866851610528	.	.
chr1	92907215	92907714	chr1	92631559	92632058	Dusp28|chr1:92631559-92632058	0.160246961768878	.	.
chr1	92907215	92907714	chr1	92651782	92652281	Dusp28|chr1:92651782-92652281	0.303199279465358	.	.
chr1	92907215	92907714	chr1	92668731	92669230	Dusp28|chr1:92668731-92669230	0.20462596241832	.	.
chr1	92907215	92907714	chr1	92675841	92676340	Dusp28|chr1:92675841-92676340	0.454698562359242	.	.
chr1	92907215	92907714	chr1	92675841	92676340	Dusp28|chr1:92675841-92676340	0.454698562359243	.	.
chr1	92907215	92907714	chr1	92718432	92718931	Dusp28|chr1:92718432-92718931	0.211757439441968	.	.
chr1	92907215	92907714	chr1	92861887	92862386	Dusp28|chr1:92861887-92862386	0.190665305689067	.	.
chr1	92907215	92907714	chr1	92976024	92976523	Dusp28|chr1:92976024-92976523	0.270916493887922	.	.
chr1	92907215	92907714	chr1	93063426	93063925	Dusp28|chr1:93063426-93063925	0.146502960015049	.	.
chr1	92907215	92907714	chr1	93083832	93084331	Dusp28|chr1:93083832-93084331	0.28270666231091	.	.
chr1	92907215	92907714	chr1	93115042	93115541	Dusp28|chr1:93115042-93115541	0.2419351231345	.	.
chr1	92910422	92910921	chr1	92521236	92521735	5033417F24Rik|chr1:92521236-92521735	0.407998951438925	.	.
chr1	92910422	92910921	chr1	92521236	92521735	Rnpepl1|chr1:92521236-92521735	0.407998951438925	.	.
chr1	92910422	92910921	chr1	92631559	92632058	5033417F24Rik|chr1:92631559-92632058	0.297732059768664	.	.
chr1	92910422	92910921	chr1	92631559	92632058	Rnpepl1|chr1:92631559-92632058	0.297732059768664	.	.
chr1	92910422	92910921	chr1	92651270	92651769	5033417F24Rik|chr1:92651270-92651769	0.318311399317695	.	.
chr1	92910422	92910921	chr1	92651270	92651769	Rnpepl1|chr1:92651270-92651769	0.318311399317695	.	.
chr1	92910422	92910921	chr1	92799618	92800117	5033417F24Rik|chr1:92799618-92800117	0.214675613905158	.	.
chr1	92910422	92910921	chr1	92799618	92800117	Rnpepl1|chr1:92799618-92800117	0.214675613905158	.	.
chr1	92910422	92910921	chr1	92976024	92976523	5033417F24Rik|chr1:92976024-92976523	0.295803027789506	.	.
chr1	92910422	92910921	chr1	92976024	92976523	Rnpepl1|chr1:92976024-92976523	0.295803027789506	.	.
chr1	92910422	92910921	chr1	93100465	93100964	5033417F24Rik|chr1:93100465-93100964	0.152584918734965	.	.
chr1	92910422	92910921	chr1	93100465	93100964	Rnpepl1|chr1:93100465-93100964	0.152584918734965	.	.
chr1	92910928	92911427	chr1	92521236	92521735	5033417F24Rik|chr1:92521236-92521735	0.169262673623509	.	.
chr1	92910928	92911427	chr1	92521236	92521735	Rnpepl1|chr1:92521236-92521735	0.169262673623509	.	.
chr1	92910928	92911427	chr1	92651270	92651769	5033417F24Rik|chr1:92651270-92651769	0.474819053652471	.	.
chr1	92910928	92911427	chr1	92651270	92651769	Rnpepl1|chr1:92651270-92651769	0.474819053652471	.	.
chr1	92910928	92911427	chr1	92651782	92652281	5033417F24Rik|chr1:92651782-92652281	0.310007516688327	.	.
chr1	92910928	92911427	chr1	92651782	92652281	Rnpepl1|chr1:92651782-92652281	0.310007516688327	.	.
chr1	92910928	92911427	chr1	92718432	92718931	5033417F24Rik|chr1:92718432-92718931	0.317067664169286	.	.
chr1	92910928	92911427	chr1	92718432	92718931	Rnpepl1|chr1:92718432-92718931	0.317067664169286	.	.
chr1	92910928	92911427	chr1	92861887	92862386	5033417F24Rik|chr1:92861887-92862386	0.172996273669307	.	.
chr1	92910928	92911427	chr1	92861887	92862386	Rnpepl1|chr1:92861887-92862386	0.172996273669307	.	.
chr1	92910928	92911427	chr1	92976024	92976523	5033417F24Rik|chr1:92976024-92976523	0.300460993619263	.	.
chr1	92910928	92911427	chr1	92976024	92976523	5033417F24Rik|chr1:92976024-92976523	0.300460993619264	.	.
chr1	92910928	92911427	chr1	92976024	92976523	Rnpepl1|chr1:92976024-92976523	0.300460993619263	.	.
chr1	92910928	92911427	chr1	92976024	92976523	Rnpepl1|chr1:92976024-92976523	0.300460993619264	.	.
chr1	92934435	92934934	chr1	92651782	92652281	Capn10|chr1:92651782-92652281	0.328210180307394	.	.
chr1	92934435	92934934	chr1	92675841	92676340	Capn10|chr1:92675841-92676340	0.274618715596664	.	.
chr1	92934435	92934934	chr1	92718432	92718931	Capn10|chr1:92718432-92718931	0.159395189180871	.	.
chr1	92934435	92934934	chr1	93063426	93063925	Capn10|chr1:93063426-93063925	0.317229821452166	.	.
chr1	92934435	92934934	chr1	93083832	93084331	Capn10|chr1:93083832-93084331	0.220512415807023	.	.
chr1	92934435	92934934	chr1	93115042	93115541	Capn10|chr1:93115042-93115541	0.152959075414751	.	.
chr1	93005601	93006100	chr1	92799618	92800117	Aqp12|chr1:92799618-92800117	0.153923978437106	.	.
chr1	93005601	93006100	chr1	92938859	92939358	Aqp12|chr1:92938859-92939358	0.227221233731844	.	.
chr1	93005601	93006100	chr1	92976024	92976523	Aqp12|chr1:92976024-92976523	0.212258845629474	.	.
chr1	93005601	93006100	chr1	93100465	93100964	Aqp12|chr1:93100465-93100964	0.153245492966864	.	.
chr1	93100965	93101464	chr1	92861887	92862386	Kif1a|chr1:92861887-92862386	0.214275141588334	.	.
chr1	93100965	93101464	chr1	92938859	92939358	Kif1a|chr1:92938859-92939358	0.216203028048243	.	.
chr1	93100965	93101464	chr1	92976024	92976523	Kif1a|chr1:92976024-92976523	0.411918473409534	.	.
chr1	93100965	93101464	chr1	93063426	93063925	Kif1a|chr1:93063426-93063925	0.354399342377271	.	.
chr1	93100965	93101464	chr1	93083832	93084331	Kif1a|chr1:93083832-93084331	0.153265218038716	.	.
chr1	93100965	93101464	chr1	93100465	93100964	Kif1a|chr1:93100465-93100964	0.263770368093836	.	.
chr1	93100965	93101464	chr1	93115042	93115541	Kif1a|chr1:93115042-93115541	0.28606763246376	.	.
chr1	93100965	93101464	chr1	93128625	93129124	Kif1a|chr1:93128625-93129124	0.171260010680448	.	.
chr1	93100965	93101464	chr1	93444675	93445174	Kif1a|chr1:93444675-93445174	0.332714743490196	.	.
chr1	93101696	93102195	chr1	92976024	92976523	Kif1a|chr1:92976024-92976523	0.322555662396214	.	.
chr1	93101696	93102195	chr1	93083832	93084331	Kif1a|chr1:93083832-93084331	0.507035560735692	.	.
chr1	93101696	93102195	chr1	93115042	93115541	Kif1a|chr1:93115042-93115541	0.149438728591978	.	.
chr1	93101696	93102195	chr1	93128625	93129124	Kif1a|chr1:93128625-93129124	0.172623478020265	.	.
chr1	93101696	93102195	chr1	93444675	93445174	Kif1a|chr1:93444675-93445174	0.167305004365024	.	.
chr1	93235496	93235995	chr1	93063426	93063925	Sned1|chr1:93063426-93063925	0.270879210945808	.	.
chr1	93235496	93235995	chr1	93115042	93115541	Sned1|chr1:93115042-93115541	0.346908654171883	.	.
chr1	93235496	93235995	chr1	93128625	93129124	Sned1|chr1:93128625-93129124	0.189960317171389	.	.
chr1	93235496	93235995	chr1	93444675	93445174	Sned1|chr1:93444675-93445174	0.529572253751557	.	.
chr1	93236124	93236623	chr1	93444675	93445174	Sned1|chr1:93444675-93445174	0.156426183314147	.	.
chr1	93305687	93306186	chr1	93668682	93669181	Gm28535|chr1:93668682-93669181	0.230641785840098	.	.
chr1	93305687	93306186	chr1	93668682	93669181	Mterf4|chr1:93668682-93669181	0.230641785840098	.	.
chr1	93342619	93343118	chr1	93432541	93433040	Pask|chr1:93432541-93433040	0.158763727712661	.	.
chr1	93342619	93343118	chr1	93432541	93433040	Ppp1r7|chr1:93432541-93433040	0.158763727712661	.	.
chr1	93342619	93343118	chr1	93520834	93521333	Pask|chr1:93520834-93521333	0.313836669578577	.	.
chr1	93342619	93343118	chr1	93520834	93521333	Ppp1r7|chr1:93520834-93521333	0.313836669578577	.	.
chr1	93342619	93343118	chr1	93668682	93669181	Pask|chr1:93668682-93669181	0.374366557795179	.	.
chr1	93342619	93343118	chr1	93668682	93669181	Ppp1r7|chr1:93668682-93669181	0.374366557795179	.	.
chr1	93342619	93343118	chr1	93700250	93700749	Pask|chr1:93700250-93700749	0.192032280483357	.	.
chr1	93342619	93343118	chr1	93700250	93700749	Ppp1r7|chr1:93700250-93700749	0.192032280483357	.	.
chr1	93343358	93343857	chr1	93445454	93445953	Pask|chr1:93445454-93445953	0.319869785269487	.	.
chr1	93343358	93343857	chr1	93445454	93445953	Ppp1r7|chr1:93445454-93445953	0.319869785269487	.	.
chr1	93343358	93343857	chr1	93487677	93488176	Pask|chr1:93487677-93488176	0.19463360145785	.	.
chr1	93343358	93343857	chr1	93487677	93488176	Ppp1r7|chr1:93487677-93488176	0.19463360145785	.	.
chr1	93343358	93343857	chr1	93649619	93650118	Pask|chr1:93649619-93650118	0.156104819308058	.	.
chr1	93343358	93343857	chr1	93649619	93650118	Ppp1r7|chr1:93649619-93650118	0.156104819308058	.	.
chr1	93343358	93343857	chr1	93668682	93669181	Pask|chr1:93668682-93669181	0.212984583941067	.	.
chr1	93343358	93343857	chr1	93668682	93669181	Ppp1r7|chr1:93668682-93669181	0.212984583941067	.	.
chr1	93343358	93343857	chr1	93709614	93710113	Pask|chr1:93709614-93710113	0.214010762990515	.	.
chr1	93343358	93343857	chr1	93709614	93710113	Ppp1r7|chr1:93709614-93710113	0.214010762990515	.	.
chr1	93478622	93479121	chr1	93083832	93084331	Hdlbp|chr1:93083832-93084331	0.182532974349761	.	.
chr1	93478622	93479121	chr1	93083832	93084331	Sept2|chr1:93083832-93084331	0.182532974349761	.	.
chr1	93478622	93479121	chr1	93128625	93129124	Hdlbp|chr1:93128625-93129124	0.25092899944366	.	.
chr1	93478622	93479121	chr1	93128625	93129124	Sept2|chr1:93128625-93129124	0.25092899944366	.	.
chr1	93478622	93479121	chr1	93432541	93433040	Hdlbp|chr1:93432541-93433040	0.154516340888221	.	.
chr1	93478622	93479121	chr1	93432541	93433040	Sept2|chr1:93432541-93433040	0.154516340888221	.	.
chr1	93478622	93479121	chr1	93445454	93445953	Hdlbp|chr1:93445454-93445953	0.231963063961869	.	.
chr1	93478622	93479121	chr1	93445454	93445953	Sept2|chr1:93445454-93445953	0.231963063961869	.	.
chr1	93511801	93512300	chr1	93444675	93445174	Farp2|chr1:93444675-93445174	0.206490433753216	.	.
chr1	93511801	93512300	chr1	93520834	93521333	Farp2|chr1:93520834-93521333	0.181233917972288	.	.
chr1	93511801	93512300	chr1	93597713	93598212	Farp2|chr1:93597713-93598212	0.175633315194926	.	.
chr1	93511801	93512300	chr1	93668682	93669181	Farp2|chr1:93668682-93669181	0.175251487758952	.	.
chr1	93635550	93636049	chr1	93444675	93445174	Gm28536|chr1:93444675-93445174	0.314117890666026	.	.
chr1	93685241	93685740	chr1	93520834	93521333	Bok|chr1:93520834-93521333	0.163228872098464	.	.
chr1	93685241	93685740	chr1	93668682	93669181	Bok|chr1:93668682-93669181	0.266068486748899	.	.
chr1	93685241	93685740	chr1	93700250	93700749	Bok|chr1:93700250-93700749	0.311846474618939	.	.
chr1	93686360	93686859	chr1	93444675	93445174	Bok|chr1:93444675-93445174	0.207489342535281	.	.
chr1	93686360	93686859	chr1	93624228	93624727	Bok|chr1:93624228-93624727	0.290978037818363	.	.
chr1	93754617	93755116	chr1	93520834	93521333	Thap4|chr1:93520834-93521333	0.307510458338072	.	.
chr1	93754617	93755116	chr1	93649619	93650118	Thap4|chr1:93649619-93650118	0.170666852096358	.	.
chr1	93754617	93755116	chr1	93668682	93669181	Thap4|chr1:93668682-93669181	0.173387600068658	.	.
chr1	93754617	93755116	chr1	94035198	94035697	Thap4|chr1:94035198-94035697	0.220935367663345	.	.
chr1	93754617	93755116	chr1	94053474	94053973	Thap4|chr1:94053474-94053973	0.221481856010161	.	.
chr1	93754617	93755116	chr1	94079039	94079538	Thap4|chr1:94079039-94079538	0.328946631905143	.	.
chr1	93801756	93802255	chr1	94188060	94188559	Dtymk|chr1:94188060-94188559	0.305401640183196	.	.
chr1	93803720	93804219	chr1	94074118	94074617	Ing5|chr1:94074118-94074617	0.239971340286281	.	.
chr1	93825281	93825780	chr1	93624228	93624727	D2hgdh|chr1:93624228-93624727	0.403434185198857	.	.
chr1	93825281	93825780	chr1	94074118	94074617	D2hgdh|chr1:94074118-94074617	0.20030543455542	.	.
chr1	95313333	95313832	chr1	95268183	95268682	Fam174a|chr1:95268183-95268682	0.227436657767349	.	.
chr1	95313333	95313832	chr1	95609892	95610391	Fam174a|chr1:95609892-95610391	0.446908733629456	.	.
chr1	95313851	95314350	chr1	95609892	95610391	Fam174a|chr1:95609892-95610391	0.451715006487689	.	.
chr1	95667416	95667915	chr1	95609892	95610391	St8sia4|chr1:95609892-95610391	0.17055499779437	.	.
chr1	97661800	97662299	chr1	97641433	97641932	D1Ertd622e|chr1:97641433-97641932	0.279149815694892	.	.
chr1	98094805	98095304	chr1	98002767	98003266	Pam|chr1:98002767-98003266	0.302278119980025	.	.
chr1	98094805	98095304	chr1	98029912	98030411	Pam|chr1:98029912-98030411	0.342188348890115	.	.
chr1	98094805	98095304	chr1	98174728	98175227	Pam|chr1:98174728-98175227	0.181442587389717	.	.
chr1	98095430	98095929	chr1	98107574	98108073	Pam|chr1:98107574-98108073	0.265700408351055	.	.
chr1	98095430	98095929	chr1	98185154	98185653	Pam|chr1:98185154-98185653	0.151542232066863	.	.
chr1	98095430	98095929	chr1	98192708	98193207	Pam|chr1:98192708-98193207	0.267583803913754	.	.
chr1	98095430	98095929	chr1	98268789	98269288	Pam|chr1:98268789-98269288	0.186394586144431	.	.
chr1	98095430	98095929	chr1	98324803	98325302	Pam|chr1:98324803-98325302	0.206528672405658	.	.
chr1	105356312	105356811	chr1	105036926	105037425	Gm17634|chr1:105036926-105037425	0.232591467001165	.	.
chr1	105356312	105356811	chr1	105036926	105037425	Rnf152|chr1:105036926-105037425	0.232591467001165	.	.
chr1	105356312	105356811	chr1	105177682	105178181	Gm17634|chr1:105177682-105178181	0.220511277362544	.	.
chr1	105356312	105356811	chr1	105177682	105178181	Rnf152|chr1:105177682-105178181	0.220511277362544	.	.
chr1	105356312	105356811	chr1	105199950	105200449	Gm17634|chr1:105199950-105200449	0.239354940102577	.	.
chr1	105356312	105356811	chr1	105199950	105200449	Rnf152|chr1:105199950-105200449	0.239354940102577	.	.
chr1	105356312	105356811	chr1	105207666	105208165	Gm17634|chr1:105207666-105208165	0.160275123113472	.	.
chr1	105356312	105356811	chr1	105207666	105208165	Rnf152|chr1:105207666-105208165	0.160275123113472	.	.
chr1	105356312	105356811	chr1	105600699	105601198	Gm17634|chr1:105600699-105601198	0.287186256811523	.	.
chr1	105356312	105356811	chr1	105600699	105601198	Rnf152|chr1:105600699-105601198	0.287186256811523	.	.
chr1	105663536	105664035	chr1	105290984	105291483	Pign|chr1:105290984-105291483	0.247964895567937	.	.
chr1	105663536	105664035	chr1	105290984	105291483	Relch|chr1:105290984-105291483	0.247964895567937	.	.
chr1	105663536	105664035	chr1	105301732	105302231	Pign|chr1:105301732-105302231	0.158183585824942	.	.
chr1	105663536	105664035	chr1	105301732	105302231	Relch|chr1:105301732-105302231	0.158183585824942	.	.
chr1	105663536	105664035	chr1	105814434	105814933	Pign|chr1:105814434-105814933	0.168750244982797	.	.
chr1	105663536	105664035	chr1	105814434	105814933	Relch|chr1:105814434-105814933	0.168750244982797	.	.
chr1	105990273	105990772	chr1	105814434	105814933	Gm7160|chr1:105814434-105814933	0.336538969943278	.	.
chr1	105990273	105990772	chr1	105814434	105814933	Zcchc2|chr1:105814434-105814933	0.336538969943278	.	.
chr1	105991031	105991530	chr1	105600699	105601198	Gm7160|chr1:105600699-105601198	0.171309513442994	.	.
chr1	105991031	105991530	chr1	105600699	105601198	Zcchc2|chr1:105600699-105601198	0.171309513442994	.	.
chr1	105991031	105991530	chr1	105630478	105630977	Gm7160|chr1:105630478-105630977	0.214414703146258	.	.
chr1	105991031	105991530	chr1	105630478	105630977	Zcchc2|chr1:105630478-105630977	0.214414703146258	.	.
chr1	105991031	105991530	chr1	105814434	105814933	Gm7160|chr1:105814434-105814933	0.409375755067391	.	.
chr1	105991031	105991530	chr1	105814434	105814933	Zcchc2|chr1:105814434-105814933	0.409375755067391	.	.
chr1	105991031	105991530	chr1	105890977	105891476	Gm7160|chr1:105890977-105891476	0.18956849733323	.	.
chr1	105991031	105991530	chr1	105890977	105891476	Zcchc2|chr1:105890977-105891476	0.18956849733323	.	.
chr1	106713878	106714377	chr1	106572951	106573450	Bcl2|chr1:106572951-106573450	0.152721217882796	.	.
chr1	106713878	106714377	chr1	106639982	106640481	Bcl2|chr1:106639982-106640481	0.18251804717982	.	.
chr1	106713878	106714377	chr1	106650922	106651421	Bcl2|chr1:106650922-106651421	0.169287289050335	.	.
chr1	106713878	106714377	chr1	106651464	106651963	Bcl2|chr1:106651464-106651963	0.255297019913563	.	.
chr1	106713878	106714377	chr1	106688173	106688672	Bcl2|chr1:106688173-106688672	0.17874287080088	.	.
chr1	106713878	106714377	chr1	106712268	106712767	Bcl2|chr1:106712268-106712767	0.187318192040212	.	.
chr1	106713878	106714377	chr1	106901412	106901911	Bcl2|chr1:106901412-106901911	0.2479537337517	.	.
chr1	106759529	106760028	chr1	106521335	106521834	Kdsr|chr1:106521335-106521834	0.187510792041512	.	.
chr1	106759529	106760028	chr1	106572951	106573450	Kdsr|chr1:106572951-106573450	0.212590576693426	.	.
chr1	106759529	106760028	chr1	106735543	106736042	Kdsr|chr1:106735543-106736042	0.155654922124099	.	.
chr1	106796474	106796973	chr1	106521335	106521834	Vps4b|chr1:106521335-106521834	0.154608987083203	.	.
chr1	106796474	106796973	chr1	106554766	106555265	Vps4b|chr1:106554766-106555265	0.232870735397521	.	.
chr1	106796474	106796973	chr1	106568066	106568565	Vps4b|chr1:106568066-106568565	0.251427382652338	.	.
chr1	106796474	106796973	chr1	106687635	106688134	Vps4b|chr1:106687635-106688134	0.248465326737722	.	.
chr1	107386382	107386881	chr1	107481450	107481949	Gm15391|chr1:107481450-107481949	0.217852419957253	.	.
chr1	107386382	107386881	chr1	107637177	107637676	Gm15391|chr1:107637177-107637676	0.227705473536248	.	.
chr1	118310992	118311491	chr1	118442354	118442853	Tsn|chr1:118442354-118442853	0.187106508783795	.	.
chr1	118310992	118311491	chr1	118476824	118477323	Tsn|chr1:118476824-118477323	0.21306999459882	.	.
chr1	118310992	118311491	chr1	118530307	118530806	Tsn|chr1:118530307-118530806	0.47681071617408	.	.
chr1	118321592	118322091	chr1	118468892	118469391	Nifk|chr1:118468892-118469391	0.241610699709305	.	.
chr1	118389052	118389551	chr1	118442354	118442853	Clasp1|chr1:118442354-118442853	0.199902560595835	.	.
chr1	118389052	118389551	chr1	118689715	118690214	Clasp1|chr1:118689715-118690214	0.379259896853715	.	.
chr1	118389052	118389551	chr1	118689715	118690214	Clasp1|chr1:118689715-118690214	0.379259896853716	.	.
chr1	118459308	118459807	chr1	118689715	118690214	2900060B14Rik|chr1:118689715-118690214	0.218277684698416	.	.
chr1	118459308	118459807	chr1	118689715	118690214	2900060B14Rik|chr1:118689715-118690214	0.218277684698417	.	.
chr1	118627626	118628125	chr1	118399372	118399871	Tfcp2l1|chr1:118399372-118399871	0.325923593003126	.	.
chr1	118627626	118628125	chr1	118442354	118442853	Tfcp2l1|chr1:118442354-118442853	0.462850605490276	.	.
chr1	118627626	118628125	chr1	118689715	118690214	Tfcp2l1|chr1:118689715-118690214	0.190680746305832	.	.
chr1	118627626	118628125	chr1	118912826	118913325	Tfcp2l1|chr1:118912826-118913325	0.162545223163859	.	.
chr1	119053430	119053929	chr1	119463337	119463836	Gli2|chr1:119463337-119463836	0.232751435443392	.	.
chr1	119421524	119422023	chr1	119420927	119421426	Inhbb|chr1:119420927-119421426	0.24344225679326	.	.
chr1	119421524	119422023	chr1	119537077	119537576	Inhbb|chr1:119537077-119537576	0.483259586530189	.	.
chr1	119421524	119422023	chr1	119557512	119558011	Inhbb|chr1:119557512-119558011	0.171670042528747	.	.
chr1	119421524	119422023	chr1	119630188	119630687	Inhbb|chr1:119630188-119630687	0.325643301236428	.	.
chr1	119421524	119422023	chr1	119699094	119699593	Inhbb|chr1:119699094-119699593	0.296647067642959	.	.
chr1	119422101	119422600	chr1	119537077	119537576	Inhbb|chr1:119537077-119537576	0.405008414183586	.	.
chr1	119422101	119422600	chr1	119557512	119558011	Inhbb|chr1:119557512-119558011	0.539574852754343	.	.
chr1	119422101	119422600	chr1	119630188	119630687	Inhbb|chr1:119630188-119630687	0.404419347305313	.	.
chr1	119422101	119422600	chr1	119699094	119699593	Inhbb|chr1:119699094-119699593	0.249253915274218	.	.
chr1	119504531	119505030	chr1	119537077	119537576	Ralb|chr1:119537077-119537576	0.347768692448818	.	.
chr1	119504531	119505030	chr1	119630188	119630687	Ralb|chr1:119630188-119630687	0.324581781186937	.	.
chr1	119504531	119505030	chr1	119699094	119699593	Ralb|chr1:119699094-119699593	0.258874324361973	.	.
chr1	119525867	119526366	chr1	119463337	119463836	Gm27184|chr1:119463337-119463836	0.239406534639258	.	.
chr1	119525867	119526366	chr1	119463337	119463836	Tmem185b|chr1:119463337-119463836	0.239406534639258	.	.
chr1	119525867	119526366	chr1	119557512	119558011	Gm27184|chr1:119557512-119558011	0.195619154583876	.	.
chr1	119525867	119526366	chr1	119557512	119558011	Tmem185b|chr1:119557512-119558011	0.195619154583876	.	.
chr1	119648754	119649253	chr1	119420927	119421426	Epb41l5|chr1:119420927-119421426	0.166614842632068	.	.
chr1	119648754	119649253	chr1	119463337	119463836	Epb41l5|chr1:119463337-119463836	0.155084960410379	.	.
chr1	119836618	119837117	chr1	119868790	119869289	Ptpn4|chr1:119868790-119869289	0.225109938356219	.	.
chr1	119836618	119837117	chr1	119891857	119892356	Ptpn4|chr1:119891857-119892356	0.325857350499581	.	.
chr1	119836618	119837117	chr1	119925716	119926215	Ptpn4|chr1:119925716-119926215	0.313774250291011	.	.
chr1	119836618	119837117	chr1	120013072	120013571	Ptpn4|chr1:120013072-120013571	0.214476133576839	.	.
chr1	119836618	119837117	chr1	120033031	120033530	Ptpn4|chr1:120033031-120033530	0.173037736341884	.	.
chr1	119836618	119837117	chr1	120091138	120091637	Ptpn4|chr1:120091138-120091637	0.241060480368475	.	.
chr1	119837335	119837834	chr1	119874953	119875452	Ptpn4|chr1:119874953-119875452	0.374851552194676	.	.
chr1	119837335	119837834	chr1	119886245	119886744	Ptpn4|chr1:119886245-119886744	0.428295060290759	.	.
chr1	119837335	119837834	chr1	119891857	119892356	Ptpn4|chr1:119891857-119892356	0.313945346390904	.	.
chr1	119837335	119837834	chr1	119919230	119919729	Ptpn4|chr1:119919230-119919729	0.208601341741459	.	.
chr1	119837335	119837834	chr1	119925716	119926215	Ptpn4|chr1:119925716-119926215	0.528536325894854	.	.
chr1	119837335	119837834	chr1	120171744	120172243	Ptpn4|chr1:120171744-120172243	0.156963861128288	.	.
chr1	119837335	119837834	chr1	120231291	120231790	Ptpn4|chr1:120231291-120231790	0.152116999389746	.	.
chr1	119912947	119913446	chr1	119874953	119875452	Tmem177|chr1:119874953-119875452	0.190369604132133	.	.
chr1	119912947	119913446	chr1	119886245	119886744	Tmem177|chr1:119886245-119886744	0.23227436235515	.	.
chr1	119912947	119913446	chr1	119891119	119891618	Tmem177|chr1:119891119-119891618	0.179070181507608	.	.
chr1	119912947	119913446	chr1	119919230	119919729	Tmem177|chr1:119919230-119919729	0.184157827504682	.	.
chr1	119912947	119913446	chr1	119925716	119926215	Tmem177|chr1:119925716-119926215	0.152919092331085	.	.
chr1	119912947	119913446	chr1	120231291	120231790	Tmem177|chr1:120231291-120231790	0.211091248494738	.	.
chr1	119912947	119913446	chr1	120235455	120235954	Tmem177|chr1:120235455-120235954	0.202152777886775	.	.
chr1	120120898	120121397	chr1	119931630	119932129	3110009E18Rik|chr1:119931630-119932129	0.189610776505362	.	.
chr1	120120898	120121397	chr1	119931630	119932129	Dbi|chr1:119931630-119932129	0.189610776505362	.	.
chr1	120120898	120121397	chr1	120231291	120231790	3110009E18Rik|chr1:120231291-120231790	0.225403345042575	.	.
chr1	120120898	120121397	chr1	120231291	120231790	Dbi|chr1:120231291-120231790	0.225403345042575	.	.
chr1	120120898	120121397	chr1	120427270	120427769	3110009E18Rik|chr1:120427270-120427769	0.159547801394817	.	.
chr1	120120898	120121397	chr1	120427270	120427769	Dbi|chr1:120427270-120427769	0.159547801394817	.	.
chr1	121430778	121431277	chr1	121047371	121047870	Ccdc93|chr1:121047371-121047870	0.211839847007998	.	.
chr1	121430778	121431277	chr1	121290285	121290784	Ccdc93|chr1:121290285-121290784	0.145356814383385	.	.
chr1	121431333	121431832	chr1	121180229	121180728	Ccdc93|chr1:121180229-121180728	0.315024365355792	.	.
chr1	121431333	121431832	chr1	121379812	121380311	Ccdc93|chr1:121379812-121380311	0.199181992564726	.	.
chr1	121567757	121568256	chr1	121303288	121303787	Ddx18|chr1:121303288-121303787	0.156354998411053	.	.
chr1	121567757	121568256	chr1	121441031	121441530	Ddx18|chr1:121441031-121441530	0.150701576306745	.	.
chr1	125435289	125435788	chr1	125009641	125010140	Actr3|chr1:125009641-125010140	0.198947792666031	.	.
chr1	125435289	125435788	chr1	125372763	125373262	Actr3|chr1:125372763-125373262	0.197485027862278	.	.
chr1	125560306	125560805	chr1	125789319	125789818	Slc35f5|chr1:125789319-125789818	0.167392105196415	.	.
chr1	125560306	125560805	chr1	125789319	125789818	Slc35f5|chr1:125789319-125789818	0.167392105196416	.	.
chr1	125560306	125560805	chr1	125790088	125790587	Slc35f5|chr1:125790088-125790587	0.158376406785063	.	.
chr1	125560306	125560805	chr1	125911387	125911886	Slc35f5|chr1:125911387-125911886	0.182247137342192	.	.
chr1	125560306	125560805	chr1	125980037	125980536	Slc35f5|chr1:125980037-125980536	0.183756658824158	.	.
chr1	125911894	125912393	chr1	125575468	125575967	Lypd1|chr1:125575468-125575967	0.192790551930696	.	.
chr1	125911894	125912393	chr1	125839878	125840377	Lypd1|chr1:125839878-125840377	0.177796258558585	.	.
chr1	125911894	125912393	chr1	126239777	126240276	Lypd1|chr1:126239777-126240276	0.184014976459168	.	.
chr1	127205210	127205709	chr1	127011825	127012324	Mgat5|chr1:127011825-127012324	0.169382525216165	.	.
chr1	128243885	128244384	chr1	128031435	128031934	Ubxn4|chr1:128031435-128031934	0.153795006100339	.	.
chr1	129273098	129273597	chr1	129241522	129242021	Thsd7b|chr1:129241522-129242021	0.222808658669748	.	.
chr1	129273098	129273597	chr1	129500079	129500578	Thsd7b|chr1:129500079-129500578	0.164606726393427	.	.
chr1	129273649	129274148	chr1	129500079	129500578	Thsd7b|chr1:129500079-129500578	0.211686844112341	.	.
chr1	130462505	130463004	chr1	130515233	130515732	Cd55|chr1:130515233-130515732	0.340230049474883	.	.
chr1	130462505	130463004	chr1	130515233	130515732	Gm16083|chr1:130515233-130515732	0.340230049474883	.	.
chr1	130717229	130717728	chr1	130715647	130716146	Yod1|chr1:130715647-130716146	0.322749444367777	.	.
chr1	130740232	130740731	chr1	130312959	130313458	Gm28857|chr1:130312959-130313458	0.185978603080422	.	.
chr1	131526251	131526750	chr1	131539746	131540245	Srgap2|chr1:131539746-131540245	0.386882703614778	.	.
chr1	131526251	131526750	chr1	131981607	131982106	Srgap2|chr1:131981607-131982106	0.244386220254186	.	.
chr1	131526753	131527252	chr1	131558574	131559073	Fam72a|chr1:131558574-131559073	0.336249713307728	.	.
chr1	131526753	131527252	chr1	131558574	131559073	Srgap2|chr1:131558574-131559073	0.336249713307728	.	.
chr1	131526753	131527252	chr1	131839523	131840022	Fam72a|chr1:131839523-131840022	0.180927202337239	.	.
chr1	131526753	131527252	chr1	131839523	131840022	Srgap2|chr1:131839523-131840022	0.180927202337239	.	.
chr1	131526753	131527252	chr1	131981607	131982106	Fam72a|chr1:131981607-131982106	0.169467940846199	.	.
chr1	131526753	131527252	chr1	131981607	131982106	Srgap2|chr1:131981607-131982106	0.169467940846199	.	.
chr1	131527318	131527817	chr1	131558574	131559073	Fam72a|chr1:131558574-131559073	0.230195823577969	.	.
chr1	131527318	131527817	chr1	131558574	131559073	Srgap2|chr1:131558574-131559073	0.230195823577969	.	.
chr1	131527318	131527817	chr1	131698166	131698665	Fam72a|chr1:131698166-131698665	0.276498425095528	.	.
chr1	131527318	131527817	chr1	131698166	131698665	Srgap2|chr1:131698166-131698665	0.276498425095528	.	.
chr1	131527318	131527817	chr1	131981607	131982106	Fam72a|chr1:131981607-131982106	0.164593722358387	.	.
chr1	131527318	131527817	chr1	131981607	131982106	Srgap2|chr1:131981607-131982106	0.164593722358387	.	.
chr1	131827667	131828166	chr1	131558574	131559073	Slc41a1|chr1:131558574-131559073	0.434993460944563	.	.
chr1	131827667	131828166	chr1	131981607	131982106	Slc41a1|chr1:131981607-131982106	0.244900971529396	.	.
chr1	131827667	131828166	chr1	132155698	132156197	Slc41a1|chr1:132155698-132156197	0.149940645539775	.	.
chr1	131827667	131828166	chr1	132208097	132208596	Slc41a1|chr1:132208097-132208596	0.238546364356271	.	.
chr1	131827667	131828166	chr1	132213052	132213551	Slc41a1|chr1:132213052-132213551	0.203252682204024	.	.
chr1	131866958	131867457	chr1	131558574	131559073	Rab29|chr1:131558574-131559073	0.224867209383719	.	.
chr1	131866958	131867457	chr1	131698166	131698665	Rab29|chr1:131698166-131698665	0.157533467092793	.	.
chr1	131866958	131867457	chr1	131937643	131938142	Rab29|chr1:131937643-131938142	0.277268493906863	.	.
chr1	131866958	131867457	chr1	132121195	132121694	Rab29|chr1:132121195-132121694	0.176576295799209	.	.
chr1	131866958	131867457	chr1	132208097	132208596	Rab29|chr1:132208097-132208596	0.178378944334658	.	.
chr1	131866958	131867457	chr1	132213052	132213551	Rab29|chr1:132213052-132213551	0.274988889196353	.	.
chr1	131910162	131910661	chr1	131573579	131574078	Nucks1|chr1:131573579-131574078	0.158301919136944	.	.
chr1	131910162	131910661	chr1	131698166	131698665	Nucks1|chr1:131698166-131698665	0.397193677497801	.	.
chr1	131910162	131910661	chr1	131937643	131938142	Nucks1|chr1:131937643-131938142	0.326494070165331	.	.
chr1	131910162	131910661	chr1	132121195	132121694	Nucks1|chr1:132121195-132121694	0.154130131913765	.	.
chr1	131910162	131910661	chr1	132155698	132156197	Nucks1|chr1:132155698-132156197	0.152078414779027	.	.
chr1	131910162	131910661	chr1	132234267	132234766	Nucks1|chr1:132234267-132234766	0.179578639265396	.	.
chr1	131910666	131911165	chr1	131548296	131548795	Nucks1|chr1:131548296-131548795	0.16493731540961	.	.
chr1	131910666	131911165	chr1	131698166	131698665	Nucks1|chr1:131698166-131698665	0.180129743893406	.	.
chr1	131910666	131911165	chr1	131839523	131840022	Nucks1|chr1:131839523-131840022	0.297214110629364	.	.
chr1	131910666	131911165	chr1	132234267	132234766	Nucks1|chr1:132234267-132234766	0.221855434351818	.	.
chr1	132007294	132007793	chr1	131937643	131938142	Elk4|chr1:131937643-131938142	0.184453331127161	.	.
chr1	132007294	132007793	chr1	132213052	132213551	Elk4|chr1:132213052-132213551	0.150656818031179	.	.
chr1	132007800	132008299	chr1	131981607	131982106	Elk4|chr1:131981607-131982106	0.343937653432254	.	.
chr1	132007800	132008299	chr1	132190118	132190617	Elk4|chr1:132190118-132190617	0.266635089959613	.	.
chr1	132007800	132008299	chr1	132234267	132234766	Elk4|chr1:132234267-132234766	0.176819849213299	.	.
chr1	132067653	132068152	chr1	132150105	132150604	Mfsd4a|chr1:132150105-132150604	0.220628212353465	.	.
chr1	132139477	132139976	chr1	132121195	132121694	Cdk18|chr1:132121195-132121694	0.237763830840085	.	.
chr1	132139477	132139976	chr1	132121195	132121694	Gm29629|chr1:132121195-132121694	0.237763830840085	.	.
chr1	132139477	132139976	chr1	132150105	132150604	Cdk18|chr1:132150105-132150604	0.21317008340208	.	.
chr1	132139477	132139976	chr1	132150105	132150604	Gm29629|chr1:132150105-132150604	0.21317008340208	.	.
chr1	133424176	133424675	chr1	133353486	133353985	Sox13|chr1:133353486-133353985	0.397871762463605	.	.
chr1	133609585	133610084	chr1	133977217	133977716	Snrpe|chr1:133977217-133977716	0.2603360758119	.	.
chr1	133610089	133610588	chr1	133596626	133597125	Snrpe|chr1:133596626-133597125	0.170486373240815	.	.
chr1	133661173	133661672	chr1	133353486	133353985	Gm38394|chr1:133353486-133353985	0.156961563820069	.	.
chr1	133661173	133661672	chr1	133353486	133353985	Zbed6|chr1:133353486-133353985	0.156961563820069	.	.
chr1	133661173	133661672	chr1	133353486	133353985	Zc3h11a|chr1:133353486-133353985	0.156961563820069	.	.
chr1	133661173	133661672	chr1	133587773	133588272	Gm38394|chr1:133587773-133588272	0.263929840529853	.	.
chr1	133661173	133661672	chr1	133587773	133588272	Zbed6|chr1:133587773-133588272	0.263929840529853	.	.
chr1	133661173	133661672	chr1	133587773	133588272	Zc3h11a|chr1:133587773-133588272	0.263929840529853	.	.
chr1	133661173	133661672	chr1	133596626	133597125	Gm38394|chr1:133596626-133597125	0.156941999674761	.	.
chr1	133661173	133661672	chr1	133596626	133597125	Zbed6|chr1:133596626-133597125	0.156941999674761	.	.
chr1	133661173	133661672	chr1	133596626	133597125	Zc3h11a|chr1:133596626-133597125	0.156941999674761	.	.
chr1	133661173	133661672	chr1	133663310	133663809	Gm38394|chr1:133663310-133663809	0.154473448630068	.	.
chr1	133661173	133661672	chr1	133663310	133663809	Zbed6|chr1:133663310-133663809	0.154473448630068	.	.
chr1	133661173	133661672	chr1	133663310	133663809	Zc3h11a|chr1:133663310-133663809	0.154473448630068	.	.
chr1	133661173	133661672	chr1	133873351	133873850	Gm38394|chr1:133873351-133873850	0.169489744039636	.	.
chr1	133661173	133661672	chr1	133873351	133873850	Zbed6|chr1:133873351-133873850	0.169489744039636	.	.
chr1	133661173	133661672	chr1	133873351	133873850	Zc3h11a|chr1:133873351-133873850	0.169489744039636	.	.
chr1	133661173	133661672	chr1	133958952	133959451	Gm38394|chr1:133958952-133959451	0.218457419805791	.	.
chr1	133661173	133661672	chr1	133958952	133959451	Zbed6|chr1:133958952-133959451	0.218457419805791	.	.
chr1	133661173	133661672	chr1	133958952	133959451	Zc3h11a|chr1:133958952-133959451	0.218457419805791	.	.
chr1	133661173	133661672	chr1	133981163	133981662	Gm38394|chr1:133981163-133981662	0.164847780880141	.	.
chr1	133661173	133661672	chr1	133981163	133981662	Zbed6|chr1:133981163-133981662	0.164847780880141	.	.
chr1	133661173	133661672	chr1	133981163	133981662	Zc3h11a|chr1:133981163-133981662	0.164847780880141	.	.
chr1	133908258	133908757	chr1	133596626	133597125	Optc|chr1:133596626-133597125	0.245254108114337	.	.
chr1	133908258	133908757	chr1	134099100	134099599	Optc|chr1:134099100-134099599	0.350627085872195	.	.
chr1	133961731	133962230	chr1	133596626	133597125	Gm1627|chr1:133596626-133597125	0.189348810976994	.	.
chr1	133961731	133962230	chr1	133896218	133896717	Gm1627|chr1:133896218-133896717	0.212760223660573	.	.
chr1	133961731	133962230	chr1	134168370	134168869	Gm1627|chr1:134168370-134168869	0.164591417381603	.	.
chr1	134078899	134079398	chr1	134060782	134061281	Btg2|chr1:134060782-134061281	0.273591926297679	.	.
chr1	134078899	134079398	chr1	134167845	134168344	Btg2|chr1:134167845-134168344	0.253746842969277	.	.
chr1	134078899	134079398	chr1	134168370	134168869	Btg2|chr1:134168370-134168869	0.181275325445565	.	.
chr1	134332671	134333170	chr1	134045877	134046376	Ppfia4|chr1:134045877-134046376	0.368008523115699	.	.
chr1	134332671	134333170	chr1	134082899	134083398	Ppfia4|chr1:134082899-134083398	0.241799358403332	.	.
chr1	134332671	134333170	chr1	134518653	134519152	Ppfia4|chr1:134518653-134519152	0.309873413050768	.	.
chr1	134361764	134362263	chr1	134082899	134083398	Tmem183a|chr1:134082899-134083398	0.162969233273848	.	.
chr1	134361764	134362263	chr1	134092834	134093333	Tmem183a|chr1:134092834-134093333	0.169832366099689	.	.
chr1	134361764	134362263	chr1	134167845	134168344	Tmem183a|chr1:134167845-134168344	0.344775146038147	.	.
chr1	134361764	134362263	chr1	134197542	134198041	Tmem183a|chr1:134197542-134198041	0.195058956942016	.	.
chr1	134361764	134362263	chr1	134518653	134519152	Tmem183a|chr1:134518653-134519152	0.187113735731342	.	.
chr1	134405737	134406236	chr1	134045877	134046376	Cyb5r1|chr1:134045877-134046376	0.430435017795679	.	.
chr1	134405737	134406236	chr1	134060782	134061281	Cyb5r1|chr1:134060782-134061281	0.175378913658924	.	.
chr1	134405737	134406236	chr1	134654102	134654601	Cyb5r1|chr1:134654102-134654601	0.148367880669466	.	.
chr1	134405737	134406236	chr1	134682397	134682896	Cyb5r1|chr1:134682397-134682896	0.243343351726023	.	.
chr1	134415089	134415588	chr1	134082899	134083398	Adipor1|chr1:134082899-134083398	0.230451201440928	.	.
chr1	134415089	134415588	chr1	134167845	134168344	Adipor1|chr1:134167845-134168344	0.189421911618886	.	.
chr1	134415089	134415588	chr1	134168370	134168869	Adipor1|chr1:134168370-134168869	0.30757671488736	.	.
chr1	134415089	134415588	chr1	134244113	134244612	Adipor1|chr1:134244113-134244612	0.187402635132521	.	.
chr1	134415089	134415588	chr1	134302439	134302938	Adipor1|chr1:134302439-134302938	0.262091908245389	.	.
chr1	134415089	134415588	chr1	134344509	134345008	Adipor1|chr1:134344509-134345008	0.293516859953382	.	.
chr1	134415089	134415588	chr1	134556771	134557270	Adipor1|chr1:134556771-134557270	0.348744341944888	.	.
chr1	134455268	134455767	chr1	134082899	134083398	Klhl12|chr1:134082899-134083398	0.189291736575304	.	.
chr1	134455268	134455767	chr1	134167845	134168344	Klhl12|chr1:134167845-134168344	0.207163464150059	.	.
chr1	134455268	134455767	chr1	134168370	134168869	Klhl12|chr1:134168370-134168869	0.226503871276104	.	.
chr1	134455268	134455767	chr1	134244113	134244612	Klhl12|chr1:134244113-134244612	0.232336755789075	.	.
chr1	134455268	134455767	chr1	134344509	134345008	Klhl12|chr1:134344509-134345008	0.347868547251722	.	.
chr1	134455268	134455767	chr1	134682397	134682896	Klhl12|chr1:134682397-134682896	0.169317360608625	.	.
chr1	134494334	134494833	chr1	134060782	134061281	Rabif|chr1:134060782-134061281	0.295066090621234	.	.
chr1	134494334	134494833	chr1	134099100	134099599	Rabif|chr1:134099100-134099599	0.193775100685823	.	.
chr1	134494334	134494833	chr1	134167845	134168344	Rabif|chr1:134167845-134168344	0.238656659502907	.	.
chr1	134494334	134494833	chr1	134244113	134244612	Rabif|chr1:134244113-134244612	0.369456922360775	.	.
chr1	134494334	134494833	chr1	134302439	134302938	Rabif|chr1:134302439-134302938	0.400169658614474	.	.
chr1	134494334	134494833	chr1	134682397	134682896	Rabif|chr1:134682397-134682896	0.351933353238649	.	.
chr1	134494927	134495426	chr1	134082899	134083398	Rabif|chr1:134082899-134083398	0.188487624053458	.	.
chr1	134494927	134495426	chr1	134092834	134093333	Rabif|chr1:134092834-134093333	0.16240484909845	.	.
chr1	134494927	134495426	chr1	134168370	134168869	Rabif|chr1:134168370-134168869	0.280188564117185	.	.
chr1	134494927	134495426	chr1	134244113	134244612	Rabif|chr1:134244113-134244612	0.186151284453142	.	.
chr1	134494927	134495426	chr1	134556771	134557270	Rabif|chr1:134556771-134557270	0.204037202608945	.	.
chr1	134494927	134495426	chr1	134682397	134682896	Rabif|chr1:134682397-134682896	0.22750559829077	.	.
chr1	134955755	134956254	chr1	134818727	134819226	Ppp1r12b|chr1:134818727-134819226	0.185874699570066	.	.
chr1	134955755	134956254	chr1	135042372	135042871	Ppp1r12b|chr1:135042372-135042871	0.362904577108538	.	.
chr1	134962267	134962766	chr1	134854235	134854734	Ube2t|chr1:134854235-134854734	0.307769547548053	.	.
chr1	134962267	134962766	chr1	134909447	134909946	Ube2t|chr1:134909447-134909946	0.241627091796959	.	.
chr1	134962267	134962766	chr1	135042372	135042871	Ube2t|chr1:135042372-135042871	0.323890320090291	.	.
chr1	135146503	135147002	chr1	134838015	134838514	Arl8a|chr1:134838015-134838514	0.20697981547591	.	.
chr1	135146503	135147002	chr1	134847918	134848417	Arl8a|chr1:134847918-134848417	0.158357275512961	.	.
chr1	135146503	135147002	chr1	135042372	135042871	Arl8a|chr1:135042372-135042871	0.225704669119359	.	.
chr1	135146503	135147002	chr1	135179076	135179575	Arl8a|chr1:135179076-135179575	0.176675533896049	.	.
chr1	135146503	135147002	chr1	135411611	135412110	Arl8a|chr1:135411611-135412110	0.169751619181358	.	.
chr1	135147293	135147792	chr1	134854235	134854734	Arl8a|chr1:134854235-134854734	0.294451359871564	.	.
chr1	135147293	135147792	chr1	135042372	135042871	Arl8a|chr1:135042372-135042871	0.159839265190678	.	.
chr1	135147293	135147792	chr1	135368172	135368671	Arl8a|chr1:135368172-135368671	0.425292454665491	.	.
chr1	135147293	135147792	chr1	135411611	135412110	Arl8a|chr1:135411611-135412110	0.218209423451642	.	.
chr1	135248334	135248833	chr1	134838015	134838514	Gm26642|chr1:134838015-134838514	0.293555780750745	.	.
chr1	135248334	135248833	chr1	134847918	134848417	Gm26642|chr1:134847918-134848417	0.149414699814636	.	.
chr1	135248334	135248833	chr1	135042372	135042871	Gm26642|chr1:135042372-135042871	0.340421278329746	.	.
chr1	135283180	135283679	chr1	135154328	135154827	Rnpep|chr1:135154328-135154827	0.199820515307138	.	.
chr1	135283180	135283679	chr1	135179076	135179575	Rnpep|chr1:135179076-135179575	0.18151098201059	.	.
chr1	135283732	135284231	chr1	135179076	135179575	Rnpep|chr1:135179076-135179575	0.16167199818687	.	.
chr1	135283732	135284231	chr1	135280621	135281120	Rnpep|chr1:135280621-135281120	0.175627322119029	.	.
chr1	135283732	135284231	chr1	135411611	135412110	Rnpep|chr1:135411611-135412110	0.172072468948329	.	.
chr1	135313568	135314067	chr1	135042372	135042871	Timm17a|chr1:135042372-135042871	0.223865475508492	.	.
chr1	135313568	135314067	chr1	135368172	135368671	Timm17a|chr1:135368172-135368671	0.169447065874986	.	.
chr1	135313568	135314067	chr1	135411611	135412110	Timm17a|chr1:135411611-135412110	0.23117718453496	.	.
chr1	135430227	135430726	chr1	135042372	135042871	Ipo9|chr1:135042372-135042871	0.177934952258183	.	.
chr1	135430227	135430726	chr1	135411611	135412110	Ipo9|chr1:135411611-135412110	0.164839762739903	.	.
chr1	136259695	136260194	chr1	136381098	136381597	Gm26781|chr1:136381098-136381597	0.146023057251022	.	.
chr1	136259695	136260194	chr1	136381098	136381597	Gpr25|chr1:136381098-136381597	0.146023057251022	.	.
chr1	136259695	136260194	chr1	136618034	136618533	Gm26781|chr1:136618034-136618533	0.159234479618156	.	.
chr1	136259695	136260194	chr1	136618034	136618533	Gpr25|chr1:136618034-136618533	0.159234479618156	.	.
chr1	136259695	136260194	chr1	136618601	136619100	Gm26781|chr1:136618601-136619100	0.238866168203048	.	.
chr1	136259695	136260194	chr1	136618601	136619100	Gpr25|chr1:136618601-136619100	0.238866168203048	.	.
chr1	136260203	136260702	chr1	136381098	136381597	Gpr25|chr1:136381098-136381597	0.170220176243628	.	.
chr1	136260203	136260702	chr1	136618601	136619100	Gpr25|chr1:136618601-136619100	0.160965555015047	.	.
chr1	136345905	136346404	chr1	136381098	136381597	Camsap2|chr1:136381098-136381597	0.312690925230511	.	.
chr1	136345905	136346404	chr1	136618034	136618533	Camsap2|chr1:136618034-136618533	0.225376156254042	.	.
chr1	136415292	136415791	chr1	136325874	136326373	9230116N13Rik|chr1:136325874-136326373	0.176730815605278	.	.
chr1	136415292	136415791	chr1	136325874	136326373	Ddx59|chr1:136325874-136326373	0.176730815605278	.	.
chr1	136415292	136415791	chr1	136381098	136381597	9230116N13Rik|chr1:136381098-136381597	0.181134169434978	.	.
chr1	136415292	136415791	chr1	136381098	136381597	Ddx59|chr1:136381098-136381597	0.181134169434978	.	.
chr1	136415292	136415791	chr1	136618034	136618533	9230116N13Rik|chr1:136618034-136618533	0.209170058811071	.	.
chr1	136415292	136415791	chr1	136618034	136618533	Ddx59|chr1:136618034-136618533	0.209170058811071	.	.
chr1	136415292	136415791	chr1	136618601	136619100	9230116N13Rik|chr1:136618601-136619100	0.146549139688693	.	.
chr1	136415292	136415791	chr1	136618601	136619100	Ddx59|chr1:136618601-136619100	0.146549139688693	.	.
chr1	136624613	136625112	chr1	136618034	136618533	Platr23|chr1:136618034-136618533	0.150893323575181	.	.
chr1	136624613	136625112	chr1	136618034	136618533	Zfp281|chr1:136618034-136618533	0.150893323575181	.	.
chr1	137898255	137898754	chr1	138130100	138130599	Gm4258|chr1:138130100-138130599	0.215956291101905	.	.
chr1	137966094	137966593	chr1	137669846	137670345	A430106G13Rik|chr1:137669846-137670345	0.157284912082015	.	.
chr1	138515350	138515849	chr1	138448834	138449333	Gm28501|chr1:138448834-138449333	0.278418420207858	.	.
chr1	138515350	138515849	chr1	138504190	138504689	Gm28501|chr1:138504190-138504689	0.17996808635062	.	.
chr1	138515350	138515849	chr1	138504722	138505221	Gm28501|chr1:138504722-138505221	0.403543040390229	.	.
chr1	138515350	138515849	chr1	138762780	138763279	Gm28501|chr1:138762780-138763279	0.237821794808449	.	.
chr1	138515350	138515849	chr1	138801280	138801779	Gm28501|chr1:138801280-138801779	0.332355461645137	.	.
chr1	138618987	138619486	chr1	138500285	138500784	Nek7|chr1:138500285-138500784	0.182134318057173	.	.
chr1	138618987	138619486	chr1	138555259	138555758	Nek7|chr1:138555259-138555758	0.30623945699458	.	.
chr1	138618987	138619486	chr1	138617900	138618399	Nek7|chr1:138617900-138618399	0.267896225474721	.	.
chr1	138618987	138619486	chr1	138826710	138827209	Nek7|chr1:138826710-138827209	0.183762977261825	.	.
chr1	138618987	138619486	chr1	138834416	138834915	Nek7|chr1:138834416-138834915	0.341069190648075	.	.
chr1	138618987	138619486	chr1	138842211	138842710	Nek7|chr1:138842211-138842710	0.246510619123663	.	.
chr1	138618987	138619486	chr1	138912120	138912619	Nek7|chr1:138912120-138912619	0.255102792065141	.	.
chr1	138618987	138619486	chr1	138971455	138971954	Nek7|chr1:138971455-138971954	0.171192242384055	.	.
chr1	138618987	138619486	chr1	138992363	138992862	Nek7|chr1:138992363-138992862	0.255703521579109	.	.
chr1	138619514	138620013	chr1	138345972	138346471	Nek7|chr1:138345972-138346471	0.201049426100088	.	.
chr1	138619514	138620013	chr1	138448834	138449333	Nek7|chr1:138448834-138449333	0.236410329808559	.	.
chr1	138619514	138620013	chr1	138555259	138555758	Nek7|chr1:138555259-138555758	0.206389435861703	.	.
chr1	138619514	138620013	chr1	138801280	138801779	Nek7|chr1:138801280-138801779	0.304862177342379	.	.
chr1	138619514	138620013	chr1	138912120	138912619	Nek7|chr1:138912120-138912619	0.173429112133522	.	.
chr1	138619514	138620013	chr1	138983421	138983920	Nek7|chr1:138983421-138983920	0.337936299628955	.	.
chr1	138619514	138620013	chr1	138983924	138984423	Nek7|chr1:138983924-138984423	0.210002063511546	.	.
chr1	138847978	138848477	chr1	138504190	138504689	Lhx9|chr1:138504190-138504689	0.275816231434859	.	.
chr1	138847978	138848477	chr1	138506964	138507463	Lhx9|chr1:138506964-138507463	0.370074864542553	.	.
chr1	138847978	138848477	chr1	138593891	138594390	Lhx9|chr1:138593891-138594390	0.17045437013518	.	.
chr1	138847978	138848477	chr1	138924819	138925318	Lhx9|chr1:138924819-138925318	0.26556914403357	.	.
chr1	138848674	138849173	chr1	138983924	138984423	Lhx9|chr1:138983924-138984423	0.151180444641586	.	.
chr1	138856629	138857128	chr1	138504190	138504689	2310009B15Rik|chr1:138504190-138504689	0.146847409059389	.	.
chr1	138856629	138857128	chr1	138576703	138577202	2310009B15Rik|chr1:138576703-138577202	0.260977824766152	.	.
chr1	138856629	138857128	chr1	138695293	138695792	2310009B15Rik|chr1:138695293-138695792	0.30862086174124	.	.
chr1	138856629	138857128	chr1	138983924	138984423	2310009B15Rik|chr1:138983924-138984423	0.202353914040618	.	.
chr1	138963753	138964252	chr1	138504722	138505221	Dennd1b|chr1:138504722-138505221	0.155207636001638	.	.
chr1	138963753	138964252	chr1	138695293	138695792	Dennd1b|chr1:138695293-138695792	0.201675201068878	.	.
chr1	138963753	138964252	chr1	138762780	138763279	Dennd1b|chr1:138762780-138763279	0.291539102087401	.	.
chr1	139421972	139422471	chr1	139171353	139171852	Zbtb41|chr1:139171353-139171852	0.197841280976705	.	.
chr1	139421972	139422471	chr1	139267783	139268282	Zbtb41|chr1:139267783-139268282	0.150954341021802	.	.
chr1	139454477	139454976	chr1	139162743	139163242	Aspm|chr1:139162743-139163242	0.172682805801647	.	.
chr1	139454477	139454976	chr1	139478820	139479319	Aspm|chr1:139478820-139479319	0.277571479738457	.	.
chr1	140245186	140245685	chr1	140290111	140290610	Kcnt2|chr1:140290111-140290610	0.196806805987939	.	.
chr1	140245186	140245685	chr1	140444583	140445082	Kcnt2|chr1:140444583-140445082	0.197340591543679	.	.
chr1	143640493	143640992	chr1	143276882	143277381	B3galt2|chr1:143276882-143277381	0.219184051431302	.	.
chr1	143640493	143640992	chr1	143502217	143502716	B3galt2|chr1:143502217-143502716	0.183353914325982	.	.
chr1	143640493	143640992	chr1	143860248	143860747	B3galt2|chr1:143860248-143860747	0.234310182000749	.	.
chr1	143702603	143703102	chr1	143292415	143292914	Cdc73|chr1:143292415-143292914	0.186805138325962	.	.
chr1	143702603	143703102	chr1	143299057	143299556	Cdc73|chr1:143299057-143299556	0.208921490084735	.	.
chr1	143702603	143703102	chr1	143644121	143644620	Cdc73|chr1:143644121-143644620	0.229224779164794	.	.
chr1	143702603	143703102	chr1	143739248	143739747	Cdc73|chr1:143739248-143739747	0.478091048433815	.	.
chr1	143776839	143777338	chr1	143502217	143502716	Gm29170|chr1:143502217-143502716	0.269488859338823	.	.
chr1	143776839	143777338	chr1	143502217	143502716	Ro60|chr1:143502217-143502716	0.269488859338823	.	.
chr1	143776839	143777338	chr1	143502217	143502716	Uchl5|chr1:143502217-143502716	0.269488859338823	.	.
chr1	144004041	144004540	chr1	143774190	143774689	Rgs2|chr1:143774190-143774689	0.175476315131701	.	.
chr1	151344167	151344666	chr1	151514139	151514638	Gm10138|chr1:151514139-151514638	0.272380766278531	.	.
chr1	151344167	151344666	chr1	151514139	151514638	Ivns1abp|chr1:151514139-151514638	0.272380766278531	.	.
chr1	151344167	151344666	chr1	151706042	151706541	Gm10138|chr1:151706042-151706541	0.376350586123362	.	.
chr1	151344167	151344666	chr1	151706042	151706541	Ivns1abp|chr1:151706042-151706541	0.376350586123362	.	.
chr1	151345057	151345556	chr1	151087826	151088325	Gm10138|chr1:151087826-151088325	0.199467145330522	.	.
chr1	151345057	151345556	chr1	151087826	151088325	Ivns1abp|chr1:151087826-151088325	0.199467145330522	.	.
chr1	151345057	151345556	chr1	151088366	151088865	Gm10138|chr1:151088366-151088865	0.24499172762887	.	.
chr1	151345057	151345556	chr1	151088366	151088865	Ivns1abp|chr1:151088366-151088865	0.24499172762887	.	.
chr1	151345057	151345556	chr1	151514139	151514638	Gm10138|chr1:151514139-151514638	0.179506467026163	.	.
chr1	151345057	151345556	chr1	151514139	151514638	Ivns1abp|chr1:151514139-151514638	0.179506467026163	.	.
chr1	151428258	151428757	chr1	151514139	151514638	Swt1|chr1:151514139-151514638	0.355528370892582	.	.
chr1	151428258	151428757	chr1	151514139	151514638	Trmt1l|chr1:151514139-151514638	0.355528370892582	.	.
chr1	151428762	151429261	chr1	151167492	151167991	Swt1|chr1:151167492-151167991	0.155401071589157	.	.
chr1	151428762	151429261	chr1	151167492	151167991	Trmt1l|chr1:151167492-151167991	0.155401071589157	.	.
chr1	151428762	151429261	chr1	151564412	151564911	Swt1|chr1:151564412-151564911	0.17745597828792	.	.
chr1	151428762	151429261	chr1	151564412	151564911	Trmt1l|chr1:151564412-151564911	0.17745597828792	.	.
chr1	151499981	151500480	chr1	151167492	151167991	Rnf2|chr1:151167492-151167991	0.309055957955074	.	.
chr1	151499981	151500480	chr1	151745261	151745760	Rnf2|chr1:151745261-151745760	0.200890004043563	.	.
chr1	151500739	151501238	chr1	151564412	151564911	Rnf2|chr1:151564412-151564911	0.39050605584002	.	.
chr1	151500739	151501238	chr1	151745261	151745760	Rnf2|chr1:151745261-151745760	0.371803797740754	.	.
chr1	151500739	151501238	chr1	151947418	151947917	Rnf2|chr1:151947418-151947917	0.194669260722003	.	.
chr1	151754914	151755413	chr1	151878245	151878744	2810414N06Rik|chr1:151878245-151878744	0.273170751464443	.	.
chr1	151754914	151755413	chr1	151878245	151878744	Edem3|chr1:151878245-151878744	0.273170751464443	.	.
chr1	152090109	152090608	chr1	152369161	152369660	1700025G04Rik|chr1:152369161-152369660	0.299788209430535	.	.
chr1	152090756	152091255	chr1	152165209	152165708	1700025G04Rik|chr1:152165209-152165708	0.146058189270567	.	.
chr1	152386383	152386882	chr1	152165209	152165708	Tsen15|chr1:152165209-152165708	0.254480870852519	.	.
chr1	152386383	152386882	chr1	152227545	152228044	Tsen15|chr1:152227545-152228044	0.151488098796301	.	.
chr1	152386383	152386882	chr1	152290216	152290715	Tsen15|chr1:152290216-152290715	0.194980867938072	.	.
chr1	152386383	152386882	chr1	152290716	152291215	Tsen15|chr1:152290716-152291215	0.206346269665345	.	.
chr1	152386383	152386882	chr1	152354537	152355036	Tsen15|chr1:152354537-152355036	0.217408710759753	.	.
chr1	152386383	152386882	chr1	152538745	152539244	Tsen15|chr1:152538745-152539244	0.189011264339245	.	.
chr1	152386383	152386882	chr1	152624446	152624945	Tsen15|chr1:152624446-152624945	0.174057620232333	.	.
chr1	152386383	152386882	chr1	152640067	152640566	Tsen15|chr1:152640067-152640566	0.156113976998094	.	.
chr1	152399881	152400380	chr1	152518686	152519185	Colgalt2|chr1:152518686-152519185	0.338212524273797	.	.
chr1	152399881	152400380	chr1	152524922	152525421	Colgalt2|chr1:152524922-152525421	0.161844148029149	.	.
chr1	152399881	152400380	chr1	152584885	152585384	Colgalt2|chr1:152584885-152585384	0.312514029646334	.	.
chr1	153549494	153549993	chr1	153559234	153559733	Npl|chr1:153559234-153559733	0.165678713193407	.	.
chr1	153549494	153549993	chr1	153842401	153842900	Npl|chr1:153842401-153842900	0.224789165390002	.	.
chr1	153549494	153549993	chr1	153854887	153855386	Npl|chr1:153854887-153855386	0.246955515111144	.	.
chr1	153652792	153653291	chr1	153709930	153710429	Rgs8|chr1:153709930-153710429	0.239860299281925	.	.
chr1	153652792	153653291	chr1	153711178	153711677	Rgs8|chr1:153711178-153711677	0.232824517014612	.	.
chr1	153737285	153737784	chr1	153661210	153661709	C230024C17Rik|chr1:153661210-153661709	0.374263405782721	.	.
chr1	153737285	153737784	chr1	153683332	153683831	C230024C17Rik|chr1:153683332-153683831	0.339859374816534	.	.
chr1	153737285	153737784	chr1	153697556	153698055	C230024C17Rik|chr1:153697556-153698055	0.322362812267981	.	.
chr1	153737285	153737784	chr1	153703326	153703825	C230024C17Rik|chr1:153703326-153703825	0.19909613490575	.	.
chr1	153737285	153737784	chr1	153709430	153709929	C230024C17Rik|chr1:153709430-153709929	0.166335686134788	.	.
chr1	153737285	153737784	chr1	153709930	153710429	C230024C17Rik|chr1:153709930-153710429	0.322733819771313	.	.
chr1	153737285	153737784	chr1	153733011	153733510	C230024C17Rik|chr1:153733011-153733510	0.26068949813086	.	.
chr1	153740057	153740556	chr1	153559234	153559733	Rgs16|chr1:153559234-153559733	0.155320405784639	.	.
chr1	153740057	153740556	chr1	153579653	153580152	Rgs16|chr1:153579653-153580152	0.194729061965517	.	.
chr1	153740057	153740556	chr1	153669010	153669509	Rgs16|chr1:153669010-153669509	0.526847528127781	.	.
chr1	153740057	153740556	chr1	153679079	153679578	Rgs16|chr1:153679079-153679578	0.279239171504491	.	.
chr1	153740057	153740556	chr1	153683332	153683831	Rgs16|chr1:153683332-153683831	0.228933661235315	.	.
chr1	153740057	153740556	chr1	153697556	153698055	Rgs16|chr1:153697556-153698055	0.438652117488902	.	.
chr1	153740057	153740556	chr1	153709430	153709929	Rgs16|chr1:153709430-153709929	0.195765233331582	.	.
chr1	153740057	153740556	chr1	153733011	153733510	Rgs16|chr1:153733011-153733510	0.290664841109152	.	.
chr1	153740057	153740556	chr1	153854887	153855386	Rgs16|chr1:153854887-153855386	0.154424729968492	.	.
chr1	153899007	153899506	chr1	153711178	153711677	Glul|chr1:153711178-153711677	0.207351888953094	.	.
chr1	153899007	153899506	chr1	153711178	153711677	Teddm2|chr1:153711178-153711677	0.207351888953094	.	.
chr1	153899007	153899506	chr1	153711868	153712367	Glul|chr1:153711868-153712367	0.181266796763567	.	.
chr1	153899007	153899506	chr1	153711868	153712367	Teddm2|chr1:153711868-153712367	0.181266796763567	.	.
chr1	153899007	153899506	chr1	154102804	154103303	Glul|chr1:154102804-154103303	0.284055263560652	.	.
chr1	153899007	153899506	chr1	154102804	154103303	Glul|chr1:154102804-154103303	0.284055263560653	.	.
chr1	153899007	153899506	chr1	154102804	154103303	Teddm2|chr1:154102804-154103303	0.284055263560652	.	.
chr1	153899007	153899506	chr1	154102804	154103303	Teddm2|chr1:154102804-154103303	0.284055263560653	.	.
chr1	153899007	153899506	chr1	154204565	154205064	Glul|chr1:154204565-154205064	0.169899954884415	.	.
chr1	153899007	153899506	chr1	154204565	154205064	Teddm2|chr1:154204565-154205064	0.169899954884415	.	.
chr1	153899007	153899506	chr1	154205168	154205667	Glul|chr1:154205168-154205667	0.263788259850196	.	.
chr1	153899007	153899506	chr1	154205168	154205667	Teddm2|chr1:154205168-154205667	0.263788259850196	.	.
chr1	153899574	153900073	chr1	153711178	153711677	Glul|chr1:153711178-153711677	0.152554384392486	.	.
chr1	153899574	153900073	chr1	153711178	153711677	Teddm2|chr1:153711178-153711677	0.152554384392486	.	.
chr1	155083298	155083797	chr1	154786132	154786631	Gm9530|chr1:154786132-154786631	0.322954380842626	.	.
chr1	155083298	155083797	chr1	155048907	155049406	Gm9530|chr1:155048907-155049406	0.238884837051017	.	.
chr1	155083298	155083797	chr1	155093917	155094416	Gm9530|chr1:155093917-155094416	0.188805217837025	.	.
chr1	155098555	155099054	chr1	155224024	155224523	Ier5|chr1:155224024-155224523	0.205361416102841	.	.
chr1	155098555	155099054	chr1	155236402	155236901	Ier5|chr1:155236402-155236901	0.20306978201858	.	.
chr1	155099441	155099940	chr1	155093917	155094416	Ier5|chr1:155093917-155094416	0.22837123475125	.	.
chr1	155158401	155158900	chr1	155026152	155026651	Stx6|chr1:155026152-155026651	0.24854342979183	.	.
chr1	155158401	155158900	chr1	155093917	155094416	Stx6|chr1:155093917-155094416	0.190129884211935	.	.
chr1	155158401	155158900	chr1	155105762	155106261	Stx6|chr1:155105762-155106261	0.181904417833192	.	.
chr1	155158401	155158900	chr1	155224024	155224523	Stx6|chr1:155224024-155224523	0.164351807410836	.	.
chr1	155243949	155244448	chr1	155224024	155224523	BC034090|chr1:155224024-155224523	0.169466568822104	.	.
chr1	155244458	155244957	chr1	155236402	155236901	BC034090|chr1:155236402-155236901	0.28628018322544	.	.
chr1	155557936	155558435	chr1	155516450	155516949	Acbd6|chr1:155516450-155516949	0.173862091082143	.	.
chr1	155557936	155558435	chr1	155710906	155711405	Acbd6|chr1:155710906-155711405	0.183837643816063	.	.
chr1	155812620	155813119	chr1	155516450	155516949	Qsox1|chr1:155516450-155516949	0.365366061724795	.	.
chr1	155812620	155813119	chr1	155517010	155517509	Qsox1|chr1:155517010-155517509	0.246187127198539	.	.
chr1	155812620	155813119	chr1	155644352	155644851	Qsox1|chr1:155644352-155644851	0.335020724328345	.	.
chr1	155812620	155813119	chr1	155671302	155671801	Qsox1|chr1:155671302-155671801	0.465019832028633	.	.
chr1	155812620	155813119	chr1	155721436	155721935	Qsox1|chr1:155721436-155721935	0.223767748133512	.	.
chr1	155812620	155813119	chr1	156040577	156041076	Qsox1|chr1:156040577-156041076	0.246988930703338	.	.
chr1	155812620	155813119	chr1	156106322	156106821	Qsox1|chr1:156106322-156106821	0.303571171693104	.	.
chr1	155812620	155813119	chr1	156241652	156242151	Qsox1|chr1:156241652-156242151	0.234735128468182	.	.
chr1	155973115	155973614	chr1	155574878	155575377	Cep350|chr1:155574878-155575377	0.190941178902674	.	.
chr1	155973115	155973614	chr1	155721436	155721935	Cep350|chr1:155721436-155721935	0.173535503166822	.	.
chr1	155973115	155973614	chr1	156040577	156041076	Cep350|chr1:156040577-156041076	0.218174331902187	.	.
chr1	155973115	155973614	chr1	156199172	156199671	Cep350|chr1:156199172-156199671	0.20665777399379	.	.
chr1	156035344	156035843	chr1	155784767	155785266	Tor1aip1|chr1:155784767-155785266	0.302039252677861	.	.
chr1	156035344	156035843	chr1	155784767	155785266	Tor1aip2|chr1:155784767-155785266	0.302039252677861	.	.
chr1	156035344	156035843	chr1	156040577	156041076	Tor1aip1|chr1:156040577-156041076	0.51715759847172	.	.
chr1	156035344	156035843	chr1	156040577	156041076	Tor1aip2|chr1:156040577-156041076	0.51715759847172	.	.
chr1	156035878	156036377	chr1	156040577	156041076	Tor1aip1|chr1:156040577-156041076	0.158099049882983	.	.
chr1	156035878	156036377	chr1	156040577	156041076	Tor1aip2|chr1:156040577-156041076	0.158099049882983	.	.
chr1	156035878	156036377	chr1	156043002	156043501	Tor1aip1|chr1:156043002-156043501	0.284267016982002	.	.
chr1	156035878	156036377	chr1	156043002	156043501	Tor1aip2|chr1:156043002-156043501	0.284267016982002	.	.
chr1	156035878	156036377	chr1	156179815	156180314	Tor1aip1|chr1:156179815-156180314	0.161746851028438	.	.
chr1	156035878	156036377	chr1	156179815	156180314	Tor1aip2|chr1:156179815-156180314	0.161746851028438	.	.
chr1	156035878	156036377	chr1	156199172	156199671	Tor1aip1|chr1:156199172-156199671	0.453541871169128	.	.
chr1	156035878	156036377	chr1	156199172	156199671	Tor1aip2|chr1:156199172-156199671	0.453541871169128	.	.
chr1	156204053	156204552	chr1	156108321	156108820	Fam163a|chr1:156108321-156108820	0.172412634344351	.	.
chr1	156204775	156205274	chr1	156106322	156106821	Fam163a|chr1:156106322-156106821	0.380072630500677	.	.
chr1	156204775	156205274	chr1	156462235	156462734	Fam163a|chr1:156462235-156462734	0.161445711625136	.	.
chr1	156303125	156303624	chr1	156241652	156242151	4930518J20Rik|chr1:156241652-156242151	0.195731831655463	.	.
chr1	156303125	156303624	chr1	156241652	156242151	Tdrd5|chr1:156241652-156242151	0.195731831655463	.	.
chr1	156303125	156303624	chr1	156464164	156464663	4930518J20Rik|chr1:156464164-156464663	0.216388125816615	.	.
chr1	156303125	156303624	chr1	156464164	156464663	Tdrd5|chr1:156464164-156464663	0.216388125816615	.	.
chr1	156420903	156421402	chr1	156108321	156108820	Axdnd1|chr1:156108321-156108820	0.203914520698777	.	.
chr1	156420903	156421402	chr1	156114415	156114914	Axdnd1|chr1:156114415-156114914	0.326232890537721	.	.
chr1	156420903	156421402	chr1	156114990	156115489	Axdnd1|chr1:156114990-156115489	0.270511892250118	.	.
chr1	156420903	156421402	chr1	156229365	156229864	Axdnd1|chr1:156229365-156229864	0.219817950690605	.	.
chr1	156420903	156421402	chr1	156270379	156270878	Axdnd1|chr1:156270379-156270878	0.159046758705417	.	.
chr1	156420903	156421402	chr1	156462235	156462734	Axdnd1|chr1:156462235-156462734	0.194599496000786	.	.
chr1	156420903	156421402	chr1	156677127	156677626	Axdnd1|chr1:156677127-156677626	0.184524212274894	.	.
chr1	156420903	156421402	chr1	156733933	156734432	Axdnd1|chr1:156733933-156734432	0.286592191200958	.	.
chr1	156474061	156474560	chr1	156043002	156043501	Soat1|chr1:156043002-156043501	0.145742873628299	.	.
chr1	156474061	156474560	chr1	156108321	156108820	Soat1|chr1:156108321-156108820	0.296451981485953	.	.
chr1	156474061	156474560	chr1	156114415	156114914	Soat1|chr1:156114415-156114914	0.29102247949674	.	.
chr1	156474061	156474560	chr1	156114990	156115489	Soat1|chr1:156114990-156115489	0.217117209839717	.	.
chr1	156474061	156474560	chr1	156183175	156183674	Soat1|chr1:156183175-156183674	0.205936032643918	.	.
chr1	156474061	156474560	chr1	156199172	156199671	Soat1|chr1:156199172-156199671	0.219133336425531	.	.
chr1	156474061	156474560	chr1	156247880	156248379	Soat1|chr1:156247880-156248379	0.153261760475521	.	.
chr1	156474061	156474560	chr1	156464164	156464663	Soat1|chr1:156464164-156464663	0.245737499551512	.	.
chr1	156474061	156474560	chr1	156652447	156652946	Soat1|chr1:156652447-156652946	0.18834890038954	.	.
chr1	156474061	156474560	chr1	156677127	156677626	Soat1|chr1:156677127-156677626	0.228437910195787	.	.
chr1	156558476	156558975	chr1	156462235	156462734	Abl2|chr1:156462235-156462734	0.533110214142052	.	.
chr1	156558476	156558975	chr1	156652447	156652946	Abl2|chr1:156652447-156652946	0.265075146734908	.	.
chr1	156558476	156558975	chr1	156677127	156677626	Abl2|chr1:156677127-156677626	0.168395512067723	.	.
chr1	156558476	156558975	chr1	156733933	156734432	Abl2|chr1:156733933-156734432	0.162200078186987	.	.
chr1	156718854	156719353	chr1	156462235	156462734	Fam20b|chr1:156462235-156462734	0.36631140557143	.	.
chr1	156718854	156719353	chr1	156464164	156464663	Fam20b|chr1:156464164-156464663	0.166803651288282	.	.
chr1	156718854	156719353	chr1	156652447	156652946	Fam20b|chr1:156652447-156652946	0.409603775400997	.	.
chr1	157411887	157412386	chr1	157280791	157281290	Rasal2|chr1:157280791-157281290	0.176265050630084	.	.
chr1	157411887	157412386	chr1	157428231	157428730	Rasal2|chr1:157428231-157428730	0.192731612484915	.	.
chr1	157411887	157412386	chr1	157564439	157564938	Rasal2|chr1:157564439-157564938	0.167935891376938	.	.
chr1	157411887	157412386	chr1	157681691	157682190	Rasal2|chr1:157681691-157682190	0.227418506459795	.	.
chr1	157411887	157412386	chr1	157741056	157741555	Rasal2|chr1:157741056-157741555	0.154799399956317	.	.
chr1	157412497	157412996	chr1	157428231	157428730	Rasal2|chr1:157428231-157428730	0.197470681537119	.	.
chr1	157412497	157412996	chr1	157447086	157447585	Rasal2|chr1:157447086-157447585	0.217365149286458	.	.
chr1	157412497	157412996	chr1	157741056	157741555	Rasal2|chr1:157741056-157741555	0.256447313422528	.	.
chr1	159231910	159232409	chr1	158916956	158917455	Cop1|chr1:158916956-158917455	0.260112365600012	.	.
chr1	159231910	159232409	chr1	159406266	159406765	Cop1|chr1:159406266-159406765	0.178784676539276	.	.
chr1	160791995	160792494	chr1	160782755	160783254	Rabgap1l|chr1:160782755-160783254	0.295899973313168	.	.
chr1	160791995	160792494	chr1	160877151	160877650	Rabgap1l|chr1:160877151-160877650	0.27311266881055	.	.
chr1	160791995	160792494	chr1	160935496	160935995	Rabgap1l|chr1:160935496-160935995	0.297399696748488	.	.
chr1	160791995	160792494	chr1	161170609	161171108	Rabgap1l|chr1:161170609-161171108	0.16723767155938	.	.
chr1	160791995	160792494	chr1	161195428	161195927	Rabgap1l|chr1:161195428-161195927	0.154094053003835	.	.
chr1	160792667	160793166	chr1	160579562	160580061	Rabgap1l|chr1:160579562-160580061	0.27161199585689	.	.
chr1	160792667	160793166	chr1	161170609	161171108	Rabgap1l|chr1:161170609-161171108	0.161229495992789	.	.
chr1	160906055	160906554	chr1	160655651	160656150	Rc3h1|chr1:160655651-160656150	0.172258610986012	.	.
chr1	160906055	160906554	chr1	160855851	160856350	Rc3h1|chr1:160855851-160856350	0.183465566789968	.	.
chr1	160906055	160906554	chr1	160877151	160877650	Rc3h1|chr1:160877151-160877650	0.311849161661339	.	.
chr1	161034786	161035285	chr1	160855851	160856350	Gas5|chr1:160855851-160856350	0.197521774670221	.	.
chr1	161034786	161035285	chr1	160855851	160856350	Zbtb37|chr1:160855851-160856350	0.197521774670221	.	.
chr1	161070536	161071035	chr1	160855851	160856350	Cenpl|chr1:160855851-160856350	0.156844199226223	.	.
chr1	161070536	161071035	chr1	160855851	160856350	Dars2|chr1:160855851-160856350	0.156844199226223	.	.
chr1	161070536	161071035	chr1	160877151	160877650	Cenpl|chr1:160877151-160877650	0.233236644450875	.	.
chr1	161070536	161071035	chr1	160877151	160877650	Dars2|chr1:160877151-160877650	0.233236644450875	.	.
chr1	161070536	161071035	chr1	161366999	161367498	Cenpl|chr1:161366999-161367498	0.170499315445385	.	.
chr1	161070536	161071035	chr1	161366999	161367498	Dars2|chr1:161366999-161367498	0.170499315445385	.	.
chr1	161131254	161131753	chr1	161170609	161171108	Klhl20|chr1:161170609-161171108	0.157146986159587	.	.
chr1	161142436	161142935	chr1	160782755	160783254	Ankrd45|chr1:160782755-160783254	0.337751421129572	.	.
chr1	161142436	161142935	chr1	161170609	161171108	Ankrd45|chr1:161170609-161171108	0.171599684051505	.	.
chr1	161143255	161143754	chr1	160855851	160856350	Ankrd45|chr1:160855851-160856350	0.196989710818392	.	.
chr1	161250941	161251440	chr1	161366999	161367498	Prdx6|chr1:161366999-161367498	0.211377237475762	.	.
chr1	161876197	161876696	chr1	161748714	161749213	Suco|chr1:161748714-161749213	0.207979289460359	.	.
chr1	161876197	161876696	chr1	161752779	161753278	Suco|chr1:161752779-161753278	0.264339916409544	.	.
chr1	161876197	161876696	chr1	161773211	161773710	Suco|chr1:161773211-161773710	0.209368798755543	.	.
chr1	161876197	161876696	chr1	161804393	161804892	Suco|chr1:161804393-161804892	0.228456624493148	.	.
chr1	161876197	161876696	chr1	161976288	161976787	Suco|chr1:161976288-161976787	0.269180375325592	.	.
chr1	161876197	161876696	chr1	161984126	161984625	Suco|chr1:161984126-161984625	0.191730626756204	.	.
chr1	161876715	161877214	chr1	161664217	161664716	Suco|chr1:161664217-161664716	0.157711845022901	.	.
chr1	161876715	161877214	chr1	161708310	161708809	Suco|chr1:161708310-161708809	0.314484577028008	.	.
chr1	161876715	161877214	chr1	161748714	161749213	Suco|chr1:161748714-161749213	0.273163573879011	.	.
chr1	161876715	161877214	chr1	161773211	161773710	Suco|chr1:161773211-161773710	0.324099190926755	.	.
chr1	161876715	161877214	chr1	161804393	161804892	Suco|chr1:161804393-161804892	0.247464729022726	.	.
chr1	161876715	161877214	chr1	161976288	161976787	Suco|chr1:161976288-161976787	0.323395233971169	.	.
chr1	161968972	161969471	chr1	161804393	161804892	Gm38304|chr1:161804393-161804892	0.146704980086571	.	.
chr1	161968972	161969471	chr1	161804393	161804892	Pigc|chr1:161804393-161804892	0.146704980086571	.	.
chr1	162740352	162740851	chr1	162665061	162665560	Prrc2c|chr1:162665061-162665560	0.187515328726687	.	.
chr1	163403421	163403920	chr1	163552566	163553065	Gorab|chr1:163552566-163553065	0.172099266557746	.	.
chr1	163779331	163779830	chr1	163851710	163852209	Kifap3|chr1:163851710-163852209	0.16162984169331	.	.
chr1	163929752	163930251	chr1	163552566	163553065	Scyl3|chr1:163552566-163553065	0.448111017190748	.	.
chr1	163929752	163930251	chr1	163844954	163845453	Scyl3|chr1:163844954-163845453	0.376651496393698	.	.
chr1	163929752	163930251	chr1	163853005	163853504	Scyl3|chr1:163853005-163853504	0.283511143417923	.	.
chr1	163929752	163930251	chr1	163910292	163910791	Scyl3|chr1:163910292-163910791	0.172553625779222	.	.
chr1	163994642	163995141	chr1	163910292	163910791	BC055324|chr1:163910292-163910791	0.175863696710388	.	.
chr1	163994642	163995141	chr1	163910292	163910791	Mettl18|chr1:163910292-163910791	0.175863696710388	.	.
chr1	164248686	164249185	chr1	163844954	163845453	Slc19a2|chr1:163844954-163845453	0.16508572809031	.	.
chr1	164248686	164249185	chr1	163853005	163853504	Slc19a2|chr1:163853005-163853504	0.329051319907441	.	.
chr1	164248686	164249185	chr1	164366670	164367169	Slc19a2|chr1:164366670-164367169	0.194862134932178	.	.
chr1	164275346	164275845	chr1	164423599	164424098	Ccdc181|chr1:164423599-164424098	0.161985575354331	.	.
chr1	164275346	164275845	chr1	164569898	164570397	Ccdc181|chr1:164569898-164570397	0.197256593871004	.	.
chr1	164275346	164275845	chr1	164575476	164575975	Ccdc181|chr1:164575476-164575975	0.201222055354839	.	.
chr1	164307370	164307869	chr1	164141761	164142260	Blzf1|chr1:164141761-164142260	0.249755681620115	.	.
chr1	164307370	164307869	chr1	164316485	164316984	Blzf1|chr1:164316485-164316984	0.238740199455737	.	.
chr1	164307370	164307869	chr1	164570568	164571067	Blzf1|chr1:164570568-164571067	0.178414628943578	.	.
chr1	164457803	164458302	chr1	164423599	164424098	Atp1b1|chr1:164423599-164424098	0.364235846985797	.	.
chr1	164461711	164462210	chr1	164138556	164139055	Gm32391|chr1:164138556-164139055	0.201242280372801	.	.
chr1	164461711	164462210	chr1	164235945	164236444	Gm32391|chr1:164235945-164236444	0.16246385520701	.	.
chr1	164461711	164462210	chr1	164569898	164570397	Gm32391|chr1:164569898-164570397	0.217218915179577	.	.
chr1	164461711	164462210	chr1	164575476	164575975	Gm32391|chr1:164575476-164575975	0.187114632241363	.	.
chr1	164502271	164502770	chr1	164454697	164455196	Gm26685|chr1:164454697-164455196	0.256226122467723	.	.
chr1	164502271	164502770	chr1	164787699	164788198	Gm26685|chr1:164787699-164788198	0.149737041759064	.	.
chr1	164502271	164502770	chr1	164814079	164814578	Gm26685|chr1:164814079-164814578	0.282760894254153	.	.
chr1	164502271	164502770	chr1	164887740	164888239	Gm26685|chr1:164887740-164888239	0.191725451633608	.	.
chr1	164898957	164899456	chr1	164787699	164788198	Gm32569|chr1:164787699-164788198	0.424855415132005	.	.
chr1	164898957	164899456	chr1	164814079	164814578	Gm32569|chr1:164814079-164814578	0.264793938772011	.	.
chr1	164898957	164899456	chr1	164814638	164815137	Gm32569|chr1:164814638-164815137	0.298475806956775	.	.
chr1	165460313	165460812	chr1	165369855	165370354	Dcaf6|chr1:165369855-165370354	0.456451422235779	.	.
chr1	165460313	165460812	chr1	165369855	165370354	Mpc2|chr1:165369855-165370354	0.456451422235779	.	.
chr1	165460313	165460812	chr1	165641351	165641850	Dcaf6|chr1:165641351-165641850	0.258679760412633	.	.
chr1	165460313	165460812	chr1	165641351	165641850	Mpc2|chr1:165641351-165641850	0.258679760412633	.	.
chr1	165460313	165460812	chr1	165642102	165642601	Dcaf6|chr1:165642102-165642601	0.261502278476841	.	.
chr1	165460313	165460812	chr1	165642102	165642601	Mpc2|chr1:165642102-165642601	0.261502278476841	.	.
chr1	165460922	165461421	chr1	165327770	165328269	Dcaf6|chr1:165327770-165328269	0.179141436134555	.	.
chr1	165460922	165461421	chr1	165327770	165328269	Mpc2|chr1:165327770-165328269	0.179141436134555	.	.
chr1	165460922	165461421	chr1	165369855	165370354	Dcaf6|chr1:165369855-165370354	0.232324341318193	.	.
chr1	165460922	165461421	chr1	165369855	165370354	Mpc2|chr1:165369855-165370354	0.232324341318193	.	.
chr1	165460922	165461421	chr1	165381239	165381738	Dcaf6|chr1:165381239-165381738	0.174912552440589	.	.
chr1	165460922	165461421	chr1	165381239	165381738	Mpc2|chr1:165381239-165381738	0.174912552440589	.	.
chr1	165460922	165461421	chr1	165641351	165641850	Dcaf6|chr1:165641351-165641850	0.160233589993322	.	.
chr1	165460922	165461421	chr1	165641351	165641850	Mpc2|chr1:165641351-165641850	0.160233589993322	.	.
chr1	165460922	165461421	chr1	165642102	165642601	Dcaf6|chr1:165642102-165642601	0.166934093729462	.	.
chr1	165460922	165461421	chr1	165642102	165642601	Mpc2|chr1:165642102-165642601	0.166934093729462	.	.
chr1	165460922	165461421	chr1	165662721	165663220	Dcaf6|chr1:165662721-165663220	0.250486753789742	.	.
chr1	165460922	165461421	chr1	165662721	165663220	Mpc2|chr1:165662721-165663220	0.250486753789742	.	.
chr1	165634316	165634815	chr1	165369855	165370354	Mpzl1|chr1:165369855-165370354	0.162027167409853	.	.
chr1	165634316	165634815	chr1	165618098	165618597	Mpzl1|chr1:165618098-165618597	0.256222645165296	.	.
chr1	165634316	165634815	chr1	165641351	165641850	Mpzl1|chr1:165641351-165641850	0.199265212603395	.	.
chr1	165634316	165634815	chr1	165642102	165642601	Mpzl1|chr1:165642102-165642601	0.163946399435053	.	.
chr1	165763500	165763999	chr1	165840838	165841337	Creg1|chr1:165840838-165841337	0.264393183485352	.	.
chr1	165763500	165763999	chr1	166016215	166016714	Creg1|chr1:166016215-166016714	0.277204473231462	.	.
chr1	165763500	165763999	chr1	166192340	166192839	Creg1|chr1:166192340-166192839	0.160207710958922	.	.
chr1	166002418	166002917	chr1	165775339	165775838	Gm26665|chr1:165775339-165775838	0.27586151680599	.	.
chr1	166002418	166002917	chr1	165775339	165775838	Pou2f1|chr1:165775339-165775838	0.27586151680599	.	.
chr1	166002418	166002917	chr1	166192340	166192839	Gm26665|chr1:166192340-166192839	0.46702292957689	.	.
chr1	166002418	166002917	chr1	166192340	166192839	Pou2f1|chr1:166192340-166192839	0.46702292957689	.	.
chr1	166002418	166002917	chr1	166244127	166244626	Gm26665|chr1:166244127-166244626	0.199712557872865	.	.
chr1	166002418	166002917	chr1	166244127	166244626	Pou2f1|chr1:166244127-166244626	0.199712557872865	.	.
chr1	166003176	166003675	chr1	165775339	165775838	Gm26665|chr1:165775339-165775838	0.219143994179462	.	.
chr1	166003176	166003675	chr1	165775339	165775838	Pou2f1|chr1:165775339-165775838	0.219143994179462	.	.
chr1	166003176	166003675	chr1	166192340	166192839	Gm26665|chr1:166192340-166192839	0.464705148928021	.	.
chr1	166003176	166003675	chr1	166192340	166192839	Pou2f1|chr1:166192340-166192839	0.464705148928021	.	.
chr1	166003176	166003675	chr1	166247809	166248308	Gm26665|chr1:166247809-166248308	0.167226675072548	.	.
chr1	166003176	166003675	chr1	166247809	166248308	Pou2f1|chr1:166247809-166248308	0.167226675072548	.	.
chr1	166253817	166254316	chr1	166278464	166278963	Ildr2|chr1:166278464-166278963	0.253783678849595	.	.
chr1	166253817	166254316	chr1	166307238	166307737	Ildr2|chr1:166307238-166307737	0.193363402120606	.	.
chr1	166253817	166254316	chr1	166333297	166333796	Ildr2|chr1:166333297-166333796	0.188557943793261	.	.
chr1	166253817	166254316	chr1	166333889	166334388	Ildr2|chr1:166333889-166334388	0.171042031436567	.	.
chr1	166254415	166254914	chr1	166333889	166334388	Ildr2|chr1:166333889-166334388	0.180045100734802	.	.
chr1	166308696	166309195	chr1	166333889	166334388	5330438I03Rik|chr1:166333889-166334388	0.192065560332132	.	.
chr1	166308696	166309195	chr1	166360121	166360620	5330438I03Rik|chr1:166360121-166360620	0.297385705118278	.	.
chr1	166308696	166309195	chr1	166428926	166429425	5330438I03Rik|chr1:166428926-166429425	0.26428101266264	.	.
chr1	166309200	166309699	chr1	166281200	166281699	5330438I03Rik|chr1:166281200-166281699	0.243763362200876	.	.
chr1	166379002	166379501	chr1	166278464	166278963	Tada1|chr1:166278464-166278963	0.257345754388535	.	.
chr1	166379002	166379501	chr1	166333297	166333796	Tada1|chr1:166333297-166333796	0.477882833396088	.	.
chr1	166408940	166409439	chr1	166319038	166319537	Pogk|chr1:166319038-166319537	0.150577731249952	.	.
chr1	166409578	166410077	chr1	166278464	166278963	Pogk|chr1:166278464-166278963	0.194556049881114	.	.
chr1	166409578	166410077	chr1	166333297	166333796	Pogk|chr1:166333297-166333796	0.190442559513104	.	.
chr1	167000534	167001033	chr1	166773095	166773594	Fam78b|chr1:166773095-166773594	0.241591048815408	.	.
chr1	167000534	167001033	chr1	166773095	166773594	Gm16701|chr1:166773095-166773594	0.241591048815408	.	.
chr1	167000534	167001033	chr1	167152065	167152564	Fam78b|chr1:167152065-167152564	0.246436937186592	.	.
chr1	167000534	167001033	chr1	167152065	167152564	Gm16701|chr1:167152065-167152564	0.246436937186592	.	.
chr1	167000534	167001033	chr1	167230919	167231418	Fam78b|chr1:167230919-167231418	0.484092049855786	.	.
chr1	167000534	167001033	chr1	167230919	167231418	Gm16701|chr1:167230919-167231418	0.484092049855786	.	.
chr1	167001208	167001707	chr1	166784350	166784849	Fam78b|chr1:166784350-166784849	0.164879700347323	.	.
chr1	167001208	167001707	chr1	166784350	166784849	Gm16701|chr1:166784350-166784849	0.164879700347323	.	.
chr1	167001208	167001707	chr1	167182230	167182729	Fam78b|chr1:167182230-167182729	0.160281328580305	.	.
chr1	167001208	167001707	chr1	167182230	167182729	Gm16701|chr1:167182230-167182729	0.160281328580305	.	.
chr1	167001208	167001707	chr1	167220489	167220988	Fam78b|chr1:167220489-167220988	0.185804710967341	.	.
chr1	167001208	167001707	chr1	167220489	167220988	Gm16701|chr1:167220489-167220988	0.185804710967341	.	.
chr1	167001777	167002276	chr1	166796895	166797394	Fam78b|chr1:166796895-166797394	0.178477538413756	.	.
chr1	167001777	167002276	chr1	167098761	167099260	Fam78b|chr1:167098761-167099260	0.216593661245153	.	.
chr1	167001777	167002276	chr1	167182230	167182729	Fam78b|chr1:167182230-167182729	0.195396680204697	.	.
chr1	167001777	167002276	chr1	167220489	167220988	Fam78b|chr1:167220489-167220988	0.218731206974883	.	.
chr1	167242135	167242634	chr1	166866136	166866635	Gm37982|chr1:166866136-166866635	0.232161243841174	.	.
chr1	167242135	167242634	chr1	166984087	166984586	Gm37982|chr1:166984087-166984586	0.168583844043775	.	.
chr1	167242135	167242634	chr1	167098761	167099260	Gm37982|chr1:167098761-167099260	0.220354353152566	.	.
chr1	167242135	167242634	chr1	167152065	167152564	Gm37982|chr1:167152065-167152564	0.17502226500757	.	.
chr1	167242135	167242634	chr1	167182230	167182729	Gm37982|chr1:167182230-167182729	0.330678350081509	.	.
chr1	167242135	167242634	chr1	167230919	167231418	Gm37982|chr1:167230919-167231418	0.162231861555085	.	.
chr1	167242664	167243163	chr1	166866136	166866635	Gm37982|chr1:166866136-166866635	0.245669772855933	.	.
chr1	167242664	167243163	chr1	166940118	166940617	Gm37982|chr1:166940118-166940617	0.277773439555086	.	.
chr1	167242664	167243163	chr1	167065423	167065922	Gm37982|chr1:167065423-167065922	0.327333133042831	.	.
chr1	167242664	167243163	chr1	167065938	167066437	Gm37982|chr1:167065938-167066437	0.315768861350159	.	.
chr1	167242664	167243163	chr1	167152065	167152564	Gm37982|chr1:167152065-167152564	0.146696881338108	.	.
chr1	167284924	167285423	chr1	167360222	167360721	Gm2453|chr1:167360222-167360721	0.195400744347779	.	.
chr1	167284924	167285423	chr1	167360222	167360721	Uck2|chr1:167360222-167360721	0.195400744347779	.	.
chr1	167284924	167285423	chr1	167660629	167661128	Gm2453|chr1:167660629-167661128	0.18550812161536	.	.
chr1	167284924	167285423	chr1	167660629	167661128	Uck2|chr1:167660629-167661128	0.18550812161536	.	.
chr1	167308418	167308917	chr1	167360222	167360721	Tmco1|chr1:167360222-167360721	0.220068747489366	.	.
chr1	167308418	167308917	chr1	167457646	167458145	Tmco1|chr1:167457646-167458145	0.286571741581212	.	.
chr1	167308418	167308917	chr1	167620125	167620624	Tmco1|chr1:167620125-167620624	0.152492010878499	.	.
chr1	167308418	167308917	chr1	167731455	167731954	Tmco1|chr1:167731455-167731954	0.261938359673619	.	.
chr1	167349707	167350206	chr1	167269371	167269870	Aldh9a1|chr1:167269371-167269870	0.221926084228822	.	.
chr1	167349707	167350206	chr1	167269986	167270485	Aldh9a1|chr1:167269986-167270485	0.202003190363314	.	.
chr1	167349707	167350206	chr1	167369851	167370350	Aldh9a1|chr1:167369851-167370350	0.158963451316411	.	.
chr1	167349707	167350206	chr1	167731455	167731954	Aldh9a1|chr1:167731455-167731954	0.293937811369766	.	.
chr1	167393588	167394087	chr1	167269986	167270485	Mgst3|chr1:167269986-167270485	0.145184206960384	.	.
chr1	167393588	167394087	chr1	167337334	167337833	Mgst3|chr1:167337334-167337833	0.218740004152097	.	.
chr1	167393588	167394087	chr1	167660629	167661128	Mgst3|chr1:167660629-167661128	0.181632657718792	.	.
chr1	167394156	167394655	chr1	167620125	167620624	Mgst3|chr1:167620125-167620624	0.17112933223561	.	.
chr1	167394156	167394655	chr1	167636947	167637446	Mgst3|chr1:167636947-167637446	0.205711818392304	.	.
chr1	167394156	167394655	chr1	167718216	167718715	Mgst3|chr1:167718216-167718715	0.21446671294913	.	.
chr1	167394156	167394655	chr1	167731455	167731954	Mgst3|chr1:167731455-167731954	0.146408150481278	.	.
chr1	167597755	167598254	chr1	167369851	167370350	Rxrg|chr1:167369851-167370350	0.34067843313229	.	.
chr1	167598393	167598892	chr1	167337334	167337833	Rxrg|chr1:167337334-167337833	0.201732867772441	.	.
chr1	167598393	167598892	chr1	167340477	167340976	Rxrg|chr1:167340477-167340976	0.179549384705967	.	.
chr1	167598393	167598892	chr1	167660629	167661128	Rxrg|chr1:167660629-167661128	0.190316516477217	.	.
chr1	169531254	169531753	chr1	169344117	169344616	Nuf2|chr1:169344117-169344616	0.149095926357691	.	.
chr1	169531254	169531753	chr1	169495843	169496342	Nuf2|chr1:169495843-169496342	0.224668008562943	.	.
chr1	169531254	169531753	chr1	169867504	169868003	Nuf2|chr1:169867504-169868003	0.205019515733708	.	.
chr1	169531254	169531753	chr1	169904042	169904541	Nuf2|chr1:169904042-169904541	0.317500659415799	.	.
chr1	169747461	169747960	chr1	169344117	169344616	Rgs4|chr1:169344117-169344616	0.370385515105368	.	.
chr1	169747461	169747960	chr1	169371422	169371921	Rgs4|chr1:169371422-169371921	0.164976339572059	.	.
chr1	169934305	169934804	chr1	170136286	170136785	Gm15852|chr1:170136286-170136785	0.426396598139465	.	.
chr1	169969082	169969581	chr1	169851934	169852433	3110045C21Rik|chr1:169851934-169852433	0.217228449861709	.	.
chr1	169969082	169969581	chr1	169851934	169852433	Hsd17b7|chr1:169851934-169852433	0.217228449861709	.	.
chr1	169969082	169969581	chr1	170134483	170134982	3110045C21Rik|chr1:170134483-170134982	0.17956144217323	.	.
chr1	169969082	169969581	chr1	170134483	170134982	Hsd17b7|chr1:170134483-170134982	0.17956144217323	.	.
chr1	170215136	170215635	chr1	169851934	169852433	4930500M09Rik|chr1:169851934-169852433	0.294138912147959	.	.
chr1	170215136	170215635	chr1	169851934	169852433	Uhmk1|chr1:169851934-169852433	0.294138912147959	.	.
chr1	170215136	170215635	chr1	169904042	169904541	4930500M09Rik|chr1:169904042-169904541	0.377524304391175	.	.
chr1	170215136	170215635	chr1	169904042	169904541	Uhmk1|chr1:169904042-169904541	0.377524304391175	.	.
chr1	170215136	170215635	chr1	169917937	169918436	4930500M09Rik|chr1:169917937-169918436	0.390164107968648	.	.
chr1	170215136	170215635	chr1	169917937	169918436	Uhmk1|chr1:169917937-169918436	0.390164107968648	.	.
chr1	170867571	170868070	chr1	171036880	171037379	Atf6|chr1:171036880-171037379	0.215787688680337	.	.
chr1	170867571	170868070	chr1	171036880	171037379	Gm9929|chr1:171036880-171037379	0.215787688680337	.	.
chr1	170867571	170868070	chr1	171044776	171045275	Atf6|chr1:171044776-171045275	0.187120012821875	.	.
chr1	170867571	170868070	chr1	171044776	171045275	Gm9929|chr1:171044776-171045275	0.187120012821875	.	.
chr1	170867571	170868070	chr1	171238441	171238940	Atf6|chr1:171238441-171238940	0.278974433558977	.	.
chr1	170867571	170868070	chr1	171238441	171238940	Gm9929|chr1:171238441-171238940	0.278974433558977	.	.
chr1	170868410	170868909	chr1	170907734	170908233	Atf6|chr1:170907734-170908233	0.223537772461114	.	.
chr1	170868410	170868909	chr1	170907734	170908233	Gm9929|chr1:170907734-170908233	0.223537772461114	.	.
chr1	170868410	170868909	chr1	171036880	171037379	Atf6|chr1:171036880-171037379	0.277779855293232	.	.
chr1	170868410	170868909	chr1	171036880	171037379	Gm9929|chr1:171036880-171037379	0.277779855293232	.	.
chr1	170868410	170868909	chr1	171037809	171038308	Atf6|chr1:171037809-171038308	0.278537928358236	.	.
chr1	170868410	170868909	chr1	171037809	171038308	Gm9929|chr1:171037809-171038308	0.278537928358236	.	.
chr1	170868410	170868909	chr1	171038357	171038856	Atf6|chr1:171038357-171038856	0.165741037777689	.	.
chr1	170868410	170868909	chr1	171038357	171038856	Gm9929|chr1:171038357-171038856	0.165741037777689	.	.
chr1	170868410	170868909	chr1	171101659	171102158	Atf6|chr1:171101659-171102158	0.192509568384297	.	.
chr1	170868410	170868909	chr1	171101659	171102158	Gm9929|chr1:171101659-171102158	0.192509568384297	.	.
chr1	170868410	170868909	chr1	171102488	171102987	Atf6|chr1:171102488-171102987	0.406879534932095	.	.
chr1	170868410	170868909	chr1	171102488	171102987	Gm9929|chr1:171102488-171102987	0.406879534932095	.	.
chr1	170868410	170868909	chr1	171247027	171247526	Atf6|chr1:171247027-171247526	0.226237540191389	.	.
chr1	170868410	170868909	chr1	171247027	171247526	Gm9929|chr1:171247027-171247526	0.226237540191389	.	.
chr1	170885252	170885751	chr1	171033681	171034180	Dusp12|chr1:171033681-171034180	0.215937965067671	.	.
chr1	170885252	170885751	chr1	171033681	171034180	Gm26620|chr1:171033681-171034180	0.215937965067671	.	.
chr1	170885252	170885751	chr1	171038357	171038856	Dusp12|chr1:171038357-171038856	0.360615612401392	.	.
chr1	170885252	170885751	chr1	171038357	171038856	Gm26620|chr1:171038357-171038856	0.360615612401392	.	.
chr1	170885252	170885751	chr1	171110922	171111421	Dusp12|chr1:171110922-171111421	0.270576993646779	.	.
chr1	170885252	170885751	chr1	171110922	171111421	Gm26620|chr1:171110922-171111421	0.270576993646779	.	.
chr1	170885252	170885751	chr1	171192867	171193366	Dusp12|chr1:171192867-171193366	0.440149345003676	.	.
chr1	170885252	170885751	chr1	171192867	171193366	Gm26620|chr1:171192867-171193366	0.440149345003676	.	.
chr1	171017815	171018314	chr1	171036880	171037379	Fcgr4|chr1:171036880-171037379	0.191936955697363	.	.
chr1	171017815	171018314	chr1	171037809	171038308	Fcgr4|chr1:171037809-171038308	0.303903110819825	.	.
chr1	171017815	171018314	chr1	171038357	171038856	Fcgr4|chr1:171038357-171038856	0.335349496347155	.	.
chr1	171017815	171018314	chr1	171044776	171045275	Fcgr4|chr1:171044776-171045275	0.152768430292581	.	.
chr1	171017815	171018314	chr1	171102488	171102987	Fcgr4|chr1:171102488-171102987	0.165336925044049	.	.
chr1	171017815	171018314	chr1	171238441	171238940	Fcgr4|chr1:171238441-171238940	0.167172274861338	.	.
chr1	171017815	171018314	chr1	171263038	171263537	Fcgr4|chr1:171263038-171263537	0.213494597505304	.	.
chr1	171113775	171114274	chr1	170850489	170850988	Cfap126|chr1:170850489-170850988	0.155570277687401	.	.
chr1	171113775	171114274	chr1	171238441	171238940	Cfap126|chr1:171238441-171238940	0.189555040318134	.	.
chr1	171113775	171114274	chr1	171263038	171263537	Cfap126|chr1:171263038-171263537	0.303184943495684	.	.
chr1	171150371	171150870	chr1	170852548	170853047	Mpz|chr1:170852548-170853047	0.328927840621202	.	.
chr1	171150371	171150870	chr1	170852548	170853047	Sdhc|chr1:170852548-170853047	0.328927840621202	.	.
chr1	171150371	171150870	chr1	170907734	170908233	Mpz|chr1:170907734-170908233	0.347884617931889	.	.
chr1	171150371	171150870	chr1	170907734	170908233	Sdhc|chr1:170907734-170908233	0.347884617931889	.	.
chr1	171150371	171150870	chr1	170996679	170997178	Mpz|chr1:170996679-170997178	0.209527082919062	.	.
chr1	171150371	171150870	chr1	170996679	170997178	Sdhc|chr1:170996679-170997178	0.209527082919062	.	.
chr1	171150371	171150870	chr1	171036880	171037379	Mpz|chr1:171036880-171037379	0.266545860298731	.	.
chr1	171150371	171150870	chr1	171036880	171037379	Sdhc|chr1:171036880-171037379	0.266545860298731	.	.
chr1	171150371	171150870	chr1	171085568	171086067	Mpz|chr1:171085568-171086067	0.277766010330112	.	.
chr1	171150371	171150870	chr1	171085568	171086067	Sdhc|chr1:171085568-171086067	0.277766010330112	.	.
chr1	171150371	171150870	chr1	171101659	171102158	Mpz|chr1:171101659-171102158	0.21792845427047	.	.
chr1	171150371	171150870	chr1	171101659	171102158	Sdhc|chr1:171101659-171102158	0.21792845427047	.	.
chr1	171150371	171150870	chr1	171379865	171380364	Mpz|chr1:171379865-171380364	0.235644277784786	.	.
chr1	171150371	171150870	chr1	171379865	171380364	Sdhc|chr1:171379865-171380364	0.235644277784786	.	.
chr1	171195514	171196013	chr1	170852548	170853047	Pcp4l1|chr1:170852548-170853047	0.167946938089941	.	.
chr1	171195514	171196013	chr1	171044266	171044765	Pcp4l1|chr1:171044266-171044765	0.169914007742888	.	.
chr1	171195514	171196013	chr1	171085568	171086067	Pcp4l1|chr1:171085568-171086067	0.201702483707798	.	.
chr1	171195514	171196013	chr1	171101659	171102158	Pcp4l1|chr1:171101659-171102158	0.16707492911963	.	.
chr1	171195514	171196013	chr1	171110922	171111421	Pcp4l1|chr1:171110922-171111421	0.240252980269046	.	.
chr1	171196077	171196576	chr1	170907734	170908233	Pcp4l1|chr1:170907734-170908233	0.211832475038853	.	.
chr1	171196077	171196576	chr1	171085568	171086067	Pcp4l1|chr1:171085568-171086067	0.19993731533206	.	.
chr1	171196077	171196576	chr1	171379865	171380364	Pcp4l1|chr1:171379865-171380364	0.283965561456025	.	.
chr1	171221759	171222258	chr1	170850489	170850988	Tomm40l|chr1:170850489-170850988	0.145994329351987	.	.
chr1	171221759	171222258	chr1	171033681	171034180	Tomm40l|chr1:171033681-171034180	0.3615134853925	.	.
chr1	171221759	171222258	chr1	171220747	171221246	Tomm40l|chr1:171220747-171221246	0.201145049023065	.	.
chr1	171222404	171222903	chr1	170996679	170997178	Tomm40l|chr1:170996679-170997178	0.239561326017281	.	.
chr1	171222404	171222903	chr1	171183536	171184035	Tomm40l|chr1:171183536-171184035	0.369840538310673	.	.
chr1	171222404	171222903	chr1	171220747	171221246	Tomm40l|chr1:171220747-171221246	0.295330722645529	.	.
chr1	171222404	171222903	chr1	171247027	171247526	Tomm40l|chr1:171247027-171247526	0.22660286981418	.	.
chr1	171270057	171270556	chr1	171033681	171034180	B4galt3|chr1:171033681-171034180	0.351234218819992	.	.
chr1	171270057	171270556	chr1	171038357	171038856	B4galt3|chr1:171038357-171038856	0.243002882802124	.	.
chr1	171270057	171270556	chr1	171238441	171238940	B4galt3|chr1:171238441-171238940	0.186155832318445	.	.
chr1	171270057	171270556	chr1	171263038	171263537	B4galt3|chr1:171263038-171263537	0.223361717448135	.	.
chr1	171281054	171281553	chr1	171036880	171037379	Ppox|chr1:171036880-171037379	0.199717848119095	.	.
chr1	171281054	171281553	chr1	171037809	171038308	Ppox|chr1:171037809-171038308	0.276973348645626	.	.
chr1	171281054	171281553	chr1	171101659	171102158	Ppox|chr1:171101659-171102158	0.240762666726419	.	.
[truncated: 41,628 more rows]
