# Supplementary material for: Single-cell analysis of chromatin accessibility in the adult mouse brain
Source: Nature. 2023 Dec 13;624(7991):378–89. doi: 10.1038/s41586-023-06824-9 (PMC10719105; doi:10.1038/s41586-023-06824-9)
Supplement: Supplementary file 3 — Supplementary Tables 1–25 and their legends. [file 41586_2023_6824_MOESM3_ESM.zip › 2023-03-05453B-s3/SI Tables/SI Table 13 Summary of all the gene-cCRE correlations/sa2subclass.AVPV-MEPO-SFO_Tbr1_Glut.pdc.bedpe]

chr1	4785497	4785996	chr1	5082818	5083317	Mrpl15|chr1:5082818-5083317	0.356127296073254	.	.
chr1	4807592	4808091	chr1	5082818	5083317	Lypla1|chr1:5082818-5083317	0.425437975732399	.	.
chr1	4969660	4970159	chr1	4766696	4767195	Gm16041|chr1:4766696-4767195	0.74302609101565	.	.
chr1	4970513	4971012	chr1	4766696	4767195	Gm16041|chr1:4766696-4767195	0.741691723666747	.	.
chr1	4970513	4971012	chr1	4766696	4767195	Gm16041|chr1:4766696-4767195	0.741691723666748	.	.
chr1	5588179	5588678	chr1	5258162	5258661	Oprk1|chr1:5258162-5258661	0.371972457202725	.	.
chr1	6214899	6215398	chr1	5915307	5915806	4732440D04Rik|chr1:5915307-5915806	0.629506413339028	.	.
chr1	6214899	6215398	chr1	6272212	6272711	4732440D04Rik|chr1:6272212-6272711	0.545780618424512	.	.
chr1	6214899	6215398	chr1	6406344	6406843	4732440D04Rik|chr1:6406344-6406843	0.341258668479839	.	.
chr1	6214899	6215398	chr1	6441268	6441767	4732440D04Rik|chr1:6441268-6441767	0.475841876354289	.	.
chr1	7397837	7398336	chr1	7338639	7339138	Gm26901|chr1:7338639-7339138	0.41779392108465	.	.
chr1	9298975	9299474	chr1	9289706	9290205	Sntg1|chr1:9289706-9290205	0.329734676761482	.	.
chr1	9298975	9299474	chr1	9541113	9541612	Sntg1|chr1:9541113-9541612	0.504827472708473	.	.
chr1	9299496	9299995	chr1	9289706	9290205	Sntg1|chr1:9289706-9290205	0.520771115637547	.	.
chr1	9299496	9299995	chr1	9541113	9541612	Sntg1|chr1:9541113-9541612	0.308590479487967	.	.
chr1	9700259	9700758	chr1	9541113	9541612	Mybl1|chr1:9541113-9541612	0.353563953703358	.	.
chr1	12992497	12992996	chr1	12555862	12556361	Slco5a1|chr1:12555862-12556361	0.472225962245303	.	.
chr1	13372876	13373375	chr1	13188362	13188861	Ncoa2|chr1:13188362-13188861	0.360005158380926	.	.
chr1	13372876	13373375	chr1	13454405	13454904	Ncoa2|chr1:13454405-13454904	0.41360109444041	.	.
chr1	13372876	13373375	chr1	13500447	13500946	Ncoa2|chr1:13500447-13500946	0.341889665884712	.	.
chr1	13372876	13373375	chr1	13561529	13562028	Ncoa2|chr1:13561529-13562028	0.503080248167089	.	.
chr1	13373516	13374015	chr1	13196919	13197418	Ncoa2|chr1:13196919-13197418	0.336569762354335	.	.
chr1	13374356	13374855	chr1	13196919	13197418	Ncoa2|chr1:13196919-13197418	0.454986409201701	.	.
chr1	13589563	13590062	chr1	13314803	13315302	Tram1|chr1:13314803-13315302	0.523800258640299	.	.
chr1	13589563	13590062	chr1	13352616	13353115	Tram1|chr1:13352616-13353115	0.404157280358022	.	.
chr1	13589563	13590062	chr1	13360608	13361107	Tram1|chr1:13360608-13361107	0.440455147390346	.	.
chr1	15286608	15287107	chr1	15585086	15585585	Kcnb2|chr1:15585086-15585585	0.379975022994756	.	.
chr1	15286608	15287107	chr1	15610392	15610891	Kcnb2|chr1:15610392-15610891	0.460697667832925	.	.
chr1	16104999	16105498	chr1	16300217	16300716	Rdh10|chr1:16300217-16300716	0.322155980034945	.	.
chr1	16104999	16105498	chr1	16300217	16300716	Rpl7|chr1:16300217-16300716	0.322155980034945	.	.
chr1	16657258	16657757	chr1	16300217	16300716	D030040B21Rik|chr1:16300217-16300716	0.311612413804929	.	.
chr1	16657258	16657757	chr1	16300217	16300716	Eloc|chr1:16300217-16300716	0.311612413804929	.	.
chr1	17727070	17727569	chr1	17838342	17838841	Crispld1|chr1:17838342-17838841	0.325321049535665	.	.
chr1	17727070	17727569	chr1	17838342	17838841	Gm16070|chr1:17838342-17838841	0.325321049535665	.	.
chr1	20820187	20820686	chr1	20933361	20933860	Mcm3|chr1:20933361-20933860	0.302414028472517	.	.
chr1	20890311	20890810	chr1	20938964	20939463	6720483E21Rik|chr1:20938964-20939463	0.546866391060584	.	.
chr1	20890311	20890810	chr1	20938964	20939463	Paqr8|chr1:20938964-20939463	0.546866391060584	.	.
chr1	20890311	20890810	chr1	21014419	21014918	6720483E21Rik|chr1:21014419-21014918	0.504620866401906	.	.
chr1	20890311	20890810	chr1	21014419	21014918	Paqr8|chr1:21014419-21014918	0.504620866401906	.	.
chr1	20890857	20891356	chr1	20938964	20939463	6720483E21Rik|chr1:20938964-20939463	0.607984737607256	.	.
chr1	20890857	20891356	chr1	20938964	20939463	Paqr8|chr1:20938964-20939463	0.607984737607256	.	.
chr1	20890857	20891356	chr1	21014419	21014918	6720483E21Rik|chr1:21014419-21014918	0.489121690542673	.	.
chr1	20890857	20891356	chr1	21014419	21014918	Paqr8|chr1:21014419-21014918	0.489121690542673	.	.
chr1	21218543	21219042	chr1	20921118	20921617	Tmem14a|chr1:20921118-20921617	0.31705930228725	.	.
chr1	21218543	21219042	chr1	20933361	20933860	Tmem14a|chr1:20933361-20933860	0.304291872834485	.	.
chr1	21218543	21219042	chr1	21002811	21003310	Tmem14a|chr1:21002811-21003310	0.365945943224867	.	.
chr1	21218543	21219042	chr1	21008791	21009290	Tmem14a|chr1:21008791-21009290	0.423554233877908	.	.
chr1	21218543	21219042	chr1	21037343	21037842	Tmem14a|chr1:21037343-21037842	0.325759675363541	.	.
chr1	21218543	21219042	chr1	21305379	21305878	Tmem14a|chr1:21305379-21305878	0.319119306165801	.	.
chr1	21961224	21961723	chr1	21616641	21617140	Kcnq5|chr1:21616641-21617140	0.618814825158916	.	.
chr1	21961224	21961723	chr1	22191830	22192329	Kcnq5|chr1:22191830-22192329	0.524222436611061	.	.
chr1	22805771	22806270	chr1	22533406	22533905	Rims1|chr1:22533406-22533905	0.311851412160244	.	.
chr1	22805771	22806270	chr1	22938926	22939425	Rims1|chr1:22938926-22939425	0.500215514200329	.	.
chr1	23761777	23762276	chr1	24218975	24219474	B3gat2|chr1:24218975-24219474	0.681484804688078	.	.
chr1	23761777	23762276	chr1	24249074	24249573	B3gat2|chr1:24249074-24249573	0.3546285979743	.	.
chr1	23762292	23762791	chr1	24218975	24219474	B3gat2|chr1:24218975-24219474	0.341261305788396	.	.
chr1	23921626	23922125	chr1	23641995	23642494	Smap1|chr1:23641995-23642494	0.628507867025292	.	.
chr1	24099649	24100148	chr1	23762798	23763297	Fam135a|chr1:23762798-23763297	0.306872015484084	.	.
chr1	24099649	24100148	chr1	24218975	24219474	Fam135a|chr1:24218975-24219474	0.532731820004537	.	.
chr1	24099649	24100148	chr1	24259288	24259787	Fam135a|chr1:24259288-24259787	0.271070717252205	.	.
chr1	24099649	24100148	chr1	24349664	24350163	Fam135a|chr1:24349664-24350163	0.389279663865643	.	.
chr1	24678265	24678764	chr1	24259288	24259787	Lmbrd1|chr1:24259288-24259787	0.327326781684066	.	.
chr1	24678265	24678764	chr1	24299872	24300371	Lmbrd1|chr1:24299872-24300371	0.323183632207669	.	.
chr1	24678265	24678764	chr1	24349664	24350163	Lmbrd1|chr1:24349664-24350163	0.546450768445839	.	.
chr1	30873430	30873929	chr1	30638527	30639026	Phf3|chr1:30638527-30639026	0.310753057357117	.	.
chr1	33669575	33670074	chr1	33480838	33481337	Prim2|chr1:33480838-33481337	0.276238017810226	.	.
chr1	33719875	33720374	chr1	33480838	33481337	Rab23|chr1:33480838-33481337	0.274966210689192	.	.
chr1	33719875	33720374	chr1	33739270	33739769	Rab23|chr1:33739270-33739769	0.42072625470696	.	.
chr1	33757526	33758025	chr1	33739270	33739769	Bag2|chr1:33739270-33739769	0.306109587078422	.	.
chr1	33907308	33907807	chr1	33897408	33897907	Bend6|chr1:33897408-33897907	0.41305485084501	.	.
chr1	33907308	33907807	chr1	33897408	33897907	Dst|chr1:33897408-33897907	0.41305485084501	.	.
chr1	33907308	33907807	chr1	33932787	33933286	Bend6|chr1:33932787-33933286	0.436832619587265	.	.
chr1	33907308	33907807	chr1	33932787	33933286	Dst|chr1:33932787-33933286	0.436832619587265	.	.
chr1	33907308	33907807	chr1	33946901	33947400	Bend6|chr1:33946901-33947400	0.559684424346146	.	.
chr1	33907308	33907807	chr1	33946901	33947400	Dst|chr1:33946901-33947400	0.559684424346146	.	.
chr1	33907308	33907807	chr1	33972783	33973282	Bend6|chr1:33972783-33973282	0.398950709263022	.	.
chr1	33907308	33907807	chr1	33972783	33973282	Dst|chr1:33972783-33973282	0.398950709263022	.	.
chr1	34439491	34439990	chr1	34324241	34324740	Ccdc115|chr1:34324241-34324740	0.305088174437633	.	.
chr1	34439491	34439990	chr1	34324241	34324740	Imp4|chr1:34324241-34324740	0.305088174437633	.	.
chr1	34459438	34459937	chr1	34060293	34060792	Ptpn18|chr1:34060293-34060792	0.334328689994321	.	.
chr1	34459438	34459937	chr1	34277144	34277643	Ptpn18|chr1:34277144-34277643	0.292634190407779	.	.
chr1	34485782	34486281	chr1	34060293	34060792	4930568A12Rik|chr1:34060293-34060792	0.495431646247869	.	.
chr1	34579442	34579941	chr1	34750293	34750792	1700101I19Rik|chr1:34750293-34750792	0.455723464342636	.	.
chr1	34579442	34579941	chr1	34750293	34750792	Amer3|chr1:34750293-34750792	0.455723464342636	.	.
chr1	34579442	34579941	chr1	34752832	34753331	1700101I19Rik|chr1:34752832-34753331	0.468602298939696	.	.
chr1	34579442	34579941	chr1	34752832	34753331	Amer3|chr1:34752832-34753331	0.468602298939696	.	.
chr1	36068061	36068560	chr1	35941659	35942158	Hs6st1|chr1:35941659-35942158	0.477599404274594	.	.
chr1	36244101	36244600	chr1	35869575	35870074	Uggt1|chr1:35869575-35870074	0.286400587118947	.	.
chr1	36244101	36244600	chr1	36009125	36009624	Uggt1|chr1:36009125-36009624	0.744812345936244	.	.
chr1	36244101	36244600	chr1	36252765	36253264	Uggt1|chr1:36252765-36253264	0.522149894556328	.	.
chr1	36244101	36244600	chr1	36324037	36324536	Uggt1|chr1:36324037-36324536	0.363319875000819	.	.
chr1	36368438	36368937	chr1	36606843	36607342	Kansl3|chr1:36606843-36607342	0.312790818815823	.	.
chr1	36368963	36369462	chr1	36684036	36684535	Kansl3|chr1:36684036-36684535	0.338002619191175	.	.
chr1	36511549	36512048	chr1	36324037	36324536	Cnnm3|chr1:36324037-36324536	0.401066004306101	.	.
chr1	36512158	36512657	chr1	36324037	36324536	Cnnm3|chr1:36324037-36324536	0.368723759728892	.	.
chr1	36547105	36547604	chr1	36252765	36253264	Ankrd39|chr1:36252765-36253264	0.511173749908484	.	.
chr1	36557336	36557835	chr1	36784670	36785169	D430040D24Rik|chr1:36784670-36785169	0.404209502886081	.	.
chr1	36557336	36557835	chr1	36784670	36785169	Sema4c|chr1:36784670-36785169	0.404209502886081	.	.
chr1	36691240	36691739	chr1	36939401	36939900	Cox5b|chr1:36939401-36939900	0.32757678257294	.	.
chr1	36709882	36710381	chr1	36324037	36324536	4933424G06Rik|chr1:36324037-36324536	0.341784982459643	.	.
chr1	36709882	36710381	chr1	36684036	36684535	4933424G06Rik|chr1:36684036-36684535	0.601593227370165	.	.
chr1	37299595	37300094	chr1	37077136	37077635	Inpp4a|chr1:37077136-37077635	0.402071741746698	.	.
chr1	37865263	37865762	chr1	38048084	38048583	Gm26805|chr1:38048084-38048583	0.324534627728788	.	.
chr1	37865263	37865762	chr1	38048084	38048583	Tsga10|chr1:38048084-38048583	0.324534627728788	.	.
chr1	37871955	37872454	chr1	37799367	37799866	Lipt1|chr1:37799367-37799866	0.487752624608798	.	.
chr1	38129526	38130025	chr1	37799367	37799866	Rev1|chr1:37799367-37799866	0.471285522892423	.	.
chr1	38129526	38130025	chr1	38048084	38048583	Rev1|chr1:38048084-38048583	0.286955872546836	.	.
chr1	38129526	38130025	chr1	38410374	38410873	Rev1|chr1:38410374-38410873	0.513717352965623	.	.
chr1	38308079	38308578	chr1	38428828	38429327	Gm16151|chr1:38428828-38429327	0.512895429589371	.	.
chr1	38836359	38836858	chr1	38626826	38627325	Lonrf2|chr1:38626826-38627325	0.320483700033263	.	.
chr1	38897212	38897711	chr1	38627336	38627835	Chst10|chr1:38627336-38627835	0.356141850680059	.	.
chr1	38897212	38897711	chr1	38860852	38861351	Chst10|chr1:38860852-38861351	0.538118932362934	.	.
chr1	38897212	38897711	chr1	38860852	38861351	Chst10|chr1:38860852-38861351	0.538118932362935	.	.
chr1	38897212	38897711	chr1	39001085	39001584	Chst10|chr1:39001085-39001584	0.341967053762638	.	.
chr1	38897724	38898223	chr1	38627336	38627835	Chst10|chr1:38627336-38627835	0.366758120230628	.	.
chr1	38897724	38898223	chr1	38860852	38861351	Chst10|chr1:38860852-38861351	0.285445177386379	.	.
chr1	39478529	39479028	chr1	39509804	39510303	Tbc1d8|chr1:39509804-39510303	0.556545332882484	.	.
chr1	39901076	39901575	chr1	39869672	39870171	Map4k4|chr1:39869672-39870171	0.293396344690768	.	.
chr1	39901076	39901575	chr1	39963723	39964222	Map4k4|chr1:39963723-39964222	0.40461618801397	.	.
chr1	40085635	40086134	chr1	39942923	39943422	Gm16894|chr1:39942923-39943422	0.329679056133517	.	.
chr1	42850995	42851494	chr1	43163711	43164210	Mrps9|chr1:43163711-43164210	0.309701657784964	.	.
chr1	42952608	42953107	chr1	42741326	42741825	Gpr45|chr1:42741326-42741825	0.476967220319891	.	.
chr1	42952608	42953107	chr1	42923764	42924263	Gpr45|chr1:42923764-42924263	0.32776983054142	.	.
chr1	42952608	42953107	chr1	43057357	43057856	Gpr45|chr1:43057357-43057856	0.400977546435415	.	.
chr1	42952608	42953107	chr1	43163711	43164210	Gpr45|chr1:43163711-43164210	0.281029004393887	.	.
chr1	43092237	43092736	chr1	43264248	43264747	8430432A02Rik|chr1:43264248-43264747	0.301632792643093	.	.
chr1	43098457	43098956	chr1	43264248	43264747	AI597479|chr1:43264248-43264747	0.463129140704448	.	.
chr1	43098457	43098956	chr1	43264248	43264747	Tgfbrap1|chr1:43264248-43264747	0.463129140704448	.	.
chr1	43827615	43828114	chr1	43898955	43899454	Uxs1|chr1:43898955-43899454	0.312862269811774	.	.
chr1	43933698	43934197	chr1	43898955	43899454	Tpp2|chr1:43898955-43899454	0.484342528167387	.	.
chr1	43933698	43934197	chr1	44041766	44042265	Tpp2|chr1:44041766-44042265	0.318298786984609	.	.
chr1	44118638	44119137	chr1	43898955	43899454	Bivm|chr1:43898955-43899454	0.321191002122512	.	.
chr1	44118638	44119137	chr1	43898955	43899454	Poglut2|chr1:43898955-43899454	0.321191002122512	.	.
chr1	44119144	44119643	chr1	43898955	43899454	Bivm|chr1:43898955-43899454	0.539991241365731	.	.
chr1	44119144	44119643	chr1	43898955	43899454	Poglut2|chr1:43898955-43899454	0.539991241365731	.	.
chr1	44119144	44119643	chr1	44041766	44042265	Bivm|chr1:44041766-44042265	0.495527415721421	.	.
chr1	44119144	44119643	chr1	44041766	44042265	Poglut2|chr1:44041766-44042265	0.495527415721421	.	.
chr1	45795197	45795696	chr1	45905047	45905546	Wdr75|chr1:45905047-45905546	0.53145817467292	.	.
chr1	45795197	45795696	chr1	46022239	46022738	Wdr75|chr1:46022239-46022738	0.333690666429596	.	.
chr1	51333906	51334405	chr1	51008051	51008550	9330175M20Rik|chr1:51008051-51008550	0.396584495002265	.	.
chr1	51478239	51478738	chr1	51636072	51636571	Nabp1|chr1:51636072-51636571	0.420003041553774	.	.
chr1	51596911	51597410	chr1	51690798	51691297	Gm17767|chr1:51690798-51691297	0.601781157814903	.	.
chr1	51915731	51916230	chr1	51690798	51691297	Myo1b|chr1:51690798-51691297	0.550413986221768	.	.
chr1	52233098	52233597	chr1	51944773	51945272	Gls|chr1:51944773-51945272	0.364697548740546	.	.
chr1	52500159	52500658	chr1	52388093	52388592	Nab1|chr1:52388093-52388592	0.373324942700175	.	.
chr1	52500159	52500658	chr1	52431766	52432265	Nab1|chr1:52431766-52432265	0.270329575818903	.	.
chr1	52500159	52500658	chr1	52799343	52799842	Nab1|chr1:52799343-52799842	0.297471536103607	.	.
chr1	52630383	52630882	chr1	52312228	52312727	Nemp2|chr1:52312228-52312727	0.278703246785241	.	.
chr1	52726931	52727430	chr1	52312228	52312727	Mfsd6|chr1:52312228-52312727	0.31750166478886	.	.
chr1	52726931	52727430	chr1	52388093	52388592	Mfsd6|chr1:52388093-52388592	0.34419543597933	.	.
chr1	52726931	52727430	chr1	52431766	52432265	Mfsd6|chr1:52431766-52432265	0.5835435783484	.	.
chr1	52726931	52727430	chr1	52668760	52669259	Mfsd6|chr1:52668760-52669259	0.522837713901755	.	.
chr1	52816845	52817344	chr1	52955615	52956114	Inpp1|chr1:52955615-52956114	0.327513724669389	.	.
chr1	52817513	52818012	chr1	52955615	52956114	Inpp1|chr1:52955615-52956114	0.361468040223145	.	.
chr1	52844734	52845233	chr1	52668760	52669259	Hibch|chr1:52668760-52669259	0.40837071771004	.	.
chr1	52844734	52845233	chr1	52703062	52703561	Hibch|chr1:52703062-52703561	0.436297809782816	.	.
chr1	52844734	52845233	chr1	52955615	52956114	Hibch|chr1:52955615-52956114	0.333390270722595	.	.
chr1	53706596	53707095	chr1	53709563	53710062	Dnah7a|chr1:53709563-53710062	0.31354459881869	.	.
chr1	53785040	53785539	chr1	53709563	53710062	Stk17b|chr1:53709563-53710062	0.445271829118255	.	.
chr1	54438767	54439266	chr1	54690573	54691072	Gtf3c3|chr1:54690573-54691072	0.306870431829197	.	.
chr1	54926155	54926654	chr1	54690573	54691072	Ankrd44|chr1:54690573-54691072	0.354777822742573	.	.
chr1	54926155	54926654	chr1	54734870	54735369	Ankrd44|chr1:54734870-54735369	0.283117306563572	.	.
chr1	54926155	54926654	chr1	54898507	54899006	Ankrd44|chr1:54898507-54899006	0.279382593376589	.	.
chr1	55027198	55027697	chr1	55192060	55192559	Sf3b1|chr1:55192060-55192559	0.432610756061489	.	.
chr1	55027198	55027697	chr1	55489281	55489780	Sf3b1|chr1:55489281-55489780	0.434316524636456	.	.
chr1	55052491	55052990	chr1	54762330	54762829	Coq10b|chr1:54762330-54762829	0.30111214301877	.	.
chr1	55087395	55087894	chr1	54898507	54899006	Hspd1|chr1:54898507-54899006	0.33002289906783	.	.
chr1	55087395	55087894	chr1	54898507	54899006	Hspe1|chr1:54898507-54899006	0.33002289906783	.	.
chr1	55087908	55088407	chr1	54762330	54762829	Hspd1|chr1:54762330-54762829	0.440362831712027	.	.
chr1	55087908	55088407	chr1	54762330	54762829	Hspe1|chr1:54762330-54762829	0.440362831712027	.	.
chr1	55087908	55088407	chr1	55488757	55489256	Hspd1|chr1:55488757-55489256	0.433225419299249	.	.
chr1	55087908	55088407	chr1	55488757	55489256	Hspe1|chr1:55488757-55489256	0.433225419299249	.	.
chr1	55130908	55131407	chr1	54898507	54899006	Mob4|chr1:54898507-54899006	0.303229526712936	.	.
chr1	55130908	55131407	chr1	55192060	55192559	Mob4|chr1:55192060-55192559	0.272100582930672	.	.
chr1	55131471	55131970	chr1	54898507	54899006	Mob4|chr1:54898507-54899006	0.273379029915879	.	.
chr1	55405572	55406071	chr1	55383081	55383580	Plcl1|chr1:55383081-55383580	0.297275520689231	.	.
chr1	55405572	55406071	chr1	55736308	55736807	Plcl1|chr1:55736308-55736807	0.49692602110065	.	.
chr1	57995689	57996188	chr1	57969827	57970326	Sgo2a|chr1:57969827-57970326	0.388688661780305	.	.
chr1	58112727	58113226	chr1	58027690	58028189	Aox3|chr1:58027690-58028189	0.328451132793987	.	.
chr1	58112727	58113226	chr1	58422814	58423313	Aox3|chr1:58422814-58423313	0.273028996442235	.	.
chr1	58392818	58393317	chr1	58027690	58028189	Bzw1|chr1:58027690-58028189	0.333164364558288	.	.
chr1	58392818	58393317	chr1	58678246	58678745	Bzw1|chr1:58678246-58678745	0.279773206128051	.	.
chr1	58423825	58424324	chr1	58027690	58028189	Clk1|chr1:58027690-58028189	0.574075261657654	.	.
chr1	58423825	58424324	chr1	58422814	58423313	Clk1|chr1:58422814-58423313	0.378993014502984	.	.
chr1	58423825	58424324	chr1	58678246	58678745	Clk1|chr1:58678246-58678745	0.368858054539521	.	.
chr1	58445384	58445883	chr1	58027690	58028189	Nif3l1|chr1:58027690-58028189	0.572608276560882	.	.
chr1	58445384	58445883	chr1	58027690	58028189	Nif3l1|chr1:58027690-58028189	0.572608276560883	.	.
chr1	58445384	58445883	chr1	58027690	58028189	Ppil3|chr1:58027690-58028189	0.572608276560882	.	.
chr1	58445384	58445883	chr1	58027690	58028189	Ppil3|chr1:58027690-58028189	0.572608276560883	.	.
chr1	58445384	58445883	chr1	58046743	58047242	Nif3l1|chr1:58046743-58047242	0.314247594534776	.	.
chr1	58445384	58445883	chr1	58046743	58047242	Ppil3|chr1:58046743-58047242	0.314247594534776	.	.
chr1	58445384	58445883	chr1	58090152	58090651	Nif3l1|chr1:58090152-58090651	0.378566940205456	.	.
chr1	58445384	58445883	chr1	58090152	58090651	Ppil3|chr1:58090152-58090651	0.378566940205456	.	.
chr1	58445384	58445883	chr1	58678246	58678745	Nif3l1|chr1:58678246-58678745	0.521950037468007	.	.
chr1	58445384	58445883	chr1	58678246	58678745	Ppil3|chr1:58678246-58678745	0.521950037468007	.	.
chr1	58586034	58586533	chr1	58359437	58359936	Fam126b|chr1:58359437-58359936	0.512882822022296	.	.
chr1	58586034	58586533	chr1	58359437	58359936	Ndufb3|chr1:58359437-58359936	0.512882822022296	.	.
chr1	58586552	58587051	chr1	58359437	58359936	Fam126b|chr1:58359437-58359936	0.437646111373247	.	.
chr1	58586552	58587051	chr1	58359437	58359936	Ndufb3|chr1:58359437-58359936	0.437646111373247	.	.
chr1	59119578	59120077	chr1	59415783	59416282	G730003C15Rik|chr1:59415783-59416282	0.388062530716498	.	.
chr1	59119578	59120077	chr1	59415783	59416282	Tmem237|chr1:59415783-59416282	0.388062530716498	.	.
chr1	59684706	59685205	chr1	59415783	59416282	Nop58|chr1:59415783-59416282	0.345657430329337	.	.
chr1	59763159	59763658	chr1	59913763	59914262	Bmpr2|chr1:59913763-59914262	0.276111398433539	.	.
chr1	60180257	60180756	chr1	59913763	59914262	Nbeal1|chr1:59913763-59914262	0.402627224662506	.	.
chr1	62703034	62703533	chr1	62751250	62751749	Nrp2|chr1:62751250-62751749	0.523740825631379	.	.
chr1	62703034	62703533	chr1	62964231	62964730	Nrp2|chr1:62964231-62964730	0.378281509457997	.	.
chr1	63114071	63114570	chr1	63367905	63368404	Ino80d|chr1:63367905-63368404	0.523264716248578	.	.
chr1	63114071	63114570	chr1	63383004	63383503	Ino80d|chr1:63383004-63383503	0.327701970119591	.	.
chr1	63176509	63177008	chr1	62822742	62823241	Eef1b2|chr1:62822742-62823241	0.430632407502262	.	.
chr1	63176509	63177008	chr1	62822742	62823241	Ndufs1|chr1:62822742-62823241	0.430632407502262	.	.
chr1	63176509	63177008	chr1	63204363	63204862	Eef1b2|chr1:63204363-63204862	0.517991456630531	.	.
chr1	63176509	63177008	chr1	63204363	63204862	Ndufs1|chr1:63204363-63204862	0.517991456630531	.	.
chr1	63272985	63273484	chr1	63204363	63204862	Gm11608|chr1:63204363-63204862	0.353398398673844	.	.
chr1	63272985	63273484	chr1	63204363	63204862	Zdbf2|chr1:63204363-63204862	0.353398398673844	.	.
chr1	63445671	63446170	chr1	63367905	63368404	Adam23|chr1:63367905-63368404	0.509478667953229	.	.
chr1	63445671	63446170	chr1	63383004	63383503	Adam23|chr1:63383004-63383503	0.388394877804248	.	.
chr1	63445671	63446170	chr1	63418225	63418724	Adam23|chr1:63418225-63418724	0.432863621649842	.	.
chr1	63445671	63446170	chr1	63566396	63566895	Adam23|chr1:63566396-63566895	0.525990864827194	.	.
chr1	64121506	64122005	chr1	64066856	64067355	Klf7|chr1:64066856-64067355	0.422487430091248	.	.
chr1	64121506	64122005	chr1	64121000	64121499	Klf7|chr1:64121000-64121499	0.276997992271918	.	.
chr1	64532547	64533046	chr1	64717480	64717979	Creb1|chr1:64717480-64717979	0.271445319387893	.	.
chr1	64690474	64690973	chr1	64717480	64717979	2810408I11Rik|chr1:64717480-64717979	0.463350680003321	.	.
chr1	64690474	64690973	chr1	64717480	64717979	Ccnyl1|chr1:64717480-64717979	0.463350680003321	.	.
chr1	64690474	64690973	chr1	64847447	64847946	2810408I11Rik|chr1:64847447-64847946	0.297383576767111	.	.
chr1	64690474	64690973	chr1	64847447	64847946	Ccnyl1|chr1:64847447-64847946	0.297383576767111	.	.
chr1	64690474	64690973	chr1	64848083	64848582	2810408I11Rik|chr1:64848083-64848582	0.384404352795429	.	.
chr1	64690474	64690973	chr1	64848083	64848582	Ccnyl1|chr1:64848083-64848582	0.384404352795429	.	.
chr1	66174880	66175379	chr1	66386643	66387142	Map2|chr1:66386643-66387142	0.417573151020974	.	.
chr1	66174880	66175379	chr1	66495166	66495665	Map2|chr1:66495166-66495665	0.271072244230998	.	.
chr1	66700587	66701086	chr1	66386643	66387142	Rpe|chr1:66386643-66387142	0.512861760618273	.	.
chr1	66700587	66701086	chr1	66495166	66495665	Rpe|chr1:66495166-66495665	0.388771553841449	.	.
chr1	66700587	66701086	chr1	66896202	66896701	Rpe|chr1:66896202-66896701	0.364457653633315	.	.
chr1	69687151	69687650	chr1	69367548	69368047	Ikzf2|chr1:69367548-69368047	0.486591293320474	.	.
chr1	69826647	69827146	chr1	69790210	69790709	Spag16|chr1:69790210-69790709	0.301761311575897	.	.
chr1	71102248	71102747	chr1	70820728	70821227	Bard1|chr1:70820728-70821227	0.330960852085606	.	.
chr1	71102248	71102747	chr1	71257584	71258083	Bard1|chr1:71257584-71258083	0.285676770889678	.	.
chr1	71556874	71557373	chr1	71257584	71258083	Atic|chr1:71257584-71258083	0.364842152888877	.	.
chr1	71556874	71557373	chr1	71540509	71541008	Atic|chr1:71540509-71541008	0.647968359700078	.	.
chr1	71556874	71557373	chr1	71776773	71777272	Atic|chr1:71776773-71777272	0.402015873820958	.	.
chr1	72307199	72307698	chr1	72141789	72142288	Xrcc5|chr1:72141789-72142288	0.384980240511773	.	.
chr1	72307199	72307698	chr1	72254545	72255044	Xrcc5|chr1:72254545-72255044	0.432731337440198	.	.
chr1	72536444	72536943	chr1	72413331	72413830	March4|chr1:72413331-72413830	0.335433096609173	.	.
chr1	72536972	72537471	chr1	72254545	72255044	March4|chr1:72254545-72255044	0.31514921064796	.	.
chr1	72582908	72583407	chr1	72412666	72413165	Smarcal1|chr1:72412666-72413165	0.501442072853605	.	.
chr1	72582908	72583407	chr1	72413331	72413830	Smarcal1|chr1:72413331-72413830	0.456956098285855	.	.
chr1	72582908	72583407	chr1	72506132	72506631	Smarcal1|chr1:72506132-72506631	0.572566734223978	.	.
chr1	72640885	72641384	chr1	72255113	72255612	Gm39662|chr1:72255113-72255612	0.439810727775887	.	.
chr1	72640885	72641384	chr1	72718809	72719308	Gm39662|chr1:72718809-72719308	0.391020789656304	.	.
chr1	72640885	72641384	chr1	72870991	72871490	Gm39662|chr1:72870991-72871490	0.42409177332674	.	.
chr1	72711014	72711513	chr1	72468442	72468941	Rpl37a|chr1:72468442-72468941	0.594510873118554	.	.
chr1	74236196	74236695	chr1	74027466	74027965	Arpc2|chr1:74027466-74027965	0.279693501276756	.	.
chr1	74236196	74236695	chr1	74437955	74438454	Arpc2|chr1:74437955-74438454	0.350091780124388	.	.
chr1	74284057	74284556	chr1	74227244	74227743	Aamp|chr1:74227244-74227743	0.462903519400777	.	.
chr1	74284057	74284556	chr1	74227244	74227743	Pnkd|chr1:74227244-74227743	0.462903519400777	.	.
chr1	74284057	74284556	chr1	74397348	74397847	Aamp|chr1:74397348-74397847	0.420466020020953	.	.
chr1	74284057	74284556	chr1	74397348	74397847	Pnkd|chr1:74397348-74397847	0.420466020020953	.	.
chr1	74284057	74284556	chr1	74415126	74415625	Aamp|chr1:74415126-74415625	0.330160151238034	.	.
chr1	74284057	74284556	chr1	74415126	74415625	Pnkd|chr1:74415126-74415625	0.330160151238034	.	.
chr1	74284588	74285087	chr1	74227244	74227743	Aamp|chr1:74227244-74227743	0.341932594644737	.	.
chr1	74284588	74285087	chr1	74227244	74227743	Pnkd|chr1:74227244-74227743	0.341932594644737	.	.
chr1	74284588	74285087	chr1	74386756	74387255	Aamp|chr1:74386756-74387255	0.318528521326527	.	.
chr1	74284588	74285087	chr1	74386756	74387255	Pnkd|chr1:74386756-74387255	0.318528521326527	.	.
chr1	74284588	74285087	chr1	74397348	74397847	Aamp|chr1:74397348-74397847	0.452728648782485	.	.
chr1	74284588	74285087	chr1	74397348	74397847	Pnkd|chr1:74397348-74397847	0.452728648782485	.	.
chr1	74284588	74285087	chr1	74415126	74415625	Aamp|chr1:74415126-74415625	0.387186953357151	.	.
chr1	74284588	74285087	chr1	74415126	74415625	Pnkd|chr1:74415126-74415625	0.387186953357151	.	.
chr1	74295625	74296124	chr1	74313260	74313759	Gm29358|chr1:74313260-74313759	0.33321923710936	.	.
chr1	74391301	74391800	chr1	74397348	74397847	Ctdsp1|chr1:74397348-74397847	0.377478309962392	.	.
chr1	74391301	74391800	chr1	74415126	74415625	Ctdsp1|chr1:74415126-74415625	0.394963562110045	.	.
chr1	74505730	74506229	chr1	74415126	74415625	Cnot9|chr1:74415126-74415625	0.330082545847016	.	.
chr1	74542596	74543095	chr1	74808065	74808564	Plcd4|chr1:74808065-74808564	0.485094582189065	.	.
chr1	74542596	74543095	chr1	74858307	74858806	Plcd4|chr1:74858307-74858806	0.470147180265659	.	.
chr1	74587962	74588461	chr1	74397348	74397847	Bcs1l|chr1:74397348-74397847	0.421068075343355	.	.
chr1	74587962	74588461	chr1	74397348	74397847	Zfp142|chr1:74397348-74397847	0.421068075343355	.	.
chr1	74587962	74588461	chr1	74415126	74415625	Bcs1l|chr1:74415126-74415625	0.271746074679652	.	.
chr1	74587962	74588461	chr1	74415126	74415625	Zfp142|chr1:74415126-74415625	0.271746074679652	.	.
chr1	74601175	74601674	chr1	74397348	74397847	Rnf25|chr1:74397348-74397847	0.651834739370563	.	.
chr1	74601175	74601674	chr1	74397348	74397847	Stk36|chr1:74397348-74397847	0.651834739370563	.	.
chr1	74601175	74601674	chr1	74415126	74415625	Rnf25|chr1:74415126-74415625	0.317808531441972	.	.
chr1	74601175	74601674	chr1	74415126	74415625	Stk36|chr1:74415126-74415625	0.317808531441972	.	.
chr1	74935357	74935856	chr1	74808065	74808564	Cfap65|chr1:74808065-74808564	0.317986636659887	.	.
chr1	75124760	75125259	chr1	75289342	75289841	Nhej1|chr1:75289342-75289841	0.604612262346544	.	.
chr1	75124760	75125259	chr1	75393088	75393587	Nhej1|chr1:75393088-75393587	0.476904003196283	.	.
chr1	75142499	75142998	chr1	75289342	75289841	Cnppd1|chr1:75289342-75289841	0.269763213335701	.	.
chr1	75142499	75142998	chr1	75289342	75289841	Retreg2|chr1:75289342-75289841	0.269763213335701	.	.
chr1	75168424	75168923	chr1	75398631	75399130	Zfand2b|chr1:75398631-75399130	0.345062895617564	.	.
chr1	75168424	75168923	chr1	75458368	75458867	Zfand2b|chr1:75458368-75458867	0.270481313033035	.	.
chr1	75180079	75180578	chr1	75289342	75289841	Abcb6|chr1:75289342-75289841	0.386790545544496	.	.
chr1	75180079	75180578	chr1	75393088	75393587	Abcb6|chr1:75393088-75393587	0.298010946602906	.	.
chr1	75180079	75180578	chr1	75393088	75393587	Abcb6|chr1:75393088-75393587	0.298010946602907	.	.
chr1	75191753	75192252	chr1	75398631	75399130	Ankzf1|chr1:75398631-75399130	0.350440953271228	.	.
chr1	75191753	75192252	chr1	75398631	75399130	Atg9a|chr1:75398631-75399130	0.350440953271228	.	.
chr1	75210546	75211045	chr1	75398631	75399130	Glb1l|chr1:75398631-75399130	0.44893847509466	.	.
chr1	75210546	75211045	chr1	75398631	75399130	Stk16|chr1:75398631-75399130	0.44893847509466	.	.
chr1	75219086	75219585	chr1	74802933	74803432	Tuba4a|chr1:74802933-74803432	0.29938723767198	.	.
chr1	75219086	75219585	chr1	74872216	74872715	Tuba4a|chr1:74872216-74872715	0.30586646919934	.	.
chr1	75219086	75219585	chr1	75393648	75394147	Tuba4a|chr1:75393648-75394147	0.273861266616941	.	.
chr1	75236144	75236643	chr1	74872216	74872715	Dnajb2|chr1:74872216-74872715	0.512140537285677	.	.
chr1	75236144	75236643	chr1	75234571	75235070	Dnajb2|chr1:75234571-75235070	0.62769974011691	.	.
chr1	75236144	75236643	chr1	75381822	75382321	Dnajb2|chr1:75381822-75382321	0.443550207392905	.	.
chr1	75236651	75237150	chr1	74816731	74817230	Dnajb2|chr1:74816731-74817230	0.294833540119108	.	.
chr1	75236651	75237150	chr1	75282920	75283419	Dnajb2|chr1:75282920-75283419	0.477494838752899	.	.
chr1	75236651	75237150	chr1	75289342	75289841	Dnajb2|chr1:75289342-75289841	0.552320061171788	.	.
chr1	75236651	75237150	chr1	75393088	75393587	Dnajb2|chr1:75393088-75393587	0.437976916366111	.	.
chr1	75264008	75264507	chr1	75234571	75235070	Ptprn|chr1:75234571-75235070	0.644052511825922	.	.
chr1	75264008	75264507	chr1	75263237	75263736	Ptprn|chr1:75263237-75263736	0.438810212105053	.	.
chr1	75264008	75264507	chr1	75381822	75382321	Ptprn|chr1:75381822-75382321	0.471839252477887	.	.
chr1	75264008	75264507	chr1	75398631	75399130	Ptprn|chr1:75398631-75399130	0.293159205703038	.	.
chr1	75278167	75278666	chr1	75263237	75263736	Resp18|chr1:75263237-75263736	0.302529416857988	.	.
chr1	75278167	75278666	chr1	75282920	75283419	Resp18|chr1:75282920-75283419	0.270484444675505	.	.
chr1	75278167	75278666	chr1	75393088	75393587	Resp18|chr1:75393088-75393587	0.340487139678677	.	.
chr1	75317346	75317845	chr1	75282920	75283419	Dnpep|chr1:75282920-75283419	0.388249550518122	.	.
chr1	75317346	75317845	chr1	75458368	75458867	Dnpep|chr1:75458368-75458867	0.315913223013934	.	.
chr1	75317346	75317845	chr1	75487302	75487801	Dnpep|chr1:75487302-75487801	0.519892836505929	.	.
chr1	75435709	75436208	chr1	75234571	75235070	Gmppa|chr1:75234571-75235070	0.326326269891814	.	.
chr1	75435709	75436208	chr1	75381822	75382321	Gmppa|chr1:75381822-75382321	0.281968560553871	.	.
chr1	75479156	75479655	chr1	75725285	75725784	Chpf|chr1:75725285-75725784	0.32029197121524	.	.
chr1	75479156	75479655	chr1	75725285	75725784	Tmem198|chr1:75725285-75725784	0.32029197121524	.	.
chr1	75505376	75505875	chr1	75282920	75283419	Obsl1|chr1:75282920-75283419	0.526532560976154	.	.
chr1	75505376	75505875	chr1	75289342	75289841	Obsl1|chr1:75289342-75289841	0.350396530035946	.	.
chr1	75505376	75505875	chr1	75393088	75393587	Obsl1|chr1:75393088-75393587	0.578144807329259	.	.
chr1	75505376	75505875	chr1	75458368	75458867	Obsl1|chr1:75458368-75458867	0.34036676121141	.	.
chr1	75505376	75505875	chr1	75487302	75487801	Obsl1|chr1:75487302-75487801	0.303300194298505	.	.
chr1	75521240	75521739	chr1	75398631	75399130	Stk11ip|chr1:75398631-75399130	0.440586569248595	.	.
chr1	75521240	75521739	chr1	75458368	75458867	Stk11ip|chr1:75458368-75458867	0.301373439511272	.	.
chr1	75521240	75521739	chr1	75487302	75487801	Stk11ip|chr1:75487302-75487801	0.405729773676173	.	.
chr1	75521240	75521739	chr1	75487302	75487801	Stk11ip|chr1:75487302-75487801	0.405729773676174	.	.
chr1	75521240	75521739	chr1	75559353	75559852	Stk11ip|chr1:75559353-75559852	0.406207599074779	.	.
chr1	75521240	75521739	chr1	75925739	75926238	Stk11ip|chr1:75925739-75926238	0.43733272260736	.	.
chr1	75546261	75546760	chr1	75393648	75394147	Slc4a3|chr1:75393648-75394147	0.290450188995379	.	.
chr1	78310032	78310531	chr1	78338129	78338628	Sgpp2|chr1:78338129-78338628	0.60744888615951	.	.
chr1	78657540	78658039	chr1	78338129	78338628	Acsl3|chr1:78338129-78338628	0.416443887518701	.	.
chr1	78657540	78658039	chr1	78338129	78338628	Utp14b|chr1:78338129-78338628	0.416443887518701	.	.
chr1	79671948	79672447	chr1	79761515	79762014	Ap1s3|chr1:79761515-79762014	0.353287433664401	.	.
chr1	80224758	80225257	chr1	80236043	80236542	2310015K22Rik|chr1:80236043-80236542	0.27891579085062	.	.
chr1	80340736	80341235	chr1	80630513	80631012	Cul3|chr1:80630513-80631012	0.354452790052605	.	.
chr1	81076879	81077378	chr1	80854286	80854785	Nyap2|chr1:80854286-80854785	0.510580304691862	.	.
chr1	81076879	81077378	chr1	80854286	80854785	Nyap2|chr1:80854286-80854785	0.510580304691863	.	.
chr1	82291243	82291742	chr1	82158379	82158878	Irs1|chr1:82158379-82158878	0.336760302264951	.	.
chr1	82316361	82316860	chr1	82292699	82293198	Rhbdd1|chr1:82292699-82293198	0.331313501192845	.	.
chr1	82839194	82839693	chr1	82787312	82787811	Agfg1|chr1:82787312-82787811	0.476192915347808	.	.
chr1	83407918	83408417	chr1	83389399	83389898	Sphkap|chr1:83389399-83389898	0.31510742966837	.	.
chr1	83407918	83408417	chr1	83701680	83702179	Sphkap|chr1:83701680-83702179	0.312041753520622	.	.
chr1	84695613	84696112	chr1	84387506	84388005	Dner|chr1:84387506-84388005	0.471377266277883	.	.
chr1	84695613	84696112	chr1	84922481	84922980	Dner|chr1:84922481-84922980	0.320880432298824	.	.
chr1	84695613	84696112	chr1	84922481	84922980	Dner|chr1:84922481-84922980	0.320880432298825	.	.
chr1	85793160	85793659	chr1	85703519	85704018	Cab39|chr1:85703519-85704018	0.279533039829353	.	.
chr1	85793160	85793659	chr1	85916833	85917332	Cab39|chr1:85916833-85917332	0.36716187674034	.	.
chr1	85894274	85894773	chr1	86178901	86179400	Itm2c|chr1:86178901-86179400	0.493913967675915	.	.
chr1	85894955	85895454	chr1	85895455	85895954	Itm2c|chr1:85895455-85895954	0.435315028661429	.	.
chr1	85894955	85895454	chr1	86018323	86018822	Itm2c|chr1:86018323-86018822	0.346971502837102	.	.
chr1	86046083	86046582	chr1	86178901	86179400	2810459M11Rik|chr1:86178901-86179400	0.360777927852938	.	.
chr1	86064385	86064884	chr1	86433961	86434460	Psmd1|chr1:86433961-86434460	0.334149057537158	.	.
chr1	86154471	86154970	chr1	85895455	85895954	Armc9|chr1:85895455-85895954	0.478430930840367	.	.
chr1	86154471	86154970	chr1	86018323	86018822	Armc9|chr1:86018323-86018822	0.425459729428424	.	.
chr1	86154471	86154970	chr1	86434501	86435000	Armc9|chr1:86434501-86435000	0.436424833804947	.	.
chr1	86154471	86154970	chr1	86442428	86442927	Armc9|chr1:86442428-86442927	0.301943285424203	.	.
chr1	86302910	86303409	chr1	86178901	86179400	B3gnt7|chr1:86178901-86179400	0.312482728541842	.	.
chr1	86302910	86303409	chr1	86178901	86179400	Gm28626|chr1:86178901-86179400	0.312482728541842	.	.
chr1	86302910	86303409	chr1	86503968	86504467	B3gnt7|chr1:86503968-86504467	0.418735189842028	.	.
chr1	86302910	86303409	chr1	86503968	86504467	Gm28626|chr1:86503968-86504467	0.418735189842028	.	.
chr1	86359268	86359767	chr1	86433961	86434460	C130036L24Rik|chr1:86433961-86434460	0.309419881180694	.	.
chr1	86359268	86359767	chr1	86433961	86434460	Ncl|chr1:86433961-86434460	0.309419881180694	.	.
chr1	86526360	86526859	chr1	86434501	86435000	Ptma|chr1:86434501-86435000	0.278533813869883	.	.
chr1	86582603	86583102	chr1	86433961	86434460	Cops7b|chr1:86433961-86434460	0.34442986749055	.	.
chr1	86582603	86583102	chr1	86433961	86434460	Pde6d|chr1:86433961-86434460	0.34442986749055	.	.
chr1	86582603	86583102	chr1	86440464	86440963	Cops7b|chr1:86440464-86440963	0.298969332309774	.	.
chr1	86582603	86583102	chr1	86440464	86440963	Pde6d|chr1:86440464-86440963	0.298969332309774	.	.
chr1	86582603	86583102	chr1	86994438	86994937	Cops7b|chr1:86994438-86994937	0.5845143051038	.	.
chr1	86582603	86583102	chr1	86994438	86994937	Pde6d|chr1:86994438-86994937	0.5845143051038	.	.
chr1	86670393	86670892	chr1	86433961	86434460	Nppc|chr1:86433961-86434460	0.284785385230416	.	.
chr1	86703565	86704064	chr1	86994438	86994937	Dis3l2|chr1:86994438-86994937	0.411387022404842	.	.
chr1	87155856	87156355	chr1	86994438	86994937	Ecel1|chr1:86994438-86994937	0.312019156486461	.	.
chr1	87155856	87156355	chr1	87164346	87164845	Ecel1|chr1:87164346-87164845	0.439882558927501	.	.
chr1	87213673	87214172	chr1	87164973	87165472	Eif4e2|chr1:87164973-87165472	0.370059261218309	.	.
chr1	87326698	87327197	chr1	87164973	87165472	Gigyf2|chr1:87164973-87165472	0.431481425526777	.	.
chr1	87574215	87574714	chr1	87574769	87575268	Ngef|chr1:87574769-87575268	0.518695874796053	.	.
chr1	87574215	87574714	chr1	87637461	87637960	Ngef|chr1:87637461-87637960	0.284508051846017	.	.
chr1	87574215	87574714	chr1	87925537	87926036	Ngef|chr1:87925537-87926036	0.269520425141205	.	.
chr1	88205505	88206004	chr1	87925537	87926036	Dnajb3|chr1:87925537-87926036	0.30052598599302	.	.
chr1	88205505	88206004	chr1	88491415	88491914	Dnajb3|chr1:88491415-88491914	0.372651353779625	.	.
chr1	88205505	88206004	chr1	88491932	88492431	Dnajb3|chr1:88491932-88492431	0.27703356500184	.	.
chr1	88277410	88277909	chr1	88539877	88540376	Hjurp|chr1:88539877-88540376	0.28612003080313	.	.
chr1	88277410	88277909	chr1	88539877	88540376	Trpm8|chr1:88539877-88540376	0.28612003080313	.	.
chr1	88701944	88702443	chr1	88847740	88848239	Arl4c|chr1:88847740-88848239	0.389728281634233	.	.
chr1	89069980	89070479	chr1	88847740	88848239	Sh3bp4|chr1:88847740-88848239	0.447762610930743	.	.
chr1	89454554	89455053	chr1	89235275	89235774	Agap1|chr1:89235275-89235774	0.350201752671967	.	.
chr1	90998483	90998982	chr1	90849829	90850328	Lrrfip1|chr1:90849829-90850328	0.27094998470159	.	.
chr1	90998483	90998982	chr1	91052819	91053318	Lrrfip1|chr1:91052819-91053318	0.649796177619426	.	.
chr1	91249940	91250439	chr1	91435622	91436121	Ube2f|chr1:91435622-91436121	0.286430798097427	.	.
chr1	91398520	91399019	chr1	91600624	91601123	Ilkap|chr1:91600624-91601123	0.274351414178354	.	.
chr1	91459292	91459791	chr1	91062300	91062799	Per2|chr1:91062300-91062799	0.291079317188858	.	.
chr1	91459292	91459791	chr1	91435622	91436121	Per2|chr1:91435622-91436121	0.404413508617489	.	.
chr1	91494327	91494826	chr1	91098869	91099368	Traf3ip1|chr1:91098869-91099368	0.319516257659973	.	.
chr1	91494327	91494826	chr1	91435622	91436121	Traf3ip1|chr1:91435622-91436121	0.402133877807742	.	.
chr1	92473544	92474043	chr1	92180626	92181125	Ndufa10|chr1:92180626-92181125	0.357607240838259	.	.
chr1	92848463	92848962	chr1	93014431	93014930	Gm29480|chr1:93014431-93014930	0.304325470557927	.	.
chr1	92848463	92848962	chr1	93115042	93115541	Gm29480|chr1:93115042-93115541	0.29869420936044	.	.
chr1	92848463	92848962	chr1	93115042	93115541	Gm29480|chr1:93115042-93115541	0.298694209360441	.	.
chr1	92907215	92907714	chr1	92667654	92668153	Dusp28|chr1:92667654-92668153	0.292577220537603	.	.
chr1	92907215	92907714	chr1	92667654	92668153	Dusp28|chr1:92667654-92668153	0.292577220537604	.	.
chr1	92907215	92907714	chr1	92676727	92677226	Dusp28|chr1:92676727-92677226	0.641586207203008	.	.
chr1	92907215	92907714	chr1	93014431	93014930	Dusp28|chr1:93014431-93014930	0.279496243453053	.	.
chr1	92907215	92907714	chr1	93207597	93208096	Dusp28|chr1:93207597-93208096	0.727195007870198	.	.
chr1	92910422	92910921	chr1	93128625	93129124	5033417F24Rik|chr1:93128625-93129124	0.292950792672425	.	.
chr1	92910422	92910921	chr1	93128625	93129124	Rnpepl1|chr1:93128625-93129124	0.292950792672425	.	.
chr1	92910928	92911427	chr1	93128625	93129124	5033417F24Rik|chr1:93128625-93129124	0.299734059574962	.	.
chr1	92910928	92911427	chr1	93128625	93129124	Rnpepl1|chr1:93128625-93129124	0.299734059574962	.	.
chr1	93235496	93235995	chr1	93128625	93129124	Sned1|chr1:93128625-93129124	0.2721701030699	.	.
chr1	93305687	93306186	chr1	93414733	93415232	Gm28535|chr1:93414733-93415232	0.318265395970166	.	.
chr1	93305687	93306186	chr1	93414733	93415232	Mterf4|chr1:93414733-93415232	0.318265395970166	.	.
chr1	93342619	93343118	chr1	93014431	93014930	Pask|chr1:93014431-93014930	0.630093282518925	.	.
chr1	93342619	93343118	chr1	93014431	93014930	Ppp1r7|chr1:93014431-93014930	0.630093282518925	.	.
chr1	93343358	93343857	chr1	93014431	93014930	Pask|chr1:93014431-93014930	0.41806571694059	.	.
chr1	93343358	93343857	chr1	93014431	93014930	Ppp1r7|chr1:93014431-93014930	0.41806571694059	.	.
chr1	93343358	93343857	chr1	93445454	93445953	Pask|chr1:93445454-93445953	0.44810051690842	.	.
chr1	93343358	93343857	chr1	93445454	93445953	Ppp1r7|chr1:93445454-93445953	0.44810051690842	.	.
chr1	93343358	93343857	chr1	93668682	93669181	Pask|chr1:93668682-93669181	0.275860858342975	.	.
chr1	93343358	93343857	chr1	93668682	93669181	Ppp1r7|chr1:93668682-93669181	0.275860858342975	.	.
chr1	93478622	93479121	chr1	93414733	93415232	Hdlbp|chr1:93414733-93415232	0.615033844113484	.	.
chr1	93478622	93479121	chr1	93414733	93415232	Sept2|chr1:93414733-93415232	0.615033844113484	.	.
chr1	97661204	97661703	chr1	97598978	97599477	D1Ertd622e|chr1:97598978-97599477	0.415340330832152	.	.
chr1	97661800	97662299	chr1	97573381	97573880	D1Ertd622e|chr1:97573381-97573880	0.360583725809601	.	.
chr1	97661800	97662299	chr1	97573381	97573880	D1Ertd622e|chr1:97573381-97573880	0.360583725809602	.	.
chr1	97661800	97662299	chr1	97873552	97874051	D1Ertd622e|chr1:97873552-97874051	0.33817006336928	.	.
chr1	97661800	97662299	chr1	97887089	97887588	D1Ertd622e|chr1:97887089-97887588	0.490554121659259	.	.
chr1	97769886	97770385	chr1	97573381	97573880	Gin1|chr1:97573381-97573880	0.334337233039216	.	.
chr1	97769886	97770385	chr1	97573381	97573880	Ppip5k2|chr1:97573381-97573880	0.334337233039216	.	.
chr1	97769886	97770385	chr1	97887089	97887588	Gin1|chr1:97887089-97887588	0.389647484091902	.	.
chr1	97769886	97770385	chr1	97887089	97887588	Ppip5k2|chr1:97887089-97887588	0.389647484091902	.	.
chr1	98095430	98095929	chr1	98082889	98083388	Pam|chr1:98082889-98083388	0.431604195142223	.	.
chr1	104768586	104769085	chr1	104932999	104933498	Cdh20|chr1:104932999-104933498	0.345377929995586	.	.
chr1	105355774	105356273	chr1	105408738	105409237	Gm17634|chr1:105408738-105409237	0.719607012769241	.	.
chr1	105355774	105356273	chr1	105408738	105409237	Rnf152|chr1:105408738-105409237	0.719607012769241	.	.
chr1	106171270	106171769	chr1	106274396	106274895	Gm20753|chr1:106274396-106274895	0.311837390056972	.	.
chr1	106171270	106171769	chr1	106274396	106274895	Phlpp1|chr1:106274396-106274895	0.311837390056972	.	.
chr1	109982394	109982893	chr1	109985362	109985861	Cdh7|chr1:109985362-109985861	0.329151793313959	.	.
chr1	111863863	111864362	chr1	112016665	112017164	Dsel|chr1:112016665-112017164	0.369127559908251	.	.
chr1	111864757	111865256	chr1	112016665	112017164	Dsel|chr1:112016665-112017164	0.354348952133624	.	.
chr1	118627626	118628125	chr1	118789474	118789973	Tfcp2l1|chr1:118789474-118789973	0.568948923329895	.	.
chr1	119053430	119053929	chr1	118789474	118789973	Gli2|chr1:118789474-118789973	0.457345676977757	.	.
chr1	119837335	119837834	chr1	119557512	119558011	Ptpn4|chr1:119557512-119558011	0.277285092070213	.	.
chr1	119837335	119837834	chr1	119557512	119558011	Ptpn4|chr1:119557512-119558011	0.277285092070214	.	.
chr1	119837335	119837834	chr1	120013072	120013571	Ptpn4|chr1:120013072-120013571	0.343872111422305	.	.
chr1	119912947	119913446	chr1	120013072	120013571	Tmem177|chr1:120013072-120013571	0.300701515306252	.	.
chr1	119912947	119913446	chr1	120221240	120221739	Tmem177|chr1:120221240-120221739	0.333050554164881	.	.
chr1	121430778	121431277	chr1	121441031	121441530	Ccdc93|chr1:121441031-121441530	0.411124741558381	.	.
chr1	121430778	121431277	chr1	121441031	121441530	Ccdc93|chr1:121441031-121441530	0.411124741558382	.	.
chr1	121430778	121431277	chr1	121596927	121597426	Ccdc93|chr1:121596927-121597426	0.297531636060625	.	.
chr1	121430778	121431277	chr1	121734749	121735248	Ccdc93|chr1:121734749-121735248	0.306585689945554	.	.
chr1	121567757	121568256	chr1	121263960	121264459	Ddx18|chr1:121263960-121264459	0.438217036482497	.	.
chr1	121567757	121568256	chr1	121327621	121328120	Ddx18|chr1:121327621-121328120	0.304365126194471	.	.
chr1	121567757	121568256	chr1	121844775	121845274	Ddx18|chr1:121844775-121845274	0.484057709176689	.	.
chr1	125435289	125435788	chr1	125127227	125127726	Actr3|chr1:125127227-125127726	0.310142774229852	.	.
chr1	125435289	125435788	chr1	125223218	125223717	Actr3|chr1:125223218-125223717	0.524781958315078	.	.
chr1	125560306	125560805	chr1	125723014	125723513	Slc35f5|chr1:125723014-125723513	0.406290438176199	.	.
chr1	127773884	127774383	chr1	127508191	127508690	2900009J06Rik|chr1:127508191-127508690	0.279552579985548	.	.
chr1	127773884	127774383	chr1	127508191	127508690	Ccnt2|chr1:127508191-127508690	0.279552579985548	.	.
chr1	127854791	127855290	chr1	127677563	127678062	Map3k19|chr1:127677563-127678062	0.431441924283612	.	.
chr1	127868495	127868994	chr1	127508191	127508690	Rab3gap1|chr1:127508191-127508690	0.416724014115355	.	.
chr1	128102952	128103451	chr1	127974821	127975320	R3hdm1|chr1:127974821-127975320	0.434909776828431	.	.
chr1	128102952	128103451	chr1	127974821	127975320	Zranb3|chr1:127974821-127975320	0.434909776828431	.	.
chr1	128102952	128103451	chr1	128472408	128472907	R3hdm1|chr1:128472408-128472907	0.458020780901635	.	.
chr1	128102952	128103451	chr1	128472408	128472907	Zranb3|chr1:128472408-128472907	0.458020780901635	.	.
chr1	128359460	128359959	chr1	128032080	128032579	Mcm6|chr1:128032080-128032579	0.530651985107562	.	.
chr1	128416641	128417140	chr1	128472408	128472907	Dars|chr1:128472408-128472907	0.273476993078465	.	.
chr1	129273098	129273597	chr1	129364847	129365346	Thsd7b|chr1:129364847-129365346	0.362142741018307	.	.
chr1	130717229	130717728	chr1	130715647	130716146	Yod1|chr1:130715647-130716146	0.305830235441751	.	.
chr1	131097580	131098079	chr1	131068301	131068800	Mapkapk2|chr1:131068301-131068800	0.389674248480451	.	.
chr1	131138073	131138572	chr1	131460880	131461379	Dyrk3|chr1:131460880-131461379	0.279101175762789	.	.
chr1	131152939	131153438	chr1	131448340	131448839	Eif2d|chr1:131448340-131448839	0.329369528924569	.	.
chr1	131245008	131245507	chr1	131417962	131418461	Rassf5|chr1:131417962-131418461	0.320934611493504	.	.
chr1	131527318	131527817	chr1	131448340	131448839	Fam72a|chr1:131448340-131448839	0.360888748051799	.	.
chr1	131527318	131527817	chr1	131448340	131448839	Srgap2|chr1:131448340-131448839	0.360888748051799	.	.
chr1	131910666	131911165	chr1	132046327	132046826	Nucks1|chr1:132046327-132046826	0.38050968786404	.	.
chr1	132007294	132007793	chr1	131981607	131982106	Elk4|chr1:131981607-131982106	0.371783291406408	.	.
chr1	132007294	132007793	chr1	132122975	132123474	Elk4|chr1:132122975-132123474	0.363360864432027	.	.
chr1	132007294	132007793	chr1	132389958	132390457	Elk4|chr1:132389958-132390457	0.448944487513176	.	.
chr1	132007800	132008299	chr1	132122975	132123474	Elk4|chr1:132122975-132123474	0.292749407717109	.	.
chr1	132298673	132299172	chr1	132123531	132124030	Klhdc8a|chr1:132123531-132124030	0.371785473542623	.	.
chr1	132315820	132316319	chr1	132123531	132124030	Nuak2|chr1:132123531-132124030	0.356265703132956	.	.
chr1	132315820	132316319	chr1	132144172	132144671	Nuak2|chr1:132144172-132144671	0.501059514212233	.	.
chr1	132391552	132392051	chr1	132122975	132123474	Tmcc2|chr1:132122975-132123474	0.400788365913242	.	.
chr1	132391552	132392051	chr1	132123531	132124030	Tmcc2|chr1:132123531-132124030	0.336320747144665	.	.
chr1	132391552	132392051	chr1	132190118	132190617	Tmcc2|chr1:132190118-132190617	0.432895671464842	.	.
chr1	132417199	132417698	chr1	132144172	132144671	Dstyk|chr1:132144172-132144671	0.296276832096126	.	.
chr1	132417199	132417698	chr1	132326800	132327299	Dstyk|chr1:132326800-132327299	0.365576687707024	.	.
chr1	132477175	132477674	chr1	132144172	132144671	6030442K20Rik|chr1:132144172-132144671	0.348912062752356	.	.
chr1	132477175	132477674	chr1	132144172	132144671	Rbbp5|chr1:132144172-132144671	0.348912062752356	.	.
chr1	132880112	132880611	chr1	133209951	133210450	Lrrn2|chr1:133209951-133210450	0.27462155356785	.	.
chr1	133045916	133046415	chr1	132858717	132859216	Pik3c2b|chr1:132858717-132859216	0.330317881722708	.	.
chr1	133045916	133046415	chr1	133033695	133034194	Pik3c2b|chr1:133033695-133034194	0.306779485093561	.	.
chr1	133045916	133046415	chr1	133033695	133034194	Pik3c2b|chr1:133033695-133034194	0.306779485093562	.	.
chr1	133130962	133131461	chr1	132916039	132916538	Ppp1r15b|chr1:132916039-132916538	0.330641571206953	.	.
chr1	133130962	133131461	chr1	132921003	132921502	Ppp1r15b|chr1:132921003-132921502	0.556905730392479	.	.
chr1	133130962	133131461	chr1	133180923	133181422	Ppp1r15b|chr1:133180923-133181422	0.276822075375836	.	.
chr1	133130962	133131461	chr1	133181476	133181975	Ppp1r15b|chr1:133181476-133181975	0.448671903166437	.	.
chr1	133130962	133131461	chr1	133182970	133183469	Ppp1r15b|chr1:133182970-133183469	0.333502996920305	.	.
chr1	133130962	133131461	chr1	133187868	133188367	Ppp1r15b|chr1:133187868-133188367	0.395411818110377	.	.
chr1	133130962	133131461	chr1	133353486	133353985	Ppp1r15b|chr1:133353486-133353985	0.335060039777819	.	.
chr1	133363199	133363698	chr1	133736167	133736666	Etnk2|chr1:133736167-133736666	0.299345817181095	.	.
chr1	133424176	133424675	chr1	133033695	133034194	Sox13|chr1:133033695-133034194	0.434739149486502	.	.
chr1	133424176	133424675	chr1	133209401	133209900	Sox13|chr1:133209401-133209900	0.492208244830381	.	.
chr1	133424176	133424675	chr1	133209951	133210450	Sox13|chr1:133209951-133210450	0.327446884905524	.	.
chr1	133424176	133424675	chr1	133222590	133223089	Sox13|chr1:133222590-133223089	0.492479901372639	.	.
chr1	133609585	133610084	chr1	133279691	133280190	Snrpe|chr1:133279691-133280190	0.536475758115094	.	.
chr1	133610089	133610588	chr1	133279691	133280190	Snrpe|chr1:133279691-133280190	0.470290041425817	.	.
chr1	133610089	133610588	chr1	133978642	133979141	Snrpe|chr1:133978642-133979141	0.292434302457843	.	.
chr1	133661173	133661672	chr1	133712327	133712826	Gm38394|chr1:133712327-133712826	0.392406399332607	.	.
chr1	133661173	133661672	chr1	133712327	133712826	Zbed6|chr1:133712327-133712826	0.392406399332607	.	.
chr1	133661173	133661672	chr1	133712327	133712826	Zc3h11a|chr1:133712327-133712826	0.392406399332607	.	.
chr1	133661173	133661672	chr1	133736167	133736666	Gm38394|chr1:133736167-133736666	0.308904834563675	.	.
chr1	133661173	133661672	chr1	133736167	133736666	Zbed6|chr1:133736167-133736666	0.308904834563675	.	.
chr1	133661173	133661672	chr1	133736167	133736666	Zc3h11a|chr1:133736167-133736666	0.308904834563675	.	.
chr1	133661173	133661672	chr1	133978642	133979141	Gm38394|chr1:133978642-133979141	0.664002904913718	.	.
chr1	133661173	133661672	chr1	133978642	133979141	Zbed6|chr1:133978642-133979141	0.664002904913718	.	.
chr1	133661173	133661672	chr1	133978642	133979141	Zc3h11a|chr1:133978642-133979141	0.664002904913718	.	.
chr1	133908258	133908757	chr1	133788825	133789324	Optc|chr1:133788825-133789324	0.368594819768439	.	.
chr1	133908258	133908757	chr1	133886923	133887422	Optc|chr1:133886923-133887422	0.515969292684348	.	.
chr1	133908258	133908757	chr1	133896218	133896717	Optc|chr1:133896218-133896717	0.34712144471399	.	.
chr1	133908258	133908757	chr1	133911366	133911865	Optc|chr1:133911366-133911865	0.524431647455698	.	.
chr1	133908258	133908757	chr1	133924119	133924618	Optc|chr1:133924119-133924618	0.446323238019448	.	.
chr1	133908258	133908757	chr1	133924119	133924618	Optc|chr1:133924119-133924618	0.446323238019449	.	.
chr1	133908258	133908757	chr1	134092834	134093333	Optc|chr1:134092834-134093333	0.306707740059282	.	.
chr1	133908258	133908757	chr1	134120037	134120536	Optc|chr1:134120037-134120536	0.36666021242002	.	.
chr1	133908258	133908757	chr1	134151628	134152127	Optc|chr1:134151628-134152127	0.297723594547702	.	.
chr1	133908258	133908757	chr1	134233037	134233536	Optc|chr1:134233037-134233536	0.368912004024183	.	.
chr1	134078899	134079398	chr1	133825536	133826035	Btg2|chr1:133825536-133826035	0.411287870497993	.	.
chr1	134078899	134079398	chr1	133854685	133855184	Btg2|chr1:133854685-133855184	0.306467323511457	.	.
chr1	134078899	134079398	chr1	133886923	133887422	Btg2|chr1:133886923-133887422	0.520641519790096	.	.
chr1	134078899	134079398	chr1	134151628	134152127	Btg2|chr1:134151628-134152127	0.321750540196948	.	.
chr1	134078899	134079398	chr1	134233037	134233536	Btg2|chr1:134233037-134233536	0.384540695276009	.	.
chr1	134361764	134362263	chr1	134344509	134345008	Tmem183a|chr1:134344509-134345008	0.365064957815475	.	.
chr1	134361764	134362263	chr1	134406354	134406853	Tmem183a|chr1:134406354-134406853	0.328360385855982	.	.
chr1	134361764	134362263	chr1	134467406	134467905	Tmem183a|chr1:134467406-134467905	0.422819947742678	.	.
chr1	134405737	134406236	chr1	134092834	134093333	Cyb5r1|chr1:134092834-134093333	0.488424296788855	.	.
chr1	134405737	134406236	chr1	134467406	134467905	Cyb5r1|chr1:134467406-134467905	0.37066212517967	.	.
chr1	134415089	134415588	chr1	134106706	134107205	Adipor1|chr1:134106706-134107205	0.337987011339671	.	.
chr1	134415089	134415588	chr1	134344509	134345008	Adipor1|chr1:134344509-134345008	0.493449412807203	.	.
chr1	134415089	134415588	chr1	134406354	134406853	Adipor1|chr1:134406354-134406853	0.401222456909555	.	.
chr1	134415089	134415588	chr1	134467406	134467905	Adipor1|chr1:134467406-134467905	0.518757110231426	.	.
chr1	134455268	134455767	chr1	134344509	134345008	Klhl12|chr1:134344509-134345008	0.372182721541776	.	.
chr1	134455268	134455767	chr1	134406354	134406853	Klhl12|chr1:134406354-134406853	0.279386262122194	.	.
chr1	134455268	134455767	chr1	134467406	134467905	Klhl12|chr1:134467406-134467905	0.776162455706977	.	.
chr1	134455268	134455767	chr1	134556771	134557270	Klhl12|chr1:134556771-134557270	0.393726942922634	.	.
chr1	134494334	134494833	chr1	134344509	134345008	Rabif|chr1:134344509-134345008	0.297382465551641	.	.
chr1	134494334	134494833	chr1	134406354	134406853	Rabif|chr1:134406354-134406853	0.58430006533221	.	.
chr1	134494334	134494833	chr1	134467406	134467905	Rabif|chr1:134467406-134467905	0.274752378483332	.	.
chr1	134494927	134495426	chr1	134053176	134053675	Rabif|chr1:134053176-134053675	0.288438827909868	.	.
chr1	134494927	134495426	chr1	134244113	134244612	Rabif|chr1:134244113-134244612	0.297255959113366	.	.
chr1	135146503	135147002	chr1	135171914	135172413	Arl8a|chr1:135171914-135172413	0.305873553790486	.	.
chr1	135248334	135248833	chr1	135154328	135154827	Gm26642|chr1:135154328-135154827	0.376698464532596	.	.
chr1	135248334	135248833	chr1	135171914	135172413	Gm26642|chr1:135171914-135172413	0.399250747338781	.	.
chr1	135283732	135284231	chr1	135154328	135154827	Rnpep|chr1:135154328-135154827	0.505038459310658	.	.
chr1	135283732	135284231	chr1	135171914	135172413	Rnpep|chr1:135171914-135172413	0.276443674504375	.	.
chr1	135283732	135284231	chr1	135658989	135659488	Rnpep|chr1:135658989-135659488	0.430389406642941	.	.
chr1	135283732	135284231	chr1	135659542	135660041	Rnpep|chr1:135659542-135660041	0.565911079061732	.	.
chr1	135283732	135284231	chr1	135670341	135670840	Rnpep|chr1:135670341-135670840	0.365120571936323	.	.
chr1	135284244	135284743	chr1	135154328	135154827	Rnpep|chr1:135154328-135154827	0.582332318813825	.	.
chr1	135313568	135314067	chr1	135171914	135172413	Timm17a|chr1:135171914-135172413	0.428184312018062	.	.
chr1	135313568	135314067	chr1	135550893	135551392	Timm17a|chr1:135550893-135551392	0.408325894394085	.	.
chr1	135313568	135314067	chr1	135565073	135565572	Timm17a|chr1:135565073-135565572	0.269922034336838	.	.
chr1	135313568	135314067	chr1	135658989	135659488	Timm17a|chr1:135658989-135659488	0.299524076077314	.	.
chr1	135687315	135687814	chr1	135565073	135565572	Nav1|chr1:135565073-135565572	0.284301956913031	.	.
chr1	135687315	135687814	chr1	135658989	135659488	Nav1|chr1:135658989-135659488	0.439068642422896	.	.
chr1	135687315	135687814	chr1	135659542	135660041	Nav1|chr1:135659542-135660041	0.406855615851829	.	.
chr1	135766118	135766617	chr1	135540242	135540741	Phlda3|chr1:135540242-135540741	0.313619833078646	.	.
chr1	135766118	135766617	chr1	135544695	135545194	Phlda3|chr1:135544695-135545194	0.583085333059586	.	.
chr1	135766118	135766617	chr1	135582896	135583395	Phlda3|chr1:135582896-135583395	0.699492091661419	.	.
chr1	135766118	135766617	chr1	135699225	135699724	Phlda3|chr1:135699225-135699724	0.53418509068185	.	.
chr1	136007806	136008305	chr1	136170040	136170539	Tmem9|chr1:136170040-136170539	0.384798032860967	.	.
chr1	136051392	136051891	chr1	136170040	136170539	Ascl5|chr1:136170040-136170539	0.299150300307535	.	.
chr1	136345905	136346404	chr1	136017772	136018271	Camsap2|chr1:136017772-136018271	0.329114809606599	.	.
chr1	136415292	136415791	chr1	136017772	136018271	9230116N13Rik|chr1:136017772-136018271	0.320894199408576	.	.
chr1	136415292	136415791	chr1	136017772	136018271	Ddx59|chr1:136017772-136018271	0.320894199408576	.	.
chr1	136466035	136466534	chr1	136089713	136090212	Kif14|chr1:136089713-136090212	0.468625247581618	.	.
chr1	137898255	137898754	chr1	137881632	137882131	Gm4258|chr1:137881632-137882131	0.307295130668514	.	.
chr1	137898255	137898754	chr1	138136448	138136947	Gm4258|chr1:138136448-138136947	0.310816413992215	.	.
chr1	138847978	138848477	chr1	138617900	138618399	Lhx9|chr1:138617900-138618399	0.273425334035256	.	.
chr1	138848674	138849173	chr1	139101680	139102179	Lhx9|chr1:139101680-139102179	0.430930913987306	.	.
chr1	138856629	138857128	chr1	138576703	138577202	2310009B15Rik|chr1:138576703-138577202	0.302781699380826	.	.
chr1	138963206	138963705	chr1	139101680	139102179	Dennd1b|chr1:139101680-139102179	0.44113147202334	.	.
chr1	139376823	139377322	chr1	139101680	139102179	Crb1|chr1:139101680-139102179	0.357366124944967	.	.
chr1	139376823	139377322	chr1	139236784	139237283	Crb1|chr1:139236784-139237283	0.277445817336425	.	.
chr1	139421972	139422471	chr1	139236784	139237283	Zbtb41|chr1:139236784-139237283	0.396981758576311	.	.
chr1	139421972	139422471	chr1	139236784	139237283	Zbtb41|chr1:139236784-139237283	0.396981758576312	.	.
chr1	139421972	139422471	chr1	139340430	139340929	Zbtb41|chr1:139340430-139340929	0.320956693211016	.	.
chr1	139421972	139422471	chr1	139346540	139347039	Zbtb41|chr1:139346540-139347039	0.497349184677758	.	.
chr1	139454477	139454976	chr1	139236784	139237283	Aspm|chr1:139236784-139237283	0.487917474059552	.	.
chr1	143702603	143703102	chr1	143313286	143313785	Cdc73|chr1:143313286-143313785	0.59536282037594	.	.
chr1	143702603	143703102	chr1	143803496	143803995	Cdc73|chr1:143803496-143803995	0.381525850467797	.	.
chr1	143702603	143703102	chr1	143830603	143831102	Cdc73|chr1:143830603-143831102	0.283115034141342	.	.
chr1	143776839	143777338	chr1	144197633	144198132	Gm29170|chr1:144197633-144198132	0.402794492684375	.	.
chr1	143776839	143777338	chr1	144197633	144198132	Ro60|chr1:144197633-144198132	0.402794492684375	.	.
chr1	143776839	143777338	chr1	144197633	144198132	Uchl5|chr1:144197633-144198132	0.402794492684375	.	.
chr1	144004041	144004540	chr1	144197633	144198132	Rgs2|chr1:144197633-144198132	0.359356935504064	.	.
chr1	151344167	151344666	chr1	151626536	151627035	Gm10138|chr1:151626536-151627035	0.425443502707668	.	.
chr1	151344167	151344666	chr1	151626536	151627035	Ivns1abp|chr1:151626536-151627035	0.425443502707668	.	.
chr1	151345057	151345556	chr1	151564412	151564911	Gm10138|chr1:151564412-151564911	0.298102379465428	.	.
chr1	151345057	151345556	chr1	151564412	151564911	Ivns1abp|chr1:151564412-151564911	0.298102379465428	.	.
chr1	151428258	151428757	chr1	151626536	151627035	Swt1|chr1:151626536-151627035	0.329828417664494	.	.
chr1	151428258	151428757	chr1	151626536	151627035	Trmt1l|chr1:151626536-151627035	0.329828417664494	.	.
chr1	151499981	151500480	chr1	151034915	151035414	Rnf2|chr1:151034915-151035414	0.445131346651669	.	.
chr1	151499981	151500480	chr1	151563811	151564310	Rnf2|chr1:151563811-151564310	0.290970800005433	.	.
chr1	152766246	152766745	chr1	153219258	153219757	Arpc5|chr1:153219258-153219757	0.382295733409568	.	.
chr1	152766246	152766745	chr1	153219258	153219757	Rgl1|chr1:153219258-153219757	0.382295733409568	.	.
chr1	152902988	152903487	chr1	152624446	152624945	Smg7|chr1:152624446-152624945	0.380526006686171	.	.
chr1	152902988	152903487	chr1	152624446	152624945	Smg7|chr1:152624446-152624945	0.380526006686172	.	.
chr1	152954713	152955212	chr1	152624446	152624945	Nmnat2|chr1:152624446-152624945	0.592386155663218	.	.
chr1	152954713	152955212	chr1	152624959	152625458	Nmnat2|chr1:152624959-152625458	0.291919141525861	.	.
chr1	152955617	152956116	chr1	153011511	153012010	Nmnat2|chr1:153011511-153012010	0.283079909731855	.	.
chr1	153486611	153487110	chr1	153556864	153557363	Dhx9|chr1:153556864-153557363	0.306987814631651	.	.
chr1	153486611	153487110	chr1	153598738	153599237	Dhx9|chr1:153598738-153599237	0.508304183793238	.	.
chr1	153486611	153487110	chr1	153726489	153726988	Dhx9|chr1:153726489-153726988	0.402144070899913	.	.
chr1	153487484	153487983	chr1	153598738	153599237	Dhx9|chr1:153598738-153599237	0.397242139430244	.	.
chr1	153487484	153487983	chr1	153683332	153683831	Dhx9|chr1:153683332-153683831	0.299918747428014	.	.
chr1	153487484	153487983	chr1	153726489	153726988	Dhx9|chr1:153726489-153726988	0.341627784652407	.	.
chr1	153549494	153549993	chr1	153360499	153360998	Npl|chr1:153360499-153360998	0.513836346342762	.	.
chr1	153549494	153549993	chr1	153683332	153683831	Npl|chr1:153683332-153683831	0.364459752888574	.	.
chr1	153899574	153900073	chr1	153556864	153557363	Glul|chr1:153556864-153557363	0.308277649151394	.	.
chr1	153899574	153900073	chr1	153556864	153557363	Teddm2|chr1:153556864-153557363	0.308277649151394	.	.
chr1	153899574	153900073	chr1	153598738	153599237	Glul|chr1:153598738-153599237	0.451403899436438	.	.
chr1	153899574	153900073	chr1	153598738	153599237	Teddm2|chr1:153598738-153599237	0.451403899436438	.	.
chr1	153899574	153900073	chr1	153726489	153726988	Glul|chr1:153726489-153726988	0.409459613257247	.	.
chr1	153899574	153900073	chr1	153726489	153726988	Teddm2|chr1:153726489-153726988	0.409459613257247	.	.
chr1	155083298	155083797	chr1	155026152	155026651	Gm9530|chr1:155026152-155026651	0.413845026203303	.	.
chr1	155083298	155083797	chr1	155234311	155234810	Gm9530|chr1:155234311-155234810	0.371467018767367	.	.
chr1	155099441	155099940	chr1	154956526	154957025	Ier5|chr1:154956526-154957025	0.424912200820889	.	.
chr1	155099441	155099940	chr1	155048907	155049406	Ier5|chr1:155048907-155049406	0.333149249379841	.	.
chr1	155099441	155099940	chr1	155201280	155201779	Ier5|chr1:155201280-155201779	0.307907920116543	.	.
chr1	155099441	155099940	chr1	155281431	155281930	Ier5|chr1:155281431-155281930	0.547229158104638	.	.
chr1	155416705	155417204	chr1	155201280	155201779	Xpr1|chr1:155201280-155201779	0.484635709701297	.	.
chr1	155416705	155417204	chr1	155605630	155606129	Xpr1|chr1:155605630-155606129	0.307365438134779	.	.
chr1	155417226	155417725	chr1	155193034	155193533	Xpr1|chr1:155193034-155193533	0.35078168531735	.	.
chr1	155417226	155417725	chr1	155201280	155201779	Xpr1|chr1:155201280-155201779	0.61778138064197	.	.
chr1	155417226	155417725	chr1	155281431	155281930	Xpr1|chr1:155281431-155281930	0.273155022097187	.	.
chr1	155417226	155417725	chr1	155605630	155606129	Xpr1|chr1:155605630-155606129	0.417084701441829	.	.
chr1	155973115	155973614	chr1	155605630	155606129	Cep350|chr1:155605630-155606129	0.435122449083835	.	.
chr1	156718854	156719353	chr1	156445069	156445568	Fam20b|chr1:156445069-156445568	0.395985739003634	.	.
chr1	156718854	156719353	chr1	156983555	156984054	Fam20b|chr1:156983555-156984054	0.283550413477629	.	.
chr1	158356145	158356644	chr1	158343153	158343652	Brinp2|chr1:158343153-158343652	0.347626784174218	.	.
chr1	158356145	158356644	chr1	158653923	158654422	Brinp2|chr1:158653923-158654422	0.303252533266632	.	.
chr1	158362285	158362784	chr1	158258821	158259320	Astn1|chr1:158258821-158259320	0.321519382450905	.	.
chr1	158362285	158362784	chr1	158676711	158677210	Astn1|chr1:158676711-158677210	0.390994600167286	.	.
chr1	160195415	160195914	chr1	160301945	160302444	Mrps14|chr1:160301945-160302444	0.454122363251377	.	.
chr1	160792667	160793166	chr1	160534828	160535327	Rabgap1l|chr1:160534828-160535327	0.390293695077732	.	.
chr1	160792667	160793166	chr1	161170609	161171108	Rabgap1l|chr1:161170609-161171108	0.305740136800041	.	.
chr1	160906592	160907091	chr1	160890842	160891341	Rc3h1|chr1:160890842-160891341	0.374615997509719	.	.
chr1	161034286	161034785	chr1	161195428	161195927	Gas5|chr1:161195428-161195927	0.38344245086743	.	.
chr1	161034286	161034785	chr1	161195428	161195927	Zbtb37|chr1:161195428-161195927	0.38344245086743	.	.
chr1	161034286	161034785	chr1	161400084	161400583	Gas5|chr1:161400084-161400583	0.326043157370216	.	.
chr1	161034286	161034785	chr1	161400084	161400583	Zbtb37|chr1:161400084-161400583	0.326043157370216	.	.
chr1	161131254	161131753	chr1	160826961	160827460	Klhl20|chr1:160826961-160827460	0.335687814276371	.	.
chr1	161131254	161131753	chr1	161170609	161171108	Klhl20|chr1:161170609-161171108	0.346274205241864	.	.
chr1	161142436	161142935	chr1	161170609	161171108	Ankrd45|chr1:161170609-161171108	0.283794400250068	.	.
chr1	161876715	161877214	chr1	161869214	161869713	Suco|chr1:161869214-161869713	0.339814600644423	.	.
chr1	161876715	161877214	chr1	161869214	161869713	Suco|chr1:161869214-161869713	0.339814600644424	.	.
chr1	161876715	161877214	chr1	161869739	161870238	Suco|chr1:161869739-161870238	0.448975111689475	.	.
chr1	162477766	162478265	chr1	162665061	162665560	Dnm3|chr1:162665061-162665560	0.406392962818151	.	.
chr1	162477766	162478265	chr1	162700648	162701147	Dnm3|chr1:162700648-162701147	0.393679592757804	.	.
chr1	162548386	162548885	chr1	162700648	162701147	Eef1aknmt|chr1:162700648-162701147	0.611483236988053	.	.
chr1	162548386	162548885	chr1	162953031	162953530	Eef1aknmt|chr1:162953031-162953530	0.367397735213104	.	.
chr1	162937907	162938406	chr1	162826660	162827159	Fmo6|chr1:162826660-162827159	0.300408621889328	.	.
chr1	162937907	162938406	chr1	162832165	162832664	Fmo6|chr1:162832165-162832664	0.54801179142141	.	.
chr1	162937907	162938406	chr1	163150346	163150845	Fmo6|chr1:163150346-163150845	0.282111324072963	.	.
chr1	163403421	163403920	chr1	163443819	163444318	Gorab|chr1:163443819-163444318	0.395973816357211	.	.
chr1	164248686	164249185	chr1	164268145	164268644	Slc19a2|chr1:164268145-164268644	0.664130753287787	.	.
chr1	164307370	164307869	chr1	164547898	164548397	Blzf1|chr1:164547898-164548397	0.40777584618535	.	.
chr1	165091724	165092223	chr1	165075909	165076408	4930568G15Rik|chr1:165075909-165076408	0.329929554002151	.	.
chr1	165091724	165092223	chr1	165085623	165086122	4930568G15Rik|chr1:165085623-165086122	0.624180164048838	.	.
chr1	165091724	165092223	chr1	165108414	165108913	4930568G15Rik|chr1:165108414-165108913	0.311317246619642	.	.
chr1	165091724	165092223	chr1	165109197	165109696	4930568G15Rik|chr1:165109197-165109696	0.483945609106112	.	.
chr1	165193693	165194192	chr1	164787699	164788198	Sft2d2|chr1:164787699-164788198	0.386001909819706	.	.
chr1	165193693	165194192	chr1	164804328	164804827	Sft2d2|chr1:164804328-164804827	0.333935285026224	.	.
chr1	165193693	165194192	chr1	165046493	165046992	Sft2d2|chr1:165046493-165046992	0.441275934761946	.	.
chr1	165193693	165194192	chr1	165281633	165282132	Sft2d2|chr1:165281633-165282132	0.440012732583582	.	.
chr1	165193693	165194192	chr1	165282295	165282794	Sft2d2|chr1:165282295-165282794	0.43554085226817	.	.
chr1	165194197	165194696	chr1	165046493	165046992	Sft2d2|chr1:165046493-165046992	0.587689235950502	.	.
chr1	165194197	165194696	chr1	165281633	165282132	Sft2d2|chr1:165281633-165282132	0.42516768979941	.	.
chr1	165194197	165194696	chr1	165282295	165282794	Sft2d2|chr1:165282295-165282794	0.496292196176058	.	.
chr1	165236724	165237223	chr1	165045963	165046462	Tiprl|chr1:165045963-165046462	0.275257128648585	.	.
chr1	165460313	165460812	chr1	165045963	165046462	Dcaf6|chr1:165045963-165046462	0.374222463106389	.	.
chr1	165460313	165460812	chr1	165045963	165046462	Mpc2|chr1:165045963-165046462	0.374222463106389	.	.
chr1	165460313	165460812	chr1	165075909	165076408	Dcaf6|chr1:165075909-165076408	0.46155623889144	.	.
chr1	165460313	165460812	chr1	165075909	165076408	Mpc2|chr1:165075909-165076408	0.46155623889144	.	.
chr1	165460313	165460812	chr1	165085623	165086122	Dcaf6|chr1:165085623-165086122	0.273965943710667	.	.
chr1	165460313	165460812	chr1	165085623	165086122	Mpc2|chr1:165085623-165086122	0.273965943710667	.	.
chr1	165460922	165461421	chr1	165046493	165046992	Dcaf6|chr1:165046493-165046992	0.329548736039883	.	.
chr1	165460922	165461421	chr1	165046493	165046992	Mpc2|chr1:165046493-165046992	0.329548736039883	.	.
chr1	165460922	165461421	chr1	165282295	165282794	Dcaf6|chr1:165282295-165282794	0.375207391290431	.	.
chr1	165460922	165461421	chr1	165282295	165282794	Mpc2|chr1:165282295-165282794	0.375207391290431	.	.
chr1	165763500	165763999	chr1	165736039	165736538	Creg1|chr1:165736039-165736538	0.428234510070824	.	.
chr1	165763500	165763999	chr1	166154109	166154608	Creg1|chr1:166154109-166154608	0.481418964318453	.	.
chr1	165780459	165780958	chr1	165771545	165772044	Gm16565|chr1:165771545-165772044	0.296619747942199	.	.
chr1	166002418	166002917	chr1	166343030	166343529	Gm26665|chr1:166343030-166343529	0.484332229573834	.	.
chr1	166002418	166002917	chr1	166343030	166343529	Pou2f1|chr1:166343030-166343529	0.484332229573834	.	.
chr1	166003176	166003675	chr1	166154109	166154608	Gm26665|chr1:166154109-166154608	0.423051501015389	.	.
chr1	166003176	166003675	chr1	166154109	166154608	Pou2f1|chr1:166154109-166154608	0.423051501015389	.	.
chr1	166253817	166254316	chr1	166154109	166154608	Ildr2|chr1:166154109-166154608	0.284756249300289	.	.
chr1	166254415	166254914	chr1	166296977	166297476	Ildr2|chr1:166296977-166297476	0.271250192063211	.	.
chr1	166254415	166254914	chr1	166319038	166319537	Ildr2|chr1:166319038-166319537	0.363677146398638	.	.
chr1	166379002	166379501	chr1	166154109	166154608	Tada1|chr1:166154109-166154608	0.442799244587952	.	.
chr1	167284924	167285423	chr1	167269371	167269870	Gm2453|chr1:167269371-167269870	0.27343793565242	.	.
chr1	167284924	167285423	chr1	167269371	167269870	Uck2|chr1:167269371-167269870	0.27343793565242	.	.
chr1	167308418	167308917	chr1	167066744	167067243	Tmco1|chr1:167066744-167067243	0.469597950346558	.	.
chr1	167308418	167308917	chr1	167511506	167512005	Tmco1|chr1:167511506-167512005	0.451762820793723	.	.
chr1	167308418	167308917	chr1	167644841	167645340	Tmco1|chr1:167644841-167645340	0.312686457227479	.	.
chr1	167349707	167350206	chr1	167269371	167269870	Aldh9a1|chr1:167269371-167269870	0.323783400288664	.	.
chr1	167349707	167350206	chr1	167269986	167270485	Aldh9a1|chr1:167269986-167270485	0.395491254680418	.	.
chr1	167349707	167350206	chr1	167369851	167370350	Aldh9a1|chr1:167369851-167370350	0.302395975833361	.	.
chr1	167597755	167598254	chr1	167369851	167370350	Rxrg|chr1:167369851-167370350	0.34535491188584	.	.
chr1	167597755	167598254	chr1	167511506	167512005	Rxrg|chr1:167511506-167512005	0.420917869958048	.	.
chr1	167597755	167598254	chr1	167758973	167759472	Rxrg|chr1:167758973-167759472	0.347182629119538	.	.
chr1	167597755	167598254	chr1	167929953	167930452	Rxrg|chr1:167929953-167930452	0.359581376694147	.	.
chr1	167598393	167598892	chr1	167928002	167928501	Rxrg|chr1:167928002-167928501	0.354783882549428	.	.
chr1	169531254	169531753	chr1	169848486	169848985	Nuf2|chr1:169848486-169848985	0.295860230319927	.	.
chr1	169747461	169747960	chr1	169259984	169260483	Rgs4|chr1:169259984-169260483	0.408702339302103	.	.
chr1	169747461	169747960	chr1	169812694	169813193	Rgs4|chr1:169812694-169813193	0.368789192285393	.	.
chr1	170867571	170868070	chr1	171110922	171111421	Atf6|chr1:171110922-171111421	0.274832928107073	.	.
chr1	170867571	170868070	chr1	171110922	171111421	Gm9929|chr1:171110922-171111421	0.274832928107073	.	.
chr1	170885252	170885751	chr1	171044266	171044765	Dusp12|chr1:171044266-171044765	0.385628778723426	.	.
chr1	170885252	170885751	chr1	171044266	171044765	Gm26620|chr1:171044266-171044765	0.385628778723426	.	.
chr1	170885252	170885751	chr1	171101659	171102158	Dusp12|chr1:171101659-171102158	0.522016716565855	.	.
chr1	170885252	170885751	chr1	171101659	171102158	Gm26620|chr1:171101659-171102158	0.522016716565855	.	.
chr1	170885252	170885751	chr1	171118208	171118707	Dusp12|chr1:171118208-171118707	0.366865889123766	.	.
chr1	170885252	170885751	chr1	171118208	171118707	Gm26620|chr1:171118208-171118707	0.366865889123766	.	.
chr1	171222404	171222903	chr1	171118208	171118707	Tomm40l|chr1:171118208-171118707	0.294970518089234	.	.
chr1	171222404	171222903	chr1	171262470	171262969	Tomm40l|chr1:171262470-171262969	0.322764578185433	.	.
chr1	171222404	171222903	chr1	171263038	171263537	Tomm40l|chr1:171263038-171263537	0.395739520366592	.	.
chr1	171270057	171270556	chr1	171037809	171038308	B4galt3|chr1:171037809-171038308	0.275558001802198	.	.
chr1	171270057	171270556	chr1	171044776	171045275	B4galt3|chr1:171044776-171045275	0.310683740994542	.	.
chr1	171281054	171281553	chr1	171044266	171044765	Ppox|chr1:171044266-171044765	0.496486260661317	.	.
chr1	171281054	171281553	chr1	171101659	171102158	Ppox|chr1:171101659-171102158	0.426987274334316	.	.
chr1	171281054	171281553	chr1	171102488	171102987	Ppox|chr1:171102488-171102987	0.357735643632801	.	.
chr1	171287719	171288218	chr1	171044266	171044765	Usp21|chr1:171044266-171044765	0.319695069264469	.	.
chr1	171287719	171288218	chr1	171263038	171263537	Usp21|chr1:171263038-171263537	0.297346600476419	.	.
chr1	171294566	171295065	chr1	171036880	171037379	Ufc1|chr1:171036880-171037379	0.410473009067936	.	.
chr1	171294566	171295065	chr1	171044776	171045275	Ufc1|chr1:171044776-171045275	0.294893299463645	.	.
chr1	171294566	171295065	chr1	171110922	171111421	Ufc1|chr1:171110922-171111421	0.364521880844917	.	.
chr1	171294566	171295065	chr1	171262470	171262969	Ufc1|chr1:171262470-171262969	0.367419778439497	.	.
chr1	171328705	171329204	chr1	171044266	171044765	Dedd|chr1:171044266-171044765	0.377979118808667	.	.
chr1	171328705	171329204	chr1	171044266	171044765	Dedd|chr1:171044266-171044765	0.377979118808668	.	.
chr1	171328705	171329204	chr1	171101659	171102158	Dedd|chr1:171101659-171102158	0.55450315209408	.	.
chr1	171328705	171329204	chr1	171110922	171111421	Dedd|chr1:171110922-171111421	0.484248372698239	.	.
chr1	171328705	171329204	chr1	171262470	171262969	Dedd|chr1:171262470-171262969	0.320714239064625	.	.
chr1	171328705	171329204	chr1	171263038	171263537	Dedd|chr1:171263038-171263537	0.440394683746571	.	.
chr1	171329206	171329705	chr1	171036880	171037379	Dedd|chr1:171036880-171037379	0.531653175716829	.	.
chr1	171329206	171329705	chr1	171044776	171045275	Dedd|chr1:171044776-171045275	0.501399328766208	.	.
chr1	171329206	171329705	chr1	171102488	171102987	Dedd|chr1:171102488-171102987	0.319543841972857	.	.
chr1	171360576	171361075	chr1	171036880	171037379	Klhdc9|chr1:171036880-171037379	0.356973659791085	.	.
chr1	171360576	171361075	chr1	171037809	171038308	Klhdc9|chr1:171037809-171038308	0.278488990484424	.	.
chr1	171360576	171361075	chr1	171044776	171045275	Klhdc9|chr1:171044776-171045275	0.372051053187042	.	.
chr1	171360576	171361075	chr1	171102488	171102987	Klhdc9|chr1:171102488-171102987	0.340836983355878	.	.
chr1	171361088	171361587	chr1	171036880	171037379	Klhdc9|chr1:171036880-171037379	0.389310943027292	.	.
chr1	171361088	171361587	chr1	171102488	171102987	Klhdc9|chr1:171102488-171102987	0.340449971809644	.	.
chr1	171361088	171361587	chr1	171110922	171111421	Klhdc9|chr1:171110922-171111421	0.294942382878617	.	.
chr1	171411068	171411567	chr1	171658362	171658861	Usf1|chr1:171658362-171658861	0.34219914390862	.	.
chr1	171437234	171437733	chr1	171044266	171044765	F11r|chr1:171044266-171044765	0.284744838583415	.	.
chr1	171437234	171437733	chr1	171658362	171658861	F11r|chr1:171658362-171658861	0.359835270355653	.	.
chr1	171503198	171503697	chr1	171263038	171263537	Alyref2|chr1:171263038-171263537	0.286943165876749	.	.
chr1	171503198	171503697	chr1	171263038	171263537	B930036N10Rik|chr1:171263038-171263537	0.286943165876749	.	.
chr1	171503198	171503697	chr1	171672998	171673497	Alyref2|chr1:171672998-171673497	0.28813751898187	.	.
chr1	171503198	171503697	chr1	171672998	171673497	B930036N10Rik|chr1:171672998-171673497	0.28813751898187	.	.
chr1	172147848	172148347	chr1	172280086	172280585	Dcaf8|chr1:172280086-172280585	0.579251113195231	.	.
chr1	172147848	172148347	chr1	172312070	172312569	Dcaf8|chr1:172312070-172312569	0.283631512989792	.	.
chr1	172206038	172206537	chr1	172309560	172310059	Pea15a|chr1:172309560-172310059	0.455358243102705	.	.
chr1	172206038	172206537	chr1	172312070	172312569	Pea15a|chr1:172312070-172312569	0.399741197605721	.	.
chr1	172206562	172207061	chr1	172280086	172280585	Pea15a|chr1:172280086-172280585	0.278417007535987	.	.
chr1	172206562	172207061	chr1	172309560	172310059	Pea15a|chr1:172309560-172310059	0.275055883437454	.	.
chr1	172206562	172207061	chr1	172312070	172312569	Pea15a|chr1:172312070-172312569	0.584296020417883	.	.
chr1	172329099	172329598	chr1	172027134	172027633	Kcnj9|chr1:172027134-172027633	0.328755862986543	.	.
chr1	172376174	172376673	chr1	172027134	172027633	Pigm|chr1:172027134-172027633	0.307194619835787	.	.
chr1	172376174	172376673	chr1	172312070	172312569	Pigm|chr1:172312070-172312569	0.457567542057291	.	.
chr1	172481873	172482372	chr1	172532487	172532986	Igsf9|chr1:172532487-172532986	0.280358860284223	.	.
chr1	172481873	172482372	chr1	172562878	172563377	Igsf9|chr1:172562878-172563377	0.292438594683041	.	.
chr1	172632827	172633326	chr1	172280086	172280585	Dusp23|chr1:172280086-172280585	0.433933885187236	.	.
chr1	172632827	172633326	chr1	172309560	172310059	Dusp23|chr1:172309560-172310059	0.495044548922203	.	.
chr1	172632827	172633326	chr1	172312070	172312569	Dusp23|chr1:172312070-172312569	0.517614129373518	.	.
chr1	172632827	172633326	chr1	172532487	172532986	Dusp23|chr1:172532487-172532986	0.278599241207809	.	.
chr1	172632827	172633326	chr1	172550479	172550978	Dusp23|chr1:172550479-172550978	0.576116539079722	.	.
chr1	172632827	172633326	chr1	172562878	172563377	Dusp23|chr1:172562878-172563377	0.706510092815618	.	.
chr1	172632827	172633326	chr1	172861858	172862357	Dusp23|chr1:172861858-172862357	0.556263668097726	.	.
chr1	175492256	175492755	chr1	175359747	175360246	Rgs7|chr1:175359747-175360246	0.407472476602298	.	.
chr1	175492256	175492755	chr1	175360259	175360758	Rgs7|chr1:175360259-175360758	0.373785595245613	.	.
chr1	175625436	175625935	chr1	175867509	175868008	Fh1|chr1:175867509-175868008	0.295117024149074	.	.
chr1	175625436	175625935	chr1	175996680	175997179	Fh1|chr1:175996680-175997179	0.3913435836577	.	.
chr1	175625436	175625935	chr1	175997190	175997689	Fh1|chr1:175997190-175997689	0.331606654917055	.	.
chr1	175691964	175692463	chr1	175359747	175360246	Chml|chr1:175359747-175360246	0.275743379627257	.	.
chr1	175691964	175692463	chr1	175359747	175360246	Opn3|chr1:175359747-175360246	0.275743379627257	.	.
chr1	175692503	175693002	chr1	175359747	175360246	Chml|chr1:175359747-175360246	0.295125883580737	.	.
chr1	175692503	175693002	chr1	175359747	175360246	Opn3|chr1:175359747-175360246	0.295125883580737	.	.
chr1	175880538	175881037	chr1	176213856	176214355	Exo1|chr1:176213856-176214355	0.275674287076524	.	.
chr1	176275192	176275691	chr1	176213856	176214355	Gm38101|chr1:176213856-176214355	0.387986947643977	.	.
chr1	176275192	176275691	chr1	176213856	176214355	Pld5|chr1:176213856-176214355	0.387986947643977	.	.
chr1	176275192	176275691	chr1	176360728	176361227	Gm38101|chr1:176360728-176361227	0.278119585275374	.	.
chr1	176275192	176275691	chr1	176360728	176361227	Pld5|chr1:176360728-176361227	0.278119585275374	.	.
chr1	176275192	176275691	chr1	176558402	176558901	Gm38101|chr1:176558402-176558901	0.300037131926677	.	.
chr1	176275192	176275691	chr1	176558402	176558901	Pld5|chr1:176558402-176558901	0.300037131926677	.	.
chr1	176814465	176814964	chr1	176980171	176980670	Cep170|chr1:176980171-176980670	0.290364264654979	.	.
chr1	176814465	176814964	chr1	176980171	176980670	Sdccag8|chr1:176980171-176980670	0.290364264654979	.	.
chr1	177257072	177257571	chr1	177702809	177703308	Akt3|chr1:177702809-177703308	0.328895325363766	.	.
chr1	177258176	177258675	chr1	177027924	177028423	Akt3|chr1:177027924-177028423	0.27205463040076	.	.
chr1	177258176	177258675	chr1	177362426	177362925	Akt3|chr1:177362426-177362925	0.306784631164982	.	.
chr1	177258176	177258675	chr1	177377427	177377926	Akt3|chr1:177377427-177377926	0.378697144754472	.	.
chr1	177258176	177258675	chr1	177377427	177377926	Akt3|chr1:177377427-177377926	0.378697144754473	.	.
chr1	177441840	177442339	chr1	177004375	177004874	Zbtb18|chr1:177004375-177004874	0.331755654699407	.	.
chr1	177441840	177442339	chr1	177362426	177362925	Zbtb18|chr1:177362426-177362925	0.337220601105575	.	.
chr1	177441840	177442339	chr1	177377427	177377926	Zbtb18|chr1:177377427-177377926	0.362617684800391	.	.
chr1	178187311	178187810	chr1	178368821	178369320	Desi2|chr1:178368821-178369320	0.492288505019654	.	.
chr1	178276142	178276641	chr1	178481627	178482126	4930527J03Rik|chr1:178481627-178482126	0.275572086587681	.	.
chr1	178276142	178276641	chr1	178611697	178612196	4930527J03Rik|chr1:178611697-178612196	0.606313642186635	.	.
chr1	178317988	178318487	chr1	178481627	178482126	B230369F24Rik|chr1:178481627-178482126	0.42921752588718	.	.
chr1	178317988	178318487	chr1	178481627	178482126	Cox20|chr1:178481627-178482126	0.42921752588718	.	.
chr1	178317988	178318487	chr1	178611697	178612196	B230369F24Rik|chr1:178611697-178612196	0.642256050377881	.	.
chr1	178317988	178318487	chr1	178611697	178612196	Cox20|chr1:178611697-178612196	0.642256050377881	.	.
chr1	178405450	178405949	chr1	178368821	178369320	Efcab2|chr1:178368821-178369320	0.275586312859924	.	.
chr1	178406170	178406669	chr1	178368821	178369320	Efcab2|chr1:178368821-178369320	0.515011691984078	.	.
chr1	179517784	179518283	chr1	179261161	179261660	Smyd3|chr1:179261161-179261660	0.390707115942356	.	.
chr1	179517784	179518283	chr1	179390223	179390722	Smyd3|chr1:179390223-179390722	0.348339337907669	.	.
chr1	179667997	179668496	chr1	179440842	179441341	Sccpdh|chr1:179440842-179441341	0.32244316129984	.	.
chr1	179803447	179803946	chr1	179645628	179646127	Ahctf1|chr1:179645628-179646127	0.276185329361812	.	.
chr1	179803447	179803946	chr1	179645628	179646127	Gm10518|chr1:179645628-179646127	0.276185329361812	.	.
chr1	180256056	180256555	chr1	180422112	180422611	Gm31728|chr1:180422112-180422611	0.320820639158918	.	.
chr1	180568576	180569075	chr1	180777540	180778039	Parp1|chr1:180777540-180778039	0.459235940654976	.	.
chr1	180568576	180569075	chr1	180778088	180778587	Parp1|chr1:180778088-180778587	0.322581383053042	.	.
chr1	180641033	180641532	chr1	180387432	180387931	Lin9|chr1:180387432-180387931	0.32409934075029	.	.
chr1	180641033	180641532	chr1	180420754	180421253	Lin9|chr1:180420754-180421253	0.549846053089328	.	.
chr1	180725789	180726288	chr1	180420754	180421253	Acbd3|chr1:180420754-180421253	0.362913777768724	.	.
chr1	180768387	180768886	chr1	180541862	180542361	Gm38293|chr1:180541862-180542361	0.481860824757257	.	.
chr1	180813365	180813864	chr1	180777540	180778039	H3f3a|chr1:180777540-180778039	0.29514281121961	.	.
chr1	180813365	180813864	chr1	180777540	180778039	H3f3aos|chr1:180777540-180778039	0.29514281121961	.	.
chr1	180813365	180813864	chr1	181226736	181227235	H3f3a|chr1:181226736-181227235	0.443664809097694	.	.
chr1	180813365	180813864	chr1	181226736	181227235	H3f3aos|chr1:181226736-181227235	0.443664809097694	.	.
chr1	180813989	180814488	chr1	180777540	180778039	H3f3a|chr1:180777540-180778039	0.43457528634736	.	.
chr1	180813989	180814488	chr1	180777540	180778039	H3f3aos|chr1:180777540-180778039	0.43457528634736	.	.
chr1	180813989	180814488	chr1	181226736	181227235	H3f3a|chr1:181226736-181227235	0.301583006559939	.	.
chr1	180813989	180814488	chr1	181226736	181227235	H3f3aos|chr1:181226736-181227235	0.301583006559939	.	.
chr1	180903944	180904443	chr1	180541862	180542361	Pycr2|chr1:180541862-180542361	0.271200284236815	.	.
chr1	181211764	181212263	chr1	181413152	181413651	Wdr26|chr1:181413152-181413651	0.381091448690693	.	.
chr1	181842237	181842736	chr1	181545377	181545876	Lbr|chr1:181545377-181545876	0.452493345436994	.	.
chr1	182019822	182020321	chr1	181888749	181889248	Enah|chr1:181888749-181889248	0.413362812340094	.	.
chr1	182019822	182020321	chr1	181923286	181923785	Enah|chr1:181923286-181923785	0.533816253634691	.	.
chr1	182019822	182020321	chr1	181975524	181976023	Enah|chr1:181975524-181976023	0.336083684729352	.	.
chr1	182019822	182020321	chr1	182081947	182082446	Enah|chr1:182081947-182082446	0.355296502467572	.	.
chr1	182019822	182020321	chr1	182331746	182332245	Enah|chr1:182331746-182332245	0.401944948221163	.	.
chr1	182019822	182020321	chr1	182489705	182490204	Enah|chr1:182489705-182490204	0.472514897456933	.	.
chr1	182124497	182124996	chr1	181975524	181976023	Srp9|chr1:181975524-181976023	0.40765269463633	.	.
chr1	182282558	182283057	chr1	182489705	182490204	Degs1|chr1:182489705-182490204	0.31422911250361	.	.
chr1	182282558	182283057	chr1	182582223	182582722	Degs1|chr1:182582223-182582722	0.385529818971215	.	.
chr1	182341398	182341897	chr1	182548793	182549292	Fbxo28|chr1:182548793-182549292	0.323155166768598	.	.
chr1	182408896	182409395	chr1	182331746	182332245	Trp53bp2|chr1:182331746-182332245	0.412025154325466	.	.
chr1	182408896	182409395	chr1	182489705	182490204	Trp53bp2|chr1:182489705-182490204	0.279158363694287	.	.
chr1	182408896	182409395	chr1	182548793	182549292	Trp53bp2|chr1:182548793-182549292	0.331183839191615	.	.
chr1	182517320	182517819	chr1	182901979	182902478	Capn2|chr1:182901979-182902478	0.358353442318204	.	.
chr1	182517320	182517819	chr1	182982880	182983379	Capn2|chr1:182982880-182983379	0.278378659621788	.	.
chr1	182763734	182764233	chr1	182817571	182818070	Susd4|chr1:182817571-182818070	0.464099522329441	.	.
chr1	182763734	182764233	chr1	183159111	183159610	Susd4|chr1:183159111-183159610	0.4178343364963	.	.
chr1	183221261	183221760	chr1	182817571	182818070	Disp1|chr1:182817571-182818070	0.360104970070997	.	.
chr1	183221261	183221760	chr1	183159111	183159610	Disp1|chr1:183159111-183159610	0.495257931529886	.	.
chr1	183221261	183221760	chr1	183345255	183345754	Disp1|chr1:183345255-183345754	0.296539018315754	.	.
chr1	183296824	183297323	chr1	183316300	183316799	Aida|chr1:183316300-183316799	0.412066789057588	.	.
chr1	183296824	183297323	chr1	183316300	183316799	Brox|chr1:183316300-183316799	0.412066789057588	.	.
chr1	183388644	183389143	chr1	183316300	183316799	Taf1a|chr1:183316300-183316799	0.326365162132758	.	.
chr1	184845644	184846143	chr1	185020722	185021221	Marc2|chr1:185020722-185021221	0.506757649584426	.	.
chr1	185000205	185000704	chr1	184958757	184959256	Mark1|chr1:184958757-184959256	0.373027947885079	.	.
chr1	185203864	185204363	chr1	184958757	184959256	Rab3gap2|chr1:184958757-184959256	0.28246298240368	.	.
chr1	185329129	185329628	chr1	185229664	185230163	Iars2|chr1:185229664-185230163	0.379666882375212	.	.
chr1	185331876	185332375	chr1	185079436	185079935	Bpnt1|chr1:185079436-185079935	0.340743225316195	.	.
chr1	185362697	185363196	chr1	185079436	185079935	4930532G15Rik|chr1:185079436-185079935	0.468958618145418	.	.
chr1	185362697	185363196	chr1	185079436	185079935	Eprs|chr1:185079436-185079935	0.468958618145418	.	.
chr1	185362697	185363196	chr1	185573036	185573535	4930532G15Rik|chr1:185573036-185573535	0.275164091604997	.	.
chr1	185362697	185363196	chr1	185573036	185573535	Eprs|chr1:185573036-185573535	0.275164091604997	.	.
chr1	185454649	185455148	chr1	185020722	185021221	Gm2061|chr1:185020722-185021221	0.300057832430987	.	.
chr1	185454649	185455148	chr1	185020722	185021221	Slc30a10|chr1:185020722-185021221	0.300057832430987	.	.
chr1	185455175	185455674	chr1	185079436	185079935	Gm2061|chr1:185079436-185079935	0.340279461286448	.	.
chr1	185455175	185455674	chr1	185079436	185079935	Slc30a10|chr1:185079436-185079935	0.340279461286448	.	.
chr1	186926168	186926667	chr1	187184662	187185161	1700023G09Rik|chr1:187184662-187185161	0.342290038137573	.	.
chr1	189007615	189008114	chr1	188760750	188761249	Kctd3|chr1:188760750-188761249	0.277234398076702	.	.
chr1	189007615	189008114	chr1	189228632	189229131	Kctd3|chr1:189228632-189229131	0.356075229400043	.	.
chr1	189007615	189008114	chr1	189479682	189480181	Kctd3|chr1:189479682-189480181	0.35235787613007	.	.
chr1	189343635	189344134	chr1	189437231	189437730	A430027H14Rik|chr1:189437231-189437730	0.534278343559273	.	.
chr1	189343635	189344134	chr1	189479682	189480181	A430027H14Rik|chr1:189479682-189480181	0.439629781637714	.	.
chr1	189343635	189344134	chr1	189579301	189579800	A430027H14Rik|chr1:189579301-189579800	0.364358148264164	.	.
chr1	189343635	189344134	chr1	189633736	189634235	A430027H14Rik|chr1:189633736-189634235	0.681522259974901	.	.
chr1	189687923	189688422	chr1	189473632	189474131	Cenpf|chr1:189473632-189474131	0.284323633928546	.	.
chr1	189687923	189688422	chr1	189474156	189474655	Cenpf|chr1:189474156-189474655	0.312091514627511	.	.
chr1	191026045	191026544	chr1	190790611	190791110	A230020J21Rik|chr1:190790611-190791110	0.358286433806752	.	.
chr1	191026045	191026544	chr1	190790611	190791110	Flvcr1|chr1:190790611-190791110	0.358286433806752	.	.
chr1	191026045	191026544	chr1	190928315	190928814	A230020J21Rik|chr1:190928315-190928814	0.398712093042909	.	.
chr1	191026045	191026544	chr1	190928315	190928814	Flvcr1|chr1:190928315-190928814	0.398712093042909	.	.
chr1	191062684	191063183	chr1	190790611	190791110	Nsl1|chr1:190790611-190791110	0.425626024508497	.	.
chr1	191062684	191063183	chr1	190790611	190791110	Tatdn3|chr1:190790611-190791110	0.425626024508497	.	.
chr1	191062684	191063183	chr1	191242232	191242731	Nsl1|chr1:191242232-191242731	0.36175696455877	.	.
chr1	191062684	191063183	chr1	191242232	191242731	Tatdn3|chr1:191242232-191242731	0.36175696455877	.	.
chr1	191062684	191063183	chr1	191301821	191302320	Nsl1|chr1:191301821-191302320	0.369052521217176	.	.
chr1	191062684	191063183	chr1	191301821	191302320	Tatdn3|chr1:191301821-191302320	0.369052521217176	.	.
chr1	191224177	191224676	chr1	191312626	191313125	D730003I15Rik|chr1:191312626-191313125	0.371267308904911	.	.
chr1	191224177	191224676	chr1	191438547	191439046	D730003I15Rik|chr1:191438547-191439046	0.326468242147222	.	.
chr1	191224177	191224676	chr1	191470543	191471042	D730003I15Rik|chr1:191470543-191471042	0.562728793367554	.	.
chr1	191224697	191225196	chr1	190790611	190791110	D730003I15Rik|chr1:190790611-190791110	0.295278145479194	.	.
chr1	191224697	191225196	chr1	191301821	191302320	D730003I15Rik|chr1:191301821-191302320	0.558055583999984	.	.
chr1	191224697	191225196	chr1	191397049	191397548	D730003I15Rik|chr1:191397049-191397548	0.374901844326559	.	.
chr1	191224697	191225196	chr1	191494893	191495392	D730003I15Rik|chr1:191494893-191495392	0.281806950103437	.	.
chr1	191317662	191318161	chr1	191301821	191302320	Nenf|chr1:191301821-191302320	0.4154759345301	.	.
chr1	191317662	191318161	chr1	191494893	191495392	Nenf|chr1:191494893-191495392	0.560058599658078	.	.
chr1	191317662	191318161	chr1	191645829	191646328	Nenf|chr1:191645829-191646328	0.406569770900891	.	.
chr1	191325660	191326159	chr1	191301821	191302320	Pacc1|chr1:191301821-191302320	0.330250114366171	.	.
chr1	191325660	191326159	chr1	191397049	191397548	Pacc1|chr1:191397049-191397548	0.323756061243197	.	.
chr1	191325660	191326159	chr1	191494893	191495392	Pacc1|chr1:191494893-191495392	0.282770959381836	.	.
chr1	191326162	191326661	chr1	191301821	191302320	Pacc1|chr1:191301821-191302320	0.387353976697351	.	.
chr1	191326162	191326661	chr1	191397049	191397548	Pacc1|chr1:191397049-191397548	0.3574211571413	.	.
chr1	191575408	191575907	chr1	191301821	191302320	Dtl|chr1:191301821-191302320	0.350375188797533	.	.
chr1	191575408	191575907	chr1	191301821	191302320	Ints7|chr1:191301821-191302320	0.350375188797533	.	.
chr1	191575408	191575907	chr1	191397049	191397548	Dtl|chr1:191397049-191397548	0.405730486298766	.	.
chr1	191575408	191575907	chr1	191397049	191397548	Ints7|chr1:191397049-191397548	0.405730486298766	.	.
chr1	191575408	191575907	chr1	191494893	191495392	Dtl|chr1:191494893-191495392	0.361367875062406	.	.
chr1	191575408	191575907	chr1	191494893	191495392	Ints7|chr1:191494893-191495392	0.361367875062406	.	.
chr1	191717568	191718067	chr1	191494893	191495392	Lpgat1|chr1:191494893-191495392	0.313877474952966	.	.
chr1	191718068	191718567	chr1	191494893	191495392	Lpgat1|chr1:191494893-191495392	0.404849522033829	.	.
chr1	191906374	191906873	chr1	191645829	191646328	1700034H15Rik|chr1:191645829-191646328	0.436413764916958	.	.
chr1	191906374	191906873	chr1	191645829	191646328	Slc30a1|chr1:191645829-191646328	0.436413764916958	.	.
chr1	192855482	192855981	chr1	193169827	193170326	Gm15867|chr1:193169827-193170326	0.324350204319611	.	.
chr1	192855482	192855981	chr1	193169827	193170326	Sertad4|chr1:193169827-193170326	0.324350204319611	.	.
chr1	192855482	192855981	chr1	193173244	193173743	Gm15867|chr1:193173244-193173743	0.280213588791246	.	.
chr1	192855482	192855981	chr1	193173244	193173743	Sertad4|chr1:193173244-193173743	0.280213588791246	.	.
chr1	193035210	193035709	chr1	193433550	193434049	Syt14|chr1:193433550-193434049	0.291732586251384	.	.
chr1	193035812	193036311	chr1	193450358	193450857	Syt14|chr1:193450358-193450857	0.29890514591869	.	.
chr1	193130022	193130521	chr1	192834606	192835105	Utp25|chr1:192834606-192835105	0.271375259425657	.	.
chr1	193130022	193130521	chr1	193433550	193434049	Utp25|chr1:193433550-193434049	0.274097046730711	.	.
chr1	194222981	194223480	chr1	194230223	194230722	4930503O07Rik|chr1:194230223-194230722	0.453507644058229	.	.
chr1	194976111	194976610	chr1	195016706	195017205	A330023F24Rik|chr1:195016706-195017205	0.48832558823123	.	.
chr1	194976111	194976610	chr1	195016706	195017205	Gm16897|chr1:195016706-195017205	0.48832558823123	.	.
chr1	195018071	195018570	chr1	195016706	195017205	Gm37027|chr1:195016706-195017205	0.510025774895695	.	.
chr1	195130829	195131328	chr1	194816816	194817315	Cr1l|chr1:194816816-194817315	0.327824934071212	.	.
chr10	4265552	4266051	chr10	4346705	4347204	Akap12|chr10:4346705-4347204	0.386742216750329	.	.
chr10	4265552	4266051	chr10	4371868	4372367	Akap12|chr10:4371868-4372367	0.384882626874195	.	.
chr10	4387235	4387734	chr10	4005361	4005860	Zbtb2|chr10:4005361-4005860	0.464612459248179	.	.
chr10	4387235	4387734	chr10	4371868	4372367	Zbtb2|chr10:4371868-4372367	0.469998077617315	.	.
chr10	4432192	4432691	chr10	4371868	4372367	Armt1|chr10:4371868-4372367	0.274019938579507	.	.
chr10	4432192	4432691	chr10	4371868	4372367	Rmnd1|chr10:4371868-4372367	0.274019938579507	.	.
chr10	4432192	4432691	chr10	4598223	4598722	Armt1|chr10:4598223-4598722	0.412748899201559	.	.
chr10	4432192	4432691	chr10	4598223	4598722	Rmnd1|chr10:4598223-4598722	0.412748899201559	.	.
chr10	5805395	5805894	chr10	5610192	5610691	Fbxo5|chr10:5610192-5610691	0.286052935412117	.	.
chr10	7212004	7212503	chr10	6788327	6788826	Cnksr3|chr10:6788327-6788826	0.442983835737477	.	.
chr10	7212004	7212503	chr10	6832659	6833158	Cnksr3|chr10:6832659-6833158	0.273204509763466	.	.
chr10	7212004	7212503	chr10	6916488	6916987	Cnksr3|chr10:6916488-6916987	0.503286876229203	.	.
chr10	7792631	7793130	chr10	7663092	7663591	Ginm1|chr10:7663092-7663591	0.281401399572499	.	.
chr10	7792631	7793130	chr10	7663092	7663591	Ppil4|chr10:7663092-7663591	0.281401399572499	.	.
chr10	8518648	8519147	chr10	8715602	8716101	Ust|chr10:8715602-8716101	0.508423607415094	.	.
chr10	9901024	9901523	chr10	9650251	9650750	Gm46210|chr10:9650251-9650750	0.500631996585904	.	.
chr10	9901024	9901523	chr10	9650251	9650750	Stxbp5|chr10:9650251-9650750	0.500631996585904	.	.
chr10	9901801	9902300	chr10	9509736	9510235	Gm46210|chr10:9509736-9510235	0.321786643374129	.	.
chr10	9901801	9902300	chr10	9509736	9510235	Stxbp5|chr10:9509736-9510235	0.321786643374129	.	.
chr10	9901801	9902300	chr10	9813806	9814305	Gm46210|chr10:9813806-9814305	0.370398247749003	.	.
chr10	9901801	9902300	chr10	9813806	9814305	Stxbp5|chr10:9813806-9814305	0.370398247749003	.	.
chr10	9901801	9902300	chr10	9998637	9999136	Gm46210|chr10:9998637-9999136	0.497911431954529	.	.
chr10	9901801	9902300	chr10	9998637	9999136	Stxbp5|chr10:9998637-9999136	0.497911431954529	.	.
chr10	9976303	9976802	chr10	10178979	10179478	Gm28905|chr10:10178979-10179478	0.379596986501529	.	.
chr10	9976303	9976802	chr10	9509736	9510235	Gm28905|chr10:9509736-9510235	0.425891772705316	.	.
chr10	9976303	9976802	chr10	9813806	9814305	Gm28905|chr10:9813806-9814305	0.531677106823599	.	.
chr10	9976303	9976802	chr10	9998637	9999136	Gm28905|chr10:9998637-9999136	0.318151836645387	.	.
chr10	10557986	10558485	chr10	10890238	10890737	Rab32|chr10:10890238-10890737	0.451717762297737	.	.
chr10	11082083	11082582	chr10	10757067	10757566	Grm1|chr10:10757067-10757566	0.398770861832413	.	.
chr10	11082083	11082582	chr10	11491884	11492383	Grm1|chr10:11491884-11492383	0.303245972133785	.	.
chr10	11149164	11149663	chr10	10812655	10813154	Shprh|chr10:10812655-10813154	0.375618010851776	.	.
chr10	11281047	11281546	chr10	11647325	11647824	4930432B10Rik|chr10:11647325-11647824	0.51662121614382	.	.
chr10	11281047	11281546	chr10	11647325	11647824	Fbxo30|chr10:11647325-11647824	0.51662121614382	.	.
chr10	11281047	11281546	chr10	11729503	11730002	4930432B10Rik|chr10:11729503-11730002	0.456022853842247	.	.
chr10	11281047	11281546	chr10	11729503	11730002	Fbxo30|chr10:11729503-11730002	0.456022853842247	.	.
chr10	11343450	11343949	chr10	11491884	11492383	Epm2a|chr10:11491884-11492383	0.498442446021173	.	.
chr10	13192919	13193418	chr10	13172888	13173387	Ltv1|chr10:13172888-13173387	0.271610724532214	.	.
chr10	13868703	13869202	chr10	14101166	14101665	Aig1|chr10:14101166-14101665	0.448913552918088	.	.
chr10	13965511	13966010	chr10	14101166	14101665	Hivep2|chr10:14101166-14101665	0.478163395365661	.	.
chr10	13966069	13966568	chr10	13500872	13501371	Hivep2|chr10:13500872-13501371	0.335375481337638	.	.
chr10	13966790	13967289	chr10	14101166	14101665	Hivep2|chr10:14101166-14101665	0.591561895053873	.	.
chr10	14705323	14705822	chr10	14391220	14391719	Nmbr|chr10:14391220-14391719	0.290490097021258	.	.
chr10	14705323	14705822	chr10	14391220	14391719	Nmbr|chr10:14391220-14391719	0.290490097021259	.	.
chr10	14705323	14705822	chr10	14391220	14391719	Vta1|chr10:14391220-14391719	0.290490097021258	.	.
chr10	14705323	14705822	chr10	14391220	14391719	Vta1|chr10:14391220-14391719	0.290490097021259	.	.
chr10	14705323	14705822	chr10	14860227	14860726	Nmbr|chr10:14860227-14860726	0.508596013878556	.	.
chr10	14705323	14705822	chr10	14860227	14860726	Vta1|chr10:14860227-14860726	0.508596013878556	.	.
chr10	17948344	17948843	chr10	17563432	17563931	Heca|chr10:17563432-17563931	0.431040871145786	.	.
chr10	18022923	18023422	chr10	17860985	17861484	Abracl|chr10:17860985-17861484	0.516312251099735	.	.
chr10	18055292	18055791	chr10	18453347	18453846	Reps1|chr10:18453347-18453846	0.442093146780816	.	.
chr10	18235012	18235511	chr10	18469552	18470051	Ccdc28a|chr10:18469552-18470051	0.297413545922125	.	.
chr10	18235012	18235511	chr10	18469552	18470051	Gm10827|chr10:18469552-18470051	0.297413545922125	.	.
chr10	18743491	18743990	chr10	18394898	18395397	Arfgef3|chr10:18394898-18395397	0.390857980008585	.	.
chr10	18743491	18743990	chr10	18394898	18395397	Gm32926|chr10:18394898-18395397	0.390857980008585	.	.
chr10	18743491	18743990	chr10	18652546	18653045	Arfgef3|chr10:18652546-18653045	0.397637782840539	.	.
chr10	18743491	18743990	chr10	18652546	18653045	Gm32926|chr10:18652546-18653045	0.397637782840539	.	.
chr10	19907191	19907690	chr10	19693066	19693565	Pex7|chr10:19693066-19693565	0.302228911619684	.	.
chr10	20148657	20149156	chr10	20089048	20089547	Map7|chr10:20089048-20089547	0.271414191343753	.	.
chr10	20148657	20149156	chr10	20170432	20170931	Map7|chr10:20170432-20170931	0.464737942496161	.	.
chr10	20148657	20149156	chr10	20273825	20274324	Map7|chr10:20273825-20274324	0.478756196159955	.	.
chr10	20148657	20149156	chr10	20405366	20405865	Map7|chr10:20405366-20405865	0.36045895654853	.	.
chr10	20149202	20149701	chr10	20170432	20170931	Map7|chr10:20170432-20170931	0.393671228462099	.	.
chr10	20312122	20312621	chr10	20273825	20274324	4933406P04Rik|chr10:20273825-20274324	0.300111438650867	.	.
chr10	20312122	20312621	chr10	20273825	20274324	Bclaf1|chr10:20273825-20274324	0.300111438650867	.	.
chr10	20312122	20312621	chr10	20361820	20362319	4933406P04Rik|chr10:20361820-20362319	0.331608931378432	.	.
chr10	20312122	20312621	chr10	20361820	20362319	Bclaf1|chr10:20361820-20362319	0.331608931378432	.	.
chr10	20312122	20312621	chr10	20474716	20475215	4933406P04Rik|chr10:20474716-20475215	0.477622865697925	.	.
chr10	20312122	20312621	chr10	20474716	20475215	Bclaf1|chr10:20474716-20475215	0.477622865697925	.	.
chr10	20312122	20312621	chr10	20547953	20548452	4933406P04Rik|chr10:20547953-20548452	0.390277473761874	.	.
chr10	20312122	20312621	chr10	20547953	20548452	Bclaf1|chr10:20547953-20548452	0.390277473761874	.	.
chr10	20347497	20347996	chr10	20089048	20089547	Mtfr2|chr10:20089048-20089547	0.386837452163531	.	.
chr10	20347497	20347996	chr10	20273825	20274324	Mtfr2|chr10:20273825-20274324	0.713825705605435	.	.
chr10	20347497	20347996	chr10	20361820	20362319	Mtfr2|chr10:20361820-20362319	0.318767441696428	.	.
chr10	20347497	20347996	chr10	20405366	20405865	Mtfr2|chr10:20405366-20405865	0.542799954461014	.	.
chr10	20347497	20347996	chr10	20547953	20548452	Mtfr2|chr10:20547953-20548452	0.299314482708225	.	.
chr10	20347497	20347996	chr10	20632544	20633043	Mtfr2|chr10:20632544-20633043	0.30529626260744	.	.
chr10	20724806	20725305	chr10	20474716	20475215	Pde7b|chr10:20474716-20475215	0.299791819927815	.	.
chr10	20952322	20952821	chr10	20649852	20650351	Ahi1|chr10:20649852-20650351	0.324108651662482	.	.
chr10	20952322	20952821	chr10	20944546	20945045	Ahi1|chr10:20944546-20945045	0.331948601739602	.	.
chr10	20952322	20952821	chr10	20954126	20954625	Ahi1|chr10:20954126-20954625	0.352774103711948	.	.
chr10	20952322	20952821	chr10	21055370	21055869	Ahi1|chr10:21055370-21055869	0.5134967641992	.	.
chr10	21295682	21296181	chr10	21054817	21055316	Hbs1l|chr10:21054817-21055316	0.320569498331419	.	.
chr10	21295682	21296181	chr10	21195453	21195952	Hbs1l|chr10:21195453-21195952	0.594616697472759	.	.
chr10	21295682	21296181	chr10	21270005	21270504	Hbs1l|chr10:21270005-21270504	0.724808749617059	.	.
chr10	21295682	21296181	chr10	21270005	21270504	Hbs1l|chr10:21270005-21270504	0.72480874961706	.	.
chr10	21295682	21296181	chr10	21382854	21383353	Hbs1l|chr10:21382854-21383353	0.346679809035229	.	.
chr10	21296280	21296779	chr10	21195453	21195952	Hbs1l|chr10:21195453-21195952	0.290034437204593	.	.
chr10	21296280	21296779	chr10	21270005	21270504	Hbs1l|chr10:21270005-21270504	0.33981320319243	.	.
chr10	21881933	21882432	chr10	21891400	21891899	Sgk1|chr10:21891400-21891899	0.433989855374788	.	.
chr10	21881933	21882432	chr10	21923542	21924041	Sgk1|chr10:21923542-21924041	0.330664497465358	.	.
chr10	21881933	21882432	chr10	21970520	21971019	Sgk1|chr10:21970520-21971019	0.368521019020799	.	.
chr10	24149016	24149515	chr10	24164388	24164887	Stx7|chr10:24164388-24164887	0.409816908016598	.	.
chr10	24711736	24712235	chr10	24625007	24625506	Enpp1|chr10:24625007-24625506	0.452910570813558	.	.
chr10	24869684	24870183	chr10	24765332	24765831	Med23|chr10:24765332-24765831	0.352106685339281	.	.
chr10	25000015	25000514	chr10	25145842	25146341	Gm47715|chr10:25145842-25146341	0.394385257077714	.	.
chr10	25000015	25000514	chr10	25199853	25200352	Gm47715|chr10:25199853-25200352	0.46713669027818	.	.
chr10	25000015	25000514	chr10	25239123	25239622	Gm47715|chr10:25239123-25239622	0.394123815354706	.	.
chr10	25000015	25000514	chr10	25296861	25297360	Gm47715|chr10:25296861-25297360	0.551854945249812	.	.
chr10	25000015	25000514	chr10	25331609	25332108	Gm47715|chr10:25331609-25332108	0.396489606172479	.	.
chr10	25000618	25001117	chr10	24765332	24765831	Gm47715|chr10:24765332-24765831	0.32785332243701	.	.
chr10	25000618	25001117	chr10	25145842	25146341	Gm47715|chr10:25145842-25146341	0.545856860227793	.	.
chr10	25000618	25001117	chr10	25199853	25200352	Gm47715|chr10:25199853-25200352	0.463052154289602	.	.
chr10	25000618	25001117	chr10	25239123	25239622	Gm47715|chr10:25239123-25239622	0.41805486694911	.	.
chr10	25000618	25001117	chr10	25296861	25297360	Gm47715|chr10:25296861-25297360	0.368273156832071	.	.
chr10	25000618	25001117	chr10	25331609	25332108	Gm47715|chr10:25331609-25332108	0.334618672042878	.	.
chr10	25359501	25360000	chr10	25145842	25146341	Epb41l2|chr10:25145842-25146341	0.442489794370216	.	.
chr10	25359501	25360000	chr10	25239123	25239622	Epb41l2|chr10:25239123-25239622	0.328810833807136	.	.
chr10	25359501	25360000	chr10	25296861	25297360	Epb41l2|chr10:25296861-25297360	0.4018045917823	.	.
chr10	26077668	26078167	chr10	26033841	26034340	Gm9767|chr10:26033841-26034340	0.447851026888175	.	.
chr10	26077668	26078167	chr10	26374170	26374669	Gm9767|chr10:26374170-26374669	0.280744261243911	.	.
chr10	26078173	26078672	chr10	26033841	26034340	Gm9767|chr10:26033841-26034340	0.587388301158398	.	.
chr10	26078173	26078672	chr10	26033841	26034340	Tmem200a|chr10:26033841-26034340	0.587388301158398	.	.
chr10	26078173	26078672	chr10	26059887	26060386	Gm9767|chr10:26059887-26060386	0.302227045681245	.	.
chr10	26078173	26078672	chr10	26059887	26060386	Tmem200a|chr10:26059887-26060386	0.302227045681245	.	.
chr10	26078173	26078672	chr10	26374170	26374669	Gm9767|chr10:26374170-26374669	0.535026220407503	.	.
chr10	26078173	26078672	chr10	26374170	26374669	Tmem200a|chr10:26374170-26374669	0.535026220407503	.	.
chr10	26078817	26079316	chr10	26033841	26034340	Gm9767|chr10:26033841-26034340	0.471113873851477	.	.
chr10	26078817	26079316	chr10	26033841	26034340	Tmem200a|chr10:26033841-26034340	0.471113873851477	.	.
chr10	26078817	26079316	chr10	26059887	26060386	Gm9767|chr10:26059887-26060386	0.510139446933619	.	.
chr10	26078817	26079316	chr10	26059887	26060386	Tmem200a|chr10:26059887-26060386	0.510139446933619	.	.
chr10	26078817	26079316	chr10	26139363	26139862	Gm9767|chr10:26139363-26139862	0.274552379332314	.	.
chr10	26078817	26079316	chr10	26139363	26139862	Tmem200a|chr10:26139363-26139862	0.274552379332314	.	.
chr10	26374914	26375413	chr10	26374170	26374669	L3mbtl3|chr10:26374170-26374669	0.395745683727503	.	.
chr10	26695050	26695549	chr10	26297176	26297675	Gm48893|chr10:26297176-26297675	0.39244523651105	.	.
chr10	26695050	26695549	chr10	26297176	26297675	Gm48893|chr10:26297176-26297675	0.392445236511051	.	.
chr10	26695050	26695549	chr10	26327653	26328152	Gm48893|chr10:26327653-26328152	0.486438993856195	.	.
chr10	28074536	28075035	chr10	28068857	28069356	Ptprk|chr10:28068857-28069356	0.395146700748399	.	.
chr10	29361318	29361817	chr10	29520728	29521227	Rnf146|chr10:29520728-29521227	0.350947863648065	.	.
chr10	29361838	29362337	chr10	29520728	29521227	Rnf146|chr10:29520728-29521227	0.27364862019927	.	.
chr10	30200346	30200845	chr10	29855735	29856234	Cenpw|chr10:29855735-29856234	0.326888245367415	.	.
chr10	30200346	30200845	chr10	30419345	30419844	Cenpw|chr10:30419345-30419844	0.34880031783404	.	.
chr10	30600453	30600952	chr10	30419345	30419844	Trmt11|chr10:30419345-30419844	0.435190304192919	.	.
chr10	30600453	30600952	chr10	30618199	30618698	Trmt11|chr10:30618199-30618698	0.269816824353162	.	.
chr10	30803126	30803625	chr10	30771104	30771603	Ncoa7|chr10:30771104-30771603	0.277362855639559	.	.
chr10	30842620	30843119	chr10	30725190	30725689	Hey2|chr10:30725190-30725689	0.565384456523828	.	.
chr10	30842620	30843119	chr10	30810769	30811268	Hey2|chr10:30810769-30811268	0.580891294377471	.	.
chr10	31608520	31609019	chr10	31742380	31742879	Rnf217|chr10:31742380-31742879	0.314773722084042	.	.
chr10	31608520	31609019	chr10	31784977	31785476	Rnf217|chr10:31784977-31785476	0.274316967528736	.	.
chr10	34019491	34019990	chr10	34316872	34317371	Gm48045|chr10:34316872-34317371	0.389366971577527	.	.
chr10	34019491	34019990	chr10	34316872	34317371	Rwdd1|chr10:34316872-34317371	0.389366971577527	.	.
chr10	34206579	34207078	chr10	34316872	34317371	Dse|chr10:34316872-34317371	0.382005169506955	.	.
chr10	34297174	34297673	chr10	34033850	34034349	Tspyl4|chr10:34033850-34034349	0.57263114613794	.	.
chr10	34297174	34297673	chr10	34316363	34316862	Tspyl4|chr10:34316363-34316862	0.279779833101098	.	.
chr10	34418335	34418834	chr10	34617147	34617646	Nt5dc1|chr10:34617147-34617646	0.290021617490036	.	.
chr10	39133692	39134191	chr10	39239839	39240338	Fam229b|chr10:39239839-39240338	0.4856010649824	.	.
chr10	39133692	39134191	chr10	39239839	39240338	Tube1|chr10:39239839-39240338	0.4856010649824	.	.
chr10	39133692	39134191	chr10	39471654	39472153	Fam229b|chr10:39471654-39472153	0.353722013157075	.	.
chr10	39133692	39134191	chr10	39471654	39472153	Tube1|chr10:39471654-39472153	0.353722013157075	.	.
chr10	39133692	39134191	chr10	39472263	39472762	Fam229b|chr10:39472263-39472762	0.433550723756715	.	.
chr10	39133692	39134191	chr10	39472263	39472762	Tube1|chr10:39472263-39472762	0.433550723756715	.	.
chr10	39369440	39369939	chr10	39171094	39171593	Fyn|chr10:39171094-39171593	0.456768374334247	.	.
chr10	39369440	39369939	chr10	39171636	39172135	Fyn|chr10:39171636-39172135	0.270667868573818	.	.
chr10	39369440	39369939	chr10	39471654	39472153	Fyn|chr10:39471654-39472153	0.279450282931058	.	.
chr10	39369440	39369939	chr10	39541024	39541523	Fyn|chr10:39541024-39541523	0.382095459753763	.	.
chr10	39369440	39369939	chr10	39541524	39542023	Fyn|chr10:39541524-39542023	0.281455499406344	.	.
chr10	39369440	39369939	chr10	39645899	39646398	Fyn|chr10:39645899-39646398	0.41771034215645	.	.
chr10	39369440	39369939	chr10	39646449	39646948	Fyn|chr10:39646449-39646948	0.330995369138015	.	.
chr10	39613160	39613659	chr10	39370202	39370701	Gm16364|chr10:39370202-39370701	0.470772746883092	.	.
chr10	39613160	39613659	chr10	39370202	39370701	Traf3ip2|chr10:39370202-39370701	0.470772746883092	.	.
chr10	39731403	39731902	chr10	39387052	39387551	E130307A14Rik|chr10:39387052-39387551	0.296200507330195	.	.
chr10	39731403	39731902	chr10	39387052	39387551	Rev3l|chr10:39387052-39387551	0.296200507330195	.	.
chr10	39731403	39731902	chr10	39471654	39472153	E130307A14Rik|chr10:39471654-39472153	0.537851749477326	.	.
chr10	39731403	39731902	chr10	39471654	39472153	Rev3l|chr10:39471654-39472153	0.537851749477326	.	.
chr10	39731403	39731902	chr10	39472263	39472762	E130307A14Rik|chr10:39472263-39472762	0.59250930246357	.	.
chr10	39731403	39731902	chr10	39472263	39472762	Rev3l|chr10:39472263-39472762	0.59250930246357	.	.
chr10	39732127	39732626	chr10	39472263	39472762	E130307A14Rik|chr10:39472263-39472762	0.305600800090187	.	.
chr10	39732127	39732626	chr10	39472263	39472762	Rev3l|chr10:39472263-39472762	0.305600800090187	.	.
chr10	39732854	39733353	chr10	39960047	39960546	Rev3l|chr10:39960047-39960546	0.630041267737883	.	.
chr10	40142083	40142582	chr10	40372248	40372747	Slc16a10|chr10:40372248-40372747	0.27549922567826	.	.
chr10	40258264	40258763	chr10	40713248	40713747	Gtf3c6|chr10:40713248-40713747	0.369898275486254	.	.
chr10	40258264	40258763	chr10	40713874	40714373	Gtf3c6|chr10:40713874-40714373	0.450745412417706	.	.
chr10	40301364	40301863	chr10	40713248	40713747	Amd1|chr10:40713248-40713747	0.344290044554813	.	.
chr10	40301997	40302496	chr10	40372248	40372747	Amd1|chr10:40372248-40372747	0.435585494468696	.	.
chr10	40301997	40302496	chr10	40372248	40372747	Amd1|chr10:40372248-40372747	0.435585494468697	.	.
chr10	40348905	40349404	chr10	40372248	40372747	Cdk19os|chr10:40372248-40372747	0.360451814969377	.	.
chr10	40629674	40630173	chr10	40372248	40372747	Ddo|chr10:40372248-40372747	0.293847575430475	.	.
chr10	40682966	40683465	chr10	40713874	40714373	Mettl24|chr10:40713874-40714373	0.344288920259122	.	.
chr10	40683470	40683969	chr10	40372248	40372747	Mettl24|chr10:40372248-40372747	0.453093515232036	.	.
chr10	41071321	41071820	chr10	41144934	41145433	Gpr6|chr10:41144934-41145433	0.332923180582719	.	.
chr10	41071321	41071820	chr10	41246073	41246572	Gpr6|chr10:41246073-41246572	0.389993466344761	.	.
chr10	41072083	41072582	chr10	41144934	41145433	Gpr6|chr10:41144934-41145433	0.283025512083904	.	.
chr10	41072083	41072582	chr10	41145443	41145942	Gpr6|chr10:41145443-41145942	0.432497181562439	.	.
chr10	41303028	41303527	chr10	41139190	41139689	Ak9|chr10:41139190-41139689	0.433426667316104	.	.
chr10	41303028	41303527	chr10	41139190	41139689	Fig4|chr10:41139190-41139689	0.433426667316104	.	.
chr10	41303028	41303527	chr10	41295019	41295518	Ak9|chr10:41295019-41295518	0.470142939787022	.	.
chr10	41303028	41303527	chr10	41295019	41295518	Fig4|chr10:41295019-41295518	0.470142939787022	.	.
chr10	41450048	41450547	chr10	41004323	41004822	Zbtb24|chr10:41004323-41004822	0.450512117833361	.	.
chr10	41450048	41450547	chr10	41139190	41139689	Zbtb24|chr10:41139190-41139689	0.391389150087021	.	.
chr10	41518902	41519401	chr10	41294398	41294897	Cd164|chr10:41294398-41294897	0.470040060060927	.	.
chr10	41518902	41519401	chr10	41295019	41295518	Cd164|chr10:41295019-41295518	0.2797341517652	.	.
chr10	42018185	42018684	chr10	41934594	41935093	1700016J18Rik|chr10:41934594-41935093	0.427360399354452	.	.
chr10	42018185	42018684	chr10	41934594	41935093	Armc2|chr10:41934594-41935093	0.427360399354452	.	.
chr10	42276537	42277036	chr10	42277563	42278062	Foxo3|chr10:42277563-42278062	0.577407999500627	.	.
chr10	42478381	42478880	chr10	42277563	42278062	Afg1l|chr10:42277563-42278062	0.587708613878134	.	.
chr10	42501588	42502087	chr10	42308048	42308547	Snx3|chr10:42308048-42308547	0.597700940558294	.	.
chr10	42502326	42502825	chr10	42308048	42308547	Snx3|chr10:42308048-42308547	0.281656243758871	.	.
chr10	42502326	42502825	chr10	42338516	42339015	Snx3|chr10:42338516-42339015	0.386996835176407	.	.
chr10	42761268	42761767	chr10	43021397	43021896	Sec63|chr10:43021397-43021896	0.282827020020589	.	.
chr10	42860008	42860507	chr10	42678656	42679155	Scml4|chr10:42678656-42679155	0.366291192509614	.	.
chr10	42860008	42860507	chr10	42958099	42958598	Scml4|chr10:42958099-42958598	0.444280850794054	.	.
chr10	42860008	42860507	chr10	43021397	43021896	Scml4|chr10:43021397-43021896	0.600914101935907	.	.
chr10	42860008	42860507	chr10	43106200	43106699	Scml4|chr10:43106200-43106699	0.298646036460051	.	.
chr10	43174324	43174823	chr10	43312186	43312685	9030612E09Rik|chr10:43312186-43312685	0.426616410488124	.	.
chr10	43174324	43174823	chr10	43312186	43312685	Sobp|chr10:43312186-43312685	0.426616410488124	.	.
chr10	43174324	43174823	chr10	43365645	43366144	9030612E09Rik|chr10:43365645-43366144	0.396796611389281	.	.
chr10	43174324	43174823	chr10	43365645	43366144	Sobp|chr10:43365645-43366144	0.396796611389281	.	.
chr10	43174324	43174823	chr10	43439355	43439854	9030612E09Rik|chr10:43439355-43439854	0.285142150357672	.	.
chr10	43174324	43174823	chr10	43439355	43439854	Sobp|chr10:43439355-43439854	0.285142150357672	.	.
chr10	43174871	43175370	chr10	43162133	43162632	9030612E09Rik|chr10:43162133-43162632	0.427442518900387	.	.
chr10	43174871	43175370	chr10	43162133	43162632	Sobp|chr10:43162133-43162632	0.427442518900387	.	.
chr10	43174871	43175370	chr10	43312186	43312685	9030612E09Rik|chr10:43312186-43312685	0.278772007233097	.	.
chr10	43174871	43175370	chr10	43312186	43312685	Sobp|chr10:43312186-43312685	0.278772007233097	.	.
chr10	43174871	43175370	chr10	43439355	43439854	9030612E09Rik|chr10:43439355-43439854	0.603662348787298	.	.
chr10	43174871	43175370	chr10	43439355	43439854	Sobp|chr10:43439355-43439854	0.603662348787298	.	.
chr10	43174871	43175370	chr10	43439967	43440466	9030612E09Rik|chr10:43439967-43440466	0.464078386383827	.	.
chr10	43174871	43175370	chr10	43439967	43440466	Sobp|chr10:43439967-43440466	0.464078386383827	.	.
chr10	43221102	43221601	chr10	43294430	43294929	Pdss2|chr10:43294430-43294929	0.344536861254997	.	.
chr10	43221102	43221601	chr10	43331724	43332223	Pdss2|chr10:43331724-43332223	0.407106936518911	.	.
chr10	43221102	43221601	chr10	43452371	43452870	Pdss2|chr10:43452371-43452870	0.297609644478277	.	.
chr10	43221703	43222202	chr10	43331724	43332223	Pdss2|chr10:43331724-43332223	0.321374451379382	.	.
chr10	43479312	43479811	chr10	43162133	43162632	Bend3|chr10:43162133-43162632	0.292440949620504	.	.
chr10	43540736	43541235	chr10	43343078	43343577	1700021F05Rik|chr10:43343078-43343577	0.271323758630445	.	.
chr10	43540736	43541235	chr10	43439355	43439854	1700021F05Rik|chr10:43439355-43439854	0.648365755429452	.	.
chr10	43540736	43541235	chr10	43439967	43440466	1700021F05Rik|chr10:43439967-43440466	0.511439008268213	.	.
chr10	43540736	43541235	chr10	43601399	43601898	1700021F05Rik|chr10:43601399-43601898	0.444715761765726	.	.
chr10	43540736	43541235	chr10	43839423	43839922	1700021F05Rik|chr10:43839423-43839922	0.363212737247075	.	.
chr10	43578869	43579368	chr10	43331724	43332223	Cd24a|chr10:43331724-43332223	0.28095525161732	.	.
chr10	43578869	43579368	chr10	43527432	43527931	Cd24a|chr10:43527432-43527931	0.277327089394331	.	.
chr10	43578869	43579368	chr10	43625060	43625559	Cd24a|chr10:43625060-43625559	0.280309297629195	.	.
chr10	43901492	43901991	chr10	43601399	43601898	Qrsl1|chr10:43601399-43601898	0.292620280345748	.	.
chr10	43901492	43901991	chr10	43601399	43601898	Rtn4ip1|chr10:43601399-43601898	0.292620280345748	.	.
chr10	43901492	43901991	chr10	43839423	43839922	Qrsl1|chr10:43839423-43839922	0.459363315670396	.	.
chr10	43901492	43901991	chr10	43839423	43839922	Rtn4ip1|chr10:43839423-43839922	0.459363315670396	.	.
chr10	45066851	45067350	chr10	45045177	45045676	Prep|chr10:45045177-45045676	0.299337048327352	.	.
chr10	45066851	45067350	chr10	45114384	45114883	Prep|chr10:45114384-45114883	0.348389312908311	.	.
chr10	45066851	45067350	chr10	45446148	45446647	Prep|chr10:45446148-45446647	0.537284919032624	.	.
chr10	45485562	45486061	chr10	45114384	45114883	Lin28b|chr10:45114384-45114883	0.530272163936701	.	.
chr10	45806958	45807457	chr10	46011878	46012377	D030045P18Rik|chr10:46011878-46012377	0.345192938270588	.	.
chr10	52381975	52382474	chr10	52703990	52704489	Gopc|chr10:52703990-52704489	0.433276313063297	.	.
chr10	53379691	53380190	chr10	53176084	53176583	Cep85l|chr10:53176084-53176583	0.431183753417953	.	.
chr10	53629199	53629698	chr10	53528299	53528798	Mcm9|chr10:53528299-53528798	0.37356502596354	.	.
chr10	53629199	53629698	chr10	53641468	53641967	Mcm9|chr10:53641468-53641967	0.291367448040272	.	.
chr10	53629199	53629698	chr10	53641468	53641967	Mcm9|chr10:53641468-53641967	0.291367448040273	.	.
chr10	53629896	53630395	chr10	53528299	53528798	Mcm9|chr10:53528299-53528798	0.427614736854898	.	.
chr10	53750991	53751490	chr10	53509054	53509553	Fam184a|chr10:53509054-53509553	0.279255590077228	.	.
chr10	56228732	56229231	chr10	55980066	55980565	Tbc1d32|chr10:55980066-55980565	0.347124489316229	.	.
chr10	57486054	57486553	chr10	57001179	57001678	4930467K11Rik|chr10:57001179-57001678	0.394328742313235	.	.
chr10	57486054	57486553	chr10	57001179	57001678	Hsf2|chr10:57001179-57001678	0.394328742313235	.	.
chr10	57532304	57532803	chr10	57317064	57317563	Serinc1|chr10:57317064-57317563	0.277235924672069	.	.
chr10	57631815	57632314	chr10	57743482	57743981	Pkib|chr10:57743482-57743981	0.36256403674377	.	.
chr10	57631815	57632314	chr10	57822486	57822985	Pkib|chr10:57822486-57822985	0.282160675784817	.	.
chr10	58255194	58255693	chr10	58347172	58347671	Gcc2|chr10:58347172-58347671	0.358539093373387	.	.
chr10	58255194	58255693	chr10	58714347	58714846	Gcc2|chr10:58714347-58714846	0.67248384248822	.	.
chr10	58323065	58323564	chr10	58347172	58347671	Lims1|chr10:58347172-58347671	0.55289825995842	.	.
chr10	58446597	58447096	chr10	58383254	58383753	Ranbp2|chr10:58383254-58383753	0.439424406080827	.	.
chr10	58497623	58498122	chr10	58627619	58628118	Ccdc138|chr10:58627619-58628118	0.296433044464958	.	.
chr10	59221544	59222043	chr10	58812094	58812593	Sept10|chr10:58812094-58812593	0.279045952012092	.	.
chr10	59221544	59222043	chr10	58812094	58812593	Sowahc|chr10:58812094-58812593	0.279045952012092	.	.
chr10	59322979	59323478	chr10	59292547	59293046	P4ha1|chr10:59292547-59293046	0.499166435880209	.	.
chr10	59702220	59702719	chr10	59899607	59900106	Micu1|chr10:59899607-59900106	0.510832002675214	.	.
chr10	59702220	59702719	chr10	59970079	59970578	Micu1|chr10:59970079-59970578	0.454389510364023	.	.
chr10	59879326	59879825	chr10	60081806	60082305	Dnajb12|chr10:60081806-60082305	0.326555341825969	.	.
chr10	59879903	59880402	chr10	59930864	59931363	Dnajb12|chr10:59930864-59931363	0.427286141154859	.	.
chr10	59879903	59880402	chr10	59970079	59970578	Dnajb12|chr10:59970079-59970578	0.279341516919318	.	.
chr10	59879903	59880402	chr10	60081806	60082305	Dnajb12|chr10:60081806-60082305	0.417943040138784	.	.
chr10	59951690	59952189	chr10	59907748	59908247	Ddit4|chr10:59907748-59908247	0.275390303090691	.	.
chr10	59951690	59952189	chr10	59974047	59974546	Ddit4|chr10:59974047-59974546	0.385873593324725	.	.
chr10	60002852	60003351	chr10	60081806	60082305	Anapc16|chr10:60081806-60082305	0.626832246687568	.	.
chr10	60002852	60003351	chr10	60081806	60082305	Ascc1|chr10:60081806-60082305	0.626832246687568	.	.
chr10	60105854	60106353	chr10	59921034	59921533	Spock2|chr10:59921034-59921533	0.464062126401904	.	.
chr10	60105854	60106353	chr10	60305203	60305702	Spock2|chr10:60305203-60305702	0.322236503416164	.	.
chr10	60106712	60107211	chr10	60032533	60033032	Spock2|chr10:60032533-60033032	0.419714496503978	.	.
chr10	60106712	60107211	chr10	60107320	60107819	Spock2|chr10:60107320-60107819	0.504939693033919	.	.
chr10	60277677	60278176	chr10	60032533	60033032	Psap|chr10:60032533-60033032	0.273275198516261	.	.
chr10	60831386	60831885	chr10	60760360	60760859	Unc5b|chr10:60760360-60760859	0.452678706876244	.	.
chr10	60831386	60831885	chr10	61080199	61080698	Unc5b|chr10:61080199-61080698	0.537149105800436	.	.
chr10	60831386	60831885	chr10	61211489	61211988	Unc5b|chr10:61211489-61211988	0.431322993536758	.	.
chr10	61089138	61089637	chr10	60760360	60760859	Pcbd1|chr10:60760360-60760859	0.456232014230797	.	.
chr10	61089138	61089637	chr10	61080199	61080698	Pcbd1|chr10:61080199-61080698	0.585568102785587	.	.
chr10	61089138	61089637	chr10	61211489	61211988	Pcbd1|chr10:61211489-61211988	0.46743436016382	.	.
chr10	61147435	61147934	chr10	60834893	60835392	Sgpl1|chr10:60834893-60835392	0.359413262561109	.	.
chr10	61147435	61147934	chr10	60921527	60922026	Sgpl1|chr10:60921527-60922026	0.27278127713331	.	.
chr10	61147435	61147934	chr10	61023306	61023805	Sgpl1|chr10:61023306-61023805	0.410592367246676	.	.
chr10	61147435	61147934	chr10	61023306	61023805	Sgpl1|chr10:61023306-61023805	0.410592367246677	.	.
chr10	61383246	61383745	chr10	61621642	61622141	Pald1|chr10:61621642-61622141	0.425256916032025	.	.
chr10	61383246	61383745	chr10	61625504	61626003	Pald1|chr10:61625504-61626003	0.27327468205925	.	.
chr10	61452613	61453112	chr10	61023306	61023805	Eif4ebp2|chr10:61023306-61023805	0.293651583279519	.	.
chr10	61452613	61453112	chr10	61621642	61622141	Eif4ebp2|chr10:61621642-61622141	0.325265150721915	.	.
chr10	61452613	61453112	chr10	61625504	61626003	Eif4ebp2|chr10:61625504-61626003	0.354474332822578	.	.
chr10	61475458	61475957	chr10	61625504	61626003	Lrrc20|chr10:61625504-61626003	0.281027864119321	.	.
chr10	61496185	61496684	chr10	61080199	61080698	Gm47595|chr10:61080199-61080698	0.331470581403934	.	.
chr10	61648322	61648821	chr10	61621642	61622141	Ppa1|chr10:61621642-61622141	0.427021010380215	.	.
chr10	61695204	61695703	chr10	61625504	61626003	Tysnd1|chr10:61625504-61626003	0.596813147718866	.	.
chr10	61714894	61715393	chr10	61621642	61622141	Aifm2|chr10:61621642-61622141	0.286897449221727	.	.
chr10	61783689	61784188	chr10	61625504	61626003	H2afy2|chr10:61625504-61626003	0.388458805255138	.	.
chr10	62231026	62231525	chr10	62300269	62300768	Tspan15|chr10:62300269-62300768	0.468339636608859	.	.
chr10	62449766	62450265	chr10	62101434	62101933	4930507D05Rik|chr10:62101434-62101933	0.380494032854997	.	.
chr10	62449766	62450265	chr10	62101434	62101933	Supv3l1|chr10:62101434-62101933	0.380494032854997	.	.
chr10	62486129	62486628	chr10	62739951	62740450	Vps26a|chr10:62739951-62740450	0.37888176876204	.	.
chr10	62486129	62486628	chr10	62739951	62740450	Vps26a|chr10:62739951-62740450	0.378881768762041	.	.
chr10	62486629	62487128	chr10	62055333	62055832	Vps26a|chr10:62055333-62055832	0.450992307507026	.	.
chr10	62486629	62487128	chr10	62410887	62411386	Vps26a|chr10:62410887-62411386	0.30968660773008	.	.
chr10	62578211	62578710	chr10	62590203	62590702	4933428P19Rik|chr10:62590203-62590702	0.314755825144187	.	.
chr10	62578211	62578710	chr10	62590203	62590702	Kif1bp|chr10:62590203-62590702	0.314755825144187	.	.
chr10	62578211	62578710	chr10	62856650	62857149	4933428P19Rik|chr10:62856650-62857149	0.281391214352008	.	.
chr10	62578211	62578710	chr10	62856650	62857149	Kif1bp|chr10:62856650-62857149	0.281391214352008	.	.
chr10	62602590	62603089	chr10	62300269	62300768	Ddx21|chr10:62300269-62300768	0.274255810565882	.	.
chr10	62602590	62603089	chr10	62300269	62300768	Gm47257|chr10:62300269-62300768	0.274255810565882	.	.
chr10	62726313	62726812	chr10	62300269	62300768	Stox1|chr10:62300269-62300768	0.393996181804237	.	.
chr10	63243618	63244117	chr10	62865210	62865709	1700120B22Rik|chr10:62865210-62865709	0.295801129450216	.	.
chr10	63243618	63244117	chr10	62865210	62865709	Herc4|chr10:62865210-62865709	0.295801129450216	.	.
chr10	63382558	63383057	chr10	63582526	63583025	Dnajc12|chr10:63582526-63583025	0.389471058145773	.	.
chr10	63429313	63429812	chr10	63386349	63386848	Ctnna3|chr10:63386349-63386848	0.308366646375387	.	.
chr10	63429957	63430456	chr10	63386349	63386848	Ctnna3|chr10:63386349-63386848	0.278074643465132	.	.
chr10	64090014	64090513	chr10	63973166	63973665	Lrrtm3|chr10:63973166-63973665	0.356012864610233	.	.
chr10	64090014	64090513	chr10	63977797	63978296	Lrrtm3|chr10:63977797-63978296	0.293663838026681	.	.
chr10	67003906	67004405	chr10	67185423	67185922	Gm31763|chr10:67185423-67185922	0.539022295617518	.	.
chr10	67096187	67096686	chr10	67127210	67127709	Jmjd1c|chr10:67127210-67127709	0.323659860186546	.	.
chr10	67096187	67096686	chr10	67127210	67127709	Reep3|chr10:67127210-67127709	0.323659860186546	.	.
chr10	67096716	67097215	chr10	66807532	66808031	Jmjd1c|chr10:66807532-66808031	0.611270792961885	.	.
chr10	67096716	67097215	chr10	66807532	66808031	Reep3|chr10:66807532-66808031	0.611270792961885	.	.
chr10	67096716	67097215	chr10	67200677	67201176	Jmjd1c|chr10:67200677-67201176	0.665269116864235	.	.
chr10	67096716	67097215	chr10	67200677	67201176	Reep3|chr10:67200677-67201176	0.665269116864235	.	.
chr10	67096716	67097215	chr10	67318072	67318571	Jmjd1c|chr10:67318072-67318571	0.47065047157537	.	.
chr10	67096716	67097215	chr10	67318072	67318571	Reep3|chr10:67318072-67318571	0.47065047157537	.	.
chr10	67285073	67285572	chr10	67126566	67127065	Nrbf2|chr10:67126566-67127065	0.470762805367797	.	.
chr10	67285073	67285572	chr10	67200677	67201176	Nrbf2|chr10:67200677-67201176	0.275841104539689	.	.
chr10	67285073	67285572	chr10	67318072	67318571	Nrbf2|chr10:67318072-67318571	0.282798448411271	.	.
chr10	67285073	67285572	chr10	67729197	67729696	Nrbf2|chr10:67729197-67729696	0.320160951516071	.	.
chr10	67548797	67549296	chr10	67318072	67318571	Ado|chr10:67318072-67318571	0.568602796243109	.	.
chr10	67548797	67549296	chr10	67729197	67729696	Ado|chr10:67729197-67729696	0.388656368842967	.	.
chr10	67548797	67549296	chr10	67807582	67808081	Ado|chr10:67807582-67808081	0.364840294768905	.	.
chr10	69212738	69213237	chr10	69185817	69186316	A930033H14Rik|chr10:69185817-69186316	0.28761311322151	.	.
chr10	69212738	69213237	chr10	69238333	69238832	A930033H14Rik|chr10:69238333-69238832	0.405765782169069	.	.
chr10	69213312	69213811	chr10	69238333	69238832	A930033H14Rik|chr10:69238333-69238832	0.722143218755311	.	.
chr10	69352755	69353254	chr10	69556222	69556721	Cdk1|chr10:69556222-69556721	0.30376440304812	.	.
chr10	70096855	70097354	chr10	70209460	70209959	Ccdc6|chr10:70209460-70209959	0.471803485509564	.	.
chr10	70096855	70097354	chr10	70209460	70209959	Ccdc6|chr10:70209460-70209959	0.471803485509565	.	.
chr10	70096855	70097354	chr10	70277947	70278446	Ccdc6|chr10:70277947-70278446	0.54715131189577	.	.
chr10	70244821	70245320	chr10	70209460	70209959	Slc16a9|chr10:70209460-70209959	0.456035182506718	.	.
chr10	70244821	70245320	chr10	70277947	70278446	Slc16a9|chr10:70277947-70278446	0.303346174239044	.	.
chr10	70440127	70440626	chr10	70499363	70499862	Fam13c|chr10:70499363-70499862	0.333296176305008	.	.
chr10	70440631	70441130	chr10	70277947	70278446	Fam13c|chr10:70277947-70278446	0.32528707150725	.	.
chr10	70440631	70441130	chr10	70519765	70520264	Fam13c|chr10:70519765-70520264	0.324875300839098	.	.
chr10	71237867	71238366	chr10	70789037	70789536	Tfam|chr10:70789037-70789536	0.370463505239124	.	.
chr10	72654602	72655101	chr10	72264244	72264743	Zwint|chr10:72264244-72264743	0.329754850616976	.	.
chr10	74966773	74967272	chr10	75151144	75151643	Gnaz|chr10:75151144-75151643	0.376927689682624	.	.
chr10	75032331	75032830	chr10	75091746	75092245	Rsph14|chr10:75091746-75092245	0.455184000755664	.	.
chr10	75036948	75037447	chr10	75151144	75151643	Rab36|chr10:75151144-75151643	0.387017553138662	.	.
chr10	75036948	75037447	chr10	75170461	75170960	Rab36|chr10:75170461-75170960	0.281594802786242	.	.
chr10	75036948	75037447	chr10	75365198	75365697	Rab36|chr10:75365198-75365697	0.590182215728706	.	.
chr10	75036948	75037447	chr10	75365198	75365697	Rab36|chr10:75365198-75365697	0.590182215728707	.	.
chr10	75517195	75517694	chr10	75586177	75586676	Gucd1|chr10:75586177-75586676	0.328660700678046	.	.
chr10	75517195	75517694	chr10	75586177	75586676	Snrpd3|chr10:75586177-75586676	0.328660700678046	.	.
chr10	75517195	75517694	chr10	75708629	75709128	Gucd1|chr10:75708629-75709128	0.495301897867362	.	.
chr10	75517195	75517694	chr10	75708629	75709128	Snrpd3|chr10:75708629-75709128	0.495301897867362	.	.
chr10	75517716	75518215	chr10	75632514	75633013	Gucd1|chr10:75632514-75633013	0.404678280900177	.	.
chr10	75517716	75518215	chr10	75632514	75633013	Snrpd3|chr10:75632514-75633013	0.404678280900177	.	.
chr10	75517716	75518215	chr10	75633042	75633541	Gucd1|chr10:75633042-75633541	0.360611467510126	.	.
chr10	75517716	75518215	chr10	75633042	75633541	Snrpd3|chr10:75633042-75633541	0.360611467510126	.	.
chr10	75643576	75644075	chr10	75708629	75709128	Susd2|chr10:75708629-75709128	0.41782480317003	.	.
chr10	75764120	75764619	chr10	75632514	75633013	Cabin1|chr10:75632514-75633013	0.341370473851259	.	.
chr10	75764120	75764619	chr10	75633042	75633541	Cabin1|chr10:75633042-75633541	0.41251536368764	.	.
chr10	75773277	75773776	chr10	75684124	75684623	Ddt|chr10:75684124-75684623	0.280073667212202	.	.
chr10	75837242	75837741	chr10	75633042	75633541	Gstt2|chr10:75633042-75633541	0.326137061202974	.	.
chr10	75837242	75837741	chr10	75872865	75873364	Gstt2|chr10:75872865-75873364	0.472984782620839	.	.
chr10	75860073	75860572	chr10	75586177	75586676	Mif|chr10:75586177-75586676	0.607754580130594	.	.
chr10	75860073	75860572	chr10	75708629	75709128	Mif|chr10:75708629-75709128	0.565254331732338	.	.
chr10	75893088	75893587	chr10	75872865	75873364	Derl3|chr10:75872865-75873364	0.44712600323914	.	.
chr10	75921379	75921878	chr10	75704087	75704586	Smarcb1|chr10:75704087-75704586	0.376141834723326	.	.
chr10	75921379	75921878	chr10	76041941	76042440	Smarcb1|chr10:76041941-76042440	0.457007596719886	.	.
chr10	76032290	76032789	chr10	76041941	76042440	Zfp280b|chr10:76041941-76042440	0.64397876934036	.	.
chr10	76032290	76032789	chr10	76042455	76042954	Zfp280b|chr10:76042455-76042954	0.286096553883064	.	.
chr10	76237626	76238125	chr10	75872865	75873364	Prmt2|chr10:75872865-75873364	0.538640694658424	.	.
chr10	77417987	77418486	chr10	77353288	77353787	Adarb1|chr10:77353288-77353787	0.289053696608811	.	.
chr10	77417987	77418486	chr10	77464429	77464928	Adarb1|chr10:77464429-77464928	0.272677907282788	.	.
chr10	77515609	77516108	chr10	77864325	77864824	Fam207a|chr10:77864325-77864824	0.45313014292245	.	.
chr10	77581441	77581940	chr10	77398016	77398515	Pttg1ip|chr10:77398016-77398515	0.334605044200577	.	.
chr10	77581441	77581940	chr10	77590819	77591318	Pttg1ip|chr10:77590819-77591318	0.473408749818542	.	.
chr10	77606279	77606778	chr10	77464429	77464928	Sumo3|chr10:77464429-77464928	0.329282455744668	.	.
chr10	77622031	77622530	chr10	77398016	77398515	Ube2g2|chr10:77398016-77398515	0.341794868446492	.	.
chr10	77622031	77622530	chr10	77864325	77864824	Ube2g2|chr10:77864325-77864824	0.330946424462988	.	.
chr10	77770568	77771067	chr10	77864325	77864824	Gm3238|chr10:77864325-77864824	0.360168683934847	.	.
chr10	77902814	77903313	chr10	77590819	77591318	Lrrc3|chr10:77590819-77591318	0.404530917195488	.	.
chr10	77978313	77978812	chr10	77590819	77591318	Cfap410|chr10:77590819-77591318	0.679302298977679	.	.
chr10	78009528	78010027	chr10	78018678	78019177	Pfkl|chr10:78018678-78019177	0.422055219810975	.	.
chr10	78068959	78069458	chr10	78321294	78321793	Icosl|chr10:78321294-78321793	0.456168932371886	.	.
chr10	78069477	78069976	chr10	78321294	78321793	Icosl|chr10:78321294-78321793	0.347599877117374	.	.
chr10	78169521	78170020	chr10	78018678	78019177	Gatd3a|chr10:78018678-78019177	0.506664822939455	.	.
chr10	78169521	78170020	chr10	78018678	78019177	Gatd3a|chr10:78018678-78019177	0.506664822939456	.	.
chr10	78184961	78185460	chr10	78456350	78456849	Pwp2|chr10:78456350-78456849	0.364645966811381	.	.
chr10	78244489	78244988	chr10	78018678	78019177	Trappc10|chr10:78018678-78019177	0.294906364498782	.	.
chr10	78244489	78244988	chr10	78456920	78457419	Trappc10|chr10:78456920-78457419	0.336981213856057	.	.
chr10	78244489	78244988	chr10	78471038	78471537	Trappc10|chr10:78471038-78471537	0.306193001262075	.	.
chr10	78352152	78352651	chr10	78396201	78396700	Agpat3|chr10:78396201-78396700	0.48475651543821	.	.
chr10	78352152	78352651	chr10	78396201	78396700	Gm40709|chr10:78396201-78396700	0.48475651543821	.	.
chr10	78412843	78413342	chr10	78159856	78160355	Rrp1|chr10:78159856-78160355	0.487384275952305	.	.
chr10	78425391	78425890	chr10	78159172	78159671	Cstb|chr10:78159172-78159671	0.587744478512811	.	.
chr10	78425391	78425890	chr10	78396201	78396700	Cstb|chr10:78396201-78396700	0.508380401504931	.	.
chr10	78425391	78425890	chr10	78471038	78471537	Cstb|chr10:78471038-78471537	0.289363866319923	.	.
chr10	78464708	78465207	chr10	78018678	78019177	Pdxk|chr10:78018678-78019177	0.315491249432957	.	.
chr10	78464708	78465207	chr10	78018678	78019177	Pdxk|chr10:78018678-78019177	0.315491249432958	.	.
chr10	78464708	78465207	chr10	78396201	78396700	Pdxk|chr10:78396201-78396700	0.29737915739788	.	.
chr10	78574182	78574681	chr10	78481893	78482392	Ilvbl|chr10:78481893-78482392	0.416102636831415	.	.
chr10	78574691	78575190	chr10	78812600	78813099	Ilvbl|chr10:78812600-78813099	0.455468140795586	.	.
chr10	78746859	78747358	chr10	78396201	78396700	Gm30400|chr10:78396201-78396700	0.314851307091651	.	.
chr10	78752339	78752838	chr10	78787724	78788223	Ccdc105|chr10:78787724-78788223	0.373422158918615	.	.
chr10	79554879	79555378	chr10	79722992	79723491	Mier2|chr10:79722992-79723491	0.648394741100324	.	.
chr10	79554879	79555378	chr10	79780596	79781095	Mier2|chr10:79780596-79781095	0.271298331256342	.	.
chr10	79613886	79614385	chr10	79597022	79597521	C2cd4c|chr10:79597022-79597521	0.557747258863334	.	.
chr10	79613886	79614385	chr10	79722992	79723491	C2cd4c|chr10:79722992-79723491	0.340189822522426	.	.
chr10	79613886	79614385	chr10	79803556	79804055	C2cd4c|chr10:79803556-79804055	0.290436399832342	.	.
chr10	79637007	79637506	chr10	79595188	79595687	Gm47163|chr10:79595188-79595687	0.585445490268995	.	.
chr10	79637007	79637506	chr10	79595188	79595687	Shc2|chr10:79595188-79595687	0.585445490268995	.	.
chr10	79637007	79637506	chr10	79655302	79655801	Gm47163|chr10:79655302-79655801	0.483669987643649	.	.
chr10	79637007	79637506	chr10	79655302	79655801	Shc2|chr10:79655302-79655801	0.483669987643649	.	.
chr10	79637007	79637506	chr10	79780596	79781095	Gm47163|chr10:79780596-79781095	0.35926161908458	.	.
chr10	79637007	79637506	chr10	79780596	79781095	Shc2|chr10:79780596-79781095	0.35926161908458	.	.
chr10	79637658	79638157	chr10	79597022	79597521	Gm47163|chr10:79597022-79597521	0.488286574265304	.	.
chr10	79637658	79638157	chr10	79597022	79597521	Shc2|chr10:79597022-79597521	0.488286574265304	.	.
chr10	79637658	79638157	chr10	79722992	79723491	Gm47163|chr10:79722992-79723491	0.412393705208693	.	.
chr10	79637658	79638157	chr10	79722992	79723491	Shc2|chr10:79722992-79723491	0.412393705208693	.	.
chr10	79668658	79669157	chr10	79655302	79655801	Tpgs1|chr10:79655302-79655801	0.414616988286185	.	.
chr10	79669185	79669684	chr10	79595188	79595687	Tpgs1|chr10:79595188-79595687	0.318747523913637	.	.
chr10	79669185	79669684	chr10	79654793	79655292	Tpgs1|chr10:79654793-79655292	0.294546221590736	.	.
chr10	79669185	79669684	chr10	79655302	79655801	Tpgs1|chr10:79655302-79655801	0.444127962264287	.	.
chr10	79669185	79669684	chr10	79722992	79723491	Tpgs1|chr10:79722992-79723491	0.476894125239344	.	.
chr10	79669185	79669684	chr10	79780596	79781095	Tpgs1|chr10:79780596-79781095	0.54434744495669	.	.
chr10	79681760	79682259	chr10	79649318	79649817	Cdc34|chr10:79649318-79649817	0.411677600187613	.	.
chr10	79681760	79682259	chr10	79900791	79901290	Cdc34|chr10:79900791-79901290	0.348500501645009	.	.
chr10	79704113	79704612	chr10	79597022	79597521	Bsg|chr10:79597022-79597521	0.508368291444897	.	.
chr10	79704113	79704612	chr10	79722992	79723491	Bsg|chr10:79722992-79723491	0.497261876219931	.	.
chr10	79716415	79716914	chr10	79654793	79655292	Hcn2|chr10:79654793-79655292	0.280640205074981	.	.
chr10	79716415	79716914	chr10	79655302	79655801	Hcn2|chr10:79655302-79655801	0.305557949166433	.	.
chr10	79716415	79716914	chr10	79722992	79723491	Hcn2|chr10:79722992-79723491	0.320526465037533	.	.
chr10	79754800	79755299	chr10	79638841	79639340	Fgf22|chr10:79638841-79639340	0.271674781740629	.	.
chr10	79766873	79767372	chr10	79597022	79597521	Rnf126|chr10:79597022-79597521	0.480331376215058	.	.
chr10	79766873	79767372	chr10	80159857	80160356	Rnf126|chr10:80159857-80160356	0.4479840356505	.	.
chr10	79793406	79793905	chr10	79900791	79901290	Palm|chr10:79900791-79901290	0.361229466267758	.	.
chr10	79793406	79793905	chr10	80053303	80053802	Palm|chr10:80053303-80053802	0.487203647439866	.	.
chr10	79793406	79793905	chr10	80071093	80071592	Palm|chr10:80071093-80071592	0.292801406890133	.	.
chr10	79854078	79854577	chr10	79597022	79597521	E130317F20Rik|chr10:79597022-79597521	0.65379750043471	.	.
chr10	79854078	79854577	chr10	79597022	79597521	Ptbp1|chr10:79597022-79597521	0.65379750043471	.	.
chr10	79854078	79854577	chr10	79722992	79723491	E130317F20Rik|chr10:79722992-79723491	0.294109834611953	.	.
chr10	79854078	79854577	chr10	79722992	79723491	Ptbp1|chr10:79722992-79723491	0.294109834611953	.	.
chr10	79854078	79854577	chr10	80159857	80160356	E130317F20Rik|chr10:80159857-80160356	0.38462548485302	.	.
chr10	79854078	79854577	chr10	80159857	80160356	Ptbp1|chr10:80159857-80160356	0.38462548485302	.	.
chr10	79854078	79854577	chr10	80167470	80167969	E130317F20Rik|chr10:80167470-80167969	0.460215786288063	.	.
chr10	79854078	79854577	chr10	80167470	80167969	Ptbp1|chr10:80167470-80167969	0.460215786288063	.	.
chr10	79874174	79874673	chr10	79597022	79597521	Plppr3|chr10:79597022-79597521	0.302736534123817	.	.
chr10	79874174	79874673	chr10	79597022	79597521	Prtn3|chr10:79597022-79597521	0.302736534123817	.	.
chr10	79874174	79874673	chr10	79722992	79723491	Plppr3|chr10:79722992-79723491	0.698513819760198	.	.
chr10	79874174	79874673	chr10	79722992	79723491	Prtn3|chr10:79722992-79723491	0.698513819760198	.	.
chr10	79874174	79874673	chr10	80142013	80142512	Plppr3|chr10:80142013-80142512	0.561184809138876	.	.
chr10	79874174	79874673	chr10	80142013	80142512	Prtn3|chr10:80142013-80142512	0.561184809138876	.	.
chr10	79874174	79874673	chr10	80149272	80149771	Plppr3|chr10:80149272-80149771	0.690010692774529	.	.
chr10	79874174	79874673	chr10	80149272	80149771	Prtn3|chr10:80149272-80149771	0.690010692774529	.	.
chr10	79874174	79874673	chr10	80167470	80167969	Plppr3|chr10:80167470-80167969	0.706666235978436	.	.
chr10	79874174	79874673	chr10	80167470	80167969	Prtn3|chr10:80167470-80167969	0.706666235978436	.	.
chr10	79908430	79908929	chr10	79722992	79723491	Med16|chr10:79722992-79723491	0.56680934312239	.	.
chr10	79908430	79908929	chr10	80142013	80142512	Med16|chr10:80142013-80142512	0.403946758348909	.	.
chr10	79908430	79908929	chr10	80149272	80149771	Med16|chr10:80149272-80149771	0.654749880377665	.	.
chr10	79908430	79908929	chr10	80167470	80167969	Med16|chr10:80167470-80167969	0.684034053922455	.	.
chr10	79916697	79917196	chr10	79655302	79655801	Kiss1r|chr10:79655302-79655801	0.303149609489423	.	.
chr10	79916697	79917196	chr10	79780596	79781095	Kiss1r|chr10:79780596-79781095	0.350053769208665	.	.
chr10	79926703	79927202	chr10	79597022	79597521	Arid3a|chr10:79597022-79597521	0.540610717859442	.	.
chr10	79926703	79927202	chr10	79722992	79723491	Arid3a|chr10:79722992-79723491	0.270140832389661	.	.
chr10	79926703	79927202	chr10	80167470	80167969	Arid3a|chr10:80167470-80167969	0.586065748749593	.	.
chr10	79959680	79960179	chr10	79722992	79723491	Wdr18|chr10:79722992-79723491	0.38042937854494	.	.
chr10	79959680	79960179	chr10	80053303	80053802	Wdr18|chr10:80053303-80053802	0.433325718267498	.	.
chr10	79959680	79960179	chr10	80084840	80085339	Wdr18|chr10:80084840-80085339	0.324036235978673	.	.
chr10	79959680	79960179	chr10	80142013	80142512	Wdr18|chr10:80142013-80142512	0.439103790199607	.	.
chr10	79984135	79984634	chr10	79638841	79639340	Tmem259|chr10:79638841-79639340	0.34860676030641	.	.
chr10	79984135	79984634	chr10	79638841	79639340	Tmem259|chr10:79638841-79639340	0.348606760306411	.	.
chr10	79984135	79984634	chr10	79654793	79655292	Tmem259|chr10:79654793-79655292	0.306268980292294	.	.
chr10	79984135	79984634	chr10	80208672	80209171	Tmem259|chr10:80208672-80209171	0.269593528725473	.	.
chr10	79984727	79985226	chr10	79654793	79655292	Tmem259|chr10:79654793-79655292	0.298283220523829	.	.
chr10	79984727	79985226	chr10	79722992	79723491	Tmem259|chr10:79722992-79723491	0.634933121149487	.	.
chr10	79984727	79985226	chr10	79780596	79781095	Tmem259|chr10:79780596-79781095	0.324340342020849	.	.
chr10	79984727	79985226	chr10	80142013	80142512	Tmem259|chr10:80142013-80142512	0.426250213961597	.	.
chr10	79984727	79985226	chr10	80149272	80149771	Tmem259|chr10:80149272-80149771	0.297609495193496	.	.
chr10	79984727	79985226	chr10	80167470	80167969	Tmem259|chr10:80167470-80167969	0.304048506357138	.	.
chr10	79996251	79996750	chr10	79654793	79655292	Abca7|chr10:79654793-79655292	0.298164174275919	.	.
chr10	79996251	79996750	chr10	79655302	79655801	Abca7|chr10:79655302-79655801	0.284330526582209	.	.
chr10	79996251	79996750	chr10	79722992	79723491	Abca7|chr10:79722992-79723491	0.665872539211302	.	.
chr10	79996251	79996750	chr10	79780596	79781095	Abca7|chr10:79780596-79781095	0.386356549215169	.	.
chr10	79996251	79996750	chr10	80137234	80137733	Abca7|chr10:80137234-80137733	0.293517130123706	.	.
chr10	79996251	79996750	chr10	80142013	80142512	Abca7|chr10:80142013-80142512	0.596604284810131	.	.
chr10	79996251	79996750	chr10	80149272	80149771	Abca7|chr10:80149272-80149771	0.59805946402485	.	.
chr10	79996251	79996750	chr10	80167470	80167969	Abca7|chr10:80167470-80167969	0.369878435200857	.	.
chr10	79997126	79997625	chr10	79595188	79595687	Abca7|chr10:79595188-79595687	0.283366444569182	.	.
chr10	79997126	79997625	chr10	79655302	79655801	Abca7|chr10:79655302-79655801	0.295313281911915	.	.
chr10	79997126	79997625	chr10	80071093	80071592	Abca7|chr10:80071093-80071592	0.312874258569961	.	.
chr10	79997126	79997625	chr10	80102436	80102935	Abca7|chr10:80102436-80102935	0.33176656803158	.	.
chr10	80115299	80115798	chr10	79900791	79901290	Stk11|chr10:79900791-79901290	0.33869404854478	.	.
chr10	80115299	80115798	chr10	80071093	80071592	Stk11|chr10:80071093-80071592	0.440691481915866	.	.
chr10	80115299	80115798	chr10	80084840	80085339	Stk11|chr10:80084840-80085339	0.29524790028394	.	.
chr10	80115855	80116354	chr10	80167470	80167969	Stk11|chr10:80167470-80167969	0.463488118419813	.	.
chr10	80115855	80116354	chr10	80264751	80265250	Stk11|chr10:80264751-80265250	0.392834281399022	.	.
chr10	80137867	80138366	chr10	80053303	80053802	Atp5d|chr10:80053303-80053802	0.751881436952963	.	.
chr10	80137867	80138366	chr10	80071093	80071592	Atp5d|chr10:80071093-80071592	0.603342901350399	.	.
chr10	80137867	80138366	chr10	80084840	80085339	Atp5d|chr10:80084840-80085339	0.65851326181434	.	.
chr10	80137867	80138366	chr10	80149272	80149771	Atp5d|chr10:80149272-80149771	0.286720840697964	.	.
chr10	80139151	80139650	chr10	80159857	80160356	Atp5d|chr10:80159857-80160356	0.344068941767854	.	.
chr10	80141214	80141713	chr10	80137234	80137733	Cbarp|chr10:80137234-80137733	0.361014857898136	.	.
chr10	80141214	80141713	chr10	80142013	80142512	Cbarp|chr10:80142013-80142512	0.547246785335535	.	.
chr10	80141214	80141713	chr10	80167470	80167969	Cbarp|chr10:80167470-80167969	0.318282524758142	.	.
chr10	80141214	80141713	chr10	80446153	80446652	Cbarp|chr10:80446153-80446652	0.466833738857364	.	.
chr10	80148538	80149037	chr10	79780596	79781095	Midn|chr10:79780596-79781095	0.570108644671963	.	.
chr10	80148538	80149037	chr10	80053303	80053802	Midn|chr10:80053303-80053802	0.302757284259323	.	.
chr10	80148538	80149037	chr10	80142013	80142512	Midn|chr10:80142013-80142512	0.352628085521022	.	.
chr10	80148538	80149037	chr10	80149272	80149771	Midn|chr10:80149272-80149771	0.291492942908865	.	.
chr10	80148538	80149037	chr10	80298753	80299252	Midn|chr10:80298753-80299252	0.379547930657199	.	.
chr10	80164965	80165464	chr10	80142013	80142512	Cirbp|chr10:80142013-80142512	0.351145827275845	.	.
chr10	80164965	80165464	chr10	80149272	80149771	Cirbp|chr10:80149272-80149771	0.64187132845095	.	.
chr10	80164965	80165464	chr10	80167470	80167969	Cirbp|chr10:80167470-80167969	0.596295057655946	.	.
chr10	80164965	80165464	chr10	80264751	80265250	Cirbp|chr10:80264751-80265250	0.56587744788486	.	.
chr10	80164965	80165464	chr10	80446153	80446652	Cirbp|chr10:80446153-80446652	0.378127233129554	.	.
chr10	80172665	80173164	chr10	79803556	79804055	1600002K03Rik|chr10:79803556-79804055	0.36896170016051	.	.
chr10	80172665	80173164	chr10	80167470	80167969	1600002K03Rik|chr10:80167470-80167969	0.349790750028135	.	.
chr10	80172665	80173164	chr10	80264751	80265250	1600002K03Rik|chr10:80264751-80265250	0.299808485560312	.	.
chr10	80172665	80173164	chr10	80357849	80358348	1600002K03Rik|chr10:80357849-80358348	0.331898381180812	.	.
chr10	80172665	80173164	chr10	80475205	80475704	1600002K03Rik|chr10:80475205-80475704	0.320162022937523	.	.
chr10	80179406	80179905	chr10	80053303	80053802	Efna2|chr10:80053303-80053802	0.538730403614717	.	.
chr10	80179406	80179905	chr10	80071093	80071592	Efna2|chr10:80071093-80071592	0.616084484078487	.	.
chr10	80179406	80179905	chr10	80084840	80085339	Efna2|chr10:80084840-80085339	0.398943910426064	.	.
chr10	80226757	80227256	chr10	80149272	80149771	Pwwp3a|chr10:80149272-80149771	0.417373553637215	.	.
chr10	80249168	80249667	chr10	80142013	80142512	Ndufs7|chr10:80142013-80142512	0.289012111436565	.	.
chr10	80249168	80249667	chr10	80149272	80149771	Ndufs7|chr10:80149272-80149771	0.315988855551218	.	.
chr10	80249168	80249667	chr10	80167470	80167969	Ndufs7|chr10:80167470-80167969	0.334466606804494	.	.
chr10	80249168	80249667	chr10	80298753	80299252	Ndufs7|chr10:80298753-80299252	0.341646421067528	.	.
chr10	80260827	80261326	chr10	80159857	80160356	Dazap1|chr10:80159857-80160356	0.493233189407923	.	.
chr10	80260827	80261326	chr10	80159857	80160356	Gamt|chr10:80159857-80160356	0.493233189407923	.	.
chr10	80260827	80261326	chr10	80357849	80358348	Dazap1|chr10:80357849-80358348	0.455568063053299	.	.
chr10	80260827	80261326	chr10	80357849	80358348	Gamt|chr10:80357849-80358348	0.455568063053299	.	.
chr10	80260827	80261326	chr10	80676201	80676700	Dazap1|chr10:80676201-80676700	0.403030324841087	.	.
chr10	80260827	80261326	chr10	80676201	80676700	Gamt|chr10:80676201-80676700	0.403030324841087	.	.
chr10	80292185	80292684	chr10	80357849	80358348	Rps15|chr10:80357849-80358348	0.353943294988253	.	.
chr10	80292185	80292684	chr10	80676201	80676700	Rps15|chr10:80676201-80676700	0.370724084570343	.	.
chr10	80295711	80296210	chr10	80298753	80299252	Apc2|chr10:80298753-80299252	0.426588132605137	.	.
chr10	80320339	80320838	chr10	80159857	80160356	2310011J03Rik|chr10:80159857-80160356	0.361343554598805	.	.
chr10	80320339	80320838	chr10	80159857	80160356	2310011J03Rik|chr10:80159857-80160356	0.361343554598806	.	.
chr10	80371246	80371745	chr10	80298753	80299252	Gm15123|chr10:80298753-80299252	0.368765771750547	.	.
chr10	80371246	80371745	chr10	80298753	80299252	Gm15124|chr10:80298753-80299252	0.368765771750547	.	.
chr10	80387533	80388032	chr10	80053303	80053802	Mex3d|chr10:80053303-80053802	0.585125681012996	.	.
chr10	80387533	80388032	chr10	80084840	80085339	Mex3d|chr10:80084840-80085339	0.389175110763148	.	.
chr10	80387533	80388032	chr10	80475205	80475704	Mex3d|chr10:80475205-80475704	0.322472891164413	.	.
chr10	80398776	80399275	chr10	80053303	80053802	Mbd3|chr10:80053303-80053802	0.371999944623155	.	.
chr10	80398776	80399275	chr10	80084840	80085339	Mbd3|chr10:80084840-80085339	0.438233469029506	.	.
chr10	80398776	80399275	chr10	80142013	80142512	Mbd3|chr10:80142013-80142512	0.342273875406846	.	.
chr10	80398776	80399275	chr10	80149272	80149771	Mbd3|chr10:80149272-80149771	0.379345298797337	.	.
chr10	80398776	80399275	chr10	80264751	80265250	Mbd3|chr10:80264751-80265250	0.386483634900012	.	.
chr10	80398776	80399275	chr10	80446153	80446652	Mbd3|chr10:80446153-80446652	0.481453371849606	.	.
chr10	80399367	80399866	chr10	80084840	80085339	Mbd3|chr10:80084840-80085339	0.339870221026687	.	.
chr10	80399367	80399866	chr10	80142013	80142512	Mbd3|chr10:80142013-80142512	0.391896261638076	.	.
chr10	80399367	80399866	chr10	80149272	80149771	Mbd3|chr10:80149272-80149771	0.526519454793664	.	.
chr10	80399367	80399866	chr10	80167470	80167969	Mbd3|chr10:80167470-80167969	0.675540890405029	.	.
chr10	80399367	80399866	chr10	80264751	80265250	Mbd3|chr10:80264751-80265250	0.575498846534387	.	.
chr10	80399367	80399866	chr10	80446153	80446652	Mbd3|chr10:80446153-80446652	0.385209442624204	.	.
chr10	80406595	80407094	chr10	80676201	80676700	Uqcr11|chr10:80676201-80676700	0.451760093515829	.	.
chr10	80433784	80434283	chr10	80053303	80053802	Tcf3|chr10:80053303-80053802	0.282642962181907	.	.
chr10	80433784	80434283	chr10	80142013	80142512	Tcf3|chr10:80142013-80142512	0.399214752026343	.	.
chr10	80433784	80434283	chr10	80298753	80299252	Tcf3|chr10:80298753-80299252	0.374790305645538	.	.
chr10	80494604	80495103	chr10	80357849	80358348	Onecut3|chr10:80357849-80358348	0.498431550788092	.	.
chr10	80561559	80562058	chr10	80264751	80265250	Rexo1|chr10:80264751-80265250	0.530454246600285	.	.
chr10	80561559	80562058	chr10	80807167	80807666	Rexo1|chr10:80807167-80807666	0.499908756549574	.	.
chr10	80577192	80577691	chr10	80357849	80358348	Klf16|chr10:80357849-80358348	0.33328637045936	.	.
chr10	80577192	80577691	chr10	80475205	80475704	Klf16|chr10:80475205-80475704	0.59927254842381	.	.
chr10	80577192	80577691	chr10	80676201	80676700	Klf16|chr10:80676201-80676700	0.530196298466152	.	.
chr10	80590198	80590697	chr10	80357849	80358348	Abhd17a|chr10:80357849-80358348	0.343177010385603	.	.
chr10	80590198	80590697	chr10	80357849	80358348	Gm29093|chr10:80357849-80358348	0.343177010385603	.	.
chr10	80590198	80590697	chr10	80807167	80807666	Abhd17a|chr10:80807167-80807666	0.299240143762237	.	.
chr10	80590198	80590697	chr10	80807167	80807666	Gm29093|chr10:80807167-80807666	0.299240143762237	.	.
chr10	80602614	80603113	chr10	80357849	80358348	Adat3|chr10:80357849-80358348	0.312121774050805	.	.
chr10	80602614	80603113	chr10	80357849	80358348	Scamp4|chr10:80357849-80358348	0.312121774050805	.	.
chr10	80602614	80603113	chr10	80807167	80807666	Adat3|chr10:80807167-80807666	0.436214628252439	.	.
chr10	80602614	80603113	chr10	80807167	80807666	Scamp4|chr10:80807167-80807666	0.436214628252439	.	.
chr10	80621853	80622352	chr10	80264751	80265250	Csnk1g2|chr10:80264751-80265250	0.418045235553617	.	.
chr10	80621853	80622352	chr10	80446153	80446652	Csnk1g2|chr10:80446153-80446652	0.311836639055863	.	.
chr10	80621853	80622352	chr10	80993190	80993689	Csnk1g2|chr10:80993190-80993689	0.339534279508571	.	.
chr10	80702062	80702561	chr10	80357849	80358348	Izumo4|chr10:80357849-80358348	0.339295586589866	.	.
chr10	80702062	80702561	chr10	80357849	80358348	Mob3a|chr10:80357849-80358348	0.339295586589866	.	.
chr10	80702062	80702561	chr10	80676201	80676700	Izumo4|chr10:80676201-80676700	0.414196962316694	.	.
chr10	80702062	80702561	chr10	80676201	80676700	Mob3a|chr10:80676201-80676700	0.414196962316694	.	.
chr10	80702062	80702561	chr10	80807167	80807666	Izumo4|chr10:80807167-80807666	0.481578168421703	.	.
chr10	80702062	80702561	chr10	80807167	80807666	Mob3a|chr10:80807167-80807666	0.481578168421703	.	.
chr10	80702672	80703171	chr10	80298753	80299252	Izumo4|chr10:80298753-80299252	0.270776360079358	.	.
chr10	80702672	80703171	chr10	80298753	80299252	Mob3a|chr10:80298753-80299252	0.270776360079358	.	.
chr10	80742110	80742609	chr10	80357849	80358348	Ap3d1|chr10:80357849-80358348	0.302138858338506	.	.
chr10	80742110	80742609	chr10	80676201	80676700	Ap3d1|chr10:80676201-80676700	0.622866757991309	.	.
chr10	80742110	80742609	chr10	80807167	80807666	Ap3d1|chr10:80807167-80807666	0.375437253698178	.	.
chr10	80742110	80742609	chr10	80999806	81000305	Ap3d1|chr10:80999806-81000305	0.445730233419832	.	.
chr10	80754853	80755352	chr10	80993190	80993689	Dot1l|chr10:80993190-80993689	0.43416556429824	.	.
chr10	80754853	80755352	chr10	81192202	81192701	Dot1l|chr10:81192202-81192701	0.386858963215923	.	.
chr10	80798353	80798852	chr10	80807167	80807666	Plekhj1|chr10:80807167-80807666	0.576908454679756	.	.
chr10	80798353	80798852	chr10	80807167	80807666	Sf3a2|chr10:80807167-80807666	0.576908454679756	.	.
chr10	80798353	80798852	chr10	81137227	81137726	Plekhj1|chr10:81137227-81137726	0.346442413217302	.	.
chr10	80798353	80798852	chr10	81137227	81137726	Sf3a2|chr10:81137227-81137726	0.346442413217302	.	.
chr10	80843833	80844332	chr10	80676201	80676700	Lingo3|chr10:80676201-80676700	0.69373894789776	.	.
chr10	80843833	80844332	chr10	80993190	80993689	Lingo3|chr10:80993190-80993689	0.354353658393678	.	.
chr10	80843833	80844332	chr10	81192202	81192701	Lingo3|chr10:81192202-81192701	0.495355124718627	.	.
chr10	80854995	80855494	chr10	81137227	81137726	Lsm7|chr10:81137227-81137726	0.318135386724797	.	.
chr10	80854995	80855494	chr10	81137227	81137726	Sppl2b|chr10:81137227-81137726	0.318135386724797	.	.
chr10	80900697	80901196	chr10	81244521	81245020	Timm13|chr10:81244521-81245020	0.383639432575621	.	.
chr10	81037087	81037586	chr10	80999806	81000305	Slc39a3|chr10:80999806-81000305	0.271047125748629	.	.
chr10	81037087	81037586	chr10	81192202	81192701	Slc39a3|chr10:81192202-81192701	0.513243363893038	.	.
chr10	81037087	81037586	chr10	81285670	81286169	Slc39a3|chr10:81285670-81286169	0.295150102320972	.	.
chr10	81060133	81060632	chr10	81137227	81137726	Sgta|chr10:81137227-81137726	0.300747736105031	.	.
chr10	81060133	81060632	chr10	81430157	81430656	Sgta|chr10:81430157-81430656	0.661188014688324	.	.
chr10	81060133	81060632	chr10	81430826	81431325	Sgta|chr10:81430826-81431325	0.48406295834723	.	.
chr10	81069721	81070220	chr10	80999806	81000305	Thop1|chr10:80999806-81000305	0.345193261756551	.	.
chr10	81105647	81106146	chr10	81137227	81137726	Map2k2|chr10:81137227-81137726	0.272802528271296	.	.
chr10	81105647	81106146	chr10	81430157	81430656	Map2k2|chr10:81430157-81430656	0.511779379973205	.	.
chr10	81105647	81106146	chr10	81430826	81431325	Map2k2|chr10:81430826-81431325	0.403068949798083	.	.
chr10	81167584	81168083	chr10	81430157	81430656	Pias4|chr10:81430157-81430656	0.38363299302927	.	.
chr10	81167584	81168083	chr10	81430826	81431325	Pias4|chr10:81430826-81431325	0.437559426373016	.	.
chr10	81176243	81176742	chr10	81304769	81305268	Eef2|chr10:81304769-81305268	0.388300504070255	.	.
chr10	81176825	81177324	chr10	81244521	81245020	Eef2|chr10:81244521-81245020	0.442098305383762	.	.
chr10	81176825	81177324	chr10	81304769	81305268	Eef2|chr10:81304769-81305268	0.344579827151303	.	.
chr10	81176825	81177324	chr10	81405809	81406308	Eef2|chr10:81405809-81406308	0.446399386323522	.	.
chr10	81176825	81177324	chr10	81464334	81464833	Eef2|chr10:81464334-81464833	0.39817036931107	.	.
chr10	81182587	81183086	chr10	80807167	80807666	Dapk3|chr10:80807167-80807666	0.314093705569675	.	.
chr10	81182587	81183086	chr10	80807167	80807666	Dapk3|chr10:80807167-80807666	0.314093705569676	.	.
chr10	81182587	81183086	chr10	80993190	80993689	Dapk3|chr10:80993190-80993689	0.33633679740095	.	.
chr10	81182587	81183086	chr10	80999806	81000305	Dapk3|chr10:80999806-81000305	0.346710575287815	.	.
chr10	81182587	81183086	chr10	81192202	81192701	Dapk3|chr10:81192202-81192701	0.544090299246018	.	.
chr10	81182587	81183086	chr10	81192202	81192701	Dapk3|chr10:81192202-81192701	0.544090299246019	.	.
chr10	81182587	81183086	chr10	81430157	81430656	Dapk3|chr10:81430157-81430656	0.290984057003376	.	.
chr10	81253019	81253518	chr10	80999806	81000305	Matk|chr10:80999806-81000305	0.331765929058221	.	.
chr10	81253019	81253518	chr10	81192202	81192701	Matk|chr10:81192202-81192701	0.33085964993776	.	.
chr10	81253019	81253518	chr10	81430157	81430656	Matk|chr10:81430157-81430656	0.347230660888051	.	.
chr10	81253019	81253518	chr10	81430826	81431325	Matk|chr10:81430826-81431325	0.298820009491733	.	.
chr10	81266395	81266894	chr10	81244521	81245020	Apba3|chr10:81244521-81245020	0.408064818268485	.	.
chr10	81266395	81266894	chr10	81244521	81245020	Mrpl54|chr10:81244521-81245020	0.408064818268485	.	.
chr10	81266395	81266894	chr10	81405809	81406308	Apba3|chr10:81405809-81406308	0.417333521426414	.	.
chr10	81266395	81266894	chr10	81405809	81406308	Mrpl54|chr10:81405809-81406308	0.417333521426414	.	.
chr10	81266395	81266894	chr10	81464334	81464833	Apba3|chr10:81464334-81464833	0.373722751164709	.	.
chr10	81266395	81266894	chr10	81464334	81464833	Mrpl54|chr10:81464334-81464833	0.373722751164709	.	.
chr10	81266395	81266894	chr10	81643405	81643904	Apba3|chr10:81643405-81643904	0.472211363574338	.	.
chr10	81266395	81266894	chr10	81643405	81643904	Mrpl54|chr10:81643405-81643904	0.472211363574338	.	.
chr10	81292618	81293117	chr10	81430157	81430656	Pip5k1c|chr10:81430157-81430656	0.332520531686835	.	.
chr10	81292618	81293117	chr10	81450104	81450603	Pip5k1c|chr10:81450104-81450603	0.272713751942648	.	.
chr10	81292618	81293117	chr10	81551522	81552021	Pip5k1c|chr10:81551522-81552021	0.347511270719625	.	.
chr10	81292618	81293117	chr10	81643405	81643904	Pip5k1c|chr10:81643405-81643904	0.350276132775714	.	.
chr10	81302735	81303234	chr10	80999806	81000305	Gm16315|chr10:80999806-81000305	0.274255112922141	.	.
chr10	81302735	81303234	chr10	81430157	81430656	Gm16315|chr10:81430157-81430656	0.534154714170486	.	.
chr10	81302735	81303234	chr10	81430826	81431325	Gm16315|chr10:81430826-81431325	0.380372407662663	.	.
chr10	81302735	81303234	chr10	81633421	81633920	Gm16315|chr10:81633421-81633920	0.341277464750576	.	.
chr10	81303259	81303758	chr10	80999806	81000305	Gm16315|chr10:80999806-81000305	0.350785054123225	.	.
chr10	81303259	81303758	chr10	81430157	81430656	Gm16315|chr10:81430157-81430656	0.430773950724245	.	.
chr10	81303259	81303758	chr10	81633421	81633920	Gm16315|chr10:81633421-81633920	0.326969190783328	.	.
chr10	81320497	81320996	chr10	81244521	81245020	Cactin|chr10:81244521-81245020	0.33756863431664	.	.
chr10	81350327	81350826	chr10	81137227	81137726	Hmg20b|chr10:81137227-81137726	0.369879612112604	.	.
chr10	81350327	81350826	chr10	81244521	81245020	Hmg20b|chr10:81244521-81245020	0.423032026429006	.	.
chr10	81350327	81350826	chr10	81304769	81305268	Hmg20b|chr10:81304769-81305268	0.298101232157463	.	.
chr10	81350327	81350826	chr10	81571498	81571997	Hmg20b|chr10:81571498-81571997	0.309605412557359	.	.
chr10	81357211	81357710	chr10	81137227	81137726	Mfsd12|chr10:81137227-81137726	0.483209112646326	.	.
chr10	81357211	81357710	chr10	81430157	81430656	Mfsd12|chr10:81430157-81430656	0.708641047503186	.	.
chr10	81357211	81357710	chr10	81430826	81431325	Mfsd12|chr10:81430826-81431325	0.388627071955823	.	.
chr10	81357211	81357710	chr10	81551522	81552021	Mfsd12|chr10:81551522-81552021	0.337032377483391	.	.
chr10	81378395	81378894	chr10	81137227	81137726	Fzr1|chr10:81137227-81137726	0.408871531657187	.	.
chr10	81384063	81384562	chr10	81244521	81245020	Dohh|chr10:81244521-81245020	0.561291290476399	.	.
chr10	81384063	81384562	chr10	81304769	81305268	Dohh|chr10:81304769-81305268	0.327907480202256	.	.
chr10	81384063	81384562	chr10	81405809	81406308	Dohh|chr10:81405809-81406308	0.303911934991091	.	.
chr10	81384063	81384562	chr10	81464334	81464833	Dohh|chr10:81464334-81464833	0.455803953519296	.	.
chr10	81384063	81384562	chr10	81643405	81643904	Dohh|chr10:81643405-81643904	0.288955331231717	.	.
chr10	81482441	81482940	chr10	81571498	81571997	Celf5|chr10:81571498-81571997	0.369292268185562	.	.
chr10	81496231	81496730	chr10	81192202	81192701	Ncln|chr10:81192202-81192701	0.531280128185336	.	.
chr10	81496231	81496730	chr10	81285670	81286169	Ncln|chr10:81285670-81286169	0.444478877677838	.	.
chr10	81496231	81496730	chr10	81285670	81286169	Ncln|chr10:81285670-81286169	0.444478877677839	.	.
chr10	81545004	81545503	chr10	81997141	81997640	Gna11|chr10:81997141-81997640	0.286502704623177	.	.
chr10	81559200	81559699	chr10	81464334	81464833	Tle5|chr10:81464334-81464833	0.300395977444186	.	.
chr10	81559200	81559699	chr10	81571498	81571997	Tle5|chr10:81571498-81571997	0.647973140846427	.	.
chr10	81605948	81606447	chr10	81405809	81406308	BC025920|chr10:81405809-81406308	0.34169861930316	.	.
chr10	81605948	81606447	chr10	81430157	81430656	BC025920|chr10:81430157-81430656	0.306975058787101	.	.
chr10	81605948	81606447	chr10	81464334	81464833	BC025920|chr10:81464334-81464833	0.430111721630905	.	.
chr10	81605948	81606447	chr10	81633421	81633920	BC025920|chr10:81633421-81633920	0.308488955237462	.	.
chr10	81627379	81627878	chr10	81405809	81406308	Ankrd24|chr10:81405809-81406308	0.32251265867003	.	.
chr10	81627379	81627878	chr10	81405809	81406308	Sirt6|chr10:81405809-81406308	0.32251265867003	.	.
chr10	81627379	81627878	chr10	81464334	81464833	Ankrd24|chr10:81464334-81464833	0.32317142978324	.	.
chr10	81627379	81627878	chr10	81464334	81464833	Sirt6|chr10:81464334-81464833	0.32317142978324	.	.
chr10	81627379	81627878	chr10	81571498	81571997	Ankrd24|chr10:81571498-81571997	0.291874181667184	.	.
chr10	81627379	81627878	chr10	81571498	81571997	Sirt6|chr10:81571498-81571997	0.291874181667184	.	.
chr10	82083575	82084074	chr10	81997141	81997640	BC024063|chr10:81997141-81997640	0.403281368674134	.	.
chr10	82127723	82128222	chr10	81997141	81997640	AU041133|chr10:81997141-81997640	0.426030197704387	.	.
chr10	82629507	82630006	chr10	82698823	82699322	Tdg|chr10:82698823-82699322	0.330402400078915	.	.
chr10	82629507	82630006	chr10	82795313	82795812	Tdg|chr10:82795313-82795812	0.321125948599165	.	.
chr10	82763879	82764378	chr10	82795313	82795812	Nfyb|chr10:82795313-82795812	0.357689248324553	.	.
chr10	82763879	82764378	chr10	83149149	83149648	Nfyb|chr10:83149149-83149648	0.612771294374606	.	.
chr10	82811778	82812277	chr10	82860253	82860752	1700028I16Rik|chr10:82860253-82860752	0.351331919399915	.	.
chr10	82811778	82812277	chr10	83149149	83149648	1700028I16Rik|chr10:83149149-83149648	0.273626213736397	.	.
chr10	82858893	82859392	chr10	82860253	82860752	Gm38560|chr10:82860253-82860752	0.463969975682652	.	.
chr10	82858893	82859392	chr10	83149149	83149648	Gm38560|chr10:83149149-83149648	0.473421823373663	.	.
chr10	82985064	82985563	chr10	82936552	82937051	Chst11|chr10:82936552-82937051	0.405365531694481	.	.
chr10	83337299	83337798	chr10	83729972	83730471	Slc41a2|chr10:83729972-83730471	0.536492662022031	.	.
chr10	83359854	83360353	chr10	83149149	83149648	D10Wsu102e|chr10:83149149-83149648	0.619258268131562	.	.
chr10	83359854	83360353	chr10	83320751	83321250	D10Wsu102e|chr10:83320751-83321250	0.482775997004882	.	.
chr10	83359854	83360353	chr10	83729443	83729942	D10Wsu102e|chr10:83729443-83729942	0.365497545463193	.	.
chr10	83648475	83648974	chr10	83729443	83729942	Appl2|chr10:83729443-83729942	0.325545757587236	.	.
chr10	83648475	83648974	chr10	83729972	83730471	Appl2|chr10:83729972-83730471	0.275844685731869	.	.
chr10	83648475	83648974	chr10	83776401	83776900	Appl2|chr10:83776401-83776900	0.402328596971118	.	.
chr10	83722616	83723115	chr10	83320751	83321250	1500009L16Rik|chr10:83320751-83321250	0.488242222650391	.	.
chr10	83722616	83723115	chr10	83729443	83729942	1500009L16Rik|chr10:83729443-83729942	0.291912686766518	.	.
chr10	84533836	84534335	chr10	84437986	84438485	Ckap4|chr10:84437986-84438485	0.318435170144956	.	.
chr10	84533836	84534335	chr10	84515393	84515892	Ckap4|chr10:84515393-84515892	0.345357683548319	.	.
chr10	84917312	84917811	chr10	84515393	84515892	Ric8b|chr10:84515393-84515892	0.45131483295369	.	.
chr10	85102355	85102854	chr10	85477761	85478260	Fhl4|chr10:85477761-85478260	0.57191949537669	.	.
chr10	85102355	85102854	chr10	85477761	85478260	Tmem263|chr10:85477761-85478260	0.57191949537669	.	.
chr10	85127846	85128345	chr10	85220868	85221367	Mterf2|chr10:85220868-85221367	0.434854262961925	.	.
chr10	85386593	85387092	chr10	85026062	85026561	Btbd11|chr10:85026062-85026561	0.365568778452706	.	.
chr10	85386593	85387092	chr10	85651694	85652193	Btbd11|chr10:85651694-85652193	0.303572227763792	.	.
chr10	85916334	85916833	chr10	85624915	85625414	Prdm4|chr10:85624915-85625414	0.392072665396553	.	.
chr10	85916334	85916833	chr10	85928481	85928980	Prdm4|chr10:85928481-85928980	0.525770773163625	.	.
chr10	85916863	85917362	chr10	85967965	85968464	Prdm4|chr10:85967965-85968464	0.514857645102894	.	.
chr10	85957553	85958052	chr10	85678556	85679055	Rtcb|chr10:85678556-85679055	0.339655668536454	.	.
chr10	86021662	86022161	chr10	86325394	86325893	A230060F14Rik|chr10:86325394-86325893	0.283534338628785	.	.
chr10	86021662	86022161	chr10	86325394	86325893	Fbxo7|chr10:86325394-86325893	0.283534338628785	.	.
chr10	86497972	86498471	chr10	86302510	86303009	Syn3|chr10:86302510-86303009	0.296633661715692	.	.
chr10	86497972	86498471	chr10	86339609	86340108	Syn3|chr10:86339609-86340108	0.471347395109941	.	.
chr10	86497972	86498471	chr10	86359045	86359544	Syn3|chr10:86359045-86359544	0.526168295833076	.	.
chr10	86497972	86498471	chr10	86736568	86737067	Syn3|chr10:86736568-86737067	0.685790921385214	.	.
chr10	86498647	86499146	chr10	86339609	86340108	Syn3|chr10:86339609-86340108	0.292436568196123	.	.
chr10	86498647	86499146	chr10	86359045	86359544	Syn3|chr10:86359045-86359544	0.439177947079067	.	.
chr10	86498647	86499146	chr10	86736568	86737067	Syn3|chr10:86736568-86737067	0.280429099285024	.	.
chr10	86498647	86499146	chr10	86736568	86737067	Syn3|chr10:86736568-86737067	0.280429099285025	.	.
chr10	86705281	86705780	chr10	86491743	86492242	Hsp90b1|chr10:86491743-86492242	0.493056647676351	.	.
chr10	86705281	86705780	chr10	86491743	86492242	Ttc41|chr10:86491743-86492242	0.493056647676351	.	.
chr10	86705811	86706310	chr10	86325394	86325893	Hsp90b1|chr10:86325394-86325893	0.4698145298543	.	.
chr10	86705811	86706310	chr10	86325394	86325893	Ttc41|chr10:86325394-86325893	0.4698145298543	.	.
chr10	86705811	86706310	chr10	86491743	86492242	Hsp90b1|chr10:86491743-86492242	0.406264564844788	.	.
chr10	86705811	86706310	chr10	86491743	86492242	Ttc41|chr10:86491743-86492242	0.406264564844788	.	.
chr10	86778694	86779193	chr10	86727517	86728016	Nt5dc3|chr10:86727517-86728016	0.329694328737068	.	.
chr10	86778694	86779193	chr10	86933093	86933592	Nt5dc3|chr10:86933093-86933592	0.438425374733821	.	.
chr10	87058237	87058736	chr10	86761711	86762210	1700113H08Rik|chr10:86761711-86762210	0.314772703800088	.	.
chr10	87058237	87058736	chr10	86933093	86933592	1700113H08Rik|chr10:86933093-86933592	0.294438264482482	.	.
chr10	87058237	87058736	chr10	87265337	87265836	1700113H08Rik|chr10:87265337-87265836	0.392659563414584	.	.
chr10	87058237	87058736	chr10	87265875	87266374	1700113H08Rik|chr10:87265875-87266374	0.493444262676538	.	.
chr10	87058237	87058736	chr10	87265875	87266374	1700113H08Rik|chr10:87265875-87266374	0.493444262676539	.	.
chr10	87058237	87058736	chr10	87333233	87333732	1700113H08Rik|chr10:87333233-87333732	0.286539307451546	.	.
chr10	87058237	87058736	chr10	87488744	87489243	1700113H08Rik|chr10:87488744-87489243	0.373879242804567	.	.
chr10	87492598	87493097	chr10	87332665	87333164	Ascl1|chr10:87332665-87333164	0.316528765090784	.	.
chr10	87492598	87493097	chr10	87503950	87504449	Ascl1|chr10:87503950-87504449	0.449106797621725	.	.
chr10	87493100	87493599	chr10	87332665	87333164	Ascl1|chr10:87332665-87333164	0.43099420996536	.	.
chr10	87493100	87493599	chr10	87333233	87333732	Ascl1|chr10:87333233-87333732	0.336051112296111	.	.
chr10	87493100	87493599	chr10	87503950	87504449	Ascl1|chr10:87503950-87504449	0.63108280893446	.	.
chr10	88503789	88504288	chr10	88995944	88996443	Chpt1|chr10:88995944-88996443	0.351066259041333	.	.
chr10	88731569	88732068	chr10	88327377	88327876	Arl1|chr10:88327377-88327876	0.278566642481432	.	.
chr10	88826571	88827070	chr10	88738951	88739450	Utp20|chr10:88738951-88739450	0.297032486255269	.	.
chr10	89686076	89686575	chr10	89256545	89257044	1500026H17Rik|chr10:89256545-89257044	0.270505928696498	.	.
chr10	89686076	89686575	chr10	89256545	89257044	Scyl2|chr10:89256545-89257044	0.270505928696498	.	.
chr10	90728693	90729192	chr10	90814359	90814858	Gm47591|chr10:90814359-90814858	0.33701616514129	.	.
chr10	91123779	91124278	chr10	90773484	90773983	Slc25a3|chr10:90773484-90773983	0.403672033145532	.	.
chr10	91123779	91124278	chr10	90773992	90774491	Slc25a3|chr10:90773992-90774491	0.375480463334112	.	.
chr10	91123779	91124278	chr10	90829393	90829892	Slc25a3|chr10:90829393-90829892	0.609246717006724	.	.
chr10	91181390	91181889	chr10	90773484	90773983	Tmpo|chr10:90773484-90773983	0.664365628991872	.	.
chr10	91181390	91181889	chr10	90773992	90774491	Tmpo|chr10:90773992-90774491	0.39476080485629	.	.
chr10	91181390	91181889	chr10	90828888	90829387	Tmpo|chr10:90828888-90829387	0.417653042047487	.	.
chr10	91181390	91181889	chr10	90829393	90829892	Tmpo|chr10:90829393-90829892	0.649214977923908	.	.
chr10	91181390	91181889	chr10	91171389	91171888	Tmpo|chr10:91171389-91171888	0.408121229155687	.	.
chr10	91181390	91181889	chr10	91297736	91298235	Tmpo|chr10:91297736-91298235	0.393195845450895	.	.
chr10	91181390	91181889	chr10	91432033	91432532	Tmpo|chr10:91432033-91432532	0.340751288218765	.	.
chr10	91181909	91182408	chr10	91325587	91326086	Tmpo|chr10:91325587-91326086	0.279876182788867	.	.
chr10	92164926	92165425	chr10	92112734	92113233	Rmst|chr10:92112734-92113233	0.645233835557951	.	.
chr10	93081484	93081983	chr10	93275794	93276293	Cfap54|chr10:93275794-93276293	0.418554385911932	.	.
chr10	93083251	93083750	chr10	93275794	93276293	Gm32468|chr10:93275794-93276293	0.284419317547644	.	.
chr10	93160387	93160886	chr10	93275794	93276293	Cdk17|chr10:93275794-93276293	0.716796364548754	.	.
chr10	93160387	93160886	chr10	93276361	93276860	Cdk17|chr10:93276361-93276860	0.3185910184353	.	.
chr10	93453094	93453593	chr10	93275794	93276293	Lta4h|chr10:93275794-93276293	0.639782827681658	.	.
chr10	93453094	93453593	chr10	93276361	93276860	Lta4h|chr10:93276361-93276860	0.519604734886439	.	.
chr10	93539712	93540211	chr10	93276361	93276860	Amdhd1|chr10:93276361-93276860	0.300427342631164	.	.
chr10	93539712	93540211	chr10	93276361	93276860	Ccdc38|chr10:93276361-93276860	0.300427342631164	.	.
chr10	93539712	93540211	chr10	93593868	93594367	Amdhd1|chr10:93593868-93594367	0.312601505439241	.	.
chr10	93539712	93540211	chr10	93593868	93594367	Ccdc38|chr10:93593868-93594367	0.312601505439241	.	.
chr10	93589426	93589925	chr10	93275794	93276293	4933408J17Rik|chr10:93275794-93276293	0.433475084124508	.	.
chr10	93589426	93589925	chr10	93275794	93276293	Snrpf|chr10:93275794-93276293	0.433475084124508	.	.
chr10	93589426	93589925	chr10	93276361	93276860	4933408J17Rik|chr10:93276361-93276860	0.619840646298701	.	.
chr10	93589426	93589925	chr10	93276361	93276860	Snrpf|chr10:93276361-93276860	0.619840646298701	.	.
chr10	93589426	93589925	chr10	93593868	93594367	4933408J17Rik|chr10:93593868-93594367	0.384506220566901	.	.
chr10	93589426	93589925	chr10	93593868	93594367	Snrpf|chr10:93593868-93594367	0.384506220566901	.	.
chr10	93641001	93641500	chr10	93276361	93276860	Ntn4|chr10:93276361-93276860	0.3549942087237	.	.
chr10	93641001	93641500	chr10	93593868	93594367	Ntn4|chr10:93593868-93594367	0.351214393751635	.	.
chr10	94035618	94036117	chr10	94294796	94295295	Fgd6|chr10:94294796-94295295	0.376663696953115	.	.
chr10	94035618	94036117	chr10	94294796	94295295	Vezt|chr10:94294796-94295295	0.376663696953115	.	.
chr10	94147608	94148107	chr10	94294796	94295295	Nr2c1|chr10:94294796-94295295	0.310646491124716	.	.
chr10	94147608	94148107	chr10	94416394	94416893	Nr2c1|chr10:94416394-94416893	0.291230574164255	.	.
chr10	94198747	94199246	chr10	94230531	94231030	Ndufa12|chr10:94230531-94231030	0.390865536094311	.	.
chr10	94198747	94199246	chr10	94294796	94295295	Ndufa12|chr10:94294796-94295295	0.281779324068983	.	.
chr10	94311896	94312395	chr10	94294796	94295295	Tmcc3|chr10:94294796-94295295	0.280701700085654	.	.
chr10	94311896	94312395	chr10	94514585	94515084	Tmcc3|chr10:94514585-94515084	0.460352456782774	.	.
chr10	94943996	94944495	chr10	94853756	94854255	Plxnc1|chr10:94853756-94854255	0.325342244049641	.	.
chr10	94944520	94945019	chr10	94962164	94962663	Plxnc1|chr10:94962164-94962663	0.338318297635477	.	.
chr10	95323354	95323853	chr10	95297537	95298036	Cradd|chr10:95297537-95298036	0.299696624298162	.	.
chr10	95323873	95324372	chr10	95297537	95298036	Cradd|chr10:95297537-95298036	0.527896605312591	.	.
chr10	95514775	95515274	chr10	95894652	95895151	Ube2n|chr10:95894652-95895151	0.466370409723451	.	.
chr10	95940376	95940875	chr10	95790625	95791124	Eea1|chr10:95790625-95791124	0.305759500715449	.	.
chr10	95940376	95940875	chr10	96249983	96250482	Eea1|chr10:96249983-96250482	0.447974492122214	.	.
chr10	95940876	95941375	chr10	96033586	96034085	Eea1|chr10:96033586-96034085	0.308164818765367	.	.
chr10	95940876	95941375	chr10	96132092	96132591	Eea1|chr10:96132092-96132591	0.294562447859348	.	.
chr10	96616678	96617177	chr10	96654336	96654835	Btg1|chr10:96654336-96654835	0.486133461778774	.	.
chr10	96616678	96617177	chr10	96751447	96751946	Btg1|chr10:96751447-96751946	0.600468821167397	.	.
chr10	96616678	96617177	chr10	96845220	96845719	Btg1|chr10:96845220-96845719	0.621610858068958	.	.
chr10	99106866	99107365	chr10	99261553	99262052	Gm48768|chr10:99261553-99262052	0.274747158807814	.	.
chr10	99106866	99107365	chr10	99261553	99262052	Poc1b|chr10:99261553-99262052	0.274747158807814	.	.
chr10	99106866	99107365	chr10	99419403	99419902	Gm48768|chr10:99419403-99419902	0.273694221684913	.	.
chr10	99106866	99107365	chr10	99419403	99419902	Poc1b|chr10:99419403-99419902	0.273694221684913	.	.
chr10	99262463	99262962	chr10	99261553	99262052	Dusp6|chr10:99261553-99262052	0.367502109974308	.	.
chr10	99262463	99262962	chr10	99419403	99419902	Dusp6|chr10:99419403-99419902	0.273703762665046	.	.
chr10	99262463	99262962	chr10	99600007	99600506	Dusp6|chr10:99600007-99600506	0.357975273384034	.	.
chr10	99262970	99263469	chr10	99261553	99262052	Dusp6|chr10:99261553-99262052	0.375764835771234	.	.
chr10	99262970	99263469	chr10	99419403	99419902	Dusp6|chr10:99419403-99419902	0.469035344838752	.	.
chr10	99262970	99263469	chr10	99600007	99600506	Dusp6|chr10:99600007-99600506	0.56184639805817	.	.
chr10	100016298	100016797	chr10	100244439	100244938	Kitl|chr10:100244439-100244938	0.365379058063951	.	.
chr10	100487126	100487625	chr10	100110952	100111451	Cep290|chr10:100110952-100111451	0.350958718896387	.	.
chr10	100487126	100487625	chr10	100110952	100111451	Tmtc3|chr10:100110952-100111451	0.350958718896387	.	.
chr10	103236075	103236574	chr10	103369009	103369508	Lrriq1|chr10:103369009-103369508	0.37038908427991	.	.
chr10	103367473	103367972	chr10	103434106	103434605	Slc6a15|chr10:103434106-103434605	0.352291006753574	.	.
chr10	105574222	105574721	chr10	105453088	105453587	Gm15663|chr10:105453088-105453587	0.276241471122974	.	.
chr10	105574222	105574721	chr10	105453088	105453587	Tmtc2|chr10:105453088-105453587	0.276241471122974	.	.
chr10	105841096	105841595	chr10	105851040	105851539	Ccdc59|chr10:105851040-105851539	0.424080822478701	.	.
chr10	105841096	105841595	chr10	105851040	105851539	Mettl25|chr10:105851040-105851539	0.424080822478701	.	.
chr10	105841096	105841595	chr10	105926505	105927004	Ccdc59|chr10:105926505-105927004	0.40034211797151	.	.
chr10	105841096	105841595	chr10	105926505	105927004	Mettl25|chr10:105926505-105927004	0.40034211797151	.	.
chr10	105841096	105841595	chr10	105927110	105927609	Ccdc59|chr10:105927110-105927609	0.287687440372537	.	.
chr10	105841096	105841595	chr10	105927110	105927609	Mettl25|chr10:105927110-105927609	0.287687440372537	.	.
chr10	105841096	105841595	chr10	106115076	106115575	Ccdc59|chr10:106115076-106115575	0.375060489507366	.	.
chr10	105841096	105841595	chr10	106115076	106115575	Mettl25|chr10:106115076-106115575	0.375060489507366	.	.
chr10	106469497	106469996	chr10	106468917	106469416	Ppfia2|chr10:106468917-106469416	0.643249656869885	.	.
chr10	107271570	107272069	chr10	107273175	107273674	Lin7a|chr10:107273175-107273674	0.310304341835087	.	.
chr10	107272299	107272798	chr10	107380973	107381472	Lin7a|chr10:107380973-107381472	0.30906157661546	.	.
chr10	108161813	108162312	chr10	108271097	108271596	Ppp1r12a|chr10:108271097-108271596	0.312162166025942	.	.
chr10	108331797	108332296	chr10	108623479	108623978	Pawr|chr10:108623479-108623978	0.338468531281828	.	.
chr10	111472905	111473404	chr10	111317938	111318437	Nap1l1|chr10:111317938-111318437	0.298328531322288	.	.
chr10	111472905	111473404	chr10	111348246	111348745	Nap1l1|chr10:111348246-111348745	0.383832891425574	.	.
chr10	111506761	111507260	chr10	111348246	111348745	Gm28592|chr10:111348246-111348745	0.623962931236229	.	.
chr10	111506761	111507260	chr10	111348246	111348745	Phlda1|chr10:111348246-111348745	0.623962931236229	.	.
chr10	111972408	111972907	chr10	112203407	112203906	Krr1|chr10:112203407-112203906	0.322708805409189	.	.
chr10	112059933	112060432	chr10	112283977	112284476	Glipr1l1|chr10:112283977-112284476	0.295937434708075	.	.
chr10	112928805	112929304	chr10	112629721	112630220	Atxn7l3b|chr10:112629721-112630220	0.34347035157135	.	.
chr10	115315382	115315881	chr10	115068150	115068649	Rab21|chr10:115068150-115068649	0.456618078324655	.	.
chr10	115315382	115315881	chr10	115406337	115406836	Rab21|chr10:115406337-115406836	0.286385965248894	.	.
chr10	115362040	115362539	chr10	115406337	115406836	Tmem19|chr10:115406337-115406836	0.409911336753745	.	.
chr10	116018133	116018632	chr10	116196286	116196785	Ptprr|chr10:116196286-116196785	0.474891688340481	.	.
chr10	116472834	116473333	chr10	116196840	116197339	Kcnmb4|chr10:116196840-116197339	0.338614868671916	.	.
chr10	116472834	116473333	chr10	116196840	116197339	Kcnmb4os2|chr10:116196840-116197339	0.338614868671916	.	.
chr10	116473410	116473909	chr10	116104535	116105034	Kcnmb4|chr10:116104535-116105034	0.644201410658788	.	.
chr10	116473410	116473909	chr10	116104535	116105034	Kcnmb4os2|chr10:116104535-116105034	0.644201410658788	.	.
chr10	116473410	116473909	chr10	116105067	116105566	Kcnmb4|chr10:116105067-116105566	0.277606368016222	.	.
chr10	116473410	116473909	chr10	116105067	116105566	Kcnmb4os2|chr10:116105067-116105566	0.277606368016222	.	.
chr10	116473410	116473909	chr10	116261062	116261561	Kcnmb4|chr10:116261062-116261561	0.365094538101078	.	.
chr10	116473410	116473909	chr10	116261062	116261561	Kcnmb4os2|chr10:116261062-116261561	0.365094538101078	.	.
chr10	116473410	116473909	chr10	116715569	116716068	Kcnmb4|chr10:116715569-116716068	0.314729728183836	.	.
chr10	116473410	116473909	chr10	116715569	116716068	Kcnmb4os2|chr10:116715569-116716068	0.314729728183836	.	.
chr10	116581609	116582108	chr10	116261062	116261561	Cnot2|chr10:116261062-116261561	0.368308939382377	.	.
chr10	116950206	116950705	chr10	117025740	117026239	4933412E12Rik|chr10:117025740-117026239	0.282809701535442	.	.
chr10	116950206	116950705	chr10	117025740	117026239	Rab3ip|chr10:117025740-117026239	0.282809701535442	.	.
chr10	116950206	116950705	chr10	117094872	117095371	4933412E12Rik|chr10:117094872-117095371	0.312294070909255	.	.
chr10	116950206	116950705	chr10	117094872	117095371	Rab3ip|chr10:117094872-117095371	0.312294070909255	.	.
chr10	116986909	116987408	chr10	116513183	116513682	Best3|chr10:116513183-116513682	0.434645013035373	.	.
chr10	117063671	117064170	chr10	117376790	117377289	Cct2|chr10:117376790-117377289	0.322529313356311	.	.
chr10	117063671	117064170	chr10	117376790	117377289	Cct2|chr10:117376790-117377289	0.322529313356312	.	.
chr10	117148327	117148826	chr10	117094369	117094868	Frs2|chr10:117094369-117094868	0.385649414907389	.	.
chr10	117148327	117148826	chr10	117094872	117095371	Frs2|chr10:117094872-117095371	0.569867856424038	.	.
chr10	117148327	117148826	chr10	117229786	117230285	Frs2|chr10:117229786-117230285	0.329920311623175	.	.
chr10	117148327	117148826	chr10	117415791	117416290	Frs2|chr10:117415791-117416290	0.348339906543095	.	.
chr10	117148327	117148826	chr10	117415791	117416290	Frs2|chr10:117415791-117416290	0.348339906543096	.	.
chr10	117224521	117225020	chr10	117094872	117095371	Gm48772|chr10:117094872-117095371	0.376430761864224	.	.
chr10	117224521	117225020	chr10	117094872	117095371	Yeats4|chr10:117094872-117095371	0.376430761864224	.	.
chr10	117413574	117414073	chr10	117475313	117475812	Gm40770|chr10:117475313-117475812	0.541222260341079	.	.
chr10	117845812	117846311	chr10	117676190	117676689	Rap1b|chr10:117676190-117676689	0.359026148051793	.	.
chr10	117845812	117846311	chr10	118121841	118122340	Rap1b|chr10:118121841-118122340	0.272457248025072	.	.
chr10	118113174	118113673	chr10	117940936	117941435	5330439M10Rik|chr10:117940936-117941435	0.503735474434247	.	.
chr10	118869300	118869799	chr10	118564716	118565215	Dyrk2|chr10:118564716-118565215	0.372453445645578	.	.
chr10	118869300	118869799	chr10	118641057	118641556	Dyrk2|chr10:118641057-118641556	0.550221182882462	.	.
chr10	118869300	118869799	chr10	118675757	118676256	Dyrk2|chr10:118675757-118676256	0.514841896529722	.	.
chr10	119239821	119240320	chr10	119065952	119066451	Cand1|chr10:119065952-119066451	0.36931474379469	.	.
chr10	119239821	119240320	chr10	119152936	119153435	Cand1|chr10:119152936-119153435	0.43068468046379	.	.
chr10	119239821	119240320	chr10	119152936	119153435	Cand1|chr10:119152936-119153435	0.430684680463791	.	.
chr10	119453212	119453711	chr10	119116426	119116925	Grip1|chr10:119116426-119116925	0.2908144687463	.	.
chr10	119453212	119453711	chr10	119646482	119646981	Grip1|chr10:119646482-119646981	0.430281513851967	.	.
chr10	119453726	119454225	chr10	119646482	119646981	Grip1|chr10:119646482-119646981	0.543400839139106	.	.
chr10	120979164	120979663	chr10	120876144	120876643	Lemd3|chr10:120876144-120876643	0.311996308510576	.	.
chr10	121351237	121351736	chr10	121532053	121532552	Tbc1d30|chr10:121532053-121532552	0.482441288932806	.	.
chr10	121351237	121351736	chr10	121732494	121732993	Tbc1d30|chr10:121732494-121732993	0.308742251182784	.	.
chr10	121364796	121365295	chr10	121205957	121206456	Gns|chr10:121205957-121206456	0.307278387504735	.	.
chr10	121364796	121365295	chr10	121206515	121207014	Gns|chr10:121206515-121207014	0.365409769041108	.	.
chr10	121476095	121476594	chr10	121205957	121206456	Rassf3|chr10:121205957-121206456	0.588697513382089	.	.
chr10	121476095	121476594	chr10	121206515	121207014	Rassf3|chr10:121206515-121207014	0.476119431699273	.	.
chr10	121476095	121476594	chr10	121423378	121423877	Rassf3|chr10:121423378-121423877	0.333322767479736	.	.
chr10	121586575	121587074	chr10	121423378	121423877	Tbk1|chr10:121423378-121423877	0.500919966165223	.	.
chr10	121586575	121587074	chr10	121532053	121532552	Tbk1|chr10:121532053-121532552	0.539531034245186	.	.
chr10	121586575	121587074	chr10	121996431	121996930	Tbk1|chr10:121996431-121996930	0.347996296832963	.	.
chr10	121640342	121640841	chr10	121532053	121532552	D930020B18Rik|chr10:121532053-121532552	0.376043361847619	.	.
chr10	121739673	121740172	chr10	121996431	121996930	BC048403|chr10:121996431-121996930	0.395853090983716	.	.
chr10	122678469	122678968	chr10	122578103	122578602	Ppm1h|chr10:122578103-122578602	0.557120649838801	.	.
chr10	122678469	122678968	chr10	122815013	122815512	Ppm1h|chr10:122815013-122815512	0.425350869318236	.	.
chr10	122678469	122678968	chr10	122821435	122821934	Ppm1h|chr10:122821435-122821934	0.682609603645073	.	.
chr10	122678469	122678968	chr10	122857195	122857694	Ppm1h|chr10:122857195-122857694	0.352208933121607	.	.
chr10	122679190	122679689	chr10	122578103	122578602	Ppm1h|chr10:122578103-122578602	0.397603458065906	.	.
chr10	122679190	122679689	chr10	122680271	122680770	Ppm1h|chr10:122680271-122680770	0.572353234989076	.	.
chr10	122679190	122679689	chr10	122821435	122821934	Ppm1h|chr10:122821435-122821934	0.44792421327913	.	.
chr10	122792226	122792725	chr10	123155705	123156204	Gm36208|chr10:123155705-123156204	0.505650804150662	.	.
chr10	122792226	122792725	chr10	123155705	123156204	Gm36208|chr10:123155705-123156204	0.505650804150663	.	.
chr10	123076214	123076713	chr10	122857195	122857694	Mon2|chr10:122857195-122857694	0.489678007100707	.	.
chr10	123076214	123076713	chr10	123367405	123367904	Mon2|chr10:123367405-123367904	0.443931900650073	.	.
chr10	123196699	123197198	chr10	122815013	122815512	Gm4129|chr10:122815013-122815512	0.688836403627379	.	.
chr10	123196699	123197198	chr10	122815013	122815512	Usp15|chr10:122815013-122815512	0.688836403627379	.	.
chr10	123196699	123197198	chr10	122821435	122821934	Gm4129|chr10:122821435-122821934	0.619301791034936	.	.
chr10	123196699	123197198	chr10	122821435	122821934	Usp15|chr10:122821435-122821934	0.619301791034936	.	.
chr10	123196699	123197198	chr10	123147245	123147744	Gm4129|chr10:123147245-123147744	0.478901675020763	.	.
chr10	123196699	123197198	chr10	123147245	123147744	Usp15|chr10:123147245-123147744	0.478901675020763	.	.
chr10	123196699	123197198	chr10	123367405	123367904	Gm4129|chr10:123367405-123367904	0.685796724738165	.	.
chr10	123196699	123197198	chr10	123367405	123367904	Usp15|chr10:123367405-123367904	0.685796724738165	.	.
chr10	123264675	123265174	chr10	123624671	123625170	Tafa2|chr10:123624671-123625170	0.552082133159207	.	.
chr10	123264675	123265174	chr10	123714776	123715275	Tafa2|chr10:123714776-123715275	0.548939714682992	.	.
chr10	126664424	126664923	chr10	126426969	126427468	Gm40797|chr10:126426969-126427468	0.480655172004202	.	.
chr10	126957144	126957643	chr10	126905735	126906234	Gm49335|chr10:126905735-126906234	0.400422611277298	.	.
chr10	126957144	126957643	chr10	127076061	127076560	Gm49335|chr10:127076061-127076560	0.372241335217182	.	.
chr10	127030601	127031100	chr10	127490260	127490759	Tsfm|chr10:127490260-127490759	0.31839318418777	.	.
chr10	127063299	127063798	chr10	127422007	127422506	Cdk4|chr10:127422007-127422506	0.34069676769896	.	.
chr10	127069579	127070078	chr10	126844711	126845210	A730063M14Rik|chr10:126844711-126845210	0.535543089159136	.	.
chr10	127069579	127070078	chr10	126844711	126845210	A730063M14Rik|chr10:126844711-126845210	0.535543089159137	.	.
chr10	127069579	127070078	chr10	126844711	126845210	Tspan31|chr10:126844711-126845210	0.535543089159136	.	.
chr10	127069579	127070078	chr10	126844711	126845210	Tspan31|chr10:126844711-126845210	0.535543089159137	.	.
chr10	127069579	127070078	chr10	127188571	127189070	A730063M14Rik|chr10:127188571-127189070	0.272000134996026	.	.
chr10	127069579	127070078	chr10	127188571	127189070	Tspan31|chr10:127188571-127189070	0.272000134996026	.	.
chr10	127070111	127070610	chr10	126928205	126928704	A730063M14Rik|chr10:126928205-126928704	0.420181678396214	.	.
chr10	127070111	127070610	chr10	126928205	126928704	Tspan31|chr10:126928205-126928704	0.420181678396214	.	.
chr10	127121077	127121576	chr10	126844711	126845210	Os9|chr10:126844711-126845210	0.313871756600965	.	.
chr10	127121077	127121576	chr10	126928205	126928704	Os9|chr10:126928205-126928704	0.431068150743803	.	.
chr10	127164869	127165368	chr10	126928205	126928704	B4galnt1|chr10:126928205-126928704	0.347480675604815	.	.
chr10	127165472	127165971	chr10	127490260	127490759	B4galnt1|chr10:127490260-127490759	0.412808608772562	.	.
chr10	127196373	127196872	chr10	126809485	126809984	Dtx3|chr10:126809485-126809984	0.350686814240759	.	.
chr10	127196373	127196872	chr10	126844711	126845210	Dtx3|chr10:126844711-126845210	0.609398004847676	.	.
chr10	127196373	127196872	chr10	126845450	126845949	Dtx3|chr10:126845450-126845949	0.299638140227846	.	.
chr10	127196373	127196872	chr10	127188571	127189070	Dtx3|chr10:127188571-127189070	0.531300275020918	.	.
chr10	127196373	127196872	chr10	127489653	127490152	Dtx3|chr10:127489653-127490152	0.364809270207658	.	.
chr10	127262910	127263409	chr10	127188571	127189070	Kif5a|chr10:127188571-127189070	0.328045467822724	.	.
chr10	127266068	127266567	chr10	127512720	127513219	Dctn2|chr10:127512720-127513219	0.29245514230656	.	.
chr10	127288240	127288739	chr10	127188571	127189070	Gm20492|chr10:127188571-127189070	0.535981392059995	.	.
chr10	127288240	127288739	chr10	127188571	127189070	Mbd6|chr10:127188571-127189070	0.535981392059995	.	.
chr10	127288240	127288739	chr10	127512720	127513219	Gm20492|chr10:127512720-127513219	0.373629369630731	.	.
chr10	127288240	127288739	chr10	127512720	127513219	Mbd6|chr10:127512720-127513219	0.373629369630731	.	.
chr10	127288891	127289390	chr10	127188571	127189070	Gm20492|chr10:127188571-127189070	0.41114553690522	.	.
chr10	127288891	127289390	chr10	127188571	127189070	Mbd6|chr10:127188571-127189070	0.41114553690522	.	.
chr10	127290344	127290843	chr10	127076061	127076560	Ddit3|chr10:127076061-127076560	0.303948472387968	.	.
chr10	127290344	127290843	chr10	127076061	127076560	Gm4189|chr10:127076061-127076560	0.303948472387968	.	.
chr10	127290344	127290843	chr10	127188571	127189070	Ddit3|chr10:127188571-127189070	0.287443104819881	.	.
chr10	127290344	127290843	chr10	127188571	127189070	Gm4189|chr10:127188571-127189070	0.287443104819881	.	.
chr10	127311513	127312012	chr10	127076061	127076560	Mars|chr10:127076061-127076560	0.281847360422959	.	.
chr10	127311513	127312012	chr10	127170930	127171429	Mars|chr10:127170930-127171429	0.41062352455635	.	.
chr10	127311513	127312012	chr10	127490260	127490759	Mars|chr10:127490260-127490759	0.403976763934591	.	.
chr10	127380330	127380829	chr10	127490260	127490759	R3hdm2|chr10:127490260-127490759	0.364595348700169	.	.
chr10	127676744	127677243	chr10	127350541	127351040	Gm16230|chr10:127350541-127351040	0.302974580401275	.	.
chr10	127676744	127677243	chr10	127489653	127490152	Gm16230|chr10:127489653-127490152	0.336614395085159	.	.
chr10	127676744	127677243	chr10	127512720	127513219	Gm16230|chr10:127512720-127513219	0.401195260637499	.	.
chr10	128035316	128035815	chr10	128176400	128176899	Naca|chr10:128176400-128176899	0.306270476919582	.	.
chr10	128082998	128083497	chr10	128176400	128176899	Atp5b|chr10:128176400-128176899	0.297590043337178	.	.
chr10	128082998	128083497	chr10	128176400	128176899	Gm47438|chr10:128176400-128176899	0.297590043337178	.	.
chr10	128082998	128083497	chr10	128409597	128410096	Atp5b|chr10:128409597-128410096	0.431341733039037	.	.
chr10	128082998	128083497	chr10	128409597	128410096	Gm47438|chr10:128409597-128410096	0.431341733039037	.	.
chr10	128211581	128212080	chr10	128349568	128350067	Spryd4|chr10:128349568-128350067	0.39947905691579	.	.
chr10	128211581	128212080	chr10	128409597	128410096	Spryd4|chr10:128409597-128410096	0.372603393475792	.	.
chr10	128232067	128232566	chr10	128096604	128097103	Timeless|chr10:128096604-128097103	0.446705610978734	.	.
chr10	128322676	128323175	chr10	128092468	128092967	Cnpy2|chr10:128092468-128092967	0.334073607635255	.	.
chr10	128411355	128411854	chr10	128096604	128097103	Nabp2|chr10:128096604-128097103	0.333438690500328	.	.
chr10	128411355	128411854	chr10	128096604	128097103	Rnf41|chr10:128096604-128097103	0.333438690500328	.	.
chr10	128458309	128458808	chr10	128092468	128092967	Smarcc2|chr10:128092468-128092967	0.516624148471116	.	.
chr10	128498636	128499135	chr10	128409597	128410096	Myl6b|chr10:128409597-128410096	0.322399493151604	.	.
chr10	128547478	128547977	chr10	128349568	128350067	Zc3h10|chr10:128349568-128350067	0.393654789014431	.	.
chr10	128547478	128547977	chr10	128409597	128410096	Zc3h10|chr10:128409597-128410096	0.602759601988293	.	.
chr10	128626582	128627081	chr10	128409597	128410096	Rps26|chr10:128409597-128410096	0.321460284013891	.	.
chr10	128626582	128627081	chr10	128805195	128805694	Rps26|chr10:128805195-128805694	0.375590790697084	.	.
chr10	128673679	128674178	chr10	128349568	128350067	Suox|chr10:128349568-128350067	0.3337533007074	.	.
chr10	128673679	128674178	chr10	128409597	128410096	Suox|chr10:128409597-128410096	0.428577951499651	.	.
chr10	128673679	128674178	chr10	128977436	128977935	Suox|chr10:128977436-128977935	0.353759513976625	.	.
chr10	128891038	128891537	chr10	128909639	128910138	Gdf11|chr10:128909639-128910138	0.352643455201395	.	.
chr11	3266213	3266712	chr11	3221479	3221978	Drg1|chr11:3221479-3221978	0.30170305803485	.	.
chr11	3266213	3266712	chr11	3386996	3387495	Drg1|chr11:3386996-3387495	0.299674714953589	.	.
chr11	3289366	3289865	chr11	3289935	3290434	Patz1|chr11:3289935-3290434	0.457519522128971	.	.
chr11	3289366	3289865	chr11	3347023	3347522	Patz1|chr11:3347023-3347522	0.396566765818164	.	.
chr11	3408986	3409485	chr11	3386996	3387495	Limk2|chr11:3386996-3387495	0.438758408713585	.	.
chr11	3452086	3452585	chr11	3123799	3124298	8430429K09Rik|chr11:3123799-3124298	0.55316453511911	.	.
chr11	3452086	3452585	chr11	3123799	3124298	Rnf185|chr11:3123799-3124298	0.55316453511911	.	.
chr11	3452086	3452585	chr11	3289935	3290434	8430429K09Rik|chr11:3289935-3290434	0.28130332693645	.	.
chr11	3452086	3452585	chr11	3289935	3290434	Rnf185|chr11:3289935-3290434	0.28130332693645	.	.
chr11	3452086	3452585	chr11	3347023	3347522	8430429K09Rik|chr11:3347023-3347522	0.318716761947445	.	.
chr11	3452086	3452585	chr11	3347023	3347522	Rnf185|chr11:3347023-3347522	0.318716761947445	.	.
chr11	3452086	3452585	chr11	3386996	3387495	8430429K09Rik|chr11:3386996-3387495	0.31888074990834	.	.
chr11	3452086	3452585	chr11	3386996	3387495	Rnf185|chr11:3386996-3387495	0.31888074990834	.	.
chr11	3514597	3515096	chr11	3371193	3371692	Selenom|chr11:3371193-3371692	0.341155559132194	.	.
chr11	3514597	3515096	chr11	3371193	3371692	Selenom|chr11:3371193-3371692	0.341155559132195	.	.
chr11	3648877	3649376	chr11	3289935	3290434	Morc2a|chr11:3289935-3290434	0.375776997173342	.	.
chr11	3648877	3649376	chr11	3289935	3290434	Tug1|chr11:3289935-3290434	0.375776997173342	.	.
chr11	3648877	3649376	chr11	3347023	3347522	Morc2a|chr11:3347023-3347522	0.369730051940221	.	.
chr11	3648877	3649376	chr11	3347023	3347522	Tug1|chr11:3347023-3347522	0.369730051940221	.	.
chr11	3648877	3649376	chr11	3371193	3371692	Morc2a|chr11:3371193-3371692	0.279437393515587	.	.
chr11	3648877	3649376	chr11	3371193	3371692	Tug1|chr11:3371193-3371692	0.279437393515587	.	.
chr11	3648877	3649376	chr11	3774253	3774752	Morc2a|chr11:3774253-3774752	0.422187103447348	.	.
chr11	3648877	3649376	chr11	3774253	3774752	Tug1|chr11:3774253-3774752	0.422187103447348	.	.
chr11	3863689	3864188	chr11	4121657	4122156	Osbp2|chr11:4121657-4122156	0.401667658902193	.	.
chr11	3894950	3895449	chr11	3761927	3762426	4921536K21Rik|chr11:3761927-3762426	0.503986754747126	.	.
chr11	3894950	3895449	chr11	3761927	3762426	Dusp18|chr11:3761927-3762426	0.503986754747126	.	.
chr11	3894950	3895449	chr11	4096446	4096945	4921536K21Rik|chr11:4096446-4096945	0.278614627107043	.	.
chr11	3894950	3895449	chr11	4096446	4096945	Dusp18|chr11:4096446-4096945	0.278614627107043	.	.
chr11	3913534	3914033	chr11	3761927	3762426	Slc35e4|chr11:3761927-3762426	0.33092362989127	.	.
chr11	3963478	3963977	chr11	4146376	4146875	Pes1|chr11:4146376-4146875	0.332957085678534	.	.
chr11	4134899	4135398	chr11	4121657	4122156	Rnf215|chr11:4121657-4122156	0.383747626440405	.	.
chr11	4160019	4160518	chr11	4069578	4070077	Ccdc157|chr11:4069578-4070077	0.40903213284273	.	.
chr11	4160019	4160518	chr11	4069578	4070077	Ccdc157|chr11:4069578-4070077	0.409032132842731	.	.
chr11	4160019	4160518	chr11	4069578	4070077	Sf3a1|chr11:4069578-4070077	0.40903213284273	.	.
chr11	4160019	4160518	chr11	4069578	4070077	Sf3a1|chr11:4069578-4070077	0.409032132842731	.	.
chr11	4160019	4160518	chr11	4096446	4096945	Ccdc157|chr11:4096446-4096945	0.277976501990539	.	.
chr11	4160019	4160518	chr11	4096446	4096945	Sf3a1|chr11:4096446-4096945	0.277976501990539	.	.
chr11	4186479	4186978	chr11	4069578	4070077	Tbc1d10a|chr11:4069578-4070077	0.378957089362369	.	.
chr11	4186479	4186978	chr11	4096446	4096945	Tbc1d10a|chr11:4096446-4096945	0.401529953537638	.	.
chr11	4637405	4637904	chr11	4931125	4931624	Ascc2|chr11:4931125-4931624	0.352625027687599	.	.
chr11	4637938	4638437	chr11	4931125	4931624	Ascc2|chr11:4931125-4931624	0.301597265315154	.	.
chr11	4873773	4874272	chr11	4826098	4826597	Nipsnap1|chr11:4826098-4826597	0.506777905771838	.	.
chr11	4947019	4947518	chr11	4826098	4826597	Nefh|chr11:4826098-4826597	0.280390685501139	.	.
chr11	4947846	4948345	chr11	5244006	5244505	Nefh|chr11:5244006-5244505	0.290496000732437	.	.
chr11	5762152	5762651	chr11	5707491	5707990	Urgcp|chr11:5707491-5707990	0.376544515149794	.	.
chr11	5762152	5762651	chr11	5740921	5741420	Urgcp|chr11:5740921-5741420	0.277259456732472	.	.
chr11	5837806	5838305	chr11	5707491	5707990	Polm|chr11:5707491-5707990	0.478751967755767	.	.
chr11	5837806	5838305	chr11	5740921	5741420	Polm|chr11:5740921-5741420	0.412765026870283	.	.
chr11	5878079	5878578	chr11	5901921	5902420	Pold2|chr11:5901921-5902420	0.344371937474246	.	.
chr11	5878079	5878578	chr11	5912555	5913054	Pold2|chr11:5912555-5913054	0.362973601526347	.	.
chr11	5878079	5878578	chr11	6050005	6050504	Pold2|chr11:6050005-6050504	0.47918260933092	.	.
chr11	5949860	5950359	chr11	6187730	6188229	Gck|chr11:6187730-6188229	0.392733727308467	.	.
chr11	5955521	5956020	chr11	5912555	5913054	Ykt6|chr11:5912555-5913054	0.297495131425879	.	.
chr11	6065410	6065909	chr11	5912555	5913054	Camk2b|chr11:5912555-5913054	0.500014121324175	.	.
chr11	6065410	6065909	chr11	6187730	6188229	Camk2b|chr11:6187730-6188229	0.353075111790549	.	.
chr11	6274682	6275181	chr11	6568865	6569364	Tmed4|chr11:6568865-6569364	0.302830895915829	.	.
chr11	6291660	6292159	chr11	6187730	6188229	Ogdh|chr11:6187730-6188229	0.346544773781873	.	.
chr11	6291660	6292159	chr11	6406154	6406653	Ogdh|chr11:6406154-6406653	0.294698649394554	.	.
chr11	6388567	6389066	chr11	6568865	6569364	Zmiz2|chr11:6568865-6569364	0.323067919265468	.	.
chr11	6389069	6389568	chr11	6568865	6569364	Zmiz2|chr11:6568865-6569364	0.35817583802237	.	.
chr11	6415494	6415993	chr11	6187730	6188229	Ppia|chr11:6187730-6188229	0.388049278236344	.	.
chr11	6416022	6416521	chr11	6187730	6188229	Ppia|chr11:6187730-6188229	0.303892259506316	.	.
chr11	6444307	6444806	chr11	6580298	6580797	H2afv|chr11:6580298-6580797	0.339763820254905	.	.
chr11	6475236	6475735	chr11	6000282	6000781	Gm11973|chr11:6000282-6000781	0.357272398788654	.	.
chr11	6475236	6475735	chr11	6000282	6000781	Purb|chr11:6000282-6000781	0.357272398788654	.	.
chr11	6475236	6475735	chr11	6406154	6406653	Gm11973|chr11:6406154-6406653	0.281869051738288	.	.
chr11	6475236	6475735	chr11	6406154	6406653	Purb|chr11:6406154-6406653	0.281869051738288	.	.
chr11	6475919	6476418	chr11	6580298	6580797	Gm11973|chr11:6580298-6580797	0.368130244556141	.	.
chr11	6475919	6476418	chr11	6580298	6580797	Purb|chr11:6580298-6580797	0.368130244556141	.	.
chr11	6528620	6529119	chr11	6568865	6569364	Snhg15|chr11:6568865-6569364	0.333599786647064	.	.
chr11	6528620	6529119	chr11	6580298	6580797	Snhg15|chr11:6580298-6580797	0.429152096645411	.	.
chr11	6546638	6547137	chr11	6317378	6317877	Ccm2|chr11:6317378-6317877	0.276988326121517	.	.
chr11	6546638	6547137	chr11	6812086	6812585	Ccm2|chr11:6812086-6812585	0.500229263820462	.	.
chr11	6546638	6547137	chr11	6964411	6964910	Ccm2|chr11:6964411-6964910	0.298367332042323	.	.
chr11	7214162	7214661	chr11	7237632	7238131	Igfbp3|chr11:7237632-7238131	0.277440303562813	.	.
chr11	8663770	8664269	chr11	8804089	8804588	Tns3|chr11:8804089-8804588	0.424015735922621	.	.
chr11	8664329	8664828	chr11	8804089	8804588	Tns3|chr11:8804089-8804588	0.69218138661947	.	.
chr11	9010962	9011461	chr11	8804089	8804588	Hus1|chr11:8804089-8804588	0.339004109132699	.	.
chr11	9048265	9048764	chr11	8804089	8804588	Gm11992|chr11:8804089-8804588	0.421740065665289	.	.
chr11	9048265	9048764	chr11	8804089	8804588	Sun3|chr11:8804089-8804588	0.421740065665289	.	.
chr11	9048265	9048764	chr11	9301096	9301595	Gm11992|chr11:9301096-9301595	0.326191186350668	.	.
chr11	9048265	9048764	chr11	9301096	9301595	Sun3|chr11:9301096-9301595	0.326191186350668	.	.
chr11	11461833	11462332	chr11	11748596	11749095	Spata48|chr11:11748596-11749095	0.327383280013023	.	.
chr11	11461833	11462332	chr11	11748596	11749095	Zpbp|chr11:11748596-11749095	0.327383280013023	.	.
chr11	11808722	11809221	chr11	11748596	11749095	Fignl1|chr11:11748596-11749095	0.378464902060365	.	.
chr11	11808722	11809221	chr11	11890173	11890672	Fignl1|chr11:11890173-11890672	0.385308804912827	.	.
chr11	11808722	11809221	chr11	12073313	12073812	Fignl1|chr11:12073313-12073812	0.328717189790033	.	.
chr11	11867820	11868319	chr11	12026627	12027126	1700042O10Rik|chr11:12026627-12027126	0.279827137166023	.	.
chr11	12464705	12465204	chr11	12384785	12385284	Cobl|chr11:12384785-12385284	0.480278017651557	.	.
chr11	16507927	16508426	chr11	16886195	16886694	Sec61g|chr11:16886195-16886694	0.489105061987714	.	.
[truncated: 16,145 more rows]
