# Supplementary material for: Single-cell analysis of chromatin accessibility in the adult mouse brain
Source: Nature. 2023 Dec 13;624(7991):378–89. doi: 10.1038/s41586-023-06824-9 (PMC10719105; doi:10.1038/s41586-023-06824-9)
Supplement: Supplementary file 3 — Supplementary Tables 1–25 and their legends. [file 41586_2023_6824_MOESM3_ESM.zip › 2023-03-05453B-s3/SI Tables/SI Table 13 Summary of all the gene-cCRE correlations/sa2subclass.BAM_NN.pdc.bedpe]

chr1	4807592	4808091	chr1	4774806	4775305	Lypla1|chr1:4774806-4775305	0.136470906822048	.	.
chr1	9630048	9630547	chr1	9876801	9877300	2610203C22Rik|chr1:9876801-9877300	0.109268553008874	.	.
chr1	9630048	9630547	chr1	9991699	9992198	2610203C22Rik|chr1:9991699-9992198	0.0824234436292892	.	.
chr1	9700259	9700758	chr1	9602243	9602742	Mybl1|chr1:9602243-9602742	0.0975506314992029	.	.
chr1	9700259	9700758	chr1	9769510	9770009	Mybl1|chr1:9769510-9770009	0.146628951223461	.	.
chr1	9700259	9700758	chr1	9772700	9773199	Mybl1|chr1:9772700-9773199	0.119193589755043	.	.
chr1	9700259	9700758	chr1	9858593	9859092	Mybl1|chr1:9858593-9859092	0.0859915459826025	.	.
chr1	9748256	9748755	chr1	9597352	9597851	1700034P13Rik|chr1:9597352-9597851	0.099341807825564	.	.
chr1	9748256	9748755	chr1	9597352	9597851	Vcpip1|chr1:9597352-9597851	0.099341807825564	.	.
chr1	9748256	9748755	chr1	9731278	9731777	1700034P13Rik|chr1:9731278-9731777	0.105611352761098	.	.
chr1	9748256	9748755	chr1	9731278	9731777	Vcpip1|chr1:9731278-9731777	0.105611352761098	.	.
chr1	9748256	9748755	chr1	9876801	9877300	1700034P13Rik|chr1:9876801-9877300	0.0804354083246308	.	.
chr1	9748256	9748755	chr1	9876801	9877300	Vcpip1|chr1:9876801-9877300	0.0804354083246308	.	.
chr1	9798078	9798577	chr1	9593680	9594179	Sgk3|chr1:9593680-9594179	0.139725378321915	.	.
chr1	9798078	9798577	chr1	9798873	9799372	Sgk3|chr1:9798873-9799372	0.100314997765523	.	.
chr1	9798078	9798577	chr1	9857494	9857993	Sgk3|chr1:9857494-9857993	0.140104977855228	.	.
chr1	9943920	9944419	chr1	10003206	10003705	Snhg6|chr1:10003206-10003705	0.112588980667538	.	.
chr1	9943920	9944419	chr1	9593680	9594179	Snhg6|chr1:9593680-9594179	0.151674078619142	.	.
chr1	9943920	9944419	chr1	9798873	9799372	Snhg6|chr1:9798873-9799372	0.2365302922724	.	.
chr1	9968004	9968503	chr1	10105131	10105630	Tcf24|chr1:10105131-10105630	0.117855845461388	.	.
chr1	9968004	9968503	chr1	9772700	9773199	Tcf24|chr1:9772700-9773199	0.200485534783735	.	.
chr1	9968004	9968503	chr1	9857494	9857993	Tcf24|chr1:9857494-9857993	0.082377445817348	.	.
chr1	9968004	9968503	chr1	9859187	9859686	Tcf24|chr1:9859187-9859686	0.171284852668581	.	.
chr1	9968004	9968503	chr1	9876801	9877300	Tcf24|chr1:9876801-9877300	0.208026575799258	.	.
chr1	10037697	10038196	chr1	10280097	10280596	Cops5|chr1:10280097-10280596	0.199840155665375	.	.
chr1	10037697	10038196	chr1	10280097	10280596	Cspp1|chr1:10280097-10280596	0.199840155665375	.	.
chr1	10037697	10038196	chr1	9798873	9799372	Cops5|chr1:9798873-9799372	0.0864114552082085	.	.
chr1	10037697	10038196	chr1	9798873	9799372	Cspp1|chr1:9798873-9799372	0.0864114552082085	.	.
chr1	10037697	10038196	chr1	9893046	9893545	Cops5|chr1:9893046-9893545	0.087739726397812	.	.
chr1	10037697	10038196	chr1	9893046	9893545	Cspp1|chr1:9893046-9893545	0.087739726397812	.	.
chr1	10232855	10233354	chr1	10280097	10280596	Arfgef1|chr1:10280097-10280596	0.153851753289702	.	.
chr1	10232855	10233354	chr1	9804481	9804980	Arfgef1|chr1:9804481-9804980	0.145681375990238	.	.
chr1	10232855	10233354	chr1	9859187	9859686	Arfgef1|chr1:9859187-9859686	0.108946049116515	.	.
chr1	13372876	13373375	chr1	13372290	13372789	Ncoa2|chr1:13372290-13372789	0.255430599982929	.	.
chr1	13372876	13373375	chr1	13647867	13648366	Ncoa2|chr1:13647867-13648366	0.115834549933478	.	.
chr1	13373516	13374015	chr1	13372290	13372789	Ncoa2|chr1:13372290-13372789	0.135398293872306	.	.
chr1	13373516	13374015	chr1	13649569	13650068	Ncoa2|chr1:13649569-13650068	0.0961584912693338	.	.
chr1	13589563	13590062	chr1	13256170	13256669	Tram1|chr1:13256170-13256669	0.105458478082015	.	.
chr1	13589563	13590062	chr1	13426757	13427256	Tram1|chr1:13426757-13427256	0.151424007348904	.	.
chr1	13589563	13590062	chr1	13513664	13514163	Tram1|chr1:13513664-13514163	0.109346559372409	.	.
chr1	13589563	13590062	chr1	13647867	13648366	Tram1|chr1:13647867-13648366	0.0896796423155671	.	.
chr1	13660314	13660813	chr1	13647867	13648366	Lactb2|chr1:13647867-13648366	0.103500721191229	.	.
chr1	16519035	16519534	chr1	16504852	16505351	Stau2|chr1:16504852-16505351	0.218981075155624	.	.
chr1	16519035	16519534	chr1	16702758	16703257	Stau2|chr1:16702758-16703257	0.156215767117755	.	.
chr1	16619102	16619601	chr1	16702758	16703257	Ube2w|chr1:16702758-16703257	0.0928844289956845	.	.
chr1	16657258	16657757	chr1	16702758	16703257	D030040B21Rik|chr1:16702758-16703257	0.0825286449367794	.	.
chr1	16657258	16657757	chr1	16702758	16703257	Eloc|chr1:16702758-16703257	0.0825286449367794	.	.
chr1	16664905	16665404	chr1	16702758	16703257	Tmem70|chr1:16702758-16703257	0.106607603480124	.	.
chr1	16665581	16666080	chr1	16747229	16747728	Tmem70|chr1:16747229-16747728	0.0943441363180371	.	.
chr1	16687901	16688400	chr1	16747229	16747728	Ly96|chr1:16747229-16747728	0.0902368657847759	.	.
chr1	20890311	20890810	chr1	21035846	21036345	6720483E21Rik|chr1:21035846-21036345	0.162882457871736	.	.
chr1	20890311	20890810	chr1	21035846	21036345	Paqr8|chr1:21035846-21036345	0.162882457871736	.	.
chr1	20951400	20951899	chr1	20507817	20508316	Efhc1|chr1:20507817-20508316	0.0809099422455649	.	.
chr1	20951400	20951899	chr1	20507817	20508316	Efhc1|chr1:20507817-20508316	0.080909942245565	.	.
chr1	20951400	20951899	chr1	21166203	21166702	Efhc1|chr1:21166203-21166702	0.137842246108627	.	.
chr1	21218543	21219042	chr1	21166203	21166702	Tmem14a|chr1:21166203-21166702	0.167074042780357	.	.
chr1	23762292	23762791	chr1	23762798	23763297	B3gat2|chr1:23762798-23763297	0.287974865703451	.	.
chr1	23922128	23922627	chr1	24248229	24248728	Smap1|chr1:24248229-24248728	0.148367139438702	.	.
chr1	24005456	24005955	chr1	23762798	23763297	Sdhaf4|chr1:23762798-23763297	0.145015211927282	.	.
chr1	24005456	24005955	chr1	23867272	23867771	Sdhaf4|chr1:23867272-23867771	0.138355400461353	.	.
chr1	24005456	24005955	chr1	23983046	23983545	Sdhaf4|chr1:23983046-23983545	0.138103656633312	.	.
chr1	24099649	24100148	chr1	23983046	23983545	Fam135a|chr1:23983046-23983545	0.0808958295553286	.	.
chr1	24100186	24100685	chr1	23983046	23983545	Fam135a|chr1:23983046-23983545	0.088863729825836	.	.
chr1	24100186	24100685	chr1	24469487	24469986	Fam135a|chr1:24469487-24469986	0.14659494032107	.	.
chr1	24678265	24678764	chr1	24613347	24613846	Lmbrd1|chr1:24613347-24613846	0.0993472649833267	.	.
chr1	24678265	24678764	chr1	24615721	24616220	Lmbrd1|chr1:24615721-24616220	0.123524509806501	.	.
chr1	33814360	33814859	chr1	33502331	33502830	Zfp451|chr1:33502331-33502830	0.126090878995341	.	.
chr1	33814360	33814859	chr1	33511246	33511745	Zfp451|chr1:33511246-33511745	0.198597226570413	.	.
chr1	34433080	34433579	chr1	34312114	34312613	Gm37233|chr1:34312114-34312613	0.10161966537891	.	.
chr1	34433080	34433579	chr1	34315409	34315908	Gm37233|chr1:34315409-34315908	0.0813093828594755	.	.
chr1	34433080	34433579	chr1	34434650	34435149	Gm37233|chr1:34434650-34435149	0.13136119827565	.	.
chr1	34433080	34433579	chr1	34462689	34463188	Gm37233|chr1:34462689-34463188	0.152795576328881	.	.
chr1	34433080	34433579	chr1	34464542	34465041	Gm37233|chr1:34464542-34465041	0.190265046852568	.	.
chr1	34433080	34433579	chr1	34511013	34511512	Gm37233|chr1:34511013-34511512	0.2031340799948	.	.
chr1	34433080	34433579	chr1	34716389	34716888	Gm37233|chr1:34716389-34716888	0.176424164551837	.	.
chr1	34439491	34439990	chr1	34290201	34290700	Ccdc115|chr1:34290201-34290700	0.115800710942157	.	.
chr1	34439491	34439990	chr1	34290201	34290700	Imp4|chr1:34290201-34290700	0.115800710942157	.	.
chr1	34439491	34439990	chr1	34511013	34511512	Ccdc115|chr1:34511013-34511512	0.158891775017236	.	.
chr1	34439491	34439990	chr1	34511013	34511512	Imp4|chr1:34511013-34511512	0.158891775017236	.	.
chr1	34459438	34459937	chr1	34312114	34312613	Ptpn18|chr1:34312114-34312613	0.08397488480998	.	.
chr1	34459438	34459937	chr1	34315409	34315908	Ptpn18|chr1:34315409-34315908	0.105526510478643	.	.
chr1	34459438	34459937	chr1	34389546	34390045	Ptpn18|chr1:34389546-34390045	0.140073666444814	.	.
chr1	34459438	34459937	chr1	34715738	34716237	Ptpn18|chr1:34715738-34716237	0.150892327858712	.	.
chr1	34472597	34473096	chr1	34312114	34312613	Gm28417|chr1:34312114-34312613	0.271219490010736	.	.
chr1	34472597	34473096	chr1	34315409	34315908	Gm28417|chr1:34315409-34315908	0.287727018714261	.	.
chr1	34472597	34473096	chr1	34389546	34390045	Gm28417|chr1:34389546-34390045	0.201856195937835	.	.
chr1	34472597	34473096	chr1	34464542	34465041	Gm28417|chr1:34464542-34465041	0.0842216054903118	.	.
chr1	34472597	34473096	chr1	34522129	34522628	Gm28417|chr1:34522129-34522628	0.114285918147851	.	.
chr1	34472597	34473096	chr1	34715738	34716237	Gm28417|chr1:34715738-34716237	0.170868983877193	.	.
chr1	34472597	34473096	chr1	34716389	34716888	Gm28417|chr1:34716389-34716888	0.178650214549715	.	.
chr1	34485782	34486281	chr1	34290201	34290700	4930568A12Rik|chr1:34290201-34290700	0.0924438809929087	.	.
chr1	34801460	34801959	chr1	34715738	34716237	Arhgef4|chr1:34715738-34716237	0.0873920013288835	.	.
chr1	34842804	34843303	chr1	34511013	34511512	Fam168b|chr1:34511013-34511512	0.161533337161904	.	.
chr1	34842804	34843303	chr1	34823304	34823803	Fam168b|chr1:34823304-34823803	0.0962333333785418	.	.
chr1	34849768	34850267	chr1	34827924	34828423	Plekhb2|chr1:34827924-34828423	0.109466550748517	.	.
chr1	36068061	36068560	chr1	36052573	36053072	Hs6st1|chr1:36052573-36053072	0.167758950762277	.	.
chr1	36068061	36068560	chr1	36064836	36065335	Hs6st1|chr1:36064836-36065335	0.18874186713051	.	.
chr1	36068061	36068560	chr1	36082142	36082641	Hs6st1|chr1:36082142-36082641	0.191704832443636	.	.
chr1	36068061	36068560	chr1	36133570	36134069	Hs6st1|chr1:36133570-36134069	0.1379598587301	.	.
chr1	36068061	36068560	chr1	36461741	36462240	Hs6st1|chr1:36461741-36462240	0.104258873554029	.	.
chr1	36244101	36244600	chr1	36058723	36059222	Uggt1|chr1:36058723-36059222	0.193515599111775	.	.
chr1	36244101	36244600	chr1	36064836	36065335	Uggt1|chr1:36064836-36065335	0.165210239195349	.	.
chr1	36244101	36244600	chr1	36133570	36134069	Uggt1|chr1:36133570-36134069	0.122629149251135	.	.
chr1	36244101	36244600	chr1	36252765	36253264	Uggt1|chr1:36252765-36253264	0.138517293104561	.	.
chr1	36244101	36244600	chr1	36262055	36262554	Uggt1|chr1:36262055-36262554	0.0881018867166644	.	.
chr1	36244101	36244600	chr1	36264090	36264589	Uggt1|chr1:36264090-36264589	0.172036618595786	.	.
chr1	36244101	36244600	chr1	36270631	36271130	Uggt1|chr1:36270631-36271130	0.202868302179721	.	.
chr1	36244101	36244600	chr1	36461741	36462240	Uggt1|chr1:36461741-36462240	0.117537981406195	.	.
chr1	36307414	36307913	chr1	36064836	36065335	Arid5a|chr1:36064836-36065335	0.127133817691392	.	.
chr1	36307414	36307913	chr1	36270631	36271130	Arid5a|chr1:36270631-36271130	0.104492734259464	.	.
chr1	36307414	36307913	chr1	36279162	36279661	Arid5a|chr1:36279162-36279661	0.08569954662148	.	.
chr1	36307414	36307913	chr1	36508217	36508716	Arid5a|chr1:36508217-36508716	0.159826676342093	.	.
chr1	36307414	36307913	chr1	36596012	36596511	Arid5a|chr1:36596012-36596511	0.123109392070856	.	.
chr1	36307976	36308475	chr1	36038715	36039214	Arid5a|chr1:36038715-36039214	0.19338936559149	.	.
chr1	36307976	36308475	chr1	36058723	36059222	Arid5a|chr1:36058723-36059222	0.180252472339809	.	.
chr1	36307976	36308475	chr1	36082142	36082641	Arid5a|chr1:36082142-36082641	0.158863651498623	.	.
chr1	36307976	36308475	chr1	36133570	36134069	Arid5a|chr1:36133570-36134069	0.229887727760178	.	.
chr1	36307976	36308475	chr1	36279162	36279661	Arid5a|chr1:36279162-36279661	0.108624210155177	.	.
chr1	36307976	36308475	chr1	36461741	36462240	Arid5a|chr1:36461741-36462240	0.0811319956759605	.	.
chr1	36307976	36308475	chr1	36508217	36508716	Arid5a|chr1:36508217-36508716	0.212006942875664	.	.
chr1	36307976	36308475	chr1	36573793	36574292	Arid5a|chr1:36573793-36574292	0.123759218085502	.	.
chr1	36307976	36308475	chr1	36604247	36604746	Arid5a|chr1:36604247-36604746	0.098741236413455	.	.
chr1	36307976	36308475	chr1	36604247	36604746	Arid5a|chr1:36604247-36604746	0.0987412364134551	.	.
chr1	36307976	36308475	chr1	36614563	36615062	Arid5a|chr1:36614563-36615062	0.0844417141155465	.	.
chr1	36307976	36308475	chr1	36673064	36673563	Arid5a|chr1:36673064-36673563	0.08108136455586	.	.
chr1	36368438	36368937	chr1	36052573	36053072	Kansl3|chr1:36052573-36053072	0.0861365841377616	.	.
chr1	36368438	36368937	chr1	36133570	36134069	Kansl3|chr1:36133570-36134069	0.0933155193489672	.	.
chr1	36368438	36368937	chr1	36230860	36231359	Kansl3|chr1:36230860-36231359	0.18245608294087	.	.
chr1	36368438	36368937	chr1	36252765	36253264	Kansl3|chr1:36252765-36253264	0.158524225396739	.	.
chr1	36368438	36368937	chr1	36262055	36262554	Kansl3|chr1:36262055-36262554	0.170562380183764	.	.
chr1	36368438	36368937	chr1	36508217	36508716	Kansl3|chr1:36508217-36508716	0.110570160671462	.	.
chr1	36368438	36368937	chr1	36573793	36574292	Kansl3|chr1:36573793-36574292	0.148696801481901	.	.
chr1	36368438	36368937	chr1	36604247	36604746	Kansl3|chr1:36604247-36604746	0.144826291124096	.	.
chr1	36368963	36369462	chr1	36133570	36134069	Kansl3|chr1:36133570-36134069	0.215360219688541	.	.
chr1	36368963	36369462	chr1	36230860	36231359	Kansl3|chr1:36230860-36231359	0.0824332169625083	.	.
chr1	36368963	36369462	chr1	36461741	36462240	Kansl3|chr1:36461741-36462240	0.114260833885645	.	.
chr1	36368963	36369462	chr1	36508217	36508716	Kansl3|chr1:36508217-36508716	0.13628095701362	.	.
chr1	36368963	36369462	chr1	36573793	36574292	Kansl3|chr1:36573793-36574292	0.157629320586146	.	.
chr1	36368963	36369462	chr1	36604247	36604746	Kansl3|chr1:36604247-36604746	0.0901028827606279	.	.
chr1	36445084	36445583	chr1	36064836	36065335	Lman2l|chr1:36064836-36065335	0.130494797290362	.	.
chr1	36445084	36445583	chr1	36264090	36264589	Lman2l|chr1:36264090-36264589	0.110967406691861	.	.
chr1	36445084	36445583	chr1	36556392	36556891	Lman2l|chr1:36556392-36556891	0.150138022257895	.	.
chr1	36445084	36445583	chr1	36580272	36580771	Lman2l|chr1:36580272-36580771	0.122426598269301	.	.
chr1	36471319	36471818	chr1	36052573	36053072	Cnnm4|chr1:36052573-36053072	0.121119867118457	.	.
chr1	36471319	36471818	chr1	36064836	36065335	Cnnm4|chr1:36064836-36065335	0.0933345214795302	.	.
chr1	36471319	36471818	chr1	36162600	36163099	Cnnm4|chr1:36162600-36163099	0.101877016221534	.	.
chr1	36471319	36471818	chr1	36270631	36271130	Cnnm4|chr1:36270631-36271130	0.181529235136672	.	.
chr1	36471319	36471818	chr1	36461741	36462240	Cnnm4|chr1:36461741-36462240	0.0865324340172184	.	.
chr1	36471319	36471818	chr1	36508217	36508716	Cnnm4|chr1:36508217-36508716	0.0861867264017884	.	.
chr1	36471319	36471818	chr1	36556392	36556891	Cnnm4|chr1:36556392-36556891	0.104089103688834	.	.
chr1	36471319	36471818	chr1	36571530	36572029	Cnnm4|chr1:36571530-36572029	0.099429276955513	.	.
chr1	36471319	36471818	chr1	36596012	36596511	Cnnm4|chr1:36596012-36596511	0.1637139392416	.	.
chr1	36511549	36512048	chr1	36270631	36271130	Cnnm3|chr1:36270631-36271130	0.0827309935405489	.	.
chr1	36511549	36512048	chr1	36461741	36462240	Cnnm3|chr1:36461741-36462240	0.0961664002108802	.	.
chr1	36511549	36512048	chr1	36508217	36508716	Cnnm3|chr1:36508217-36508716	0.181649753631307	.	.
chr1	36511549	36512048	chr1	36556392	36556891	Cnnm3|chr1:36556392-36556891	0.288380760618136	.	.
chr1	36511549	36512048	chr1	36573793	36574292	Cnnm3|chr1:36573793-36574292	0.147443301295581	.	.
chr1	36511549	36512048	chr1	36596012	36596511	Cnnm3|chr1:36596012-36596511	0.223147887318432	.	.
chr1	36511549	36512048	chr1	36604247	36604746	Cnnm3|chr1:36604247-36604746	0.100489320723468	.	.
chr1	36547105	36547604	chr1	36270631	36271130	Ankrd39|chr1:36270631-36271130	0.156352023890616	.	.
chr1	36547105	36547604	chr1	36279162	36279661	Ankrd39|chr1:36279162-36279661	0.140366663078079	.	.
chr1	36547105	36547604	chr1	36508217	36508716	Ankrd39|chr1:36508217-36508716	0.139836255709092	.	.
chr1	36547105	36547604	chr1	36573793	36574292	Ankrd39|chr1:36573793-36574292	0.208080244020402	.	.
chr1	36547105	36547604	chr1	36596012	36596511	Ankrd39|chr1:36596012-36596511	0.138193412476402	.	.
chr1	36547105	36547604	chr1	36604247	36604746	Ankrd39|chr1:36604247-36604746	0.122499619325103	.	.
chr1	36547105	36547604	chr1	36614563	36615062	Ankrd39|chr1:36614563-36615062	0.12135965944516	.	.
chr1	36547105	36547604	chr1	36684036	36684535	Ankrd39|chr1:36684036-36684535	0.11052277365607	.	.
chr1	36557336	36557835	chr1	36262055	36262554	D430040D24Rik|chr1:36262055-36262554	0.134580338209455	.	.
chr1	36557336	36557835	chr1	36262055	36262554	Sema4c|chr1:36262055-36262554	0.134580338209455	.	.
chr1	36557336	36557835	chr1	36264090	36264589	D430040D24Rik|chr1:36264090-36264589	0.126979266769931	.	.
chr1	36557336	36557835	chr1	36264090	36264589	Sema4c|chr1:36264090-36264589	0.126979266769931	.	.
chr1	36557336	36557835	chr1	36270631	36271130	D430040D24Rik|chr1:36270631-36271130	0.151598565247139	.	.
chr1	36557336	36557835	chr1	36270631	36271130	Sema4c|chr1:36270631-36271130	0.151598565247139	.	.
chr1	36557336	36557835	chr1	36461741	36462240	D430040D24Rik|chr1:36461741-36462240	0.122769513963285	.	.
chr1	36557336	36557835	chr1	36461741	36462240	Sema4c|chr1:36461741-36462240	0.122769513963285	.	.
chr1	36557336	36557835	chr1	36556392	36556891	D430040D24Rik|chr1:36556392-36556891	0.12886342753838	.	.
chr1	36557336	36557835	chr1	36556392	36556891	Sema4c|chr1:36556392-36556891	0.12886342753838	.	.
chr1	36557336	36557835	chr1	36571530	36572029	D430040D24Rik|chr1:36571530-36572029	0.128610819545739	.	.
chr1	36557336	36557835	chr1	36571530	36572029	Sema4c|chr1:36571530-36572029	0.128610819545739	.	.
chr1	36557336	36557835	chr1	36573793	36574292	D430040D24Rik|chr1:36573793-36574292	0.0954908992071508	.	.
chr1	36557336	36557835	chr1	36573793	36574292	Sema4c|chr1:36573793-36574292	0.0954908992071508	.	.
chr1	36557336	36557835	chr1	36596012	36596511	D430040D24Rik|chr1:36596012-36596511	0.140635685731461	.	.
chr1	36557336	36557835	chr1	36596012	36596511	Sema4c|chr1:36596012-36596511	0.140635685731461	.	.
chr1	36691240	36691739	chr1	36461741	36462240	Cox5b|chr1:36461741-36462240	0.0952114194289772	.	.
chr1	36691240	36691739	chr1	36508217	36508716	Cox5b|chr1:36508217-36508716	0.100218725517691	.	.
chr1	36691240	36691739	chr1	36573793	36574292	Cox5b|chr1:36573793-36574292	0.127032271924625	.	.
chr1	36691240	36691739	chr1	36580272	36580771	Cox5b|chr1:36580272-36580771	0.0911992314195059	.	.
chr1	36691240	36691739	chr1	36604247	36604746	Cox5b|chr1:36604247-36604746	0.149345160811966	.	.
chr1	36709882	36710381	chr1	36264090	36264589	4933424G06Rik|chr1:36264090-36264589	0.11825288807868	.	.
chr1	36709882	36710381	chr1	36270631	36271130	4933424G06Rik|chr1:36270631-36271130	0.092467374061775	.	.
chr1	36709882	36710381	chr1	36279162	36279661	4933424G06Rik|chr1:36279162-36279661	0.148413402326068	.	.
chr1	36709882	36710381	chr1	36571530	36572029	4933424G06Rik|chr1:36571530-36572029	0.16466278372781	.	.
chr1	36709882	36710381	chr1	36573793	36574292	4933424G06Rik|chr1:36573793-36574292	0.0908393867347031	.	.
chr1	36709882	36710381	chr1	36580272	36580771	4933424G06Rik|chr1:36580272-36580771	0.131651610726251	.	.
chr1	36709882	36710381	chr1	36684036	36684535	4933424G06Rik|chr1:36684036-36684535	0.0962079276517914	.	.
chr1	37299595	37300094	chr1	37308529	37309028	Inpp4a|chr1:37308529-37309028	0.0810747835167831	.	.
chr1	37299595	37300094	chr1	37314938	37315437	Inpp4a|chr1:37314938-37315437	0.108404050767907	.	.
chr1	37299595	37300094	chr1	37357416	37357915	Inpp4a|chr1:37357416-37357915	0.0976827659393548	.	.
chr1	37299595	37300094	chr1	37474010	37474509	Inpp4a|chr1:37474010-37474509	0.0805034609351049	.	.
chr1	37300101	37300600	chr1	37308529	37309028	Inpp4a|chr1:37308529-37309028	0.0878657335571208	.	.
chr1	37300101	37300600	chr1	37314938	37315437	Inpp4a|chr1:37314938-37315437	0.161470292996248	.	.
chr1	37429877	37430376	chr1	37307967	37308466	Coa5|chr1:37307967-37308466	0.22245674035459	.	.
chr1	37429877	37430376	chr1	37307967	37308466	Unc50|chr1:37307967-37308466	0.22245674035459	.	.
chr1	37540354	37540853	chr1	37602232	37602731	Mgat4a|chr1:37602232-37602731	0.0857990960224442	.	.
chr1	37540354	37540853	chr1	37605633	37606132	Mgat4a|chr1:37605633-37606132	0.103802314951519	.	.
chr1	37540864	37541363	chr1	37504981	37505480	Mgat4a|chr1:37504981-37505480	0.163013372713392	.	.
chr1	37540864	37541363	chr1	37602232	37602731	Mgat4a|chr1:37602232-37602731	0.184664017967697	.	.
chr1	37864699	37865198	chr1	37504981	37505480	Gm26805|chr1:37504981-37505480	0.131466432832036	.	.
chr1	37864699	37865198	chr1	37602232	37602731	Gm26805|chr1:37602232-37602731	0.22821840181713	.	.
chr1	37864699	37865198	chr1	37639092	37639591	Gm26805|chr1:37639092-37639591	0.107481311847916	.	.
chr1	37864699	37865198	chr1	38012097	38012596	Gm26805|chr1:38012097-38012596	0.0959818262609179	.	.
chr1	37865263	37865762	chr1	37586074	37586573	Gm26805|chr1:37586074-37586573	0.113237803860966	.	.
chr1	37865263	37865762	chr1	37586074	37586573	Tsga10|chr1:37586074-37586573	0.113237803860966	.	.
chr1	37865263	37865762	chr1	37639092	37639591	Gm26805|chr1:37639092-37639591	0.0915736231831236	.	.
chr1	37865263	37865762	chr1	37639092	37639591	Tsga10|chr1:37639092-37639591	0.0915736231831236	.	.
chr1	37865263	37865762	chr1	38121598	38122097	Gm26805|chr1:38121598-38122097	0.146395174512365	.	.
chr1	37865263	37865762	chr1	38121598	38122097	Tsga10|chr1:38121598-38122097	0.146395174512365	.	.
chr1	37871955	37872454	chr1	37639092	37639591	Lipt1|chr1:37639092-37639591	0.278824665994855	.	.
chr1	37997082	37997581	chr1	37504981	37505480	Eif5b|chr1:37504981-37505480	0.206131994095835	.	.
chr1	37997082	37997581	chr1	37504981	37505480	Txndc9|chr1:37504981-37505480	0.206131994095835	.	.
chr1	37997778	37998277	chr1	38011596	38012095	Eif5b|chr1:38011596-38012095	0.0806056732488311	.	.
chr1	37997778	37998277	chr1	38011596	38012095	Eif5b|chr1:38011596-38012095	0.0806056732488312	.	.
chr1	37997778	37998277	chr1	38011596	38012095	Txndc9|chr1:38011596-38012095	0.0806056732488311	.	.
chr1	37997778	37998277	chr1	38011596	38012095	Txndc9|chr1:38011596-38012095	0.0806056732488312	.	.
chr1	38129526	38130025	chr1	38012097	38012596	Rev1|chr1:38012097-38012596	0.266141894996988	.	.
chr1	39367561	39368060	chr1	39468915	39469414	Rpl31|chr1:39468915-39469414	0.109119182371217	.	.
chr1	39478529	39479028	chr1	39313825	39314324	Tbc1d8|chr1:39313825-39314324	0.122860898700275	.	.
chr1	39478529	39479028	chr1	39493438	39493937	Tbc1d8|chr1:39493438-39493937	0.121344405083304	.	.
chr1	40085635	40086134	chr1	40321506	40322005	Gm16894|chr1:40321506-40322005	0.0922345188304731	.	.
chr1	40085635	40086134	chr1	40409809	40410308	Gm16894|chr1:40409809-40410308	0.083662410328309	.	.
chr1	42850995	42851494	chr1	42763374	42763873	Mrps9|chr1:42763374-42763873	0.104092308464659	.	.
chr1	43827102	43827601	chr1	44069857	44070356	Uxs1|chr1:44069857-44070356	0.0824109669441525	.	.
chr1	43827615	43828114	chr1	43810917	43811416	Uxs1|chr1:43810917-43811416	0.0816570506838849	.	.
chr1	43827615	43828114	chr1	44162281	44162780	Uxs1|chr1:44162281-44162780	0.123647341491214	.	.
chr1	43933698	43934197	chr1	43912260	43912759	Tpp2|chr1:43912260-43912759	0.164489346385725	.	.
chr1	43933698	43934197	chr1	44069857	44070356	Tpp2|chr1:44069857-44070356	0.13136721715986	.	.
chr1	43933698	43934197	chr1	44070658	44071157	Tpp2|chr1:44070658-44071157	0.0939349277667228	.	.
chr1	43933698	43934197	chr1	44162281	44162780	Tpp2|chr1:44162281-44162780	0.191836645611818	.	.
chr1	44102213	44102712	chr1	43912260	43912759	Tex30|chr1:43912260-43912759	0.116199741852704	.	.
chr1	44119144	44119643	chr1	44070658	44071157	Bivm|chr1:44070658-44071157	0.10911099712802	.	.
chr1	44119144	44119643	chr1	44070658	44071157	Poglut2|chr1:44070658-44071157	0.10911099712802	.	.
chr1	44119663	44120162	chr1	44161770	44162269	Bivm|chr1:44161770-44162269	0.159415631036219	.	.
chr1	44147693	44148192	chr1	43912260	43912759	Ercc5|chr1:43912260-43912759	0.0879387098493827	.	.
chr1	44147693	44148192	chr1	44162281	44162780	Ercc5|chr1:44162281-44162780	0.106752064715095	.	.
chr1	45795197	45795696	chr1	45916146	45916645	Wdr75|chr1:45916146-45916645	0.100140977578201	.	.
chr1	45925424	45925923	chr1	45827007	45827506	Slc40a1|chr1:45827007-45827506	0.100556813271572	.	.
chr1	45925424	45925923	chr1	45838233	45838732	Slc40a1|chr1:45838233-45838732	0.155772242448407	.	.
chr1	45925424	45925923	chr1	45861554	45862053	Slc40a1|chr1:45861554-45862053	0.207868728644914	.	.
chr1	45925424	45925923	chr1	45865661	45866160	Slc40a1|chr1:45865661-45866160	0.301003406251461	.	.
chr1	45925424	45925923	chr1	45868490	45868989	Slc40a1|chr1:45868490-45868989	0.264439344453356	.	.
chr1	45925424	45925923	chr1	45881184	45881683	Slc40a1|chr1:45881184-45881683	0.213972111591887	.	.
chr1	45925424	45925923	chr1	45894179	45894678	Slc40a1|chr1:45894179-45894678	0.144515120203993	.	.
chr1	45925424	45925923	chr1	45901840	45902339	Slc40a1|chr1:45901840-45902339	0.0997858124005988	.	.
chr1	45925424	45925923	chr1	45916146	45916645	Slc40a1|chr1:45916146-45916645	0.11502521137483	.	.
chr1	51333906	51334405	chr1	51480351	51480850	9330175M20Rik|chr1:51480351-51480850	0.158492683781538	.	.
chr1	51333906	51334405	chr1	51514330	51514829	9330175M20Rik|chr1:51514330-51514829	0.123183352318516	.	.
chr1	51333906	51334405	chr1	51529630	51530129	9330175M20Rik|chr1:51529630-51530129	0.0953613666082317	.	.
chr1	51478239	51478738	chr1	51508938	51509437	Nabp1|chr1:51508938-51509437	0.0851572798088091	.	.
chr1	51596911	51597410	chr1	51529630	51530129	Gm17767|chr1:51529630-51530129	0.141273967220706	.	.
chr1	52113595	52114094	chr1	52100155	52100654	Gm31812|chr1:52100155-52100654	0.0865096392185559	.	.
chr1	52113595	52114094	chr1	52100769	52101268	Gm31812|chr1:52100769-52101268	0.0821864902280338	.	.
chr1	52119152	52119651	chr1	51789232	51789731	Stat1|chr1:51789232-51789731	0.177043972051845	.	.
chr1	52232193	52232692	chr1	51804951	51805450	Gls|chr1:51804951-51805450	0.124123711277002	.	.
chr1	52232193	52232692	chr1	52331366	52331865	Gls|chr1:52331366-52331865	0.174599113615175	.	.
chr1	52233098	52233597	chr1	51804951	51805450	Gls|chr1:51804951-51805450	0.0911824939219964	.	.
chr1	52233098	52233597	chr1	51930552	51931051	Gls|chr1:51930552-51931051	0.108552727174533	.	.
chr1	52233098	52233597	chr1	52158800	52159299	Gls|chr1:52158800-52159299	0.12097354073097	.	.
chr1	52500159	52500658	chr1	52800230	52800729	Nab1|chr1:52800230-52800729	0.100203621460436	.	.
chr1	52500159	52500658	chr1	52801606	52802105	Nab1|chr1:52801606-52802105	0.109630741767288	.	.
chr1	52630383	52630882	chr1	52734147	52734646	Nemp2|chr1:52734147-52734646	0.1007008715884	.	.
chr1	52630383	52630882	chr1	52765177	52765676	Nemp2|chr1:52765177-52765676	0.117269886825419	.	.
chr1	52726267	52726766	chr1	52794379	52794878	Mfsd6|chr1:52794379-52794878	0.113666116092696	.	.
chr1	52726931	52727430	chr1	52653331	52653830	Mfsd6|chr1:52653331-52653830	0.106994908938833	.	.
chr1	52726931	52727430	chr1	52765177	52765676	Mfsd6|chr1:52765177-52765676	0.112726061118117	.	.
chr1	52726931	52727430	chr1	52795026	52795525	Mfsd6|chr1:52795026-52795525	0.149419596108554	.	.
chr1	52726931	52727430	chr1	52800230	52800729	Mfsd6|chr1:52800230-52800729	0.088448835274369	.	.
chr1	52844734	52845233	chr1	52722531	52723030	Hibch|chr1:52722531-52723030	0.257232330042075	.	.
chr1	52844734	52845233	chr1	52734147	52734646	Hibch|chr1:52734147-52734646	0.120743270214489	.	.
chr1	52844734	52845233	chr1	52794379	52794878	Hibch|chr1:52794379-52794878	0.125368898879641	.	.
chr1	52844734	52845233	chr1	52800230	52800729	Hibch|chr1:52800230-52800729	0.161262976985985	.	.
chr1	53785040	53785539	chr1	53773908	53774407	Stk17b|chr1:53773908-53774407	0.0921408935042344	.	.
chr1	53785040	53785539	chr1	53816528	53817027	Stk17b|chr1:53816528-53817027	0.105323400528375	.	.
chr1	53785040	53785539	chr1	53839596	53840095	Stk17b|chr1:53839596-53840095	0.0898485675116516	.	.
chr1	54250459	54250958	chr1	54563930	54564429	Ccdc150|chr1:54563930-54564429	0.109299086072267	.	.
chr1	54250459	54250958	chr1	54569027	54569526	Ccdc150|chr1:54569027-54569526	0.0900736102970041	.	.
chr1	54250459	54250958	chr1	54600204	54600703	Ccdc150|chr1:54600204-54600703	0.145516172690511	.	.
chr1	54438767	54439266	chr1	54569027	54569526	Gtf3c3|chr1:54569027-54569526	0.0991530598720194	.	.
chr1	54438767	54439266	chr1	54584699	54585198	Gtf3c3|chr1:54584699-54585198	0.165548459505246	.	.
chr1	54557443	54557942	chr1	54563930	54564429	Pgap1|chr1:54563930-54564429	0.112100158270611	.	.
chr1	54557443	54557942	chr1	54569027	54569526	Pgap1|chr1:54569027-54569526	0.106378064942991	.	.
chr1	54557443	54557942	chr1	54600204	54600703	Pgap1|chr1:54600204-54600703	0.21448634063229	.	.
chr1	54925473	54925972	chr1	54923311	54923810	Ankrd44|chr1:54923311-54923810	0.174101987630326	.	.
chr1	54925473	54925972	chr1	55028831	55029330	Ankrd44|chr1:55028831-55029330	0.102131516735465	.	.
chr1	55027198	55027697	chr1	54765813	54766312	Sf3b1|chr1:54765813-54766312	0.0817476029258052	.	.
chr1	55027198	55027697	chr1	54888280	54888779	Sf3b1|chr1:54888280-54888779	0.114213516871189	.	.
chr1	55027198	55027697	chr1	54914356	54914855	Sf3b1|chr1:54914356-54914855	0.14208663570418	.	.
chr1	55027198	55027697	chr1	55028831	55029330	Sf3b1|chr1:55028831-55029330	0.113215811362592	.	.
chr1	55052491	55052990	chr1	54902772	54903271	Coq10b|chr1:54902772-54903271	0.116681921685115	.	.
chr1	55052491	55052990	chr1	55028831	55029330	Coq10b|chr1:55028831-55029330	0.0837453415694791	.	.
chr1	55052491	55052990	chr1	55058306	55058805	Coq10b|chr1:55058306-55058805	0.0844397011204578	.	.
chr1	55052491	55052990	chr1	55059419	55059918	Coq10b|chr1:55059419-55059918	0.143416558721808	.	.
chr1	55053010	55053509	chr1	54809773	54810272	Coq10b|chr1:54809773-54810272	0.0817797436086551	.	.
chr1	55053010	55053509	chr1	55058846	55059345	Coq10b|chr1:55058846-55059345	0.101133536454758	.	.
chr1	55053010	55053509	chr1	55215276	55215775	Coq10b|chr1:55215276-55215775	0.131610769470992	.	.
chr1	55087395	55087894	chr1	54798366	54798865	Hspd1|chr1:54798366-54798865	0.165477767403107	.	.
chr1	55087395	55087894	chr1	54798366	54798865	Hspe1|chr1:54798366-54798865	0.165477767403107	.	.
chr1	55087395	55087894	chr1	54902772	54903271	Hspd1|chr1:54902772-54903271	0.152231337792376	.	.
chr1	55087395	55087894	chr1	54902772	54903271	Hspe1|chr1:54902772-54903271	0.152231337792376	.	.
chr1	55087395	55087894	chr1	54914356	54914855	Hspd1|chr1:54914356-54914855	0.0976483724308287	.	.
chr1	55087395	55087894	chr1	54914356	54914855	Hspe1|chr1:54914356-54914855	0.0976483724308287	.	.
chr1	55087395	55087894	chr1	55028831	55029330	Hspd1|chr1:55028831-55029330	0.100276751348371	.	.
chr1	55087395	55087894	chr1	55028831	55029330	Hspe1|chr1:55028831-55029330	0.100276751348371	.	.
chr1	55087395	55087894	chr1	55058306	55058805	Hspd1|chr1:55058306-55058805	0.122395350961843	.	.
chr1	55087395	55087894	chr1	55058306	55058805	Hspe1|chr1:55058306-55058805	0.122395350961843	.	.
chr1	55087395	55087894	chr1	55383081	55383580	Hspd1|chr1:55383081-55383580	0.117544959202141	.	.
chr1	55087395	55087894	chr1	55383081	55383580	Hspe1|chr1:55383081-55383580	0.117544959202141	.	.
chr1	55087908	55088407	chr1	54798366	54798865	Hspd1|chr1:54798366-54798865	0.120293646446748	.	.
chr1	55087908	55088407	chr1	54798366	54798865	Hspe1|chr1:54798366-54798865	0.120293646446748	.	.
chr1	55087908	55088407	chr1	54902772	54903271	Hspd1|chr1:54902772-54903271	0.190990903929585	.	.
chr1	55087908	55088407	chr1	54902772	54903271	Hspe1|chr1:54902772-54903271	0.190990903929585	.	.
chr1	55087908	55088407	chr1	55058306	55058805	Hspd1|chr1:55058306-55058805	0.174797688710479	.	.
chr1	55087908	55088407	chr1	55058306	55058805	Hspe1|chr1:55058306-55058805	0.174797688710479	.	.
chr1	55087908	55088407	chr1	55418923	55419422	Hspd1|chr1:55418923-55419422	0.0990753084340691	.	.
chr1	55087908	55088407	chr1	55418923	55419422	Hspe1|chr1:55418923-55419422	0.0990753084340691	.	.
chr1	55130908	55131407	chr1	54809773	54810272	Mob4|chr1:54809773-54810272	0.0907158621758625	.	.
chr1	55131471	55131970	chr1	54923311	54923810	Mob4|chr1:54923311-54923810	0.1225716461738	.	.
chr1	55131471	55131970	chr1	55418923	55419422	Mob4|chr1:55418923-55419422	0.0930450104933842	.	.
chr1	55236881	55237380	chr1	54765254	54765753	Mars2|chr1:54765254-54765753	0.10605600145916	.	.
chr1	55236881	55237380	chr1	54798366	54798865	Mars2|chr1:54798366-54798865	0.166581286162088	.	.
chr1	55236881	55237380	chr1	54902772	54903271	Mars2|chr1:54902772-54903271	0.113853964637144	.	.
chr1	55236881	55237380	chr1	55058306	55058805	Mars2|chr1:55058306-55058805	0.0974783143036675	.	.
chr1	55236881	55237380	chr1	55418923	55419422	Mars2|chr1:55418923-55419422	0.111326152293752	.	.
chr1	55363229	55363728	chr1	55058846	55059345	Boll|chr1:55058846-55059345	0.103550928265385	.	.
chr1	55405572	55406071	chr1	55028831	55029330	Plcl1|chr1:55028831-55029330	0.150230483715095	.	.
chr1	55405572	55406071	chr1	55215276	55215775	Plcl1|chr1:55215276-55215775	0.0966376896040418	.	.
chr1	55405572	55406071	chr1	55507019	55507518	Plcl1|chr1:55507019-55507518	0.197425044377905	.	.
chr1	55405572	55406071	chr1	55512742	55513241	Plcl1|chr1:55512742-55513241	0.124571121938526	.	.
chr1	55405572	55406071	chr1	55612897	55613396	Plcl1|chr1:55612897-55613396	0.0905726400199304	.	.
chr1	56972152	56972651	chr1	56972961	56973460	9130024F11Rik|chr1:56972961-56973460	0.162341877362366	.	.
chr1	57377374	57377873	chr1	57430057	57430556	1700066M21Rik|chr1:57430057-57430556	0.094473860012901	.	.
chr1	57377374	57377873	chr1	57430057	57430556	4930558J18Rik|chr1:57430057-57430556	0.094473860012901	.	.
chr1	57774846	57775345	chr1	57639004	57639503	Spats2l|chr1:57639004-57639503	0.199065775310239	.	.
chr1	57774846	57775345	chr1	57775384	57775883	Spats2l|chr1:57775384-57775883	0.20470663388961	.	.
chr1	57774846	57775345	chr1	57836837	57837336	Spats2l|chr1:57836837-57837336	0.121163912898171	.	.
chr1	58423825	58424324	chr1	58618279	58618778	Clk1|chr1:58618279-58618778	0.117508997979186	.	.
chr1	58423825	58424324	chr1	58652543	58653042	Clk1|chr1:58652543-58653042	0.174529344014109	.	.
chr1	58423825	58424324	chr1	58733959	58734458	Clk1|chr1:58733959-58734458	0.0994742855931172	.	.
chr1	58423825	58424324	chr1	58743208	58743707	Clk1|chr1:58743208-58743707	0.114310681673335	.	.
chr1	58445384	58445883	chr1	58289826	58290325	Nif3l1|chr1:58289826-58290325	0.0908287291530256	.	.
chr1	58445384	58445883	chr1	58289826	58290325	Ppil3|chr1:58289826-58290325	0.0908287291530256	.	.
chr1	58445384	58445883	chr1	58652543	58653042	Nif3l1|chr1:58652543-58653042	0.101976455221735	.	.
chr1	58445384	58445883	chr1	58652543	58653042	Ppil3|chr1:58652543-58653042	0.101976455221735	.	.
chr1	58445384	58445883	chr1	58724291	58724790	Nif3l1|chr1:58724291-58724790	0.0846838603852149	.	.
chr1	58445384	58445883	chr1	58724291	58724790	Ppil3|chr1:58724291-58724790	0.0846838603852149	.	.
chr1	58445384	58445883	chr1	58733959	58734458	Nif3l1|chr1:58733959-58734458	0.115882699379724	.	.
chr1	58445384	58445883	chr1	58733959	58734458	Ppil3|chr1:58733959-58734458	0.115882699379724	.	.
chr1	58504734	58505233	chr1	58348642	58349141	Gm15834|chr1:58348642-58349141	0.104000665672666	.	.
chr1	58504734	58505233	chr1	58348642	58349141	Orc2|chr1:58348642-58349141	0.104000665672666	.	.
chr1	58504734	58505233	chr1	58652543	58653042	Gm15834|chr1:58652543-58653042	0.10528426057788	.	.
chr1	58504734	58505233	chr1	58652543	58653042	Orc2|chr1:58652543-58653042	0.10528426057788	.	.
chr1	58504734	58505233	chr1	58727008	58727507	Gm15834|chr1:58727008-58727507	0.1641808858048	.	.
chr1	58504734	58505233	chr1	58727008	58727507	Orc2|chr1:58727008-58727507	0.1641808858048	.	.
chr1	58504734	58505233	chr1	58743208	58743707	Gm15834|chr1:58743208-58743707	0.148901457138708	.	.
chr1	58504734	58505233	chr1	58743208	58743707	Orc2|chr1:58743208-58743707	0.148901457138708	.	.
chr1	58504734	58505233	chr1	58761489	58761988	Gm15834|chr1:58761489-58761988	0.0874272234946624	.	.
chr1	58504734	58505233	chr1	58761489	58761988	Orc2|chr1:58761489-58761988	0.0874272234946624	.	.
chr1	58504734	58505233	chr1	58802298	58802797	Gm15834|chr1:58802298-58802797	0.0864100794373064	.	.
chr1	58504734	58505233	chr1	58802298	58802797	Orc2|chr1:58802298-58802797	0.0864100794373064	.	.
chr1	58586034	58586533	chr1	58348642	58349141	Fam126b|chr1:58348642-58349141	0.0946352670199624	.	.
chr1	58586034	58586533	chr1	58348642	58349141	Ndufb3|chr1:58348642-58349141	0.0946352670199624	.	.
chr1	58586034	58586533	chr1	58618279	58618778	Fam126b|chr1:58618279-58618778	0.0818432171854588	.	.
chr1	58586034	58586533	chr1	58618279	58618778	Ndufb3|chr1:58618279-58618778	0.0818432171854588	.	.
chr1	58586034	58586533	chr1	58712890	58713389	Fam126b|chr1:58712890-58713389	0.112944608488054	.	.
chr1	58586034	58586533	chr1	58712890	58713389	Ndufb3|chr1:58712890-58713389	0.112944608488054	.	.
chr1	58586034	58586533	chr1	58727008	58727507	Fam126b|chr1:58727008-58727507	0.197112887203207	.	.
chr1	58586034	58586533	chr1	58727008	58727507	Ndufb3|chr1:58727008-58727507	0.197112887203207	.	.
chr1	58586034	58586533	chr1	58733959	58734458	Fam126b|chr1:58733959-58734458	0.155776715361434	.	.
chr1	58586034	58586533	chr1	58733959	58734458	Ndufb3|chr1:58733959-58734458	0.155776715361434	.	.
chr1	58586034	58586533	chr1	58743208	58743707	Fam126b|chr1:58743208-58743707	0.100536318606971	.	.
chr1	58586034	58586533	chr1	58743208	58743707	Ndufb3|chr1:58743208-58743707	0.100536318606971	.	.
chr1	58586034	58586533	chr1	58773850	58774349	Fam126b|chr1:58773850-58774349	0.178474920952804	.	.
chr1	58586034	58586533	chr1	58773850	58774349	Ndufb3|chr1:58773850-58774349	0.178474920952804	.	.
chr1	58586034	58586533	chr1	58802298	58802797	Fam126b|chr1:58802298-58802797	0.108626290277704	.	.
chr1	58586034	58586533	chr1	58802298	58802797	Ndufb3|chr1:58802298-58802797	0.108626290277704	.	.
chr1	58586034	58586533	chr1	58982203	58982702	Fam126b|chr1:58982203-58982702	0.124236772969171	.	.
chr1	58586034	58586533	chr1	58982203	58982702	Ndufb3|chr1:58982203-58982702	0.124236772969171	.	.
chr1	58586034	58586533	chr1	58989822	58990321	Fam126b|chr1:58989822-58990321	0.159038515912414	.	.
chr1	58586034	58586533	chr1	58989822	58990321	Ndufb3|chr1:58989822-58990321	0.159038515912414	.	.
chr1	58586552	58587051	chr1	58618279	58618778	Fam126b|chr1:58618279-58618778	0.0869325544547421	.	.
chr1	58586552	58587051	chr1	58618279	58618778	Ndufb3|chr1:58618279-58618778	0.0869325544547421	.	.
chr1	58586552	58587051	chr1	58712890	58713389	Fam126b|chr1:58712890-58713389	0.130457459867205	.	.
chr1	58586552	58587051	chr1	58712890	58713389	Ndufb3|chr1:58712890-58713389	0.130457459867205	.	.
chr1	58586552	58587051	chr1	58727008	58727507	Fam126b|chr1:58727008-58727507	0.0893534505528827	.	.
chr1	58586552	58587051	chr1	58727008	58727507	Ndufb3|chr1:58727008-58727507	0.0893534505528827	.	.
chr1	58586552	58587051	chr1	58733959	58734458	Fam126b|chr1:58733959-58734458	0.122870742520298	.	.
chr1	58586552	58587051	chr1	58733959	58734458	Ndufb3|chr1:58733959-58734458	0.122870742520298	.	.
chr1	58586552	58587051	chr1	58743208	58743707	Fam126b|chr1:58743208-58743707	0.118668428057967	.	.
chr1	58586552	58587051	chr1	58743208	58743707	Ndufb3|chr1:58743208-58743707	0.118668428057967	.	.
chr1	58586552	58587051	chr1	58773850	58774349	Fam126b|chr1:58773850-58774349	0.0896371299251807	.	.
chr1	58586552	58587051	chr1	58773850	58774349	Ndufb3|chr1:58773850-58774349	0.0896371299251807	.	.
chr1	58586552	58587051	chr1	58982203	58982702	Fam126b|chr1:58982203-58982702	0.171055444765172	.	.
chr1	58586552	58587051	chr1	58982203	58982702	Ndufb3|chr1:58982203-58982702	0.171055444765172	.	.
chr1	58586552	58587051	chr1	58989822	58990321	Fam126b|chr1:58989822-58990321	0.0886087779790985	.	.
chr1	58586552	58587051	chr1	58989822	58990321	Ndufb3|chr1:58989822-58990321	0.0886087779790985	.	.
chr1	58711489	58711988	chr1	58652543	58653042	Cflar|chr1:58652543-58653042	0.0872386874012684	.	.
chr1	58711489	58711988	chr1	58743208	58743707	Cflar|chr1:58743208-58743707	0.147166348549155	.	.
chr1	58711489	58711988	chr1	58773248	58773747	Cflar|chr1:58773248-58773747	0.155830395867312	.	.
chr1	58711489	58711988	chr1	58802298	58802797	Cflar|chr1:58802298-58802797	0.128554203949416	.	.
chr1	58795175	58795674	chr1	58618279	58618778	Casp8|chr1:58618279-58618778	0.122545104850257	.	.
chr1	58795175	58795674	chr1	58712890	58713389	Casp8|chr1:58712890-58713389	0.110177824863802	.	.
chr1	58795175	58795674	chr1	58724291	58724790	Casp8|chr1:58724291-58724790	0.279400080933497	.	.
chr1	58795175	58795674	chr1	58733959	58734458	Casp8|chr1:58733959-58734458	0.0998348584239055	.	.
chr1	58795175	58795674	chr1	58743208	58743707	Casp8|chr1:58743208-58743707	0.105366072736786	.	.
chr1	58795175	58795674	chr1	58773850	58774349	Casp8|chr1:58773850-58774349	0.167646063012193	.	.
chr1	58973284	58973783	chr1	58617773	58618272	Stradb|chr1:58617773-58618272	0.149345907442402	.	.
chr1	58973284	58973783	chr1	58617773	58618272	Trak2|chr1:58617773-58618272	0.149345907442402	.	.
chr1	58973284	58973783	chr1	58618279	58618778	Stradb|chr1:58618279-58618778	0.182974307544204	.	.
chr1	58973284	58973783	chr1	58618279	58618778	Trak2|chr1:58618279-58618778	0.182974307544204	.	.
chr1	58973284	58973783	chr1	58652543	58653042	Stradb|chr1:58652543-58653042	0.118527756797602	.	.
chr1	58973284	58973783	chr1	58652543	58653042	Trak2|chr1:58652543-58653042	0.118527756797602	.	.
chr1	58973284	58973783	chr1	58724291	58724790	Stradb|chr1:58724291-58724790	0.0894916336208906	.	.
chr1	58973284	58973783	chr1	58724291	58724790	Trak2|chr1:58724291-58724790	0.0894916336208906	.	.
chr1	58973284	58973783	chr1	58743208	58743707	Stradb|chr1:58743208-58743707	0.161971847884772	.	.
chr1	58973284	58973783	chr1	58743208	58743707	Trak2|chr1:58743208-58743707	0.161971847884772	.	.
chr1	58973284	58973783	chr1	58761489	58761988	Stradb|chr1:58761489-58761988	0.112928942447909	.	.
chr1	58973284	58973783	chr1	58761489	58761988	Trak2|chr1:58761489-58761988	0.112928942447909	.	.
chr1	58973284	58973783	chr1	58773248	58773747	Stradb|chr1:58773248-58773747	0.0946179217108852	.	.
chr1	58973284	58973783	chr1	58773248	58773747	Trak2|chr1:58773248-58773747	0.0946179217108852	.	.
chr1	58973284	58973783	chr1	58773850	58774349	Stradb|chr1:58773850-58774349	0.194341828166108	.	.
chr1	58973284	58973783	chr1	58773850	58774349	Trak2|chr1:58773850-58774349	0.194341828166108	.	.
chr1	58973284	58973783	chr1	58802298	58802797	Stradb|chr1:58802298-58802797	0.189784526443765	.	.
chr1	58973284	58973783	chr1	58802298	58802797	Trak2|chr1:58802298-58802797	0.189784526443765	.	.
chr1	58973284	58973783	chr1	58953663	58954162	Stradb|chr1:58953663-58954162	0.137005654201939	.	.
chr1	58973284	58973783	chr1	58953663	58954162	Trak2|chr1:58953663-58954162	0.137005654201939	.	.
chr1	59119578	59120077	chr1	58773248	58773747	G730003C15Rik|chr1:58773248-58773747	0.135751467915984	.	.
chr1	59119578	59120077	chr1	58773248	58773747	Tmem237|chr1:58773248-58773747	0.135751467915984	.	.
chr1	59119578	59120077	chr1	58953663	58954162	G730003C15Rik|chr1:58953663-58954162	0.155793071881963	.	.
chr1	59119578	59120077	chr1	58953663	58954162	Tmem237|chr1:58953663-58954162	0.155793071881963	.	.
chr1	59237006	59237505	chr1	58897489	58897988	Als2|chr1:58897489-58897988	0.182957485717462	.	.
chr1	59237006	59237505	chr1	58989822	58990321	Als2|chr1:58989822-58990321	0.126867796586116	.	.
chr1	59237006	59237505	chr1	59316631	59317130	Als2|chr1:59316631-59317130	0.0876898171080277	.	.
chr1	59481835	59482334	chr1	59584561	59585060	Fzd7|chr1:59584561-59585060	0.0830127461618268	.	.
chr1	59481835	59482334	chr1	59703882	59704381	Fzd7|chr1:59703882-59704381	0.0986506060013299	.	.
chr1	59670565	59671064	chr1	59584561	59585060	Sumo1|chr1:59584561-59585060	0.0828933475288156	.	.
chr1	59670565	59671064	chr1	59593656	59594155	Sumo1|chr1:59593656-59594155	0.147411247138354	.	.
chr1	59670565	59671064	chr1	59703882	59704381	Sumo1|chr1:59703882-59704381	0.0882309859905593	.	.
chr1	59670565	59671064	chr1	59895373	59895872	Sumo1|chr1:59895373-59895872	0.189706666849566	.	.
chr1	59670565	59671064	chr1	59952793	59953292	Sumo1|chr1:59952793-59953292	0.11672011211742	.	.
chr1	59684706	59685205	chr1	59703882	59704381	Nop58|chr1:59703882-59704381	0.147227816021984	.	.
chr1	59763159	59763658	chr1	59593656	59594155	Bmpr2|chr1:59593656-59594155	0.0938102271709113	.	.
chr1	59763159	59763658	chr1	59703882	59704381	Bmpr2|chr1:59703882-59704381	0.0971280400146704	.	.
chr1	59763159	59763658	chr1	60016294	60016793	Bmpr2|chr1:60016294-60016793	0.212372151284042	.	.
chr1	59763681	59764180	chr1	60015729	60016228	Bmpr2|chr1:60015729-60016228	0.144517754166095	.	.
chr1	59763681	59764180	chr1	60016294	60016793	Bmpr2|chr1:60016294-60016793	0.206729442430879	.	.
chr1	59912662	59913161	chr1	59584561	59585060	Fam117b|chr1:59584561-59585060	0.137177377266944	.	.
chr1	59912662	59913161	chr1	59703882	59704381	Fam117b|chr1:59703882-59704381	0.11940568335428	.	.
chr1	59912662	59913161	chr1	59895373	59895872	Fam117b|chr1:59895373-59895872	0.122788654558052	.	.
chr1	59912662	59913161	chr1	59913763	59914262	Fam117b|chr1:59913763-59914262	0.0882347021198402	.	.
chr1	59912662	59913161	chr1	59952793	59953292	Fam117b|chr1:59952793-59953292	0.174915559942989	.	.
chr1	59912662	59913161	chr1	60015729	60016228	Fam117b|chr1:60015729-60016228	0.128468612276256	.	.
chr1	59912662	59913161	chr1	60016294	60016793	Fam117b|chr1:60016294-60016793	0.128218823313748	.	.
chr1	60097980	60098479	chr1	59830238	59830737	Carf|chr1:59830238-59830737	0.0869345681615579	.	.
chr1	60097980	60098479	chr1	59830238	59830737	Wdr12|chr1:59830238-59830737	0.0869345681615579	.	.
chr1	60097980	60098479	chr1	59895373	59895872	Carf|chr1:59895373-59895872	0.0805636578127138	.	.
chr1	60097980	60098479	chr1	59895373	59895872	Wdr12|chr1:59895373-59895872	0.0805636578127138	.	.
chr1	60097980	60098479	chr1	59913763	59914262	Carf|chr1:59913763-59914262	0.139142014873115	.	.
chr1	60097980	60098479	chr1	59913763	59914262	Wdr12|chr1:59913763-59914262	0.139142014873115	.	.
chr1	60097980	60098479	chr1	59952793	59953292	Carf|chr1:59952793-59953292	0.144931042734904	.	.
chr1	60097980	60098479	chr1	59952793	59953292	Wdr12|chr1:59952793-59953292	0.144931042734904	.	.
chr1	60097980	60098479	chr1	59997341	59997840	Carf|chr1:59997341-59997840	0.128439112807236	.	.
chr1	60097980	60098479	chr1	59997341	59997840	Wdr12|chr1:59997341-59997840	0.128439112807236	.	.
chr1	60097980	60098479	chr1	60015729	60016228	Carf|chr1:60015729-60016228	0.134375510556244	.	.
chr1	60097980	60098479	chr1	60015729	60016228	Wdr12|chr1:60015729-60016228	0.134375510556244	.	.
chr1	60097980	60098479	chr1	60016294	60016793	Carf|chr1:60016294-60016793	0.160813087209396	.	.
chr1	60097980	60098479	chr1	60016294	60016793	Wdr12|chr1:60016294-60016793	0.160813087209396	.	.
chr1	60098487	60098986	chr1	59895373	59895872	Carf|chr1:59895373-59895872	0.107966302830984	.	.
chr1	60098487	60098986	chr1	59895373	59895872	Wdr12|chr1:59895373-59895872	0.107966302830984	.	.
chr1	60098487	60098986	chr1	59952793	59953292	Carf|chr1:59952793-59953292	0.22713740886523	.	.
chr1	60098487	60098986	chr1	59952793	59953292	Wdr12|chr1:59952793-59953292	0.22713740886523	.	.
chr1	60098487	60098986	chr1	59997341	59997840	Carf|chr1:59997341-59997840	0.136734617110391	.	.
chr1	60098487	60098986	chr1	59997341	59997840	Wdr12|chr1:59997341-59997840	0.136734617110391	.	.
chr1	60098487	60098986	chr1	60447042	60447541	Carf|chr1:60447042-60447541	0.104729459741868	.	.
chr1	60098487	60098986	chr1	60447042	60447541	Wdr12|chr1:60447042-60447541	0.104729459741868	.	.
chr1	60180257	60180756	chr1	59895373	59895872	Nbeal1|chr1:59895373-59895872	0.114580036199988	.	.
chr1	60180257	60180756	chr1	59913763	59914262	Nbeal1|chr1:59913763-59914262	0.123733280266046	.	.
chr1	60180257	60180756	chr1	59952793	59953292	Nbeal1|chr1:59952793-59953292	0.108506617169267	.	.
chr1	60180257	60180756	chr1	59997341	59997840	Nbeal1|chr1:59997341-59997840	0.0835860870267614	.	.
chr1	60180257	60180756	chr1	60015729	60016228	Nbeal1|chr1:60015729-60016228	0.148773494674309	.	.
chr1	60180257	60180756	chr1	60447042	60447541	Nbeal1|chr1:60447042-60447541	0.125048804375533	.	.
chr1	60342754	60343253	chr1	60015729	60016228	Cyp20a1|chr1:60015729-60016228	0.164513810923893	.	.
chr1	60342754	60343253	chr1	60016294	60016793	Cyp20a1|chr1:60016294-60016793	0.186172873646447	.	.
chr1	60342754	60343253	chr1	60447042	60447541	Cyp20a1|chr1:60447042-60447541	0.0822807912796782	.	.
chr1	60342754	60343253	chr1	60447863	60448362	Cyp20a1|chr1:60447863-60448362	0.111370316470619	.	.
chr1	60343314	60343813	chr1	60015729	60016228	Cyp20a1|chr1:60015729-60016228	0.13511793622024	.	.
chr1	60409462	60409961	chr1	60016294	60016793	Abi2|chr1:60016294-60016793	0.149838722207608	.	.
chr1	60409462	60409961	chr1	60447863	60448362	Abi2|chr1:60447863-60448362	0.0923081991712678	.	.
chr1	60409462	60409961	chr1	60609365	60609864	Abi2|chr1:60609365-60609864	0.167693659037344	.	.
chr1	60409462	60409961	chr1	60642099	60642598	Abi2|chr1:60642099-60642598	0.146813369007923	.	.
chr1	60409462	60409961	chr1	60745583	60746082	Abi2|chr1:60745583-60746082	0.134279024204767	.	.
chr1	60409462	60409961	chr1	60746110	60746609	Abi2|chr1:60746110-60746609	0.205548425439502	.	.
chr1	60566593	60567092	chr1	60447042	60447541	Raph1|chr1:60447042-60447541	0.0849510684479853	.	.
chr1	60566593	60567092	chr1	60447863	60448362	Raph1|chr1:60447863-60448362	0.133217821535156	.	.
chr1	60566593	60567092	chr1	60579717	60580216	Raph1|chr1:60579717-60580216	0.126009415756729	.	.
chr1	60566593	60567092	chr1	60609365	60609864	Raph1|chr1:60609365-60609864	0.20907602870504	.	.
chr1	60566593	60567092	chr1	60642099	60642598	Raph1|chr1:60642099-60642598	0.118743878176375	.	.
chr1	60566593	60567092	chr1	60745583	60746082	Raph1|chr1:60745583-60746082	0.134478376911779	.	.
chr1	60566593	60567092	chr1	60746110	60746609	Raph1|chr1:60746110-60746609	0.183241571227323	.	.
chr1	60566593	60567092	chr1	60824179	60824678	Raph1|chr1:60824179-60824678	0.191043056368615	.	.
chr1	60566593	60567092	chr1	60852304	60852803	Raph1|chr1:60852304-60852803	0.113998372027445	.	.
chr1	60566593	60567092	chr1	60862808	60863307	Raph1|chr1:60862808-60863307	0.30040448518133	.	.
chr1	60566593	60567092	chr1	60863642	60864141	Raph1|chr1:60863642-60864141	0.248303178670614	.	.
chr1	60566593	60567092	chr1	60865122	60865621	Raph1|chr1:60865122-60865621	0.0804443334770234	.	.
chr1	60566593	60567092	chr1	60899036	60899535	Raph1|chr1:60899036-60899535	0.214322352225436	.	.
chr1	60566593	60567092	chr1	60916130	60916629	Raph1|chr1:60916130-60916629	0.105205450192649	.	.
chr1	60566593	60567092	chr1	60937281	60937780	Raph1|chr1:60937281-60937780	0.0966561924344288	.	.
chr1	60566593	60567092	chr1	60941142	60941641	Raph1|chr1:60941142-60941641	0.0817334619933606	.	.
chr1	60566593	60567092	chr1	60941142	60941641	Raph1|chr1:60941142-60941641	0.0817334619933607	.	.
chr1	60566593	60567092	chr1	60960485	60960984	Raph1|chr1:60960485-60960984	0.128428484229757	.	.
chr1	60566593	60567092	chr1	60961039	60961538	Raph1|chr1:60961039-60961538	0.117296380861837	.	.
chr1	62703034	62703533	chr1	62701005	62701504	Nrp2|chr1:62701005-62701504	0.162925404123931	.	.
chr1	62703034	62703533	chr1	62720306	62720805	Nrp2|chr1:62720306-62720805	0.175684832564597	.	.
chr1	63114071	63114570	chr1	62766752	62767251	Ino80d|chr1:62766752-62767251	0.210081463829753	.	.
chr1	63176509	63177008	chr1	63180992	63181491	Eef1b2|chr1:63180992-63181491	0.159641578074355	.	.
chr1	63176509	63177008	chr1	63180992	63181491	Ndufs1|chr1:63180992-63181491	0.159641578074355	.	.
chr1	64121506	64122005	chr1	64121000	64121499	Klf7|chr1:64121000-64121499	0.0985867343584234	.	.
chr1	64121506	64122005	chr1	64193486	64193985	Klf7|chr1:64193486-64193985	0.108333273897454	.	.
chr1	64122089	64122588	chr1	64189418	64189917	Klf7|chr1:64189418-64189917	0.103559260370455	.	.
chr1	64122089	64122588	chr1	64198758	64199257	Klf7|chr1:64198758-64199257	0.10844903901113	.	.
chr1	64302882	64303381	chr1	64301434	64301933	Gm28981|chr1:64301434-64301933	0.116340755909418	.	.
chr1	64302882	64303381	chr1	64305488	64305987	Gm28981|chr1:64305488-64305987	0.0884552732632283	.	.
chr1	64302882	64303381	chr1	64317960	64318459	Gm28981|chr1:64317960-64318459	0.201093284619567	.	.
chr1	64302882	64303381	chr1	64358261	64358760	Gm28981|chr1:64358261-64358760	0.174479709241255	.	.
chr1	64302882	64303381	chr1	64374687	64375186	Gm28981|chr1:64374687-64375186	0.0847970121129336	.	.
chr1	64532547	64533046	chr1	64289934	64290433	Creb1|chr1:64289934-64290433	0.095531803099847	.	.
chr1	64532547	64533046	chr1	64301434	64301933	Creb1|chr1:64301434-64301933	0.0962210121063909	.	.
chr1	64532547	64533046	chr1	64358261	64358760	Creb1|chr1:64358261-64358760	0.120037014843371	.	.
chr1	64532547	64533046	chr1	64374687	64375186	Creb1|chr1:64374687-64375186	0.25515869270212	.	.
chr1	64532547	64533046	chr1	64445949	64446448	Creb1|chr1:64445949-64446448	0.166163503274851	.	.
chr1	64532547	64533046	chr1	64543675	64544174	Creb1|chr1:64543675-64544174	0.112811889471017	.	.
chr1	64616447	64616946	chr1	64445949	64446448	Mettl21a|chr1:64445949-64446448	0.0834241802358503	.	.
chr1	64616447	64616946	chr1	64463827	64464326	Mettl21a|chr1:64463827-64464326	0.126401443733883	.	.
chr1	64616447	64616946	chr1	64600583	64601082	Mettl21a|chr1:64600583-64601082	0.133374580406619	.	.
chr1	64616447	64616946	chr1	64876239	64876738	Mettl21a|chr1:64876239-64876738	0.128059595855591	.	.
chr1	64616447	64616946	chr1	64925603	64926102	Mettl21a|chr1:64925603-64926102	0.10479688923673	.	.
chr1	64616447	64616946	chr1	64928475	64928974	Mettl21a|chr1:64928475-64928974	0.184407857454854	.	.
chr1	64616950	64617449	chr1	64301434	64301933	Gm28982|chr1:64301434-64301933	0.105310329304942	.	.
chr1	64616950	64617449	chr1	64301434	64301933	Mettl21a|chr1:64301434-64301933	0.105310329304942	.	.
chr1	64616950	64617449	chr1	64317960	64318459	Gm28982|chr1:64317960-64318459	0.172008072031978	.	.
chr1	64616950	64617449	chr1	64317960	64318459	Mettl21a|chr1:64317960-64318459	0.172008072031978	.	.
chr1	64617495	64617994	chr1	64317960	64318459	Gm28982|chr1:64317960-64318459	0.11990126467594	.	.
chr1	64617495	64617994	chr1	64317960	64318459	Mettl21a|chr1:64317960-64318459	0.11990126467594	.	.
chr1	64617495	64617994	chr1	64374687	64375186	Gm28982|chr1:64374687-64375186	0.257085330688897	.	.
chr1	64617495	64617994	chr1	64374687	64375186	Mettl21a|chr1:64374687-64375186	0.257085330688897	.	.
chr1	64617495	64617994	chr1	64445949	64446448	Gm28982|chr1:64445949-64446448	0.085611541274326	.	.
chr1	64617495	64617994	chr1	64445949	64446448	Mettl21a|chr1:64445949-64446448	0.085611541274326	.	.
chr1	64617495	64617994	chr1	64543675	64544174	Gm28982|chr1:64543675-64544174	0.129493502723803	.	.
chr1	64617495	64617994	chr1	64543675	64544174	Mettl21a|chr1:64543675-64544174	0.129493502723803	.	.
chr1	64617495	64617994	chr1	64597781	64598280	Gm28982|chr1:64597781-64598280	0.14171502831932	.	.
chr1	64617495	64617994	chr1	64597781	64598280	Mettl21a|chr1:64597781-64598280	0.14171502831932	.	.
chr1	64690474	64690973	chr1	64295567	64296066	2810408I11Rik|chr1:64295567-64296066	0.110519580523552	.	.
chr1	64690474	64690973	chr1	64295567	64296066	Ccnyl1|chr1:64295567-64296066	0.110519580523552	.	.
chr1	64690474	64690973	chr1	64317960	64318459	2810408I11Rik|chr1:64317960-64318459	0.124900776210852	.	.
chr1	64690474	64690973	chr1	64317960	64318459	Ccnyl1|chr1:64317960-64318459	0.124900776210852	.	.
chr1	64690474	64690973	chr1	64338489	64338988	2810408I11Rik|chr1:64338489-64338988	0.0842317642235738	.	.
chr1	64690474	64690973	chr1	64338489	64338988	Ccnyl1|chr1:64338489-64338988	0.0842317642235738	.	.
chr1	64690474	64690973	chr1	64358261	64358760	2810408I11Rik|chr1:64358261-64358760	0.0927251514843199	.	.
chr1	64690474	64690973	chr1	64358261	64358760	Ccnyl1|chr1:64358261-64358760	0.0927251514843199	.	.
chr1	64690474	64690973	chr1	64374687	64375186	2810408I11Rik|chr1:64374687-64375186	0.0816355409817244	.	.
chr1	64690474	64690973	chr1	64374687	64375186	Ccnyl1|chr1:64374687-64375186	0.0816355409817244	.	.
chr1	64690474	64690973	chr1	64600583	64601082	2810408I11Rik|chr1:64600583-64601082	0.0962023047359704	.	.
chr1	64690474	64690973	chr1	64600583	64601082	Ccnyl1|chr1:64600583-64601082	0.0962023047359704	.	.
chr1	64690474	64690973	chr1	64927863	64928362	2810408I11Rik|chr1:64927863-64928362	0.151220342836508	.	.
chr1	64690474	64690973	chr1	64927863	64928362	Ccnyl1|chr1:64927863-64928362	0.151220342836508	.	.
chr1	64691008	64691507	chr1	64445949	64446448	2810408I11Rik|chr1:64445949-64446448	0.121287003145242	.	.
chr1	64691008	64691507	chr1	64445949	64446448	Ccnyl1|chr1:64445949-64446448	0.121287003145242	.	.
chr1	64691008	64691507	chr1	64717480	64717979	2810408I11Rik|chr1:64717480-64717979	0.184230047953506	.	.
chr1	64691008	64691507	chr1	64717480	64717979	Ccnyl1|chr1:64717480-64717979	0.184230047953506	.	.
chr1	64737642	64738141	chr1	64301434	64301933	Fzd5|chr1:64301434-64301933	0.128299333055113	.	.
chr1	64737642	64738141	chr1	64317960	64318459	Fzd5|chr1:64317960-64318459	0.232249633104461	.	.
chr1	64737642	64738141	chr1	64374687	64375186	Fzd5|chr1:64374687-64375186	0.202766339012921	.	.
chr1	64737642	64738141	chr1	64445949	64446448	Fzd5|chr1:64445949-64446448	0.158890071063907	.	.
chr1	64737642	64738141	chr1	64597781	64598280	Fzd5|chr1:64597781-64598280	0.180896862652101	.	.
chr1	64737642	64738141	chr1	64927863	64928362	Fzd5|chr1:64927863-64928362	0.109023367290367	.	.
chr1	65186396	65186895	chr1	64928475	64928974	Idh1|chr1:64928475-64928974	0.106615951945676	.	.
chr1	65186396	65186895	chr1	64928475	64928974	Pikfyve|chr1:64928475-64928974	0.106615951945676	.	.
chr1	65186396	65186895	chr1	65046378	65046877	Idh1|chr1:65046378-65046877	0.276593916493	.	.
chr1	65186396	65186895	chr1	65046378	65046877	Pikfyve|chr1:65046378-65046877	0.276593916493	.	.
chr1	65186396	65186895	chr1	65112748	65113247	Idh1|chr1:65112748-65113247	0.107615279112487	.	.
chr1	65186396	65186895	chr1	65112748	65113247	Pikfyve|chr1:65112748-65113247	0.107615279112487	.	.
chr1	65186396	65186895	chr1	65179041	65179540	Idh1|chr1:65179041-65179540	0.145245149762536	.	.
chr1	65186396	65186895	chr1	65179041	65179540	Pikfyve|chr1:65179041-65179540	0.145245149762536	.	.
chr1	65186396	65186895	chr1	65195453	65195952	Idh1|chr1:65195453-65195952	0.156134122507006	.	.
chr1	65186396	65186895	chr1	65195453	65195952	Pikfyve|chr1:65195453-65195952	0.156134122507006	.	.
chr1	65186396	65186895	chr1	65473089	65473588	Idh1|chr1:65473089-65473588	0.14067357155378	.	.
chr1	65186396	65186895	chr1	65473089	65473588	Pikfyve|chr1:65473089-65473588	0.14067357155378	.	.
chr1	66700587	66701086	chr1	66815919	66816418	Rpe|chr1:66815919-66816418	0.0855508704963336	.	.
chr1	66816734	66817233	chr1	67032719	67033218	Kansl1l|chr1:67032719-67033218	0.101127373360845	.	.
chr1	66816734	66817233	chr1	67043903	67044402	Kansl1l|chr1:67043903-67044402	0.119330445379672	.	.
chr1	66863047	66863546	chr1	66815919	66816418	Acadl|chr1:66815919-66816418	0.254166187915412	.	.
chr1	66863047	66863546	chr1	67026322	67026821	Acadl|chr1:67026322-67026821	0.111225993569752	.	.
chr1	66863047	66863546	chr1	67032719	67033218	Acadl|chr1:67032719-67033218	0.0894602820326506	.	.
chr1	66863047	66863546	chr1	67033220	67033719	Acadl|chr1:67033220-67033719	0.0933977256263691	.	.
chr1	67038596	67039095	chr1	67026322	67026821	Lancl1|chr1:67026322-67026821	0.12191295455051	.	.
chr1	67038596	67039095	chr1	67476973	67477472	Lancl1|chr1:67476973-67477472	0.109870234757089	.	.
chr1	71102248	71102747	chr1	71115817	71116316	Bard1|chr1:71115817-71116316	0.0986165236273372	.	.
chr1	71102861	71103360	chr1	70856347	70856846	Bard1|chr1:70856347-70856846	0.122275067398736	.	.
chr1	71102861	71103360	chr1	71115817	71116316	Bard1|chr1:71115817-71116316	0.170264382027918	.	.
chr1	72211757	72212256	chr1	71988061	71988560	Mreg|chr1:71988061-71988560	0.189783678704472	.	.
chr1	72211757	72212256	chr1	72254025	72254524	Mreg|chr1:72254025-72254524	0.0980241696651556	.	.
chr1	72212372	72212871	chr1	72107000	72107499	Mreg|chr1:72107000-72107499	0.129661996677078	.	.
chr1	72307199	72307698	chr1	72106308	72106807	Xrcc5|chr1:72106308-72106807	0.133046398555213	.	.
chr1	72582908	72583407	chr1	72254025	72254524	Smarcal1|chr1:72254025-72254524	0.116464333509162	.	.
chr1	72711014	72711513	chr1	72428962	72429461	Rpl37a|chr1:72428962-72429461	0.101291697681957	.	.
chr1	74125051	74125550	chr1	74434476	74434975	Rufy4|chr1:74434476-74434975	0.0892905418456238	.	.
chr1	74125051	74125550	chr1	74434476	74434975	Tns1|chr1:74434476-74434975	0.0892905418456238	.	.
chr1	74236196	74236695	chr1	74227244	74227743	Arpc2|chr1:74227244-74227743	0.080592024826909	.	.
chr1	74236196	74236695	chr1	74248717	74249216	Arpc2|chr1:74248717-74249216	0.21253367657152	.	.
chr1	74236196	74236695	chr1	74313260	74313759	Arpc2|chr1:74313260-74313759	0.0870090334867748	.	.
chr1	74236196	74236695	chr1	74397348	74397847	Arpc2|chr1:74397348-74397847	0.107460166360081	.	.
chr1	74284588	74285087	chr1	74133894	74134393	Aamp|chr1:74133894-74134393	0.127153477534046	.	.
chr1	74284588	74285087	chr1	74133894	74134393	Aamp|chr1:74133894-74134393	0.127153477534047	.	.
chr1	74284588	74285087	chr1	74133894	74134393	Pnkd|chr1:74133894-74134393	0.127153477534046	.	.
chr1	74284588	74285087	chr1	74133894	74134393	Pnkd|chr1:74133894-74134393	0.127153477534047	.	.
chr1	74284588	74285087	chr1	74248717	74249216	Aamp|chr1:74248717-74249216	0.233167640133647	.	.
chr1	74284588	74285087	chr1	74248717	74249216	Pnkd|chr1:74248717-74249216	0.233167640133647	.	.
chr1	74284588	74285087	chr1	74313260	74313759	Aamp|chr1:74313260-74313759	0.144882965726517	.	.
chr1	74284588	74285087	chr1	74313260	74313759	Pnkd|chr1:74313260-74313759	0.144882965726517	.	.
chr1	74284588	74285087	chr1	74332262	74332761	Aamp|chr1:74332262-74332761	0.0871957756226649	.	.
chr1	74284588	74285087	chr1	74332262	74332761	Pnkd|chr1:74332262-74332761	0.0871957756226649	.	.
chr1	74284588	74285087	chr1	74386756	74387255	Aamp|chr1:74386756-74387255	0.103568207868845	.	.
chr1	74284588	74285087	chr1	74386756	74387255	Pnkd|chr1:74386756-74387255	0.103568207868845	.	.
chr1	74284588	74285087	chr1	74397348	74397847	Aamp|chr1:74397348-74397847	0.115918794850651	.	.
chr1	74284588	74285087	chr1	74397348	74397847	Pnkd|chr1:74397348-74397847	0.115918794850651	.	.
chr1	74295625	74296124	chr1	74200767	74201266	Gm29358|chr1:74200767-74201266	0.152620549158979	.	.
chr1	74295625	74296124	chr1	74248717	74249216	Gm29358|chr1:74248717-74249216	0.099856454867072	.	.
chr1	74295625	74296124	chr1	74434476	74434975	Gm29358|chr1:74434476-74434975	0.209074755546133	.	.
chr1	74295625	74296124	chr1	74439093	74439592	Gm29358|chr1:74439093-74439592	0.128244069939522	.	.
chr1	74295625	74296124	chr1	74672684	74673183	Gm29358|chr1:74672684-74673183	0.251471121684301	.	.
chr1	74374931	74375430	chr1	74200767	74201266	Slc11a1|chr1:74200767-74201266	0.152203919306649	.	.
chr1	74374931	74375430	chr1	74227244	74227743	Slc11a1|chr1:74227244-74227743	0.149724278420543	.	.
chr1	74374931	74375430	chr1	74248717	74249216	Slc11a1|chr1:74248717-74249216	0.0888138203151778	.	.
chr1	74374931	74375430	chr1	74397348	74397847	Slc11a1|chr1:74397348-74397847	0.198669613248758	.	.
chr1	74374931	74375430	chr1	74437955	74438454	Slc11a1|chr1:74437955-74438454	0.142529518378855	.	.
chr1	74391301	74391800	chr1	74200767	74201266	Ctdsp1|chr1:74200767-74201266	0.119829715159757	.	.
chr1	74391301	74391800	chr1	74248717	74249216	Ctdsp1|chr1:74248717-74249216	0.122924869096836	.	.
chr1	74391301	74391800	chr1	74368935	74369434	Ctdsp1|chr1:74368935-74369434	0.104893851840165	.	.
chr1	74391301	74391800	chr1	74386756	74387255	Ctdsp1|chr1:74386756-74387255	0.118811611178319	.	.
chr1	74391301	74391800	chr1	74397348	74397847	Ctdsp1|chr1:74397348-74397847	0.138727348315588	.	.
chr1	74391301	74391800	chr1	74437955	74438454	Ctdsp1|chr1:74437955-74438454	0.175457023888773	.	.
chr1	74505730	74506229	chr1	74303434	74303933	Cnot9|chr1:74303434-74303933	0.133392200683374	.	.
chr1	74505730	74506229	chr1	74303949	74304448	Cnot9|chr1:74303949-74304448	0.130600389449052	.	.
chr1	74505730	74506229	chr1	74332262	74332761	Cnot9|chr1:74332262-74332761	0.103311259057013	.	.
chr1	74505730	74506229	chr1	74397348	74397847	Cnot9|chr1:74397348-74397847	0.11806927301242	.	.
chr1	74505730	74506229	chr1	74702244	74702743	Cnot9|chr1:74702244-74702743	0.0931435351677327	.	.
chr1	74505730	74506229	chr1	74759797	74760296	Cnot9|chr1:74759797-74760296	0.138921943910346	.	.
chr1	74505730	74506229	chr1	74772969	74773468	Cnot9|chr1:74772969-74773468	0.118268394003321	.	.
chr1	74587962	74588461	chr1	74363319	74363818	Bcs1l|chr1:74363319-74363818	0.11675911208109	.	.
chr1	74587962	74588461	chr1	74363319	74363818	Zfp142|chr1:74363319-74363818	0.11675911208109	.	.
chr1	74587962	74588461	chr1	74368126	74368625	Bcs1l|chr1:74368126-74368625	0.122721688062087	.	.
chr1	74587962	74588461	chr1	74368126	74368625	Zfp142|chr1:74368126-74368625	0.122721688062087	.	.
chr1	74587962	74588461	chr1	74368935	74369434	Bcs1l|chr1:74368935-74369434	0.173748411944284	.	.
chr1	74587962	74588461	chr1	74368935	74369434	Zfp142|chr1:74368935-74369434	0.173748411944284	.	.
chr1	74587962	74588461	chr1	74386756	74387255	Bcs1l|chr1:74386756-74387255	0.136734680374972	.	.
chr1	74587962	74588461	chr1	74386756	74387255	Zfp142|chr1:74386756-74387255	0.136734680374972	.	.
chr1	74587962	74588461	chr1	74397348	74397847	Bcs1l|chr1:74397348-74397847	0.205035864804377	.	.
chr1	74587962	74588461	chr1	74397348	74397847	Zfp142|chr1:74397348-74397847	0.205035864804377	.	.
chr1	74601175	74601674	chr1	74332262	74332761	Rnf25|chr1:74332262-74332761	0.0902660481686063	.	.
chr1	74601175	74601674	chr1	74332262	74332761	Stk36|chr1:74332262-74332761	0.0902660481686063	.	.
chr1	74601175	74601674	chr1	74332815	74333314	Rnf25|chr1:74332815-74333314	0.115047471534938	.	.
chr1	74601175	74601674	chr1	74332815	74333314	Stk36|chr1:74332815-74333314	0.115047471534938	.	.
chr1	74601175	74601674	chr1	74368126	74368625	Rnf25|chr1:74368126-74368625	0.169343518324063	.	.
chr1	74601175	74601674	chr1	74368126	74368625	Stk36|chr1:74368126-74368625	0.169343518324063	.	.
chr1	74601175	74601674	chr1	74772969	74773468	Rnf25|chr1:74772969-74773468	0.113075460200212	.	.
chr1	74601175	74601674	chr1	74772969	74773468	Stk36|chr1:74772969-74773468	0.113075460200212	.	.
chr1	74601175	74601674	chr1	74817277	74817776	Rnf25|chr1:74817277-74817776	0.12653331572448	.	.
chr1	74601175	74601674	chr1	74817277	74817776	Stk36|chr1:74817277-74817776	0.12653331572448	.	.
chr1	74661495	74661994	chr1	74313260	74313759	Ttll4|chr1:74313260-74313759	0.102958709556437	.	.
chr1	74661495	74661994	chr1	74332815	74333314	Ttll4|chr1:74332815-74333314	0.132355154015637	.	.
chr1	74661495	74661994	chr1	74368935	74369434	Ttll4|chr1:74368935-74369434	0.161808046399107	.	.
chr1	74661495	74661994	chr1	74386756	74387255	Ttll4|chr1:74386756-74387255	0.0885774315030963	.	.
chr1	74661495	74661994	chr1	74397348	74397847	Ttll4|chr1:74397348-74397847	0.223835652009449	.	.
chr1	74661495	74661994	chr1	74439093	74439592	Ttll4|chr1:74439093-74439592	0.162921602621724	.	.
chr1	74661495	74661994	chr1	74759797	74760296	Ttll4|chr1:74759797-74760296	0.133496950104372	.	.
chr1	74661495	74661994	chr1	74808065	74808564	Ttll4|chr1:74808065-74808564	0.116391395584762	.	.
chr1	74712427	74712926	chr1	74313260	74313759	Cyp27a1|chr1:74313260-74313759	0.106713145931585	.	.
chr1	74712427	74712926	chr1	74332262	74332761	Cyp27a1|chr1:74332262-74332761	0.0886974790584941	.	.
chr1	74712427	74712926	chr1	74363319	74363818	Cyp27a1|chr1:74363319-74363818	0.105180412540896	.	.
chr1	74712427	74712926	chr1	74386756	74387255	Cyp27a1|chr1:74386756-74387255	0.0971770817005897	.	.
chr1	74712427	74712926	chr1	74397348	74397847	Cyp27a1|chr1:74397348-74397847	0.170027695808024	.	.
chr1	74712427	74712926	chr1	74672684	74673183	Cyp27a1|chr1:74672684-74673183	0.0990528061068333	.	.
chr1	74712949	74713448	chr1	74313260	74313759	Cyp27a1|chr1:74313260-74313759	0.181973517366031	.	.
chr1	74712949	74713448	chr1	74363319	74363818	Cyp27a1|chr1:74363319-74363818	0.133188980215387	.	.
chr1	74712949	74713448	chr1	74368935	74369434	Cyp27a1|chr1:74368935-74369434	0.0816868027910462	.	.
chr1	74712949	74713448	chr1	74386756	74387255	Cyp27a1|chr1:74386756-74387255	0.19488523323987	.	.
chr1	74712949	74713448	chr1	74397348	74397847	Cyp27a1|chr1:74397348-74397847	0.149599938901598	.	.
chr1	74712949	74713448	chr1	74434476	74434975	Cyp27a1|chr1:74434476-74434975	0.142406800490725	.	.
chr1	74712949	74713448	chr1	74759797	74760296	Cyp27a1|chr1:74759797-74760296	0.121548019077358	.	.
chr1	75124760	75125259	chr1	74759797	74760296	Nhej1|chr1:74759797-74760296	0.0908169934314798	.	.
chr1	75124760	75125259	chr1	74808065	74808564	Nhej1|chr1:74808065-74808564	0.122674220964401	.	.
chr1	75124760	75125259	chr1	75141393	75141892	Nhej1|chr1:75141393-75141892	0.12331170243251	.	.
chr1	75124760	75125259	chr1	75398631	75399130	Nhej1|chr1:75398631-75399130	0.0856545236736719	.	.
chr1	75142499	75142998	chr1	74816731	74817230	Cnppd1|chr1:74816731-74817230	0.166263003626497	.	.
chr1	75142499	75142998	chr1	74816731	74817230	Retreg2|chr1:74816731-74817230	0.166263003626497	.	.
chr1	75142499	75142998	chr1	75141393	75141892	Cnppd1|chr1:75141393-75141892	0.159981497538241	.	.
chr1	75142499	75142998	chr1	75141393	75141892	Retreg2|chr1:75141393-75141892	0.159981497538241	.	.
chr1	75168424	75168923	chr1	74772969	74773468	Zfand2b|chr1:74772969-74773468	0.14837330884356	.	.
chr1	75180079	75180578	chr1	74759797	74760296	Abcb6|chr1:74759797-74760296	0.0904411964257581	.	.
chr1	75180079	75180578	chr1	74817277	74817776	Abcb6|chr1:74817277-74817776	0.0991596383703397	.	.
chr1	75191753	75192252	chr1	74759797	74760296	Ankzf1|chr1:74759797-74760296	0.170528015043426	.	.
chr1	75191753	75192252	chr1	74759797	74760296	Atg9a|chr1:74759797-74760296	0.170528015043426	.	.
chr1	75191753	75192252	chr1	75141393	75141892	Ankzf1|chr1:75141393-75141892	0.145837416935472	.	.
chr1	75191753	75192252	chr1	75141393	75141892	Atg9a|chr1:75141393-75141892	0.145837416935472	.	.
chr1	75236144	75236643	chr1	74759797	74760296	Dnajb2|chr1:74759797-74760296	0.101146510399654	.	.
chr1	75236144	75236643	chr1	74817277	74817776	Dnajb2|chr1:74817277-74817776	0.104815746108803	.	.
chr1	75251521	75252020	chr1	75398631	75399130	Gm28294|chr1:75398631-75399130	0.114080657632705	.	.
chr1	77516009	77516508	chr1	77832099	77832598	Gm28386|chr1:77832099-77832598	0.169610153477887	.	.
chr1	78657540	78658039	chr1	78507156	78507655	Acsl3|chr1:78507156-78507655	0.121137396827826	.	.
chr1	78657540	78658039	chr1	78507156	78507655	Utp14b|chr1:78507156-78507655	0.121137396827826	.	.
chr1	78657540	78658039	chr1	78536720	78537219	Acsl3|chr1:78536720-78537219	0.143822025243721	.	.
chr1	78657540	78658039	chr1	78536720	78537219	Utp14b|chr1:78536720-78537219	0.143822025243721	.	.
chr1	78657540	78658039	chr1	78674552	78675051	Acsl3|chr1:78674552-78675051	0.132025302755601	.	.
chr1	78657540	78658039	chr1	78674552	78675051	Utp14b|chr1:78674552-78675051	0.132025302755601	.	.
chr1	78657540	78658039	chr1	78894228	78894727	Acsl3|chr1:78894228-78894727	0.180309686427861	.	.
chr1	78657540	78658039	chr1	78894228	78894727	Utp14b|chr1:78894228-78894727	0.180309686427861	.	.
chr1	78657540	78658039	chr1	78895759	78896258	Acsl3|chr1:78895759-78896258	0.0941228123702405	.	.
chr1	78657540	78658039	chr1	78895759	78896258	Utp14b|chr1:78895759-78896258	0.0941228123702405	.	.
chr1	82839194	82839693	chr1	82795603	82796102	Agfg1|chr1:82795603-82796102	0.177002452490189	.	.
chr1	82839194	82839693	chr1	82798256	82798755	Agfg1|chr1:82798256-82798755	0.198492899745164	.	.
chr1	82924636	82925135	chr1	82787312	82787811	A030014E15Rik|chr1:82787312-82787811	0.0963056161665791	.	.
chr1	82924636	82925135	chr1	82792985	82793484	A030014E15Rik|chr1:82792985-82793484	0.172750576609919	.	.
chr1	82924636	82925135	chr1	82798256	82798755	A030014E15Rik|chr1:82798256-82798755	0.118380982507524	.	.
chr1	82924636	82925135	chr1	82798850	82799349	A030014E15Rik|chr1:82798850-82799349	0.100384225375214	.	.
chr1	82924636	82925135	chr1	82815827	82816326	A030014E15Rik|chr1:82815827-82816326	0.0970489669207276	.	.
chr1	84935649	84936148	chr1	84924183	84924682	Slc16a14|chr1:84924183-84924682	0.105775407247628	.	.
chr1	84935649	84936148	chr1	84946420	84946919	Slc16a14|chr1:84946420-84946919	0.15010177438217	.	.
chr1	85600616	85601115	chr1	85601237	85601736	Sp140|chr1:85601237-85601736	0.400209660267791	.	.
chr1	85600616	85601115	chr1	85749760	85750259	Sp140|chr1:85749760-85750259	0.20047268203373	.	.
chr1	85774994	85775493	chr1	85809199	85809698	9930111H07Rik|chr1:85809199-85809698	0.0942464700306873	.	.
chr1	85774994	85775493	chr1	85838040	85838539	9930111H07Rik|chr1:85838040-85838539	0.163401625237747	.	.
chr1	85774994	85775493	chr1	86202757	86203256	9930111H07Rik|chr1:86202757-86203256	0.121853674357424	.	.
chr1	85793160	85793659	chr1	85809199	85809698	Cab39|chr1:85809199-85809698	0.089450169228629	.	.
chr1	85793160	85793659	chr1	85838040	85838539	Cab39|chr1:85838040-85838539	0.139568838905806	.	.
chr1	85894274	85894773	chr1	85749760	85750259	Itm2c|chr1:85749760-85750259	0.0926335915778788	.	.
chr1	85894274	85894773	chr1	85751349	85751848	Itm2c|chr1:85751349-85751848	0.119582827609277	.	.
chr1	85894274	85894773	chr1	85838040	85838539	Itm2c|chr1:85838040-85838539	0.148123175265709	.	.
chr1	85894955	85895454	chr1	85749760	85750259	Itm2c|chr1:85749760-85750259	0.145907286408445	.	.
chr1	85894955	85895454	chr1	85895455	85895954	Itm2c|chr1:85895455-85895954	0.227217209947072	.	.
chr1	85894955	85895454	chr1	86228604	86229103	Itm2c|chr1:86228604-86229103	0.127829080790289	.	.
chr1	86064385	86064884	chr1	85751349	85751848	Psmd1|chr1:85751349-85751848	0.0908945515079583	.	.
chr1	86064385	86064884	chr1	85809199	85809698	Psmd1|chr1:85809199-85809698	0.204117777187068	.	.
chr1	86064385	86064884	chr1	85895455	85895954	Psmd1|chr1:85895455-85895954	0.0999283969774218	.	.
chr1	86064385	86064884	chr1	86416950	86417449	Psmd1|chr1:86416950-86417449	0.120919455092148	.	.
chr1	86064385	86064884	chr1	86434501	86435000	Psmd1|chr1:86434501-86435000	0.0989595433209574	.	.
chr1	86154471	86154970	chr1	85809199	85809698	Armc9|chr1:85809199-85809698	0.11948581707978	.	.
chr1	86154471	86154970	chr1	85895455	85895954	Armc9|chr1:85895455-85895954	0.194384531589499	.	.
chr1	86154471	86154970	chr1	86228604	86229103	Armc9|chr1:86228604-86229103	0.196402351458541	.	.
chr1	86154471	86154970	chr1	86229432	86229931	Armc9|chr1:86229432-86229931	0.0812377601524871	.	.
chr1	86154471	86154970	chr1	86233739	86234238	Armc9|chr1:86233739-86234238	0.093056980098711	.	.
chr1	86154471	86154970	chr1	86406227	86406726	Armc9|chr1:86406227-86406726	0.148184442364159	.	.
chr1	86154471	86154970	chr1	86406936	86407435	Armc9|chr1:86406936-86407435	0.0932657468435171	.	.
chr1	86154471	86154970	chr1	86433961	86434460	Armc9|chr1:86433961-86434460	0.0809065653317192	.	.
chr1	86358737	86359236	chr1	86399253	86399752	C130036L24Rik|chr1:86399253-86399752	0.139624171539736	.	.
chr1	86358737	86359236	chr1	86399253	86399752	Ncl|chr1:86399253-86399752	0.139624171539736	.	.
chr1	86358737	86359236	chr1	86440464	86440963	C130036L24Rik|chr1:86440464-86440963	0.17487912228035	.	.
chr1	86358737	86359236	chr1	86440464	86440963	Ncl|chr1:86440464-86440963	0.17487912228035	.	.
chr1	86358737	86359236	chr1	86441795	86442294	C130036L24Rik|chr1:86441795-86442294	0.173319257771061	.	.
chr1	86358737	86359236	chr1	86441795	86442294	Ncl|chr1:86441795-86442294	0.173319257771061	.	.
chr1	86358737	86359236	chr1	86487725	86488224	C130036L24Rik|chr1:86487725-86488224	0.0809453222913879	.	.
chr1	86358737	86359236	chr1	86487725	86488224	Ncl|chr1:86487725-86488224	0.0809453222913879	.	.
chr1	86358737	86359236	chr1	86528114	86528613	C130036L24Rik|chr1:86528114-86528613	0.180560066162131	.	.
chr1	86358737	86359236	chr1	86528114	86528613	Ncl|chr1:86528114-86528613	0.180560066162131	.	.
chr1	86359268	86359767	chr1	86214214	86214713	C130036L24Rik|chr1:86214214-86214713	0.151372703567897	.	.
chr1	86359268	86359767	chr1	86214214	86214713	Ncl|chr1:86214214-86214713	0.151372703567897	.	.
chr1	86359268	86359767	chr1	86228604	86229103	C130036L24Rik|chr1:86228604-86229103	0.13096146394257	.	.
chr1	86359268	86359767	chr1	86228604	86229103	Ncl|chr1:86228604-86229103	0.13096146394257	.	.
chr1	86359268	86359767	chr1	86229432	86229931	C130036L24Rik|chr1:86229432-86229931	0.211881142611226	.	.
chr1	86359268	86359767	chr1	86229432	86229931	Ncl|chr1:86229432-86229931	0.211881142611226	.	.
chr1	86359268	86359767	chr1	86233739	86234238	C130036L24Rik|chr1:86233739-86234238	0.134944654083907	.	.
chr1	86359268	86359767	chr1	86233739	86234238	Ncl|chr1:86233739-86234238	0.134944654083907	.	.
chr1	86359268	86359767	chr1	86297281	86297780	C130036L24Rik|chr1:86297281-86297780	0.082747262220149	.	.
chr1	86359268	86359767	chr1	86297281	86297780	Ncl|chr1:86297281-86297780	0.082747262220149	.	.
chr1	86359268	86359767	chr1	86371911	86372410	C130036L24Rik|chr1:86371911-86372410	0.166190896209245	.	.
chr1	86359268	86359767	chr1	86371911	86372410	Ncl|chr1:86371911-86372410	0.166190896209245	.	.
chr1	86359268	86359767	chr1	86399253	86399752	C130036L24Rik|chr1:86399253-86399752	0.090251123403449	.	.
chr1	86359268	86359767	chr1	86399253	86399752	Ncl|chr1:86399253-86399752	0.090251123403449	.	.
chr1	86359268	86359767	chr1	86406936	86407435	C130036L24Rik|chr1:86406936-86407435	0.147461424812019	.	.
chr1	86359268	86359767	chr1	86406936	86407435	Ncl|chr1:86406936-86407435	0.147461424812019	.	.
chr1	86359268	86359767	chr1	86416950	86417449	C130036L24Rik|chr1:86416950-86417449	0.0944859733129173	.	.
chr1	86359268	86359767	chr1	86416950	86417449	Ncl|chr1:86416950-86417449	0.0944859733129173	.	.
chr1	86359268	86359767	chr1	86433961	86434460	C130036L24Rik|chr1:86433961-86434460	0.250439894245388	.	.
chr1	86359268	86359767	chr1	86433961	86434460	Ncl|chr1:86433961-86434460	0.250439894245388	.	.
chr1	86359268	86359767	chr1	86434501	86435000	C130036L24Rik|chr1:86434501-86435000	0.15331742771479	.	.
chr1	86359268	86359767	chr1	86434501	86435000	Ncl|chr1:86434501-86435000	0.15331742771479	.	.
chr1	86359268	86359767	chr1	86440464	86440963	C130036L24Rik|chr1:86440464-86440963	0.139097208850165	.	.
chr1	86359268	86359767	chr1	86440464	86440963	Ncl|chr1:86440464-86440963	0.139097208850165	.	.
chr1	86359268	86359767	chr1	86441273	86441772	C130036L24Rik|chr1:86441273-86441772	0.134843783078066	.	.
chr1	86359268	86359767	chr1	86441273	86441772	Ncl|chr1:86441273-86441772	0.134843783078066	.	.
chr1	86359268	86359767	chr1	86441795	86442294	C130036L24Rik|chr1:86441795-86442294	0.192508572357495	.	.
chr1	86359268	86359767	chr1	86441795	86442294	Ncl|chr1:86441795-86442294	0.192508572357495	.	.
chr1	86359268	86359767	chr1	86487725	86488224	C130036L24Rik|chr1:86487725-86488224	0.108703174105148	.	.
chr1	86359268	86359767	chr1	86487725	86488224	Ncl|chr1:86487725-86488224	0.108703174105148	.	.
chr1	86359268	86359767	chr1	86492642	86493141	C130036L24Rik|chr1:86492642-86493141	0.119927159012398	.	.
chr1	86359268	86359767	chr1	86492642	86493141	Ncl|chr1:86492642-86493141	0.119927159012398	.	.
chr1	86359268	86359767	chr1	86525204	86525703	C130036L24Rik|chr1:86525204-86525703	0.207787927492715	.	.
chr1	86359268	86359767	chr1	86525204	86525703	Ncl|chr1:86525204-86525703	0.207787927492715	.	.
chr1	86359268	86359767	chr1	86528114	86528613	C130036L24Rik|chr1:86528114-86528613	0.200440902595109	.	.
chr1	86359268	86359767	chr1	86528114	86528613	Ncl|chr1:86528114-86528613	0.200440902595109	.	.
chr1	86526360	86526859	chr1	86263508	86264007	Ptma|chr1:86263508-86264007	0.0868940091939507	.	.
chr1	86526360	86526859	chr1	86381004	86381503	Ptma|chr1:86381004-86381503	0.0915884999840637	.	.
chr1	86526360	86526859	chr1	86406936	86407435	Ptma|chr1:86406936-86407435	0.162516495796998	.	.
chr1	86526360	86526859	chr1	86433961	86434460	Ptma|chr1:86433961-86434460	0.0954341646552191	.	.
chr1	86526360	86526859	chr1	86440464	86440963	Ptma|chr1:86440464-86440963	0.124287652297644	.	.
chr1	86526360	86526859	chr1	86441273	86441772	Ptma|chr1:86441273-86441772	0.292788004822704	.	.
chr1	86526360	86526859	chr1	86441795	86442294	Ptma|chr1:86441795-86442294	0.135901878420482	.	.
chr1	86526360	86526859	chr1	86479048	86479547	Ptma|chr1:86479048-86479547	0.140544064429369	.	.
chr1	86526360	86526859	chr1	86487725	86488224	Ptma|chr1:86487725-86488224	0.159572777855648	.	.
chr1	86526360	86526859	chr1	86492642	86493141	Ptma|chr1:86492642-86493141	0.115756090064544	.	.
chr1	86526360	86526859	chr1	86503968	86504467	Ptma|chr1:86503968-86504467	0.178072155650445	.	.
chr1	86526360	86526859	chr1	86509365	86509864	Ptma|chr1:86509365-86509864	0.162629431395963	.	.
chr1	86526360	86526859	chr1	86525204	86525703	Ptma|chr1:86525204-86525703	0.0900566390462475	.	.
chr1	86526360	86526859	chr1	86528114	86528613	Ptma|chr1:86528114-86528613	0.248898077067261	.	.
chr1	86582078	86582577	chr1	86263508	86264007	Cops7b|chr1:86263508-86264007	0.163101996411573	.	.
chr1	86582078	86582577	chr1	86263508	86264007	Pde6d|chr1:86263508-86264007	0.163101996411573	.	.
chr1	86582078	86582577	chr1	86297281	86297780	Cops7b|chr1:86297281-86297780	0.0865464689870889	.	.
chr1	86582078	86582577	chr1	86297281	86297780	Pde6d|chr1:86297281-86297780	0.0865464689870889	.	.
chr1	86582078	86582577	chr1	86406227	86406726	Cops7b|chr1:86406227-86406726	0.0812269745955817	.	.
chr1	86582078	86582577	chr1	86406227	86406726	Pde6d|chr1:86406227-86406726	0.0812269745955817	.	.
chr1	86582078	86582577	chr1	86433961	86434460	Cops7b|chr1:86433961-86434460	0.111923896972431	.	.
chr1	86582078	86582577	chr1	86433961	86434460	Pde6d|chr1:86433961-86434460	0.111923896972431	.	.
chr1	86582078	86582577	chr1	86441273	86441772	Cops7b|chr1:86441273-86441772	0.0807029856532098	.	.
chr1	86582078	86582577	chr1	86441273	86441772	Pde6d|chr1:86441273-86441772	0.0807029856532098	.	.
chr1	86582078	86582577	chr1	86487725	86488224	Cops7b|chr1:86487725-86488224	0.176528446288117	.	.
chr1	86582078	86582577	chr1	86487725	86488224	Pde6d|chr1:86487725-86488224	0.176528446288117	.	.
chr1	86582078	86582577	chr1	86492642	86493141	Cops7b|chr1:86492642-86493141	0.190069856134956	.	.
chr1	86582078	86582577	chr1	86492642	86493141	Pde6d|chr1:86492642-86493141	0.190069856134956	.	.
chr1	86582078	86582577	chr1	86503968	86504467	Cops7b|chr1:86503968-86504467	0.186216933650846	.	.
chr1	86582078	86582577	chr1	86503968	86504467	Pde6d|chr1:86503968-86504467	0.186216933650846	.	.
chr1	86582078	86582577	chr1	86509365	86509864	Cops7b|chr1:86509365-86509864	0.12649610268925	.	.
chr1	86582078	86582577	chr1	86509365	86509864	Pde6d|chr1:86509365-86509864	0.12649610268925	.	.
chr1	86582603	86583102	chr1	86263508	86264007	Cops7b|chr1:86263508-86264007	0.109166642809735	.	.
chr1	86582603	86583102	chr1	86263508	86264007	Pde6d|chr1:86263508-86264007	0.109166642809735	.	.
chr1	86582603	86583102	chr1	86406227	86406726	Cops7b|chr1:86406227-86406726	0.170551601183998	.	.
chr1	86582603	86583102	chr1	86406227	86406726	Pde6d|chr1:86406227-86406726	0.170551601183998	.	.
chr1	86582603	86583102	chr1	86406936	86407435	Cops7b|chr1:86406936-86407435	0.141796638728291	.	.
chr1	86582603	86583102	chr1	86406936	86407435	Pde6d|chr1:86406936-86407435	0.141796638728291	.	.
chr1	86582603	86583102	chr1	86492642	86493141	Cops7b|chr1:86492642-86493141	0.0864248647083697	.	.
chr1	86582603	86583102	chr1	86492642	86493141	Pde6d|chr1:86492642-86493141	0.0864248647083697	.	.
chr1	86703565	86704064	chr1	86406227	86406726	Dis3l2|chr1:86406227-86406726	0.119884282256759	.	.
chr1	86703565	86704064	chr1	86433961	86434460	Dis3l2|chr1:86433961-86434460	0.155069356402695	.	.
chr1	86703565	86704064	chr1	86479048	86479547	Dis3l2|chr1:86479048-86479547	0.152649585762739	.	.
chr1	86703565	86704064	chr1	86509365	86509864	Dis3l2|chr1:86509365-86509864	0.108426094441804	.	.
chr1	87213673	87214172	chr1	87035674	87036173	Eif4e2|chr1:87035674-87036173	0.0873178950411677	.	.
chr1	87213673	87214172	chr1	87258487	87258986	Eif4e2|chr1:87258487-87258986	0.142147149413319	.	.
chr1	87326698	87327197	chr1	87201368	87201867	Gigyf2|chr1:87201368-87201867	0.114057349939084	.	.
chr1	87326698	87327197	chr1	87555011	87555510	Gigyf2|chr1:87555011-87555510	0.119483957782255	.	.
chr1	87326698	87327197	chr1	87650745	87651244	Gigyf2|chr1:87650745-87651244	0.0888019981077973	.	.
chr1	87326698	87327197	chr1	87658016	87658515	Gigyf2|chr1:87658016-87658515	0.1270630712336	.	.
chr1	87620047	87620546	chr1	87658016	87658515	Inpp5d|chr1:87658016-87658515	0.122946720168654	.	.
chr1	87620047	87620546	chr1	87740545	87741044	Inpp5d|chr1:87740545-87741044	0.0963641536602295	.	.
chr1	87620047	87620546	chr1	87828156	87828655	Inpp5d|chr1:87828156-87828655	0.083916992651969	.	.
chr1	87621060	87621559	chr1	87621680	87622179	Inpp5d|chr1:87621680-87622179	0.19674194212563	.	.
chr1	87621060	87621559	chr1	87828156	87828655	Inpp5d|chr1:87828156-87828655	0.131603497371774	.	.
chr1	87621060	87621559	chr1	87866642	87867141	Inpp5d|chr1:87866642-87867141	0.114885962238676	.	.
chr1	87755700	87756199	chr1	87640245	87640744	Atg16l1|chr1:87640245-87640744	0.15189826281091	.	.
chr1	87755700	87756199	chr1	87813615	87814114	Atg16l1|chr1:87813615-87814114	0.133849123799957	.	.
chr1	87755700	87756199	chr1	87828156	87828655	Atg16l1|chr1:87828156-87828655	0.10177257451864	.	.
chr1	87755700	87756199	chr1	87829622	87830121	Atg16l1|chr1:87829622-87830121	0.0868795119871067	.	.
chr1	87755700	87756199	chr1	87849257	87849756	Atg16l1|chr1:87849257-87849756	0.0915996889203892	.	.
chr1	87755700	87756199	chr1	87872827	87873326	Atg16l1|chr1:87872827-87873326	0.127047238121886	.	.
chr1	87803595	87804094	chr1	87792484	87792983	Sag|chr1:87792484-87792983	0.113720652563853	.	.
chr1	87853009	87853508	chr1	87638204	87638703	Dgkd|chr1:87638204-87638703	0.144068475326906	.	.
chr1	87853009	87853508	chr1	87640245	87640744	Dgkd|chr1:87640245-87640744	0.125532196964381	.	.
chr1	87853009	87853508	chr1	87658016	87658515	Dgkd|chr1:87658016-87658515	0.087980504918826	.	.
chr1	87853009	87853508	chr1	87792484	87792983	Dgkd|chr1:87792484-87792983	0.119695850077926	.	.
chr1	87853009	87853508	chr1	87849257	87849756	Dgkd|chr1:87849257-87849756	0.200183942925553	.	.
chr1	88008031	88008530	chr1	87828156	87828655	Usp40|chr1:87828156-87828655	0.131217096410271	.	.
chr1	88094854	88095353	chr1	87811583	87812082	Ugt1a7c|chr1:87811583-87812082	0.139212459642526	.	.
chr1	88094854	88095353	chr1	87829622	87830121	Ugt1a7c|chr1:87829622-87830121	0.120074473204553	.	.
chr1	88094854	88095353	chr1	87849257	87849756	Ugt1a7c|chr1:87849257-87849756	0.0811500880071117	.	.
chr1	88094854	88095353	chr1	88246702	88247201	Ugt1a7c|chr1:88246702-88247201	0.131914095957814	.	.
chr1	88227014	88227513	chr1	87811076	87811575	Mroh2a|chr1:87811076-87811575	0.0990345336332302	.	.
chr1	88227014	88227513	chr1	87811583	87812082	Mroh2a|chr1:87811583-87812082	0.141543698444161	.	.
chr1	88227014	88227513	chr1	88246702	88247201	Mroh2a|chr1:88246702-88247201	0.128961433737248	.	.
chr1	88701944	88702443	chr1	88567149	88567648	Arl4c|chr1:88567149-88567648	0.181786912544692	.	.
chr1	88701944	88702443	chr1	88587343	88587842	Arl4c|chr1:88587343-88587842	0.120391058525231	.	.
chr1	88701944	88702443	chr1	88635614	88636113	Arl4c|chr1:88635614-88636113	0.083224654699839	.	.
chr1	88701944	88702443	chr1	88652459	88652958	Arl4c|chr1:88652459-88652958	0.127763652819092	.	.
chr1	88701944	88702443	chr1	88654683	88655182	Arl4c|chr1:88654683-88655182	0.106730995494211	.	.
chr1	88701944	88702443	chr1	88662927	88663426	Arl4c|chr1:88662927-88663426	0.228746324503868	.	.
chr1	89454554	89455053	chr1	89644051	89644550	Agap1|chr1:89644051-89644550	0.0908134107977406	.	.
chr1	90974937	90975436	chr1	91034491	91034990	Gm28199|chr1:91034491-91034990	0.137062363578025	.	.
chr1	90974937	90975436	chr1	91080316	91080815	Gm28199|chr1:91080316-91080815	0.205835269196116	.	.
chr1	90998483	90998982	chr1	91037989	91038488	Lrrfip1|chr1:91037989-91038488	0.135498679254793	.	.
chr1	90998483	90998982	chr1	91074580	91075079	Lrrfip1|chr1:91074580-91075079	0.11714916539277	.	.
chr1	90998483	90998982	chr1	91216418	91216917	Lrrfip1|chr1:91216418-91216917	0.092662303802306	.	.
chr1	91144729	91145228	chr1	91034491	91034990	Rbm44|chr1:91034491-91034990	0.0989785070164636	.	.
chr1	91144729	91145228	chr1	91046237	91046736	Rbm44|chr1:91046237-91046736	0.130823448719104	.	.
chr1	91144729	91145228	chr1	91052819	91053318	Rbm44|chr1:91052819-91053318	0.14064332837895	.	.
chr1	91144729	91145228	chr1	91074580	91075079	Rbm44|chr1:91074580-91075079	0.0934967542803527	.	.
chr1	91178975	91179474	chr1	91052819	91053318	Ramp1|chr1:91052819-91053318	0.121217304104562	.	.
chr1	91249940	91250439	chr1	91034491	91034990	Ube2f|chr1:91034491-91034990	0.11164643350715	.	.
chr1	91249940	91250439	chr1	91187316	91187815	Ube2f|chr1:91187316-91187815	0.190014587204882	.	.
chr1	91249940	91250439	chr1	91235328	91235827	Ube2f|chr1:91235328-91235827	0.154341540563394	.	.
chr1	91249940	91250439	chr1	91251335	91251834	Ube2f|chr1:91251335-91251834	0.112804162761303	.	.
chr1	91250445	91250944	chr1	91080316	91080815	Ube2f|chr1:91080316-91080815	0.112000068392156	.	.
chr1	91250445	91250944	chr1	91211075	91211574	Ube2f|chr1:91211075-91211574	0.114013595373727	.	.
chr1	91250445	91250944	chr1	91216418	91216917	Ube2f|chr1:91216418-91216917	0.0843152278773759	.	.
chr1	91298026	91298525	chr1	91034491	91034990	Scly|chr1:91034491-91034990	0.0890853643277337	.	.
chr1	91298026	91298525	chr1	91037989	91038488	Scly|chr1:91037989-91038488	0.0851701909650922	.	.
chr1	91298026	91298525	chr1	91211075	91211574	Scly|chr1:91211075-91211574	0.110961433723108	.	.
chr1	91298026	91298525	chr1	91216418	91216917	Scly|chr1:91216418-91216917	0.0913652580514094	.	.
chr1	91398520	91399019	chr1	91046237	91046736	Ilkap|chr1:91046237-91046736	0.143964222110658	.	.
chr1	91398520	91399019	chr1	91052819	91053318	Ilkap|chr1:91052819-91053318	0.14908024839827	.	.
chr1	91398520	91399019	chr1	91235328	91235827	Ilkap|chr1:91235328-91235827	0.105020779164247	.	.
chr1	91413043	91413542	chr1	91046237	91046736	Hes6|chr1:91046237-91046736	0.133099290487284	.	.
chr1	91413043	91413542	chr1	91079764	91080263	Hes6|chr1:91079764-91080263	0.0960104399040876	.	.
chr1	91413043	91413542	chr1	91080316	91080815	Hes6|chr1:91080316-91080815	0.224313615702078	.	.
chr1	91413043	91413542	chr1	91187316	91187815	Hes6|chr1:91187316-91187815	0.0998243284379378	.	.
chr1	91413043	91413542	chr1	91235328	91235827	Hes6|chr1:91235328-91235827	0.117383965554299	.	.
chr1	91413043	91413542	chr1	91251335	91251834	Hes6|chr1:91251335-91251834	0.211903351229431	.	.
chr1	91459292	91459791	chr1	91034491	91034990	Per2|chr1:91034491-91034990	0.306397489215426	.	.
chr1	91459292	91459791	chr1	91046237	91046736	Per2|chr1:91046237-91046736	0.123999575890673	.	.
chr1	91459292	91459791	chr1	91080316	91080815	Per2|chr1:91080316-91080815	0.224877266438886	.	.
chr1	91459292	91459791	chr1	91187316	91187815	Per2|chr1:91187316-91187815	0.22125533113185	.	.
chr1	91459292	91459791	chr1	91216924	91217423	Per2|chr1:91216924-91217423	0.0998957694631157	.	.
chr1	91459292	91459791	chr1	91235328	91235827	Per2|chr1:91235328-91235827	0.178725948364365	.	.
chr1	91494327	91494826	chr1	91052819	91053318	Traf3ip1|chr1:91052819-91053318	0.097782432415941	.	.
chr1	91494327	91494826	chr1	91187316	91187815	Traf3ip1|chr1:91187316-91187815	0.113809072839939	.	.
chr1	91540218	91540717	chr1	91523696	91524195	Asb1|chr1:91523696-91524195	0.0863538037315932	.	.
chr1	91540218	91540717	chr1	91758497	91758996	Asb1|chr1:91758497-91758996	0.0804787342626754	.	.
chr1	92473544	92474043	chr1	92082722	92083221	Ndufa10|chr1:92082722-92083221	0.104311290597329	.	.
chr1	92473544	92474043	chr1	92180626	92181125	Ndufa10|chr1:92180626-92181125	0.0851960377077566	.	.
chr1	92473544	92474043	chr1	92250833	92251332	Ndufa10|chr1:92250833-92251332	0.121674574585162	.	.
chr1	92473544	92474043	chr1	92742221	92742720	Ndufa10|chr1:92742221-92742720	0.177886735110408	.	.
chr1	92907215	92907714	chr1	93071413	93071912	Dusp28|chr1:93071413-93071912	0.109905632712	.	.
chr1	92907215	92907714	chr1	93089405	93089904	Dusp28|chr1:93089405-93089904	0.122938830827494	.	.
chr1	92910422	92910921	chr1	92742221	92742720	5033417F24Rik|chr1:92742221-92742720	0.0811579891316176	.	.
chr1	92910422	92910921	chr1	92742221	92742720	Rnpepl1|chr1:92742221-92742720	0.0811579891316176	.	.
chr1	92910422	92910921	chr1	93118700	93119199	5033417F24Rik|chr1:93118700-93119199	0.11002194302604	.	.
chr1	92910422	92910921	chr1	93118700	93119199	Rnpepl1|chr1:93118700-93119199	0.11002194302604	.	.
chr1	92910422	92910921	chr1	93125157	93125656	5033417F24Rik|chr1:93125157-93125656	0.143511092784445	.	.
chr1	92910422	92910921	chr1	93125157	93125656	Rnpepl1|chr1:93125157-93125656	0.143511092784445	.	.
chr1	92910928	92911427	chr1	92920771	92921270	5033417F24Rik|chr1:92920771-92921270	0.0938915477732485	.	.
chr1	92910928	92911427	chr1	92920771	92921270	Rnpepl1|chr1:92920771-92921270	0.0938915477732485	.	.
chr1	92910928	92911427	chr1	93118700	93119199	5033417F24Rik|chr1:93118700-93119199	0.108822094356163	.	.
chr1	92910928	92911427	chr1	93118700	93119199	Rnpepl1|chr1:93118700-93119199	0.108822094356163	.	.
chr1	92934435	92934934	chr1	92708138	92708637	Capn10|chr1:92708138-92708637	0.124606050742692	.	.
chr1	93124001	93124500	chr1	93071413	93071912	Gm28086|chr1:93071413-93071912	0.107221788976034	.	.
chr1	93124001	93124500	chr1	93125157	93125656	Gm28086|chr1:93125157-93125656	0.0996855069137665	.	.
chr1	93235496	93235995	chr1	92920771	92921270	Sned1|chr1:92920771-92921270	0.10792118947918	.	.
chr1	93235496	93235995	chr1	92972803	92973302	Sned1|chr1:92972803-92973302	0.218903121719232	.	.
chr1	93235496	93235995	chr1	93089405	93089904	Sned1|chr1:93089405-93089904	0.331749631131098	.	.
chr1	93235496	93235995	chr1	93410833	93411332	Sned1|chr1:93410833-93411332	0.126952456670636	.	.
chr1	93235496	93235995	chr1	93444675	93445174	Sned1|chr1:93444675-93445174	0.0996722710774351	.	.
chr1	93235496	93235995	chr1	93445454	93445953	Sned1|chr1:93445454-93445953	0.0922061964297806	.	.
chr1	93236124	93236623	chr1	93089405	93089904	Sned1|chr1:93089405-93089904	0.0881265459491579	.	.
chr1	93236124	93236623	chr1	93125157	93125656	Sned1|chr1:93125157-93125656	0.126551657817759	.	.
chr1	93305687	93306186	chr1	93069287	93069786	Gm28535|chr1:93069287-93069786	0.0990126725045391	.	.
chr1	93305687	93306186	chr1	93069287	93069786	Mterf4|chr1:93069287-93069786	0.0990126725045391	.	.
chr1	93305687	93306186	chr1	93118700	93119199	Gm28535|chr1:93118700-93119199	0.111678361905482	.	.
chr1	93305687	93306186	chr1	93118700	93119199	Mterf4|chr1:93118700-93119199	0.111678361905482	.	.
chr1	93305687	93306186	chr1	93668682	93669181	Gm28535|chr1:93668682-93669181	0.0834130978657345	.	.
chr1	93305687	93306186	chr1	93668682	93669181	Mterf4|chr1:93668682-93669181	0.0834130978657345	.	.
chr1	93342619	93343118	chr1	93069287	93069786	Pask|chr1:93069287-93069786	0.0967554639522528	.	.
chr1	93342619	93343118	chr1	93069287	93069786	Ppp1r7|chr1:93069287-93069786	0.0967554639522528	.	.
chr1	93342619	93343118	chr1	93401523	93402022	Pask|chr1:93401523-93402022	0.107058828657147	.	.
chr1	93342619	93343118	chr1	93401523	93402022	Ppp1r7|chr1:93401523-93402022	0.107058828657147	.	.
chr1	93342619	93343118	chr1	93444675	93445174	Pask|chr1:93444675-93445174	0.118943507001111	.	.
chr1	93342619	93343118	chr1	93444675	93445174	Ppp1r7|chr1:93444675-93445174	0.118943507001111	.	.
chr1	93342619	93343118	chr1	93668682	93669181	Pask|chr1:93668682-93669181	0.151445197281167	.	.
chr1	93342619	93343118	chr1	93668682	93669181	Ppp1r7|chr1:93668682-93669181	0.151445197281167	.	.
chr1	93343358	93343857	chr1	93069287	93069786	Pask|chr1:93069287-93069786	0.130318166798213	.	.
chr1	93343358	93343857	chr1	93069287	93069786	Ppp1r7|chr1:93069287-93069786	0.130318166798213	.	.
chr1	93343358	93343857	chr1	93071413	93071912	Pask|chr1:93071413-93071912	0.113189199279105	.	.
chr1	93343358	93343857	chr1	93071413	93071912	Ppp1r7|chr1:93071413-93071912	0.113189199279105	.	.
chr1	93343358	93343857	chr1	93378114	93378613	Pask|chr1:93378114-93378613	0.0864140039223333	.	.
chr1	93343358	93343857	chr1	93378114	93378613	Ppp1r7|chr1:93378114-93378613	0.0864140039223333	.	.
chr1	93478107	93478606	chr1	93125157	93125656	Hdlbp|chr1:93125157-93125656	0.116652626134107	.	.
chr1	93478107	93478606	chr1	93125157	93125656	Sept2|chr1:93125157-93125656	0.116652626134107	.	.
chr1	93478107	93478606	chr1	93378114	93378613	Hdlbp|chr1:93378114-93378613	0.110924615305871	.	.
chr1	93478107	93478606	chr1	93378114	93378613	Sept2|chr1:93378114-93378613	0.110924615305871	.	.
chr1	93478622	93479121	chr1	93089405	93089904	Hdlbp|chr1:93089405-93089904	0.10303249232946	.	.
chr1	93478622	93479121	chr1	93089405	93089904	Sept2|chr1:93089405-93089904	0.10303249232946	.	.
chr1	93478622	93479121	chr1	93401523	93402022	Hdlbp|chr1:93401523-93402022	0.117465412314294	.	.
chr1	93478622	93479121	chr1	93401523	93402022	Sept2|chr1:93401523-93402022	0.117465412314294	.	.
chr1	93478622	93479121	chr1	93445454	93445953	Hdlbp|chr1:93445454-93445953	0.186053603756145	.	.
chr1	93478622	93479121	chr1	93445454	93445953	Sept2|chr1:93445454-93445953	0.186053603756145	.	.
chr1	93511801	93512300	chr1	93668682	93669181	Farp2|chr1:93668682-93669181	0.166561339658635	.	.
chr1	93635550	93636049	chr1	93410833	93411332	Gm28536|chr1:93410833-93411332	0.235648080539319	.	.
chr1	93635550	93636049	chr1	93444675	93445174	Gm28536|chr1:93444675-93445174	0.210016868591124	.	.
chr1	93801756	93802255	chr1	94053474	94053973	Dtymk|chr1:94053474-94053973	0.108199812518501	.	.
chr1	93803720	93804219	chr1	94035198	94035697	Ing5|chr1:94035198-94035697	0.233725102029385	.	.
chr1	93803720	93804219	chr1	94053474	94053973	Ing5|chr1:94053474-94053973	0.217397578623649	.	.
chr1	93803720	93804219	chr1	94058293	94058792	Ing5|chr1:94058293-94058792	0.190776612946658	.	.
chr1	95313333	95313832	chr1	95322925	95323424	Fam174a|chr1:95322925-95323424	0.127106132066646	.	.
chr1	95313333	95313832	chr1	95380968	95381467	Fam174a|chr1:95380968-95381467	0.118604875135534	.	.
chr1	95313333	95313832	chr1	95459301	95459800	Fam174a|chr1:95459301-95459800	0.100038391962584	.	.
chr1	95667416	95667915	chr1	95657119	95657618	St8sia4|chr1:95657119-95657618	0.18322415524826	.	.
chr1	95667921	95668420	chr1	95467968	95468467	St8sia4|chr1:95467968-95468467	0.082879879212948	.	.
chr1	95667921	95668420	chr1	95598047	95598546	St8sia4|chr1:95598047-95598546	0.114656512564562	.	.
chr1	95667921	95668420	chr1	95657119	95657618	St8sia4|chr1:95657119-95657618	0.238088016422137	.	.
chr1	97661204	97661703	chr1	97659324	97659823	D1Ertd622e|chr1:97659324-97659823	0.175984287577847	.	.
chr1	97661204	97661703	chr1	97688696	97689195	D1Ertd622e|chr1:97688696-97689195	0.114854557066786	.	.
chr1	97661800	97662299	chr1	97567259	97567758	D1Ertd622e|chr1:97567259-97567758	0.087358354330899	.	.
chr1	97661800	97662299	chr1	97672780	97673279	D1Ertd622e|chr1:97672780-97673279	0.121049479456265	.	.
chr1	105662997	105663496	chr1	105752383	105752882	Pign|chr1:105752383-105752882	0.08687515310344	.	.
chr1	105662997	105663496	chr1	105752383	105752882	Relch|chr1:105752383-105752882	0.08687515310344	.	.
chr1	105663536	105664035	chr1	105752383	105752882	Pign|chr1:105752383-105752882	0.128949304225671	.	.
chr1	105663536	105664035	chr1	105752383	105752882	Relch|chr1:105752383-105752882	0.128949304225671	.	.
chr1	105663536	105664035	chr1	105972052	105972551	Pign|chr1:105972052-105972551	0.16180039925381	.	.
chr1	105663536	105664035	chr1	105972052	105972551	Relch|chr1:105972052-105972551	0.16180039925381	.	.
chr1	105780395	105780894	chr1	105680296	105680795	Tnfrsf11a|chr1:105680296-105680795	0.141869260426746	.	.
chr1	105780395	105780894	chr1	105742425	105742924	Tnfrsf11a|chr1:105742425-105742924	0.163651853724407	.	.
chr1	105780395	105780894	chr1	105781572	105782071	Tnfrsf11a|chr1:105781572-105782071	0.116086151188206	.	.
chr1	105780395	105780894	chr1	105786950	105787449	Tnfrsf11a|chr1:105786950-105787449	0.24517912145216	.	.
chr1	105780395	105780894	chr1	105971527	105972026	Tnfrsf11a|chr1:105971527-105972026	0.140801075722182	.	.
chr1	105780395	105780894	chr1	105977377	105977876	Tnfrsf11a|chr1:105977377-105977876	0.103627958604789	.	.
chr1	105780395	105780894	chr1	105998900	105999399	Tnfrsf11a|chr1:105998900-105999399	0.128006111396712	.	.
chr1	105780395	105780894	chr1	105998900	105999399	Tnfrsf11a|chr1:105998900-105999399	0.128006111396713	.	.
chr1	105990273	105990772	chr1	105742425	105742924	Gm7160|chr1:105742425-105742924	0.145631896002248	.	.
chr1	105990273	105990772	chr1	105742425	105742924	Zcchc2|chr1:105742425-105742924	0.145631896002248	.	.
chr1	105990273	105990772	chr1	105746808	105747307	Gm7160|chr1:105746808-105747307	0.149736611185457	.	.
chr1	105990273	105990772	chr1	105746808	105747307	Zcchc2|chr1:105746808-105747307	0.149736611185457	.	.
chr1	105990273	105990772	chr1	105786950	105787449	Gm7160|chr1:105786950-105787449	0.177735777837777	.	.
chr1	105990273	105990772	chr1	105786950	105787449	Zcchc2|chr1:105786950-105787449	0.177735777837777	.	.
chr1	105990273	105990772	chr1	105865032	105865531	Gm7160|chr1:105865032-105865531	0.109995629120729	.	.
chr1	105990273	105990772	chr1	105865032	105865531	Zcchc2|chr1:105865032-105865531	0.109995629120729	.	.
chr1	105990273	105990772	chr1	105965120	105965619	Gm7160|chr1:105965120-105965619	0.272277287160108	.	.
chr1	105990273	105990772	chr1	105965120	105965619	Zcchc2|chr1:105965120-105965619	0.272277287160108	.	.
chr1	105990273	105990772	chr1	105971527	105972026	Gm7160|chr1:105971527-105972026	0.155646367595828	.	.
chr1	105990273	105990772	chr1	105971527	105972026	Zcchc2|chr1:105971527-105972026	0.155646367595828	.	.
chr1	105990273	105990772	chr1	105977377	105977876	Gm7160|chr1:105977377-105977876	0.0922376383551062	.	.
chr1	105990273	105990772	chr1	105977377	105977876	Zcchc2|chr1:105977377-105977876	0.0922376383551062	.	.
chr1	105990273	105990772	chr1	105998900	105999399	Gm7160|chr1:105998900-105999399	0.157105911027146	.	.
chr1	105990273	105990772	chr1	105998900	105999399	Zcchc2|chr1:105998900-105999399	0.157105911027146	.	.
chr1	106713878	106714377	chr1	106511518	106512017	Bcl2|chr1:106511518-106512017	0.105373128559519	.	.
chr1	106713878	106714377	chr1	106549273	106549772	Bcl2|chr1:106549273-106549772	0.0953163975531151	.	.
chr1	106713878	106714377	chr1	106695655	106696154	Bcl2|chr1:106695655-106696154	0.0828260032273727	.	.
chr1	106759529	106760028	chr1	106549273	106549772	Kdsr|chr1:106549273-106549772	0.112941193274794	.	.
chr1	106759529	106760028	chr1	106570891	106571390	Kdsr|chr1:106570891-106571390	0.0867430285471602	.	.
chr1	106759529	106760028	chr1	106815256	106815755	Kdsr|chr1:106815256-106815755	0.0932579013527849	.	.
chr1	106759529	106760028	chr1	106901412	106901911	Kdsr|chr1:106901412-106901911	0.0873871375291983	.	.
chr1	106759529	106760028	chr1	106960663	106961162	Kdsr|chr1:106960663-106961162	0.116259544673156	.	.
chr1	106796474	106796973	chr1	106519450	106519949	Vps4b|chr1:106519450-106519949	0.106233391922123	.	.
chr1	106796474	106796973	chr1	106526746	106527245	Vps4b|chr1:106526746-106527245	0.112245675093255	.	.
chr1	106796474	106796973	chr1	106549273	106549772	Vps4b|chr1:106549273-106549772	0.0835986559420392	.	.
chr1	106796474	106796973	chr1	106552777	106553276	Vps4b|chr1:106552777-106553276	0.118559514944224	.	.
chr1	106933603	106934102	chr1	106548769	106549268	Serpinb12|chr1:106548769-106549268	0.206583970638053	.	.
chr1	106933603	106934102	chr1	106552777	106553276	Serpinb12|chr1:106552777-106553276	0.116021098454973	.	.
chr1	106933603	106934102	chr1	106627253	106627752	Serpinb12|chr1:106627253-106627752	0.197526192511728	.	.
chr1	106933603	106934102	chr1	106695655	106696154	Serpinb12|chr1:106695655-106696154	0.236173398901997	.	.
chr1	106933603	106934102	chr1	106961450	106961949	Serpinb12|chr1:106961450-106961949	0.141663575785237	.	.
chr1	107589493	107589992	chr1	107489397	107489896	Serpinb8|chr1:107489397-107489896	0.110863761470338	.	.
chr1	107589493	107589992	chr1	107501988	107502487	Serpinb8|chr1:107501988-107502487	0.0869890509880549	.	.
chr1	107589493	107589992	chr1	107505820	107506319	Serpinb8|chr1:107505820-107506319	0.107166265172285	.	.
chr1	107589493	107589992	chr1	107524255	107524754	Serpinb8|chr1:107524255-107524754	0.157567885526657	.	.
chr1	107589493	107589992	chr1	107583739	107584238	Serpinb8|chr1:107583739-107584238	0.0916526331107925	.	.
chr1	107590073	107590572	chr1	107489397	107489896	Serpinb8|chr1:107489397-107489896	0.119287725308768	.	.
chr1	107590073	107590572	chr1	107524255	107524754	Serpinb8|chr1:107524255-107524754	0.159162938699901	.	.
chr1	107590073	107590572	chr1	107582809	107583308	Serpinb8|chr1:107582809-107583308	0.142993851195438	.	.
chr1	118389052	118389551	chr1	118567577	118568076	Clasp1|chr1:118567577-118568076	0.127727621380583	.	.
chr1	118459308	118459807	chr1	118507453	118507952	2900060B14Rik|chr1:118507453-118507952	0.0851803657308891	.	.
chr1	119504531	119505030	chr1	119491974	119492473	Ralb|chr1:119491974-119492473	0.0912415446688686	.	.
chr1	119648156	119648655	chr1	119656934	119657433	Epb41l5|chr1:119656934-119657433	0.303493311169092	.	.
chr1	119648754	119649253	chr1	119491974	119492473	Epb41l5|chr1:119491974-119492473	0.088534349877352	.	.
chr1	119648754	119649253	chr1	119892910	119893409	Epb41l5|chr1:119892910-119893409	0.082849215903905	.	.
chr1	119837335	119837834	chr1	119892910	119893409	Ptpn4|chr1:119892910-119893409	0.10287122949425	.	.
chr1	119837335	119837834	chr1	120019422	120019921	Ptpn4|chr1:120019422-120019921	0.0867161093542295	.	.
chr1	119837335	119837834	chr1	120020487	120020986	Ptpn4|chr1:120020487-120020986	0.177306319419377	.	.
chr1	119837335	119837834	chr1	120038368	120038867	Ptpn4|chr1:120038368-120038867	0.0869348202152454	.	.
chr1	119837335	119837834	chr1	120044626	120045125	Ptpn4|chr1:120044626-120045125	0.0803989869421932	.	.
chr1	119837335	119837834	chr1	120056884	120057383	Ptpn4|chr1:120056884-120057383	0.11119105460161	.	.
chr1	119912947	119913446	chr1	120075383	120075882	Tmem177|chr1:120075383-120075882	0.0857212846343931	.	.
chr1	119912947	119913446	chr1	120093463	120093962	Tmem177|chr1:120093463-120093962	0.146650251791036	.	.
chr1	119912947	119913446	chr1	120170244	120170743	Tmem177|chr1:120170244-120170743	0.0813386837028773	.	.
chr1	120073537	120074036	chr1	120033031	120033530	Tmem37|chr1:120033031-120033530	0.108658620218331	.	.
chr1	120073537	120074036	chr1	120038880	120039379	Tmem37|chr1:120038880-120039379	0.140964016057077	.	.
chr1	120073537	120074036	chr1	120075383	120075882	Tmem37|chr1:120075383-120075882	0.0947782306157604	.	.
chr1	120120898	120121397	chr1	120019422	120019921	3110009E18Rik|chr1:120019422-120019921	0.232811707284231	.	.
chr1	120120898	120121397	chr1	120019422	120019921	Dbi|chr1:120019422-120019921	0.232811707284231	.	.
chr1	120120898	120121397	chr1	120099484	120099983	3110009E18Rik|chr1:120099484-120099983	0.154041152276281	.	.
chr1	120120898	120121397	chr1	120099484	120099983	Dbi|chr1:120099484-120099983	0.154041152276281	.	.
chr1	120120898	120121397	chr1	120170244	120170743	3110009E18Rik|chr1:120170244-120170743	0.102130603080536	.	.
chr1	120120898	120121397	chr1	120170244	120170743	Dbi|chr1:120170244-120170743	0.102130603080536	.	.
chr1	121430778	121431277	chr1	121327621	121328120	Ccdc93|chr1:121327621-121328120	0.143917705677907	.	.
chr1	121430778	121431277	chr1	121334255	121334754	Ccdc93|chr1:121334255-121334754	0.149876008686511	.	.
chr1	121430778	121431277	chr1	121508664	121509163	Ccdc93|chr1:121508664-121509163	0.11295237673887	.	.
chr1	121567757	121568256	chr1	121315049	121315548	Ddx18|chr1:121315049-121315548	0.132210214571238	.	.
chr1	125435289	125435788	chr1	125441579	125442078	Actr3|chr1:125441579-125442078	0.096882650997862	.	.
chr1	125435289	125435788	chr1	125458454	125458953	Actr3|chr1:125458454-125458953	0.177695693270946	.	.
chr1	125435289	125435788	chr1	125462830	125463329	Actr3|chr1:125462830-125463329	0.128353604337153	.	.
chr1	125435289	125435788	chr1	125473097	125473596	Actr3|chr1:125473097-125473596	0.118714236101328	.	.
chr1	125560306	125560805	chr1	125466600	125467099	Slc35f5|chr1:125466600-125467099	0.109873496802434	.	.
chr1	127204681	127205180	chr1	126817321	126817820	Mgat5|chr1:126817321-126817820	0.107743936778407	.	.
chr1	127204681	127205180	chr1	127135634	127136133	Mgat5|chr1:127135634-127136133	0.0972217859168648	.	.
chr1	127204681	127205180	chr1	127207095	127207594	Mgat5|chr1:127207095-127207594	0.0930991547125569	.	.
chr1	127868495	127868994	chr1	127836570	127837069	Rab3gap1|chr1:127836570-127837069	0.103579384929014	.	.
chr1	127868495	127868994	chr1	127850020	127850519	Rab3gap1|chr1:127850020-127850519	0.0964661485085763	.	.
chr1	127868495	127868994	chr1	127850020	127850519	Rab3gap1|chr1:127850020-127850519	0.0964661485085764	.	.
chr1	128103473	128103972	chr1	127836570	127837069	R3hdm1|chr1:127836570-127837069	0.102269080058494	.	.
chr1	128103473	128103972	chr1	127836570	127837069	Zranb3|chr1:127836570-127837069	0.102269080058494	.	.
chr1	128103473	128103972	chr1	127898514	127899013	R3hdm1|chr1:127898514-127899013	0.142716732393775	.	.
chr1	128103473	128103972	chr1	127898514	127899013	Zranb3|chr1:127898514-127899013	0.142716732393775	.	.
chr1	128103473	128103972	chr1	127980932	127981431	R3hdm1|chr1:127980932-127981431	0.172762258269217	.	.
chr1	128103473	128103972	chr1	127980932	127981431	Zranb3|chr1:127980932-127981431	0.172762258269217	.	.
chr1	128243885	128244384	chr1	127898514	127899013	Ubxn4|chr1:127898514-127899013	0.23919825218031	.	.
chr1	128243885	128244384	chr1	127980932	127981431	Ubxn4|chr1:127980932-127981431	0.237226319849503	.	.
chr1	128243885	128244384	chr1	128013907	128014406	Ubxn4|chr1:128013907-128014406	0.169552314910648	.	.
chr1	128243885	128244384	chr1	128016021	128016520	Ubxn4|chr1:128016021-128016520	0.0806700939163859	.	.
chr1	128359460	128359959	chr1	128013907	128014406	Mcm6|chr1:128013907-128014406	0.0998281964149629	.	.
chr1	128417141	128417640	chr1	128003957	128004456	Dars|chr1:128003957-128004456	0.127839001403327	.	.
chr1	128417141	128417640	chr1	128016021	128016520	Dars|chr1:128016021-128016520	0.125511694905963	.	.
chr1	128417141	128417640	chr1	128632415	128632914	Dars|chr1:128632415-128632914	0.128398061750785	.	.
chr1	128592363	128592862	chr1	128590671	128591170	Cxcr4|chr1:128590671-128591170	0.111080467887361	.	.
chr1	128592363	128592862	chr1	128705047	128705546	Cxcr4|chr1:128705047-128705546	0.089340794097493	.	.
chr1	128592363	128592862	chr1	128712782	128713281	Cxcr4|chr1:128712782-128713281	0.0851157868281139	.	.
chr1	130462505	130463004	chr1	130387246	130387745	Cd55|chr1:130387246-130387745	0.240698694607686	.	.
chr1	130462505	130463004	chr1	130387246	130387745	Gm16083|chr1:130387246-130387745	0.240698694607686	.	.
chr1	130717229	130717728	chr1	130715647	130716146	Yod1|chr1:130715647-130716146	0.110017193151296	.	.
chr1	131096675	131097174	chr1	131084189	131084688	Mapkapk2|chr1:131084189-131084688	0.113987135799455	.	.
chr1	131096675	131097174	chr1	131184195	131184694	Mapkapk2|chr1:131184195-131184694	0.0855924467257231	.	.
chr1	131096675	131097174	chr1	131199975	131200474	Mapkapk2|chr1:131199975-131200474	0.130680378773754	.	.
chr1	131096675	131097174	chr1	131238864	131239363	Mapkapk2|chr1:131238864-131239363	0.106217542529391	.	.
chr1	131097580	131098079	chr1	131053153	131053652	Mapkapk2|chr1:131053153-131053652	0.123890272382539	.	.
chr1	131097580	131098079	chr1	131060206	131060705	Mapkapk2|chr1:131060206-131060705	0.0854656261077086	.	.
chr1	131097580	131098079	chr1	131110726	131111225	Mapkapk2|chr1:131110726-131111225	0.0929478461229866	.	.
chr1	131097580	131098079	chr1	131146267	131146766	Mapkapk2|chr1:131146267-131146766	0.134883019203167	.	.
chr1	131097580	131098079	chr1	131184195	131184694	Mapkapk2|chr1:131184195-131184694	0.151928186756771	.	.
chr1	131097580	131098079	chr1	131198976	131199475	Mapkapk2|chr1:131198976-131199475	0.0821757886234797	.	.
chr1	131097580	131098079	chr1	131199975	131200474	Mapkapk2|chr1:131199975-131200474	0.0886275382274941	.	.
chr1	131138073	131138572	chr1	131146267	131146766	Dyrk3|chr1:131146267-131146766	0.0869943214563036	.	.
chr1	131138073	131138572	chr1	131198976	131199475	Dyrk3|chr1:131198976-131199475	0.138996363136242	.	.
chr1	131138073	131138572	chr1	131199975	131200474	Dyrk3|chr1:131199975-131200474	0.100382313967555	.	.
chr1	131245008	131245507	chr1	131110726	131111225	Rassf5|chr1:131110726-131111225	0.133366568852659	.	.
chr1	131245008	131245507	chr1	131199975	131200474	Rassf5|chr1:131199975-131200474	0.178851670243619	.	.
chr1	131526251	131526750	chr1	131511162	131511661	Srgap2|chr1:131511162-131511661	0.102048569201117	.	.
chr1	131526251	131526750	chr1	131548296	131548795	Srgap2|chr1:131548296-131548795	0.0896431127790563	.	.
chr1	131526251	131526750	chr1	131548895	131549394	Srgap2|chr1:131548895-131549394	0.123129417176179	.	.
chr1	131526251	131526750	chr1	131566069	131566568	Srgap2|chr1:131566069-131566568	0.126653436944366	.	.
chr1	131526251	131526750	chr1	131702180	131702679	Srgap2|chr1:131702180-131702679	0.108604710934197	.	.
chr1	131526753	131527252	chr1	131548296	131548795	Fam72a|chr1:131548296-131548795	0.118077245308789	.	.
chr1	131526753	131527252	chr1	131548296	131548795	Srgap2|chr1:131548296-131548795	0.118077245308789	.	.
chr1	131526753	131527252	chr1	131566069	131566568	Fam72a|chr1:131566069-131566568	0.0821966672124885	.	.
chr1	131526753	131527252	chr1	131566069	131566568	Srgap2|chr1:131566069-131566568	0.0821966672124885	.	.
chr1	131526753	131527252	chr1	131698670	131699169	Fam72a|chr1:131698670-131699169	0.0926687631611924	.	.
chr1	131526753	131527252	chr1	131698670	131699169	Srgap2|chr1:131698670-131699169	0.0926687631611924	.	.
chr1	131527318	131527817	chr1	131511162	131511661	Fam72a|chr1:131511162-131511661	0.0983594094097518	.	.
chr1	131527318	131527817	chr1	131511162	131511661	Srgap2|chr1:131511162-131511661	0.0983594094097518	.	.
chr1	131527318	131527817	chr1	131560652	131561151	Fam72a|chr1:131560652-131561151	0.202617741498973	.	.
chr1	131527318	131527817	chr1	131560652	131561151	Srgap2|chr1:131560652-131561151	0.202617741498973	.	.
chr1	131527318	131527817	chr1	131691384	131691883	Fam72a|chr1:131691384-131691883	0.19317135506209	.	.
chr1	131527318	131527817	chr1	131691384	131691883	Srgap2|chr1:131691384-131691883	0.19317135506209	.	.
chr1	131527318	131527817	chr1	131698670	131699169	Fam72a|chr1:131698670-131699169	0.127825825930371	.	.
chr1	131527318	131527817	chr1	131698670	131699169	Srgap2|chr1:131698670-131699169	0.127825825930371	.	.
chr1	131527318	131527817	chr1	131702180	131702679	Fam72a|chr1:131702180-131702679	0.124358998492828	.	.
chr1	131527318	131527817	chr1	131702180	131702679	Srgap2|chr1:131702180-131702679	0.124358998492828	.	.
chr1	131638139	131638638	chr1	131511162	131511661	Ctse|chr1:131511162-131511661	0.0939710469011525	.	.
chr1	131638139	131638638	chr1	131691384	131691883	Ctse|chr1:131691384-131691883	0.168397157996817	.	.
chr1	131638139	131638638	chr1	131698670	131699169	Ctse|chr1:131698670-131699169	0.367726958910931	.	.
chr1	131638139	131638638	chr1	131942397	131942896	Ctse|chr1:131942397-131942896	0.0898874167048571	.	.
chr1	131688437	131688936	chr1	131658033	131658532	Rab7b|chr1:131658033-131658532	0.0941320381198931	.	.
chr1	131688437	131688936	chr1	131698670	131699169	Rab7b|chr1:131698670-131699169	0.122254499325671	.	.
chr1	131827667	131828166	chr1	131555074	131555573	Slc41a1|chr1:131555074-131555573	0.0988050344011332	.	.
chr1	131827667	131828166	chr1	131658033	131658532	Slc41a1|chr1:131658033-131658532	0.088018161711383	.	.
chr1	131827667	131828166	chr1	131679503	131680002	Slc41a1|chr1:131679503-131680002	0.120178990882243	.	.
chr1	131827667	131828166	chr1	131691384	131691883	Slc41a1|chr1:131691384-131691883	0.0928819035937981	.	.
chr1	131827667	131828166	chr1	131698670	131699169	Slc41a1|chr1:131698670-131699169	0.130395004049033	.	.
chr1	131866958	131867457	chr1	131511162	131511661	Rab29|chr1:131511162-131511661	0.0810436674607881	.	.
chr1	131866958	131867457	chr1	131560652	131561151	Rab29|chr1:131560652-131561151	0.0855077083119974	.	.
chr1	131866958	131867457	chr1	131566069	131566568	Rab29|chr1:131566069-131566568	0.122224018583174	.	.
chr1	131866958	131867457	chr1	131691384	131691883	Rab29|chr1:131691384-131691883	0.119199819691373	.	.
chr1	131910162	131910661	chr1	131548296	131548795	Nucks1|chr1:131548296-131548795	0.114937650227718	.	.
chr1	131910162	131910661	chr1	131548895	131549394	Nucks1|chr1:131548895-131549394	0.0913084287043978	.	.
chr1	131910666	131911165	chr1	131548296	131548795	Nucks1|chr1:131548296-131548795	0.145339137429743	.	.
chr1	131910666	131911165	chr1	131548895	131549394	Nucks1|chr1:131548895-131549394	0.0921441349476993	.	.
chr1	131910666	131911165	chr1	131555074	131555573	Nucks1|chr1:131555074-131555573	0.204607227172471	.	.
chr1	132007294	132007793	chr1	132367533	132368032	Elk4|chr1:132367533-132368032	0.144420500232258	.	.
chr1	132007294	132007793	chr1	132370836	132371335	Elk4|chr1:132370836-132371335	0.200425496648779	.	.
chr1	132007800	132008299	chr1	132367533	132368032	Elk4|chr1:132367533-132368032	0.144629339069163	.	.
chr1	132007800	132008299	chr1	132370836	132371335	Elk4|chr1:132370836-132371335	0.117627294764225	.	.
chr1	132341725	132342224	chr1	132370836	132371335	F730311O21Rik|chr1:132370836-132371335	0.165316742412977	.	.
chr1	132417199	132417698	chr1	132370836	132371335	Dstyk|chr1:132370836-132371335	0.231955909099814	.	.
chr1	132417199	132417698	chr1	132383816	132384315	Dstyk|chr1:132383816-132384315	0.0982438573410919	.	.
chr1	132477175	132477674	chr1	132245945	132246444	6030442K20Rik|chr1:132245945-132246444	0.153782932654959	.	.
chr1	132477175	132477674	chr1	132245945	132246444	Rbbp5|chr1:132245945-132246444	0.153782932654959	.	.
chr1	132477175	132477674	chr1	132370836	132371335	6030442K20Rik|chr1:132370836-132371335	0.136731264381965	.	.
chr1	132477175	132477674	chr1	132370836	132371335	Rbbp5|chr1:132370836-132371335	0.136731264381965	.	.
chr1	133424176	133424675	chr1	133011890	133012389	Sox13|chr1:133011890-133012389	0.103555927162326	.	.
chr1	133424176	133424675	chr1	133025155	133025654	Sox13|chr1:133025155-133025654	0.0973219076718472	.	.
chr1	133800824	133801323	chr1	134053176	134053675	Atp2b4|chr1:134053176-134053675	0.111678421244571	.	.
chr1	133800824	133801323	chr1	134065232	134065731	Atp2b4|chr1:134065232-134065731	0.161412721419289	.	.
chr1	133800824	133801323	chr1	134092834	134093333	Atp2b4|chr1:134092834-134093333	0.0908098126161097	.	.
chr1	133800824	133801323	chr1	134093803	134094302	Atp2b4|chr1:134093803-134094302	0.13251794515202	.	.
chr1	134078899	134079398	chr1	134065232	134065731	Btg2|chr1:134065232-134065731	0.235628278648219	.	.
chr1	134078899	134079398	chr1	134093803	134094302	Btg2|chr1:134093803-134094302	0.120589596937965	.	.
chr1	134078899	134079398	chr1	134406354	134406853	Btg2|chr1:134406354-134406853	0.127599503807363	.	.
chr1	134361764	134362263	chr1	134092834	134093333	Tmem183a|chr1:134092834-134093333	0.10596454038741	.	.
chr1	134361764	134362263	chr1	134093803	134094302	Tmem183a|chr1:134093803-134094302	0.16887510213965	.	.
chr1	134361764	134362263	chr1	134099100	134099599	Tmem183a|chr1:134099100-134099599	0.160567369599115	.	.
chr1	134361764	134362263	chr1	134196306	134196805	Tmem183a|chr1:134196306-134196805	0.126432709030181	.	.
chr1	134361764	134362263	chr1	134302965	134303464	Tmem183a|chr1:134302965-134303464	0.112038096743126	.	.
chr1	134361764	134362263	chr1	134518653	134519152	Tmem183a|chr1:134518653-134519152	0.0839457056017103	.	.
chr1	134361764	134362263	chr1	134556771	134557270	Tmem183a|chr1:134556771-134557270	0.146813535133759	.	.
chr1	134405737	134406236	chr1	134065232	134065731	Cyb5r1|chr1:134065232-134065731	0.0853751107030476	.	.
chr1	134405737	134406236	chr1	134092834	134093333	Cyb5r1|chr1:134092834-134093333	0.139060368426219	.	.
chr1	134405737	134406236	chr1	134093803	134094302	Cyb5r1|chr1:134093803-134094302	0.15940392479587	.	.
chr1	134405737	134406236	chr1	134196306	134196805	Cyb5r1|chr1:134196306-134196805	0.124245234871484	.	.
chr1	134405737	134406236	chr1	134302439	134302938	Cyb5r1|chr1:134302439-134302938	0.0883604259678201	.	.
chr1	134405737	134406236	chr1	134302965	134303464	Cyb5r1|chr1:134302965-134303464	0.108918393510642	.	.
chr1	134405737	134406236	chr1	134304602	134305101	Cyb5r1|chr1:134304602-134305101	0.145511474232205	.	.
chr1	134405737	134406236	chr1	134406354	134406853	Cyb5r1|chr1:134406354-134406853	0.289153859141341	.	.
chr1	134405737	134406236	chr1	134556771	134557270	Cyb5r1|chr1:134556771-134557270	0.217198129954416	.	.
chr1	134415089	134415588	chr1	134092834	134093333	Adipor1|chr1:134092834-134093333	0.190289977323902	.	.
chr1	134415089	134415588	chr1	134093803	134094302	Adipor1|chr1:134093803-134094302	0.204071005752862	.	.
chr1	134415089	134415588	chr1	134099100	134099599	Adipor1|chr1:134099100-134099599	0.177095305139965	.	.
chr1	134415089	134415588	chr1	134196306	134196805	Adipor1|chr1:134196306-134196805	0.203720830708937	.	.
chr1	134415089	134415588	chr1	134302439	134302938	Adipor1|chr1:134302439-134302938	0.183746035630552	.	.
chr1	134415089	134415588	chr1	134302965	134303464	Adipor1|chr1:134302965-134303464	0.160653930727926	.	.
chr1	134415089	134415588	chr1	134304602	134305101	Adipor1|chr1:134304602-134305101	0.0890507720476526	.	.
chr1	134415089	134415588	chr1	134556771	134557270	Adipor1|chr1:134556771-134557270	0.326909614240364	.	.
chr1	134494334	134494833	chr1	134065232	134065731	Rabif|chr1:134065232-134065731	0.171756693564657	.	.
chr1	134494334	134494833	chr1	134092834	134093333	Rabif|chr1:134092834-134093333	0.154399721605665	.	.
chr1	134494334	134494833	chr1	134093803	134094302	Rabif|chr1:134093803-134094302	0.145741339737937	.	.
chr1	134494334	134494833	chr1	134196306	134196805	Rabif|chr1:134196306-134196805	0.149194536010377	.	.
chr1	134494334	134494833	chr1	134556771	134557270	Rabif|chr1:134556771-134557270	0.202925109360486	.	.
chr1	134955755	134956254	chr1	134556771	134557270	Ppp1r12b|chr1:134556771-134557270	0.125820509144482	.	.
chr1	134962267	134962766	chr1	134556771	134557270	Ube2t|chr1:134556771-134557270	0.0931687374164763	.	.
chr1	135132377	135132876	chr1	135131059	135131558	Ptpn7|chr1:135131059-135131558	0.20638812323346	.	.
chr1	135132377	135132876	chr1	135410902	135411401	Ptpn7|chr1:135410902-135411401	0.108362509514867	.	.
chr1	135146503	135147002	chr1	134803166	134803665	Arl8a|chr1:134803166-134803665	0.148179104259241	.	.
chr1	135146503	135147002	chr1	135282528	135283027	Arl8a|chr1:135282528-135283027	0.105406338537342	.	.
chr1	135146503	135147002	chr1	135368172	135368671	Arl8a|chr1:135368172-135368671	0.0920382387853962	.	.
chr1	135146503	135147002	chr1	135410902	135411401	Arl8a|chr1:135410902-135411401	0.18362862137797	.	.
chr1	135146503	135147002	chr1	135427369	135427868	Arl8a|chr1:135427369-135427868	0.135332473532832	.	.
chr1	135146503	135147002	chr1	135462633	135463132	Arl8a|chr1:135462633-135463132	0.130390245097992	.	.
chr1	135147293	135147792	chr1	134823177	134823676	Arl8a|chr1:134823177-134823676	0.184507580264377	.	.
chr1	135147293	135147792	chr1	135131059	135131558	Arl8a|chr1:135131059-135131558	0.123750143671432	.	.
chr1	135147293	135147792	chr1	135282528	135283027	Arl8a|chr1:135282528-135283027	0.0826444535332558	.	.
chr1	135283732	135284231	chr1	135131059	135131558	Rnpep|chr1:135131059-135131558	0.0908666059020454	.	.
chr1	135283732	135284231	chr1	135282528	135283027	Rnpep|chr1:135282528-135283027	0.108986722743646	.	.
chr1	135283732	135284231	chr1	135398931	135399430	Rnpep|chr1:135398931-135399430	0.0921490445362382	.	.
chr1	135283732	135284231	chr1	135399554	135400053	Rnpep|chr1:135399554-135400053	0.15209547809222	.	.
chr1	135283732	135284231	chr1	135462633	135463132	Rnpep|chr1:135462633-135463132	0.160976042674433	.	.
chr1	135284244	135284743	chr1	135427369	135427868	Rnpep|chr1:135427369-135427868	0.113132563947872	.	.
chr1	135430227	135430726	chr1	135282528	135283027	Ipo9|chr1:135282528-135283027	0.159329110491125	.	.
chr1	135430227	135430726	chr1	135427369	135427868	Ipo9|chr1:135427369-135427868	0.101347396534491	.	.
chr1	136051392	136051891	chr1	136430035	136430534	Ascl5|chr1:136430035-136430534	0.121034202680882	.	.
chr1	136131078	136131577	chr1	136115880	136116379	Gm15850|chr1:136115880-136116379	0.176938723581487	.	.
chr1	136131078	136131577	chr1	136115880	136116379	Kif21b|chr1:136115880-136116379	0.176938723581487	.	.
chr1	136131078	136131577	chr1	136140240	136140739	Gm15850|chr1:136140240-136140739	0.0998572730326273	.	.
chr1	136131078	136131577	chr1	136140240	136140739	Kif21b|chr1:136140240-136140739	0.0998572730326273	.	.
chr1	136345905	136346404	chr1	136124229	136124728	Camsap2|chr1:136124229-136124728	0.141844311951565	.	.
chr1	136415292	136415791	chr1	136140240	136140739	9230116N13Rik|chr1:136140240-136140739	0.0959940447998362	.	.
chr1	136415292	136415791	chr1	136140240	136140739	Ddx59|chr1:136140240-136140739	0.0959940447998362	.	.
chr1	136415292	136415791	chr1	136581810	136582309	9230116N13Rik|chr1:136581810-136582309	0.105907100847161	.	.
chr1	136415292	136415791	chr1	136581810	136582309	Ddx59|chr1:136581810-136582309	0.105907100847161	.	.
chr1	136415292	136415791	chr1	136684939	136685438	9230116N13Rik|chr1:136684939-136685438	0.0928031945329654	.	.
chr1	136415292	136415791	chr1	136684939	136685438	9230116N13Rik|chr1:136684939-136685438	0.0928031945329655	.	.
chr1	136415292	136415791	chr1	136684939	136685438	Ddx59|chr1:136684939-136685438	0.0928031945329654	.	.
chr1	136415292	136415791	chr1	136684939	136685438	Ddx59|chr1:136684939-136685438	0.0928031945329655	.	.
chr1	136466035	136466534	chr1	136140240	136140739	Kif14|chr1:136140240-136140739	0.0924355509000346	.	.
chr1	136466035	136466534	chr1	136558710	136559209	Kif14|chr1:136558710-136559209	0.122358506564641	.	.
chr1	136466035	136466534	chr1	136558710	136559209	Kif14|chr1:136558710-136559209	0.122358506564642	.	.
chr1	136466035	136466534	chr1	136684939	136685438	Kif14|chr1:136684939-136685438	0.0996026186752128	.	.
chr1	136466035	136466534	chr1	136685649	136686148	Kif14|chr1:136685649-136686148	0.199145187523771	.	.
chr1	136624613	136625112	chr1	136684939	136685438	Platr23|chr1:136684939-136685438	0.15662128233372	.	.
chr1	136624613	136625112	chr1	136684939	136685438	Zfp281|chr1:136684939-136685438	0.15662128233372	.	.
chr1	137898255	137898754	chr1	137751632	137752131	Gm4258|chr1:137751632-137752131	0.0932556602129836	.	.
chr1	137898255	137898754	chr1	138126785	138127284	Gm4258|chr1:138126785-138127284	0.151884451085239	.	.
chr1	137898255	137898754	chr1	138136448	138136947	Gm4258|chr1:138136448-138136947	0.0818244764563967	.	.
chr1	137898255	137898754	chr1	138186582	138187081	Gm4258|chr1:138186582-138187081	0.13094183089582	.	.
chr1	137921539	137922038	chr1	138135901	138136400	Gm26979|chr1:138135901-138136400	0.122058547815823	.	.
chr1	137921539	137922038	chr1	138136448	138136947	Gm26979|chr1:138136448-138136947	0.114511957004096	.	.
chr1	137921539	137922038	chr1	138152949	138153448	Gm26979|chr1:138152949-138153448	0.149917242034585	.	.
chr1	138175068	138175567	chr1	138145547	138146046	Ptprc|chr1:138145547-138146046	0.141234332698952	.	.
chr1	138175068	138175567	chr1	138186582	138187081	Ptprc|chr1:138186582-138187081	0.083591447553542	.	.
chr1	138191564	138192063	chr1	138135901	138136400	Gm28556|chr1:138135901-138136400	0.151083135063431	.	.
chr1	138191564	138192063	chr1	138274864	138275363	Gm28556|chr1:138274864-138275363	0.124913963805533	.	.
chr1	138618987	138619486	chr1	138274864	138275363	Nek7|chr1:138274864-138275363	0.251575440128382	.	.
chr1	138618987	138619486	chr1	138322624	138323123	Nek7|chr1:138322624-138323123	0.146867521242389	.	.
chr1	138618987	138619486	chr1	138617900	138618399	Nek7|chr1:138617900-138618399	0.120923039878026	.	.
chr1	138618987	138619486	chr1	138622407	138622906	Nek7|chr1:138622407-138622906	0.162778486549278	.	.
chr1	138618987	138619486	chr1	138982160	138982659	Nek7|chr1:138982160-138982659	0.0932814158719191	.	.
chr1	138619514	138620013	chr1	138560663	138561162	Nek7|chr1:138560663-138561162	0.0809545569725296	.	.
chr1	138619514	138620013	chr1	138617900	138618399	Nek7|chr1:138617900-138618399	0.138178605489643	.	.
chr1	138856629	138857128	chr1	138550206	138550705	2310009B15Rik|chr1:138550206-138550705	0.103719562093793	.	.
chr1	138856629	138857128	chr1	138560663	138561162	2310009B15Rik|chr1:138560663-138561162	0.0984120772813006	.	.
chr1	138856629	138857128	chr1	138835336	138835835	2310009B15Rik|chr1:138835336-138835835	0.101119456159094	.	.
chr1	138856629	138857128	chr1	138967383	138967882	2310009B15Rik|chr1:138967383-138967882	0.140489866432119	.	.
chr1	138856629	138857128	chr1	139035085	139035584	2310009B15Rik|chr1:139035085-139035584	0.174875114006632	.	.
chr1	138963753	138964252	chr1	138622407	138622906	Dennd1b|chr1:138622407-138622906	0.0931345885841448	.	.
chr1	138963753	138964252	chr1	138623016	138623515	Dennd1b|chr1:138623016-138623515	0.175401531679648	.	.
chr1	138963753	138964252	chr1	138982160	138982659	Dennd1b|chr1:138982160-138982659	0.166551090256774	.	.
chr1	139421972	139422471	chr1	139035677	139036176	Zbtb41|chr1:139035677-139036176	0.146808838681441	.	.
chr1	139421972	139422471	chr1	139443009	139443508	Zbtb41|chr1:139443009-139443508	0.0868386875970703	.	.
chr1	139454477	139454976	chr1	139068079	139068578	Aspm|chr1:139068079-139068578	0.160183839146339	.	.
chr1	140183201	140183700	chr1	140228641	140229140	Cfh|chr1:140228641-140229140	0.104261070185826	.	.
chr1	140183201	140183700	chr1	140257637	140258136	Cfh|chr1:140257637-140258136	0.254828216595346	.	.
chr1	140183201	140183700	chr1	140261100	140261599	Cfh|chr1:140261100-140261599	0.19188368653615	.	.
chr1	140245186	140245685	chr1	140261100	140261599	Kcnt2|chr1:140261100-140261599	0.189520763366793	.	.
chr1	140245761	140246260	chr1	140228641	140229140	Kcnt2|chr1:140228641-140229140	0.0911546402100874	.	.
chr1	143702603	143703102	chr1	143739248	143739747	Cdc73|chr1:143739248-143739747	0.158336925307464	.	.
chr1	143702603	143703102	chr1	143836419	143836918	Cdc73|chr1:143836419-143836918	0.0845705287173788	.	.
chr1	143702603	143703102	chr1	143916513	143917012	Cdc73|chr1:143916513-143917012	0.122023947147046	.	.
chr1	143702603	143703102	chr1	143992865	143993364	Cdc73|chr1:143992865-143993364	0.0954457556762327	.	.
chr1	143776839	143777338	chr1	143888758	143889257	Gm29170|chr1:143888758-143889257	0.145689652744629	.	.
chr1	143776839	143777338	chr1	143888758	143889257	Ro60|chr1:143888758-143889257	0.145689652744629	.	.
chr1	143776839	143777338	chr1	143888758	143889257	Uchl5|chr1:143888758-143889257	0.145689652744629	.	.
chr1	143776839	143777338	chr1	143992079	143992578	Gm29170|chr1:143992079-143992578	0.129618764740774	.	.
chr1	143776839	143777338	chr1	143992079	143992578	Ro60|chr1:143992079-143992578	0.129618764740774	.	.
chr1	143776839	143777338	chr1	143992079	143992578	Uchl5|chr1:143992079-143992578	0.129618764740774	.	.
chr1	144004041	144004540	chr1	143836419	143836918	Rgs2|chr1:143836419-143836918	0.103820040212739	.	.
chr1	144004041	144004540	chr1	143916513	143917012	Rgs2|chr1:143916513-143917012	0.109160880301803	.	.
chr1	144004041	144004540	chr1	143992079	143992578	Rgs2|chr1:143992079-143992578	0.0950366384579925	.	.
chr1	144004041	144004540	chr1	144006526	144007025	Rgs2|chr1:144006526-144007025	0.0969228294818902	.	.
chr1	144004041	144004540	chr1	144283825	144284324	Rgs2|chr1:144283825-144284324	0.0942631935766244	.	.
chr1	144004041	144004540	chr1	144317505	144318004	Rgs2|chr1:144317505-144318004	0.0917524373232154	.	.
chr1	144248861	144249360	chr1	143813845	143814344	Rgs1|chr1:143813845-143814344	0.120358424823576	.	.
chr1	144248861	144249360	chr1	143836419	143836918	Rgs1|chr1:143836419-143836918	0.0809637658345955	.	.
chr1	144248861	144249360	chr1	143917535	143918034	Rgs1|chr1:143917535-143918034	0.151256277198623	.	.
chr1	144248861	144249360	chr1	143988648	143989147	Rgs1|chr1:143988648-143989147	0.193403940095239	.	.
chr1	144248861	144249360	chr1	144002612	144003111	Rgs1|chr1:144002612-144003111	0.117002877037595	.	.
chr1	144248861	144249360	chr1	144182971	144183470	Rgs1|chr1:144182971-144183470	0.155603943109915	.	.
chr1	144248861	144249360	chr1	144267716	144268215	Rgs1|chr1:144267716-144268215	0.22425075681423	.	.
chr1	144248861	144249360	chr1	144319877	144320376	Rgs1|chr1:144319877-144320376	0.148830228154857	.	.
chr1	149960676	149961175	chr1	149831098	149831597	Pla2g4a|chr1:149831098-149831597	0.0811554479647899	.	.
chr1	149960676	149961175	chr1	149840784	149841283	Pla2g4a|chr1:149840784-149841283	0.119533342828765	.	.
chr1	149960676	149961175	chr1	149953962	149954461	Pla2g4a|chr1:149953962-149954461	0.0859753221072867	.	.
chr1	149960676	149961175	chr1	149955453	149955952	Pla2g4a|chr1:149955453-149955952	0.110380660530488	.	.
chr1	149961394	149961893	chr1	149831098	149831597	Pla2g4a|chr1:149831098-149831597	0.115437439395393	.	.
chr1	149961394	149961893	chr1	149923652	149924151	Pla2g4a|chr1:149923652-149924151	0.199931622226679	.	.
chr1	150099643	150100142	chr1	149923652	149924151	Ptgs2|chr1:149923652-149924151	0.0901248162067272	.	.
chr1	150099643	150100142	chr1	149923652	149924151	Ptgs2os|chr1:149923652-149924151	0.0901248162067272	.	.
chr1	150099643	150100142	chr1	149955453	149955952	Ptgs2|chr1:149955453-149955952	0.151830397034835	.	.
chr1	150099643	150100142	chr1	149955453	149955952	Ptgs2os|chr1:149955453-149955952	0.151830397034835	.	.
chr1	150164860	150165359	chr1	149856755	149857254	Ptgs2os2|chr1:149856755-149857254	0.0880903669553917	.	.
chr1	150164860	150165359	chr1	149923652	149924151	Ptgs2os2|chr1:149923652-149924151	0.117099572572219	.	.
chr1	150393401	150393900	chr1	150387492	150387991	Odr4|chr1:150387492-150387991	0.170617026932824	.	.
chr1	150393401	150393900	chr1	150387492	150387991	Tpr|chr1:150387492-150387991	0.170617026932824	.	.
chr1	151344167	151344666	chr1	151036280	151036779	Gm10138|chr1:151036280-151036779	0.0944557969852377	.	.
chr1	151344167	151344666	chr1	151036280	151036779	Ivns1abp|chr1:151036280-151036779	0.0944557969852377	.	.
chr1	151344167	151344666	chr1	151287526	151288025	Gm10138|chr1:151287526-151288025	0.105463753228872	.	.
chr1	151344167	151344666	chr1	151287526	151288025	Ivns1abp|chr1:151287526-151288025	0.105463753228872	.	.
chr1	151344167	151344666	chr1	151342842	151343341	Gm10138|chr1:151342842-151343341	0.110547657936211	.	.
chr1	151344167	151344666	chr1	151342842	151343341	Ivns1abp|chr1:151342842-151343341	0.110547657936211	.	.
chr1	151344167	151344666	chr1	151422147	151422646	Gm10138|chr1:151422147-151422646	0.163809679021606	.	.
chr1	151344167	151344666	chr1	151422147	151422646	Ivns1abp|chr1:151422147-151422646	0.163809679021606	.	.
chr1	151345057	151345556	chr1	151284983	151285482	Gm10138|chr1:151284983-151285482	0.204696472812034	.	.
chr1	151345057	151345556	chr1	151284983	151285482	Ivns1abp|chr1:151284983-151285482	0.204696472812034	.	.
chr1	151345057	151345556	chr1	151342842	151343341	Gm10138|chr1:151342842-151343341	0.128153529344389	.	.
chr1	151345057	151345556	chr1	151342842	151343341	Ivns1abp|chr1:151342842-151343341	0.128153529344389	.	.
chr1	151428258	151428757	chr1	151025045	151025544	Swt1|chr1:151025045-151025544	0.147525094340043	.	.
chr1	151428258	151428757	chr1	151025045	151025544	Trmt1l|chr1:151025045-151025544	0.147525094340043	.	.
chr1	151428258	151428757	chr1	151118230	151118729	Swt1|chr1:151118230-151118729	0.165073801717299	.	.
chr1	151428258	151428757	chr1	151118230	151118729	Trmt1l|chr1:151118230-151118729	0.165073801717299	.	.
chr1	151428258	151428757	chr1	151284983	151285482	Swt1|chr1:151284983-151285482	0.148647215567077	.	.
chr1	151428258	151428757	chr1	151284983	151285482	Trmt1l|chr1:151284983-151285482	0.148647215567077	.	.
chr1	151428258	151428757	chr1	151287526	151288025	Swt1|chr1:151287526-151288025	0.148959200101569	.	.
chr1	151428258	151428757	chr1	151287526	151288025	Trmt1l|chr1:151287526-151288025	0.148959200101569	.	.
chr1	151428258	151428757	chr1	151342842	151343341	Swt1|chr1:151342842-151343341	0.0819674374429246	.	.
chr1	151428258	151428757	chr1	151342842	151343341	Trmt1l|chr1:151342842-151343341	0.0819674374429246	.	.
chr1	151428762	151429261	chr1	151287526	151288025	Swt1|chr1:151287526-151288025	0.100557978805808	.	.
chr1	151428762	151429261	chr1	151287526	151288025	Trmt1l|chr1:151287526-151288025	0.100557978805808	.	.
chr1	151428762	151429261	chr1	151312459	151312958	Swt1|chr1:151312459-151312958	0.112712874673562	.	.
chr1	151428762	151429261	chr1	151312459	151312958	Trmt1l|chr1:151312459-151312958	0.112712874673562	.	.
chr1	151428762	151429261	chr1	151342842	151343341	Swt1|chr1:151342842-151343341	0.106300898948698	.	.
chr1	151428762	151429261	chr1	151342842	151343341	Trmt1l|chr1:151342842-151343341	0.106300898948698	.	.
chr1	151754914	151755413	chr1	151819178	151819677	2810414N06Rik|chr1:151819178-151819677	0.144049362579167	.	.
chr1	151754914	151755413	chr1	151819178	151819677	Edem3|chr1:151819178-151819677	0.144049362579167	.	.
chr1	151754914	151755413	chr1	151917695	151918194	2810414N06Rik|chr1:151917695-151918194	0.119876880144161	.	.
chr1	151754914	151755413	chr1	151917695	151918194	Edem3|chr1:151917695-151918194	0.119876880144161	.	.
chr1	151754914	151755413	chr1	151948042	151948541	2810414N06Rik|chr1:151948042-151948541	0.294577676404049	.	.
chr1	151754914	151755413	chr1	151948042	151948541	Edem3|chr1:151948042-151948541	0.294577676404049	.	.
chr1	151754914	151755413	chr1	151997542	151998041	2810414N06Rik|chr1:151997542-151998041	0.143995289062903	.	.
chr1	151754914	151755413	chr1	151997542	151998041	Edem3|chr1:151997542-151998041	0.143995289062903	.	.
chr1	151754914	151755413	chr1	152015510	152016009	2810414N06Rik|chr1:152015510-152016009	0.178941854679232	.	.
chr1	151754914	151755413	chr1	152015510	152016009	Edem3|chr1:152015510-152016009	0.178941854679232	.	.
chr1	151754914	151755413	chr1	152019133	152019632	2810414N06Rik|chr1:152019133-152019632	0.148597437438797	.	.
chr1	151754914	151755413	chr1	152019133	152019632	Edem3|chr1:152019133-152019632	0.148597437438797	.	.
chr1	152090109	152090608	chr1	151819178	151819677	1700025G04Rik|chr1:151819178-151819677	0.225405546904861	.	.
chr1	152090109	152090608	chr1	151997542	151998041	1700025G04Rik|chr1:151997542-151998041	0.153634184978167	.	.
chr1	152090109	152090608	chr1	152015510	152016009	1700025G04Rik|chr1:152015510-152016009	0.278166293048325	.	.
chr1	152090109	152090608	chr1	152019133	152019632	1700025G04Rik|chr1:152019133-152019632	0.167900808571554	.	.
chr1	152386383	152386882	chr1	152019133	152019632	Tsen15|chr1:152019133-152019632	0.102886866443805	.	.
chr1	152386383	152386882	chr1	152427834	152428333	Tsen15|chr1:152427834-152428333	0.119127776047223	.	.
chr1	152766246	152766745	chr1	152804823	152805322	Arpc5|chr1:152804823-152805322	0.217682202442012	.	.
chr1	152766246	152766745	chr1	152804823	152805322	Rgl1|chr1:152804823-152805322	0.217682202442012	.	.
chr1	152902442	152902941	chr1	152798106	152798605	Smg7|chr1:152798106-152798605	0.203434796701325	.	.
chr1	152902442	152902941	chr1	152807491	152807990	Smg7|chr1:152807491-152807990	0.104252287720354	.	.
chr1	152902988	152903487	chr1	152796613	152797112	Smg7|chr1:152796613-152797112	0.0910434529186067	.	.
chr1	152902988	152903487	chr1	152798106	152798605	Smg7|chr1:152798106-152798605	0.208144146691113	.	.
chr1	153332222	153332721	chr1	153299366	153299865	Lamc1|chr1:153299366-153299865	0.0900357079032823	.	.
chr1	153332222	153332721	chr1	153532150	153532649	Lamc1|chr1:153532150-153532649	0.283301393623199	.	.
chr1	153332786	153333285	chr1	153532150	153532649	Lamc1|chr1:153532150-153532649	0.107894119458238	.	.
chr1	153414108	153414607	chr1	153501493	153501992	E330020D12Rik|chr1:153501493-153501992	0.10625402350284	.	.
chr1	153414108	153414607	chr1	153542854	153543353	E330020D12Rik|chr1:153542854-153543353	0.103271246693074	.	.
chr1	153414936	153415435	chr1	153431661	153432160	E330020D12Rik|chr1:153431661-153432160	0.169314248315938	.	.
chr1	153414936	153415435	chr1	153489065	153489564	E330020D12Rik|chr1:153489065-153489564	0.0847905286716632	.	.
chr1	153414936	153415435	chr1	153532150	153532649	E330020D12Rik|chr1:153532150-153532649	0.15431395552584	.	.
chr1	153414936	153415435	chr1	153542854	153543353	E330020D12Rik|chr1:153542854-153543353	0.0913005692203811	.	.
chr1	153424875	153425374	chr1	153491882	153492381	Shcbp1l|chr1:153491882-153492381	0.107024594434083	.	.
chr1	153424875	153425374	chr1	153683332	153683831	Shcbp1l|chr1:153683332-153683831	0.157860568201441	.	.
chr1	153487484	153487983	chr1	153489065	153489564	Dhx9|chr1:153489065-153489564	0.114390809414454	.	.
chr1	153487484	153487983	chr1	153491882	153492381	Dhx9|chr1:153491882-153492381	0.148763829049974	.	.
chr1	153487484	153487983	chr1	153526559	153527058	Dhx9|chr1:153526559-153527058	0.0959304796954188	.	.
chr1	153487484	153487983	chr1	153535671	153536170	Dhx9|chr1:153535671-153536170	0.0882047283618992	.	.
chr1	153487484	153487983	chr1	153542854	153543353	Dhx9|chr1:153542854-153543353	0.11313077405494	.	.
chr1	153549494	153549993	chr1	153542854	153543353	Npl|chr1:153542854-153543353	0.185829178507961	.	.
chr1	153549494	153549993	chr1	153751790	153752289	Npl|chr1:153751790-153752289	0.0888608387713642	.	.
chr1	153549494	153549993	chr1	153752425	153752924	Npl|chr1:153752425-153752924	0.128051229044986	.	.
chr1	153549494	153549993	chr1	153768467	153768966	Npl|chr1:153768467-153768966	0.146430646880788	.	.
chr1	153549494	153549993	chr1	153803502	153804001	Npl|chr1:153803502-153804001	0.186556576631673	.	.
chr1	153549494	153549993	chr1	153910356	153910855	Npl|chr1:153910356-153910855	0.170916726438174	.	.
chr1	153549494	153549993	chr1	153913831	153914330	Npl|chr1:153913831-153914330	0.10483924517066	.	.
chr1	153549494	153549993	chr1	153918470	153918969	Npl|chr1:153918470-153918969	0.158439019584982	.	.
chr1	153549494	153549993	chr1	153931151	153931650	Npl|chr1:153931151-153931650	0.206884298656306	.	.
chr1	153748943	153749442	chr1	153532150	153532649	Gm28513|chr1:153532150-153532649	0.113607422394154	.	.
chr1	153748943	153749442	chr1	153532150	153532649	Rnasel|chr1:153532150-153532649	0.113607422394154	.	.
chr1	153748943	153749442	chr1	153542854	153543353	Gm28513|chr1:153542854-153543353	0.099285299195634	.	.
chr1	153748943	153749442	chr1	153542854	153543353	Rnasel|chr1:153542854-153543353	0.099285299195634	.	.
chr1	153748943	153749442	chr1	153752425	153752924	Gm28513|chr1:153752425-153752924	0.111925727266996	.	.
chr1	153748943	153749442	chr1	153752425	153752924	Rnasel|chr1:153752425-153752924	0.111925727266996	.	.
chr1	153748943	153749442	chr1	153785579	153786078	Gm28513|chr1:153785579-153786078	0.0918990864134287	.	.
chr1	153748943	153749442	chr1	153785579	153786078	Rnasel|chr1:153785579-153786078	0.0918990864134287	.	.
chr1	153749495	153749994	chr1	153752425	153752924	Gm28512|chr1:153752425-153752924	0.0868836534570116	.	.
chr1	153749495	153749994	chr1	153752425	153752924	Gm28513|chr1:153752425-153752924	0.0868836534570116	.	.
chr1	153749495	153749994	chr1	153752425	153752924	Rnasel|chr1:153752425-153752924	0.0868836534570116	.	.
chr1	153899574	153900073	chr1	153542854	153543353	Glul|chr1:153542854-153543353	0.105853303765169	.	.
chr1	153899574	153900073	chr1	153542854	153543353	Teddm2|chr1:153542854-153543353	0.105853303765169	.	.
chr1	153899574	153900073	chr1	153683332	153683831	Glul|chr1:153683332-153683831	0.0922580354445599	.	.
chr1	153899574	153900073	chr1	153683332	153683831	Teddm2|chr1:153683332-153683831	0.0922580354445599	.	.
chr1	153899574	153900073	chr1	153768467	153768966	Glul|chr1:153768467-153768966	0.0986043945687285	.	.
chr1	153899574	153900073	chr1	153768467	153768966	Teddm2|chr1:153768467-153768966	0.0986043945687285	.	.
chr1	153899574	153900073	chr1	153785579	153786078	Glul|chr1:153785579-153786078	0.206476809959994	.	.
chr1	153899574	153900073	chr1	153785579	153786078	Teddm2|chr1:153785579-153786078	0.206476809959994	.	.
chr1	153899574	153900073	chr1	154032466	154032965	Glul|chr1:154032466-154032965	0.16735262508577	.	.
chr1	153899574	153900073	chr1	154032466	154032965	Teddm2|chr1:154032466-154032965	0.16735262508577	.	.
chr1	153899574	153900073	chr1	154097583	154098082	Glul|chr1:154097583-154098082	0.101265799937019	.	.
chr1	153899574	153900073	chr1	154097583	154098082	Teddm2|chr1:154097583-154098082	0.101265799937019	.	.
chr1	153899574	153900073	chr1	154175225	154175724	Glul|chr1:154175225-154175724	0.172523902873319	.	.
chr1	153899574	153900073	chr1	154175225	154175724	Teddm2|chr1:154175225-154175724	0.172523902873319	.	.
chr1	154006021	154006520	chr1	153767235	153767734	Gm29291|chr1:153767235-153767734	0.187014653711114	.	.
chr1	154006021	154006520	chr1	153768467	153768966	Gm29291|chr1:153768467-153768966	0.11036783101086	.	.
chr1	154006021	154006520	chr1	153785579	153786078	Gm29291|chr1:153785579-153786078	0.125576335078853	.	.
chr1	154006021	154006520	chr1	153918470	153918969	Gm29291|chr1:153918470-153918969	0.187952728385897	.	.
chr1	154006021	154006520	chr1	153931151	153931650	Gm29291|chr1:153931151-153931650	0.109449231627616	.	.
chr1	154006021	154006520	chr1	154008644	154009143	Gm29291|chr1:154008644-154009143	0.209181728873316	.	.
chr1	154006021	154006520	chr1	154016428	154016927	Gm29291|chr1:154016428-154016927	0.129425402258147	.	.
chr1	154006021	154006520	chr1	154032466	154032965	Gm29291|chr1:154032466-154032965	0.122479978635416	.	.
chr1	154117348	154117847	chr1	153767235	153767734	A830008E24Rik|chr1:153767235-153767734	0.0869567662517248	.	.
chr1	154117348	154117847	chr1	153910356	153910855	A830008E24Rik|chr1:153910356-153910855	0.0913485081546241	.	.
chr1	154117348	154117847	chr1	153913831	153914330	A830008E24Rik|chr1:153913831-153914330	0.143557712385218	.	.
chr1	154117348	154117847	chr1	153931151	153931650	A830008E24Rik|chr1:153931151-153931650	0.235690857633568	.	.
chr1	154117943	154118442	chr1	153796055	153796554	A830008E24Rik|chr1:153796055-153796554	0.208255357851536	.	.
chr1	154117943	154118442	chr1	154032466	154032965	A830008E24Rik|chr1:154032466-154032965	0.0939260418008814	.	.
chr1	154117943	154118442	chr1	154097583	154098082	A830008E24Rik|chr1:154097583-154098082	0.120964395969562	.	.
chr1	154117943	154118442	chr1	154175225	154175724	A830008E24Rik|chr1:154175225-154175724	0.103763474302499	.	.
chr1	155083298	155083797	chr1	155050175	155050674	Gm9530|chr1:155050175-155050674	0.087990375948674	.	.
chr1	155099441	155099940	chr1	155091226	155091725	Ier5|chr1:155091226-155091725	0.139247161347782	.	.
chr1	155099441	155099940	chr1	155140044	155140543	Ier5|chr1:155140044-155140543	0.169607836926643	.	.
chr1	155145671	155146170	chr1	155029152	155029651	Mr1|chr1:155029152-155029651	0.113950922852725	.	.
chr1	155146563	155147062	chr1	155140044	155140543	Mr1|chr1:155140044-155140543	0.0843939844530259	.	.
chr1	155158401	155158900	chr1	155050175	155050674	Stx6|chr1:155050175-155050674	0.109920151141434	.	.
chr1	155158401	155158900	chr1	155065233	155065732	Stx6|chr1:155065233-155065732	0.0879304475635828	.	.
chr1	155158401	155158900	chr1	155091226	155091725	Stx6|chr1:155091226-155091725	0.106917481503375	.	.
chr1	155158401	155158900	chr1	155483635	155484134	Stx6|chr1:155483635-155484134	0.0868737298592154	.	.
chr1	155416705	155417204	chr1	155065233	155065732	Xpr1|chr1:155065233-155065732	0.175282251730379	.	.
chr1	155417226	155417725	chr1	155050175	155050674	Xpr1|chr1:155050175-155050674	0.100981439433282	.	.
chr1	155417226	155417725	chr1	155065233	155065732	Xpr1|chr1:155065233-155065732	0.12492455869456	.	.
chr1	156035878	156036377	chr1	156437341	156437840	Tor1aip1|chr1:156437341-156437840	0.115756962412108	.	.
chr1	156035878	156036377	chr1	156437341	156437840	Tor1aip2|chr1:156437341-156437840	0.115756962412108	.	.
chr1	156420903	156421402	chr1	156459617	156460116	Axdnd1|chr1:156459617-156460116	0.132866606346547	.	.
chr1	156420903	156421402	chr1	156615543	156616042	Axdnd1|chr1:156615543-156616042	0.184917574665324	.	.
chr1	156420903	156421402	chr1	156660616	156661115	Axdnd1|chr1:156660616-156661115	0.12227462038899	.	.
chr1	156474061	156474560	chr1	156024715	156025214	Soat1|chr1:156024715-156025214	0.082043670865319	.	.
chr1	156474061	156474560	chr1	156040577	156041076	Soat1|chr1:156040577-156041076	0.109979301178688	.	.
chr1	156474061	156474560	chr1	156437341	156437840	Soat1|chr1:156437341-156437840	0.12496899544329	.	.
chr1	156558476	156558975	chr1	156437341	156437840	Abl2|chr1:156437341-156437840	0.0885701366779911	.	.
chr1	156558476	156558975	chr1	156471028	156471527	Abl2|chr1:156471028-156471527	0.105845697185362	.	.
chr1	156558476	156558975	chr1	156615543	156616042	Abl2|chr1:156615543-156616042	0.271443162611076	.	.
chr1	156558476	156558975	chr1	156660616	156661115	Abl2|chr1:156660616-156661115	0.282578133683844	.	.
chr1	156718854	156719353	chr1	156560426	156560925	Fam20b|chr1:156560426-156560925	0.0843325130177299	.	.
chr1	156718854	156719353	chr1	156615543	156616042	Fam20b|chr1:156615543-156616042	0.268954766880918	.	.
chr1	156718854	156719353	chr1	156996373	156996872	Fam20b|chr1:156996373-156996872	0.107911931906663	.	.
chr1	156938775	156939274	chr1	156986154	156986653	4930439D14Rik|chr1:156986154-156986653	0.0878154611663346	.	.
chr1	156938775	156939274	chr1	156986154	156986653	Ralgps2|chr1:156986154-156986653	0.0878154611663346	.	.
chr1	156938775	156939274	chr1	157141072	157141571	4930439D14Rik|chr1:157141072-157141571	0.163000730961405	.	.
chr1	156938775	156939274	chr1	157141072	157141571	Ralgps2|chr1:157141072-157141571	0.163000730961405	.	.
chr1	156939411	156939910	chr1	156615543	156616042	4930439D14Rik|chr1:156615543-156616042	0.0964909682618153	.	.
chr1	156939411	156939910	chr1	156615543	156616042	Ralgps2|chr1:156615543-156616042	0.0964909682618153	.	.
chr1	156939411	156939910	chr1	156990091	156990590	4930439D14Rik|chr1:156990091-156990590	0.141340573547919	.	.
chr1	156939411	156939910	chr1	156990091	156990590	Ralgps2|chr1:156990091-156990590	0.141340573547919	.	.
chr1	157411887	157412386	chr1	157008129	157008628	Rasal2|chr1:157008129-157008628	0.0890089605013648	.	.
chr1	157412497	157412996	chr1	157077031	157077530	Rasal2|chr1:157077031-157077530	0.157109586952083	.	.
chr1	157412497	157412996	chr1	157445329	157445828	Rasal2|chr1:157445329-157445828	0.0893498441974905	.	.
chr1	160194792	160195291	chr1	160280475	160280974	Mrps14|chr1:160280475-160280974	0.213089360776294	.	.
chr1	160212750	160213249	chr1	160233692	160234191	Cacybp|chr1:160233692-160234191	0.171644849278715	.	.
chr1	160212750	160213249	chr1	160245879	160246378	Cacybp|chr1:160245879-160246378	0.114277931443383	.	.
chr1	160212750	160213249	chr1	160268273	160268772	Cacybp|chr1:160268273-160268772	0.10907544886851	.	.
chr1	160212750	160213249	chr1	160377596	160378095	Cacybp|chr1:160377596-160378095	0.116729851529218	.	.
chr1	160212750	160213249	chr1	160377596	160378095	Cacybp|chr1:160377596-160378095	0.116729851529219	.	.
chr1	160792667	160793166	chr1	160881904	160882403	Rabgap1l|chr1:160881904-160882403	0.0804706382564939	.	.
chr1	161034786	161035285	chr1	160881904	160882403	Gas5|chr1:160881904-160882403	0.0969367105354678	.	.
chr1	161034786	161035285	chr1	160881904	160882403	Gas5|chr1:160881904-160882403	0.0969367105354679	.	.
chr1	161034786	161035285	chr1	160881904	160882403	Zbtb37|chr1:160881904-160882403	0.0969367105354678	.	.
chr1	161034786	161035285	chr1	160881904	160882403	Zbtb37|chr1:160881904-160882403	0.0969367105354679	.	.
chr1	161070536	161071035	chr1	161196029	161196528	Cenpl|chr1:161196029-161196528	0.137280993695084	.	.
chr1	161070536	161071035	chr1	161196029	161196528	Dars2|chr1:161196029-161196528	0.137280993695084	.	.
chr1	161070536	161071035	chr1	161463592	161464091	Cenpl|chr1:161463592-161464091	0.135639022088959	.	.
chr1	161070536	161071035	chr1	161463592	161464091	Dars2|chr1:161463592-161464091	0.135639022088959	.	.
chr1	161131254	161131753	chr1	161170609	161171108	Klhl20|chr1:161170609-161171108	0.0894762199359456	.	.
chr1	161250941	161251440	chr1	161463592	161464091	Prdx6|chr1:161463592-161464091	0.09717345389887	.	.
chr1	161250941	161251440	chr1	161734805	161735304	Prdx6|chr1:161734805-161735304	0.108153129999035	.	.
chr1	161494237	161494736	chr1	161528126	161528625	Tnfsf18|chr1:161528126-161528625	0.144385243935886	.	.
chr1	161494237	161494736	chr1	161560303	161560802	Tnfsf18|chr1:161560303-161560802	0.161057982837677	.	.
chr1	161494237	161494736	chr1	161728529	161729028	Tnfsf18|chr1:161728529-161729028	0.0942457975019253	.	.
chr1	161876715	161877214	chr1	161734805	161735304	Suco|chr1:161734805-161735304	0.100491010191003	.	.
chr1	161876715	161877214	chr1	161976288	161976787	Suco|chr1:161976288-161976787	0.146537910279879	.	.
chr1	161968972	161969471	chr1	161517284	161517783	Gm38304|chr1:161517284-161517783	0.104766633043826	.	.
chr1	161968972	161969471	chr1	161517284	161517783	Pigc|chr1:161517284-161517783	0.104766633043826	.	.
chr1	162477766	162478265	chr1	162207113	162207612	Dnm3|chr1:162207113-162207612	0.170921310281685	.	.
chr1	162548386	162548885	chr1	162564987	162565486	Eef1aknmt|chr1:162564987-162565486	0.10128629052402	.	.
chr1	162739851	162740350	chr1	162563168	162563667	Prrc2c|chr1:162563168-162563667	0.124645435915828	.	.
chr1	162740352	162740851	chr1	162517659	162518158	Prrc2c|chr1:162517659-162518158	0.0894745313149992	.	.
chr1	162740352	162740851	chr1	162563168	162563667	Prrc2c|chr1:162563168-162563667	0.223105790934375	.	.
chr1	163403421	163403920	chr1	163284203	163284702	Gorab|chr1:163284203-163284702	0.0912068837205498	.	.
chr1	163779331	163779830	chr1	164135222	164135721	Kifap3|chr1:164135222-164135721	0.149974965099057	.	.
chr1	163929752	163930251	chr1	163964235	163964734	Scyl3|chr1:163964235-163964734	0.173094189898871	.	.
chr1	163994642	163995141	chr1	163758063	163758562	BC055324|chr1:163758063-163758562	0.101303949484854	.	.
chr1	163994642	163995141	chr1	163758063	163758562	Mettl18|chr1:163758063-163758562	0.101303949484854	.	.
chr1	164275346	164275845	chr1	164561409	164561908	Ccdc181|chr1:164561409-164561908	0.086692449145322	.	.
chr1	165194197	165194696	chr1	165187124	165187623	Sft2d2|chr1:165187124-165187623	0.0916404134856835	.	.
chr1	165194197	165194696	chr1	165209992	165210491	Sft2d2|chr1:165209992-165210491	0.199875402301494	.	.
chr1	165194197	165194696	chr1	165210820	165211319	Sft2d2|chr1:165210820-165211319	0.302333564786006	.	.
chr1	165460313	165460812	chr1	165210820	165211319	Dcaf6|chr1:165210820-165211319	0.152005551073601	.	.
chr1	165460313	165460812	chr1	165210820	165211319	Mpc2|chr1:165210820-165211319	0.152005551073601	.	.
chr1	165460313	165460812	chr1	165641351	165641850	Dcaf6|chr1:165641351-165641850	0.112605353783582	.	.
chr1	165460313	165460812	chr1	165641351	165641850	Mpc2|chr1:165641351-165641850	0.112605353783582	.	.
chr1	165460313	165460812	chr1	165672333	165672832	Dcaf6|chr1:165672333-165672832	0.148047539662625	.	.
chr1	165460313	165460812	chr1	165672333	165672832	Mpc2|chr1:165672333-165672832	0.148047539662625	.	.
chr1	165460922	165461421	chr1	165210820	165211319	Dcaf6|chr1:165210820-165211319	0.148387455662603	.	.
chr1	165460922	165461421	chr1	165210820	165211319	Mpc2|chr1:165210820-165211319	0.148387455662603	.	.
chr1	165460922	165461421	chr1	165215771	165216270	Dcaf6|chr1:165215771-165216270	0.127156781244141	.	.
chr1	165460922	165461421	chr1	165215771	165216270	Mpc2|chr1:165215771-165216270	0.127156781244141	.	.
chr1	165460922	165461421	chr1	165642102	165642601	Dcaf6|chr1:165642102-165642601	0.13395261927633	.	.
chr1	165460922	165461421	chr1	165642102	165642601	Mpc2|chr1:165642102-165642601	0.13395261927633	.	.
chr1	165460922	165461421	chr1	165675126	165675625	Dcaf6|chr1:165675126-165675625	0.173515943408717	.	.
chr1	165460922	165461421	chr1	165675126	165675625	Mpc2|chr1:165675126-165675625	0.173515943408717	.	.
chr1	165460922	165461421	chr1	165681398	165681897	Dcaf6|chr1:165681398-165681897	0.112950748121603	.	.
chr1	165460922	165461421	chr1	165681398	165681897	Mpc2|chr1:165681398-165681897	0.112950748121603	.	.
chr1	165460922	165461421	chr1	165697483	165697982	Dcaf6|chr1:165697483-165697982	0.180029890653043	.	.
chr1	165460922	165461421	chr1	165697483	165697982	Mpc2|chr1:165697483-165697982	0.180029890653043	.	.
chr1	165460922	165461421	chr1	165717728	165718227	Dcaf6|chr1:165717728-165718227	0.136723227300362	.	.
chr1	165460922	165461421	chr1	165717728	165718227	Mpc2|chr1:165717728-165718227	0.136723227300362	.	.
chr1	165634316	165634815	chr1	165651142	165651641	Mpzl1|chr1:165651142-165651641	0.156056150620673	.	.
chr1	165634316	165634815	chr1	165675126	165675625	Mpzl1|chr1:165675126-165675625	0.194313746329347	.	.
chr1	165634316	165634815	chr1	165697483	165697982	Mpzl1|chr1:165697483-165697982	0.133243279604747	.	.
chr1	165634316	165634815	chr1	165717728	165718227	Mpzl1|chr1:165717728-165718227	0.080403091508287	.	.
chr1	165634316	165634815	chr1	165718259	165718758	Mpzl1|chr1:165718259-165718758	0.106391155357203	.	.
chr1	165763500	165763999	chr1	165621308	165621807	Creg1|chr1:165621308-165621807	0.155865923349473	.	.
chr1	165763500	165763999	chr1	165622122	165622621	Creg1|chr1:165622122-165622621	0.155283946762911	.	.
chr1	165763500	165763999	chr1	165651142	165651641	Creg1|chr1:165651142-165651641	0.104713328038427	.	.
chr1	165763500	165763999	chr1	165707917	165708416	Creg1|chr1:165707917-165708416	0.113975097097393	.	.
chr1	165763500	165763999	chr1	165717728	165718227	Creg1|chr1:165717728-165718227	0.130025794965304	.	.
chr1	165763500	165763999	chr1	165718259	165718758	Creg1|chr1:165718259-165718758	0.145944157616898	.	.
chr1	165763500	165763999	chr1	165766428	165766927	Creg1|chr1:165766428-165766927	0.104950813211795	.	.
chr1	166003176	166003675	chr1	166429732	166430231	Gm26665|chr1:166429732-166430231	0.188213815712071	.	.
chr1	166003176	166003675	chr1	166429732	166430231	Pou2f1|chr1:166429732-166430231	0.188213815712071	.	.
chr1	167000534	167001033	chr1	166940118	166940617	Fam78b|chr1:166940118-166940617	0.131252539300321	.	.
chr1	167000534	167001033	chr1	166940118	166940617	Gm16701|chr1:166940118-166940617	0.131252539300321	.	.
chr1	167284101	167284600	chr1	167246228	167246727	Gm2453|chr1:167246228-167246727	0.123650682127084	.	.
chr1	167284101	167284600	chr1	167246228	167246727	Uck2|chr1:167246228-167246727	0.123650682127084	.	.
chr1	167284101	167284600	chr1	167306411	167306910	Gm2453|chr1:167306411-167306910	0.0846572915169708	.	.
chr1	167284101	167284600	chr1	167306411	167306910	Uck2|chr1:167306411-167306910	0.0846572915169708	.	.
chr1	167284924	167285423	chr1	167339227	167339726	Gm2453|chr1:167339227-167339726	0.13651223795588	.	.
chr1	167284924	167285423	chr1	167339227	167339726	Uck2|chr1:167339227-167339726	0.13651223795588	.	.
chr1	167349707	167350206	chr1	167517661	167518160	Aldh9a1|chr1:167517661-167518160	0.0803864527652962	.	.
chr1	167393588	167394087	chr1	167331103	167331602	Mgst3|chr1:167331103-167331602	0.144457080063283	.	.
chr1	167393588	167394087	chr1	167369851	167370350	Mgst3|chr1:167369851-167370350	0.163434360398436	.	.
chr1	167393588	167394087	chr1	167517661	167518160	Mgst3|chr1:167517661-167518160	0.0964857023581327	.	.
chr1	167394156	167394655	chr1	167306411	167306910	Mgst3|chr1:167306411-167306910	0.0906533357339691	.	.
chr1	167394156	167394655	chr1	167517661	167518160	Mgst3|chr1:167517661-167518160	0.111303449966922	.	.
chr1	168432123	168432622	chr1	168271482	168271981	Pbx1|chr1:168271482-168271981	0.148677971214654	.	.
chr1	168432123	168432622	chr1	168272148	168272647	Pbx1|chr1:168272148-168272647	0.21106014181079	.	.
chr1	169969082	169969581	chr1	170159634	170160133	3110045C21Rik|chr1:170159634-170160133	0.170440327340739	.	.
chr1	169969082	169969581	chr1	170159634	170160133	Hsd17b7|chr1:170159634-170160133	0.170440327340739	.	.
chr1	169969082	169969581	chr1	170160383	170160882	3110045C21Rik|chr1:170160383-170160882	0.113825111725371	.	.
chr1	169969082	169969581	chr1	170160383	170160882	Hsd17b7|chr1:170160383-170160882	0.113825111725371	.	.
chr1	169969082	169969581	chr1	170161795	170162294	3110045C21Rik|chr1:170161795-170162294	0.093350735885884	.	.
chr1	169969082	169969581	chr1	170161795	170162294	Hsd17b7|chr1:170161795-170162294	0.093350735885884	.	.
chr1	170174259	170174758	chr1	170160383	170160882	Gm37748|chr1:170160383-170160882	0.0910678593523424	.	.
chr1	170174259	170174758	chr1	170160383	170160882	Uap1|chr1:170160383-170160882	0.0910678593523424	.	.
chr1	170174259	170174758	chr1	170161795	170162294	Gm37748|chr1:170161795-170162294	0.126735015011146	.	.
chr1	170174259	170174758	chr1	170161795	170162294	Uap1|chr1:170161795-170162294	0.126735015011146	.	.
chr1	170174840	170175339	chr1	170161795	170162294	Gm37748|chr1:170161795-170162294	0.104336671459724	.	.
chr1	170174840	170175339	chr1	170161795	170162294	Uap1|chr1:170161795-170162294	0.104336671459724	.	.
chr1	170215136	170215635	chr1	170282387	170282886	4930500M09Rik|chr1:170282387-170282886	0.0831538972898017	.	.
chr1	170215136	170215635	chr1	170282387	170282886	Uhmk1|chr1:170282387-170282886	0.0831538972898017	.	.
chr1	171270057	171270556	chr1	171260806	171261305	B4galt3|chr1:171260806-171261305	0.109822437935565	.	.
chr1	171270057	171270556	chr1	171262470	171262969	B4galt3|chr1:171262470-171262969	0.167154872520951	.	.
chr1	171270057	171270556	chr1	171631372	171631871	B4galt3|chr1:171631372-171631871	0.111325482045178	.	.
chr1	171281054	171281553	chr1	171365864	171366363	Ppox|chr1:171365864-171366363	0.0998037663448215	.	.
chr1	171281054	171281553	chr1	171450910	171451409	Ppox|chr1:171450910-171451409	0.206389416192391	.	.
chr1	171281054	171281553	chr1	171466662	171467161	Ppox|chr1:171466662-171467161	0.115669979948782	.	.
chr1	171281054	171281553	chr1	171561531	171562030	Ppox|chr1:171561531-171562030	0.147779004405975	.	.
chr1	171281054	171281553	chr1	171618945	171619444	Ppox|chr1:171618945-171619444	0.206756797330513	.	.
chr1	171281054	171281553	chr1	171631372	171631871	Ppox|chr1:171631372-171631871	0.21563453231841	.	.
chr1	171281054	171281553	chr1	171637041	171637540	Ppox|chr1:171637041-171637540	0.182603151638289	.	.
chr1	171287719	171288218	chr1	171263038	171263537	Usp21|chr1:171263038-171263537	0.0818607565017114	.	.
chr1	171287719	171288218	chr1	171365864	171366363	Usp21|chr1:171365864-171366363	0.263249671661263	.	.
chr1	171287719	171288218	chr1	171376809	171377308	Usp21|chr1:171376809-171377308	0.174769022351738	.	.
chr1	171287719	171288218	chr1	171379865	171380364	Usp21|chr1:171379865-171380364	0.31572242042861	.	.
chr1	171287719	171288218	chr1	171713676	171714175	Usp21|chr1:171713676-171714175	0.104622168487096	.	.
chr1	171294566	171295065	chr1	171382104	171382603	Ufc1|chr1:171382104-171382603	0.101475271181932	.	.
chr1	171294566	171295065	chr1	171390077	171390576	Ufc1|chr1:171390077-171390576	0.114129394133968	.	.
chr1	171294566	171295065	chr1	171686480	171686979	Ufc1|chr1:171686480-171686979	0.0843482690984484	.	.
chr1	171294566	171295065	chr1	171713676	171714175	Ufc1|chr1:171713676-171714175	0.120928876873493	.	.
chr1	171328705	171329204	chr1	171262470	171262969	Dedd|chr1:171262470-171262969	0.165943598498803	.	.
chr1	171328705	171329204	chr1	171365864	171366363	Dedd|chr1:171365864-171366363	0.122842915339026	.	.
chr1	171328705	171329204	chr1	171390077	171390576	Dedd|chr1:171390077-171390576	0.117757977055204	.	.
chr1	171328705	171329204	chr1	171450910	171451409	Dedd|chr1:171450910-171451409	0.110094053249699	.	.
chr1	171328705	171329204	chr1	171561531	171562030	Dedd|chr1:171561531-171562030	0.183108453253709	.	.
chr1	171328705	171329204	chr1	171618945	171619444	Dedd|chr1:171618945-171619444	0.334215438633742	.	.
chr1	171328705	171329204	chr1	171631372	171631871	Dedd|chr1:171631372-171631871	0.190546513685197	.	.
chr1	171328705	171329204	chr1	171637041	171637540	Dedd|chr1:171637041-171637540	0.176118751557894	.	.
chr1	171329206	171329705	chr1	171262470	171262969	Dedd|chr1:171262470-171262969	0.0826917683296257	.	.
chr1	171329206	171329705	chr1	171561531	171562030	Dedd|chr1:171561531-171562030	0.14903845356309	.	.
chr1	171329206	171329705	chr1	171618945	171619444	Dedd|chr1:171618945-171619444	0.24920411951568	.	.
chr1	171329206	171329705	chr1	171631372	171631871	Dedd|chr1:171631372-171631871	0.187106163268481	.	.
chr1	171329206	171329705	chr1	171637041	171637540	Dedd|chr1:171637041-171637540	0.168984908442346	.	.
chr1	171345437	171345936	chr1	171262470	171262969	Nit1|chr1:171262470-171262969	0.1627798966813	.	.
chr1	171345437	171345936	chr1	171262470	171262969	Pfdn2|chr1:171262470-171262969	0.1627798966813	.	.
chr1	171345437	171345936	chr1	171618945	171619444	Nit1|chr1:171618945-171619444	0.109618085925259	.	.
chr1	171345437	171345936	chr1	171618945	171619444	Pfdn2|chr1:171618945-171619444	0.109618085925259	.	.
chr1	171345437	171345936	chr1	171631372	171631871	Nit1|chr1:171631372-171631871	0.0908204316124761	.	.
chr1	171345437	171345936	chr1	171631372	171631871	Pfdn2|chr1:171631372-171631871	0.0908204316124761	.	.
chr1	171369780	171370279	chr1	171466662	171467161	Nectin4|chr1:171466662-171467161	0.131518845436484	.	.
chr1	171388757	171389256	chr1	171376809	171377308	Arhgap30|chr1:171376809-171377308	0.116059403256836	.	.
chr1	171388757	171389256	chr1	171379865	171380364	Arhgap30|chr1:171379865-171380364	0.271377481494757	.	.
chr1	171388757	171389256	chr1	171382104	171382603	Arhgap30|chr1:171382104-171382603	0.133603775905776	.	.
chr1	171388757	171389256	chr1	171450910	171451409	Arhgap30|chr1:171450910-171451409	0.154857598946633	.	.
chr1	171388757	171389256	chr1	171466662	171467161	Arhgap30|chr1:171466662-171467161	0.188136995923533	.	.
chr1	171388757	171389256	chr1	171561531	171562030	Arhgap30|chr1:171561531-171562030	0.148441282708699	.	.
chr1	171388757	171389256	chr1	171618945	171619444	Arhgap30|chr1:171618945-171619444	0.23847586755607	.	.
chr1	171388757	171389256	chr1	171631372	171631871	Arhgap30|chr1:171631372-171631871	0.131578522461827	.	.
chr1	171388757	171389256	chr1	171646311	171646810	Arhgap30|chr1:171646311-171646810	0.0981766031488312	.	.
chr1	171388757	171389256	chr1	171698913	171699412	Arhgap30|chr1:171698913-171699412	0.0843772460071084	.	.
chr1	171388757	171389256	chr1	171713676	171714175	Arhgap30|chr1:171713676-171714175	0.139281318661297	.	.
chr1	171411068	171411567	chr1	171365864	171366363	Usf1|chr1:171365864-171366363	0.145692931368428	.	.
chr1	171411068	171411567	chr1	171376809	171377308	Usf1|chr1:171376809-171377308	0.154443979571077	.	.
chr1	171411068	171411567	chr1	171379865	171380364	Usf1|chr1:171379865-171380364	0.155267327065343	.	.
chr1	171411068	171411567	chr1	171450910	171451409	Usf1|chr1:171450910-171451409	0.116112231506902	.	.
chr1	171411068	171411567	chr1	171466662	171467161	Usf1|chr1:171466662-171467161	0.123367049553999	.	.
chr1	171411068	171411567	chr1	171561531	171562030	Usf1|chr1:171561531-171562030	0.0916404708141334	.	.
chr1	171411068	171411567	chr1	171618945	171619444	Usf1|chr1:171618945-171619444	0.0951310709768408	.	.
chr1	171503198	171503697	chr1	171376809	171377308	Alyref2|chr1:171376809-171377308	0.0873250216174046	.	.
chr1	171503198	171503697	chr1	171376809	171377308	B930036N10Rik|chr1:171376809-171377308	0.0873250216174046	.	.
chr1	171503198	171503697	chr1	171382104	171382603	Alyref2|chr1:171382104-171382603	0.167427862177806	.	.
chr1	171503198	171503697	chr1	171382104	171382603	B930036N10Rik|chr1:171382104-171382603	0.167427862177806	.	.
chr1	171503198	171503697	chr1	171450910	171451409	Alyref2|chr1:171450910-171451409	0.326790234605331	.	.
chr1	171503198	171503697	chr1	171450910	171451409	B930036N10Rik|chr1:171450910-171451409	0.326790234605331	.	.
chr1	171503198	171503697	chr1	171561531	171562030	Alyref2|chr1:171561531-171562030	0.0930430387451446	.	.
chr1	171503198	171503697	chr1	171561531	171562030	B930036N10Rik|chr1:171561531-171562030	0.0930430387451446	.	.
chr1	171503198	171503697	chr1	171618945	171619444	Alyref2|chr1:171618945-171619444	0.112598040597144	.	.
chr1	171503198	171503697	chr1	171618945	171619444	B930036N10Rik|chr1:171618945-171619444	0.112598040597144	.	.
chr1	171503198	171503697	chr1	171631372	171631871	Alyref2|chr1:171631372-171631871	0.113459063602458	.	.
chr1	171503198	171503697	chr1	171631372	171631871	B930036N10Rik|chr1:171631372-171631871	0.113459063602458	.	.
chr1	171503198	171503697	chr1	171646311	171646810	Alyref2|chr1:171646311-171646810	0.127879267054313	.	.
chr1	171503198	171503697	chr1	171646311	171646810	B930036N10Rik|chr1:171646311-171646810	0.127879267054313	.	.
chr1	171503198	171503697	chr1	171849322	171849821	Alyref2|chr1:171849322-171849821	0.164700150551517	.	.
chr1	171503198	171503697	chr1	171849322	171849821	B930036N10Rik|chr1:171849322-171849821	0.164700150551517	.	.
chr1	171503198	171503697	chr1	171957281	171957780	Alyref2|chr1:171957281-171957780	0.177512811716157	.	.
chr1	171503198	171503697	chr1	171957281	171957780	B930036N10Rik|chr1:171957281-171957780	0.177512811716157	.	.
chr1	171681803	171682302	chr1	171450910	171451409	A630035G10Rik|chr1:171450910-171451409	0.0928255108023689	.	.
chr1	171681803	171682302	chr1	171450910	171451409	Cd48|chr1:171450910-171451409	0.0928255108023689	.	.
chr1	171681803	171682302	chr1	171466662	171467161	A630035G10Rik|chr1:171466662-171467161	0.207714357019326	.	.
chr1	171681803	171682302	chr1	171466662	171467161	Cd48|chr1:171466662-171467161	0.207714357019326	.	.
chr1	171681803	171682302	chr1	171561531	171562030	A630035G10Rik|chr1:171561531-171562030	0.0957469740024063	.	.
chr1	171681803	171682302	chr1	171561531	171562030	Cd48|chr1:171561531-171562030	0.0957469740024063	.	.
chr1	171681803	171682302	chr1	171618945	171619444	A630035G10Rik|chr1:171618945-171619444	0.108040014023332	.	.
chr1	171681803	171682302	chr1	171618945	171619444	Cd48|chr1:171618945-171619444	0.108040014023332	.	.
chr1	171681803	171682302	chr1	171631372	171631871	A630035G10Rik|chr1:171631372-171631871	0.0831603011453954	.	.
chr1	171681803	171682302	chr1	171631372	171631871	Cd48|chr1:171631372-171631871	0.0831603011453954	.	.
chr1	171681803	171682302	chr1	171646311	171646810	A630035G10Rik|chr1:171646311-171646810	0.109869813478176	.	.
chr1	171681803	171682302	chr1	171646311	171646810	Cd48|chr1:171646311-171646810	0.109869813478176	.	.
chr1	171681803	171682302	chr1	171698913	171699412	A630035G10Rik|chr1:171698913-171699412	0.190238798219946	.	.
chr1	171681803	171682302	chr1	171698913	171699412	Cd48|chr1:171698913-171699412	0.190238798219946	.	.
chr1	171681803	171682302	chr1	171844023	171844522	A630035G10Rik|chr1:171844023-171844522	0.117757308404542	.	.
chr1	171681803	171682302	chr1	171844023	171844522	Cd48|chr1:171844023-171844522	0.117757308404542	.	.
chr1	171681803	171682302	chr1	171849322	171849821	A630035G10Rik|chr1:171849322-171849821	0.101455169782101	.	.
chr1	171681803	171682302	chr1	171849322	171849821	Cd48|chr1:171849322-171849821	0.101455169782101	.	.
chr1	171766902	171767401	chr1	171851505	171852004	Slamf1|chr1:171851505-171852004	0.168633076123502	.	.
chr1	171766902	171767401	chr1	172191347	172191846	Slamf1|chr1:172191347-172191846	0.126951991072597	.	.
chr1	171840355	171840854	chr1	171618945	171619444	Cd84|chr1:171618945-171619444	0.10235176561199	.	.
chr1	171840355	171840854	chr1	171844023	171844522	Cd84|chr1:171844023-171844522	0.151011245594787	.	.
chr1	171840355	171840854	chr1	171851505	171852004	Cd84|chr1:171851505-171852004	0.110404596344959	.	.
chr1	171840355	171840854	chr1	171957281	171957780	Cd84|chr1:171957281-171957780	0.148459798269182	.	.
chr1	171917456	171917955	chr1	171618945	171619444	Slamf6|chr1:171618945-171619444	0.233613413696301	.	.
chr1	171917456	171917955	chr1	171713676	171714175	Slamf6|chr1:171713676-171714175	0.0946681983124441	.	.
chr1	171917456	171917955	chr1	171827620	171828119	Slamf6|chr1:171827620-171828119	0.109562791783644	.	.
chr1	171917456	171917955	chr1	171844982	171845481	Slamf6|chr1:171844982-171845481	0.155771930738774	.	.
chr1	171917456	171917955	chr1	171849322	171849821	Slamf6|chr1:171849322-171849821	0.282503826579922	.	.
chr1	171917456	171917955	chr1	171851505	171852004	Slamf6|chr1:171851505-171852004	0.181633297800521	.	.
chr1	171917456	171917955	chr1	172217086	172217585	Slamf6|chr1:172217086-172217585	0.141222256805309	.	.
chr1	172126494	172126993	chr1	171844982	171845481	Pex19|chr1:171844982-171845481	0.0899339707017873	.	.
chr1	172126494	172126993	chr1	172217086	172217585	Pex19|chr1:172217086-172217585	0.121941433863531	.	.
chr1	172147848	172148347	chr1	171815706	171816205	Dcaf8|chr1:171815706-171816205	0.197226173985329	.	.
chr1	172147848	172148347	chr1	171823130	171823629	Dcaf8|chr1:171823130-171823629	0.0999316982114516	.	.
chr1	172147848	172148347	chr1	171827620	171828119	Dcaf8|chr1:171827620-171828119	0.142058469364936	.	.
chr1	172147848	172148347	chr1	171844023	171844522	Dcaf8|chr1:171844023-171844522	0.110904937179146	.	.
chr1	172147848	172148347	chr1	171844982	171845481	Dcaf8|chr1:171844982-171845481	0.106623906740091	.	.
chr1	172147848	172148347	chr1	171851505	171852004	Dcaf8|chr1:171851505-171852004	0.213156077406341	.	.
chr1	172147848	172148347	chr1	172027134	172027633	Dcaf8|chr1:172027134-172027633	0.147661966343656	.	.
chr1	172147848	172148347	chr1	172191347	172191846	Dcaf8|chr1:172191347-172191846	0.119364780991523	.	.
chr1	172206038	172206537	chr1	171844982	171845481	Pea15a|chr1:171844982-171845481	0.142841222987327	.	.
chr1	172206562	172207061	chr1	171823130	171823629	Pea15a|chr1:171823130-171823629	0.14508597920214	.	.
chr1	172206562	172207061	chr1	171844982	171845481	Pea15a|chr1:171844982-171845481	0.159120929255211	.	.
chr1	172206562	172207061	chr1	171851505	171852004	Pea15a|chr1:171851505-171852004	0.144421743030081	.	.
chr1	172206562	172207061	chr1	172027134	172027633	Pea15a|chr1:172027134-172027633	0.12420369602566	.	.
chr1	172207179	172207678	chr1	171823130	171823629	Pea15a|chr1:171823130-171823629	0.113000167193638	.	.
chr1	172207179	172207678	chr1	171844982	171845481	Pea15a|chr1:171844982-171845481	0.156062274477855	.	.
chr1	172207179	172207678	chr1	172217086	172217585	Pea15a|chr1:172217086-172217585	0.160339150304667	.	.
chr1	172500000	172500499	chr1	172513885	172514384	Tagln2|chr1:172513885-172514384	0.0860397803881006	.	.
chr1	172500000	172500499	chr1	172562878	172563377	Tagln2|chr1:172562878-172563377	0.134465494576354	.	.
chr1	172590293	172590792	chr1	172525125	172525624	Slamf8|chr1:172525125-172525624	0.0984742258287528	.	.
chr1	172590293	172590792	chr1	172528665	172529164	Slamf8|chr1:172528665-172529164	0.133466040785725	.	.
chr1	172632295	172632794	chr1	172512868	172513367	Dusp23|chr1:172512868-172513367	0.121578824326289	.	.
chr1	172632295	172632794	chr1	172522431	172522930	Dusp23|chr1:172522431-172522930	0.135644223294399	.	.
chr1	172632827	172633326	chr1	172512868	172513367	Dusp23|chr1:172512868-172513367	0.0819747347132286	.	.
chr1	172632827	172633326	chr1	172550479	172550978	Dusp23|chr1:172550479-172550978	0.108470969510514	.	.
chr1	172632827	172633326	chr1	172566197	172566696	Dusp23|chr1:172566197-172566696	0.182028654444761	.	.
chr1	173491069	173491568	chr1	173427261	173427760	Ifi206|chr1:173427261-173427760	0.105279411790315	.	.
chr1	173491069	173491568	chr1	173452251	173452750	Ifi206|chr1:173452251-173452750	0.104901032638235	.	.
chr1	173630548	173631047	chr1	173740491	173740990	Ifi209|chr1:173740491-173740990	0.165092534481317	.	.
chr1	173630548	173631047	chr1	173802466	173802965	Ifi209|chr1:173802466-173802965	0.100775873390347	.	.
chr1	173630548	173631047	chr1	173802968	173803467	Ifi209|chr1:173802968-173803467	0.181721033295812	.	.
chr1	173741562	173742061	chr1	173482063	173482562	Ifi207|chr1:173482063-173482562	0.109960755505376	.	.
chr1	173741562	173742061	chr1	173694281	173694780	Ifi207|chr1:173694281-173694780	0.123706459272585	.	.
chr1	173742095	173742594	chr1	173482063	173482562	Ifi207|chr1:173482063-173482562	0.177901932026053	.	.
chr1	173742095	173742594	chr1	173694281	173694780	Ifi207|chr1:173694281-173694780	0.165382210149525	.	.
chr1	173742095	173742594	chr1	173961402	173961901	Ifi207|chr1:173961402-173961901	0.132719549278221	.	.
chr1	173880366	173880865	chr1	173802466	173802965	Mndal|chr1:173802466-173802965	0.0860831578375634	.	.
chr1	173880366	173880865	chr1	173802968	173803467	Mndal|chr1:173802968-173803467	0.161286683812864	.	.
chr1	173880366	173880865	chr1	173961402	173961901	Mndal|chr1:173961402-173961901	0.153393866387884	.	.
chr1	173880366	173880865	chr1	173977569	173978068	Mndal|chr1:173977569-173978068	0.186256680872369	.	.
chr1	173912737	173913236	chr1	173694281	173694780	Ifi211|chr1:173694281-173694780	0.142539147491141	.	.
chr1	173912737	173913236	chr1	173961402	173961901	Ifi211|chr1:173961402-173961901	0.0908066388470591	.	.
chr1	173942497	173942996	chr1	173977569	173978068	Ifi203|chr1:173977569-173978068	0.138891730257283	.	.
chr1	173942497	173942996	chr1	174103668	174104167	Ifi203|chr1:174103668-174104167	0.317031016873157	.	.
chr1	174040733	174041232	chr1	173961402	173961901	Olfr433|chr1:173961402-173961901	0.174701726372735	.	.
chr1	174040733	174041232	chr1	173977569	173978068	Olfr433|chr1:173977569-173978068	0.172338772241778	.	.
chr1	175625436	175625935	chr1	175659922	175660421	Fh1|chr1:175659922-175660421	0.167338867535241	.	.
chr1	175692503	175693002	chr1	175640761	175641260	Chml|chr1:175640761-175641260	0.147594161675351	.	.
chr1	175692503	175693002	chr1	175640761	175641260	Opn3|chr1:175640761-175641260	0.147594161675351	.	.
chr1	175692503	175693002	chr1	175659922	175660421	Chml|chr1:175659922-175660421	0.102619030320964	.	.
chr1	175692503	175693002	chr1	175659922	175660421	Opn3|chr1:175659922-175660421	0.102619030320964	.	.
chr1	175693049	175693548	chr1	175659922	175660421	Chml|chr1:175659922-175660421	0.131224457165476	.	.
chr1	175693049	175693548	chr1	175659922	175660421	Opn3|chr1:175659922-175660421	0.131224457165476	.	.
chr1	175880538	175881037	chr1	175659922	175660421	Exo1|chr1:175659922-175660421	0.118150566630541	.	.
chr1	175880538	175881037	chr1	176223760	176224259	Exo1|chr1:176223760-176224259	0.0902278187252662	.	.
chr1	176755013	176755512	chr1	176755528	176756027	Gm36992|chr1:176755528-176756027	0.691387452589821	.	.
chr1	176755013	176755512	chr1	176971411	176971910	Gm36992|chr1:176971411-176971910	0.0921671409003244	.	.
chr1	176813947	176814446	chr1	176828100	176828599	Cep170|chr1:176828100-176828599	0.0928670637360374	.	.
chr1	176813947	176814446	chr1	176828100	176828599	Sdccag8|chr1:176828100-176828599	0.0928670637360374	.	.
chr1	176813947	176814446	chr1	176853220	176853719	Cep170|chr1:176853220-176853719	0.217882111111724	.	.
chr1	176813947	176814446	chr1	176853220	176853719	Sdccag8|chr1:176853220-176853719	0.217882111111724	.	.
chr1	176814465	176814964	chr1	176755528	176756027	Cep170|chr1:176755528-176756027	0.0858675464541881	.	.
chr1	176814465	176814964	chr1	176755528	176756027	Sdccag8|chr1:176755528-176756027	0.0858675464541881	.	.
chr1	176814465	176814964	chr1	176828100	176828599	Cep170|chr1:176828100-176828599	0.205042568163361	.	.
chr1	176814465	176814964	chr1	176828100	176828599	Cep170|chr1:176828100-176828599	0.205042568163362	.	.
chr1	176814465	176814964	chr1	176828100	176828599	Sdccag8|chr1:176828100-176828599	0.205042568163361	.	.
chr1	176814465	176814964	chr1	176828100	176828599	Sdccag8|chr1:176828100-176828599	0.205042568163362	.	.
chr1	176814465	176814964	chr1	176853220	176853719	Cep170|chr1:176853220-176853719	0.134649491771388	.	.
chr1	176814465	176814964	chr1	176853220	176853719	Sdccag8|chr1:176853220-176853719	0.134649491771388	.	.
chr1	176814465	176814964	chr1	176862077	176862576	Cep170|chr1:176862077-176862576	0.106571396755749	.	.
chr1	176814465	176814964	chr1	176862077	176862576	Sdccag8|chr1:176862077-176862576	0.106571396755749	.	.
chr1	176814465	176814964	chr1	176971411	176971910	Cep170|chr1:176971411-176971910	0.138767343081225	.	.
chr1	176814465	176814964	chr1	176971411	176971910	Sdccag8|chr1:176971411-176971910	0.138767343081225	.	.
chr1	177258176	177258675	chr1	177281575	177282074	Akt3|chr1:177281575-177282074	0.160362154388431	.	.
chr1	177258176	177258675	chr1	177681134	177681633	Akt3|chr1:177681134-177681633	0.152658571624009	.	.
chr1	177258176	177258675	chr1	177737376	177737875	Akt3|chr1:177737376-177737875	0.347607276751977	.	.
chr1	177441840	177442339	chr1	177487687	177488186	Zbtb18|chr1:177487687-177488186	0.148352477112345	.	.
chr1	177441840	177442339	chr1	177489726	177490225	Zbtb18|chr1:177489726-177490225	0.123069097096614	.	.
chr1	177441840	177442339	chr1	177521050	177521549	Zbtb18|chr1:177521050-177521549	0.084593788125385	.	.
chr1	177466986	177467485	chr1	177483534	177484033	Gm37306|chr1:177483534-177484033	0.110294921640264	.	.
chr1	177466986	177467485	chr1	177702809	177703308	Gm37306|chr1:177702809-177703308	0.197392060709681	.	.
chr1	177982967	177983466	chr1	178205873	178206372	Catspere2|chr1:178205873-178206372	0.100643138826879	.	.
chr1	178187311	178187810	chr1	178368821	178369320	Desi2|chr1:178368821-178369320	0.0927541928928659	.	.
chr1	178317988	178318487	chr1	178205873	178206372	B230369F24Rik|chr1:178205873-178206372	0.164162549713154	.	.
chr1	178317988	178318487	chr1	178205873	178206372	Cox20|chr1:178205873-178206372	0.164162549713154	.	.
chr1	178317988	178318487	chr1	178463658	178464157	B230369F24Rik|chr1:178463658-178464157	0.108932510765318	.	.
chr1	178317988	178318487	chr1	178463658	178464157	Cox20|chr1:178463658-178464157	0.108932510765318	.	.
chr1	178337559	178338058	chr1	178336353	178336852	Hnrnpu|chr1:178336353-178336852	0.148672728817951	.	.
chr1	178405450	178405949	chr1	178205873	178206372	Efcab2|chr1:178205873-178206372	0.168210610261627	.	.
chr1	178405450	178405949	chr1	178336353	178336852	Efcab2|chr1:178336353-178336852	0.0990708725917314	.	.
chr1	178405450	178405949	chr1	178368821	178369320	Efcab2|chr1:178368821-178369320	0.158643338109422	.	.
chr1	178406170	178406669	chr1	178336353	178336852	Efcab2|chr1:178336353-178336852	0.0919425941522615	.	.
chr1	179803447	179803946	chr1	179645628	179646127	Ahctf1|chr1:179645628-179646127	0.0808244668760995	.	.
chr1	179803447	179803946	chr1	179645628	179646127	Gm10518|chr1:179645628-179646127	0.0808244668760995	.	.
chr1	179803447	179803946	chr1	180226296	180226795	Ahctf1|chr1:180226296-180226795	0.0976686265768761	.	.
chr1	179803447	179803946	chr1	180226296	180226795	Gm10518|chr1:180226296-180226795	0.0976686265768761	.	.
chr1	179959653	179960152	chr1	179760593	179761092	Cdc42bpa|chr1:179760593-179761092	0.0917349383812432	.	.
chr1	179959653	179960152	chr1	180195828	180196327	Cdc42bpa|chr1:180195828-180196327	0.147092467662213	.	.
chr1	180256056	180256555	chr1	180231942	180232441	Gm31728|chr1:180231942-180232441	0.196532194281157	.	.
chr1	180256056	180256555	chr1	180296188	180296687	Gm31728|chr1:180296188-180296687	0.147786906493579	.	.
chr1	180256056	180256555	chr1	180417018	180417517	Gm31728|chr1:180417018-180417517	0.165819017657177	.	.
chr1	180256056	180256555	chr1	180427682	180428181	Gm31728|chr1:180427682-180428181	0.108753523854893	.	.
chr1	180256056	180256555	chr1	180587531	180588030	Gm31728|chr1:180587531-180588030	0.191636266519098	.	.
chr1	180256056	180256555	chr1	180601734	180602233	Gm31728|chr1:180601734-180602233	0.152975331776742	.	.
chr1	180256056	180256555	chr1	180604475	180604974	Gm31728|chr1:180604475-180604974	0.170359237172115	.	.
chr1	180256574	180257073	chr1	180260948	180261447	Gm31728|chr1:180260948-180261447	0.169152651404595	.	.
chr1	180256574	180257073	chr1	180302709	180303208	Gm31728|chr1:180302709-180303208	0.085357778717379	.	.
chr1	180256574	180257073	chr1	180365065	180365564	Gm31728|chr1:180365065-180365564	0.216123817861438	.	.
chr1	180256574	180257073	chr1	180393101	180393600	Gm31728|chr1:180393101-180393600	0.176986178834285	.	.
chr1	180256574	180257073	chr1	180417018	180417517	Gm31728|chr1:180417018-180417517	0.127122880612653	.	.
chr1	180256574	180257073	chr1	180427682	180428181	Gm31728|chr1:180427682-180428181	0.098277192338467	.	.
chr1	180256574	180257073	chr1	180587531	180588030	Gm31728|chr1:180587531-180588030	0.106507958848412	.	.
chr1	180256574	180257073	chr1	180601734	180602233	Gm31728|chr1:180601734-180602233	0.108794869183226	.	.
chr1	180256574	180257073	chr1	180604475	180604974	Gm31728|chr1:180604475-180604974	0.0853220632083099	.	.
chr1	180263347	180263846	chr1	180195828	180196327	Psen2|chr1:180195828-180196327	0.0847601639973019	.	.
chr1	180263347	180263846	chr1	180260948	180261447	Psen2|chr1:180260948-180261447	0.0819949403962914	.	.
chr1	180263347	180263846	chr1	180365065	180365564	Psen2|chr1:180365065-180365564	0.167076880883171	.	.
chr1	180263347	180263846	chr1	180393101	180393600	Psen2|chr1:180393101-180393600	0.194054877839858	.	.
chr1	180263347	180263846	chr1	180401714	180402213	Psen2|chr1:180401714-180402213	0.207204147910913	.	.
chr1	180263347	180263846	chr1	180403627	180404126	Psen2|chr1:180403627-180404126	0.0981262927968532	.	.
chr1	180263347	180263846	chr1	180427682	180428181	Psen2|chr1:180427682-180428181	0.214990925475571	.	.
chr1	180263347	180263846	chr1	180587531	180588030	Psen2|chr1:180587531-180588030	0.155348805860165	.	.
chr1	180263347	180263846	chr1	180604475	180604974	Psen2|chr1:180604475-180604974	0.175078413208917	.	.
chr1	180330204	180330703	chr1	180357974	180358473	Itpkb|chr1:180357974-180358473	0.081190282940198	.	.
chr1	180330204	180330703	chr1	180417018	180417517	Itpkb|chr1:180417018-180417517	0.147546136883794	.	.
chr1	180330204	180330703	chr1	180427682	180428181	Itpkb|chr1:180427682-180428181	0.0908394998625534	.	.
chr1	180330204	180330703	chr1	180601734	180602233	Itpkb|chr1:180601734-180602233	0.181843870070457	.	.
chr1	180568576	180569075	chr1	180365065	180365564	Parp1|chr1:180365065-180365564	0.228412877083821	.	.
chr1	180568576	180569075	chr1	180365065	180365564	Parp1|chr1:180365065-180365564	0.228412877083822	.	.
chr1	180568576	180569075	chr1	180387432	180387931	Parp1|chr1:180387432-180387931	0.1142109676839	.	.
chr1	180568576	180569075	chr1	180393101	180393600	Parp1|chr1:180393101-180393600	0.119751771743047	.	.
chr1	180568576	180569075	chr1	180401714	180402213	Parp1|chr1:180401714-180402213	0.0870027557838771	.	.
chr1	180568576	180569075	chr1	180417018	180417517	Parp1|chr1:180417018-180417517	0.171991007595752	.	.
chr1	180568576	180569075	chr1	180601734	180602233	Parp1|chr1:180601734-180602233	0.117598677450689	.	.
chr1	180568576	180569075	chr1	180604475	180604974	Parp1|chr1:180604475-180604974	0.112213067141664	.	.
chr1	180568576	180569075	chr1	180777540	180778039	Parp1|chr1:180777540-180778039	0.107837244627396	.	.
chr1	180568576	180569075	chr1	180972204	180972703	Parp1|chr1:180972204-180972703	0.117901690614763	.	.
chr1	180641033	180641532	chr1	180302709	180303208	Lin9|chr1:180302709-180303208	0.111361166588539	.	.
chr1	180641033	180641532	chr1	180365065	180365564	Lin9|chr1:180365065-180365564	0.23077292160304	.	.
chr1	180641033	180641532	chr1	180393101	180393600	Lin9|chr1:180393101-180393600	0.109162001565601	.	.
chr1	180641033	180641532	chr1	180401714	180402213	Lin9|chr1:180401714-180402213	0.0909185748517649	.	.
chr1	180641033	180641532	chr1	180403627	180404126	Lin9|chr1:180403627-180404126	0.0809498468240471	.	.
chr1	180641033	180641532	chr1	180404260	180404759	Lin9|chr1:180404260-180404759	0.152305533514259	.	.
chr1	180641033	180641532	chr1	180587531	180588030	Lin9|chr1:180587531-180588030	0.20295338808865	.	.
chr1	180641033	180641532	chr1	180601734	180602233	Lin9|chr1:180601734-180602233	0.206578010712337	.	.
chr1	180641033	180641532	chr1	180604475	180604974	Lin9|chr1:180604475-180604974	0.13531669886377	.	.
chr1	180641033	180641532	chr1	180766544	180767043	Lin9|chr1:180766544-180767043	0.117567173428401	.	.
chr1	180725789	180726288	chr1	180260948	180261447	Acbd3|chr1:180260948-180261447	0.173788857657835	.	.
chr1	180725789	180726288	chr1	180268550	180269049	Acbd3|chr1:180268550-180269049	0.180565940295518	.	.
chr1	180725789	180726288	chr1	180302709	180303208	Acbd3|chr1:180302709-180303208	0.178628836924048	.	.
chr1	180725789	180726288	chr1	180365065	180365564	Acbd3|chr1:180365065-180365564	0.122957370822473	.	.
chr1	180725789	180726288	chr1	180387432	180387931	Acbd3|chr1:180387432-180387931	0.130842479681944	.	.
chr1	180725789	180726288	chr1	180587531	180588030	Acbd3|chr1:180587531-180588030	0.118922302537812	.	.
chr1	180725789	180726288	chr1	180601734	180602233	Acbd3|chr1:180601734-180602233	0.164134724911852	.	.
chr1	180725789	180726288	chr1	180763866	180764365	Acbd3|chr1:180763866-180764365	0.111675527101496	.	.
chr1	180725789	180726288	chr1	180777540	180778039	Acbd3|chr1:180777540-180778039	0.136806001093347	.	.
chr1	180725789	180726288	chr1	180835274	180835773	Acbd3|chr1:180835274-180835773	0.0880096746399244	.	.
chr1	180725789	180726288	chr1	180848635	180849134	Acbd3|chr1:180848635-180849134	0.107383351956633	.	.
chr1	180725789	180726288	chr1	180922213	180922712	Acbd3|chr1:180922213-180922712	0.124292458737442	.	.
chr1	180725789	180726288	chr1	180972204	180972703	Acbd3|chr1:180972204-180972703	0.0869567509842941	.	.
chr1	180767693	180768192	chr1	181226736	181227235	Gm38293|chr1:181226736-181227235	0.0879535302202855	.	.
chr1	180767693	180768192	chr1	181232211	181232710	Gm38293|chr1:181232211-181232710	0.107077735927684	.	.
chr1	180767693	180768192	chr1	181234594	181235093	Gm38293|chr1:181234594-181235093	0.0805258681127108	.	.
chr1	180768387	180768886	chr1	180587531	180588030	Gm38293|chr1:180587531-180588030	0.129258405199083	.	.
chr1	180768387	180768886	chr1	180604475	180604974	Gm38293|chr1:180604475-180604974	0.0901614490336436	.	.
chr1	180768387	180768886	chr1	180777540	180778039	Gm38293|chr1:180777540-180778039	0.107368607134929	.	.
chr1	180768387	180768886	chr1	180822156	180822655	Gm38293|chr1:180822156-180822655	0.154272346603542	.	.
chr1	180768387	180768886	chr1	180835274	180835773	Gm38293|chr1:180835274-180835773	0.0986568498840469	.	.
chr1	180768387	180768886	chr1	180922213	180922712	Gm38293|chr1:180922213-180922712	0.0978657482130454	.	.
chr1	180768387	180768886	chr1	180972204	180972703	Gm38293|chr1:180972204-180972703	0.150715774156297	.	.
chr1	180768387	180768886	chr1	181226736	181227235	Gm38293|chr1:181226736-181227235	0.147533768361091	.	.
chr1	180768387	180768886	chr1	181232211	181232710	Gm38293|chr1:181232211-181232710	0.0869868351901254	.	.
chr1	180768387	180768886	chr1	181234594	181235093	Gm38293|chr1:181234594-181235093	0.147486199294114	.	.
chr1	180768387	180768886	chr1	181247158	181247657	Gm38293|chr1:181247158-181247657	0.085508230606313	.	.
chr1	180813365	180813864	chr1	180587531	180588030	H3f3a|chr1:180587531-180588030	0.138413983417862	.	.
chr1	180813365	180813864	chr1	180587531	180588030	H3f3aos|chr1:180587531-180588030	0.138413983417862	.	.
chr1	180813365	180813864	chr1	180601734	180602233	H3f3a|chr1:180601734-180602233	0.190930961465612	.	.
chr1	180813365	180813864	chr1	180601734	180602233	H3f3aos|chr1:180601734-180602233	0.190930961465612	.	.
chr1	180813365	180813864	chr1	180604475	180604974	H3f3a|chr1:180604475-180604974	0.131027984155552	.	.
chr1	180813365	180813864	chr1	180604475	180604974	H3f3aos|chr1:180604475-180604974	0.131027984155552	.	.
chr1	180813365	180813864	chr1	180777540	180778039	H3f3a|chr1:180777540-180778039	0.0871807608159106	.	.
chr1	180813365	180813864	chr1	180777540	180778039	H3f3aos|chr1:180777540-180778039	0.0871807608159106	.	.
chr1	180813365	180813864	chr1	180793110	180793609	H3f3a|chr1:180793110-180793609	0.0958395196540221	.	.
chr1	180813365	180813864	chr1	180793110	180793609	H3f3aos|chr1:180793110-180793609	0.0958395196540221	.	.
chr1	180813365	180813864	chr1	180848635	180849134	H3f3a|chr1:180848635-180849134	0.196752182673138	.	.
chr1	180813365	180813864	chr1	180848635	180849134	H3f3aos|chr1:180848635-180849134	0.196752182673138	.	.
chr1	180813365	180813864	chr1	180922213	180922712	H3f3a|chr1:180922213-180922712	0.0897597026956293	.	.
chr1	180813365	180813864	chr1	180922213	180922712	H3f3aos|chr1:180922213-180922712	0.0897597026956293	.	.
chr1	180813365	180813864	chr1	181017318	181017817	H3f3a|chr1:181017318-181017817	0.116704093273936	.	.
chr1	180813365	180813864	chr1	181017318	181017817	H3f3aos|chr1:181017318-181017817	0.116704093273936	.	.
chr1	180813365	180813864	chr1	181150665	181151164	H3f3a|chr1:181150665-181151164	0.194780755021632	.	.
chr1	180813365	180813864	chr1	181150665	181151164	H3f3aos|chr1:181150665-181151164	0.194780755021632	.	.
chr1	180813365	180813864	chr1	181170289	181170788	H3f3a|chr1:181170289-181170788	0.19994072634936	.	.
chr1	180813365	180813864	chr1	181170289	181170788	H3f3aos|chr1:181170289-181170788	0.19994072634936	.	.
chr1	180813365	180813864	chr1	181210397	181210896	H3f3a|chr1:181210397-181210896	0.113873456984285	.	.
chr1	180813365	180813864	chr1	181210397	181210896	H3f3aos|chr1:181210397-181210896	0.113873456984285	.	.
chr1	180813365	180813864	chr1	181226736	181227235	H3f3a|chr1:181226736-181227235	0.0937760610442185	.	.
chr1	180813365	180813864	chr1	181226736	181227235	H3f3aos|chr1:181226736-181227235	0.0937760610442185	.	.
chr1	180813365	180813864	chr1	181232211	181232710	H3f3a|chr1:181232211-181232710	0.0941016696028731	.	.
chr1	180813365	180813864	chr1	181232211	181232710	H3f3aos|chr1:181232211-181232710	0.0941016696028731	.	.
chr1	180813365	180813864	chr1	181247158	181247657	H3f3a|chr1:181247158-181247657	0.137616827895188	.	.
chr1	180813365	180813864	chr1	181247158	181247657	H3f3aos|chr1:181247158-181247657	0.137616827895188	.	.
chr1	180850639	180851138	chr1	180601734	180602233	Sde2|chr1:180601734-180602233	0.0941267199736858	.	.
chr1	180850639	180851138	chr1	180616740	180617239	Sde2|chr1:180616740-180617239	0.204310001467392	.	.
chr1	180850639	180851138	chr1	180763866	180764365	Sde2|chr1:180763866-180764365	0.116528521511619	.	.
chr1	180850639	180851138	chr1	180777540	180778039	Sde2|chr1:180777540-180778039	0.162102967293812	.	.
chr1	180850639	180851138	chr1	180848038	180848537	Sde2|chr1:180848038-180848537	0.0813421257980398	.	.
chr1	180850639	180851138	chr1	180922213	180922712	Sde2|chr1:180922213-180922712	0.100770669183789	.	.
chr1	180850639	180851138	chr1	180972204	180972703	Sde2|chr1:180972204-180972703	0.212542352775488	.	.
chr1	180850639	180851138	chr1	181170289	181170788	Sde2|chr1:181170289-181170788	0.193121574376616	.	.
chr1	180850639	180851138	chr1	181210397	181210896	Sde2|chr1:181210397-181210896	0.0816948265643326	.	.
chr1	180850639	180851138	chr1	181226736	181227235	Sde2|chr1:181226736-181227235	0.0808166211587986	.	.
chr1	180850639	180851138	chr1	181232211	181232710	Sde2|chr1:181232211-181232710	0.104985054085449	.	.
chr1	180850639	180851138	chr1	181234080	181234579	Sde2|chr1:181234080-181234579	0.182051779882977	.	.
chr1	180850639	180851138	chr1	181234594	181235093	Sde2|chr1:181234594-181235093	0.138740412769121	.	.
chr1	180903944	180904443	chr1	180587531	180588030	Pycr2|chr1:180587531-180588030	0.150310949567065	.	.
chr1	180903944	180904443	chr1	180766544	180767043	Pycr2|chr1:180766544-180767043	0.0817725181001879	.	.
chr1	180903944	180904443	chr1	180766544	180767043	Pycr2|chr1:180766544-180767043	0.081772518100188	.	.
chr1	180903944	180904443	chr1	180822156	180822655	Pycr2|chr1:180822156-180822655	0.103914923139608	.	.
chr1	180903944	180904443	chr1	180830080	180830579	Pycr2|chr1:180830080-180830579	0.112305299153839	.	.
chr1	180903944	180904443	chr1	180848635	180849134	Pycr2|chr1:180848635-180849134	0.0866909003756485	.	.
chr1	180903944	180904443	chr1	181234080	181234579	Pycr2|chr1:181234080-181234579	0.0804012009234965	.	.
chr1	180942431	180942930	chr1	180587531	180588030	Tmem63a|chr1:180587531-180588030	0.254032462529177	.	.
chr1	180942431	180942930	chr1	180604475	180604974	Tmem63a|chr1:180604475-180604974	0.170808648017667	.	.
chr1	180942431	180942930	chr1	180777540	180778039	Tmem63a|chr1:180777540-180778039	0.157477763252587	.	.
chr1	180942431	180942930	chr1	180835274	180835773	Tmem63a|chr1:180835274-180835773	0.10211653188599	.	.
chr1	180942431	180942930	chr1	180848635	180849134	Tmem63a|chr1:180848635-180849134	0.090950011954354	.	.
chr1	180942431	180942930	chr1	180922213	180922712	Tmem63a|chr1:180922213-180922712	0.129502283993531	.	.
chr1	180942431	180942930	chr1	181017318	181017817	Tmem63a|chr1:181017318-181017817	0.0917493314379468	.	.
chr1	180942431	180942930	chr1	181210397	181210896	Tmem63a|chr1:181210397-181210896	0.104765009781714	.	.
chr1	180942431	180942930	chr1	181234594	181235093	Tmem63a|chr1:181234594-181235093	0.0832436866494551	.	.
chr1	180942431	180942930	chr1	181247158	181247657	Tmem63a|chr1:181247158-181247657	0.124138721864353	.	.
chr1	180956954	180957453	chr1	180616740	180617239	2210411M09Rik|chr1:180616740-180617239	0.184705027369225	.	.
chr1	180956954	180957453	chr1	180766544	180767043	2210411M09Rik|chr1:180766544-180767043	0.162344464362898	.	.
chr1	180956954	180957453	chr1	180972204	180972703	2210411M09Rik|chr1:180972204-180972703	0.110724443272817	.	.
chr1	180956954	180957453	chr1	181170289	181170788	2210411M09Rik|chr1:181170289-181170788	0.162040716571678	.	.
chr1	180956954	180957453	chr1	181210397	181210896	2210411M09Rik|chr1:181210397-181210896	0.0897668688942571	.	.
chr1	180956954	180957453	chr1	181232211	181232710	2210411M09Rik|chr1:181232211-181232710	0.116411178075585	.	.
chr1	180956954	180957453	chr1	181234080	181234579	2210411M09Rik|chr1:181234080-181234579	0.267743136047741	.	.
chr1	180956954	180957453	chr1	181234594	181235093	2210411M09Rik|chr1:181234594-181235093	0.146588036912335	.	.
chr1	181144061	181144560	chr1	180766544	180767043	Cnih4|chr1:180766544-180767043	0.0885542825006348	.	.
chr1	181144061	181144560	chr1	180766544	180767043	Nvl|chr1:180766544-180767043	0.0885542825006348	.	.
chr1	181144061	181144560	chr1	180922213	180922712	Cnih4|chr1:180922213-180922712	0.132776454179648	.	.
chr1	181144061	181144560	chr1	180922213	180922712	Nvl|chr1:180922213-180922712	0.132776454179648	.	.
chr1	181144061	181144560	chr1	181170289	181170788	Cnih4|chr1:181170289-181170788	0.152039357918772	.	.
chr1	181144061	181144560	chr1	181170289	181170788	Nvl|chr1:181170289-181170788	0.152039357918772	.	.
chr1	181144061	181144560	chr1	181232211	181232710	Cnih4|chr1:181232211-181232710	0.108073903712806	.	.
chr1	181144061	181144560	chr1	181232211	181232710	Nvl|chr1:181232211-181232710	0.108073903712806	.	.
chr1	181144061	181144560	chr1	181234080	181234579	Cnih4|chr1:181234080-181234579	0.241983273349695	.	.
chr1	181144061	181144560	chr1	181234080	181234579	Nvl|chr1:181234080-181234579	0.241983273349695	.	.
chr1	181144061	181144560	chr1	181256068	181256567	Cnih4|chr1:181256068-181256567	0.0863508241298434	.	.
chr1	181144061	181144560	chr1	181256068	181256567	Cnih4|chr1:181256068-181256567	0.0863508241298435	.	.
chr1	181144061	181144560	chr1	181256068	181256567	Nvl|chr1:181256068-181256567	0.0863508241298434	.	.
chr1	181144061	181144560	chr1	181256068	181256567	Nvl|chr1:181256068-181256567	0.0863508241298435	.	.
chr1	181144061	181144560	chr1	181272868	181273367	Cnih4|chr1:181272868-181273367	0.113214740548457	.	.
chr1	181144061	181144560	chr1	181272868	181273367	Nvl|chr1:181272868-181273367	0.113214740548457	.	.
chr1	181211764	181212263	chr1	180766544	180767043	Wdr26|chr1:180766544-180767043	0.0976629589588126	.	.
chr1	181211764	181212263	chr1	180793110	180793609	Wdr26|chr1:180793110-180793609	0.0815055608231327	.	.
chr1	181211764	181212263	chr1	180822156	180822655	Wdr26|chr1:180822156-180822655	0.135128200903221	.	.
chr1	181211764	181212263	chr1	180848635	180849134	Wdr26|chr1:180848635-180849134	0.155840031012527	.	.
chr1	181211764	181212263	chr1	181170289	181170788	Wdr26|chr1:181170289-181170788	0.120405326273321	.	.
chr1	181211764	181212263	chr1	181234080	181234579	Wdr26|chr1:181234080-181234579	0.137669049269977	.	.
chr1	181211764	181212263	chr1	181234594	181235093	Wdr26|chr1:181234594-181235093	0.15375689599906	.	.
chr1	181842237	181842736	chr1	181881545	181882044	Lbr|chr1:181881545-181882044	0.087469212010735	.	.
chr1	181852391	181852890	chr1	181540153	181540652	Gm5533|chr1:181540153-181540652	0.233881617513229	.	.
chr1	181852391	181852890	chr1	181881545	181882044	Gm5533|chr1:181881545-181882044	0.10417048827846	.	.
chr1	182124497	182124996	chr1	181793468	181793967	Srp9|chr1:181793468-181793967	0.196476928062846	.	.
chr1	182124497	182124996	chr1	182369381	182369880	Srp9|chr1:182369381-182369880	0.0971663238013254	.	.
chr1	182124497	182124996	chr1	182461252	182461751	Srp9|chr1:182461252-182461751	0.0821034149232781	.	.
chr1	182124497	182124996	chr1	182489705	182490204	Srp9|chr1:182489705-182490204	0.0805712468275999	.	.
chr1	182282558	182283057	chr1	182489705	182490204	Degs1|chr1:182489705-182490204	0.11560740571617	.	.
chr1	182341398	182341897	chr1	182255045	182255544	Fbxo28|chr1:182255045-182255544	0.111258244083632	.	.
chr1	182341398	182341897	chr1	182707409	182707908	Fbxo28|chr1:182707409-182707908	0.110083073024828	.	.
chr1	182408896	182409395	chr1	182369381	182369880	Trp53bp2|chr1:182369381-182369880	0.0947808736174097	.	.
chr1	182953626	182954125	chr1	182614577	182615076	Tlr5|chr1:182614577-182615076	0.191062887720959	.	.
chr1	182953626	182954125	chr1	182908295	182908794	Tlr5|chr1:182908295-182908794	0.120921251271568	.	.
chr1	182953626	182954125	chr1	182922798	182923297	Tlr5|chr1:182922798-182923297	0.234954566971564	.	.
chr1	182953626	182954125	chr1	182928436	182928935	Tlr5|chr1:182928436-182928935	0.138556881542718	.	.
chr1	182953626	182954125	chr1	182953115	182953614	Tlr5|chr1:182953115-182953614	0.33088759859535	.	.
chr1	183221261	183221760	chr1	182868742	182869241	Disp1|chr1:182868742-182869241	0.109200911715612	.	.
chr1	183221261	183221760	chr1	183344755	183345254	Disp1|chr1:183344755-183345254	0.126361874052368	.	.
chr1	183296308	183296807	chr1	183273134	183273633	Aida|chr1:183273134-183273633	0.112750618633632	.	.
chr1	183296308	183296807	chr1	183273134	183273633	Brox|chr1:183273134-183273633	0.112750618633632	.	.
chr1	183296308	183296807	chr1	183510718	183511217	Aida|chr1:183510718-183511217	0.112903487597382	.	.
chr1	183296308	183296807	chr1	183510718	183511217	Brox|chr1:183510718-183511217	0.112903487597382	.	.
chr1	183296824	183297323	chr1	183273134	183273633	Aida|chr1:183273134-183273633	0.182703448631684	.	.
chr1	183296824	183297323	chr1	183273134	183273633	Brox|chr1:183273134-183273633	0.182703448631684	.	.
chr1	183296824	183297323	chr1	183510718	183511217	Aida|chr1:183510718-183511217	0.130904315776148	.	.
chr1	183296824	183297323	chr1	183510718	183511217	Brox|chr1:183510718-183511217	0.130904315776148	.	.
chr1	183388644	183389143	chr1	183266147	183266646	Taf1a|chr1:183266147-183266646	0.108157919386546	.	.
chr1	184034061	184034560	chr1	183979615	183980114	1700056E22Rik|chr1:183979615-183980114	0.185518594611063	.	.
chr1	184034061	184034560	chr1	184439529	184440028	1700056E22Rik|chr1:184439529-184440028	0.152161264707799	.	.
chr1	184732433	184732932	chr1	184542024	184542523	Hlx|chr1:184542024-184542523	0.0968918422846969	.	.
chr1	184732433	184732932	chr1	184728687	184729186	Hlx|chr1:184728687-184729186	0.110460950735469	.	.
chr1	184732433	184732932	chr1	184729194	184729693	Hlx|chr1:184729194-184729693	0.143961997993358	.	.
[truncated: 50,068 more rows]
