# Supplementary material for: Single-cell analysis of chromatin accessibility in the adult mouse brain
Source: Nature. 2023 Dec 13;624(7991):378–89. doi: 10.1038/s41586-023-06824-9 (PMC10719105; doi:10.1038/s41586-023-06824-9)
Supplement: Supplementary file 3 — Supplementary Tables 1–25 and their legends. [file 41586_2023_6824_MOESM3_ESM.zip › 2023-03-05453B-s3/SI Tables/SI Table 13 Summary of all the gene-cCRE correlations/sa2subclass.Bergmann_NN.pdc.bedpe]

chr1	3670775	3671274	chr1	3395473	3395972	Xkr4|chr1:3395473-3395972	0.112278162620513	.	.
chr1	4785497	4785996	chr1	5022621	5023120	Mrpl15|chr1:5022621-5023120	0.144053113364469	.	.
chr1	4807592	4808091	chr1	4571692	4572191	Lypla1|chr1:4571692-4572191	0.181153187204042	.	.
chr1	4807592	4808091	chr1	5022621	5023120	Lypla1|chr1:5022621-5023120	0.218124680390343	.	.
chr1	4857480	4857979	chr1	4571692	4572191	Tcea1|chr1:4571692-4572191	0.250381034999186	.	.
chr1	4857480	4857979	chr1	5022621	5023120	Tcea1|chr1:5022621-5023120	0.102128753988986	.	.
chr1	5070122	5070621	chr1	5082818	5083317	Atp6v1h|chr1:5082818-5083317	0.117087865356064	.	.
chr1	5070122	5070621	chr1	5082818	5083317	Rgs20|chr1:5082818-5083317	0.117087865356064	.	.
chr1	7088594	7089093	chr1	7138562	7139061	Pcmtd1|chr1:7138562-7139061	0.129318359730654	.	.
chr1	9545042	9545541	chr1	9842237	9842736	Rrs1|chr1:9842237-9842736	0.115229941160301	.	.
chr1	9630048	9630547	chr1	9554511	9555010	2610203C22Rik|chr1:9554511-9555010	0.17486180102327	.	.
chr1	9630048	9630547	chr1	9878550	9879049	2610203C22Rik|chr1:9878550-9879049	0.11126378604783	.	.
chr1	9700259	9700758	chr1	9804481	9804980	Mybl1|chr1:9804481-9804980	0.103771768783285	.	.
chr1	9700259	9700758	chr1	9842237	9842736	Mybl1|chr1:9842237-9842736	0.161312742305734	.	.
chr1	9748256	9748755	chr1	9554511	9555010	1700034P13Rik|chr1:9554511-9555010	0.214318852098677	.	.
chr1	9748256	9748755	chr1	9554511	9555010	Vcpip1|chr1:9554511-9555010	0.214318852098677	.	.
chr1	9798078	9798577	chr1	10007180	10007679	Sgk3|chr1:10007180-10007679	0.177511610799775	.	.
chr1	9798078	9798577	chr1	10039501	10040000	Sgk3|chr1:10039501-10040000	0.252823822513418	.	.
chr1	9798078	9798577	chr1	9804481	9804980	Sgk3|chr1:9804481-9804980	0.141165020352681	.	.
chr1	9943920	9944419	chr1	9554007	9554506	Snhg6|chr1:9554007-9554506	0.256347944878131	.	.
chr1	9943920	9944419	chr1	9658870	9659369	Snhg6|chr1:9658870-9659369	0.158333242991494	.	.
chr1	10008928	10009427	chr1	9772700	9773199	Ppp1r42|chr1:9772700-9773199	0.126185769762802	.	.
chr1	10008928	10009427	chr1	9804481	9804980	Ppp1r42|chr1:9804481-9804980	0.180750255046721	.	.
chr1	10008928	10009427	chr1	9842237	9842736	Ppp1r42|chr1:9842237-9842736	0.115847898108373	.	.
chr1	10037697	10038196	chr1	10039501	10040000	Cops5|chr1:10039501-10040000	0.124332858300802	.	.
chr1	10037697	10038196	chr1	10039501	10040000	Cspp1|chr1:10039501-10040000	0.124332858300802	.	.
chr1	10232855	10233354	chr1	10014321	10014820	Arfgef1|chr1:10014321-10014820	0.178824854020899	.	.
chr1	10232855	10233354	chr1	9842237	9842736	Arfgef1|chr1:9842237-9842736	0.28690063395047	.	.
chr1	10993243	10993742	chr1	11045682	11046181	Prex2|chr1:11045682-11046181	0.180297518364598	.	.
chr1	10993243	10993742	chr1	11065845	11066344	Prex2|chr1:11065845-11066344	0.254995916708798	.	.
chr1	10993243	10993742	chr1	11090782	11091281	Prex2|chr1:11090782-11091281	0.145512261717372	.	.
chr1	10993772	10994271	chr1	11044870	11045369	Prex2|chr1:11044870-11045369	0.234484887361769	.	.
chr1	10993772	10994271	chr1	11065845	11066344	Prex2|chr1:11065845-11066344	0.182082609526297	.	.
chr1	10993772	10994271	chr1	11090782	11091281	Prex2|chr1:11090782-11091281	0.17705176459548	.	.
chr1	10993772	10994271	chr1	11177671	11178170	Prex2|chr1:11177671-11178170	0.11338809365723	.	.
chr1	11413910	11414409	chr1	11044870	11045369	A830018L16Rik|chr1:11044870-11045369	0.398746352567887	.	.
chr1	11413910	11414409	chr1	11045682	11046181	A830018L16Rik|chr1:11045682-11046181	0.156543034950526	.	.
chr1	12991973	12992472	chr1	12811187	12811686	Slco5a1|chr1:12811187-12811686	0.102903876685662	.	.
chr1	12992497	12992996	chr1	13142334	13142833	Slco5a1|chr1:13142334-13142833	0.18302635181161	.	.
chr1	12992497	12992996	chr1	13171261	13171760	Slco5a1|chr1:13171261-13171760	0.158625289839579	.	.
chr1	13372876	13373375	chr1	13153073	13153572	Ncoa2|chr1:13153073-13153572	0.114172232112238	.	.
chr1	13372876	13373375	chr1	13372290	13372789	Ncoa2|chr1:13372290-13372789	0.313978782428951	.	.
chr1	13374356	13374855	chr1	13153073	13153572	Ncoa2|chr1:13153073-13153572	0.125305490374156	.	.
chr1	13659706	13660205	chr1	13372290	13372789	Lactb2|chr1:13372290-13372789	0.152812887550443	.	.
chr1	13659706	13660205	chr1	13425930	13426429	Lactb2|chr1:13425930-13426429	0.225218117824144	.	.
chr1	13659706	13660205	chr1	13426757	13427256	Lactb2|chr1:13426757-13427256	0.126182353853389	.	.
chr1	13660314	13660813	chr1	13425930	13426429	Lactb2|chr1:13425930-13426429	0.120130616038748	.	.
chr1	13660314	13660813	chr1	13426757	13427256	Lactb2|chr1:13426757-13427256	0.274480657582053	.	.
chr1	13660314	13660813	chr1	13531462	13531961	Lactb2|chr1:13531462-13531961	0.103298498930674	.	.
chr1	15286608	15287107	chr1	15007624	15008123	Kcnb2|chr1:15007624-15008123	0.28058129044344	.	.
chr1	15286608	15287107	chr1	15621855	15622354	Kcnb2|chr1:15621855-15622354	0.113330212770872	.	.
chr1	16103947	16104446	chr1	16433354	16433853	Rpl7|chr1:16433354-16433853	0.300295044694757	.	.
chr1	16104453	16104952	chr1	16122764	16123263	Rpl7|chr1:16122764-16123263	0.203351474372613	.	.
chr1	16104453	16104952	chr1	16308790	16309289	Rpl7|chr1:16308790-16309289	0.119273782759174	.	.
chr1	16104453	16104952	chr1	16433354	16433853	Rpl7|chr1:16433354-16433853	0.194243234922293	.	.
chr1	16104999	16105498	chr1	16122764	16123263	Rdh10|chr1:16122764-16123263	0.155275786335227	.	.
chr1	16104999	16105498	chr1	16122764	16123263	Rpl7|chr1:16122764-16123263	0.155275786335227	.	.
chr1	16519035	16519534	chr1	16440142	16440641	Stau2|chr1:16440142-16440641	0.133307630376547	.	.
chr1	16519035	16519534	chr1	16546643	16547142	Stau2|chr1:16546643-16547142	0.198235778970326	.	.
chr1	16519761	16520260	chr1	16308790	16309289	Stau2|chr1:16308790-16309289	0.144695839751306	.	.
chr1	16519761	16520260	chr1	16440142	16440641	Stau2|chr1:16440142-16440641	0.120288806636412	.	.
chr1	16618483	16618982	chr1	16440142	16440641	Ube2w|chr1:16440142-16440641	0.330079270590751	.	.
chr1	16656744	16657243	chr1	16433354	16433853	D030040B21Rik|chr1:16433354-16433853	0.144059383563983	.	.
chr1	16656744	16657243	chr1	16433354	16433853	Eloc|chr1:16433354-16433853	0.144059383563983	.	.
chr1	16656744	16657243	chr1	16546643	16547142	D030040B21Rik|chr1:16546643-16547142	0.107207981738198	.	.
chr1	16656744	16657243	chr1	16546643	16547142	Eloc|chr1:16546643-16547142	0.107207981738198	.	.
chr1	16664905	16665404	chr1	16308790	16309289	Tmem70|chr1:16308790-16309289	0.126137043704216	.	.
chr1	16664905	16665404	chr1	16433354	16433853	Tmem70|chr1:16433354-16433853	0.122803464936056	.	.
chr1	16665581	16666080	chr1	16433354	16433853	Tmem70|chr1:16433354-16433853	0.126400984828259	.	.
chr1	16688506	16689005	chr1	16433354	16433853	Ly96|chr1:16433354-16433853	0.198014966997153	.	.
chr1	16688506	16689005	chr1	16546643	16547142	Ly96|chr1:16546643-16547142	0.360862211405589	.	.
chr1	17097665	17098164	chr1	17163496	17163995	Jph1|chr1:17163496-17163995	0.121716622360449	.	.
chr1	17145142	17145641	chr1	16798252	16798751	Gdap1|chr1:16798252-16798751	0.100756344348182	.	.
chr1	20820187	20820686	chr1	20905651	20906150	Mcm3|chr1:20905651-20906150	0.189102262317373	.	.
chr1	20820187	20820686	chr1	20908588	20909087	Mcm3|chr1:20908588-20909087	0.19451456655472	.	.
chr1	20820187	20820686	chr1	20919657	20920156	Mcm3|chr1:20919657-20920156	0.275684281626846	.	.
chr1	20820187	20820686	chr1	20933361	20933860	Mcm3|chr1:20933361-20933860	0.338643069235513	.	.
chr1	20820187	20820686	chr1	20984614	20985113	Mcm3|chr1:20984614-20985113	0.313034383252993	.	.
chr1	20820187	20820686	chr1	21074215	21074714	Mcm3|chr1:21074215-21074714	0.183303379764416	.	.
chr1	20820187	20820686	chr1	21166203	21166702	Mcm3|chr1:21166203-21166702	0.138331011538358	.	.
chr1	20890311	20890810	chr1	20801628	20802127	6720483E21Rik|chr1:20801628-20802127	0.127416173167991	.	.
chr1	20890311	20890810	chr1	20801628	20802127	Paqr8|chr1:20801628-20802127	0.127416173167991	.	.
chr1	20890311	20890810	chr1	20867294	20867793	6720483E21Rik|chr1:20867294-20867793	0.20743800020038	.	.
chr1	20890311	20890810	chr1	20867294	20867793	Paqr8|chr1:20867294-20867793	0.20743800020038	.	.
chr1	20890311	20890810	chr1	20905651	20906150	6720483E21Rik|chr1:20905651-20906150	0.227162259416418	.	.
chr1	20890311	20890810	chr1	20905651	20906150	Paqr8|chr1:20905651-20906150	0.227162259416418	.	.
chr1	20890311	20890810	chr1	20908588	20909087	6720483E21Rik|chr1:20908588-20909087	0.159892908735964	.	.
chr1	20890311	20890810	chr1	20908588	20909087	Paqr8|chr1:20908588-20909087	0.159892908735964	.	.
chr1	20890311	20890810	chr1	20919657	20920156	6720483E21Rik|chr1:20919657-20920156	0.10920814726922	.	.
chr1	20890311	20890810	chr1	20919657	20920156	Paqr8|chr1:20919657-20920156	0.10920814726922	.	.
chr1	20890311	20890810	chr1	20984614	20985113	6720483E21Rik|chr1:20984614-20985113	0.105404446038955	.	.
chr1	20890311	20890810	chr1	20984614	20985113	Paqr8|chr1:20984614-20985113	0.105404446038955	.	.
chr1	20890311	20890810	chr1	21074215	21074714	6720483E21Rik|chr1:21074215-21074714	0.267388476937438	.	.
chr1	20890311	20890810	chr1	21074215	21074714	Paqr8|chr1:21074215-21074714	0.267388476937438	.	.
chr1	20890311	20890810	chr1	21166203	21166702	6720483E21Rik|chr1:21166203-21166702	0.125490353796459	.	.
chr1	20890311	20890810	chr1	21166203	21166702	Paqr8|chr1:21166203-21166702	0.125490353796459	.	.
chr1	20890311	20890810	chr1	21232056	21232555	6720483E21Rik|chr1:21232056-21232555	0.150523815065112	.	.
chr1	20890311	20890810	chr1	21232056	21232555	Paqr8|chr1:21232056-21232555	0.150523815065112	.	.
chr1	20890857	20891356	chr1	20832376	20832875	6720483E21Rik|chr1:20832376-20832875	0.118108943238802	.	.
chr1	20890857	20891356	chr1	20832376	20832875	Paqr8|chr1:20832376-20832875	0.118108943238802	.	.
chr1	20890857	20891356	chr1	20898133	20898632	6720483E21Rik|chr1:20898133-20898632	0.136151790879515	.	.
chr1	20890857	20891356	chr1	20898133	20898632	Paqr8|chr1:20898133-20898632	0.136151790879515	.	.
chr1	20890857	20891356	chr1	21166203	21166702	6720483E21Rik|chr1:21166203-21166702	0.206293785353365	.	.
chr1	20890857	20891356	chr1	21166203	21166702	Paqr8|chr1:21166203-21166702	0.206293785353365	.	.
chr1	20890857	20891356	chr1	21232056	21232555	6720483E21Rik|chr1:21232056-21232555	0.207552784198073	.	.
chr1	20890857	20891356	chr1	21232056	21232555	Paqr8|chr1:21232056-21232555	0.207552784198073	.	.
chr1	20951400	20951899	chr1	20801628	20802127	Efhc1|chr1:20801628-20802127	0.128835843836899	.	.
chr1	20951400	20951899	chr1	21074215	21074714	Efhc1|chr1:21074215-21074714	0.156758213754345	.	.
chr1	21079134	21079633	chr1	20880399	20880898	Gm28287|chr1:20880399-20880898	0.118118242072778	.	.
chr1	21079134	21079633	chr1	20880399	20880898	Tram2|chr1:20880399-20880898	0.118118242072778	.	.
chr1	21079134	21079633	chr1	20905651	20906150	Gm28287|chr1:20905651-20906150	0.131392205033924	.	.
chr1	21079134	21079633	chr1	20905651	20906150	Tram2|chr1:20905651-20906150	0.131392205033924	.	.
chr1	21079134	21079633	chr1	20919657	20920156	Gm28287|chr1:20919657-20920156	0.187525586854616	.	.
chr1	21079134	21079633	chr1	20919657	20920156	Tram2|chr1:20919657-20920156	0.187525586854616	.	.
chr1	21079134	21079633	chr1	21166203	21166702	Gm28287|chr1:21166203-21166702	0.283139646465801	.	.
chr1	21079134	21079633	chr1	21166203	21166702	Tram2|chr1:21166203-21166702	0.283139646465801	.	.
chr1	21079134	21079633	chr1	21232056	21232555	Gm28287|chr1:21232056-21232555	0.123669172316831	.	.
chr1	21079134	21079633	chr1	21232056	21232555	Tram2|chr1:21232056-21232555	0.123669172316831	.	.
chr1	21079134	21079633	chr1	21280315	21280814	Gm28287|chr1:21280315-21280814	0.188453859184116	.	.
chr1	21079134	21079633	chr1	21280315	21280814	Tram2|chr1:21280315-21280814	0.188453859184116	.	.
chr1	21079134	21079633	chr1	21461025	21461524	Gm28287|chr1:21461025-21461524	0.147737003167633	.	.
chr1	21079134	21079633	chr1	21461025	21461524	Tram2|chr1:21461025-21461524	0.147737003167633	.	.
chr1	21218543	21219042	chr1	20845574	20846073	Tmem14a|chr1:20845574-20846073	0.278361431958726	.	.
chr1	21218543	21219042	chr1	20905651	20906150	Tmem14a|chr1:20905651-20906150	0.138597999436317	.	.
chr1	21218543	21219042	chr1	21002811	21003310	Tmem14a|chr1:21002811-21003310	0.14361217836431	.	.
chr1	21271420	21271919	chr1	21166203	21166702	Gm28836|chr1:21166203-21166702	0.228252023584731	.	.
chr1	21271420	21271919	chr1	21232056	21232555	Gm28836|chr1:21232056-21232555	0.109938449747509	.	.
chr1	23762292	23762791	chr1	24230363	24230862	B3gat2|chr1:24230363-24230862	0.209965011262637	.	.
chr1	23921626	23922125	chr1	23762798	23763297	Smap1|chr1:23762798-23763297	0.101888726884943	.	.
chr1	23921626	23922125	chr1	23884965	23885464	Smap1|chr1:23884965-23885464	0.119229421828396	.	.
chr1	23921626	23922125	chr1	24230363	24230862	Smap1|chr1:24230363-24230862	0.157977070661562	.	.
chr1	23921626	23922125	chr1	24249074	24249573	Smap1|chr1:24249074-24249573	0.210934157898773	.	.
chr1	23922128	23922627	chr1	23834800	23835299	Smap1|chr1:23834800-23835299	0.1082781504215	.	.
chr1	24100186	24100685	chr1	23762798	23763297	Fam135a|chr1:23762798-23763297	0.135092355280853	.	.
chr1	24100186	24100685	chr1	23827010	23827509	Fam135a|chr1:23827010-23827509	0.105621093018003	.	.
chr1	24100186	24100685	chr1	24074338	24074837	Fam135a|chr1:24074338-24074837	0.159968784077413	.	.
chr1	24100186	24100685	chr1	24171412	24171911	Fam135a|chr1:24171412-24171911	0.10070460379441	.	.
chr1	24586286	24586785	chr1	24613347	24613846	Col19a1|chr1:24613347-24613846	0.109750167333194	.	.
chr1	24586286	24586785	chr1	24614093	24614592	Col19a1|chr1:24614093-24614592	0.139690992360668	.	.
chr1	24678265	24678764	chr1	24611656	24612155	Lmbrd1|chr1:24611656-24612155	0.108554625786069	.	.
chr1	24678265	24678764	chr1	24613347	24613846	Lmbrd1|chr1:24613347-24613846	0.10494552564242	.	.
chr1	25829930	25830429	chr1	25759698	25760197	Adgrb3|chr1:25759698-25760197	0.132551903415859	.	.
chr1	30873430	30873929	chr1	30700382	30700881	Phf3|chr1:30700382-30700881	0.182121819399303	.	.
chr1	30873430	30873929	chr1	30718559	30719058	Phf3|chr1:30718559-30719058	0.156288247007257	.	.
chr1	30873430	30873929	chr1	31153918	31154417	Phf3|chr1:31153918-31154417	0.11561351006035	.	.
chr1	30873430	30873929	chr1	31233074	31233573	Phf3|chr1:31233074-31233573	0.114319607331925	.	.
chr1	30873430	30873929	chr1	31233594	31234093	Phf3|chr1:31233594-31234093	0.244211993404094	.	.
chr1	30949080	30949579	chr1	31153918	31154417	Ptp4a1|chr1:31153918-31154417	0.107907654225655	.	.
chr1	30949582	30950081	chr1	31233594	31234093	Ptp4a1|chr1:31233594-31234093	0.123107638577609	.	.
chr1	33214722	33215221	chr1	32963600	32964099	Gm37591|chr1:32963600-32964099	0.131179888798138	.	.
chr1	33214722	33215221	chr1	33174990	33175489	Gm37591|chr1:33174990-33175489	0.161070476201893	.	.
chr1	33719875	33720374	chr1	33609818	33610317	Rab23|chr1:33609818-33610317	0.160704925550059	.	.
chr1	33757526	33758025	chr1	33510628	33511127	Bag2|chr1:33510628-33511127	0.174598453606524	.	.
chr1	33813425	33813924	chr1	33647134	33647633	Zfp451|chr1:33647134-33647633	0.326197054231746	.	.
chr1	33814360	33814859	chr1	33510628	33511127	Zfp451|chr1:33510628-33511127	0.192442687322286	.	.
chr1	33814360	33814859	chr1	33590969	33591468	Zfp451|chr1:33590969-33591468	0.113752814582818	.	.
chr1	33907308	33907807	chr1	33510628	33511127	Bend6|chr1:33510628-33511127	0.178131517876822	.	.
chr1	33907308	33907807	chr1	33510628	33511127	Dst|chr1:33510628-33511127	0.178131517876822	.	.
chr1	34439491	34439990	chr1	34277144	34277643	Ccdc115|chr1:34277144-34277643	0.151858374460697	.	.
chr1	34439491	34439990	chr1	34277144	34277643	Imp4|chr1:34277144-34277643	0.151858374460697	.	.
chr1	34439491	34439990	chr1	34665018	34665517	Ccdc115|chr1:34665018-34665517	0.149143117690901	.	.
chr1	34439491	34439990	chr1	34665018	34665517	Imp4|chr1:34665018-34665517	0.149143117690901	.	.
chr1	34439491	34439990	chr1	34700679	34701178	Ccdc115|chr1:34700679-34701178	0.165295341786263	.	.
chr1	34439491	34439990	chr1	34700679	34701178	Ccdc115|chr1:34700679-34701178	0.165295341786264	.	.
chr1	34439491	34439990	chr1	34700679	34701178	Imp4|chr1:34700679-34701178	0.165295341786263	.	.
chr1	34439491	34439990	chr1	34700679	34701178	Imp4|chr1:34700679-34701178	0.165295341786264	.	.
chr1	34459438	34459937	chr1	34738307	34738806	Ptpn18|chr1:34738307-34738806	0.101134221715454	.	.
chr1	34579442	34579941	chr1	34752832	34753331	1700101I19Rik|chr1:34752832-34753331	0.117280117612981	.	.
chr1	34579442	34579941	chr1	34752832	34753331	Amer3|chr1:34752832-34753331	0.117280117612981	.	.
chr1	34677895	34678394	chr1	34602327	34602826	Arhgef4|chr1:34602327-34602826	0.159873396122252	.	.
chr1	34677895	34678394	chr1	34665018	34665517	Arhgef4|chr1:34665018-34665517	0.153379966827246	.	.
chr1	34677895	34678394	chr1	34666291	34666790	Arhgef4|chr1:34666291-34666790	0.11754701704947	.	.
chr1	34677895	34678394	chr1	34860214	34860713	Arhgef4|chr1:34860214-34860713	0.160914698423369	.	.
chr1	34801460	34801959	chr1	34696475	34696974	Arhgef4|chr1:34696475-34696974	0.226713081545278	.	.
chr1	34801460	34801959	chr1	34738307	34738806	Arhgef4|chr1:34738307-34738806	0.251116330888369	.	.
chr1	34801460	34801959	chr1	35212284	35212783	Arhgef4|chr1:35212284-35212783	0.12312937360677	.	.
chr1	34842804	34843303	chr1	34664140	34664639	Fam168b|chr1:34664140-34664639	0.13999436267504	.	.
chr1	34842804	34843303	chr1	34665018	34665517	Fam168b|chr1:34665018-34665517	0.101472409523191	.	.
chr1	34842804	34843303	chr1	34700679	34701178	Fam168b|chr1:34700679-34701178	0.260970179478101	.	.
chr1	34842804	34843303	chr1	34814010	34814509	Fam168b|chr1:34814010-34814509	0.277111350405844	.	.
chr1	34842804	34843303	chr1	34860214	34860713	Fam168b|chr1:34860214-34860713	0.211018094472346	.	.
chr1	34842804	34843303	chr1	35201468	35201967	Fam168b|chr1:35201468-35201967	0.124559846656929	.	.
chr1	34842804	34843303	chr1	35212284	35212783	Fam168b|chr1:35212284-35212783	0.161658507262686	.	.
chr1	34849768	34850267	chr1	34642414	34642913	Plekhb2|chr1:34642414-34642913	0.133903185898955	.	.
chr1	34849768	34850267	chr1	35231105	35231604	Plekhb2|chr1:35231105-35231604	0.153963738585898	.	.
chr1	36068061	36068560	chr1	36030321	36030820	Hs6st1|chr1:36030321-36030820	0.151864524291167	.	.
chr1	36068061	36068560	chr1	36064836	36065335	Hs6st1|chr1:36064836-36065335	0.101371795082525	.	.
chr1	36068061	36068560	chr1	36492300	36492799	Hs6st1|chr1:36492300-36492799	0.180477349670712	.	.
chr1	36244101	36244600	chr1	36030321	36030820	Uggt1|chr1:36030321-36030820	0.156394607887754	.	.
chr1	36244101	36244600	chr1	36064836	36065335	Uggt1|chr1:36064836-36065335	0.283555284641398	.	.
chr1	36244101	36244600	chr1	36492300	36492799	Uggt1|chr1:36492300-36492799	0.199536436762319	.	.
chr1	36307414	36307913	chr1	36030321	36030820	Arid5a|chr1:36030321-36030820	0.114042419737217	.	.
chr1	36307414	36307913	chr1	36309420	36309919	Arid5a|chr1:36309420-36309919	0.327461198612726	.	.
chr1	36307414	36307913	chr1	36596012	36596511	Arid5a|chr1:36596012-36596511	0.121735065443621	.	.
chr1	36307414	36307913	chr1	36603310	36603809	Arid5a|chr1:36603310-36603809	0.136711696595388	.	.
chr1	36307414	36307913	chr1	36636487	36636986	Arid5a|chr1:36636487-36636986	0.12548046937963	.	.
chr1	36368438	36368937	chr1	36064836	36065335	Kansl3|chr1:36064836-36065335	0.115333202377937	.	.
chr1	36368438	36368937	chr1	36555815	36556314	Kansl3|chr1:36555815-36556314	0.188380595852113	.	.
chr1	36368963	36369462	chr1	36064836	36065335	Kansl3|chr1:36064836-36065335	0.119526537632975	.	.
chr1	36445084	36445583	chr1	36030321	36030820	Lman2l|chr1:36030321-36030820	0.197823460508806	.	.
chr1	36445084	36445583	chr1	36064836	36065335	Lman2l|chr1:36064836-36065335	0.167786646076416	.	.
chr1	36445084	36445583	chr1	36603310	36603809	Lman2l|chr1:36603310-36603809	0.249955452839381	.	.
chr1	36471319	36471818	chr1	36379423	36379922	Cnnm4|chr1:36379423-36379922	0.155353903176369	.	.
chr1	36471319	36471818	chr1	36596012	36596511	Cnnm4|chr1:36596012-36596511	0.221870706014925	.	.
chr1	36511549	36512048	chr1	36309420	36309919	Cnnm3|chr1:36309420-36309919	0.186085309505819	.	.
chr1	36511549	36512048	chr1	36379423	36379922	Cnnm3|chr1:36379423-36379922	0.196068163318696	.	.
chr1	36511549	36512048	chr1	36556392	36556891	Cnnm3|chr1:36556392-36556891	0.144262481928528	.	.
chr1	36511549	36512048	chr1	36603310	36603809	Cnnm3|chr1:36603310-36603809	0.118170694559024	.	.
chr1	36511549	36512048	chr1	36628504	36629003	Cnnm3|chr1:36628504-36629003	0.172032981960813	.	.
chr1	36511549	36512048	chr1	36939937	36940436	Cnnm3|chr1:36939937-36940436	0.107513640573177	.	.
chr1	36512158	36512657	chr1	36303259	36303758	Cnnm3|chr1:36303259-36303758	0.174949015687837	.	.
chr1	36512158	36512657	chr1	36556392	36556891	Cnnm3|chr1:36556392-36556891	0.171538154594896	.	.
chr1	36512158	36512657	chr1	36684036	36684535	Cnnm3|chr1:36684036-36684535	0.247564916889975	.	.
chr1	36512158	36512657	chr1	36861863	36862362	Cnnm3|chr1:36861863-36862362	0.100602903163827	.	.
chr1	36547105	36547604	chr1	36596012	36596511	Ankrd39|chr1:36596012-36596511	0.227096331808528	.	.
chr1	36547105	36547604	chr1	36603310	36603809	Ankrd39|chr1:36603310-36603809	0.11050120567505	.	.
chr1	36547105	36547604	chr1	36684036	36684535	Ankrd39|chr1:36684036-36684535	0.281848429844666	.	.
chr1	36547105	36547604	chr1	36684036	36684535	Ankrd39|chr1:36684036-36684535	0.281848429844667	.	.
chr1	36547105	36547604	chr1	36918542	36919041	Ankrd39|chr1:36918542-36919041	0.11999947063043	.	.
chr1	36547105	36547604	chr1	36939937	36940436	Ankrd39|chr1:36939937-36940436	0.101987474393889	.	.
chr1	36557336	36557835	chr1	36589431	36589930	D430040D24Rik|chr1:36589431-36589930	0.207436020162352	.	.
chr1	36557336	36557835	chr1	36589431	36589930	Sema4c|chr1:36589431-36589930	0.207436020162352	.	.
chr1	36557336	36557835	chr1	36596012	36596511	D430040D24Rik|chr1:36596012-36596511	0.101158955522528	.	.
chr1	36557336	36557835	chr1	36596012	36596511	Sema4c|chr1:36596012-36596511	0.101158955522528	.	.
chr1	36557336	36557835	chr1	36861863	36862362	D430040D24Rik|chr1:36861863-36862362	0.117961365146394	.	.
chr1	36557336	36557835	chr1	36861863	36862362	Sema4c|chr1:36861863-36862362	0.117961365146394	.	.
chr1	36691240	36691739	chr1	36596012	36596511	Cox5b|chr1:36596012-36596511	0.194291106603959	.	.
chr1	36691240	36691739	chr1	36636487	36636986	Cox5b|chr1:36636487-36636986	0.296964247063414	.	.
chr1	36691240	36691739	chr1	36939401	36939900	Cox5b|chr1:36939401-36939900	0.209416056006301	.	.
chr1	36691240	36691739	chr1	36939937	36940436	Cox5b|chr1:36939937-36940436	0.197827030458141	.	.
chr1	36709882	36710381	chr1	36309420	36309919	4933424G06Rik|chr1:36309420-36309919	0.171933732562809	.	.
chr1	36709882	36710381	chr1	36441070	36441569	4933424G06Rik|chr1:36441070-36441569	0.211816454282768	.	.
chr1	36709882	36710381	chr1	36596012	36596511	4933424G06Rik|chr1:36596012-36596511	0.212039511936137	.	.
chr1	36709882	36710381	chr1	36939401	36939900	4933424G06Rik|chr1:36939401-36939900	0.109319015362535	.	.
chr1	37299595	37300094	chr1	37405699	37406198	Inpp4a|chr1:37405699-37406198	0.192564714490009	.	.
chr1	37300101	37300600	chr1	37360744	37361243	Inpp4a|chr1:37360744-37361243	0.16882093674692	.	.
chr1	37300101	37300600	chr1	37405699	37406198	Inpp4a|chr1:37405699-37406198	0.202198782878121	.	.
chr1	37429364	37429863	chr1	37405699	37406198	Coa5|chr1:37405699-37406198	0.16331526553403	.	.
chr1	37429364	37429863	chr1	37405699	37406198	Unc50|chr1:37405699-37406198	0.16331526553403	.	.
chr1	37429877	37430376	chr1	37405699	37406198	Coa5|chr1:37405699-37406198	0.146409045689079	.	.
chr1	37429877	37430376	chr1	37405699	37406198	Unc50|chr1:37405699-37406198	0.146409045689079	.	.
chr1	37540354	37540853	chr1	37350827	37351326	Mgat4a|chr1:37350827-37351326	0.191801327493068	.	.
chr1	37540864	37541363	chr1	37512879	37513378	Mgat4a|chr1:37512879-37513378	0.116431083848319	.	.
chr1	37864699	37865198	chr1	38185452	38185951	Gm26805|chr1:38185452-38185951	0.255908400251924	.	.
chr1	37865263	37865762	chr1	38199949	38200448	Gm26805|chr1:38199949-38200448	0.112601340914897	.	.
chr1	37865263	37865762	chr1	38199949	38200448	Tsga10|chr1:38199949-38200448	0.112601340914897	.	.
chr1	37890241	37890740	chr1	38199949	38200448	Mitd1|chr1:38199949-38200448	0.103719964351289	.	.
chr1	37890241	37890740	chr1	38199949	38200448	Mrpl30|chr1:38199949-38200448	0.103719964351289	.	.
chr1	37997778	37998277	chr1	38199949	38200448	Eif5b|chr1:38199949-38200448	0.252106190228953	.	.
chr1	37997778	37998277	chr1	38199949	38200448	Txndc9|chr1:38199949-38200448	0.252106190228953	.	.
chr1	38835659	38836158	chr1	38842772	38843271	Lonrf2|chr1:38842772-38843271	0.135599450569037	.	.
chr1	38835659	38836158	chr1	38911320	38911819	Lonrf2|chr1:38911320-38911819	0.230407119024541	.	.
chr1	38836359	38836858	chr1	38627336	38627835	Lonrf2|chr1:38627336-38627835	0.265143172912876	.	.
chr1	38836359	38836858	chr1	38787409	38787908	Lonrf2|chr1:38787409-38787908	0.147906029655987	.	.
chr1	38836359	38836858	chr1	38987477	38987976	Lonrf2|chr1:38987477-38987976	0.208852967908861	.	.
chr1	38885037	38885536	chr1	38626826	38627325	Gm37707|chr1:38626826-38627325	0.119009542963419	.	.
chr1	38885037	38885536	chr1	38627336	38627835	Gm37707|chr1:38627336-38627835	0.109884593679053	.	.
chr1	38885037	38885536	chr1	38767699	38768198	Gm37707|chr1:38767699-38768198	0.207294677524817	.	.
chr1	38885037	38885536	chr1	38911320	38911819	Gm37707|chr1:38911320-38911819	0.115393367379247	.	.
chr1	38897724	38898223	chr1	38842772	38843271	Chst10|chr1:38842772-38843271	0.209624932679614	.	.
chr1	38897724	38898223	chr1	38843290	38843789	Chst10|chr1:38843290-38843789	0.131325755085834	.	.
chr1	38897724	38898223	chr1	38987477	38987976	Chst10|chr1:38987477-38987976	0.168250246959806	.	.
chr1	39193280	39193779	chr1	38787409	38787908	Npas2|chr1:38787409-38787908	0.206538694882186	.	.
chr1	39193280	39193779	chr1	38909243	38909742	Npas2|chr1:38909243-38909742	0.204683485007987	.	.
chr1	39193901	39194400	chr1	39010677	39011176	Npas2|chr1:39010677-39011176	0.120582949499022	.	.
chr1	39478529	39479028	chr1	39001085	39001584	Tbc1d8|chr1:39001085-39001584	0.318535471934238	.	.
chr1	39478529	39479028	chr1	39086333	39086832	Tbc1d8|chr1:39086333-39086832	0.11070492567887	.	.
chr1	39576797	39577296	chr1	39284707	39285206	Rnf149|chr1:39284707-39285206	0.118156259666707	.	.
chr1	39577299	39577798	chr1	39284707	39285206	Rnf149|chr1:39284707-39285206	0.324940589231708	.	.
chr1	39650724	39651223	chr1	39387447	39387946	Creg2|chr1:39387447-39387946	0.11611900097828	.	.
chr1	39650724	39651223	chr1	39387447	39387946	D930019O06Rik|chr1:39387447-39387946	0.11611900097828	.	.
chr1	39720690	39721189	chr1	39253752	39254251	Rfx8|chr1:39253752-39254251	0.171406803302653	.	.
chr1	39720690	39721189	chr1	39284707	39285206	Rfx8|chr1:39284707-39285206	0.182593053557494	.	.
chr1	39900537	39901036	chr1	39770308	39770807	Map4k4|chr1:39770308-39770807	0.101959877172688	.	.
chr1	39900537	39901036	chr1	39772630	39773129	Map4k4|chr1:39772630-39773129	0.315196456854867	.	.
chr1	39900537	39901036	chr1	39773552	39774051	Map4k4|chr1:39773552-39774051	0.233556349365065	.	.
chr1	39900537	39901036	chr1	39774071	39774570	Map4k4|chr1:39774071-39774570	0.119545880508608	.	.
chr1	39900537	39901036	chr1	39925773	39926272	Map4k4|chr1:39925773-39926272	0.157563356909506	.	.
chr1	42229631	42230130	chr1	41810267	41810766	Gm9915|chr1:41810267-41810766	0.358334000699675	.	.
chr1	42229631	42230130	chr1	42243790	42244289	Gm9915|chr1:42243790-42244289	0.190815211050254	.	.
chr1	42694122	42694621	chr1	42539033	42539532	Gm20646|chr1:42539033-42539532	0.456373276293802	.	.
chr1	42694122	42694621	chr1	42539033	42539532	Pantr1|chr1:42539033-42539532	0.456373276293802	.	.
chr1	42694122	42694621	chr1	42539593	42540092	Gm20646|chr1:42539593-42540092	0.217571309555156	.	.
chr1	42694122	42694621	chr1	42539593	42540092	Pantr1|chr1:42539593-42540092	0.217571309555156	.	.
chr1	42694122	42694621	chr1	42648789	42649288	Gm20646|chr1:42648789-42649288	0.246215645023424	.	.
chr1	42694122	42694621	chr1	42648789	42649288	Pantr1|chr1:42648789-42649288	0.246215645023424	.	.
chr1	42694122	42694621	chr1	42661959	42662458	Gm20646|chr1:42661959-42662458	0.142042152457031	.	.
chr1	42694122	42694621	chr1	42661959	42662458	Pantr1|chr1:42661959-42662458	0.142042152457031	.	.
chr1	42694122	42694621	chr1	42686675	42687174	Gm20646|chr1:42686675-42687174	0.20167431490875	.	.
chr1	42694122	42694621	chr1	42686675	42687174	Pantr1|chr1:42686675-42687174	0.20167431490875	.	.
chr1	42694122	42694621	chr1	42699354	42699853	Gm20646|chr1:42699354-42699853	0.122585187417503	.	.
chr1	42694122	42694621	chr1	42699354	42699853	Pantr1|chr1:42699354-42699853	0.122585187417503	.	.
chr1	42694122	42694621	chr1	42859571	42860070	Gm20646|chr1:42859571-42860070	0.102129173145879	.	.
chr1	42694122	42694621	chr1	42859571	42860070	Pantr1|chr1:42859571-42860070	0.102129173145879	.	.
chr1	42694122	42694621	chr1	42920848	42921347	Gm20646|chr1:42920848-42921347	0.148946871456403	.	.
chr1	42694122	42694621	chr1	42920848	42921347	Pantr1|chr1:42920848-42921347	0.148946871456403	.	.
chr1	42694122	42694621	chr1	42923764	42924263	Gm20646|chr1:42923764-42924263	0.193057906887899	.	.
chr1	42694122	42694621	chr1	42923764	42924263	Pantr1|chr1:42923764-42924263	0.193057906887899	.	.
chr1	42694122	42694621	chr1	42950798	42951297	Gm20646|chr1:42950798-42951297	0.192245320425594	.	.
chr1	42694122	42694621	chr1	42950798	42951297	Pantr1|chr1:42950798-42951297	0.192245320425594	.	.
chr1	42694634	42695133	chr1	42539033	42539532	Gm20646|chr1:42539033-42539532	0.151561719634705	.	.
chr1	42694634	42695133	chr1	42539033	42539532	Pantr1|chr1:42539033-42539532	0.151561719634705	.	.
chr1	42694634	42695133	chr1	42539033	42539532	Pou3f3|chr1:42539033-42539532	0.151561719634705	.	.
chr1	42694634	42695133	chr1	42539593	42540092	Gm20646|chr1:42539593-42540092	0.174862249750778	.	.
chr1	42694634	42695133	chr1	42539593	42540092	Pantr1|chr1:42539593-42540092	0.174862249750778	.	.
chr1	42694634	42695133	chr1	42539593	42540092	Pou3f3|chr1:42539593-42540092	0.174862249750778	.	.
chr1	42694634	42695133	chr1	42623730	42624229	Gm20646|chr1:42623730-42624229	0.204318234573271	.	.
chr1	42694634	42695133	chr1	42623730	42624229	Pantr1|chr1:42623730-42624229	0.204318234573271	.	.
chr1	42694634	42695133	chr1	42623730	42624229	Pou3f3|chr1:42623730-42624229	0.204318234573271	.	.
chr1	42694634	42695133	chr1	42667505	42668004	Gm20646|chr1:42667505-42668004	0.153346765856887	.	.
chr1	42694634	42695133	chr1	42667505	42668004	Pantr1|chr1:42667505-42668004	0.153346765856887	.	.
chr1	42694634	42695133	chr1	42667505	42668004	Pou3f3|chr1:42667505-42668004	0.153346765856887	.	.
chr1	42694634	42695133	chr1	42699354	42699853	Gm20646|chr1:42699354-42699853	0.215329737564277	.	.
chr1	42694634	42695133	chr1	42699354	42699853	Pantr1|chr1:42699354-42699853	0.215329737564277	.	.
chr1	42694634	42695133	chr1	42699354	42699853	Pou3f3|chr1:42699354-42699853	0.215329737564277	.	.
chr1	42695450	42695949	chr1	42539033	42539532	Gm20646|chr1:42539033-42539532	0.149414743828993	.	.
chr1	42695450	42695949	chr1	42539033	42539532	Pantr1|chr1:42539033-42539532	0.149414743828993	.	.
chr1	42695450	42695949	chr1	42539033	42539532	Pou3f3|chr1:42539033-42539532	0.149414743828993	.	.
chr1	42695450	42695949	chr1	42623730	42624229	Gm20646|chr1:42623730-42624229	0.14881640081147	.	.
chr1	42695450	42695949	chr1	42623730	42624229	Pantr1|chr1:42623730-42624229	0.14881640081147	.	.
chr1	42695450	42695949	chr1	42623730	42624229	Pou3f3|chr1:42623730-42624229	0.14881640081147	.	.
chr1	42695450	42695949	chr1	42661959	42662458	Gm20646|chr1:42661959-42662458	0.231338500193771	.	.
chr1	42695450	42695949	chr1	42661959	42662458	Pantr1|chr1:42661959-42662458	0.231338500193771	.	.
chr1	42695450	42695949	chr1	42661959	42662458	Pou3f3|chr1:42661959-42662458	0.231338500193771	.	.
chr1	42695450	42695949	chr1	42710964	42711463	Gm20646|chr1:42710964-42711463	0.246494652093432	.	.
chr1	42695450	42695949	chr1	42710964	42711463	Pantr1|chr1:42710964-42711463	0.246494652093432	.	.
chr1	42695450	42695949	chr1	42710964	42711463	Pou3f3|chr1:42710964-42711463	0.246494652093432	.	.
chr1	42695450	42695949	chr1	42714289	42714788	Gm20646|chr1:42714289-42714788	0.436659685378406	.	.
chr1	42695450	42695949	chr1	42714289	42714788	Pantr1|chr1:42714289-42714788	0.436659685378406	.	.
chr1	42695450	42695949	chr1	42714289	42714788	Pou3f3|chr1:42714289-42714788	0.436659685378406	.	.
chr1	42695450	42695949	chr1	42923764	42924263	Gm20646|chr1:42923764-42924263	0.160587757339487	.	.
chr1	42695450	42695949	chr1	42923764	42924263	Pantr1|chr1:42923764-42924263	0.160587757339487	.	.
chr1	42695450	42695949	chr1	42923764	42924263	Pou3f3|chr1:42923764-42924263	0.160587757339487	.	.
chr1	42695450	42695949	chr1	42950798	42951297	Gm20646|chr1:42950798-42951297	0.110645975919752	.	.
chr1	42695450	42695949	chr1	42950798	42951297	Pantr1|chr1:42950798-42951297	0.110645975919752	.	.
chr1	42695450	42695949	chr1	42950798	42951297	Pou3f3|chr1:42950798-42951297	0.110645975919752	.	.
chr1	42713254	42713753	chr1	42661959	42662458	Pantr2|chr1:42661959-42662458	0.229993323219254	.	.
chr1	42713254	42713753	chr1	42686675	42687174	Pantr2|chr1:42686675-42687174	0.257015229250623	.	.
chr1	42713254	42713753	chr1	42859571	42860070	Pantr2|chr1:42859571-42860070	0.137757124765253	.	.
chr1	42713254	42713753	chr1	42920848	42921347	Pantr2|chr1:42920848-42921347	0.207783049322719	.	.
chr1	42850995	42851494	chr1	42539033	42539532	Mrps9|chr1:42539033-42539532	0.237192368313902	.	.
chr1	42850995	42851494	chr1	42623730	42624229	Mrps9|chr1:42623730-42624229	0.245945635372683	.	.
chr1	42850995	42851494	chr1	42699354	42699853	Mrps9|chr1:42699354-42699853	0.242172605162352	.	.
chr1	42850995	42851494	chr1	42714289	42714788	Mrps9|chr1:42714289-42714788	0.286650032625103	.	.
chr1	42850995	42851494	chr1	43139589	43140088	Mrps9|chr1:43139589-43140088	0.220936060851657	.	.
chr1	42952608	42953107	chr1	42539593	42540092	Gpr45|chr1:42539593-42540092	0.190696887716037	.	.
chr1	42952608	42953107	chr1	42648276	42648775	Gpr45|chr1:42648276-42648775	0.340188519731389	.	.
chr1	42952608	42953107	chr1	42648789	42649288	Gpr45|chr1:42648789-42649288	0.162200076037136	.	.
chr1	42952608	42953107	chr1	42686675	42687174	Gpr45|chr1:42686675-42687174	0.152230274311359	.	.
chr1	42952608	42953107	chr1	42704300	42704799	Gpr45|chr1:42704300-42704799	0.114546352222939	.	.
chr1	42952608	42953107	chr1	42920848	42921347	Gpr45|chr1:42920848-42921347	0.154038065497408	.	.
chr1	42952608	42953107	chr1	42923764	42924263	Gpr45|chr1:42923764-42924263	0.167636705816399	.	.
chr1	42952608	42953107	chr1	42924382	42924881	Gpr45|chr1:42924382-42924881	0.162977594510248	.	.
chr1	42953132	42953631	chr1	42539033	42539532	Gpr45|chr1:42539033-42539532	0.112486741605909	.	.
chr1	42953132	42953631	chr1	42686675	42687174	Gpr45|chr1:42686675-42687174	0.285282917534461	.	.
chr1	42953132	42953631	chr1	42699354	42699853	Gpr45|chr1:42699354-42699853	0.152694398290426	.	.
chr1	42953132	42953631	chr1	42714289	42714788	Gpr45|chr1:42714289-42714788	0.126027442691594	.	.
chr1	42953132	42953631	chr1	42920848	42921347	Gpr45|chr1:42920848-42921347	0.170889609419131	.	.
chr1	42953132	42953631	chr1	42924382	42924881	Gpr45|chr1:42924382-42924881	0.102066521650045	.	.
chr1	43092237	43092736	chr1	43112826	43113325	8430432A02Rik|chr1:43112826-43113325	0.211391327795381	.	.
chr1	43092237	43092736	chr1	43264248	43264747	8430432A02Rik|chr1:43264248-43264747	0.19893388418263	.	.
chr1	43092237	43092736	chr1	43317085	43317584	8430432A02Rik|chr1:43317085-43317584	0.113985235313985	.	.
chr1	43092237	43092736	chr1	43338015	43338514	8430432A02Rik|chr1:43338015-43338514	0.242913463243759	.	.
chr1	43092237	43092736	chr1	43446107	43446606	8430432A02Rik|chr1:43446107-43446606	0.167758220243133	.	.
chr1	43098457	43098956	chr1	43112826	43113325	AI597479|chr1:43112826-43113325	0.171860479483981	.	.
chr1	43098457	43098956	chr1	43112826	43113325	Tgfbrap1|chr1:43112826-43113325	0.171860479483981	.	.
chr1	43098457	43098956	chr1	43396486	43396985	AI597479|chr1:43396486-43396985	0.111010250948402	.	.
chr1	43098457	43098956	chr1	43396486	43396985	Tgfbrap1|chr1:43396486-43396985	0.111010250948402	.	.
chr1	43098457	43098956	chr1	43446107	43446606	AI597479|chr1:43446107-43446606	0.136326902710929	.	.
chr1	43098457	43098956	chr1	43446107	43446606	Tgfbrap1|chr1:43446107-43446606	0.136326902710929	.	.
chr1	43098457	43098956	chr1	43462653	43463152	AI597479|chr1:43462653-43463152	0.147762827283914	.	.
chr1	43098457	43098956	chr1	43462653	43463152	Tgfbrap1|chr1:43462653-43463152	0.147762827283914	.	.
chr1	43098457	43098956	chr1	43467658	43468157	AI597479|chr1:43467658-43468157	0.143030045941424	.	.
chr1	43098457	43098956	chr1	43467658	43468157	Tgfbrap1|chr1:43467658-43468157	0.143030045941424	.	.
chr1	43730397	43730896	chr1	43338015	43338514	Ecrg4|chr1:43338015-43338514	0.157075761339642	.	.
chr1	43730397	43730896	chr1	43396486	43396985	Ecrg4|chr1:43396486-43396985	0.11299566166455	.	.
chr1	43730397	43730896	chr1	43467658	43468157	Ecrg4|chr1:43467658-43468157	0.128506419524932	.	.
chr1	43827102	43827601	chr1	43760029	43760528	Uxs1|chr1:43760029-43760528	0.102439810519949	.	.
chr1	43827102	43827601	chr1	43898955	43899454	Uxs1|chr1:43898955-43899454	0.130651912253179	.	.
chr1	43827615	43828114	chr1	43662432	43662931	Uxs1|chr1:43662432-43662931	0.183209416278724	.	.
chr1	43933698	43934197	chr1	43504313	43504812	Tpp2|chr1:43504313-43504812	0.147680340528503	.	.
chr1	43933698	43934197	chr1	43694756	43695255	Tpp2|chr1:43694756-43695255	0.11016743661804	.	.
chr1	43933698	43934197	chr1	44064570	44065069	Tpp2|chr1:44064570-44065069	0.145122698789145	.	.
chr1	44119663	44120162	chr1	44064570	44065069	Bivm|chr1:44064570-44065069	0.10349609745231	.	.
chr1	45502889	45503388	chr1	45313936	45314435	Col5a2|chr1:45313936-45314435	0.16943072440231	.	.
chr1	45502889	45503388	chr1	45431839	45432338	Col5a2|chr1:45431839-45432338	0.220683174436181	.	.
chr1	45795197	45795696	chr1	45837098	45837597	Wdr75|chr1:45837098-45837597	0.116154700404439	.	.
chr1	45795197	45795696	chr1	45837607	45838106	Wdr75|chr1:45837607-45838106	0.106426322680951	.	.
chr1	45925424	45925923	chr1	45672672	45673171	Slc40a1|chr1:45672672-45673171	0.17210947214403	.	.
chr1	45925424	45925923	chr1	45767598	45768097	Slc40a1|chr1:45767598-45768097	0.106215536078325	.	.
chr1	51333906	51334405	chr1	51216308	51216807	9330175M20Rik|chr1:51216308-51216807	0.261314027814987	.	.
chr1	51596911	51597410	chr1	51397705	51398204	Gm17767|chr1:51397705-51398204	0.128189845345268	.	.
chr1	51596911	51597410	chr1	51617320	51617819	Gm17767|chr1:51617320-51617819	0.162270715866241	.	.
chr1	52113595	52114094	chr1	52455994	52456493	Gm31812|chr1:52455994-52456493	0.171273832085375	.	.
chr1	52119152	52119651	chr1	51976550	51977049	Stat1|chr1:51976550-51977049	0.159653937762011	.	.
chr1	52119152	52119651	chr1	51998489	51998988	Stat1|chr1:51998489-51998988	0.321010018225996	.	.
chr1	52119152	52119651	chr1	52331366	52331865	Stat1|chr1:52331366-52331865	0.172987520446708	.	.
chr1	52233098	52233597	chr1	51976550	51977049	Gls|chr1:51976550-51977049	0.164377435656036	.	.
chr1	52233098	52233597	chr1	52331366	52331865	Gls|chr1:52331366-52331865	0.159958077561552	.	.
chr1	52233098	52233597	chr1	52455994	52456493	Gls|chr1:52455994-52456493	0.148705361345945	.	.
chr1	52500159	52500658	chr1	52312228	52312727	Nab1|chr1:52312228-52312727	0.180319754783911	.	.
chr1	52500159	52500658	chr1	52455994	52456493	Nab1|chr1:52455994-52456493	0.250262145668118	.	.
chr1	52500159	52500658	chr1	52956720	52957219	Nab1|chr1:52956720-52957219	0.11939183625654	.	.
chr1	52630383	52630882	chr1	52302470	52302969	Nemp2|chr1:52302470-52302969	0.148029423853358	.	.
chr1	52630383	52630882	chr1	52956720	52957219	Nemp2|chr1:52956720-52957219	0.143827085203796	.	.
chr1	52726931	52727430	chr1	52597200	52597699	Mfsd6|chr1:52597200-52597699	0.101318446853927	.	.
chr1	52726931	52727430	chr1	52952486	52952985	Mfsd6|chr1:52952486-52952985	0.173988339847424	.	.
chr1	52817513	52818012	chr1	52648075	52648574	Inpp1|chr1:52648075-52648574	0.103289032425255	.	.
chr1	52817513	52818012	chr1	53015814	53016313	Inpp1|chr1:53015814-53016313	0.122975880677335	.	.
chr1	52817513	52818012	chr1	53032502	53033001	Inpp1|chr1:53032502-53033001	0.133477084369987	.	.
chr1	52844734	52845233	chr1	52952486	52952985	Hibch|chr1:52952486-52952985	0.13808529707531	.	.
chr1	52844734	52845233	chr1	53017260	53017759	Hibch|chr1:53017260-53017759	0.17919449961947	.	.
chr1	52844734	52845233	chr1	53079830	53080329	Hibch|chr1:53079830-53080329	0.128656882936826	.	.
chr1	53296806	53297305	chr1	53015814	53016313	Ormdl1|chr1:53015814-53016313	0.111852294943344	.	.
chr1	53296806	53297305	chr1	53015814	53016313	Pms1|chr1:53015814-53016313	0.111852294943344	.	.
chr1	53296806	53297305	chr1	53053006	53053505	Ormdl1|chr1:53053006-53053505	0.101705217641942	.	.
chr1	53296806	53297305	chr1	53053006	53053505	Pms1|chr1:53053006-53053505	0.101705217641942	.	.
chr1	53313399	53313898	chr1	53032502	53033001	Osgepl1|chr1:53032502-53033001	0.233180086521656	.	.
chr1	53313399	53313898	chr1	53079830	53080329	Osgepl1|chr1:53079830-53080329	0.102763146904549	.	.
chr1	53313399	53313898	chr1	53740932	53741431	Osgepl1|chr1:53740932-53741431	0.153817809542472	.	.
chr1	53352482	53352981	chr1	53016711	53017210	Asdurf|chr1:53016711-53017210	0.144303350436529	.	.
chr1	53352482	53352981	chr1	53016711	53017210	Asnsd1|chr1:53016711-53017210	0.144303350436529	.	.
chr1	53352482	53352981	chr1	53053006	53053505	Asdurf|chr1:53053006-53053505	0.168552279159263	.	.
chr1	53352482	53352981	chr1	53053006	53053505	Asnsd1|chr1:53053006-53053505	0.168552279159263	.	.
chr1	53706596	53707095	chr1	53890377	53890876	Dnah7a|chr1:53890377-53890876	0.14584074950424	.	.
chr1	53785040	53785539	chr1	53733927	53734426	Stk17b|chr1:53733927-53734426	0.228946720329417	.	.
chr1	53785040	53785539	chr1	53740425	53740924	Stk17b|chr1:53740425-53740924	0.229067956837006	.	.
chr1	53785040	53785539	chr1	53740932	53741431	Stk17b|chr1:53740932-53741431	0.292464796320042	.	.
chr1	53785040	53785539	chr1	53818291	53818790	Stk17b|chr1:53818291-53818790	0.11978824078303	.	.
chr1	54438767	54439266	chr1	54665931	54666430	Gtf3c3|chr1:54665931-54666430	0.12390736738821	.	.
chr1	54926155	54926654	chr1	54897166	54897665	Ankrd44|chr1:54897166-54897665	0.150186327845723	.	.
chr1	54926155	54926654	chr1	55221300	55221799	Ankrd44|chr1:55221300-55221799	0.136564904310246	.	.
chr1	55027198	55027697	chr1	54867429	54867928	Sf3b1|chr1:54867429-54867928	0.185075674356509	.	.
chr1	55027198	55027697	chr1	55194445	55194944	Sf3b1|chr1:55194445-55194944	0.152408223796562	.	.
chr1	55027198	55027697	chr1	55201711	55202210	Sf3b1|chr1:55201711-55202210	0.185308238507746	.	.
chr1	55027198	55027697	chr1	55221300	55221799	Sf3b1|chr1:55221300-55221799	0.131619408988543	.	.
chr1	55027198	55027697	chr1	55499775	55500274	Sf3b1|chr1:55499775-55500274	0.121819179706488	.	.
chr1	55052491	55052990	chr1	55161048	55161547	Coq10b|chr1:55161048-55161547	0.126488327774351	.	.
chr1	55052491	55052990	chr1	55201711	55202210	Coq10b|chr1:55201711-55202210	0.172033264455331	.	.
chr1	55087395	55087894	chr1	54897166	54897665	Hspd1|chr1:54897166-54897665	0.118589413940026	.	.
chr1	55087395	55087894	chr1	54897166	54897665	Hspe1|chr1:54897166-54897665	0.118589413940026	.	.
chr1	55087395	55087894	chr1	55205805	55206304	Hspd1|chr1:55205805-55206304	0.178551782964769	.	.
chr1	55087395	55087894	chr1	55205805	55206304	Hspe1|chr1:55205805-55206304	0.178551782964769	.	.
chr1	55087395	55087894	chr1	55221300	55221799	Hspd1|chr1:55221300-55221799	0.126546051317253	.	.
chr1	55087395	55087894	chr1	55221300	55221799	Hspe1|chr1:55221300-55221799	0.126546051317253	.	.
chr1	55087395	55087894	chr1	55499775	55500274	Hspd1|chr1:55499775-55500274	0.157687252132837	.	.
chr1	55087395	55087894	chr1	55499775	55500274	Hspe1|chr1:55499775-55500274	0.157687252132837	.	.
chr1	55087908	55088407	chr1	55201711	55202210	Hspd1|chr1:55201711-55202210	0.121234760217339	.	.
chr1	55087908	55088407	chr1	55201711	55202210	Hspe1|chr1:55201711-55202210	0.121234760217339	.	.
chr1	55087908	55088407	chr1	55205805	55206304	Hspd1|chr1:55205805-55206304	0.240562761499664	.	.
chr1	55087908	55088407	chr1	55205805	55206304	Hspe1|chr1:55205805-55206304	0.240562761499664	.	.
chr1	55087908	55088407	chr1	55489281	55489780	Hspd1|chr1:55489281-55489780	0.140591840395506	.	.
chr1	55087908	55088407	chr1	55489281	55489780	Hspe1|chr1:55489281-55489780	0.140591840395506	.	.
chr1	55130908	55131407	chr1	55205805	55206304	Mob4|chr1:55205805-55206304	0.222613483947328	.	.
chr1	55225268	55225767	chr1	54864532	54865031	Gm10561|chr1:54864532-54865031	0.129942654729122	.	.
chr1	55225268	55225767	chr1	55341175	55341674	Gm10561|chr1:55341175-55341674	0.283270988319256	.	.
chr1	55225268	55225767	chr1	55489281	55489780	Gm10561|chr1:55489281-55489780	0.248678897450432	.	.
chr1	55236881	55237380	chr1	55161048	55161547	Mars2|chr1:55161048-55161547	0.151458905181161	.	.
chr1	55236881	55237380	chr1	55205805	55206304	Mars2|chr1:55205805-55206304	0.211992879740824	.	.
chr1	55363229	55363728	chr1	55221300	55221799	Boll|chr1:55221300-55221799	0.342847805628912	.	.
chr1	55405572	55406071	chr1	55161048	55161547	Plcl1|chr1:55161048-55161547	0.471609830738287	.	.
chr1	55405572	55406071	chr1	55489281	55489780	Plcl1|chr1:55489281-55489780	0.11535905978571	.	.
chr1	55405572	55406071	chr1	55729243	55729742	Plcl1|chr1:55729243-55729742	0.173934734401668	.	.
chr1	55405572	55406071	chr1	55729243	55729742	Plcl1|chr1:55729243-55729742	0.173934734401669	.	.
chr1	57377374	57377873	chr1	57120627	57121126	1700066M21Rik|chr1:57120627-57121126	0.160777978465715	.	.
chr1	57377374	57377873	chr1	57120627	57121126	4930558J18Rik|chr1:57120627-57121126	0.160777978465715	.	.
chr1	57377374	57377873	chr1	57388633	57389132	1700066M21Rik|chr1:57388633-57389132	0.259973462344536	.	.
chr1	57377374	57377873	chr1	57388633	57389132	4930558J18Rik|chr1:57388633-57389132	0.259973462344536	.	.
chr1	57774846	57775345	chr1	57775384	57775883	Spats2l|chr1:57775384-57775883	0.336045089615561	.	.
chr1	57774846	57775345	chr1	57775384	57775883	Spats2l|chr1:57775384-57775883	0.336045089615562	.	.
chr1	57774846	57775345	chr1	57969827	57970326	Spats2l|chr1:57969827-57970326	0.175631315615553	.	.
chr1	58029447	58029946	chr1	57875535	57876034	Aox1|chr1:57875535-57876034	0.157383843531657	.	.
chr1	58029447	58029946	chr1	57969827	57970326	Aox1|chr1:57969827-57970326	0.137892835086006	.	.
chr1	58030475	58030974	chr1	57875535	57876034	Aox1|chr1:57875535-57876034	0.215167082665336	.	.
chr1	58423825	58424324	chr1	58463939	58464438	Clk1|chr1:58463939-58464438	0.131036180875097	.	.
chr1	58445384	58445883	chr1	58642278	58642777	Nif3l1|chr1:58642278-58642777	0.136551744660277	.	.
chr1	58445384	58445883	chr1	58642278	58642777	Ppil3|chr1:58642278-58642777	0.136551744660277	.	.
chr1	58445384	58445883	chr1	58724291	58724790	Nif3l1|chr1:58724291-58724790	0.16124155277042	.	.
chr1	58445384	58445883	chr1	58724291	58724790	Ppil3|chr1:58724291-58724790	0.16124155277042	.	.
chr1	58504734	58505233	chr1	58296260	58296759	Gm15834|chr1:58296260-58296759	0.1660956949279	.	.
chr1	58504734	58505233	chr1	58296260	58296759	Orc2|chr1:58296260-58296759	0.1660956949279	.	.
chr1	58504734	58505233	chr1	58724291	58724790	Gm15834|chr1:58724291-58724790	0.156186708673124	.	.
chr1	58504734	58505233	chr1	58724291	58724790	Orc2|chr1:58724291-58724790	0.156186708673124	.	.
chr1	58504734	58505233	chr1	58766732	58767231	Gm15834|chr1:58766732-58767231	0.170815676894004	.	.
chr1	58504734	58505233	chr1	58766732	58767231	Orc2|chr1:58766732-58767231	0.170815676894004	.	.
chr1	58586034	58586533	chr1	58766732	58767231	Fam126b|chr1:58766732-58767231	0.1432621458292	.	.
chr1	58586034	58586533	chr1	58766732	58767231	Ndufb3|chr1:58766732-58767231	0.1432621458292	.	.
chr1	58586552	58587051	chr1	58652543	58653042	Fam126b|chr1:58652543-58653042	0.167221988566592	.	.
chr1	58586552	58587051	chr1	58652543	58653042	Ndufb3|chr1:58652543-58653042	0.167221988566592	.	.
chr1	58586552	58587051	chr1	58766732	58767231	Fam126b|chr1:58766732-58767231	0.143298235271961	.	.
chr1	58586552	58587051	chr1	58766732	58767231	Ndufb3|chr1:58766732-58767231	0.143298235271961	.	.
chr1	58710970	58711469	chr1	58712890	58713389	Cflar|chr1:58712890-58713389	0.128486204617058	.	.
chr1	58973284	58973783	chr1	58642278	58642777	Stradb|chr1:58642278-58642777	0.176192721414864	.	.
chr1	58973284	58973783	chr1	58642278	58642777	Trak2|chr1:58642278-58642777	0.176192721414864	.	.
chr1	58973284	58973783	chr1	58724291	58724790	Stradb|chr1:58724291-58724790	0.128928639782551	.	.
chr1	58973284	58973783	chr1	58724291	58724790	Trak2|chr1:58724291-58724790	0.128928639782551	.	.
chr1	58973284	58973783	chr1	58766732	58767231	Stradb|chr1:58766732-58767231	0.187937789598597	.	.
chr1	58973284	58973783	chr1	58766732	58767231	Trak2|chr1:58766732-58767231	0.187937789598597	.	.
chr1	58973284	58973783	chr1	59037638	59038137	Stradb|chr1:59037638-59038137	0.125337781186644	.	.
chr1	58973284	58973783	chr1	59037638	59038137	Trak2|chr1:59037638-59038137	0.125337781186644	.	.
chr1	58973284	58973783	chr1	59247600	59248099	Stradb|chr1:59247600-59248099	0.113811156150967	.	.
chr1	58973284	58973783	chr1	59247600	59248099	Trak2|chr1:59247600-59248099	0.113811156150967	.	.
chr1	59119578	59120077	chr1	58766732	58767231	G730003C15Rik|chr1:58766732-58767231	0.157225959974526	.	.
chr1	59119578	59120077	chr1	58766732	58767231	Tmem237|chr1:58766732-58767231	0.157225959974526	.	.
chr1	59119578	59120077	chr1	59247600	59248099	G730003C15Rik|chr1:59247600-59248099	0.191336830859609	.	.
chr1	59119578	59120077	chr1	59247600	59248099	Tmem237|chr1:59247600-59248099	0.191336830859609	.	.
chr1	59120147	59120646	chr1	59037638	59038137	G730003C15Rik|chr1:59037638-59038137	0.191284602138008	.	.
chr1	59120147	59120646	chr1	59037638	59038137	Tmem237|chr1:59037638-59038137	0.191284602138008	.	.
chr1	59120147	59120646	chr1	59415783	59416282	G730003C15Rik|chr1:59415783-59416282	0.144127121030131	.	.
chr1	59120147	59120646	chr1	59415783	59416282	Tmem237|chr1:59415783-59416282	0.144127121030131	.	.
chr1	59481835	59482334	chr1	59316631	59317130	Fzd7|chr1:59316631-59317130	0.139980984841259	.	.
chr1	59516242	59516741	chr1	59508509	59509008	Gm973|chr1:59508509-59509008	0.256019452520836	.	.
chr1	59670565	59671064	chr1	59415783	59416282	Sumo1|chr1:59415783-59416282	0.137357665054305	.	.
chr1	59670565	59671064	chr1	59449301	59449800	Sumo1|chr1:59449301-59449800	0.193089369918187	.	.
chr1	59684706	59685205	chr1	59415783	59416282	Nop58|chr1:59415783-59416282	0.247328372619703	.	.
chr1	59684706	59685205	chr1	59449301	59449800	Nop58|chr1:59449301-59449800	0.242008446688803	.	.
chr1	59684706	59685205	chr1	59507940	59508439	Nop58|chr1:59507940-59508439	0.182395232394974	.	.
chr1	59684706	59685205	chr1	59883669	59884168	Nop58|chr1:59883669-59884168	0.126751253536094	.	.
chr1	59763681	59764180	chr1	59508509	59509008	Bmpr2|chr1:59508509-59509008	0.242154872194714	.	.
chr1	59912662	59913161	chr1	59584561	59585060	Fam117b|chr1:59584561-59585060	0.168044268430419	.	.
chr1	59912662	59913161	chr1	59623298	59623797	Fam117b|chr1:59623298-59623797	0.175953260950789	.	.
chr1	59913211	59913710	chr1	59507940	59508439	Fam117b|chr1:59507940-59508439	0.22719691831474	.	.
chr1	60042424	60042923	chr1	59883669	59884168	Ica1l|chr1:59883669-59884168	0.177951090271913	.	.
chr1	60042424	60042923	chr1	60031734	60032233	Ica1l|chr1:60031734-60032233	0.192242314241549	.	.
chr1	60097393	60097892	chr1	59883669	59884168	Carf|chr1:59883669-59884168	0.180496993320074	.	.
chr1	60097393	60097892	chr1	60031734	60032233	Carf|chr1:60031734-60032233	0.238718323527603	.	.
chr1	60097980	60098479	chr1	60428793	60429292	Carf|chr1:60428793-60429292	0.352528825040478	.	.
chr1	60097980	60098479	chr1	60428793	60429292	Wdr12|chr1:60428793-60429292	0.352528825040478	.	.
chr1	60342754	60343253	chr1	60683741	60684240	Cyp20a1|chr1:60683741-60684240	0.356654876929692	.	.
chr1	60343314	60343813	chr1	60683741	60684240	Cyp20a1|chr1:60683741-60684240	0.16062136622068	.	.
chr1	60409462	60409961	chr1	60428793	60429292	Abi2|chr1:60428793-60429292	0.12403972425862	.	.
chr1	61638558	61639057	chr1	61310092	61310591	Pard3b|chr1:61310092-61310591	0.110877468628394	.	.
chr1	62499233	62499732	chr1	62665220	62665719	Pard3bos3|chr1:62665220-62665719	0.113153719532139	.	.
chr1	62717818	62718317	chr1	62381408	62381907	Gm29083|chr1:62381408-62381907	0.200429859831942	.	.
chr1	62717818	62718317	chr1	62665220	62665719	Gm29083|chr1:62665220-62665719	0.155748540087994	.	.
chr1	62717818	62718317	chr1	62956468	62956967	Gm29083|chr1:62956468-62956967	0.159954648409724	.	.
chr1	63114071	63114570	chr1	63180992	63181491	Ino80d|chr1:63180992-63181491	0.112441805974837	.	.
chr1	63114071	63114570	chr1	63458053	63458552	Ino80d|chr1:63458053-63458552	0.10351301950059	.	.
chr1	63176509	63177008	chr1	63065512	63066011	Eef1b2|chr1:63065512-63066011	0.131238484646955	.	.
chr1	63176509	63177008	chr1	63065512	63066011	Ndufs1|chr1:63065512-63066011	0.131238484646955	.	.
chr1	63272985	63273484	chr1	63153005	63153504	Gm11608|chr1:63153005-63153504	0.111244748408566	.	.
chr1	63272985	63273484	chr1	63153005	63153504	Zdbf2|chr1:63153005-63153504	0.111244748408566	.	.
chr1	63272985	63273484	chr1	63668754	63669253	Gm11608|chr1:63668754-63669253	0.276873506057777	.	.
chr1	63272985	63273484	chr1	63668754	63669253	Zdbf2|chr1:63668754-63669253	0.276873506057777	.	.
chr1	63445671	63446170	chr1	63458053	63458552	Adam23|chr1:63458053-63458552	0.208129489528026	.	.
chr1	63730384	63730883	chr1	63882576	63883075	Fastkd2|chr1:63882576-63883075	0.135507091669221	.	.
chr1	63730384	63730883	chr1	63882576	63883075	Mdh1b|chr1:63882576-63883075	0.135507091669221	.	.
chr1	63730384	63730883	chr1	63994542	63995041	Fastkd2|chr1:63994542-63995041	0.121153621128281	.	.
chr1	63730384	63730883	chr1	63994542	63995041	Mdh1b|chr1:63994542-63995041	0.121153621128281	.	.
chr1	64121506	64122005	chr1	63882576	63883075	Klf7|chr1:63882576-63883075	0.314514847691688	.	.
chr1	64121506	64122005	chr1	63999376	63999875	Klf7|chr1:63999376-63999875	0.209637572912944	.	.
chr1	64121506	64122005	chr1	64134212	64134711	Klf7|chr1:64134212-64134711	0.275822682067481	.	.
chr1	64121506	64122005	chr1	64189418	64189917	Klf7|chr1:64189418-64189917	0.372381466320807	.	.
chr1	64121506	64122005	chr1	64255947	64256446	Klf7|chr1:64255947-64256446	0.132196212482738	.	.
chr1	64121506	64122005	chr1	64361902	64362401	Klf7|chr1:64361902-64362401	0.150835626371378	.	.
chr1	64121506	64122005	chr1	64488535	64489034	Klf7|chr1:64488535-64489034	0.171137240445155	.	.
chr1	64122089	64122588	chr1	63953367	63953866	Klf7|chr1:63953367-63953866	0.154406916921685	.	.
chr1	64122089	64122588	chr1	64035656	64036155	Klf7|chr1:64035656-64036155	0.14758913939023	.	.
chr1	64122089	64122588	chr1	64190003	64190502	Klf7|chr1:64190003-64190502	0.185845772335674	.	.
chr1	64122089	64122588	chr1	64361902	64362401	Klf7|chr1:64361902-64362401	0.132141796245087	.	.
chr1	64122089	64122588	chr1	64445949	64446448	Klf7|chr1:64445949-64446448	0.158915101108666	.	.
chr1	64302882	64303381	chr1	64020848	64021347	Gm28981|chr1:64020848-64021347	0.129688518502693	.	.
chr1	64302882	64303381	chr1	64190003	64190502	Gm28981|chr1:64190003-64190502	0.141416272004942	.	.
chr1	64302882	64303381	chr1	64305488	64305987	Gm28981|chr1:64305488-64305987	0.201036113293239	.	.
chr1	64302882	64303381	chr1	64408684	64409183	Gm28981|chr1:64408684-64409183	0.274968917762417	.	.
chr1	64302882	64303381	chr1	64409207	64409706	Gm28981|chr1:64409207-64409706	0.135636631474764	.	.
chr1	64302882	64303381	chr1	64445949	64446448	Gm28981|chr1:64445949-64446448	0.203857394323615	.	.
chr1	64532547	64533046	chr1	64361902	64362401	Creb1|chr1:64361902-64362401	0.179447315231507	.	.
chr1	64532547	64533046	chr1	64757186	64757685	Creb1|chr1:64757186-64757685	0.257750465717672	.	.
chr1	64532547	64533046	chr1	64853659	64854158	Creb1|chr1:64853659-64854158	0.306296570009502	.	.
chr1	64616950	64617449	chr1	64255947	64256446	Gm28982|chr1:64255947-64256446	0.159636462809508	.	.
chr1	64616950	64617449	chr1	64255947	64256446	Mettl21a|chr1:64255947-64256446	0.159636462809508	.	.
chr1	64616950	64617449	chr1	64295567	64296066	Gm28982|chr1:64295567-64296066	0.102415541506877	.	.
chr1	64616950	64617449	chr1	64295567	64296066	Mettl21a|chr1:64295567-64296066	0.102415541506877	.	.
chr1	64616950	64617449	chr1	64408684	64409183	Gm28982|chr1:64408684-64409183	0.202614089432364	.	.
chr1	64616950	64617449	chr1	64408684	64409183	Mettl21a|chr1:64408684-64409183	0.202614089432364	.	.
chr1	64616950	64617449	chr1	64445949	64446448	Gm28982|chr1:64445949-64446448	0.266173247891596	.	.
chr1	64616950	64617449	chr1	64445949	64446448	Mettl21a|chr1:64445949-64446448	0.266173247891596	.	.
chr1	64616950	64617449	chr1	64853659	64854158	Gm28982|chr1:64853659-64854158	0.163080919963712	.	.
chr1	64616950	64617449	chr1	64853659	64854158	Mettl21a|chr1:64853659-64854158	0.163080919963712	.	.
chr1	64617495	64617994	chr1	64408684	64409183	Gm28982|chr1:64408684-64409183	0.324477286575339	.	.
chr1	64617495	64617994	chr1	64408684	64409183	Mettl21a|chr1:64408684-64409183	0.324477286575339	.	.
chr1	64617495	64617994	chr1	64409207	64409706	Gm28982|chr1:64409207-64409706	0.187429454288607	.	.
chr1	64617495	64617994	chr1	64409207	64409706	Mettl21a|chr1:64409207-64409706	0.187429454288607	.	.
chr1	64617495	64617994	chr1	64757186	64757685	Gm28982|chr1:64757186-64757685	0.119355348220375	.	.
chr1	64617495	64617994	chr1	64757186	64757685	Mettl21a|chr1:64757186-64757685	0.119355348220375	.	.
chr1	64690474	64690973	chr1	64853659	64854158	2810408I11Rik|chr1:64853659-64854158	0.276314687655656	.	.
chr1	64690474	64690973	chr1	64853659	64854158	Ccnyl1|chr1:64853659-64854158	0.276314687655656	.	.
chr1	64691008	64691507	chr1	64408684	64409183	2810408I11Rik|chr1:64408684-64409183	0.201330534291906	.	.
chr1	64691008	64691507	chr1	64408684	64409183	Ccnyl1|chr1:64408684-64409183	0.201330534291906	.	.
chr1	64691008	64691507	chr1	64445949	64446448	2810408I11Rik|chr1:64445949-64446448	0.293938068537488	.	.
chr1	64691008	64691507	chr1	64445949	64446448	Ccnyl1|chr1:64445949-64446448	0.293938068537488	.	.
chr1	64691008	64691507	chr1	64853659	64854158	2810408I11Rik|chr1:64853659-64854158	0.142761197383194	.	.
chr1	64691008	64691507	chr1	64853659	64854158	Ccnyl1|chr1:64853659-64854158	0.142761197383194	.	.
chr1	64737642	64738141	chr1	64445949	64446448	Fzd5|chr1:64445949-64446448	0.122841596151045	.	.
chr1	64737642	64738141	chr1	64853659	64854158	Fzd5|chr1:64853659-64854158	0.234028660388774	.	.
chr1	64956569	64957068	chr1	64975365	64975864	Plekhm3|chr1:64975365-64975864	0.10702823127407	.	.
chr1	65186396	65186895	chr1	64757186	64757685	Idh1|chr1:64757186-64757685	0.129782318978895	.	.
chr1	65186396	65186895	chr1	64757186	64757685	Pikfyve|chr1:64757186-64757685	0.129782318978895	.	.
chr1	65186396	65186895	chr1	64853659	64854158	Idh1|chr1:64853659-64854158	0.184928036197836	.	.
chr1	65186396	65186895	chr1	64853659	64854158	Pikfyve|chr1:64853659-64854158	0.184928036197836	.	.
chr1	65282716	65283215	chr1	65178123	65178622	Pth2r|chr1:65178123-65178622	0.240470846636668	.	.
chr1	66467921	66468420	chr1	66226941	66227440	Unc80|chr1:66226941-66227440	0.162409947775732	.	.
chr1	66467921	66468420	chr1	66371341	66371840	Unc80|chr1:66371341-66371840	0.10165614150034	.	.
chr1	66863047	66863546	chr1	66895631	66896130	Acadl|chr1:66895631-66896130	0.166426714448311	.	.
chr1	66863047	66863546	chr1	66896202	66896701	Acadl|chr1:66896202-66896701	0.120145007391369	.	.
chr1	67038596	67039095	chr1	66895631	66896130	Lancl1|chr1:66895631-66896130	0.155553814481972	.	.
chr1	69105603	69106102	chr1	68955412	68955911	Gm16076|chr1:68955412-68955911	0.131437242960613	.	.
chr1	69106246	69106745	chr1	69059719	69060218	Gm16076|chr1:69059719-69060218	0.137647989620112	.	.
chr1	69106800	69107299	chr1	68961128	68961627	Gm16076|chr1:68961128-68961627	0.154964851666915	.	.
chr1	69107780	69108279	chr1	68955412	68955911	Erbb4|chr1:68955412-68955911	0.12376135846578	.	.
chr1	69108309	69108808	chr1	68973661	68974160	Erbb4|chr1:68973661-68974160	0.121700142701502	.	.
chr1	69108309	69108808	chr1	69157320	69157819	Erbb4|chr1:69157320-69157819	0.2491394694228	.	.
chr1	69826647	69827146	chr1	69790210	69790709	Spag16|chr1:69790210-69790709	0.178156415917728	.	.
chr1	71556874	71557373	chr1	71540509	71541008	Atic|chr1:71540509-71541008	0.269820552648129	.	.
chr1	71556874	71557373	chr1	71579535	71580034	Atic|chr1:71579535-71580034	0.365577194678711	.	.
chr1	71653027	71653526	chr1	71579535	71580034	Apol7d|chr1:71579535-71580034	0.132748258093513	.	.
chr1	71653027	71653526	chr1	71579535	71580034	Fn1|chr1:71579535-71580034	0.132748258093513	.	.
chr1	72211757	72212256	chr1	72225715	72226214	Mreg|chr1:72225715-72226214	0.137615821844925	.	.
chr1	72211757	72212256	chr1	72255113	72255612	Mreg|chr1:72255113-72255612	0.118110952153276	.	.
chr1	72212372	72212871	chr1	72254025	72254524	Mreg|chr1:72254025-72254524	0.1276622862467	.	.
chr1	72284104	72284603	chr1	72123622	72124121	Pecr|chr1:72123622-72124121	0.119350874246231	.	.
chr1	72284104	72284603	chr1	72123622	72124121	Tmem169|chr1:72123622-72124121	0.119350874246231	.	.
chr1	72284104	72284603	chr1	72383014	72383513	Pecr|chr1:72383014-72383513	0.130542518074368	.	.
chr1	72284104	72284603	chr1	72383014	72383513	Tmem169|chr1:72383014-72383513	0.130542518074368	.	.
chr1	72307199	72307698	chr1	72123622	72124121	Xrcc5|chr1:72123622-72124121	0.13648684951287	.	.
chr1	72307199	72307698	chr1	72236179	72236678	Xrcc5|chr1:72236179-72236678	0.147537383035871	.	.
chr1	72307199	72307698	chr1	72465176	72465675	Xrcc5|chr1:72465176-72465675	0.105632216271207	.	.
chr1	72307199	72307698	chr1	72739525	72740024	Xrcc5|chr1:72739525-72740024	0.100627147642579	.	.
chr1	72536444	72536943	chr1	72877787	72878286	March4|chr1:72877787-72878286	0.122781189033589	.	.
chr1	72536972	72537471	chr1	72739525	72740024	March4|chr1:72739525-72740024	0.156656820602877	.	.
chr1	72536972	72537471	chr1	72751227	72751726	March4|chr1:72751227-72751726	0.172985244747362	.	.
chr1	72582908	72583407	chr1	72254025	72254524	Smarcal1|chr1:72254025-72254524	0.155060600088912	.	.
chr1	72582908	72583407	chr1	72255113	72255612	Smarcal1|chr1:72255113-72255612	0.147009575661434	.	.
chr1	72582908	72583407	chr1	72751227	72751726	Smarcal1|chr1:72751227-72751726	0.123653456233763	.	.
chr1	72582908	72583407	chr1	72936620	72937119	Smarcal1|chr1:72936620-72937119	0.195529563726892	.	.
chr1	72640885	72641384	chr1	72383014	72383513	Gm39662|chr1:72383014-72383513	0.155237517361951	.	.
chr1	72640885	72641384	chr1	72751227	72751726	Gm39662|chr1:72751227-72751726	0.110390551146719	.	.
chr1	72711014	72711513	chr1	72593369	72593868	Rpl37a|chr1:72593369-72593868	0.101298480280819	.	.
chr1	72711014	72711513	chr1	72718809	72719308	Rpl37a|chr1:72718809-72719308	0.339101361156123	.	.
chr1	72711014	72711513	chr1	72936620	72937119	Rpl37a|chr1:72936620-72937119	0.103567277858705	.	.
chr1	72874696	72875195	chr1	72739525	72740024	Igfbp5|chr1:72739525-72740024	0.139240631864779	.	.
chr1	72874696	72875195	chr1	72751227	72751726	Igfbp5|chr1:72751227-72751726	0.11912967604232	.	.
chr1	72874696	72875195	chr1	72870126	72870625	Igfbp5|chr1:72870126-72870625	0.122975527440932	.	.
chr1	72874696	72875195	chr1	72870991	72871490	Igfbp5|chr1:72870991-72871490	0.126178769858817	.	.
chr1	72874696	72875195	chr1	72936620	72937119	Igfbp5|chr1:72936620-72937119	0.16409007242905	.	.
chr1	74236196	74236695	chr1	73828954	73829453	Arpc2|chr1:73828954-73829453	0.253780472714964	.	.
chr1	74236196	74236695	chr1	73912509	73913008	Arpc2|chr1:73912509-73913008	0.139876403648004	.	.
chr1	74236196	74236695	chr1	73932579	73933078	Arpc2|chr1:73932579-73933078	0.18832604380385	.	.
chr1	74236196	74236695	chr1	73933085	73933584	Arpc2|chr1:73933085-73933584	0.167833959543688	.	.
chr1	74236196	74236695	chr1	73955390	73955889	Arpc2|chr1:73955390-73955889	0.122357379187195	.	.
chr1	74236196	74236695	chr1	74014575	74015074	Arpc2|chr1:74014575-74015074	0.206701372413075	.	.
chr1	74236196	74236695	chr1	74084144	74084643	Arpc2|chr1:74084144-74084643	0.273805383756861	.	.
chr1	74236196	74236695	chr1	74103908	74104407	Arpc2|chr1:74103908-74104407	0.16627821131289	.	.
chr1	74284057	74284556	chr1	74094474	74094973	Aamp|chr1:74094474-74094973	0.11483044902963	.	.
chr1	74284057	74284556	chr1	74094474	74094973	Pnkd|chr1:74094474-74094973	0.11483044902963	.	.
chr1	74284057	74284556	chr1	74303949	74304448	Aamp|chr1:74303949-74304448	0.124351333213787	.	.
chr1	74284057	74284556	chr1	74303949	74304448	Pnkd|chr1:74303949-74304448	0.124351333213787	.	.
chr1	74284057	74284556	chr1	74386756	74387255	Aamp|chr1:74386756-74387255	0.105075268084326	.	.
chr1	74284057	74284556	chr1	74386756	74387255	Pnkd|chr1:74386756-74387255	0.105075268084326	.	.
chr1	74284588	74285087	chr1	74103908	74104407	Aamp|chr1:74103908-74104407	0.332135713050717	.	.
chr1	74284588	74285087	chr1	74103908	74104407	Pnkd|chr1:74103908-74104407	0.332135713050717	.	.
chr1	74284588	74285087	chr1	74303949	74304448	Aamp|chr1:74303949-74304448	0.185851881085314	.	.
chr1	74284588	74285087	chr1	74303949	74304448	Pnkd|chr1:74303949-74304448	0.185851881085314	.	.
chr1	74284588	74285087	chr1	74386756	74387255	Aamp|chr1:74386756-74387255	0.153782701496075	.	.
chr1	74284588	74285087	chr1	74386756	74387255	Pnkd|chr1:74386756-74387255	0.153782701496075	.	.
chr1	74284588	74285087	chr1	74397348	74397847	Aamp|chr1:74397348-74397847	0.294012124630942	.	.
chr1	74284588	74285087	chr1	74397348	74397847	Pnkd|chr1:74397348-74397847	0.294012124630942	.	.
chr1	74295625	74296124	chr1	74014575	74015074	Gm29358|chr1:74014575-74015074	0.112024681705702	.	.
chr1	74295625	74296124	chr1	74103908	74104407	Gm29358|chr1:74103908-74104407	0.285357152720135	.	.
chr1	74295625	74296124	chr1	74303434	74303933	Gm29358|chr1:74303434-74303933	0.111339670699597	.	.
chr1	74295625	74296124	chr1	74303949	74304448	Gm29358|chr1:74303949-74304448	0.151996002399148	.	.
chr1	74295625	74296124	chr1	74386756	74387255	Gm29358|chr1:74386756-74387255	0.124930105525512	.	.
chr1	74295625	74296124	chr1	74397348	74397847	Gm29358|chr1:74397348-74397847	0.110179147014603	.	.
chr1	74361763	74362262	chr1	74094474	74094973	Catip|chr1:74094474-74094973	0.111856069247786	.	.
chr1	74361763	74362262	chr1	74298940	74299439	Catip|chr1:74298940-74299439	0.352444320130661	.	.
chr1	74361763	74362262	chr1	74313260	74313759	Catip|chr1:74313260-74313759	0.224402176891974	.	.
chr1	74361763	74362262	chr1	74368126	74368625	Catip|chr1:74368126-74368625	0.404473843254729	.	.
chr1	74391301	74391800	chr1	74303949	74304448	Ctdsp1|chr1:74303949-74304448	0.189883117361987	.	.
chr1	74391301	74391800	chr1	74311850	74312349	Ctdsp1|chr1:74311850-74312349	0.104702374769711	.	.
chr1	74391301	74391800	chr1	74386756	74387255	Ctdsp1|chr1:74386756-74387255	0.153796963344532	.	.
chr1	74391937	74392436	chr1	74103908	74104407	Ctdsp1|chr1:74103908-74104407	0.236789534530244	.	.
chr1	74391937	74392436	chr1	74303949	74304448	Ctdsp1|chr1:74303949-74304448	0.146175161513742	.	.
chr1	74391937	74392436	chr1	74386756	74387255	Ctdsp1|chr1:74386756-74387255	0.192088841298668	.	.
chr1	74505730	74506229	chr1	74311309	74311808	Cnot9|chr1:74311309-74311808	0.10051899905648	.	.
chr1	74505730	74506229	chr1	74397348	74397847	Cnot9|chr1:74397348-74397847	0.113912123182143	.	.
chr1	74505730	74506229	chr1	74750745	74751244	Cnot9|chr1:74750745-74751244	0.235319104219471	.	.
chr1	74505730	74506229	chr1	74775505	74776004	Cnot9|chr1:74775505-74776004	0.196875818797868	.	.
chr1	74542596	74543095	chr1	74303434	74303933	Plcd4|chr1:74303434-74303933	0.15394581928406	.	.
chr1	74542596	74543095	chr1	74313260	74313759	Plcd4|chr1:74313260-74313759	0.119309567494728	.	.
chr1	74542596	74543095	chr1	74332815	74333314	Plcd4|chr1:74332815-74333314	0.182521318232605	.	.
chr1	74542596	74543095	chr1	74750745	74751244	Plcd4|chr1:74750745-74751244	0.130548225772565	.	.
chr1	74587205	74587704	chr1	74311309	74311808	Bcs1l|chr1:74311309-74311808	0.247837556080842	.	.
chr1	74587205	74587704	chr1	74311309	74311808	Zfp142|chr1:74311309-74311808	0.247837556080842	.	.
chr1	74587205	74587704	chr1	74397348	74397847	Bcs1l|chr1:74397348-74397847	0.337317046025475	.	.
chr1	74587205	74587704	chr1	74397348	74397847	Zfp142|chr1:74397348-74397847	0.337317046025475	.	.
chr1	74587962	74588461	chr1	74311309	74311808	Bcs1l|chr1:74311309-74311808	0.171941733878491	.	.
chr1	74587962	74588461	chr1	74311309	74311808	Zfp142|chr1:74311309-74311808	0.171941733878491	.	.
chr1	74587962	74588461	chr1	74397348	74397847	Bcs1l|chr1:74397348-74397847	0.174288345402651	.	.
chr1	74587962	74588461	chr1	74397348	74397847	Zfp142|chr1:74397348-74397847	0.174288345402651	.	.
chr1	74587962	74588461	chr1	74750745	74751244	Bcs1l|chr1:74750745-74751244	0.166921314377906	.	.
chr1	74587962	74588461	chr1	74750745	74751244	Zfp142|chr1:74750745-74751244	0.166921314377906	.	.
chr1	74587962	74588461	chr1	74775505	74776004	Bcs1l|chr1:74775505-74776004	0.307698304784561	.	.
chr1	74587962	74588461	chr1	74775505	74776004	Zfp142|chr1:74775505-74776004	0.307698304784561	.	.
chr1	74587962	74588461	chr1	74808065	74808564	Bcs1l|chr1:74808065-74808564	0.124735105314368	.	.
chr1	74587962	74588461	chr1	74808065	74808564	Zfp142|chr1:74808065-74808564	0.124735105314368	.	.
chr1	74601175	74601674	chr1	74303434	74303933	Rnf25|chr1:74303434-74303933	0.188758924315195	.	.
chr1	74601175	74601674	chr1	74303434	74303933	Stk36|chr1:74303434-74303933	0.188758924315195	.	.
chr1	74601175	74601674	chr1	74303949	74304448	Rnf25|chr1:74303949-74304448	0.165884363202712	.	.
chr1	74601175	74601674	chr1	74303949	74304448	Stk36|chr1:74303949-74304448	0.165884363202712	.	.
chr1	74601175	74601674	chr1	74386756	74387255	Rnf25|chr1:74386756-74387255	0.162730375799849	.	.
chr1	74601175	74601674	chr1	74386756	74387255	Stk36|chr1:74386756-74387255	0.162730375799849	.	.
chr1	74601175	74601674	chr1	74964428	74964927	Rnf25|chr1:74964428-74964927	0.254349172396269	.	.
chr1	74601175	74601674	chr1	74964428	74964927	Stk36|chr1:74964428-74964927	0.254349172396269	.	.
chr1	74661495	74661994	chr1	74298940	74299439	Ttll4|chr1:74298940-74299439	0.101053696147258	.	.
chr1	74661495	74661994	chr1	74303949	74304448	Ttll4|chr1:74303949-74304448	0.104026129891435	.	.
chr1	74661495	74661994	chr1	74332815	74333314	Ttll4|chr1:74332815-74333314	0.20920622511334	.	.
chr1	74661495	74661994	chr1	74397348	74397847	Ttll4|chr1:74397348-74397847	0.202508593292832	.	.
chr1	74661495	74661994	chr1	74787775	74788274	Ttll4|chr1:74787775-74788274	0.104069846660371	.	.
chr1	74661495	74661994	chr1	74894978	74895477	Ttll4|chr1:74894978-74895477	0.212274661217944	.	.
chr1	74854708	74855207	chr1	74750745	74751244	Cdk5r2|chr1:74750745-74751244	0.218147134333707	.	.
chr1	74854708	74855207	chr1	74772969	74773468	Cdk5r2|chr1:74772969-74773468	0.155125267925041	.	.
chr1	74854708	74855207	chr1	74880737	74881236	Cdk5r2|chr1:74880737-74881236	0.192193933812222	.	.
chr1	74854708	74855207	chr1	75015875	75016374	Cdk5r2|chr1:75015875-75016374	0.138177817378336	.	.
chr1	74854708	74855207	chr1	75214856	75215355	Cdk5r2|chr1:75214856-75215355	0.166235635642489	.	.
chr1	75124760	75125259	chr1	74750745	74751244	Nhej1|chr1:74750745-74751244	0.11458210537298	.	.
chr1	75124760	75125259	chr1	74894978	74895477	Nhej1|chr1:74894978-74895477	0.231992703595473	.	.
chr1	75124760	75125259	chr1	75209245	75209744	Nhej1|chr1:75209245-75209744	0.111121974190488	.	.
chr1	75124760	75125259	chr1	75214856	75215355	Nhej1|chr1:75214856-75215355	0.141847782596461	.	.
chr1	75124760	75125259	chr1	75399854	75400353	Nhej1|chr1:75399854-75400353	0.110308279577051	.	.
chr1	75142499	75142998	chr1	74759797	74760296	Cnppd1|chr1:74759797-74760296	0.343935489102153	.	.
chr1	75142499	75142998	chr1	74759797	74760296	Retreg2|chr1:74759797-74760296	0.343935489102153	.	.
chr1	75142499	75142998	chr1	74772969	74773468	Cnppd1|chr1:74772969-74773468	0.224312439445354	.	.
chr1	75142499	75142998	chr1	74772969	74773468	Retreg2|chr1:74772969-74773468	0.224312439445354	.	.
chr1	75142499	75142998	chr1	74775505	74776004	Cnppd1|chr1:74775505-74776004	0.141276424644726	.	.
chr1	75142499	75142998	chr1	74775505	74776004	Retreg2|chr1:74775505-74776004	0.141276424644726	.	.
chr1	75142499	75142998	chr1	74894978	74895477	Cnppd1|chr1:74894978-74895477	0.206044649459282	.	.
chr1	75142499	75142998	chr1	74894978	74895477	Retreg2|chr1:74894978-74895477	0.206044649459282	.	.
chr1	75142499	75142998	chr1	75381822	75382321	Cnppd1|chr1:75381822-75382321	0.123762410940877	.	.
chr1	75142499	75142998	chr1	75381822	75382321	Retreg2|chr1:75381822-75382321	0.123762410940877	.	.
chr1	75168424	75168923	chr1	74750745	74751244	Zfand2b|chr1:74750745-74751244	0.2666000129083	.	.
chr1	75168424	75168923	chr1	74772969	74773468	Zfand2b|chr1:74772969-74773468	0.13560268543506	.	.
chr1	75168424	75168923	chr1	74816731	74817230	Zfand2b|chr1:74816731-74817230	0.155310389413785	.	.
chr1	75168424	75168923	chr1	75370249	75370748	Zfand2b|chr1:75370249-75370748	0.116460475196873	.	.
chr1	75168424	75168923	chr1	75458368	75458867	Zfand2b|chr1:75458368-75458867	0.146148455909589	.	.
chr1	75168424	75168923	chr1	75487834	75488333	Zfand2b|chr1:75487834-75488333	0.107355686612576	.	.
chr1	75179524	75180023	chr1	74816731	74817230	Abcb6|chr1:74816731-74817230	0.155215924414755	.	.
chr1	75179524	75180023	chr1	74880737	74881236	Abcb6|chr1:74880737-74881236	0.101913710884583	.	.
chr1	75179524	75180023	chr1	74894978	74895477	Abcb6|chr1:74894978-74895477	0.111258782969634	.	.
chr1	75179524	75180023	chr1	75015875	75016374	Abcb6|chr1:75015875-75016374	0.21535927313323	.	.
chr1	75179524	75180023	chr1	75016818	75017317	Abcb6|chr1:75016818-75017317	0.118206519245101	.	.
chr1	75179524	75180023	chr1	75209245	75209744	Abcb6|chr1:75209245-75209744	0.175070501533889	.	.
chr1	75179524	75180023	chr1	75214856	75215355	Abcb6|chr1:75214856-75215355	0.184256215283547	.	.
chr1	75179524	75180023	chr1	75399854	75400353	Abcb6|chr1:75399854-75400353	0.258210715731424	.	.
chr1	75179524	75180023	chr1	75447581	75448080	Abcb6|chr1:75447581-75448080	0.139961279002352	.	.
chr1	75179524	75180023	chr1	75447581	75448080	Abcb6|chr1:75447581-75448080	0.139961279002353	.	.
chr1	75179524	75180023	chr1	75458368	75458867	Abcb6|chr1:75458368-75458867	0.261735846270198	.	.
chr1	75180079	75180578	chr1	74759797	74760296	Abcb6|chr1:74759797-74760296	0.128812228766035	.	.
chr1	75180079	75180578	chr1	74775505	74776004	Abcb6|chr1:74775505-74776004	0.144626366928263	.	.
chr1	75180079	75180578	chr1	75214856	75215355	Abcb6|chr1:75214856-75215355	0.184578822135745	.	.
chr1	75180079	75180578	chr1	75399854	75400353	Abcb6|chr1:75399854-75400353	0.179378686907912	.	.
chr1	75180079	75180578	chr1	75458368	75458867	Abcb6|chr1:75458368-75458867	0.228731630876003	.	.
chr1	75191753	75192252	chr1	74787775	74788274	Ankzf1|chr1:74787775-74788274	0.152323734881011	.	.
chr1	75191753	75192252	chr1	74787775	74788274	Atg9a|chr1:74787775-74788274	0.152323734881011	.	.
chr1	75191753	75192252	chr1	74816731	74817230	Ankzf1|chr1:74816731-74817230	0.125311868743306	.	.
chr1	75191753	75192252	chr1	74816731	74817230	Atg9a|chr1:74816731-74817230	0.125311868743306	.	.
chr1	75191753	75192252	chr1	74858307	74858806	Ankzf1|chr1:74858307-74858806	0.103941820543304	.	.
chr1	75191753	75192252	chr1	74858307	74858806	Atg9a|chr1:74858307-74858806	0.103941820543304	.	.
chr1	75210546	75211045	chr1	74775505	74776004	Glb1l|chr1:74775505-74776004	0.295162324669237	.	.
chr1	75210546	75211045	chr1	74775505	74776004	Stk16|chr1:74775505-74776004	0.295162324669237	.	.
chr1	75210546	75211045	chr1	74858307	74858806	Glb1l|chr1:74858307-74858806	0.219053711078654	.	.
chr1	75210546	75211045	chr1	74858307	74858806	Stk16|chr1:74858307-74858806	0.219053711078654	.	.
chr1	75210546	75211045	chr1	75015875	75016374	Glb1l|chr1:75015875-75016374	0.308858039620826	.	.
chr1	75210546	75211045	chr1	75015875	75016374	Stk16|chr1:75015875-75016374	0.308858039620826	.	.
chr1	75210546	75211045	chr1	75016818	75017317	Glb1l|chr1:75016818-75017317	0.259502743854282	.	.
chr1	75210546	75211045	chr1	75016818	75017317	Glb1l|chr1:75016818-75017317	0.259502743854283	.	.
chr1	75210546	75211045	chr1	75016818	75017317	Stk16|chr1:75016818-75017317	0.259502743854282	.	.
chr1	75210546	75211045	chr1	75016818	75017317	Stk16|chr1:75016818-75017317	0.259502743854283	.	.
chr1	75210546	75211045	chr1	75214856	75215355	Glb1l|chr1:75214856-75215355	0.153006033709815	.	.
chr1	75210546	75211045	chr1	75214856	75215355	Stk16|chr1:75214856-75215355	0.153006033709815	.	.
chr1	75210546	75211045	chr1	75447581	75448080	Glb1l|chr1:75447581-75448080	0.109190945465603	.	.
chr1	75210546	75211045	chr1	75447581	75448080	Stk16|chr1:75447581-75448080	0.109190945465603	.	.
chr1	75210546	75211045	chr1	75458368	75458867	Glb1l|chr1:75458368-75458867	0.178645926024919	.	.
chr1	75210546	75211045	chr1	75458368	75458867	Stk16|chr1:75458368-75458867	0.178645926024919	.	.
chr1	75219086	75219585	chr1	74775505	74776004	Tuba4a|chr1:74775505-74776004	0.103384808365094	.	.
chr1	75219086	75219585	chr1	74808065	74808564	Tuba4a|chr1:74808065-74808564	0.157777955186152	.	.
chr1	75219086	75219585	chr1	74816731	74817230	Tuba4a|chr1:74816731-74817230	0.121305424798804	.	.
chr1	75219086	75219585	chr1	75015875	75016374	Tuba4a|chr1:75015875-75016374	0.264079932737737	.	.
chr1	75219086	75219585	chr1	75016818	75017317	Tuba4a|chr1:75016818-75017317	0.176699021166464	.	.
chr1	75219086	75219585	chr1	75244823	75245322	Tuba4a|chr1:75244823-75245322	0.110076771661196	.	.
chr1	75219086	75219585	chr1	75447581	75448080	Tuba4a|chr1:75447581-75448080	0.188202146587939	.	.
chr1	75236144	75236643	chr1	74759797	74760296	Dnajb2|chr1:74759797-74760296	0.159276239698272	.	.
chr1	75236144	75236643	chr1	74775505	74776004	Dnajb2|chr1:74775505-74776004	0.130430923922862	.	.
chr1	75236144	75236643	chr1	75487302	75487801	Dnajb2|chr1:75487302-75487801	0.111354510287206	.	.
chr1	75236651	75237150	chr1	74808065	74808564	Dnajb2|chr1:74808065-74808564	0.132300919112836	.	.
chr1	75236651	75237150	chr1	74816731	74817230	Dnajb2|chr1:74816731-74817230	0.102250310967371	.	.
chr1	75236651	75237150	chr1	75467494	75467993	Dnajb2|chr1:75467494-75467993	0.10792227603282	.	.
chr1	75251521	75252020	chr1	75559353	75559852	Gm28294|chr1:75559353-75559852	0.149755507378656	.	.
chr1	75251521	75252020	chr1	75653752	75654251	Gm28294|chr1:75653752-75654251	0.257178333818379	.	.
chr1	75317346	75317845	chr1	75015875	75016374	Dnpep|chr1:75015875-75016374	0.186455018258573	.	.
chr1	75317346	75317845	chr1	75214856	75215355	Dnpep|chr1:75214856-75215355	0.295501870823353	.	.
chr1	75479156	75479655	chr1	75015875	75016374	Chpf|chr1:75015875-75016374	0.238385135093869	.	.
chr1	75479156	75479655	chr1	75015875	75016374	Tmem198|chr1:75015875-75016374	0.238385135093869	.	.
chr1	75479156	75479655	chr1	75016818	75017317	Chpf|chr1:75016818-75017317	0.127650600175856	.	.
chr1	75479156	75479655	chr1	75016818	75017317	Tmem198|chr1:75016818-75017317	0.127650600175856	.	.
chr1	75479156	75479655	chr1	75214856	75215355	Chpf|chr1:75214856-75215355	0.231856968891025	.	.
chr1	75479156	75479655	chr1	75214856	75215355	Tmem198|chr1:75214856-75215355	0.231856968891025	.	.
chr1	75505376	75505875	chr1	75381822	75382321	Obsl1|chr1:75381822-75382321	0.107278086517139	.	.
chr1	75505376	75505875	chr1	75447581	75448080	Obsl1|chr1:75447581-75448080	0.134304781258167	.	.
chr1	75506139	75506638	chr1	75263237	75263736	Inha|chr1:75263237-75263736	0.198651503903504	.	.
chr1	75506139	75506638	chr1	75263237	75263736	Obsl1|chr1:75263237-75263736	0.198651503903504	.	.
chr1	75506139	75506638	chr1	75370249	75370748	Inha|chr1:75370249-75370748	0.195621393271271	.	.
chr1	75506139	75506638	chr1	75370249	75370748	Obsl1|chr1:75370249-75370748	0.195621393271271	.	.
chr1	75506139	75506638	chr1	75447581	75448080	Inha|chr1:75447581-75448080	0.247080417952597	.	.
chr1	75506139	75506638	chr1	75447581	75448080	Obsl1|chr1:75447581-75448080	0.247080417952597	.	.
chr1	75506139	75506638	chr1	75458368	75458867	Inha|chr1:75458368-75458867	0.151908849126252	.	.
chr1	75506139	75506638	chr1	75458368	75458867	Obsl1|chr1:75458368-75458867	0.151908849126252	.	.
chr1	75506139	75506638	chr1	75559353	75559852	Inha|chr1:75559353-75559852	0.110606537560464	.	.
chr1	75506139	75506638	chr1	75559353	75559852	Obsl1|chr1:75559353-75559852	0.110606537560464	.	.
chr1	75521240	75521739	chr1	75467494	75467993	Stk11ip|chr1:75467494-75467993	0.180274876845898	.	.
chr1	75546261	75546760	chr1	75381822	75382321	Slc4a3|chr1:75381822-75382321	0.140355094577556	.	.
chr1	75546261	75546760	chr1	75447581	75448080	Slc4a3|chr1:75447581-75448080	0.359870546844388	.	.
chr1	75546261	75546760	chr1	75458368	75458867	Slc4a3|chr1:75458368-75458867	0.227860087365223	.	.
chr1	75546261	75546760	chr1	75467494	75467993	Slc4a3|chr1:75467494-75467993	0.221090784464783	.	.
chr1	75546261	75546760	chr1	75559353	75559852	Slc4a3|chr1:75559353-75559852	0.221226904190323	.	.
chr1	77514939	77515438	chr1	77496760	77497259	Epha4|chr1:77496760-77497259	0.163682621082602	.	.
chr1	77514939	77515438	chr1	77496760	77497259	Gm28386|chr1:77496760-77497259	0.163682621082602	.	.
chr1	77514939	77515438	chr1	77824022	77824521	Epha4|chr1:77824022-77824521	0.344810880343707	.	.
chr1	77514939	77515438	chr1	77824022	77824521	Gm28386|chr1:77824022-77824521	0.344810880343707	.	.
chr1	77514939	77515438	chr1	77824647	77825146	Epha4|chr1:77824647-77825146	0.220400087975562	.	.
chr1	77514939	77515438	chr1	77824647	77825146	Gm28386|chr1:77824647-77825146	0.220400087975562	.	.
chr1	77514939	77515438	chr1	77978623	77979122	Epha4|chr1:77978623-77979122	0.357785437740224	.	.
chr1	77514939	77515438	chr1	77978623	77979122	Gm28386|chr1:77978623-77979122	0.357785437740224	.	.
chr1	77516009	77516508	chr1	77412172	77412671	Gm28386|chr1:77412172-77412671	0.135265217384681	.	.
chr1	78196613	78197112	chr1	77824022	77824521	Pax3|chr1:77824022-77824521	0.111028029826284	.	.
chr1	78196613	78197112	chr1	78016838	78017337	Pax3|chr1:78016838-78017337	0.106202187998668	.	.
chr1	78488387	78488886	chr1	78217089	78217588	Farsb|chr1:78217089-78217588	0.17913647844592	.	.
chr1	78488387	78488886	chr1	78536720	78537219	Farsb|chr1:78536720-78537219	0.181985313087151	.	.
chr1	78488900	78489399	chr1	78190569	78191068	Farsb|chr1:78190569-78191068	0.143429871571503	.	.
chr1	78488900	78489399	chr1	78216563	78217062	Farsb|chr1:78216563-78217062	0.10106041599225	.	.
chr1	78488900	78489399	chr1	78217089	78217588	Farsb|chr1:78217089-78217588	0.200646741921623	.	.
chr1	78657540	78658039	chr1	78590541	78591040	Acsl3|chr1:78590541-78591040	0.22164979173557	.	.
chr1	78657540	78658039	chr1	78590541	78591040	Utp14b|chr1:78590541-78591040	0.22164979173557	.	.
chr1	78657540	78658039	chr1	78819576	78820075	Acsl3|chr1:78819576-78820075	0.385570574963544	.	.
chr1	78657540	78658039	chr1	78819576	78820075	Utp14b|chr1:78819576-78820075	0.385570574963544	.	.
chr1	79439807	79440306	chr1	79228147	79228646	Scg2|chr1:79228147-79228646	0.16652735407729	.	.
chr1	79439807	79440306	chr1	79580908	79581407	Scg2|chr1:79580908-79581407	0.146989758053469	.	.
chr1	79439807	79440306	chr1	79581417	79581916	Scg2|chr1:79581417-79581916	0.112027738156527	.	.
chr1	79775809	79776308	chr1	79761515	79762014	Mrpl44|chr1:79761515-79762014	0.139488066195614	.	.
chr1	79775809	79776308	chr1	79761515	79762014	Wdfy1|chr1:79761515-79762014	0.139488066195614	.	.
chr1	79775809	79776308	chr1	79803063	79803562	Mrpl44|chr1:79803063-79803562	0.118301243229028	.	.
chr1	79775809	79776308	chr1	79803063	79803562	Wdfy1|chr1:79803063-79803562	0.118301243229028	.	.
chr1	79860644	79861143	chr1	79823442	79823941	Serpine2|chr1:79823442-79823941	0.125645964890819	.	.
chr1	79861319	79861818	chr1	79786467	79786966	Serpine2|chr1:79786467-79786966	0.184857181437044	.	.
chr1	79861319	79861818	chr1	79822756	79823255	Serpine2|chr1:79822756-79823255	0.203034275646282	.	.
chr1	79861319	79861818	chr1	79823442	79823941	Serpine2|chr1:79823442-79823941	0.250388584375439	.	.
chr1	82290681	82291180	chr1	82554287	82554786	Irs1|chr1:82554287-82554786	0.264801067878052	.	.
chr1	82291243	82291742	chr1	82283141	82283640	Irs1|chr1:82283141-82283640	0.136592587536133	.	.
chr1	82291243	82291742	chr1	82358886	82359385	Irs1|chr1:82358886-82359385	0.111802972429502	.	.
chr1	82316361	82316860	chr1	82554287	82554786	Rhbdd1|chr1:82554287-82554786	0.132949171326418	.	.
chr1	82586578	82587077	chr1	82554287	82554786	Col4a3|chr1:82554287-82554786	0.37082872873873	.	.
chr1	82586578	82587077	chr1	82554287	82554786	Col4a4|chr1:82554287-82554786	0.37082872873873	.	.
chr1	82587101	82587600	chr1	82329287	82329786	Col4a3|chr1:82329287-82329786	0.12177246193152	.	.
chr1	82587101	82587600	chr1	82329287	82329786	Col4a4|chr1:82329287-82329786	0.12177246193152	.	.
chr1	82724600	82725099	chr1	82326383	82326882	C430014B12Rik|chr1:82326383-82326882	0.113437517116472	.	.
chr1	82724600	82725099	chr1	82326383	82326882	Mff|chr1:82326383-82326882	0.113437517116472	.	.
chr1	82724600	82725099	chr1	82385752	82386251	C430014B12Rik|chr1:82385752-82386251	0.13964219992042	.	.
chr1	82724600	82725099	chr1	82385752	82386251	Mff|chr1:82385752-82386251	0.13964219992042	.	.
chr1	82724600	82725099	chr1	82641615	82642114	C430014B12Rik|chr1:82641615-82642114	0.165927841748688	.	.
chr1	82724600	82725099	chr1	82641615	82642114	Mff|chr1:82641615-82642114	0.165927841748688	.	.
chr1	82724600	82725099	chr1	82787312	82787811	C430014B12Rik|chr1:82787312-82787811	0.128521474562566	.	.
chr1	82724600	82725099	chr1	82787312	82787811	Mff|chr1:82787312-82787811	0.128521474562566	.	.
chr1	82725115	82725614	chr1	82385752	82386251	C430014B12Rik|chr1:82385752-82386251	0.192191217091854	.	.
chr1	82725115	82725614	chr1	82385752	82386251	Mff|chr1:82385752-82386251	0.192191217091854	.	.
chr1	82725115	82725614	chr1	82641615	82642114	C430014B12Rik|chr1:82641615-82642114	0.330166538208661	.	.
chr1	82725115	82725614	chr1	82641615	82642114	C430014B12Rik|chr1:82641615-82642114	0.330166538208662	.	.
chr1	82725115	82725614	chr1	82641615	82642114	Mff|chr1:82641615-82642114	0.330166538208661	.	.
chr1	82725115	82725614	chr1	82641615	82642114	Mff|chr1:82641615-82642114	0.330166538208662	.	.
chr1	82725115	82725614	chr1	82787312	82787811	C430014B12Rik|chr1:82787312-82787811	0.103104355274852	.	.
chr1	82725115	82725614	chr1	82787312	82787811	Mff|chr1:82787312-82787811	0.103104355274852	.	.
chr1	82839194	82839693	chr1	82634461	82634960	Agfg1|chr1:82634461-82634960	0.121085170796777	.	.
chr1	83159481	83159980	chr1	82787312	82787811	Daw1|chr1:82787312-82787811	0.259064359905324	.	.
chr1	84695613	84696112	chr1	84789691	84790190	Dner|chr1:84789691-84790190	0.143157737380548	.	.
chr1	84839165	84839664	chr1	84789691	84790190	Fbxo36|chr1:84789691-84790190	0.121049949333189	.	.
chr1	85793160	85793659	chr1	85821789	85822288	Cab39|chr1:85821789-85822288	0.139599662067281	.	.
chr1	85793160	85793659	chr1	85822289	85822788	Cab39|chr1:85822289-85822788	0.15205869487089	.	.
chr1	85793160	85793659	chr1	85895455	85895954	Cab39|chr1:85895455-85895954	0.12733124311303	.	.
chr1	85793160	85793659	chr1	85921732	85922231	Cab39|chr1:85921732-85922231	0.220551967225831	.	.
chr1	85894274	85894773	chr1	85822289	85822788	Itm2c|chr1:85822289-85822788	0.309098153058093	.	.
chr1	85894274	85894773	chr1	85895455	85895954	Itm2c|chr1:85895455-85895954	0.190903935732695	.	.
chr1	85894955	85895454	chr1	85895455	85895954	Itm2c|chr1:85895455-85895954	0.284383885676076	.	.
chr1	85894955	85895454	chr1	85921732	85922231	Itm2c|chr1:85921732-85922231	0.152539375397256	.	.
chr1	85928201	85928700	chr1	85969444	85969943	4933407L21Rik|chr1:85969444-85969943	0.104521004749687	.	.
chr1	85928201	85928700	chr1	85981936	85982435	4933407L21Rik|chr1:85981936-85982435	0.204006971189952	.	.
chr1	86046083	86046582	chr1	86038632	86039131	2810459M11Rik|chr1:86038632-86039131	0.129415657600828	.	.
chr1	86046083	86046582	chr1	86053131	86053630	2810459M11Rik|chr1:86053131-86053630	0.14043226519611	.	.
chr1	86046083	86046582	chr1	86442428	86442927	2810459M11Rik|chr1:86442428-86442927	0.148228144301299	.	.
chr1	86064385	86064884	chr1	86059359	86059858	Psmd1|chr1:86059359-86059858	0.181817788370352	.	.
chr1	86064385	86064884	chr1	86424733	86425232	Psmd1|chr1:86424733-86425232	0.222839675390697	.	.
chr1	86064385	86064884	chr1	86424733	86425232	Psmd1|chr1:86424733-86425232	0.222839675390698	.	.
chr1	86064385	86064884	chr1	86442428	86442927	Psmd1|chr1:86442428-86442927	0.118704168232088	.	.
chr1	86064385	86064884	chr1	86487725	86488224	Psmd1|chr1:86487725-86488224	0.181299043831198	.	.
chr1	86154471	86154970	chr1	86007691	86008190	Armc9|chr1:86007691-86008190	0.193090573835998	.	.
chr1	86154471	86154970	chr1	86053131	86053630	Armc9|chr1:86053131-86053630	0.110905876209745	.	.
chr1	86154471	86154970	chr1	86214214	86214713	Armc9|chr1:86214214-86214713	0.130107743745972	.	.
chr1	86154471	86154970	chr1	86381004	86381503	Armc9|chr1:86381004-86381503	0.10142781385486	.	.
chr1	86154471	86154970	chr1	86416225	86416724	Armc9|chr1:86416225-86416724	0.147624305416924	.	.
chr1	86154471	86154970	chr1	86433961	86434460	Armc9|chr1:86433961-86434460	0.210533559056693	.	.
chr1	86154471	86154970	chr1	86434501	86435000	Armc9|chr1:86434501-86435000	0.326426181626786	.	.
chr1	86154471	86154970	chr1	86441795	86442294	Armc9|chr1:86441795-86442294	0.228104713235063	.	.
chr1	86154471	86154970	chr1	86487143	86487642	Armc9|chr1:86487143-86487642	0.2630391631233	.	.
chr1	86358737	86359236	chr1	86007691	86008190	C130036L24Rik|chr1:86007691-86008190	0.138498982492648	.	.
chr1	86358737	86359236	chr1	86007691	86008190	Ncl|chr1:86007691-86008190	0.138498982492648	.	.
chr1	86358737	86359236	chr1	86053131	86053630	C130036L24Rik|chr1:86053131-86053630	0.271693487264963	.	.
chr1	86358737	86359236	chr1	86053131	86053630	Ncl|chr1:86053131-86053630	0.271693487264963	.	.
chr1	86358737	86359236	chr1	86178901	86179400	C130036L24Rik|chr1:86178901-86179400	0.105807524511398	.	.
chr1	86358737	86359236	chr1	86178901	86179400	Ncl|chr1:86178901-86179400	0.105807524511398	.	.
chr1	86358737	86359236	chr1	86214214	86214713	C130036L24Rik|chr1:86214214-86214713	0.262999784847051	.	.
chr1	86358737	86359236	chr1	86214214	86214713	Ncl|chr1:86214214-86214713	0.262999784847051	.	.
chr1	86358737	86359236	chr1	86416225	86416724	C130036L24Rik|chr1:86416225-86416724	0.249423129635128	.	.
chr1	86358737	86359236	chr1	86416225	86416724	Ncl|chr1:86416225-86416724	0.249423129635128	.	.
chr1	86358737	86359236	chr1	86433961	86434460	C130036L24Rik|chr1:86433961-86434460	0.195151189465457	.	.
chr1	86358737	86359236	chr1	86433961	86434460	Ncl|chr1:86433961-86434460	0.195151189465457	.	.
chr1	86358737	86359236	chr1	86434501	86435000	C130036L24Rik|chr1:86434501-86435000	0.27973081970163	.	.
chr1	86358737	86359236	chr1	86434501	86435000	Ncl|chr1:86434501-86435000	0.27973081970163	.	.
chr1	86358737	86359236	chr1	86487143	86487642	C130036L24Rik|chr1:86487143-86487642	0.318430838188005	.	.
chr1	86358737	86359236	chr1	86487143	86487642	Ncl|chr1:86487143-86487642	0.318430838188005	.	.
chr1	86358737	86359236	chr1	86487725	86488224	C130036L24Rik|chr1:86487725-86488224	0.252221814916343	.	.
chr1	86358737	86359236	chr1	86487725	86488224	Ncl|chr1:86487725-86488224	0.252221814916343	.	.
chr1	86358737	86359236	chr1	86510941	86511440	C130036L24Rik|chr1:86510941-86511440	0.163327014439416	.	.
chr1	86358737	86359236	chr1	86510941	86511440	Ncl|chr1:86510941-86511440	0.163327014439416	.	.
chr1	86359268	86359767	chr1	86053131	86053630	C130036L24Rik|chr1:86053131-86053630	0.323400927372299	.	.
chr1	86359268	86359767	chr1	86053131	86053630	Ncl|chr1:86053131-86053630	0.323400927372299	.	.
chr1	86359268	86359767	chr1	86178901	86179400	C130036L24Rik|chr1:86178901-86179400	0.237107619151482	.	.
chr1	86359268	86359767	chr1	86178901	86179400	Ncl|chr1:86178901-86179400	0.237107619151482	.	.
chr1	86359268	86359767	chr1	86214214	86214713	C130036L24Rik|chr1:86214214-86214713	0.371399749043736	.	.
chr1	86359268	86359767	chr1	86214214	86214713	Ncl|chr1:86214214-86214713	0.371399749043736	.	.
chr1	86359268	86359767	chr1	86416225	86416724	C130036L24Rik|chr1:86416225-86416724	0.247042592400211	.	.
chr1	86359268	86359767	chr1	86416225	86416724	Ncl|chr1:86416225-86416724	0.247042592400211	.	.
chr1	86359268	86359767	chr1	86424733	86425232	C130036L24Rik|chr1:86424733-86425232	0.145246444360839	.	.
chr1	86359268	86359767	chr1	86424733	86425232	Ncl|chr1:86424733-86425232	0.145246444360839	.	.
chr1	86359268	86359767	chr1	86433961	86434460	C130036L24Rik|chr1:86433961-86434460	0.336785050126591	.	.
chr1	86359268	86359767	chr1	86433961	86434460	Ncl|chr1:86433961-86434460	0.336785050126591	.	.
chr1	86359268	86359767	chr1	86434501	86435000	C130036L24Rik|chr1:86434501-86435000	0.426014914824198	.	.
chr1	86359268	86359767	chr1	86434501	86435000	Ncl|chr1:86434501-86435000	0.426014914824198	.	.
chr1	86359268	86359767	chr1	86487143	86487642	C130036L24Rik|chr1:86487143-86487642	0.456005425484415	.	.
chr1	86359268	86359767	chr1	86487143	86487642	Ncl|chr1:86487143-86487642	0.456005425484415	.	.
chr1	86359268	86359767	chr1	86487725	86488224	C130036L24Rik|chr1:86487725-86488224	0.190929871057256	.	.
chr1	86359268	86359767	chr1	86487725	86488224	Ncl|chr1:86487725-86488224	0.190929871057256	.	.
chr1	86526360	86526859	chr1	86416225	86416724	Ptma|chr1:86416225-86416724	0.294379852510363	.	.
chr1	86526360	86526859	chr1	86424733	86425232	Ptma|chr1:86424733-86425232	0.120592441526318	.	.
chr1	86526360	86526859	chr1	86433961	86434460	Ptma|chr1:86433961-86434460	0.400513165199655	.	.
chr1	86526360	86526859	chr1	86434501	86435000	Ptma|chr1:86434501-86435000	0.577945366148004	.	.
chr1	86526360	86526859	chr1	86487143	86487642	Ptma|chr1:86487143-86487642	0.562102398604986	.	.
chr1	86526360	86526859	chr1	86487725	86488224	Ptma|chr1:86487725-86488224	0.102303628502609	.	.
chr1	86582078	86582577	chr1	86416225	86416724	Cops7b|chr1:86416225-86416724	0.192421197501255	.	.
chr1	86582078	86582577	chr1	86416225	86416724	Pde6d|chr1:86416225-86416724	0.192421197501255	.	.
chr1	86582078	86582577	chr1	86503968	86504467	Cops7b|chr1:86503968-86504467	0.146639770481455	.	.
chr1	86582078	86582577	chr1	86503968	86504467	Pde6d|chr1:86503968-86504467	0.146639770481455	.	.
chr1	86582078	86582577	chr1	86525204	86525703	Cops7b|chr1:86525204-86525703	0.249222638445273	.	.
chr1	86582078	86582577	chr1	86525204	86525703	Pde6d|chr1:86525204-86525703	0.249222638445273	.	.
chr1	86582078	86582577	chr1	86633770	86634269	Cops7b|chr1:86633770-86634269	0.243294045676384	.	.
chr1	86582078	86582577	chr1	86633770	86634269	Pde6d|chr1:86633770-86634269	0.243294045676384	.	.
chr1	86582078	86582577	chr1	86719376	86719875	Cops7b|chr1:86719376-86719875	0.144319691383552	.	.
chr1	86582078	86582577	chr1	86719376	86719875	Pde6d|chr1:86719376-86719875	0.144319691383552	.	.
chr1	86582603	86583102	chr1	86339345	86339844	Cops7b|chr1:86339345-86339844	0.110347107693746	.	.
chr1	86582603	86583102	chr1	86339345	86339844	Pde6d|chr1:86339345-86339844	0.110347107693746	.	.
chr1	86582603	86583102	chr1	86441795	86442294	Cops7b|chr1:86441795-86442294	0.105816036466357	.	.
chr1	86582603	86583102	chr1	86441795	86442294	Pde6d|chr1:86441795-86442294	0.105816036466357	.	.
chr1	86582603	86583102	chr1	86503968	86504467	Cops7b|chr1:86503968-86504467	0.10608226825324	.	.
chr1	86582603	86583102	chr1	86503968	86504467	Pde6d|chr1:86503968-86504467	0.10608226825324	.	.
chr1	86582603	86583102	chr1	86510941	86511440	Cops7b|chr1:86510941-86511440	0.111543809765529	.	.
chr1	86582603	86583102	chr1	86510941	86511440	Pde6d|chr1:86510941-86511440	0.111543809765529	.	.
chr1	86582603	86583102	chr1	86525204	86525703	Cops7b|chr1:86525204-86525703	0.174230671796223	.	.
chr1	86582603	86583102	chr1	86525204	86525703	Pde6d|chr1:86525204-86525703	0.174230671796223	.	.
chr1	86669399	86669898	chr1	86339345	86339844	Nppc|chr1:86339345-86339844	0.128992419324448	.	.
chr1	86669399	86669898	chr1	86440464	86440963	Nppc|chr1:86440464-86440963	0.201443276243194	.	.
chr1	86669399	86669898	chr1	86442428	86442927	Nppc|chr1:86442428-86442927	0.205728494540846	.	.
chr1	86669399	86669898	chr1	86448180	86448679	Nppc|chr1:86448180-86448679	0.187673997933222	.	.
chr1	86703565	86704064	chr1	86381004	86381503	Dis3l2|chr1:86381004-86381503	0.193672198233562	.	.
chr1	86703565	86704064	chr1	86416225	86416724	Dis3l2|chr1:86416225-86416724	0.231426886727449	.	.
chr1	86703565	86704064	chr1	86441795	86442294	Dis3l2|chr1:86441795-86442294	0.120279058110493	.	.
chr1	86703565	86704064	chr1	86503968	86504467	Dis3l2|chr1:86503968-86504467	0.14383709382328	.	.
chr1	86703565	86704064	chr1	86532333	86532832	Dis3l2|chr1:86532333-86532832	0.155701454441757	.	.
chr1	86703565	86704064	chr1	86719376	86719875	Dis3l2|chr1:86719376-86719875	0.166914535766017	.	.
chr1	87213673	87214172	chr1	87035674	87036173	Eif4e2|chr1:87035674-87036173	0.154573348710536	.	.
chr1	87213673	87214172	chr1	87042019	87042518	Eif4e2|chr1:87042019-87042518	0.245872323985676	.	.
chr1	87213673	87214172	chr1	87098548	87099047	Eif4e2|chr1:87098548-87099047	0.203752366778818	.	.
chr1	87213673	87214172	chr1	87186978	87187477	Eif4e2|chr1:87186978-87187477	0.158513391705709	.	.
chr1	87264078	87264577	chr1	87035674	87036173	Efhd1|chr1:87035674-87036173	0.212669395731965	.	.
chr1	87264078	87264577	chr1	87035674	87036173	Efhd1os|chr1:87035674-87036173	0.212669395731965	.	.
chr1	87264078	87264577	chr1	87098548	87099047	Efhd1|chr1:87098548-87099047	0.219438912099102	.	.
chr1	87264078	87264577	chr1	87098548	87099047	Efhd1os|chr1:87098548-87099047	0.219438912099102	.	.
chr1	87264078	87264577	chr1	87493504	87494003	Efhd1|chr1:87493504-87494003	0.207269987501799	.	.
chr1	87264078	87264577	chr1	87493504	87494003	Efhd1os|chr1:87493504-87494003	0.207269987501799	.	.
chr1	87265234	87265733	chr1	87035674	87036173	Efhd1os|chr1:87035674-87036173	0.219144037735597	.	.
chr1	87265234	87265733	chr1	87186978	87187477	Efhd1os|chr1:87186978-87187477	0.290849487103462	.	.
chr1	87265234	87265733	chr1	87493504	87494003	Efhd1os|chr1:87493504-87494003	0.169634301905275	.	.
chr1	87265234	87265733	chr1	87607713	87608212	Efhd1os|chr1:87607713-87608212	0.129887744536985	.	.
chr1	87326698	87327197	chr1	87010332	87010831	Gigyf2|chr1:87010332-87010831	0.213198547678509	.	.
chr1	87326698	87327197	chr1	87035674	87036173	Gigyf2|chr1:87035674-87036173	0.301230387177915	.	.
chr1	87326698	87327197	chr1	87042019	87042518	Gigyf2|chr1:87042019-87042518	0.141698383600237	.	.
chr1	87326698	87327197	chr1	87098548	87099047	Gigyf2|chr1:87098548-87099047	0.119798205057785	.	.
chr1	87326698	87327197	chr1	87607713	87608212	Gigyf2|chr1:87607713-87608212	0.153750219704828	.	.
chr1	87510023	87510522	chr1	87258487	87258986	Neu2|chr1:87258487-87258986	0.137438198371176	.	.
chr1	87510023	87510522	chr1	87493504	87494003	Neu2|chr1:87493504-87494003	0.14821673448559	.	.
chr1	87510023	87510522	chr1	87813615	87814114	Neu2|chr1:87813615-87814114	0.14731376857163	.	.
chr1	87755700	87756199	chr1	87574769	87575268	Atg16l1|chr1:87574769-87575268	0.266726770291255	.	.
chr1	87755700	87756199	chr1	87721301	87721800	Atg16l1|chr1:87721301-87721800	0.353502475567587	.	.
chr1	87755700	87756199	chr1	87922599	87923098	Atg16l1|chr1:87922599-87923098	0.193679410497911	.	.
chr1	87853009	87853508	chr1	87614477	87614976	Dgkd|chr1:87614477-87614976	0.112795245897897	.	.
chr1	87853009	87853508	chr1	87721301	87721800	Dgkd|chr1:87721301-87721800	0.108190111155006	.	.
chr1	88008031	88008530	chr1	87879632	87880131	Usp40|chr1:87879632-87880131	0.133864502881459	.	.
chr1	88701944	88702443	chr1	88705708	88706207	Arl4c|chr1:88705708-88706207	0.264619331953067	.	.
chr1	89069980	89070479	chr1	89400140	89400639	Sh3bp4|chr1:89400140-89400639	0.131146431816035	.	.
chr1	89069980	89070479	chr1	89400754	89401253	Sh3bp4|chr1:89400754-89401253	0.251234714044037	.	.
chr1	89069980	89070479	chr1	89494969	89495468	Sh3bp4|chr1:89494969-89495468	0.26588997915341	.	.
chr1	89406019	89406518	chr1	89196003	89196502	C030007H22Rik|chr1:89196003-89196502	0.114605258438018	.	.
chr1	89406019	89406518	chr1	89385047	89385546	C030007H22Rik|chr1:89385047-89385546	0.140698169416777	.	.
chr1	89454554	89455053	chr1	89486233	89486732	Agap1|chr1:89486233-89486732	0.122687648622383	.	.
chr1	90203739	90204238	chr1	90202048	90202547	Ackr3|chr1:90202048-90202547	0.109342537349581	.	.
chr1	90203739	90204238	chr1	90205210	90205709	Ackr3|chr1:90205210-90205709	0.198717443218628	.	.
chr1	90203739	90204238	chr1	90245995	90246494	Ackr3|chr1:90245995-90246494	0.201966698973951	.	.
chr1	90203739	90204238	chr1	90290883	90291382	Ackr3|chr1:90290883-90291382	0.176671368267203	.	.
chr1	90279380	90279879	chr1	90205210	90205709	Gm28723|chr1:90205210-90205709	0.101473990972894	.	.
chr1	90603129	90603628	chr1	90290883	90291382	Cops8|chr1:90290883-90291382	0.119631590495223	.	.
chr1	90603129	90603628	chr1	90928476	90928975	Cops8|chr1:90928476-90928975	0.179525192326196	.	.
chr1	90603129	90603628	chr1	90956622	90957121	Cops8|chr1:90956622-90957121	0.163898871634363	.	.
chr1	90603129	90603628	chr1	90973173	90973672	Cops8|chr1:90973173-90973672	0.255514232101961	.	.
chr1	90914754	90915253	chr1	90797209	90797708	Mlph|chr1:90797209-90797708	0.150412566539706	.	.
chr1	90914754	90915253	chr1	90909550	90910049	Mlph|chr1:90909550-90910049	0.103086123735534	.	.
chr1	90914754	90915253	chr1	91215881	91216380	Mlph|chr1:91215881-91216380	0.256325930277135	.	.
chr1	90914754	90915253	chr1	91239057	91239556	Mlph|chr1:91239057-91239556	0.201621442671605	.	.
chr1	90974937	90975436	chr1	91215881	91216380	Gm28199|chr1:91215881-91216380	0.130226453572506	.	.
chr1	90998483	90998982	chr1	90753097	90753596	Lrrfip1|chr1:90753097-90753596	0.294659703740958	.	.
chr1	90998483	90998982	chr1	91016945	91017444	Lrrfip1|chr1:91016945-91017444	0.125543958308298	.	.
chr1	91178975	91179474	chr1	90753097	90753596	Ramp1|chr1:90753097-90753596	0.105290315887871	.	.
chr1	91178975	91179474	chr1	91042971	91043470	Ramp1|chr1:91042971-91043470	0.159245663599564	.	.
chr1	91179778	91180277	chr1	91042971	91043470	Ramp1|chr1:91042971-91043470	0.202185979320543	.	.
chr1	91179778	91180277	chr1	91098869	91099368	Ramp1|chr1:91098869-91099368	0.146962804409379	.	.
chr1	91179778	91180277	chr1	91239057	91239556	Ramp1|chr1:91239057-91239556	0.176113536826574	.	.
chr1	91179778	91180277	chr1	91299651	91300150	Ramp1|chr1:91299651-91300150	0.187631978802022	.	.
chr1	91249940	91250439	chr1	90973173	90973672	Ube2f|chr1:90973173-90973672	0.102289768380997	.	.
chr1	91249940	91250439	chr1	91017446	91017945	Ube2f|chr1:91017446-91017945	0.242584772977799	.	.
chr1	91249940	91250439	chr1	91209256	91209755	Ube2f|chr1:91209256-91209755	0.236249982408819	.	.
chr1	91249940	91250439	chr1	91215881	91216380	Ube2f|chr1:91215881-91216380	0.146905195817781	.	.
chr1	91249940	91250439	chr1	91600624	91601123	Ube2f|chr1:91600624-91601123	0.207474252242195	.	.
chr1	91250445	91250944	chr1	91042971	91043470	Ube2f|chr1:91042971-91043470	0.184031903245498	.	.
chr1	91250445	91250944	chr1	91052819	91053318	Ube2f|chr1:91052819-91053318	0.207470850799383	.	.
chr1	91250445	91250944	chr1	91098869	91099368	Ube2f|chr1:91098869-91099368	0.192484501159949	.	.
chr1	91250445	91250944	chr1	91209256	91209755	Ube2f|chr1:91209256-91209755	0.328819848670088	.	.
chr1	91250445	91250944	chr1	91215881	91216380	Ube2f|chr1:91215881-91216380	0.17861447125268	.	.
chr1	91250445	91250944	chr1	91299651	91300150	Ube2f|chr1:91299651-91300150	0.146458245927881	.	.
chr1	91250445	91250944	chr1	91380402	91380901	Ube2f|chr1:91380402-91380901	0.103859937776815	.	.
chr1	91250445	91250944	chr1	91435622	91436121	Ube2f|chr1:91435622-91436121	0.143933239644162	.	.
chr1	91250445	91250944	chr1	91436231	91436730	Ube2f|chr1:91436231-91436730	0.112065555584557	.	.
chr1	91250445	91250944	chr1	91600624	91601123	Ube2f|chr1:91600624-91601123	0.143835828627302	.	.
chr1	91250445	91250944	chr1	91625030	91625529	Ube2f|chr1:91625030-91625529	0.120205962280997	.	.
chr1	91298026	91298525	chr1	91181989	91182488	Scly|chr1:91181989-91182488	0.323504988612024	.	.
chr1	91298026	91298525	chr1	91215881	91216380	Scly|chr1:91215881-91216380	0.185351114907117	.	.
chr1	91298026	91298525	chr1	91346840	91347339	Scly|chr1:91346840-91347339	0.23088647875236	.	.
chr1	91298026	91298525	chr1	91380402	91380901	Scly|chr1:91380402-91380901	0.124643199301152	.	.
chr1	91298026	91298525	chr1	91600624	91601123	Scly|chr1:91600624-91601123	0.187163686313781	.	.
chr1	91321550	91322049	chr1	91098869	91099368	Espnl|chr1:91098869-91099368	0.285523309315542	.	.
chr1	91321550	91322049	chr1	91098869	91099368	Gm17090|chr1:91098869-91099368	0.285523309315542	.	.
chr1	91321550	91322049	chr1	91239057	91239556	Espnl|chr1:91239057-91239556	0.196612579954219	.	.
chr1	91321550	91322049	chr1	91239057	91239556	Gm17090|chr1:91239057-91239556	0.196612579954219	.	.
chr1	91321550	91322049	chr1	91299651	91300150	Espnl|chr1:91299651-91300150	0.152192894687663	.	.
chr1	91321550	91322049	chr1	91299651	91300150	Gm17090|chr1:91299651-91300150	0.152192894687663	.	.
chr1	91321550	91322049	chr1	91436231	91436730	Espnl|chr1:91436231-91436730	0.265581746844483	.	.
chr1	91321550	91322049	chr1	91436231	91436730	Gm17090|chr1:91436231-91436730	0.265581746844483	.	.
chr1	91321550	91322049	chr1	91523696	91524195	Espnl|chr1:91523696-91524195	0.109727059358859	.	.
chr1	91321550	91322049	chr1	91523696	91524195	Gm17090|chr1:91523696-91524195	0.109727059358859	.	.
chr1	91322065	91322564	chr1	91017446	91017945	Espnl|chr1:91017446-91017945	0.146463468415139	.	.
chr1	91322065	91322564	chr1	91436231	91436730	Espnl|chr1:91436231-91436730	0.129143148759065	.	.
chr1	91366158	91366657	chr1	91209764	91210263	Erfe|chr1:91209764-91210263	0.123503873431049	.	.
chr1	91398520	91399019	chr1	91181989	91182488	Ilkap|chr1:91181989-91182488	0.147503885372641	.	.
chr1	91398520	91399019	chr1	91209256	91209755	Ilkap|chr1:91209256-91209755	0.284688891340743	.	.
chr1	91398520	91399019	chr1	91600624	91601123	Ilkap|chr1:91600624-91601123	0.237081945283231	.	.
chr1	91413043	91413542	chr1	91016945	91017444	Hes6|chr1:91016945-91017444	0.157683590620833	.	.
chr1	91413043	91413542	chr1	91037989	91038488	Hes6|chr1:91037989-91038488	0.132764746883723	.	.
chr1	91413043	91413542	chr1	91435622	91436121	Hes6|chr1:91435622-91436121	0.111537087730701	.	.
chr1	91413043	91413542	chr1	91436231	91436730	Hes6|chr1:91436231-91436730	0.175852462755535	.	.
chr1	91413982	91414481	chr1	91042971	91043470	Hes6|chr1:91042971-91043470	0.162674185201975	.	.
chr1	91413982	91414481	chr1	91181441	91181940	Hes6|chr1:91181441-91181940	0.149533585735022	.	.
chr1	91413982	91414481	chr1	91215881	91216380	Hes6|chr1:91215881-91216380	0.174229032837578	.	.
chr1	91413982	91414481	chr1	91346840	91347339	Hes6|chr1:91346840-91347339	0.209043872626384	.	.
chr1	91413982	91414481	chr1	91380402	91380901	Hes6|chr1:91380402-91380901	0.16979024646796	.	.
chr1	91413982	91414481	chr1	91624354	91624853	Hes6|chr1:91624354-91624853	0.171597246365376	.	.
chr1	91413982	91414481	chr1	91625030	91625529	Hes6|chr1:91625030-91625529	0.312483978060559	.	.
chr1	91459292	91459791	chr1	91098869	91099368	Per2|chr1:91098869-91099368	0.114002312846742	.	.
chr1	91459292	91459791	chr1	91209764	91210263	Per2|chr1:91209764-91210263	0.127725785533511	.	.
chr1	91459292	91459791	chr1	91215881	91216380	Per2|chr1:91215881-91216380	0.10292688379387	.	.
chr1	91459292	91459791	chr1	91435622	91436121	Per2|chr1:91435622-91436121	0.108758222756399	.	.
chr1	91459292	91459791	chr1	91600624	91601123	Per2|chr1:91600624-91601123	0.252535520369504	.	.
chr1	91459292	91459791	chr1	91625030	91625529	Per2|chr1:91625030-91625529	0.18733926694811	.	.
chr1	91483230	91483729	chr1	91017446	91017945	Gm28382|chr1:91017446-91017945	0.218319590761949	.	.
chr1	91483230	91483729	chr1	91181989	91182488	Gm28382|chr1:91181989-91182488	0.149262749659102	.	.
chr1	91483230	91483729	chr1	91209256	91209755	Gm28382|chr1:91209256-91209755	0.125540159428384	.	.
chr1	91483230	91483729	chr1	91239057	91239556	Gm28382|chr1:91239057-91239556	0.102470953143918	.	.
chr1	91483230	91483729	chr1	91436231	91436730	Gm28382|chr1:91436231-91436730	0.161629417450247	.	.
chr1	91483230	91483729	chr1	91600624	91601123	Gm28382|chr1:91600624-91601123	0.104044267290673	.	.
chr1	91483230	91483729	chr1	91625030	91625529	Gm28382|chr1:91625030-91625529	0.126719713304658	.	.
chr1	91494327	91494826	chr1	91042971	91043470	Traf3ip1|chr1:91042971-91043470	0.133414833938647	.	.
chr1	91494327	91494826	chr1	91052819	91053318	Traf3ip1|chr1:91052819-91053318	0.128268827690092	.	.
chr1	91494327	91494826	chr1	91098869	91099368	Traf3ip1|chr1:91098869-91099368	0.176217710691918	.	.
chr1	91494327	91494826	chr1	91299651	91300150	Traf3ip1|chr1:91299651-91300150	0.199620308701754	.	.
chr1	91494327	91494826	chr1	91435622	91436121	Traf3ip1|chr1:91435622-91436121	0.164532106901098	.	.
chr1	91494327	91494826	chr1	91436231	91436730	Traf3ip1|chr1:91436231-91436730	0.104459717483256	.	.
chr1	91540218	91540717	chr1	91435622	91436121	Asb1|chr1:91435622-91436121	0.171139404959023	.	.
chr1	91540218	91540717	chr1	91962206	91962705	Asb1|chr1:91962206-91962705	0.361138751113642	.	.
chr1	91540218	91540717	chr1	91967146	91967645	Asb1|chr1:91967146-91967645	0.120550953534392	.	.
chr1	92473544	92474043	chr1	92733792	92734291	Ndufa10|chr1:92733792-92734291	0.126248234897882	.	.
chr1	92831030	92831529	chr1	92634964	92635463	Gpc1|chr1:92634964-92635463	0.104391529258396	.	.
chr1	92831030	92831529	chr1	92696823	92697322	Gpc1|chr1:92696823-92697322	0.115388453423192	.	.
chr1	92831030	92831529	chr1	92720419	92720918	Gpc1|chr1:92720419-92720918	0.120374863436139	.	.
chr1	92831030	92831529	chr1	93184087	93184586	Gpc1|chr1:93184087-93184586	0.134814192984028	.	.
chr1	92831616	92832115	chr1	92634964	92635463	Gpc1|chr1:92634964-92635463	0.134532933057718	.	.
chr1	92831616	92832115	chr1	93176579	93177078	Gpc1|chr1:93176579-93177078	0.243034268819414	.	.
chr1	92831616	92832115	chr1	93184087	93184586	Gpc1|chr1:93184087-93184586	0.262358796291026	.	.
chr1	92906632	92907131	chr1	92699640	92700139	Dusp28|chr1:92699640-92700139	0.142881198083108	.	.
chr1	92906632	92907131	chr1	93014431	93014930	Dusp28|chr1:93014431-93014930	0.198679639453883	.	.
chr1	92906632	92907131	chr1	93100465	93100964	Dusp28|chr1:93100465-93100964	0.106882687549471	.	.
chr1	92906632	92907131	chr1	93183394	93183893	Dusp28|chr1:93183394-93183893	0.134087237450165	.	.
chr1	92906632	92907131	chr1	93210207	93210706	Dusp28|chr1:93210207-93210706	0.1123893674427	.	.
chr1	92907215	92907714	chr1	92737648	92738147	Dusp28|chr1:92737648-92738147	0.164068222905979	.	.
chr1	92907215	92907714	chr1	93100465	93100964	Dusp28|chr1:93100465-93100964	0.109932542545768	.	.
chr1	92907215	92907714	chr1	93176579	93177078	Dusp28|chr1:93176579-93177078	0.188859717880442	.	.
chr1	92907215	92907714	chr1	93210207	93210706	Dusp28|chr1:93210207-93210706	0.179025305531575	.	.
chr1	92907215	92907714	chr1	93211462	93211961	Dusp28|chr1:93211462-93211961	0.107503315163032	.	.
chr1	92907215	92907714	chr1	93227277	93227776	Dusp28|chr1:93227277-93227776	0.184419382749081	.	.
chr1	92910422	92910921	chr1	92696823	92697322	5033417F24Rik|chr1:92696823-92697322	0.10672425296748	.	.
chr1	92910422	92910921	chr1	92696823	92697322	Rnpepl1|chr1:92696823-92697322	0.10672425296748	.	.
chr1	92910422	92910921	chr1	92720419	92720918	5033417F24Rik|chr1:92720419-92720918	0.201379582698947	.	.
chr1	92910422	92910921	chr1	92720419	92720918	Rnpepl1|chr1:92720419-92720918	0.201379582698947	.	.
chr1	92910422	92910921	chr1	92733792	92734291	5033417F24Rik|chr1:92733792-92734291	0.110414633364244	.	.
chr1	92910422	92910921	chr1	92733792	92734291	Rnpepl1|chr1:92733792-92734291	0.110414633364244	.	.
chr1	92910422	92910921	chr1	92737648	92738147	5033417F24Rik|chr1:92737648-92738147	0.161697263851587	.	.
chr1	92910422	92910921	chr1	92737648	92738147	Rnpepl1|chr1:92737648-92738147	0.161697263851587	.	.
chr1	92910422	92910921	chr1	93220786	93221285	5033417F24Rik|chr1:93220786-93221285	0.183822446358952	.	.
chr1	92910422	92910921	chr1	93220786	93221285	Rnpepl1|chr1:93220786-93221285	0.183822446358952	.	.
chr1	92910422	92910921	chr1	93227277	93227776	5033417F24Rik|chr1:93227277-93227776	0.181074629115247	.	.
chr1	92910422	92910921	chr1	93227277	93227776	Rnpepl1|chr1:93227277-93227776	0.181074629115247	.	.
chr1	92910928	92911427	chr1	92720419	92720918	5033417F24Rik|chr1:92720419-92720918	0.130382239045013	.	.
chr1	92910928	92911427	chr1	92720419	92720918	Rnpepl1|chr1:92720419-92720918	0.130382239045013	.	.
chr1	92910928	92911427	chr1	92737648	92738147	5033417F24Rik|chr1:92737648-92738147	0.143010451990147	.	.
chr1	92910928	92911427	chr1	92737648	92738147	Rnpepl1|chr1:92737648-92738147	0.143010451990147	.	.
chr1	92910928	92911427	chr1	93211462	93211961	5033417F24Rik|chr1:93211462-93211961	0.150527152451345	.	.
chr1	92910928	92911427	chr1	93211462	93211961	Rnpepl1|chr1:93211462-93211961	0.150527152451345	.	.
chr1	92910928	92911427	chr1	93227277	93227776	5033417F24Rik|chr1:93227277-93227776	0.12691282848174	.	.
chr1	92910928	92911427	chr1	93227277	93227776	Rnpepl1|chr1:93227277-93227776	0.12691282848174	.	.
chr1	92934435	92934934	chr1	92696823	92697322	Capn10|chr1:92696823-92697322	0.150327296704951	.	.
chr1	92934435	92934934	chr1	93100465	93100964	Capn10|chr1:93100465-93100964	0.206120190730069	.	.
chr1	92934435	92934934	chr1	93220786	93221285	Capn10|chr1:93220786-93221285	0.193309970951254	.	.
chr1	93100965	93101464	chr1	93100465	93100964	Kif1a|chr1:93100465-93100964	0.299934208430566	.	.
chr1	93100965	93101464	chr1	93183394	93183893	Kif1a|chr1:93183394-93183893	0.201547471818999	.	.
chr1	93100965	93101464	chr1	93184087	93184586	Kif1a|chr1:93184087-93184586	0.227477891560058	.	.
chr1	93101696	93102195	chr1	93100465	93100964	Kif1a|chr1:93100465-93100964	0.110522312609472	.	.
chr1	93101696	93102195	chr1	93115042	93115541	Kif1a|chr1:93115042-93115541	0.10363414853715	.	.
chr1	93101696	93102195	chr1	93184087	93184586	Kif1a|chr1:93184087-93184586	0.137377836224119	.	.
chr1	93101696	93102195	chr1	93272407	93272906	Kif1a|chr1:93272407-93272906	0.211248991650094	.	.
chr1	93235496	93235995	chr1	93100465	93100964	Sned1|chr1:93100465-93100964	0.181714323036212	.	.
chr1	93235496	93235995	chr1	93115042	93115541	Sned1|chr1:93115042-93115541	0.252937927751656	.	.
chr1	93235496	93235995	chr1	93210207	93210706	Sned1|chr1:93210207-93210706	0.114211185472963	.	.
chr1	93235496	93235995	chr1	93444675	93445174	Sned1|chr1:93444675-93445174	0.112092270986057	.	.
chr1	93235496	93235995	chr1	93445454	93445953	Sned1|chr1:93445454-93445953	0.144560044752445	.	.
chr1	93236124	93236623	chr1	93115042	93115541	Sned1|chr1:93115042-93115541	0.234621206079141	.	.
chr1	93236124	93236623	chr1	93210207	93210706	Sned1|chr1:93210207-93210706	0.160907594144531	.	.
chr1	93236124	93236623	chr1	93444675	93445174	Sned1|chr1:93444675-93445174	0.103415599192867	.	.
chr1	93236124	93236623	chr1	93445454	93445953	Sned1|chr1:93445454-93445953	0.22766749334298	.	.
chr1	93305687	93306186	chr1	93014431	93014930	Gm28535|chr1:93014431-93014930	0.1060697178868	.	.
chr1	93305687	93306186	chr1	93014431	93014930	Mterf4|chr1:93014431-93014930	0.1060697178868	.	.
chr1	93305687	93306186	chr1	93115042	93115541	Gm28535|chr1:93115042-93115541	0.288337679298479	.	.
chr1	93305687	93306186	chr1	93115042	93115541	Mterf4|chr1:93115042-93115541	0.288337679298479	.	.
chr1	93305687	93306186	chr1	93128625	93129124	Gm28535|chr1:93128625-93129124	0.287498142509215	.	.
chr1	93305687	93306186	chr1	93128625	93129124	Mterf4|chr1:93128625-93129124	0.287498142509215	.	.
chr1	93305687	93306186	chr1	93210207	93210706	Gm28535|chr1:93210207-93210706	0.123518411830426	.	.
chr1	93305687	93306186	chr1	93210207	93210706	Mterf4|chr1:93210207-93210706	0.123518411830426	.	.
chr1	93305687	93306186	chr1	93727334	93727833	Gm28535|chr1:93727334-93727833	0.221519748113	.	.
chr1	93305687	93306186	chr1	93727334	93727833	Mterf4|chr1:93727334-93727833	0.221519748113	.	.
chr1	93342619	93343118	chr1	93035965	93036464	Pask|chr1:93035965-93036464	0.272518756624944	.	.
chr1	93342619	93343118	chr1	93035965	93036464	Ppp1r7|chr1:93035965-93036464	0.272518756624944	.	.
chr1	93342619	93343118	chr1	93183394	93183893	Pask|chr1:93183394-93183893	0.151567806204797	.	.
chr1	93342619	93343118	chr1	93183394	93183893	Ppp1r7|chr1:93183394-93183893	0.151567806204797	.	.
chr1	93342619	93343118	chr1	93211462	93211961	Pask|chr1:93211462-93211961	0.103475598737966	.	.
chr1	93342619	93343118	chr1	93211462	93211961	Ppp1r7|chr1:93211462-93211961	0.103475598737966	.	.
chr1	93342619	93343118	chr1	93725542	93726041	Pask|chr1:93725542-93726041	0.175197106682874	.	.
chr1	93342619	93343118	chr1	93725542	93726041	Ppp1r7|chr1:93725542-93726041	0.175197106682874	.	.
chr1	93342619	93343118	chr1	93726046	93726545	Pask|chr1:93726046-93726545	0.387664018823026	.	.
chr1	93342619	93343118	chr1	93726046	93726545	Ppp1r7|chr1:93726046-93726545	0.387664018823026	.	.
chr1	93343358	93343857	chr1	93035965	93036464	Pask|chr1:93035965-93036464	0.152434817771544	.	.
chr1	93343358	93343857	chr1	93035965	93036464	Ppp1r7|chr1:93035965-93036464	0.152434817771544	.	.
chr1	93343358	93343857	chr1	93085051	93085550	Pask|chr1:93085051-93085550	0.161366116197166	.	.
chr1	93343358	93343857	chr1	93085051	93085550	Ppp1r7|chr1:93085051-93085550	0.161366116197166	.	.
chr1	93343358	93343857	chr1	93668682	93669181	Pask|chr1:93668682-93669181	0.139954146369367	.	.
chr1	93343358	93343857	chr1	93668682	93669181	Ppp1r7|chr1:93668682-93669181	0.139954146369367	.	.
chr1	93343358	93343857	chr1	93694846	93695345	Pask|chr1:93694846-93695345	0.119315505292228	.	.
chr1	93343358	93343857	chr1	93694846	93695345	Ppp1r7|chr1:93694846-93695345	0.119315505292228	.	.
chr1	93343358	93343857	chr1	93725542	93726041	Pask|chr1:93725542-93726041	0.301227382212916	.	.
chr1	93343358	93343857	chr1	93725542	93726041	Ppp1r7|chr1:93725542-93726041	0.301227382212916	.	.
chr1	93343358	93343857	chr1	93726046	93726545	Pask|chr1:93726046-93726545	0.327986410052767	.	.
chr1	93343358	93343857	chr1	93726046	93726545	Ppp1r7|chr1:93726046-93726545	0.327986410052767	.	.
chr1	93478107	93478606	chr1	93035965	93036464	Hdlbp|chr1:93035965-93036464	0.118500057816826	.	.
chr1	93478107	93478606	chr1	93035965	93036464	Sept2|chr1:93035965-93036464	0.118500057816826	.	.
chr1	93478107	93478606	chr1	93183394	93183893	Hdlbp|chr1:93183394-93183893	0.234725622306611	.	.
chr1	93478107	93478606	chr1	93183394	93183893	Sept2|chr1:93183394-93183893	0.234725622306611	.	.
chr1	93478107	93478606	chr1	93184087	93184586	Hdlbp|chr1:93184087-93184586	0.303519328529324	.	.
chr1	93478107	93478606	chr1	93184087	93184586	Sept2|chr1:93184087-93184586	0.303519328529324	.	.
chr1	93478107	93478606	chr1	93445454	93445953	Hdlbp|chr1:93445454-93445953	0.169969389018101	.	.
chr1	93478107	93478606	chr1	93445454	93445953	Sept2|chr1:93445454-93445953	0.169969389018101	.	.
chr1	93478107	93478606	chr1	93678321	93678820	Hdlbp|chr1:93678321-93678820	0.217095723468079	.	.
chr1	93478107	93478606	chr1	93678321	93678820	Sept2|chr1:93678321-93678820	0.217095723468079	.	.
chr1	93478622	93479121	chr1	93035965	93036464	Hdlbp|chr1:93035965-93036464	0.100697961296351	.	.
chr1	93478622	93479121	chr1	93035965	93036464	Sept2|chr1:93035965-93036464	0.100697961296351	.	.
chr1	93478622	93479121	chr1	93183394	93183893	Hdlbp|chr1:93183394-93183893	0.292905357630788	.	.
chr1	93478622	93479121	chr1	93183394	93183893	Sept2|chr1:93183394-93183893	0.292905357630788	.	.
chr1	93478622	93479121	chr1	93184087	93184586	Hdlbp|chr1:93184087-93184586	0.210169374597837	.	.
chr1	93478622	93479121	chr1	93184087	93184586	Sept2|chr1:93184087-93184586	0.210169374597837	.	.
chr1	93478622	93479121	chr1	93678321	93678820	Hdlbp|chr1:93678321-93678820	0.10779789828132	.	.
chr1	93478622	93479121	chr1	93678321	93678820	Sept2|chr1:93678321-93678820	0.10779789828132	.	.
chr1	93511801	93512300	chr1	93445454	93445953	Farp2|chr1:93445454-93445953	0.158248118424614	.	.
chr1	93635550	93636049	chr1	93272407	93272906	Gm28536|chr1:93272407-93272906	0.116240778089276	.	.
chr1	93635550	93636049	chr1	93686883	93687382	Gm28536|chr1:93686883-93687382	0.100834794339269	.	.
chr1	93635550	93636049	chr1	93725542	93726041	Gm28536|chr1:93725542-93726041	0.127195339745164	.	.
chr1	93635550	93636049	chr1	93726046	93726545	Gm28536|chr1:93726046-93726545	0.145610651038193	.	.
chr1	93685241	93685740	chr1	93694846	93695345	Bok|chr1:93694846-93695345	0.190384853162305	.	.
chr1	93686360	93686859	chr1	93272407	93272906	Bok|chr1:93272407-93272906	0.144808923059243	.	.
chr1	93686360	93686859	chr1	93285413	93285912	Bok|chr1:93285413-93285912	0.239266359967388	.	.
chr1	93686360	93686859	chr1	93686883	93687382	Bok|chr1:93686883-93687382	0.262143444460288	.	.
chr1	93686360	93686859	chr1	93694846	93695345	Bok|chr1:93694846-93695345	0.119329500437298	.	.
chr1	93686360	93686859	chr1	93725542	93726041	Bok|chr1:93725542-93726041	0.114197859447306	.	.
chr1	93754078	93754577	chr1	93668682	93669181	Thap4|chr1:93668682-93669181	0.138117399753005	.	.
chr1	93754078	93754577	chr1	93686883	93687382	Thap4|chr1:93686883-93687382	0.172067552016626	.	.
chr1	93754078	93754577	chr1	93694846	93695345	Thap4|chr1:93694846-93695345	0.162178701217782	.	.
chr1	93754078	93754577	chr1	93726046	93726545	Thap4|chr1:93726046-93726545	0.143533265283205	.	.
chr1	93754078	93754577	chr1	93727334	93727833	Thap4|chr1:93727334-93727833	0.219984411692385	.	.
chr1	93754617	93755116	chr1	93678321	93678820	Thap4|chr1:93678321-93678820	0.316839372473408	.	.
chr1	93801756	93802255	chr1	94035198	94035697	Dtymk|chr1:94035198-94035697	0.104578217820974	.	.
chr1	93803720	93804219	chr1	93725542	93726041	Ing5|chr1:93725542-93726041	0.104902326565715	.	.
chr1	93803720	93804219	chr1	93726046	93726545	Ing5|chr1:93726046-93726545	0.215935071878104	.	.
chr1	93803720	93804219	chr1	94027601	94028100	Ing5|chr1:94027601-94028100	0.143549378007433	.	.
chr1	93825281	93825780	chr1	94035198	94035697	D2hgdh|chr1:94035198-94035697	0.126608013366647	.	.
chr1	93825281	93825780	chr1	94079039	94079538	D2hgdh|chr1:94079039-94079538	0.1456371522087	.	.
chr1	97661204	97661703	chr1	97688696	97689195	D1Ertd622e|chr1:97688696-97689195	0.183600053879057	.	.
chr1	97769886	97770385	chr1	97553622	97554121	Gin1|chr1:97553622-97554121	0.174068981727618	.	.
chr1	97769886	97770385	chr1	97553622	97554121	Ppip5k2|chr1:97553622-97554121	0.174068981727618	.	.
chr1	97769886	97770385	chr1	97660435	97660934	Gin1|chr1:97660435-97660934	0.144017102196111	.	.
chr1	97769886	97770385	chr1	97660435	97660934	Ppip5k2|chr1:97660435-97660934	0.144017102196111	.	.
chr1	97769886	97770385	chr1	97976856	97977355	Gin1|chr1:97976856-97977355	0.354343628282945	.	.
chr1	97769886	97770385	chr1	97976856	97977355	Ppip5k2|chr1:97976856-97977355	0.354343628282945	.	.
chr1	97769886	97770385	chr1	98126180	98126679	Gin1|chr1:98126180-98126679	0.131862110916299	.	.
chr1	97769886	97770385	chr1	98126180	98126679	Ppip5k2|chr1:98126180-98126679	0.131862110916299	.	.
chr1	97769886	97770385	chr1	98179009	98179508	Gin1|chr1:98179009-98179508	0.233030074031381	.	.
chr1	97769886	97770385	chr1	98179009	98179508	Ppip5k2|chr1:98179009-98179508	0.233030074031381	.	.
chr1	98095430	98095929	chr1	97976856	97977355	Pam|chr1:97976856-97977355	0.163182278447821	.	.
chr1	104768586	104769085	chr1	104838076	104838575	Cdh20|chr1:104838076-104838575	0.113288588603982	.	.
chr1	105663536	105664035	chr1	105906389	105906888	Pign|chr1:105906389-105906888	0.163455661372953	.	.
chr1	105663536	105664035	chr1	105906389	105906888	Relch|chr1:105906389-105906888	0.163455661372953	.	.
chr1	105663536	105664035	chr1	105993776	105994275	Pign|chr1:105993776-105994275	0.243156188911166	.	.
chr1	105663536	105664035	chr1	105993776	105994275	Relch|chr1:105993776-105994275	0.243156188911166	.	.
chr1	105780395	105780894	chr1	106212935	106213434	Tnfrsf11a|chr1:106212935-106213434	0.122054601175494	.	.
chr1	105990273	105990772	chr1	105906389	105906888	Gm7160|chr1:105906389-105906888	0.203690346895119	.	.
chr1	105990273	105990772	chr1	105906389	105906888	Zcchc2|chr1:105906389-105906888	0.203690346895119	.	.
chr1	105990273	105990772	chr1	105993776	105994275	Gm7160|chr1:105993776-105994275	0.212730332717158	.	.
chr1	105990273	105990772	chr1	105993776	105994275	Zcchc2|chr1:105993776-105994275	0.212730332717158	.	.
chr1	106171270	106171769	chr1	105906389	105906888	Gm20753|chr1:105906389-105906888	0.335211309754932	.	.
chr1	106171270	106171769	chr1	105906389	105906888	Phlpp1|chr1:105906389-105906888	0.335211309754932	.	.
chr1	106171270	106171769	chr1	105993776	105994275	Gm20753|chr1:105993776-105994275	0.138689440270841	.	.
chr1	106171270	106171769	chr1	105993776	105994275	Phlpp1|chr1:105993776-105994275	0.138689440270841	.	.
chr1	106171270	106171769	chr1	106199694	106200193	Gm20753|chr1:106199694-106200193	0.271245829405664	.	.
chr1	106171270	106171769	chr1	106199694	106200193	Phlpp1|chr1:106199694-106200193	0.271245829405664	.	.
chr1	106171270	106171769	chr1	106226562	106227061	Gm20753|chr1:106226562-106227061	0.206110902807634	.	.
chr1	106171270	106171769	chr1	106226562	106227061	Phlpp1|chr1:106226562-106227061	0.206110902807634	.	.
chr1	106171270	106171769	chr1	106240955	106241454	Gm20753|chr1:106240955-106241454	0.169830408172599	.	.
chr1	106171270	106171769	chr1	106240955	106241454	Phlpp1|chr1:106240955-106241454	0.169830408172599	.	.
chr1	106171937	106172436	chr1	105993776	105994275	Gm20753|chr1:105993776-105994275	0.221799591218383	.	.
chr1	106171937	106172436	chr1	105993776	105994275	Phlpp1|chr1:105993776-105994275	0.221799591218383	.	.
chr1	106171937	106172436	chr1	106199694	106200193	Gm20753|chr1:106199694-106200193	0.152459940107069	.	.
chr1	106171937	106172436	chr1	106199694	106200193	Phlpp1|chr1:106199694-106200193	0.152459940107069	.	.
chr1	106542677	106543176	chr1	106653278	106653777	D630008O14Rik|chr1:106653278-106653777	0.19084820572592	.	.
chr1	106713878	106714377	chr1	106628669	106629168	Bcl2|chr1:106628669-106629168	0.135077783988015	.	.
chr1	106759529	106760028	chr1	106584754	106585253	Kdsr|chr1:106584754-106585253	0.144439183045851	.	.
chr1	106796474	106796973	chr1	106584754	106585253	Vps4b|chr1:106584754-106585253	0.102046858466186	.	.
chr1	106796474	106796973	chr1	106630001	106630500	Vps4b|chr1:106630001-106630500	0.114191462133109	.	.
chr1	106796474	106796973	chr1	106703107	106703606	Vps4b|chr1:106703107-106703606	0.111736655084595	.	.
chr1	118310992	118311491	chr1	118498277	118498776	Tsn|chr1:118498277-118498776	0.232001675776425	.	.
chr1	118321592	118322091	chr1	118358883	118359382	Nifk|chr1:118358883-118359382	0.110226837550298	.	.
chr1	118321592	118322091	chr1	118445457	118445956	Nifk|chr1:118445457-118445956	0.154428218523092	.	.
chr1	118321592	118322091	chr1	118485509	118486008	Nifk|chr1:118485509-118486008	0.168660920121055	.	.
chr1	118389052	118389551	chr1	118359556	118360055	Clasp1|chr1:118359556-118360055	0.109049163437299	.	.
chr1	118389052	118389551	chr1	118437785	118438284	Clasp1|chr1:118437785-118438284	0.146749123245082	.	.
chr1	118389052	118389551	chr1	118476824	118477323	Clasp1|chr1:118476824-118477323	0.125852648933556	.	.
chr1	118458765	118459264	chr1	118437785	118438284	2900060B14Rik|chr1:118437785-118438284	0.128907708787111	.	.
chr1	118458765	118459264	chr1	118485509	118486008	2900060B14Rik|chr1:118485509-118486008	0.160826800871606	.	.
chr1	119053430	119053929	chr1	119016788	119017287	Gli2|chr1:119016788-119017287	0.157401149118316	.	.
chr1	119053430	119053929	chr1	119047919	119048418	Gli2|chr1:119047919-119048418	0.193529105892963	.	.
chr1	119053430	119053929	chr1	119087525	119088024	Gli2|chr1:119087525-119088024	0.144631811561824	.	.
chr1	119053430	119053929	chr1	119115014	119115513	Gli2|chr1:119115014-119115513	0.242713574893365	.	.
chr1	119328885	119329384	chr1	119001379	119001878	Gm29455|chr1:119001379-119001878	0.127388523579524	.	.
chr1	119328885	119329384	chr1	119016788	119017287	Gm29455|chr1:119016788-119017287	0.16294298913569	.	.
chr1	119328885	119329384	chr1	119025599	119026098	Gm29455|chr1:119025599-119026098	0.176475742421194	.	.
chr1	119328885	119329384	chr1	119049813	119050312	Gm29455|chr1:119049813-119050312	0.105010990914595	.	.
chr1	119328885	119329384	chr1	119093671	119094170	Gm29455|chr1:119093671-119094170	0.142282239871666	.	.
chr1	119328885	119329384	chr1	119351585	119352084	Gm29455|chr1:119351585-119352084	0.117347906761667	.	.
chr1	119328885	119329384	chr1	119557512	119558011	Gm29455|chr1:119557512-119558011	0.110904644877485	.	.
chr1	119328885	119329384	chr1	119642320	119642819	Gm29455|chr1:119642320-119642819	0.219485189723632	.	.
chr1	119328885	119329384	chr1	119674920	119675419	Gm29455|chr1:119674920-119675419	0.146524115113139	.	.
chr1	119329389	119329888	chr1	119001379	119001878	Gm29455|chr1:119001379-119001878	0.162421392835968	.	.
chr1	119329389	119329888	chr1	119025599	119026098	Gm29455|chr1:119025599-119026098	0.101805752057643	.	.
chr1	119329389	119329888	chr1	119351585	119352084	Gm29455|chr1:119351585-119352084	0.244274242563555	.	.
chr1	119329389	119329888	chr1	119420927	119421426	Gm29455|chr1:119420927-119421426	0.152614080583291	.	.
chr1	119329389	119329888	chr1	119642320	119642819	Gm29455|chr1:119642320-119642819	0.177346241151172	.	.
chr1	119421524	119422023	chr1	119420927	119421426	Inhbb|chr1:119420927-119421426	0.12200475603815	.	.
chr1	119422101	119422600	chr1	119025599	119026098	Inhbb|chr1:119025599-119026098	0.120546423586046	.	.
chr1	119422101	119422600	chr1	119052033	119052532	Inhbb|chr1:119052033-119052532	0.117274447918817	.	.
chr1	119422101	119422600	chr1	119093671	119094170	Inhbb|chr1:119093671-119094170	0.189868310137065	.	.
chr1	119422101	119422600	chr1	119256711	119257210	Inhbb|chr1:119256711-119257210	0.129116731361404	.	.
chr1	119504531	119505030	chr1	119256711	119257210	Ralb|chr1:119256711-119257210	0.141955872468401	.	.
chr1	119504531	119505030	chr1	119388650	119389149	Ralb|chr1:119388650-119389149	0.135451190191912	.	.
chr1	119504531	119505030	chr1	119423511	119424010	Ralb|chr1:119423511-119424010	0.129698449030693	.	.
chr1	119504531	119505030	chr1	119453655	119454154	Ralb|chr1:119453655-119454154	0.131816711001317	.	.
chr1	119504531	119505030	chr1	119484418	119484917	Ralb|chr1:119484418-119484917	0.115382699596903	.	.
chr1	119504531	119505030	chr1	119517916	119518415	Ralb|chr1:119517916-119518415	0.14934476096208	.	.
chr1	119504531	119505030	chr1	119533441	119533940	Ralb|chr1:119533441-119533940	0.125757100418346	.	.
chr1	119504531	119505030	chr1	119642320	119642819	Ralb|chr1:119642320-119642819	0.125223044434131	.	.
chr1	119504531	119505030	chr1	119878890	119879389	Ralb|chr1:119878890-119879389	0.199603688839027	.	.
chr1	119525867	119526366	chr1	119420927	119421426	Gm27184|chr1:119420927-119421426	0.237194442803634	.	.
chr1	119525867	119526366	chr1	119420927	119421426	Tmem185b|chr1:119420927-119421426	0.237194442803634	.	.
chr1	119525867	119526366	chr1	119458164	119458663	Gm27184|chr1:119458164-119458663	0.216764147997466	.	.
chr1	119525867	119526366	chr1	119458164	119458663	Tmem185b|chr1:119458164-119458663	0.216764147997466	.	.
chr1	119525867	119526366	chr1	119517916	119518415	Gm27184|chr1:119517916-119518415	0.151203488120504	.	.
chr1	119525867	119526366	chr1	119517916	119518415	Tmem185b|chr1:119517916-119518415	0.151203488120504	.	.
chr1	119525867	119526366	chr1	119520944	119521443	Gm27184|chr1:119520944-119521443	0.186691451158424	.	.
chr1	119525867	119526366	chr1	119520944	119521443	Gm27184|chr1:119520944-119521443	0.186691451158425	.	.
chr1	119525867	119526366	chr1	119520944	119521443	Tmem185b|chr1:119520944-119521443	0.186691451158424	.	.
chr1	119525867	119526366	chr1	119520944	119521443	Tmem185b|chr1:119520944-119521443	0.186691451158425	.	.
chr1	119525867	119526366	chr1	119642320	119642819	Gm27184|chr1:119642320-119642819	0.104387701125879	.	.
chr1	119525867	119526366	chr1	119642320	119642819	Tmem185b|chr1:119642320-119642819	0.104387701125879	.	.
chr1	119525867	119526366	chr1	119929686	119930185	Gm27184|chr1:119929686-119930185	0.183575744577014	.	.
chr1	119525867	119526366	chr1	119929686	119930185	Tmem185b|chr1:119929686-119930185	0.183575744577014	.	.
chr1	119648156	119648655	chr1	119453655	119454154	Epb41l5|chr1:119453655-119454154	0.174672044130809	.	.
chr1	119648156	119648655	chr1	119484418	119484917	Epb41l5|chr1:119484418-119484917	0.209202187619251	.	.
chr1	119648156	119648655	chr1	119517916	119518415	Epb41l5|chr1:119517916-119518415	0.278289963961909	.	.
chr1	119648156	119648655	chr1	119520944	119521443	Epb41l5|chr1:119520944-119521443	0.159206689100622	.	.
chr1	119648156	119648655	chr1	119533441	119533940	Epb41l5|chr1:119533441-119533940	0.261776210985815	.	.
chr1	119648156	119648655	chr1	119642320	119642819	Epb41l5|chr1:119642320-119642819	0.159211897990141	.	.
chr1	119648156	119648655	chr1	119878890	119879389	Epb41l5|chr1:119878890-119879389	0.256016585800326	.	.
chr1	119648754	119649253	chr1	119255431	119255930	Epb41l5|chr1:119255431-119255930	0.115684379751858	.	.
chr1	119648754	119649253	chr1	119390007	119390506	Epb41l5|chr1:119390007-119390506	0.154611040043341	.	.
chr1	119648754	119649253	chr1	119465511	119466010	Epb41l5|chr1:119465511-119466010	0.141521616517601	.	.
chr1	119648754	119649253	chr1	119878890	119879389	Epb41l5|chr1:119878890-119879389	0.115352221927481	.	.
chr1	119648754	119649253	chr1	119891857	119892356	Epb41l5|chr1:119891857-119892356	0.108011842542064	.	.
chr1	119837335	119837834	chr1	119520944	119521443	Ptpn4|chr1:119520944-119521443	0.114288849760873	.	.
chr1	119837335	119837834	chr1	119557512	119558011	Ptpn4|chr1:119557512-119558011	0.121731647785979	.	.
chr1	119837335	119837834	chr1	120115034	120115533	Ptpn4|chr1:120115034-120115533	0.136586246208017	.	.
chr1	119837335	119837834	chr1	120115666	120116165	Ptpn4|chr1:120115666-120116165	0.307609701578936	.	.
chr1	119837335	119837834	chr1	120197108	120197607	Ptpn4|chr1:120197108-120197607	0.127872487373157	.	.
chr1	119912947	119913446	chr1	119878890	119879389	Tmem177|chr1:119878890-119879389	0.158046907075085	.	.
chr1	119912947	119913446	chr1	120115666	120116165	Tmem177|chr1:120115666-120116165	0.215710870815751	.	.
chr1	119912947	119913446	chr1	120116690	120117189	Tmem177|chr1:120116690-120117189	0.276028268634046	.	.
chr1	119912947	119913446	chr1	120197108	120197607	Tmem177|chr1:120197108-120197607	0.147629052918887	.	.
chr1	119996954	119997453	chr1	119520944	119521443	Cfap221|chr1:119520944-119521443	0.126488539613345	.	.
chr1	119996954	119997453	chr1	119533441	119533940	Cfap221|chr1:119533441-119533940	0.16460825606663	.	.
chr1	119996954	119997453	chr1	119642320	119642819	Cfap221|chr1:119642320-119642819	0.140452361564531	.	.
chr1	119996954	119997453	chr1	120033031	120033530	Cfap221|chr1:120033031-120033530	0.226046467216551	.	.
chr1	119996954	119997453	chr1	120207422	120207921	Cfap221|chr1:120207422-120207921	0.180094988017183	.	.
chr1	120073537	120074036	chr1	120093463	120093962	Tmem37|chr1:120093463-120093962	0.148883799932458	.	.
chr1	120073537	120074036	chr1	120265100	120265599	Tmem37|chr1:120265100-120265599	0.216060871812639	.	.
chr1	120120898	120121397	chr1	119820146	119820645	3110009E18Rik|chr1:119820146-119820645	0.195402108533493	.	.
chr1	120120898	120121397	chr1	119820146	119820645	Dbi|chr1:119820146-119820645	0.195402108533493	.	.
chr1	120120898	120121397	chr1	119894904	119895403	3110009E18Rik|chr1:119894904-119895403	0.180392286159299	.	.
chr1	120120898	120121397	chr1	119894904	119895403	Dbi|chr1:119894904-119895403	0.180392286159299	.	.
chr1	120120898	120121397	chr1	120033031	120033530	3110009E18Rik|chr1:120033031-120033530	0.181411589653983	.	.
chr1	120120898	120121397	chr1	120033031	120033530	Dbi|chr1:120033031-120033530	0.181411589653983	.	.
chr1	120120898	120121397	chr1	120093463	120093962	3110009E18Rik|chr1:120093463-120093962	0.315062775055009	.	.
chr1	120120898	120121397	chr1	120093463	120093962	Dbi|chr1:120093463-120093962	0.315062775055009	.	.
chr1	120120898	120121397	chr1	120115666	120116165	3110009E18Rik|chr1:120115666-120116165	0.241425098675861	.	.
chr1	120120898	120121397	chr1	120115666	120116165	Dbi|chr1:120115666-120116165	0.241425098675861	.	.
chr1	120120898	120121397	chr1	120342313	120342812	3110009E18Rik|chr1:120342313-120342812	0.141471601205817	.	.
chr1	120120898	120121397	chr1	120342313	120342812	Dbi|chr1:120342313-120342812	0.141471601205817	.	.
chr1	120602016	120602515	chr1	120342313	120342812	En1|chr1:120342313-120342812	0.205956461750317	.	.
chr1	120602016	120602515	chr1	120549233	120549732	En1|chr1:120549233-120549732	0.16994742382245	.	.
chr1	120602767	120603266	chr1	120586412	120586911	En1|chr1:120586412-120586911	0.171421536861761	.	.
chr1	121087134	121087633	chr1	120851710	120852209	Celrr|chr1:120851710-120852209	0.115379759707008	.	.
chr1	121087134	121087633	chr1	121394887	121395386	Celrr|chr1:121394887-121395386	0.151263481309051	.	.
chr1	121087134	121087633	chr1	121440527	121441026	Celrr|chr1:121440527-121441026	0.337100864679238	.	.
chr1	121087134	121087633	chr1	121441031	121441530	Celrr|chr1:121441031-121441530	0.279674956151116	.	.
chr1	121430778	121431277	chr1	121280517	121281016	Ccdc93|chr1:121280517-121281016	0.254844050554391	.	.
chr1	121430778	121431277	chr1	121327621	121328120	Ccdc93|chr1:121327621-121328120	0.140357009453028	.	.
chr1	121430778	121431277	chr1	121709241	121709740	Ccdc93|chr1:121709241-121709740	0.182780261121332	.	.
chr1	125435289	125435788	chr1	125505591	125506090	Actr3|chr1:125505591-125506090	0.298992890795991	.	.
chr1	125560306	125560805	chr1	125370731	125371230	Slc35f5|chr1:125370731-125371230	0.117952411970872	.	.
chr1	125560306	125560805	chr1	125505591	125506090	Slc35f5|chr1:125505591-125506090	0.432798495118659	.	.
chr1	125911894	125912393	chr1	125898382	125898881	Lypd1|chr1:125898382-125898881	0.119381731653647	.	.
chr1	125911894	125912393	chr1	125911387	125911886	Lypd1|chr1:125911387-125911886	0.156694579299569	.	.
chr1	125911894	125912393	chr1	126024406	126024905	Lypd1|chr1:126024406-126024905	0.273841217175612	.	.
chr1	125911894	125912393	chr1	126109833	126110332	Lypd1|chr1:126109833-126110332	0.16040167481047	.	.
chr1	126830233	126830732	chr1	126683988	126684487	Nckap5|chr1:126683988-126684487	0.15265624861104	.	.
chr1	126830233	126830732	chr1	126738288	126738787	Nckap5|chr1:126738288-126738787	0.198694746288666	.	.
chr1	126830233	126830732	chr1	126917887	126918386	Nckap5|chr1:126917887-126918386	0.11023198725528	.	.
chr1	126830835	126831334	chr1	126676735	126677234	Nckap5|chr1:126676735-126677234	0.110653104584588	.	.
chr1	126830835	126831334	chr1	126726378	126726877	Nckap5|chr1:126726378-126726877	0.194571601696018	.	.
chr1	126830835	126831334	chr1	126925446	126925945	Nckap5|chr1:126925446-126925945	0.104803055242238	.	.
chr1	127854791	127855290	chr1	127732862	127733361	Map3k19|chr1:127732862-127733361	0.181405016226631	.	.
chr1	128243885	128244384	chr1	128013373	128013872	Ubxn4|chr1:128013373-128013872	0.177997812344848	.	.
chr1	128243885	128244384	chr1	128400428	128400927	Ubxn4|chr1:128400428-128400927	0.256014865805663	.	.
chr1	128243885	128244384	chr1	128471858	128472357	Ubxn4|chr1:128471858-128472357	0.12264309534405	.	.
chr1	128243885	128244384	chr1	128472408	128472907	Ubxn4|chr1:128472408-128472907	0.25780845410944	.	.
chr1	128244624	128245123	chr1	127904918	127905417	Ubxn4|chr1:127904918-127905417	0.101157946911181	.	.
chr1	128244624	128245123	chr1	128303860	128304359	Ubxn4|chr1:128303860-128304359	0.140081115967707	.	.
chr1	128244624	128245123	chr1	128400428	128400927	Ubxn4|chr1:128400428-128400927	0.146272748916961	.	.
chr1	128244624	128245123	chr1	128457015	128457514	Ubxn4|chr1:128457015-128457514	0.309232669226074	.	.
chr1	128244624	128245123	chr1	128472408	128472907	Ubxn4|chr1:128472408-128472907	0.208324400592671	.	.
chr1	128359460	128359959	chr1	128578378	128578877	Mcm6|chr1:128578378-128578877	0.159569553600777	.	.
chr1	128359460	128359959	chr1	128585839	128586338	Mcm6|chr1:128585839-128586338	0.136757977454666	.	.
chr1	128359460	128359959	chr1	128593128	128593627	Mcm6|chr1:128593128-128593627	0.160771010424622	.	.
chr1	128416641	128417140	chr1	128400428	128400927	Dars|chr1:128400428-128400927	0.2283919469967	.	.
chr1	128416641	128417140	chr1	128593128	128593627	Dars|chr1:128593128-128593627	0.115819309890186	.	.
chr1	128417141	128417640	chr1	128593128	128593627	Dars|chr1:128593128-128593627	0.136698724290854	.	.
chr1	128592363	128592862	chr1	128404879	128405378	Cxcr4|chr1:128404879-128405378	0.181915354259598	.	.
chr1	128592363	128592862	chr1	128593128	128593627	Cxcr4|chr1:128593128-128593627	0.250970336740111	.	.
chr1	128592363	128592862	chr1	128659882	128660381	Cxcr4|chr1:128659882-128660381	0.185987118919926	.	.
chr1	128592363	128592862	chr1	128833037	128833536	Cxcr4|chr1:128833037-128833536	0.159387027887946	.	.
chr1	130462505	130463004	chr1	130576286	130576785	Cd55|chr1:130576286-130576785	0.209643314623309	.	.
chr1	130462505	130463004	chr1	130576286	130576785	Gm16083|chr1:130576286-130576785	0.209643314623309	.	.
chr1	130717229	130717728	chr1	130372076	130372575	Yod1|chr1:130372076-130372575	0.290004684867765	.	.
chr1	130717229	130717728	chr1	130588640	130589139	Yod1|chr1:130588640-130589139	0.135771768529254	.	.
chr1	131096675	131097174	chr1	131053153	131053652	Mapkapk2|chr1:131053153-131053652	0.201680256437226	.	.
chr1	131097580	131098079	chr1	131053153	131053652	Mapkapk2|chr1:131053153-131053652	0.227090945035701	.	.
chr1	131097580	131098079	chr1	131115838	131116337	Mapkapk2|chr1:131115838-131116337	0.145109284914438	.	.
chr1	131138073	131138572	chr1	131115838	131116337	Dyrk3|chr1:131115838-131116337	0.192025679945622	.	.
chr1	131152939	131153438	chr1	131238864	131239363	Eif2d|chr1:131238864-131239363	0.167363346833073	.	.
chr1	131244461	131244960	chr1	131115838	131116337	Rassf5|chr1:131115838-131116337	0.202221104451259	.	.
chr1	131244461	131244960	chr1	131238864	131239363	Rassf5|chr1:131238864-131239363	0.230740820206337	.	.
chr1	131244461	131244960	chr1	131238864	131239363	Rassf5|chr1:131238864-131239363	0.230740820206338	.	.
chr1	131245008	131245507	chr1	131053153	131053652	Rassf5|chr1:131053153-131053652	0.144214310898811	.	.
chr1	131245008	131245507	chr1	131115838	131116337	Rassf5|chr1:131115838-131116337	0.244489676439768	.	.
chr1	131245834	131246333	chr1	131115838	131116337	Rassf5|chr1:131115838-131116337	0.127420875445787	.	.
chr1	131245834	131246333	chr1	131246334	131246833	Rassf5|chr1:131246334-131246833	0.253798651781617	.	.
chr1	131527318	131527817	chr1	131839523	131840022	Fam72a|chr1:131839523-131840022	0.246258818802645	.	.
chr1	131527318	131527817	chr1	131839523	131840022	Srgap2|chr1:131839523-131840022	0.246258818802645	.	.
chr1	131797424	131797923	chr1	131855493	131855992	Pm20d1|chr1:131855493-131855992	0.205407464564966	.	.
chr1	131797424	131797923	chr1	131981607	131982106	Pm20d1|chr1:131981607-131982106	0.134090166727426	.	.
chr1	131827667	131828166	chr1	131765519	131766018	Slc41a1|chr1:131765519-131766018	0.157524080358188	.	.
chr1	131827667	131828166	chr1	131839523	131840022	Slc41a1|chr1:131839523-131840022	0.226072536315923	.	.
chr1	131827667	131828166	chr1	132157329	132157828	Slc41a1|chr1:132157329-132157828	0.248593944278368	.	.
chr1	131827667	131828166	chr1	132200622	132201121	Slc41a1|chr1:132200622-132201121	0.261074059713501	.	.
chr1	131828202	131828701	chr1	131555074	131555573	Slc41a1|chr1:131555074-131555573	0.128351287520498	.	.
chr1	131828202	131828701	chr1	131770518	131771017	Slc41a1|chr1:131770518-131771017	0.109397904255844	.	.
chr1	131828202	131828701	chr1	131846134	131846633	Slc41a1|chr1:131846134-131846633	0.436734183062167	.	.
chr1	131828202	131828701	chr1	131854882	131855381	Slc41a1|chr1:131854882-131855381	0.156676599392891	.	.
chr1	131828202	131828701	chr1	132121195	132121694	Slc41a1|chr1:132121195-132121694	0.107535162188771	.	.
chr1	131828202	131828701	chr1	132155698	132156197	Slc41a1|chr1:132155698-132156197	0.149810244356317	.	.
chr1	131828202	131828701	chr1	132157329	132157828	Slc41a1|chr1:132157329-132157828	0.257386839417938	.	.
chr1	131866958	131867457	chr1	132121195	132121694	Rab29|chr1:132121195-132121694	0.216793121079957	.	.
chr1	131866958	131867457	chr1	132155698	132156197	Rab29|chr1:132155698-132156197	0.185312356759889	.	.
chr1	131910666	131911165	chr1	131555074	131555573	Nucks1|chr1:131555074-131555573	0.288294693623555	.	.
chr1	131910666	131911165	chr1	131712339	131712838	Nucks1|chr1:131712339-131712838	0.21590278717041	.	.
chr1	131910666	131911165	chr1	131846134	131846633	Nucks1|chr1:131846134-131846633	0.101758771036063	.	.
chr1	132007294	132007793	chr1	131770518	131771017	Elk4|chr1:131770518-131771017	0.148184745588247	.	.
chr1	132007294	132007793	chr1	131854882	131855381	Elk4|chr1:131854882-131855381	0.106128997129659	.	.
chr1	132007294	132007793	chr1	132288083	132288582	Elk4|chr1:132288083-132288582	0.159617020303613	.	.
chr1	132007294	132007793	chr1	132356943	132357442	Elk4|chr1:132356943-132357442	0.30525161538626	.	.
chr1	132007800	132008299	chr1	132356943	132357442	Elk4|chr1:132356943-132357442	0.206128016292163	.	.
chr1	132067653	132068152	chr1	131765519	131766018	Mfsd4a|chr1:131765519-131766018	0.104982176516264	.	.
chr1	132067653	132068152	chr1	131839523	131840022	Mfsd4a|chr1:131839523-131840022	0.163427265597324	.	.
chr1	132067653	132068152	chr1	132190118	132190617	Mfsd4a|chr1:132190118-132190617	0.211685497853135	.	.
chr1	132067653	132068152	chr1	132389958	132390457	Mfsd4a|chr1:132389958-132390457	0.277657425279588	.	.
chr1	132067653	132068152	chr1	132436492	132436991	Mfsd4a|chr1:132436492-132436991	0.210833687053252	.	.
chr1	132298673	132299172	chr1	132121195	132121694	Klhdc8a|chr1:132121195-132121694	0.20855684498248	.	.
chr1	132298673	132299172	chr1	132200622	132201121	Klhdc8a|chr1:132200622-132201121	0.107018969786914	.	.
chr1	132298673	132299172	chr1	132355762	132356261	Klhdc8a|chr1:132355762-132356261	0.174028596809724	.	.
chr1	132298673	132299172	chr1	132367533	132368032	Klhdc8a|chr1:132367533-132368032	0.149434558689036	.	.
chr1	132298673	132299172	chr1	132385652	132386151	Klhdc8a|chr1:132385652-132386151	0.311361946125022	.	.
chr1	132298673	132299172	chr1	132387876	132388375	Klhdc8a|chr1:132387876-132388375	0.205866529519577	.	.
chr1	132298673	132299172	chr1	132436492	132436991	Klhdc8a|chr1:132436492-132436991	0.208737898848157	.	.
chr1	132315820	132316319	chr1	132355762	132356261	Nuak2|chr1:132355762-132356261	0.15719065489967	.	.
chr1	132315820	132316319	chr1	132367533	132368032	Nuak2|chr1:132367533-132368032	0.106728262912246	.	.
chr1	132315820	132316319	chr1	132387876	132388375	Nuak2|chr1:132387876-132388375	0.196514636480053	.	.
chr1	132391552	132392051	chr1	132046327	132046826	Tmcc2|chr1:132046327-132046826	0.187347237336701	.	.
chr1	132391552	132392051	chr1	132155698	132156197	Tmcc2|chr1:132155698-132156197	0.119680899716183	.	.
chr1	132391552	132392051	chr1	132333615	132334114	Tmcc2|chr1:132333615-132334114	0.110122390498556	.	.
chr1	132391552	132392051	chr1	132356943	132357442	Tmcc2|chr1:132356943-132357442	0.132554390370374	.	.
chr1	132417199	132417698	chr1	132157329	132157828	Dstyk|chr1:132157329-132157828	0.119321228187205	.	.
chr1	132417199	132417698	chr1	132436492	132436991	Dstyk|chr1:132436492-132436991	0.288388453931604	.	.
chr1	132417706	132418205	chr1	132190118	132190617	Dstyk|chr1:132190118-132190617	0.119273752570769	.	.
chr1	132417706	132418205	chr1	132355762	132356261	Dstyk|chr1:132355762-132356261	0.205303835672411	.	.
chr1	132417706	132418205	chr1	132375354	132375853	Dstyk|chr1:132375354-132375853	0.178149168983112	.	.
chr1	132417706	132418205	chr1	132386245	132386744	Dstyk|chr1:132386245-132386744	0.199134097797925	.	.
chr1	132417706	132418205	chr1	132432883	132433382	Dstyk|chr1:132432883-132433382	0.158883942246155	.	.
chr1	132476591	132477090	chr1	132155698	132156197	6030442K20Rik|chr1:132155698-132156197	0.35873518496097	.	.
chr1	132476591	132477090	chr1	132155698	132156197	Rbbp5|chr1:132155698-132156197	0.35873518496097	.	.
chr1	132476591	132477090	chr1	132157329	132157828	6030442K20Rik|chr1:132157329-132157828	0.134470813748876	.	.
chr1	132476591	132477090	chr1	132157329	132157828	Rbbp5|chr1:132157329-132157828	0.134470813748876	.	.
chr1	132476591	132477090	chr1	132190118	132190617	6030442K20Rik|chr1:132190118-132190617	0.180639475126855	.	.
chr1	132476591	132477090	chr1	132190118	132190617	Rbbp5|chr1:132190118-132190617	0.180639475126855	.	.
chr1	132476591	132477090	chr1	132375354	132375853	6030442K20Rik|chr1:132375354-132375853	0.131977863481185	.	.
chr1	132476591	132477090	chr1	132375354	132375853	Rbbp5|chr1:132375354-132375853	0.131977863481185	.	.
chr1	132477175	132477674	chr1	132155698	132156197	6030442K20Rik|chr1:132155698-132156197	0.14204934544596	.	.
chr1	132477175	132477674	chr1	132155698	132156197	Rbbp5|chr1:132155698-132156197	0.14204934544596	.	.
chr1	132477175	132477674	chr1	132157329	132157828	6030442K20Rik|chr1:132157329-132157828	0.11347817070726	.	.
chr1	132477175	132477674	chr1	132157329	132157828	Rbbp5|chr1:132157329-132157828	0.11347817070726	.	.
chr1	132477175	132477674	chr1	132356943	132357442	6030442K20Rik|chr1:132356943-132357442	0.121735426827266	.	.
chr1	132477175	132477674	chr1	132356943	132357442	Rbbp5|chr1:132356943-132357442	0.121735426827266	.	.
chr1	132477175	132477674	chr1	132432883	132433382	6030442K20Rik|chr1:132432883-132433382	0.103879431131504	.	.
chr1	132477175	132477674	chr1	132432883	132433382	Rbbp5|chr1:132432883-132433382	0.103879431131504	.	.
chr1	132477175	132477674	chr1	132436492	132436991	6030442K20Rik|chr1:132436492-132436991	0.109671438177842	.	.
chr1	132477175	132477674	chr1	132436492	132436991	Rbbp5|chr1:132436492-132436991	0.109671438177842	.	.
chr1	133363199	133363698	chr1	133306722	133307221	Etnk2|chr1:133306722-133307221	0.140865332377169	.	.
chr1	133363199	133363698	chr1	133307306	133307805	Etnk2|chr1:133307306-133307805	0.219399740235537	.	.
chr1	133363199	133363698	chr1	133397607	133398106	Etnk2|chr1:133397607-133398106	0.102293010001106	.	.
chr1	133363199	133363698	chr1	133596626	133597125	Etnk2|chr1:133596626-133597125	0.109964493537817	.	.
chr1	133423241	133423740	chr1	133251782	133252281	Sox13|chr1:133251782-133252281	0.172714776886393	.	.
chr1	133423241	133423740	chr1	133278610	133279109	Sox13|chr1:133278610-133279109	0.270544243630494	.	.
chr1	133424176	133424675	chr1	133302524	133303023	Sox13|chr1:133302524-133303023	0.184164108035547	.	.
chr1	133424176	133424675	chr1	133385453	133385952	Sox13|chr1:133385453-133385952	0.152208979736991	.	.
chr1	133424176	133424675	chr1	133397607	133398106	Sox13|chr1:133397607-133398106	0.183405367459428	.	.
chr1	133424176	133424675	chr1	133744472	133744971	Sox13|chr1:133744472-133744971	0.176067107681933	.	.
chr1	133609585	133610084	chr1	133251229	133251728	Snrpe|chr1:133251229-133251728	0.190392039771289	.	.
chr1	133609585	133610084	chr1	133291782	133292281	Snrpe|chr1:133291782-133292281	0.105438425659214	.	.
chr1	133609585	133610084	chr1	133397607	133398106	Snrpe|chr1:133397607-133398106	0.101620850103659	.	.
chr1	133609585	133610084	chr1	133978642	133979141	Snrpe|chr1:133978642-133979141	0.115418502241246	.	.
chr1	133610089	133610588	chr1	133251229	133251728	Snrpe|chr1:133251229-133251728	0.171383089693167	.	.
chr1	133610089	133610588	chr1	133412932	133413431	Snrpe|chr1:133412932-133413431	0.192640800738895	.	.
chr1	133610089	133610588	chr1	133915875	133916374	Snrpe|chr1:133915875-133916374	0.106423720488747	.	.
chr1	133610089	133610588	chr1	133978642	133979141	Snrpe|chr1:133978642-133979141	0.216398945505142	.	.
chr1	133660660	133661159	chr1	133267838	133268337	Gm38394|chr1:133267838-133268337	0.106442083687161	.	.
chr1	133660660	133661159	chr1	133267838	133268337	Zbed6|chr1:133267838-133268337	0.106442083687161	.	.
chr1	133660660	133661159	chr1	133267838	133268337	Zc3h11a|chr1:133267838-133268337	0.106442083687161	.	.
chr1	133661173	133661672	chr1	133251782	133252281	Gm38394|chr1:133251782-133252281	0.330808969118497	.	.
chr1	133661173	133661672	chr1	133251782	133252281	Zbed6|chr1:133251782-133252281	0.330808969118497	.	.
chr1	133661173	133661672	chr1	133251782	133252281	Zc3h11a|chr1:133251782-133252281	0.330808969118497	.	.
chr1	133661173	133661672	chr1	133267838	133268337	Gm38394|chr1:133267838-133268337	0.173205779430624	.	.
chr1	133661173	133661672	chr1	133267838	133268337	Zbed6|chr1:133267838-133268337	0.173205779430624	.	.
chr1	133661173	133661672	chr1	133267838	133268337	Zc3h11a|chr1:133267838-133268337	0.173205779430624	.	.
chr1	133661173	133661672	chr1	133291782	133292281	Gm38394|chr1:133291782-133292281	0.110392487879221	.	.
chr1	133661173	133661672	chr1	133291782	133292281	Zbed6|chr1:133291782-133292281	0.110392487879221	.	.
chr1	133661173	133661672	chr1	133291782	133292281	Zc3h11a|chr1:133291782-133292281	0.110392487879221	.	.
chr1	133661173	133661672	chr1	133980053	133980552	Gm38394|chr1:133980053-133980552	0.124195277459087	.	.
chr1	133661173	133661672	chr1	133980053	133980552	Zbed6|chr1:133980053-133980552	0.124195277459087	.	.
chr1	133661173	133661672	chr1	133980053	133980552	Zc3h11a|chr1:133980053-133980552	0.124195277459087	.	.
chr1	133800824	133801323	chr1	133596626	133597125	Atp2b4|chr1:133596626-133597125	0.170319463841262	.	.
chr1	133800824	133801323	chr1	133736167	133736666	Atp2b4|chr1:133736167-133736666	0.14326071445173	.	.
chr1	133800824	133801323	chr1	133896218	133896717	Atp2b4|chr1:133896218-133896717	0.108267437516511	.	.
chr1	133800824	133801323	chr1	133977217	133977716	Atp2b4|chr1:133977217-133977716	0.187544800263167	.	.
chr1	133800824	133801323	chr1	133978642	133979141	Atp2b4|chr1:133978642-133979141	0.154914348416768	.	.
chr1	133908258	133908757	chr1	133736167	133736666	Optc|chr1:133736167-133736666	0.132868328518142	.	.
chr1	133908258	133908757	chr1	133915875	133916374	Optc|chr1:133915875-133916374	0.142803278816395	.	.
chr1	133921319	133921818	chr1	133596626	133597125	Prelp|chr1:133596626-133597125	0.119951271098302	.	.
chr1	133921319	133921818	chr1	133977217	133977716	Prelp|chr1:133977217-133977716	0.150747855443382	.	.
chr1	133961731	133962230	chr1	133736167	133736666	Gm1627|chr1:133736167-133736666	0.104705638460051	.	.
chr1	133961731	133962230	chr1	133744472	133744971	Gm1627|chr1:133744472-133744971	0.199462085942561	.	.
chr1	133961731	133962230	chr1	133896218	133896717	Gm1627|chr1:133896218-133896717	0.193556810906285	.	.
chr1	133961731	133962230	chr1	133978642	133979141	Gm1627|chr1:133978642-133979141	0.197915511541792	.	.
chr1	134078899	134079398	chr1	134099100	134099599	Btg2|chr1:134099100-134099599	0.236766272403379	.	.
chr1	134078899	134079398	chr1	134302439	134302938	Btg2|chr1:134302439-134302938	0.212983299423618	.	.
chr1	134181866	134182365	chr1	134038168	134038667	Chil1|chr1:134038168-134038667	0.21246217626886	.	.
chr1	134181866	134182365	chr1	134053176	134053675	Chil1|chr1:134053176-134053675	0.105619928012621	.	.
chr1	134181866	134182365	chr1	134219417	134219916	Chil1|chr1:134219417-134219916	0.291923591152281	.	.
chr1	134181866	134182365	chr1	134344509	134345008	Chil1|chr1:134344509-134345008	0.267395068512115	.	.
chr1	134234747	134235246	chr1	134038168	134038667	Adora1|chr1:134038168-134038667	0.184155546189939	.	.
chr1	134234747	134235246	chr1	134048675	134049174	Adora1|chr1:134048675-134049174	0.21509799930042	.	.
chr1	134234747	134235246	chr1	134053176	134053675	Adora1|chr1:134053176-134053675	0.144634801174064	.	.
chr1	134234747	134235246	chr1	134063077	134063576	Adora1|chr1:134063077-134063576	0.233636274868346	.	.
chr1	134234747	134235246	chr1	134063673	134064172	Adora1|chr1:134063673-134064172	0.130449891692541	.	.
chr1	134234747	134235246	chr1	134092834	134093333	Adora1|chr1:134092834-134093333	0.158331883951929	.	.
chr1	134234747	134235246	chr1	134151628	134152127	Adora1|chr1:134151628-134152127	0.186424865733455	.	.
chr1	134234747	134235246	chr1	134234151	134234650	Adora1|chr1:134234151-134234650	0.127704412367441	.	.
chr1	134234747	134235246	chr1	134244113	134244612	Adora1|chr1:134244113-134244612	0.132242657451956	.	.
chr1	134234747	134235246	chr1	134265753	134266252	Adora1|chr1:134265753-134266252	0.275859733824408	.	.
chr1	134361764	134362263	chr1	134045877	134046376	Tmem183a|chr1:134045877-134046376	0.20240049622895	.	.
chr1	134361764	134362263	chr1	134063077	134063576	Tmem183a|chr1:134063077-134063576	0.129090869240728	.	.
chr1	134361764	134362263	chr1	134244113	134244612	Tmem183a|chr1:134244113-134244612	0.225346180657098	.	.
chr1	134361764	134362263	chr1	134322524	134323023	Tmem183a|chr1:134322524-134323023	0.172987122381509	.	.
chr1	134361764	134362263	chr1	134651240	134651739	Tmem183a|chr1:134651240-134651739	0.188731316695196	.	.
chr1	134361764	134362263	chr1	134652027	134652526	Tmem183a|chr1:134652027-134652526	0.193132758800428	.	.
chr1	134415089	134415588	chr1	134045877	134046376	Adipor1|chr1:134045877-134046376	0.10711266949187	.	.
chr1	134415089	134415588	chr1	134099100	134099599	Adipor1|chr1:134099100-134099599	0.349687579169485	.	.
chr1	134415089	134415588	chr1	134213408	134213907	Adipor1|chr1:134213408-134213907	0.269681622200188	.	.
chr1	134415089	134415588	chr1	134213920	134214419	Adipor1|chr1:134213920-134214419	0.192735431297706	.	.
chr1	134455268	134455767	chr1	134053176	134053675	Klhl12|chr1:134053176-134053675	0.168102477220758	.	.
chr1	134455268	134455767	chr1	134244113	134244612	Klhl12|chr1:134244113-134244612	0.313997184539239	.	.
chr1	134494334	134494833	chr1	134045877	134046376	Rabif|chr1:134045877-134046376	0.192953117419453	.	.
chr1	134494334	134494833	chr1	134205270	134205769	Rabif|chr1:134205270-134205769	0.106286799944354	.	.
chr1	134494334	134494833	chr1	134322524	134323023	Rabif|chr1:134322524-134323023	0.186428374912432	.	.
chr1	134559917	134560416	chr1	134322524	134323023	Kdm5b|chr1:134322524-134323023	0.146499811805168	.	.
chr1	134559917	134560416	chr1	134998098	134998597	Kdm5b|chr1:134998098-134998597	0.255503944875193	.	.
chr1	134955755	134956254	chr1	134902148	134902647	Ppp1r12b|chr1:134902148-134902647	0.325823518472569	.	.
chr1	134955755	134956254	chr1	134987558	134988057	Ppp1r12b|chr1:134987558-134988057	0.14391087862054	.	.
chr1	134955755	134956254	chr1	134995423	134995922	Ppp1r12b|chr1:134995423-134995922	0.228169957599005	.	.
chr1	134955755	134956254	chr1	135098396	135098895	Ppp1r12b|chr1:135098396-135098895	0.160100621605293	.	.
chr1	134955755	134956254	chr1	135158710	135159209	Ppp1r12b|chr1:135158710-135159209	0.111811669836626	.	.
chr1	134955755	134956254	chr1	135169768	135170267	Ppp1r12b|chr1:135169768-135170267	0.184186088835907	.	.
chr1	134962267	134962766	chr1	134556771	134557270	Ube2t|chr1:134556771-134557270	0.205634641580071	.	.
chr1	134962267	134962766	chr1	134652027	134652526	Ube2t|chr1:134652027-134652526	0.218261132021843	.	.
chr1	134962267	134962766	chr1	134995423	134995922	Ube2t|chr1:134995423-134995922	0.110534701999856	.	.
chr1	135105171	135105670	chr1	134902148	134902647	Lgr6|chr1:134902148-134902647	0.138507618888665	.	.
chr1	135105171	135105670	chr1	134995423	134995922	Lgr6|chr1:134995423-134995922	0.365953750079923	.	.
chr1	135105171	135105670	chr1	135012381	135012880	Lgr6|chr1:135012381-135012880	0.172081424050411	.	.
chr1	135105171	135105670	chr1	135019144	135019643	Lgr6|chr1:135019144-135019643	0.135164984275266	.	.
chr1	135105171	135105670	chr1	135019694	135020193	Lgr6|chr1:135019694-135020193	0.159286894278016	.	.
chr1	135105171	135105670	chr1	135112674	135113173	Lgr6|chr1:135112674-135113173	0.107705136783496	.	.
chr1	135105171	135105670	chr1	135158710	135159209	Lgr6|chr1:135158710-135159209	0.18997707749705	.	.
chr1	135105171	135105670	chr1	135160352	135160851	Lgr6|chr1:135160352-135160851	0.117569346537	.	.
chr1	135105171	135105670	chr1	135162633	135163132	Lgr6|chr1:135162633-135163132	0.121569098255247	.	.
chr1	135105171	135105670	chr1	135169768	135170267	Lgr6|chr1:135169768-135170267	0.158417721926035	.	.
chr1	135105913	135106412	chr1	134987558	134988057	Lgr6|chr1:134987558-134988057	0.204014893137924	.	.
chr1	135105913	135106412	chr1	134998098	134998597	Lgr6|chr1:134998098-134998597	0.191156448919265	.	.
chr1	135105913	135106412	chr1	135011754	135012253	Lgr6|chr1:135011754-135012253	0.188799275760251	.	.
chr1	135105913	135106412	chr1	135012381	135012880	Lgr6|chr1:135012381-135012880	0.283518740708251	.	.
chr1	135105913	135106412	chr1	135154328	135154827	Lgr6|chr1:135154328-135154827	0.140006460214646	.	.
chr1	135105913	135106412	chr1	135170271	135170770	Lgr6|chr1:135170271-135170770	0.1021691651222	.	.
chr1	135105913	135106412	chr1	135435763	135436262	Lgr6|chr1:135435763-135436262	0.141628780294023	.	.
chr1	135105913	135106412	chr1	135461130	135461629	Lgr6|chr1:135461130-135461629	0.128214267129897	.	.
chr1	135132377	135132876	chr1	134987558	134988057	Ptpn7|chr1:134987558-134988057	0.114245025526421	.	.
chr1	135132377	135132876	chr1	135020246	135020745	Ptpn7|chr1:135020246-135020745	0.14502224031941	.	.
chr1	135132377	135132876	chr1	135154328	135154827	Ptpn7|chr1:135154328-135154827	0.140847691663612	.	.
chr1	135132377	135132876	chr1	135186362	135186861	Ptpn7|chr1:135186362-135186861	0.14966967423285	.	.
chr1	135132377	135132876	chr1	135368172	135368671	Ptpn7|chr1:135368172-135368671	0.142313404914018	.	.
chr1	135132377	135132876	chr1	135481551	135482050	Ptpn7|chr1:135481551-135482050	0.144069158500055	.	.
chr1	135146503	135147002	chr1	135158710	135159209	Arl8a|chr1:135158710-135159209	0.127344880891895	.	.
chr1	135146503	135147002	chr1	135162633	135163132	Arl8a|chr1:135162633-135163132	0.138273502099728	.	.
chr1	135146503	135147002	chr1	135169768	135170267	Arl8a|chr1:135169768-135170267	0.170288131111494	.	.
chr1	135146503	135147002	chr1	135461130	135461629	Arl8a|chr1:135461130-135461629	0.158125846726551	.	.
chr1	135147293	135147792	chr1	134987558	134988057	Arl8a|chr1:134987558-134988057	0.102673841187664	.	.
chr1	135147293	135147792	chr1	135158710	135159209	Arl8a|chr1:135158710-135159209	0.218457178511649	.	.
chr1	135147293	135147792	chr1	135162633	135163132	Arl8a|chr1:135162633-135163132	0.114979446962676	.	.
chr1	135147293	135147792	chr1	135169768	135170267	Arl8a|chr1:135169768-135170267	0.115867844326536	.	.
chr1	135147293	135147792	chr1	135186362	135186861	Arl8a|chr1:135186362-135186861	0.108364982257361	.	.
chr1	135147293	135147792	chr1	135461130	135461629	Arl8a|chr1:135461130-135461629	0.208044979920064	.	.
chr1	135167381	135167880	chr1	134987558	134988057	Gpr37l1|chr1:134987558-134988057	0.318275478471624	.	.
chr1	135167381	135167880	chr1	135011754	135012253	Gpr37l1|chr1:135011754-135012253	0.10848480304248	.	.
chr1	135167381	135167880	chr1	135012381	135012880	Gpr37l1|chr1:135012381-135012880	0.175194389666868	.	.
chr1	135167381	135167880	chr1	135019694	135020193	Gpr37l1|chr1:135019694-135020193	0.271361609355152	.	.
chr1	135167381	135167880	chr1	135162633	135163132	Gpr37l1|chr1:135162633-135163132	0.248597167325504	.	.
chr1	135258970	135259469	chr1	135012381	135012880	Elf3|chr1:135012381-135012880	0.126539872317958	.	.
chr1	135258970	135259469	chr1	135019694	135020193	Elf3|chr1:135019694-135020193	0.117577323041369	.	.
chr1	135258970	135259469	chr1	135020246	135020745	Elf3|chr1:135020246-135020745	0.231942867303259	.	.
chr1	135258970	135259469	chr1	135112674	135113173	Elf3|chr1:135112674-135113173	0.100534836787809	.	.
chr1	135258970	135259469	chr1	135159614	135160113	Elf3|chr1:135159614-135160113	0.152439075273223	.	.
chr1	135258970	135259469	chr1	135435763	135436262	Elf3|chr1:135435763-135436262	0.200405096780743	.	.
chr1	135258970	135259469	chr1	135481551	135482050	Elf3|chr1:135481551-135482050	0.117862765636549	.	.
chr1	135283732	135284231	chr1	135012381	135012880	Rnpep|chr1:135012381-135012880	0.143379998395865	.	.
chr1	135283732	135284231	chr1	135019144	135019643	Rnpep|chr1:135019144-135019643	0.104139680425129	.	.
chr1	135283732	135284231	chr1	135019694	135020193	Rnpep|chr1:135019694-135020193	0.222864690993083	.	.
chr1	135283732	135284231	chr1	135160352	135160851	Rnpep|chr1:135160352-135160851	0.208575548476488	.	.
chr1	135283732	135284231	chr1	135228041	135228540	Rnpep|chr1:135228041-135228540	0.298735567178273	.	.
chr1	135283732	135284231	chr1	135435763	135436262	Rnpep|chr1:135435763-135436262	0.251022102478827	.	.
chr1	135284244	135284743	chr1	135158710	135159209	Rnpep|chr1:135158710-135159209	0.303351878529832	.	.
chr1	135284244	135284743	chr1	135159614	135160113	Rnpep|chr1:135159614-135160113	0.200214992816364	.	.
chr1	135284244	135284743	chr1	135162633	135163132	Rnpep|chr1:135162633-135163132	0.213994615458319	.	.
chr1	135313568	135314067	chr1	135019144	135019643	Timm17a|chr1:135019144-135019643	0.10749179967141	.	.
chr1	135313568	135314067	chr1	135159614	135160113	Timm17a|chr1:135159614-135160113	0.162045370074294	.	.
chr1	135313568	135314067	chr1	135162633	135163132	Timm17a|chr1:135162633-135163132	0.164537562445002	.	.
chr1	135374611	135375110	chr1	135012381	135012880	Shisa4|chr1:135012381-135012880	0.123636214967348	.	.
chr1	135374611	135375110	chr1	135019694	135020193	Shisa4|chr1:135019694-135020193	0.100387931190752	.	.
chr1	135374611	135375110	chr1	135098396	135098895	Shisa4|chr1:135098396-135098895	0.142959642658609	.	.
chr1	135374611	135375110	chr1	135158710	135159209	Shisa4|chr1:135158710-135159209	0.143752777860412	.	.
chr1	135374611	135375110	chr1	135169768	135170267	Shisa4|chr1:135169768-135170267	0.166631626305194	.	.
chr1	135374611	135375110	chr1	135369061	135369560	Shisa4|chr1:135369061-135369560	0.108490956736825	.	.
chr1	135374611	135375110	chr1	135461130	135461629	Shisa4|chr1:135461130-135461629	0.206136742866496	.	.
chr1	135375176	135375675	chr1	135098396	135098895	Shisa4|chr1:135098396-135098895	0.201507131354334	.	.
chr1	135413974	135414473	chr1	135011754	135012253	Gm28277|chr1:135011754-135012253	0.174058194906093	.	.
chr1	135413974	135414473	chr1	135012381	135012880	Gm28277|chr1:135012381-135012880	0.128717939588479	.	.
chr1	135413974	135414473	chr1	135154328	135154827	Gm28277|chr1:135154328-135154827	0.260197979782894	.	.
chr1	135413974	135414473	chr1	135158710	135159209	Gm28277|chr1:135158710-135159209	0.157587629320571	.	.
chr1	135413974	135414473	chr1	135186362	135186861	Gm28277|chr1:135186362-135186861	0.239207963785331	.	.
chr1	135413974	135414473	chr1	135369061	135369560	Gm28277|chr1:135369061-135369560	0.277717525056639	.	.
chr1	135430227	135430726	chr1	135158710	135159209	Ipo9|chr1:135158710-135159209	0.257855594129076	.	.
chr1	135430227	135430726	chr1	135162633	135163132	Ipo9|chr1:135162633-135163132	0.171748056000177	.	.
chr1	135766118	135766617	chr1	135752912	135753411	Phlda3|chr1:135752912-135753411	0.10221631917254	.	.
chr1	135766118	135766617	chr1	136142432	136142931	Phlda3|chr1:136142432-136142931	0.107921515718346	.	.
chr1	136007806	136008305	chr1	135865550	135866049	Tmem9|chr1:135865550-135866049	0.16709413951855	.	.
chr1	136007806	136008305	chr1	136140240	136140739	Tmem9|chr1:136140240-136140739	0.107603935774887	.	.
chr1	136051392	136051891	chr1	136017772	136018271	Ascl5|chr1:136017772-136018271	0.128647345428889	.	.
chr1	136051392	136051891	chr1	136116862	136117361	Ascl5|chr1:136116862-136117361	0.109814758730065	.	.
chr1	136051392	136051891	chr1	136140240	136140739	Ascl5|chr1:136140240-136140739	0.108238486279328	.	.
chr1	136131078	136131577	chr1	135852322	135852821	Gm15850|chr1:135852322-135852821	0.144541383252158	.	.
chr1	136131078	136131577	chr1	135852322	135852821	Kif21b|chr1:135852322-135852821	0.144541383252158	.	.
chr1	136131078	136131577	chr1	136140240	136140739	Gm15850|chr1:136140240-136140739	0.129525003920826	.	.
chr1	136131078	136131577	chr1	136140240	136140739	Kif21b|chr1:136140240-136140739	0.129525003920826	.	.
chr1	136131078	136131577	chr1	136362463	136362962	Gm15850|chr1:136362463-136362962	0.137251358172487	.	.
chr1	136131078	136131577	chr1	136362463	136362962	Kif21b|chr1:136362463-136362962	0.137251358172487	.	.
chr1	136131948	136132447	chr1	135781217	135781716	Kif21b|chr1:135781217-135781716	0.130266752636271	.	.
chr1	136131948	136132447	chr1	136170040	136170539	Kif21b|chr1:136170040-136170539	0.269904943589254	.	.
chr1	136131948	136132447	chr1	136381098	136381597	Kif21b|chr1:136381098-136381597	0.316509098123459	.	.
chr1	136212736	136213235	chr1	135852322	135852821	Mroh3|chr1:135852322-135852821	0.107207430005362	.	.
chr1	136212736	136213235	chr1	136170040	136170539	Mroh3|chr1:136170040-136170539	0.21629270965164	.	.
chr1	136345905	136346404	chr1	136045692	136046191	Camsap2|chr1:136045692-136046191	0.126778182708473	.	.
chr1	136345905	136346404	chr1	136140240	136140739	Camsap2|chr1:136140240-136140739	0.235976644539133	.	.
chr1	136345905	136346404	chr1	136555786	136556285	Camsap2|chr1:136555786-136556285	0.141540285981224	.	.
chr1	136345905	136346404	chr1	136709753	136710252	Camsap2|chr1:136709753-136710252	0.413368232889264	.	.
chr1	136415292	136415791	chr1	136017772	136018271	9230116N13Rik|chr1:136017772-136018271	0.113167342590819	.	.
chr1	136415292	136415791	chr1	136017772	136018271	Ddx59|chr1:136017772-136018271	0.113167342590819	.	.
chr1	136415292	136415791	chr1	136170040	136170539	9230116N13Rik|chr1:136170040-136170539	0.116583581630497	.	.
chr1	136415292	136415791	chr1	136170040	136170539	Ddx59|chr1:136170040-136170539	0.116583581630497	.	.
chr1	136415292	136415791	chr1	136452319	136452818	9230116N13Rik|chr1:136452319-136452818	0.139130863090376	.	.
chr1	136415292	136415791	chr1	136452319	136452818	Ddx59|chr1:136452319-136452818	0.139130863090376	.	.
chr1	136415292	136415791	chr1	136550851	136551350	9230116N13Rik|chr1:136550851-136551350	0.10210924984515	.	.
chr1	136415292	136415791	chr1	136550851	136551350	Ddx59|chr1:136550851-136551350	0.10210924984515	.	.
chr1	136466035	136466534	chr1	136140240	136140739	Kif14|chr1:136140240-136140739	0.201914508934492	.	.
chr1	136466035	136466534	chr1	136170040	136170539	Kif14|chr1:136170040-136170539	0.108939413375851	.	.
chr1	136466035	136466534	chr1	136362463	136362962	Kif14|chr1:136362463-136362962	0.205540823833787	.	.
chr1	136466035	136466534	chr1	136381098	136381597	Kif14|chr1:136381098-136381597	0.160691542627065	.	.
chr1	136466035	136466534	chr1	136538287	136538786	Kif14|chr1:136538287-136538786	0.103822033460375	.	.
chr1	136624613	136625112	chr1	136550851	136551350	Platr23|chr1:136550851-136551350	0.20646904367079	.	.
chr1	136624613	136625112	chr1	136550851	136551350	Zfp281|chr1:136550851-136551350	0.20646904367079	.	.
chr1	136624613	136625112	chr1	136596145	136596644	Platr23|chr1:136596145-136596644	0.181757212733098	.	.
chr1	136624613	136625112	chr1	136596145	136596644	Zfp281|chr1:136596145-136596644	0.181757212733098	.	.
chr1	136624613	136625112	chr1	136727698	136728197	Platr23|chr1:136727698-136728197	0.148099310869196	.	.
chr1	136624613	136625112	chr1	136727698	136728197	Zfp281|chr1:136727698-136728197	0.148099310869196	.	.
chr1	136625345	136625844	chr1	136394472	136394971	Platr23|chr1:136394472-136394971	0.342800854545312	.	.
chr1	136625345	136625844	chr1	136394472	136394971	Zfp281|chr1:136394472-136394971	0.342800854545312	.	.
chr1	136625345	136625844	chr1	136555786	136556285	Platr23|chr1:136555786-136556285	0.145902261484484	.	.
chr1	136625345	136625844	chr1	136555786	136556285	Zfp281|chr1:136555786-136556285	0.145902261484484	.	.
chr1	136625345	136625844	chr1	136683802	136684301	Platr23|chr1:136683802-136684301	0.159287067121746	.	.
chr1	136625345	136625844	chr1	136683802	136684301	Zfp281|chr1:136683802-136684301	0.159287067121746	.	.
chr1	136625345	136625844	chr1	136727698	136728197	Platr23|chr1:136727698-136728197	0.108324865818462	.	.
chr1	136625345	136625844	chr1	136727698	136728197	Zfp281|chr1:136727698-136728197	0.108324865818462	.	.
chr1	137898255	137898754	chr1	137640784	137641283	Gm4258|chr1:137640784-137641283	0.227458548972232	.	.
chr1	137898255	137898754	chr1	137927843	137928342	Gm4258|chr1:137927843-137928342	0.255521027557815	.	.
chr1	138618987	138619486	chr1	138617900	138618399	Nek7|chr1:138617900-138618399	0.142780498527155	.	.
chr1	138619514	138620013	chr1	138326108	138326607	Nek7|chr1:138326108-138326607	0.129630171653985	.	.
chr1	138619514	138620013	chr1	138617900	138618399	Nek7|chr1:138617900-138618399	0.120551519446842	.	.
chr1	138963753	138964252	chr1	138571441	138571940	Dennd1b|chr1:138571441-138571940	0.280687799516651	.	.
chr1	138963753	138964252	chr1	138576703	138577202	Dennd1b|chr1:138576703-138577202	0.132764975581086	.	.
chr1	138963753	138964252	chr1	138596014	138596513	Dennd1b|chr1:138596014-138596513	0.111384070816178	.	.
chr1	138963753	138964252	chr1	138835336	138835835	Dennd1b|chr1:138835336-138835835	0.146525441224295	.	.
chr1	143702603	143703102	chr1	143813845	143814344	Cdc73|chr1:143813845-143814344	0.100387896366682	.	.
chr1	143776839	143777338	chr1	143820018	143820517	Gm29170|chr1:143820018-143820517	0.233880475862889	.	.
chr1	143776839	143777338	chr1	143820018	143820517	Ro60|chr1:143820018-143820517	0.233880475862889	.	.
chr1	143776839	143777338	chr1	143820018	143820517	Uchl5|chr1:143820018-143820517	0.233880475862889	.	.
chr1	144004041	144004540	chr1	143820018	143820517	Rgs2|chr1:143820018-143820517	0.140964218884254	.	.
chr1	150393401	150393900	chr1	150536190	150536689	Odr4|chr1:150536190-150536689	0.160235098287752	.	.
chr1	150393401	150393900	chr1	150536190	150536689	Tpr|chr1:150536190-150536689	0.160235098287752	.	.
chr1	150993205	150993704	chr1	151236655	151237154	Hmcn1|chr1:151236655-151237154	0.166708590044788	.	.
chr1	151344167	151344666	chr1	151632019	151632518	Gm10138|chr1:151632019-151632518	0.100825376766433	.	.
chr1	151344167	151344666	chr1	151632019	151632518	Ivns1abp|chr1:151632019-151632518	0.100825376766433	.	.
chr1	151344167	151344666	chr1	151726435	151726934	Gm10138|chr1:151726435-151726934	0.172503281093389	.	.
chr1	151344167	151344666	chr1	151726435	151726934	Ivns1abp|chr1:151726435-151726934	0.172503281093389	.	.
chr1	151345057	151345556	chr1	151632019	151632518	Gm10138|chr1:151632019-151632518	0.237804542484958	.	.
chr1	151345057	151345556	chr1	151632019	151632518	Ivns1abp|chr1:151632019-151632518	0.237804542484958	.	.
chr1	151428258	151428757	chr1	151080340	151080839	Swt1|chr1:151080340-151080839	0.158171368243611	.	.
chr1	151428258	151428757	chr1	151080340	151080839	Trmt1l|chr1:151080340-151080839	0.158171368243611	.	.
chr1	151428258	151428757	chr1	151087826	151088325	Swt1|chr1:151087826-151088325	0.14241998156956	.	.
chr1	151428258	151428757	chr1	151087826	151088325	Trmt1l|chr1:151087826-151088325	0.14241998156956	.	.
chr1	151428258	151428757	chr1	151236655	151237154	Swt1|chr1:151236655-151237154	0.272269572633198	.	.
chr1	151428258	151428757	chr1	151236655	151237154	Trmt1l|chr1:151236655-151237154	0.272269572633198	.	.
chr1	151428762	151429261	chr1	151036280	151036779	Swt1|chr1:151036280-151036779	0.157045560337715	.	.
chr1	151428762	151429261	chr1	151036280	151036779	Trmt1l|chr1:151036280-151036779	0.157045560337715	.	.
chr1	151428762	151429261	chr1	151066302	151066801	Swt1|chr1:151066302-151066801	0.19968525278308	.	.
chr1	151428762	151429261	chr1	151066302	151066801	Trmt1l|chr1:151066302-151066801	0.19968525278308	.	.
chr1	151428762	151429261	chr1	151236655	151237154	Swt1|chr1:151236655-151237154	0.100411873146759	.	.
chr1	151428762	151429261	chr1	151236655	151237154	Trmt1l|chr1:151236655-151237154	0.100411873146759	.	.
chr1	151500739	151501238	chr1	151726435	151726934	Rnf2|chr1:151726435-151726934	0.116139655797706	.	.
chr1	151500739	151501238	chr1	151881217	151881716	Rnf2|chr1:151881217-151881716	0.10324539914916	.	.
chr1	151754914	151755413	chr1	151657867	151658366	2810414N06Rik|chr1:151657867-151658366	0.174029266471231	.	.
chr1	151754914	151755413	chr1	151657867	151658366	Edem3|chr1:151657867-151658366	0.174029266471231	.	.
chr1	151754914	151755413	chr1	151953531	151954030	2810414N06Rik|chr1:151953531-151954030	0.148072954685699	.	.
chr1	151754914	151755413	chr1	151953531	151954030	Edem3|chr1:151953531-151954030	0.148072954685699	.	.
chr1	152090109	152090608	chr1	152030523	152031022	1700025G04Rik|chr1:152030523-152031022	0.149678239426693	.	.
chr1	152090109	152090608	chr1	152410622	152411121	1700025G04Rik|chr1:152410622-152411121	0.125666619806555	.	.
chr1	152090109	152090608	chr1	152462297	152462796	1700025G04Rik|chr1:152462297-152462796	0.194758142783351	.	.
chr1	152386383	152386882	chr1	152410622	152411121	Tsen15|chr1:152410622-152411121	0.155706104891918	.	.
chr1	152386383	152386882	chr1	152461796	152462295	Tsen15|chr1:152461796-152462295	0.142744241007638	.	.
chr1	152386383	152386882	chr1	152497409	152497908	Tsen15|chr1:152497409-152497908	0.111067854001836	.	.
chr1	152386383	152386882	chr1	152556098	152556597	Tsen15|chr1:152556098-152556597	0.241583447077681	.	.
chr1	152399881	152400380	chr1	152002128	152002627	Colgalt2|chr1:152002128-152002627	0.291271136341521	.	.
chr1	152399881	152400380	chr1	152008407	152008906	Colgalt2|chr1:152008407-152008906	0.118202687202888	.	.
chr1	152399881	152400380	chr1	152369161	152369660	Colgalt2|chr1:152369161-152369660	0.168408852009507	.	.
chr1	152399881	152400380	chr1	152439852	152440351	Colgalt2|chr1:152439852-152440351	0.151260178314615	.	.
chr1	152399881	152400380	chr1	152556622	152557121	Colgalt2|chr1:152556622-152557121	0.214417967885843	.	.
chr1	152399881	152400380	chr1	152624446	152624945	Colgalt2|chr1:152624446-152624945	0.170429704840839	.	.
chr1	152399881	152400380	chr1	152640067	152640566	Colgalt2|chr1:152640067-152640566	0.118119615068586	.	.
chr1	152399881	152400380	chr1	152682259	152682758	Colgalt2|chr1:152682259-152682758	0.182215449053885	.	.
chr1	152400416	152400915	chr1	152002128	152002627	Colgalt2|chr1:152002128-152002627	0.103171622191575	.	.
chr1	152400416	152400915	chr1	152290216	152290715	Colgalt2|chr1:152290216-152290715	0.130671894501496	.	.
chr1	152400416	152400915	chr1	152556622	152557121	Colgalt2|chr1:152556622-152557121	0.150058803442911	.	.
chr1	152400416	152400915	chr1	152609500	152609999	Colgalt2|chr1:152609500-152609999	0.146206371002131	.	.
chr1	152400416	152400915	chr1	152624446	152624945	Colgalt2|chr1:152624446-152624945	0.132323749010885	.	.
chr1	152400416	152400915	chr1	152746383	152746882	Colgalt2|chr1:152746383-152746882	0.106061726260618	.	.
chr1	152766246	152766745	chr1	153084033	153084532	Arpc5|chr1:153084033-153084532	0.446048529068289	.	.
chr1	152766246	152766745	chr1	153084033	153084532	Rgl1|chr1:153084033-153084532	0.446048529068289	.	.
chr1	152902442	152902941	chr1	153065663	153066162	Smg7|chr1:153065663-153066162	0.22373622344927	.	.
chr1	152902442	152902941	chr1	153084033	153084532	Smg7|chr1:153084033-153084532	0.20552071187162	.	.
chr1	152902988	152903487	chr1	153065663	153066162	Smg7|chr1:153065663-153066162	0.105808398624524	.	.
chr1	152902988	152903487	chr1	153084033	153084532	Smg7|chr1:153084033-153084532	0.27668417616469	.	.
chr1	153332222	153332721	chr1	153683332	153683831	Lamc1|chr1:153683332-153683831	0.177073656520138	.	.
chr1	153332786	153333285	chr1	153065663	153066162	Lamc1|chr1:153065663-153066162	0.222376654008578	.	.
chr1	153332786	153333285	chr1	153275404	153275903	Lamc1|chr1:153275404-153275903	0.209333716719195	.	.
chr1	153332786	153333285	chr1	153308113	153308612	Lamc1|chr1:153308113-153308612	0.160666238533328	.	.
chr1	153332786	153333285	chr1	153506197	153506696	Lamc1|chr1:153506197-153506696	0.126254881043221	.	.
chr1	153413228	153413727	chr1	153014618	153015117	E330020D12Rik|chr1:153014618-153015117	0.166330158974831	.	.
chr1	153413228	153413727	chr1	153065663	153066162	E330020D12Rik|chr1:153065663-153066162	0.160568675551808	.	.
chr1	153413228	153413727	chr1	153308912	153309411	E330020D12Rik|chr1:153308912-153309411	0.111301286445452	.	.
chr1	153424875	153425374	chr1	153084033	153084532	Shcbp1l|chr1:153084033-153084532	0.124279251136556	.	.
chr1	153424875	153425374	chr1	153275404	153275903	Shcbp1l|chr1:153275404-153275903	0.182043229424455	.	.
chr1	153424875	153425374	chr1	153535671	153536170	Shcbp1l|chr1:153535671-153536170	0.150051442670837	.	.
chr1	153424875	153425374	chr1	153683332	153683831	Shcbp1l|chr1:153683332-153683831	0.129670105164414	.	.
chr1	153487484	153487983	chr1	153065663	153066162	Dhx9|chr1:153065663-153066162	0.280698452380774	.	.
chr1	153487484	153487983	chr1	153084033	153084532	Dhx9|chr1:153084033-153084532	0.136135867736034	.	.
chr1	153487484	153487983	chr1	153506197	153506696	Dhx9|chr1:153506197-153506696	0.181332495544379	.	.
chr1	153487484	153487983	chr1	153683332	153683831	Dhx9|chr1:153683332-153683831	0.160567172075872	.	.
chr1	153549494	153549993	chr1	153308113	153308612	Npl|chr1:153308113-153308612	0.105760882697917	.	.
chr1	153549494	153549993	chr1	153345728	153346227	Npl|chr1:153345728-153346227	0.267662660209283	.	.
chr1	153549494	153549993	chr1	153386660	153387159	Npl|chr1:153386660-153387159	0.146175664317466	.	.
chr1	153549494	153549993	chr1	153401729	153402228	Npl|chr1:153401729-153402228	0.154008317386578	.	.
chr1	153549494	153549993	chr1	153746671	153747170	Npl|chr1:153746671-153747170	0.100383249711255	.	.
chr1	153549494	153549993	chr1	153922575	153923074	Npl|chr1:153922575-153923074	0.138414237226895	.	.
chr1	153737285	153737784	chr1	153308113	153308612	C230024C17Rik|chr1:153308113-153308612	0.232107098007726	.	.
chr1	153737285	153737784	chr1	153345728	153346227	C230024C17Rik|chr1:153345728-153346227	0.122683911848891	.	.
chr1	153737285	153737784	chr1	153506197	153506696	C230024C17Rik|chr1:153506197-153506696	0.110653161793162	.	.
chr1	153737285	153737784	chr1	153703326	153703825	C230024C17Rik|chr1:153703326-153703825	0.133714425679349	.	.
chr1	153737285	153737784	chr1	153746671	153747170	C230024C17Rik|chr1:153746671-153747170	0.198344203401612	.	.
chr1	153737285	153737784	chr1	153922575	153923074	C230024C17Rik|chr1:153922575-153923074	0.141890990060102	.	.
chr1	153737285	153737784	chr1	153978251	153978750	C230024C17Rik|chr1:153978251-153978750	0.168599173012729	.	.
chr1	153740057	153740556	chr1	153275404	153275903	Rgs16|chr1:153275404-153275903	0.15637975595019	.	.
chr1	153740057	153740556	chr1	153308113	153308612	Rgs16|chr1:153308113-153308612	0.201855955662925	.	.
chr1	153740057	153740556	chr1	153386660	153387159	Rgs16|chr1:153386660-153387159	0.118370864768646	.	.
chr1	153740057	153740556	chr1	153683332	153683831	Rgs16|chr1:153683332-153683831	0.186142105656451	.	.
chr1	153740057	153740556	chr1	153703326	153703825	Rgs16|chr1:153703326-153703825	0.316302394345413	.	.
chr1	153740057	153740556	chr1	153746671	153747170	Rgs16|chr1:153746671-153747170	0.247967610324086	.	.
chr1	153740057	153740556	chr1	153922575	153923074	Rgs16|chr1:153922575-153923074	0.19858268892263	.	.
chr1	153748943	153749442	chr1	153386660	153387159	Gm28513|chr1:153386660-153387159	0.208000455790559	.	.
chr1	153748943	153749442	chr1	153386660	153387159	Rnasel|chr1:153386660-153387159	0.208000455790559	.	.
chr1	153748943	153749442	chr1	153506197	153506696	Gm28513|chr1:153506197-153506696	0.152567995181724	.	.
chr1	153748943	153749442	chr1	153506197	153506696	Rnasel|chr1:153506197-153506696	0.152567995181724	.	.
chr1	153748943	153749442	chr1	153679079	153679578	Gm28513|chr1:153679079-153679578	0.156188365495169	.	.
chr1	153748943	153749442	chr1	153679079	153679578	Rnasel|chr1:153679079-153679578	0.156188365495169	.	.
chr1	153748943	153749442	chr1	153683332	153683831	Gm28513|chr1:153683332-153683831	0.174782215168633	.	.
chr1	153748943	153749442	chr1	153683332	153683831	Rnasel|chr1:153683332-153683831	0.174782215168633	.	.
chr1	153748943	153749442	chr1	153703326	153703825	Gm28513|chr1:153703326-153703825	0.339050562388545	.	.
chr1	153748943	153749442	chr1	153703326	153703825	Rnasel|chr1:153703326-153703825	0.339050562388545	.	.
chr1	153748943	153749442	chr1	153746671	153747170	Gm28513|chr1:153746671-153747170	0.133056319753806	.	.
chr1	153748943	153749442	chr1	153746671	153747170	Rnasel|chr1:153746671-153747170	0.133056319753806	.	.
chr1	153748943	153749442	chr1	153922575	153923074	Gm28513|chr1:153922575-153923074	0.127919039260568	.	.
chr1	153748943	153749442	chr1	153922575	153923074	Rnasel|chr1:153922575-153923074	0.127919039260568	.	.
chr1	153748943	153749442	chr1	153962299	153962798	Gm28513|chr1:153962299-153962798	0.116586875125086	.	.
chr1	153748943	153749442	chr1	153962299	153962798	Rnasel|chr1:153962299-153962798	0.116586875125086	.	.
chr1	153748943	153749442	chr1	153978251	153978750	Gm28513|chr1:153978251-153978750	0.151123917552282	.	.
chr1	153748943	153749442	chr1	153978251	153978750	Rnasel|chr1:153978251-153978750	0.151123917552282	.	.
chr1	153749495	153749994	chr1	153308912	153309411	Gm28512|chr1:153308912-153309411	0.195451897895303	.	.
chr1	153749495	153749994	chr1	153308912	153309411	Gm28513|chr1:153308912-153309411	0.195451897895303	.	.
chr1	153749495	153749994	chr1	153308912	153309411	Rnasel|chr1:153308912-153309411	0.195451897895303	.	.
chr1	153749495	153749994	chr1	153703326	153703825	Gm28512|chr1:153703326-153703825	0.125198201251593	.	.
chr1	153749495	153749994	chr1	153703326	153703825	Gm28513|chr1:153703326-153703825	0.125198201251593	.	.
chr1	153749495	153749994	chr1	153703326	153703825	Rnasel|chr1:153703326-153703825	0.125198201251593	.	.
chr1	153899574	153900073	chr1	153535671	153536170	Glul|chr1:153535671-153536170	0.191859497197468	.	.
chr1	153899574	153900073	chr1	153535671	153536170	Teddm2|chr1:153535671-153536170	0.191859497197468	.	.
chr1	153899574	153900073	chr1	153901271	153901770	Glul|chr1:153901271-153901770	0.164866452545966	.	.
chr1	153899574	153900073	chr1	153901271	153901770	Teddm2|chr1:153901271-153901770	0.164866452545966	.	.
chr1	153899574	153900073	chr1	153962299	153962798	Glul|chr1:153962299-153962798	0.232929352141793	.	.
chr1	153899574	153900073	chr1	153962299	153962798	Teddm2|chr1:153962299-153962798	0.232929352141793	.	.
chr1	153899574	153900073	chr1	154102804	154103303	Glul|chr1:154102804-154103303	0.168574921625044	.	.
chr1	153899574	153900073	chr1	154102804	154103303	Teddm2|chr1:154102804-154103303	0.168574921625044	.	.
chr1	153899574	153900073	chr1	154139444	154139943	Glul|chr1:154139444-154139943	0.127772751990107	.	.
chr1	153899574	153900073	chr1	154139444	154139943	Teddm2|chr1:154139444-154139943	0.127772751990107	.	.
chr1	154117348	154117847	chr1	153901271	153901770	A830008E24Rik|chr1:153901271-153901770	0.217235731506883	.	.
chr1	154117348	154117847	chr1	153978251	153978750	A830008E24Rik|chr1:153978251-153978750	0.204439453180903	.	.
chr1	154117348	154117847	chr1	154044671	154045170	A830008E24Rik|chr1:154044671-154045170	0.192328551149173	.	.
chr1	154117348	154117847	chr1	154156674	154157173	A830008E24Rik|chr1:154156674-154157173	0.201648596639162	.	.
chr1	154117348	154117847	chr1	154202568	154203067	A830008E24Rik|chr1:154202568-154203067	0.125018534279737	.	.
chr1	154117943	154118442	chr1	154032466	154032965	A830008E24Rik|chr1:154032466-154032965	0.166315889383037	.	.
chr1	154117943	154118442	chr1	154102804	154103303	A830008E24Rik|chr1:154102804-154103303	0.155439885845138	.	.
chr1	154118577	154119076	chr1	154156674	154157173	A830008E24Rik|chr1:154156674-154157173	0.108335486102114	.	.
chr1	154118577	154119076	chr1	154180893	154181392	A830008E24Rik|chr1:154180893-154181392	0.202738439201333	.	.
chr1	154118577	154119076	chr1	154202568	154203067	A830008E24Rik|chr1:154202568-154203067	0.144242077568929	.	.
chr1	154118577	154119076	chr1	154281394	154281893	A830008E24Rik|chr1:154281394-154281893	0.123099141560079	.	.
chr1	155082733	155083232	chr1	155048907	155049406	Gm9530|chr1:155048907-155049406	0.27033521594465	.	.
chr1	155082733	155083232	chr1	155052382	155052881	Gm9530|chr1:155052382-155052881	0.109928105440177	.	.
chr1	155082733	155083232	chr1	155092388	155092887	Gm9530|chr1:155092388-155092887	0.100623619702295	.	.
chr1	155082733	155083232	chr1	155209787	155210286	Gm9530|chr1:155209787-155210286	0.222572630311401	.	.
chr1	155082733	155083232	chr1	155224024	155224523	Gm9530|chr1:155224024-155224523	0.149346987677973	.	.
chr1	155082733	155083232	chr1	155293378	155293877	Gm9530|chr1:155293378-155293877	0.104546595181884	.	.
chr1	155083298	155083797	chr1	155048907	155049406	Gm9530|chr1:155048907-155049406	0.13446542107526	.	.
chr1	155083298	155083797	chr1	155092388	155092887	Gm9530|chr1:155092388-155092887	0.154664530108559	.	.
chr1	155083298	155083797	chr1	155209787	155210286	Gm9530|chr1:155209787-155210286	0.123700844379833	.	.
chr1	155083298	155083797	chr1	155348054	155348553	Gm9530|chr1:155348054-155348553	0.129351536284873	.	.
chr1	155083298	155083797	chr1	155427439	155427938	Gm9530|chr1:155427439-155427938	0.18083335134009	.	.
chr1	155098555	155099054	chr1	155006491	155006990	Ier5|chr1:155006491-155006990	0.127745086423206	.	.
chr1	155098555	155099054	chr1	155048907	155049406	Ier5|chr1:155048907-155049406	0.104798277668524	.	.
chr1	155098555	155099054	chr1	155052382	155052881	Ier5|chr1:155052382-155052881	0.13174355851446	.	.
chr1	155098555	155099054	chr1	155091884	155092383	Ier5|chr1:155091884-155092383	0.226938682812994	.	.
chr1	155098555	155099054	chr1	155092388	155092887	Ier5|chr1:155092388-155092887	0.121135666881483	.	.
chr1	155098555	155099054	chr1	155122022	155122521	Ier5|chr1:155122022-155122521	0.167887476062588	.	.
chr1	155098555	155099054	chr1	155122535	155123034	Ier5|chr1:155122535-155123034	0.213351913593317	.	.
chr1	155098555	155099054	chr1	155233680	155234179	Ier5|chr1:155233680-155234179	0.222592319849332	.	.
chr1	155098555	155099054	chr1	155281431	155281930	Ier5|chr1:155281431-155281930	0.103894017418841	.	.
chr1	155099441	155099940	chr1	155062913	155063412	Ier5|chr1:155062913-155063412	0.175487390474514	.	.
chr1	155099441	155099940	chr1	155092388	155092887	Ier5|chr1:155092388-155092887	0.137032428983234	.	.
chr1	155099441	155099940	chr1	155224024	155224523	Ier5|chr1:155224024-155224523	0.186467267351411	.	.
chr1	155099441	155099940	chr1	155233680	155234179	Ier5|chr1:155233680-155234179	0.112308378225244	.	.
chr1	155099441	155099940	chr1	155456453	155456952	Ier5|chr1:155456453-155456952	0.222284614268007	.	.
chr1	155146563	155147062	chr1	154788025	154788524	Mr1|chr1:154788025-154788524	0.140475819359182	.	.
chr1	155146563	155147062	chr1	154805632	154806131	Mr1|chr1:154805632-154806131	0.119144261398542	.	.
chr1	155146563	155147062	chr1	155091884	155092383	Mr1|chr1:155091884-155092383	0.103980875635228	.	.
chr1	155146563	155147062	chr1	155293378	155293877	Mr1|chr1:155293378-155293877	0.117322546096584	.	.
chr1	155146563	155147062	chr1	155401795	155402294	Mr1|chr1:155401795-155402294	0.233154547067572	.	.
chr1	155158401	155158900	chr1	155092388	155092887	Stx6|chr1:155092388-155092887	0.26604971964701	.	.
chr1	155158401	155158900	chr1	155209787	155210286	Stx6|chr1:155209787-155210286	0.313080506804349	.	.
chr1	155158401	155158900	chr1	155224024	155224523	Stx6|chr1:155224024-155224523	0.174651855995516	.	.
chr1	155158401	155158900	chr1	155293378	155293877	Stx6|chr1:155293378-155293877	0.205102569593572	.	.
chr1	155158401	155158900	chr1	155427439	155427938	Stx6|chr1:155427439-155427938	0.158923405084948	.	.
chr1	155243949	155244448	chr1	154805632	154806131	BC034090|chr1:154805632-154806131	0.129690842443419	.	.
chr1	155243949	155244448	chr1	155052382	155052881	BC034090|chr1:155052382-155052881	0.149611262277569	.	.
chr1	155243949	155244448	chr1	155212494	155212993	BC034090|chr1:155212494-155212993	0.224743950277012	.	.
chr1	155243949	155244448	chr1	155224024	155224523	BC034090|chr1:155224024-155224523	0.108199191355046	.	.
chr1	155244458	155244957	chr1	155048907	155049406	BC034090|chr1:155048907-155049406	0.108786133114886	.	.
chr1	155244458	155244957	chr1	155052382	155052881	BC034090|chr1:155052382-155052881	0.127490465336214	.	.
chr1	155244458	155244957	chr1	155233680	155234179	BC034090|chr1:155233680-155234179	0.172460096239292	.	.
chr1	155244458	155244957	chr1	155348054	155348553	BC034090|chr1:155348054-155348553	0.103184512208159	.	.
chr1	155244458	155244957	chr1	155348556	155349055	BC034090|chr1:155348556-155349055	0.252874987116545	.	.
chr1	155416705	155417204	chr1	155209787	155210286	Xpr1|chr1:155209787-155210286	0.166486834038644	.	.
chr1	155416705	155417204	chr1	155224024	155224523	Xpr1|chr1:155224024-155224523	0.104224606811663	.	.
chr1	155416705	155417204	chr1	155427439	155427938	Xpr1|chr1:155427439-155427938	0.133791391657274	.	.
chr1	155417226	155417725	chr1	155092388	155092887	Xpr1|chr1:155092388-155092887	0.136076297655552	.	.
chr1	155417226	155417725	chr1	155209787	155210286	Xpr1|chr1:155209787-155210286	0.193633521852116	.	.
chr1	155417226	155417725	chr1	155224024	155224523	Xpr1|chr1:155224024-155224523	0.195469835752689	.	.
chr1	155417226	155417725	chr1	155427439	155427938	Xpr1|chr1:155427439-155427938	0.182740964792734	.	.
chr1	155557936	155558435	chr1	155456453	155456952	Acbd6|chr1:155456453-155456952	0.144409945514408	.	.
chr1	156035344	156035843	chr1	155855451	155855950	Tor1aip1|chr1:155855451-155855950	0.105589593529326	.	.
chr1	156035344	156035843	chr1	155855451	155855950	Tor1aip2|chr1:155855451-155855950	0.105589593529326	.	.
chr1	156036379	156036878	chr1	156179815	156180314	Tor1aip1|chr1:156179815-156180314	0.160643231972465	.	.
chr1	156420903	156421402	chr1	156450435	156450934	Axdnd1|chr1:156450435-156450934	0.204721064482323	.	.
chr1	156420903	156421402	chr1	156540096	156540595	Axdnd1|chr1:156540096-156540595	0.20159022104938	.	.
chr1	156420903	156421402	chr1	156644052	156644551	Axdnd1|chr1:156644052-156644551	0.160033579929597	.	.
chr1	156474061	156474560	chr1	156040577	156041076	Soat1|chr1:156040577-156041076	0.14554011810207	.	.
chr1	156474061	156474560	chr1	156428408	156428907	Soat1|chr1:156428408-156428907	0.109542631260733	.	.
chr1	156474061	156474560	chr1	156565326	156565825	Soat1|chr1:156565326-156565825	0.223506007376509	.	.
chr1	156474061	156474560	chr1	156644052	156644551	Soat1|chr1:156644052-156644551	0.216923004941928	.	.
chr1	156474061	156474560	chr1	156748591	156749090	Soat1|chr1:156748591-156749090	0.17205580606879	.	.
chr1	156474061	156474560	chr1	156748591	156749090	Soat1|chr1:156748591-156749090	0.172055806068791	.	.
chr1	156558476	156558975	chr1	156428408	156428907	Abl2|chr1:156428408-156428907	0.132834376663774	.	.
chr1	156558476	156558975	chr1	156741799	156742298	Abl2|chr1:156741799-156742298	0.209619143804633	.	.
chr1	156558476	156558975	chr1	156752278	156752777	Abl2|chr1:156752278-156752777	0.2188960902607	.	.
chr1	156558476	156558975	chr1	156996982	156997481	Abl2|chr1:156996982-156997481	0.150610028669831	.	.
chr1	156559155	156559654	chr1	156467454	156467953	Abl2|chr1:156467454-156467953	0.285372160155437	.	.
chr1	156559155	156559654	chr1	156633133	156633632	Abl2|chr1:156633133-156633632	0.118922123898649	.	.
chr1	156559155	156559654	chr1	156645076	156645575	Abl2|chr1:156645076-156645575	0.151653534896891	.	.
chr1	156559155	156559654	chr1	156741799	156742298	Abl2|chr1:156741799-156742298	0.164782378417136	.	.
chr1	156674112	156674611	chr1	156752278	156752777	Tor3a|chr1:156752278-156752777	0.106723160830809	.	.
chr1	156674112	156674611	chr1	156781070	156781569	Tor3a|chr1:156781070-156781569	0.260120804901482	.	.
chr1	156674112	156674611	chr1	156986154	156986653	Tor3a|chr1:156986154-156986653	0.289993422423545	.	.
chr1	156674112	156674611	chr1	156997781	156998280	Tor3a|chr1:156997781-156998280	0.145796372100975	.	.
chr1	156674619	156675118	chr1	156565326	156565825	Tor3a|chr1:156565326-156565825	0.237356050587813	.	.
chr1	156674619	156675118	chr1	156752278	156752777	Tor3a|chr1:156752278-156752777	0.168945946663008	.	.
chr1	156718320	156718819	chr1	156428408	156428907	Fam20b|chr1:156428408-156428907	0.110639369338653	.	.
chr1	156718320	156718819	chr1	156565326	156565825	Fam20b|chr1:156565326-156565825	0.206135801415308	.	.
chr1	156718320	156718819	chr1	156748591	156749090	Fam20b|chr1:156748591-156749090	0.2347505760835	.	.
chr1	156718320	156718819	chr1	156997781	156998280	Fam20b|chr1:156997781-156998280	0.167288311992224	.	.
chr1	156718854	156719353	chr1	156450435	156450934	Fam20b|chr1:156450435-156450934	0.119375701635366	.	.
chr1	156718854	156719353	chr1	156997781	156998280	Fam20b|chr1:156997781-156998280	0.165970078720351	.	.
chr1	156939411	156939910	chr1	156645076	156645575	4930439D14Rik|chr1:156645076-156645575	0.132564788823443	.	.
chr1	156939411	156939910	chr1	156645076	156645575	Ralgps2|chr1:156645076-156645575	0.132564788823443	.	.
chr1	157411887	157412386	chr1	157256504	157257003	Rasal2|chr1:157256504-157257003	0.129009887752436	.	.
chr1	157411887	157412386	chr1	157417860	157418359	Rasal2|chr1:157417860-157418359	0.293355266910324	.	.
chr1	157412497	157412996	chr1	157417860	157418359	Rasal2|chr1:157417860-157418359	0.136664674371398	.	.
chr1	157412497	157412996	chr1	157501533	157502032	Rasal2|chr1:157501533-157502032	0.145988228792832	.	.
chr1	157412497	157412996	chr1	157553000	157553499	Rasal2|chr1:157553000-157553499	0.137042871254242	.	.
chr1	157458240	157458739	chr1	157286507	157287006	Cryzl2|chr1:157286507-157287006	0.250355807541552	.	.
chr1	158356145	158356644	chr1	158510688	158511187	Brinp2|chr1:158510688-158511187	0.179202321771016	.	.
chr1	158356145	158356644	chr1	158510688	158511187	Brinp2|chr1:158510688-158511187	0.179202321771017	.	.
chr1	158356145	158356644	chr1	158654519	158655018	Brinp2|chr1:158654519-158655018	0.186548566799095	.	.
chr1	158553928	158554427	chr1	158463982	158464481	Gm37679|chr1:158463982-158464481	0.119178394702152	.	.
chr1	158553928	158554427	chr1	158547568	158548067	Gm37679|chr1:158547568-158548067	0.284755759477062	.	.
chr1	159522994	159523493	chr1	159632528	159633027	Tnr|chr1:159632528-159633027	0.101122862675669	.	.
chr1	159522994	159523493	chr1	159670755	159671254	Tnr|chr1:159670755-159671254	0.125193206161415	.	.
chr1	159524202	159524701	chr1	159632528	159633027	Tnr|chr1:159632528-159633027	0.291744482439132	.	.
chr1	159615027	159615526	chr1	159519170	159519669	Gm10530|chr1:159519170-159519669	0.233306556692189	.	.
chr1	159615027	159615526	chr1	159594174	159594673	Gm10530|chr1:159594174-159594673	0.10294320527509	.	.
chr1	159615027	159615526	chr1	159664105	159664604	Gm10530|chr1:159664105-159664604	0.19135649642269	.	.
chr1	159615027	159615526	chr1	159670755	159671254	Gm10530|chr1:159670755-159671254	0.246378110815636	.	.
chr1	160212750	160213249	chr1	159813080	159813579	Cacybp|chr1:159813080-159813579	0.161195287481568	.	.
chr1	160212750	160213249	chr1	160351869	160352368	Cacybp|chr1:160351869-160352368	0.190805834216057	.	.
chr1	160792667	160793166	chr1	161224783	161225282	Rabgap1l|chr1:161224783-161225282	0.15783777404885	.	.
chr1	160792667	160793166	chr1	161247722	161248221	Rabgap1l|chr1:161247722-161248221	0.206827526026631	.	.
chr1	160906055	160906554	chr1	160693058	160693557	Rc3h1|chr1:160693058-160693557	0.263112648342826	.	.
chr1	160906055	160906554	chr1	160693058	160693557	Rc3h1|chr1:160693058-160693557	0.263112648342827	.	.
chr1	160906592	160907091	chr1	160693058	160693557	Rc3h1|chr1:160693058-160693557	0.119850576803665	.	.
chr1	161034286	161034785	chr1	161273464	161273963	Gas5|chr1:161273464-161273963	0.167694975126347	.	.
chr1	161034286	161034785	chr1	161273464	161273963	Zbtb37|chr1:161273464-161273963	0.167694975126347	.	.
chr1	161034286	161034785	chr1	161286641	161287140	Gas5|chr1:161286641-161287140	0.157347890214229	.	.
chr1	161034286	161034785	chr1	161286641	161287140	Zbtb37|chr1:161286641-161287140	0.157347890214229	.	.
chr1	161034286	161034785	chr1	161413455	161413954	Gas5|chr1:161413455-161413954	0.168300946171843	.	.
chr1	161034286	161034785	chr1	161413455	161413954	Zbtb37|chr1:161413455-161413954	0.168300946171843	.	.
chr1	161034786	161035285	chr1	161224783	161225282	Gas5|chr1:161224783-161225282	0.108312293778953	.	.
chr1	161034786	161035285	chr1	161224783	161225282	Zbtb37|chr1:161224783-161225282	0.108312293778953	.	.
chr1	161034786	161035285	chr1	161269297	161269796	Gas5|chr1:161269297-161269796	0.189385804248546	.	.
chr1	161034786	161035285	chr1	161269297	161269796	Zbtb37|chr1:161269297-161269796	0.189385804248546	.	.
chr1	161034786	161035285	chr1	161273464	161273963	Gas5|chr1:161273464-161273963	0.266731661991515	.	.
chr1	161034786	161035285	chr1	161273464	161273963	Zbtb37|chr1:161273464-161273963	0.266731661991515	.	.
chr1	161070536	161071035	chr1	160934068	160934567	Cenpl|chr1:160934068-160934567	0.151761690982963	.	.
chr1	161070536	161071035	chr1	160934068	160934567	Dars2|chr1:160934068-160934567	0.151761690982963	.	.
chr1	161070536	161071035	chr1	161224783	161225282	Cenpl|chr1:161224783-161225282	0.14470632074062	.	.
chr1	161070536	161071035	chr1	161224783	161225282	Dars2|chr1:161224783-161225282	0.14470632074062	.	.
chr1	161070536	161071035	chr1	161247722	161248221	Cenpl|chr1:161247722-161248221	0.143592147421651	.	.
chr1	161070536	161071035	chr1	161247722	161248221	Dars2|chr1:161247722-161248221	0.143592147421651	.	.
chr1	161070536	161071035	chr1	161269297	161269796	Cenpl|chr1:161269297-161269796	0.171067101678862	.	.
chr1	161070536	161071035	chr1	161269297	161269796	Dars2|chr1:161269297-161269796	0.171067101678862	.	.
chr1	161070536	161071035	chr1	161273464	161273963	Cenpl|chr1:161273464-161273963	0.166909194498301	.	.
[truncated: 47,088 more rows]
