# Supplementary material for: Single-cell analysis of chromatin accessibility in the adult mouse brain
Source: Nature. 2023 Dec 13;624(7991):378–89. doi: 10.1038/s41586-023-06824-9 (PMC10719105; doi:10.1038/s41586-023-06824-9)
Supplement: Supplementary file 3 — Supplementary Tables 1–25 and their legends. [file 41586_2023_6824_MOESM3_ESM.zip › 2023-03-05453B-s3/SI Tables/SI Table 13 Summary of all the gene-cCRE correlations/sa2subclass.BST_Tac2_Gaba.pdc.bedpe]

chr1	3466260	3466759	chr1	3272412	3272911	Gm1992|chr1:3272412-3272911	0.137209382258933	.	.
chr1	3466260	3466759	chr1	3292503	3293002	Gm1992|chr1:3292503-3293002	0.080870664525457	.	.
chr1	3466260	3466759	chr1	3309981	3310480	Gm1992|chr1:3309981-3310480	0.154630683359489	.	.
chr1	3466260	3466759	chr1	3441447	3441946	Gm1992|chr1:3441447-3441946	0.137994266008817	.	.
chr1	3466260	3466759	chr1	3449240	3449739	Gm1992|chr1:3449240-3449739	0.119424690514645	.	.
chr1	3466260	3466759	chr1	3450748	3451247	Gm1992|chr1:3450748-3451247	0.186270657606672	.	.
chr1	3671529	3672028	chr1	3855720	3856219	Xkr4|chr1:3855720-3856219	0.134173205187649	.	.
chr1	3672048	3672547	chr1	3855720	3856219	Xkr4|chr1:3855720-3856219	0.0685636390904312	.	.
chr1	4785497	4785996	chr1	4571692	4572191	Mrpl15|chr1:4571692-4572191	0.0896568324091028	.	.
chr1	4785497	4785996	chr1	5018611	5019110	Mrpl15|chr1:5018611-5019110	0.107698264846783	.	.
chr1	4785497	4785996	chr1	5019201	5019700	Mrpl15|chr1:5019201-5019700	0.0955220462365682	.	.
chr1	4785497	4785996	chr1	5115816	5116315	Mrpl15|chr1:5115816-5116315	0.0858800199446056	.	.
chr1	4807592	4808091	chr1	4571692	4572191	Lypla1|chr1:4571692-4572191	0.148778680478016	.	.
chr1	4807592	4808091	chr1	5017828	5018327	Lypla1|chr1:5017828-5018327	0.0962437670677097	.	.
chr1	4807592	4808091	chr1	5019201	5019700	Lypla1|chr1:5019201-5019700	0.183007062310792	.	.
chr1	4857480	4857979	chr1	5018611	5019110	Tcea1|chr1:5018611-5019110	0.0948161177864496	.	.
chr1	4857480	4857979	chr1	5019201	5019700	Tcea1|chr1:5019201-5019700	0.146904901246904	.	.
chr1	4858123	4858622	chr1	5017828	5018327	Tcea1|chr1:5017828-5018327	0.0698244827837986	.	.
chr1	4858123	4858622	chr1	5018611	5019110	Tcea1|chr1:5018611-5019110	0.0788959927007018	.	.
chr1	4858123	4858622	chr1	5170387	5170886	Tcea1|chr1:5170387-5170886	0.169059448901544	.	.
chr1	5070122	5070621	chr1	4766696	4767195	Atp6v1h|chr1:4766696-4767195	0.107110373978322	.	.
chr1	5070122	5070621	chr1	4766696	4767195	Rgs20|chr1:4766696-4767195	0.107110373978322	.	.
chr1	5070122	5070621	chr1	5018611	5019110	Atp6v1h|chr1:5018611-5019110	0.081893932040869	.	.
chr1	5070122	5070621	chr1	5018611	5019110	Rgs20|chr1:5018611-5019110	0.081893932040869	.	.
chr1	5070122	5070621	chr1	5315438	5315937	Atp6v1h|chr1:5315438-5315937	0.0670977191939854	.	.
chr1	5070122	5070621	chr1	5315438	5315937	Rgs20|chr1:5315438-5315937	0.0670977191939854	.	.
chr1	5916575	5917074	chr1	5894403	5894902	Npbwr1|chr1:5894403-5894902	0.0870758145056143	.	.
chr1	5916575	5917074	chr1	5915307	5915806	Npbwr1|chr1:5915307-5915806	0.113268139673492	.	.
chr1	5916575	5917074	chr1	5950762	5951261	Npbwr1|chr1:5950762-5951261	0.122146357519322	.	.
chr1	5917179	5917678	chr1	5894403	5894902	Npbwr1|chr1:5894403-5894902	0.121525509636071	.	.
chr1	5917179	5917678	chr1	5915307	5915806	Npbwr1|chr1:5915307-5915806	0.100085069514906	.	.
chr1	5917179	5917678	chr1	5950762	5951261	Npbwr1|chr1:5950762-5951261	0.113857548743967	.	.
chr1	5917179	5917678	chr1	6248523	6249022	Npbwr1|chr1:6248523-6249022	0.0822668537776943	.	.
chr1	6214386	6214885	chr1	5894403	5894902	4732440D04Rik|chr1:5894403-5894902	0.124057186621167	.	.
chr1	6214386	6214885	chr1	6382628	6383127	4732440D04Rik|chr1:6382628-6383127	0.0656964364848336	.	.
chr1	6214386	6214885	chr1	6483297	6483796	4732440D04Rik|chr1:6483297-6483796	0.0830389511314579	.	.
chr1	7397174	7397673	chr1	7206575	7207074	Gm26901|chr1:7206575-7207074	0.0982781910144454	.	.
chr1	7398342	7398841	chr1	7218866	7219365	Gm26901|chr1:7218866-7219365	0.131753252046	.	.
chr1	9298975	9299474	chr1	9298270	9298769	Sntg1|chr1:9298270-9298769	0.143458633909512	.	.
chr1	9298975	9299474	chr1	9653034	9653533	Sntg1|chr1:9653034-9653533	0.0778545762482315	.	.
chr1	9298975	9299474	chr1	9653034	9653533	Sntg1|chr1:9653034-9653533	0.0778545762482316	.	.
chr1	9299496	9299995	chr1	9172288	9172787	Sntg1|chr1:9172288-9172787	0.130564305251798	.	.
chr1	9545042	9545541	chr1	9772700	9773199	Rrs1|chr1:9772700-9773199	0.0658274403089776	.	.
chr1	9600949	9601448	chr1	9653034	9653533	Vxn|chr1:9653034-9653533	0.0708404368821157	.	.
chr1	9600949	9601448	chr1	9988645	9989144	Vxn|chr1:9988645-9989144	0.102682072453858	.	.
chr1	9601474	9601973	chr1	9289706	9290205	Vxn|chr1:9289706-9290205	0.196126015366685	.	.
chr1	9601474	9601973	chr1	9652493	9652992	Vxn|chr1:9652493-9652992	0.10431807729075	.	.
chr1	9601474	9601973	chr1	9653034	9653533	Vxn|chr1:9653034-9653533	0.2177646180517	.	.
chr1	9601474	9601973	chr1	9757533	9758032	Vxn|chr1:9757533-9758032	0.108809175057742	.	.
chr1	9601474	9601973	chr1	9983269	9983768	Vxn|chr1:9983269-9983768	0.191303482442789	.	.
chr1	9630048	9630547	chr1	9283023	9283522	2610203C22Rik|chr1:9283023-9283522	0.318676983956108	.	.
chr1	9630048	9630547	chr1	9619425	9619924	2610203C22Rik|chr1:9619425-9619924	0.361505974815339	.	.
chr1	9630048	9630547	chr1	9619928	9620427	2610203C22Rik|chr1:9619928-9620427	0.142948309901275	.	.
chr1	9700259	9700758	chr1	9573148	9573647	Mybl1|chr1:9573148-9573647	0.0877910240562629	.	.
chr1	9700259	9700758	chr1	9772700	9773199	Mybl1|chr1:9772700-9773199	0.106223977182646	.	.
chr1	9747574	9748073	chr1	9772700	9773199	1700034P13Rik|chr1:9772700-9773199	0.168982494499775	.	.
chr1	9747574	9748073	chr1	9772700	9773199	Vcpip1|chr1:9772700-9773199	0.168982494499775	.	.
chr1	9748256	9748755	chr1	9772700	9773199	1700034P13Rik|chr1:9772700-9773199	0.110195804240156	.	.
chr1	9748256	9748755	chr1	9772700	9773199	Vcpip1|chr1:9772700-9773199	0.110195804240156	.	.
chr1	9748256	9748755	chr1	9848033	9848532	1700034P13Rik|chr1:9848033-9848532	0.0716345373896727	.	.
chr1	9748256	9748755	chr1	9848033	9848532	Vcpip1|chr1:9848033-9848532	0.0716345373896727	.	.
chr1	9798078	9798577	chr1	9541113	9541612	Sgk3|chr1:9541113-9541612	0.100167544197524	.	.
chr1	9798078	9798577	chr1	9988645	9989144	Sgk3|chr1:9988645-9989144	0.294377672157189	.	.
chr1	9908384	9908883	chr1	9757533	9758032	Mcmdc2|chr1:9757533-9758032	0.0843447210116218	.	.
chr1	9908384	9908883	chr1	9988645	9989144	Mcmdc2|chr1:9988645-9989144	0.137879848504065	.	.
chr1	9943920	9944419	chr1	9573148	9573647	Snhg6|chr1:9573148-9573647	0.113371632246232	.	.
chr1	9943920	9944419	chr1	9653034	9653533	Snhg6|chr1:9653034-9653533	0.0780149940671985	.	.
chr1	9943920	9944419	chr1	9772700	9773199	Snhg6|chr1:9772700-9773199	0.0844496657840758	.	.
chr1	9943920	9944419	chr1	9772700	9773199	Snhg6|chr1:9772700-9773199	0.0844496657840759	.	.
chr1	10719138	10719637	chr1	10429834	10430333	Cpa6|chr1:10429834-10430333	0.163592376097935	.	.
chr1	10719138	10719637	chr1	10718502	10719001	Cpa6|chr1:10718502-10719001	0.208137249310233	.	.
chr1	10993243	10993742	chr1	10759501	10760000	Prex2|chr1:10759501-10760000	0.0969057500234294	.	.
chr1	10993243	10993742	chr1	11139848	11140347	Prex2|chr1:11139848-11140347	0.193080028955161	.	.
chr1	10993772	10994271	chr1	11139848	11140347	Prex2|chr1:11139848-11140347	0.0674825834024945	.	.
chr1	11413910	11414409	chr1	11427738	11428237	A830018L16Rik|chr1:11427738-11428237	0.0874245278373742	.	.
chr1	11414694	11415193	chr1	11458356	11458855	A830018L16Rik|chr1:11458356-11458855	0.146641068467717	.	.
chr1	13588843	13589342	chr1	13561529	13562028	Tram1|chr1:13561529-13562028	0.119799782175084	.	.
chr1	13588843	13589342	chr1	13636523	13637022	Tram1|chr1:13636523-13637022	0.126553821928356	.	.
chr1	13588843	13589342	chr1	13789111	13789610	Tram1|chr1:13789111-13789610	0.136711753191298	.	.
chr1	13589563	13590062	chr1	13561529	13562028	Tram1|chr1:13561529-13562028	0.166296285537288	.	.
chr1	13589563	13590062	chr1	13636523	13637022	Tram1|chr1:13636523-13637022	0.0871038517818489	.	.
chr1	13589563	13590062	chr1	13870553	13871052	Tram1|chr1:13870553-13871052	0.104787548113731	.	.
chr1	14309549	14310048	chr1	14406605	14407104	Eya1|chr1:14406605-14407104	0.0790458409861406	.	.
chr1	14309549	14310048	chr1	14513458	14513957	Eya1|chr1:14513458-14513957	0.148220128555626	.	.
chr1	14755218	14755717	chr1	14728986	14729485	Msc|chr1:14728986-14729485	0.0836800555415877	.	.
chr1	14755218	14755717	chr1	14739996	14740495	Msc|chr1:14739996-14740495	0.0723527474780553	.	.
chr1	14755218	14755717	chr1	14980277	14980776	Msc|chr1:14980277-14980776	0.072308712575709	.	.
chr1	14755218	14755717	chr1	15007624	15008123	Msc|chr1:15007624-15008123	0.164011549860306	.	.
chr1	15805340	15805839	chr1	15770806	15771305	Terf1|chr1:15770806-15771305	0.103517746375503	.	.
chr1	15892493	15892992	chr1	15899561	15900060	Sbspon|chr1:15899561-15900060	0.149837135407389	.	.
chr1	15892493	15892992	chr1	15913543	15914042	Sbspon|chr1:15913543-15914042	0.157010578240612	.	.
chr1	16093096	16093595	chr1	15993491	15993990	4930444P10Rik|chr1:15993491-15993990	0.0658719802900226	.	.
chr1	16093096	16093595	chr1	16135760	16136259	4930444P10Rik|chr1:16135760-16136259	0.120992968256534	.	.
chr1	16105563	16106062	chr1	15770806	15771305	Rdh10|chr1:15770806-15771305	0.0961813404660834	.	.
chr1	16619102	16619601	chr1	16798252	16798751	Ube2w|chr1:16798252-16798751	0.105348257890772	.	.
chr1	16664905	16665404	chr1	16798252	16798751	Tmem70|chr1:16798252-16798751	0.117289919360072	.	.
chr1	17097665	17098164	chr1	17163496	17163995	Jph1|chr1:17163496-17163995	0.0707969398014903	.	.
chr1	17727070	17727569	chr1	17838342	17838841	Crispld1|chr1:17838342-17838841	0.0830140278996434	.	.
chr1	17727070	17727569	chr1	17838342	17838841	Gm16070|chr1:17838342-17838841	0.0830140278996434	.	.
chr1	18058553	18059052	chr1	18106146	18106645	Gm28756|chr1:18106146-18106645	0.124636914898974	.	.
chr1	18058553	18059052	chr1	18106689	18107188	Gm28756|chr1:18106689-18107188	0.110089137401516	.	.
chr1	20820187	20820686	chr1	20540367	20540866	Mcm3|chr1:20540367-20540866	0.067405708584524	.	.
chr1	20820187	20820686	chr1	20612697	20613196	Mcm3|chr1:20612697-20613196	0.0723420595606732	.	.
chr1	20820187	20820686	chr1	20933361	20933860	Mcm3|chr1:20933361-20933860	0.171210869488335	.	.
chr1	20890311	20890810	chr1	20919657	20920156	6720483E21Rik|chr1:20919657-20920156	0.105875080394452	.	.
chr1	20890311	20890810	chr1	20919657	20920156	Paqr8|chr1:20919657-20920156	0.105875080394452	.	.
chr1	20890311	20890810	chr1	20921118	20921617	6720483E21Rik|chr1:20921118-20921617	0.157608973373451	.	.
chr1	20890311	20890810	chr1	20921118	20921617	Paqr8|chr1:20921118-20921617	0.157608973373451	.	.
chr1	20890857	20891356	chr1	20801628	20802127	6720483E21Rik|chr1:20801628-20802127	0.125647222933031	.	.
chr1	20890857	20891356	chr1	20801628	20802127	Paqr8|chr1:20801628-20802127	0.125647222933031	.	.
chr1	20890857	20891356	chr1	20921118	20921617	6720483E21Rik|chr1:20921118-20921617	0.102725292639902	.	.
chr1	20890857	20891356	chr1	20921118	20921617	Paqr8|chr1:20921118-20921617	0.102725292639902	.	.
chr1	20951400	20951899	chr1	20513637	20514136	Efhc1|chr1:20513637-20514136	0.0666064124469781	.	.
chr1	20951400	20951899	chr1	20801628	20802127	Efhc1|chr1:20801628-20802127	0.127350636311911	.	.
chr1	20951400	20951899	chr1	20921118	20921617	Efhc1|chr1:20921118-20921617	0.071549264510335	.	.
chr1	30872795	30873294	chr1	30656202	30656701	Phf3|chr1:30656202-30656701	0.0722434071796763	.	.
chr1	30872795	30873294	chr1	30716282	30716781	Phf3|chr1:30716282-30716781	0.0695972151674941	.	.
chr1	30873942	30874441	chr1	30561112	30561611	Phf3|chr1:30561112-30561611	0.165157780760224	.	.
chr1	30873942	30874441	chr1	30561640	30562139	Phf3|chr1:30561640-30562139	0.0681679392446083	.	.
chr1	30873942	30874441	chr1	30590651	30591150	Phf3|chr1:30590651-30591150	0.0874495723541037	.	.
chr1	30873942	30874441	chr1	30591249	30591748	Phf3|chr1:30591249-30591748	0.124295992384864	.	.
chr1	30949080	30949579	chr1	30718559	30719058	Ptp4a1|chr1:30718559-30719058	0.126836096047472	.	.
chr1	30949582	30950081	chr1	30502671	30503170	Ptp4a1|chr1:30502671-30503170	0.111624910141737	.	.
chr1	30949582	30950081	chr1	30503190	30503689	Ptp4a1|chr1:30503190-30503689	0.0677135196294289	.	.
chr1	30949582	30950081	chr1	30740784	30741283	Ptp4a1|chr1:30740784-30741283	0.108069480870926	.	.
chr1	42261772	42262271	chr1	42233230	42233729	Gm28175|chr1:42233230-42233729	0.0868896764611038	.	.
chr1	42261772	42262271	chr1	42243790	42244289	Gm28175|chr1:42243790-42244289	0.118330861257319	.	.
chr1	44102213	44102712	chr1	44228990	44229489	Tex30|chr1:44228990-44229489	0.109543447614654	.	.
chr1	44118638	44119137	chr1	44198134	44198633	Bivm|chr1:44198134-44198633	0.105926522673898	.	.
chr1	44118638	44119137	chr1	44198134	44198633	Poglut2|chr1:44198134-44198633	0.105926522673898	.	.
chr1	44119663	44120162	chr1	44064570	44065069	Bivm|chr1:44064570-44065069	0.0909287235936594	.	.
chr1	44147693	44148192	chr1	44041766	44042265	Ercc5|chr1:44041766-44042265	0.0757320487832444	.	.
chr1	44147693	44148192	chr1	44174622	44175121	Ercc5|chr1:44174622-44175121	0.0937773463676059	.	.
chr1	44551396	44551895	chr1	44506360	44506859	Gulp1|chr1:44506360-44506859	0.132422207244655	.	.
chr1	44551396	44551895	chr1	44613098	44613597	Gulp1|chr1:44613098-44613597	0.19887617216819	.	.
chr1	44551396	44551895	chr1	44613600	44614099	Gulp1|chr1:44613600-44614099	0.0677626813463529	.	.
chr1	44551396	44551895	chr1	44664471	44664970	Gulp1|chr1:44664471-44664970	0.0802616739265826	.	.
chr1	44745649	44746148	chr1	44459127	44459626	4930521E06Rik|chr1:44459127-44459626	0.115826163354281	.	.
chr1	44745649	44746148	chr1	44584753	44585252	4930521E06Rik|chr1:44584753-44585252	0.0941580966910086	.	.
chr1	44745649	44746148	chr1	44613098	44613597	4930521E06Rik|chr1:44613098-44613597	0.112910357100842	.	.
chr1	44745649	44746148	chr1	44676212	44676711	4930521E06Rik|chr1:44676212-44676711	0.0758461641658841	.	.
chr1	45795197	45795696	chr1	45674628	45675127	Wdr75|chr1:45674628-45675127	0.104795862367283	.	.
chr1	45925424	45925923	chr1	46067115	46067614	Slc40a1|chr1:46067115-46067614	0.260627009287939	.	.
chr1	46066566	46067065	chr1	45825095	45825594	Dnah7b|chr1:45825095-45825594	0.180173629437344	.	.
chr1	46066566	46067065	chr1	45837607	45838106	Dnah7b|chr1:45837607-45838106	0.0911238391135883	.	.
chr1	46066566	46067065	chr1	46022239	46022738	Dnah7b|chr1:46022239-46022738	0.0944104526543902	.	.
chr1	46066566	46067065	chr1	46067115	46067614	Dnah7b|chr1:46067115-46067614	0.360932833221006	.	.
chr1	46425176	46425675	chr1	46022239	46022738	Dnah7c|chr1:46022239-46022738	0.0671826038613126	.	.
chr1	52816845	52817344	chr1	52790857	52791356	Inpp1|chr1:52790857-52791356	0.151222733559542	.	.
chr1	52817513	52818012	chr1	52952486	52952985	Inpp1|chr1:52952486-52952985	0.132046257405753	.	.
chr1	52817513	52818012	chr1	53225566	53226065	Inpp1|chr1:53225566-53226065	0.102816172534882	.	.
chr1	53313399	53313898	chr1	53225566	53226065	Osgepl1|chr1:53225566-53226065	0.106580205856277	.	.
chr1	54194329	54194828	chr1	54065359	54065858	Hecw2|chr1:54065359-54065858	0.11654195607267	.	.
chr1	54194329	54194828	chr1	54133690	54134189	Hecw2|chr1:54133690-54134189	0.143129567477798	.	.
chr1	54194329	54194828	chr1	54467308	54467807	Hecw2|chr1:54467308-54467807	0.104402950227991	.	.
chr1	54194329	54194828	chr1	54468102	54468601	Hecw2|chr1:54468102-54468601	0.116781832077918	.	.
chr1	54194947	54195446	chr1	54133690	54134189	Hecw2|chr1:54133690-54134189	0.0805417595559745	.	.
chr1	54194947	54195446	chr1	54381234	54381733	Hecw2|chr1:54381234-54381733	0.0697052035720453	.	.
chr1	54250459	54250958	chr1	54707058	54707557	Ccdc150|chr1:54707058-54707557	0.0840599830779095	.	.
chr1	54438767	54439266	chr1	54065359	54065858	Gtf3c3|chr1:54065359-54065858	0.179098460195417	.	.
chr1	54438767	54439266	chr1	54467308	54467807	Gtf3c3|chr1:54467308-54467807	0.0954239821366219	.	.
chr1	54557443	54557942	chr1	54467308	54467807	Pgap1|chr1:54467308-54467807	0.0668446917525082	.	.
chr1	54557443	54557942	chr1	54468102	54468601	Pgap1|chr1:54468102-54468601	0.0744637002362698	.	.
chr1	54557443	54557942	chr1	54578469	54578968	Pgap1|chr1:54578469-54578968	0.120619661964434	.	.
chr1	54557443	54557942	chr1	54665931	54666430	Pgap1|chr1:54665931-54666430	0.180738377422486	.	.
chr1	54557443	54557942	chr1	54734870	54735369	Pgap1|chr1:54734870-54735369	0.105411594513898	.	.
chr1	54557443	54557942	chr1	54735435	54735934	Pgap1|chr1:54735435-54735934	0.106772826344209	.	.
chr1	55026688	55027187	chr1	55108404	55108903	Sf3b1|chr1:55108404-55108903	0.117114697096858	.	.
chr1	55026688	55027187	chr1	55383081	55383580	Sf3b1|chr1:55383081-55383580	0.095048179952855	.	.
chr1	55027198	55027697	chr1	55108404	55108903	Sf3b1|chr1:55108404-55108903	0.119917324450078	.	.
chr1	55027198	55027697	chr1	55383081	55383580	Sf3b1|chr1:55383081-55383580	0.0821802828683208	.	.
chr1	55052491	55052990	chr1	55383081	55383580	Coq10b|chr1:55383081-55383580	0.100699422758474	.	.
chr1	55087395	55087894	chr1	55108404	55108903	Hspd1|chr1:55108404-55108903	0.0756936526302121	.	.
chr1	55087395	55087894	chr1	55108404	55108903	Hspe1|chr1:55108404-55108903	0.0756936526302121	.	.
chr1	55087395	55087894	chr1	55383081	55383580	Hspd1|chr1:55383081-55383580	0.0683186063763345	.	.
chr1	55087395	55087894	chr1	55383081	55383580	Hspe1|chr1:55383081-55383580	0.0683186063763345	.	.
chr1	55130908	55131407	chr1	55192060	55192559	Mob4|chr1:55192060-55192559	0.0853263872757288	.	.
chr1	55130908	55131407	chr1	55383081	55383580	Mob4|chr1:55383081-55383580	0.149163141801258	.	.
chr1	55130908	55131407	chr1	55437975	55438474	Mob4|chr1:55437975-55438474	0.134487307052617	.	.
chr1	55236881	55237380	chr1	55437975	55438474	Mars2|chr1:55437975-55438474	0.132933426720189	.	.
chr1	55405572	55406071	chr1	55108404	55108903	Plcl1|chr1:55108404-55108903	0.104258772401686	.	.
chr1	55405572	55406071	chr1	55192060	55192559	Plcl1|chr1:55192060-55192559	0.093217621104087	.	.
chr1	57406257	57406756	chr1	57083035	57083534	Maip1|chr1:57083035-57083534	0.167411458758488	.	.
chr1	57406257	57406756	chr1	57083035	57083534	Tyw5|chr1:57083035-57083534	0.167411458758488	.	.
chr1	57406257	57406756	chr1	57205521	57206020	Maip1|chr1:57205521-57206020	0.0913045310383489	.	.
chr1	57406257	57406756	chr1	57205521	57206020	Tyw5|chr1:57205521-57206020	0.0913045310383489	.	.
chr1	57406257	57406756	chr1	57243409	57243908	Maip1|chr1:57243409-57243908	0.107449541305278	.	.
chr1	57406257	57406756	chr1	57243409	57243908	Tyw5|chr1:57243409-57243908	0.107449541305278	.	.
chr1	57406257	57406756	chr1	57341054	57341553	Maip1|chr1:57341054-57341553	0.0848753907461993	.	.
chr1	57406257	57406756	chr1	57341054	57341553	Tyw5|chr1:57341054-57341553	0.0848753907461993	.	.
chr1	57406257	57406756	chr1	57342352	57342851	Maip1|chr1:57342352-57342851	0.114449894938675	.	.
chr1	57406257	57406756	chr1	57342352	57342851	Tyw5|chr1:57342352-57342851	0.114449894938675	.	.
chr1	58504734	58505233	chr1	58740296	58740795	Gm15834|chr1:58740296-58740795	0.0924900506507293	.	.
chr1	58504734	58505233	chr1	58740296	58740795	Orc2|chr1:58740296-58740795	0.0924900506507293	.	.
chr1	58586034	58586533	chr1	58900779	58901278	Fam126b|chr1:58900779-58901278	0.0671266034555627	.	.
chr1	58586034	58586533	chr1	58900779	58901278	Ndufb3|chr1:58900779-58901278	0.0671266034555627	.	.
chr1	58973284	58973783	chr1	58729831	58730330	Stradb|chr1:58729831-58730330	0.0838924450536619	.	.
chr1	58973284	58973783	chr1	58729831	58730330	Trak2|chr1:58729831-58730330	0.0838924450536619	.	.
chr1	58973284	58973783	chr1	59247600	59248099	Stradb|chr1:59247600-59248099	0.104947062639519	.	.
chr1	58973284	58973783	chr1	59247600	59248099	Trak2|chr1:59247600-59248099	0.104947062639519	.	.
chr1	58973886	58974385	chr1	58897489	58897988	Stradb|chr1:58897489-58897988	0.0793312467267036	.	.
chr1	58973886	58974385	chr1	58897489	58897988	Trak2|chr1:58897489-58897988	0.0793312467267036	.	.
chr1	59119578	59120077	chr1	58900779	58901278	G730003C15Rik|chr1:58900779-58901278	0.072456081619128	.	.
chr1	59119578	59120077	chr1	58900779	58901278	Tmem237|chr1:58900779-58901278	0.072456081619128	.	.
chr1	59119578	59120077	chr1	59247600	59248099	G730003C15Rik|chr1:59247600-59248099	0.207048206302161	.	.
chr1	59119578	59120077	chr1	59247600	59248099	Tmem237|chr1:59247600-59248099	0.207048206302161	.	.
chr1	59120147	59120646	chr1	58900779	58901278	G730003C15Rik|chr1:58900779-58901278	0.0992540396109477	.	.
chr1	59120147	59120646	chr1	58900779	58901278	Tmem237|chr1:58900779-58901278	0.0992540396109477	.	.
chr1	59120147	59120646	chr1	58901336	58901835	G730003C15Rik|chr1:58901336-58901835	0.0671597585961999	.	.
chr1	59120147	59120646	chr1	58901336	58901835	Tmem237|chr1:58901336-58901835	0.0671597585961999	.	.
chr1	59237006	59237505	chr1	58900779	58901278	Als2|chr1:58900779-58901278	0.129721990825213	.	.
chr1	59237006	59237505	chr1	58901336	58901835	Als2|chr1:58901336-58901835	0.136515126644419	.	.
chr1	59763159	59763658	chr1	59788955	59789454	Bmpr2|chr1:59788955-59789454	0.0768486633960793	.	.
chr1	59763159	59763658	chr1	59883669	59884168	Bmpr2|chr1:59883669-59884168	0.0718589268751896	.	.
chr1	59763159	59763658	chr1	59987611	59988110	Bmpr2|chr1:59987611-59988110	0.0843208619794342	.	.
chr1	59763681	59764180	chr1	59788955	59789454	Bmpr2|chr1:59788955-59789454	0.142561682361999	.	.
chr1	59763681	59764180	chr1	59965547	59966046	Bmpr2|chr1:59965547-59966046	0.107846252875569	.	.
chr1	59763681	59764180	chr1	59966136	59966635	Bmpr2|chr1:59966136-59966635	0.0830060112009141	.	.
chr1	59763681	59764180	chr1	60000360	60000859	Bmpr2|chr1:60000360-60000859	0.0968564913736662	.	.
chr1	59912662	59913161	chr1	59883669	59884168	Fam117b|chr1:59883669-59884168	0.116895614757822	.	.
chr1	59912662	59913161	chr1	59899192	59899691	Fam117b|chr1:59899192-59899691	0.306750877415652	.	.
chr1	59912662	59913161	chr1	60000360	60000859	Fam117b|chr1:60000360-60000859	0.0682674583582526	.	.
chr1	59913211	59913710	chr1	59883669	59884168	Fam117b|chr1:59883669-59884168	0.196597018897226	.	.
chr1	59913211	59913710	chr1	59899192	59899691	Fam117b|chr1:59899192-59899691	0.139290046115686	.	.
chr1	59913211	59913710	chr1	59965547	59966046	Fam117b|chr1:59965547-59966046	0.175289472110375	.	.
chr1	59913211	59913710	chr1	59966136	59966635	Fam117b|chr1:59966136-59966635	0.0657073401986453	.	.
chr1	60042935	60043434	chr1	59883669	59884168	Ica1l|chr1:59883669-59884168	0.142296706681909	.	.
chr1	60042935	60043434	chr1	59899192	59899691	Ica1l|chr1:59899192-59899691	0.0687309888449149	.	.
chr1	60042935	60043434	chr1	59965547	59966046	Ica1l|chr1:59965547-59966046	0.164722437385291	.	.
chr1	60042935	60043434	chr1	59966136	59966635	Ica1l|chr1:59966136-59966635	0.0937701933985079	.	.
chr1	60042935	60043434	chr1	60000360	60000859	Ica1l|chr1:60000360-60000859	0.113259374547309	.	.
chr1	60098487	60098986	chr1	59788955	59789454	Carf|chr1:59788955-59789454	0.125487570166573	.	.
chr1	60098487	60098986	chr1	59788955	59789454	Wdr12|chr1:59788955-59789454	0.125487570166573	.	.
chr1	60098487	60098986	chr1	59965547	59966046	Carf|chr1:59965547-59966046	0.0734422451871203	.	.
chr1	60098487	60098986	chr1	59965547	59966046	Carf|chr1:59965547-59966046	0.0734422451871204	.	.
chr1	60098487	60098986	chr1	59965547	59966046	Wdr12|chr1:59965547-59966046	0.0734422451871203	.	.
chr1	60098487	60098986	chr1	59965547	59966046	Wdr12|chr1:59965547-59966046	0.0734422451871204	.	.
chr1	60098487	60098986	chr1	60000360	60000859	Carf|chr1:60000360-60000859	0.069003669044862	.	.
chr1	60098487	60098986	chr1	60000360	60000859	Wdr12|chr1:60000360-60000859	0.069003669044862	.	.
chr1	60180257	60180756	chr1	59883669	59884168	Nbeal1|chr1:59883669-59884168	0.0834507985949801	.	.
chr1	60180257	60180756	chr1	59899192	59899691	Nbeal1|chr1:59899192-59899691	0.0832678974710542	.	.
chr1	60342754	60343253	chr1	60000360	60000859	Cyp20a1|chr1:60000360-60000859	0.126297939392439	.	.
chr1	60342754	60343253	chr1	60469405	60469904	Cyp20a1|chr1:60469405-60469904	0.127813506811337	.	.
chr1	60343314	60343813	chr1	60469405	60469904	Cyp20a1|chr1:60469405-60469904	0.103957443948606	.	.
chr1	65122893	65123392	chr1	65010101	65010600	D630023F18Rik|chr1:65010101-65010600	0.160629001444138	.	.
chr1	65122893	65123392	chr1	65129584	65130083	D630023F18Rik|chr1:65129584-65130083	0.167372258843126	.	.
chr1	65122893	65123392	chr1	65269556	65270055	D630023F18Rik|chr1:65269556-65270055	0.124770668038377	.	.
chr1	65122893	65123392	chr1	65280343	65280842	D630023F18Rik|chr1:65280343-65280842	0.158770715939083	.	.
chr1	65122893	65123392	chr1	65491839	65492338	D630023F18Rik|chr1:65491839-65492338	0.179502487870648	.	.
chr1	65282716	65283215	chr1	65111968	65112467	Pth2r|chr1:65111968-65112467	0.0921366265962488	.	.
chr1	65282716	65283215	chr1	65178123	65178622	Pth2r|chr1:65178123-65178622	0.0927474171717963	.	.
chr1	65282716	65283215	chr1	65280343	65280842	Pth2r|chr1:65280343-65280842	0.0964887693528512	.	.
chr1	66174880	66175379	chr1	65830858	65831357	Map2|chr1:65830858-65831357	0.0833275154062033	.	.
chr1	66174880	66175379	chr1	66008403	66008902	Map2|chr1:66008403-66008902	0.0750987254037773	.	.
chr1	66174880	66175379	chr1	66148233	66148732	Map2|chr1:66148233-66148732	0.0692918347169621	.	.
chr1	69687151	69687650	chr1	69307291	69307790	Ikzf2|chr1:69307291-69307790	0.229842002707288	.	.
chr1	69687151	69687650	chr1	69312772	69313271	Ikzf2|chr1:69312772-69313271	0.0952369409163474	.	.
chr1	69687151	69687650	chr1	69591806	69592305	Ikzf2|chr1:69591806-69592305	0.153383215117698	.	.
chr1	69687151	69687650	chr1	69609390	69609889	Ikzf2|chr1:69609390-69609889	0.351388458901318	.	.
chr1	69687151	69687650	chr1	69759552	69760051	Ikzf2|chr1:69759552-69760051	0.178610959469697	.	.
chr1	69687151	69687650	chr1	69790807	69791306	Ikzf2|chr1:69790807-69791306	0.0802665673017552	.	.
chr1	69687151	69687650	chr1	69799108	69799607	Ikzf2|chr1:69799108-69799607	0.13643169379657	.	.
chr1	69687151	69687650	chr1	69852487	69852986	Ikzf2|chr1:69852487-69852986	0.0712525443353102	.	.
chr1	69687151	69687650	chr1	69906391	69906890	Ikzf2|chr1:69906391-69906890	0.102830696035407	.	.
chr1	70725497	70725996	chr1	70380051	70380550	Vwc2l|chr1:70380051-70380550	0.152534149873789	.	.
chr1	70725497	70725996	chr1	70684092	70684591	Vwc2l|chr1:70684092-70684591	0.0683863098417725	.	.
chr1	70725497	70725996	chr1	70700160	70700659	Vwc2l|chr1:70700160-70700659	0.194433945638555	.	.
chr1	70725497	70725996	chr1	70700714	70701213	Vwc2l|chr1:70700714-70701213	0.176374536008158	.	.
chr1	74505730	74506229	chr1	74772969	74773468	Cnot9|chr1:74772969-74773468	0.0691902416408442	.	.
chr1	74505730	74506229	chr1	74784124	74784623	Cnot9|chr1:74784124-74784623	0.104924944390351	.	.
chr1	74505730	74506229	chr1	74806444	74806943	Cnot9|chr1:74806444-74806943	0.146529558211202	.	.
chr1	74505730	74506229	chr1	74808065	74808564	Cnot9|chr1:74808065-74808564	0.122164041036891	.	.
chr1	74505730	74506229	chr1	74816731	74817230	Cnot9|chr1:74816731-74817230	0.12236959479867	.	.
chr1	74505730	74506229	chr1	74858307	74858806	Cnot9|chr1:74858307-74858806	0.0977717793848083	.	.
chr1	74505730	74506229	chr1	74872216	74872715	Cnot9|chr1:74872216-74872715	0.0742773106352092	.	.
chr1	74506443	74506942	chr1	74784124	74784623	Cnot9|chr1:74784124-74784623	0.0681539508502006	.	.
chr1	74506443	74506942	chr1	74806444	74806943	Cnot9|chr1:74806444-74806943	0.118431804315879	.	.
chr1	74506443	74506942	chr1	74894978	74895477	Cnot9|chr1:74894978-74895477	0.172017100278261	.	.
chr1	74541923	74542422	chr1	74787775	74788274	Plcd4|chr1:74787775-74788274	0.0972994679543779	.	.
chr1	74541923	74542422	chr1	74802933	74803432	Plcd4|chr1:74802933-74803432	0.0722217136980574	.	.
chr1	74542596	74543095	chr1	74787775	74788274	Plcd4|chr1:74787775-74788274	0.0767364814829175	.	.
chr1	74542596	74543095	chr1	74802933	74803432	Plcd4|chr1:74802933-74803432	0.306785937217015	.	.
chr1	74542596	74543095	chr1	74816731	74817230	Plcd4|chr1:74816731-74817230	0.147192208147433	.	.
chr1	74542596	74543095	chr1	74882110	74882609	Plcd4|chr1:74882110-74882609	0.186721081205586	.	.
chr1	74544062	74544561	chr1	74784124	74784623	Usp37|chr1:74784124-74784623	0.0719095222481607	.	.
chr1	74544062	74544561	chr1	74806952	74807451	Usp37|chr1:74806952-74807451	0.126470330224522	.	.
chr1	74544062	74544561	chr1	74872216	74872715	Usp37|chr1:74872216-74872715	0.196163368055748	.	.
chr1	74587962	74588461	chr1	74772969	74773468	Bcs1l|chr1:74772969-74773468	0.0732951426492677	.	.
chr1	74587962	74588461	chr1	74772969	74773468	Zfp142|chr1:74772969-74773468	0.0732951426492677	.	.
chr1	74587962	74588461	chr1	74784124	74784623	Bcs1l|chr1:74784124-74784623	0.0977258784787841	.	.
chr1	74587962	74588461	chr1	74784124	74784623	Zfp142|chr1:74784124-74784623	0.0977258784787841	.	.
chr1	74587962	74588461	chr1	74806444	74806943	Bcs1l|chr1:74806444-74806943	0.140063974768824	.	.
chr1	74587962	74588461	chr1	74806444	74806943	Zfp142|chr1:74806444-74806943	0.140063974768824	.	.
chr1	74587962	74588461	chr1	74806952	74807451	Bcs1l|chr1:74806952-74807451	0.161990724276122	.	.
chr1	74587962	74588461	chr1	74806952	74807451	Zfp142|chr1:74806952-74807451	0.161990724276122	.	.
chr1	74587962	74588461	chr1	74816731	74817230	Bcs1l|chr1:74816731-74817230	0.116828612835022	.	.
chr1	74587962	74588461	chr1	74816731	74817230	Zfp142|chr1:74816731-74817230	0.116828612835022	.	.
chr1	74587962	74588461	chr1	74858307	74858806	Bcs1l|chr1:74858307-74858806	0.178613504032769	.	.
chr1	74587962	74588461	chr1	74858307	74858806	Zfp142|chr1:74858307-74858806	0.178613504032769	.	.
chr1	74587962	74588461	chr1	74872216	74872715	Bcs1l|chr1:74872216-74872715	0.102108499627872	.	.
chr1	74587962	74588461	chr1	74872216	74872715	Zfp142|chr1:74872216-74872715	0.102108499627872	.	.
chr1	74587962	74588461	chr1	74882110	74882609	Bcs1l|chr1:74882110-74882609	0.111899239608267	.	.
chr1	74587962	74588461	chr1	74882110	74882609	Zfp142|chr1:74882110-74882609	0.111899239608267	.	.
chr1	74587962	74588461	chr1	74894978	74895477	Bcs1l|chr1:74894978-74895477	0.135454138673819	.	.
chr1	74587962	74588461	chr1	74894978	74895477	Zfp142|chr1:74894978-74895477	0.135454138673819	.	.
chr1	74587962	74588461	chr1	74964428	74964927	Bcs1l|chr1:74964428-74964927	0.0927966909631491	.	.
chr1	74587962	74588461	chr1	74964428	74964927	Zfp142|chr1:74964428-74964927	0.0927966909631491	.	.
chr1	74601175	74601674	chr1	74806444	74806943	Rnf25|chr1:74806444-74806943	0.0686312872549274	.	.
chr1	74601175	74601674	chr1	74806444	74806943	Rnf25|chr1:74806444-74806943	0.0686312872549275	.	.
chr1	74601175	74601674	chr1	74806444	74806943	Stk36|chr1:74806444-74806943	0.0686312872549274	.	.
chr1	74601175	74601674	chr1	74806444	74806943	Stk36|chr1:74806444-74806943	0.0686312872549275	.	.
chr1	74601175	74601674	chr1	74808065	74808564	Rnf25|chr1:74808065-74808564	0.0869387789183136	.	.
chr1	74601175	74601674	chr1	74808065	74808564	Stk36|chr1:74808065-74808564	0.0869387789183136	.	.
chr1	74661495	74661994	chr1	74772969	74773468	Ttll4|chr1:74772969-74773468	0.087185120635571	.	.
chr1	74661495	74661994	chr1	74784124	74784623	Ttll4|chr1:74784124-74784623	0.116559231674384	.	.
chr1	74661495	74661994	chr1	74787775	74788274	Ttll4|chr1:74787775-74788274	0.11877669049432	.	.
chr1	74661495	74661994	chr1	74802933	74803432	Ttll4|chr1:74802933-74803432	0.141621144904019	.	.
chr1	74661495	74661994	chr1	74806952	74807451	Ttll4|chr1:74806952-74807451	0.10158193301612	.	.
chr1	74661495	74661994	chr1	74816731	74817230	Ttll4|chr1:74816731-74817230	0.111545047805254	.	.
chr1	74661495	74661994	chr1	74948735	74949234	Ttll4|chr1:74948735-74949234	0.0976001502920815	.	.
chr1	74661495	74661994	chr1	74964428	74964927	Ttll4|chr1:74964428-74964927	0.0731938978700386	.	.
chr1	74854708	74855207	chr1	74816731	74817230	Cdk5r2|chr1:74816731-74817230	0.0685887662790594	.	.
chr1	74854708	74855207	chr1	74858307	74858806	Cdk5r2|chr1:74858307-74858806	0.174814354985965	.	.
chr1	74854708	74855207	chr1	74872216	74872715	Cdk5r2|chr1:74872216-74872715	0.119332387172638	.	.
chr1	74854708	74855207	chr1	74882110	74882609	Cdk5r2|chr1:74882110-74882609	0.129770561147802	.	.
chr1	74854708	74855207	chr1	75141393	75141892	Cdk5r2|chr1:75141393-75141892	0.112554102889974	.	.
chr1	74854708	74855207	chr1	75234571	75235070	Cdk5r2|chr1:75234571-75235070	0.101989164692842	.	.
chr1	74935357	74935856	chr1	74808065	74808564	Cfap65|chr1:74808065-74808564	0.149334515423134	.	.
chr1	74935357	74935856	chr1	74872216	74872715	Cfap65|chr1:74872216-74872715	0.137392612244663	.	.
chr1	74935357	74935856	chr1	74894978	74895477	Cfap65|chr1:74894978-74895477	0.0840843904812911	.	.
chr1	74935357	74935856	chr1	75234571	75235070	Cfap65|chr1:75234571-75235070	0.0886892490911002	.	.
chr1	75124760	75125259	chr1	74784124	74784623	Nhej1|chr1:74784124-74784623	0.0833093923295349	.	.
chr1	75124760	75125259	chr1	74802933	74803432	Nhej1|chr1:74802933-74803432	0.142103703631026	.	.
chr1	75124760	75125259	chr1	74816731	74817230	Nhej1|chr1:74816731-74817230	0.0735991930161479	.	.
chr1	75124760	75125259	chr1	74858307	74858806	Nhej1|chr1:74858307-74858806	0.106125159004349	.	.
chr1	75124760	75125259	chr1	74872216	74872715	Nhej1|chr1:74872216-74872715	0.167469915022453	.	.
chr1	75124760	75125259	chr1	75001124	75001623	Nhej1|chr1:75001124-75001623	0.0829771758515666	.	.
chr1	75142499	75142998	chr1	74784124	74784623	Cnppd1|chr1:74784124-74784623	0.123001676505973	.	.
chr1	75142499	75142998	chr1	74784124	74784623	Retreg2|chr1:74784124-74784623	0.123001676505973	.	.
chr1	75142499	75142998	chr1	74802933	74803432	Cnppd1|chr1:74802933-74803432	0.127068854024763	.	.
chr1	75142499	75142998	chr1	74802933	74803432	Retreg2|chr1:74802933-74803432	0.127068854024763	.	.
chr1	75142499	75142998	chr1	74806444	74806943	Cnppd1|chr1:74806444-74806943	0.100493409616288	.	.
chr1	75142499	75142998	chr1	74806444	74806943	Retreg2|chr1:74806444-74806943	0.100493409616288	.	.
chr1	75142499	75142998	chr1	74806952	74807451	Cnppd1|chr1:74806952-74807451	0.164927272984997	.	.
chr1	75142499	75142998	chr1	74806952	74807451	Retreg2|chr1:74806952-74807451	0.164927272984997	.	.
chr1	75142499	75142998	chr1	74816731	74817230	Cnppd1|chr1:74816731-74817230	0.208791137848775	.	.
chr1	75142499	75142998	chr1	74816731	74817230	Retreg2|chr1:74816731-74817230	0.208791137848775	.	.
chr1	75142499	75142998	chr1	74858307	74858806	Cnppd1|chr1:74858307-74858806	0.128098348840721	.	.
chr1	75142499	75142998	chr1	74858307	74858806	Retreg2|chr1:74858307-74858806	0.128098348840721	.	.
chr1	75142499	75142998	chr1	74872216	74872715	Cnppd1|chr1:74872216-74872715	0.179130870095457	.	.
chr1	75142499	75142998	chr1	74872216	74872715	Retreg2|chr1:74872216-74872715	0.179130870095457	.	.
chr1	75142499	75142998	chr1	74882110	74882609	Cnppd1|chr1:74882110-74882609	0.179180414856443	.	.
chr1	75142499	75142998	chr1	74882110	74882609	Retreg2|chr1:74882110-74882609	0.179180414856443	.	.
chr1	75142499	75142998	chr1	75141393	75141892	Cnppd1|chr1:75141393-75141892	0.0986169741157856	.	.
chr1	75142499	75142998	chr1	75141393	75141892	Retreg2|chr1:75141393-75141892	0.0986169741157856	.	.
chr1	75142499	75142998	chr1	75234571	75235070	Cnppd1|chr1:75234571-75235070	0.0797834514902729	.	.
chr1	75142499	75142998	chr1	75234571	75235070	Retreg2|chr1:75234571-75235070	0.0797834514902729	.	.
chr1	75168424	75168923	chr1	74772969	74773468	Zfand2b|chr1:74772969-74773468	0.0965421708526562	.	.
chr1	75168424	75168923	chr1	74806444	74806943	Zfand2b|chr1:74806444-74806943	0.183218242304906	.	.
chr1	75168424	75168923	chr1	74806952	74807451	Zfand2b|chr1:74806952-74807451	0.0911385660217022	.	.
chr1	75168424	75168923	chr1	74816731	74817230	Zfand2b|chr1:74816731-74817230	0.0989564899444205	.	.
chr1	75168424	75168923	chr1	74858307	74858806	Zfand2b|chr1:74858307-74858806	0.106202641706131	.	.
chr1	75168424	75168923	chr1	74872216	74872715	Zfand2b|chr1:74872216-74872715	0.071054990699188	.	.
chr1	75180079	75180578	chr1	74858307	74858806	Abcb6|chr1:74858307-74858806	0.0956193060066573	.	.
chr1	75180079	75180578	chr1	74872216	74872715	Abcb6|chr1:74872216-74872715	0.117767337765369	.	.
chr1	75180079	75180578	chr1	75016818	75017317	Abcb6|chr1:75016818-75017317	0.0709061451050938	.	.
chr1	75180079	75180578	chr1	75218312	75218811	Abcb6|chr1:75218312-75218811	0.0832055777355172	.	.
chr1	75180079	75180578	chr1	75244823	75245322	Abcb6|chr1:75244823-75245322	0.0938589443420095	.	.
chr1	75191753	75192252	chr1	74802933	74803432	Ankzf1|chr1:74802933-74803432	0.165223808540083	.	.
chr1	75191753	75192252	chr1	74802933	74803432	Atg9a|chr1:74802933-74803432	0.165223808540083	.	.
chr1	75191753	75192252	chr1	74806444	74806943	Ankzf1|chr1:74806444-74806943	0.157596649365434	.	.
chr1	75191753	75192252	chr1	74806444	74806943	Atg9a|chr1:74806444-74806943	0.157596649365434	.	.
chr1	75191753	75192252	chr1	74816731	74817230	Ankzf1|chr1:74816731-74817230	0.10998882556172	.	.
chr1	75191753	75192252	chr1	74816731	74817230	Atg9a|chr1:74816731-74817230	0.10998882556172	.	.
chr1	75191753	75192252	chr1	75234571	75235070	Ankzf1|chr1:75234571-75235070	0.0863397671646813	.	.
chr1	75191753	75192252	chr1	75234571	75235070	Ankzf1|chr1:75234571-75235070	0.0863397671646814	.	.
chr1	75191753	75192252	chr1	75234571	75235070	Atg9a|chr1:75234571-75235070	0.0863397671646813	.	.
chr1	75191753	75192252	chr1	75234571	75235070	Atg9a|chr1:75234571-75235070	0.0863397671646814	.	.
chr1	75192415	75192914	chr1	74808065	74808564	Ankzf1|chr1:74808065-74808564	0.154456501355209	.	.
chr1	75192415	75192914	chr1	74808065	74808564	Atg9a|chr1:74808065-74808564	0.154456501355209	.	.
chr1	75192415	75192914	chr1	74894978	74895477	Ankzf1|chr1:74894978-74895477	0.129985966489897	.	.
chr1	75192415	75192914	chr1	74894978	74895477	Atg9a|chr1:74894978-74895477	0.129985966489897	.	.
chr1	75192415	75192914	chr1	74948735	74949234	Ankzf1|chr1:74948735-74949234	0.0839886805376139	.	.
chr1	75192415	75192914	chr1	74948735	74949234	Atg9a|chr1:74948735-74949234	0.0839886805376139	.	.
chr1	75192415	75192914	chr1	75141393	75141892	Ankzf1|chr1:75141393-75141892	0.071705565295871	.	.
chr1	75192415	75192914	chr1	75141393	75141892	Atg9a|chr1:75141393-75141892	0.071705565295871	.	.
chr1	75192415	75192914	chr1	75218312	75218811	Ankzf1|chr1:75218312-75218811	0.169530698090855	.	.
chr1	75192415	75192914	chr1	75218312	75218811	Atg9a|chr1:75218312-75218811	0.169530698090855	.	.
chr1	75192415	75192914	chr1	75234571	75235070	Ankzf1|chr1:75234571-75235070	0.0665563184362422	.	.
chr1	75192415	75192914	chr1	75234571	75235070	Atg9a|chr1:75234571-75235070	0.0665563184362422	.	.
chr1	75192415	75192914	chr1	75244823	75245322	Ankzf1|chr1:75244823-75245322	0.0775117518742889	.	.
chr1	75192415	75192914	chr1	75244823	75245322	Atg9a|chr1:75244823-75245322	0.0775117518742889	.	.
chr1	75210546	75211045	chr1	74784124	74784623	Glb1l|chr1:74784124-74784623	0.139568244880276	.	.
chr1	75210546	75211045	chr1	74784124	74784623	Stk16|chr1:74784124-74784623	0.139568244880276	.	.
chr1	75210546	75211045	chr1	74787775	74788274	Glb1l|chr1:74787775-74788274	0.0808091050379487	.	.
chr1	75210546	75211045	chr1	74787775	74788274	Stk16|chr1:74787775-74788274	0.0808091050379487	.	.
chr1	75210546	75211045	chr1	74806444	74806943	Glb1l|chr1:74806444-74806943	0.131896614990394	.	.
chr1	75210546	75211045	chr1	74806444	74806943	Stk16|chr1:74806444-74806943	0.131896614990394	.	.
chr1	75210546	75211045	chr1	74806952	74807451	Glb1l|chr1:74806952-74807451	0.154213510225695	.	.
chr1	75210546	75211045	chr1	74806952	74807451	Stk16|chr1:74806952-74807451	0.154213510225695	.	.
chr1	75210546	75211045	chr1	74872216	74872715	Glb1l|chr1:74872216-74872715	0.145156598883479	.	.
chr1	75210546	75211045	chr1	74872216	74872715	Stk16|chr1:74872216-74872715	0.145156598883479	.	.
chr1	75210546	75211045	chr1	74964428	74964927	Glb1l|chr1:74964428-74964927	0.0870090632310269	.	.
chr1	75210546	75211045	chr1	74964428	74964927	Stk16|chr1:74964428-74964927	0.0870090632310269	.	.
chr1	75210546	75211045	chr1	75234571	75235070	Glb1l|chr1:75234571-75235070	0.14789811255968	.	.
chr1	75210546	75211045	chr1	75234571	75235070	Stk16|chr1:75234571-75235070	0.14789811255968	.	.
chr1	75219086	75219585	chr1	74772969	74773468	Tuba4a|chr1:74772969-74773468	0.0926603581836919	.	.
chr1	75219086	75219585	chr1	74802933	74803432	Tuba4a|chr1:74802933-74803432	0.151837817837731	.	.
chr1	75219086	75219585	chr1	74858307	74858806	Tuba4a|chr1:74858307-74858806	0.123187606784565	.	.
chr1	75219086	75219585	chr1	74882110	74882609	Tuba4a|chr1:74882110-74882609	0.0976361323947308	.	.
chr1	75219086	75219585	chr1	74948735	74949234	Tuba4a|chr1:74948735-74949234	0.185669113740064	.	.
chr1	75219086	75219585	chr1	75244823	75245322	Tuba4a|chr1:75244823-75245322	0.113483956020109	.	.
chr1	75219640	75220139	chr1	74787775	74788274	Tuba4a|chr1:74787775-74788274	0.107220234592633	.	.
chr1	75219640	75220139	chr1	74802933	74803432	Tuba4a|chr1:74802933-74803432	0.144060297213966	.	.
chr1	75219640	75220139	chr1	74858307	74858806	Tuba4a|chr1:74858307-74858806	0.123946168352382	.	.
chr1	75219640	75220139	chr1	74948735	74949234	Tuba4a|chr1:74948735-74949234	0.244456633703177	.	.
chr1	75219640	75220139	chr1	75218312	75218811	Tuba4a|chr1:75218312-75218811	0.0716396550648456	.	.
chr1	75236144	75236643	chr1	74802933	74803432	Dnajb2|chr1:74802933-74803432	0.0686964167315655	.	.
chr1	75236144	75236643	chr1	74858307	74858806	Dnajb2|chr1:74858307-74858806	0.0740861709144067	.	.
chr1	75236144	75236643	chr1	74882110	74882609	Dnajb2|chr1:74882110-74882609	0.0724434646525104	.	.
chr1	75236144	75236643	chr1	75141393	75141892	Dnajb2|chr1:75141393-75141892	0.135660236450915	.	.
chr1	75236144	75236643	chr1	75218312	75218811	Dnajb2|chr1:75218312-75218811	0.18839066200039	.	.
chr1	75236651	75237150	chr1	74772969	74773468	Dnajb2|chr1:74772969-74773468	0.158520053065343	.	.
chr1	75236651	75237150	chr1	74816731	74817230	Dnajb2|chr1:74816731-74817230	0.0672924228903186	.	.
chr1	75236651	75237150	chr1	74858307	74858806	Dnajb2|chr1:74858307-74858806	0.086998776827333	.	.
chr1	75236651	75237150	chr1	74882110	74882609	Dnajb2|chr1:74882110-74882609	0.0982783509343211	.	.
chr1	75236651	75237150	chr1	75141393	75141892	Dnajb2|chr1:75141393-75141892	0.158861955078236	.	.
chr1	78488387	78488886	chr1	78217089	78217588	Farsb|chr1:78217089-78217588	0.133617213738533	.	.
chr1	84839165	84839664	chr1	84818815	84819314	Fbxo36|chr1:84818815-84819314	0.0978679229073091	.	.
chr1	84839165	84839664	chr1	84838531	84839030	Fbxo36|chr1:84838531-84839030	0.250195866531052	.	.
chr1	84839165	84839664	chr1	84909822	84910321	Fbxo36|chr1:84909822-84910321	0.141889579551227	.	.
chr1	84839165	84839664	chr1	84910388	84910887	Fbxo36|chr1:84910388-84910887	0.113676479933316	.	.
chr1	84839808	84840307	chr1	84838531	84839030	Fbxo36|chr1:84838531-84839030	0.105007928748463	.	.
chr1	84839808	84840307	chr1	84838531	84839030	Trip12|chr1:84838531-84839030	0.105007928748463	.	.
chr1	84839808	84840307	chr1	84909822	84910321	Fbxo36|chr1:84909822-84910321	0.159795302186361	.	.
chr1	84839808	84840307	chr1	84909822	84910321	Trip12|chr1:84909822-84910321	0.159795302186361	.	.
chr1	84839808	84840307	chr1	84910388	84910887	Fbxo36|chr1:84910388-84910887	0.0869092218318763	.	.
chr1	84839808	84840307	chr1	84910388	84910887	Trip12|chr1:84910388-84910887	0.0869092218318763	.	.
chr1	84934371	84934870	chr1	84909822	84910321	Slc16a14|chr1:84909822-84910321	0.110389266642754	.	.
chr1	84934371	84934870	chr1	84910388	84910887	Slc16a14|chr1:84910388-84910887	0.0795408524528759	.	.
chr1	85793160	85793659	chr1	85869875	85870374	Cab39|chr1:85869875-85870374	0.0879509876641066	.	.
chr1	85793160	85793659	chr1	85895455	85895954	Cab39|chr1:85895455-85895954	0.071242615271419	.	.
chr1	85793728	85794227	chr1	85895455	85895954	Cab39|chr1:85895455-85895954	0.131866419904377	.	.
chr1	85793728	85794227	chr1	85916833	85917332	Cab39|chr1:85916833-85917332	0.129207922436101	.	.
chr1	85894274	85894773	chr1	85916833	85917332	Itm2c|chr1:85916833-85917332	0.186185016863378	.	.
chr1	85894274	85894773	chr1	85934828	85935327	Itm2c|chr1:85934828-85935327	0.0760187989889542	.	.
chr1	85894955	85895454	chr1	85895455	85895954	Itm2c|chr1:85895455-85895954	0.368296197375972	.	.
chr1	85894955	85895454	chr1	85934828	85935327	Itm2c|chr1:85934828-85935327	0.0769857745118677	.	.
chr1	85928201	85928700	chr1	85703519	85704018	4933407L21Rik|chr1:85703519-85704018	0.067295562908245	.	.
chr1	85928201	85928700	chr1	85720188	85720687	4933407L21Rik|chr1:85720188-85720687	0.266048822962859	.	.
chr1	85928201	85928700	chr1	85895455	85895954	4933407L21Rik|chr1:85895455-85895954	0.13225182931813	.	.
chr1	85928201	85928700	chr1	85916833	85917332	4933407L21Rik|chr1:85916833-85917332	0.10937541675143	.	.
chr1	85928201	85928700	chr1	85934828	85935327	4933407L21Rik|chr1:85934828-85935327	0.104446424199683	.	.
chr1	85928201	85928700	chr1	85965753	85966252	4933407L21Rik|chr1:85965753-85966252	0.0849865185117865	.	.
chr1	87755700	87756199	chr1	87798300	87798799	Atg16l1|chr1:87798300-87798799	0.100013855689287	.	.
chr1	87853009	87853508	chr1	87925537	87926036	Dgkd|chr1:87925537-87926036	0.229225733212977	.	.
chr1	87853973	87854472	chr1	87813063	87813562	Dgkd|chr1:87813063-87813562	0.125106054575516	.	.
chr1	87853973	87854472	chr1	87813063	87813562	Gm19582|chr1:87813063-87813562	0.125106054575516	.	.
chr1	87853973	87854472	chr1	87925537	87926036	Dgkd|chr1:87925537-87926036	0.112815725745889	.	.
chr1	87853973	87854472	chr1	87925537	87926036	Gm19582|chr1:87925537-87926036	0.112815725745889	.	.
chr1	88008031	88008530	chr1	87925537	87926036	Usp40|chr1:87925537-87926036	0.158220009799953	.	.
chr1	88205505	88206004	chr1	87925537	87926036	Dnajb3|chr1:87925537-87926036	0.141204637274802	.	.
chr1	88205505	88206004	chr1	87982239	87982738	Dnajb3|chr1:87982239-87982738	0.0997130101317583	.	.
chr1	93305687	93306186	chr1	93444675	93445174	Gm28535|chr1:93444675-93445174	0.119936283543678	.	.
chr1	93305687	93306186	chr1	93444675	93445174	Mterf4|chr1:93444675-93445174	0.119936283543678	.	.
chr1	93342619	93343118	chr1	93668682	93669181	Pask|chr1:93668682-93669181	0.0842760635101028	.	.
chr1	93342619	93343118	chr1	93668682	93669181	Ppp1r7|chr1:93668682-93669181	0.0842760635101028	.	.
chr1	93342619	93343118	chr1	93705324	93705823	Pask|chr1:93705324-93705823	0.105511833620788	.	.
chr1	93342619	93343118	chr1	93705324	93705823	Ppp1r7|chr1:93705324-93705823	0.105511833620788	.	.
chr1	93343358	93343857	chr1	93445454	93445953	Pask|chr1:93445454-93445953	0.0812523481413768	.	.
chr1	93343358	93343857	chr1	93445454	93445953	Ppp1r7|chr1:93445454-93445953	0.0812523481413768	.	.
chr1	93343358	93343857	chr1	93668682	93669181	Pask|chr1:93668682-93669181	0.124619150035354	.	.
chr1	93343358	93343857	chr1	93668682	93669181	Ppp1r7|chr1:93668682-93669181	0.124619150035354	.	.
chr1	93478107	93478606	chr1	93444675	93445174	Hdlbp|chr1:93444675-93445174	0.197632064358125	.	.
chr1	93478107	93478606	chr1	93444675	93445174	Sept2|chr1:93444675-93445174	0.197632064358125	.	.
chr1	93478622	93479121	chr1	93444675	93445174	Hdlbp|chr1:93444675-93445174	0.0980166643189284	.	.
chr1	93478622	93479121	chr1	93444675	93445174	Sept2|chr1:93444675-93445174	0.0980166643189284	.	.
chr1	93511801	93512300	chr1	93705324	93705823	Farp2|chr1:93705324-93705823	0.132349022508599	.	.
chr1	93635550	93636049	chr1	93444675	93445174	Gm28536|chr1:93444675-93445174	0.0694556731218869	.	.
chr1	93635550	93636049	chr1	93705324	93705823	Gm28536|chr1:93705324-93705823	0.0710525099865434	.	.
chr1	93635550	93636049	chr1	93705324	93705823	Gm28536|chr1:93705324-93705823	0.0710525099865435	.	.
chr1	93685241	93685740	chr1	93444675	93445174	Bok|chr1:93444675-93445174	0.117132156408867	.	.
chr1	93686360	93686859	chr1	93444675	93445174	Bok|chr1:93444675-93445174	0.0956512761878739	.	.
chr1	93686360	93686859	chr1	93668682	93669181	Bok|chr1:93668682-93669181	0.0765491516788236	.	.
chr1	93754617	93755116	chr1	94035198	94035697	Thap4|chr1:94035198-94035697	0.161043215291474	.	.
chr1	93754617	93755116	chr1	94139409	94139908	Thap4|chr1:94139409-94139908	0.0904942961058069	.	.
chr1	93801756	93802255	chr1	93668682	93669181	Dtymk|chr1:93668682-93669181	0.0963670550600355	.	.
chr1	93801756	93802255	chr1	94035198	94035697	Dtymk|chr1:94035198-94035697	0.144742389794657	.	.
chr1	93803720	93804219	chr1	93668682	93669181	Ing5|chr1:93668682-93669181	0.0988712042854726	.	.
chr1	93803720	93804219	chr1	93705324	93705823	Ing5|chr1:93705324-93705823	0.114279068263552	.	.
chr1	93803720	93804219	chr1	94035198	94035697	Ing5|chr1:94035198-94035697	0.160387324795308	.	.
chr1	93803720	93804219	chr1	94079039	94079538	Ing5|chr1:94079039-94079538	0.0744265048677755	.	.
chr1	93825281	93825780	chr1	93668682	93669181	D2hgdh|chr1:93668682-93669181	0.109036554428241	.	.
chr1	95313333	95313832	chr1	95479700	95480199	Fam174a|chr1:95479700-95480199	0.075729435869003	.	.
chr1	95667416	95667915	chr1	95263807	95264306	St8sia4|chr1:95263807-95264306	0.134548234829063	.	.
chr1	95667416	95667915	chr1	95293062	95293561	St8sia4|chr1:95293062-95293561	0.128587361226625	.	.
chr1	95667416	95667915	chr1	95329316	95329815	St8sia4|chr1:95329316-95329815	0.132265538338514	.	.
chr1	95667416	95667915	chr1	95375446	95375945	St8sia4|chr1:95375446-95375945	0.0755179892006139	.	.
chr1	95667416	95667915	chr1	95451739	95452238	St8sia4|chr1:95451739-95452238	0.121543211051342	.	.
chr1	95667921	95668420	chr1	95375446	95375945	St8sia4|chr1:95375446-95375945	0.143413354680057	.	.
chr1	97661204	97661703	chr1	97616925	97617424	D1Ertd622e|chr1:97616925-97617424	0.185705260720329	.	.
chr1	97661204	97661703	chr1	97642197	97642696	D1Ertd622e|chr1:97642197-97642696	0.0973227530685971	.	.
chr1	97661204	97661703	chr1	97701311	97701810	D1Ertd622e|chr1:97701311-97701810	0.0825098316607913	.	.
chr1	97661800	97662299	chr1	97616925	97617424	D1Ertd622e|chr1:97616925-97617424	0.148595823700557	.	.
chr1	97661800	97662299	chr1	97642197	97642696	D1Ertd622e|chr1:97642197-97642696	0.118799105415533	.	.
chr1	97661800	97662299	chr1	97660435	97660934	D1Ertd622e|chr1:97660435-97660934	0.066710256260137	.	.
chr1	98094805	98095304	chr1	98018444	98018943	Pam|chr1:98018444-98018943	0.104606876634968	.	.
chr1	98094805	98095304	chr1	98192084	98192583	Pam|chr1:98192084-98192583	0.101910907526962	.	.
chr1	98095430	98095929	chr1	98174728	98175227	Pam|chr1:98174728-98175227	0.0668927868605421	.	.
chr1	98095430	98095929	chr1	98192084	98192583	Pam|chr1:98192084-98192583	0.0797030129724305	.	.
chr1	106759529	106760028	chr1	107243170	107243669	Kdsr|chr1:107243170-107243669	0.0874557124323462	.	.
chr1	109982994	109983493	chr1	109929801	109930300	Cdh7|chr1:109929801-109930300	0.0891697466620208	.	.
chr1	115684447	115684946	chr1	115686455	115686954	Cntnap5a|chr1:115686455-115686954	0.0747178784328472	.	.
chr1	115684447	115684946	chr1	115745518	115746017	Cntnap5a|chr1:115745518-115746017	0.11607178715668	.	.
chr1	118310992	118311491	chr1	118498277	118498776	Tsn|chr1:118498277-118498776	0.116466389589102	.	.
chr1	118321592	118322091	chr1	118481184	118481683	Nifk|chr1:118481184-118481683	0.0667954948285946	.	.
chr1	118388033	118388532	chr1	118481184	118481683	Clasp1|chr1:118481184-118481683	0.146782226852935	.	.
chr1	118388537	118389036	chr1	118492751	118493250	Clasp1|chr1:118492751-118493250	0.0790664943937322	.	.
chr1	118389052	118389551	chr1	118434883	118435382	Clasp1|chr1:118434883-118435382	0.0853736089873727	.	.
chr1	120340287	120340786	chr1	120265100	120265599	C1ql2|chr1:120265100-120265599	0.0955696451163319	.	.
chr1	120340287	120340786	chr1	120287655	120288154	C1ql2|chr1:120287655-120288154	0.243935931584567	.	.
chr1	120340287	120340786	chr1	120468841	120469340	C1ql2|chr1:120468841-120469340	0.125743175111308	.	.
chr1	120340287	120340786	chr1	120497461	120497960	C1ql2|chr1:120497461-120497960	0.0661843626231488	.	.
chr1	120340287	120340786	chr1	120549233	120549732	C1ql2|chr1:120549233-120549732	0.16752291864366	.	.
chr1	120340287	120340786	chr1	120594518	120595017	C1ql2|chr1:120594518-120595017	0.199495212409053	.	.
chr1	120340860	120341359	chr1	120287655	120288154	C1ql2|chr1:120287655-120288154	0.213317784561095	.	.
chr1	120340860	120341359	chr1	120497461	120497960	C1ql2|chr1:120497461-120497960	0.0821497177377974	.	.
chr1	120340860	120341359	chr1	120549233	120549732	C1ql2|chr1:120549233-120549732	0.0772450626442976	.	.
chr1	120340860	120341359	chr1	120594518	120595017	C1ql2|chr1:120594518-120595017	0.0665250149613605	.	.
chr1	125435289	125435788	chr1	125306956	125307455	Actr3|chr1:125306956-125307455	0.0868660195894147	.	.
chr1	125435289	125435788	chr1	125336998	125337497	Actr3|chr1:125336998-125337497	0.117375581872034	.	.
chr1	125435289	125435788	chr1	125343550	125344049	Actr3|chr1:125343550-125344049	0.168340951232153	.	.
chr1	125435289	125435788	chr1	125578024	125578523	Actr3|chr1:125578024-125578523	0.0735846077999816	.	.
chr1	125435289	125435788	chr1	125607368	125607867	Actr3|chr1:125607368-125607867	0.147252070809962	.	.
chr1	125435289	125435788	chr1	125725196	125725695	Actr3|chr1:125725196-125725695	0.0983433723201644	.	.
chr1	125560306	125560805	chr1	125336998	125337497	Slc35f5|chr1:125336998-125337497	0.0814481641953427	.	.
chr1	125560306	125560805	chr1	125370731	125371230	Slc35f5|chr1:125370731-125371230	0.1480898405145	.	.
chr1	125561216	125561715	chr1	125336998	125337497	Slc35f5|chr1:125336998-125337497	0.1283952036598	.	.
chr1	125561216	125561715	chr1	125343550	125344049	Slc35f5|chr1:125343550-125344049	0.143806846465889	.	.
chr1	125561216	125561715	chr1	125372763	125373262	Slc35f5|chr1:125372763-125373262	0.101408375381616	.	.
chr1	125561216	125561715	chr1	125454913	125455412	Slc35f5|chr1:125454913-125455412	0.0917823509900944	.	.
chr1	125561216	125561715	chr1	125537779	125538278	Slc35f5|chr1:125537779-125538278	0.167796835261935	.	.
chr1	125561216	125561715	chr1	125647460	125647959	Slc35f5|chr1:125647460-125647959	0.181588707857844	.	.
chr1	125561216	125561715	chr1	125725196	125725695	Slc35f5|chr1:125725196-125725695	0.122209860707275	.	.
chr1	130462505	130463004	chr1	130633945	130634444	Cd55|chr1:130633945-130634444	0.0952027891797773	.	.
chr1	130462505	130463004	chr1	130633945	130634444	Gm16083|chr1:130633945-130634444	0.0952027891797773	.	.
chr1	130717229	130717728	chr1	130274411	130274910	Yod1|chr1:130274411-130274910	0.0993519693987243	.	.
chr1	130717229	130717728	chr1	130401855	130402354	Yod1|chr1:130401855-130402354	0.0927181927685923	.	.
chr1	130717229	130717728	chr1	130715647	130716146	Yod1|chr1:130715647-130716146	0.108842870659692	.	.
chr1	139454477	139454976	chr1	139267783	139268282	Aspm|chr1:139267783-139268282	0.0807111330907157	.	.
chr1	139454477	139454976	chr1	139481086	139481585	Aspm|chr1:139481086-139481585	0.0697533452413148	.	.
chr1	140245186	140245685	chr1	140399101	140399600	Kcnt2|chr1:140399101-140399600	0.123899442389434	.	.
chr1	140245761	140246260	chr1	140179977	140180476	Kcnt2|chr1:140179977-140180476	0.151754776932166	.	.
chr1	140245761	140246260	chr1	140253241	140253740	Kcnt2|chr1:140253241-140253740	0.170398206659535	.	.
chr1	140245761	140246260	chr1	140399101	140399600	Kcnt2|chr1:140399101-140399600	0.182190367934368	.	.
chr1	140245761	140246260	chr1	140438069	140438568	Kcnt2|chr1:140438069-140438568	0.0903163988213949	.	.
chr1	140245761	140246260	chr1	140471594	140472093	Kcnt2|chr1:140471594-140472093	0.0780842575418344	.	.
chr1	140246413	140246912	chr1	140468290	140468789	Kcnt2|chr1:140468290-140468789	0.144880116640729	.	.
chr1	143640493	143640992	chr1	143379609	143380108	B3galt2|chr1:143379609-143380108	0.0965223574078649	.	.
chr1	143640493	143640992	chr1	143380122	143380621	B3galt2|chr1:143380122-143380621	0.0793609260655868	.	.
chr1	143702603	143703102	chr1	143308932	143309431	Cdc73|chr1:143308932-143309431	0.119885596479699	.	.
chr1	143702603	143703102	chr1	143379609	143380108	Cdc73|chr1:143379609-143380108	0.1468097041568	.	.
chr1	143702603	143703102	chr1	143380122	143380621	Cdc73|chr1:143380122-143380621	0.222758453157406	.	.
chr1	143702603	143703102	chr1	143477798	143478297	Cdc73|chr1:143477798-143478297	0.20068627687851	.	.
chr1	143702603	143703102	chr1	143644121	143644620	Cdc73|chr1:143644121-143644620	0.0873710050548753	.	.
chr1	143702603	143703102	chr1	143739248	143739747	Cdc73|chr1:143739248-143739747	0.121395964111208	.	.
chr1	144775263	144775762	chr1	144821960	144822459	Rgs18|chr1:144821960-144822459	0.150873711988617	.	.
chr1	144775263	144775762	chr1	144871430	144871929	Rgs18|chr1:144871430-144871929	0.07576895378228	.	.
chr1	144775263	144775762	chr1	145015541	145016040	Rgs18|chr1:145015541-145016040	0.0694778482157698	.	.
chr1	144775263	144775762	chr1	145199068	145199567	Rgs18|chr1:145199068-145199567	0.231410033677979	.	.
chr1	144775263	144775762	chr1	145199068	145199567	Rgs18|chr1:145199068-145199567	0.23141003367798	.	.
chr1	150099643	150100142	chr1	150266492	150266991	Ptgs2|chr1:150266492-150266991	0.0669827571649255	.	.
chr1	150099643	150100142	chr1	150266492	150266991	Ptgs2os|chr1:150266492-150266991	0.0669827571649255	.	.
chr1	150392883	150393382	chr1	150540218	150540717	Odr4|chr1:150540218-150540717	0.0805637888189018	.	.
chr1	150392883	150393382	chr1	150540218	150540717	Tpr|chr1:150540218-150540717	0.0805637888189018	.	.
chr1	155812620	155813119	chr1	156229365	156229864	Qsox1|chr1:156229365-156229864	0.0821533582488319	.	.
chr1	155812620	155813119	chr1	156229365	156229864	Qsox1|chr1:156229365-156229864	0.082153358248832	.	.
chr1	155973115	155973614	chr1	156040577	156041076	Cep350|chr1:156040577-156041076	0.120789869100976	.	.
chr1	155973115	155973614	chr1	156229365	156229864	Cep350|chr1:156229365-156229864	0.0866504118626339	.	.
chr1	156035878	156036377	chr1	156040577	156041076	Tor1aip1|chr1:156040577-156041076	0.0795100159628185	.	.
chr1	156035878	156036377	chr1	156040577	156041076	Tor1aip2|chr1:156040577-156041076	0.0795100159628185	.	.
chr1	156035878	156036377	chr1	156270379	156270878	Tor1aip1|chr1:156270379-156270878	0.0657722506327525	.	.
chr1	156035878	156036377	chr1	156270379	156270878	Tor1aip2|chr1:156270379-156270878	0.0657722506327525	.	.
chr1	156035878	156036377	chr1	156271559	156272058	Tor1aip1|chr1:156271559-156272058	0.124773627539973	.	.
chr1	156035878	156036377	chr1	156271559	156272058	Tor1aip2|chr1:156271559-156272058	0.124773627539973	.	.
chr1	156204775	156205274	chr1	156270379	156270878	Fam163a|chr1:156270379-156270878	0.0868465568936383	.	.
chr1	156303125	156303624	chr1	156241652	156242151	4930518J20Rik|chr1:156241652-156242151	0.0832730424806463	.	.
chr1	156303125	156303624	chr1	156241652	156242151	Tdrd5|chr1:156241652-156242151	0.0832730424806463	.	.
chr1	156303125	156303624	chr1	156263255	156263754	4930518J20Rik|chr1:156263255-156263754	0.0679971981263955	.	.
chr1	156303125	156303624	chr1	156263255	156263754	Tdrd5|chr1:156263255-156263754	0.0679971981263955	.	.
chr1	156474061	156474560	chr1	156228862	156229361	Soat1|chr1:156228862-156229361	0.0699643947040614	.	.
chr1	156474061	156474560	chr1	156229365	156229864	Soat1|chr1:156229365-156229864	0.105420933351479	.	.
chr1	156474061	156474560	chr1	156241652	156242151	Soat1|chr1:156241652-156242151	0.082595601494701	.	.
chr1	156474061	156474560	chr1	156263255	156263754	Soat1|chr1:156263255-156263754	0.148203780814953	.	.
chr1	156474061	156474560	chr1	156285125	156285624	Soat1|chr1:156285125-156285624	0.0718755896703015	.	.
chr1	166254415	166254914	chr1	166344303	166344802	Ildr2|chr1:166344303-166344802	0.0760254696946953	.	.
chr1	166308696	166309195	chr1	166260363	166260862	5330438I03Rik|chr1:166260363-166260862	0.0680010659952124	.	.
chr1	166308696	166309195	chr1	166280533	166281032	5330438I03Rik|chr1:166280533-166281032	0.0743599044950662	.	.
chr1	166308696	166309195	chr1	166344303	166344802	5330438I03Rik|chr1:166344303-166344802	0.159966964925392	.	.
chr1	166308696	166309195	chr1	166360121	166360620	5330438I03Rik|chr1:166360121-166360620	0.13125758753488	.	.
chr1	166309200	166309699	chr1	166343030	166343529	5330438I03Rik|chr1:166343030-166343529	0.0913230395083839	.	.
chr1	166379002	166379501	chr1	166428926	166429425	Tada1|chr1:166428926-166429425	0.0918720009033523	.	.
chr1	166409578	166410077	chr1	166360121	166360620	Pogk|chr1:166360121-166360620	0.0824250294302495	.	.
chr1	166409578	166410077	chr1	166360121	166360620	Pogk|chr1:166360121-166360620	0.0824250294302496	.	.
chr1	171281054	171281553	chr1	171478928	171479427	Ppox|chr1:171478928-171479427	0.199757171260681	.	.
chr1	171281054	171281553	chr1	171553007	171553506	Ppox|chr1:171553007-171553506	0.0673802431153472	.	.
chr1	171281054	171281553	chr1	171566785	171567284	Ppox|chr1:171566785-171567284	0.129715019440237	.	.
chr1	171281563	171282062	chr1	171553007	171553506	Ppox|chr1:171553007-171553506	0.102447841473183	.	.
chr1	171287114	171287613	chr1	171263038	171263537	Usp21|chr1:171263038-171263537	0.211492520213824	.	.
chr1	171287114	171287613	chr1	171566785	171567284	Usp21|chr1:171566785-171567284	0.0821303061949579	.	.
chr1	171287114	171287613	chr1	171566785	171567284	Usp21|chr1:171566785-171567284	0.082130306194958	.	.
chr1	171287719	171288218	chr1	171263038	171263537	Usp21|chr1:171263038-171263537	0.0988527998439932	.	.
chr1	171287719	171288218	chr1	171553007	171553506	Usp21|chr1:171553007-171553506	0.0911093478064673	.	.
chr1	171287719	171288218	chr1	171553589	171554088	Usp21|chr1:171553589-171554088	0.127462254837345	.	.
chr1	171287719	171288218	chr1	171566785	171567284	Usp21|chr1:171566785-171567284	0.178954014872789	.	.
chr1	171294566	171295065	chr1	171379865	171380364	Ufc1|chr1:171379865-171380364	0.155976518656058	.	.
chr1	171294566	171295065	chr1	171566785	171567284	Ufc1|chr1:171566785-171567284	0.0822958718008101	.	.
chr1	171328705	171329204	chr1	171478928	171479427	Dedd|chr1:171478928-171479427	0.105109149222379	.	.
chr1	171329206	171329705	chr1	171263038	171263537	Dedd|chr1:171263038-171263537	0.0766582932905468	.	.
chr1	171329206	171329705	chr1	171478928	171479427	Dedd|chr1:171478928-171479427	0.117112091528782	.	.
chr1	171329206	171329705	chr1	171553007	171553506	Dedd|chr1:171553007-171553506	0.0735051172379905	.	.
chr1	171329206	171329705	chr1	171553589	171554088	Dedd|chr1:171553589-171554088	0.10154284496757	.	.
chr1	171360073	171360572	chr1	171379865	171380364	Klhdc9|chr1:171379865-171380364	0.0925201190913984	.	.
chr1	171360073	171360572	chr1	171553007	171553506	Klhdc9|chr1:171553007-171553506	0.144504657542818	.	.
chr1	171360073	171360572	chr1	171553589	171554088	Klhdc9|chr1:171553589-171554088	0.116872158370877	.	.
chr1	171360576	171361075	chr1	171553007	171553506	Klhdc9|chr1:171553007-171553506	0.203842007715447	.	.
chr1	171360576	171361075	chr1	171553589	171554088	Klhdc9|chr1:171553589-171554088	0.100861146986133	.	.
chr1	171360576	171361075	chr1	171672998	171673497	Klhdc9|chr1:171672998-171673497	0.0661952964198671	.	.
chr1	171361088	171361587	chr1	171379865	171380364	Klhdc9|chr1:171379865-171380364	0.0936519064826475	.	.
chr1	171361088	171361587	chr1	171658362	171658861	Klhdc9|chr1:171658362-171658861	0.0845129341580626	.	.
chr1	171361088	171361587	chr1	171658362	171658861	Klhdc9|chr1:171658362-171658861	0.0845129341580627	.	.
chr1	171361088	171361587	chr1	171672998	171673497	Klhdc9|chr1:171672998-171673497	0.106851583607259	.	.
chr1	171411068	171411567	chr1	171478928	171479427	Usf1|chr1:171478928-171479427	0.0695245657696479	.	.
chr1	171411068	171411567	chr1	171478928	171479427	Usf1|chr1:171478928-171479427	0.069524565769648	.	.
chr1	171437234	171437733	chr1	171566785	171567284	F11r|chr1:171566785-171567284	0.141985777682738	.	.
chr1	171503198	171503697	chr1	171478928	171479427	Alyref2|chr1:171478928-171479427	0.0701559735471121	.	.
chr1	171503198	171503697	chr1	171478928	171479427	B930036N10Rik|chr1:171478928-171479427	0.0701559735471121	.	.
chr1	171503198	171503697	chr1	171553007	171553506	Alyref2|chr1:171553007-171553506	0.191672454979825	.	.
chr1	171503198	171503697	chr1	171553007	171553506	B930036N10Rik|chr1:171553007-171553506	0.191672454979825	.	.
chr1	171503198	171503697	chr1	171553589	171554088	Alyref2|chr1:171553589-171554088	0.0825059183290004	.	.
chr1	171503198	171503697	chr1	171553589	171554088	B930036N10Rik|chr1:171553589-171554088	0.0825059183290004	.	.
chr1	171503198	171503697	chr1	171566785	171567284	Alyref2|chr1:171566785-171567284	0.164853104584574	.	.
chr1	171503198	171503697	chr1	171566785	171567284	B930036N10Rik|chr1:171566785-171567284	0.164853104584574	.	.
chr1	171503848	171504347	chr1	171478928	171479427	Alyref2|chr1:171478928-171479427	0.152226045694365	.	.
chr1	171503848	171504347	chr1	171478928	171479427	B930036N10Rik|chr1:171478928-171479427	0.152226045694365	.	.
chr1	173366644	173367143	chr1	173456303	173456802	Cadm3|chr1:173456303-173456802	0.0888644341509404	.	.
chr1	173367390	173367889	chr1	173026258	173026757	Cadm3|chr1:173026258-173026757	0.0769225672157976	.	.
chr1	173367390	173367889	chr1	173099207	173099706	Cadm3|chr1:173099207-173099706	0.109314366896931	.	.
chr1	173367390	173367889	chr1	173390016	173390515	Cadm3|chr1:173390016-173390515	0.0746994777400461	.	.
chr1	177795766	177796265	chr1	178219602	178220101	Adss|chr1:178219602-178220101	0.152819253726768	.	.
chr1	177796375	177796874	chr1	177640159	177640658	Adss|chr1:177640159-177640658	0.0840808096778368	.	.
chr1	177796375	177796874	chr1	178219602	178220101	Adss|chr1:178219602-178220101	0.139906085958451	.	.
chr1	177982967	177983466	chr1	177640159	177640658	Catspere2|chr1:177640159-177640658	0.123528859421887	.	.
chr1	177982967	177983466	chr1	177684862	177685361	Catspere2|chr1:177684862-177685361	0.097319615798478	.	.
chr1	177982967	177983466	chr1	178219602	178220101	Catspere2|chr1:178219602-178220101	0.108328528622898	.	.
chr1	178187311	178187810	chr1	178219602	178220101	Desi2|chr1:178219602-178220101	0.12187892455654	.	.
chr1	178187311	178187810	chr1	178336353	178336852	Desi2|chr1:178336353-178336852	0.097807470003934	.	.
chr1	178187311	178187810	chr1	178368821	178369320	Desi2|chr1:178368821-178369320	0.223896694588971	.	.
chr1	178276142	178276641	chr1	178290989	178291488	4930527J03Rik|chr1:178290989-178291488	0.127308377908902	.	.
chr1	178276142	178276641	chr1	178336353	178336852	4930527J03Rik|chr1:178336353-178336852	0.183230632474836	.	.
chr1	178276142	178276641	chr1	178368821	178369320	4930527J03Rik|chr1:178368821-178369320	0.16449785132155	.	.
chr1	178276142	178276641	chr1	178412552	178413051	4930527J03Rik|chr1:178412552-178413051	0.07212686797907	.	.
chr1	178276142	178276641	chr1	178447830	178448329	4930527J03Rik|chr1:178447830-178448329	0.164146425920201	.	.
chr1	178317988	178318487	chr1	178219602	178220101	B230369F24Rik|chr1:178219602-178220101	0.124241400773131	.	.
chr1	178317988	178318487	chr1	178219602	178220101	Cox20|chr1:178219602-178220101	0.124241400773131	.	.
chr1	178317988	178318487	chr1	178412552	178413051	B230369F24Rik|chr1:178412552-178413051	0.101582908854961	.	.
chr1	178317988	178318487	chr1	178412552	178413051	Cox20|chr1:178412552-178413051	0.101582908854961	.	.
chr1	178317988	178318487	chr1	178447830	178448329	B230369F24Rik|chr1:178447830-178448329	0.0731741895432124	.	.
chr1	178317988	178318487	chr1	178447830	178448329	Cox20|chr1:178447830-178448329	0.0731741895432124	.	.
chr1	178318532	178319031	chr1	178219602	178220101	B230369F24Rik|chr1:178219602-178220101	0.111530326867164	.	.
chr1	178318532	178319031	chr1	178219602	178220101	Cox20|chr1:178219602-178220101	0.111530326867164	.	.
chr1	178318532	178319031	chr1	178447830	178448329	B230369F24Rik|chr1:178447830-178448329	0.114379847062277	.	.
chr1	178318532	178319031	chr1	178447830	178448329	Cox20|chr1:178447830-178448329	0.114379847062277	.	.
chr1	178337559	178338058	chr1	178219602	178220101	Hnrnpu|chr1:178219602-178220101	0.188739472987589	.	.
chr1	178337559	178338058	chr1	178290989	178291488	Hnrnpu|chr1:178290989-178291488	0.108542539752344	.	.
chr1	178337559	178338058	chr1	178412552	178413051	Hnrnpu|chr1:178412552-178413051	0.0767094829916619	.	.
chr1	178337559	178338058	chr1	178447830	178448329	Hnrnpu|chr1:178447830-178448329	0.10971176892471	.	.
chr1	178337559	178338058	chr1	178448418	178448917	Hnrnpu|chr1:178448418-178448917	0.0802503645446459	.	.
chr1	178406170	178406669	chr1	178290989	178291488	Efcab2|chr1:178290989-178291488	0.101836425186474	.	.
chr1	178406170	178406669	chr1	178336353	178336852	Efcab2|chr1:178336353-178336852	0.140464504313502	.	.
chr1	178406170	178406669	chr1	178412552	178413051	Efcab2|chr1:178412552-178413051	0.170450609151549	.	.
chr1	178406170	178406669	chr1	178447830	178448329	Efcab2|chr1:178447830-178448329	0.0677033731602542	.	.
chr1	194976725	194977224	chr1	194881498	194881997	A330023F24Rik|chr1:194881498-194881997	0.07206129241924	.	.
chr1	194976725	194977224	chr1	194881498	194881997	A330023F24Rik|chr1:194881498-194881997	0.0720612924192401	.	.
chr1	194976725	194977224	chr1	194881498	194881997	Gm16897|chr1:194881498-194881997	0.07206129241924	.	.
chr1	194976725	194977224	chr1	194881498	194881997	Gm16897|chr1:194881498-194881997	0.0720612924192401	.	.
chr1	194976725	194977224	chr1	195040386	195040885	A330023F24Rik|chr1:195040386-195040885	0.161170960531025	.	.
chr1	194976725	194977224	chr1	195040386	195040885	Gm16897|chr1:195040386-195040885	0.161170960531025	.	.
chr1	194977431	194977930	chr1	194977967	194978466	Gm16897|chr1:194977967-194978466	0.0731044590105751	.	.
chr1	194977431	194977930	chr1	195040386	195040885	Gm16897|chr1:195040386-195040885	0.131928970869313	.	.
chr1	195018071	195018570	chr1	195040386	195040885	Gm37027|chr1:195040386-195040885	0.137402249114268	.	.
chr1	195130829	195131328	chr1	195016706	195017205	Cr1l|chr1:195016706-195017205	0.0838039064439378	.	.
chr1	195131381	195131880	chr1	194761366	194761865	Cr1l|chr1:194761366-194761865	0.172362753445425	.	.
chr1	195131381	195131880	chr1	195033930	195034429	Cr1l|chr1:195033930-195034429	0.0762770985756412	.	.
chr10	3366298	3366797	chr10	3332842	3333341	Ppp1r14c|chr10:3332842-3333341	0.0995757740128563	.	.
chr10	3366298	3366797	chr10	3366890	3367389	Ppp1r14c|chr10:3366890-3367389	0.0749077494552257	.	.
chr10	3740116	3740615	chr10	3332842	3333341	Plekhg1|chr10:3332842-3333341	0.140064769690413	.	.
chr10	3740116	3740615	chr10	3531321	3531820	Plekhg1|chr10:3531321-3531820	0.132153457376941	.	.
chr10	3740116	3740615	chr10	3690448	3690947	Plekhg1|chr10:3690448-3690947	0.11463668477399	.	.
chr10	3741065	3741564	chr10	3453161	3453660	Plekhg1|chr10:3453161-3453660	0.208431612576338	.	.
chr10	3741065	3741564	chr10	3572927	3573426	Plekhg1|chr10:3572927-3573426	0.183355607330756	.	.
chr10	3741065	3741564	chr10	3862745	3863244	Plekhg1|chr10:3862745-3863244	0.172585137504785	.	.
chr10	3741065	3741564	chr10	3896998	3897497	Plekhg1|chr10:3896998-3897497	0.284643397094888	.	.
chr10	3741065	3741564	chr10	3996387	3996886	Plekhg1|chr10:3996387-3996886	0.10721651157991	.	.
chr10	3972861	3973360	chr10	3572927	3573426	Mthfd1l|chr10:3572927-3573426	0.0987387162261151	.	.
chr10	3972861	3973360	chr10	3690448	3690947	Mthfd1l|chr10:3690448-3690947	0.239947624582352	.	.
chr10	3972861	3973360	chr10	3691020	3691519	Mthfd1l|chr10:3691020-3691519	0.194861145439248	.	.
chr10	3972861	3973360	chr10	3862745	3863244	Mthfd1l|chr10:3862745-3863244	0.149928130023411	.	.
chr10	3972861	3973360	chr10	3896998	3897497	Mthfd1l|chr10:3896998-3897497	0.229390704700072	.	.
chr10	3973553	3974052	chr10	3531321	3531820	Mthfd1l|chr10:3531321-3531820	0.145485243355409	.	.
chr10	3973553	3974052	chr10	3572927	3573426	Mthfd1l|chr10:3572927-3573426	0.0684209389515214	.	.
chr10	3973553	3974052	chr10	3690448	3690947	Mthfd1l|chr10:3690448-3690947	0.0833064810912091	.	.
chr10	3973553	3974052	chr10	3691020	3691519	Mthfd1l|chr10:3691020-3691519	0.0656915885311959	.	.
chr10	3973553	3974052	chr10	3862745	3863244	Mthfd1l|chr10:3862745-3863244	0.143412028068674	.	.
chr10	3973553	3974052	chr10	3896998	3897497	Mthfd1l|chr10:3896998-3897497	0.133496173947425	.	.
chr10	3973553	3974052	chr10	3943811	3944310	Mthfd1l|chr10:3943811-3944310	0.140105177628294	.	.
chr10	5550504	5551003	chr10	5549987	5550486	Syne1|chr10:5549987-5550486	0.299243444629455	.	.
chr10	5550504	5551003	chr10	5707825	5708324	Syne1|chr10:5707825-5708324	0.0695041986616801	.	.
chr10	5805395	5805894	chr10	5549987	5550486	Fbxo5|chr10:5549987-5550486	0.165898913582899	.	.
chr10	5805395	5805894	chr10	5841371	5841870	Fbxo5|chr10:5841371-5841870	0.0723738484905302	.	.
chr10	5823844	5824343	chr10	5707825	5708324	Mtrf1l|chr10:5707825-5708324	0.0985157773817849	.	.
chr10	5823844	5824343	chr10	5912713	5913212	Mtrf1l|chr10:5912713-5913212	0.0818954503549645	.	.
chr10	5823844	5824343	chr10	6035780	6036279	Mtrf1l|chr10:6035780-6036279	0.12594931750572	.	.
chr10	5823844	5824343	chr10	6043839	6044338	Mtrf1l|chr10:6043839-6044338	0.0829037151399408	.	.
chr10	5823844	5824343	chr10	6124365	6124864	Mtrf1l|chr10:6124365-6124864	0.14389331548967	.	.
chr10	5823844	5824343	chr10	6156208	6156707	Mtrf1l|chr10:6156208-6156707	0.105514965508791	.	.
chr10	5921342	5921841	chr10	5603330	5603829	Rgs17|chr10:5603330-5603829	0.131209410588751	.	.
chr10	5921342	5921841	chr10	5707825	5708324	Rgs17|chr10:5707825-5708324	0.170649542644901	.	.
chr10	5921342	5921841	chr10	5849767	5850266	Rgs17|chr10:5849767-5850266	0.125487195135404	.	.
chr10	5921342	5921841	chr10	6124365	6124864	Rgs17|chr10:6124365-6124864	0.100875856712628	.	.
chr10	5921342	5921841	chr10	6156208	6156707	Rgs17|chr10:6156208-6156707	0.216535127920653	.	.
chr10	5921342	5921841	chr10	6208569	6209068	Rgs17|chr10:6208569-6209068	0.0743428086930762	.	.
chr10	5922199	5922698	chr10	5507539	5508038	Rgs17|chr10:5507539-5508038	0.0766501837394727	.	.
chr10	5922199	5922698	chr10	5707825	5708324	Rgs17|chr10:5707825-5708324	0.124121265564886	.	.
chr10	5922199	5922698	chr10	5912713	5913212	Rgs17|chr10:5912713-5913212	0.108313001171689	.	.
chr10	5922199	5922698	chr10	6043839	6044338	Rgs17|chr10:6043839-6044338	0.134879888445379	.	.
chr10	5922199	5922698	chr10	6124365	6124864	Rgs17|chr10:6124365-6124864	0.0902051206461567	.	.
chr10	5922199	5922698	chr10	6156208	6156707	Rgs17|chr10:6156208-6156707	0.0788269961879599	.	.
chr10	7211500	7211999	chr10	7124937	7125436	Cnksr3|chr10:7124937-7125436	0.0839279318933738	.	.
chr10	7211500	7211999	chr10	7210985	7211484	Cnksr3|chr10:7210985-7211484	0.331000938689819	.	.
chr10	7589567	7590066	chr10	7333209	7333708	Lrp11|chr10:7333209-7333708	0.0831028373532068	.	.
chr10	7589567	7590066	chr10	7663092	7663591	Lrp11|chr10:7663092-7663591	0.136148692563842	.	.
chr10	7589567	7590066	chr10	7820802	7821301	Lrp11|chr10:7820802-7821301	0.0662614341868799	.	.
chr10	7590117	7590616	chr10	7333209	7333708	Lrp11|chr10:7333209-7333708	0.0890449423802804	.	.
chr10	7667254	7667753	chr10	7663092	7663591	Nup43|chr10:7663092-7663591	0.111908852680137	.	.
chr10	7680943	7681442	chr10	7260251	7260750	Lats1|chr10:7260251-7260750	0.0921745577059629	.	.
chr10	7680943	7681442	chr10	7260251	7260750	Pcmt1|chr10:7260251-7260750	0.0921745577059629	.	.
chr10	7680943	7681442	chr10	7663092	7663591	Lats1|chr10:7663092-7663591	0.0799931711676638	.	.
chr10	7680943	7681442	chr10	7663092	7663591	Pcmt1|chr10:7663092-7663591	0.0799931711676638	.	.
chr10	7725685	7726184	chr10	7883479	7883978	Katna1|chr10:7883479-7883978	0.0786807557215277	.	.
chr10	7725685	7726184	chr10	7928966	7929465	Katna1|chr10:7928966-7929465	0.119098827256734	.	.
chr10	7780721	7781220	chr10	7663092	7663591	B430219N15Rik|chr10:7663092-7663591	0.136198763752406	.	.
chr10	7956090	7956589	chr10	7663092	7663591	Tab2|chr10:7663092-7663591	0.210145751158843	.	.
chr10	7956090	7956589	chr10	7820802	7821301	Tab2|chr10:7820802-7821301	0.131234925602114	.	.
chr10	10472118	10472617	chr10	10408073	10408572	Adgb|chr10:10408073-10408572	0.0872680110055812	.	.
chr10	10557986	10558485	chr10	10252058	10252557	Rab32|chr10:10252058-10252557	0.0874462398097824	.	.
chr10	10557986	10558485	chr10	10408073	10408572	Rab32|chr10:10408073-10408572	0.109846353415577	.	.
chr10	11280524	11281023	chr10	11491884	11492383	4930432B10Rik|chr10:11491884-11492383	0.179726072354125	.	.
chr10	11280524	11281023	chr10	11491884	11492383	Fbxo30|chr10:11491884-11492383	0.179726072354125	.	.
chr10	11281047	11281546	chr10	11344792	11345291	4930432B10Rik|chr10:11344792-11345291	0.135666177544284	.	.
chr10	11281047	11281546	chr10	11344792	11345291	Fbxo30|chr10:11344792-11345291	0.135666177544284	.	.
chr10	11343450	11343949	chr10	11362273	11362772	Epm2a|chr10:11362273-11362772	0.069920904122153	.	.
chr10	11343450	11343949	chr10	11491884	11492383	Epm2a|chr10:11491884-11492383	0.0972764352694519	.	.
chr10	21881933	21882432	chr10	21916633	21917132	Sgk1|chr10:21916633-21917132	0.0660885727871248	.	.
chr10	21881933	21882432	chr10	21922868	21923367	Sgk1|chr10:21922868-21923367	0.0822536185967795	.	.
chr10	21881933	21882432	chr10	21923542	21924041	Sgk1|chr10:21923542-21924041	0.169197869384465	.	.
chr10	21881933	21882432	chr10	21924043	21924542	Sgk1|chr10:21924043-21924542	0.126622174418851	.	.
chr10	21881933	21882432	chr10	21992970	21993469	Sgk1|chr10:21992970-21993469	0.102113560628362	.	.
chr10	21881933	21882432	chr10	21994360	21994859	Sgk1|chr10:21994360-21994859	0.0683064471579385	.	.
chr10	22645129	22645628	chr10	22479767	22480266	Slc2a12|chr10:22479767-22480266	0.0821415102125076	.	.
chr10	22731152	22731651	chr10	22579377	22579876	AC166256.1|chr10:22579377-22579876	0.0894736008137146	.	.
chr10	22731152	22731651	chr10	22579377	22579876	Tbpl1|chr10:22579377-22579876	0.0894736008137146	.	.
chr10	22731152	22731651	chr10	22609034	22609533	AC166256.1|chr10:22609034-22609533	0.117491311764871	.	.
chr10	22731152	22731651	chr10	22609034	22609533	Tbpl1|chr10:22609034-22609533	0.117491311764871	.	.
chr10	22731681	22732180	chr10	22714849	22715348	AC166256.1|chr10:22714849-22715348	0.070294056908194	.	.
chr10	22731681	22732180	chr10	22714849	22715348	Tbpl1|chr10:22714849-22715348	0.070294056908194	.	.
chr10	23349982	23350481	chr10	23116739	23117238	Eya4|chr10:23116739-23117238	0.0856431300579209	.	.
chr10	23349982	23350481	chr10	23165617	23166116	Eya4|chr10:23165617-23166116	0.152442233338446	.	.
chr10	23349982	23350481	chr10	23413895	23414394	Eya4|chr10:23413895-23414394	0.247427587764548	.	.
chr10	23349982	23350481	chr10	23513805	23514304	Eya4|chr10:23513805-23514304	0.140451024467423	.	.
chr10	23349982	23350481	chr10	23547742	23548241	Eya4|chr10:23547742-23548241	0.0727448110827894	.	.
chr10	26375759	26376258	chr10	26249702	26250201	L3mbtl3|chr10:26249702-26250201	0.140727102179637	.	.
chr10	26375759	26376258	chr10	26372894	26373393	L3mbtl3|chr10:26372894-26373393	0.0968990175042633	.	.
chr10	29143386	29143885	chr10	28955077	28955576	Soga3|chr10:28955077-28955576	0.0714635882703858	.	.
chr10	29143386	29143885	chr10	29146428	29146927	Soga3|chr10:29146428-29146927	0.0947736627973019	.	.
chr10	29313161	29313660	chr10	29146930	29147429	Echdc1|chr10:29146930-29147429	0.0875078276718575	.	.
chr10	29313161	29313660	chr10	29146930	29147429	Gm46218|chr10:29146930-29147429	0.0875078276718575	.	.
chr10	29313161	29313660	chr10	29147547	29148046	Echdc1|chr10:29147547-29148046	0.126283991769937	.	.
chr10	29313161	29313660	chr10	29147547	29148046	Gm46218|chr10:29147547-29148046	0.126283991769937	.	.
chr10	29313161	29313660	chr10	29532753	29533252	Echdc1|chr10:29532753-29533252	0.0662042896292764	.	.
chr10	29313161	29313660	chr10	29532753	29533252	Echdc1|chr10:29532753-29533252	0.0662042896292765	.	.
chr10	29313161	29313660	chr10	29532753	29533252	Gm46218|chr10:29532753-29533252	0.0662042896292764	.	.
chr10	29313161	29313660	chr10	29532753	29533252	Gm46218|chr10:29532753-29533252	0.0662042896292765	.	.
chr10	29361838	29362337	chr10	29087791	29088290	Rnf146|chr10:29087791-29088290	0.12678191401544	.	.
chr10	29361838	29362337	chr10	29146428	29146927	Rnf146|chr10:29146428-29146927	0.118657431630447	.	.
chr10	29361838	29362337	chr10	29146930	29147429	Rnf146|chr10:29146930-29147429	0.0978944878727826	.	.
chr10	29361838	29362337	chr10	29213681	29214180	Rnf146|chr10:29213681-29214180	0.0937961780674944	.	.
chr10	29361838	29362337	chr10	29532753	29533252	Rnf146|chr10:29532753-29533252	0.182524773802431	.	.
chr10	29535581	29536080	chr10	29532753	29533252	Rspo3|chr10:29532753-29533252	0.183494366581961	.	.
chr10	30802619	30803118	chr10	30810769	30811268	Ncoa7|chr10:30810769-30811268	0.136877723545795	.	.
chr10	30803126	30803625	chr10	30810769	30811268	Ncoa7|chr10:30810769-30811268	0.0775223078112673	.	.
chr10	30803835	30804334	chr10	30810769	30811268	Ncoa7|chr10:30810769-30811268	0.162039041764697	.	.
chr10	31445112	31445611	chr10	31352342	31352841	Tpd52l1|chr10:31352342-31352841	0.066851308104161	.	.
chr10	31445701	31446200	chr10	31299140	31299639	Tpd52l1|chr10:31299140-31299639	0.0986776257604355	.	.
chr10	31445701	31446200	chr10	31352342	31352841	Tpd52l1|chr10:31352342-31352841	0.0695994068051555	.	.
chr10	31608520	31609019	chr10	31592665	31593164	Rnf217|chr10:31592665-31593164	0.100813792125219	.	.
chr10	31609486	31609985	chr10	31784977	31785476	Rnf217|chr10:31784977-31785476	0.125659017738777	.	.
chr10	32889817	32890316	chr10	32869514	32870013	Nkain2|chr10:32869514-32870013	0.119980969326953	.	.
chr10	32889817	32890316	chr10	32881875	32882374	Nkain2|chr10:32881875-32882374	0.0887957148252466	.	.
chr10	32890706	32891205	chr10	32869514	32870013	Nkain2|chr10:32869514-32870013	0.0686154003659721	.	.
chr10	32890706	32891205	chr10	32881875	32882374	Nkain2|chr10:32881875-32882374	0.0857534089805553	.	.
chr10	32890706	32891205	chr10	32881875	32882374	Nkain2|chr10:32881875-32882374	0.0857534089805554	.	.
chr10	33904718	33905217	chr10	33558095	33558594	Rsph4a|chr10:33558095-33558594	0.18139992756916	.	.
chr10	34037079	34037578	chr10	34091720	34092219	Trappc3l|chr10:34091720-34092219	0.139084547937737	.	.
chr10	34095347	34095846	chr10	34091720	34092219	Calhm5|chr10:34091720-34092219	0.198134211179951	.	.
chr10	34096225	34096724	chr10	34091720	34092219	Calhm5|chr10:34091720-34092219	0.162186347233962	.	.
chr10	34282484	34282983	chr10	34667107	34667606	Tspyl1|chr10:34667107-34667606	0.128842373109643	.	.
chr10	34297174	34297673	chr10	34328221	34328720	Tspyl4|chr10:34328221-34328720	0.0886877745533133	.	.
chr10	34297174	34297673	chr10	34592283	34592782	Tspyl4|chr10:34592283-34592782	0.110782180720175	.	.
chr10	34297174	34297673	chr10	34617147	34617646	Tspyl4|chr10:34617147-34617646	0.102451614620252	.	.
chr10	34297174	34297673	chr10	34667107	34667606	Tspyl4|chr10:34667107-34667606	0.101495611152783	.	.
chr10	34297971	34298470	chr10	34512501	34513000	Gm47512|chr10:34512501-34513000	0.0731258947923161	.	.
chr10	34297971	34298470	chr10	34512501	34513000	Tspyl4|chr10:34512501-34513000	0.0731258947923161	.	.
chr10	36506584	36507083	chr10	36566760	36567259	Hs3st5|chr10:36566760-36567259	0.0878174979255787	.	.
chr10	36506584	36507083	chr10	36567264	36567763	Hs3st5|chr10:36567264-36567763	0.0995418662255438	.	.
chr10	36507177	36507676	chr10	36286761	36287260	Hs3st5|chr10:36286761-36287260	0.0776437582849863	.	.
chr10	39133692	39134191	chr10	39228093	39228592	Fam229b|chr10:39228093-39228592	0.138536109329869	.	.
chr10	39133692	39134191	chr10	39228093	39228592	Tube1|chr10:39228093-39228592	0.138536109329869	.	.
chr10	41071321	41071820	chr10	41015647	41016146	Gpr6|chr10:41015647-41016146	0.0746861953232969	.	.
chr10	41071321	41071820	chr10	41015647	41016146	Gpr6|chr10:41015647-41016146	0.074686195323297	.	.
chr10	41071321	41071820	chr10	41042198	41042697	Gpr6|chr10:41042198-41042697	0.119351165296978	.	.
chr10	41071321	41071820	chr10	41098111	41098610	Gpr6|chr10:41098111-41098610	0.111087745294436	.	.
chr10	41071321	41071820	chr10	41100073	41100572	Gpr6|chr10:41100073-41100572	0.165967904617722	.	.
chr10	41071321	41071820	chr10	41109629	41110128	Gpr6|chr10:41109629-41110128	0.0935846848845871	.	.
chr10	41071321	41071820	chr10	41118178	41118677	Gpr6|chr10:41118178-41118677	0.106182379361138	.	.
chr10	41071321	41071820	chr10	41288740	41289239	Gpr6|chr10:41288740-41289239	0.122935768684551	.	.
chr10	41071321	41071820	chr10	41295019	41295518	Gpr6|chr10:41295019-41295518	0.137468784127398	.	.
chr10	41072083	41072582	chr10	41042198	41042697	Gpr6|chr10:41042198-41042697	0.207643532448216	.	.
chr10	41072083	41072582	chr10	41098111	41098610	Gpr6|chr10:41098111-41098610	0.135952569124735	.	.
chr10	41072083	41072582	chr10	41100073	41100572	Gpr6|chr10:41100073-41100572	0.133109617104475	.	.
chr10	41072083	41072582	chr10	41109629	41110128	Gpr6|chr10:41109629-41110128	0.0988195641383087	.	.
chr10	41072083	41072582	chr10	41118178	41118677	Gpr6|chr10:41118178-41118677	0.117836421629139	.	.
chr10	41072083	41072582	chr10	41238585	41239084	Gpr6|chr10:41238585-41239084	0.0746825216522405	.	.
chr10	41072083	41072582	chr10	41295019	41295518	Gpr6|chr10:41295019-41295518	0.170193543536491	.	.
chr10	41303028	41303527	chr10	41042198	41042697	Ak9|chr10:41042198-41042697	0.0798291956843706	.	.
chr10	41303028	41303527	chr10	41042198	41042697	Fig4|chr10:41042198-41042697	0.0798291956843706	.	.
chr10	41303669	41304168	chr10	41098111	41098610	Ak9|chr10:41098111-41098610	0.0686303530428136	.	.
chr10	41303669	41304168	chr10	41098111	41098610	Fig4|chr10:41098111-41098610	0.0686303530428136	.	.
chr10	41303669	41304168	chr10	41100073	41100572	Ak9|chr10:41100073-41100572	0.109983608522201	.	.
chr10	41303669	41304168	chr10	41100073	41100572	Fig4|chr10:41100073-41100572	0.109983608522201	.	.
chr10	41303669	41304168	chr10	41109629	41110128	Ak9|chr10:41109629-41110128	0.0663419596440827	.	.
chr10	41303669	41304168	chr10	41109629	41110128	Fig4|chr10:41109629-41110128	0.0663419596440827	.	.
chr10	41303669	41304168	chr10	41118178	41118677	Ak9|chr10:41118178-41118677	0.153879143090057	.	.
chr10	41303669	41304168	chr10	41118178	41118677	Fig4|chr10:41118178-41118677	0.153879143090057	.	.
chr10	41303669	41304168	chr10	41209028	41209527	Ak9|chr10:41209028-41209527	0.156100265606606	.	.
chr10	41303669	41304168	chr10	41209028	41209527	Fig4|chr10:41209028-41209527	0.156100265606606	.	.
chr10	41450048	41450547	chr10	41042198	41042697	Zbtb24|chr10:41042198-41042697	0.109291053264713	.	.
chr10	41450048	41450547	chr10	41100073	41100572	Zbtb24|chr10:41100073-41100572	0.107726632438063	.	.
chr10	41450048	41450547	chr10	41295019	41295518	Zbtb24|chr10:41295019-41295518	0.070830695870759	.	.
chr10	41490156	41490655	chr10	41042198	41042697	Ppil6|chr10:41042198-41042697	0.184016732022724	.	.
chr10	41490156	41490655	chr10	41042198	41042697	Smpd2|chr10:41042198-41042697	0.184016732022724	.	.
chr10	41490156	41490655	chr10	41118178	41118677	Ppil6|chr10:41118178-41118677	0.0896132840550973	.	.
chr10	41490156	41490655	chr10	41118178	41118677	Smpd2|chr10:41118178-41118677	0.0896132840550973	.	.
chr10	41490156	41490655	chr10	41238585	41239084	Ppil6|chr10:41238585-41239084	0.104232593767683	.	.
chr10	41490156	41490655	chr10	41238585	41239084	Smpd2|chr10:41238585-41239084	0.104232593767683	.	.
chr10	41490156	41490655	chr10	41295019	41295518	Ppil6|chr10:41295019-41295518	0.116654331420274	.	.
chr10	41490156	41490655	chr10	41295019	41295518	Smpd2|chr10:41295019-41295518	0.116654331420274	.	.
chr10	42276537	42277036	chr10	42277563	42278062	Foxo3|chr10:42277563-42278062	0.272434797398432	.	.
chr10	42276537	42277036	chr10	42278179	42278678	Foxo3|chr10:42278179-42278678	0.108527345659947	.	.
chr10	42501588	42502087	chr10	42251261	42251760	Snx3|chr10:42251261-42251760	0.0725349709471532	.	.
chr10	42501588	42502087	chr10	42277563	42278062	Snx3|chr10:42277563-42278062	0.0736613339462834	.	.
chr10	42502326	42502825	chr10	42251261	42251760	Snx3|chr10:42251261-42251760	0.158811618932874	.	.
chr10	42502326	42502825	chr10	42277563	42278062	Snx3|chr10:42277563-42278062	0.0758093632735372	.	.
chr10	44268090	44268589	chr10	44529273	44529772	Atg5|chr10:44529273-44529772	0.103135863253349	.	.
chr10	45289129	45289628	chr10	45320930	45321429	Gm15934|chr10:45320930-45321429	0.13571839548291	.	.
chr10	45335421	45335920	chr10	45373235	45373734	Bves|chr10:45373235-45373734	0.0997861445722313	.	.
chr10	45335958	45336457	chr10	45373235	45373734	Bves|chr10:45373235-45373734	0.13424606372281	.	.
chr10	45485562	45486061	chr10	45676685	45677184	Lin28b|chr10:45676685-45677184	0.0770599749349088	.	.
chr10	45577590	45578089	chr10	45712731	45713230	Hace1|chr10:45712731-45713230	0.148014756796333	.	.
chr10	45578214	45578713	chr10	45676685	45677184	Hace1|chr10:45676685-45677184	0.0708143714239864	.	.
chr10	49788557	49789056	chr10	49652190	49652689	Grik2|chr10:49652190-49652689	0.110318307550933	.	.
chr10	49788557	49789056	chr10	49652692	49653191	Grik2|chr10:49652692-49653191	0.152228923070299	.	.
chr10	49788557	49789056	chr10	49673321	49673820	Grik2|chr10:49673321-49673820	0.13100256677929	.	.
chr10	49788557	49789056	chr10	49782586	49783085	Grik2|chr10:49782586-49783085	0.151710072874362	.	.
chr10	49788557	49789056	chr10	50199870	50200369	Grik2|chr10:50199870-50200369	0.146620920845572	.	.
chr10	51677907	51678406	chr10	51595056	51595555	Rfx6|chr10:51595056-51595555	0.0729167739598955	.	.
chr10	52233366	52233865	chr10	52106115	52106614	Dcbld1|chr10:52106115-52106614	0.0891386781453283	.	.
chr10	52233867	52234366	chr10	52106115	52106614	Dcbld1|chr10:52106115-52106614	0.2240262401473	.	.
chr10	52381975	52382474	chr10	52691301	52691800	Gopc|chr10:52691301-52691800	0.0674872100444087	.	.
chr10	52417238	52417737	chr10	52537919	52538418	Nus1|chr10:52537919-52538418	0.0730180160883493	.	.
chr10	52417238	52417737	chr10	52691301	52691800	Nus1|chr10:52691301-52691800	0.130111787225864	.	.
chr10	52417238	52417737	chr10	52704503	52705002	Nus1|chr10:52704503-52705002	0.0663452298506532	.	.
chr10	52690218	52690717	chr10	52579178	52579677	Slc35f1|chr10:52579178-52579677	0.174873699972909	.	.
chr10	52690801	52691300	chr10	52537919	52538418	Slc35f1|chr10:52537919-52538418	0.204782242656508	.	.
chr10	52690801	52691300	chr10	52691301	52691800	Slc35f1|chr10:52691301-52691800	0.362285633081723	.	.
chr10	52690801	52691300	chr10	52704503	52705002	Slc35f1|chr10:52704503-52705002	0.0786984962709618	.	.
chr10	56228732	56229231	chr10	56058855	56059354	Tbc1d32|chr10:56058855-56059354	0.107900383022288	.	.
chr10	56228732	56229231	chr10	56115133	56115632	Tbc1d32|chr10:56115133-56115632	0.15793370174038	.	.
chr10	56228732	56229231	chr10	56115644	56116143	Tbc1d32|chr10:56115644-56116143	0.0822270960952543	.	.
chr10	56228732	56229231	chr10	56178553	56179052	Tbc1d32|chr10:56178553-56179052	0.0891398455091115	.	.
chr10	56431764	56432263	chr10	56198436	56198935	Gm36595|chr10:56198436-56198935	0.196990172873747	.	.
chr10	56431764	56432263	chr10	56198995	56199494	Gm36595|chr10:56198995-56199494	0.103270880158761	.	.
chr10	57486054	57486553	chr10	57743482	57743981	4930467K11Rik|chr10:57743482-57743981	0.0900740350358337	.	.
chr10	57486054	57486553	chr10	57743482	57743981	Hsf2|chr10:57743482-57743981	0.0900740350358337	.	.
chr10	57532304	57532803	chr10	57822486	57822985	Serinc1|chr10:57822486-57822985	0.0711193987439217	.	.
chr10	57532304	57532803	chr10	57829597	57830096	Serinc1|chr10:57829597-57830096	0.11945825870861	.	.
chr10	57631815	57632314	chr10	57447879	57448378	Pkib|chr10:57447879-57448378	0.0670619384174012	.	.
chr10	57794436	57794935	chr10	57569528	57570027	Smpdl3a|chr10:57569528-57570027	0.0711947053663048	.	.
chr10	57794939	57795438	chr10	57743482	57743981	Smpdl3a|chr10:57743482-57743981	0.141487461509629	.	.
chr10	58255194	58255693	chr10	58338241	58338740	Gcc2|chr10:58338241-58338740	0.121010480312143	.	.
chr10	58255194	58255693	chr10	58476600	58477099	Gcc2|chr10:58476600-58477099	0.0834726376844973	.	.
chr10	58497623	58498122	chr10	58338241	58338740	Ccdc138|chr10:58338241-58338740	0.0877191728009222	.	.
chr10	58497623	58498122	chr10	58476600	58477099	Ccdc138|chr10:58476600-58477099	0.0968494324819615	.	.
chr10	62231026	62231525	chr10	62111313	62111812	Tspan15|chr10:62111313-62111812	0.0866867423160509	.	.
chr10	62231026	62231525	chr10	62182988	62183487	Tspan15|chr10:62182988-62183487	0.157587510344322	.	.
chr10	62340040	62340539	chr10	62055333	62055832	Hk1os|chr10:62055333-62055832	0.175640332065247	.	.
chr10	62340040	62340539	chr10	62101434	62101933	Hk1os|chr10:62101434-62101933	0.169984806313863	.	.
chr10	62340040	62340539	chr10	62182988	62183487	Hk1os|chr10:62182988-62183487	0.124491002402775	.	.
chr10	62340040	62340539	chr10	62590203	62590702	Hk1os|chr10:62590203-62590702	0.132051651709904	.	.
chr10	62449224	62449723	chr10	62101434	62101933	4930507D05Rik|chr10:62101434-62101933	0.196399720319765	.	.
chr10	62449224	62449723	chr10	62101434	62101933	Supv3l1|chr10:62101434-62101933	0.196399720319765	.	.
chr10	62449224	62449723	chr10	62332391	62332890	4930507D05Rik|chr10:62332391-62332890	0.139664053801169	.	.
chr10	62449224	62449723	chr10	62332391	62332890	Supv3l1|chr10:62332391-62332890	0.139664053801169	.	.
chr10	62449766	62450265	chr10	62101434	62101933	4930507D05Rik|chr10:62101434-62101933	0.0876783067915719	.	.
chr10	62449766	62450265	chr10	62101434	62101933	Supv3l1|chr10:62101434-62101933	0.0876783067915719	.	.
chr10	62449766	62450265	chr10	62102023	62102522	4930507D05Rik|chr10:62102023-62102522	0.146186023600158	.	.
chr10	62449766	62450265	chr10	62102023	62102522	Supv3l1|chr10:62102023-62102522	0.146186023600158	.	.
chr10	62449766	62450265	chr10	62202512	62203011	4930507D05Rik|chr10:62202512-62203011	0.159664582301318	.	.
chr10	62449766	62450265	chr10	62202512	62203011	Supv3l1|chr10:62202512-62203011	0.159664582301318	.	.
chr10	62449766	62450265	chr10	62332391	62332890	4930507D05Rik|chr10:62332391-62332890	0.102533009793377	.	.
chr10	62449766	62450265	chr10	62332391	62332890	Supv3l1|chr10:62332391-62332890	0.102533009793377	.	.
chr10	62449766	62450265	chr10	62410887	62411386	4930507D05Rik|chr10:62410887-62411386	0.101142457610502	.	.
chr10	62449766	62450265	chr10	62410887	62411386	Supv3l1|chr10:62410887-62411386	0.101142457610502	.	.
chr10	62486629	62487128	chr10	62055333	62055832	Vps26a|chr10:62055333-62055832	0.067207182962225	.	.
chr10	62486629	62487128	chr10	62101434	62101933	Vps26a|chr10:62101434-62101933	0.13563424034371	.	.
chr10	62486629	62487128	chr10	62110799	62111298	Vps26a|chr10:62110799-62111298	0.106728822050934	.	.
chr10	62486629	62487128	chr10	62242877	62243376	Vps26a|chr10:62242877-62243376	0.0671123363036493	.	.
chr10	62486629	62487128	chr10	62332391	62332890	Vps26a|chr10:62332391-62332890	0.0767920611285436	.	.
chr10	62577623	62578122	chr10	62830770	62831269	4933428P19Rik|chr10:62830770-62831269	0.106927050062013	.	.
chr10	62577623	62578122	chr10	62830770	62831269	Kif1bp|chr10:62830770-62831269	0.106927050062013	.	.
chr10	62577623	62578122	chr10	62846898	62847397	4933428P19Rik|chr10:62846898-62847397	0.175402799526596	.	.
chr10	62577623	62578122	chr10	62846898	62847397	Kif1bp|chr10:62846898-62847397	0.175402799526596	.	.
chr10	62577623	62578122	chr10	62865210	62865709	4933428P19Rik|chr10:62865210-62865709	0.133172071134739	.	.
chr10	62577623	62578122	chr10	62865210	62865709	Kif1bp|chr10:62865210-62865709	0.133172071134739	.	.
chr10	62577623	62578122	chr10	62866298	62866797	4933428P19Rik|chr10:62866298-62866797	0.112894077295375	.	.
chr10	62577623	62578122	chr10	62866298	62866797	Kif1bp|chr10:62866298-62866797	0.112894077295375	.	.
chr10	62578211	62578710	chr10	62260971	62261470	4933428P19Rik|chr10:62260971-62261470	0.07252063749055	.	.
chr10	62578211	62578710	chr10	62260971	62261470	Kif1bp|chr10:62260971-62261470	0.07252063749055	.	.
chr10	62578211	62578710	chr10	62332391	62332890	4933428P19Rik|chr10:62332391-62332890	0.128762427239222	.	.
chr10	62578211	62578710	chr10	62332391	62332890	Kif1bp|chr10:62332391-62332890	0.128762427239222	.	.
chr10	62578211	62578710	chr10	62865210	62865709	4933428P19Rik|chr10:62865210-62865709	0.22631524148354	.	.
chr10	62578211	62578710	chr10	62865210	62865709	Kif1bp|chr10:62865210-62865709	0.22631524148354	.	.
chr10	62602059	62602558	chr10	62332391	62332890	Ddx21|chr10:62332391-62332890	0.0937830043489283	.	.
chr10	62602059	62602558	chr10	62332391	62332890	Gm47257|chr10:62332391-62332890	0.0937830043489283	.	.
chr10	62602059	62602558	chr10	62865210	62865709	Ddx21|chr10:62865210-62865709	0.115431197596889	.	.
chr10	62602059	62602558	chr10	62865210	62865709	Gm47257|chr10:62865210-62865709	0.115431197596889	.	.
chr10	62651098	62651597	chr10	62260971	62261470	Ddx50|chr10:62260971-62261470	0.0669350006356926	.	.
chr10	62651098	62651597	chr10	62590203	62590702	Ddx50|chr10:62590203-62590702	0.110746083317389	.	.
chr10	62651098	62651597	chr10	62846898	62847397	Ddx50|chr10:62846898-62847397	0.12095855018411	.	.
chr10	62651098	62651597	chr10	62856650	62857149	Ddx50|chr10:62856650-62857149	0.118326942218295	.	.
chr10	62651098	62651597	chr10	62857169	62857668	Ddx50|chr10:62857169-62857668	0.11808737318031	.	.
chr10	62651098	62651597	chr10	62865210	62865709	Ddx50|chr10:62865210-62865709	0.136030557616969	.	.
chr10	62725538	62726037	chr10	62260971	62261470	Stox1|chr10:62260971-62261470	0.111859997729005	.	.
chr10	62726313	62726812	chr10	62300269	62300768	Stox1|chr10:62300269-62300768	0.101587422594443	.	.
chr10	62726313	62726812	chr10	62850934	62851433	Stox1|chr10:62850934-62851433	0.0664558493274329	.	.
chr10	62726313	62726812	chr10	62865795	62866294	Stox1|chr10:62865795-62866294	0.131669527233005	.	.
chr10	62726313	62726812	chr10	62866298	62866797	Stox1|chr10:62866298-62866797	0.0793031798052822	.	.
chr10	62792172	62792671	chr10	62856650	62857149	Ccar1|chr10:62856650-62857149	0.0956009680180715	.	.
chr10	62792172	62792671	chr10	62865795	62866294	Ccar1|chr10:62865795-62866294	0.0710244648028157	.	.
chr10	62920395	62920894	chr10	62590203	62590702	Slc25a16|chr10:62590203-62590702	0.0731055319808423	.	.
chr10	62979983	62980482	chr10	62500120	62500619	Rufy2|chr10:62500120-62500619	0.0760942538244704	.	.
chr10	62979983	62980482	chr10	62846898	62847397	Rufy2|chr10:62846898-62847397	0.088582501535527	.	.
chr10	63023030	63023529	chr10	63338211	63338710	Hnrnph3|chr10:63338211-63338710	0.111597839765527	.	.
chr10	63023030	63023529	chr10	63338814	63339313	Hnrnph3|chr10:63338814-63339313	0.0888676263831148	.	.
chr10	63023688	63024187	chr10	63089243	63089742	Hnrnph3|chr10:63089243-63089742	0.103728746717981	.	.
chr10	63023688	63024187	chr10	63089243	63089742	Pbld2|chr10:63089243-63089742	0.103728746717981	.	.
chr10	63023688	63024187	chr10	63089921	63090420	Hnrnph3|chr10:63089921-63090420	0.0658449778843562	.	.
chr10	63023688	63024187	chr10	63089921	63090420	Pbld2|chr10:63089921-63090420	0.0658449778843562	.	.
chr10	63023688	63024187	chr10	63308515	63309014	Hnrnph3|chr10:63308515-63309014	0.14639074229777	.	.
chr10	63023688	63024187	chr10	63308515	63309014	Pbld2|chr10:63308515-63309014	0.14639074229777	.	.
chr10	63023688	63024187	chr10	63338211	63338710	Hnrnph3|chr10:63338211-63338710	0.2266888342173	.	.
chr10	63023688	63024187	chr10	63338211	63338710	Pbld2|chr10:63338211-63338710	0.2266888342173	.	.
chr10	63023688	63024187	chr10	63338814	63339313	Hnrnph3|chr10:63338814-63339313	0.244279737393447	.	.
chr10	63023688	63024187	chr10	63338814	63339313	Pbld2|chr10:63338814-63339313	0.244279737393447	.	.
chr10	63023688	63024187	chr10	63352129	63352628	Hnrnph3|chr10:63352129-63352628	0.126384573380852	.	.
chr10	63023688	63024187	chr10	63352129	63352628	Pbld2|chr10:63352129-63352628	0.126384573380852	.	.
chr10	63099999	63100498	chr10	63089921	63090420	Atoh7|chr10:63089921-63090420	0.0725250945839632	.	.
chr10	63099999	63100498	chr10	63179317	63179816	Atoh7|chr10:63179317-63179816	0.0910834500004288	.	.
chr10	63099999	63100498	chr10	63338814	63339313	Atoh7|chr10:63338814-63339313	0.0694493717420137	.	.
chr10	63099999	63100498	chr10	63352129	63352628	Atoh7|chr10:63352129-63352628	0.117310406587133	.	.
chr10	63243618	63244117	chr10	63308515	63309014	1700120B22Rik|chr10:63308515-63309014	0.082912912458417	.	.
chr10	63243618	63244117	chr10	63308515	63309014	Herc4|chr10:63308515-63309014	0.082912912458417	.	.
chr10	63243618	63244117	chr10	63338211	63338710	1700120B22Rik|chr10:63338211-63338710	0.133897905020466	.	.
chr10	63243618	63244117	chr10	63338211	63338710	Herc4|chr10:63338211-63338710	0.133897905020466	.	.
chr10	63243618	63244117	chr10	63338814	63339313	1700120B22Rik|chr10:63338814-63339313	0.139469647432367	.	.
chr10	63243618	63244117	chr10	63338814	63339313	Herc4|chr10:63338814-63339313	0.139469647432367	.	.
chr10	63243618	63244117	chr10	63386349	63386848	1700120B22Rik|chr10:63386349-63386848	0.0910346290000603	.	.
chr10	63243618	63244117	chr10	63386349	63386848	Herc4|chr10:63386349-63386848	0.0910346290000603	.	.
chr10	63382558	63383057	chr10	63386349	63386848	Dnajc12|chr10:63386349-63386848	0.107404452898974	.	.
chr10	63429313	63429812	chr10	63065948	63066447	Ctnna3|chr10:63065948-63066447	0.068738155383431	.	.
chr10	63429313	63429812	chr10	63179317	63179816	Ctnna3|chr10:63179317-63179816	0.0675346975452055	.	.
chr10	63429313	63429812	chr10	63338211	63338710	Ctnna3|chr10:63338211-63338710	0.261672212687304	.	.
chr10	63429313	63429812	chr10	63352129	63352628	Ctnna3|chr10:63352129-63352628	0.154191935883594	.	.
chr10	63429313	63429812	chr10	63582526	63583025	Ctnna3|chr10:63582526-63583025	0.126229581692981	.	.
chr10	63429313	63429812	chr10	63593615	63594114	Ctnna3|chr10:63593615-63594114	0.104848488032474	.	.
chr10	63429957	63430456	chr10	63065948	63066447	Ctnna3|chr10:63065948-63066447	0.0761451776710024	.	.
chr10	63429957	63430456	chr10	63338211	63338710	Ctnna3|chr10:63338211-63338710	0.167486606448513	.	.
chr10	63429957	63430456	chr10	63352129	63352628	Ctnna3|chr10:63352129-63352628	0.0957151542951496	.	.
chr10	63429957	63430456	chr10	63582526	63583025	Ctnna3|chr10:63582526-63583025	0.127043190964795	.	.
chr10	72654602	72655101	chr10	72322037	72322536	Zwint|chr10:72322037-72322536	0.0850510195488174	.	.
chr10	72655128	72655627	chr10	72318232	72318731	Zwint|chr10:72318232-72318731	0.0806018486017388	.	.
chr10	72655128	72655627	chr10	72322037	72322536	Zwint|chr10:72322037-72322536	0.103129720022081	.	.
chr10	72655128	72655627	chr10	72619812	72620311	Zwint|chr10:72619812-72620311	0.100262525288875	.	.
chr10	74966773	74967272	chr10	74920811	74921310	Gnaz|chr10:74920811-74921310	0.0673100141155775	.	.
chr10	74966773	74967272	chr10	74925300	74925799	Gnaz|chr10:74925300-74925799	0.112798795723931	.	.
chr10	74966773	74967272	chr10	74990915	74991414	Gnaz|chr10:74990915-74991414	0.0930333153565614	.	.
chr10	75764120	75764619	chr10	75883039	75883538	Cabin1|chr10:75883039-75883538	0.0826714475276158	.	.
chr10	75764120	75764619	chr10	75950691	75951190	Cabin1|chr10:75950691-75951190	0.150071236712972	.	.
chr10	75773277	75773776	chr10	75872865	75873364	Ddt|chr10:75872865-75873364	0.108617069876166	.	.
chr10	75797531	75798030	chr10	75873531	75874030	Gstt1|chr10:75873531-75874030	0.115932860931435	.	.
chr10	75859343	75859842	chr10	75853409	75853908	Mif|chr10:75853409-75853908	0.112443655005866	.	.
chr10	75859343	75859842	chr10	75950691	75951190	Mif|chr10:75950691-75951190	0.125565634866267	.	.
chr10	75860073	75860572	chr10	75883039	75883538	Mif|chr10:75883039-75883538	0.165883320907616	.	.
chr10	75860073	75860572	chr10	75950691	75951190	Mif|chr10:75950691-75951190	0.0879164371765128	.	.
chr10	75893088	75893587	chr10	75873531	75874030	Derl3|chr10:75873531-75874030	0.155897400286756	.	.
chr10	75893088	75893587	chr10	75883039	75883538	Derl3|chr10:75883039-75883538	0.0888234743755858	.	.
chr10	75893088	75893587	chr10	75950691	75951190	Derl3|chr10:75950691-75951190	0.112029514605559	.	.
chr10	75921379	75921878	chr10	75950691	75951190	Smarcb1|chr10:75950691-75951190	0.0805809274490275	.	.
chr10	75932278	75932777	chr10	75853409	75853908	Chchd10|chr10:75853409-75853908	0.0885697817150048	.	.
chr10	75932278	75932777	chr10	76203887	76204386	Chchd10|chr10:76203887-76204386	0.0829594297135452	.	.
chr10	75935571	75936070	chr10	75853409	75853908	Mmp11|chr10:75853409-75853908	0.0762059420190019	.	.
chr10	75935571	75936070	chr10	75872865	75873364	Mmp11|chr10:75872865-75873364	0.219027253680103	.	.
chr10	75935571	75936070	chr10	75873531	75874030	Mmp11|chr10:75873531-75874030	0.107494359903661	.	.
chr10	75935571	75936070	chr10	75883039	75883538	Mmp11|chr10:75883039-75883538	0.147778712949465	.	.
chr10	75935571	75936070	chr10	75950691	75951190	Mmp11|chr10:75950691-75951190	0.101790146669895	.	.
chr10	75936223	75936722	chr10	75873531	75874030	Mmp11|chr10:75873531-75874030	0.130967982763831	.	.
chr10	76032290	76032789	chr10	75883039	75883538	Zfp280b|chr10:75883039-75883538	0.0881154620590382	.	.
chr10	76032290	76032789	chr10	75950691	75951190	Zfp280b|chr10:75950691-75951190	0.110366371573173	.	.
chr10	76032290	76032789	chr10	76308710	76309209	Zfp280b|chr10:76308710-76309209	0.104297937857159	.	.
chr10	76237626	76238125	chr10	75872865	75873364	Prmt2|chr10:75872865-75873364	0.0773398835695948	.	.
chr10	76442556	76443055	chr10	76308710	76309209	Pcnt|chr10:76308710-76309209	0.153323989300283	.	.
chr10	76468680	76469179	chr10	76132547	76133046	Mcm3ap|chr10:76132547-76133046	0.105543544290063	.	.
chr10	76468680	76469179	chr10	76132547	76133046	Ybey|chr10:76132547-76133046	0.105543544290063	.	.
chr10	76468680	76469179	chr10	76308710	76309209	Mcm3ap|chr10:76308710-76309209	0.183223297634645	.	.
chr10	76468680	76469179	chr10	76308710	76309209	Ybey|chr10:76308710-76309209	0.183223297634645	.	.
chr10	76531225	76531724	chr10	76733248	76733747	Lss|chr10:76733248-76733747	0.140007744458309	.	.
chr10	76531225	76531724	chr10	76809931	76810430	Lss|chr10:76809931-76810430	0.112146692577377	.	.
chr10	76531225	76531724	chr10	76939031	76939530	Lss|chr10:76939031-76939530	0.106272979463589	.	.
chr10	76623163	76623662	chr10	76874107	76874606	Col6a2|chr10:76874107-76874606	0.0710337253993586	.	.
chr10	76961928	76962427	chr10	76733248	76733747	Pcbp3|chr10:76733248-76733747	0.0908849515493151	.	.
chr10	76961928	76962427	chr10	76734958	76735457	Pcbp3|chr10:76734958-76735457	0.197219666771958	.	.
chr10	76961928	76962427	chr10	76791455	76791954	Pcbp3|chr10:76791455-76791954	0.0815352791977875	.	.
chr10	76961928	76962427	chr10	76809390	76809889	Pcbp3|chr10:76809390-76809889	0.143782594956887	.	.
chr10	78352152	78352651	chr10	78399195	78399694	Agpat3|chr10:78399195-78399694	0.198516943076211	.	.
chr10	78352152	78352651	chr10	78399195	78399694	Gm40709|chr10:78399195-78399694	0.198516943076211	.	.
chr10	78352152	78352651	chr10	78487672	78488171	Agpat3|chr10:78487672-78488171	0.153963973949796	.	.
chr10	78352152	78352651	chr10	78487672	78488171	Gm40709|chr10:78487672-78488171	0.153963973949796	.	.
chr10	78412126	78412625	chr10	78438115	78438614	Rrp1|chr10:78438115-78438614	0.0735105510331605	.	.
chr10	78412126	78412625	chr10	78632261	78632760	Rrp1|chr10:78632261-78632760	0.105809628254033	.	.
chr10	78412843	78413342	chr10	78686751	78687250	Rrp1|chr10:78686751-78687250	0.157039763711235	.	.
chr10	78425391	78425890	chr10	78457906	78458405	Cstb|chr10:78457906-78458405	0.101410340645232	.	.
chr10	78425391	78425890	chr10	78686751	78687250	Cstb|chr10:78686751-78687250	0.127764381308859	.	.
chr10	78464708	78465207	chr10	78388512	78389011	Pdxk|chr10:78388512-78389011	0.215668872506878	.	.
chr10	78464708	78465207	chr10	78399195	78399694	Pdxk|chr10:78399195-78399694	0.207685776383762	.	.
chr10	78574182	78574681	chr10	78388512	78389011	Ilvbl|chr10:78388512-78389011	0.0718887895333346	.	.
chr10	78574182	78574681	chr10	78399195	78399694	Ilvbl|chr10:78399195-78399694	0.20002445582178	.	.
chr10	78574182	78574681	chr10	78686751	78687250	Ilvbl|chr10:78686751-78687250	0.268227136600299	.	.
chr10	78574691	78575190	chr10	78388512	78389011	Ilvbl|chr10:78388512-78389011	0.176822182356593	.	.
chr10	78574691	78575190	chr10	78399195	78399694	Ilvbl|chr10:78399195-78399694	0.184080470552458	.	.
chr10	78574691	78575190	chr10	78632261	78632760	Ilvbl|chr10:78632261-78632760	0.150847650008506	.	.
chr10	78574691	78575190	chr10	78686751	78687250	Ilvbl|chr10:78686751-78687250	0.218784628183091	.	.
chr10	78574691	78575190	chr10	78787724	78788223	Ilvbl|chr10:78787724-78788223	0.0757180741559022	.	.
chr10	78746859	78747358	chr10	78279111	78279610	Gm30400|chr10:78279111-78279610	0.289865274070661	.	.
chr10	78746859	78747358	chr10	78388512	78389011	Gm30400|chr10:78388512-78389011	0.105169515701258	.	.
chr10	78746859	78747358	chr10	78396201	78396700	Gm30400|chr10:78396201-78396700	0.223306683801586	.	.
chr10	78746859	78747358	chr10	78481893	78482392	Gm30400|chr10:78481893-78482392	0.144643472618221	.	.
chr10	78746859	78747358	chr10	78686751	78687250	Gm30400|chr10:78686751-78687250	0.210570310762926	.	.
chr10	78746859	78747358	chr10	78787724	78788223	Gm30400|chr10:78787724-78788223	0.0995607698116923	.	.
chr10	78746859	78747358	chr10	78812600	78813099	Gm30400|chr10:78812600-78813099	0.145314909964103	.	.
chr10	78752339	78752838	chr10	78787724	78788223	Ccdc105|chr10:78787724-78788223	0.0657114805373654	.	.
chr10	78752863	78753362	chr10	78686751	78687250	Ccdc105|chr10:78686751-78687250	0.153407908356215	.	.
chr10	78752863	78753362	chr10	78787724	78788223	Ccdc105|chr10:78787724-78788223	0.111253888095243	.	.
chr10	78752863	78753362	chr10	78812600	78813099	Ccdc105|chr10:78812600-78813099	0.0767236186337901	.	.
chr10	78779460	78779959	chr10	78787724	78788223	Slc1a6|chr10:78787724-78788223	0.110755056571427	.	.
chr10	78780051	78780550	chr10	78787724	78788223	Slc1a6|chr10:78787724-78788223	0.10864007375278	.	.
chr10	79097368	79097867	chr10	78787724	78788223	2610008E11Rik|chr10:78787724-78788223	0.104113000176844	.	.
chr10	79533018	79533517	chr10	79638841	79639340	Plpp2|chr10:79638841-79639340	0.185559779611084	.	.
chr10	79533559	79534058	chr10	79638841	79639340	Plpp2|chr10:79638841-79639340	0.0798157030253071	.	.
chr10	79554879	79555378	chr10	79597022	79597521	Mier2|chr10:79597022-79597521	0.122595095496869	.	.
chr10	79554879	79555378	chr10	79654793	79655292	Mier2|chr10:79654793-79655292	0.222806854292134	.	.
chr10	79554879	79555378	chr10	79655302	79655801	Mier2|chr10:79655302-79655801	0.153863255556168	.	.
chr10	79613886	79614385	chr10	79597022	79597521	C2cd4c|chr10:79597022-79597521	0.0803786809724489	.	.
chr10	79613886	79614385	chr10	79654793	79655292	C2cd4c|chr10:79654793-79655292	0.20065262399362	.	.
chr10	79613886	79614385	chr10	79655302	79655801	C2cd4c|chr10:79655302-79655801	0.11648354893743	.	.
chr10	79637007	79637506	chr10	79595188	79595687	Gm47163|chr10:79595188-79595687	0.110643984768728	.	.
chr10	79637007	79637506	chr10	79595188	79595687	Shc2|chr10:79595188-79595687	0.110643984768728	.	.
chr10	79637007	79637506	chr10	79654793	79655292	Gm47163|chr10:79654793-79655292	0.126507937432042	.	.
chr10	79637007	79637506	chr10	79654793	79655292	Shc2|chr10:79654793-79655292	0.126507937432042	.	.
chr10	79637007	79637506	chr10	79655302	79655801	Gm47163|chr10:79655302-79655801	0.133744996016949	.	.
chr10	79637007	79637506	chr10	79655302	79655801	Shc2|chr10:79655302-79655801	0.133744996016949	.	.
chr10	79637007	79637506	chr10	79695112	79695611	Gm47163|chr10:79695112-79695611	0.112451659496699	.	.
chr10	79637007	79637506	chr10	79695112	79695611	Shc2|chr10:79695112-79695611	0.112451659496699	.	.
chr10	79637658	79638157	chr10	79595188	79595687	Gm47163|chr10:79595188-79595687	0.140304989805627	.	.
chr10	79637658	79638157	chr10	79595188	79595687	Shc2|chr10:79595188-79595687	0.140304989805627	.	.
chr10	79637658	79638157	chr10	79597022	79597521	Gm47163|chr10:79597022-79597521	0.122257203205392	.	.
chr10	79637658	79638157	chr10	79597022	79597521	Shc2|chr10:79597022-79597521	0.122257203205392	.	.
chr10	79668658	79669157	chr10	79595188	79595687	Tpgs1|chr10:79595188-79595687	0.168962291161753	.	.
chr10	79668658	79669157	chr10	79597022	79597521	Tpgs1|chr10:79597022-79597521	0.0936903848429522	.	.
chr10	79668658	79669157	chr10	79654793	79655292	Tpgs1|chr10:79654793-79655292	0.0893737623818812	.	.
chr10	79668658	79669157	chr10	79695112	79695611	Tpgs1|chr10:79695112-79695611	0.0761064409818296	.	.
chr10	79669185	79669684	chr10	79597022	79597521	Tpgs1|chr10:79597022-79597521	0.0814184916425772	.	.
chr10	79669185	79669684	chr10	79654793	79655292	Tpgs1|chr10:79654793-79655292	0.108160628487672	.	.
chr10	79669185	79669684	chr10	79655302	79655801	Tpgs1|chr10:79655302-79655801	0.130911094024843	.	.
chr10	79669185	79669684	chr10	79695112	79695611	Tpgs1|chr10:79695112-79695611	0.188921330082727	.	.
chr10	79669743	79670242	chr10	79638841	79639340	Tpgs1|chr10:79638841-79639340	0.0766251678526102	.	.
chr10	79669743	79670242	chr10	79649318	79649817	Tpgs1|chr10:79649318-79649817	0.0965262093182989	.	.
chr10	79669743	79670242	chr10	79654793	79655292	Tpgs1|chr10:79654793-79655292	0.076436944842821	.	.
chr10	79669743	79670242	chr10	79655302	79655801	Tpgs1|chr10:79655302-79655801	0.0997361574738411	.	.
chr10	79669743	79670242	chr10	79695112	79695611	Tpgs1|chr10:79695112-79695611	0.15912402853194	.	.
chr10	79681760	79682259	chr10	79654793	79655292	Cdc34|chr10:79654793-79655292	0.0861465582203102	.	.
chr10	79704113	79704612	chr10	79654793	79655292	Bsg|chr10:79654793-79655292	0.1072080647017	.	.
chr10	79704113	79704612	chr10	79695112	79695611	Bsg|chr10:79695112-79695611	0.105572611664488	.	.
chr10	79716415	79716914	chr10	79638841	79639340	Hcn2|chr10:79638841-79639340	0.0704159354492453	.	.
chr10	79746371	79746870	chr10	79595188	79595687	Polrmt|chr10:79595188-79595687	0.0847022858319209	.	.
chr10	79746371	79746870	chr10	79695112	79695611	Polrmt|chr10:79695112-79695611	0.13087352442424	.	.
chr10	81252204	81252703	chr10	81267945	81268444	Matk|chr10:81267945-81268444	0.0726835682006756	.	.
chr10	81252204	81252703	chr10	81285670	81286169	Matk|chr10:81285670-81286169	0.117969275102194	.	.
chr10	81252204	81252703	chr10	81464334	81464833	Matk|chr10:81464334-81464833	0.10006188496264	.	.
chr10	81252204	81252703	chr10	81605015	81605514	Matk|chr10:81605015-81605514	0.125458408892108	.	.
chr10	81252204	81252703	chr10	81643405	81643904	Matk|chr10:81643405-81643904	0.0899585471666731	.	.
chr10	81253019	81253518	chr10	81257213	81257712	Matk|chr10:81257213-81257712	0.107180864185983	.	.
chr10	81253019	81253518	chr10	81285670	81286169	Matk|chr10:81285670-81286169	0.18722060656349	.	.
chr10	81253019	81253518	chr10	81430157	81430656	Matk|chr10:81430157-81430656	0.0733491407306908	.	.
chr10	81253019	81253518	chr10	81464334	81464833	Matk|chr10:81464334-81464833	0.132969392690568	.	.
chr10	81253019	81253518	chr10	81472805	81473304	Matk|chr10:81472805-81473304	0.0819886043883568	.	.
chr10	81253019	81253518	chr10	81484387	81484886	Matk|chr10:81484387-81484886	0.0978944365257044	.	.
chr10	81253019	81253518	chr10	81605015	81605514	Matk|chr10:81605015-81605514	0.0720565754860976	.	.
chr10	81253019	81253518	chr10	81633421	81633920	Matk|chr10:81633421-81633920	0.140995673233737	.	.
chr10	81253019	81253518	chr10	81643405	81643904	Matk|chr10:81643405-81643904	0.104335640479104	.	.
chr10	81266395	81266894	chr10	81257877	81258376	Apba3|chr10:81257877-81258376	0.0660814460294237	.	.
chr10	81266395	81266894	chr10	81257877	81258376	Mrpl54|chr10:81257877-81258376	0.0660814460294237	.	.
chr10	81266395	81266894	chr10	81432821	81433320	Apba3|chr10:81432821-81433320	0.100644774169946	.	.
chr10	81266395	81266894	chr10	81432821	81433320	Mrpl54|chr10:81432821-81433320	0.100644774169946	.	.
chr10	81266395	81266894	chr10	81464334	81464833	Apba3|chr10:81464334-81464833	0.139987924407651	.	.
chr10	81266395	81266894	chr10	81464334	81464833	Mrpl54|chr10:81464334-81464833	0.139987924407651	.	.
chr10	81266395	81266894	chr10	81633421	81633920	Apba3|chr10:81633421-81633920	0.110122345578312	.	.
chr10	81266395	81266894	chr10	81633421	81633920	Mrpl54|chr10:81633421-81633920	0.110122345578312	.	.
chr10	81292618	81293117	chr10	81257213	81257712	Pip5k1c|chr10:81257213-81257712	0.150944950549357	.	.
chr10	81292618	81293117	chr10	81346675	81347174	Pip5k1c|chr10:81346675-81347174	0.172166940172934	.	.
chr10	81292618	81293117	chr10	81413787	81414286	Pip5k1c|chr10:81413787-81414286	0.143597290251454	.	.
chr10	81292618	81293117	chr10	81430157	81430656	Pip5k1c|chr10:81430157-81430656	0.256482518460101	.	.
chr10	81292618	81293117	chr10	81432821	81433320	Pip5k1c|chr10:81432821-81433320	0.0657848442999101	.	.
chr10	81292618	81293117	chr10	81450104	81450603	Pip5k1c|chr10:81450104-81450603	0.105136786114142	.	.
chr10	81292618	81293117	chr10	81464334	81464833	Pip5k1c|chr10:81464334-81464833	0.184390698086199	.	.
chr10	81292618	81293117	chr10	81472805	81473304	Pip5k1c|chr10:81472805-81473304	0.140764527857002	.	.
chr10	81292618	81293117	chr10	81484387	81484886	Pip5k1c|chr10:81484387-81484886	0.0946228262110731	.	.
chr10	81292618	81293117	chr10	81570705	81571204	Pip5k1c|chr10:81570705-81571204	0.0937123110882451	.	.
chr10	81292618	81293117	chr10	81571498	81571997	Pip5k1c|chr10:81571498-81571997	0.0709226601965048	.	.
chr10	81292618	81293117	chr10	81633421	81633920	Pip5k1c|chr10:81633421-81633920	0.181411966607179	.	.
chr10	81320497	81320996	chr10	81285670	81286169	Cactin|chr10:81285670-81286169	0.202396110430099	.	.
chr10	81320497	81320996	chr10	81413787	81414286	Cactin|chr10:81413787-81414286	0.109181509466462	.	.
chr10	81320497	81320996	chr10	81430157	81430656	Cactin|chr10:81430157-81430656	0.112763336341216	.	.
chr10	81320497	81320996	chr10	81450104	81450603	Cactin|chr10:81450104-81450603	0.123909728653357	.	.
chr10	81320497	81320996	chr10	81464334	81464833	Cactin|chr10:81464334-81464833	0.0889179088636901	.	.
chr10	81320497	81320996	chr10	81472805	81473304	Cactin|chr10:81472805-81473304	0.23103307175195	.	.
chr10	81320497	81320996	chr10	81484387	81484886	Cactin|chr10:81484387-81484886	0.200556800710352	.	.
chr10	81320497	81320996	chr10	81551522	81552021	Cactin|chr10:81551522-81552021	0.115812718302071	.	.
chr10	81320497	81320996	chr10	81633421	81633920	Cactin|chr10:81633421-81633920	0.171846536887912	.	.
chr10	81320497	81320996	chr10	81643405	81643904	Cactin|chr10:81643405-81643904	0.116708631674218	.	.
chr10	81350327	81350826	chr10	81257213	81257712	Hmg20b|chr10:81257213-81257712	0.140773215161744	.	.
chr10	81350327	81350826	chr10	81430157	81430656	Hmg20b|chr10:81430157-81430656	0.128225587054896	.	.
chr10	81350327	81350826	chr10	81432821	81433320	Hmg20b|chr10:81432821-81433320	0.116175612700137	.	.
chr10	81350327	81350826	chr10	81450104	81450603	Hmg20b|chr10:81450104-81450603	0.100986280172542	.	.
chr10	81350327	81350826	chr10	81464334	81464833	Hmg20b|chr10:81464334-81464833	0.0682085902664821	.	.
chr10	81350327	81350826	chr10	81484387	81484886	Hmg20b|chr10:81484387-81484886	0.125565022622028	.	.
chr10	81350327	81350826	chr10	81570705	81571204	Hmg20b|chr10:81570705-81571204	0.142587311485041	.	.
chr10	81350327	81350826	chr10	81643405	81643904	Hmg20b|chr10:81643405-81643904	0.208489124582076	.	.
chr10	81357211	81357710	chr10	81257213	81257712	Mfsd12|chr10:81257213-81257712	0.10877202068364	.	.
chr10	81357211	81357710	chr10	81257877	81258376	Mfsd12|chr10:81257877-81258376	0.121256031997166	.	.
chr10	81357211	81357710	chr10	81633421	81633920	Mfsd12|chr10:81633421-81633920	0.093451165562143	.	.
chr10	81378395	81378894	chr10	81257213	81257712	Fzr1|chr10:81257213-81257712	0.109532792241414	.	.
chr10	81378395	81378894	chr10	81257877	81258376	Fzr1|chr10:81257877-81258376	0.143458291845811	.	.
chr10	81378395	81378894	chr10	81285670	81286169	Fzr1|chr10:81285670-81286169	0.170373937439046	.	.
chr10	81378395	81378894	chr10	81413787	81414286	Fzr1|chr10:81413787-81414286	0.103664102544024	.	.
chr10	81378395	81378894	chr10	81430157	81430656	Fzr1|chr10:81430157-81430656	0.268017445268061	.	.
chr10	81378395	81378894	chr10	81432821	81433320	Fzr1|chr10:81432821-81433320	0.125955151081263	.	.
chr10	81378395	81378894	chr10	81464334	81464833	Fzr1|chr10:81464334-81464833	0.154932287450014	.	.
chr10	81378395	81378894	chr10	81472805	81473304	Fzr1|chr10:81472805-81473304	0.0742000633673499	.	.
chr10	81378395	81378894	chr10	81484387	81484886	Fzr1|chr10:81484387-81484886	0.121429721400182	.	.
chr10	81378395	81378894	chr10	81570705	81571204	Fzr1|chr10:81570705-81571204	0.124829389413629	.	.
chr10	81378395	81378894	chr10	81633421	81633920	Fzr1|chr10:81633421-81633920	0.070309293907171	.	.
chr10	81378395	81378894	chr10	81643405	81643904	Fzr1|chr10:81643405-81643904	0.113629287810506	.	.
chr10	81384063	81384562	chr10	81257213	81257712	Dohh|chr10:81257213-81257712	0.0872705412330504	.	.
chr10	81384063	81384562	chr10	81257877	81258376	Dohh|chr10:81257877-81258376	0.10393330549571	.	.
chr10	81384063	81384562	chr10	81285670	81286169	Dohh|chr10:81285670-81286169	0.184914158647605	.	.
chr10	81384063	81384562	chr10	81430157	81430656	Dohh|chr10:81430157-81430656	0.213452346812123	.	.
chr10	81384063	81384562	chr10	81432821	81433320	Dohh|chr10:81432821-81433320	0.0709031945391677	.	.
chr10	81384063	81384562	chr10	81464334	81464833	Dohh|chr10:81464334-81464833	0.177053901800449	.	.
chr10	81384063	81384562	chr10	81484387	81484886	Dohh|chr10:81484387-81484886	0.0660258828217101	.	.
chr10	81384063	81384562	chr10	81551522	81552021	Dohh|chr10:81551522-81552021	0.14765504372425	.	.
chr10	81384063	81384562	chr10	81551522	81552021	Dohh|chr10:81551522-81552021	0.147655043724251	.	.
chr10	81384063	81384562	chr10	81633421	81633920	Dohh|chr10:81633421-81633920	0.107662447468172	.	.
chr10	81482441	81482940	chr10	81257213	81257712	Celf5|chr10:81257213-81257712	0.0833782279438387	.	.
chr10	81482441	81482940	chr10	81346675	81347174	Celf5|chr10:81346675-81347174	0.105246768448476	.	.
chr10	81482441	81482940	chr10	81484387	81484886	Celf5|chr10:81484387-81484886	0.0771130887590978	.	.
chr10	81482441	81482940	chr10	81551522	81552021	Celf5|chr10:81551522-81552021	0.128260776758396	.	.
chr10	81482441	81482940	chr10	81633421	81633920	Celf5|chr10:81633421-81633920	0.066067274515755	.	.
chr10	81496231	81496730	chr10	81257877	81258376	Ncln|chr10:81257877-81258376	0.102317119480346	.	.
chr10	81496231	81496730	chr10	81430157	81430656	Ncln|chr10:81430157-81430656	0.16748033731526	.	.
chr10	81496231	81496730	chr10	81432821	81433320	Ncln|chr10:81432821-81433320	0.113816957065308	.	.
chr10	81496231	81496730	chr10	81464334	81464833	Ncln|chr10:81464334-81464833	0.22428804031814	.	.
chr10	81496231	81496730	chr10	81472805	81473304	Ncln|chr10:81472805-81473304	0.133796944341159	.	.
chr10	81496231	81496730	chr10	81484387	81484886	Ncln|chr10:81484387-81484886	0.163031457630198	.	.
chr10	81496231	81496730	chr10	81571498	81571997	Ncln|chr10:81571498-81571997	0.128570253620443	.	.
chr10	81496231	81496730	chr10	81605015	81605514	Ncln|chr10:81605015-81605514	0.0729363935649654	.	.
chr10	81496231	81496730	chr10	81633421	81633920	Ncln|chr10:81633421-81633920	0.16853376517389	.	.
chr10	81545004	81545503	chr10	81257877	81258376	Gna11|chr10:81257877-81258376	0.129279951368348	.	.
chr10	81545004	81545503	chr10	81285670	81286169	Gna11|chr10:81285670-81286169	0.0802954753419576	.	.
chr10	81545004	81545503	chr10	81430157	81430656	Gna11|chr10:81430157-81430656	0.146618572169962	.	.
chr10	81545004	81545503	chr10	81432821	81433320	Gna11|chr10:81432821-81433320	0.098827893471913	.	.
chr10	81545004	81545503	chr10	81464334	81464833	Gna11|chr10:81464334-81464833	0.190347130555261	.	.
chr10	81545004	81545503	chr10	81472805	81473304	Gna11|chr10:81472805-81473304	0.0887892169297432	.	.
chr10	81545004	81545503	chr10	81484387	81484886	Gna11|chr10:81484387-81484886	0.173086085922978	.	.
chr10	81545004	81545503	chr10	81551522	81552021	Gna11|chr10:81551522-81552021	0.0688343471186101	.	.
chr10	81545004	81545503	chr10	81570705	81571204	Gna11|chr10:81570705-81571204	0.0905246218645331	.	.
chr10	81545004	81545503	chr10	81633421	81633920	Gna11|chr10:81633421-81633920	0.144677705333802	.	.
chr10	81545004	81545503	chr10	81643405	81643904	Gna11|chr10:81643405-81643904	0.193776352338362	.	.
chr10	81559200	81559699	chr10	81267945	81268444	Tle5|chr10:81267945-81268444	0.158655355743808	.	.
chr10	81559200	81559699	chr10	81285670	81286169	Tle5|chr10:81285670-81286169	0.147296667994039	.	.
chr10	81559200	81559699	chr10	81605015	81605514	Tle5|chr10:81605015-81605514	0.100717454413804	.	.
chr10	81559200	81559699	chr10	81605015	81605514	Tle5|chr10:81605015-81605514	0.100717454413805	.	.
chr10	81559200	81559699	chr10	81643405	81643904	Tle5|chr10:81643405-81643904	0.145749254695067	.	.
chr10	81559200	81559699	chr10	81997141	81997640	Tle5|chr10:81997141-81997640	0.195731621332939	.	.
chr10	81560176	81560675	chr10	81413787	81414286	Tle5|chr10:81413787-81414286	0.0992553535778708	.	.
chr10	81560176	81560675	chr10	81432821	81433320	Tle5|chr10:81432821-81433320	0.135586006855204	.	.
chr10	81560176	81560675	chr10	81484387	81484886	Tle5|chr10:81484387-81484886	0.135613819469801	.	.
chr10	81560176	81560675	chr10	81997141	81997640	Tle5|chr10:81997141-81997640	0.17184992959271	.	.
chr10	81600731	81601230	chr10	81285670	81286169	Tle6|chr10:81285670-81286169	0.0748690430092173	.	.
chr10	81600731	81601230	chr10	81413787	81414286	Tle6|chr10:81413787-81414286	0.114075021681105	.	.
chr10	81600731	81601230	chr10	81472805	81473304	Tle6|chr10:81472805-81473304	0.0726941359582527	.	.
chr10	81605948	81606447	chr10	81267945	81268444	BC025920|chr10:81267945-81268444	0.140219520262972	.	.
chr10	81605948	81606447	chr10	81346675	81347174	BC025920|chr10:81346675-81347174	0.0935429043401997	.	.
chr10	81605948	81606447	chr10	81413787	81414286	BC025920|chr10:81413787-81414286	0.0737121680638304	.	.
chr10	81605948	81606447	chr10	81633421	81633920	BC025920|chr10:81633421-81633920	0.0855651864473867	.	.
chr10	81605948	81606447	chr10	81997141	81997640	BC025920|chr10:81997141-81997640	0.0832018948567244	.	.
chr10	81627379	81627878	chr10	81430157	81430656	Ankrd24|chr10:81430157-81430656	0.110663623731917	.	.
chr10	81627379	81627878	chr10	81430157	81430656	Sirt6|chr10:81430157-81430656	0.110663623731917	.	.
chr10	81627379	81627878	chr10	81464334	81464833	Ankrd24|chr10:81464334-81464833	0.066059464264548	.	.
chr10	81627379	81627878	chr10	81464334	81464833	Sirt6|chr10:81464334-81464833	0.066059464264548	.	.
chr10	81627379	81627878	chr10	81472805	81473304	Ankrd24|chr10:81472805-81473304	0.213048119757856	.	.
chr10	81627379	81627878	chr10	81472805	81473304	Sirt6|chr10:81472805-81473304	0.213048119757856	.	.
chr10	81627379	81627878	chr10	81484387	81484886	Ankrd24|chr10:81484387-81484886	0.17730731203319	.	.
chr10	81627379	81627878	chr10	81484387	81484886	Sirt6|chr10:81484387-81484886	0.17730731203319	.	.
chr10	81627379	81627878	chr10	81633421	81633920	Ankrd24|chr10:81633421-81633920	0.0912535323997172	.	.
chr10	81627379	81627878	chr10	81633421	81633920	Sirt6|chr10:81633421-81633920	0.0912535323997172	.	.
chr10	81627379	81627878	chr10	81643405	81643904	Ankrd24|chr10:81643405-81643904	0.140730534742876	.	.
chr10	81627379	81627878	chr10	81643405	81643904	Sirt6|chr10:81643405-81643904	0.140730534742876	.	.
chr10	81627379	81627878	chr10	81997141	81997640	Ankrd24|chr10:81997141-81997640	0.0796103180775075	.	.
chr10	81627379	81627878	chr10	81997141	81997640	Sirt6|chr10:81997141-81997640	0.0796103180775075	.	.
chr10	81648748	81649247	chr10	81285670	81286169	Gm10778|chr10:81285670-81286169	0.113323002365546	.	.
chr10	81648748	81649247	chr10	81413787	81414286	Gm10778|chr10:81413787-81414286	0.0952127329018723	.	.
chr10	81648748	81649247	chr10	81430157	81430656	Gm10778|chr10:81430157-81430656	0.119302554601394	.	.
chr10	81648748	81649247	chr10	81464334	81464833	Gm10778|chr10:81464334-81464833	0.135877392533534	.	.
chr10	81648748	81649247	chr10	81484387	81484886	Gm10778|chr10:81484387-81484886	0.196368370307647	.	.
chr10	81648748	81649247	chr10	81551522	81552021	Gm10778|chr10:81551522-81552021	0.143681840304266	.	.
chr10	81648748	81649247	chr10	81643405	81643904	Gm10778|chr10:81643405-81643904	0.165382360599081	.	.
chr10	82083575	82084074	chr10	81997141	81997640	BC024063|chr10:81997141-81997640	0.164812617323979	.	.
chr10	82178379	82178878	chr10	81997141	81997640	Gm15608|chr10:81997141-81997640	0.166500855290858	.	.
chr10	82353950	82354449	chr10	82666399	82666898	Gm4924|chr10:82666399-82666898	0.202198288746666	.	.
chr10	82353950	82354449	chr10	82698823	82699322	Gm4924|chr10:82698823-82699322	0.201713809669075	.	.
chr10	82622905	82623404	chr10	82646149	82646648	1190007I07Rik|chr10:82646149-82646648	0.158332680009787	.	.
chr10	82622905	82623404	chr10	82666399	82666898	1190007I07Rik|chr10:82666399-82666898	0.0692859805433752	.	.
chr10	82622905	82623404	chr10	82681650	82682149	1190007I07Rik|chr10:82681650-82682149	0.123501077629542	.	.
chr10	82622905	82623404	chr10	82698823	82699322	1190007I07Rik|chr10:82698823-82699322	0.092993914936387	.	.
chr10	82622905	82623404	chr10	82844712	82845211	1190007I07Rik|chr10:82844712-82845211	0.170152354075553	.	.
chr10	82622905	82623404	chr10	82860253	82860752	1190007I07Rik|chr10:82860253-82860752	0.0965721186484356	.	.
chr10	82622905	82623404	chr10	82909239	82909738	1190007I07Rik|chr10:82909239-82909738	0.165259651664723	.	.
chr10	82629507	82630006	chr10	82681650	82682149	Tdg|chr10:82681650-82682149	0.12169613642065	.	.
chr10	82629507	82630006	chr10	82698823	82699322	Tdg|chr10:82698823-82699322	0.0741357602220653	.	.
chr10	82629507	82630006	chr10	82948943	82949442	Tdg|chr10:82948943-82949442	0.0823786609778187	.	.
chr10	82690486	82690985	chr10	82900075	82900574	Glt8d2|chr10:82900075-82900574	0.103611067161913	.	.
chr10	82690486	82690985	chr10	82900594	82901093	Glt8d2|chr10:82900594-82901093	0.11980293899244	.	.
chr10	82763329	82763828	chr10	82681650	82682149	Nfyb|chr10:82681650-82682149	0.0734098112101442	.	.
chr10	82763329	82763828	chr10	82860253	82860752	Nfyb|chr10:82860253-82860752	0.105578013600235	.	.
chr10	82763879	82764378	chr10	82698823	82699322	Nfyb|chr10:82698823-82699322	0.151664988400394	.	.
chr10	82763879	82764378	chr10	82860253	82860752	Nfyb|chr10:82860253-82860752	0.213337705338667	.	.
chr10	82763879	82764378	chr10	82900075	82900574	Nfyb|chr10:82900075-82900574	0.0989892838799309	.	.
chr10	82811778	82812277	chr10	82844712	82845211	1700028I16Rik|chr10:82844712-82845211	0.0931090183787942	.	.
chr10	82811778	82812277	chr10	82844712	82845211	1700028I16Rik|chr10:82844712-82845211	0.0931090183787943	.	.
chr10	82811778	82812277	chr10	82900075	82900574	1700028I16Rik|chr10:82900075-82900574	0.0903059706144613	.	.
chr10	82811778	82812277	chr10	82909239	82909738	1700028I16Rik|chr10:82909239-82909738	0.115089024222531	.	.
chr10	82811778	82812277	chr10	82948943	82949442	1700028I16Rik|chr10:82948943-82949442	0.0731938567256298	.	.
chr10	82985064	82985563	chr10	82698823	82699322	Chst11|chr10:82698823-82699322	0.109391868010138	.	.
chr10	82985064	82985563	chr10	82860253	82860752	Chst11|chr10:82860253-82860752	0.263057684507178	.	.
chr10	82985064	82985563	chr10	82948943	82949442	Chst11|chr10:82948943-82949442	0.146870310288768	.	.
chr10	82985754	82986253	chr10	82666399	82666898	Chst11|chr10:82666399-82666898	0.24346424664538	.	.
chr10	82985754	82986253	chr10	82698823	82699322	Chst11|chr10:82698823-82699322	0.114695515044442	.	.
chr10	82985754	82986253	chr10	82948943	82949442	Chst11|chr10:82948943-82949442	0.111663092834597	.	.
chr10	85829194	85829693	chr10	85598046	85598545	Pwp1|chr10:85598046-85598545	0.0662716979476505	.	.
chr10	85829194	85829693	chr10	85928481	85928980	Pwp1|chr10:85928481-85928980	0.107616441555486	.	.
chr10	85916863	85917362	chr10	85598554	85599053	Prdm4|chr10:85598554-85599053	0.0657980098849736	.	.
chr10	85916863	85917362	chr10	85624915	85625414	Prdm4|chr10:85624915-85625414	0.142347001683724	.	.
chr10	85916863	85917362	chr10	85871543	85872042	Prdm4|chr10:85871543-85872042	0.0664414556230968	.	.
chr10	85916863	85917362	chr10	85928481	85928980	Prdm4|chr10:85928481-85928980	0.316262734208802	.	.
chr10	85916863	85917362	chr10	85929024	85929523	Prdm4|chr10:85929024-85929523	0.11037605444425	.	.
chr10	85957553	85958052	chr10	85871543	85872042	Rtcb|chr10:85871543-85872042	0.0996762780723582	.	.
chr10	85957553	85958052	chr10	85871543	85872042	Rtcb|chr10:85871543-85872042	0.0996762780723583	.	.
chr10	85957553	85958052	chr10	85967965	85968464	Rtcb|chr10:85967965-85968464	0.179052701397644	.	.
chr10	87057424	87057923	chr10	87485409	87485908	1700113H08Rik|chr10:87485409-87485908	0.152832229332619	.	.
chr10	87057424	87057923	chr10	87486178	87486677	1700113H08Rik|chr10:87486178-87486677	0.123868929718039	.	.
chr10	87492598	87493097	chr10	87159749	87160248	Ascl1|chr10:87159749-87160248	0.0743675051877201	.	.
chr10	87492598	87493097	chr10	87494579	87495078	Ascl1|chr10:87494579-87495078	0.122262422207759	.	.
chr10	87493100	87493599	chr10	87020693	87021192	Ascl1|chr10:87020693-87021192	0.132206228538418	.	.
chr10	87493100	87493599	chr10	87159749	87160248	Ascl1|chr10:87159749-87160248	0.137534226362895	.	.
chr10	87493100	87493599	chr10	87494579	87495078	Ascl1|chr10:87494579-87495078	0.0725321045543351	.	.
chr10	88503789	88504288	chr10	88738951	88739450	Chpt1|chr10:88738951-88739450	0.24217640766834	.	.
chr10	88730714	88731213	chr10	88591039	88591538	Arl1|chr10:88591039-88591538	0.087646955957353	.	.
chr10	88730714	88731213	chr10	88738951	88739450	Arl1|chr10:88738951-88739450	0.149759380595675	.	.
chr10	97966895	97967394	chr10	98006982	98007481	Gm10754|chr10:98006982-98007481	0.0980396250724027	.	.
chr10	97966895	97967394	chr10	98199551	98200050	Gm10754|chr10:98199551-98200050	0.0988806107759819	.	.
chr10	100016298	100016797	chr10	100054115	100054614	Kitl|chr10:100054115-100054614	0.108522299370417	.	.
chr10	101681454	101681953	chr10	101505526	101506025	Mgat4c|chr10:101505526-101506025	0.070936530985639	.	.
chr10	101681454	101681953	chr10	101641024	101641523	Mgat4c|chr10:101641024-101641523	0.0662591948826431	.	.
chr10	102490096	102490595	chr10	102245458	102245957	Nts|chr10:102245458-102245957	0.229237528055074	.	.
chr10	102490096	102490595	chr10	102455493	102455992	Nts|chr10:102455493-102455992	0.373196866784372	.	.
chr10	102490096	102490595	chr10	102619555	102620054	Nts|chr10:102619555-102620054	0.454498039562139	.	.
chr10	103367473	103367972	chr10	103369009	103369508	Slc6a15|chr10:103369009-103369508	0.0679064667855044	.	.
chr10	103367473	103367972	chr10	103402151	103402650	Slc6a15|chr10:103402151-103402650	0.105750370132478	.	.
chr10	103368022	103368521	chr10	103194864	103195363	Slc6a15|chr10:103194864-103195363	0.0785571643996528	.	.
chr10	103368022	103368521	chr10	103253781	103254280	Slc6a15|chr10:103253781-103254280	0.0874571317746044	.	.
chr10	105841096	105841595	chr10	105834573	105835072	Ccdc59|chr10:105834573-105835072	0.109518081299478	.	.
chr10	105841096	105841595	chr10	105834573	105835072	Mettl25|chr10:105834573-105835072	0.109518081299478	.	.
chr10	105841096	105841595	chr10	105867288	105867787	Ccdc59|chr10:105867288-105867787	0.146544933853935	.	.
chr10	105841096	105841595	chr10	105867288	105867787	Mettl25|chr10:105867288-105867787	0.146544933853935	.	.
chr10	106469497	106469996	chr10	106468917	106469416	Ppfia2|chr10:106468917-106469416	0.218874087669147	.	.
chr10	106470005	106470504	chr10	106468917	106469416	Ppfia2|chr10:106468917-106469416	0.107628930548777	.	.
chr10	112928298	112928797	chr10	112629721	112630220	Atxn7l3b|chr10:112629721-112630220	0.081600737358096	.	.
chr10	112928298	112928797	chr10	112794703	112795202	Atxn7l3b|chr10:112794703-112795202	0.0703860702370543	.	.
chr10	112928298	112928797	chr10	112891758	112892257	Atxn7l3b|chr10:112891758-112892257	0.0910279178483534	.	.
chr10	112928298	112928797	chr10	113240690	113241189	Atxn7l3b|chr10:113240690-113241189	0.0967981807377881	.	.
chr10	112928805	112929304	chr10	112794703	112795202	Atxn7l3b|chr10:112794703-112795202	0.110733260785201	.	.
chr10	112928805	112929304	chr10	112795218	112795717	Atxn7l3b|chr10:112795218-112795717	0.093391817508459	.	.
chr10	112928805	112929304	chr10	112891758	112892257	Atxn7l3b|chr10:112891758-112892257	0.104429925180915	.	.
chr10	112928805	112929304	chr10	113240690	113241189	Atxn7l3b|chr10:113240690-113241189	0.0766148769305653	.	.
chr10	115586789	115587288	chr10	115778573	115779072	Lgr5|chr10:115778573-115779072	0.17355681512445	.	.
chr10	115587608	115588107	chr10	115618218	115618717	Lgr5|chr10:115618218-115618717	0.159674588696137	.	.
chr10	118141391	118141890	chr10	118003139	118003638	Mdm1|chr10:118003139-118003638	0.070638781618292	.	.
chr10	118141391	118141890	chr10	118003810	118004309	Mdm1|chr10:118003810-118004309	0.130559022872679	.	.
chr10	118141391	118141890	chr10	118056860	118057359	Mdm1|chr10:118056860-118057359	0.159015722811751	.	.
chr10	118141391	118141890	chr10	118087849	118088348	Mdm1|chr10:118087849-118088348	0.0726905099123421	.	.
chr10	118141391	118141890	chr10	118103082	118103581	Mdm1|chr10:118103082-118103581	0.108630360635527	.	.
chr10	118141391	118141890	chr10	118121841	118122340	Mdm1|chr10:118121841-118122340	0.0684722169995449	.	.
chr10	118141391	118141890	chr10	118172265	118172764	Mdm1|chr10:118172265-118172764	0.0832552432202163	.	.
chr10	120898233	120898732	chr10	120864391	120864890	Gm4473|chr10:120864391-120864890	0.138401364238632	.	.
chr10	120898233	120898732	chr10	120864391	120864890	Msrb3|chr10:120864391-120864890	0.138401364238632	.	.
chr10	120898233	120898732	chr10	120882734	120883233	Gm4473|chr10:120882734-120883233	0.1354015818455	.	.
chr10	120898233	120898732	chr10	120882734	120883233	Msrb3|chr10:120882734-120883233	0.1354015818455	.	.
chr10	120898233	120898732	chr10	120938302	120938801	Gm4473|chr10:120938302-120938801	0.141656690687793	.	.
chr10	120898233	120898732	chr10	120938302	120938801	Msrb3|chr10:120938302-120938801	0.141656690687793	.	.
chr10	120898763	120899262	chr10	120864391	120864890	Gm4473|chr10:120864391-120864890	0.112223928072415	.	.
chr10	120898763	120899262	chr10	120864391	120864890	Msrb3|chr10:120864391-120864890	0.112223928072415	.	.
chr10	120898763	120899262	chr10	120882734	120883233	Gm4473|chr10:120882734-120883233	0.0665725391572199	.	.
chr10	120898763	120899262	chr10	120882734	120883233	Msrb3|chr10:120882734-120883233	0.0665725391572199	.	.
chr10	120898763	120899262	chr10	120938302	120938801	Gm4473|chr10:120938302-120938801	0.123621252192498	.	.
chr10	120898763	120899262	chr10	120938302	120938801	Msrb3|chr10:120938302-120938801	0.123621252192498	.	.
chr10	120978656	120979155	chr10	121205957	121206456	Lemd3|chr10:121205957-121206456	0.0674280194141308	.	.
chr10	120978656	120979155	chr10	121206515	121207014	Lemd3|chr10:121206515-121207014	0.0975667236986961	.	.
chr10	121203027	121203526	chr10	120882734	120883233	4930432O09Rik|chr10:120882734-120883233	0.151746611279565	.	.
chr10	121203027	121203526	chr10	121192302	121192801	4930432O09Rik|chr10:121192302-121192801	0.222635877073158	.	.
chr10	121203027	121203526	chr10	121206515	121207014	4930432O09Rik|chr10:121206515-121207014	0.113429874808552	.	.
chr10	122047104	122047603	chr10	122038523	122039022	Srgap1|chr10:122038523-122039022	0.0961758657963998	.	.
chr10	122047104	122047603	chr10	122182979	122183478	Srgap1|chr10:122182979-122183478	0.12776194719275	.	.
chr10	122047655	122048154	chr10	122182979	122183478	Srgap1|chr10:122182979-122183478	0.0666649468500242	.	.
chr10	122097114	122097613	chr10	122038523	122039022	Rxylt1|chr10:122038523-122039022	0.0672152098087676	.	.
chr10	122097114	122097613	chr10	122430530	122431029	Rxylt1|chr10:122430530-122431029	0.071597144822711	.	.
chr10	122448406	122448905	chr10	122120828	122121327	Avpr1a|chr10:122120828-122121327	0.124797952008821	.	.
chr10	122448406	122448905	chr10	122319686	122320185	Avpr1a|chr10:122319686-122320185	0.108748527058904	.	.
chr10	122448406	122448905	chr10	122430530	122431029	Avpr1a|chr10:122430530-122431029	0.399980023655477	.	.
chr10	122449084	122449583	chr10	122319686	122320185	Avpr1a|chr10:122319686-122320185	0.0822266585628691	.	.
chr10	122449084	122449583	chr10	122430530	122431029	Avpr1a|chr10:122430530-122431029	0.292696502439337	.	.
chr10	128014912	128015411	chr10	128409597	128410096	Prim1|chr10:128409597-128410096	0.171776002409916	.	.
chr10	128035316	128035815	chr10	128092468	128092967	Naca|chr10:128092468-128092967	0.111824005827585	.	.
chr10	128058600	128059099	chr10	127936225	127936724	Ptges3|chr10:127936225-127936724	0.0824713524701387	.	.
chr10	128058600	128059099	chr10	128092468	128092967	Ptges3|chr10:128092468-128092967	0.0827809139327949	.	.
chr10	128059140	128059639	chr10	127936225	127936724	Ptges3|chr10:127936225-127936724	0.0903812066440015	.	.
chr10	128059140	128059639	chr10	128092468	128092967	Ptges3|chr10:128092468-128092967	0.16536532921439	.	.
chr10	128059140	128059639	chr10	128096604	128097103	Ptges3|chr10:128096604-128097103	0.104686456078145	.	.
chr10	128082998	128083497	chr10	128092468	128092967	Atp5b|chr10:128092468-128092967	0.0787132765533336	.	.
chr10	128082998	128083497	chr10	128092468	128092967	Gm47438|chr10:128092468-128092967	0.0787132765533336	.	.
chr10	128091322	128091821	chr10	127750299	127750798	Baz2a|chr10:127750299-127750798	0.102062834334142	.	.
chr10	128091322	128091821	chr10	128176400	128176899	Baz2a|chr10:128176400-128176899	0.0855552596867733	.	.
chr10	128091322	128091821	chr10	128237698	128238197	Baz2a|chr10:128237698-128238197	0.182887634102732	.	.
chr10	128194133	128194632	chr10	128096604	128097103	Gls2|chr10:128096604-128097103	0.165623384982545	.	.
chr10	128194133	128194632	chr10	128237698	128238197	Gls2|chr10:128237698-128238197	0.0737062462883983	.	.
chr10	128195155	128195654	chr10	128176400	128176899	AC135859.1|chr10:128176400-128176899	0.121725228801183	.	.
chr10	128195155	128195654	chr10	128176400	128176899	Gls2|chr10:128176400-128176899	0.121725228801183	.	.
chr10	128195155	128195654	chr10	128237698	128238197	AC135859.1|chr10:128237698-128238197	0.126625885590843	.	.
chr10	128195155	128195654	chr10	128237698	128238197	Gls2|chr10:128237698-128238197	0.126625885590843	.	.
chr10	128270187	128270686	chr10	128409597	128410096	Stat2|chr10:128409597-128410096	0.192675957309928	.	.
chr10	128303050	128303549	chr10	128176400	128176899	Pan2|chr10:128176400-128176899	0.142838717941227	.	.
chr10	128322161	128322660	chr10	128096604	128097103	Cnpy2|chr10:128096604-128097103	0.123858033656566	.	.
chr10	128322161	128322660	chr10	128409597	128410096	Cnpy2|chr10:128409597-128410096	0.211836278391495	.	.
chr10	128322676	128323175	chr10	128096604	128097103	Cnpy2|chr10:128096604-128097103	0.126640608361895	.	.
chr10	128322676	128323175	chr10	128409597	128410096	Cnpy2|chr10:128409597-128410096	0.168370042968965	.	.
chr10	128337438	128337937	chr10	128612569	128613068	Cs|chr10:128612569-128613068	0.0848591377287457	.	.
chr10	128368518	128369017	chr10	128409597	128410096	Coq10a|chr10:128409597-128410096	0.169152778265065	.	.
chr10	128376834	128377333	chr10	128092468	128092967	Ankrd52|chr10:128092468-128092967	0.100236944888842	.	.
chr10	128411355	128411854	chr10	128092468	128092967	Nabp2|chr10:128092468-128092967	0.125113339124902	.	.
chr10	128411355	128411854	chr10	128092468	128092967	Rnf41|chr10:128092468-128092967	0.125113339124902	.	.
chr10	128411355	128411854	chr10	128409597	128410096	Nabp2|chr10:128409597-128410096	0.211592438882729	.	.
chr10	128411355	128411854	chr10	128409597	128410096	Rnf41|chr10:128409597-128410096	0.211592438882729	.	.
chr10	128458309	128458808	chr10	128176400	128176899	Smarcc2|chr10:128176400-128176899	0.116763994587467	.	.
chr10	128458309	128458808	chr10	128409597	128410096	Smarcc2|chr10:128409597-128410096	0.091347169954759	.	.
chr10	128458968	128459467	chr10	128096604	128097103	Smarcc2|chr10:128096604-128097103	0.102577462120857	.	.
chr10	128458968	128459467	chr10	128409597	128410096	Smarcc2|chr10:128409597-128410096	0.154637585443372	.	.
chr10	128493613	128494112	chr10	128096604	128097103	Myl6|chr10:128096604-128097103	0.077122439183713	.	.
chr10	128493613	128494112	chr10	128409597	128410096	Myl6|chr10:128409597-128410096	0.137988027993936	.	.
chr10	128498636	128499135	chr10	128092468	128092967	Myl6b|chr10:128092468-128092967	0.158143941262471	.	.
chr10	128498636	128499135	chr10	128409597	128410096	Myl6b|chr10:128409597-128410096	0.0758841791385858	.	.
chr10	128525706	128526205	chr10	128409597	128410096	Esyt1|chr10:128409597-128410096	0.101997467227657	.	.
chr10	128525706	128526205	chr10	128913212	128913711	Esyt1|chr10:128913212-128913711	0.131359164711677	.	.
chr10	128547478	128547977	chr10	128409597	128410096	Zc3h10|chr10:128409597-128410096	0.229864423193638	.	.
chr10	128547478	128547977	chr10	128612569	128613068	Zc3h10|chr10:128612569-128613068	0.0703867371618039	.	.
chr10	128547478	128547977	chr10	128805195	128805694	Zc3h10|chr10:128805195-128805694	0.201964721051813	.	.
chr10	128547478	128547977	chr10	128913212	128913711	Zc3h10|chr10:128913212-128913711	0.119096041494538	.	.
chr10	128548928	128549427	chr10	128409597	128410096	Rpl41|chr10:128409597-128410096	0.159985524019833	.	.
chr10	128565862	128566361	chr10	128409597	128410096	Pa2g4|chr10:128409597-128410096	0.256673672415839	.	.
chr10	128565862	128566361	chr10	128805195	128805694	Pa2g4|chr10:128805195-128805694	0.169296899213168	.	.
chr10	128565862	128566361	chr10	128913212	128913711	Pa2g4|chr10:128913212-128913711	0.186942256908593	.	.
chr10	128626582	128627081	chr10	128409597	128410096	Rps26|chr10:128409597-128410096	0.0749353927363566	.	.
chr10	128645519	128646018	chr10	128409597	128410096	Gm26876|chr10:128409597-128410096	0.0741257883987155	.	.
chr10	128645519	128646018	chr10	128909639	128910138	Gm26876|chr10:128909639-128910138	0.144639925843236	.	.
chr10	128646026	128646525	chr10	128409597	128410096	Gm26876|chr10:128409597-128410096	0.0713080682134511	.	.
chr10	128646026	128646525	chr10	128913212	128913711	Gm26876|chr10:128913212-128913711	0.0684182250477321	.	.
chr10	128646613	128647112	chr10	128409597	128410096	Gm26876|chr10:128409597-128410096	0.0722546081474996	.	.
chr10	128646613	128647112	chr10	128612569	128613068	Gm26876|chr10:128612569-128613068	0.188210771832004	.	.
chr10	128668336	128668835	chr10	128612569	128613068	Ikzf4|chr10:128612569-128613068	0.0744593604714659	.	.
chr10	128669128	128669627	chr10	128409597	128410096	Ikzf4|chr10:128409597-128410096	0.113101629909612	.	.
chr10	128669128	128669627	chr10	128913212	128913711	Ikzf4|chr10:128913212-128913711	0.181086197190778	.	.
chr10	128673679	128674178	chr10	128909639	128910138	Suox|chr10:128909639-128910138	0.0661422567191165	.	.
chr10	128695638	128696137	chr10	128909639	128910138	Rab5b|chr10:128909639-128910138	0.0830681005424442	.	.
chr10	128696211	128696710	chr10	128805195	128805694	Rab5b|chr10:128805195-128805694	0.152003674641919	.	.
chr10	128696211	128696710	chr10	128913212	128913711	Rab5b|chr10:128913212-128913711	0.0862436954657786	.	.
chr10	128748233	128748732	chr10	128409597	128410096	Pym1|chr10:128409597-128410096	0.107168536618542	.	.
chr10	128748233	128748732	chr10	128805195	128805694	Pym1|chr10:128805195-128805694	0.0880554723612791	.	.
chr10	128821529	128822028	chr10	128805195	128805694	Ormdl2|chr10:128805195-128805694	0.236275476075861	.	.
chr10	128891038	128891537	chr10	128612569	128613068	Gdf11|chr10:128612569-128613068	0.0966287714736271	.	.
chr10	128891683	128892182	chr10	128909639	128910138	Gdf11|chr10:128909639-128910138	0.0851875295657037	.	.
chr10	128922870	128923369	chr10	128909639	128910138	Bloc1s1|chr10:128909639-128910138	0.0975165682259805	.	.
chr10	128922870	128923369	chr10	128909639	128910138	Rdh5|chr10:128909639-128910138	0.0975165682259805	.	.
chr10	128933513	128934012	chr10	128536166	128536665	Itga7|chr10:128536166-128536665	0.105127993402795	.	.
chr11	3202390	3202889	chr11	3123799	3124298	Eif4enif1|chr11:3123799-3124298	0.258035275829391	.	.
chr11	3202390	3202889	chr11	3221479	3221978	Eif4enif1|chr11:3221479-3221978	0.107807173633137	.	.
chr11	3202390	3202889	chr11	3289935	3290434	Eif4enif1|chr11:3289935-3290434	0.1507334586716	.	.
chr11	3202390	3202889	chr11	3332133	3332632	Eif4enif1|chr11:3332133-3332632	0.221867947886239	.	.
chr11	3202390	3202889	chr11	3371193	3371692	Eif4enif1|chr11:3371193-3371692	0.191455338568248	.	.
chr11	3266213	3266712	chr11	3123799	3124298	Drg1|chr11:3123799-3124298	0.101151554512538	.	.
chr11	3266213	3266712	chr11	3221479	3221978	Drg1|chr11:3221479-3221978	0.131774865743282	.	.
chr11	3266213	3266712	chr11	3289935	3290434	Drg1|chr11:3289935-3290434	0.142313802742624	.	.
chr11	3266213	3266712	chr11	3332133	3332632	Drg1|chr11:3332133-3332632	0.181724161210168	.	.
chr11	3289366	3289865	chr11	3123799	3124298	Patz1|chr11:3123799-3124298	0.0717533590980184	.	.
chr11	3289366	3289865	chr11	3289935	3290434	Patz1|chr11:3289935-3290434	0.155705890078899	.	.
chr11	3289366	3289865	chr11	3332133	3332632	Patz1|chr11:3332133-3332632	0.0676671707025835	.	.
chr11	3289366	3289865	chr11	3371193	3371692	Patz1|chr11:3371193-3371692	0.141243544251681	.	.
chr11	3330389	3330888	chr11	3123799	3124298	Gm12592|chr11:3123799-3124298	0.116675030605398	.	.
chr11	3330389	3330888	chr11	3123799	3124298	Pik3ip1|chr11:3123799-3124298	0.116675030605398	.	.
chr11	3330389	3330888	chr11	3221479	3221978	Gm12592|chr11:3221479-3221978	0.149552199721323	.	.
chr11	3330389	3330888	chr11	3221479	3221978	Pik3ip1|chr11:3221479-3221978	0.149552199721323	.	.
chr11	3330389	3330888	chr11	3289935	3290434	Gm12592|chr11:3289935-3290434	0.161602623751471	.	.
chr11	3330389	3330888	chr11	3289935	3290434	Pik3ip1|chr11:3289935-3290434	0.161602623751471	.	.
chr11	3330389	3330888	chr11	3347023	3347522	Gm12592|chr11:3347023-3347522	0.16443035163467	.	.
chr11	3330389	3330888	chr11	3347023	3347522	Pik3ip1|chr11:3347023-3347522	0.16443035163467	.	.
chr11	3330389	3330888	chr11	3371193	3371692	Gm12592|chr11:3371193-3371692	0.208751141891574	.	.
chr11	3330389	3330888	chr11	3371193	3371692	Pik3ip1|chr11:3371193-3371692	0.208751141891574	.	.
chr11	3452086	3452585	chr11	3123799	3124298	8430429K09Rik|chr11:3123799-3124298	0.229492337308554	.	.
chr11	3452086	3452585	chr11	3123799	3124298	Rnf185|chr11:3123799-3124298	0.229492337308554	.	.
chr11	3452086	3452585	chr11	3221479	3221978	8430429K09Rik|chr11:3221479-3221978	0.227483295163329	.	.
chr11	3452086	3452585	chr11	3221479	3221978	Rnf185|chr11:3221479-3221978	0.227483295163329	.	.
chr11	3452086	3452585	chr11	3332133	3332632	8430429K09Rik|chr11:3332133-3332632	0.161362633705364	.	.
chr11	3452086	3452585	chr11	3332133	3332632	Rnf185|chr11:3332133-3332632	0.161362633705364	.	.
chr11	3452086	3452585	chr11	3347023	3347522	8430429K09Rik|chr11:3347023-3347522	0.122508555445613	.	.
chr11	3452086	3452585	chr11	3347023	3347522	Rnf185|chr11:3347023-3347522	0.122508555445613	.	.
chr11	3452086	3452585	chr11	3371193	3371692	8430429K09Rik|chr11:3371193-3371692	0.104219293341253	.	.
chr11	3452086	3452585	chr11	3371193	3371692	Rnf185|chr11:3371193-3371692	0.104219293341253	.	.
chr11	3452086	3452585	chr11	3386996	3387495	8430429K09Rik|chr11:3386996-3387495	0.0901157255539503	.	.
chr11	3452086	3452585	chr11	3386996	3387495	Rnf185|chr11:3386996-3387495	0.0901157255539503	.	.
chr11	5261501	5262000	chr11	5356208	5356707	Kremen1|chr11:5356208-5356707	0.0741639818445974	.	.
chr11	5444680	5445179	chr11	5317848	5318347	Znrf3|chr11:5317848-5318347	0.0811614284353639	.	.
chr11	5444680	5445179	chr11	5356208	5356707	Znrf3|chr11:5356208-5356707	0.0823067843246768	.	.
chr11	5542005	5542504	chr11	5707491	5707990	Ccdc117|chr11:5707491-5707990	0.085971326381053	.	.
chr11	5761618	5762117	chr11	5707491	5707990	Urgcp|chr11:5707491-5707990	0.140686702060446	.	.
chr11	5762152	5762651	chr11	5707491	5707990	Urgcp|chr11:5707491-5707990	0.0979182818073364	.	.
chr11	5762152	5762651	chr11	5740921	5741420	Urgcp|chr11:5740921-5741420	0.0696329265973201	.	.
chr11	5788237	5788736	chr11	5740921	5741420	Dbnl|chr11:5740921-5741420	0.0722336900383798	.	.
chr11	5788237	5788736	chr11	5901921	5902420	Dbnl|chr11:5901921-5902420	0.0695091072316917	.	.
chr11	5837806	5838305	chr11	5707491	5707990	Polm|chr11:5707491-5707990	0.0751840503799232	.	.
chr11	5837806	5838305	chr11	5740921	5741420	Polm|chr11:5740921-5741420	0.129956531505061	.	.
chr11	5878079	5878578	chr11	5707491	5707990	Pold2|chr11:5707491-5707990	0.12126975025203	.	.
chr11	5878079	5878578	chr11	5901921	5902420	Pold2|chr11:5901921-5902420	0.0879610066148113	.	.
chr11	5955521	5956020	chr11	5740921	5741420	Ykt6|chr11:5740921-5741420	0.0718928750070733	.	.
chr11	9010962	9011461	chr11	9317260	9317759	Hus1|chr11:9317260-9317759	0.111848188834091	.	.
chr11	9048265	9048764	chr11	9432573	9433072	Gm11992|chr11:9432573-9433072	0.143651184915214	.	.
chr11	9048265	9048764	chr11	9432573	9433072	Sun3|chr11:9432573-9433072	0.143651184915214	.	.
chr11	9048265	9048764	chr11	9462357	9462856	Gm11992|chr11:9462357-9462856	0.125798497017003	.	.
chr11	9048265	9048764	chr11	9462357	9462856	Sun3|chr11:9462357-9462856	0.125798497017003	.	.
chr11	11113765	11114264	chr11	11116114	11116613	Vwc2|chr11:11116114-11116613	0.086342403366597	.	.
chr11	11113765	11114264	chr11	11131662	11132161	Vwc2|chr11:11131662-11132161	0.0882450604459176	.	.
chr11	11113765	11114264	chr11	11176626	11177125	Vwc2|chr11:11176626-11177125	0.22456159090644	.	.
chr11	11461833	11462332	chr11	11115591	11116090	Spata48|chr11:11115591-11116090	0.183172938690169	.	.
chr11	11461833	11462332	chr11	11115591	11116090	Zpbp|chr11:11115591-11116090	0.183172938690169	.	.
chr11	11461833	11462332	chr11	11168112	11168611	Spata48|chr11:11168112-11168611	0.0963234983985149	.	.
chr11	11461833	11462332	chr11	11168112	11168611	Zpbp|chr11:11168112-11168611	0.0963234983985149	.	.
chr11	11461833	11462332	chr11	11528657	11529156	Spata48|chr11:11528657-11529156	0.0685660180696808	.	.
chr11	11461833	11462332	chr11	11528657	11529156	Zpbp|chr11:11528657-11529156	0.0685660180696808	.	.
chr11	14598479	14598978	chr11	14520548	14521047	1700046C09Rik|chr11:14520548-14521047	0.138963105419447	.	.
chr11	14598479	14598978	chr11	14520548	14521047	Pom121l12|chr11:14520548-14521047	0.138963105419447	.	.
chr11	14598479	14598978	chr11	14866358	14866857	1700046C09Rik|chr11:14866358-14866857	0.0992510843872361	.	.
chr11	14598479	14598978	chr11	14866358	14866857	Pom121l12|chr11:14866358-14866857	0.0992510843872361	.	.
chr11	16257496	16257995	chr11	16361303	16361802	Vstm2a|chr11:16361303-16361802	0.148110542362716	.	.
chr11	16257496	16257995	chr11	16361963	16362462	Vstm2a|chr11:16361963-16362462	0.0700529505937139	.	.
chr11	16257496	16257995	chr11	16412586	16413085	Vstm2a|chr11:16412586-16413085	0.172103786608864	.	.
chr11	16257496	16257995	chr11	16606888	16607387	Vstm2a|chr11:16606888-16607387	0.107007607185991	.	.
chr11	16507927	16508426	chr11	16300629	16301128	Sec61g|chr11:16300629-16301128	0.102997525765375	.	.
chr11	17051545	17052044	chr11	17169534	17170033	Cnrip1|chr11:17169534-17170033	0.120925442179136	.	.
chr11	17051545	17052044	chr11	17169534	17170033	Plek|chr11:17169534-17170033	0.120925442179136	.	.
chr11	17051545	17052044	chr11	17393299	17393798	Cnrip1|chr11:17393299-17393798	0.0974473853759161	.	.
chr11	17051545	17052044	chr11	17393299	17393798	Plek|chr11:17393299-17393798	0.0974473853759161	.	.
chr11	17052106	17052605	chr11	17012104	17012603	Cnrip1|chr11:17012104-17012603	0.099577863607108	.	.
chr11	17052106	17052605	chr11	17012104	17012603	Plek|chr11:17012104-17012603	0.099577863607108	.	.
chr11	17052106	17052605	chr11	17305907	17306406	Cnrip1|chr11:17305907-17306406	0.102111171088222	.	.
chr11	17052106	17052605	chr11	17305907	17306406	Plek|chr11:17305907-17306406	0.102111171088222	.	.
chr11	17052630	17053129	chr11	17012104	17012603	Plek|chr11:17012104-17012603	0.0896830709980963	.	.
chr11	17158989	17159488	chr11	17045699	17046198	Ppp3r1|chr11:17045699-17046198	0.07508498395781	.	.
chr11	17159610	17160109	chr11	17160193	17160692	Ppp3r1|chr11:17160193-17160692	0.167708962516943	.	.
chr11	17211097	17211596	chr11	17012853	17013352	Pno1|chr11:17012853-17013352	0.117696963146522	.	.
chr11	17211097	17211596	chr11	17107580	17108079	Pno1|chr11:17107580-17108079	0.123838393553871	.	.
chr11	17211097	17211596	chr11	17160193	17160692	Pno1|chr11:17160193-17160692	0.0929764812006024	.	.
chr11	17211097	17211596	chr11	17305907	17306406	Pno1|chr11:17305907-17306406	0.087368338421548	.	.
chr11	17211097	17211596	chr11	17351420	17351919	Pno1|chr11:17351420-17351919	0.0882528171916921	.	.
chr11	17211097	17211596	chr11	17352018	17352517	Pno1|chr11:17352018-17352517	0.100854034636126	.	.
chr11	17211641	17212140	chr11	17160193	17160692	Pno1|chr11:17160193-17160692	0.168128472915386	.	.
chr11	17211641	17212140	chr11	17393901	17394400	Pno1|chr11:17393901-17394400	0.0820122988745118	.	.
chr11	17211641	17212140	chr11	17441792	17442291	Pno1|chr11:17441792-17442291	0.111064703297728	.	.
chr11	17257330	17257829	chr11	17012853	17013352	C1d|chr11:17012853-17013352	0.105047339472558	.	.
chr11	17257330	17257829	chr11	17351420	17351919	C1d|chr11:17351420-17351919	0.0733093517940557	.	.
chr11	17257330	17257829	chr11	17685699	17686198	C1d|chr11:17685699-17686198	0.0868406929172969	.	.
chr11	17257330	17257829	chr11	17685699	17686198	C1d|chr11:17685699-17686198	0.086840692917297	.	.
chr11	17953651	17954150	chr11	17685132	17685631	Etaa1|chr11:17685132-17685631	0.139485255706851	.	.
chr11	17953651	17954150	chr11	17685132	17685631	Etaa1os|chr11:17685132-17685631	0.139485255706851	.	.
chr11	19018819	19019318	chr11	18877408	18877907	Meis1|chr11:18877408-18877907	0.371171056544997	.	.
chr11	19018819	19019318	chr11	18930698	18931197	Meis1|chr11:18930698-18931197	0.068007155362495	.	.
chr11	19018819	19019318	chr11	18931237	18931736	Meis1|chr11:18931237-18931736	0.217855132581242	.	.
chr11	19018819	19019318	chr11	18957721	18958220	Meis1|chr11:18957721-18958220	0.0995070244596171	.	.
chr11	19018819	19019318	chr11	19020212	19020711	Meis1|chr11:19020212-19020711	0.180153014546875	.	.
chr11	19018819	19019318	chr11	19027012	19027511	Meis1|chr11:19027012-19027511	0.265898720012443	.	.
chr11	20331966	20332465	chr11	20561218	20561717	Slc1a4|chr11:20561218-20561717	0.0670069334038163	.	.
chr11	20331966	20332465	chr11	20631609	20632108	Slc1a4|chr11:20631609-20632108	0.0856315695246939	.	.
chr11	20331966	20332465	chr11	20655626	20656125	Slc1a4|chr11:20655626-20656125	0.0789114364691151	.	.
chr11	20332570	20333069	chr11	20445850	20446349	Slc1a4|chr11:20445850-20446349	0.191105029022117	.	.
chr11	20332570	20333069	chr11	20454941	20455440	Slc1a4|chr11:20454941-20455440	0.193876211504307	.	.
chr11	20332570	20333069	chr11	20456269	20456768	Slc1a4|chr11:20456269-20456768	0.0833706575090438	.	.
chr11	20332570	20333069	chr11	20532483	20532982	Slc1a4|chr11:20532483-20532982	0.137240149147368	.	.
chr11	20332570	20333069	chr11	20615984	20616483	Slc1a4|chr11:20615984-20616483	0.104269636710646	.	.
chr11	20332570	20333069	chr11	20631609	20632108	Slc1a4|chr11:20631609-20632108	0.101355245125514	.	.
chr11	20542743	20543242	chr11	20532483	20532982	Sertad2|chr11:20532483-20532982	0.105247563161749	.	.
chr11	20542743	20543242	chr11	20631609	20632108	Sertad2|chr11:20631609-20632108	0.298173605132978	.	.
chr11	20542743	20543242	chr11	20649974	20650473	Sertad2|chr11:20649974-20650473	0.084775134488359	.	.
chr11	20740361	20740860	chr11	20454941	20455440	Aftph|chr11:20454941-20455440	0.0942255490016013	.	.
chr11	20740361	20740860	chr11	20631609	20632108	Aftph|chr11:20631609-20632108	0.186931736973225	.	.
chr11	20740870	20741369	chr11	20561218	20561717	Aftph|chr11:20561218-20561717	0.0849565386036805	.	.
chr11	20740870	20741369	chr11	20631609	20632108	Aftph|chr11:20631609-20632108	0.132019466016382	.	.
chr11	20741392	20741891	chr11	20531946	20532445	Aftph|chr11:20531946-20532445	0.0839870159359341	.	.
chr11	20741392	20741891	chr11	20561218	20561717	Aftph|chr11:20561218-20561717	0.123524213638021	.	.
chr11	20741392	20741891	chr11	20631609	20632108	Aftph|chr11:20631609-20632108	0.298441072843856	.	.
chr11	21370350	21370849	chr11	21414738	21415237	Gm12043|chr11:21414738-21415237	0.0776026129735403	.	.
chr11	21370350	21370849	chr11	21414738	21415237	Ugp2|chr11:21414738-21415237	0.0776026129735403	.	.
chr11	21371048	21371547	chr11	21453642	21454141	Gm12043|chr11:21453642-21454141	0.111830910631828	.	.
chr11	21371048	21371547	chr11	21453642	21454141	Ugp2|chr11:21453642-21454141	0.111830910631828	.	.
chr11	21371048	21371547	chr11	21663952	21664451	Gm12043|chr11:21663952-21664451	0.139318172480852	.	.
chr11	21371048	21371547	chr11	21663952	21664451	Ugp2|chr11:21663952-21664451	0.139318172480852	.	.
chr11	22512298	22512797	chr11	22286837	22287336	Tmem17|chr11:22286837-22287336	0.185117889473542	.	.
chr11	22512298	22512797	chr11	22662025	22662524	Tmem17|chr11:22662025-22662524	0.218957611131787	.	.
chr11	22512298	22512797	chr11	22662025	22662524	Tmem17|chr11:22662025-22662524	0.218957611131788	.	.
chr11	22512298	22512797	chr11	22672055	22672554	Tmem17|chr11:22672055-22672554	0.0766402252635699	.	.
chr11	22512298	22512797	chr11	22710641	22711140	Tmem17|chr11:22710641-22711140	0.0720095330100415	.	.
chr11	22617528	22618027	chr11	22286837	22287336	Gm12052|chr11:22286837-22287336	0.191351539423147	.	.
chr11	22617528	22618027	chr11	22587721	22588220	Gm12052|chr11:22587721-22588220	0.0745746499564323	.	.
chr11	22617528	22618027	chr11	22587721	22588220	Gm12052|chr11:22587721-22588220	0.0745746499564324	.	.
chr11	23008099	23008598	chr11	23124342	23124841	Fam161a|chr11:23124342-23124841	0.137420179999505	.	.
chr11	23306661	23307160	chr11	23464500	23464999	Usp34|chr11:23464500-23464999	0.104893410667847	.	.
chr11	23307251	23307750	chr11	23124342	23124841	Usp34|chr11:23124342-23124841	0.102374657316661	.	.
chr11	23307251	23307750	chr11	23271994	23272493	Usp34|chr11:23271994-23272493	0.079378079884768	.	.
chr11	23497257	23497756	chr11	23464500	23464999	1700030C12Rik|chr11:23464500-23464999	0.229729013466289	.	.
chr11	23497257	23497756	chr11	23464500	23464999	Ahsa2|chr11:23464500-23464999	0.229729013466289	.	.
chr11	23497762	23498261	chr11	23490283	23490782	1700030C12Rik|chr11:23490283-23490782	0.0923710319690307	.	.
chr11	23497762	23498261	chr11	23490283	23490782	Ahsa2|chr11:23490283-23490782	0.0923710319690307	.	.
chr11	23633475	23633974	chr11	23867724	23868223	0610010F05Rik|chr11:23867724-23868223	0.13278154720891	.	.
chr11	23665750	23666249	chr11	23565751	23566250	Pex13|chr11:23565751-23566250	0.0910148346796777	.	.
chr11	23665750	23666249	chr11	23565751	23566250	Pus10|chr11:23565751-23566250	0.0910148346796777	.	.
chr11	23665750	23666249	chr11	23979266	23979765	Pex13|chr11:23979266-23979765	0.0750540364367034	.	.
chr11	23665750	23666249	chr11	23979266	23979765	Pus10|chr11:23979266-23979765	0.0750540364367034	.	.
chr11	23666375	23666874	chr11	23565751	23566250	Pex13|chr11:23565751-23566250	0.106112368785343	.	.
chr11	23666375	23666874	chr11	23565751	23566250	Pus10|chr11:23565751-23566250	0.106112368785343	.	.
chr11	23666375	23666874	chr11	23855325	23855824	Pex13|chr11:23855325-23855824	0.103713701516169	.	.
chr11	23666375	23666874	chr11	23855325	23855824	Pus10|chr11:23855325-23855824	0.103713701516169	.	.
chr11	23894432	23894931	chr11	23565751	23566250	Gm12061|chr11:23565751-23566250	0.108904152805045	.	.
chr11	23894432	23894931	chr11	23565751	23566250	Papolg|chr11:23565751-23566250	0.108904152805045	.	.
chr11	29130465	29130964	chr11	28883052	28883551	Pnpt1|chr11:28883052-28883551	0.107821712178676	.	.
chr11	29514834	29515333	chr11	29638265	29638764	Gm12089|chr11:29638265-29638764	0.0844208436625475	.	.
chr11	29514834	29515333	chr11	29638265	29638764	Prorsd1|chr11:29638265-29638764	0.0844208436625475	.	.
chr11	29514834	29515333	chr11	29694010	29694509	Gm12089|chr11:29694010-29694509	0.0725899828877797	.	.
chr11	29514834	29515333	chr11	29694010	29694509	Prorsd1|chr11:29694010-29694509	0.0725899828877797	.	.
chr11	29526171	29526670	chr11	29638265	29638764	Mtif2|chr11:29638265-29638764	0.152745066237708	.	.
chr11	29526171	29526670	chr11	29638833	29639332	Mtif2|chr11:29638833-29639332	0.130737670872291	.	.
chr11	29526171	29526670	chr11	29744884	29745383	Mtif2|chr11:29744884-29745383	0.14212915033519	.	.
chr11	29547417	29547916	chr11	29638265	29638764	Clhc1|chr11:29638265-29638764	0.096438892522181	.	.
chr11	29547417	29547916	chr11	29638265	29638764	Rps27a|chr11:29638265-29638764	0.096438892522181	.	.
chr11	29547982	29548481	chr11	29638265	29638764	Clhc1|chr11:29638265-29638764	0.133763645048899	.	.
chr11	29547982	29548481	chr11	29638265	29638764	Rps27a|chr11:29638265-29638764	0.133763645048899	.	.
chr11	29547982	29548481	chr11	29694010	29694509	Clhc1|chr11:29694010-29694509	0.106145098096207	.	.
chr11	29547982	29548481	chr11	29694010	29694509	Rps27a|chr11:29694010-29694509	0.106145098096207	.	.
chr11	29547982	29548481	chr11	29744884	29745383	Clhc1|chr11:29744884-29745383	0.16470459280161	.	.
chr11	29547982	29548481	chr11	29744884	29745383	Rps27a|chr11:29744884-29745383	0.16470459280161	.	.
chr11	29692664	29693163	chr11	29638265	29638764	Rtn4|chr11:29638265-29638764	0.131244505204426	.	.
chr11	29692664	29693163	chr11	29638833	29639332	Rtn4|chr11:29638833-29639332	0.199758994979118	.	.
chr11	29693483	29693982	chr11	29694010	29694509	Rtn4|chr11:29694010-29694509	0.202532632516229	.	.
chr11	29693483	29693982	chr11	29718420	29718919	Rtn4|chr11:29718420-29718919	0.0865995261074722	.	.
chr11	30267892	30268391	chr11	30426295	30426794	Gm8098|chr11:30426295-30426794	0.0810485004642729	.	.
chr11	30267892	30268391	chr11	30426295	30426794	Sptbn1|chr11:30426295-30426794	0.0810485004642729	.	.
chr11	30471695	30472194	chr11	30426295	30426794	4930505A04Rik|chr11:30426295-30426794	0.0682992002933686	.	.
chr11	30471695	30472194	chr11	30657058	30657557	4930505A04Rik|chr11:30657058-30657557	0.190973156895466	.	.
chr11	30771490	30771989	chr11	30657058	30657557	Psme4|chr11:30657058-30657557	0.161476379010149	.	.
chr11	30771490	30771989	chr11	31169869	31170368	Psme4|chr11:31169869-31170368	0.119130477976023	.	.
chr11	30772221	30772720	chr11	30754917	30755416	Psme4|chr11:30754917-30755416	0.128671349773092	.	.
chr11	30772221	30772720	chr11	30888059	30888558	Psme4|chr11:30888059-30888558	0.145665457293079	.	.
chr11	30772221	30772720	chr11	31248449	31248948	Psme4|chr11:31248449-31248948	0.0729771611571933	.	.
chr11	30885150	30885649	chr11	30657058	30657557	Asb3|chr11:30657058-30657557	0.0815289439758851	.	.
chr11	30885150	30885649	chr11	30657058	30657557	Gpr75|chr11:30657058-30657557	0.0815289439758851	.	.
chr11	30885150	30885649	chr11	30754917	30755416	Asb3|chr11:30754917-30755416	0.118947266028442	.	.
chr11	30885150	30885649	chr11	30754917	30755416	Gpr75|chr11:30754917-30755416	0.118947266028442	.	.
chr11	30885150	30885649	chr11	31169173	31169672	Asb3|chr11:31169173-31169672	0.151141186499801	.	.
chr11	30885150	30885649	chr11	31169173	31169672	Gpr75|chr11:31169173-31169672	0.151141186499801	.	.
chr11	30954161	30954660	chr11	30754917	30755416	Erlec1|chr11:30754917-30755416	0.131988958146252	.	.
chr11	30954161	30954660	chr11	31247920	31248419	Erlec1|chr11:31247920-31248419	0.10391905732419	.	.
chr11	30986154	30986653	chr11	30676047	30676546	Chac2|chr11:30676047-30676546	0.0917564117197334	.	.
chr11	30986154	30986653	chr11	30754917	30755416	Chac2|chr11:30754917-30755416	0.20462100744874	.	.
chr11	31369227	31369726	chr11	31169869	31170368	Stc2|chr11:31169869-31170368	0.101061105239206	.	.
chr11	31369227	31369726	chr11	31637979	31638478	Stc2|chr11:31637979-31638478	0.065855383131631	.	.
chr11	31369857	31370356	chr11	31293004	31293503	Stc2|chr11:31293004-31293503	0.0703528339121346	.	.
chr11	31369857	31370356	chr11	31726019	31726518	Stc2|chr11:31726019-31726518	0.120939690462189	.	.
chr11	31671728	31672227	chr11	31610290	31610789	Bod1|chr11:31610290-31610789	0.15213716600196	.	.
chr11	31671728	31672227	chr11	31637979	31638478	Bod1|chr11:31637979-31638478	0.163854100288581	.	.
chr11	33147016	33147515	chr11	33005261	33005760	Fgf18|chr11:33005261-33005760	0.0737468095737664	.	.
chr11	33147604	33148103	chr11	33148287	33148786	Fgf18|chr11:33148287-33148786	0.114255881636271	.	.
chr11	33147604	33148103	chr11	33176507	33177006	Fgf18|chr11:33176507-33177006	0.0723549455429099	.	.
chr11	33162905	33163404	chr11	33005261	33005760	Npm1|chr11:33005261-33005760	0.103073585968026	.	.
chr11	34833438	34833937	chr11	34738900	34739399	Spdl1|chr11:34738900-34739399	0.121268131488354	.	.
chr11	40733291	40733790	chr11	40786883	40787382	Hmmr|chr11:40786883-40787382	0.0804123829021161	.	.
chr11	40733291	40733790	chr11	40786883	40787382	Nudcd2|chr11:40786883-40787382	0.0804123829021161	.	.
chr11	40733291	40733790	chr11	40863123	40863622	Hmmr|chr11:40863123-40863622	0.165692132553269	.	.
chr11	40733291	40733790	chr11	40863123	40863622	Nudcd2|chr11:40863123-40863622	0.165692132553269	.	.
chr11	40733291	40733790	chr11	40917517	40918016	Hmmr|chr11:40917517-40918016	0.130827404894049	.	.
chr11	40733291	40733790	chr11	40917517	40918016	Nudcd2|chr11:40917517-40918016	0.130827404894049	.	.
chr11	40733291	40733790	chr11	40979926	40980425	Hmmr|chr11:40979926-40980425	0.0777709181551584	.	.
chr11	40733291	40733790	chr11	40979926	40980425	Nudcd2|chr11:40979926-40980425	0.0777709181551584	.	.
chr11	40733291	40733790	chr11	40980434	40980933	Hmmr|chr11:40980434-40980933	0.133518880691146	.	.
chr11	40733291	40733790	chr11	40980434	40980933	Nudcd2|chr11:40980434-40980933	0.133518880691146	.	.
chr11	40733291	40733790	chr11	40994690	40995189	Hmmr|chr11:40994690-40995189	0.12962269264005	.	.
chr11	40733291	40733790	chr11	40994690	40995189	Nudcd2|chr11:40994690-40995189	0.12962269264005	.	.
chr11	40733864	40734363	chr11	40786883	40787382	Hmmr|chr11:40786883-40787382	0.103314289118321	.	.
chr11	40733864	40734363	chr11	40786883	40787382	Nudcd2|chr11:40786883-40787382	0.103314289118321	.	.
chr11	40733864	40734363	chr11	40863123	40863622	Hmmr|chr11:40863123-40863622	0.0801587856521158	.	.
chr11	40733864	40734363	chr11	40863123	40863622	Nudcd2|chr11:40863123-40863622	0.0801587856521158	.	.
chr11	40733864	40734363	chr11	40917517	40918016	Hmmr|chr11:40917517-40918016	0.07841333442344	.	.
chr11	40733864	40734363	chr11	40917517	40918016	Nudcd2|chr11:40917517-40918016	0.07841333442344	.	.
chr11	40733864	40734363	chr11	40994690	40995189	Hmmr|chr11:40994690-40995189	0.0793287373565973	.	.
chr11	40733864	40734363	chr11	40994690	40995189	Nudcd2|chr11:40994690-40995189	0.0793287373565973	.	.
chr11	40754384	40754883	chr11	40789670	40790169	Ccng1|chr11:40789670-40790169	0.0857585559205216	.	.
chr11	40754384	40754883	chr11	40927171	40927670	Ccng1|chr11:40927171-40927670	0.0666852549096425	.	.
chr11	40755146	40755645	chr11	40786883	40787382	Ccng1|chr11:40786883-40787382	0.136489346444453	.	.
chr11	40755146	40755645	chr11	40865644	40866143	Ccng1|chr11:40865644-40866143	0.0899333905586108	.	.
chr11	46644747	46645246	chr11	46666012	46666511	Gm4926|chr11:46666012-46666511	0.171470418142751	.	.
chr11	48799792	48800291	chr11	48760201	48760700	Rack1|chr11:48760201-48760700	0.143210686917966	.	.
chr11	48799792	48800291	chr11	48823505	48824004	Rack1|chr11:48823505-48824004	0.165485275233179	.	.
chr11	48799792	48800291	chr11	48837257	48837756	Rack1|chr11:48837257-48837756	0.155721334764008	.	.
chr11	48799792	48800291	chr11	48855390	48855889	Rack1|chr11:48855390-48855889	0.11585119831737	.	.
chr11	48799792	48800291	chr11	48856814	48857313	Rack1|chr11:48856814-48857313	0.0784119125420329	.	.
chr11	48799792	48800291	chr11	49169250	49169749	Rack1|chr11:49169250-49169749	0.0888750679457366	.	.
chr11	48800315	48800814	chr11	48823505	48824004	Rack1|chr11:48823505-48824004	0.157238026138585	.	.
chr11	48800315	48800814	chr11	48834168	48834667	Rack1|chr11:48834168-48834667	0.0985545701742292	.	.
chr11	48800315	48800814	chr11	49169250	49169749	Rack1|chr11:49169250-49169749	0.127990502229395	.	.
chr11	48816857	48817356	chr11	48525344	48525843	Trim41|chr11:48525344-48525843	0.0845636729113257	.	.
chr11	48816857	48817356	chr11	48697103	48697602	Trim41|chr11:48697103-48697602	0.0914620633890006	.	.
chr11	48816857	48817356	chr11	48760201	48760700	Trim41|chr11:48760201-48760700	0.127108776514477	.	.
chr11	48816857	48817356	chr11	48823505	48824004	Trim41|chr11:48823505-48824004	0.0693749112694107	.	.
chr11	48816857	48817356	chr11	48837257	48837756	Trim41|chr11:48837257-48837756	0.0691278340392616	.	.
chr11	48816857	48817356	chr11	48855390	48855889	Trim41|chr11:48855390-48855889	0.130200258569118	.	.
chr11	48816857	48817356	chr11	48856073	48856572	Trim41|chr11:48856073-48856572	0.0817378492062977	.	.
chr11	48816857	48817356	chr11	48856073	48856572	Trim41|chr11:48856073-48856572	0.0817378492062978	.	.
chr11	48825828	48826327	chr11	48837257	48837756	Gm12184|chr11:48837257-48837756	0.125236888287	.	.
chr11	48825828	48826327	chr11	48837257	48837756	Trim7|chr11:48837257-48837756	0.125236888287	.	.
chr11	48825828	48826327	chr11	48856073	48856572	Gm12184|chr11:48856073-48856572	0.115746910038744	.	.
chr11	48825828	48826327	chr11	48856073	48856572	Trim7|chr11:48856073-48856572	0.115746910038744	.	.
chr11	48826330	48826829	chr11	48697103	48697602	Gm12184|chr11:48697103-48697602	0.0784112236547186	.	.
chr11	48826330	48826829	chr11	48697103	48697602	Trim7|chr11:48697103-48697602	0.0784112236547186	.	.
chr11	48826330	48826829	chr11	48788591	48789090	Gm12184|chr11:48788591-48789090	0.0678413346928413	.	.
chr11	48826330	48826829	chr11	48788591	48789090	Trim7|chr11:48788591-48789090	0.0678413346928413	.	.
chr11	48826330	48826829	chr11	48818245	48818744	Gm12184|chr11:48818245-48818744	0.0998354495964737	.	.
chr11	48826330	48826829	chr11	48818245	48818744	Trim7|chr11:48818245-48818744	0.0998354495964737	.	.
chr11	48826330	48826829	chr11	48837257	48837756	Gm12184|chr11:48837257-48837756	0.160681715757359	.	.
chr11	48826330	48826829	chr11	48837257	48837756	Trim7|chr11:48837257-48837756	0.160681715757359	.	.
chr11	48826330	48826829	chr11	49103228	49103727	Gm12184|chr11:49103228-49103727	0.0956338420888118	.	.
chr11	48826330	48826829	chr11	49103228	49103727	Trim7|chr11:49103228-49103727	0.0956338420888118	.	.
chr11	48853382	48853881	chr11	48588765	48589264	Gm16170|chr11:48588765-48589264	0.0970011583771408	.	.
chr11	48853382	48853881	chr11	48788591	48789090	Gm16170|chr11:48788591-48789090	0.150137478915168	.	.
chr11	48853382	48853881	chr11	48823505	48824004	Gm16170|chr11:48823505-48824004	0.104333417828321	.	.
chr11	48853382	48853881	chr11	48834168	48834667	Gm16170|chr11:48834168-48834667	0.0657169178754375	.	.
chr11	48853382	48853881	chr11	48837257	48837756	Gm16170|chr11:48837257-48837756	0.161705005580154	.	.
chr11	48853382	48853881	chr11	48837777	48838276	Gm16170|chr11:48837777-48838276	0.179422191982982	.	.
chr11	48853382	48853881	chr11	48859798	48860297	Gm16170|chr11:48859798-48860297	0.084466827339395	.	.
chr11	49203185	49203684	chr11	48760201	48760700	Zfp62|chr11:48760201-48760700	0.132266958912065	.	.
chr11	49203185	49203684	chr11	48788591	48789090	Zfp62|chr11:48788591-48789090	0.131887216857192	.	.
chr11	49203185	49203684	chr11	48818245	48818744	Zfp62|chr11:48818245-48818744	0.148317825557627	.	.
chr11	49203185	49203684	chr11	48823505	48824004	Zfp62|chr11:48823505-48824004	0.15851809486091	.	.
chr11	49203185	49203684	chr11	48834168	48834667	Zfp62|chr11:48834168-48834667	0.0783697456955617	.	.
chr11	49203772	49204271	chr11	48788591	48789090	Zfp62|chr11:48788591-48789090	0.103577904750891	.	.
chr11	49203772	49204271	chr11	48818245	48818744	Zfp62|chr11:48818245-48818744	0.09571317795387	.	.
chr11	49203772	49204271	chr11	48856073	48856572	Zfp62|chr11:48856073-48856572	0.0690150090319247	.	.
chr11	49203772	49204271	chr11	49189707	49190206	Zfp62|chr11:49189707-49190206	0.0716274031559463	.	.
chr11	49203772	49204271	chr11	49250271	49250770	Zfp62|chr11:49250271-49250770	0.0832937333171778	.	.
chr11	49243866	49244365	chr11	48760201	48760700	Mgat1|chr11:48760201-48760700	0.102317643882671	.	.
chr11	49243866	49244365	chr11	48833647	48834146	Mgat1|chr11:48833647-48834146	0.0729443266150381	.	.
chr11	49243866	49244365	chr11	48834168	48834667	Mgat1|chr11:48834168-48834667	0.110324878175331	.	.
chr11	49243866	49244365	chr11	48837777	48838276	Mgat1|chr11:48837777-48838276	0.104029549468777	.	.
chr11	49243866	49244365	chr11	48855390	48855889	Mgat1|chr11:48855390-48855889	0.161037014943601	.	.
chr11	49243866	49244365	chr11	48856073	48856572	Mgat1|chr11:48856073-48856572	0.106943403850365	.	.
chr11	49243866	49244365	chr11	48859798	48860297	Mgat1|chr11:48859798-48860297	0.160324423843064	.	.
chr11	49243866	49244365	chr11	49108737	49109236	Mgat1|chr11:49108737-49109236	0.146570390520034	.	.
chr11	49243866	49244365	chr11	49250271	49250770	Mgat1|chr11:49250271-49250770	0.10421978762659	.	.
chr11	49712561	49713060	chr11	49250271	49250770	Cnot6|chr11:49250271-49250770	0.130674798948481	.	.
chr11	49712561	49713060	chr11	49536617	49537116	Cnot6|chr11:49536617-49537116	0.134190405877917	.	.
chr11	49712561	49713060	chr11	49652685	49653184	Cnot6|chr11:49652685-49653184	0.0900337807309585	.	.
chr11	49712561	49713060	chr11	49690574	49691073	Cnot6|chr11:49690574-49691073	0.0939367585033966	.	.
chr11	50826870	50827369	chr11	50766411	50766910	Zfp354c|chr11:50766411-50766910	0.115105856789856	.	.
chr11	50850845	50851344	chr11	50769375	50769874	Grm6|chr11:50769375-50769874	0.129420379556933	.	.
chr11	50930921	50931420	chr11	50766411	50766910	Zfp354b|chr11:50766411-50766910	0.0728310262960466	.	.
chr11	50930921	50931420	chr11	50766952	50767451	Zfp354b|chr11:50766952-50767451	0.16337812329242	.	.
chr11	50931438	50931937	chr11	50766952	50767451	Zfp354b|chr11:50766952-50767451	0.0825835185391617	.	.
chr11	51262855	51263354	chr11	51449788	51450287	BC049762|chr11:51449788-51450287	0.0698110277873513	.	.
chr11	51289688	51290187	chr11	51449788	51450287	Col23a1|chr11:51449788-51450287	0.0734277779237364	.	.
chr11	51763403	51763902	chr11	51756283	51756782	Sar1b|chr11:51756283-51756782	0.0911528088243424	.	.
chr11	51763403	51763902	chr11	51756283	51756782	Sec24a|chr11:51756283-51756782	0.0911528088243424	.	.
chr11	51763403	51763902	chr11	52079946	52080445	Sar1b|chr11:52079946-52080445	0.13201259712286	.	.
chr11	51763403	51763902	chr11	52079946	52080445	Sec24a|chr11:52079946-52080445	0.13201259712286	.	.
chr11	51763403	51763902	chr11	52085747	52086246	Sar1b|chr11:52085747-52086246	0.0761741944086126	.	.
chr11	51763403	51763902	chr11	52085747	52086246	Sec24a|chr11:52085747-52086246	0.0761741944086126	.	.
chr11	51856924	51857423	chr11	52032107	52032606	Jade2|chr11:52032107-52032606	0.0729207476090492	.	.
chr11	51856924	51857423	chr11	52079946	52080445	Jade2|chr11:52079946-52080445	0.109239549498062	.	.
chr11	51857661	51858160	chr11	51805139	51805638	Jade2|chr11:51805139-51805638	0.100572177805093	.	.
chr11	51857661	51858160	chr11	51855397	51855896	Jade2|chr11:51855397-51855896	0.119540770954394	.	.
chr11	51857661	51858160	chr11	51856134	51856633	Jade2|chr11:51856134-51856633	0.128293648937983	.	.
chr11	51857661	51858160	chr11	51945350	51945849	Jade2|chr11:51945350-51945849	0.110970404661979	.	.
chr11	51857661	51858160	chr11	52086506	52087005	Jade2|chr11:52086506-52087005	0.111113202925552	.	.
chr11	51857661	51858160	chr11	52143607	52144106	Jade2|chr11:52143607-52144106	0.076447884143098	.	.
chr11	51967401	51967900	chr11	51855397	51855896	Cdkn2aipnl|chr11:51855397-51855896	0.164808470440906	.	.
chr11	51967401	51967900	chr11	51945350	51945849	Cdkn2aipnl|chr11:51945350-51945849	0.0877910819306032	.	.
chr11	52000555	52001054	chr11	51805139	51805638	Gm12204|chr11:51805139-51805638	0.0757971398020626	.	.
chr11	52000555	52001054	chr11	51805139	51805638	Ube2b|chr11:51805139-51805638	0.0757971398020626	.	.
chr11	52003968	52004467	chr11	51756283	51756782	Cdkl3|chr11:51756283-51756782	0.0734327817715709	.	.
chr11	52003968	52004467	chr11	51856134	51856633	Cdkl3|chr11:51856134-51856633	0.164233868811742	.	.
chr11	52003968	52004467	chr11	52129085	52129584	Cdkl3|chr11:52129085-52129584	0.0846150961219995	.	.
chr11	52003968	52004467	chr11	52253862	52254361	Cdkl3|chr11:52253862-52254361	0.128598976442242	.	.
chr11	52098497	52098996	chr11	51856134	51856633	Ppp2ca|chr11:51856134-51856633	0.149565800881595	.	.
chr11	52098497	52098996	chr11	51945350	51945849	Ppp2ca|chr11:51945350-51945849	0.0867132713558499	.	.
chr11	52098497	52098996	chr11	52253862	52254361	Ppp2ca|chr11:52253862-52254361	0.158370775838359	.	.
chr11	52098497	52098996	chr11	52335866	52336365	Ppp2ca|chr11:52335866-52336365	0.0732494487618642	.	.
chr11	52099118	52099617	chr11	52034963	52035462	Ppp2ca|chr11:52034963-52035462	0.0664001408364262	.	.
chr11	52099118	52099617	chr11	52079946	52080445	Ppp2ca|chr11:52079946-52080445	0.115504611110962	.	.
chr11	52099118	52099617	chr11	52220229	52220728	Ppp2ca|chr11:52220229-52220728	0.161414402749513	.	.
chr11	52099118	52099617	chr11	52346543	52347042	Ppp2ca|chr11:52346543-52347042	0.109795084307517	.	.
chr11	52231721	52232220	chr11	51756283	51756782	Skp1a|chr11:51756283-51756782	0.0947303228832826	.	.
chr11	52231721	52232220	chr11	51945350	51945849	Skp1a|chr11:51945350-51945849	0.101161931903698	.	.
chr11	52231721	52232220	chr11	52129085	52129584	Skp1a|chr11:52129085-52129584	0.0656795931052903	.	.
chr11	52231721	52232220	chr11	52253862	52254361	Skp1a|chr11:52253862-52254361	0.102102322634524	.	.
chr11	52283195	52283694	chr11	52297304	52297803	Tcf7|chr11:52297304-52297803	0.0666140782925647	.	.
chr11	52360764	52361263	chr11	52079946	52080445	Vdac1|chr11:52079946-52080445	0.10032369532126	.	.
chr11	52360764	52361263	chr11	52086506	52087005	Vdac1|chr11:52086506-52087005	0.126582965993248	.	.
chr11	52360764	52361263	chr11	52220229	52220728	Vdac1|chr11:52220229-52220728	0.079354736142791	.	.
chr11	52360764	52361263	chr11	52346543	52347042	Vdac1|chr11:52346543-52347042	0.120869670085952	.	.
chr11	52396175	52396674	chr11	52345887	52346386	9530068E07Rik|chr11:52345887-52346386	0.074279964674814	.	.
chr11	52396175	52396674	chr11	52346543	52347042	9530068E07Rik|chr11:52346543-52347042	0.102284731466955	.	.
chr11	54027828	54028327	chr11	54088837	54089336	Slc22a4|chr11:54088837-54089336	0.0966590035471996	.	.
chr11	54100707	54101206	chr11	54101270	54101769	P4ha2|chr11:54101270-54101769	0.0900124826924891	.	.
chr11	54100707	54101206	chr11	54101270	54101769	P4ha2|chr11:54101270-54101769	0.0900124826924892	.	.
chr11	54100707	54101206	chr11	54112961	54113460	P4ha2|chr11:54112961-54113460	0.158474827298843	.	.
chr11	54303873	54304372	chr11	54703248	54703747	Acsl6|chr11:54703248-54703747	0.0913120498108234	.	.
chr11	54437826	54438325	chr11	54101270	54101769	Fnip1|chr11:54101270-54101769	0.0837280895482199	.	.
chr11	54437826	54438325	chr11	54112961	54113460	Fnip1|chr11:54112961-54113460	0.137113706610367	.	.
chr11	54437826	54438325	chr11	54122826	54123325	Fnip1|chr11:54122826-54123325	0.146989547727827	.	.
chr11	54437826	54438325	chr11	54413011	54413510	Fnip1|chr11:54413011-54413510	0.196367915021917	.	.
chr11	54437826	54438325	chr11	54464405	54464904	Fnip1|chr11:54464405-54464904	0.109629954693889	.	.
chr11	54437826	54438325	chr11	54596494	54596993	Fnip1|chr11:54596494-54596993	0.0693840215103798	.	.
chr11	54437826	54438325	chr11	54703248	54703747	Fnip1|chr11:54703248-54703747	0.0850637583223409	.	.
chr11	54522599	54523098	chr11	54595867	54596366	Rapgef6|chr11:54595867-54596366	0.11359727808237	.	.
chr11	54522599	54523098	chr11	54596494	54596993	Rapgef6|chr11:54596494-54596993	0.0699677801736965	.	.
chr11	55460969	55461468	chr11	55402600	55403099	Atox1|chr11:55402600-55403099	0.176607900002956	.	.
chr11	55460969	55461468	chr11	55566250	55566749	Atox1|chr11:55566250-55566749	0.128152425445203	.	.
chr11	55460969	55461468	chr11	55583746	55584245	Atox1|chr11:55583746-55584245	0.0936974784017611	.	.
chr11	55460969	55461468	chr11	55583746	55584245	Atox1|chr11:55583746-55584245	0.0936974784017612	.	.
chr11	55460969	55461468	chr11	55589228	55589727	Atox1|chr11:55589228-55589727	0.154176537041507	.	.
chr11	55460969	55461468	chr11	55589741	55590240	Atox1|chr11:55589741-55590240	0.0859452850756651	.	.
chr11	55460969	55461468	chr11	55717769	55718268	Atox1|chr11:55717769-55718268	0.0925658942882294	.	.
chr11	55469134	55469633	chr11	55389729	55390228	G3bp1|chr11:55389729-55390228	0.142707427745354	.	.
chr11	55469134	55469633	chr11	55402600	55403099	G3bp1|chr11:55402600-55403099	0.179838053946777	.	.
chr11	55469134	55469633	chr11	55446542	55447041	G3bp1|chr11:55446542-55447041	0.108532933456597	.	.
chr11	55469134	55469633	chr11	55497808	55498307	G3bp1|chr11:55497808-55498307	0.0898266669222715	.	.
chr11	55469134	55469633	chr11	55518735	55519234	G3bp1|chr11:55518735-55519234	0.104221760537574	.	.
chr11	55469134	55469633	chr11	55589228	55589727	G3bp1|chr11:55589228-55589727	0.266522720511222	.	.
chr11	55469713	55470212	chr11	55386408	55386907	G3bp1|chr11:55386408-55386907	0.100103378616178	.	.
chr11	55469713	55470212	chr11	55389729	55390228	G3bp1|chr11:55389729-55390228	0.127985575264367	.	.
chr11	55607008	55607507	chr11	55518735	55519234	Glra1|chr11:55518735-55519234	0.0846607186347079	.	.
chr11	55607728	55608227	chr11	55518735	55519234	Glra1|chr11:55518735-55519234	0.0975773780092816	.	.
chr11	55607728	55608227	chr11	55583746	55584245	Glra1|chr11:55583746-55584245	0.132883504586458	.	.
chr11	55607728	55608227	chr11	55589228	55589727	Glra1|chr11:55589228-55589727	0.0897058151613935	.	.
chr11	55608465	55608964	chr11	55518735	55519234	Glra1|chr11:55518735-55519234	0.0977342442028008	.	.
chr11	55608465	55608964	chr11	55583746	55584245	Glra1|chr11:55583746-55584245	0.137909413339314	.	.
chr11	55608465	55608964	chr11	55589741	55590240	Glra1|chr11:55589741-55590240	0.0742872311046816	.	.
chr11	58008513	58009012	chr11	58043056	58043555	Larp1|chr11:58043056-58043555	0.149955087223623	.	.
chr11	58008513	58009012	chr11	58225027	58225526	Larp1|chr11:58225027-58225526	0.146815661919543	.	.
chr11	58008513	58009012	chr11	58374903	58375402	Larp1|chr11:58374903-58375402	0.133176687989321	.	.
chr11	58103758	58104257	chr11	58120962	58121461	Cnot8|chr11:58120962-58121461	0.0694530493886288	.	.
chr11	58103758	58104257	chr11	58179510	58180009	Cnot8|chr11:58179510-58180009	0.0897039973117089	.	.
chr11	58103758	58104257	chr11	58301694	58302193	Cnot8|chr11:58301694-58302193	0.0883446377015631	.	.
chr11	58103758	58104257	chr11	58302580	58303079	Cnot8|chr11:58302580-58303079	0.102969482002738	.	.
chr11	58103758	58104257	chr11	58402057	58402556	Cnot8|chr11:58402057-58402556	0.0718046031656593	.	.
chr11	58104268	58104767	chr11	58043056	58043555	Cnot8|chr11:58043056-58043555	0.116907097905544	.	.
chr11	58104268	58104767	chr11	58301163	58301662	Cnot8|chr11:58301163-58301662	0.104044089573123	.	.
chr11	58104268	58104767	chr11	58374903	58375402	Cnot8|chr11:58374903-58375402	0.126908110939507	.	.
chr11	58168278	58168777	chr11	58225027	58225526	Gemin5|chr11:58225027-58225526	0.07244807639575	.	.
chr11	58168278	58168777	chr11	58302580	58303079	Gemin5|chr11:58302580-58303079	0.0661955570631275	.	.
chr11	58171472	58171971	chr11	58374903	58375402	Mrpl22|chr11:58374903-58375402	0.0718123483469968	.	.
chr11	58171472	58171971	chr11	58402057	58402556	Mrpl22|chr11:58402057-58402556	0.189568794277745	.	.
chr11	58306797	58307296	chr11	58301163	58301662	Zfp692|chr11:58301163-58301662	0.110474612964645	.	.
chr11	58306797	58307296	chr11	58301694	58302193	Zfp692|chr11:58301694-58302193	0.134733560777273	.	.
chr11	58307549	58308048	chr11	58179510	58180009	Zfp692|chr11:58179510-58180009	0.0686473712507127	.	.
chr11	58307549	58308048	chr11	58179510	58180009	Zfp692|chr11:58179510-58180009	0.0686473712507128	.	.
chr11	58307549	58308048	chr11	58301694	58302193	Zfp692|chr11:58301694-58302193	0.104392368088369	.	.
chr11	58307549	58308048	chr11	58302580	58303079	Zfp692|chr11:58302580-58303079	0.130656120002206	.	.
chr11	58322621	58323120	chr11	58179510	58180009	1700047K16Rik|chr11:58179510-58180009	0.137349396621016	.	.
chr11	58322621	58323120	chr11	58301163	58301662	1700047K16Rik|chr11:58301163-58301662	0.184446918426599	.	.
chr11	58322621	58323120	chr11	58301694	58302193	1700047K16Rik|chr11:58301694-58302193	0.0856736628324091	.	.
chr11	58323135	58323634	chr11	58179510	58180009	1700047K16Rik|chr11:58179510-58180009	0.147352115927403	.	.
chr11	58323135	58323634	chr11	58301163	58301662	1700047K16Rik|chr11:58301163-58301662	0.173689436166403	.	.
chr11	58323135	58323634	chr11	58302580	58303079	1700047K16Rik|chr11:58302580-58303079	0.165267372552312	.	.
chr11	58330424	58330923	chr11	58179510	58180009	Sh3bp5l|chr11:58179510-58180009	0.0910985525588116	.	.
chr11	58330424	58330923	chr11	58179510	58180009	Zfp672|chr11:58179510-58180009	0.0910985525588116	.	.
chr11	58330424	58330923	chr11	58302580	58303079	Sh3bp5l|chr11:58302580-58303079	0.161537528925649	.	.
chr11	58330424	58330923	chr11	58302580	58303079	Zfp672|chr11:58302580-58303079	0.161537528925649	.	.
chr11	58640299	58640798	chr11	58959825	58960324	Trim58|chr11:58959825-58960324	0.0732805762401066	.	.
chr11	58640299	58640798	chr11	58981819	58982318	Trim58|chr11:58981819-58982318	0.256143988129885	.	.
chr11	58801810	58802309	chr11	58789494	58789993	Fam183b|chr11:58789494-58789993	0.10465302111461	.	.
chr11	58904043	58904542	chr11	59209071	59209570	Gm12257|chr11:59209071-59209570	0.126562215901957	.	.
chr11	58904043	58904542	chr11	59209071	59209570	Zfp39|chr11:59209071-59209570	0.126562215901957	.	.
chr11	58938174	58938673	chr11	58981819	58982318	Rnf187|chr11:58981819-58982318	0.0670010661382826	.	.
chr11	58938679	58939178	chr11	58959825	58960324	Rnf187|chr11:58959825-58960324	0.0997852723867564	.	.
chr11	58938679	58939178	chr11	58981819	58982318	Rnf187|chr11:58981819-58982318	0.0727192430850892	.	.
chr11	58948531	58949030	chr11	58599122	58599621	Hist3h2ba|chr11:58599122-58599621	0.0711259424192904	.	.
chr11	58948531	58949030	chr11	58981819	58982318	Hist3h2ba|chr11:58981819-58982318	0.212286047270177	.	.
chr11	58948531	58949030	chr11	59209071	59209570	Hist3h2ba|chr11:59209071-59209570	0.144100226906772	.	.
chr11	58949416	58949915	chr11	58994394	58994893	Hist3h2ba|chr11:58994394-58994893	0.158833887176563	.	.
chr11	58949416	58949915	chr11	59209071	59209570	Hist3h2ba|chr11:59209071-59209570	0.128300764782369	.	.
chr11	58954353	58954852	chr11	58959825	58960324	Hist3h2a|chr11:58959825-58960324	0.089376784638637	.	.
chr11	58954353	58954852	chr11	58959825	58960324	Trim17|chr11:58959825-58960324	0.089376784638637	.	.
chr11	58954353	58954852	chr11	58981819	58982318	Hist3h2a|chr11:58981819-58982318	0.0957955869368936	.	.
chr11	58954353	58954852	chr11	58981819	58982318	Trim17|chr11:58981819-58982318	0.0957955869368936	.	.
chr11	58954353	58954852	chr11	58994394	58994893	Hist3h2a|chr11:58994394-58994893	0.0973540461771243	.	.
chr11	58954353	58954852	chr11	58994394	58994893	Trim17|chr11:58994394-58994893	0.0973540461771243	.	.
chr11	58977851	58978350	chr11	58994394	58994893	2310058D17Rik|chr11:58994394-58994893	0.0893147123082536	.	.
chr11	58977851	58978350	chr11	58994394	58994893	Trim11|chr11:58994394-58994893	0.0893147123082536	.	.
chr11	59163194	59163693	chr11	59302669	59303168	Iba57|chr11:59302669-59303168	0.0881101493279924	.	.
chr11	59163194	59163693	chr11	59307735	59308234	Iba57|chr11:59307735-59308234	0.100847090500455	.	.
chr11	59183774	59184273	chr11	58994394	58994893	Gjc2|chr11:58994394-58994893	0.128320224446439	.	.
chr11	59191644	59192143	chr11	58789494	58789993	Guk1|chr11:58789494-58789993	0.153888464598874	.	.
chr11	59191644	59192143	chr11	58981819	58982318	Guk1|chr11:58981819-58982318	0.0721963652106575	.	.
chr11	59191644	59192143	chr11	59307735	59308234	Guk1|chr11:59307735-59308234	0.127829360706541	.	.
chr11	59202207	59202706	chr11	58789494	58789993	2610507I01Rik|chr11:58789494-58789993	0.111860534286975	.	.
chr11	59202207	59202706	chr11	58789494	58789993	Mrpl55|chr11:58789494-58789993	0.111860534286975	.	.
chr11	59208124	59208623	chr11	58981819	58982318	2310033P09Rik|chr11:58981819-58982318	0.087400414645024	.	.
chr11	59208124	59208623	chr11	59209071	59209570	2310033P09Rik|chr11:59209071-59209570	0.157153678991443	.	.
chr11	59208124	59208623	chr11	59302669	59303168	2310033P09Rik|chr11:59302669-59303168	0.113627375340468	.	.
chr11	59228020	59228519	chr11	58959825	58960324	Arf1|chr11:58959825-58960324	0.142903456033028	.	.
chr11	59228020	59228519	chr11	58981819	58982318	Arf1|chr11:58981819-58982318	0.160344552037065	.	.
chr11	59449807	59450306	chr11	59209071	59209570	Jmjd4|chr11:59209071-59209570	0.0713652653278947	.	.
chr11	60352303	60352802	chr11	60301216	60301715	Drc3|chr11:60301216-60301715	0.175812232467651	.	.
chr11	60352303	60352802	chr11	60301216	60301715	Tom1l2|chr11:60301216-60301715	0.175812232467651	.	.
chr11	60352303	60352802	chr11	60537735	60538234	Drc3|chr11:60537735-60538234	0.10711539429345	.	.
chr11	60352303	60352802	chr11	60537735	60538234	Tom1l2|chr11:60537735-60538234	0.10711539429345	.	.
chr11	60352835	60353334	chr11	60301216	60301715	Drc3|chr11:60301216-60301715	0.253894504357231	.	.
chr11	60352835	60353334	chr11	60301216	60301715	Tom1l2|chr11:60301216-60301715	0.253894504357231	.	.
chr11	60352835	60353334	chr11	60301762	60302261	Drc3|chr11:60301762-60302261	0.185581511936177	.	.
chr11	60352835	60353334	chr11	60301762	60302261	Tom1l2|chr11:60301762-60302261	0.185581511936177	.	.
chr11	60352835	60353334	chr11	60311396	60311895	Drc3|chr11:60311396-60311895	0.105324930119563	.	.
chr11	60352835	60353334	chr11	60311396	60311895	Tom1l2|chr11:60311396-60311895	0.105324930119563	.	.
chr11	60352835	60353334	chr11	60537735	60538234	Drc3|chr11:60537735-60538234	0.100555247506235	.	.
chr11	60352835	60353334	chr11	60537735	60538234	Tom1l2|chr11:60537735-60538234	0.100555247506235	.	.
chr11	60416982	60417481	chr11	60301216	60301715	Gid4|chr11:60301216-60301715	0.128147630256845	.	.
chr11	60416982	60417481	chr11	60537735	60538234	Gid4|chr11:60537735-60538234	0.271683061249967	.	.
chr11	60417557	60418056	chr11	60537735	60538234	Atpaf2|chr11:60537735-60538234	0.230392382038061	.	.
chr11	60417557	60418056	chr11	60537735	60538234	Gid4|chr11:60537735-60538234	0.230392382038061	.	.
chr11	60454364	60454863	chr11	60286290	60286789	Drg2|chr11:60286290-60286789	0.108127631947399	.	.
chr11	60454364	60454863	chr11	60293638	60294137	Drg2|chr11:60293638-60294137	0.0983985088619547	.	.
chr11	60454364	60454863	chr11	60294173	60294672	Drg2|chr11:60294173-60294672	0.110600231710388	.	.
chr11	60454364	60454863	chr11	60301216	60301715	Drg2|chr11:60301216-60301715	0.108868184285398	.	.
chr11	60454364	60454863	chr11	60384581	60385080	Drg2|chr11:60384581-60385080	0.139406242214564	.	.
chr11	60454364	60454863	chr11	60385093	60385592	Drg2|chr11:60385093-60385592	0.184911607328815	.	.
chr11	60536988	60537487	chr11	60301216	60301715	Alkbh5|chr11:60301216-60301715	0.0736249763364493	.	.
chr11	60536988	60537487	chr11	60301762	60302261	Alkbh5|chr11:60301762-60302261	0.142708020971562	.	.
chr11	60536988	60537487	chr11	60384581	60385080	Alkbh5|chr11:60384581-60385080	0.131651923461167	.	.
chr11	60536988	60537487	chr11	60385093	60385592	Alkbh5|chr11:60385093-60385592	0.102384678680475	.	.
chr11	60536988	60537487	chr11	60766703	60767202	Alkbh5|chr11:60766703-60767202	0.0948284205628882	.	.
chr11	60536988	60537487	chr11	60927207	60927706	Alkbh5|chr11:60927207-60927706	0.138223723241876	.	.
chr11	60536988	60537487	chr11	60953740	60954239	Alkbh5|chr11:60953740-60954239	0.083893118057554	.	.
chr11	60699509	60700008	chr11	60301216	60301715	Llgl1|chr11:60301216-60301715	0.0887038539598514	.	.
chr11	60699509	60700008	chr11	60301762	60302261	Llgl1|chr11:60301762-60302261	0.144598431764576	.	.
chr11	60699509	60700008	chr11	60385093	60385592	Llgl1|chr11:60385093-60385592	0.0682773865163064	.	.
chr11	60699509	60700008	chr11	60537735	60538234	Llgl1|chr11:60537735-60538234	0.0990689494947976	.	.
chr11	60699509	60700008	chr11	60766703	60767202	Llgl1|chr11:60766703-60767202	0.118581168994834	.	.
chr11	60699509	60700008	chr11	60927207	60927706	Llgl1|chr11:60927207-60927706	0.150878349762409	.	.
chr11	60727028	60727527	chr11	60301216	60301715	Flii|chr11:60301216-60301715	0.224544029909564	.	.
chr11	60727028	60727527	chr11	60953740	60954239	Flii|chr11:60953740-60954239	0.143114034534768	.	.
chr11	60728149	60728648	chr11	60286290	60286789	Mief2|chr11:60286290-60286789	0.233246742579181	.	.
chr11	60728149	60728648	chr11	60293638	60294137	Mief2|chr11:60293638-60294137	0.0869452183450063	.	.
chr11	60728149	60728648	chr11	60294173	60294672	Mief2|chr11:60294173-60294672	0.132928023553409	.	.
chr11	60728149	60728648	chr11	60301762	60302261	Mief2|chr11:60301762-60302261	0.076242480874917	.	.
chr11	60728149	60728648	chr11	60311396	60311895	Mief2|chr11:60311396-60311895	0.186185721568034	.	.
chr11	60728149	60728648	chr11	60384581	60385080	Mief2|chr11:60384581-60385080	0.135433022040479	.	.
chr11	60728149	60728648	chr11	60537735	60538234	Mief2|chr11:60537735-60538234	0.0814090729323828	.	.
chr11	60728149	60728648	chr11	60766703	60767202	Mief2|chr11:60766703-60767202	0.252839395553204	.	.
chr11	60777078	60777577	chr11	60766703	60767202	Smcr8|chr11:60766703-60767202	0.148587184117878	.	.
chr11	60777078	60777577	chr11	60766703	60767202	Top3a|chr11:60766703-60767202	0.148587184117878	.	.
chr11	60777078	60777577	chr11	60927207	60927706	Smcr8|chr11:60927207-60927706	0.0672814800506775	.	.
chr11	60777078	60777577	chr11	60927207	60927706	Top3a|chr11:60927207-60927706	0.0672814800506775	.	.
chr11	60811047	60811546	chr11	60927207	60927706	Shmt1|chr11:60927207-60927706	0.102982455243859	.	.
chr11	60830383	60830882	chr11	60877997	60878496	Dhrs7b|chr11:60877997-60878496	0.0671419997673811	.	.
chr11	60878582	60879081	chr11	60537735	60538234	Tmem11|chr11:60537735-60538234	0.166255091664974	.	.
chr11	60878582	60879081	chr11	60877997	60878496	Tmem11|chr11:60877997-60878496	0.0726930982172798	.	.
chr11	60913533	60914032	chr11	60537735	60538234	Natd1|chr11:60537735-60538234	0.113417041844289	.	.
chr11	64434994	64435493	chr11	64396453	64396952	Hs3st3a1|chr11:64396453-64396952	0.118519502079218	.	.
chr11	64435703	64436202	chr11	64442136	64442635	Hs3st3a1|chr11:64442136-64442635	0.0718752713462718	.	.
chr11	64435703	64436202	chr11	64442136	64442635	Hs3st3a1|chr11:64442136-64442635	0.0718752713462719	.	.
chr11	64978771	64979270	chr11	64522751	64523250	Elac2|chr11:64522751-64523250	0.0765953930007195	.	.
chr11	64978771	64979270	chr11	64939241	64939740	Elac2|chr11:64939241-64939740	0.067187724968547	.	.
chr11	64978771	64979270	chr11	64939241	64939740	Elac2|chr11:64939241-64939740	0.0671877249685471	.	.
chr11	64978771	64979270	chr11	64968492	64968991	Elac2|chr11:64968492-64968991	0.117088046388817	.	.
chr11	69008204	69008703	chr11	69036759	69037258	Pfas|chr11:69036759-69037258	0.126768098180949	.	.
chr11	69008204	69008703	chr11	69040105	69040604	Pfas|chr11:69040105-69040604	0.160903344166537	.	.
chr11	69008204	69008703	chr11	69040826	69041325	Pfas|chr11:69040826-69041325	0.0893301896744308	.	.
chr11	69008204	69008703	chr11	69041550	69042049	Pfas|chr11:69041550-69042049	0.115099236577845	.	.
chr11	69008204	69008703	chr11	69062858	69063357	Pfas|chr11:69062858-69063357	0.116015498988459	.	.
chr11	69008204	69008703	chr11	69110694	69111193	Pfas|chr11:69110694-69111193	0.0851280968823571	.	.
chr11	69008204	69008703	chr11	69111785	69112284	Pfas|chr11:69111785-69112284	0.172361906623196	.	.
chr11	69008204	69008703	chr11	69417948	69418447	Pfas|chr11:69417948-69418447	0.195241368572042	.	.
chr11	69008204	69008703	chr11	69418783	69419282	Pfas|chr11:69418783-69419282	0.109505712775885	.	.
chr11	69015807	69016306	chr11	69235731	69236230	Ctc1|chr11:69235731-69236230	0.119267926562384	.	.
chr11	69015807	69016306	chr11	69366372	69366871	Ctc1|chr11:69366372-69366871	0.192928891795422	.	.
chr11	69015807	69016306	chr11	69408494	69408993	Ctc1|chr11:69408494-69408993	0.0952242145755043	.	.
chr11	69015807	69016306	chr11	69410578	69411077	Ctc1|chr11:69410578-69411077	0.0768321812699925	.	.
chr11	69015807	69016306	chr11	69411079	69411578	Ctc1|chr11:69411079-69411578	0.126506984442462	.	.
chr11	69015807	69016306	chr11	69415989	69416488	Ctc1|chr11:69415989-69416488	0.0813615443454078	.	.
chr11	69015807	69016306	chr11	69417439	69417938	Ctc1|chr11:69417439-69417938	0.192057309253542	.	.
chr11	69059376	69059875	chr11	69012265	69012764	9330160F10Rik|chr11:69012265-69012764	0.159358819225685	.	.
chr11	69059376	69059875	chr11	69012265	69012764	Borcs6|chr11:69012265-69012764	0.159358819225685	.	.
chr11	69059376	69059875	chr11	69035859	69036358	9330160F10Rik|chr11:69035859-69036358	0.127654253748711	.	.
chr11	69059376	69059875	chr11	69035859	69036358	Borcs6|chr11:69035859-69036358	0.127654253748711	.	.
chr11	69059376	69059875	chr11	69040105	69040604	9330160F10Rik|chr11:69040105-69040604	0.0977488109873325	.	.
chr11	69059376	69059875	chr11	69040105	69040604	Borcs6|chr11:69040105-69040604	0.0977488109873325	.	.
chr11	69059376	69059875	chr11	69040826	69041325	9330160F10Rik|chr11:69040826-69041325	0.238749762843167	.	.
chr11	69059376	69059875	chr11	69040826	69041325	Borcs6|chr11:69040826-69041325	0.238749762843167	.	.
chr11	69059376	69059875	chr11	69062858	69063357	9330160F10Rik|chr11:69062858-69063357	0.143468602140006	.	.
chr11	69059376	69059875	chr11	69062858	69063357	Borcs6|chr11:69062858-69063357	0.143468602140006	.	.
chr11	69059376	69059875	chr11	69072941	69073440	9330160F10Rik|chr11:69072941-69073440	0.125191447428513	.	.
chr11	69059376	69059875	chr11	69072941	69073440	Borcs6|chr11:69072941-69073440	0.125191447428513	.	.
chr11	69059376	69059875	chr11	69098641	69099140	9330160F10Rik|chr11:69098641-69099140	0.099577682829375	.	.
chr11	69059376	69059875	chr11	69098641	69099140	Borcs6|chr11:69098641-69099140	0.099577682829375	.	.
chr11	69059376	69059875	chr11	69110694	69111193	9330160F10Rik|chr11:69110694-69111193	0.113774327783199	.	.
chr11	69059376	69059875	chr11	69110694	69111193	Borcs6|chr11:69110694-69111193	0.113774327783199	.	.
chr11	69059376	69059875	chr11	69124043	69124542	9330160F10Rik|chr11:69124043-69124542	0.134529591448888	.	.
chr11	69059376	69059875	chr11	69124043	69124542	Borcs6|chr11:69124043-69124542	0.134529591448888	.	.
chr11	69059376	69059875	chr11	69211362	69211861	9330160F10Rik|chr11:69211362-69211861	0.0923378861983287	.	.
chr11	69059376	69059875	chr11	69211362	69211861	Borcs6|chr11:69211362-69211861	0.0923378861983287	.	.
chr11	69059376	69059875	chr11	69235119	69235618	9330160F10Rik|chr11:69235119-69235618	0.0694018762026594	.	.
chr11	69059376	69059875	chr11	69235119	69235618	Borcs6|chr11:69235119-69235618	0.0694018762026594	.	.
chr11	69059376	69059875	chr11	69235731	69236230	9330160F10Rik|chr11:69235731-69236230	0.0999374883383576	.	.
chr11	69059376	69059875	chr11	69235731	69236230	Borcs6|chr11:69235731-69236230	0.0999374883383576	.	.
chr11	69059376	69059875	chr11	69266287	69266786	9330160F10Rik|chr11:69266287-69266786	0.170970163991874	.	.
chr11	69059376	69059875	chr11	69266287	69266786	Borcs6|chr11:69266287-69266786	0.170970163991874	.	.
chr11	69059376	69059875	chr11	69410578	69411077	9330160F10Rik|chr11:69410578-69411077	0.10196180603776	.	.
chr11	69059376	69059875	chr11	69410578	69411077	Borcs6|chr11:69410578-69411077	0.10196180603776	.	.
chr11	69059376	69059875	chr11	69417439	69417938	9330160F10Rik|chr11:69417439-69417938	0.108250127716907	.	.
chr11	69059376	69059875	chr11	69417439	69417938	Borcs6|chr11:69417439-69417938	0.108250127716907	.	.
[truncated: 20,198 more rows]
