# Supplementary material for: Single-cell analysis of chromatin accessibility in the adult mouse brain
Source: Nature. 2023 Dec 13;624(7991):378–89. doi: 10.1038/s41586-023-06824-9 (PMC10719105; doi:10.1038/s41586-023-06824-9)
Supplement: Supplementary file 3 — Supplementary Tables 1–25 and their legends. [file 41586_2023_6824_MOESM3_ESM.zip › 2023-03-05453B-s3/SI Tables/SI Table 13 Summary of all the gene-cCRE correlations/sa2subclass.BST-MPN_Six3_Nrgn_Gaba.pdc.bedpe]

chr1	3466260	3466759	chr1	3441447	3441946	Gm1992|chr1:3441447-3441946	0.391768353882703	.	.
chr1	3466260	3466759	chr1	3450748	3451247	Gm1992|chr1:3450748-3451247	0.163712195336327	.	.
chr1	3670775	3671274	chr1	3910890	3911389	Xkr4|chr1:3910890-3911389	0.14885122342985	.	.
chr1	4785497	4785996	chr1	4926263	4926762	Mrpl15|chr1:4926263-4926762	0.245475381233906	.	.
chr1	4785497	4785996	chr1	5019201	5019700	Mrpl15|chr1:5019201-5019700	0.122481863255084	.	.
chr1	4785497	4785996	chr1	5103120	5103619	Mrpl15|chr1:5103120-5103619	0.15723547345413	.	.
chr1	4785497	4785996	chr1	5222924	5223423	Mrpl15|chr1:5222924-5223423	0.250609329374558	.	.
chr1	4807592	4808091	chr1	5019201	5019700	Lypla1|chr1:5019201-5019700	0.141604050617745	.	.
chr1	4807592	4808091	chr1	5082818	5083317	Lypla1|chr1:5082818-5083317	0.23286471743109	.	.
chr1	4807592	4808091	chr1	5082818	5083317	Lypla1|chr1:5082818-5083317	0.232864717431091	.	.
chr1	4807592	4808091	chr1	5222924	5223423	Lypla1|chr1:5222924-5223423	0.165780857396694	.	.
chr1	4857480	4857979	chr1	4926263	4926762	Tcea1|chr1:4926263-4926762	0.313608122363482	.	.
chr1	4857480	4857979	chr1	5017828	5018327	Tcea1|chr1:5017828-5018327	0.169221634559257	.	.
chr1	4857480	4857979	chr1	5019201	5019700	Tcea1|chr1:5019201-5019700	0.23444479705395	.	.
chr1	4857480	4857979	chr1	5103120	5103619	Tcea1|chr1:5103120-5103619	0.138691724023533	.	.
chr1	4857480	4857979	chr1	5150490	5150989	Tcea1|chr1:5150490-5150989	0.173720266792878	.	.
chr1	4857480	4857979	chr1	5220605	5221104	Tcea1|chr1:5220605-5221104	0.125727049425495	.	.
chr1	4970513	4971012	chr1	5222924	5223423	Gm16041|chr1:5222924-5223423	0.306333995253946	.	.
chr1	5070122	5070621	chr1	5285839	5286338	Atp6v1h|chr1:5285839-5286338	0.228579793114559	.	.
chr1	5070122	5070621	chr1	5285839	5286338	Rgs20|chr1:5285839-5286338	0.228579793114559	.	.
chr1	5588820	5589319	chr1	5378998	5379497	Oprk1|chr1:5378998-5379497	0.22418858815291	.	.
chr1	5916575	5917074	chr1	6134983	6135482	Npbwr1|chr1:6134983-6135482	0.14412816511947	.	.
chr1	5917179	5917678	chr1	5955256	5955755	Npbwr1|chr1:5955256-5955755	0.119789839349902	.	.
chr1	6214386	6214885	chr1	5894403	5894902	4732440D04Rik|chr1:5894403-5894902	0.264594729971941	.	.
chr1	7088594	7089093	chr1	6761338	6761837	Pcmtd1|chr1:6761338-6761837	0.134272785757473	.	.
chr1	7088594	7089093	chr1	7111444	7111943	Pcmtd1|chr1:7111444-7111943	0.193930433929099	.	.
chr1	7088594	7089093	chr1	7204719	7205218	Pcmtd1|chr1:7204719-7205218	0.178132100335339	.	.
chr1	9298975	9299474	chr1	9465950	9466449	Sntg1|chr1:9465950-9466449	0.273806648919182	.	.
chr1	9600949	9601448	chr1	9289706	9290205	Vxn|chr1:9289706-9290205	0.172576881728627	.	.
chr1	9600949	9601448	chr1	9619425	9619924	Vxn|chr1:9619425-9619924	0.134210933966576	.	.
chr1	9600949	9601448	chr1	9619928	9620427	Vxn|chr1:9619928-9620427	0.158114122400954	.	.
chr1	9601474	9601973	chr1	9289706	9290205	Vxn|chr1:9289706-9290205	0.180462806739761	.	.
chr1	9601474	9601973	chr1	9619425	9619924	Vxn|chr1:9619425-9619924	0.23534496700072	.	.
chr1	9601474	9601973	chr1	9619928	9620427	Vxn|chr1:9619928-9620427	0.143683474692896	.	.
chr1	9700259	9700758	chr1	9848033	9848532	Mybl1|chr1:9848033-9848532	0.147562460838017	.	.
chr1	9747574	9748073	chr1	9289706	9290205	1700034P13Rik|chr1:9289706-9290205	0.345615071213003	.	.
chr1	9747574	9748073	chr1	9289706	9290205	Vcpip1|chr1:9289706-9290205	0.345615071213003	.	.
chr1	9747574	9748073	chr1	9619928	9620427	1700034P13Rik|chr1:9619928-9620427	0.156503739263603	.	.
chr1	9747574	9748073	chr1	9619928	9620427	Vcpip1|chr1:9619928-9620427	0.156503739263603	.	.
chr1	9747574	9748073	chr1	9772700	9773199	1700034P13Rik|chr1:9772700-9773199	0.209189607256481	.	.
chr1	9747574	9748073	chr1	9772700	9773199	Vcpip1|chr1:9772700-9773199	0.209189607256481	.	.
chr1	9747574	9748073	chr1	9878550	9879049	1700034P13Rik|chr1:9878550-9879049	0.162762794066138	.	.
chr1	9747574	9748073	chr1	9878550	9879049	Vcpip1|chr1:9878550-9879049	0.162762794066138	.	.
chr1	9748256	9748755	chr1	9298270	9298769	1700034P13Rik|chr1:9298270-9298769	0.213491139503187	.	.
chr1	9748256	9748755	chr1	9298270	9298769	Vcpip1|chr1:9298270-9298769	0.213491139503187	.	.
chr1	9748256	9748755	chr1	9541113	9541612	1700034P13Rik|chr1:9541113-9541612	0.122806527182745	.	.
chr1	9748256	9748755	chr1	9541113	9541612	Vcpip1|chr1:9541113-9541612	0.122806527182745	.	.
chr1	9798078	9798577	chr1	9790223	9790722	Sgk3|chr1:9790223-9790722	0.119424876080324	.	.
chr1	9798078	9798577	chr1	9848033	9848532	Sgk3|chr1:9848033-9848532	0.294941910449902	.	.
chr1	9908384	9908883	chr1	9541113	9541612	Mcmdc2|chr1:9541113-9541612	0.181278418752497	.	.
chr1	9908384	9908883	chr1	9815710	9816209	Mcmdc2|chr1:9815710-9816209	0.17893971028415	.	.
chr1	9943920	9944419	chr1	9541113	9541612	Snhg6|chr1:9541113-9541612	0.128889210173403	.	.
chr1	10008928	10009427	chr1	10329033	10329532	Ppp1r42|chr1:10329033-10329532	0.234915142206398	.	.
chr1	10037697	10038196	chr1	10109023	10109522	Cops5|chr1:10109023-10109522	0.184763092402699	.	.
chr1	10037697	10038196	chr1	10109023	10109522	Cspp1|chr1:10109023-10109522	0.184763092402699	.	.
chr1	10232301	10232800	chr1	10329033	10329532	Arfgef1|chr1:10329033-10329532	0.141507588535122	.	.
chr1	10232855	10233354	chr1	10089475	10089974	Arfgef1|chr1:10089475-10089974	0.169539566077209	.	.
chr1	10232855	10233354	chr1	10329033	10329532	Arfgef1|chr1:10329033-10329532	0.194806806215203	.	.
chr1	10993772	10994271	chr1	10835602	10836101	Prex2|chr1:10835602-10836101	0.155722471026031	.	.
chr1	11413910	11414409	chr1	11045682	11046181	A830018L16Rik|chr1:11045682-11046181	0.320806599835101	.	.
chr1	12692265	12692764	chr1	12319905	12320404	Sulf1|chr1:12319905-12320404	0.231439239190905	.	.
chr1	12692265	12692764	chr1	12353440	12353939	Sulf1|chr1:12353440-12353939	0.337764286998559	.	.
chr1	12692265	12692764	chr1	12437596	12438095	Sulf1|chr1:12437596-12438095	0.172154016863342	.	.
chr1	12692265	12692764	chr1	12500397	12500896	Sulf1|chr1:12500397-12500896	0.276016764793535	.	.
chr1	12692265	12692764	chr1	12555862	12556361	Sulf1|chr1:12555862-12556361	0.264839552260305	.	.
chr1	12692265	12692764	chr1	12728286	12728785	Sulf1|chr1:12728286-12728785	0.248700921295776	.	.
chr1	12692874	12693373	chr1	12571921	12572420	Sulf1|chr1:12571921-12572420	0.15447258402463	.	.
chr1	12692874	12693373	chr1	12576886	12577385	Sulf1|chr1:12576886-12577385	0.217613937265896	.	.
chr1	13372876	13373375	chr1	13372290	13372789	Ncoa2|chr1:13372290-13372789	0.129405951752811	.	.
chr1	13372876	13373375	chr1	13706254	13706753	Ncoa2|chr1:13706254-13706753	0.146257037283829	.	.
chr1	13373516	13374015	chr1	13357776	13358275	Ncoa2|chr1:13357776-13358275	0.170649525187565	.	.
chr1	13373516	13374015	chr1	13467801	13468300	Ncoa2|chr1:13467801-13468300	0.155170378562071	.	.
chr1	13373516	13374015	chr1	13561529	13562028	Ncoa2|chr1:13561529-13562028	0.197210481881419	.	.
chr1	13373516	13374015	chr1	13669620	13670119	Ncoa2|chr1:13669620-13670119	0.280237851433031	.	.
chr1	13588843	13589342	chr1	13870553	13871052	Tram1|chr1:13870553-13871052	0.157758088430704	.	.
chr1	13589563	13590062	chr1	13467801	13468300	Tram1|chr1:13467801-13468300	0.183381675419116	.	.
chr1	13589563	13590062	chr1	13561529	13562028	Tram1|chr1:13561529-13562028	0.240555315449284	.	.
chr1	13660314	13660813	chr1	13870553	13871052	Lactb2|chr1:13870553-13871052	0.191838871613615	.	.
chr1	14309549	14310048	chr1	14219821	14220320	Eya1|chr1:14219821-14220320	0.255281751151062	.	.
chr1	14309549	14310048	chr1	14680872	14681371	Eya1|chr1:14680872-14681371	0.336265094020459	.	.
chr1	15805340	15805839	chr1	16249569	16250068	Terf1|chr1:16249569-16250068	0.12734616290427	.	.
chr1	15892493	15892992	chr1	15899561	15900060	Sbspon|chr1:15899561-15900060	0.236251586401519	.	.
chr1	15892493	15892992	chr1	15905034	15905533	Sbspon|chr1:15905034-15905533	0.512887864806934	.	.
chr1	16093096	16093595	chr1	15913038	15913537	4930444P10Rik|chr1:15913038-15913537	0.34298448900142	.	.
chr1	16093096	16093595	chr1	15913543	15914042	4930444P10Rik|chr1:15913543-15914042	0.501839020854373	.	.
chr1	16093096	16093595	chr1	16127077	16127576	4930444P10Rik|chr1:16127077-16127576	0.229470237701087	.	.
chr1	16093096	16093595	chr1	16127735	16128234	4930444P10Rik|chr1:16127735-16128234	0.176473499310981	.	.
chr1	16093096	16093595	chr1	16216324	16216823	4930444P10Rik|chr1:16216324-16216823	0.127566385200812	.	.
chr1	16104453	16104952	chr1	15899561	15900060	Rpl7|chr1:15899561-15900060	0.173243678189624	.	.
chr1	16104453	16104952	chr1	16127735	16128234	Rpl7|chr1:16127735-16128234	0.28944817700436	.	.
chr1	16104999	16105498	chr1	15913543	15914042	Rdh10|chr1:15913543-15914042	0.197612850771771	.	.
chr1	16104999	16105498	chr1	15913543	15914042	Rpl7|chr1:15913543-15914042	0.197612850771771	.	.
chr1	16104999	16105498	chr1	16127735	16128234	Rdh10|chr1:16127735-16128234	0.26919740526649	.	.
chr1	16104999	16105498	chr1	16127735	16128234	Rpl7|chr1:16127735-16128234	0.26919740526649	.	.
chr1	16105563	16106062	chr1	16127077	16127576	Rdh10|chr1:16127077-16127576	0.173186630625521	.	.
chr1	16105563	16106062	chr1	16127735	16128234	Rdh10|chr1:16127735-16128234	0.121041956037849	.	.
chr1	16519035	16519534	chr1	16372889	16373388	Stau2|chr1:16372889-16373388	0.165614668811916	.	.
chr1	16519761	16520260	chr1	16362135	16362634	Stau2|chr1:16362135-16362634	0.137406317997875	.	.
chr1	16519761	16520260	chr1	16372889	16373388	Stau2|chr1:16372889-16373388	0.2995661103529	.	.
chr1	16519761	16520260	chr1	16485746	16486245	Stau2|chr1:16485746-16486245	0.151487507966779	.	.
chr1	16618483	16618982	chr1	16372889	16373388	Ube2w|chr1:16372889-16373388	0.171981464515336	.	.
chr1	16618483	16618982	chr1	16399221	16399720	Ube2w|chr1:16399221-16399720	0.166004719364173	.	.
chr1	16618483	16618982	chr1	16485746	16486245	Ube2w|chr1:16485746-16486245	0.12985303712999	.	.
chr1	16656744	16657243	chr1	16372889	16373388	D030040B21Rik|chr1:16372889-16373388	0.187290312158844	.	.
chr1	16656744	16657243	chr1	16372889	16373388	Eloc|chr1:16372889-16373388	0.187290312158844	.	.
chr1	16657258	16657757	chr1	16362135	16362634	D030040B21Rik|chr1:16362135-16362634	0.1687361274963	.	.
chr1	16657258	16657757	chr1	16362135	16362634	Eloc|chr1:16362135-16362634	0.1687361274963	.	.
chr1	16657258	16657757	chr1	16399221	16399720	D030040B21Rik|chr1:16399221-16399720	0.146454535132333	.	.
chr1	16657258	16657757	chr1	16399221	16399720	Eloc|chr1:16399221-16399720	0.146454535132333	.	.
chr1	16664905	16665404	chr1	16372889	16373388	Tmem70|chr1:16372889-16373388	0.205700678622457	.	.
chr1	16688506	16689005	chr1	16249569	16250068	Ly96|chr1:16249569-16250068	0.120428143057215	.	.
chr1	17145142	17145641	chr1	17122724	17123223	Gdap1|chr1:17122724-17123223	0.122173246289693	.	.
chr1	17145142	17145641	chr1	17173188	17173687	Gdap1|chr1:17173188-17173687	0.213938111314023	.	.
chr1	17145142	17145641	chr1	17406304	17406803	Gdap1|chr1:17406304-17406803	0.18226957712673	.	.
chr1	17727070	17727569	chr1	17629502	17630001	Crispld1|chr1:17629502-17630001	0.129483779841842	.	.
chr1	17727070	17727569	chr1	17629502	17630001	Gm16070|chr1:17629502-17630001	0.129483779841842	.	.
chr1	17727070	17727569	chr1	17873370	17873869	Crispld1|chr1:17873370-17873869	0.185927834052399	.	.
chr1	17727070	17727569	chr1	17873370	17873869	Gm16070|chr1:17873370-17873869	0.185927834052399	.	.
chr1	17727608	17728107	chr1	17311278	17311777	Crispld1|chr1:17311278-17311777	0.142706315584365	.	.
chr1	17727608	17728107	chr1	17311278	17311777	Gm16070|chr1:17311278-17311777	0.142706315584365	.	.
chr1	17727608	17728107	chr1	17873370	17873869	Crispld1|chr1:17873370-17873869	0.241016113833304	.	.
chr1	17727608	17728107	chr1	17873370	17873869	Gm16070|chr1:17873370-17873869	0.241016113833304	.	.
chr1	18057998	18058497	chr1	18372134	18372633	Gm28756|chr1:18372134-18372633	0.132435945243234	.	.
chr1	18058553	18059052	chr1	17948079	17948578	Gm28756|chr1:17948079-17948578	0.259777376811702	.	.
chr1	18058553	18059052	chr1	18416187	18416686	Gm28756|chr1:18416187-18416686	0.292398113732494	.	.
chr1	20890311	20890810	chr1	20801628	20802127	6720483E21Rik|chr1:20801628-20802127	0.185254537730268	.	.
chr1	20890311	20890810	chr1	20801628	20802127	Paqr8|chr1:20801628-20802127	0.185254537730268	.	.
chr1	20890311	20890810	chr1	20925578	20926077	6720483E21Rik|chr1:20925578-20926077	0.158600038548969	.	.
chr1	20890311	20890810	chr1	20925578	20926077	Paqr8|chr1:20925578-20926077	0.158600038548969	.	.
chr1	20890311	20890810	chr1	20933361	20933860	6720483E21Rik|chr1:20933361-20933860	0.138495690786866	.	.
chr1	20890311	20890810	chr1	20933361	20933860	Paqr8|chr1:20933361-20933860	0.138495690786866	.	.
chr1	20951400	20951899	chr1	20925578	20926077	Efhc1|chr1:20925578-20926077	0.273529827777176	.	.
chr1	21079134	21079633	chr1	21440440	21440939	Gm28287|chr1:21440440-21440939	0.388386010028588	.	.
chr1	21079134	21079633	chr1	21440440	21440939	Tram2|chr1:21440440-21440939	0.388386010028588	.	.
chr1	21218543	21219042	chr1	20925578	20926077	Tmem14a|chr1:20925578-20926077	0.166890215483	.	.
chr1	21218543	21219042	chr1	20933361	20933860	Tmem14a|chr1:20933361-20933860	0.126386741550577	.	.
chr1	21218543	21219042	chr1	21466382	21466881	Tmem14a|chr1:21466382-21466881	0.148716698965154	.	.
chr1	21218543	21219042	chr1	21499815	21500314	Tmem14a|chr1:21499815-21500314	0.341941724866861	.	.
chr1	22805771	22806270	chr1	22988386	22988885	Rims1|chr1:22988386-22988885	0.13618055411318	.	.
chr1	22805771	22806270	chr1	23042727	23043226	Rims1|chr1:23042727-23043226	0.164887508786501	.	.
chr1	22805771	22806270	chr1	23086939	23087438	Rims1|chr1:23086939-23087438	0.183919360762796	.	.
chr1	23761777	23762276	chr1	23629265	23629764	B3gat2|chr1:23629265-23629764	0.20547255045185	.	.
chr1	23761777	23762276	chr1	23762798	23763297	B3gat2|chr1:23762798-23763297	0.29236218089412	.	.
chr1	23761777	23762276	chr1	23943193	23943692	B3gat2|chr1:23943193-23943692	0.188893546727212	.	.
chr1	23762292	23762791	chr1	23656185	23656684	B3gat2|chr1:23656185-23656684	0.215611855850026	.	.
chr1	23762292	23762791	chr1	23762798	23763297	B3gat2|chr1:23762798-23763297	0.251417880680145	.	.
chr1	23762292	23762791	chr1	23792680	23793179	B3gat2|chr1:23792680-23793179	0.334959711370485	.	.
chr1	23762292	23762791	chr1	23827010	23827509	B3gat2|chr1:23827010-23827509	0.266158086521217	.	.
chr1	23922128	23922627	chr1	23523291	23523790	Smap1|chr1:23523291-23523790	0.189667212275389	.	.
chr1	23922128	23922627	chr1	23722216	23722715	Smap1|chr1:23722216-23722715	0.480159855935606	.	.
chr1	23922128	23922627	chr1	23762798	23763297	Smap1|chr1:23762798-23763297	0.18917766244976	.	.
chr1	23922128	23922627	chr1	23842985	23843484	Smap1|chr1:23842985-23843484	0.220983217618405	.	.
chr1	24586286	24586785	chr1	24302637	24303136	Col19a1|chr1:24302637-24303136	0.142945870618076	.	.
chr1	24586286	24586785	chr1	24349664	24350163	Col19a1|chr1:24349664-24350163	0.147058043341957	.	.
chr1	24586286	24586785	chr1	24379405	24379904	Col19a1|chr1:24379405-24379904	0.253582435902787	.	.
chr1	24586286	24586785	chr1	24574686	24575185	Col19a1|chr1:24574686-24575185	0.15990186956841	.	.
chr1	24586286	24586785	chr1	24575253	24575752	Col19a1|chr1:24575253-24575752	0.177404204782758	.	.
chr1	24586286	24586785	chr1	24613347	24613846	Col19a1|chr1:24613347-24613846	0.133530957721211	.	.
chr1	24586286	24586785	chr1	24614093	24614592	Col19a1|chr1:24614093-24614592	0.209682842776174	.	.
chr1	24586286	24586785	chr1	24614797	24615296	Col19a1|chr1:24614797-24615296	0.151222257920422	.	.
chr1	24586286	24586785	chr1	24891326	24891825	Col19a1|chr1:24891326-24891825	0.222410897824104	.	.
chr1	24587149	24587648	chr1	24574686	24575185	Col19a1|chr1:24574686-24575185	0.159739015432533	.	.
chr1	24587149	24587648	chr1	24575253	24575752	Col19a1|chr1:24575253-24575752	0.284432543020718	.	.
chr1	24587149	24587648	chr1	24741713	24742212	Col19a1|chr1:24741713-24742212	0.253609360324036	.	.
chr1	24587149	24587648	chr1	24891326	24891825	Col19a1|chr1:24891326-24891825	0.303325578215289	.	.
chr1	24678265	24678764	chr1	24275794	24276293	Lmbrd1|chr1:24275794-24276293	0.132682103839617	.	.
chr1	24678265	24678764	chr1	24325551	24326050	Lmbrd1|chr1:24325551-24326050	0.187740252231652	.	.
chr1	24678265	24678764	chr1	24336770	24337269	Lmbrd1|chr1:24336770-24337269	0.124972969117268	.	.
chr1	24678265	24678764	chr1	24452128	24452627	Lmbrd1|chr1:24452128-24452627	0.182070098621673	.	.
chr1	24678265	24678764	chr1	24611656	24612155	Lmbrd1|chr1:24611656-24612155	0.229542601105767	.	.
chr1	24678265	24678764	chr1	24613347	24613846	Lmbrd1|chr1:24613347-24613846	0.157522935749336	.	.
chr1	24678265	24678764	chr1	24614093	24614592	Lmbrd1|chr1:24614093-24614592	0.156399362041458	.	.
chr1	24678265	24678764	chr1	24614797	24615296	Lmbrd1|chr1:24614797-24615296	0.175015017009609	.	.
chr1	24678265	24678764	chr1	24615721	24616220	Lmbrd1|chr1:24615721-24616220	0.284250496014962	.	.
chr1	24678265	24678764	chr1	24633681	24634180	Lmbrd1|chr1:24633681-24634180	0.168207657729776	.	.
chr1	24678265	24678764	chr1	24730654	24731153	Lmbrd1|chr1:24730654-24731153	0.179754510167561	.	.
chr1	24678265	24678764	chr1	24741713	24742212	Lmbrd1|chr1:24741713-24742212	0.135664366919084	.	.
chr1	30872795	30873294	chr1	30656202	30656701	Phf3|chr1:30656202-30656701	0.120453309053077	.	.
chr1	30872795	30873294	chr1	31051449	31051948	Phf3|chr1:31051449-31051948	0.40090659035651	.	.
chr1	30872795	30873294	chr1	31072896	31073395	Phf3|chr1:31072896-31073395	0.154896563498389	.	.
chr1	30872795	30873294	chr1	31210103	31210602	Phf3|chr1:31210103-31210602	0.274823127812367	.	.
chr1	30873430	30873929	chr1	30582365	30582864	Phf3|chr1:30582365-30582864	0.127400573334054	.	.
chr1	30873430	30873929	chr1	31051449	31051948	Phf3|chr1:31051449-31051948	0.195713154572828	.	.
chr1	30873430	30873929	chr1	31141929	31142428	Phf3|chr1:31141929-31142428	0.127030378181713	.	.
chr1	30873430	30873929	chr1	31210103	31210602	Phf3|chr1:31210103-31210602	0.167750827789232	.	.
chr1	30873942	30874441	chr1	30591249	30591748	Phf3|chr1:30591249-30591748	0.181902258164293	.	.
chr1	30873942	30874441	chr1	31051449	31051948	Phf3|chr1:31051449-31051948	0.186727847710692	.	.
chr1	30949080	30949579	chr1	30503190	30503689	Ptp4a1|chr1:30503190-30503689	0.254119396105627	.	.
chr1	30949080	30949579	chr1	30639815	30640314	Ptp4a1|chr1:30639815-30640314	0.184320391753309	.	.
chr1	30949080	30949579	chr1	30740784	30741283	Ptp4a1|chr1:30740784-30741283	0.214053216206257	.	.
chr1	30949080	30949579	chr1	31153918	31154417	Ptp4a1|chr1:31153918-31154417	0.159366827837274	.	.
chr1	30949080	30949579	chr1	31210103	31210602	Ptp4a1|chr1:31210103-31210602	0.219577846092753	.	.
chr1	30949080	30949579	chr1	31233074	31233573	Ptp4a1|chr1:31233074-31233573	0.155864134608442	.	.
chr1	30949582	30950081	chr1	30649743	30650242	Ptp4a1|chr1:30649743-30650242	0.134356687359827	.	.
chr1	30949582	30950081	chr1	30771766	30772265	Ptp4a1|chr1:30771766-30772265	0.156457675496607	.	.
chr1	32172459	32172958	chr1	32301349	32301848	Khdrbs2|chr1:32301349-32301848	0.13785156797723	.	.
chr1	32172459	32172958	chr1	32443860	32444359	Khdrbs2|chr1:32443860-32444359	0.125016602348204	.	.
chr1	34439491	34439990	chr1	34536509	34537008	Ccdc115|chr1:34536509-34537008	0.126563896880384	.	.
chr1	34439491	34439990	chr1	34536509	34537008	Imp4|chr1:34536509-34537008	0.126563896880384	.	.
chr1	34459438	34459937	chr1	34277144	34277643	Ptpn18|chr1:34277144-34277643	0.283379639674239	.	.
chr1	34459438	34459937	chr1	34571342	34571841	Ptpn18|chr1:34571342-34571841	0.209687275936126	.	.
chr1	34485782	34486281	chr1	34434650	34435149	4930568A12Rik|chr1:34434650-34435149	0.166173056384904	.	.
chr1	34485782	34486281	chr1	34696475	34696974	4930568A12Rik|chr1:34696475-34696974	0.347108053601695	.	.
chr1	34485782	34486281	chr1	34738307	34738806	4930568A12Rik|chr1:34738307-34738806	0.208705440146886	.	.
chr1	34579442	34579941	chr1	34696475	34696974	1700101I19Rik|chr1:34696475-34696974	0.175736992463767	.	.
chr1	34579442	34579941	chr1	34696475	34696974	Amer3|chr1:34696475-34696974	0.175736992463767	.	.
chr1	34579442	34579941	chr1	34738307	34738806	1700101I19Rik|chr1:34738307-34738806	0.140648192791524	.	.
chr1	34579442	34579941	chr1	34738307	34738806	Amer3|chr1:34738307-34738806	0.140648192791524	.	.
chr1	34801460	34801959	chr1	34571342	34571841	Arhgef4|chr1:34571342-34571841	0.12748501997607	.	.
chr1	34801460	34801959	chr1	34602327	34602826	Arhgef4|chr1:34602327-34602826	0.196129076953819	.	.
chr1	34801460	34801959	chr1	34696475	34696974	Arhgef4|chr1:34696475-34696974	0.141622357115096	.	.
chr1	34801460	34801959	chr1	34696475	34696974	Arhgef4|chr1:34696475-34696974	0.141622357115097	.	.
chr1	34802224	34802723	chr1	34571342	34571841	Arhgef4|chr1:34571342-34571841	0.182206083428054	.	.
chr1	34802224	34802723	chr1	34602327	34602826	Arhgef4|chr1:34602327-34602826	0.127759274826958	.	.
chr1	34802224	34802723	chr1	34867150	34867649	Arhgef4|chr1:34867150-34867649	0.181115789478783	.	.
chr1	34842804	34843303	chr1	34696475	34696974	Fam168b|chr1:34696475-34696974	0.205313931195404	.	.
chr1	34842804	34843303	chr1	34891506	34892005	Fam168b|chr1:34891506-34892005	0.194693752429708	.	.
chr1	34842804	34843303	chr1	35201468	35201967	Fam168b|chr1:35201468-35201967	0.212190679061606	.	.
chr1	34849768	34850267	chr1	34602327	34602826	Plekhb2|chr1:34602327-34602826	0.129667155889291	.	.
chr1	34849768	34850267	chr1	34696475	34696974	Plekhb2|chr1:34696475-34696974	0.144191884616525	.	.
chr1	34849768	34850267	chr1	34738307	34738806	Plekhb2|chr1:34738307-34738806	0.187545042695573	.	.
chr1	34849768	34850267	chr1	35201468	35201967	Plekhb2|chr1:35201468-35201967	0.129052067969846	.	.
chr1	37540354	37540853	chr1	37872597	37873096	Mgat4a|chr1:37872597-37873096	0.141214632370481	.	.
chr1	37540864	37541363	chr1	37903135	37903634	Mgat4a|chr1:37903135-37903634	0.148923604297924	.	.
chr1	37614024	37614523	chr1	37678238	37678737	4930556I23Rik|chr1:37678238-37678737	0.300672703766692	.	.
chr1	37614024	37614523	chr1	37698784	37699283	4930556I23Rik|chr1:37698784-37699283	0.221705068317775	.	.
chr1	37614024	37614523	chr1	37725725	37726224	4930556I23Rik|chr1:37725725-37726224	0.138779851063475	.	.
chr1	37719678	37720177	chr1	37678238	37678737	2010300C02Rik|chr1:37678238-37678737	0.210390717823041	.	.
chr1	37719678	37720177	chr1	37698784	37699283	2010300C02Rik|chr1:37698784-37699283	0.256439095271935	.	.
chr1	37719678	37720177	chr1	37903135	37903634	2010300C02Rik|chr1:37903135-37903634	0.201573099717644	.	.
chr1	37864699	37865198	chr1	37903135	37903634	Gm26805|chr1:37903135-37903634	0.329549489311066	.	.
chr1	37864699	37865198	chr1	38207128	38207627	Gm26805|chr1:38207128-38207627	0.344228937336596	.	.
chr1	37865263	37865762	chr1	37639092	37639591	Gm26805|chr1:37639092-37639591	0.301420941737163	.	.
chr1	37865263	37865762	chr1	37639092	37639591	Tsga10|chr1:37639092-37639591	0.301420941737163	.	.
chr1	37865263	37865762	chr1	38207128	38207627	Gm26805|chr1:38207128-38207627	0.216487040465109	.	.
chr1	37865263	37865762	chr1	38207128	38207627	Tsga10|chr1:38207128-38207627	0.216487040465109	.	.
chr1	37871955	37872454	chr1	37742623	37743122	Lipt1|chr1:37742623-37743122	0.187643854431237	.	.
chr1	37871955	37872454	chr1	38239358	38239857	Lipt1|chr1:38239358-38239857	0.121043678681723	.	.
chr1	37890241	37890740	chr1	37903135	37903634	Mitd1|chr1:37903135-37903634	0.158020799483654	.	.
chr1	37890241	37890740	chr1	37903135	37903634	Mrpl30|chr1:37903135-37903634	0.158020799483654	.	.
chr1	37890241	37890740	chr1	37959295	37959794	Mitd1|chr1:37959295-37959794	0.121368857108602	.	.
chr1	37890241	37890740	chr1	37959295	37959794	Mrpl30|chr1:37959295-37959794	0.121368857108602	.	.
chr1	37890241	37890740	chr1	38197221	38197720	Mitd1|chr1:38197221-38197720	0.119785999656303	.	.
chr1	37890241	37890740	chr1	38197221	38197720	Mrpl30|chr1:38197221-38197720	0.119785999656303	.	.
chr1	37890241	37890740	chr1	38247337	38247836	Mitd1|chr1:38247337-38247836	0.174671192721321	.	.
chr1	37890241	37890740	chr1	38247337	38247836	Mrpl30|chr1:38247337-38247836	0.174671192721321	.	.
chr1	37997082	37997581	chr1	37639092	37639591	Eif5b|chr1:37639092-37639591	0.1594114263474	.	.
chr1	37997082	37997581	chr1	37639092	37639591	Txndc9|chr1:37639092-37639591	0.1594114263474	.	.
chr1	37997082	37997581	chr1	38185452	38185951	Eif5b|chr1:38185452-38185951	0.14410400904985	.	.
chr1	37997082	37997581	chr1	38185452	38185951	Txndc9|chr1:38185452-38185951	0.14410400904985	.	.
chr1	37997778	37998277	chr1	37698123	37698622	Eif5b|chr1:37698123-37698622	0.165154766123868	.	.
chr1	37997778	37998277	chr1	37698123	37698622	Txndc9|chr1:37698123-37698622	0.165154766123868	.	.
chr1	37997778	37998277	chr1	37726317	37726816	Eif5b|chr1:37726317-37726816	0.137924510321884	.	.
chr1	37997778	37998277	chr1	37726317	37726816	Txndc9|chr1:37726317-37726816	0.137924510321884	.	.
chr1	37997778	37998277	chr1	37872597	37873096	Eif5b|chr1:37872597-37873096	0.25581427851639	.	.
chr1	37997778	37998277	chr1	37872597	37873096	Txndc9|chr1:37872597-37873096	0.25581427851639	.	.
chr1	37997778	37998277	chr1	38247337	38247836	Eif5b|chr1:38247337-38247836	0.170752238148414	.	.
chr1	37997778	37998277	chr1	38247337	38247836	Txndc9|chr1:38247337-38247836	0.170752238148414	.	.
chr1	38129526	38130025	chr1	37903135	37903634	Rev1|chr1:37903135-37903634	0.234985282329091	.	.
chr1	40579713	40580212	chr1	40694350	40694849	Gm35801|chr1:40694350-40694849	0.20739771200896	.	.
chr1	40579713	40580212	chr1	40694350	40694849	Slc9a4|chr1:40694350-40694849	0.20739771200896	.	.
chr1	40681063	40681562	chr1	40266363	40266862	Slc9a2|chr1:40266363-40266862	0.145957056949457	.	.
chr1	40681063	40681562	chr1	40362720	40363219	Slc9a2|chr1:40362720-40363219	0.150522995320162	.	.
chr1	40681063	40681562	chr1	40681655	40682154	Slc9a2|chr1:40681655-40682154	0.121154735301637	.	.
chr1	40681063	40681562	chr1	40924276	40924775	Slc9a2|chr1:40924276-40924775	0.184549057804943	.	.
chr1	40681063	40681562	chr1	40924781	40925280	Slc9a2|chr1:40924781-40925280	0.234856245410753	.	.
chr1	40790447	40790946	chr1	40544608	40545107	Mfsd9|chr1:40544608-40545107	0.196665379793968	.	.
chr1	40790447	40790946	chr1	41152509	41153008	Mfsd9|chr1:41152509-41153008	0.194721984253425	.	.
chr1	42695450	42695949	chr1	42333073	42333572	Gm20646|chr1:42333073-42333572	0.149475206027631	.	.
chr1	42695450	42695949	chr1	42333073	42333572	Pantr1|chr1:42333073-42333572	0.149475206027631	.	.
chr1	42695450	42695949	chr1	42333073	42333572	Pou3f3|chr1:42333073-42333572	0.149475206027631	.	.
chr1	42695450	42695949	chr1	42407118	42407617	Gm20646|chr1:42407118-42407617	0.170820865990149	.	.
chr1	42695450	42695949	chr1	42407118	42407617	Pantr1|chr1:42407118-42407617	0.170820865990149	.	.
chr1	42695450	42695949	chr1	42407118	42407617	Pou3f3|chr1:42407118-42407617	0.170820865990149	.	.
chr1	42695450	42695949	chr1	42684202	42684701	Gm20646|chr1:42684202-42684701	0.591602135752543	.	.
chr1	42695450	42695949	chr1	42684202	42684701	Pantr1|chr1:42684202-42684701	0.591602135752543	.	.
chr1	42695450	42695949	chr1	42684202	42684701	Pou3f3|chr1:42684202-42684701	0.591602135752543	.	.
chr1	42695450	42695949	chr1	42684717	42685216	Gm20646|chr1:42684717-42685216	0.476265081281465	.	.
chr1	42695450	42695949	chr1	42684717	42685216	Pantr1|chr1:42684717-42685216	0.476265081281465	.	.
chr1	42695450	42695949	chr1	42684717	42685216	Pou3f3|chr1:42684717-42685216	0.476265081281465	.	.
chr1	42695450	42695949	chr1	42686108	42686607	Gm20646|chr1:42686108-42686607	0.555226406058339	.	.
chr1	42695450	42695949	chr1	42686108	42686607	Pantr1|chr1:42686108-42686607	0.555226406058339	.	.
chr1	42695450	42695949	chr1	42686108	42686607	Pou3f3|chr1:42686108-42686607	0.555226406058339	.	.
chr1	43827615	43828114	chr1	44064570	44065069	Uxs1|chr1:44064570-44065069	0.360186660143586	.	.
chr1	44102213	44102712	chr1	44041766	44042265	Tex30|chr1:44041766-44042265	0.186491812366252	.	.
chr1	44102213	44102712	chr1	44198134	44198633	Tex30|chr1:44198134-44198633	0.147741996219461	.	.
chr1	44102213	44102712	chr1	44228990	44229489	Tex30|chr1:44228990-44229489	0.173880768278248	.	.
chr1	44119663	44120162	chr1	44198134	44198633	Bivm|chr1:44198134-44198633	0.159426557961721	.	.
chr1	44147693	44148192	chr1	44198134	44198633	Ercc5|chr1:44198134-44198633	0.235714984835913	.	.
chr1	45795197	45795696	chr1	45674628	45675127	Wdr75|chr1:45674628-45675127	0.235725721971749	.	.
chr1	45795197	45795696	chr1	45780721	45781220	Wdr75|chr1:45780721-45781220	0.169742095870328	.	.
chr1	45795197	45795696	chr1	45816821	45817320	Wdr75|chr1:45816821-45817320	0.142796780879385	.	.
chr1	45795197	45795696	chr1	45825095	45825594	Wdr75|chr1:45825095-45825594	0.158753910648354	.	.
chr1	45925424	45925923	chr1	46022239	46022738	Slc40a1|chr1:46022239-46022738	0.205764609665016	.	.
chr1	52816845	52817344	chr1	52955615	52956114	Inpp1|chr1:52955615-52956114	0.131030325703975	.	.
chr1	52817513	52818012	chr1	52759326	52759825	Inpp1|chr1:52759326-52759825	0.129037072814831	.	.
chr1	53785040	53785539	chr1	53823748	53824247	Stk17b|chr1:53823748-53824247	0.160765137681349	.	.
chr1	54194947	54195446	chr1	54023028	54023527	Hecw2|chr1:54023028-54023527	0.131614908508661	.	.
chr1	54194947	54195446	chr1	54467308	54467807	Hecw2|chr1:54467308-54467807	0.185046381962584	.	.
chr1	54250459	54250958	chr1	54585255	54585754	Ccdc150|chr1:54585255-54585754	0.130090127979289	.	.
chr1	54438767	54439266	chr1	54023028	54023527	Gtf3c3|chr1:54023028-54023527	0.179283532570723	.	.
chr1	54438767	54439266	chr1	54381234	54381733	Gtf3c3|chr1:54381234-54381733	0.238970162055173	.	.
chr1	54438767	54439266	chr1	54532916	54533415	Gtf3c3|chr1:54532916-54533415	0.190758498222389	.	.
chr1	54438767	54439266	chr1	54532916	54533415	Gtf3c3|chr1:54532916-54533415	0.19075849822239	.	.
chr1	54438767	54439266	chr1	54707058	54707557	Gtf3c3|chr1:54707058-54707557	0.135795728103167	.	.
chr1	54557443	54557942	chr1	54381234	54381733	Pgap1|chr1:54381234-54381733	0.21690205669272	.	.
chr1	55236881	55237380	chr1	55383081	55383580	Mars2|chr1:55383081-55383580	0.145466957311051	.	.
chr1	56972152	56972651	chr1	56548737	56549236	9130024F11Rik|chr1:56548737-56549236	0.346320604041319	.	.
chr1	57377374	57377873	chr1	57085942	57086441	1700066M21Rik|chr1:57085942-57086441	0.134161426034077	.	.
chr1	57377374	57377873	chr1	57085942	57086441	4930558J18Rik|chr1:57085942-57086441	0.134161426034077	.	.
chr1	57377374	57377873	chr1	57205521	57206020	1700066M21Rik|chr1:57205521-57206020	0.146211255463796	.	.
chr1	57377374	57377873	chr1	57205521	57206020	4930558J18Rik|chr1:57205521-57206020	0.146211255463796	.	.
chr1	57377374	57377873	chr1	57241905	57242404	1700066M21Rik|chr1:57241905-57242404	0.435176438636057	.	.
chr1	57377374	57377873	chr1	57241905	57242404	4930558J18Rik|chr1:57241905-57242404	0.435176438636057	.	.
chr1	57377988	57378487	chr1	57241905	57242404	1700066M21Rik|chr1:57241905-57242404	0.259358298487186	.	.
chr1	57377988	57378487	chr1	57241905	57242404	4930558J18Rik|chr1:57241905-57242404	0.259358298487186	.	.
chr1	57377988	57378487	chr1	57428877	57429376	1700066M21Rik|chr1:57428877-57429376	0.214611535392155	.	.
chr1	57377988	57378487	chr1	57428877	57429376	4930558J18Rik|chr1:57428877-57429376	0.214611535392155	.	.
chr1	57377988	57378487	chr1	57449238	57449737	1700066M21Rik|chr1:57449238-57449737	0.149633771826766	.	.
chr1	57377988	57378487	chr1	57449238	57449737	4930558J18Rik|chr1:57449238-57449737	0.149633771826766	.	.
chr1	57377988	57378487	chr1	57512447	57512946	1700066M21Rik|chr1:57512447-57512946	0.12770195950711	.	.
chr1	57377988	57378487	chr1	57512447	57512946	4930558J18Rik|chr1:57512447-57512946	0.12770195950711	.	.
chr1	57377988	57378487	chr1	57642139	57642638	1700066M21Rik|chr1:57642139-57642638	0.169955403283899	.	.
chr1	57377988	57378487	chr1	57642139	57642638	4930558J18Rik|chr1:57642139-57642638	0.169955403283899	.	.
chr1	57406257	57406756	chr1	57358458	57358957	Maip1|chr1:57358458-57358957	0.129481160297974	.	.
chr1	57406257	57406756	chr1	57358458	57358957	Tyw5|chr1:57358458-57358957	0.129481160297974	.	.
chr1	57406257	57406756	chr1	57394001	57394500	Maip1|chr1:57394001-57394500	0.128245623577497	.	.
chr1	57406257	57406756	chr1	57394001	57394500	Tyw5|chr1:57394001-57394500	0.128245623577497	.	.
chr1	57406257	57406756	chr1	57423605	57424104	Maip1|chr1:57423605-57424104	0.215116027699029	.	.
chr1	57406257	57406756	chr1	57423605	57424104	Tyw5|chr1:57423605-57424104	0.215116027699029	.	.
chr1	57406257	57406756	chr1	57428877	57429376	Maip1|chr1:57428877-57429376	0.203254658948697	.	.
chr1	57406257	57406756	chr1	57428877	57429376	Tyw5|chr1:57428877-57429376	0.203254658948697	.	.
chr1	57406257	57406756	chr1	57449238	57449737	Maip1|chr1:57449238-57449737	0.135383980394031	.	.
chr1	57406257	57406756	chr1	57449238	57449737	Tyw5|chr1:57449238-57449737	0.135383980394031	.	.
chr1	57406257	57406756	chr1	57600409	57600908	Maip1|chr1:57600409-57600908	0.136605812555252	.	.
chr1	57406257	57406756	chr1	57600409	57600908	Tyw5|chr1:57600409-57600908	0.136605812555252	.	.
chr1	58112727	58113226	chr1	58027690	58028189	Aox3|chr1:58027690-58028189	0.126858744651649	.	.
chr1	58112727	58113226	chr1	58056821	58057320	Aox3|chr1:58056821-58057320	0.281425803131229	.	.
chr1	58112727	58113226	chr1	58070079	58070578	Aox3|chr1:58070079-58070578	0.207396079336033	.	.
chr1	58112727	58113226	chr1	58090152	58090651	Aox3|chr1:58090152-58090651	0.171720380291583	.	.
chr1	58112727	58113226	chr1	58165218	58165717	Aox3|chr1:58165218-58165717	0.1883632819369	.	.
chr1	58392105	58392604	chr1	58148383	58148882	Bzw1|chr1:58148383-58148882	0.208937804586457	.	.
chr1	58392105	58392604	chr1	58341563	58342062	Bzw1|chr1:58341563-58342062	0.123140544942948	.	.
chr1	58392105	58392604	chr1	58603665	58604164	Bzw1|chr1:58603665-58604164	0.147331341123667	.	.
chr1	58392105	58392604	chr1	58652543	58653042	Bzw1|chr1:58652543-58653042	0.280736009320407	.	.
chr1	58392818	58393317	chr1	58148383	58148882	Bzw1|chr1:58148383-58148882	0.228248604385047	.	.
chr1	58392818	58393317	chr1	58271090	58271589	Bzw1|chr1:58271090-58271589	0.205155403720977	.	.
chr1	58392818	58393317	chr1	58422814	58423313	Bzw1|chr1:58422814-58423313	0.492687924165141	.	.
chr1	58393482	58393981	chr1	58070079	58070578	Bzw1|chr1:58070079-58070578	0.212974520579582	.	.
chr1	58393482	58393981	chr1	58090152	58090651	Bzw1|chr1:58090152-58090651	0.228205920158808	.	.
chr1	58393482	58393981	chr1	58165218	58165717	Bzw1|chr1:58165218-58165717	0.146890223219265	.	.
chr1	58393482	58393981	chr1	58614393	58614892	Bzw1|chr1:58614393-58614892	0.132479261778074	.	.
chr1	58393482	58393981	chr1	58652543	58653042	Bzw1|chr1:58652543-58653042	0.160182272497554	.	.
chr1	58393482	58393981	chr1	58746853	58747352	Bzw1|chr1:58746853-58747352	0.159565029230303	.	.
chr1	58423825	58424324	chr1	58296260	58296759	Clk1|chr1:58296260-58296759	0.434615105640353	.	.
chr1	58423825	58424324	chr1	58746853	58747352	Clk1|chr1:58746853-58747352	0.133844259642508	.	.
chr1	58445384	58445883	chr1	58056821	58057320	Nif3l1|chr1:58056821-58057320	0.205237383751572	.	.
chr1	58445384	58445883	chr1	58056821	58057320	Ppil3|chr1:58056821-58057320	0.205237383751572	.	.
chr1	58504734	58505233	chr1	58296260	58296759	Gm15834|chr1:58296260-58296759	0.249002730179822	.	.
chr1	58504734	58505233	chr1	58296260	58296759	Orc2|chr1:58296260-58296759	0.249002730179822	.	.
chr1	58504734	58505233	chr1	58341563	58342062	Gm15834|chr1:58341563-58342062	0.179607361462223	.	.
chr1	58504734	58505233	chr1	58341563	58342062	Orc2|chr1:58341563-58342062	0.179607361462223	.	.
chr1	58504734	58505233	chr1	58603665	58604164	Gm15834|chr1:58603665-58604164	0.198095913829663	.	.
chr1	58504734	58505233	chr1	58603665	58604164	Orc2|chr1:58603665-58604164	0.198095913829663	.	.
chr1	58504734	58505233	chr1	58614393	58614892	Gm15834|chr1:58614393-58614892	0.150930352972052	.	.
chr1	58504734	58505233	chr1	58614393	58614892	Orc2|chr1:58614393-58614892	0.150930352972052	.	.
chr1	58504734	58505233	chr1	58677513	58678012	Gm15834|chr1:58677513-58678012	0.133501474206263	.	.
chr1	58504734	58505233	chr1	58677513	58678012	Orc2|chr1:58677513-58678012	0.133501474206263	.	.
chr1	58586034	58586533	chr1	58422814	58423313	Fam126b|chr1:58422814-58423313	0.211760466972411	.	.
chr1	58586034	58586533	chr1	58422814	58423313	Ndufb3|chr1:58422814-58423313	0.211760466972411	.	.
chr1	58586034	58586533	chr1	58617236	58617735	Fam126b|chr1:58617236-58617735	0.233934781762593	.	.
chr1	58586034	58586533	chr1	58617236	58617735	Ndufb3|chr1:58617236-58617735	0.233934781762593	.	.
chr1	58586034	58586533	chr1	58652543	58653042	Fam126b|chr1:58652543-58653042	0.138447472076303	.	.
chr1	58586034	58586533	chr1	58652543	58653042	Ndufb3|chr1:58652543-58653042	0.138447472076303	.	.
chr1	58586034	58586533	chr1	58746853	58747352	Fam126b|chr1:58746853-58747352	0.199763736468227	.	.
chr1	58586034	58586533	chr1	58746853	58747352	Ndufb3|chr1:58746853-58747352	0.199763736468227	.	.
chr1	58586034	58586533	chr1	58909565	58910064	Fam126b|chr1:58909565-58910064	0.178140507004269	.	.
chr1	58586034	58586533	chr1	58909565	58910064	Ndufb3|chr1:58909565-58910064	0.178140507004269	.	.
chr1	58586552	58587051	chr1	58422814	58423313	Fam126b|chr1:58422814-58423313	0.250961943065015	.	.
chr1	58586552	58587051	chr1	58422814	58423313	Ndufb3|chr1:58422814-58423313	0.250961943065015	.	.
chr1	58586552	58587051	chr1	58617236	58617735	Fam126b|chr1:58617236-58617735	0.162442027031285	.	.
chr1	58586552	58587051	chr1	58617236	58617735	Ndufb3|chr1:58617236-58617735	0.162442027031285	.	.
chr1	58586552	58587051	chr1	58652543	58653042	Fam126b|chr1:58652543-58653042	0.236976203873726	.	.
chr1	58586552	58587051	chr1	58652543	58653042	Ndufb3|chr1:58652543-58653042	0.236976203873726	.	.
chr1	58586552	58587051	chr1	58746853	58747352	Fam126b|chr1:58746853-58747352	0.169410932212152	.	.
chr1	58586552	58587051	chr1	58746853	58747352	Ndufb3|chr1:58746853-58747352	0.169410932212152	.	.
chr1	58710970	58711469	chr1	58712890	58713389	Cflar|chr1:58712890-58713389	0.213923528959811	.	.
chr1	58711489	58711988	chr1	58900779	58901278	Cflar|chr1:58900779-58901278	0.142353786407036	.	.
chr1	58711489	58711988	chr1	58901336	58901835	Cflar|chr1:58901336-58901835	0.204807652376821	.	.
chr1	58711489	58711988	chr1	58909565	58910064	Cflar|chr1:58909565-58910064	0.151904889655147	.	.
chr1	58973284	58973783	chr1	58614393	58614892	Stradb|chr1:58614393-58614892	0.177989101856595	.	.
chr1	58973284	58973783	chr1	58614393	58614892	Trak2|chr1:58614393-58614892	0.177989101856595	.	.
chr1	58973284	58973783	chr1	58652543	58653042	Stradb|chr1:58652543-58653042	0.244687688895497	.	.
chr1	58973284	58973783	chr1	58652543	58653042	Trak2|chr1:58652543-58653042	0.244687688895497	.	.
chr1	58973284	58973783	chr1	58677513	58678012	Stradb|chr1:58677513-58678012	0.213303351120813	.	.
chr1	58973284	58973783	chr1	58677513	58678012	Trak2|chr1:58677513-58678012	0.213303351120813	.	.
chr1	58973284	58973783	chr1	58900779	58901278	Stradb|chr1:58900779-58901278	0.147207146463319	.	.
chr1	58973284	58973783	chr1	58900779	58901278	Trak2|chr1:58900779-58901278	0.147207146463319	.	.
chr1	59120147	59120646	chr1	58909565	58910064	G730003C15Rik|chr1:58909565-58910064	0.194531157367024	.	.
chr1	59120147	59120646	chr1	58909565	58910064	Tmem237|chr1:58909565-58910064	0.194531157367024	.	.
chr1	59120147	59120646	chr1	59311861	59312360	G730003C15Rik|chr1:59311861-59312360	0.223385055705179	.	.
chr1	59120147	59120646	chr1	59311861	59312360	Tmem237|chr1:59311861-59312360	0.223385055705179	.	.
chr1	59120147	59120646	chr1	59316631	59317130	G730003C15Rik|chr1:59316631-59317130	0.126893530384589	.	.
chr1	59120147	59120646	chr1	59316631	59317130	Tmem237|chr1:59316631-59317130	0.126893530384589	.	.
chr1	59162883	59163382	chr1	59181832	59182331	Mpp4|chr1:59181832-59182331	0.124973454279297	.	.
chr1	59162883	59163382	chr1	59311861	59312360	Mpp4|chr1:59311861-59312360	0.190802719172425	.	.
chr1	59162883	59163382	chr1	59316631	59317130	Mpp4|chr1:59316631-59317130	0.250206243530294	.	.
chr1	59481835	59482334	chr1	59398937	59399436	Fzd7|chr1:59398937-59399436	0.476176733910719	.	.
chr1	59481835	59482334	chr1	59574808	59575307	Fzd7|chr1:59574808-59575307	0.175478168955264	.	.
chr1	59481835	59482334	chr1	59633035	59633534	Fzd7|chr1:59633035-59633534	0.138926362802896	.	.
chr1	59516242	59516741	chr1	59633035	59633534	Gm973|chr1:59633035-59633534	0.153197593229198	.	.
chr1	59516242	59516741	chr1	59719849	59720348	Gm973|chr1:59719849-59720348	0.156132962085758	.	.
chr1	59670565	59671064	chr1	59312429	59312928	Sumo1|chr1:59312429-59312928	0.152736524010508	.	.
chr1	59670565	59671064	chr1	59398937	59399436	Sumo1|chr1:59398937-59399436	0.243312603904089	.	.
chr1	59684706	59685205	chr1	59483682	59484181	Nop58|chr1:59483682-59484181	0.126991307073894	.	.
chr1	59763159	59763658	chr1	59899192	59899691	Bmpr2|chr1:59899192-59899691	0.220843023662316	.	.
chr1	59912662	59913161	chr1	59899192	59899691	Fam117b|chr1:59899192-59899691	0.124193665979037	.	.
chr1	59913211	59913710	chr1	59899192	59899691	Fam117b|chr1:59899192-59899691	0.303452576861358	.	.
chr1	59913211	59913710	chr1	59958040	59958539	Fam117b|chr1:59958040-59958539	0.123500825278324	.	.
chr1	60097393	60097892	chr1	59899192	59899691	Carf|chr1:59899192-59899691	0.166473223154914	.	.
chr1	60097980	60098479	chr1	60227957	60228456	Carf|chr1:60227957-60228456	0.13534917000562	.	.
chr1	60097980	60098479	chr1	60227957	60228456	Wdr12|chr1:60227957-60228456	0.13534917000562	.	.
chr1	60098487	60098986	chr1	60033401	60033900	Carf|chr1:60033401-60033900	0.127097431709026	.	.
chr1	60098487	60098986	chr1	60033401	60033900	Wdr12|chr1:60033401-60033900	0.127097431709026	.	.
chr1	60342754	60343253	chr1	60396111	60396610	Cyp20a1|chr1:60396111-60396610	0.163319133486955	.	.
chr1	60343314	60343813	chr1	60396111	60396610	Cyp20a1|chr1:60396111-60396610	0.178917302560742	.	.
chr1	60409462	60409961	chr1	60033401	60033900	Abi2|chr1:60033401-60033900	0.18884186576836	.	.
chr1	60409462	60409961	chr1	60396111	60396610	Abi2|chr1:60396111-60396610	0.276112803357132	.	.
chr1	61638558	61639057	chr1	61297917	61298416	Pard3b|chr1:61297917-61298416	0.132060472731024	.	.
chr1	61638558	61639057	chr1	61377060	61377559	Pard3b|chr1:61377060-61377559	0.161048760149152	.	.
chr1	61638558	61639057	chr1	61784805	61785304	Pard3b|chr1:61784805-61785304	0.293651089743201	.	.
chr1	64532547	64533046	chr1	64717480	64717979	Creb1|chr1:64717480-64717979	0.307464077071674	.	.
chr1	64616950	64617449	chr1	64596680	64597179	Gm28982|chr1:64596680-64597179	0.20764017721	.	.
chr1	64616950	64617449	chr1	64596680	64597179	Mettl21a|chr1:64596680-64597179	0.20764017721	.	.
chr1	64617495	64617994	chr1	64305488	64305987	Gm28982|chr1:64305488-64305987	0.316727548615419	.	.
chr1	64617495	64617994	chr1	64305488	64305987	Mettl21a|chr1:64305488-64305987	0.316727548615419	.	.
chr1	64617495	64617994	chr1	64717480	64717979	Gm28982|chr1:64717480-64717979	0.183262247814846	.	.
chr1	64617495	64617994	chr1	64717480	64717979	Mettl21a|chr1:64717480-64717979	0.183262247814846	.	.
chr1	64690474	64690973	chr1	64337770	64338269	2810408I11Rik|chr1:64337770-64338269	0.156477914227132	.	.
chr1	64690474	64690973	chr1	64337770	64338269	Ccnyl1|chr1:64337770-64338269	0.156477914227132	.	.
chr1	64690474	64690973	chr1	64338489	64338988	2810408I11Rik|chr1:64338489-64338988	0.178315223470057	.	.
chr1	64690474	64690973	chr1	64338489	64338988	Ccnyl1|chr1:64338489-64338988	0.178315223470057	.	.
chr1	64737642	64738141	chr1	64337770	64338269	Fzd5|chr1:64337770-64338269	0.131194364339106	.	.
chr1	64737642	64738141	chr1	64338489	64338988	Fzd5|chr1:64338489-64338988	0.28408340393284	.	.
chr1	64956569	64957068	chr1	64785078	64785577	Plekhm3|chr1:64785078-64785577	0.274873877125189	.	.
chr1	64956569	64957068	chr1	64826211	64826710	Plekhm3|chr1:64826211-64826710	0.125915126824925	.	.
chr1	64956569	64957068	chr1	64982322	64982821	Plekhm3|chr1:64982322-64982821	0.234812133114414	.	.
chr1	64956569	64957068	chr1	65010101	65010600	Plekhm3|chr1:65010101-65010600	0.205593567846885	.	.
chr1	65122893	65123392	chr1	64791706	64792205	D630023F18Rik|chr1:64791706-64792205	0.128208688998737	.	.
chr1	65122893	65123392	chr1	64978383	64978882	D630023F18Rik|chr1:64978383-64978882	0.318702013911453	.	.
chr1	65122893	65123392	chr1	65111968	65112467	D630023F18Rik|chr1:65111968-65112467	0.145882731604985	.	.
chr1	65122893	65123392	chr1	65280343	65280842	D630023F18Rik|chr1:65280343-65280842	0.13001393932619	.	.
chr1	65186396	65186895	chr1	64785078	64785577	Idh1|chr1:64785078-64785577	0.184108065969278	.	.
chr1	65186396	65186895	chr1	64785078	64785577	Pikfyve|chr1:64785078-64785577	0.184108065969278	.	.
chr1	65186396	65186895	chr1	64982322	64982821	Idh1|chr1:64982322-64982821	0.256559402377889	.	.
chr1	65186396	65186895	chr1	64982322	64982821	Pikfyve|chr1:64982322-64982821	0.256559402377889	.	.
chr1	65282716	65283215	chr1	65312053	65312552	Pth2r|chr1:65312053-65312552	0.144225789371207	.	.
chr1	66174880	66175379	chr1	65830858	65831357	Map2|chr1:65830858-65831357	0.17550297233782	.	.
chr1	66174880	66175379	chr1	66003779	66004278	Map2|chr1:66003779-66004278	0.145002562923881	.	.
chr1	66700587	66701086	chr1	66987517	66988016	Rpe|chr1:66987517-66988016	0.223873145252667	.	.
chr1	66816734	66817233	chr1	67143908	67144407	Kansl1l|chr1:67143908-67144407	0.149500856734394	.	.
chr1	66816734	66817233	chr1	67178531	67179030	Kansl1l|chr1:67178531-67179030	0.320697412145204	.	.
chr1	66817441	66817940	chr1	66654987	66655486	Kansl1l|chr1:66654987-66655486	0.33755646446862	.	.
chr1	66817441	66817940	chr1	66655629	66656128	Kansl1l|chr1:66655629-66656128	0.131803748246419	.	.
chr1	66817441	66817940	chr1	67235464	67235963	Kansl1l|chr1:67235464-67235963	0.330005170769356	.	.
chr1	67038596	67039095	chr1	66838431	66838930	Lancl1|chr1:66838431-66838930	0.301381949214396	.	.
chr1	67038596	67039095	chr1	66992790	66993289	Lancl1|chr1:66992790-66993289	0.138627413678713	.	.
chr1	67038596	67039095	chr1	67178531	67179030	Lancl1|chr1:67178531-67179030	0.136611390515966	.	.
chr1	69107780	69108279	chr1	69074268	69074767	Erbb4|chr1:69074268-69074767	0.126730015185847	.	.
chr1	69687151	69687650	chr1	69307291	69307790	Ikzf2|chr1:69307291-69307790	0.230380542632421	.	.
chr1	69687151	69687650	chr1	69367548	69368047	Ikzf2|chr1:69367548-69368047	0.145922190592975	.	.
chr1	69687151	69687650	chr1	69591806	69592305	Ikzf2|chr1:69591806-69592305	0.194032008608623	.	.
chr1	69687151	69687650	chr1	69609390	69609889	Ikzf2|chr1:69609390-69609889	0.532802654380344	.	.
chr1	69687151	69687650	chr1	69790210	69790709	Ikzf2|chr1:69790210-69790709	0.256359873039765	.	.
chr1	69687151	69687650	chr1	69790807	69791306	Ikzf2|chr1:69790807-69791306	0.308228975243573	.	.
chr1	70724978	70725477	chr1	70358066	70358565	Vwc2l|chr1:70358066-70358565	0.135627419386049	.	.
chr1	70724978	70725477	chr1	70820728	70821227	Vwc2l|chr1:70820728-70821227	0.157979510010684	.	.
chr1	70725497	70725996	chr1	70358066	70358565	Vwc2l|chr1:70358066-70358565	0.149131068821087	.	.
chr1	70725497	70725996	chr1	70839692	70840191	Vwc2l|chr1:70839692-70840191	0.17603485285812	.	.
chr1	70725497	70725996	chr1	70923113	70923612	Vwc2l|chr1:70923113-70923612	0.211193512071804	.	.
chr1	71102248	71102747	chr1	70907277	70907776	Bard1|chr1:70907277-70907776	0.166260964705971	.	.
chr1	71102248	71102747	chr1	71132699	71133198	Bard1|chr1:71132699-71133198	0.149160064202497	.	.
chr1	71556874	71557373	chr1	71579535	71580034	Atic|chr1:71579535-71580034	0.197502959305197	.	.
chr1	71556874	71557373	chr1	71614383	71614882	Atic|chr1:71614383-71614882	0.196357025558169	.	.
chr1	71556874	71557373	chr1	71680286	71680785	Atic|chr1:71680286-71680785	0.152949937722255	.	.
chr1	72536444	72536943	chr1	72870991	72871490	March4|chr1:72870991-72871490	0.216949744159633	.	.
chr1	72582908	72583407	chr1	72593369	72593868	Smarcal1|chr1:72593369-72593868	0.141621501543118	.	.
chr1	72640885	72641384	chr1	72716905	72717404	Gm39662|chr1:72716905-72717404	0.21275969836752	.	.
chr1	72640885	72641384	chr1	72871694	72872193	Gm39662|chr1:72871694-72872193	0.220647029108246	.	.
chr1	72711014	72711513	chr1	72506132	72506631	Rpl37a|chr1:72506132-72506631	0.154773019151434	.	.
chr1	72711014	72711513	chr1	72652031	72652530	Rpl37a|chr1:72652031-72652530	0.304347154160064	.	.
chr1	72711014	72711513	chr1	72673031	72673530	Rpl37a|chr1:72673031-72673530	0.274427277604725	.	.
chr1	72711014	72711513	chr1	72716905	72717404	Rpl37a|chr1:72716905-72717404	0.174565494757155	.	.
chr1	72824488	72824987	chr1	72635745	72636244	Igfbp2|chr1:72635745-72636244	0.223332372178488	.	.
chr1	72824488	72824987	chr1	72716905	72717404	Igfbp2|chr1:72716905-72717404	0.265122837980654	.	.
chr1	72824488	72824987	chr1	73169360	73169859	Igfbp2|chr1:73169360-73169859	0.128524134729043	.	.
chr1	72824488	72824987	chr1	73239072	73239571	Igfbp2|chr1:73239072-73239571	0.268578032329994	.	.
chr1	72873729	72874228	chr1	72870991	72871490	Igfbp5|chr1:72870991-72871490	0.19836783715699	.	.
chr1	72873729	72874228	chr1	72871694	72872193	Igfbp5|chr1:72871694-72872193	0.180793446232077	.	.
chr1	72873729	72874228	chr1	72877787	72878286	Igfbp5|chr1:72877787-72878286	0.151841151726133	.	.
chr1	72873729	72874228	chr1	72877787	72878286	Igfbp5|chr1:72877787-72878286	0.151841151726134	.	.
chr1	74284057	74284556	chr1	74313260	74313759	Aamp|chr1:74313260-74313759	0.19964157623159	.	.
chr1	74284057	74284556	chr1	74313260	74313759	Pnkd|chr1:74313260-74313759	0.19964157623159	.	.
chr1	74284057	74284556	chr1	74386756	74387255	Aamp|chr1:74386756-74387255	0.166287375395372	.	.
chr1	74284057	74284556	chr1	74386756	74387255	Pnkd|chr1:74386756-74387255	0.166287375395372	.	.
chr1	74284057	74284556	chr1	74550153	74550652	Aamp|chr1:74550153-74550652	0.121299660482843	.	.
chr1	74284057	74284556	chr1	74550153	74550652	Pnkd|chr1:74550153-74550652	0.121299660482843	.	.
chr1	74284588	74285087	chr1	74550153	74550652	Aamp|chr1:74550153-74550652	0.154223753058836	.	.
chr1	74284588	74285087	chr1	74550153	74550652	Pnkd|chr1:74550153-74550652	0.154223753058836	.	.
chr1	74361763	74362262	chr1	74325840	74326339	Catip|chr1:74325840-74326339	0.159535000349268	.	.
chr1	74361763	74362262	chr1	74386756	74387255	Catip|chr1:74386756-74387255	0.217754970595855	.	.
chr1	74362302	74362801	chr1	74325840	74326339	Catip|chr1:74325840-74326339	0.155210937017321	.	.
chr1	74362302	74362801	chr1	74386756	74387255	Catip|chr1:74386756-74387255	0.167927234423892	.	.
chr1	74391301	74391800	chr1	74313260	74313759	Ctdsp1|chr1:74313260-74313759	0.209363734801591	.	.
chr1	74391301	74391800	chr1	74386756	74387255	Ctdsp1|chr1:74386756-74387255	0.243588783405023	.	.
chr1	74505730	74506229	chr1	74325840	74326339	Cnot9|chr1:74325840-74326339	0.268642269751961	.	.
chr1	74505730	74506229	chr1	74332262	74332761	Cnot9|chr1:74332262-74332761	0.240975199404814	.	.
chr1	74505730	74506229	chr1	74802933	74803432	Cnot9|chr1:74802933-74803432	0.273441331675779	.	.
chr1	74505730	74506229	chr1	74824729	74825228	Cnot9|chr1:74824729-74825228	0.195612114375976	.	.
chr1	74506443	74506942	chr1	74397348	74397847	Cnot9|chr1:74397348-74397847	0.237217283746886	.	.
chr1	74506443	74506942	chr1	74550153	74550652	Cnot9|chr1:74550153-74550652	0.209195592872905	.	.
chr1	74506443	74506942	chr1	74858307	74858806	Cnot9|chr1:74858307-74858806	0.132564640244283	.	.
chr1	74506443	74506942	chr1	74880737	74881236	Cnot9|chr1:74880737-74881236	0.156146207928121	.	.
chr1	74541923	74542422	chr1	74806444	74806943	Plcd4|chr1:74806444-74806943	0.122599227735173	.	.
chr1	74542596	74543095	chr1	74880737	74881236	Plcd4|chr1:74880737-74881236	0.170784536695924	.	.
chr1	74542596	74543095	chr1	74880737	74881236	Plcd4|chr1:74880737-74881236	0.170784536695925	.	.
chr1	74544062	74544561	chr1	74313260	74313759	Usp37|chr1:74313260-74313759	0.253440476221892	.	.
chr1	74544062	74544561	chr1	74485599	74486098	Usp37|chr1:74485599-74486098	0.142894542501588	.	.
chr1	74544062	74544561	chr1	74784124	74784623	Usp37|chr1:74784124-74784623	0.126550690721519	.	.
chr1	74544062	74544561	chr1	74816731	74817230	Usp37|chr1:74816731-74817230	0.291628900587495	.	.
chr1	74544062	74544561	chr1	74880737	74881236	Usp37|chr1:74880737-74881236	0.126180716988831	.	.
chr1	74587962	74588461	chr1	74325840	74326339	Bcs1l|chr1:74325840-74326339	0.136002163664207	.	.
chr1	74587962	74588461	chr1	74325840	74326339	Zfp142|chr1:74325840-74326339	0.136002163664207	.	.
chr1	74587962	74588461	chr1	74485599	74486098	Bcs1l|chr1:74485599-74486098	0.124105560879877	.	.
chr1	74587962	74588461	chr1	74485599	74486098	Zfp142|chr1:74485599-74486098	0.124105560879877	.	.
chr1	74587962	74588461	chr1	74794449	74794948	Bcs1l|chr1:74794449-74794948	0.313547785818911	.	.
chr1	74587962	74588461	chr1	74794449	74794948	Zfp142|chr1:74794449-74794948	0.313547785818911	.	.
chr1	74587962	74588461	chr1	74806444	74806943	Bcs1l|chr1:74806444-74806943	0.13416500665897	.	.
chr1	74587962	74588461	chr1	74806444	74806943	Zfp142|chr1:74806444-74806943	0.13416500665897	.	.
chr1	74587962	74588461	chr1	74808065	74808564	Bcs1l|chr1:74808065-74808564	0.1377765172732	.	.
chr1	74587962	74588461	chr1	74808065	74808564	Zfp142|chr1:74808065-74808564	0.1377765172732	.	.
chr1	74587962	74588461	chr1	74816731	74817230	Bcs1l|chr1:74816731-74817230	0.214461057794785	.	.
chr1	74587962	74588461	chr1	74816731	74817230	Zfp142|chr1:74816731-74817230	0.214461057794785	.	.
chr1	74587962	74588461	chr1	74894978	74895477	Bcs1l|chr1:74894978-74895477	0.294607047172817	.	.
chr1	74587962	74588461	chr1	74894978	74895477	Zfp142|chr1:74894978-74895477	0.294607047172817	.	.
chr1	74601175	74601674	chr1	74437955	74438454	Rnf25|chr1:74437955-74438454	0.202667844470449	.	.
chr1	74601175	74601674	chr1	74437955	74438454	Stk36|chr1:74437955-74438454	0.202667844470449	.	.
chr1	74601175	74601674	chr1	74485599	74486098	Rnf25|chr1:74485599-74486098	0.252841723866301	.	.
chr1	74601175	74601674	chr1	74485599	74486098	Stk36|chr1:74485599-74486098	0.252841723866301	.	.
chr1	74661495	74661994	chr1	74550153	74550652	Ttll4|chr1:74550153-74550652	0.131184250679668	.	.
chr1	74661495	74661994	chr1	74808065	74808564	Ttll4|chr1:74808065-74808564	0.183577774079064	.	.
chr1	74854708	74855207	chr1	74808065	74808564	Cdk5r2|chr1:74808065-74808564	0.171366569336343	.	.
chr1	74854708	74855207	chr1	74858307	74858806	Cdk5r2|chr1:74858307-74858806	0.167011055945858	.	.
chr1	74854708	74855207	chr1	74880737	74881236	Cdk5r2|chr1:74880737-74881236	0.14484066182569	.	.
chr1	74854708	74855207	chr1	75016818	75017317	Cdk5r2|chr1:75016818-75017317	0.119894804364197	.	.
chr1	74854708	74855207	chr1	75244823	75245322	Cdk5r2|chr1:75244823-75245322	0.188478160966917	.	.
chr1	74935357	74935856	chr1	74816731	74817230	Cfap65|chr1:74816731-74817230	0.123356408415965	.	.
chr1	74935357	74935856	chr1	74872216	74872715	Cfap65|chr1:74872216-74872715	0.163998753224554	.	.
chr1	74935357	74935856	chr1	74894978	74895477	Cfap65|chr1:74894978-74895477	0.121685189973624	.	.
chr1	74935357	74935856	chr1	75001124	75001623	Cfap65|chr1:75001124-75001623	0.136780560694929	.	.
chr1	75124760	75125259	chr1	74808065	74808564	Nhej1|chr1:74808065-74808564	0.129845158691199	.	.
chr1	75124760	75125259	chr1	74816731	74817230	Nhej1|chr1:74816731-74817230	0.206433905365739	.	.
chr1	75124760	75125259	chr1	74894978	74895477	Nhej1|chr1:74894978-74895477	0.128745293220091	.	.
chr1	75124760	75125259	chr1	74964428	74964927	Nhej1|chr1:74964428-74964927	0.15895802981937	.	.
chr1	75124760	75125259	chr1	75398631	75399130	Nhej1|chr1:75398631-75399130	0.201870400895961	.	.
chr1	75142499	75142998	chr1	74872216	74872715	Cnppd1|chr1:74872216-74872715	0.152085599617648	.	.
chr1	75142499	75142998	chr1	74872216	74872715	Retreg2|chr1:74872216-74872715	0.152085599617648	.	.
chr1	75142499	75142998	chr1	74964428	74964927	Cnppd1|chr1:74964428-74964927	0.391449635267386	.	.
chr1	75142499	75142998	chr1	74964428	74964927	Retreg2|chr1:74964428-74964927	0.391449635267386	.	.
chr1	75168424	75168923	chr1	74802933	74803432	Zfand2b|chr1:74802933-74803432	0.13714909567024	.	.
chr1	75168424	75168923	chr1	75001124	75001623	Zfand2b|chr1:75001124-75001623	0.15262259258462	.	.
chr1	75168424	75168923	chr1	75289342	75289841	Zfand2b|chr1:75289342-75289841	0.145795803393513	.	.
chr1	75168424	75168923	chr1	75342805	75343304	Zfand2b|chr1:75342805-75343304	0.178754149510707	.	.
chr1	75180079	75180578	chr1	74808065	74808564	Abcb6|chr1:74808065-74808564	0.197234596472644	.	.
chr1	75180079	75180578	chr1	74858307	74858806	Abcb6|chr1:74858307-74858806	0.12326811337507	.	.
chr1	75180079	75180578	chr1	74882110	74882609	Abcb6|chr1:74882110-74882609	0.164385842655177	.	.
chr1	75180079	75180578	chr1	75263237	75263736	Abcb6|chr1:75263237-75263736	0.248642552125183	.	.
chr1	75180079	75180578	chr1	75289342	75289841	Abcb6|chr1:75289342-75289841	0.347663407043209	.	.
chr1	75180079	75180578	chr1	75467494	75467993	Abcb6|chr1:75467494-75467993	0.175514637919971	.	.
chr1	75180079	75180578	chr1	75487302	75487801	Abcb6|chr1:75487302-75487801	0.245764469734318	.	.
chr1	75191753	75192252	chr1	74806952	74807451	Ankzf1|chr1:74806952-74807451	0.177947359107097	.	.
chr1	75191753	75192252	chr1	74806952	74807451	Atg9a|chr1:74806952-74807451	0.177947359107097	.	.
chr1	75191753	75192252	chr1	74808065	74808564	Ankzf1|chr1:74808065-74808564	0.129889953833831	.	.
chr1	75191753	75192252	chr1	74808065	74808564	Atg9a|chr1:74808065-74808564	0.129889953833831	.	.
chr1	75191753	75192252	chr1	74824729	74825228	Ankzf1|chr1:74824729-74825228	0.127765291919132	.	.
chr1	75191753	75192252	chr1	74824729	74825228	Atg9a|chr1:74824729-74825228	0.127765291919132	.	.
chr1	75191753	75192252	chr1	74859556	74860055	Ankzf1|chr1:74859556-74860055	0.127790111610148	.	.
chr1	75191753	75192252	chr1	74859556	74860055	Atg9a|chr1:74859556-74860055	0.127790111610148	.	.
chr1	75191753	75192252	chr1	74882110	74882609	Ankzf1|chr1:74882110-74882609	0.187415707304505	.	.
chr1	75191753	75192252	chr1	74882110	74882609	Atg9a|chr1:74882110-74882609	0.187415707304505	.	.
chr1	75191753	75192252	chr1	75289342	75289841	Ankzf1|chr1:75289342-75289841	0.248567785829259	.	.
chr1	75191753	75192252	chr1	75289342	75289841	Atg9a|chr1:75289342-75289841	0.248567785829259	.	.
chr1	75191753	75192252	chr1	75342805	75343304	Ankzf1|chr1:75342805-75343304	0.164220957365592	.	.
chr1	75191753	75192252	chr1	75342805	75343304	Atg9a|chr1:75342805-75343304	0.164220957365592	.	.
chr1	75191753	75192252	chr1	75398631	75399130	Ankzf1|chr1:75398631-75399130	0.223069013427108	.	.
chr1	75191753	75192252	chr1	75398631	75399130	Atg9a|chr1:75398631-75399130	0.223069013427108	.	.
chr1	75191753	75192252	chr1	75487302	75487801	Ankzf1|chr1:75487302-75487801	0.245100733102584	.	.
chr1	75191753	75192252	chr1	75487302	75487801	Atg9a|chr1:75487302-75487801	0.245100733102584	.	.
chr1	75192415	75192914	chr1	74806952	74807451	Ankzf1|chr1:74806952-74807451	0.258907854715653	.	.
chr1	75192415	75192914	chr1	74806952	74807451	Atg9a|chr1:74806952-74807451	0.258907854715653	.	.
chr1	75192415	75192914	chr1	74859556	74860055	Ankzf1|chr1:74859556-74860055	0.22240691087123	.	.
chr1	75192415	75192914	chr1	74859556	74860055	Atg9a|chr1:74859556-74860055	0.22240691087123	.	.
chr1	75192415	75192914	chr1	74872216	74872715	Ankzf1|chr1:74872216-74872715	0.133585222355147	.	.
chr1	75192415	75192914	chr1	74872216	74872715	Atg9a|chr1:74872216-74872715	0.133585222355147	.	.
chr1	75192415	75192914	chr1	74894978	74895477	Ankzf1|chr1:74894978-74895477	0.266543770734196	.	.
chr1	75192415	75192914	chr1	74894978	74895477	Atg9a|chr1:74894978-74895477	0.266543770734196	.	.
chr1	75192415	75192914	chr1	75001124	75001623	Ankzf1|chr1:75001124-75001623	0.154738978517741	.	.
chr1	75192415	75192914	chr1	75001124	75001623	Atg9a|chr1:75001124-75001623	0.154738978517741	.	.
chr1	75192415	75192914	chr1	75289342	75289841	Ankzf1|chr1:75289342-75289841	0.165229306927653	.	.
chr1	75192415	75192914	chr1	75289342	75289841	Atg9a|chr1:75289342-75289841	0.165229306927653	.	.
chr1	75192415	75192914	chr1	75386007	75386506	Ankzf1|chr1:75386007-75386506	0.183428918693034	.	.
chr1	75192415	75192914	chr1	75386007	75386506	Atg9a|chr1:75386007-75386506	0.183428918693034	.	.
chr1	75192415	75192914	chr1	75398631	75399130	Ankzf1|chr1:75398631-75399130	0.129152997632782	.	.
chr1	75192415	75192914	chr1	75398631	75399130	Atg9a|chr1:75398631-75399130	0.129152997632782	.	.
chr1	75192415	75192914	chr1	75467494	75467993	Ankzf1|chr1:75467494-75467993	0.211157848002849	.	.
chr1	75192415	75192914	chr1	75467494	75467993	Atg9a|chr1:75467494-75467993	0.211157848002849	.	.
chr1	75192415	75192914	chr1	75487302	75487801	Ankzf1|chr1:75487302-75487801	0.22434282973247	.	.
chr1	75192415	75192914	chr1	75487302	75487801	Atg9a|chr1:75487302-75487801	0.22434282973247	.	.
chr1	75210546	75211045	chr1	74808065	74808564	Glb1l|chr1:74808065-74808564	0.271990121517275	.	.
chr1	75210546	75211045	chr1	74808065	74808564	Stk16|chr1:74808065-74808564	0.271990121517275	.	.
chr1	75210546	75211045	chr1	74858307	74858806	Glb1l|chr1:74858307-74858806	0.125914046098594	.	.
chr1	75210546	75211045	chr1	74858307	74858806	Stk16|chr1:74858307-74858806	0.125914046098594	.	.
chr1	75210546	75211045	chr1	75487302	75487801	Glb1l|chr1:75487302-75487801	0.132585239438912	.	.
chr1	75210546	75211045	chr1	75487302	75487801	Stk16|chr1:75487302-75487801	0.132585239438912	.	.
chr1	75219086	75219585	chr1	75234571	75235070	Tuba4a|chr1:75234571-75235070	0.16119696109466	.	.
chr1	75219086	75219585	chr1	75244823	75245322	Tuba4a|chr1:75244823-75245322	0.255289057339963	.	.
chr1	75219086	75219585	chr1	75289863	75290362	Tuba4a|chr1:75289863-75290362	0.153279104581938	.	.
chr1	75219640	75220139	chr1	74806952	74807451	Tuba4a|chr1:74806952-74807451	0.227906173726885	.	.
chr1	75219640	75220139	chr1	74808065	74808564	Tuba4a|chr1:74808065-74808564	0.149132097467798	.	.
chr1	75219640	75220139	chr1	75398631	75399130	Tuba4a|chr1:75398631-75399130	0.124743455286681	.	.
chr1	75236144	75236643	chr1	74806952	74807451	Dnajb2|chr1:74806952-74807451	0.206930614722684	.	.
chr1	75236144	75236643	chr1	74816731	74817230	Dnajb2|chr1:74816731-74817230	0.158718340441027	.	.
chr1	75236144	75236643	chr1	74858307	74858806	Dnajb2|chr1:74858307-74858806	0.280475614211469	.	.
chr1	75236144	75236643	chr1	74859556	74860055	Dnajb2|chr1:74859556-74860055	0.147080802571911	.	.
chr1	75236144	75236643	chr1	74880737	74881236	Dnajb2|chr1:74880737-74881236	0.21649549825602	.	.
chr1	75236144	75236643	chr1	75282920	75283419	Dnajb2|chr1:75282920-75283419	0.132023322108289	.	.
chr1	75236144	75236643	chr1	75458368	75458867	Dnajb2|chr1:75458368-75458867	0.14052172579251	.	.
chr1	75236144	75236643	chr1	75487302	75487801	Dnajb2|chr1:75487302-75487801	0.141078189190663	.	.
chr1	75236651	75237150	chr1	74806952	74807451	Dnajb2|chr1:74806952-74807451	0.288576468003301	.	.
chr1	75236651	75237150	chr1	74808065	74808564	Dnajb2|chr1:74808065-74808564	0.131781293131748	.	.
chr1	75236651	75237150	chr1	74816731	74817230	Dnajb2|chr1:74816731-74817230	0.198025092553283	.	.
chr1	75236651	75237150	chr1	74859556	74860055	Dnajb2|chr1:74859556-74860055	0.15808074144256	.	.
chr1	75236651	75237150	chr1	74880737	74881236	Dnajb2|chr1:74880737-74881236	0.133336992768605	.	.
chr1	75236651	75237150	chr1	75016818	75017317	Dnajb2|chr1:75016818-75017317	0.173242657518177	.	.
chr1	75236651	75237150	chr1	75282920	75283419	Dnajb2|chr1:75282920-75283419	0.181781848756365	.	.
chr1	75236651	75237150	chr1	75487302	75487801	Dnajb2|chr1:75487302-75487801	0.179763512691661	.	.
chr1	75264008	75264507	chr1	75234571	75235070	Ptprn|chr1:75234571-75235070	0.247429185439976	.	.
chr1	75264008	75264507	chr1	75289863	75290362	Ptprn|chr1:75289863-75290362	0.192617566255359	.	.
chr1	75264008	75264507	chr1	75467494	75467993	Ptprn|chr1:75467494-75467993	0.32173543102442	.	.
chr1	75277375	75277874	chr1	75386007	75386506	Resp18|chr1:75386007-75386506	0.140260194112134	.	.
chr1	75277375	75277874	chr1	75495129	75495628	Resp18|chr1:75495129-75495628	0.182234924065281	.	.
chr1	75278167	75278666	chr1	75234571	75235070	Resp18|chr1:75234571-75235070	0.154069876001512	.	.
chr1	75278167	75278666	chr1	75244823	75245322	Resp18|chr1:75244823-75245322	0.282738941458542	.	.
chr1	75278167	75278666	chr1	75342805	75343304	Resp18|chr1:75342805-75343304	0.168783087945244	.	.
chr1	75278167	75278666	chr1	75381822	75382321	Resp18|chr1:75381822-75382321	0.359648385651521	.	.
chr1	75278167	75278666	chr1	75386007	75386506	Resp18|chr1:75386007-75386506	0.13831598003675	.	.
chr1	75278167	75278666	chr1	75467494	75467993	Resp18|chr1:75467494-75467993	0.168168355310548	.	.
chr1	75317346	75317845	chr1	75263237	75263736	Dnpep|chr1:75263237-75263736	0.122510189575656	.	.
chr1	75317346	75317845	chr1	75282920	75283419	Dnpep|chr1:75282920-75283419	0.235308245390167	.	.
chr1	75317346	75317845	chr1	75467494	75467993	Dnpep|chr1:75467494-75467993	0.174458774488355	.	.
chr1	75479156	75479655	chr1	75467494	75467993	Chpf|chr1:75467494-75467993	0.220572356074573	.	.
chr1	75479156	75479655	chr1	75467494	75467993	Tmem198|chr1:75467494-75467993	0.220572356074573	.	.
chr1	75505376	75505875	chr1	75559353	75559852	Obsl1|chr1:75559353-75559852	0.215723999783408	.	.
chr1	75521240	75521739	chr1	75652505	75653004	Stk11ip|chr1:75652505-75653004	0.144275214884297	.	.
chr1	78310931	78311430	chr1	78369956	78370455	Sgpp2|chr1:78369956-78370455	0.196001603073616	.	.
chr1	78822000	78822499	chr1	78852381	78852880	Gm29187|chr1:78852381-78852880	0.245689699559365	.	.
chr1	78822000	78822499	chr1	79189409	79189908	Gm29187|chr1:79189409-79189908	0.193579439935672	.	.
chr1	79439807	79440306	chr1	79007195	79007694	Scg2|chr1:79007195-79007694	0.180383636020062	.	.
chr1	79439807	79440306	chr1	79016773	79017272	Scg2|chr1:79016773-79017272	0.329037836438363	.	.
chr1	79439807	79440306	chr1	79061010	79061509	Scg2|chr1:79061010-79061509	0.152654777955383	.	.
chr1	79439807	79440306	chr1	79189409	79189908	Scg2|chr1:79189409-79189908	0.121631989282237	.	.
chr1	79439807	79440306	chr1	79218787	79219286	Scg2|chr1:79218787-79219286	0.182070057786998	.	.
chr1	79439807	79440306	chr1	79262397	79262896	Scg2|chr1:79262397-79262896	0.221935564679772	.	.
chr1	79439807	79440306	chr1	79424707	79425206	Scg2|chr1:79424707-79425206	0.183088899972003	.	.
chr1	79439807	79440306	chr1	79559241	79559740	Scg2|chr1:79559241-79559740	0.159350433641352	.	.
chr1	79439807	79440306	chr1	79710659	79711158	Scg2|chr1:79710659-79711158	0.204627902525607	.	.
chr1	79671350	79671849	chr1	79290522	79291021	Ap1s3|chr1:79290522-79291021	0.221978054892168	.	.
chr1	79671948	79672447	chr1	79262397	79262896	Ap1s3|chr1:79262397-79262896	0.136937641821243	.	.
chr1	79671948	79672447	chr1	79580908	79581407	Ap1s3|chr1:79580908-79581407	0.182246422034438	.	.
chr1	79671948	79672447	chr1	79581417	79581916	Ap1s3|chr1:79581417-79581916	0.163500529460213	.	.
chr1	80224758	80225257	chr1	80499279	80499778	2310015K22Rik|chr1:80499279-80499778	0.207623674337653	.	.
chr1	80224758	80225257	chr1	80499279	80499778	2310015K22Rik|chr1:80499279-80499778	0.207623674337654	.	.
chr1	80339971	80340470	chr1	80499279	80499778	Cul3|chr1:80499279-80499778	0.185526723191431	.	.
chr1	80340736	80341235	chr1	80115871	80116370	Cul3|chr1:80115871-80116370	0.31738965011754	.	.
chr1	82291243	82291742	chr1	82168437	82168936	Irs1|chr1:82168437-82168936	0.129144375510216	.	.
chr1	82291243	82291742	chr1	82283141	82283640	Irs1|chr1:82283141-82283640	0.137664311024654	.	.
chr1	82291243	82291742	chr1	82290015	82290514	Irs1|chr1:82290015-82290514	0.156952300346051	.	.
chr1	82291243	82291742	chr1	82433306	82433805	Irs1|chr1:82433306-82433805	0.120440975391934	.	.
chr1	82291243	82291742	chr1	82476674	82477173	Irs1|chr1:82476674-82477173	0.12734582201015	.	.
chr1	82316361	82316860	chr1	82168437	82168936	Rhbdd1|chr1:82168437-82168936	0.304948126387216	.	.
chr1	82316361	82316860	chr1	82283141	82283640	Rhbdd1|chr1:82283141-82283640	0.266439253825627	.	.
chr1	82316361	82316860	chr1	82476674	82477173	Rhbdd1|chr1:82476674-82477173	0.171183854010626	.	.
chr1	82724600	82725099	chr1	82283141	82283640	C430014B12Rik|chr1:82283141-82283640	0.147823988411632	.	.
chr1	82724600	82725099	chr1	82283141	82283640	Mff|chr1:82283141-82283640	0.147823988411632	.	.
chr1	82724600	82725099	chr1	82290015	82290514	C430014B12Rik|chr1:82290015-82290514	0.146322462944263	.	.
chr1	82724600	82725099	chr1	82290015	82290514	Mff|chr1:82290015-82290514	0.146322462944263	.	.
chr1	82724600	82725099	chr1	82292699	82293198	C430014B12Rik|chr1:82292699-82293198	0.150493370198784	.	.
chr1	82724600	82725099	chr1	82292699	82293198	Mff|chr1:82292699-82293198	0.150493370198784	.	.
chr1	82724600	82725099	chr1	82412017	82412516	C430014B12Rik|chr1:82412017-82412516	0.127321040484849	.	.
chr1	82724600	82725099	chr1	82412017	82412516	Mff|chr1:82412017-82412516	0.127321040484849	.	.
chr1	82724600	82725099	chr1	82554287	82554786	C430014B12Rik|chr1:82554287-82554786	0.193438195383228	.	.
chr1	82724600	82725099	chr1	82554287	82554786	Mff|chr1:82554287-82554786	0.193438195383228	.	.
chr1	82725115	82725614	chr1	82283141	82283640	C430014B12Rik|chr1:82283141-82283640	0.185545264691502	.	.
chr1	82725115	82725614	chr1	82283141	82283640	Mff|chr1:82283141-82283640	0.185545264691502	.	.
chr1	82725115	82725614	chr1	82554287	82554786	C430014B12Rik|chr1:82554287-82554786	0.195998290108794	.	.
chr1	82725115	82725614	chr1	82554287	82554786	Mff|chr1:82554287-82554786	0.195998290108794	.	.
chr1	82725115	82725614	chr1	82915587	82916086	C430014B12Rik|chr1:82915587-82916086	0.281048772886965	.	.
chr1	82725115	82725614	chr1	82915587	82916086	Mff|chr1:82915587-82916086	0.281048772886965	.	.
chr1	82839194	82839693	chr1	82864000	82864499	Agfg1|chr1:82864000-82864499	0.201445787328311	.	.
chr1	84839165	84839664	chr1	84838531	84839030	Fbxo36|chr1:84838531-84839030	0.3167699506578	.	.
chr1	84934883	84935382	chr1	84838531	84839030	Slc16a14|chr1:84838531-84839030	0.161615959798652	.	.
chr1	85793160	85793659	chr1	85720188	85720687	Cab39|chr1:85720188-85720687	0.144204076252429	.	.
chr1	85793160	85793659	chr1	85853262	85853761	Cab39|chr1:85853262-85853761	0.353329751667959	.	.
chr1	85793160	85793659	chr1	85916833	85917332	Cab39|chr1:85916833-85917332	0.191246235660183	.	.
chr1	85793160	85793659	chr1	85921732	85922231	Cab39|chr1:85921732-85922231	0.132954803661243	.	.
chr1	85793160	85793659	chr1	85922384	85922883	Cab39|chr1:85922384-85922883	0.199408250547167	.	.
chr1	85894274	85894773	chr1	85821789	85822288	Itm2c|chr1:85821789-85822288	0.225043528733674	.	.
chr1	85894955	85895454	chr1	85895455	85895954	Itm2c|chr1:85895455-85895954	0.19562524291107	.	.
chr1	85894955	85895454	chr1	85916833	85917332	Itm2c|chr1:85916833-85917332	0.377863594377823	.	.
chr1	85928201	85928700	chr1	85908911	85909410	4933407L21Rik|chr1:85908911-85909410	0.138500541082592	.	.
chr1	86302910	86303409	chr1	86433961	86434460	B3gnt7|chr1:86433961-86434460	0.241122581369159	.	.
chr1	86302910	86303409	chr1	86433961	86434460	Gm28626|chr1:86433961-86434460	0.241122581369159	.	.
chr1	86302910	86303409	chr1	86586879	86587378	B3gnt7|chr1:86586879-86587378	0.131089985622285	.	.
chr1	86302910	86303409	chr1	86586879	86587378	Gm28626|chr1:86586879-86587378	0.131089985622285	.	.
chr1	86302910	86303409	chr1	86643457	86643956	B3gnt7|chr1:86643457-86643956	0.274389019162853	.	.
chr1	86302910	86303409	chr1	86643457	86643956	Gm28626|chr1:86643457-86643956	0.274389019162853	.	.
chr1	86358737	86359236	chr1	86441795	86442294	C130036L24Rik|chr1:86441795-86442294	0.123659153180373	.	.
chr1	86358737	86359236	chr1	86441795	86442294	Ncl|chr1:86441795-86442294	0.123659153180373	.	.
chr1	86358737	86359236	chr1	86442428	86442927	C130036L24Rik|chr1:86442428-86442927	0.156331472680394	.	.
chr1	86358737	86359236	chr1	86442428	86442927	Ncl|chr1:86442428-86442927	0.156331472680394	.	.
chr1	86358737	86359236	chr1	86487143	86487642	C130036L24Rik|chr1:86487143-86487642	0.134494362439792	.	.
chr1	86358737	86359236	chr1	86487143	86487642	Ncl|chr1:86487143-86487642	0.134494362439792	.	.
chr1	86358737	86359236	chr1	86503968	86504467	C130036L24Rik|chr1:86503968-86504467	0.1640771255778	.	.
chr1	86358737	86359236	chr1	86503968	86504467	Ncl|chr1:86503968-86504467	0.1640771255778	.	.
chr1	86358737	86359236	chr1	86528114	86528613	C130036L24Rik|chr1:86528114-86528613	0.143659325729191	.	.
chr1	86358737	86359236	chr1	86528114	86528613	Ncl|chr1:86528114-86528613	0.143659325729191	.	.
chr1	86358737	86359236	chr1	86571865	86572364	C130036L24Rik|chr1:86571865-86572364	0.18369751322656	.	.
chr1	86358737	86359236	chr1	86571865	86572364	Ncl|chr1:86571865-86572364	0.18369751322656	.	.
chr1	86358737	86359236	chr1	86586879	86587378	C130036L24Rik|chr1:86586879-86587378	0.219083873203312	.	.
chr1	86358737	86359236	chr1	86586879	86587378	Ncl|chr1:86586879-86587378	0.219083873203312	.	.
chr1	86359268	86359767	chr1	86434501	86435000	C130036L24Rik|chr1:86434501-86435000	0.152098747854879	.	.
chr1	86359268	86359767	chr1	86434501	86435000	Ncl|chr1:86434501-86435000	0.152098747854879	.	.
chr1	86359268	86359767	chr1	86487143	86487642	C130036L24Rik|chr1:86487143-86487642	0.131015612565792	.	.
chr1	86359268	86359767	chr1	86487143	86487642	Ncl|chr1:86487143-86487642	0.131015612565792	.	.
chr1	86359268	86359767	chr1	86571865	86572364	C130036L24Rik|chr1:86571865-86572364	0.167604880674299	.	.
chr1	86359268	86359767	chr1	86571865	86572364	Ncl|chr1:86571865-86572364	0.167604880674299	.	.
chr1	86359268	86359767	chr1	86586879	86587378	C130036L24Rik|chr1:86586879-86587378	0.260726211793397	.	.
chr1	86359268	86359767	chr1	86586879	86587378	Ncl|chr1:86586879-86587378	0.260726211793397	.	.
chr1	86525710	86526209	chr1	86441795	86442294	Ptma|chr1:86441795-86442294	0.168177468260732	.	.
chr1	86525710	86526209	chr1	86525204	86525703	Ptma|chr1:86525204-86525703	0.451738094193509	.	.
chr1	86525710	86526209	chr1	86528114	86528613	Ptma|chr1:86528114-86528613	0.253796499072158	.	.
chr1	86525710	86526209	chr1	86586879	86587378	Ptma|chr1:86586879-86587378	0.154866564262887	.	.
chr1	86525710	86526209	chr1	86643457	86643956	Ptma|chr1:86643457-86643956	0.135272278488604	.	.
chr1	86526360	86526859	chr1	86339345	86339844	Ptma|chr1:86339345-86339844	0.158325216972405	.	.
chr1	86526360	86526859	chr1	86434501	86435000	Ptma|chr1:86434501-86435000	0.124881886017655	.	.
chr1	86526360	86526859	chr1	86441795	86442294	Ptma|chr1:86441795-86442294	0.218098579895197	.	.
chr1	86526360	86526859	chr1	86525204	86525703	Ptma|chr1:86525204-86525703	0.196533967366946	.	.
chr1	86526360	86526859	chr1	86571865	86572364	Ptma|chr1:86571865-86572364	0.156035271072282	.	.
chr1	86526360	86526859	chr1	86586879	86587378	Ptma|chr1:86586879-86587378	0.191548818340982	.	.
chr1	86582078	86582577	chr1	86440464	86440963	Cops7b|chr1:86440464-86440963	0.150659763878202	.	.
chr1	86582078	86582577	chr1	86440464	86440963	Pde6d|chr1:86440464-86440963	0.150659763878202	.	.
chr1	86582078	86582577	chr1	86441795	86442294	Cops7b|chr1:86441795-86442294	0.292559311902551	.	.
chr1	86582078	86582577	chr1	86441795	86442294	Pde6d|chr1:86441795-86442294	0.292559311902551	.	.
chr1	86582078	86582577	chr1	86487143	86487642	Cops7b|chr1:86487143-86487642	0.179510571650736	.	.
chr1	86582078	86582577	chr1	86487143	86487642	Pde6d|chr1:86487143-86487642	0.179510571650736	.	.
chr1	86582603	86583102	chr1	86371911	86372410	Cops7b|chr1:86371911-86372410	0.166599018079961	.	.
chr1	86582603	86583102	chr1	86371911	86372410	Pde6d|chr1:86371911-86372410	0.166599018079961	.	.
chr1	86582603	86583102	chr1	86487725	86488224	Cops7b|chr1:86487725-86488224	0.128503445815904	.	.
chr1	86582603	86583102	chr1	86487725	86488224	Pde6d|chr1:86487725-86488224	0.128503445815904	.	.
chr1	86669399	86669898	chr1	86487725	86488224	Nppc|chr1:86487725-86488224	0.129980142156419	.	.
chr1	86669399	86669898	chr1	86586879	86587378	Nppc|chr1:86586879-86587378	0.166968055073944	.	.
chr1	86670393	86670892	chr1	86339345	86339844	Nppc|chr1:86339345-86339844	0.153338634730056	.	.
chr1	86670393	86670892	chr1	86378305	86378804	Nppc|chr1:86378305-86378804	0.13160572273114	.	.
chr1	86670393	86670892	chr1	86487143	86487642	Nppc|chr1:86487143-86487642	0.169372558253659	.	.
chr1	86670393	86670892	chr1	86503968	86504467	Nppc|chr1:86503968-86504467	0.258181840858159	.	.
chr1	86703565	86704064	chr1	86434501	86435000	Dis3l2|chr1:86434501-86435000	0.153675430087046	.	.
chr1	86703565	86704064	chr1	86528114	86528613	Dis3l2|chr1:86528114-86528613	0.177427761480944	.	.
chr1	86703565	86704064	chr1	86571865	86572364	Dis3l2|chr1:86571865-86572364	0.203957839476405	.	.
chr1	87853009	87853508	chr1	87925537	87926036	Dgkd|chr1:87925537-87926036	0.1215154373813	.	.
chr1	88008031	88008530	chr1	88424541	88425040	Usp40|chr1:88424541-88425040	0.374076177686794	.	.
chr1	88008031	88008530	chr1	88484021	88484520	Usp40|chr1:88484021-88484520	0.220677696037763	.	.
chr1	88205505	88206004	chr1	88461073	88461572	Dnajb3|chr1:88461073-88461572	0.282312332658777	.	.
chr1	88277410	88277909	chr1	88357393	88357892	Hjurp|chr1:88357393-88357892	0.423142788947105	.	.
chr1	88277410	88277909	chr1	88357393	88357892	Trpm8|chr1:88357393-88357892	0.423142788947105	.	.
chr1	88277410	88277909	chr1	88429538	88430037	Hjurp|chr1:88429538-88430037	0.402880122280794	.	.
chr1	88277410	88277909	chr1	88429538	88430037	Trpm8|chr1:88429538-88430037	0.402880122280794	.	.
chr1	88277410	88277909	chr1	88461073	88461572	Hjurp|chr1:88461073-88461572	0.198281583269353	.	.
chr1	88277410	88277909	chr1	88461073	88461572	Trpm8|chr1:88461073-88461572	0.198281583269353	.	.
chr1	90153403	90153902	chr1	90182493	90182992	4930434B07Rik|chr1:90182493-90182992	0.121423878582059	.	.
chr1	90153403	90153902	chr1	90182493	90182992	Iqca|chr1:90182493-90182992	0.121423878582059	.	.
chr1	90203739	90204238	chr1	90182493	90182992	Ackr3|chr1:90182493-90182992	0.312717806737449	.	.
chr1	90203739	90204238	chr1	90221973	90222472	Ackr3|chr1:90221973-90222472	0.219274780316921	.	.
chr1	90974937	90975436	chr1	90849829	90850328	Gm28199|chr1:90849829-90850328	0.226286377734141	.	.
chr1	90974937	90975436	chr1	90973173	90973672	Gm28199|chr1:90973173-90973672	0.156060751480555	.	.
chr1	90998483	90998982	chr1	90821956	90822455	Lrrfip1|chr1:90821956-90822455	0.24935660600465	.	.
chr1	90998483	90998982	chr1	90840142	90840641	Lrrfip1|chr1:90840142-90840641	0.184832486565185	.	.
chr1	91249940	91250439	chr1	91380402	91380901	Ube2f|chr1:91380402-91380901	0.208830149373125	.	.
chr1	91398520	91399019	chr1	91523696	91524195	Ilkap|chr1:91523696-91524195	0.210200114752489	.	.
chr1	91413043	91413542	chr1	91272334	91272833	Hes6|chr1:91272334-91272833	0.182660559654509	.	.
chr1	91413043	91413542	chr1	91380402	91380901	Hes6|chr1:91380402-91380901	0.276940650327496	.	.
chr1	91459292	91459791	chr1	91380402	91380901	Per2|chr1:91380402-91380901	0.124580447674679	.	.
chr1	91494327	91494826	chr1	91380402	91380901	Traf3ip1|chr1:91380402-91380901	0.219054567761421	.	.
chr1	91540218	91540717	chr1	91272334	91272833	Asb1|chr1:91272334-91272833	0.131198654111102	.	.
chr1	91540218	91540717	chr1	91978411	91978910	Asb1|chr1:91978411-91978910	0.135254347117945	.	.
chr1	92641765	92642264	chr1	92271901	92272400	Cops9|chr1:92271901-92272400	0.165976941709762	.	.
chr1	92647708	92648207	chr1	92269455	92269954	Otos|chr1:92269455-92269954	0.129045557788045	.	.
chr1	92647708	92648207	chr1	92371533	92372032	Otos|chr1:92371533-92372032	0.425106785989536	.	.
chr1	92647708	92648207	chr1	92699111	92699610	Otos|chr1:92699111-92699610	0.264043083614158	.	.
chr1	92648213	92648712	chr1	92371533	92372032	Otos|chr1:92371533-92372032	0.143763715815729	.	.
chr1	92648720	92649219	chr1	92437865	92438364	Otos|chr1:92437865-92438364	0.122628760401534	.	.
chr1	92831030	92831529	chr1	92699111	92699610	Gpc1|chr1:92699111-92699610	0.165373993318585	.	.
chr1	92831030	92831529	chr1	92895020	92895519	Gpc1|chr1:92895020-92895519	0.231291821789138	.	.
chr1	92847595	92848094	chr1	92699111	92699610	Gm29480|chr1:92699111-92699610	0.296910680871446	.	.
chr1	92848463	92848962	chr1	92521236	92521735	Gm29480|chr1:92521236-92521735	0.323384282986004	.	.
chr1	92848463	92848962	chr1	92895020	92895519	Gm29480|chr1:92895020-92895519	0.12367179638676	.	.
chr1	92849473	92849972	chr1	92699111	92699610	Gm29480|chr1:92699111-92699610	0.336390279991626	.	.
chr1	92849473	92849972	chr1	92895020	92895519	Gm29480|chr1:92895020-92895519	0.185645137807309	.	.
chr1	92907215	92907714	chr1	92521236	92521735	Dusp28|chr1:92521236-92521735	0.132386453922103	.	.
chr1	92907215	92907714	chr1	92956591	92957090	Dusp28|chr1:92956591-92957090	0.138507818636996	.	.
chr1	92910422	92910921	chr1	92699111	92699610	5033417F24Rik|chr1:92699111-92699610	0.245475015840983	.	.
chr1	92910422	92910921	chr1	92699111	92699610	5033417F24Rik|chr1:92699111-92699610	0.245475015840984	.	.
chr1	92910422	92910921	chr1	92699111	92699610	Rnpepl1|chr1:92699111-92699610	0.245475015840983	.	.
chr1	92910422	92910921	chr1	92699111	92699610	Rnpepl1|chr1:92699111-92699610	0.245475015840984	.	.
chr1	92910928	92911427	chr1	92699111	92699610	5033417F24Rik|chr1:92699111-92699610	0.218709162007458	.	.
chr1	92910928	92911427	chr1	92699111	92699610	Rnpepl1|chr1:92699111-92699610	0.218709162007458	.	.
chr1	92934435	92934934	chr1	92699111	92699610	Capn10|chr1:92699111-92699610	0.206914075725687	.	.
chr1	93342619	93343118	chr1	93401523	93402022	Pask|chr1:93401523-93402022	0.16743506154572	.	.
chr1	93342619	93343118	chr1	93401523	93402022	Pask|chr1:93401523-93402022	0.167435061545721	.	.
chr1	93342619	93343118	chr1	93401523	93402022	Ppp1r7|chr1:93401523-93402022	0.16743506154572	.	.
chr1	93342619	93343118	chr1	93401523	93402022	Ppp1r7|chr1:93401523-93402022	0.167435061545721	.	.
chr1	93342619	93343118	chr1	93705324	93705823	Pask|chr1:93705324-93705823	0.163445052794619	.	.
chr1	93342619	93343118	chr1	93705324	93705823	Ppp1r7|chr1:93705324-93705823	0.163445052794619	.	.
chr1	93343358	93343857	chr1	93366135	93366634	Pask|chr1:93366135-93366634	0.14720275932575	.	.
chr1	93343358	93343857	chr1	93366135	93366634	Ppp1r7|chr1:93366135-93366634	0.14720275932575	.	.
chr1	93478622	93479121	chr1	93401523	93402022	Hdlbp|chr1:93401523-93402022	0.13283950121147	.	.
chr1	93478622	93479121	chr1	93401523	93402022	Sept2|chr1:93401523-93402022	0.13283950121147	.	.
chr1	93478622	93479121	chr1	93668682	93669181	Hdlbp|chr1:93668682-93669181	0.210581256378645	.	.
chr1	93478622	93479121	chr1	93668682	93669181	Sept2|chr1:93668682-93669181	0.210581256378645	.	.
chr1	93478622	93479121	chr1	93718342	93718841	Hdlbp|chr1:93718342-93718841	0.142821123672933	.	.
chr1	93478622	93479121	chr1	93718342	93718841	Sept2|chr1:93718342-93718841	0.142821123672933	.	.
chr1	93511801	93512300	chr1	93366135	93366634	Farp2|chr1:93366135-93366634	0.15137602853252	.	.
chr1	93511801	93512300	chr1	93445454	93445953	Farp2|chr1:93445454-93445953	0.258435591608899	.	.
chr1	93635550	93636049	chr1	93668682	93669181	Gm28536|chr1:93668682-93669181	0.344560239020118	.	.
chr1	93686360	93686859	chr1	93366135	93366634	Bok|chr1:93366135-93366634	0.214752271135808	.	.
chr1	93686360	93686859	chr1	93668682	93669181	Bok|chr1:93668682-93669181	0.156611507037636	.	.
chr1	93801756	93802255	chr1	94053474	94053973	Dtymk|chr1:94053474-94053973	0.205021779706018	.	.
chr1	93825281	93825780	chr1	93668682	93669181	D2hgdh|chr1:93668682-93669181	0.307137947105593	.	.
chr1	93825281	93825780	chr1	93718342	93718841	D2hgdh|chr1:93718342-93718841	0.139197906648494	.	.
chr1	95313333	95313832	chr1	95263807	95264306	Fam174a|chr1:95263807-95264306	0.278592317207511	.	.
chr1	95313333	95313832	chr1	95293062	95293561	Fam174a|chr1:95293062-95293561	0.245444300531711	.	.
chr1	95313851	95314350	chr1	95278555	95279054	Fam174a|chr1:95278555-95279054	0.37187964767419	.	.
chr1	95667416	95667915	chr1	95451739	95452238	St8sia4|chr1:95451739-95452238	0.221820876325268	.	.
chr1	95667416	95667915	chr1	95519443	95519942	St8sia4|chr1:95519443-95519942	0.194329724099869	.	.
chr1	95667416	95667915	chr1	95999785	96000284	St8sia4|chr1:95999785-96000284	0.16676462909484	.	.
chr1	97661204	97661703	chr1	97552882	97553381	D1Ertd622e|chr1:97552882-97553381	0.288825209588065	.	.
chr1	97661800	97662299	chr1	97552882	97553381	D1Ertd622e|chr1:97552882-97553381	0.181678938435015	.	.
chr1	98094805	98095304	chr1	98002767	98003266	Pam|chr1:98002767-98003266	0.154777983707353	.	.
chr1	98094805	98095304	chr1	98277053	98277552	Pam|chr1:98277053-98277552	0.149177049086769	.	.
chr1	98094805	98095304	chr1	98391953	98392452	Pam|chr1:98391953-98392452	0.260078855011963	.	.
chr1	98095430	98095929	chr1	98180450	98180949	Pam|chr1:98180450-98180949	0.120907218046099	.	.
chr1	98095430	98095929	chr1	98349951	98350450	Pam|chr1:98349951-98350450	0.236051526218412	.	.
chr1	99772082	99772581	chr1	99723067	99723566	Cntnap5b|chr1:99723067-99723566	0.224622239167083	.	.
chr1	104768586	104769085	chr1	104784480	104784979	Cdh20|chr1:104784480-104784979	0.287576068061165	.	.
chr1	104768586	104769085	chr1	104951754	104952253	Cdh20|chr1:104951754-104952253	0.313485841150788	.	.
chr1	104769230	104769729	chr1	104797124	104797623	Cdh20|chr1:104797124-104797623	0.236458348244202	.	.
chr1	104769230	104769729	chr1	104951754	104952253	Cdh20|chr1:104951754-104952253	0.381231684994627	.	.
chr1	105355774	105356273	chr1	105246114	105246613	Gm17634|chr1:105246114-105246613	0.125762120697686	.	.
chr1	105355774	105356273	chr1	105246114	105246613	Rnf152|chr1:105246114-105246613	0.125762120697686	.	.
chr1	105355774	105356273	chr1	105246649	105247148	Gm17634|chr1:105246649-105247148	0.235247580238506	.	.
chr1	105355774	105356273	chr1	105246649	105247148	Rnf152|chr1:105246649-105247148	0.235247580238506	.	.
chr1	105356312	105356811	chr1	105246114	105246613	Gm17634|chr1:105246114-105246613	0.143438595614029	.	.
chr1	105356312	105356811	chr1	105246114	105246613	Rnf152|chr1:105246114-105246613	0.143438595614029	.	.
chr1	105356312	105356811	chr1	105630478	105630977	Gm17634|chr1:105630478-105630977	0.268398554155951	.	.
chr1	105356312	105356811	chr1	105630478	105630977	Rnf152|chr1:105630478-105630977	0.268398554155951	.	.
chr1	105990273	105990772	chr1	105630478	105630977	Gm7160|chr1:105630478-105630977	0.166818109052595	.	.
chr1	105990273	105990772	chr1	105630478	105630977	Zcchc2|chr1:105630478-105630977	0.166818109052595	.	.
chr1	105990273	105990772	chr1	105947093	105947592	Gm7160|chr1:105947093-105947592	0.173809653365869	.	.
chr1	105990273	105990772	chr1	105947093	105947592	Zcchc2|chr1:105947093-105947592	0.173809653365869	.	.
chr1	105991031	105991530	chr1	105881971	105882470	Gm7160|chr1:105881971-105882470	0.164192703652186	.	.
chr1	105991031	105991530	chr1	105881971	105882470	Zcchc2|chr1:105881971-105882470	0.164192703652186	.	.
chr1	105991031	105991530	chr1	105895033	105895532	Gm7160|chr1:105895033-105895532	0.154959460243374	.	.
chr1	105991031	105991530	chr1	105895033	105895532	Zcchc2|chr1:105895033-105895532	0.154959460243374	.	.
chr1	107386382	107386881	chr1	107481450	107481949	Gm15391|chr1:107481450-107481949	0.141607025696336	.	.
chr1	107386382	107386881	chr1	107562050	107562549	Gm15391|chr1:107562050-107562549	0.226875252043363	.	.
chr1	107386382	107386881	chr1	107635939	107636438	Gm15391|chr1:107635939-107636438	0.218034564642527	.	.
chr1	109982994	109983493	chr1	110060146	110060645	Cdh7|chr1:110060146-110060645	0.158297741444134	.	.
chr1	109982994	109983493	chr1	110246234	110246733	Cdh7|chr1:110246234-110246733	0.154509090694395	.	.
chr1	111863863	111864362	chr1	111781940	111782439	Dsel|chr1:111781940-111782439	0.18937533586243	.	.
chr1	111863863	111864362	chr1	112072574	112073073	Dsel|chr1:112072574-112073073	0.158115224739782	.	.
chr1	115684447	115684946	chr1	115464005	115464504	Cntnap5a|chr1:115464005-115464504	0.345944960448428	.	.
chr1	115684447	115684946	chr1	115753232	115753731	Cntnap5a|chr1:115753232-115753731	0.185971656185909	.	.
chr1	115684447	115684946	chr1	115826978	115827477	Cntnap5a|chr1:115826978-115827477	0.336739979003867	.	.
chr1	118321592	118322091	chr1	118498277	118498776	Nifk|chr1:118498277-118498776	0.167798987139402	.	.
chr1	118389052	118389551	chr1	118481738	118482237	Clasp1|chr1:118481738-118482237	0.142040925113779	.	.
chr1	119053430	119053929	chr1	118891402	118891901	Gli2|chr1:118891402-118891901	0.144835732842837	.	.
chr1	119421524	119422023	chr1	119548633	119549132	Inhbb|chr1:119548633-119549132	0.236271152261606	.	.
chr1	119422101	119422600	chr1	119548633	119549132	Inhbb|chr1:119548633-119549132	0.198625378565582	.	.
chr1	119504531	119505030	chr1	119548633	119549132	Ralb|chr1:119548633-119549132	0.224226100711967	.	.
chr1	119504531	119505030	chr1	119925716	119926215	Ralb|chr1:119925716-119926215	0.155579212935885	.	.
chr1	119504531	119505030	chr1	119957787	119958286	Ralb|chr1:119957787-119958286	0.245686208256539	.	.
chr1	119525867	119526366	chr1	119894904	119895403	Gm27184|chr1:119894904-119895403	0.310859649277172	.	.
chr1	119525867	119526366	chr1	119894904	119895403	Tmem185b|chr1:119894904-119895403	0.310859649277172	.	.
chr1	119525867	119526366	chr1	119931630	119932129	Gm27184|chr1:119931630-119932129	0.316802640787056	.	.
chr1	119525867	119526366	chr1	119931630	119932129	Tmem185b|chr1:119931630-119932129	0.316802640787056	.	.
chr1	119648754	119649253	chr1	119674920	119675419	Epb41l5|chr1:119674920-119675419	0.140201960234431	.	.
chr1	119648754	119649253	chr1	119957787	119958286	Epb41l5|chr1:119957787-119958286	0.121512645124283	.	.
chr1	119836618	119837117	chr1	119548633	119549132	Ptpn4|chr1:119548633-119549132	0.240546119939234	.	.
chr1	119836618	119837117	chr1	119557512	119558011	Ptpn4|chr1:119557512-119558011	0.144833602606238	.	.
chr1	119836618	119837117	chr1	119894904	119895403	Ptpn4|chr1:119894904-119895403	0.163345650694228	.	.
chr1	119836618	119837117	chr1	119931630	119932129	Ptpn4|chr1:119931630-119932129	0.174518058910761	.	.
chr1	119836618	119837117	chr1	120138902	120139401	Ptpn4|chr1:120138902-120139401	0.160795844408105	.	.
chr1	119837335	119837834	chr1	119925716	119926215	Ptpn4|chr1:119925716-119926215	0.147362034946472	.	.
chr1	119837335	119837834	chr1	120138902	120139401	Ptpn4|chr1:120138902-120139401	0.248380798848873	.	.
chr1	119912947	119913446	chr1	119548633	119549132	Tmem177|chr1:119548633-119549132	0.218362027643434	.	.
chr1	119912947	119913446	chr1	119557512	119558011	Tmem177|chr1:119557512-119558011	0.170760031493535	.	.
chr1	119912947	119913446	chr1	119894904	119895403	Tmem177|chr1:119894904-119895403	0.155810784087557	.	.
chr1	119912947	119913446	chr1	120154185	120154684	Tmem177|chr1:120154185-120154684	0.127770186102993	.	.
chr1	119912947	119913446	chr1	120197108	120197607	Tmem177|chr1:120197108-120197607	0.206433124916929	.	.
chr1	119912947	119913446	chr1	120231291	120231790	Tmem177|chr1:120231291-120231790	0.126683227534116	.	.
chr1	119996954	119997453	chr1	119925716	119926215	Cfap221|chr1:119925716-119926215	0.134505502081908	.	.
chr1	119996954	119997453	chr1	120197108	120197607	Cfap221|chr1:120197108-120197607	0.1289988031096	.	.
chr1	120120898	120121397	chr1	120171744	120172243	3110009E18Rik|chr1:120171744-120172243	0.182235685213274	.	.
chr1	120120898	120121397	chr1	120171744	120172243	Dbi|chr1:120171744-120172243	0.182235685213274	.	.
chr1	120120898	120121397	chr1	120190992	120191491	3110009E18Rik|chr1:120190992-120191491	0.170865083825184	.	.
chr1	120120898	120121397	chr1	120190992	120191491	Dbi|chr1:120190992-120191491	0.170865083825184	.	.
chr1	120120898	120121397	chr1	120444014	120444513	3110009E18Rik|chr1:120444014-120444513	0.146728145623484	.	.
chr1	120120898	120121397	chr1	120444014	120444513	Dbi|chr1:120444014-120444513	0.146728145623484	.	.
chr1	120340287	120340786	chr1	120549866	120550365	C1ql2|chr1:120549866-120550365	0.134961417795897	.	.
chr1	120340287	120340786	chr1	120586412	120586911	C1ql2|chr1:120586412-120586911	0.126787324300162	.	.
chr1	121430778	121431277	chr1	121327621	121328120	Ccdc93|chr1:121327621-121328120	0.177023851408446	.	.
chr1	121430778	121431277	chr1	121441031	121441530	Ccdc93|chr1:121441031-121441530	0.293681548081629	.	.
chr1	121430778	121431277	chr1	121441031	121441530	Ccdc93|chr1:121441031-121441530	0.29368154808163	.	.
chr1	121527520	121528019	chr1	121527010	121527509	Htr5b|chr1:121527010-121527509	0.220364448107557	.	.
chr1	121527520	121528019	chr1	121844775	121845274	Htr5b|chr1:121844775-121845274	0.201144119460295	.	.
chr1	121527520	121528019	chr1	121910411	121910910	Htr5b|chr1:121910411-121910910	0.350365686931061	.	.
chr1	121567757	121568256	chr1	121679624	121680123	Ddx18|chr1:121679624-121680123	0.191255625707433	.	.
chr1	121567757	121568256	chr1	121734749	121735248	Ddx18|chr1:121734749-121735248	0.199653788330866	.	.
chr1	124845344	124845843	chr1	124517719	124518218	Dpp10|chr1:124517719-124518218	0.146010854700538	.	.
chr1	124845849	124846348	chr1	124517719	124518218	Dpp10|chr1:124517719-124518218	0.214158952559152	.	.
chr1	125435289	125435788	chr1	125370731	125371230	Actr3|chr1:125370731-125371230	0.223097762216747	.	.
chr1	125435289	125435788	chr1	125702664	125703163	Actr3|chr1:125702664-125703163	0.17280068934533	.	.
chr1	125560306	125560805	chr1	125604229	125604728	Slc35f5|chr1:125604229-125604728	0.122461588199415	.	.
chr1	125560306	125560805	chr1	125701813	125702312	Slc35f5|chr1:125701813-125702312	0.144099769554087	.	.
chr1	125560306	125560805	chr1	125858542	125859041	Slc35f5|chr1:125858542-125859041	0.143614677265389	.	.
chr1	125561216	125561715	chr1	125306956	125307455	Slc35f5|chr1:125306956-125307455	0.202172277455057	.	.
chr1	125561216	125561715	chr1	125336998	125337497	Slc35f5|chr1:125336998-125337497	0.380046003459344	.	.
chr1	125561216	125561715	chr1	125372763	125373262	Slc35f5|chr1:125372763-125373262	0.324402033084904	.	.
chr1	125561216	125561715	chr1	125380763	125381262	Slc35f5|chr1:125380763-125381262	0.477660799456611	.	.
chr1	125561216	125561715	chr1	125454913	125455412	Slc35f5|chr1:125454913-125455412	0.209166714918315	.	.
chr1	125911894	125912393	chr1	125607368	125607867	Lypd1|chr1:125607368-125607867	0.262196358305786	.	.
chr1	125911894	125912393	chr1	125845813	125846312	Lypd1|chr1:125845813-125846312	0.406040565399944	.	.
chr1	125911894	125912393	chr1	125854474	125854973	Lypd1|chr1:125854474-125854973	0.281254161218553	.	.
chr1	127204681	127205180	chr1	126931680	126932179	Mgat5|chr1:126931680-126932179	0.421616081374274	.	.
chr1	127204681	127205180	chr1	127205858	127206357	Mgat5|chr1:127205858-127206357	0.248666291467024	.	.
chr1	127205210	127205709	chr1	126931680	126932179	Mgat5|chr1:126931680-126932179	0.316317983738991	.	.
chr1	127205210	127205709	chr1	126956029	126956528	Mgat5|chr1:126956029-126956528	0.21693449761985	.	.
chr1	128359460	128359959	chr1	128303860	128304359	Mcm6|chr1:128303860-128304359	0.238624096630548	.	.
chr1	128359460	128359959	chr1	128679208	128679707	Mcm6|chr1:128679208-128679707	0.259144049952982	.	.
chr1	128359460	128359959	chr1	128679208	128679707	Mcm6|chr1:128679208-128679707	0.259144049952983	.	.
chr1	128417141	128417640	chr1	128472408	128472907	Dars|chr1:128472408-128472907	0.250597539821194	.	.
chr1	129273098	129273597	chr1	129124419	129124918	Thsd7b|chr1:129124419-129124918	0.202268568808829	.	.
chr1	130462505	130463004	chr1	130504810	130505309	Cd55|chr1:130504810-130505309	0.165538574760017	.	.
chr1	130462505	130463004	chr1	130504810	130505309	Gm16083|chr1:130504810-130505309	0.165538574760017	.	.
chr1	130462505	130463004	chr1	130715647	130716146	Cd55|chr1:130715647-130716146	0.12785015385002	.	.
chr1	130462505	130463004	chr1	130715647	130716146	Gm16083|chr1:130715647-130716146	0.12785015385002	.	.
chr1	131527318	131527817	chr1	131543821	131544320	Fam72a|chr1:131543821-131544320	0.13085923219997	.	.
chr1	131527318	131527817	chr1	131543821	131544320	Srgap2|chr1:131543821-131544320	0.13085923219997	.	.
chr1	131527318	131527817	chr1	131573579	131574078	Fam72a|chr1:131573579-131574078	0.260870909700086	.	.
chr1	131527318	131527817	chr1	131573579	131574078	Srgap2|chr1:131573579-131574078	0.260870909700086	.	.
chr1	131827667	131828166	chr1	131555074	131555573	Slc41a1|chr1:131555074-131555573	0.243765648591863	.	.
chr1	131866958	131867457	chr1	131982827	131983326	Rab29|chr1:131982827-131983326	0.248024441775718	.	.
chr1	131910162	131910661	chr1	131765519	131766018	Nucks1|chr1:131765519-131766018	0.140911830577901	.	.
chr1	131910666	131911165	chr1	131548296	131548795	Nucks1|chr1:131548296-131548795	0.240681755394439	.	.
chr1	131910666	131911165	chr1	131937643	131938142	Nucks1|chr1:131937643-131938142	0.177257381773959	.	.
chr1	133363199	133363698	chr1	133314356	133314855	Etnk2|chr1:133314356-133314855	0.15217841960292	.	.
chr1	133363199	133363698	chr1	133323390	133323889	Etnk2|chr1:133323390-133323889	0.145391877426577	.	.
chr1	133424176	133424675	chr1	133492051	133492550	Sox13|chr1:133492051-133492550	0.198071159604716	.	.
chr1	133424176	133424675	chr1	133492567	133493066	Sox13|chr1:133492567-133493066	0.130975774241397	.	.
chr1	134361764	134362263	chr1	134265753	134266252	Tmem183a|chr1:134265753-134266252	0.283302750837681	.	.
chr1	134361764	134362263	chr1	134344509	134345008	Tmem183a|chr1:134344509-134345008	0.295462997904734	.	.
chr1	134361764	134362263	chr1	134382497	134382996	Tmem183a|chr1:134382497-134382996	0.238299167604628	.	.
chr1	134455268	134455767	chr1	134344509	134345008	Klhl12|chr1:134344509-134345008	0.136315924800868	.	.
chr1	134455268	134455767	chr1	134556182	134556681	Klhl12|chr1:134556182-134556681	0.24067821441488	.	.
chr1	134455268	134455767	chr1	134556771	134557270	Klhl12|chr1:134556771-134557270	0.307401877539873	.	.
chr1	134494334	134494833	chr1	134344509	134345008	Rabif|chr1:134344509-134345008	0.267718316139939	.	.
chr1	134494334	134494833	chr1	134556771	134557270	Rabif|chr1:134556771-134557270	0.152424047055268	.	.
chr1	134494927	134495426	chr1	134709018	134709517	Rabif|chr1:134709018-134709517	0.122099973970612	.	.
chr1	134559917	134560416	chr1	134556771	134557270	Kdm5b|chr1:134556771-134557270	0.155736320311772	.	.
chr1	134560674	134561173	chr1	134273415	134273914	Kdm5b|chr1:134273415-134273914	0.316141397014845	.	.
chr1	134560674	134561173	chr1	134381781	134382280	Kdm5b|chr1:134381781-134382280	0.12496653015156	.	.
chr1	134560674	134561173	chr1	134556771	134557270	Kdm5b|chr1:134556771-134557270	0.138029174425924	.	.
chr1	134560674	134561173	chr1	134729107	134729606	Kdm5b|chr1:134729107-134729606	0.276323195631443	.	.
chr1	137898255	137898754	chr1	137669846	137670345	Gm4258|chr1:137669846-137670345	0.341941302736446	.	.
chr1	137898255	137898754	chr1	137833992	137834491	Gm4258|chr1:137833992-137834491	0.231118779022644	.	.
chr1	137898255	137898754	chr1	138243973	138244472	Gm4258|chr1:138243973-138244472	0.144715376501613	.	.
chr1	138618987	138619486	chr1	138617900	138618399	Nek7|chr1:138617900-138618399	0.235360085418377	.	.
chr1	138619514	138620013	chr1	138446801	138447300	Nek7|chr1:138446801-138447300	0.130838138759504	.	.
chr1	138619514	138620013	chr1	138496863	138497362	Nek7|chr1:138496863-138497362	0.152132743032219	.	.
chr1	138856629	138857128	chr1	138755859	138756358	2310009B15Rik|chr1:138755859-138756358	0.13112119922811	.	.
chr1	138963753	138964252	chr1	138617900	138618399	Dennd1b|chr1:138617900-138618399	0.246061365871836	.	.
chr1	138963753	138964252	chr1	138755859	138756358	Dennd1b|chr1:138755859-138756358	0.157135452848535	.	.
chr1	139454477	139454976	chr1	139267783	139268282	Aspm|chr1:139267783-139268282	0.256515815046528	.	.
chr1	139454477	139454976	chr1	139340430	139340929	Aspm|chr1:139340430-139340929	0.187348343032431	.	.
chr1	143640493	143640992	chr1	143739248	143739747	B3galt2|chr1:143739248-143739747	0.216322375205392	.	.
chr1	143640493	143640992	chr1	143860248	143860747	B3galt2|chr1:143860248-143860747	0.15429465608412	.	.
chr1	143640493	143640992	chr1	143918991	143919490	B3galt2|chr1:143918991-143919490	0.198616399492315	.	.
chr1	143640493	143640992	chr1	143919533	143920032	B3galt2|chr1:143919533-143920032	0.229196927009986	.	.
chr1	143640493	143640992	chr1	143955555	143956054	B3galt2|chr1:143955555-143956054	0.223117583138563	.	.
chr1	143640493	143640992	chr1	143956072	143956571	B3galt2|chr1:143956072-143956571	0.151838171776136	.	.
chr1	143702603	143703102	chr1	143318379	143318878	Cdc73|chr1:143318379-143318878	0.132437053609004	.	.
chr1	143702603	143703102	chr1	143380122	143380621	Cdc73|chr1:143380122-143380621	0.151871694180296	.	.
chr1	143702603	143703102	chr1	143739248	143739747	Cdc73|chr1:143739248-143739747	0.187774647473952	.	.
chr1	143702603	143703102	chr1	143955555	143956054	Cdc73|chr1:143955555-143956054	0.291088030975242	.	.
chr1	143702603	143703102	chr1	143956072	143956571	Cdc73|chr1:143956072-143956571	0.211438664281483	.	.
chr1	143776839	143777338	chr1	143739248	143739747	Gm29170|chr1:143739248-143739747	0.310517041705041	.	.
chr1	143776839	143777338	chr1	143739248	143739747	Ro60|chr1:143739248-143739747	0.310517041705041	.	.
chr1	143776839	143777338	chr1	143739248	143739747	Uchl5|chr1:143739248-143739747	0.310517041705041	.	.
chr1	143776839	143777338	chr1	143803496	143803995	Gm29170|chr1:143803496-143803995	0.127849680627828	.	.
chr1	143776839	143777338	chr1	143803496	143803995	Ro60|chr1:143803496-143803995	0.127849680627828	.	.
chr1	143776839	143777338	chr1	143803496	143803995	Uchl5|chr1:143803496-143803995	0.127849680627828	.	.
chr1	143776839	143777338	chr1	143955555	143956054	Gm29170|chr1:143955555-143956054	0.237470894308488	.	.
chr1	143776839	143777338	chr1	143955555	143956054	Ro60|chr1:143955555-143956054	0.237470894308488	.	.
chr1	143776839	143777338	chr1	143955555	143956054	Uchl5|chr1:143955555-143956054	0.237470894308488	.	.
chr1	144004041	144004540	chr1	144137930	144138429	Rgs2|chr1:144137930-144138429	0.170199765102553	.	.
chr1	144004041	144004540	chr1	144197633	144198132	Rgs2|chr1:144197633-144198132	0.135392631169696	.	.
chr1	144004041	144004540	chr1	144406592	144407091	Rgs2|chr1:144406592-144407091	0.14712902518241	.	.
chr1	144004041	144004540	chr1	144455042	144455541	Rgs2|chr1:144455042-144455541	0.174963493650923	.	.
chr1	144177193	144177692	chr1	144018543	144019042	Rgs13|chr1:144018543-144019042	0.146313612517124	.	.
chr1	144177193	144177692	chr1	144090405	144090904	Rgs13|chr1:144090405-144090904	0.185929055404396	.	.
chr1	144177193	144177692	chr1	144125046	144125545	Rgs13|chr1:144125046-144125545	0.35910960884779	.	.
chr1	144177193	144177692	chr1	144190045	144190544	Rgs13|chr1:144190045-144190544	0.174510021914072	.	.
chr1	144177193	144177692	chr1	144214081	144214580	Rgs13|chr1:144214081-144214580	0.27659405648178	.	.
chr1	144775263	144775762	chr1	144717182	144717681	Rgs18|chr1:144717182-144717681	0.241132170745062	.	.
chr1	144775263	144775762	chr1	145190623	145191122	Rgs18|chr1:145190623-145191122	0.120666156904346	.	.
chr1	150099643	150100142	chr1	150256782	150257281	Ptgs2|chr1:150256782-150257281	0.454824615129487	.	.
chr1	150099643	150100142	chr1	150256782	150257281	Ptgs2os|chr1:150256782-150257281	0.454824615129487	.	.
chr1	150099643	150100142	chr1	150260209	150260708	Ptgs2|chr1:150260209-150260708	0.455701781826034	.	.
chr1	150099643	150100142	chr1	150260209	150260708	Ptgs2os|chr1:150260209-150260708	0.455701781826034	.	.
chr1	150099643	150100142	chr1	150472423	150472922	Ptgs2|chr1:150472423-150472922	0.410696125651122	.	.
chr1	150099643	150100142	chr1	150472423	150472922	Ptgs2os|chr1:150472423-150472922	0.410696125651122	.	.
chr1	150392883	150393382	chr1	150256782	150257281	Odr4|chr1:150256782-150257281	0.26152822438172	.	.
chr1	150392883	150393382	chr1	150256782	150257281	Tpr|chr1:150256782-150257281	0.26152822438172	.	.
chr1	150392883	150393382	chr1	150260209	150260708	Odr4|chr1:150260209-150260708	0.149997883310518	.	.
chr1	150392883	150393382	chr1	150260209	150260708	Tpr|chr1:150260209-150260708	0.149997883310518	.	.
chr1	150392883	150393382	chr1	150472423	150472922	Odr4|chr1:150472423-150472922	0.238277029132643	.	.
chr1	150392883	150393382	chr1	150472423	150472922	Tpr|chr1:150472423-150472922	0.238277029132643	.	.
chr1	153899574	153900073	chr1	153953209	153953708	Glul|chr1:153953209-153953708	0.307461996961902	.	.
chr1	153899574	153900073	chr1	153953209	153953708	Teddm2|chr1:153953209-153953708	0.307461996961902	.	.
chr1	153899574	153900073	chr1	154102804	154103303	Glul|chr1:154102804-154103303	0.191933326862439	.	.
chr1	153899574	153900073	chr1	154102804	154103303	Teddm2|chr1:154102804-154103303	0.191933326862439	.	.
chr1	153899574	153900073	chr1	154180893	154181392	Glul|chr1:154180893-154181392	0.209308696104084	.	.
chr1	153899574	153900073	chr1	154180893	154181392	Teddm2|chr1:154180893-154181392	0.209308696104084	.	.
chr1	153900327	153900826	chr1	154156674	154157173	Glul|chr1:154156674-154157173	0.296502554612045	.	.
chr1	153900327	153900826	chr1	154156674	154157173	Teddm2|chr1:154156674-154157173	0.296502554612045	.	.
chr1	153900327	153900826	chr1	154223809	154224308	Glul|chr1:154223809-154224308	0.335958632495842	.	.
chr1	153900327	153900826	chr1	154223809	154224308	Teddm2|chr1:154223809-154224308	0.335958632495842	.	.
chr1	154117348	154117847	chr1	154156674	154157173	A830008E24Rik|chr1:154156674-154157173	0.188810711613385	.	.
chr1	154117348	154117847	chr1	154223809	154224308	A830008E24Rik|chr1:154223809-154224308	0.181895971872099	.	.
chr1	154117943	154118442	chr1	154156674	154157173	A830008E24Rik|chr1:154156674-154157173	0.179195301301186	.	.
chr1	154118577	154119076	chr1	154102804	154103303	A830008E24Rik|chr1:154102804-154103303	0.147880182644505	.	.
chr1	155527653	155528152	chr1	155517010	155517509	Gm5532|chr1:155517010-155517509	0.130918183143614	.	.
chr1	155527653	155528152	chr1	155784767	155785266	Gm5532|chr1:155784767-155785266	0.242819630140902	.	.
chr1	155973115	155973614	chr1	155517010	155517509	Cep350|chr1:155517010-155517509	0.172642814590191	.	.
chr1	155973115	155973614	chr1	155654871	155655370	Cep350|chr1:155654871-155655370	0.15432004273299	.	.
chr1	156035878	156036377	chr1	156108321	156108820	Tor1aip1|chr1:156108321-156108820	0.16775267701537	.	.
chr1	156035878	156036377	chr1	156108321	156108820	Tor1aip2|chr1:156108321-156108820	0.16775267701537	.	.
chr1	156035878	156036377	chr1	156271559	156272058	Tor1aip1|chr1:156271559-156272058	0.132483584293415	.	.
chr1	156035878	156036377	chr1	156271559	156272058	Tor1aip2|chr1:156271559-156272058	0.132483584293415	.	.
chr1	156204775	156205274	chr1	156241652	156242151	Fam163a|chr1:156241652-156242151	0.156874530458714	.	.
chr1	156204775	156205274	chr1	156263255	156263754	Fam163a|chr1:156263255-156263754	0.473688750360066	.	.
chr1	156303125	156303624	chr1	156581092	156581591	4930518J20Rik|chr1:156581092-156581591	0.404262455656056	.	.
chr1	156303125	156303624	chr1	156581092	156581591	Tdrd5|chr1:156581092-156581591	0.404262455656056	.	.
chr1	156420903	156421402	chr1	156581092	156581591	Axdnd1|chr1:156581092-156581591	0.200258237371687	.	.
chr1	156474061	156474560	chr1	156263255	156263754	Soat1|chr1:156263255-156263754	0.160189278921967	.	.
chr1	156474061	156474560	chr1	156271559	156272058	Soat1|chr1:156271559-156272058	0.182169629403813	.	.
chr1	156474061	156474560	chr1	156271559	156272058	Soat1|chr1:156271559-156272058	0.182169629403814	.	.
chr1	156474061	156474560	chr1	156285125	156285624	Soat1|chr1:156285125-156285624	0.13613138814389	.	.
chr1	156674619	156675118	chr1	156271559	156272058	Tor3a|chr1:156271559-156272058	0.140900888314455	.	.
chr1	156718854	156719353	chr1	156270379	156270878	Fam20b|chr1:156270379-156270878	0.176317977747263	.	.
chr1	156718854	156719353	chr1	156271559	156272058	Fam20b|chr1:156271559-156272058	0.248803532683828	.	.
chr1	156718854	156719353	chr1	156593173	156593672	Fam20b|chr1:156593173-156593672	0.24670763271911	.	.
chr1	159231910	159232409	chr1	158947925	158948424	Cop1|chr1:158947925-158948424	0.129660841038808	.	.
chr1	159231910	159232409	chr1	159444993	159445492	Cop1|chr1:159444993-159445492	0.2092447003881	.	.
chr1	160791995	160792494	chr1	161195428	161195927	Rabgap1l|chr1:161195428-161195927	0.163329292203656	.	.
chr1	160792667	160793166	chr1	161170609	161171108	Rabgap1l|chr1:161170609-161171108	0.176981852280086	.	.
chr1	161034786	161035285	chr1	160785734	160786233	Gas5|chr1:160785734-160786233	0.171415726246143	.	.
chr1	161034786	161035285	chr1	160785734	160786233	Zbtb37|chr1:160785734-160786233	0.171415726246143	.	.
chr1	161034786	161035285	chr1	161218946	161219445	Gas5|chr1:161218946-161219445	0.354594117188325	.	.
chr1	161034786	161035285	chr1	161218946	161219445	Zbtb37|chr1:161218946-161219445	0.354594117188325	.	.
chr1	161070536	161071035	chr1	160881265	160881764	Cenpl|chr1:160881265-160881764	0.163166101241108	.	.
chr1	161070536	161071035	chr1	160881265	160881764	Dars2|chr1:160881265-160881764	0.163166101241108	.	.
chr1	161142436	161142935	chr1	161218946	161219445	Ankrd45|chr1:161218946-161219445	0.131210156859065	.	.
chr1	161143255	161143754	chr1	161218946	161219445	Ankrd45|chr1:161218946-161219445	0.216099534904761	.	.
chr1	161250941	161251440	chr1	161668052	161668551	Prdx6|chr1:161668052-161668551	0.394530811145294	.	.
chr1	161876197	161876696	chr1	161855758	161856257	Suco|chr1:161855758-161856257	0.267777682149808	.	.
chr1	161876197	161876696	chr1	161931274	161931773	Suco|chr1:161931274-161931773	0.170415063206436	.	.
chr1	161876715	161877214	chr1	161855758	161856257	Suco|chr1:161855758-161856257	0.318992338733443	.	.
chr1	161876715	161877214	chr1	161962922	161963421	Suco|chr1:161962922-161963421	0.124341479468236	.	.
chr1	161968972	161969471	chr1	161931794	161932293	Gm38304|chr1:161931794-161932293	0.155709377377005	.	.
chr1	161968972	161969471	chr1	161931794	161932293	Pigc|chr1:161931794-161932293	0.155709377377005	.	.
chr1	162548386	162548885	chr1	162743152	162743651	Eef1aknmt|chr1:162743152-162743651	0.192353372937533	.	.
chr1	162548386	162548885	chr1	162745954	162746453	Eef1aknmt|chr1:162745954-162746453	0.174283674132583	.	.
chr1	162548386	162548885	chr1	162745954	162746453	Eef1aknmt|chr1:162745954-162746453	0.174283674132584	.	.
chr1	162548386	162548885	chr1	162746484	162746983	Eef1aknmt|chr1:162746484-162746983	0.136368444815449	.	.
chr1	162548386	162548885	chr1	162749610	162750109	Eef1aknmt|chr1:162749610-162750109	0.151513813346824	.	.
chr1	162548386	162548885	chr1	162792713	162793212	Eef1aknmt|chr1:162792713-162793212	0.121262507675522	.	.
chr1	162570372	162570871	chr1	162743152	162743651	Vamp4|chr1:162743152-162743651	0.149963078037099	.	.
chr1	162570372	162570871	chr1	162746484	162746983	Vamp4|chr1:162746484-162746983	0.16230874865511	.	.
chr1	162570372	162570871	chr1	162832165	162832664	Vamp4|chr1:162832165-162832664	0.249046613103319	.	.
chr1	162570372	162570871	chr1	162953031	162953530	Vamp4|chr1:162953031-162953530	0.374597094561149	.	.
chr1	162739851	162740350	chr1	162953031	162953530	Prrc2c|chr1:162953031-162953530	0.166208402996816	.	.
chr1	162740352	162740851	chr1	162665061	162665560	Prrc2c|chr1:162665061-162665560	0.177826324619058	.	.
chr1	163403421	163403920	chr1	163487869	163488368	Gorab|chr1:163487869-163488368	0.122885119011065	.	.
chr1	163779331	163779830	chr1	163642984	163643483	Kifap3|chr1:163642984-163643483	0.203899400084187	.	.
chr1	163779331	163779830	chr1	163914884	163915383	Kifap3|chr1:163914884-163915383	0.206458074167572	.	.
chr1	163929752	163930251	chr1	164138556	164139055	Scyl3|chr1:164138556-164139055	0.168222122415461	.	.
chr1	163994642	163995141	chr1	163914884	163915383	BC055324|chr1:163914884-163915383	0.134004679032635	.	.
chr1	163994642	163995141	chr1	163914884	163915383	Mettl18|chr1:163914884-163915383	0.134004679032635	.	.
chr1	163994642	163995141	chr1	164138556	164139055	BC055324|chr1:164138556-164139055	0.135195368639735	.	.
chr1	163994642	163995141	chr1	164138556	164139055	Mettl18|chr1:164138556-164139055	0.135195368639735	.	.
chr1	164248686	164249185	chr1	164179815	164180314	Slc19a2|chr1:164179815-164180314	0.227122755921551	.	.
chr1	164631669	164632168	chr1	164552715	164553214	Gm37754|chr1:164552715-164553214	0.14026870838373	.	.
chr1	164631669	164632168	chr1	164577170	164577669	Gm37754|chr1:164577170-164577669	0.251355798538602	.	.
chr1	164631669	164632168	chr1	164585910	164586409	Gm37754|chr1:164585910-164586409	0.165909417981854	.	.
chr1	164631669	164632168	chr1	164586523	164587022	Gm37754|chr1:164586523-164587022	0.222217231140262	.	.
chr1	164631669	164632168	chr1	164787699	164788198	Gm37754|chr1:164787699-164788198	0.365263387625452	.	.
chr1	164631669	164632168	chr1	164804328	164804827	Gm37754|chr1:164804328-164804827	0.143414762728288	.	.
chr1	164631669	164632168	chr1	164998595	164999094	Gm37754|chr1:164998595-164999094	0.263019523400876	.	.
chr1	164898957	164899456	chr1	164585910	164586409	Gm32569|chr1:164585910-164586409	0.236101037647368	.	.
chr1	164898957	164899456	chr1	164586523	164587022	Gm32569|chr1:164586523-164587022	0.225017826058336	.	.
chr1	164898957	164899456	chr1	164722054	164722553	Gm32569|chr1:164722054-164722553	0.204668654641531	.	.
chr1	164898957	164899456	chr1	164787699	164788198	Gm32569|chr1:164787699-164788198	0.20519876041218	.	.
chr1	164898957	164899456	chr1	164998595	164999094	Gm32569|chr1:164998595-164999094	0.357620197467001	.	.
chr1	164898957	164899456	chr1	164999175	164999674	Gm32569|chr1:164999175-164999674	0.156677726299961	.	.
chr1	165460313	165460812	chr1	165618098	165618597	Dcaf6|chr1:165618098-165618597	0.16875006642822	.	.
chr1	165460313	165460812	chr1	165618098	165618597	Mpc2|chr1:165618098-165618597	0.16875006642822	.	.
chr1	165460313	165460812	chr1	165641351	165641850	Dcaf6|chr1:165641351-165641850	0.147595792576717	.	.
chr1	165460313	165460812	chr1	165641351	165641850	Mpc2|chr1:165641351-165641850	0.147595792576717	.	.
chr1	165460922	165461421	chr1	165282295	165282794	Dcaf6|chr1:165282295-165282794	0.150564005084465	.	.
chr1	165460922	165461421	chr1	165282295	165282794	Mpc2|chr1:165282295-165282794	0.150564005084465	.	.
chr1	165460922	165461421	chr1	165641351	165641850	Dcaf6|chr1:165641351-165641850	0.160919256829308	.	.
chr1	165460922	165461421	chr1	165641351	165641850	Mpc2|chr1:165641351-165641850	0.160919256829308	.	.
chr1	165634316	165634815	chr1	165618098	165618597	Mpzl1|chr1:165618098-165618597	0.215402309481634	.	.
chr1	165634316	165634815	chr1	165641351	165641850	Mpzl1|chr1:165641351-165641850	0.126661849167779	.	.
chr1	166253817	166254316	chr1	166319038	166319537	Ildr2|chr1:166319038-166319537	0.15036541797516	.	.
chr1	166253817	166254316	chr1	166428926	166429425	Ildr2|chr1:166428926-166429425	0.303135404817112	.	.
chr1	166254415	166254914	chr1	166302681	166303180	Ildr2|chr1:166302681-166303180	0.25331890301469	.	.
chr1	166254415	166254914	chr1	166428926	166429425	Ildr2|chr1:166428926-166429425	0.146041589117259	.	.
chr1	166308696	166309195	chr1	166280533	166281032	5330438I03Rik|chr1:166280533-166281032	0.157888614467312	.	.
chr1	166309200	166309699	chr1	166280533	166281032	5330438I03Rik|chr1:166280533-166281032	0.15567728491831	.	.
chr1	166379002	166379501	chr1	166282640	166283139	Tada1|chr1:166282640-166283139	0.139204652806564	.	.
chr1	166409578	166410077	chr1	166319038	166319537	Pogk|chr1:166319038-166319537	0.394840620445661	.	.
chr1	166681166	166681665	chr1	166282640	166283139	Fmo9|chr1:166282640-166283139	0.234353630200981	.	.
chr1	166681166	166681665	chr1	166301382	166301881	Fmo9|chr1:166301382-166301881	0.248856029666148	.	.
chr1	166681166	166681665	chr1	166319038	166319537	Fmo9|chr1:166319038-166319537	0.236862975727451	.	.
chr1	166681166	166681665	chr1	166344303	166344802	Fmo9|chr1:166344303-166344802	0.145494467906835	.	.
chr1	166681166	166681665	chr1	166428926	166429425	Fmo9|chr1:166428926-166429425	0.176667202900794	.	.
chr1	166681166	166681665	chr1	166443517	166444016	Fmo9|chr1:166443517-166444016	0.243386473547129	.	.
chr1	167597755	167598254	chr1	167532428	167532927	Rxrg|chr1:167532428-167532927	0.213041673410055	.	.
chr1	167597755	167598254	chr1	167553903	167554402	Rxrg|chr1:167553903-167554402	0.175572777365719	.	.
chr1	167597755	167598254	chr1	167608411	167608910	Rxrg|chr1:167608411-167608910	0.257221897660118	.	.
chr1	167598393	167598892	chr1	167553903	167554402	Rxrg|chr1:167553903-167554402	0.129918764101907	.	.
chr1	167598393	167598892	chr1	167583702	167584201	Rxrg|chr1:167583702-167584201	0.250144105747602	.	.
chr1	167598393	167598892	chr1	167636947	167637446	Rxrg|chr1:167636947-167637446	0.130127283668754	.	.
chr1	167598393	167598892	chr1	167929953	167930452	Rxrg|chr1:167929953-167930452	0.125314841266625	.	.
chr1	169347691	169348190	chr1	169009250	169009749	Gm37839|chr1:169009250-169009749	0.187601126829803	.	.
chr1	169347691	169348190	chr1	169058540	169059039	Gm37839|chr1:169058540-169059039	0.147329204507677	.	.
chr1	169347691	169348190	chr1	169075922	169076421	Gm37839|chr1:169075922-169076421	0.268505596671669	.	.
chr1	169347691	169348190	chr1	169637188	169637687	Gm37839|chr1:169637188-169637687	0.125825312268275	.	.
chr1	169531254	169531753	chr1	169637188	169637687	Nuf2|chr1:169637188-169637687	0.226567602321591	.	.
chr1	170867571	170868070	chr1	170907734	170908233	Atf6|chr1:170907734-170908233	0.311298920672768	.	.
chr1	170867571	170868070	chr1	170907734	170908233	Gm9929|chr1:170907734-170908233	0.311298920672768	.	.
chr1	170867571	170868070	chr1	171044266	171044765	Atf6|chr1:171044266-171044765	0.242948701370982	.	.
chr1	170867571	170868070	chr1	171044266	171044765	Gm9929|chr1:171044266-171044765	0.242948701370982	.	.
chr1	170868410	170868909	chr1	171038357	171038856	Atf6|chr1:171038357-171038856	0.184241908910629	.	.
chr1	170868410	170868909	chr1	171038357	171038856	Gm9929|chr1:171038357-171038856	0.184241908910629	.	.
chr1	170868410	170868909	chr1	171096067	171096566	Atf6|chr1:171096067-171096566	0.123813300400605	.	.
chr1	170868410	170868909	chr1	171096067	171096566	Gm9929|chr1:171096067-171096566	0.123813300400605	.	.
chr1	170885252	170885751	chr1	171247027	171247526	Dusp12|chr1:171247027-171247526	0.120073174949802	.	.
chr1	170885252	170885751	chr1	171247027	171247526	Dusp12|chr1:171247027-171247526	0.120073174949803	.	.
chr1	170885252	170885751	chr1	171247027	171247526	Gm26620|chr1:171247027-171247526	0.120073174949802	.	.
chr1	170885252	170885751	chr1	171247027	171247526	Gm26620|chr1:171247027-171247526	0.120073174949803	.	.
chr1	171150371	171150870	chr1	171102488	171102987	Mpz|chr1:171102488-171102987	0.35671063630459	.	.
chr1	171150371	171150870	chr1	171102488	171102987	Sdhc|chr1:171102488-171102987	0.35671063630459	.	.
chr1	171150371	171150870	chr1	171412450	171412949	Mpz|chr1:171412450-171412949	0.306607035358155	.	.
chr1	171150371	171150870	chr1	171412450	171412949	Sdhc|chr1:171412450-171412949	0.306607035358155	.	.
chr1	171196077	171196576	chr1	170907216	170907715	Pcp4l1|chr1:170907216-170907715	0.170034064890585	.	.
chr1	171196077	171196576	chr1	170907734	170908233	Pcp4l1|chr1:170907734-170908233	0.153616441716069	.	.
chr1	171196077	171196576	chr1	171044266	171044765	Pcp4l1|chr1:171044266-171044765	0.136231629342079	.	.
chr1	171222404	171222903	chr1	170844307	170844806	Tomm40l|chr1:170844307-170844806	0.14745019684137	.	.
chr1	171222404	171222903	chr1	171036880	171037379	Tomm40l|chr1:171036880-171037379	0.133292753412188	.	.
chr1	171222404	171222903	chr1	171044266	171044765	Tomm40l|chr1:171044266-171044765	0.127096912630117	.	.
chr1	171222404	171222903	chr1	171118208	171118707	Tomm40l|chr1:171118208-171118707	0.177967389407872	.	.
chr1	171270057	171270556	chr1	171037809	171038308	B4galt3|chr1:171037809-171038308	0.161299825408556	.	.
chr1	171270057	171270556	chr1	171220747	171221246	B4galt3|chr1:171220747-171221246	0.169223956786018	.	.
chr1	171270057	171270556	chr1	171247027	171247526	B4galt3|chr1:171247027-171247526	0.127248459583586	.	.
chr1	171270057	171270556	chr1	171566785	171567284	B4galt3|chr1:171566785-171567284	0.157436652164664	.	.
chr1	171270057	171270556	chr1	171672998	171673497	B4galt3|chr1:171672998-171673497	0.310812061752106	.	.
chr1	171281054	171281553	chr1	171101659	171102158	Ppox|chr1:171101659-171102158	0.165686246255748	.	.
chr1	171281054	171281553	chr1	171102488	171102987	Ppox|chr1:171102488-171102987	0.209577539269951	.	.
chr1	171281054	171281553	chr1	171118208	171118707	Ppox|chr1:171118208-171118707	0.120816242971005	.	.
chr1	171281054	171281553	chr1	171263038	171263537	Ppox|chr1:171263038-171263537	0.137154622222607	.	.
chr1	171281054	171281553	chr1	171379865	171380364	Ppox|chr1:171379865-171380364	0.167601762702865	.	.
chr1	171287719	171288218	chr1	171101659	171102158	Usp21|chr1:171101659-171102158	0.231809176386536	.	.
chr1	171287719	171288218	chr1	171220747	171221246	Usp21|chr1:171220747-171221246	0.163057154511493	.	.
chr1	171287719	171288218	chr1	171379865	171380364	Usp21|chr1:171379865-171380364	0.172770961798586	.	.
chr1	171328705	171329204	chr1	171038357	171038856	Dedd|chr1:171038357-171038856	0.143244496544318	.	.
chr1	171329206	171329705	chr1	171037809	171038308	Dedd|chr1:171037809-171038308	0.177347145582483	.	.
chr1	171329206	171329705	chr1	171220747	171221246	Dedd|chr1:171220747-171221246	0.29935337717475	.	.
chr1	171345437	171345936	chr1	171037809	171038308	Nit1|chr1:171037809-171038308	0.13990340990452	.	.
chr1	171345437	171345936	chr1	171037809	171038308	Pfdn2|chr1:171037809-171038308	0.13990340990452	.	.
chr1	171345437	171345936	chr1	171044776	171045275	Nit1|chr1:171044776-171045275	0.229675781069594	.	.
chr1	171345437	171345936	chr1	171044776	171045275	Pfdn2|chr1:171044776-171045275	0.229675781069594	.	.
chr1	171345437	171345936	chr1	171220747	171221246	Nit1|chr1:171220747-171221246	0.186021983914625	.	.
chr1	171345437	171345936	chr1	171220747	171221246	Pfdn2|chr1:171220747-171221246	0.186021983914625	.	.
chr1	171345437	171345936	chr1	171566785	171567284	Nit1|chr1:171566785-171567284	0.122436562524157	.	.
chr1	171345437	171345936	chr1	171566785	171567284	Pfdn2|chr1:171566785-171567284	0.122436562524157	.	.
chr1	171345437	171345936	chr1	171672998	171673497	Nit1|chr1:171672998-171673497	0.160234615700445	.	.
chr1	171345437	171345936	chr1	171672998	171673497	Pfdn2|chr1:171672998-171673497	0.160234615700445	.	.
chr1	171360576	171361075	chr1	171036880	171037379	Klhdc9|chr1:171036880-171037379	0.133507559808373	.	.
chr1	171360576	171361075	chr1	171044266	171044765	Klhdc9|chr1:171044266-171044765	0.142820998057833	.	.
chr1	171360576	171361075	chr1	171101659	171102158	Klhdc9|chr1:171101659-171102158	0.152457302595209	.	.
chr1	171360576	171361075	chr1	171263038	171263537	Klhdc9|chr1:171263038-171263537	0.375094884988383	.	.
chr1	171361088	171361587	chr1	171036880	171037379	Klhdc9|chr1:171036880-171037379	0.142075330323926	.	.
chr1	171361088	171361587	chr1	171044266	171044765	Klhdc9|chr1:171044266-171044765	0.228637508830121	.	.
chr1	171361088	171361587	chr1	171263038	171263537	Klhdc9|chr1:171263038-171263537	0.146303589389997	.	.
chr1	171411068	171411567	chr1	171044776	171045275	Usf1|chr1:171044776-171045275	0.187037345192035	.	.
chr1	171411068	171411567	chr1	171102488	171102987	Usf1|chr1:171102488-171102987	0.192741649824919	.	.
chr1	171411068	171411567	chr1	171220747	171221246	Usf1|chr1:171220747-171221246	0.128308441575813	.	.
chr1	171411068	171411567	chr1	171638729	171639228	Usf1|chr1:171638729-171639228	0.166785762568834	.	.
chr1	171411068	171411567	chr1	171672998	171673497	Usf1|chr1:171672998-171673497	0.124590641561191	.	.
chr1	171437234	171437733	chr1	171638729	171639228	F11r|chr1:171638729-171639228	0.248224190579944	.	.
chr1	171503198	171503697	chr1	171379865	171380364	Alyref2|chr1:171379865-171380364	0.127483951322865	.	.
chr1	171503198	171503697	chr1	171379865	171380364	B930036N10Rik|chr1:171379865-171380364	0.127483951322865	.	.
chr1	171503198	171503697	chr1	171672998	171673497	Alyref2|chr1:171672998-171673497	0.127398476450199	.	.
chr1	171503198	171503697	chr1	171672998	171673497	B930036N10Rik|chr1:171672998-171673497	0.127398476450199	.	.
chr1	171503848	171504347	chr1	171412450	171412949	Alyref2|chr1:171412450-171412949	0.142739084109169	.	.
chr1	171503848	171504347	chr1	171412450	171412949	B930036N10Rik|chr1:171412450-171412949	0.142739084109169	.	.
chr1	171503848	171504347	chr1	171553589	171554088	Alyref2|chr1:171553589-171554088	0.230434795482837	.	.
chr1	171503848	171504347	chr1	171553589	171554088	B930036N10Rik|chr1:171553589-171554088	0.230434795482837	.	.
chr1	171503848	171504347	chr1	171774677	171775176	Alyref2|chr1:171774677-171775176	0.146644042610579	.	.
chr1	171503848	171504347	chr1	171774677	171775176	B930036N10Rik|chr1:171774677-171775176	0.146644042610579	.	.
chr1	172126494	172126993	chr1	171774677	171775176	Pex19|chr1:171774677-171775176	0.187110759533138	.	.
chr1	172126494	172126993	chr1	171782369	171782868	Pex19|chr1:171782369-171782868	0.137016074986126	.	.
chr1	172126494	172126993	chr1	172027134	172027633	Pex19|chr1:172027134-172027633	0.140822785357045	.	.
chr1	172126494	172126993	chr1	172119644	172120143	Pex19|chr1:172119644-172120143	0.292425926670061	.	.
chr1	172147848	172148347	chr1	172107605	172108104	Dcaf8|chr1:172107605-172108104	0.192602421022523	.	.
chr1	172147848	172148347	chr1	172200733	172201232	Dcaf8|chr1:172200733-172201232	0.158688332168562	.	.
chr1	172206038	172206537	chr1	172217086	172217585	Pea15a|chr1:172217086-172217585	0.134736130294648	.	.
chr1	172206562	172207061	chr1	172000622	172001121	Pea15a|chr1:172000622-172001121	0.170121736704167	.	.
chr1	172206562	172207061	chr1	172217086	172217585	Pea15a|chr1:172217086-172217585	0.172614159643514	.	.
chr1	172520879	172521378	chr1	172528665	172529164	Cfap45|chr1:172528665-172529164	0.120957996752989	.	.
chr1	172520879	172521378	chr1	172667603	172668102	Cfap45|chr1:172667603-172668102	0.177661682436871	.	.
chr1	172632827	172633326	chr1	172532487	172532986	Dusp23|chr1:172532487-172532986	0.215646693912353	.	.
chr1	172632827	172633326	chr1	172532487	172532986	Dusp23|chr1:172532487-172532986	0.215646693912354	.	.
chr1	172632827	172633326	chr1	172550479	172550978	Dusp23|chr1:172550479-172550978	0.175452013865302	.	.
chr1	172632827	172633326	chr1	172562878	172563377	Dusp23|chr1:172562878-172563377	0.172873192334261	.	.
chr1	172632827	172633326	chr1	172898475	172898974	Dusp23|chr1:172898475-172898974	0.122341244745624	.	.
chr1	173366644	173367143	chr1	173377444	173377943	Cadm3|chr1:173377444-173377943	0.260433012269155	.	.
chr1	173366644	173367143	chr1	173456303	173456802	Cadm3|chr1:173456303-173456802	0.176335087046652	.	.
chr1	173367390	173367889	chr1	173335927	173336426	Cadm3|chr1:173335927-173336426	0.168340183344178	.	.
chr1	173367390	173367889	chr1	173377444	173377943	Cadm3|chr1:173377444-173377943	0.210216417173322	.	.
chr1	173367390	173367889	chr1	173398534	173399033	Cadm3|chr1:173398534-173399033	0.169845022568014	.	.
chr1	173367390	173367889	chr1	173569741	173570240	Cadm3|chr1:173569741-173570240	0.129382838139372	.	.
chr1	173367390	173367889	chr1	173694281	173694780	Cadm3|chr1:173694281-173694780	0.198999544939362	.	.
chr1	174501578	174502077	chr1	174319393	174319892	Fmn2|chr1:174319393-174319892	0.264088745591084	.	.
chr1	174501578	174502077	chr1	174536949	174537448	Fmn2|chr1:174536949-174537448	0.124337360048585	.	.
chr1	174502434	174502933	chr1	174469688	174470187	Fmn2|chr1:174469688-174470187	0.234729266983945	.	.
chr1	174502434	174502933	chr1	174503374	174503873	Fmn2|chr1:174503374-174503873	0.166361775223042	.	.
chr1	174502434	174502933	chr1	174536949	174537448	Fmn2|chr1:174536949-174537448	0.126512430177673	.	.
chr1	175625436	175625935	chr1	175550508	175551007	Fh1|chr1:175550508-175551007	0.25934229718369	.	.
chr1	175625436	175625935	chr1	175870656	175871155	Fh1|chr1:175870656-175871155	0.138555652954444	.	.
chr1	175625436	175625935	chr1	175961981	175962480	Fh1|chr1:175961981-175962480	0.129736547581945	.	.
chr1	175692503	175693002	chr1	175550508	175551007	Chml|chr1:175550508-175551007	0.168875790113477	.	.
chr1	175692503	175693002	chr1	175550508	175551007	Opn3|chr1:175550508-175551007	0.168875790113477	.	.
chr1	175692503	175693002	chr1	175741888	175742387	Chml|chr1:175741888-175742387	0.354073129338167	.	.
chr1	175692503	175693002	chr1	175741888	175742387	Chml|chr1:175741888-175742387	0.354073129338168	.	.
chr1	175692503	175693002	chr1	175741888	175742387	Opn3|chr1:175741888-175742387	0.354073129338167	.	.
chr1	175692503	175693002	chr1	175741888	175742387	Opn3|chr1:175741888-175742387	0.354073129338168	.	.
chr1	175692503	175693002	chr1	175766403	175766902	Chml|chr1:175766403-175766902	0.157826345299463	.	.
chr1	175692503	175693002	chr1	175766403	175766902	Opn3|chr1:175766403-175766902	0.157826345299463	.	.
chr1	175692503	175693002	chr1	175923807	175924306	Chml|chr1:175923807-175924306	0.130961396685727	.	.
chr1	175692503	175693002	chr1	175923807	175924306	Opn3|chr1:175923807-175924306	0.130961396685727	.	.
chr1	175693049	175693548	chr1	175995354	175995853	Chml|chr1:175995354-175995853	0.250021056296837	.	.
chr1	175693049	175693548	chr1	175995354	175995853	Opn3|chr1:175995354-175995853	0.250021056296837	.	.
chr1	175880538	175881037	chr1	175582786	175583285	Exo1|chr1:175582786-175583285	0.137386221670358	.	.
chr1	175880538	175881037	chr1	175601769	175602268	Exo1|chr1:175601769-175602268	0.141516494529643	.	.
chr1	175880538	175881037	chr1	175923807	175924306	Exo1|chr1:175923807-175924306	0.350693895436391	.	.
chr1	175880538	175881037	chr1	175995354	175995853	Exo1|chr1:175995354-175995853	0.171184668937557	.	.
chr1	176275192	176275691	chr1	176699769	176700268	Gm38101|chr1:176699769-176700268	0.125367112236892	.	.
chr1	176275192	176275691	chr1	176699769	176700268	Pld5|chr1:176699769-176700268	0.125367112236892	.	.
chr1	177257072	177257571	chr1	177013611	177014110	Akt3|chr1:177013611-177014110	0.183650060661196	.	.
chr1	177257072	177257571	chr1	177703313	177703812	Akt3|chr1:177703313-177703812	0.145961942383833	.	.
chr1	177257580	177258079	chr1	177322779	177323278	Akt3|chr1:177322779-177323278	0.130985461015481	.	.
chr1	177257580	177258079	chr1	177703313	177703812	Akt3|chr1:177703313-177703812	0.384110653356483	.	.
chr1	177257580	177258079	chr1	177703313	177703812	Akt3|chr1:177703313-177703812	0.384110653356484	.	.
chr1	177258176	177258675	chr1	177517443	177517942	Akt3|chr1:177517443-177517942	0.154546669658934	.	.
chr1	177258678	177259177	chr1	177013611	177014110	Akt3|chr1:177013611-177014110	0.135061357359035	.	.
chr1	177258678	177259177	chr1	177294973	177295472	Akt3|chr1:177294973-177295472	0.155822072865692	.	.
chr1	177258678	177259177	chr1	177382086	177382585	Akt3|chr1:177382086-177382585	0.194737161908417	.	.
chr1	177258678	177259177	chr1	177411540	177412039	Akt3|chr1:177411540-177412039	0.165890480678111	.	.
chr1	177258678	177259177	chr1	177517443	177517942	Akt3|chr1:177517443-177517942	0.345700826961568	.	.
chr1	177441840	177442339	chr1	177188706	177189205	Zbtb18|chr1:177188706-177189205	0.135945458260582	.	.
chr1	177441840	177442339	chr1	177516930	177517429	Zbtb18|chr1:177516930-177517429	0.275477735827164	.	.
chr1	177441840	177442339	chr1	177517443	177517942	Zbtb18|chr1:177517443-177517942	0.304890184974501	.	.
chr1	177982967	177983466	chr1	177703313	177703812	Catspere2|chr1:177703313-177703812	0.16983695310616	.	.
chr1	178187311	178187810	chr1	178336353	178336852	Desi2|chr1:178336353-178336852	0.128635557875585	.	.
chr1	178187311	178187810	chr1	178368821	178369320	Desi2|chr1:178368821-178369320	0.130519971694773	.	.
chr1	178187311	178187810	chr1	178412552	178413051	Desi2|chr1:178412552-178413051	0.156018970089052	.	.
chr1	178276142	178276641	chr1	178290989	178291488	4930527J03Rik|chr1:178290989-178291488	0.177902272182575	.	.
chr1	178276142	178276641	chr1	178485923	178486422	4930527J03Rik|chr1:178485923-178486422	0.121771009836019	.	.
chr1	178317988	178318487	chr1	178486689	178487188	B230369F24Rik|chr1:178486689-178487188	0.123239466296004	.	.
chr1	178317988	178318487	chr1	178486689	178487188	Cox20|chr1:178486689-178487188	0.123239466296004	.	.
chr1	178337559	178338058	chr1	178336353	178336852	Hnrnpu|chr1:178336353-178336852	0.156887664460363	.	.
chr1	178405450	178405949	chr1	178290989	178291488	Efcab2|chr1:178290989-178291488	0.172033193537686	.	.
chr1	178405450	178405949	chr1	178336353	178336852	Efcab2|chr1:178336353-178336852	0.205487511689445	.	.
chr1	178405450	178405949	chr1	178368821	178369320	Efcab2|chr1:178368821-178369320	0.154173377840318	.	.
chr1	178405450	178405949	chr1	178368821	178369320	Efcab2|chr1:178368821-178369320	0.154173377840319	.	.
chr1	178406170	178406669	chr1	178463658	178464157	Efcab2|chr1:178463658-178464157	0.312142503028771	.	.
chr1	178406170	178406669	chr1	178486689	178487188	Efcab2|chr1:178486689-178487188	0.191914359717671	.	.
chr1	179546570	179547069	chr1	179621124	179621623	Cnst|chr1:179621124-179621623	0.129614442902969	.	.
chr1	179546570	179547069	chr1	179621124	179621623	Tfb2m|chr1:179621124-179621623	0.129614442902969	.	.
chr1	179546570	179547069	chr1	179917435	179917934	Cnst|chr1:179917435-179917934	0.219928191850174	.	.
chr1	179546570	179547069	chr1	179917435	179917934	Tfb2m|chr1:179917435-179917934	0.219928191850174	.	.
chr1	179667997	179668496	chr1	179645628	179646127	Sccpdh|chr1:179645628-179646127	0.186128534649704	.	.
chr1	179745478	179745977	chr1	179621124	179621623	Kif28|chr1:179621124-179621623	0.129283133287976	.	.
chr1	179745478	179745977	chr1	179648637	179649136	Kif28|chr1:179648637-179649136	0.292307813822077	.	.
chr1	179802857	179803356	chr1	179645628	179646127	Ahctf1|chr1:179645628-179646127	0.13410496318084	.	.
chr1	179802857	179803356	chr1	179645628	179646127	Gm10518|chr1:179645628-179646127	0.13410496318084	.	.
chr1	179802857	179803356	chr1	179648637	179649136	Ahctf1|chr1:179648637-179649136	0.119973551361163	.	.
chr1	179802857	179803356	chr1	179648637	179649136	Gm10518|chr1:179648637-179649136	0.119973551361163	.	.
chr1	179802857	179803356	chr1	179917435	179917934	Ahctf1|chr1:179917435-179917934	0.128165385243083	.	.
chr1	179802857	179803356	chr1	179917435	179917934	Gm10518|chr1:179917435-179917934	0.128165385243083	.	.
chr1	179803447	179803946	chr1	179605881	179606380	Ahctf1|chr1:179605881-179606380	0.121374644911469	.	.
chr1	179803447	179803946	chr1	179605881	179606380	Gm10518|chr1:179605881-179606380	0.121374644911469	.	.
chr1	179803447	179803946	chr1	179648637	179649136	Ahctf1|chr1:179648637-179649136	0.138359211259394	.	.
chr1	179803447	179803946	chr1	179648637	179649136	Gm10518|chr1:179648637-179649136	0.138359211259394	.	.
chr1	179959653	179960152	chr1	179847684	179848183	Cdc42bpa|chr1:179847684-179848183	0.189962122962079	.	.
chr1	179959653	179960152	chr1	180249956	180250455	Cdc42bpa|chr1:180249956-180250455	0.302332913208218	.	.
chr1	179960232	179960731	chr1	179917435	179917934	Cdc42bpa|chr1:179917435-179917934	0.12169820563787	.	.
chr1	180520142	180520641	chr1	180540642	180541141	Gm37267|chr1:180540642-180541141	0.151113159815501	.	.
chr1	180520142	180520641	chr1	180564919	180565418	Gm37267|chr1:180564919-180565418	0.303420844808139	.	.
chr1	180520142	180520641	chr1	180863588	180864087	Gm37267|chr1:180863588-180864087	0.245052743227661	.	.
chr1	180520142	180520641	chr1	180987738	180988237	Gm37267|chr1:180987738-180988237	0.138572603993168	.	.
chr1	180568576	180569075	chr1	180777540	180778039	Parp1|chr1:180777540-180778039	0.122898345338872	.	.
chr1	180568576	180569075	chr1	180863588	180864087	Parp1|chr1:180863588-180864087	0.15369178033111	.	.
chr1	180641033	180641532	chr1	180777540	180778039	Lin9|chr1:180777540-180778039	0.263681701305975	.	.
chr1	180641033	180641532	chr1	180778088	180778587	Lin9|chr1:180778088-180778587	0.20641880445052	.	.
chr1	180725789	180726288	chr1	180763866	180764365	Acbd3|chr1:180763866-180764365	0.184234172246465	.	.
chr1	180725789	180726288	chr1	180777540	180778039	Acbd3|chr1:180777540-180778039	0.235205894639673	.	.
chr1	180725789	180726288	chr1	180778088	180778587	Acbd3|chr1:180778088-180778587	0.157655825914805	.	.
chr1	180768387	180768886	chr1	180720260	180720759	Gm38293|chr1:180720260-180720759	0.229753566788974	.	.
chr1	180768387	180768886	chr1	180763866	180764365	Gm38293|chr1:180763866-180764365	0.19450573883548	.	.
chr1	180768387	180768886	chr1	180777540	180778039	Gm38293|chr1:180777540-180778039	0.294572269247414	.	.
chr1	180768387	180768886	chr1	180778088	180778587	Gm38293|chr1:180778088-180778587	0.125693556683498	.	.
chr1	180768387	180768886	chr1	180794160	180794659	Gm38293|chr1:180794160-180794659	0.219192293675685	.	.
chr1	180850639	180851138	chr1	180530440	180530939	Sde2|chr1:180530440-180530939	0.159619385742114	.	.
chr1	180850639	180851138	chr1	180777540	180778039	Sde2|chr1:180777540-180778039	0.16623987751432	.	.
chr1	180850639	180851138	chr1	180778088	180778587	Sde2|chr1:180778088-180778587	0.173717722038273	.	.
chr1	180850639	180851138	chr1	181023497	181023996	Sde2|chr1:181023497-181023996	0.150358505253646	.	.
chr1	180850639	180851138	chr1	181024024	181024523	Sde2|chr1:181024024-181024523	0.249457203652613	.	.
chr1	180850639	180851138	chr1	181024024	181024523	Sde2|chr1:181024024-181024523	0.249457203652614	.	.
chr1	180903944	180904443	chr1	180777540	180778039	Pycr2|chr1:180777540-180778039	0.120631383898442	.	.
chr1	180903944	180904443	chr1	180778088	180778587	Pycr2|chr1:180778088-180778587	0.156606954928058	.	.
chr1	180903944	180904443	chr1	181017318	181017817	Pycr2|chr1:181017318-181017817	0.18674220023495	.	.
chr1	180903944	180904443	chr1	181023497	181023996	Pycr2|chr1:181023497-181023996	0.127232904657797	.	.
chr1	181144061	181144560	chr1	180763866	180764365	Cnih4|chr1:180763866-180764365	0.266906434175814	.	.
chr1	181144061	181144560	chr1	180763866	180764365	Nvl|chr1:180763866-180764365	0.266906434175814	.	.
chr1	181144061	181144560	chr1	180863588	180864087	Cnih4|chr1:180863588-180864087	0.120957023872493	.	.
chr1	181144061	181144560	chr1	180863588	180864087	Nvl|chr1:180863588-180864087	0.120957023872493	.	.
chr1	181144061	181144560	chr1	181016358	181016857	Cnih4|chr1:181016358-181016857	0.132519425557781	.	.
chr1	181144061	181144560	chr1	181016358	181016857	Nvl|chr1:181016358-181016857	0.132519425557781	.	.
chr1	181211237	181211736	chr1	181150665	181151164	Wdr26|chr1:181150665-181151164	0.128659960877568	.	.
chr1	182019253	182019752	chr1	182081947	182082446	Enah|chr1:182081947-182082446	0.14214370854697	.	.
chr1	182019253	182019752	chr1	182095032	182095531	Enah|chr1:182095032-182095531	0.231958657184481	.	.
chr1	182019253	182019752	chr1	182489705	182490204	Enah|chr1:182489705-182490204	0.231678612988481	.	.
chr1	182019822	182020321	chr1	181923286	181923785	Enah|chr1:181923286-181923785	0.301146452703535	.	.
chr1	182019822	182020321	chr1	181975524	181976023	Enah|chr1:181975524-181976023	0.123861987929273	.	.
chr1	182020341	182020840	chr1	181923286	181923785	Enah|chr1:181923286-181923785	0.165077368737773	.	.
chr1	182020341	182020840	chr1	181975524	181976023	Enah|chr1:181975524-181976023	0.213334405147022	.	.
chr1	182124497	182124996	chr1	181888749	181889248	Srp9|chr1:181888749-181889248	0.229397586453834	.	.
chr1	182124497	182124996	chr1	182489705	182490204	Srp9|chr1:182489705-182490204	0.171649902104775	.	.
chr1	182341398	182341897	chr1	182095032	182095531	Fbxo28|chr1:182095032-182095531	0.13465479333389	.	.
chr1	182341398	182341897	chr1	182444757	182445256	Fbxo28|chr1:182444757-182445256	0.120230103604975	.	.
chr1	182341398	182341897	chr1	182489705	182490204	Fbxo28|chr1:182489705-182490204	0.158571235053677	.	.
chr1	183221261	183221760	chr1	183316300	183316799	Disp1|chr1:183316300-183316799	0.16790476977765	.	.
chr1	183296308	183296807	chr1	183075269	183075768	Aida|chr1:183075269-183075768	0.129380283250486	.	.
chr1	183296308	183296807	chr1	183075269	183075768	Brox|chr1:183075269-183075768	0.129380283250486	.	.
chr1	183296308	183296807	chr1	183442295	183442794	Aida|chr1:183442295-183442794	0.158801064893836	.	.
chr1	183296308	183296807	chr1	183442295	183442794	Brox|chr1:183442295-183442794	0.158801064893836	.	.
chr1	183296824	183297323	chr1	183316300	183316799	Aida|chr1:183316300-183316799	0.205535931530481	.	.
chr1	183296824	183297323	chr1	183316300	183316799	Brox|chr1:183316300-183316799	0.205535931530481	.	.
chr1	183369413	183369912	chr1	183078998	183079497	Mia3|chr1:183078998-183079497	0.154435271371244	.	.
chr1	183369413	183369912	chr1	183316300	183316799	Mia3|chr1:183316300-183316799	0.124693211048132	.	.
chr1	183369413	183369912	chr1	183397384	183397883	Mia3|chr1:183397384-183397883	0.200147392983145	.	.
chr1	183388644	183389143	chr1	183260963	183261462	Taf1a|chr1:183260963-183261462	0.13969914070115	.	.
chr1	183388644	183389143	chr1	183316300	183316799	Taf1a|chr1:183316300-183316799	0.152067268506776	.	.
chr1	184033370	184033869	chr1	183821353	183821852	1700056E22Rik|chr1:183821353-183821852	0.275995653510737	.	.
chr1	184033370	184033869	chr1	183969337	183969836	1700056E22Rik|chr1:183969337-183969836	0.148360723123727	.	.
chr1	184810589	184811088	chr1	184584059	184584558	Marc1|chr1:184584059-184584558	0.208140981361305	.	.
chr1	184810589	184811088	chr1	184951034	184951533	Marc1|chr1:184951034-184951533	0.206143071337024	.	.
chr1	184810589	184811088	chr1	184965579	184966078	Marc1|chr1:184965579-184966078	0.144623810183878	.	.
chr1	184811160	184811659	chr1	184951034	184951533	Marc1|chr1:184951034-184951533	0.140831003684283	.	.
chr1	184845644	184846143	chr1	184879081	184879580	Marc2|chr1:184879081-184879580	0.161694386348553	.	.
chr1	184845644	184846143	chr1	184951034	184951533	Marc2|chr1:184951034-184951533	0.179582614196854	.	.
chr1	184999545	185000044	chr1	184852137	184852636	Mark1|chr1:184852137-184852636	0.189016671573923	.	.
chr1	186117016	186117515	chr1	186424917	186425416	Lyplal1|chr1:186424917-186425416	0.197604569179406	.	.
chr1	186117016	186117515	chr1	186425470	186425969	Lyplal1|chr1:186425470-186425969	0.202329604574801	.	.
chr1	187215277	187215776	chr1	187076923	187077422	Gpatch2|chr1:187076923-187077422	0.135193656210541	.	.
chr1	187215277	187215776	chr1	187076923	187077422	Spata17|chr1:187076923-187077422	0.135193656210541	.	.
chr1	191026045	191026544	chr1	191397049	191397548	A230020J21Rik|chr1:191397049-191397548	0.222273957916446	.	.
chr1	191026045	191026544	chr1	191397049	191397548	Flvcr1|chr1:191397049-191397548	0.222273957916446	.	.
chr1	191026045	191026544	chr1	191430472	191430971	A230020J21Rik|chr1:191430472-191430971	0.230821495404984	.	.
chr1	191026045	191026544	chr1	191430472	191430971	Flvcr1|chr1:191430472-191430971	0.230821495404984	.	.
chr1	191035624	191036123	chr1	191494893	191495392	Spata45|chr1:191494893-191495392	0.245816110253015	.	.
chr1	191036611	191037110	chr1	191242232	191242731	Spata45|chr1:191242232-191242731	0.123839323095521	.	.
chr1	191036611	191037110	chr1	191430472	191430971	Spata45|chr1:191430472-191430971	0.173468620878841	.	.
chr1	191036611	191037110	chr1	191470543	191471042	Spata45|chr1:191470543-191471042	0.225959932761861	.	.
chr1	191062684	191063183	chr1	191183196	191183695	Nsl1|chr1:191183196-191183695	0.124698024158446	.	.
chr1	191062684	191063183	chr1	191183196	191183695	Tatdn3|chr1:191183196-191183695	0.124698024158446	.	.
chr1	191224177	191224676	chr1	191277709	191278208	D730003I15Rik|chr1:191277709-191278208	0.140682540976345	.	.
chr1	191224177	191224676	chr1	191397049	191397548	D730003I15Rik|chr1:191397049-191397548	0.224370415049749	.	.
chr1	191224697	191225196	chr1	191172423	191172922	D730003I15Rik|chr1:191172423-191172922	0.251123150073045	.	.
chr1	191224697	191225196	chr1	191277709	191278208	D730003I15Rik|chr1:191277709-191278208	0.203104930920554	.	.
chr1	191317662	191318161	chr1	191183196	191183695	Nenf|chr1:191183196-191183695	0.161222433460237	.	.
chr1	191325660	191326159	chr1	191242232	191242731	Pacc1|chr1:191242232-191242731	0.282787863830752	.	.
chr1	191325660	191326159	chr1	191397049	191397548	Pacc1|chr1:191397049-191397548	0.219108711046118	.	.
chr1	191325660	191326159	chr1	191397049	191397548	Pacc1|chr1:191397049-191397548	0.219108711046119	.	.
chr1	191325660	191326159	chr1	191430472	191430971	Pacc1|chr1:191430472-191430971	0.256364783936843	.	.
chr1	191326162	191326661	chr1	191242232	191242731	Pacc1|chr1:191242232-191242731	0.121796539077827	.	.
chr1	191326162	191326661	chr1	191352718	191353217	Pacc1|chr1:191352718-191353217	0.167862226430461	.	.
chr1	191575408	191575907	chr1	191592326	191592825	Dtl|chr1:191592326-191592825	0.340640441915682	.	.
chr1	191575408	191575907	chr1	191592326	191592825	Ints7|chr1:191592326-191592825	0.340640441915682	.	.
chr1	191575408	191575907	chr1	191611650	191612149	Dtl|chr1:191611650-191612149	0.14888336194428	.	.
chr1	191575408	191575907	chr1	191611650	191612149	Ints7|chr1:191611650-191612149	0.14888336194428	.	.
chr1	191575408	191575907	chr1	191648783	191649282	Dtl|chr1:191648783-191649282	0.158926908396068	.	.
chr1	191575408	191575907	chr1	191648783	191649282	Ints7|chr1:191648783-191649282	0.158926908396068	.	.
chr1	191575408	191575907	chr1	191834767	191835266	Dtl|chr1:191834767-191835266	0.144309683498602	.	.
chr1	191575408	191575907	chr1	191834767	191835266	Ints7|chr1:191834767-191835266	0.144309683498602	.	.
chr1	191718068	191718567	chr1	191817776	191818275	Lpgat1|chr1:191817776-191818275	0.128264207009538	.	.
chr1	191718068	191718567	chr1	191834767	191835266	Lpgat1|chr1:191834767-191835266	0.143007557797389	.	.
chr1	191821104	191821603	chr1	191761221	191761720	Gm38037|chr1:191761221-191761720	0.123486391109424	.	.
chr1	191821104	191821603	chr1	191761221	191761720	Nek2|chr1:191761221-191761720	0.123486391109424	.	.
chr1	191906374	191906873	chr1	191527042	191527541	1700034H15Rik|chr1:191527042-191527541	0.140022300446599	.	.
chr1	191906374	191906873	chr1	191527042	191527541	Slc30a1|chr1:191527042-191527541	0.140022300446599	.	.
chr1	191906374	191906873	chr1	191593412	191593911	1700034H15Rik|chr1:191593412-191593911	0.141221648344906	.	.
chr1	191906374	191906873	chr1	191593412	191593911	Slc30a1|chr1:191593412-191593911	0.141221648344906	.	.
chr1	191906374	191906873	chr1	191761221	191761720	1700034H15Rik|chr1:191761221-191761720	0.273806810025133	.	.
chr1	191906374	191906873	chr1	191761221	191761720	Slc30a1|chr1:191761221-191761720	0.273806810025133	.	.
chr1	191906374	191906873	chr1	192247440	192247939	1700034H15Rik|chr1:192247440-192247939	0.134257680359	.	.
chr1	191906374	191906873	chr1	192247440	192247939	Slc30a1|chr1:192247440-192247939	0.134257680359	.	.
chr1	191907383	191907882	chr1	191592326	191592825	1700034H15Rik|chr1:191592326-191592825	0.179550773398926	.	.
chr1	191907383	191907882	chr1	191592326	191592825	Slc30a1|chr1:191592326-191592825	0.179550773398926	.	.
chr1	191907383	191907882	chr1	191761221	191761720	1700034H15Rik|chr1:191761221-191761720	0.350170525606477	.	.
chr1	191907383	191907882	chr1	191761221	191761720	Slc30a1|chr1:191761221-191761720	0.350170525606477	.	.
chr1	191977150	191977649	chr1	191527042	191527541	Rd3|chr1:191527042-191527541	0.298255104583895	.	.
chr1	191977150	191977649	chr1	192107306	192107805	Rd3|chr1:192107306-192107805	0.22063226725232	.	.
chr1	191977150	191977649	chr1	192238626	192239125	Rd3|chr1:192238626-192239125	0.241819135486757	.	.
chr1	191977150	191977649	chr1	192247440	192247939	Rd3|chr1:192247440-192247939	0.211601809476773	.	.
chr1	192136426	192136925	chr1	191817776	191818275	Gm10516|chr1:191817776-191818275	0.281889133606089	.	.
chr1	192136426	192136925	chr1	192238626	192239125	Gm10516|chr1:192238626-192239125	0.175334704969694	.	.
chr1	192137818	192138317	chr1	191761221	191761720	Rcor3|chr1:191761221-191761720	0.185719571761347	.	.
chr1	192137818	192138317	chr1	192207934	192208433	Rcor3|chr1:192207934-192208433	0.156456560918876	.	.
chr1	192190456	192190955	chr1	191817776	191818275	Kcnh1|chr1:191817776-191818275	0.140678044044846	.	.
chr1	192190456	192190955	chr1	192247440	192247939	Kcnh1|chr1:192247440-192247939	0.140255038209536	.	.
chr1	194222981	194223480	chr1	193847855	193848354	4930503O07Rik|chr1:193847855-193848354	0.235931107151142	.	.
chr1	194222981	194223480	chr1	194148705	194149204	4930503O07Rik|chr1:194148705-194149204	0.184827435684235	.	.
chr1	194222981	194223480	chr1	194261697	194262196	4930503O07Rik|chr1:194261697-194262196	0.144300850748268	.	.
chr1	194222981	194223480	chr1	194278770	194279269	4930503O07Rik|chr1:194278770-194279269	0.161597299583533	.	.
chr1	194222981	194223480	chr1	194281835	194282334	4930503O07Rik|chr1:194281835-194282334	0.233040745133315	.	.
chr1	194222981	194223480	chr1	194363215	194363714	4930503O07Rik|chr1:194363215-194363714	0.318408952174504	.	.
chr1	194222981	194223480	chr1	194363800	194364299	4930503O07Rik|chr1:194363800-194364299	0.205797908022536	.	.
chr1	194222981	194223480	chr1	194416126	194416625	4930503O07Rik|chr1:194416126-194416625	0.371074845050224	.	.
chr1	194976111	194976610	chr1	194879521	194880020	A330023F24Rik|chr1:194879521-194880020	0.300689449682853	.	.
chr1	194976111	194976610	chr1	194879521	194880020	Gm16897|chr1:194879521-194880020	0.300689449682853	.	.
chr1	194976725	194977224	chr1	194879521	194880020	A330023F24Rik|chr1:194879521-194880020	0.231716117628164	.	.
chr1	194976725	194977224	chr1	194879521	194880020	Gm16897|chr1:194879521-194880020	0.231716117628164	.	.
chr1	194977431	194977930	chr1	195040386	195040885	Gm16897|chr1:195040386-195040885	0.29792771676149	.	.
chr1	195018071	195018570	chr1	194761366	194761865	Gm37027|chr1:194761366-194761865	0.157537149815534	.	.
chr1	195018071	195018570	chr1	194777569	194778068	Gm37027|chr1:194777569-194778068	0.15858687306648	.	.
chr1	195018071	195018570	chr1	194879521	194880020	Gm37027|chr1:194879521-194880020	0.130212683968242	.	.
chr1	195018071	195018570	chr1	194962131	194962630	Gm37027|chr1:194962131-194962630	0.161551400631204	.	.
chr1	195018071	195018570	chr1	194977967	194978466	Gm37027|chr1:194977967-194978466	0.128162809878236	.	.
chr1	195130829	195131328	chr1	194821894	194822393	Cr1l|chr1:194821894-194822393	0.294493230069091	.	.
chr1	195131381	195131880	chr1	194879521	194880020	Cr1l|chr1:194879521-194880020	0.129247288978181	.	.
chr10	3366298	3366797	chr10	3366890	3367389	Ppp1r14c|chr10:3366890-3367389	0.263314952540472	.	.
chr10	3366298	3366797	chr10	3391710	3392209	Ppp1r14c|chr10:3391710-3392209	0.141916557460997	.	.
chr10	3366298	3366797	chr10	3514570	3515069	Ppp1r14c|chr10:3514570-3515069	0.168402733798214	.	.
chr10	3740116	3740615	chr10	3366890	3367389	Plekhg1|chr10:3366890-3367389	0.313315454112568	.	.
chr10	3740116	3740615	chr10	3392309	3392808	Plekhg1|chr10:3392309-3392808	0.233500192094799	.	.
chr10	3740116	3740615	chr10	3407102	3407601	Plekhg1|chr10:3407102-3407601	0.150929792734745	.	.
chr10	3740116	3740615	chr10	3416492	3416991	Plekhg1|chr10:3416492-3416991	0.271112635878212	.	.
chr10	3740116	3740615	chr10	3514570	3515069	Plekhg1|chr10:3514570-3515069	0.260669259552555	.	.
chr10	3740116	3740615	chr10	3943811	3944310	Plekhg1|chr10:3943811-3944310	0.190720930503994	.	.
chr10	3741065	3741564	chr10	3366890	3367389	Plekhg1|chr10:3366890-3367389	0.230079961489837	.	.
chr10	3741065	3741564	chr10	3453161	3453660	Plekhg1|chr10:3453161-3453660	0.129554320588092	.	.
chr10	3741065	3741564	chr10	3996387	3996886	Plekhg1|chr10:3996387-3996886	0.15403125325136	.	.
chr10	3972861	3973360	chr10	3505975	3506474	Mthfd1l|chr10:3505975-3506474	0.158807791789939	.	.
chr10	3972861	3973360	chr10	3531321	3531820	Mthfd1l|chr10:3531321-3531820	0.164710579592755	.	.
chr10	4266269	4266768	chr10	4371868	4372367	Akap12|chr10:4371868-4372367	0.139704591396202	.	.
chr10	4266269	4266768	chr10	4475712	4476211	Akap12|chr10:4475712-4476211	0.158962117803232	.	.
chr10	4266269	4266768	chr10	4520627	4521126	Akap12|chr10:4520627-4521126	0.132452035589236	.	.
chr10	4387235	4387734	chr10	4371868	4372367	Zbtb2|chr10:4371868-4372367	0.155047310057057	.	.
chr10	4387235	4387734	chr10	4386733	4387232	Zbtb2|chr10:4386733-4387232	0.146117611437484	.	.
chr10	4387909	4388408	chr10	4341358	4341857	Zbtb2|chr10:4341358-4341857	0.218613019097741	.	.
chr10	4387909	4388408	chr10	4346705	4347204	Zbtb2|chr10:4346705-4347204	0.12770738796624	.	.
chr10	4387909	4388408	chr10	4386733	4387232	Zbtb2|chr10:4386733-4387232	0.262029834551994	.	.
chr10	4432192	4432691	chr10	4341358	4341857	Armt1|chr10:4341358-4341857	0.211084669249246	.	.
chr10	4432192	4432691	chr10	4341358	4341857	Rmnd1|chr10:4341358-4341857	0.211084669249246	.	.
chr10	4432192	4432691	chr10	4386733	4387232	Armt1|chr10:4386733-4387232	0.141142839319207	.	.
chr10	4432192	4432691	chr10	4386733	4387232	Rmnd1|chr10:4386733-4387232	0.141142839319207	.	.
chr10	4432192	4432691	chr10	4475712	4476211	Armt1|chr10:4475712-4476211	0.135360330167262	.	.
chr10	4432192	4432691	chr10	4475712	4476211	Rmnd1|chr10:4475712-4476211	0.135360330167262	.	.
chr10	4432192	4432691	chr10	4520627	4521126	Armt1|chr10:4520627-4521126	0.14943708028927	.	.
chr10	4432192	4432691	chr10	4520627	4521126	Rmnd1|chr10:4520627-4521126	0.14943708028927	.	.
chr10	4432192	4432691	chr10	4581799	4582298	Armt1|chr10:4581799-4582298	0.137433276198078	.	.
chr10	4432192	4432691	chr10	4581799	4582298	Rmnd1|chr10:4581799-4582298	0.137433276198078	.	.
chr10	4432192	4432691	chr10	4726053	4726552	Armt1|chr10:4726053-4726552	0.121450747469426	.	.
chr10	4432192	4432691	chr10	4726053	4726552	Rmnd1|chr10:4726053-4726552	0.121450747469426	.	.
chr10	5550504	5551003	chr10	5368266	5368765	Syne1|chr10:5368266-5368765	0.12597206902657	.	.
chr10	5550504	5551003	chr10	5407076	5407575	Syne1|chr10:5407076-5407575	0.126344960745167	.	.
chr10	5550504	5551003	chr10	5490975	5491474	Syne1|chr10:5490975-5491474	0.14355123345389	.	.
chr10	5550504	5551003	chr10	5549987	5550486	Syne1|chr10:5549987-5550486	0.140224291859253	.	.
chr10	5921342	5921841	chr10	5900649	5901148	Rgs17|chr10:5900649-5901148	0.213063690344616	.	.
chr10	5921342	5921841	chr10	5912713	5913212	Rgs17|chr10:5912713-5913212	0.132524868884317	.	.
chr10	5921342	5921841	chr10	6043839	6044338	Rgs17|chr10:6043839-6044338	0.11947201961428	.	.
chr10	5922199	5922698	chr10	6151873	6152372	Rgs17|chr10:6151873-6152372	0.184141214119629	.	.
chr10	7211500	7211999	chr10	7024531	7025030	Cnksr3|chr10:7024531-7025030	0.138107853523849	.	.
chr10	7211500	7211999	chr10	7124937	7125436	Cnksr3|chr10:7124937-7125436	0.160641530339727	.	.
chr10	7212004	7212503	chr10	7024531	7025030	Cnksr3|chr10:7024531-7025030	0.142999862570808	.	.
chr10	7212004	7212503	chr10	7076118	7076617	Cnksr3|chr10:7076118-7076617	0.136668152062268	.	.
chr10	7212004	7212503	chr10	7124937	7125436	Cnksr3|chr10:7124937-7125436	0.334237810914185	.	.
chr10	7589567	7590066	chr10	7390606	7391105	Lrp11|chr10:7390606-7391105	0.166779528483269	.	.
chr10	7589567	7590066	chr10	7663092	7663591	Lrp11|chr10:7663092-7663591	0.249431065382467	.	.
chr10	7590117	7590616	chr10	7260251	7260750	Lrp11|chr10:7260251-7260750	0.200950626425046	.	.
chr10	7590117	7590616	chr10	7596238	7596737	Lrp11|chr10:7596238-7596737	0.138139596212983	.	.
chr10	7590117	7590616	chr10	7600611	7601110	Lrp11|chr10:7600611-7601110	0.17817432825464	.	.
chr10	7590117	7590616	chr10	7622308	7622807	Lrp11|chr10:7622308-7622807	0.134343937274472	.	.
chr10	7590117	7590616	chr10	7663092	7663591	Lrp11|chr10:7663092-7663591	0.176251868059293	.	.
chr10	7667254	7667753	chr10	7260251	7260750	Nup43|chr10:7260251-7260750	0.125469358670264	.	.
chr10	7667254	7667753	chr10	7596238	7596737	Nup43|chr10:7596238-7596737	0.188163637939145	.	.
chr10	7667254	7667753	chr10	7600611	7601110	Nup43|chr10:7600611-7601110	0.147100595041228	.	.
chr10	7667254	7667753	chr10	7663092	7663591	Nup43|chr10:7663092-7663591	0.209069700678071	.	.
chr10	7680943	7681442	chr10	7469964	7470463	Lats1|chr10:7469964-7470463	0.189684114967507	.	.
chr10	7680943	7681442	chr10	7469964	7470463	Pcmt1|chr10:7469964-7470463	0.189684114967507	.	.
chr10	7725685	7726184	chr10	7333209	7333708	Katna1|chr10:7333209-7333708	0.146692034972816	.	.
chr10	7725685	7726184	chr10	7737114	7737613	Katna1|chr10:7737114-7737613	0.197219936341279	.	.
chr10	7725685	7726184	chr10	7883479	7883978	Katna1|chr10:7883479-7883978	0.138830537252964	.	.
chr10	7780721	7781220	chr10	7883479	7883978	B430219N15Rik|chr10:7883479-7883978	0.131735536464654	.	.
chr10	7780721	7781220	chr10	8196246	8196745	B430219N15Rik|chr10:8196246-8196745	0.125739183151829	.	.
chr10	7792631	7793130	chr10	7596238	7596737	Ginm1|chr10:7596238-7596737	0.170660205107957	.	.
chr10	7792631	7793130	chr10	7596238	7596737	Ppil4|chr10:7596238-7596737	0.170660205107957	.	.
chr10	7792631	7793130	chr10	7736602	7737101	Ginm1|chr10:7736602-7737101	0.127066247062223	.	.
chr10	7792631	7793130	chr10	7736602	7737101	Ppil4|chr10:7736602-7737101	0.127066247062223	.	.
chr10	7955534	7956033	chr10	7596238	7596737	Tab2|chr10:7596238-7596737	0.251849411515831	.	.
chr10	7955534	7956033	chr10	7600611	7601110	Tab2|chr10:7600611-7601110	0.12667588768996	.	.
chr10	7955534	7956033	chr10	7663092	7663591	Tab2|chr10:7663092-7663591	0.123990294880946	.	.
chr10	7955534	7956033	chr10	7737114	7737613	Tab2|chr10:7737114-7737613	0.130014951810588	.	.
chr10	7956090	7956589	chr10	7663092	7663591	Tab2|chr10:7663092-7663591	0.180394444551374	.	.
chr10	8176197	8176696	chr10	7900869	7901368	Gm30906|chr10:7900869-7901368	0.136706756306487	.	.
chr10	8176197	8176696	chr10	8035180	8035679	Gm30906|chr10:8035180-8035679	0.193457979639377	.	.
chr10	8176701	8177200	chr10	8198993	8199492	Gm30906|chr10:8198993-8199492	0.222458267359378	.	.
chr10	10184318	10184817	chr10	10215309	10215808	4930598N05Rik|chr10:10215309-10215808	0.191068487345042	.	.
chr10	10472118	10472617	chr10	10085958	10086457	Adgb|chr10:10085958-10086457	0.322904372602631	.	.
chr10	10472118	10472617	chr10	10133803	10134302	Adgb|chr10:10133803-10134302	0.232509988021328	.	.
chr10	10472118	10472617	chr10	10252058	10252557	Adgb|chr10:10252058-10252557	0.191732942249148	.	.
chr10	11081489	11081988	chr10	11165513	11166012	Grm1|chr10:11165513-11166012	0.205713851758499	.	.
chr10	11081489	11081988	chr10	11166049	11166548	Grm1|chr10:11166049-11166548	0.24856828388028	.	.
chr10	11081489	11081988	chr10	11356109	11356608	Grm1|chr10:11356109-11356608	0.134045887691794	.	.
chr10	11082083	11082582	chr10	11491884	11492383	Grm1|chr10:11491884-11492383	0.281237020874945	.	.
chr10	11280524	11281023	chr10	11615175	11615674	4930432B10Rik|chr10:11615175-11615674	0.187459434784149	.	.
chr10	11280524	11281023	chr10	11615175	11615674	Fbxo30|chr10:11615175-11615674	0.187459434784149	.	.
chr10	11281047	11281546	chr10	11079796	11080295	4930432B10Rik|chr10:11079796-11080295	0.183426425570179	.	.
chr10	11281047	11281546	chr10	11079796	11080295	Fbxo30|chr10:11079796-11080295	0.183426425570179	.	.
chr10	11281047	11281546	chr10	11080297	11080796	4930432B10Rik|chr10:11080297-11080796	0.132217916991093	.	.
chr10	11281047	11281546	chr10	11080297	11080796	Fbxo30|chr10:11080297-11080796	0.132217916991093	.	.
chr10	11281047	11281546	chr10	11165513	11166012	4930432B10Rik|chr10:11165513-11166012	0.179076120881206	.	.
chr10	11281047	11281546	chr10	11165513	11166012	Fbxo30|chr10:11165513-11166012	0.179076120881206	.	.
chr10	11281047	11281546	chr10	11362273	11362772	4930432B10Rik|chr10:11362273-11362772	0.158160928966129	.	.
chr10	11281047	11281546	chr10	11362273	11362772	Fbxo30|chr10:11362273-11362772	0.158160928966129	.	.
chr10	11281047	11281546	chr10	11441518	11442017	4930432B10Rik|chr10:11441518-11442017	0.122629239197798	.	.
chr10	11281047	11281546	chr10	11441518	11442017	Fbxo30|chr10:11441518-11442017	0.122629239197798	.	.
chr10	11281047	11281546	chr10	11442023	11442522	4930432B10Rik|chr10:11442023-11442522	0.221097728893737	.	.
chr10	11281047	11281546	chr10	11442023	11442522	Fbxo30|chr10:11442023-11442522	0.221097728893737	.	.
chr10	11281047	11281546	chr10	11449856	11450355	4930432B10Rik|chr10:11449856-11450355	0.322772366180054	.	.
chr10	11281047	11281546	chr10	11449856	11450355	Fbxo30|chr10:11449856-11450355	0.322772366180054	.	.
chr10	11281047	11281546	chr10	11505915	11506414	4930432B10Rik|chr10:11505915-11506414	0.14373531898027	.	.
chr10	11281047	11281546	chr10	11505915	11506414	Fbxo30|chr10:11505915-11506414	0.14373531898027	.	.
chr10	11281047	11281546	chr10	11615175	11615674	4930432B10Rik|chr10:11615175-11615674	0.270721947199253	.	.
chr10	11281047	11281546	chr10	11615175	11615674	Fbxo30|chr10:11615175-11615674	0.270721947199253	.	.
chr10	11281047	11281546	chr10	11745527	11746026	4930432B10Rik|chr10:11745527-11746026	0.148316915140099	.	.
chr10	11281047	11281546	chr10	11745527	11746026	Fbxo30|chr10:11745527-11746026	0.148316915140099	.	.
chr10	11343450	11343949	chr10	11442023	11442522	Epm2a|chr10:11442023-11442522	0.231600556500652	.	.
chr10	11343450	11343949	chr10	11535223	11535722	Epm2a|chr10:11535223-11535722	0.288080977242383	.	.
chr10	11343450	11343949	chr10	11745527	11746026	Epm2a|chr10:11745527-11746026	0.210591173224259	.	.
chr10	11841343	11841842	chr10	11536491	11536990	Gm48697|chr10:11536491-11536990	0.13227381904865	.	.
chr10	11841343	11841842	chr10	11745527	11746026	Gm48697|chr10:11745527-11746026	0.180642484251508	.	.
chr10	11841343	11841842	chr10	12177477	12177976	Gm48697|chr10:12177477-12177976	0.136343726580528	.	.
chr10	12868974	12869473	chr10	13016462	13016961	Utrn|chr10:13016462-13016961	0.297315163893335	.	.
chr10	12868974	12869473	chr10	13047767	13048266	Utrn|chr10:13047767-13048266	0.224293735445003	.	.
chr10	12868974	12869473	chr10	13087149	13087648	Utrn|chr10:13087149-13087648	0.124292516316651	.	.
chr10	12868974	12869473	chr10	13090439	13090938	Utrn|chr10:13090439-13090938	0.122342324200127	.	.
chr10	12868974	12869473	chr10	13090972	13091471	Utrn|chr10:13090972-13091471	0.197232346683208	.	.
chr10	12868974	12869473	chr10	13214160	13214659	Utrn|chr10:13214160-13214659	0.221705944249561	.	.
chr10	12922385	12922884	chr10	12941340	12941839	B230208H11Rik|chr10:12941340-12941839	0.213353779248223	.	.
chr10	12922385	12922884	chr10	13008121	13008620	B230208H11Rik|chr10:13008121-13008620	0.173549155423924	.	.
chr10	12922385	12922884	chr10	13062175	13062674	B230208H11Rik|chr10:13062175-13062674	0.200725508465314	.	.
chr10	12922385	12922884	chr10	13136715	13137214	B230208H11Rik|chr10:13136715-13137214	0.121536540639488	.	.
chr10	12922927	12923426	chr10	13214160	13214659	B230208H11Rik|chr10:13214160-13214659	0.322640437287964	.	.
chr10	13192919	13193418	chr10	12805470	12805969	Ltv1|chr10:12805470-12805969	0.193910631468386	.	.
chr10	13192919	13193418	chr10	12941340	12941839	Ltv1|chr10:12941340-12941839	0.141674686061665	.	.
chr10	13192919	13193418	chr10	13062175	13062674	Ltv1|chr10:13062175-13062674	0.217891730111446	.	.
chr10	13192919	13193418	chr10	13090972	13091471	Ltv1|chr10:13090972-13091471	0.14825230175362	.	.
chr10	13192919	13193418	chr10	13136715	13137214	Ltv1|chr10:13136715-13137214	0.215959012203108	.	.
chr10	14705323	14705822	chr10	14696101	14696600	Nmbr|chr10:14696101-14696600	0.186530098950125	.	.
chr10	14705323	14705822	chr10	14696101	14696600	Vta1|chr10:14696101-14696600	0.186530098950125	.	.
chr10	14705323	14705822	chr10	14861307	14861806	Nmbr|chr10:14861307-14861806	0.191192387963335	.	.
chr10	14705323	14705822	chr10	14861307	14861806	Vta1|chr10:14861307-14861806	0.191192387963335	.	.
chr10	15300071	15300570	chr10	15035830	15036329	Gm47710|chr10:15035830-15036329	0.200844840055683	.	.
chr10	15300071	15300570	chr10	15141432	15141931	Gm47710|chr10:15141432-15141931	0.125211173082438	.	.
chr10	15300071	15300570	chr10	15253205	15253704	Gm47710|chr10:15253205-15253704	0.187327379293701	.	.
chr10	15300071	15300570	chr10	15253757	15254256	Gm47710|chr10:15253757-15254256	0.236829246342657	.	.
chr10	17331923	17332422	chr10	17331372	17331871	Gm47760|chr10:17331372-17331871	0.265952081840754	.	.
chr10	17527277	17527776	chr10	17356092	17356591	Gm47770|chr10:17356092-17356591	0.278273937950939	.	.
chr10	17722198	17722697	chr10	17331372	17331871	Cited2|chr10:17331372-17331871	0.161805345624217	.	.
chr10	17722198	17722697	chr10	17562845	17563344	Cited2|chr10:17562845-17563344	0.25405951874729	.	.
chr10	17722198	17722697	chr10	17724226	17724725	Cited2|chr10:17724226-17724725	0.267070949969899	.	.
chr10	17722963	17723462	chr10	17395720	17396219	Cited2|chr10:17395720-17396219	0.12932898059212	.	.
chr10	17795966	17796465	chr10	18182182	18182681	Txlnb|chr10:18182182-18182681	0.14736654692084	.	.
chr10	17947167	17947666	chr10	17724226	17724725	Heca|chr10:17724226-17724725	0.15355779246407	.	.
chr10	17947167	17947666	chr10	17838622	17839121	Heca|chr10:17838622-17839121	0.215138010437928	.	.
chr10	17947167	17947666	chr10	18197247	18197746	Heca|chr10:18197247-18197746	0.17062367513874	.	.
chr10	17948344	17948843	chr10	17562845	17563344	Heca|chr10:17562845-17563344	0.1338109921861	.	.
chr10	18022176	18022675	chr10	17838622	17839121	Abracl|chr10:17838622-17839121	0.164468726237364	.	.
chr10	18055292	18055791	chr10	18407368	18407867	Reps1|chr10:18407368-18407867	0.125245805001393	.	.
chr10	18056109	18056608	chr10	18182182	18182681	Reps1|chr10:18182182-18182681	0.242549216686962	.	.
chr10	18056109	18056608	chr10	18407368	18407867	Reps1|chr10:18407368-18407867	0.268320627321598	.	.
chr10	18234496	18234995	chr10	17838622	17839121	Ccdc28a|chr10:17838622-17839121	0.184344822919653	.	.
chr10	18234496	18234995	chr10	17838622	17839121	Gm10827|chr10:17838622-17839121	0.184344822919653	.	.
chr10	18234496	18234995	chr10	17869893	17870392	Ccdc28a|chr10:17869893-17870392	0.195422729658336	.	.
chr10	18234496	18234995	chr10	17869893	17870392	Gm10827|chr10:17869893-17870392	0.195422729658336	.	.
chr10	18234496	18234995	chr10	18391549	18392048	Ccdc28a|chr10:18391549-18392048	0.375670040835879	.	.
chr10	18234496	18234995	chr10	18391549	18392048	Gm10827|chr10:18391549-18392048	0.375670040835879	.	.
chr10	18235012	18235511	chr10	17838622	17839121	Ccdc28a|chr10:17838622-17839121	0.135383670980836	.	.
chr10	18235012	18235511	chr10	17838622	17839121	Gm10827|chr10:17838622-17839121	0.135383670980836	.	.
chr10	18235012	18235511	chr10	17869893	17870392	Ccdc28a|chr10:17869893-17870392	0.202669130223046	.	.
chr10	18235012	18235511	chr10	17869893	17870392	Gm10827|chr10:17869893-17870392	0.202669130223046	.	.
chr10	18235012	18235511	chr10	18182182	18182681	Ccdc28a|chr10:18182182-18182681	0.246197786652327	.	.
chr10	18235012	18235511	chr10	18182182	18182681	Gm10827|chr10:18182182-18182681	0.246197786652327	.	.
chr10	18235012	18235511	chr10	18391549	18392048	Ccdc28a|chr10:18391549-18392048	0.245919737220833	.	.
chr10	18235012	18235511	chr10	18391549	18392048	Gm10827|chr10:18391549-18392048	0.245919737220833	.	.
chr10	18235012	18235511	chr10	18407368	18407867	Ccdc28a|chr10:18407368-18407867	0.161502076788705	.	.
chr10	18235012	18235511	chr10	18407368	18407867	Gm10827|chr10:18407368-18407867	0.161502076788705	.	.
chr10	18235012	18235511	chr10	18453347	18453846	Ccdc28a|chr10:18453347-18453846	0.173336371234977	.	.
chr10	18235012	18235511	chr10	18453347	18453846	Gm10827|chr10:18453347-18453846	0.173336371234977	.	.
chr10	18844729	18845228	chr10	19188055	19188554	Perp|chr10:19188055-19188554	0.122449719281442	.	.
chr10	19015270	19015769	chr10	19185903	19186402	Tnfaip3|chr10:19185903-19186402	0.218211388781438	.	.
chr10	19100462	19100961	chr10	19105110	19105609	Gm48545|chr10:19105110-19105609	0.123409660475706	.	.
chr10	19591671	19592170	chr10	19693066	19693565	Ifngr1|chr10:19693066-19693565	0.141840000962731	.	.
chr10	19591671	19592170	chr10	19779077	19779576	Ifngr1|chr10:19779077-19779576	0.154492947274629	.	.
chr10	19712255	19712754	chr10	19693066	19693565	Il20ra|chr10:19693066-19693565	0.297362229235456	.	.
chr10	19712255	19712754	chr10	19779077	19779576	Il20ra|chr10:19779077-19779576	0.247494852430968	.	.
chr10	19712255	19712754	chr10	19849978	19850477	Il20ra|chr10:19849978-19850477	0.307213578123005	.	.
chr10	19712255	19712754	chr10	19876558	19877057	Il20ra|chr10:19876558-19877057	0.343252689558057	.	.
chr10	19712255	19712754	chr10	19915249	19915748	Il20ra|chr10:19915249-19915748	0.357451575239116	.	.
chr10	19851070	19851569	chr10	19722975	19723474	Slc35d3|chr10:19722975-19723474	0.431095687464499	.	.
chr10	19907191	19907690	chr10	19915249	19915748	Pex7|chr10:19915249-19915748	0.125932729173344	.	.
chr10	19907191	19907690	chr10	19967073	19967572	Pex7|chr10:19967073-19967572	0.126704350340249	.	.
chr10	19933466	19933965	chr10	19722975	19723474	Map3k5|chr10:19722975-19723474	0.15651831031605	.	.
chr10	19933991	19934490	chr10	19693066	19693565	Map3k5|chr10:19693066-19693565	0.265196329937841	.	.
chr10	19933991	19934490	chr10	19876558	19877057	Map3k5|chr10:19876558-19877057	0.35986905568933	.	.
chr10	19934494	19934993	chr10	19987699	19988198	Map3k5|chr10:19987699-19988198	0.135784525561567	.	.
chr10	21881933	21882432	chr10	21762495	21762994	Sgk1|chr10:21762495-21762994	0.208217732212413	.	.
chr10	21881933	21882432	chr10	21916633	21917132	Sgk1|chr10:21916633-21917132	0.132325623345815	.	.
chr10	21881933	21882432	chr10	21992970	21993469	Sgk1|chr10:21992970-21993469	0.186114794922271	.	.
chr10	22645129	22645628	chr10	22579377	22579876	Slc2a12|chr10:22579377-22579876	0.346528823821205	.	.
chr10	22645129	22645628	chr10	22609034	22609533	Slc2a12|chr10:22609034-22609533	0.386046015493361	.	.
chr10	22645129	22645628	chr10	22714849	22715348	Slc2a12|chr10:22714849-22715348	0.152384593964337	.	.
chr10	23349982	23350481	chr10	23547742	23548241	Eya4|chr10:23547742-23548241	0.260190305042424	.	.
chr10	23349982	23350481	chr10	23603675	23604174	Eya4|chr10:23603675-23604174	0.164781683827923	.	.
chr10	23787039	23787538	chr10	23547742	23548241	Rps12|chr10:23547742-23548241	0.120644683479138	.	.
chr10	23787039	23787538	chr10	24080130	24080629	Rps12|chr10:24080130-24080629	0.120369470321263	.	.
chr10	23787039	23787538	chr10	24191919	24192418	Rps12|chr10:24191919-24192418	0.141713128351599	.	.
chr10	23796872	23797371	chr10	23547742	23548241	Slc18b1|chr10:23547742-23548241	0.203938903664062	.	.
chr10	23796872	23797371	chr10	23815121	23815620	Slc18b1|chr10:23815121-23815620	0.130733146391464	.	.
chr10	23796872	23797371	chr10	23979250	23979749	Slc18b1|chr10:23979250-23979749	0.266806904017438	.	.
chr10	23938397	23938896	chr10	23547742	23548241	Taar2|chr10:23547742-23548241	0.305815369786466	.	.
chr10	23938397	23938896	chr10	23754861	23755360	Taar2|chr10:23754861-23755360	0.126355068712451	.	.
chr10	23938397	23938896	chr10	24191919	24192418	Taar2|chr10:24191919-24192418	0.315585905148322	.	.
chr10	23949561	23950060	chr10	23603675	23604174	Taar3|chr10:23603675-23604174	0.141781969065799	.	.
chr10	23949561	23950060	chr10	23754861	23755360	Taar3|chr10:23754861-23755360	0.171620031665435	.	.
chr10	23949561	23950060	chr10	24067038	24067537	Taar3|chr10:24067038-24067537	0.264032306420477	.	.
chr10	23949561	23950060	chr10	24080130	24080629	Taar3|chr10:24080130-24080629	0.225856028531823	.	.
chr10	23949561	23950060	chr10	24164388	24164887	Taar3|chr10:24164388-24164887	0.182136717475979	.	.
chr10	23949561	23950060	chr10	24166116	24166615	Taar3|chr10:24166116-24166615	0.175102153558695	.	.
chr10	24131389	24131888	chr10	23855374	23855873	Gm40614|chr10:23855374-23855873	0.172773794066534	.	.
chr10	24131389	24131888	chr10	24080130	24080629	Gm40614|chr10:24080130-24080629	0.170419388147008	.	.
chr10	24149016	24149515	chr10	23754861	23755360	Stx7|chr10:23754861-23755360	0.213952252164022	.	.
chr10	24149016	24149515	chr10	23754861	23755360	Stx7|chr10:23754861-23755360	0.213952252164023	.	.
chr10	24149016	24149515	chr10	23979250	23979749	Stx7|chr10:23979250-23979749	0.158721480311695	.	.
chr10	24149016	24149515	chr10	24191919	24192418	Stx7|chr10:24191919-24192418	0.120639916284042	.	.
chr10	24149016	24149515	chr10	24298500	24298999	Stx7|chr10:24298500-24298999	0.215442589879361	.	.
chr10	24149016	24149515	chr10	24311997	24312496	Stx7|chr10:24311997-24312496	0.215438190262712	.	.
chr10	24149016	24149515	chr10	24407362	24407861	Stx7|chr10:24407362-24407861	0.163402754775649	.	.
chr10	24595382	24595881	chr10	24835849	24836348	Ccn2|chr10:24835849-24836348	0.155699080086329	.	.
chr10	24711736	24712235	chr10	24622530	24623029	Enpp1|chr10:24622530-24623029	0.203303289974541	.	.
chr10	24711736	24712235	chr10	24625007	24625506	Enpp1|chr10:24625007-24625506	0.157264322114185	.	.
chr10	24711736	24712235	chr10	24767749	24768248	Enpp1|chr10:24767749-24768248	0.19720364555301	.	.
chr10	24711736	24712235	chr10	24835849	24836348	Enpp1|chr10:24835849-24836348	0.254347007877887	.	.
chr10	24711736	24712235	chr10	24997713	24998212	Enpp1|chr10:24997713-24998212	0.228645502117706	.	.
chr10	24869684	24870183	chr10	24591108	24591607	Med23|chr10:24591108-24591607	0.166226801522085	.	.
chr10	24869684	24870183	chr10	24622530	24623029	Med23|chr10:24622530-24623029	0.164590676831715	.	.
chr10	24869684	24870183	chr10	24965041	24965540	Med23|chr10:24965041-24965540	0.175933414856766	.	.
chr10	24869684	24870183	chr10	24997713	24998212	Med23|chr10:24997713-24998212	0.150972506057114	.	.
chr10	26374914	26375413	chr10	26303433	26303932	L3mbtl3|chr10:26303433-26303932	0.168407613965856	.	.
chr10	26374914	26375413	chr10	26327653	26328152	L3mbtl3|chr10:26327653-26328152	0.180042375483631	.	.
chr10	26375759	26376258	chr10	26374170	26374669	L3mbtl3|chr10:26374170-26374669	0.216473176550815	.	.
chr10	26695050	26695549	chr10	26327653	26328152	Gm48893|chr10:26327653-26328152	0.197717949364142	.	.
chr10	26695050	26695549	chr10	26710532	26711031	Gm48893|chr10:26710532-26711031	0.316180831467344	.	.
chr10	26695050	26695549	chr10	26711043	26711542	Gm48893|chr10:26711043-26711542	0.164273250874728	.	.
chr10	28074536	28075035	chr10	27990858	27991357	Ptprk|chr10:27990858-27991357	0.135321316896369	.	.
chr10	28074536	28075035	chr10	28155467	28155966	Ptprk|chr10:28155467-28155966	0.214611036639291	.	.
chr10	29313161	29313660	chr10	29146930	29147429	Echdc1|chr10:29146930-29147429	0.249127016526596	.	.
chr10	29313161	29313660	chr10	29146930	29147429	Gm46218|chr10:29146930-29147429	0.249127016526596	.	.
chr10	29361838	29362337	chr10	29099866	29100365	Rnf146|chr10:29099866-29100365	0.326638062758875	.	.
chr10	29361838	29362337	chr10	29146930	29147429	Rnf146|chr10:29146930-29147429	0.305195972720916	.	.
chr10	29361838	29362337	chr10	29148055	29148554	Rnf146|chr10:29148055-29148554	0.164681780707197	.	.
chr10	29361838	29362337	chr10	29206679	29207178	Rnf146|chr10:29206679-29207178	0.368406309955326	.	.
chr10	30200346	30200845	chr10	30278912	30279411	Cenpw|chr10:30278912-30279411	0.172172254414825	.	.
chr10	30600453	30600952	chr10	30587016	30587515	Trmt11|chr10:30587016-30587515	0.148850360286818	.	.
chr10	30600453	30600952	chr10	30618199	30618698	Trmt11|chr10:30618199-30618698	0.209084919752023	.	.
chr10	30802619	30803118	chr10	30618199	30618698	Ncoa7|chr10:30618199-30618698	0.182538168871057	.	.
chr10	30802619	30803118	chr10	30824988	30825487	Ncoa7|chr10:30824988-30825487	0.142454572053018	.	.
chr10	30802619	30803118	chr10	30992142	30992641	Ncoa7|chr10:30992142-30992641	0.208878491754468	.	.
chr10	30803126	30803625	chr10	30824988	30825487	Ncoa7|chr10:30824988-30825487	0.283087622969747	.	.
chr10	30803126	30803625	chr10	31026379	31026878	Ncoa7|chr10:31026379-31026878	0.12606715662763	.	.
chr10	30842620	30843119	chr10	30587016	30587515	Hey2|chr10:30587016-30587515	0.262869955285015	.	.
chr10	30842620	30843119	chr10	30618199	30618698	Hey2|chr10:30618199-30618698	0.192976086040622	.	.
chr10	30842620	30843119	chr10	31009137	31009636	Hey2|chr10:31009137-31009636	0.237085371738763	.	.
chr10	30842620	30843119	chr10	31009910	31010409	Hey2|chr10:31009910-31010409	0.143636099054567	.	.
chr10	31313140	31313639	chr10	31009137	31009636	Hddc2|chr10:31009137-31009636	0.15874431238168	.	.
chr10	31313140	31313639	chr10	31424441	31424940	Hddc2|chr10:31424441-31424940	0.159242794612479	.	.
chr10	31445701	31446200	chr10	31009137	31009636	Tpd52l1|chr10:31009137-31009636	0.256447191033926	.	.
chr10	31445701	31446200	chr10	31424441	31424940	Tpd52l1|chr10:31424441-31424940	0.148712942817383	.	.
chr10	31608520	31609019	chr10	31253055	31253554	Rnf217|chr10:31253055-31253554	0.176076301996522	.	.
chr10	31609486	31609985	chr10	31252553	31253052	Rnf217|chr10:31252553-31253052	0.301930271641035	.	.
chr10	31609486	31609985	chr10	31253055	31253554	Rnf217|chr10:31253055-31253554	0.337528618151274	.	.
chr10	31609486	31609985	chr10	31465773	31466272	Rnf217|chr10:31465773-31466272	0.124518432742322	.	.
chr10	31609486	31609985	chr10	31592665	31593164	Rnf217|chr10:31592665-31593164	0.301381335343679	.	.
chr10	31609486	31609985	chr10	31784977	31785476	Rnf217|chr10:31784977-31785476	0.123782741932382	.	.
chr10	32889817	32890316	chr10	32869514	32870013	Nkain2|chr10:32869514-32870013	0.254180056183441	.	.
chr10	33904718	33905217	chr10	33558095	33558594	Rsph4a|chr10:33558095-33558594	0.294014804615523	.	.
chr10	33904718	33905217	chr10	34033850	34034349	Rsph4a|chr10:34033850-34034349	0.147638791832855	.	.
chr10	33904718	33905217	chr10	34091720	34092219	Rsph4a|chr10:34091720-34092219	0.191927549525348	.	.
chr10	33951019	33951518	chr10	34235374	34235873	Zup1|chr10:34235374-34235873	0.157010406930895	.	.
chr10	34019491	34019990	chr10	34098443	34098942	Gm48045|chr10:34098443-34098942	0.176958008676402	.	.
chr10	34019491	34019990	chr10	34098443	34098942	Rwdd1|chr10:34098443-34098942	0.176958008676402	.	.
chr10	34019491	34019990	chr10	34328221	34328720	Gm48045|chr10:34328221-34328720	0.355105314698627	.	.
chr10	34019491	34019990	chr10	34328221	34328720	Rwdd1|chr10:34328221-34328720	0.355105314698627	.	.
chr10	34036511	34037010	chr10	34091720	34092219	Trappc3l|chr10:34091720-34092219	0.120109347215062	.	.
chr10	34036511	34037010	chr10	34185409	34185908	Trappc3l|chr10:34185409-34185908	0.119962316954954	.	.
chr10	34096225	34096724	chr10	34280491	34280990	Calhm5|chr10:34280491-34280990	0.167494774588142	.	.
chr10	34096225	34096724	chr10	34316872	34317371	Calhm5|chr10:34316872-34317371	0.222029364445519	.	.
chr10	34127449	34127948	chr10	34033850	34034349	Calhm6|chr10:34033850-34034349	0.156966696042079	.	.
chr10	34127449	34127948	chr10	34091720	34092219	Calhm6|chr10:34091720-34092219	0.131369345334822	.	.
chr10	34127449	34127948	chr10	34328221	34328720	Calhm6|chr10:34328221-34328720	0.319845085845106	.	.
chr10	34206579	34207078	chr10	34316872	34317371	Dse|chr10:34316872-34317371	0.143574580032116	.	.
chr10	34207257	34207756	chr10	33986736	33987235	Dse|chr10:33986736-33987235	0.165741558748141	.	.
chr10	34207257	34207756	chr10	34280491	34280990	Dse|chr10:34280491-34280990	0.314810085118793	.	.
chr10	34281970	34282469	chr10	34316872	34317371	Tspyl1|chr10:34316872-34317371	0.121188645317587	.	.
chr10	34281970	34282469	chr10	34431742	34432241	Tspyl1|chr10:34431742-34432241	0.208701511082925	.	.
chr10	34281970	34282469	chr10	34512501	34513000	Tspyl1|chr10:34512501-34513000	0.276602755359502	.	.
chr10	34282484	34282983	chr10	34033850	34034349	Tspyl1|chr10:34033850-34034349	0.122522357299863	.	.
chr10	34282484	34282983	chr10	34091720	34092219	Tspyl1|chr10:34091720-34092219	0.151295518285285	.	.
chr10	34282484	34282983	chr10	34316872	34317371	Tspyl1|chr10:34316872-34317371	0.129213779235914	.	.
chr10	34297174	34297673	chr10	34316872	34317371	Tspyl4|chr10:34316872-34317371	0.166187443439991	.	.
chr10	34418335	34418834	chr10	34316872	34317371	Nt5dc1|chr10:34316872-34317371	0.12996473892277	.	.
chr10	34418335	34418834	chr10	34339602	34340101	Nt5dc1|chr10:34339602-34340101	0.131175807380283	.	.
chr10	34418335	34418834	chr10	34512501	34513000	Nt5dc1|chr10:34512501-34513000	0.206162690789622	.	.
chr10	36974002	36974501	chr10	36811738	36812237	Hdac2|chr10:36811738-36812237	0.169653010174551	.	.
chr10	36974002	36974501	chr10	37136922	37137421	Hdac2|chr10:37136922-37137421	0.185092584353402	.	.
chr10	36974613	36975112	chr10	37078418	37078917	Hdac2|chr10:37078418-37078917	0.310770133386083	.	.
chr10	36975153	36975652	chr10	37072777	37073276	Hdac2|chr10:37072777-37073276	0.126172592353547	.	.
chr10	36975153	36975652	chr10	37078418	37078917	Hdac2|chr10:37078418-37078917	0.32883540834447	.	.
chr10	36975153	36975652	chr10	37136922	37137421	Hdac2|chr10:37136922-37137421	0.162809448452485	.	.
chr10	37138712	37139211	chr10	36791758	36792257	5930403N24Rik|chr10:36791758-36792257	0.186273613397303	.	.
chr10	37138712	37139211	chr10	36791758	36792257	Marcks|chr10:36791758-36792257	0.186273613397303	.	.
chr10	37138712	37139211	chr10	36811738	36812237	5930403N24Rik|chr10:36811738-36812237	0.137496826719399	.	.
chr10	37138712	37139211	chr10	36811738	36812237	Marcks|chr10:36811738-36812237	0.137496826719399	.	.
chr10	37138712	37139211	chr10	37072777	37073276	5930403N24Rik|chr10:37072777-37073276	0.221962144819082	.	.
chr10	37138712	37139211	chr10	37072777	37073276	Marcks|chr10:37072777-37073276	0.221962144819082	.	.
chr10	37138712	37139211	chr10	37078418	37078917	5930403N24Rik|chr10:37078418-37078917	0.293125399495585	.	.
chr10	37138712	37139211	chr10	37078418	37078917	Marcks|chr10:37078418-37078917	0.293125399495585	.	.
chr10	37138712	37139211	chr10	37136922	37137421	5930403N24Rik|chr10:37136922-37137421	0.256552732580084	.	.
chr10	37138712	37139211	chr10	37136922	37137421	Marcks|chr10:37136922-37137421	0.256552732580084	.	.
chr10	37138712	37139211	chr10	37140760	37141259	5930403N24Rik|chr10:37140760-37141259	0.198854777268245	.	.
chr10	37138712	37139211	chr10	37140760	37141259	Marcks|chr10:37140760-37141259	0.198854777268245	.	.
chr10	37138712	37139211	chr10	37457608	37458107	5930403N24Rik|chr10:37457608-37458107	0.25625654581316	.	.
chr10	37138712	37139211	chr10	37457608	37458107	Marcks|chr10:37457608-37458107	0.25625654581316	.	.
chr10	39133692	39134191	chr10	38960265	38960764	Fam229b|chr10:38960265-38960764	0.320510912062948	.	.
chr10	39133692	39134191	chr10	38960265	38960764	Tube1|chr10:38960265-38960764	0.320510912062948	.	.
chr10	39133692	39134191	chr10	38984866	38985365	Fam229b|chr10:38984866-38985365	0.215831569509309	.	.
chr10	39133692	39134191	chr10	38984866	38985365	Tube1|chr10:38984866-38985365	0.215831569509309	.	.
chr10	39899007	39899506	chr10	39960047	39960546	4930547M16Rik|chr10:39960047-39960546	0.136454565375248	.	.
chr10	39899007	39899506	chr10	39960047	39960546	Mfsd4b4|chr10:39960047-39960546	0.136454565375248	.	.
chr10	39899007	39899506	chr10	40212385	40212884	4930547M16Rik|chr10:40212385-40212884	0.24892638376226	.	.
chr10	39899007	39899506	chr10	40212385	40212884	Mfsd4b4|chr10:40212385-40212884	0.24892638376226	.	.
chr10	40025041	40025540	chr10	40067473	40067972	Mfsd4b1|chr10:40067473-40067972	0.145679136030668	.	.
chr10	40025041	40025540	chr10	40212385	40212884	Mfsd4b1|chr10:40212385-40212884	0.249007448240711	.	.
chr10	40142083	40142582	chr10	40041278	40041777	Slc16a10|chr10:40041278-40041777	0.379518879876041	.	.
chr10	40142083	40142582	chr10	40067473	40067972	Slc16a10|chr10:40067473-40067972	0.14334560047535	.	.
chr10	40142083	40142582	chr10	40284074	40284573	Slc16a10|chr10:40284074-40284573	0.224683602892798	.	.
chr10	40142083	40142582	chr10	40446613	40447112	Slc16a10|chr10:40446613-40447112	0.124988091826349	.	.
chr10	40246833	40247332	chr10	39960047	39960546	Rpf2|chr10:39960047-39960546	0.172966839717276	.	.
chr10	40246833	40247332	chr10	40300650	40301149	Rpf2|chr10:40300650-40301149	0.22985463543562	.	.
chr10	40246833	40247332	chr10	40425201	40425700	Rpf2|chr10:40425201-40425700	0.441430223307912	.	.
chr10	40246833	40247332	chr10	40443907	40444406	Rpf2|chr10:40443907-40444406	0.197051421033627	.	.
chr10	40257484	40257983	chr10	40041278	40041777	Gtf3c6|chr10:40041278-40041777	0.367316845532389	.	.
chr10	40257484	40257983	chr10	40053272	40053771	Gtf3c6|chr10:40053272-40053771	0.308797202178146	.	.
chr10	40257484	40257983	chr10	40284074	40284573	Gtf3c6|chr10:40284074-40284573	0.218979933714529	.	.
chr10	40258264	40258763	chr10	40425201	40425700	Gtf3c6|chr10:40425201-40425700	0.138027487908662	.	.
chr10	40301364	40301863	chr10	40212385	40212884	Amd1|chr10:40212385-40212884	0.197744467561005	.	.
chr10	40301364	40301863	chr10	40300650	40301149	Amd1|chr10:40300650-40301149	0.149440558924423	.	.
chr10	40301997	40302496	chr10	40425201	40425700	Amd1|chr10:40425201-40425700	0.153782046007237	.	.
chr10	40348905	40349404	chr10	40443907	40444406	Cdk19os|chr10:40443907-40444406	0.200023276175906	.	.
chr10	40348905	40349404	chr10	40446613	40447112	Cdk19os|chr10:40446613-40447112	0.207037108794771	.	.
chr10	41071321	41071820	chr10	41041552	41042051	Gpr6|chr10:41041552-41042051	0.216534086645096	.	.
chr10	41071321	41071820	chr10	41118178	41118677	Gpr6|chr10:41118178-41118677	0.144156193967015	.	.
chr10	41071321	41071820	chr10	41218727	41219226	Gpr6|chr10:41218727-41219226	0.188359875985539	.	.
chr10	41071321	41071820	chr10	41403885	41404384	Gpr6|chr10:41403885-41404384	0.216326877394736	.	.
chr10	41072083	41072582	chr10	41098111	41098610	Gpr6|chr10:41098111-41098610	0.211389307722454	.	.
chr10	41072083	41072582	chr10	41218727	41219226	Gpr6|chr10:41218727-41219226	0.276240701355528	.	.
chr10	41303028	41303527	chr10	41505407	41505906	Ak9|chr10:41505407-41505906	0.170665569543962	.	.
chr10	41303028	41303527	chr10	41505407	41505906	Fig4|chr10:41505407-41505906	0.170665569543962	.	.
chr10	41303669	41304168	chr10	41016487	41016986	Ak9|chr10:41016487-41016986	0.131170179110886	.	.
chr10	41303669	41304168	chr10	41016487	41016986	Fig4|chr10:41016487-41016986	0.131170179110886	.	.
chr10	41303669	41304168	chr10	41041552	41042051	Ak9|chr10:41041552-41042051	0.152202232121667	.	.
chr10	41303669	41304168	chr10	41041552	41042051	Ak9|chr10:41041552-41042051	0.152202232121668	.	.
chr10	41303669	41304168	chr10	41041552	41042051	Fig4|chr10:41041552-41042051	0.152202232121667	.	.
chr10	41303669	41304168	chr10	41041552	41042051	Fig4|chr10:41041552-41042051	0.152202232121668	.	.
chr10	41303669	41304168	chr10	41295019	41295518	Ak9|chr10:41295019-41295518	0.132702767753244	.	.
chr10	41303669	41304168	chr10	41295019	41295518	Fig4|chr10:41295019-41295518	0.132702767753244	.	.
chr10	41303669	41304168	chr10	41552367	41552866	Ak9|chr10:41552367-41552866	0.129773489967253	.	.
chr10	41303669	41304168	chr10	41552367	41552866	Fig4|chr10:41552367-41552866	0.129773489967253	.	.
chr10	41490156	41490655	chr10	41041552	41042051	Ppil6|chr10:41041552-41042051	0.138033188474603	.	.
chr10	41490156	41490655	chr10	41041552	41042051	Smpd2|chr10:41041552-41042051	0.138033188474603	.	.
chr10	41490156	41490655	chr10	41118178	41118677	Ppil6|chr10:41118178-41118677	0.125369334835455	.	.
chr10	41490156	41490655	chr10	41118178	41118677	Smpd2|chr10:41118178-41118677	0.125369334835455	.	.
chr10	41490156	41490655	chr10	41295019	41295518	Ppil6|chr10:41295019-41295518	0.127650010515843	.	.
chr10	41490156	41490655	chr10	41295019	41295518	Smpd2|chr10:41295019-41295518	0.127650010515843	.	.
chr10	41490156	41490655	chr10	41505407	41505906	Ppil6|chr10:41505407-41505906	0.271822045810061	.	.
chr10	41490156	41490655	chr10	41505407	41505906	Smpd2|chr10:41505407-41505906	0.271822045810061	.	.
chr10	41518902	41519401	chr10	41606738	41607237	Cd164|chr10:41606738-41607237	0.143010105559203	.	.
chr10	41519685	41520184	chr10	41261919	41262418	Cd164|chr10:41261919-41262418	0.176024801519141	.	.
chr10	41519685	41520184	chr10	41719495	41719994	Cd164|chr10:41719495-41719994	0.144953870418155	.	.
chr10	41809843	41810342	chr10	41887125	41887624	Cep57l1|chr10:41887125-41887624	0.153561383848222	.	.
chr10	41809843	41810342	chr10	41887125	41887624	Sesn1|chr10:41887125-41887624	0.153561383848222	.	.
chr10	42018185	42018684	chr10	41887125	41887624	1700016J18Rik|chr10:41887125-41887624	0.296944177432308	.	.
chr10	42018185	42018684	chr10	41887125	41887624	Armc2|chr10:41887125-41887624	0.296944177432308	.	.
chr10	42018185	42018684	chr10	42221121	42221620	1700016J18Rik|chr10:42221121-42221620	0.215286566460921	.	.
chr10	42018185	42018684	chr10	42221121	42221620	Armc2|chr10:42221121-42221620	0.215286566460921	.	.
chr10	42018185	42018684	chr10	42277563	42278062	1700016J18Rik|chr10:42277563-42278062	0.217196952524055	.	.
chr10	42018185	42018684	chr10	42277563	42278062	Armc2|chr10:42277563-42278062	0.217196952524055	.	.
chr10	42018185	42018684	chr10	42278179	42278678	1700016J18Rik|chr10:42278179-42278678	0.269209880404905	.	.
chr10	42018185	42018684	chr10	42278179	42278678	Armc2|chr10:42278179-42278678	0.269209880404905	.	.
chr10	42018185	42018684	chr10	42308548	42309047	1700016J18Rik|chr10:42308548-42309047	0.189303339024162	.	.
chr10	42018185	42018684	chr10	42308548	42309047	1700016J18Rik|chr10:42308548-42309047	0.189303339024163	.	.
chr10	42018185	42018684	chr10	42308548	42309047	Armc2|chr10:42308548-42309047	0.189303339024162	.	.
chr10	42018185	42018684	chr10	42308548	42309047	Armc2|chr10:42308548-42309047	0.189303339024163	.	.
chr10	42018185	42018684	chr10	42485945	42486444	1700016J18Rik|chr10:42485945-42486444	0.226325684641452	.	.
chr10	42018185	42018684	chr10	42485945	42486444	Armc2|chr10:42485945-42486444	0.226325684641452	.	.
chr10	42276537	42277036	chr10	42308048	42308547	Foxo3|chr10:42308048-42308547	0.20181638530127	.	.
chr10	42276537	42277036	chr10	42678656	42679155	Foxo3|chr10:42678656-42679155	0.122704532787755	.	.
chr10	42478381	42478880	chr10	42308048	42308547	Afg1l|chr10:42308048-42308547	0.133190819406649	.	.
chr10	42501588	42502087	chr10	42294980	42295479	Snx3|chr10:42294980-42295479	0.168344722750439	.	.
chr10	42502326	42502825	chr10	42251261	42251760	Snx3|chr10:42251261-42251760	0.208052230129648	.	.
chr10	43540736	43541235	chr10	43918944	43919443	1700021F05Rik|chr10:43918944-43919443	0.20802192926888	.	.
chr10	43578322	43578821	chr10	43613708	43614207	Cd24a|chr10:43613708-43614207	0.140353363707093	.	.
chr10	45066851	45067350	chr10	45000074	45000573	Prep|chr10:45000074-45000573	0.18321092517996	.	.
chr10	45289129	45289628	chr10	45000707	45001206	Gm15934|chr10:45000707-45001206	0.149064602051201	.	.
chr10	45485562	45486061	chr10	45000707	45001206	Lin28b|chr10:45000707-45001206	0.131522682670537	.	.
chr10	45485562	45486061	chr10	45723448	45723947	Lin28b|chr10:45723448-45723947	0.230502264200703	.	.
chr10	45486237	45486736	chr10	45000707	45001206	Lin28b|chr10:45000707-45001206	0.146250440644115	.	.
chr10	45486237	45486736	chr10	45373235	45373734	Lin28b|chr10:45373235-45373734	0.14511480180572	.	.
chr10	45577590	45578089	chr10	45440027	45440526	Hace1|chr10:45440027-45440526	0.178417168915443	.	.
chr10	45577590	45578089	chr10	45446148	45446647	Hace1|chr10:45446148-45446647	0.124934678959542	.	.
chr10	45577590	45578089	chr10	45850528	45851027	Hace1|chr10:45850528-45851027	0.205093053275449	.	.
chr10	52417238	52417737	chr10	52361156	52361655	Nus1|chr10:52361156-52361655	0.167255171640519	.	.
chr10	52690218	52690717	chr10	52361156	52361655	Slc35f1|chr10:52361156-52361655	0.135554572336711	.	.
chr10	52690218	52690717	chr10	52712103	52712602	Slc35f1|chr10:52712103-52712602	0.201042238817979	.	.
chr10	52690801	52691300	chr10	52691301	52691800	Slc35f1|chr10:52691301-52691800	0.428047470299421	.	.
chr10	54075590	54076089	chr10	53863390	53863889	Gm16998|chr10:53863390-53863889	0.165588113242487	.	.
chr10	54075590	54076089	chr10	53863390	53863889	Man1a|chr10:53863390-53863889	0.165588113242487	.	.
chr10	54075590	54076089	chr10	54254904	54255403	Gm16998|chr10:54254904-54255403	0.300840756380205	.	.
chr10	54075590	54076089	chr10	54254904	54255403	Man1a|chr10:54254904-54255403	0.300840756380205	.	.
chr10	54075590	54076089	chr10	54255406	54255905	Gm16998|chr10:54255406-54255905	0.332445453383977	.	.
chr10	54075590	54076089	chr10	54255406	54255905	Man1a|chr10:54255406-54255905	0.332445453383977	.	.
chr10	54075590	54076089	chr10	54355903	54356402	Gm16998|chr10:54355903-54356402	0.282682469391707	.	.
chr10	54075590	54076089	chr10	54355903	54356402	Man1a|chr10:54355903-54356402	0.282682469391707	.	.
chr10	54075590	54076089	chr10	54367756	54368255	Gm16998|chr10:54367756-54368255	0.143252210640548	.	.
chr10	54075590	54076089	chr10	54367756	54368255	Man1a|chr10:54367756-54368255	0.143252210640548	.	.
chr10	54075590	54076089	chr10	54403143	54403642	Gm16998|chr10:54403143-54403642	0.224122086384383	.	.
chr10	54075590	54076089	chr10	54403143	54403642	Man1a|chr10:54403143-54403642	0.224122086384383	.	.
chr10	54075590	54076089	chr10	54457379	54457878	Gm16998|chr10:54457379-54457878	0.258627941592985	.	.
chr10	54075590	54076089	chr10	54457379	54457878	Man1a|chr10:54457379-54457878	0.258627941592985	.	.
chr10	56105995	56106494	chr10	56339053	56339552	Msl3l2|chr10:56339053-56339552	0.206798913083273	.	.
chr10	56105995	56106494	chr10	56426233	56426732	Msl3l2|chr10:56426233-56426732	0.173806648217811	.	.
chr10	56105995	56106494	chr10	56499615	56500114	Msl3l2|chr10:56499615-56500114	0.283044913695175	.	.
chr10	56106501	56107000	chr10	56339053	56339552	Msl3l2|chr10:56339053-56339552	0.213273234172175	.	.
chr10	56106501	56107000	chr10	56426233	56426732	Msl3l2|chr10:56426233-56426732	0.320364857327968	.	.
chr10	56106501	56107000	chr10	56499615	56500114	Msl3l2|chr10:56499615-56500114	0.162474512151448	.	.
chr10	56228732	56229231	chr10	55980066	55980565	Tbc1d32|chr10:55980066-55980565	0.128368117160067	.	.
chr10	56228732	56229231	chr10	56178553	56179052	Tbc1d32|chr10:56178553-56179052	0.168539083520675	.	.
chr10	57486054	57486553	chr10	57156840	57157339	4930467K11Rik|chr10:57156840-57157339	0.357698161310948	.	.
chr10	57486054	57486553	chr10	57156840	57157339	Hsf2|chr10:57156840-57157339	0.357698161310948	.	.
chr10	57486054	57486553	chr10	57447879	57448378	4930467K11Rik|chr10:57447879-57448378	0.251934743628341	.	.
chr10	57486054	57486553	chr10	57447879	57448378	Hsf2|chr10:57447879-57448378	0.251934743628341	.	.
chr10	57486054	57486553	chr10	57744060	57744559	4930467K11Rik|chr10:57744060-57744559	0.173441277380551	.	.
chr10	57486054	57486553	chr10	57744060	57744559	Hsf2|chr10:57744060-57744559	0.173441277380551	.	.
chr10	57631815	57632314	chr10	57447879	57448378	Pkib|chr10:57447879-57448378	0.163122808845502	.	.
chr10	57631815	57632314	chr10	57829597	57830096	Pkib|chr10:57829597-57830096	0.183401694481858	.	.
chr10	57631815	57632314	chr10	57848308	57848807	Pkib|chr10:57848308-57848807	0.166609809653171	.	.
chr10	58446597	58447096	chr10	58338241	58338740	Ranbp2|chr10:58338241-58338740	0.171701130507654	.	.
chr10	58497623	58498122	chr10	58383254	58383753	Ccdc138|chr10:58383254-58383753	0.120082091920042	.	.
chr10	60752559	60753058	chr10	60631018	60631517	Slc29a3|chr10:60631018-60631517	0.133802845382357	.	.
chr10	60752559	60753058	chr10	61028713	61029212	Slc29a3|chr10:61028713-61029212	0.144226589236556	.	.
chr10	60831386	60831885	chr10	60631018	60631517	Unc5b|chr10:60631018-60631517	0.126577946682614	.	.
chr10	60831386	60831885	chr10	60827176	60827675	Unc5b|chr10:60827176-60827675	0.177339806303367	.	.
chr10	60831386	60831885	chr10	60969398	60969897	Unc5b|chr10:60969398-60969897	0.239584493296773	.	.
chr10	60831386	60831885	chr10	61015260	61015759	Unc5b|chr10:61015260-61015759	0.172290074088874	.	.
chr10	60831386	60831885	chr10	61028713	61029212	Unc5b|chr10:61028713-61029212	0.170562750584901	.	.
chr10	60831386	60831885	chr10	61068463	61068962	Unc5b|chr10:61068463-61068962	0.12667504456687	.	.
chr10	61052138	61052637	chr10	60913510	60914009	Gm20610|chr10:60913510-60914009	0.129467938805145	.	.
chr10	61052138	61052637	chr10	61015260	61015759	Gm20610|chr10:61015260-61015759	0.14637054919864	.	.
chr10	61089138	61089637	chr10	60827176	60827675	Pcbd1|chr10:60827176-60827675	0.123941587766127	.	.
chr10	61147435	61147934	chr10	60957521	60958020	Sgpl1|chr10:60957521-60958020	0.274886485406754	.	.
chr10	61147435	61147934	chr10	61486506	61487005	Sgpl1|chr10:61486506-61487005	0.455754323617128	.	.
chr10	61418612	61419111	chr10	61015260	61015759	Nodal|chr10:61015260-61015759	0.254084400146271	.	.
chr10	61452613	61453112	chr10	61486506	61487005	Eif4ebp2|chr10:61486506-61487005	0.285457173065482	.	.
chr10	61475458	61475957	chr10	61010611	61011110	Lrrc20|chr10:61010611-61011110	0.129462190697704	.	.
chr10	61475458	61475957	chr10	61028713	61029212	Lrrc20|chr10:61028713-61029212	0.127581014552946	.	.
chr10	61475965	61476464	chr10	61012235	61012734	D830039M14Rik|chr10:61012235-61012734	0.134616767194727	.	.
chr10	61475965	61476464	chr10	61012235	61012734	Lrrc20|chr10:61012235-61012734	0.134616767194727	.	.
chr10	61783021	61783520	chr10	61764623	61765122	H2afy2|chr10:61764623-61765122	0.212682813144862	.	.
chr10	61783021	61783520	chr10	62055333	62055832	H2afy2|chr10:62055333-62055832	0.208893326936651	.	.
chr10	61783689	61784188	chr10	61949445	61949944	H2afy2|chr10:61949445-61949944	0.19075183547204	.	.
chr10	61783689	61784188	chr10	62101434	62101933	H2afy2|chr10:62101434-62101933	0.135994267763282	.	.
chr10	61783689	61784188	chr10	62202512	62203011	H2afy2|chr10:62202512-62203011	0.175393212566718	.	.
chr10	61978216	61978715	chr10	62055333	62055832	Col13a1|chr10:62055333-62055832	0.166411084480333	.	.
chr10	62231026	62231525	chr10	62101434	62101933	Tspan15|chr10:62101434-62101933	0.270052624167599	.	.
chr10	62231026	62231525	chr10	62182988	62183487	Tspan15|chr10:62182988-62183487	0.158647213266512	.	.
chr10	62231026	62231525	chr10	62202512	62203011	Tspan15|chr10:62202512-62203011	0.26385102885439	.	.
chr10	62340040	62340539	chr10	62173293	62173792	Hk1os|chr10:62173293-62173792	0.133584971281872	.	.
chr10	62340040	62340539	chr10	62182988	62183487	Hk1os|chr10:62182988-62183487	0.171337959972365	.	.
chr10	62449224	62449723	chr10	62300269	62300768	4930507D05Rik|chr10:62300269-62300768	0.158998979745109	.	.
chr10	62449224	62449723	chr10	62300269	62300768	Supv3l1|chr10:62300269-62300768	0.158998979745109	.	.
chr10	62449224	62449723	chr10	62332391	62332890	4930507D05Rik|chr10:62332391-62332890	0.130516281902827	.	.
chr10	62449224	62449723	chr10	62332391	62332890	Supv3l1|chr10:62332391-62332890	0.130516281902827	.	.
chr10	62449766	62450265	chr10	62182988	62183487	4930507D05Rik|chr10:62182988-62183487	0.148134219236972	.	.
chr10	62449766	62450265	chr10	62182988	62183487	Supv3l1|chr10:62182988-62183487	0.148134219236972	.	.
chr10	62449766	62450265	chr10	62242877	62243376	4930507D05Rik|chr10:62242877-62243376	0.128477623339511	.	.
chr10	62449766	62450265	chr10	62242877	62243376	Supv3l1|chr10:62242877-62243376	0.128477623339511	.	.
chr10	62449766	62450265	chr10	62332391	62332890	4930507D05Rik|chr10:62332391-62332890	0.237363138020504	.	.
chr10	62449766	62450265	chr10	62332391	62332890	Supv3l1|chr10:62332391-62332890	0.237363138020504	.	.
chr10	62486129	62486628	chr10	62332391	62332890	Vps26a|chr10:62332391-62332890	0.149708599004568	.	.
chr10	62486629	62487128	chr10	62101434	62101933	Vps26a|chr10:62101434-62101933	0.152327585325421	.	.
chr10	62486629	62487128	chr10	62410887	62411386	Vps26a|chr10:62410887-62411386	0.230700010907513	.	.
chr10	62577623	62578122	chr10	62300269	62300768	4933428P19Rik|chr10:62300269-62300768	0.161759611293617	.	.
chr10	62577623	62578122	chr10	62300269	62300768	Kif1bp|chr10:62300269-62300768	0.161759611293617	.	.
chr10	62577623	62578122	chr10	62590203	62590702	4933428P19Rik|chr10:62590203-62590702	0.149755396986038	.	.
chr10	62577623	62578122	chr10	62590203	62590702	Kif1bp|chr10:62590203-62590702	0.149755396986038	.	.
chr10	62577623	62578122	chr10	62830770	62831269	4933428P19Rik|chr10:62830770-62831269	0.256363033085748	.	.
chr10	62577623	62578122	chr10	62830770	62831269	Kif1bp|chr10:62830770-62831269	0.256363033085748	.	.
chr10	62602059	62602558	chr10	62332391	62332890	Ddx21|chr10:62332391-62332890	0.190448520978123	.	.
chr10	62602059	62602558	chr10	62332391	62332890	Gm47257|chr10:62332391-62332890	0.190448520978123	.	.
chr10	62602059	62602558	chr10	62500120	62500619	Ddx21|chr10:62500120-62500619	0.202619519118094	.	.
chr10	62602059	62602558	chr10	62500120	62500619	Gm47257|chr10:62500120-62500619	0.202619519118094	.	.
chr10	62602059	62602558	chr10	62590203	62590702	Ddx21|chr10:62590203-62590702	0.126236566208383	.	.
chr10	62602059	62602558	chr10	62590203	62590702	Gm47257|chr10:62590203-62590702	0.126236566208383	.	.
chr10	62602059	62602558	chr10	62856650	62857149	Ddx21|chr10:62856650-62857149	0.15870268421455	.	.
chr10	62602059	62602558	chr10	62856650	62857149	Gm47257|chr10:62856650-62857149	0.15870268421455	.	.
chr10	62792172	62792671	chr10	62856650	62857149	Ccar1|chr10:62856650-62857149	0.186743157938414	.	.
chr10	62919701	62920200	chr10	62590203	62590702	Slc25a16|chr10:62590203-62590702	0.160060567435269	.	.
chr10	62919701	62920200	chr10	62865210	62865709	Slc25a16|chr10:62865210-62865709	0.179606728200709	.	.
chr10	62920395	62920894	chr10	62590203	62590702	Slc25a16|chr10:62590203-62590702	0.143591687563781	.	.
chr10	62920395	62920894	chr10	62856650	62857149	Slc25a16|chr10:62856650-62857149	0.192578417636876	.	.
chr10	62920395	62920894	chr10	62865210	62865709	Slc25a16|chr10:62865210-62865709	0.422969363674733	.	.
chr10	62920395	62920894	chr10	63065948	63066447	Slc25a16|chr10:63065948-63066447	0.171002405841433	.	.
chr10	62979983	62980482	chr10	63065948	63066447	Rufy2|chr10:63065948-63066447	0.153000362880553	.	.
chr10	62980587	62981086	chr10	62856650	62857149	Rufy2|chr10:62856650-62857149	0.265222936693504	.	.
chr10	63023688	63024187	chr10	62830770	62831269	Hnrnph3|chr10:62830770-62831269	0.195369107521516	.	.
chr10	63023688	63024187	chr10	62830770	62831269	Pbld2|chr10:62830770-62831269	0.195369107521516	.	.
chr10	63023688	63024187	chr10	63089921	63090420	Hnrnph3|chr10:63089921-63090420	0.14300212655953	.	.
chr10	63023688	63024187	chr10	63089921	63090420	Pbld2|chr10:63089921-63090420	0.14300212655953	.	.
chr10	63099999	63100498	chr10	62866298	62866797	Atoh7|chr10:62866298-62866797	0.29209962282601	.	.
chr10	63243618	63244117	chr10	62865210	62865709	1700120B22Rik|chr10:62865210-62865709	0.165238890064527	.	.
chr10	63243618	63244117	chr10	62865210	62865709	Herc4|chr10:62865210-62865709	0.165238890064527	.	.
chr10	63243618	63244117	chr10	63065948	63066447	1700120B22Rik|chr10:63065948-63066447	0.160437662945972	.	.
chr10	63243618	63244117	chr10	63065948	63066447	Herc4|chr10:63065948-63066447	0.160437662945972	.	.
chr10	63243618	63244117	chr10	63338211	63338710	1700120B22Rik|chr10:63338211-63338710	0.12060726363247	.	.
[truncated: 26,726 more rows]
