# Supplementary material for: Single-cell analysis of chromatin accessibility in the adult mouse brain
Source: Nature. 2023 Dec 13;624(7991):378–89. doi: 10.1038/s41586-023-06824-9 (PMC10719105; doi:10.1038/s41586-023-06824-9)
Supplement: Supplementary file 3 — Supplementary Tables 1–25 and their legends. [file 41586_2023_6824_MOESM3_ESM.zip › 2023-03-05453B-s3/SI Tables/SI Table 13 Summary of all the gene-cCRE correlations/sa2subclass.BST-po_Iigp1_Glut.pdc.bedpe]

chr1	3671529	3672028	chr1	3451612	3452111	Xkr4|chr1:3451612-3452111	0.311038650302869	.	.
chr1	4807592	4808091	chr1	4988638	4989137	Lypla1|chr1:4988638-4989137	0.259914273607546	.	.
chr1	4807592	4808091	chr1	5082818	5083317	Lypla1|chr1:5082818-5083317	0.488753719214057	.	.
chr1	4857480	4857979	chr1	5170387	5170886	Tcea1|chr1:5170387-5170886	0.414390613947733	.	.
chr1	4969660	4970159	chr1	5082818	5083317	Gm16041|chr1:5082818-5083317	0.312406775854977	.	.
chr1	4969660	4970159	chr1	5082818	5083317	Gm16041|chr1:5082818-5083317	0.312406775854978	.	.
chr1	4969660	4970159	chr1	5170387	5170886	Gm16041|chr1:5170387-5170886	0.485040746413979	.	.
chr1	7088594	7089093	chr1	6810198	6810697	Pcmtd1|chr1:6810198-6810697	0.313561379687899	.	.
chr1	10008928	10009427	chr1	10378085	10378584	Ppp1r42|chr1:10378085-10378584	0.396042089999839	.	.
chr1	10993772	10994271	chr1	10596332	10596831	Prex2|chr1:10596332-10596831	0.335416742099248	.	.
chr1	10993772	10994271	chr1	10755218	10755717	Prex2|chr1:10755218-10755717	0.481700828676599	.	.
chr1	12991973	12992472	chr1	12658233	12658732	Slco5a1|chr1:12658233-12658732	0.327115016175512	.	.
chr1	12991973	12992472	chr1	12718098	12718597	Slco5a1|chr1:12718098-12718597	0.256694506177989	.	.
chr1	12992497	12992996	chr1	12836746	12837245	Slco5a1|chr1:12836746-12837245	0.250006081137566	.	.
chr1	15286608	15287107	chr1	15313516	15314015	Kcnb2|chr1:15313516-15314015	0.343221991698342	.	.
chr1	15286608	15287107	chr1	15313516	15314015	Kcnb2|chr1:15313516-15314015	0.343221991698343	.	.
chr1	15286608	15287107	chr1	15599697	15600196	Kcnb2|chr1:15599697-15600196	0.381262708947853	.	.
chr1	15805340	15805839	chr1	15599697	15600196	Terf1|chr1:15599697-15600196	0.405064094732634	.	.
chr1	16104453	16104952	chr1	15998184	15998683	Rpl7|chr1:15998184-15998683	0.534557567702734	.	.
chr1	20820187	20820686	chr1	21166203	21166702	Mcm3|chr1:21166203-21166702	0.261843988976706	.	.
chr1	20820187	20820686	chr1	21232056	21232555	Mcm3|chr1:21232056-21232555	0.596770278582348	.	.
chr1	21079134	21079633	chr1	20933361	20933860	Gm28287|chr1:20933361-20933860	0.527992915856523	.	.
chr1	21079134	21079633	chr1	20933361	20933860	Tram2|chr1:20933361-20933860	0.527992915856523	.	.
chr1	21218543	21219042	chr1	21305379	21305878	Tmem14a|chr1:21305379-21305878	0.328713501709851	.	.
chr1	22805771	22806270	chr1	22655953	22656452	Rims1|chr1:22655953-22656452	0.293418108772451	.	.
chr1	23762292	23762791	chr1	23750818	23751317	B3gat2|chr1:23750818-23751317	0.36971949304861	.	.
chr1	23762292	23762791	chr1	23762798	23763297	B3gat2|chr1:23762798-23763297	0.698055087254158	.	.
chr1	23762292	23762791	chr1	24249074	24249573	B3gat2|chr1:24249074-24249573	0.27510074237083	.	.
chr1	23922128	23922627	chr1	24186904	24187403	Smap1|chr1:24186904-24187403	0.356744931070905	.	.
chr1	24100186	24100685	chr1	24349664	24350163	Fam135a|chr1:24349664-24350163	0.305762739534511	.	.
chr1	24587149	24587648	chr1	24349664	24350163	Col19a1|chr1:24349664-24350163	0.355555485959284	.	.
chr1	24587149	24587648	chr1	24611656	24612155	Col19a1|chr1:24611656-24612155	0.454439680681432	.	.
chr1	24587149	24587648	chr1	24613347	24613846	Col19a1|chr1:24613347-24613846	0.439532387667549	.	.
chr1	24587149	24587648	chr1	24614093	24614592	Col19a1|chr1:24614093-24614592	0.497889499502379	.	.
chr1	24587149	24587648	chr1	24614797	24615296	Col19a1|chr1:24614797-24615296	0.51884696387683	.	.
chr1	24587149	24587648	chr1	24615721	24616220	Col19a1|chr1:24615721-24616220	0.579134376349762	.	.
chr1	24678265	24678764	chr1	24349664	24350163	Lmbrd1|chr1:24349664-24350163	0.415845632123098	.	.
chr1	24678265	24678764	chr1	24611656	24612155	Lmbrd1|chr1:24611656-24612155	0.348283088031515	.	.
chr1	24678265	24678764	chr1	24613347	24613846	Lmbrd1|chr1:24613347-24613846	0.30845826508035	.	.
chr1	24678265	24678764	chr1	24614093	24614592	Lmbrd1|chr1:24614093-24614592	0.584985485094449	.	.
chr1	24678265	24678764	chr1	24614797	24615296	Lmbrd1|chr1:24614797-24615296	0.396125485006242	.	.
chr1	24678265	24678764	chr1	24615721	24616220	Lmbrd1|chr1:24615721-24616220	0.324329017551807	.	.
chr1	30872795	30873294	chr1	30700382	30700881	Phf3|chr1:30700382-30700881	0.348942306377427	.	.
chr1	30873430	30873929	chr1	30700382	30700881	Phf3|chr1:30700382-30700881	0.360152627547997	.	.
chr1	33669575	33670074	chr1	33271662	33272161	Prim2|chr1:33271662-33272161	0.333513042957266	.	.
chr1	33670156	33670655	chr1	33531569	33532068	Prim2|chr1:33531569-33532068	0.29208605472358	.	.
chr1	33719875	33720374	chr1	33271662	33272161	Rab23|chr1:33271662-33272161	0.271775211666483	.	.
chr1	33719875	33720374	chr1	33506764	33507263	Rab23|chr1:33506764-33507263	0.424705212533637	.	.
chr1	33814360	33814859	chr1	33531569	33532068	Zfp451|chr1:33531569-33532068	0.287468054111647	.	.
chr1	33907308	33907807	chr1	33590969	33591468	Bend6|chr1:33590969-33591468	0.368255703462348	.	.
chr1	33907308	33907807	chr1	33590969	33591468	Dst|chr1:33590969-33591468	0.368255703462348	.	.
chr1	33907308	33907807	chr1	33946901	33947400	Bend6|chr1:33946901-33947400	0.274631107703964	.	.
chr1	33907308	33907807	chr1	33946901	33947400	Dst|chr1:33946901-33947400	0.274631107703964	.	.
chr1	34439491	34439990	chr1	34006210	34006709	Ccdc115|chr1:34006210-34006709	0.50741498618239	.	.
chr1	34439491	34439990	chr1	34006210	34006709	Imp4|chr1:34006210-34006709	0.50741498618239	.	.
chr1	34439491	34439990	chr1	34011301	34011800	Ccdc115|chr1:34011301-34011800	0.252645764407293	.	.
chr1	34439491	34439990	chr1	34011301	34011800	Imp4|chr1:34011301-34011800	0.252645764407293	.	.
chr1	34801460	34801959	chr1	34769130	34769629	Arhgef4|chr1:34769130-34769629	0.685518081611014	.	.
chr1	34842804	34843303	chr1	34769130	34769629	Fam168b|chr1:34769130-34769629	0.542594029369654	.	.
chr1	36068061	36068560	chr1	35881991	35882490	Hs6st1|chr1:35881991-35882490	0.384477936570723	.	.
chr1	36244101	36244600	chr1	35869575	35870074	Uggt1|chr1:35869575-35870074	0.352730415022042	.	.
chr1	36307414	36307913	chr1	36684036	36684535	Arid5a|chr1:36684036-36684535	0.263868535324813	.	.
chr1	36445084	36445583	chr1	36684036	36684535	Lman2l|chr1:36684036-36684535	0.423289129979411	.	.
chr1	36511549	36512048	chr1	36303259	36303758	Cnnm3|chr1:36303259-36303758	0.250889313549748	.	.
chr1	36547105	36547604	chr1	36939401	36939900	Ankrd39|chr1:36939401-36939900	0.424908730115882	.	.
chr1	36557336	36557835	chr1	36401491	36401990	D430040D24Rik|chr1:36401491-36401990	0.48342850561941	.	.
chr1	36557336	36557835	chr1	36401491	36401990	Sema4c|chr1:36401491-36401990	0.48342850561941	.	.
chr1	36557336	36557835	chr1	36939401	36939900	D430040D24Rik|chr1:36939401-36939900	0.350892188711128	.	.
chr1	36557336	36557835	chr1	36939401	36939900	Sema4c|chr1:36939401-36939900	0.350892188711128	.	.
chr1	36691240	36691739	chr1	36684036	36684535	Cox5b|chr1:36684036-36684535	0.367168972961583	.	.
chr1	36691240	36691739	chr1	36939937	36940436	Cox5b|chr1:36939937-36940436	0.260472730346496	.	.
chr1	36709882	36710381	chr1	36684036	36684535	4933424G06Rik|chr1:36684036-36684535	0.261138307422518	.	.
chr1	36709882	36710381	chr1	36939401	36939900	4933424G06Rik|chr1:36939401-36939900	0.323784331835948	.	.
chr1	37299595	37300094	chr1	37239241	37239740	Inpp4a|chr1:37239241-37239740	0.566687072282924	.	.
chr1	37299595	37300094	chr1	37600786	37601285	Inpp4a|chr1:37600786-37601285	0.281275288129107	.	.
chr1	37540864	37541363	chr1	37288051	37288550	Mgat4a|chr1:37288051-37288550	0.355294274880916	.	.
chr1	37614024	37614523	chr1	37600786	37601285	4930556I23Rik|chr1:37600786-37601285	0.349788222226928	.	.
chr1	37719678	37720177	chr1	37288051	37288550	2010300C02Rik|chr1:37288051-37288550	0.285852282991018	.	.
chr1	37864699	37865198	chr1	37600786	37601285	Gm26805|chr1:37600786-37601285	0.461796188694496	.	.
chr1	37864699	37865198	chr1	38171854	38172353	Gm26805|chr1:38171854-38172353	0.401493735307582	.	.
chr1	37871955	37872454	chr1	37600786	37601285	Lipt1|chr1:37600786-37601285	0.565974340188828	.	.
chr1	37997082	37997581	chr1	37600786	37601285	Eif5b|chr1:37600786-37601285	0.44419325895226	.	.
chr1	37997082	37997581	chr1	37600786	37601285	Txndc9|chr1:37600786-37601285	0.44419325895226	.	.
chr1	37997082	37997581	chr1	38171854	38172353	Eif5b|chr1:38171854-38172353	0.378895174773277	.	.
chr1	37997082	37997581	chr1	38171854	38172353	Txndc9|chr1:38171854-38172353	0.378895174773277	.	.
chr1	37997778	37998277	chr1	38238014	38238513	Eif5b|chr1:38238014-38238513	0.416682534754671	.	.
chr1	37997778	37998277	chr1	38238014	38238513	Txndc9|chr1:38238014-38238513	0.416682534754671	.	.
chr1	38129526	38130025	chr1	38292844	38293343	Rev1|chr1:38292844-38293343	0.375582492624649	.	.
chr1	38835659	38836158	chr1	39063984	39064483	Lonrf2|chr1:39063984-39064483	0.41756294406704	.	.
chr1	38836359	38836858	chr1	38547739	38548238	Lonrf2|chr1:38547739-38548238	0.4887816260197	.	.
chr1	39478529	39479028	chr1	39685789	39686288	Tbc1d8|chr1:39685789-39686288	0.522448554204112	.	.
chr1	39576797	39577296	chr1	39749648	39750147	Rnf149|chr1:39749648-39750147	0.289120786843221	.	.
chr1	39577299	39577798	chr1	39749648	39750147	Rnf149|chr1:39749648-39750147	0.381569235807209	.	.
chr1	39577299	39577798	chr1	39869672	39870171	Rnf149|chr1:39869672-39870171	0.654569826473313	.	.
chr1	40681063	40681562	chr1	40501752	40502251	Slc9a2|chr1:40501752-40502251	0.31568953638944	.	.
chr1	40681063	40681562	chr1	40676086	40676585	Slc9a2|chr1:40676086-40676585	0.623157805267994	.	.
chr1	40790447	40790946	chr1	40613169	40613668	Mfsd9|chr1:40613169-40613668	0.350278533469563	.	.
chr1	40790447	40790946	chr1	40613669	40614168	Mfsd9|chr1:40613669-40614168	0.385030363795515	.	.
chr1	40790447	40790946	chr1	40641114	40641613	Mfsd9|chr1:40641114-40641613	0.298208755804951	.	.
chr1	42850995	42851494	chr1	43051900	43052399	Mrps9|chr1:43051900-43052399	0.370259463575132	.	.
chr1	43098457	43098956	chr1	42923764	42924263	AI597479|chr1:42923764-42924263	0.30955920047059	.	.
chr1	43098457	43098956	chr1	42923764	42924263	Tgfbrap1|chr1:42923764-42924263	0.30955920047059	.	.
chr1	43098457	43098956	chr1	43151427	43151926	AI597479|chr1:43151427-43151926	0.452801900565879	.	.
chr1	43098457	43098956	chr1	43151427	43151926	Tgfbrap1|chr1:43151427-43151926	0.452801900565879	.	.
chr1	43098457	43098956	chr1	43348200	43348699	AI597479|chr1:43348200-43348699	0.258400674269011	.	.
chr1	43098457	43098956	chr1	43348200	43348699	Tgfbrap1|chr1:43348200-43348699	0.258400674269011	.	.
chr1	43827615	43828114	chr1	43898955	43899454	Uxs1|chr1:43898955-43899454	0.504589229574242	.	.
chr1	51333906	51334405	chr1	51569039	51569538	9330175M20Rik|chr1:51569039-51569538	0.310889659451144	.	.
chr1	51333906	51334405	chr1	51700393	51700892	9330175M20Rik|chr1:51700393-51700892	0.386886498215608	.	.
chr1	52113595	52114094	chr1	52059147	52059646	Gm31812|chr1:52059147-52059646	0.502731408562373	.	.
chr1	52233098	52233597	chr1	52059147	52059646	Gls|chr1:52059147-52059646	0.524345938662672	.	.
chr1	52233098	52233597	chr1	52059649	52060148	Gls|chr1:52059649-52060148	0.45168676225923	.	.
chr1	54250459	54250958	chr1	54578469	54578968	Ccdc150|chr1:54578469-54578968	0.310497208014995	.	.
chr1	54250459	54250958	chr1	54584699	54585198	Ccdc150|chr1:54584699-54585198	0.333983771354021	.	.
chr1	54438767	54439266	chr1	54584699	54585198	Gtf3c3|chr1:54584699-54585198	0.255586797133091	.	.
chr1	54557443	54557942	chr1	54702878	54703377	Pgap1|chr1:54702878-54703377	0.253977808087431	.	.
chr1	54926155	54926654	chr1	54702878	54703377	Ankrd44|chr1:54702878-54703377	0.396964666438074	.	.
chr1	54926155	54926654	chr1	54898507	54899006	Ankrd44|chr1:54898507-54899006	0.631449176318629	.	.
chr1	55087908	55088407	chr1	54898507	54899006	Hspd1|chr1:54898507-54899006	0.256450242106471	.	.
chr1	55087908	55088407	chr1	54898507	54899006	Hspe1|chr1:54898507-54899006	0.256450242106471	.	.
chr1	55087908	55088407	chr1	55487177	55487676	Hspd1|chr1:55487177-55487676	0.315974486549136	.	.
chr1	55087908	55088407	chr1	55487177	55487676	Hspe1|chr1:55487177-55487676	0.315974486549136	.	.
chr1	55405572	55406071	chr1	55487177	55487676	Plcl1|chr1:55487177-55487676	0.496536791056563	.	.
chr1	57406257	57406756	chr1	57428877	57429376	Maip1|chr1:57428877-57429376	0.400203160836351	.	.
chr1	57406257	57406756	chr1	57428877	57429376	Tyw5|chr1:57428877-57429376	0.400203160836351	.	.
chr1	58423825	58424324	chr1	58617236	58617735	Clk1|chr1:58617236-58617735	0.338624603810851	.	.
chr1	58504734	58505233	chr1	58296260	58296759	Gm15834|chr1:58296260-58296759	0.270638364802956	.	.
chr1	58504734	58505233	chr1	58296260	58296759	Orc2|chr1:58296260-58296759	0.270638364802956	.	.
chr1	59120147	59120646	chr1	59356388	59356887	G730003C15Rik|chr1:59356388-59356887	0.263305152459022	.	.
chr1	59120147	59120646	chr1	59356388	59356887	Tmem237|chr1:59356388-59356887	0.263305152459022	.	.
chr1	60042424	60042923	chr1	60169674	60170173	Ica1l|chr1:60169674-60170173	0.249452313252465	.	.
chr1	60097980	60098479	chr1	60169674	60170173	Carf|chr1:60169674-60170173	0.346602207811508	.	.
chr1	60097980	60098479	chr1	60169674	60170173	Wdr12|chr1:60169674-60170173	0.346602207811508	.	.
chr1	60343314	60343813	chr1	60169674	60170173	Cyp20a1|chr1:60169674-60170173	0.528654812759437	.	.
chr1	60409462	60409961	chr1	60657349	60657848	Abi2|chr1:60657349-60657848	0.335718881185866	.	.
chr1	60566593	60567092	chr1	60927551	60928050	Raph1|chr1:60927551-60928050	0.443749909233464	.	.
chr1	60566593	60567092	chr1	60935525	60936024	Raph1|chr1:60935525-60936024	0.433283376083174	.	.
chr1	60566593	60567092	chr1	60936138	60936637	Raph1|chr1:60936138-60936637	0.300353255049943	.	.
chr1	60566593	60567092	chr1	60961039	60961538	Raph1|chr1:60961039-60961538	0.424756649099701	.	.
chr1	62703034	62703533	chr1	62564645	62565144	Nrp2|chr1:62564645-62565144	0.337719449191047	.	.
chr1	62703034	62703533	chr1	62565199	62565698	Nrp2|chr1:62565199-62565698	0.572717894245087	.	.
chr1	62703034	62703533	chr1	62752963	62753462	Nrp2|chr1:62752963-62753462	0.263810436540941	.	.
chr1	62717818	62718317	chr1	62541707	62542206	Gm29083|chr1:62541707-62542206	0.278282466091303	.	.
chr1	62717818	62718317	chr1	62564645	62565144	Gm29083|chr1:62564645-62565144	0.358333320835845	.	.
chr1	62717818	62718317	chr1	62565199	62565698	Gm29083|chr1:62565199-62565698	0.272432892855837	.	.
chr1	62717818	62718317	chr1	62706634	62707133	Gm29083|chr1:62706634-62707133	0.299467632301116	.	.
chr1	62831665	62832164	chr1	63146038	63146537	Gm4208|chr1:63146038-63146537	0.277986907959201	.	.
chr1	63114071	63114570	chr1	62752963	62753462	Ino80d|chr1:62752963-62753462	0.515198518469818	.	.
chr1	63176509	63177008	chr1	62964231	62964730	Eef1b2|chr1:62964231-62964730	0.327890642718016	.	.
chr1	63176509	63177008	chr1	62964231	62964730	Ndufs1|chr1:62964231-62964730	0.327890642718016	.	.
chr1	63176509	63177008	chr1	63256075	63256574	Eef1b2|chr1:63256075-63256574	0.37764121721054	.	.
chr1	63176509	63177008	chr1	63256075	63256574	Ndufs1|chr1:63256075-63256574	0.37764121721054	.	.
chr1	63445671	63446170	chr1	63256075	63256574	Adam23|chr1:63256075-63256574	0.399759693579007	.	.
chr1	63445671	63446170	chr1	63381249	63381748	Adam23|chr1:63381249-63381748	0.251580073285495	.	.
chr1	63445671	63446170	chr1	63655185	63655684	Adam23|chr1:63655185-63655684	0.388907933592717	.	.
chr1	63729868	63730367	chr1	63857839	63858338	Fastkd2|chr1:63857839-63858338	0.444034224254737	.	.
chr1	63729868	63730367	chr1	63857839	63858338	Mdh1b|chr1:63857839-63858338	0.444034224254737	.	.
chr1	63730384	63730883	chr1	63857839	63858338	Fastkd2|chr1:63857839-63858338	0.306522510048358	.	.
chr1	63730384	63730883	chr1	63857839	63858338	Mdh1b|chr1:63857839-63858338	0.306522510048358	.	.
chr1	63730384	63730883	chr1	63953367	63953866	Fastkd2|chr1:63953367-63953866	0.275278309297156	.	.
chr1	63730384	63730883	chr1	63953367	63953866	Mdh1b|chr1:63953367-63953866	0.275278309297156	.	.
chr1	64121506	64122005	chr1	63995057	63995556	Klf7|chr1:63995057-63995556	0.432038394416161	.	.
chr1	64121506	64122005	chr1	64066331	64066830	Klf7|chr1:64066331-64066830	0.570115731731218	.	.
chr1	64121506	64122005	chr1	64066856	64067355	Klf7|chr1:64066856-64067355	0.636209301597516	.	.
chr1	64121506	64122005	chr1	64289060	64289559	Klf7|chr1:64289060-64289559	0.38166756492898	.	.
chr1	64122089	64122588	chr1	63995057	63995556	Klf7|chr1:63995057-63995556	0.478931885539141	.	.
chr1	64122089	64122588	chr1	64121000	64121499	Klf7|chr1:64121000-64121499	0.371722351437207	.	.
chr1	64616447	64616946	chr1	64289060	64289559	Mettl21a|chr1:64289060-64289559	0.29075257656393	.	.
chr1	64616447	64616946	chr1	64998715	64999214	Mettl21a|chr1:64998715-64999214	0.250693835261279	.	.
chr1	64617495	64617994	chr1	64597781	64598280	Gm28982|chr1:64597781-64598280	0.463692739766926	.	.
chr1	64617495	64617994	chr1	64597781	64598280	Mettl21a|chr1:64597781-64598280	0.463692739766926	.	.
chr1	64690474	64690973	chr1	64998715	64999214	2810408I11Rik|chr1:64998715-64999214	0.421296150325953	.	.
chr1	64690474	64690973	chr1	64998715	64999214	Ccnyl1|chr1:64998715-64999214	0.421296150325953	.	.
chr1	65186396	65186895	chr1	65179041	65179540	Idh1|chr1:65179041-65179540	0.299038134632604	.	.
chr1	65186396	65186895	chr1	65179041	65179540	Pikfyve|chr1:65179041-65179540	0.299038134632604	.	.
chr1	66174880	66175379	chr1	65862422	65862921	Map2|chr1:65862422-65862921	0.301917309879736	.	.
chr1	66174880	66175379	chr1	65862951	65863450	Map2|chr1:65862951-65863450	0.468201580041416	.	.
chr1	66174880	66175379	chr1	66386643	66387142	Map2|chr1:66386643-66387142	0.31173177809728	.	.
chr1	66467921	66468420	chr1	66481990	66482489	Unc80|chr1:66481990-66482489	0.278142835662356	.	.
chr1	66700587	66701086	chr1	66481990	66482489	Rpe|chr1:66481990-66482489	0.341913375618064	.	.
chr1	66700587	66701086	chr1	66903500	66903999	Rpe|chr1:66903500-66903999	0.443136259233356	.	.
chr1	66817441	66817940	chr1	66903500	66903999	Kansl1l|chr1:66903500-66903999	0.408469982381822	.	.
chr1	71556874	71557373	chr1	71306108	71306607	Atic|chr1:71306108-71306607	0.255950444478456	.	.
chr1	71557407	71557906	chr1	71775797	71776296	Atic|chr1:71775797-71776296	0.386325663091119	.	.
chr1	71557407	71557906	chr1	71893538	71894037	Atic|chr1:71893538-71894037	0.250626637087165	.	.
chr1	72211757	72212256	chr1	71893538	71894037	Mreg|chr1:71893538-71894037	0.534513626346033	.	.
chr1	72212372	72212871	chr1	72123622	72124121	Mreg|chr1:72123622-72124121	0.442842546903053	.	.
chr1	72284104	72284603	chr1	72091251	72091750	Pecr|chr1:72091251-72091750	0.518091921827239	.	.
chr1	72284104	72284603	chr1	72091251	72091750	Tmem169|chr1:72091251-72091750	0.518091921827239	.	.
chr1	72307199	72307698	chr1	72091251	72091750	Xrcc5|chr1:72091251-72091750	0.699968642526056	.	.
chr1	72307199	72307698	chr1	72123622	72124121	Xrcc5|chr1:72123622-72124121	0.419360027913133	.	.
chr1	72307199	72307698	chr1	72236179	72236678	Xrcc5|chr1:72236179-72236678	0.377450971722769	.	.
chr1	72536972	72537471	chr1	72872440	72872939	March4|chr1:72872440-72872939	0.269854113516518	.	.
chr1	72582908	72583407	chr1	72254545	72255044	Smarcal1|chr1:72254545-72255044	0.480902205948752	.	.
chr1	72582908	72583407	chr1	72727835	72728334	Smarcal1|chr1:72727835-72728334	0.517978397846214	.	.
chr1	72640885	72641384	chr1	72870991	72871490	Gm39662|chr1:72870991-72871490	0.29833517927176	.	.
chr1	72711014	72711513	chr1	72988804	72989303	Rpl37a|chr1:72988804-72989303	0.291965467433812	.	.
chr1	74236196	74236695	chr1	73826202	73826701	Arpc2|chr1:73826202-73826701	0.47219715592027	.	.
chr1	74236196	74236695	chr1	74332262	74332761	Arpc2|chr1:74332262-74332761	0.360517606082708	.	.
chr1	74236196	74236695	chr1	74386756	74387255	Arpc2|chr1:74386756-74387255	0.327364026250301	.	.
chr1	74391301	74391800	chr1	74386756	74387255	Ctdsp1|chr1:74386756-74387255	0.518056727163722	.	.
chr1	74587962	74588461	chr1	74635019	74635518	Bcs1l|chr1:74635019-74635518	0.553139376914327	.	.
chr1	74587962	74588461	chr1	74635019	74635518	Zfp142|chr1:74635019-74635518	0.553139376914327	.	.
chr1	74587962	74588461	chr1	74794449	74794948	Bcs1l|chr1:74794449-74794948	0.454843254453364	.	.
chr1	74587962	74588461	chr1	74794449	74794948	Zfp142|chr1:74794449-74794948	0.454843254453364	.	.
chr1	74587962	74588461	chr1	74808065	74808564	Bcs1l|chr1:74808065-74808564	0.463808751370845	.	.
chr1	74587962	74588461	chr1	74808065	74808564	Zfp142|chr1:74808065-74808564	0.463808751370845	.	.
chr1	74601175	74601674	chr1	74858307	74858806	Rnf25|chr1:74858307-74858806	0.49792469756034	.	.
chr1	74601175	74601674	chr1	74858307	74858806	Stk36|chr1:74858307-74858806	0.49792469756034	.	.
chr1	74661495	74661994	chr1	74635019	74635518	Ttll4|chr1:74635019-74635518	0.390774735870645	.	.
chr1	74850152	74850651	chr1	74635019	74635518	Gm16582|chr1:74635019-74635518	0.474814894253422	.	.
chr1	74854708	74855207	chr1	74635019	74635518	Cdk5r2|chr1:74635019-74635518	0.470319178604776	.	.
chr1	74854708	74855207	chr1	74794449	74794948	Cdk5r2|chr1:74794449-74794948	0.251920434965523	.	.
chr1	74854708	74855207	chr1	74808065	74808564	Cdk5r2|chr1:74808065-74808564	0.362300576229235	.	.
chr1	75124760	75125259	chr1	74808065	74808564	Nhej1|chr1:74808065-74808564	0.294637390923779	.	.
chr1	75142499	75142998	chr1	74816731	74817230	Cnppd1|chr1:74816731-74817230	0.408267679539932	.	.
chr1	75142499	75142998	chr1	74816731	74817230	Retreg2|chr1:74816731-74817230	0.408267679539932	.	.
chr1	75142499	75142998	chr1	74817277	74817776	Cnppd1|chr1:74817277-74817776	0.280903255938949	.	.
chr1	75142499	75142998	chr1	74817277	74817776	Retreg2|chr1:74817277-74817776	0.280903255938949	.	.
chr1	75142499	75142998	chr1	75282920	75283419	Cnppd1|chr1:75282920-75283419	0.286316069384937	.	.
chr1	75142499	75142998	chr1	75282920	75283419	Retreg2|chr1:75282920-75283419	0.286316069384937	.	.
chr1	75142499	75142998	chr1	75290547	75291046	Cnppd1|chr1:75290547-75291046	0.302245482034861	.	.
chr1	75142499	75142998	chr1	75290547	75291046	Retreg2|chr1:75290547-75291046	0.302245482034861	.	.
chr1	75168424	75168923	chr1	75282920	75283419	Zfand2b|chr1:75282920-75283419	0.256747264635521	.	.
chr1	75168424	75168923	chr1	75342805	75343304	Zfand2b|chr1:75342805-75343304	0.271102115178932	.	.
chr1	75168424	75168923	chr1	75381822	75382321	Zfand2b|chr1:75381822-75382321	0.512194905776553	.	.
chr1	75180079	75180578	chr1	74816731	74817230	Abcb6|chr1:74816731-74817230	0.36503325615822	.	.
chr1	75180079	75180578	chr1	74817277	74817776	Abcb6|chr1:74817277-74817776	0.292992727436423	.	.
chr1	75180079	75180578	chr1	75282920	75283419	Abcb6|chr1:75282920-75283419	0.35055252821899	.	.
chr1	75180079	75180578	chr1	75290547	75291046	Abcb6|chr1:75290547-75291046	0.302708752682095	.	.
chr1	75191753	75192252	chr1	74816731	74817230	Ankzf1|chr1:74816731-74817230	0.312811116469409	.	.
chr1	75191753	75192252	chr1	74816731	74817230	Atg9a|chr1:74816731-74817230	0.312811116469409	.	.
chr1	75210546	75211045	chr1	74794449	74794948	Glb1l|chr1:74794449-74794948	0.299191499265788	.	.
chr1	75210546	75211045	chr1	74794449	74794948	Stk16|chr1:74794449-74794948	0.299191499265788	.	.
chr1	75210546	75211045	chr1	74858307	74858806	Glb1l|chr1:74858307-74858806	0.295988756625706	.	.
chr1	75210546	75211045	chr1	74858307	74858806	Stk16|chr1:74858307-74858806	0.295988756625706	.	.
chr1	75219086	75219585	chr1	74858307	74858806	Tuba4a|chr1:74858307-74858806	0.338984459063268	.	.
chr1	75219086	75219585	chr1	75381822	75382321	Tuba4a|chr1:75381822-75382321	0.400289021775568	.	.
chr1	75230933	75231432	chr1	75381822	75382321	A630095N17Rik|chr1:75381822-75382321	0.314333955301809	.	.
chr1	75236144	75236643	chr1	74817277	74817776	Dnajb2|chr1:74817277-74817776	0.32049610006779	.	.
chr1	75236144	75236643	chr1	75290547	75291046	Dnajb2|chr1:75290547-75291046	0.276135087296686	.	.
chr1	75236651	75237150	chr1	74816731	74817230	Dnajb2|chr1:74816731-74817230	0.426870820944751	.	.
chr1	75236651	75237150	chr1	75282920	75283419	Dnajb2|chr1:75282920-75283419	0.504036523081742	.	.
chr1	75277375	75277874	chr1	75381822	75382321	Resp18|chr1:75381822-75382321	0.372438998617015	.	.
chr1	75316812	75317311	chr1	75282920	75283419	Dnpep|chr1:75282920-75283419	0.32244662516011	.	.
chr1	75317346	75317845	chr1	75467494	75467993	Dnpep|chr1:75467494-75467993	0.301550359138557	.	.
chr1	75317346	75317845	chr1	75559353	75559852	Dnpep|chr1:75559353-75559852	0.58716813245528	.	.
chr1	75479156	75479655	chr1	75290547	75291046	Chpf|chr1:75290547-75291046	0.268786884097876	.	.
chr1	75479156	75479655	chr1	75290547	75291046	Tmem198|chr1:75290547-75291046	0.268786884097876	.	.
chr1	75479156	75479655	chr1	75467494	75467993	Chpf|chr1:75467494-75467993	0.337403187091218	.	.
chr1	75479156	75479655	chr1	75467494	75467993	Tmem198|chr1:75467494-75467993	0.337403187091218	.	.
chr1	75505376	75505875	chr1	75467494	75467993	Obsl1|chr1:75467494-75467993	0.321105093302865	.	.
chr1	75521240	75521739	chr1	75290547	75291046	Stk11ip|chr1:75290547-75291046	0.25732488566362	.	.
chr1	75546261	75546760	chr1	75559353	75559852	Slc4a3|chr1:75559353-75559852	0.283517634069656	.	.
chr1	77514939	77515438	chr1	77415834	77416333	Epha4|chr1:77415834-77416333	0.284895875160463	.	.
chr1	77514939	77515438	chr1	77415834	77416333	Gm28386|chr1:77415834-77416333	0.284895875160463	.	.
chr1	78488900	78489399	chr1	78745265	78745764	Farsb|chr1:78745265-78745764	0.299100833816172	.	.
chr1	78657540	78658039	chr1	78371610	78372109	Acsl3|chr1:78371610-78372109	0.304530325777091	.	.
chr1	78657540	78658039	chr1	78371610	78372109	Utp14b|chr1:78371610-78372109	0.304530325777091	.	.
chr1	78657540	78658039	chr1	78537485	78537984	Acsl3|chr1:78537485-78537984	0.258605296327091	.	.
chr1	78657540	78658039	chr1	78537485	78537984	Utp14b|chr1:78537485-78537984	0.258605296327091	.	.
chr1	78657540	78658039	chr1	78813940	78814439	Acsl3|chr1:78813940-78814439	0.348301001547797	.	.
chr1	78657540	78658039	chr1	78813940	78814439	Utp14b|chr1:78813940-78814439	0.348301001547797	.	.
chr1	79439807	79440306	chr1	79640097	79640596	Scg2|chr1:79640097-79640596	0.307141133216767	.	.
chr1	79671350	79671849	chr1	79657259	79657758	Ap1s3|chr1:79657259-79657758	0.522980922318078	.	.
chr1	79671350	79671849	chr1	79761515	79762014	Ap1s3|chr1:79761515-79762014	0.500644195802398	.	.
chr1	79671948	79672447	chr1	79443861	79444360	Ap1s3|chr1:79443861-79444360	0.26814624623184	.	.
chr1	79671948	79672447	chr1	79657259	79657758	Ap1s3|chr1:79657259-79657758	0.62281028120391	.	.
chr1	79775809	79776308	chr1	79581417	79581916	Mrpl44|chr1:79581417-79581916	0.571650683548749	.	.
chr1	79775809	79776308	chr1	79581417	79581916	Wdfy1|chr1:79581417-79581916	0.571650683548749	.	.
chr1	79775809	79776308	chr1	79711170	79711669	Mrpl44|chr1:79711170-79711669	0.317403428337602	.	.
chr1	79775809	79776308	chr1	79711170	79711669	Wdfy1|chr1:79711170-79711669	0.317403428337602	.	.
chr1	79775809	79776308	chr1	79761515	79762014	Mrpl44|chr1:79761515-79762014	0.454618922265497	.	.
chr1	79775809	79776308	chr1	79761515	79762014	Wdfy1|chr1:79761515-79762014	0.454618922265497	.	.
chr1	79775809	79776308	chr1	79857905	79858404	Mrpl44|chr1:79857905-79858404	0.346061939636368	.	.
chr1	79775809	79776308	chr1	79857905	79858404	Wdfy1|chr1:79857905-79858404	0.346061939636368	.	.
chr1	80340736	80341235	chr1	80552358	80552857	Cul3|chr1:80552358-80552857	0.298994387321571	.	.
chr1	82290681	82291180	chr1	82283141	82283640	Irs1|chr1:82283141-82283640	0.258968898030909	.	.
chr1	82290681	82291180	chr1	82554836	82555335	Irs1|chr1:82554836-82555335	0.640230490144881	.	.
chr1	82291243	82291742	chr1	82554836	82555335	Irs1|chr1:82554836-82555335	0.442997311376899	.	.
chr1	82291243	82291742	chr1	82554836	82555335	Irs1|chr1:82554836-82555335	0.4429973113769	.	.
chr1	82316361	82316860	chr1	82358886	82359385	Rhbdd1|chr1:82358886-82359385	0.353164246787216	.	.
chr1	82724600	82725099	chr1	82689372	82689871	C430014B12Rik|chr1:82689372-82689871	0.271183562739639	.	.
chr1	82724600	82725099	chr1	82689372	82689871	Mff|chr1:82689372-82689871	0.271183562739639	.	.
chr1	82839194	82839693	chr1	82689372	82689871	Agfg1|chr1:82689372-82689871	0.304831823466949	.	.
chr1	82839194	82839693	chr1	82741393	82741892	Agfg1|chr1:82741393-82741892	0.416261169323706	.	.
chr1	84695613	84696112	chr1	84491651	84492150	Dner|chr1:84491651-84492150	0.30545949181607	.	.
chr1	84695613	84696112	chr1	84838531	84839030	Dner|chr1:84838531-84839030	0.475523714004737	.	.
chr1	84839808	84840307	chr1	84838531	84839030	Fbxo36|chr1:84838531-84839030	0.54525185543302	.	.
chr1	84839808	84840307	chr1	84838531	84839030	Trip12|chr1:84838531-84839030	0.54525185543302	.	.
chr1	84934883	84935382	chr1	84585323	84585822	Slc16a14|chr1:84585323-84585822	0.52894420721135	.	.
chr1	84934883	84935382	chr1	84838531	84839030	Slc16a14|chr1:84838531-84839030	0.522587395690009	.	.
chr1	85894274	85894773	chr1	85869875	85870374	Itm2c|chr1:85869875-85870374	0.371109446119401	.	.
chr1	85928201	85928700	chr1	85690476	85690975	4933407L21Rik|chr1:85690476-85690975	0.273807719476677	.	.
chr1	85928201	85928700	chr1	85965753	85966252	4933407L21Rik|chr1:85965753-85966252	0.369699016802948	.	.
chr1	86064385	86064884	chr1	86433961	86434460	Psmd1|chr1:86433961-86434460	0.341367933425711	.	.
chr1	86064385	86064884	chr1	86442428	86442927	Psmd1|chr1:86442428-86442927	0.286516129752997	.	.
chr1	86359268	86359767	chr1	86434501	86435000	C130036L24Rik|chr1:86434501-86435000	0.346834824932274	.	.
chr1	86359268	86359767	chr1	86434501	86435000	Ncl|chr1:86434501-86435000	0.346834824932274	.	.
chr1	86359268	86359767	chr1	86487725	86488224	C130036L24Rik|chr1:86487725-86488224	0.338838071901797	.	.
chr1	86359268	86359767	chr1	86487725	86488224	Ncl|chr1:86487725-86488224	0.338838071901797	.	.
chr1	86359268	86359767	chr1	86503968	86504467	C130036L24Rik|chr1:86503968-86504467	0.288559419844661	.	.
chr1	86359268	86359767	chr1	86503968	86504467	Ncl|chr1:86503968-86504467	0.288559419844661	.	.
chr1	86359268	86359767	chr1	86525204	86525703	C130036L24Rik|chr1:86525204-86525703	0.517236022761833	.	.
chr1	86359268	86359767	chr1	86525204	86525703	Ncl|chr1:86525204-86525703	0.517236022761833	.	.
chr1	86526360	86526859	chr1	86434501	86435000	Ptma|chr1:86434501-86435000	0.286700368235436	.	.
chr1	86526360	86526859	chr1	86440464	86440963	Ptma|chr1:86440464-86440963	0.62904075013532	.	.
chr1	86526360	86526859	chr1	86487725	86488224	Ptma|chr1:86487725-86488224	0.660258852645699	.	.
chr1	86582078	86582577	chr1	86434501	86435000	Cops7b|chr1:86434501-86435000	0.433532810003736	.	.
chr1	86582078	86582577	chr1	86434501	86435000	Pde6d|chr1:86434501-86435000	0.433532810003736	.	.
chr1	86582078	86582577	chr1	86487143	86487642	Cops7b|chr1:86487143-86487642	0.292260085163453	.	.
chr1	86582078	86582577	chr1	86487143	86487642	Pde6d|chr1:86487143-86487642	0.292260085163453	.	.
chr1	86582078	86582577	chr1	86487725	86488224	Cops7b|chr1:86487725-86488224	0.449734490261026	.	.
chr1	86582078	86582577	chr1	86487725	86488224	Pde6d|chr1:86487725-86488224	0.449734490261026	.	.
chr1	86582603	86583102	chr1	86487143	86487642	Cops7b|chr1:86487143-86487642	0.33711852011188	.	.
chr1	86582603	86583102	chr1	86487143	86487642	Pde6d|chr1:86487143-86487642	0.33711852011188	.	.
chr1	86670393	86670892	chr1	86434501	86435000	Nppc|chr1:86434501-86435000	0.291823391843777	.	.
chr1	86670393	86670892	chr1	86487143	86487642	Nppc|chr1:86487143-86487642	0.385690670688412	.	.
chr1	86670393	86670892	chr1	86487725	86488224	Nppc|chr1:86487725-86488224	0.254455982810572	.	.
chr1	86670393	86670892	chr1	86525204	86525703	Nppc|chr1:86525204-86525703	0.553409735254212	.	.
chr1	86703565	86704064	chr1	86487143	86487642	Dis3l2|chr1:86487143-86487642	0.310656868178923	.	.
chr1	86703565	86704064	chr1	86503968	86504467	Dis3l2|chr1:86503968-86504467	0.386937467636999	.	.
chr1	86703565	86704064	chr1	86525204	86525703	Dis3l2|chr1:86525204-86525703	0.370654543005011	.	.
chr1	87213673	87214172	chr1	87052782	87053281	Eif4e2|chr1:87052782-87053281	0.383496928947301	.	.
chr1	87213673	87214172	chr1	87384416	87384915	Eif4e2|chr1:87384416-87384915	0.3641162411352	.	.
chr1	87326698	87327197	chr1	87052782	87053281	Gigyf2|chr1:87052782-87053281	0.435849784512214	.	.
chr1	87326698	87327197	chr1	87384416	87384915	Gigyf2|chr1:87384416-87384915	0.321277770823172	.	.
chr1	87755700	87756199	chr1	87848618	87849117	Atg16l1|chr1:87848618-87849117	0.570343214812709	.	.
chr1	87755700	87756199	chr1	87925537	87926036	Atg16l1|chr1:87925537-87926036	0.331699813055432	.	.
chr1	87853009	87853508	chr1	87848618	87849117	Dgkd|chr1:87848618-87849117	0.447017731709442	.	.
chr1	88008031	88008530	chr1	87925537	87926036	Usp40|chr1:87925537-87926036	0.437160814312128	.	.
chr1	88701430	88701929	chr1	88489924	88490423	Arl4c|chr1:88489924-88490423	0.352633209353211	.	.
chr1	88701430	88701929	chr1	88757160	88757659	Arl4c|chr1:88757160-88757659	0.403196307620816	.	.
chr1	88701944	88702443	chr1	88757160	88757659	Arl4c|chr1:88757160-88757659	0.302032070720383	.	.
chr1	89069980	89070479	chr1	88757160	88757659	Sh3bp4|chr1:88757160-88757659	0.331773228370097	.	.
chr1	89069980	89070479	chr1	89164760	89165259	Sh3bp4|chr1:89164760-89165259	0.3946199257185	.	.
chr1	89069980	89070479	chr1	89352837	89353336	Sh3bp4|chr1:89352837-89353336	0.345140244068076	.	.
chr1	89454554	89455053	chr1	89164760	89165259	Agap1|chr1:89164760-89165259	0.320474010927687	.	.
chr1	90998483	90998982	chr1	91206841	91207340	Lrrfip1|chr1:91206841-91207340	0.275159743869476	.	.
chr1	91298026	91298525	chr1	91206841	91207340	Scly|chr1:91206841-91207340	0.271631308372192	.	.
chr1	91459292	91459791	chr1	91166699	91167198	Per2|chr1:91166699-91167198	0.272273029357041	.	.
chr1	92473544	92474043	chr1	92180626	92181125	Ndufa10|chr1:92180626-92181125	0.479132988480035	.	.
chr1	92473544	92474043	chr1	92224214	92224713	Ndufa10|chr1:92224214-92224713	0.373312983005946	.	.
chr1	92641765	92642264	chr1	92667654	92668153	Cops9|chr1:92667654-92668153	0.296923504729015	.	.
chr1	92831030	92831529	chr1	92610875	92611374	Gpc1|chr1:92610875-92611374	0.326701024380347	.	.
chr1	92910928	92911427	chr1	92610875	92611374	5033417F24Rik|chr1:92610875-92611374	0.471582742460339	.	.
chr1	92910928	92911427	chr1	92610875	92611374	Rnpepl1|chr1:92610875-92611374	0.471582742460339	.	.
chr1	92934435	92934934	chr1	92667654	92668153	Capn10|chr1:92667654-92668153	0.259104370685089	.	.
chr1	93343358	93343857	chr1	93653936	93654435	Pask|chr1:93653936-93654435	0.317109560678547	.	.
chr1	93343358	93343857	chr1	93653936	93654435	Ppp1r7|chr1:93653936-93654435	0.317109560678547	.	.
chr1	95667416	95667915	chr1	95929645	95930144	St8sia4|chr1:95929645-95930144	0.265414835737756	.	.
chr1	97661204	97661703	chr1	97600339	97600838	D1Ertd622e|chr1:97600339-97600838	0.383615741121177	.	.
chr1	97661800	97662299	chr1	97567996	97568495	D1Ertd622e|chr1:97567996-97568495	0.62525462057754	.	.
chr1	97769886	97770385	chr1	97887089	97887588	Gin1|chr1:97887089-97887588	0.426973286477291	.	.
chr1	97769886	97770385	chr1	97887089	97887588	Ppip5k2|chr1:97887089-97887588	0.426973286477291	.	.
chr1	105663536	105664035	chr1	105257052	105257551	Pign|chr1:105257052-105257551	0.342292493819253	.	.
chr1	105663536	105664035	chr1	105257052	105257551	Relch|chr1:105257052-105257551	0.342292493819253	.	.
chr1	109982994	109983493	chr1	110088257	110088756	Cdh7|chr1:110088257-110088756	0.252823456706063	.	.
chr1	111864757	111865256	chr1	111736535	111737034	Dsel|chr1:111736535-111737034	0.453389299237796	.	.
chr1	127204681	127205180	chr1	127009667	127010166	Mgat5|chr1:127009667-127010166	0.360173955827626	.	.
chr1	127204681	127205180	chr1	127062410	127062909	Mgat5|chr1:127062410-127062909	0.459925050661753	.	.
chr1	127204681	127205180	chr1	127138619	127139118	Mgat5|chr1:127138619-127139118	0.368505240677694	.	.
chr1	127773884	127774383	chr1	127500646	127501145	2900009J06Rik|chr1:127500646-127501145	0.501257333730424	.	.
chr1	127773884	127774383	chr1	127500646	127501145	Ccnt2|chr1:127500646-127501145	0.501257333730424	.	.
chr1	127773884	127774383	chr1	127706287	127706786	2900009J06Rik|chr1:127706287-127706786	0.323882225038792	.	.
chr1	127773884	127774383	chr1	127706287	127706786	Ccnt2|chr1:127706287-127706786	0.323882225038792	.	.
chr1	127773884	127774383	chr1	127846068	127846567	2900009J06Rik|chr1:127846068-127846567	0.310606590440323	.	.
chr1	127773884	127774383	chr1	127846068	127846567	Ccnt2|chr1:127846068-127846567	0.310606590440323	.	.
chr1	127773884	127774383	chr1	127852395	127852894	2900009J06Rik|chr1:127852395-127852894	0.302823709222616	.	.
chr1	127773884	127774383	chr1	127852395	127852894	Ccnt2|chr1:127852395-127852894	0.302823709222616	.	.
chr1	127773884	127774383	chr1	127863833	127864332	2900009J06Rik|chr1:127863833-127864332	0.325920261370772	.	.
chr1	127773884	127774383	chr1	127863833	127864332	Ccnt2|chr1:127863833-127864332	0.325920261370772	.	.
chr1	127773884	127774383	chr1	127968236	127968735	2900009J06Rik|chr1:127968236-127968735	0.387769515309065	.	.
chr1	127773884	127774383	chr1	127968236	127968735	Ccnt2|chr1:127968236-127968735	0.387769515309065	.	.
chr1	127773884	127774383	chr1	127997913	127998412	2900009J06Rik|chr1:127997913-127998412	0.387715325431104	.	.
chr1	127773884	127774383	chr1	127997913	127998412	Ccnt2|chr1:127997913-127998412	0.387715325431104	.	.
chr1	127773884	127774383	chr1	128020302	128020801	2900009J06Rik|chr1:128020302-128020801	0.319265937866981	.	.
chr1	127773884	127774383	chr1	128020302	128020801	Ccnt2|chr1:128020302-128020801	0.319265937866981	.	.
chr1	128243885	128244384	chr1	127863833	127864332	Ubxn4|chr1:127863833-127864332	0.256744946584555	.	.
chr1	128243885	128244384	chr1	128020302	128020801	Ubxn4|chr1:128020302-128020801	0.267015899150314	.	.
chr1	128359460	128359959	chr1	128169460	128169959	Mcm6|chr1:128169460-128169959	0.392421121899303	.	.
chr1	129273098	129273597	chr1	129667202	129667701	Thsd7b|chr1:129667202-129667701	0.281673449243548	.	.
chr1	131097580	131098079	chr1	131002206	131002705	Mapkapk2|chr1:131002206-131002705	0.426523821990387	.	.
chr1	131097580	131098079	chr1	131053153	131053652	Mapkapk2|chr1:131053153-131053652	0.318873843381893	.	.
chr1	131138073	131138572	chr1	131115838	131116337	Dyrk3|chr1:131115838-131116337	0.565498459568256	.	.
chr1	131259797	131260296	chr1	131260313	131260812	Gm28914|chr1:131260313-131260812	0.377792907430962	.	.
chr1	131827667	131828166	chr1	132199896	132200395	Slc41a1|chr1:132199896-132200395	0.334634126413252	.	.
chr1	131866958	131867457	chr1	132117216	132117715	Rab29|chr1:132117216-132117715	0.342413386623388	.	.
chr1	131866958	131867457	chr1	132144172	132144671	Rab29|chr1:132144172-132144671	0.356998370912128	.	.
chr1	132007800	132008299	chr1	132289953	132290452	Elk4|chr1:132289953-132290452	0.398653340853377	.	.
chr1	132067139	132067638	chr1	132200622	132201121	Mfsd4a|chr1:132200622-132201121	0.248935557794913	.	.
chr1	132298673	132299172	chr1	132200622	132201121	Klhdc8a|chr1:132200622-132201121	0.345513876671626	.	.
chr1	132391552	132392051	chr1	132117216	132117715	Tmcc2|chr1:132117216-132117715	0.279242124954835	.	.
chr1	132417199	132417698	chr1	132117216	132117715	Dstyk|chr1:132117216-132117715	0.300080011769641	.	.
chr1	132477175	132477674	chr1	132289953	132290452	6030442K20Rik|chr1:132289953-132290452	0.288973307917656	.	.
chr1	132477175	132477674	chr1	132289953	132290452	Rbbp5|chr1:132289953-132290452	0.288973307917656	.	.
chr1	133045916	133046415	chr1	132758468	132758967	Pik3c2b|chr1:132758468-132758967	0.321830306361102	.	.
chr1	133045916	133046415	chr1	133033695	133034194	Pik3c2b|chr1:133033695-133034194	0.439640421578905	.	.
chr1	133045916	133046415	chr1	133180923	133181422	Pik3c2b|chr1:133180923-133181422	0.35242100594473	.	.
chr1	133045916	133046415	chr1	133181476	133181975	Pik3c2b|chr1:133181476-133181975	0.564843779484674	.	.
chr1	133130962	133131461	chr1	132934866	132935365	Ppp1r15b|chr1:132934866-132935365	0.390392900157407	.	.
chr1	133130962	133131461	chr1	133209401	133209900	Ppp1r15b|chr1:133209401-133209900	0.442696845931066	.	.
chr1	133609585	133610084	chr1	133821332	133821831	Snrpe|chr1:133821332-133821831	0.350400907405819	.	.
chr1	133610089	133610588	chr1	133821332	133821831	Snrpe|chr1:133821332-133821831	0.453799846146036	.	.
chr1	133660660	133661159	chr1	133267838	133268337	Gm38394|chr1:133267838-133268337	0.418933666839279	.	.
chr1	133660660	133661159	chr1	133267838	133268337	Zbed6|chr1:133267838-133268337	0.418933666839279	.	.
chr1	133660660	133661159	chr1	133267838	133268337	Zc3h11a|chr1:133267838-133268337	0.418933666839279	.	.
chr1	133660660	133661159	chr1	133886923	133887422	Gm38394|chr1:133886923-133887422	0.33383651884569	.	.
chr1	133660660	133661159	chr1	133886923	133887422	Zbed6|chr1:133886923-133887422	0.33383651884569	.	.
chr1	133660660	133661159	chr1	133886923	133887422	Zc3h11a|chr1:133886923-133887422	0.33383651884569	.	.
chr1	133908258	133908757	chr1	134099100	134099599	Optc|chr1:134099100-134099599	0.336712721426148	.	.
chr1	134078899	134079398	chr1	134082899	134083398	Btg2|chr1:134082899-134083398	0.356270253788728	.	.
chr1	134078899	134079398	chr1	134092834	134093333	Btg2|chr1:134092834-134093333	0.270997508314974	.	.
chr1	134078899	134079398	chr1	134099100	134099599	Btg2|chr1:134099100-134099599	0.257187683789116	.	.
chr1	134361764	134362263	chr1	134060782	134061281	Tmem183a|chr1:134060782-134061281	0.321300623779786	.	.
chr1	134361764	134362263	chr1	134092834	134093333	Tmem183a|chr1:134092834-134093333	0.397819578885787	.	.
chr1	134361764	134362263	chr1	134682397	134682896	Tmem183a|chr1:134682397-134682896	0.334854207377477	.	.
chr1	134415089	134415588	chr1	134145986	134146485	Adipor1|chr1:134145986-134146485	0.45980051391248	.	.
chr1	134415089	134415588	chr1	134217797	134218296	Adipor1|chr1:134217797-134218296	0.592521164318341	.	.
chr1	134455268	134455767	chr1	134099100	134099599	Klhl12|chr1:134099100-134099599	0.394457498003632	.	.
chr1	134455268	134455767	chr1	134099100	134099599	Klhl12|chr1:134099100-134099599	0.394457498003633	.	.
chr1	134455268	134455767	chr1	134682397	134682896	Klhl12|chr1:134682397-134682896	0.288885463516232	.	.
chr1	134494334	134494833	chr1	134045877	134046376	Rabif|chr1:134045877-134046376	0.39539190289651	.	.
chr1	134494334	134494833	chr1	134082899	134083398	Rabif|chr1:134082899-134083398	0.357263140169065	.	.
chr1	134494334	134494833	chr1	134145986	134146485	Rabif|chr1:134145986-134146485	0.252289271450287	.	.
chr1	134494334	134494833	chr1	134344509	134345008	Rabif|chr1:134344509-134345008	0.405181578630671	.	.
chr1	134494334	134494833	chr1	134682397	134682896	Rabif|chr1:134682397-134682896	0.33393766769698	.	.
chr1	134955755	134956254	chr1	135154328	135154827	Ppp1r12b|chr1:135154328-135154827	0.337661842173575	.	.
chr1	135146503	135147002	chr1	135154328	135154827	Arl8a|chr1:135154328-135154827	0.560965474517003	.	.
chr1	136260203	136260702	chr1	136550851	136551350	Gpr25|chr1:136550851-136551350	0.398907611573156	.	.
chr1	136415292	136415791	chr1	136086658	136087157	9230116N13Rik|chr1:136086658-136087157	0.34073201865096	.	.
chr1	136415292	136415791	chr1	136086658	136087157	Ddx59|chr1:136086658-136087157	0.34073201865096	.	.
chr1	136415292	136415791	chr1	136167642	136168141	9230116N13Rik|chr1:136167642-136168141	0.497157444865576	.	.
chr1	136415292	136415791	chr1	136167642	136168141	Ddx59|chr1:136167642-136168141	0.497157444865576	.	.
chr1	136415292	136415791	chr1	136174358	136174857	9230116N13Rik|chr1:136174358-136174857	0.481717685121749	.	.
chr1	136415292	136415791	chr1	136174358	136174857	Ddx59|chr1:136174358-136174857	0.481717685121749	.	.
chr1	136415292	136415791	chr1	136600327	136600826	9230116N13Rik|chr1:136600327-136600826	0.437931541308704	.	.
chr1	136415292	136415791	chr1	136600327	136600826	Ddx59|chr1:136600327-136600826	0.437931541308704	.	.
chr1	136466035	136466534	chr1	136167642	136168141	Kif14|chr1:136167642-136168141	0.275139077613612	.	.
chr1	137898255	137898754	chr1	137788630	137789129	Gm4258|chr1:137788630-137789129	0.32500566251535	.	.
chr1	137898255	137898754	chr1	137788630	137789129	Gm4258|chr1:137788630-137789129	0.325005662515351	.	.
chr1	138963206	138963705	chr1	139011472	139011971	Dennd1b|chr1:139011472-139011971	0.307217699478854	.	.
chr1	143640493	143640992	chr1	143555977	143556476	B3galt2|chr1:143555977-143556476	0.482535951392927	.	.
chr1	143640493	143640992	chr1	143813845	143814344	B3galt2|chr1:143813845-143814344	0.366642064927956	.	.
chr1	143640493	143640992	chr1	143830603	143831102	B3galt2|chr1:143830603-143831102	0.254432467239774	.	.
chr1	143702603	143703102	chr1	143304871	143305370	Cdc73|chr1:143304871-143305370	0.325494916848962	.	.
chr1	143702603	143703102	chr1	143555977	143556476	Cdc73|chr1:143555977-143556476	0.282721992731812	.	.
chr1	143702603	143703102	chr1	143738737	143739236	Cdc73|chr1:143738737-143739236	0.454942818918237	.	.
chr1	143702603	143703102	chr1	143830603	143831102	Cdc73|chr1:143830603-143831102	0.314252300548659	.	.
chr1	144004041	144004540	chr1	144018543	144019042	Rgs2|chr1:144018543-144019042	0.425981740738825	.	.
chr1	144004041	144004540	chr1	144159906	144160405	Rgs2|chr1:144159906-144160405	0.363034363546995	.	.
chr1	151344167	151344666	chr1	151282441	151282940	Gm10138|chr1:151282441-151282940	0.294041273208979	.	.
chr1	151344167	151344666	chr1	151282441	151282940	Ivns1abp|chr1:151282441-151282940	0.294041273208979	.	.
chr1	151345057	151345556	chr1	151563811	151564310	Gm10138|chr1:151563811-151564310	0.344448192845346	.	.
chr1	151345057	151345556	chr1	151563811	151564310	Ivns1abp|chr1:151563811-151564310	0.344448192845346	.	.
chr1	151345057	151345556	chr1	151629809	151630308	Gm10138|chr1:151629809-151630308	0.4128905480801	.	.
chr1	151345057	151345556	chr1	151629809	151630308	Ivns1abp|chr1:151629809-151630308	0.4128905480801	.	.
chr1	151345057	151345556	chr1	151706042	151706541	Gm10138|chr1:151706042-151706541	0.288597675364813	.	.
chr1	151345057	151345556	chr1	151706042	151706541	Ivns1abp|chr1:151706042-151706541	0.288597675364813	.	.
chr1	151428258	151428757	chr1	151684235	151684734	Swt1|chr1:151684235-151684734	0.336102042238726	.	.
chr1	151428258	151428757	chr1	151684235	151684734	Trmt1l|chr1:151684235-151684734	0.336102042238726	.	.
chr1	151428258	151428757	chr1	151733009	151733508	Swt1|chr1:151733009-151733508	0.692597899227294	.	.
chr1	151428258	151428757	chr1	151733009	151733508	Trmt1l|chr1:151733009-151733508	0.692597899227294	.	.
chr1	151500739	151501238	chr1	151282441	151282940	Rnf2|chr1:151282441-151282940	0.550762639431651	.	.
chr1	151500739	151501238	chr1	151564412	151564911	Rnf2|chr1:151564412-151564911	0.442658202989631	.	.
chr1	151754914	151755413	chr1	151629809	151630308	2810414N06Rik|chr1:151629809-151630308	0.363981422261688	.	.
chr1	151754914	151755413	chr1	151629809	151630308	Edem3|chr1:151629809-151630308	0.363981422261688	.	.
chr1	151754914	151755413	chr1	151643307	151643806	2810414N06Rik|chr1:151643307-151643806	0.339098667376056	.	.
chr1	151754914	151755413	chr1	151643307	151643806	Edem3|chr1:151643307-151643806	0.339098667376056	.	.
chr1	151754914	151755413	chr1	151655439	151655938	2810414N06Rik|chr1:151655439-151655938	0.270052209748035	.	.
chr1	151754914	151755413	chr1	151655439	151655938	2810414N06Rik|chr1:151655439-151655938	0.270052209748036	.	.
chr1	151754914	151755413	chr1	151655439	151655938	Edem3|chr1:151655439-151655938	0.270052209748035	.	.
chr1	151754914	151755413	chr1	151655439	151655938	Edem3|chr1:151655439-151655938	0.270052209748036	.	.
chr1	152766246	152766745	chr1	153035415	153035914	Arpc5|chr1:153035415-153035914	0.305036234982973	.	.
chr1	152766246	152766745	chr1	153035415	153035914	Rgl1|chr1:153035415-153035914	0.305036234982973	.	.
chr1	152766246	152766745	chr1	153043362	153043861	Arpc5|chr1:153043362-153043861	0.328058988638201	.	.
chr1	152766246	152766745	chr1	153043362	153043861	Rgl1|chr1:153043362-153043861	0.328058988638201	.	.
chr1	152902988	152903487	chr1	153043362	153043861	Smg7|chr1:153043362-153043861	0.538481474421366	.	.
chr1	153332786	153333285	chr1	153574698	153575197	Lamc1|chr1:153574698-153575197	0.292874707124138	.	.
chr1	153332786	153333285	chr1	153683332	153683831	Lamc1|chr1:153683332-153683831	0.418483621833871	.	.
chr1	153332786	153333285	chr1	153733011	153733510	Lamc1|chr1:153733011-153733510	0.396812367745839	.	.
chr1	153424278	153424777	chr1	153683332	153683831	Shcbp1l|chr1:153683332-153683831	0.309484106107187	.	.
chr1	153424278	153424777	chr1	153733011	153733510	Shcbp1l|chr1:153733011-153733510	0.700031394639596	.	.
chr1	153424278	153424777	chr1	153733011	153733510	Shcbp1l|chr1:153733011-153733510	0.700031394639597	.	.
chr1	153424875	153425374	chr1	153683332	153683831	Shcbp1l|chr1:153683332-153683831	0.251828900906443	.	.
chr1	153487484	153487983	chr1	153677008	153677507	Dhx9|chr1:153677008-153677507	0.402824720466346	.	.
chr1	153487484	153487983	chr1	153683332	153683831	Dhx9|chr1:153683332-153683831	0.387029731844472	.	.
chr1	153487484	153487983	chr1	153733011	153733510	Dhx9|chr1:153733011-153733510	0.260520424495628	.	.
chr1	153549494	153549993	chr1	153665399	153665898	Npl|chr1:153665399-153665898	0.249409383077229	.	.
chr1	153652792	153653291	chr1	153665399	153665898	Rgs8|chr1:153665399-153665898	0.439530591409886	.	.
chr1	153740057	153740556	chr1	153664891	153665390	Rgs16|chr1:153664891-153665390	0.30806764329206	.	.
chr1	155099441	155099940	chr1	154996004	154996503	Ier5|chr1:154996004-154996503	0.583924977700646	.	.
chr1	155099441	155099940	chr1	155059453	155059952	Ier5|chr1:155059453-155059952	0.267281313787142	.	.
chr1	155099441	155099940	chr1	155071104	155071603	Ier5|chr1:155071104-155071603	0.489876716237219	.	.
chr1	155158401	155158900	chr1	154996004	154996503	Stx6|chr1:154996004-154996503	0.360476133395102	.	.
chr1	155158401	155158900	chr1	155006491	155006990	Stx6|chr1:155006491-155006990	0.610088286330743	.	.
chr1	155158401	155158900	chr1	155059453	155059952	Stx6|chr1:155059453-155059952	0.470707084535242	.	.
chr1	155158401	155158900	chr1	155071104	155071603	Stx6|chr1:155071104-155071603	0.439926807606554	.	.
chr1	155417226	155417725	chr1	155442623	155443122	Xpr1|chr1:155442623-155443122	0.359047973480035	.	.
chr1	155973115	155973614	chr1	156205965	156206464	Cep350|chr1:156205965-156206464	0.25130783970832	.	.
chr1	156035878	156036377	chr1	156217001	156217500	Tor1aip1|chr1:156217001-156217500	0.355631165461623	.	.
chr1	156035878	156036377	chr1	156217001	156217500	Tor1aip2|chr1:156217001-156217500	0.355631165461623	.	.
chr1	156420903	156421402	chr1	156040577	156041076	Axdnd1|chr1:156040577-156041076	0.248555452213849	.	.
chr1	156420903	156421402	chr1	156217001	156217500	Axdnd1|chr1:156217001-156217500	0.508656713979119	.	.
chr1	156420903	156421402	chr1	156698247	156698746	Axdnd1|chr1:156698247-156698746	0.321252332254937	.	.
chr1	156474061	156474560	chr1	156040577	156041076	Soat1|chr1:156040577-156041076	0.45817636590509	.	.
chr1	156474061	156474560	chr1	156217001	156217500	Soat1|chr1:156217001-156217500	0.439428135492626	.	.
chr1	156939411	156939910	chr1	157134361	157134860	4930439D14Rik|chr1:157134361-157134860	0.289745521471037	.	.
chr1	156939411	156939910	chr1	157134361	157134860	Ralgps2|chr1:157134361-157134860	0.289745521471037	.	.
chr1	157412497	157412996	chr1	157578306	157578805	Rasal2|chr1:157578306-157578805	0.385140326947965	.	.
chr1	158356145	158356644	chr1	158213209	158213708	Brinp2|chr1:158213209-158213708	0.319054359904392	.	.
chr1	158356145	158356644	chr1	158213717	158214216	Brinp2|chr1:158213717-158214216	0.258063921184557	.	.
chr1	159523530	159524029	chr1	159583840	159584339	Tnr|chr1:159583840-159584339	0.344656354451961	.	.
chr1	160194792	160195291	chr1	159822329	159822828	Mrps14|chr1:159822329-159822828	0.418177453983975	.	.
chr1	160194792	160195291	chr1	159840250	159840749	Mrps14|chr1:159840250-159840749	0.267787333615703	.	.
chr1	160194792	160195291	chr1	160129884	160130383	Mrps14|chr1:160129884-160130383	0.27011981461129	.	.
chr1	160194792	160195291	chr1	160184477	160184976	Mrps14|chr1:160184477-160184976	0.278877504257652	.	.
chr1	160194792	160195291	chr1	160259812	160260311	Mrps14|chr1:160259812-160260311	0.255238954012147	.	.
chr1	160194792	160195291	chr1	160351869	160352368	Mrps14|chr1:160351869-160352368	0.389435268166837	.	.
chr1	160194792	160195291	chr1	160377596	160378095	Mrps14|chr1:160377596-160378095	0.412994255768315	.	.
chr1	160906592	160907091	chr1	161176060	161176559	Rc3h1|chr1:161176060-161176559	0.261976156666104	.	.
chr1	161876715	161877214	chr1	161750169	161750668	Suco|chr1:161750169-161750668	0.402959351172048	.	.
chr1	161968972	161969471	chr1	161869214	161869713	Gm38304|chr1:161869214-161869713	0.458549984417586	.	.
chr1	161968972	161969471	chr1	161869214	161869713	Pigc|chr1:161869214-161869713	0.458549984417586	.	.
chr1	161968972	161969471	chr1	161869739	161870238	Gm38304|chr1:161869739-161870238	0.303766593639236	.	.
chr1	161968972	161969471	chr1	161869739	161870238	Pigc|chr1:161869739-161870238	0.303766593639236	.	.
chr1	161968972	161969471	chr1	161962922	161963421	Gm38304|chr1:161962922-161963421	0.26880232407006	.	.
chr1	161968972	161969471	chr1	161962922	161963421	Pigc|chr1:161962922-161963421	0.26880232407006	.	.
chr1	162740352	162740851	chr1	162359724	162360223	Prrc2c|chr1:162359724-162360223	0.390144052003817	.	.
chr1	163403421	163403920	chr1	163103718	163104217	Gorab|chr1:163103718-163104217	0.250978909759072	.	.
chr1	163403421	163403920	chr1	163366317	163366816	Gorab|chr1:163366317-163366816	0.408811750537355	.	.
chr1	164307370	164307869	chr1	164552715	164553214	Blzf1|chr1:164552715-164553214	0.283977088953562	.	.
chr1	164307370	164307869	chr1	164704608	164705107	Blzf1|chr1:164704608-164705107	0.462173375593315	.	.
chr1	164457803	164458302	chr1	164552715	164553214	Atp1b1|chr1:164552715-164553214	0.679029667744074	.	.
chr1	164457803	164458302	chr1	164683734	164684233	Atp1b1|chr1:164683734-164684233	0.359337413768223	.	.
chr1	164898957	164899456	chr1	164722054	164722553	Gm32569|chr1:164722054-164722553	0.305589851116048	.	.
chr1	164898957	164899456	chr1	165114250	165114749	Gm32569|chr1:165114250-165114749	0.430777341592881	.	.
chr1	164898957	164899456	chr1	165120312	165120811	Gm32569|chr1:165120312-165120811	0.479861024299551	.	.
chr1	165091724	165092223	chr1	164905001	164905500	4930568G15Rik|chr1:164905001-164905500	0.33853306697758	.	.
chr1	165091724	165092223	chr1	165114250	165114749	4930568G15Rik|chr1:165114250-165114749	0.436873260847727	.	.
chr1	165236724	165237223	chr1	164905001	164905500	Tiprl|chr1:164905001-164905500	0.354130500956335	.	.
chr1	165236724	165237223	chr1	165018673	165019172	Tiprl|chr1:165018673-165019172	0.491164886617923	.	.
chr1	165236724	165237223	chr1	165077314	165077813	Tiprl|chr1:165077314-165077813	0.351416221582038	.	.
chr1	165460313	165460812	chr1	165018673	165019172	Dcaf6|chr1:165018673-165019172	0.279065446988615	.	.
chr1	165460313	165460812	chr1	165018673	165019172	Mpc2|chr1:165018673-165019172	0.279065446988615	.	.
chr1	165460313	165460812	chr1	165075909	165076408	Dcaf6|chr1:165075909-165076408	0.268145326442056	.	.
chr1	165460313	165460812	chr1	165075909	165076408	Mpc2|chr1:165075909-165076408	0.268145326442056	.	.
chr1	165460313	165460812	chr1	165114250	165114749	Dcaf6|chr1:165114250-165114749	0.615897842999868	.	.
chr1	165460313	165460812	chr1	165114250	165114749	Mpc2|chr1:165114250-165114749	0.615897842999868	.	.
chr1	165460313	165460812	chr1	165114769	165115268	Dcaf6|chr1:165114769-165115268	0.546837911895987	.	.
chr1	165460313	165460812	chr1	165114769	165115268	Mpc2|chr1:165114769-165115268	0.546837911895987	.	.
chr1	165460922	165461421	chr1	165018673	165019172	Dcaf6|chr1:165018673-165019172	0.291835433855814	.	.
chr1	165460922	165461421	chr1	165018673	165019172	Mpc2|chr1:165018673-165019172	0.291835433855814	.	.
chr1	165460922	165461421	chr1	165077314	165077813	Dcaf6|chr1:165077314-165077813	0.286897451626411	.	.
chr1	165460922	165461421	chr1	165077314	165077813	Mpc2|chr1:165077314-165077813	0.286897451626411	.	.
chr1	165460922	165461421	chr1	165114250	165114749	Dcaf6|chr1:165114250-165114749	0.576986974225927	.	.
chr1	165460922	165461421	chr1	165114250	165114749	Mpc2|chr1:165114250-165114749	0.576986974225927	.	.
chr1	165460922	165461421	chr1	165114769	165115268	Dcaf6|chr1:165114769-165115268	0.433374715312103	.	.
chr1	165460922	165461421	chr1	165114769	165115268	Mpc2|chr1:165114769-165115268	0.433374715312103	.	.
chr1	165460922	165461421	chr1	165120312	165120811	Dcaf6|chr1:165120312-165120811	0.297258814837405	.	.
chr1	165460922	165461421	chr1	165120312	165120811	Mpc2|chr1:165120312-165120811	0.297258814837405	.	.
chr1	165634316	165634815	chr1	165281633	165282132	Mpzl1|chr1:165281633-165282132	0.337511827907009	.	.
chr1	165634316	165634815	chr1	165642102	165642601	Mpzl1|chr1:165642102-165642601	0.482819095978732	.	.
chr1	165763500	165763999	chr1	165596644	165597143	Creg1|chr1:165596644-165597143	0.394875638924823	.	.
chr1	166002418	166002917	chr1	166153330	166153829	Gm26665|chr1:166153330-166153829	0.427040939937827	.	.
chr1	166002418	166002917	chr1	166153330	166153829	Pou2f1|chr1:166153330-166153829	0.427040939937827	.	.
chr1	166002418	166002917	chr1	166265982	166266481	Gm26665|chr1:166265982-166266481	0.518531150582245	.	.
chr1	166002418	166002917	chr1	166265982	166266481	Pou2f1|chr1:166265982-166266481	0.518531150582245	.	.
chr1	166409578	166410077	chr1	166153330	166153829	Pogk|chr1:166153330-166153829	0.435301879382513	.	.
chr1	166409578	166410077	chr1	166265982	166266481	Pogk|chr1:166265982-166266481	0.508842437349801	.	.
chr1	167308418	167308917	chr1	167331609	167332108	Tmco1|chr1:167331609-167332108	0.486059872684518	.	.
chr1	167308418	167308917	chr1	167337334	167337833	Tmco1|chr1:167337334-167337833	0.302359405875649	.	.
chr1	167394156	167394655	chr1	167331103	167331602	Mgst3|chr1:167331103-167331602	0.45543443412166	.	.
chr1	167598393	167598892	chr1	167331103	167331602	Rxrg|chr1:167331103-167331602	0.332437119878172	.	.
chr1	168432123	168432622	chr1	168196785	168197284	Pbx1|chr1:168196785-168197284	0.284808279563747	.	.
chr1	168432123	168432622	chr1	168230944	168231443	Pbx1|chr1:168230944-168231443	0.470104404968377	.	.
chr1	168432123	168432622	chr1	168676717	168677216	Pbx1|chr1:168676717-168677216	0.27260714055707	.	.
chr1	169747461	169747960	chr1	169917937	169918436	Rgs4|chr1:169917937-169918436	0.303350643233023	.	.
chr1	169969082	169969581	chr1	169764373	169764872	3110045C21Rik|chr1:169764373-169764872	0.602107047234765	.	.
chr1	169969082	169969581	chr1	169764373	169764872	3110045C21Rik|chr1:169764373-169764872	0.602107047234766	.	.
chr1	169969082	169969581	chr1	169764373	169764872	Hsd17b7|chr1:169764373-169764872	0.602107047234765	.	.
chr1	169969082	169969581	chr1	169764373	169764872	Hsd17b7|chr1:169764373-169764872	0.602107047234766	.	.
chr1	169969082	169969581	chr1	169817032	169817531	3110045C21Rik|chr1:169817032-169817531	0.483817946424985	.	.
chr1	169969082	169969581	chr1	169817032	169817531	Hsd17b7|chr1:169817032-169817531	0.483817946424985	.	.
chr1	169969082	169969581	chr1	169848486	169848985	3110045C21Rik|chr1:169848486-169848985	0.311706062542645	.	.
chr1	169969082	169969581	chr1	169848486	169848985	Hsd17b7|chr1:169848486-169848985	0.311706062542645	.	.
chr1	169969082	169969581	chr1	169917937	169918436	3110045C21Rik|chr1:169917937-169918436	0.538798860013418	.	.
chr1	169969082	169969581	chr1	169917937	169918436	Hsd17b7|chr1:169917937-169918436	0.538798860013418	.	.
chr1	170174840	170175339	chr1	169764373	169764872	Gm37748|chr1:169764373-169764872	0.628834111409024	.	.
chr1	170174840	170175339	chr1	169764373	169764872	Uap1|chr1:169764373-169764872	0.628834111409024	.	.
chr1	170174840	170175339	chr1	169817032	169817531	Gm37748|chr1:169817032-169817531	0.512503083492822	.	.
chr1	170174840	170175339	chr1	169817032	169817531	Uap1|chr1:169817032-169817531	0.512503083492822	.	.
chr1	170174840	170175339	chr1	169848486	169848985	Gm37748|chr1:169848486-169848985	0.321847000850008	.	.
chr1	170174840	170175339	chr1	169848486	169848985	Uap1|chr1:169848486-169848985	0.321847000850008	.	.
chr1	170174840	170175339	chr1	169917937	169918436	Gm37748|chr1:169917937-169918436	0.294001561849672	.	.
chr1	170174840	170175339	chr1	169917937	169918436	Uap1|chr1:169917937-169918436	0.294001561849672	.	.
chr1	170215136	170215635	chr1	170292438	170292937	4930500M09Rik|chr1:170292438-170292937	0.250309064990443	.	.
chr1	170215136	170215635	chr1	170292438	170292937	Uhmk1|chr1:170292438-170292937	0.250309064990443	.	.
chr1	170867571	170868070	chr1	170792335	170792834	Atf6|chr1:170792335-170792834	0.274243014550873	.	.
chr1	170867571	170868070	chr1	170792335	170792834	Gm9929|chr1:170792335-170792834	0.274243014550873	.	.
chr1	170867571	170868070	chr1	171033681	171034180	Atf6|chr1:171033681-171034180	0.357707915799657	.	.
chr1	170867571	170868070	chr1	171033681	171034180	Gm9929|chr1:171033681-171034180	0.357707915799657	.	.
chr1	170885252	170885751	chr1	171044266	171044765	Dusp12|chr1:171044266-171044765	0.620508897336952	.	.
chr1	170885252	170885751	chr1	171044266	171044765	Gm26620|chr1:171044266-171044765	0.620508897336952	.	.
chr1	170885252	170885751	chr1	171044776	171045275	Dusp12|chr1:171044776-171045275	0.485726852899864	.	.
chr1	170885252	170885751	chr1	171044776	171045275	Gm26620|chr1:171044776-171045275	0.485726852899864	.	.
chr1	170885252	170885751	chr1	171102488	171102987	Dusp12|chr1:171102488-171102987	0.258424370456959	.	.
chr1	170885252	170885751	chr1	171102488	171102987	Gm26620|chr1:171102488-171102987	0.258424370456959	.	.
chr1	171150371	171150870	chr1	171044266	171044765	Mpz|chr1:171044266-171044765	0.353047405015372	.	.
chr1	171150371	171150870	chr1	171044266	171044765	Sdhc|chr1:171044266-171044765	0.353047405015372	.	.
chr1	171150371	171150870	chr1	171044776	171045275	Mpz|chr1:171044776-171045275	0.380438325992633	.	.
chr1	171150371	171150870	chr1	171044776	171045275	Sdhc|chr1:171044776-171045275	0.380438325992633	.	.
chr1	171150371	171150870	chr1	171102488	171102987	Mpz|chr1:171102488-171102987	0.260702927075761	.	.
chr1	171150371	171150870	chr1	171102488	171102987	Sdhc|chr1:171102488-171102987	0.260702927075761	.	.
chr1	171150371	171150870	chr1	171247027	171247526	Mpz|chr1:171247027-171247526	0.344172141424406	.	.
chr1	171150371	171150870	chr1	171247027	171247526	Sdhc|chr1:171247027-171247526	0.344172141424406	.	.
chr1	171196077	171196576	chr1	170792335	170792834	Pcp4l1|chr1:170792335-170792834	0.306550630896893	.	.
chr1	171196077	171196576	chr1	170907734	170908233	Pcp4l1|chr1:170907734-170908233	0.51904220093058	.	.
chr1	171196077	171196576	chr1	171033681	171034180	Pcp4l1|chr1:171033681-171034180	0.373394080297427	.	.
chr1	171196077	171196576	chr1	171247027	171247526	Pcp4l1|chr1:171247027-171247526	0.551496216300725	.	.
chr1	171222404	171222903	chr1	171118208	171118707	Tomm40l|chr1:171118208-171118707	0.36648141166202	.	.
chr1	171222404	171222903	chr1	171379865	171380364	Tomm40l|chr1:171379865-171380364	0.254330875105035	.	.
chr1	171270057	171270556	chr1	171033681	171034180	B4galt3|chr1:171033681-171034180	0.568362085426613	.	.
chr1	171270057	171270556	chr1	171103099	171103598	B4galt3|chr1:171103099-171103598	0.38219233711346	.	.
chr1	171270057	171270556	chr1	171247027	171247526	B4galt3|chr1:171247027-171247526	0.351800271195907	.	.
chr1	171281054	171281553	chr1	171044266	171044765	Ppox|chr1:171044266-171044765	0.41627139204818	.	.
chr1	171281054	171281553	chr1	171044776	171045275	Ppox|chr1:171044776-171045275	0.263775765519125	.	.
chr1	171281054	171281553	chr1	171171103	171171602	Ppox|chr1:171171103-171171602	0.416596998168351	.	.
chr1	171287719	171288218	chr1	171101659	171102158	Usp21|chr1:171101659-171102158	0.372851142536361	.	.
chr1	171287719	171288218	chr1	171185503	171186002	Usp21|chr1:171185503-171186002	0.507376368598757	.	.
chr1	171287719	171288218	chr1	171263038	171263537	Usp21|chr1:171263038-171263537	0.441558951175442	.	.
chr1	171287719	171288218	chr1	171263038	171263537	Usp21|chr1:171263038-171263537	0.441558951175443	.	.
chr1	171294566	171295065	chr1	171044266	171044765	Ufc1|chr1:171044266-171044765	0.334154057825932	.	.
chr1	171294566	171295065	chr1	171044776	171045275	Ufc1|chr1:171044776-171045275	0.296601219692281	.	.
chr1	171294566	171295065	chr1	171102488	171102987	Ufc1|chr1:171102488-171102987	0.544869278934321	.	.
chr1	171294566	171295065	chr1	171118208	171118707	Ufc1|chr1:171118208-171118707	0.454270711744734	.	.
chr1	171294566	171295065	chr1	171247027	171247526	Ufc1|chr1:171247027-171247526	0.300133352564357	.	.
chr1	171328705	171329204	chr1	171033681	171034180	Dedd|chr1:171033681-171034180	0.286153256635348	.	.
chr1	171328705	171329204	chr1	171102488	171102987	Dedd|chr1:171102488-171102987	0.447095095544868	.	.
chr1	171328705	171329204	chr1	171118208	171118707	Dedd|chr1:171118208-171118707	0.301276959167727	.	.
chr1	171328705	171329204	chr1	171247027	171247526	Dedd|chr1:171247027-171247526	0.587855447544085	.	.
chr1	171328705	171329204	chr1	171247027	171247526	Dedd|chr1:171247027-171247526	0.587855447544086	.	.
chr1	171329206	171329705	chr1	171033681	171034180	Dedd|chr1:171033681-171034180	0.319919007364044	.	.
chr1	171329206	171329705	chr1	171044266	171044765	Dedd|chr1:171044266-171044765	0.313747170568741	.	.
chr1	171329206	171329705	chr1	171102488	171102987	Dedd|chr1:171102488-171102987	0.330431647353297	.	.
chr1	171329206	171329705	chr1	171247027	171247526	Dedd|chr1:171247027-171247526	0.58102002605099	.	.
chr1	171345437	171345936	chr1	171044266	171044765	Nit1|chr1:171044266-171044765	0.541565117854889	.	.
chr1	171345437	171345936	chr1	171044266	171044765	Pfdn2|chr1:171044266-171044765	0.541565117854889	.	.
chr1	171345437	171345936	chr1	171044776	171045275	Nit1|chr1:171044776-171045275	0.41478418983702	.	.
chr1	171345437	171345936	chr1	171044776	171045275	Pfdn2|chr1:171044776-171045275	0.41478418983702	.	.
chr1	171345437	171345936	chr1	171102488	171102987	Nit1|chr1:171102488-171102987	0.509822870583193	.	.
chr1	171345437	171345936	chr1	171102488	171102987	Pfdn2|chr1:171102488-171102987	0.509822870583193	.	.
chr1	171345437	171345936	chr1	171118208	171118707	Nit1|chr1:171118208-171118707	0.34738061606631	.	.
chr1	171345437	171345936	chr1	171118208	171118707	Pfdn2|chr1:171118208-171118707	0.34738061606631	.	.
chr1	171345437	171345936	chr1	171247027	171247526	Nit1|chr1:171247027-171247526	0.3354127746349	.	.
chr1	171345437	171345936	chr1	171247027	171247526	Pfdn2|chr1:171247027-171247526	0.3354127746349	.	.
chr1	171360576	171361075	chr1	171033681	171034180	Klhdc9|chr1:171033681-171034180	0.300327682610133	.	.
chr1	171360576	171361075	chr1	171192867	171193366	Klhdc9|chr1:171192867-171193366	0.277525091153702	.	.
chr1	171360576	171361075	chr1	171263038	171263537	Klhdc9|chr1:171263038-171263537	0.424140874689503	.	.
chr1	171361088	171361587	chr1	171033681	171034180	Klhdc9|chr1:171033681-171034180	0.268254717542724	.	.
chr1	171361088	171361587	chr1	171044266	171044765	Klhdc9|chr1:171044266-171044765	0.513629790757262	.	.
chr1	171361088	171361587	chr1	171044776	171045275	Klhdc9|chr1:171044776-171045275	0.461482339565823	.	.
chr1	171361088	171361587	chr1	171247027	171247526	Klhdc9|chr1:171247027-171247526	0.445781084229024	.	.
chr1	171411068	171411567	chr1	171102488	171102987	Usf1|chr1:171102488-171102987	0.329458575325169	.	.
chr1	171503198	171503697	chr1	171815706	171816205	Alyref2|chr1:171815706-171816205	0.280473832704321	.	.
chr1	171503198	171503697	chr1	171815706	171816205	B930036N10Rik|chr1:171815706-171816205	0.280473832704321	.	.
chr1	172082460	172082959	chr1	172027134	172027633	Copa|chr1:172027134-172027633	0.3595779719729	.	.
chr1	172082460	172082959	chr1	172027134	172027633	Ncstn|chr1:172027134-172027633	0.3595779719729	.	.
chr1	172082460	172082959	chr1	172311471	172311970	Copa|chr1:172311471-172311970	0.328670445932726	.	.
chr1	172082460	172082959	chr1	172311471	172311970	Ncstn|chr1:172311471-172311970	0.328670445932726	.	.
chr1	172126494	172126993	chr1	172010180	172010679	Pex19|chr1:172010180-172010679	0.564717453897247	.	.
chr1	172126494	172126993	chr1	172301265	172301764	Pex19|chr1:172301265-172301764	0.586714299841642	.	.
chr1	172147848	172148347	chr1	172310068	172310567	Dcaf8|chr1:172310068-172310567	0.453611128624422	.	.
chr1	172206562	172207061	chr1	172309560	172310059	Pea15a|chr1:172309560-172310059	0.262252751575192	.	.
chr1	172206562	172207061	chr1	172310068	172310567	Pea15a|chr1:172310068-172310567	0.33386976810706	.	.
chr1	172206562	172207061	chr1	172311471	172311970	Pea15a|chr1:172311471-172311970	0.273755020410365	.	.
chr1	172207179	172207678	chr1	172010180	172010679	Pea15a|chr1:172010180-172010679	0.292381640187663	.	.
chr1	172207179	172207678	chr1	172301265	172301764	Pea15a|chr1:172301265-172301764	0.490212899111152	.	.
chr1	172329099	172329598	chr1	172301265	172301764	Kcnj9|chr1:172301265-172301764	0.264408286313941	.	.
chr1	172329099	172329598	chr1	172309560	172310059	Kcnj9|chr1:172309560-172310059	0.40413429927761	.	.
chr1	172329099	172329598	chr1	172310068	172310567	Kcnj9|chr1:172310068-172310567	0.252814607821296	.	.
chr1	172329099	172329598	chr1	172528665	172529164	Kcnj9|chr1:172528665-172529164	0.361980319968678	.	.
chr1	172376174	172376673	chr1	172010180	172010679	Pigm|chr1:172010180-172010679	0.441813914737504	.	.
chr1	172376174	172376673	chr1	172301265	172301764	Pigm|chr1:172301265-172301764	0.550086509928002	.	.
chr1	172632827	172633326	chr1	172550479	172550978	Dusp23|chr1:172550479-172550978	0.302007154300535	.	.
chr1	172950186	172950685	chr1	172550479	172550978	Olfr16|chr1:172550479-172550978	0.26862606386531	.	.
chr1	174921518	174922017	chr1	174856532	174857031	Grem2|chr1:174856532-174857031	0.326872540809454	.	.
chr1	175691964	175692463	chr1	175550508	175551007	Chml|chr1:175550508-175551007	0.280557247549174	.	.
chr1	175691964	175692463	chr1	175550508	175551007	Opn3|chr1:175550508-175551007	0.280557247549174	.	.
chr1	175692503	175693002	chr1	175550508	175551007	Chml|chr1:175550508-175551007	0.425837000563236	.	.
chr1	175692503	175693002	chr1	175550508	175551007	Opn3|chr1:175550508-175551007	0.425837000563236	.	.
chr1	175880538	175881037	chr1	175719706	175720205	Exo1|chr1:175719706-175720205	0.524301557256372	.	.
chr1	177257072	177257571	chr1	177382596	177383095	Akt3|chr1:177382596-177383095	0.413693296217736	.	.
chr1	177258176	177258675	chr1	177702809	177703308	Akt3|chr1:177702809-177703308	0.324187678507429	.	.
chr1	177258176	177258675	chr1	177703313	177703812	Akt3|chr1:177703313-177703812	0.279369979169749	.	.
chr1	177441840	177442339	chr1	177702809	177703308	Zbtb18|chr1:177702809-177703308	0.382303349509809	.	.
chr1	177796375	177796874	chr1	177607874	177608373	Adss|chr1:177607874-177608373	0.272975772779705	.	.
chr1	177982967	177983466	chr1	177607874	177608373	Catspere2|chr1:177607874-177608373	0.315249212395528	.	.
chr1	178276142	178276641	chr1	178463658	178464157	4930527J03Rik|chr1:178463658-178464157	0.271620512686267	.	.
chr1	178276142	178276641	chr1	178481627	178482126	4930527J03Rik|chr1:178481627-178482126	0.335254793514054	.	.
chr1	178276142	178276641	chr1	178530448	178530947	4930527J03Rik|chr1:178530448-178530947	0.366816995417656	.	.
chr1	178276142	178276641	chr1	178576806	178577305	4930527J03Rik|chr1:178576806-178577305	0.252018812843528	.	.
chr1	178318532	178319031	chr1	178368821	178369320	B230369F24Rik|chr1:178368821-178369320	0.272184376739284	.	.
chr1	178318532	178319031	chr1	178368821	178369320	Cox20|chr1:178368821-178369320	0.272184376739284	.	.
chr1	178318532	178319031	chr1	178449116	178449615	B230369F24Rik|chr1:178449116-178449615	0.358875246814741	.	.
chr1	178318532	178319031	chr1	178449116	178449615	Cox20|chr1:178449116-178449615	0.358875246814741	.	.
chr1	178337559	178338058	chr1	178463658	178464157	Hnrnpu|chr1:178463658-178464157	0.487611178767215	.	.
chr1	178337559	178338058	chr1	178481627	178482126	Hnrnpu|chr1:178481627-178482126	0.279129477436993	.	.
chr1	178337559	178338058	chr1	178576806	178577305	Hnrnpu|chr1:178576806-178577305	0.253537398610309	.	.
chr1	178405450	178405949	chr1	178336353	178336852	Efcab2|chr1:178336353-178336852	0.521583985011885	.	.
chr1	178405450	178405949	chr1	178368821	178369320	Efcab2|chr1:178368821-178369320	0.386531268837073	.	.
chr1	178405450	178405949	chr1	178449116	178449615	Efcab2|chr1:178449116-178449615	0.365525395985352	.	.
chr1	178405450	178405949	chr1	178566964	178567463	Efcab2|chr1:178566964-178567463	0.27790435149276	.	.
chr1	178405450	178405949	chr1	178566964	178567463	Efcab2|chr1:178566964-178567463	0.277904351492761	.	.
chr1	178406170	178406669	chr1	178463658	178464157	Efcab2|chr1:178463658-178464157	0.259052231237511	.	.
chr1	178406170	178406669	chr1	178486689	178487188	Efcab2|chr1:178486689-178487188	0.300737432503867	.	.
chr1	178406170	178406669	chr1	178576806	178577305	Efcab2|chr1:178576806-178577305	0.24810258088772	.	.
chr1	179959653	179960152	chr1	180195828	180196327	Cdc42bpa|chr1:180195828-180196327	0.292077764363026	.	.
chr1	180256056	180256555	chr1	180541199	180541698	Gm31728|chr1:180541199-180541698	0.387259829119674	.	.
chr1	180256574	180257073	chr1	180195828	180196327	Gm31728|chr1:180195828-180196327	0.320477078550176	.	.
chr1	180641033	180641532	chr1	180393101	180393600	Lin9|chr1:180393101-180393600	0.375902041563064	.	.
chr1	180641033	180641532	chr1	180541199	180541698	Lin9|chr1:180541199-180541698	0.32298572644518	.	.
chr1	180725789	180726288	chr1	180393101	180393600	Acbd3|chr1:180393101-180393600	0.327287062277298	.	.
chr1	180849953	180850452	chr1	181150665	181151164	Sde2|chr1:181150665-181151164	0.273398695371631	.	.
chr1	181211764	181212263	chr1	181150665	181151164	Wdr26|chr1:181150665-181151164	0.457349316026847	.	.
chr1	182019253	182019752	chr1	181888749	181889248	Enah|chr1:181888749-181889248	0.339181757547849	.	.
chr1	182019253	182019752	chr1	181967040	181967539	Enah|chr1:181967040-181967539	0.251912713803831	.	.
chr1	182282558	182283057	chr1	182346448	182346947	Degs1|chr1:182346448-182346947	0.391007821651379	.	.
chr1	182282558	182283057	chr1	182686186	182686685	Degs1|chr1:182686186-182686685	0.574162417279796	.	.
chr1	182341398	182341897	chr1	182346448	182346947	Fbxo28|chr1:182346448-182346947	0.275537094785829	.	.
chr1	182341398	182341897	chr1	182539280	182539779	Fbxo28|chr1:182539280-182539779	0.495409214321003	.	.
chr1	182408896	182409395	chr1	182346448	182346947	Trp53bp2|chr1:182346448-182346947	0.426935700372234	.	.
chr1	182408896	182409395	chr1	182539280	182539779	Trp53bp2|chr1:182539280-182539779	0.349393475634874	.	.
chr1	182517320	182517819	chr1	182539280	182539779	Capn2|chr1:182539280-182539779	0.292703070971747	.	.
chr1	182517320	182517819	chr1	182953115	182953614	Capn2|chr1:182953115-182953614	0.287924289429352	.	.
chr1	183296308	183296807	chr1	183345255	183345754	Aida|chr1:183345255-183345754	0.342512859546542	.	.
chr1	183296308	183296807	chr1	183345255	183345754	Brox|chr1:183345255-183345754	0.342512859546542	.	.
chr1	183369413	183369912	chr1	183252386	183252885	Mia3|chr1:183252386-183252885	0.31511551539747	.	.
chr1	183388644	183389143	chr1	183345255	183345754	Taf1a|chr1:183345255-183345754	0.316584817267002	.	.
chr1	184845644	184846143	chr1	185070266	185070765	Marc2|chr1:185070266-185070765	0.296605519198822	.	.
chr1	185203864	185204363	chr1	184983694	184984193	Rab3gap2|chr1:184983694-184984193	0.463100216465572	.	.
chr1	185329129	185329628	chr1	185745899	185746398	Iars2|chr1:185745899-185746398	0.389241812058042	.	.
chr1	185454649	185455148	chr1	185745899	185746398	Gm2061|chr1:185745899-185746398	0.278930241704182	.	.
chr1	185454649	185455148	chr1	185745899	185746398	Slc30a10|chr1:185745899-185746398	0.278930241704182	.	.
chr1	185455175	185455674	chr1	185185526	185186025	Gm2061|chr1:185185526-185186025	0.491576907196322	.	.
chr1	185455175	185455674	chr1	185185526	185186025	Slc30a10|chr1:185185526-185186025	0.491576907196322	.	.
chr1	185455175	185455674	chr1	185745899	185746398	Gm2061|chr1:185745899-185746398	0.376289845280557	.	.
chr1	185455175	185455674	chr1	185745899	185746398	Slc30a10|chr1:185745899-185746398	0.376289845280557	.	.
chr1	186117016	186117515	chr1	186333462	186333961	Lyplal1|chr1:186333462-186333961	0.335380539088437	.	.
chr1	186705157	186705656	chr1	186474810	186475309	Gm29491|chr1:186474810-186475309	0.258490728642598	.	.
chr1	186705157	186705656	chr1	186474810	186475309	Tgfb2|chr1:186474810-186475309	0.258490728642598	.	.
chr1	186705157	186705656	chr1	186632096	186632595	Gm29491|chr1:186632096-186632595	0.265586751477216	.	.
chr1	186705157	186705656	chr1	186632096	186632595	Tgfb2|chr1:186632096-186632595	0.265586751477216	.	.
chr1	187215277	187215776	chr1	187489421	187489920	Gpatch2|chr1:187489421-187489920	0.406988934195511	.	.
chr1	187215277	187215776	chr1	187489421	187489920	Spata17|chr1:187489421-187489920	0.406988934195511	.	.
chr1	187448076	187448575	chr1	187686304	187686803	Gm37896|chr1:187686304-187686803	0.415354195982859	.	.
chr1	187651190	187651689	chr1	187686304	187686803	Gm36388|chr1:187686304-187686803	0.250505637752568	.	.
chr1	187651708	187652207	chr1	187686304	187686803	Gm36388|chr1:187686304-187686803	0.395623676898523	.	.
chr1	187651708	187652207	chr1	187979005	187979504	Gm36388|chr1:187979005-187979504	0.313005511376218	.	.
chr1	187651708	187652207	chr1	187979507	187980006	Gm36388|chr1:187979507-187980006	0.402454772721349	.	.
chr1	189687923	189688422	chr1	189639548	189640047	Cenpf|chr1:189639548-189640047	0.394051444773833	.	.
chr1	189687923	189688422	chr1	189824413	189824912	Cenpf|chr1:189824413-189824912	0.543692467094343	.	.
chr1	189687923	189688422	chr1	189852461	189852960	Cenpf|chr1:189852461-189852960	0.29002274224057	.	.
chr1	189687923	189688422	chr1	189959743	189960242	Cenpf|chr1:189959743-189960242	0.512987994705082	.	.
chr1	189922073	189922572	chr1	189824413	189824912	Smyd2|chr1:189824413-189824912	0.634839895106187	.	.
chr1	189922073	189922572	chr1	189852461	189852960	Smyd2|chr1:189852461-189852960	0.391309364929833	.	.
chr1	190979086	190979585	chr1	190659492	190659991	Vash2|chr1:190659492-190659991	0.333614021332097	.	.
chr1	190979086	190979585	chr1	190660126	190660625	Vash2|chr1:190660126-190660625	0.329883498742917	.	.
chr1	190979086	190979585	chr1	190859203	190859702	Vash2|chr1:190859203-190859702	0.248220777172042	.	.
chr1	190979086	190979585	chr1	190928315	190928814	Vash2|chr1:190928315-190928814	0.356375354362717	.	.
chr1	191026045	191026544	chr1	190888326	190888825	A230020J21Rik|chr1:190888326-190888825	0.382591489098364	.	.
chr1	191026045	191026544	chr1	190888326	190888825	Flvcr1|chr1:190888326-190888825	0.382591489098364	.	.
chr1	191026045	191026544	chr1	190972197	190972696	A230020J21Rik|chr1:190972197-190972696	0.403551534828009	.	.
chr1	191026045	191026544	chr1	190972197	190972696	Flvcr1|chr1:190972197-190972696	0.403551534828009	.	.
chr1	191317662	191318161	chr1	191470543	191471042	Nenf|chr1:191470543-191471042	0.517852082664598	.	.
chr1	191325660	191326159	chr1	191592326	191592825	Pacc1|chr1:191592326-191592825	0.28137105429832	.	.
chr1	191325660	191326159	chr1	191611650	191612149	Pacc1|chr1:191611650-191612149	0.365713911335344	.	.
chr1	191906374	191906873	chr1	191713855	191714354	1700034H15Rik|chr1:191713855-191714354	0.27664370364831	.	.
chr1	191906374	191906873	chr1	191713855	191714354	Slc30a1|chr1:191713855-191714354	0.27664370364831	.	.
chr1	191989950	191990449	chr1	191713855	191714354	Gm26670|chr1:191713855-191714354	0.690826911290795	.	.
chr1	191989950	191990449	chr1	192110526	192111025	Gm26670|chr1:192110526-192111025	0.260708664066549	.	.
chr1	192137818	192138317	chr1	191972587	191973086	Rcor3|chr1:191972587-191973086	0.300887293359926	.	.
chr1	192137818	192138317	chr1	192110526	192111025	Rcor3|chr1:192110526-192111025	0.636616837888401	.	.
chr1	193035210	193035709	chr1	193332532	193333031	Syt14|chr1:193332532-193333031	0.285049893065655	.	.
chr1	193370052	193370551	chr1	193173244	193173743	Camk1g|chr1:193173244-193173743	0.253942178864648	.	.
chr1	193370052	193370551	chr1	193173244	193173743	Camk1g|chr1:193173244-193173743	0.253942178864649	.	.
chr1	193370052	193370551	chr1	193332532	193333031	Camk1g|chr1:193332532-193333031	0.326686166729673	.	.
chr1	195130829	195131328	chr1	194977967	194978466	Cr1l|chr1:194977967-194978466	0.304666778837541	.	.
chr10	3366298	3366797	chr10	3531321	3531820	Ppp1r14c|chr10:3531321-3531820	0.318887316639287	.	.
chr10	5550504	5551003	chr10	5549987	5550486	Syne1|chr10:5549987-5550486	0.730418305790983	.	.
chr10	5550504	5551003	chr10	5976944	5977443	Syne1|chr10:5976944-5977443	0.404090072312535	.	.
chr10	5805395	5805894	chr10	6151873	6152372	Fbxo5|chr10:6151873-6152372	0.358465874214458	.	.
chr10	5805395	5805894	chr10	6156925	6157424	Fbxo5|chr10:6156925-6157424	0.258085408021196	.	.
chr10	5922199	5922698	chr10	6151873	6152372	Rgs17|chr10:6151873-6152372	0.524891950808301	.	.
chr10	7680943	7681442	chr10	7663092	7663591	Lats1|chr10:7663092-7663591	0.316998559089369	.	.
chr10	7680943	7681442	chr10	7663092	7663591	Pcmt1|chr10:7663092-7663591	0.316998559089369	.	.
chr10	7725685	7726184	chr10	7663092	7663591	Katna1|chr10:7663092-7663591	0.575103811733135	.	.
chr10	9901801	9902300	chr10	9509736	9510235	Gm46210|chr10:9509736-9510235	0.362947278253828	.	.
chr10	9901801	9902300	chr10	9509736	9510235	Stxbp5|chr10:9509736-9510235	0.362947278253828	.	.
chr10	11149164	11149663	chr10	10890238	10890737	Shprh|chr10:10890238-10890737	0.322505128784993	.	.
chr10	11149164	11149663	chr10	10938029	10938528	Shprh|chr10:10938029-10938528	0.477896741930274	.	.
chr10	11149164	11149663	chr10	11073690	11074189	Shprh|chr10:11073690-11074189	0.268192421895055	.	.
chr10	11280524	11281023	chr10	11491884	11492383	4930432B10Rik|chr10:11491884-11492383	0.529670596143339	.	.
chr10	11280524	11281023	chr10	11491884	11492383	Fbxo30|chr10:11491884-11492383	0.529670596143339	.	.
chr10	12922385	12922884	chr10	12612396	12612895	B230208H11Rik|chr10:12612396-12612895	0.380551056746873	.	.
chr10	13868703	13869202	chr10	13500872	13501371	Aig1|chr10:13500872-13501371	0.42117330300597	.	.
chr10	13965511	13966010	chr10	13686080	13686579	Hivep2|chr10:13686080-13686579	0.378406707940065	.	.
chr10	13965511	13966010	chr10	13908317	13908816	Hivep2|chr10:13908317-13908816	0.351268237851673	.	.
chr10	13965511	13966010	chr10	14193588	14194087	Hivep2|chr10:14193588-14194087	0.563920688328795	.	.
chr10	18545704	18546203	chr10	18549428	18549927	Hebp2|chr10:18549428-18549927	0.322687150007721	.	.
chr10	19907191	19907690	chr10	20018793	20019292	Pex7|chr10:20018793-20019292	0.284348490417593	.	.
chr10	20286480	20286979	chr10	20018793	20019292	Gm48249|chr10:20018793-20019292	0.430968886944507	.	.
chr10	20286480	20286979	chr10	20650566	20651065	Gm48249|chr10:20650566-20651065	0.271533585410481	.	.
chr10	20312122	20312621	chr10	20018243	20018742	4933406P04Rik|chr10:20018243-20018742	0.250284913874774	.	.
chr10	20312122	20312621	chr10	20018243	20018742	Bclaf1|chr10:20018243-20018742	0.250284913874774	.	.
chr10	21144872	21145371	chr10	21161991	21162490	Gm26577|chr10:21161991-21162490	0.518109637292814	.	.
chr10	21881933	21882432	chr10	22000860	22001359	Sgk1|chr10:22000860-22001359	0.306677199540559	.	.
chr10	23787039	23787538	chr10	23930609	23931108	Rps12|chr10:23930609-23931108	0.428549038684252	.	.
chr10	23787039	23787538	chr10	23987724	23988223	Rps12|chr10:23987724-23988223	0.305619067588858	.	.
chr10	23787039	23787538	chr10	24012906	24013405	Rps12|chr10:24012906-24013405	0.385646202525793	.	.
chr10	23787039	23787538	chr10	24077673	24078172	Rps12|chr10:24077673-24078172	0.314636480895445	.	.
chr10	24048921	24049420	chr10	23979250	23979749	Taar7f|chr10:23979250-23979749	0.293282824457582	.	.
chr10	24110268	24110767	chr10	23762424	23762923	Taar9|chr10:23762424-23762923	0.358348243850314	.	.
chr10	24110268	24110767	chr10	24080130	24080629	Taar9|chr10:24080130-24080629	0.331630487093901	.	.
chr10	24149016	24149515	chr10	24080130	24080629	Stx7|chr10:24080130-24080629	0.285367000970415	.	.
chr10	25000618	25001117	chr10	25001240	25001739	Gm47715|chr10:25001240-25001739	0.294574647817953	.	.
chr10	25000618	25001117	chr10	25268461	25268960	Gm47715|chr10:25268461-25268960	0.62053163845459	.	.
chr10	25000618	25001117	chr10	25404212	25404711	Gm47715|chr10:25404212-25404711	0.274027730488639	.	.
chr10	25359501	25360000	chr10	25296861	25297360	Epb41l2|chr10:25296861-25297360	0.304567236230599	.	.
chr10	26375759	26376258	chr10	26202904	26203403	L3mbtl3|chr10:26202904-26203403	0.510186090974973	.	.
chr10	26695050	26695549	chr10	26912402	26912901	Gm48893|chr10:26912402-26912901	0.441307499454646	.	.
chr10	28074536	28075035	chr10	28396463	28396962	Ptprk|chr10:28396463-28396962	0.251399312353631	.	.
chr10	30600453	30600952	chr10	30810769	30811268	Trmt11|chr10:30810769-30811268	0.311053019116733	.	.
chr10	30802619	30803118	chr10	30618199	30618698	Ncoa7|chr10:30618199-30618698	0.326273672072437	.	.
chr10	30803126	30803625	chr10	30618199	30618698	Ncoa7|chr10:30618199-30618698	0.288191655325025	.	.
chr10	30842620	30843119	chr10	30618199	30618698	Hey2|chr10:30618199-30618698	0.439995444782229	.	.
chr10	31313140	31313639	chr10	31435534	31436033	Hddc2|chr10:31435534-31436033	0.439619243253186	.	.
chr10	31608520	31609019	chr10	31435534	31436033	Rnf217|chr10:31435534-31436033	0.444624693308485	.	.
chr10	31608520	31609019	chr10	31436040	31436539	Rnf217|chr10:31436040-31436539	0.365055998682913	.	.
chr10	33904718	33905217	chr10	34033850	34034349	Rsph4a|chr10:34033850-34034349	0.307602856743261	.	.
chr10	34127449	34127948	chr10	33986736	33987235	Calhm6|chr10:33986736-33987235	0.289255099214414	.	.
chr10	34281970	34282469	chr10	34316363	34316862	Tspyl1|chr10:34316363-34316862	0.26994420032794	.	.
chr10	37138712	37139211	chr10	37140760	37141259	5930403N24Rik|chr10:37140760-37141259	0.480144294461298	.	.
chr10	37138712	37139211	chr10	37140760	37141259	Marcks|chr10:37140760-37141259	0.480144294461298	.	.
chr10	39133692	39134191	chr10	39171094	39171593	Fam229b|chr10:39171094-39171593	0.32920839187416	.	.
chr10	39133692	39134191	chr10	39171094	39171593	Tube1|chr10:39171094-39171593	0.32920839187416	.	.
chr10	39133692	39134191	chr10	39321156	39321655	Fam229b|chr10:39321156-39321655	0.612021758801634	.	.
chr10	39133692	39134191	chr10	39321156	39321655	Tube1|chr10:39321156-39321655	0.612021758801634	.	.
chr10	39369440	39369939	chr10	39567077	39567576	Fyn|chr10:39567077-39567576	0.342826022978169	.	.
chr10	39731403	39731902	chr10	39470267	39470766	E130307A14Rik|chr10:39470267-39470766	0.342813703050914	.	.
chr10	39731403	39731902	chr10	39470267	39470766	Rev3l|chr10:39470267-39470766	0.342813703050914	.	.
chr10	39732127	39732626	chr10	39261855	39262354	E130307A14Rik|chr10:39261855-39262354	0.514339397477454	.	.
chr10	39732127	39732626	chr10	39261855	39262354	Rev3l|chr10:39261855-39262354	0.514339397477454	.	.
chr10	39732127	39732626	chr10	39867855	39868354	E130307A14Rik|chr10:39867855-39868354	0.280015900889939	.	.
chr10	39732127	39732626	chr10	39867855	39868354	Rev3l|chr10:39867855-39868354	0.280015900889939	.	.
chr10	40142083	40142582	chr10	39867855	39868354	Slc16a10|chr10:39867855-39868354	0.259941265499232	.	.
chr10	40257484	40257983	chr10	40488215	40488714	Gtf3c6|chr10:40488215-40488714	0.315827454540063	.	.
chr10	40257484	40257983	chr10	40635209	40635708	Gtf3c6|chr10:40635209-40635708	0.334804667605934	.	.
chr10	40257484	40257983	chr10	40663744	40664243	Gtf3c6|chr10:40663744-40664243	0.328336084350395	.	.
chr10	40258264	40258763	chr10	40488215	40488714	Gtf3c6|chr10:40488215-40488714	0.477153888636644	.	.
chr10	40348905	40349404	chr10	40567288	40567787	Cdk19os|chr10:40567288-40567787	0.302679930011011	.	.
chr10	40883216	40883715	chr10	41032434	41032933	Cdc40|chr10:41032434-41032933	0.32892079082723	.	.
chr10	40883216	40883715	chr10	41032434	41032933	Wasf1|chr10:41032434-41032933	0.32892079082723	.	.
chr10	40883216	40883715	chr10	41100073	41100572	Cdc40|chr10:41100073-41100572	0.398935774490317	.	.
chr10	40883216	40883715	chr10	41100073	41100572	Wasf1|chr10:41100073-41100572	0.398935774490317	.	.
chr10	41303028	41303527	chr10	41270171	41270670	Ak9|chr10:41270171-41270670	0.288347479833648	.	.
chr10	41303028	41303527	chr10	41270171	41270670	Fig4|chr10:41270171-41270670	0.288347479833648	.	.
chr10	41450048	41450547	chr10	41055391	41055890	Zbtb24|chr10:41055391-41055890	0.524791706155558	.	.
chr10	41490156	41490655	chr10	41004323	41004822	Ppil6|chr10:41004323-41004822	0.40300698330399	.	.
chr10	41490156	41490655	chr10	41004323	41004822	Smpd2|chr10:41004323-41004822	0.40300698330399	.	.
chr10	41518902	41519401	chr10	41270171	41270670	Cd164|chr10:41270171-41270670	0.262839621652769	.	.
chr10	42276537	42277036	chr10	42678656	42679155	Foxo3|chr10:42678656-42679155	0.248818118245882	.	.
chr10	42761268	42761767	chr10	42718343	42718842	Sec63|chr10:42718343-42718842	0.355587231517973	.	.
chr10	53750991	53751490	chr10	54201721	54202220	Fam184a|chr10:54201721-54202220	0.294279685843424	.	.
chr10	56106501	56107000	chr10	56198436	56198935	Msl3l2|chr10:56198436-56198935	0.256891029524917	.	.
chr10	56228732	56229231	chr10	56198436	56198935	Tbc1d32|chr10:56198436-56198935	0.577905958911432	.	.
chr10	56228732	56229231	chr10	56198995	56199494	Tbc1d32|chr10:56198995-56199494	0.269664841492806	.	.
chr10	58675506	58676005	chr10	58383254	58383753	Edar|chr10:58383254-58383753	0.506371773535515	.	.
chr10	58675506	58676005	chr10	58788747	58789246	Edar|chr10:58788747-58789246	0.436904581830452	.	.
chr10	58675506	58676005	chr10	58812094	58812593	Edar|chr10:58812094-58812593	0.384323446074077	.	.
chr10	59221544	59222043	chr10	58788747	58789246	Sept10|chr10:58788747-58789246	0.329393003409589	.	.
chr10	59221544	59222043	chr10	58788747	58789246	Sowahc|chr10:58788747-58789246	0.329393003409589	.	.
chr10	59702220	59702719	chr10	59533852	59534351	Micu1|chr10:59533852-59534351	0.388320843138705	.	.
chr10	59702220	59702719	chr10	59535967	59536466	Micu1|chr10:59535967-59536466	0.373841127608432	.	.
chr10	59702220	59702719	chr10	59897556	59898055	Micu1|chr10:59897556-59898055	0.334995371205841	.	.
chr10	59702220	59702719	chr10	59930864	59931363	Micu1|chr10:59930864-59931363	0.290218842760494	.	.
chr10	59702220	59702719	chr10	59974776	59975275	Micu1|chr10:59974776-59975275	0.509642614038261	.	.
chr10	59879326	59879825	chr10	59539373	59539872	Dnajb12|chr10:59539373-59539872	0.342198013949709	.	.
chr10	59879326	59879825	chr10	59899607	59900106	Dnajb12|chr10:59899607-59900106	0.258951522655424	.	.
chr10	59879326	59879825	chr10	60115485	60115984	Dnajb12|chr10:60115485-60115984	0.47150388871867	.	.
chr10	59951690	59952189	chr10	59535967	59536466	Ddit4|chr10:59535967-59536466	0.416819818654107	.	.
chr10	59951690	59952189	chr10	59897556	59898055	Ddit4|chr10:59897556-59898055	0.351035806353306	.	.
chr10	59951690	59952189	chr10	59930864	59931363	Ddit4|chr10:59930864-59931363	0.322533755615196	.	.
chr10	60002852	60003351	chr10	59899607	59900106	Anapc16|chr10:59899607-59900106	0.292548202696529	.	.
chr10	60002852	60003351	chr10	59899607	59900106	Ascc1|chr10:59899607-59900106	0.292548202696529	.	.
chr10	60002852	60003351	chr10	60285673	60286172	Anapc16|chr10:60285673-60286172	0.330281435899051	.	.
chr10	60002852	60003351	chr10	60285673	60286172	Ascc1|chr10:60285673-60286172	0.330281435899051	.	.
chr10	60105854	60106353	chr10	60285673	60286172	Spock2|chr10:60285673-60286172	0.369094126372083	.	.
chr10	60277677	60278176	chr10	60115485	60115984	Psap|chr10:60115485-60115984	0.476215470637881	.	.
chr10	60277677	60278176	chr10	60285673	60286172	Psap|chr10:60285673-60286172	0.388876172640275	.	.
chr10	60831386	60831885	chr10	60826488	60826987	Unc5b|chr10:60826488-60826987	0.5318739666232	.	.
chr10	60831386	60831885	chr10	61027210	61027709	Unc5b|chr10:61027210-61027709	0.305197303668923	.	.
chr10	61147435	61147934	chr10	61328894	61329393	Sgpl1|chr10:61328894-61329393	0.491163866818417	.	.
chr10	61147435	61147934	chr10	61443530	61444029	Sgpl1|chr10:61443530-61444029	0.360450581412549	.	.
chr10	61452613	61453112	chr10	61328894	61329393	Eif4ebp2|chr10:61328894-61329393	0.343025578954632	.	.
chr10	61475965	61476464	chr10	61443530	61444029	D830039M14Rik|chr10:61443530-61444029	0.276988435431515	.	.
chr10	61475965	61476464	chr10	61443530	61444029	Lrrc20|chr10:61443530-61444029	0.276988435431515	.	.
chr10	61695204	61695703	chr10	61328894	61329393	Tysnd1|chr10:61328894-61329393	0.2531946344077	.	.
chr10	61695204	61695703	chr10	61443530	61444029	Tysnd1|chr10:61443530-61444029	0.328296231083293	.	.
chr10	61783021	61783520	chr10	62110799	62111298	H2afy2|chr10:62110799-62111298	0.432868943083478	.	.
chr10	62340040	62340539	chr10	62110799	62111298	Hk1os|chr10:62110799-62111298	0.282332173798677	.	.
chr10	62449766	62450265	chr10	62110799	62111298	4930507D05Rik|chr10:62110799-62111298	0.550367432538743	.	.
chr10	62449766	62450265	chr10	62110799	62111298	Supv3l1|chr10:62110799-62111298	0.550367432538743	.	.
chr10	62486629	62487128	chr10	62182988	62183487	Vps26a|chr10:62182988-62183487	0.404982301271207	.	.
chr10	62577623	62578122	chr10	62865210	62865709	4933428P19Rik|chr10:62865210-62865709	0.301985003404505	.	.
chr10	62577623	62578122	chr10	62865210	62865709	Kif1bp|chr10:62865210-62865709	0.301985003404505	.	.
chr10	62578211	62578710	chr10	62865210	62865709	4933428P19Rik|chr10:62865210-62865709	0.273297424893681	.	.
chr10	62578211	62578710	chr10	62865210	62865709	Kif1bp|chr10:62865210-62865709	0.273297424893681	.	.
chr10	62651098	62651597	chr10	62590203	62590702	Ddx50|chr10:62590203-62590702	0.275874969461303	.	.
chr10	62651098	62651597	chr10	62856650	62857149	Ddx50|chr10:62856650-62857149	0.628584379600879	.	.
chr10	62792172	62792671	chr10	62856650	62857149	Ccar1|chr10:62856650-62857149	0.254429106180156	.	.
chr10	62920395	62920894	chr10	62590203	62590702	Slc25a16|chr10:62590203-62590702	0.349490759991004	.	.
chr10	62920395	62920894	chr10	62856650	62857149	Slc25a16|chr10:62856650-62857149	0.394980153297608	.	.
chr10	63429313	63429812	chr10	63520727	63521226	Ctnna3|chr10:63520727-63521226	0.394296544285663	.	.
chr10	63429957	63430456	chr10	63386349	63386848	Ctnna3|chr10:63386349-63386848	0.317030633795977	.	.
chr10	63429957	63430456	chr10	63520727	63521226	Ctnna3|chr10:63520727-63521226	0.264076219576178	.	.
chr10	64090014	64090513	chr10	63947198	63947697	Lrrtm3|chr10:63947198-63947697	0.332336767958553	.	.
chr10	64090014	64090513	chr10	63990182	63990681	Lrrtm3|chr10:63990182-63990681	0.399017465950568	.	.
chr10	66920360	66920859	chr10	66574759	66575258	1110002J07Rik|chr10:66574759-66575258	0.402625132836685	.	.
chr10	66920360	66920859	chr10	66574759	66575258	1110002J07Rik|chr10:66574759-66575258	0.402625132836686	.	.
chr10	66920360	66920859	chr10	66574759	66575258	Gm26576|chr10:66574759-66575258	0.402625132836685	.	.
chr10	66920360	66920859	chr10	66574759	66575258	Gm26576|chr10:66574759-66575258	0.402625132836686	.	.
chr10	66920360	66920859	chr10	67023011	67023510	1110002J07Rik|chr10:67023011-67023510	0.271207878428839	.	.
chr10	66920360	66920859	chr10	67023011	67023510	Gm26576|chr10:67023011-67023510	0.271207878428839	.	.
chr10	67096187	67096686	chr10	67023011	67023510	Jmjd1c|chr10:67023011-67023510	0.447795114546652	.	.
chr10	67096187	67096686	chr10	67023011	67023510	Reep3|chr10:67023011-67023510	0.447795114546652	.	.
chr10	67096187	67096686	chr10	67076445	67076944	Jmjd1c|chr10:67076445-67076944	0.312106352240555	.	.
chr10	67096187	67096686	chr10	67076445	67076944	Reep3|chr10:67076445-67076944	0.312106352240555	.	.
chr10	69352755	69353254	chr10	69465475	69465974	Cdk1|chr10:69465475-69465974	0.376742769777351	.	.
chr10	69352755	69353254	chr10	69635797	69636296	Cdk1|chr10:69635797-69636296	0.259885673919939	.	.
chr10	70096855	70097354	chr10	70168990	70169489	Ccdc6|chr10:70168990-70169489	0.346333211492478	.	.
chr10	70440127	70440626	chr10	70168990	70169489	Fam13c|chr10:70168990-70169489	0.435580841796878	.	.
chr10	70440127	70440626	chr10	70645740	70646239	Fam13c|chr10:70645740-70646239	0.486938581399101	.	.
chr10	70993411	70993910	chr10	70645740	70646239	Gm48025|chr10:70645740-70646239	0.273147377129219	.	.
chr10	71237867	71238366	chr10	70949513	70950012	Tfam|chr10:70949513-70950012	0.273486445261479	.	.
chr10	71285013	71285512	chr10	71487347	71487846	Ube2d1|chr10:71487347-71487846	0.406579536747714	.	.
chr10	71285013	71285512	chr10	71499322	71499821	Ube2d1|chr10:71499322-71499821	0.320629666174199	.	.
chr10	71347030	71347529	chr10	71487347	71487846	Ipmk|chr10:71487347-71487846	0.300620709827051	.	.
chr10	71347532	71348031	chr10	71499322	71499821	Ipmk|chr10:71499322-71499821	0.370660692251315	.	.
chr10	71347532	71348031	chr10	71546984	71547483	Ipmk|chr10:71546984-71547483	0.451065507534648	.	.
chr10	75032331	75032830	chr10	74778660	74779159	Rsph14|chr10:74778660-74779159	0.376324054987083	.	.
chr10	75032331	75032830	chr10	75433071	75433570	Rsph14|chr10:75433071-75433570	0.248808899691503	.	.
chr10	75517195	75517694	chr10	75667316	75667815	Gucd1|chr10:75667316-75667815	0.272994265614496	.	.
chr10	75517195	75517694	chr10	75667316	75667815	Snrpd3|chr10:75667316-75667815	0.272994265614496	.	.
chr10	75517195	75517694	chr10	75684124	75684623	Gucd1|chr10:75684124-75684623	0.498300328768851	.	.
chr10	75517195	75517694	chr10	75684124	75684623	Snrpd3|chr10:75684124-75684623	0.498300328768851	.	.
chr10	75517195	75517694	chr10	75872865	75873364	Gucd1|chr10:75872865-75873364	0.536848826780224	.	.
chr10	75517195	75517694	chr10	75872865	75873364	Snrpd3|chr10:75872865-75873364	0.536848826780224	.	.
chr10	75517716	75518215	chr10	75684124	75684623	Gucd1|chr10:75684124-75684623	0.347703379831699	.	.
chr10	75517716	75518215	chr10	75684124	75684623	Snrpd3|chr10:75684124-75684623	0.347703379831699	.	.
chr10	75517716	75518215	chr10	75872865	75873364	Gucd1|chr10:75872865-75873364	0.283679553322837	.	.
chr10	75517716	75518215	chr10	75872865	75873364	Snrpd3|chr10:75872865-75873364	0.283679553322837	.	.
chr10	75860073	75860572	chr10	75872865	75873364	Mif|chr10:75872865-75873364	0.250963712068217	.	.
chr10	75860073	75860572	chr10	76132547	76133046	Mif|chr10:76132547-76133046	0.25184687974221	.	.
chr10	75935571	75936070	chr10	75684124	75684623	Mmp11|chr10:75684124-75684623	0.33269783032132	.	.
chr10	76531225	76531724	chr10	76801122	76801621	Lss|chr10:76801122-76801621	0.487559532018037	.	.
chr10	76531225	76531724	chr10	76845352	76845851	Lss|chr10:76845352-76845851	0.413798127715679	.	.
chr10	76531225	76531724	chr10	76882803	76883302	Lss|chr10:76882803-76883302	0.303625528960011	.	.
chr10	76531225	76531724	chr10	76888547	76889046	Lss|chr10:76888547-76889046	0.320234135883509	.	.
chr10	76531225	76531724	chr10	76963727	76964226	Lss|chr10:76963727-76964226	0.440916214512772	.	.
chr10	76531225	76531724	chr10	76964370	76964869	Lss|chr10:76964370-76964869	0.39938401597754	.	.
chr10	76961928	76962427	chr10	76888547	76889046	Pcbp3|chr10:76888547-76889046	0.38114039772111	.	.
chr10	76961928	76962427	chr10	77180028	77180527	Pcbp3|chr10:77180028-77180527	0.541006228578144	.	.
chr10	77032927	77033426	chr10	76882803	76883302	Slc19a1|chr10:76882803-76883302	0.417952672035974	.	.
chr10	77032927	77033426	chr10	76963727	76964226	Slc19a1|chr10:76963727-76964226	0.291011531491664	.	.
chr10	77258974	77259473	chr10	77180028	77180527	Gm10941|chr10:77180028-77180527	0.550460956393087	.	.
chr10	77258974	77259473	chr10	77180028	77180527	Pofut2|chr10:77180028-77180527	0.550460956393087	.	.
chr10	77258974	77259473	chr10	77434684	77435183	Gm10941|chr10:77434684-77435183	0.332460861970493	.	.
chr10	77258974	77259473	chr10	77434684	77435183	Pofut2|chr10:77434684-77435183	0.332460861970493	.	.
chr10	77417987	77418486	chr10	77353288	77353787	Adarb1|chr10:77353288-77353787	0.390275208744236	.	.
chr10	77417987	77418486	chr10	77434684	77435183	Adarb1|chr10:77434684-77435183	0.427392179942233	.	.
chr10	77606279	77606778	chr10	77839395	77839894	Sumo3|chr10:77839395-77839894	0.278741329811028	.	.
chr10	77622031	77622530	chr10	77839395	77839894	Ube2g2|chr10:77839395-77839894	0.354778507242917	.	.
chr10	77902814	77903313	chr10	77839395	77839894	Lrrc3|chr10:77839395-77839894	0.524567919666022	.	.
chr10	77902814	77903313	chr10	78100912	78101411	Lrrc3|chr10:78100912-78101411	0.373082804559571	.	.
chr10	77969634	77970133	chr10	78100912	78101411	Trpm2|chr10:78100912-78101411	0.441730893133443	.	.
chr10	77978313	77978812	chr10	77839395	77839894	Cfap410|chr10:77839395-77839894	0.281156001112175	.	.
chr10	77978313	77978812	chr10	78100912	78101411	Cfap410|chr10:78100912-78101411	0.371684263824532	.	.
chr10	78009528	78010027	chr10	78100912	78101411	Pfkl|chr10:78100912-78101411	0.588659864309062	.	.
chr10	78169521	78170020	chr10	77839395	77839894	Gatd3a|chr10:77839395-77839894	0.544575141809708	.	.
chr10	78184961	78185460	chr10	77839395	77839894	Pwp2|chr10:77839395-77839894	0.406303321375738	.	.
chr10	78184961	78185460	chr10	78100912	78101411	Pwp2|chr10:78100912-78101411	0.422498008652014	.	.
chr10	78184961	78185460	chr10	78100912	78101411	Pwp2|chr10:78100912-78101411	0.422498008652015	.	.
chr10	78244489	78244988	chr10	77839395	77839894	Trappc10|chr10:77839395-77839894	0.438608968254746	.	.
chr10	78244489	78244988	chr10	78100912	78101411	Trappc10|chr10:78100912-78101411	0.556902727415109	.	.
chr10	78425391	78425890	chr10	78396201	78396700	Cstb|chr10:78396201-78396700	0.565146420785605	.	.
chr10	78425391	78425890	chr10	78686751	78687250	Cstb|chr10:78686751-78687250	0.262092437630099	.	.
chr10	78464708	78465207	chr10	78457906	78458405	Pdxk|chr10:78457906-78458405	0.253182447790336	.	.
chr10	78574182	78574681	chr10	78686751	78687250	Ilvbl|chr10:78686751-78687250	0.326601174116332	.	.
chr10	78574691	78575190	chr10	78396201	78396700	Ilvbl|chr10:78396201-78396700	0.634675262336837	.	.
chr10	78574691	78575190	chr10	78686751	78687250	Ilvbl|chr10:78686751-78687250	0.607179030802522	.	.
chr10	78752339	78752838	chr10	78812600	78813099	Ccdc105|chr10:78812600-78813099	0.405681997687004	.	.
chr10	79668658	79669157	chr10	79803556	79804055	Tpgs1|chr10:79803556-79804055	0.443043914252076	.	.
chr10	79669185	79669684	chr10	79803556	79804055	Tpgs1|chr10:79803556-79804055	0.303453995389473	.	.
chr10	79681760	79682259	chr10	79780004	79780503	Cdc34|chr10:79780004-79780503	0.602767230351807	.	.
chr10	79681760	79682259	chr10	79803556	79804055	Cdc34|chr10:79803556-79804055	0.255351779174926	.	.
chr10	79704113	79704612	chr10	79780004	79780503	Bsg|chr10:79780004-79780503	0.475500138459737	.	.
chr10	79716415	79716914	chr10	79803556	79804055	Hcn2|chr10:79803556-79804055	0.256307262165551	.	.
chr10	79754800	79755299	chr10	80149272	80149771	Fgf22|chr10:80149272-80149771	0.31784848691514	.	.
chr10	79766337	79766836	chr10	80167470	80167969	Rnf126|chr10:80167470-80167969	0.297679888141688	.	.
chr10	79766873	79767372	chr10	80167470	80167969	Rnf126|chr10:80167470-80167969	0.361275880501068	.	.
chr10	79767373	79767872	chr10	80149272	80149771	Rnf126|chr10:80149272-80149771	0.371472118004135	.	.
chr10	79793406	79793905	chr10	79780004	79780503	Palm|chr10:79780004-79780503	0.428369204802295	.	.
chr10	79793406	79793905	chr10	79803556	79804055	Palm|chr10:79803556-79804055	0.30307423569104	.	.
chr10	79793406	79793905	chr10	80053303	80053802	Palm|chr10:80053303-80053802	0.278147537258783	.	.
chr10	79793406	79793905	chr10	80142013	80142512	Palm|chr10:80142013-80142512	0.457723012359209	.	.
chr10	79793406	79793905	chr10	80149272	80149771	Palm|chr10:80149272-80149771	0.291292040786156	.	.
chr10	79854078	79854577	chr10	79803556	79804055	E130317F20Rik|chr10:79803556-79804055	0.256057594572184	.	.
chr10	79854078	79854577	chr10	79803556	79804055	Ptbp1|chr10:79803556-79804055	0.256057594572184	.	.
chr10	79854078	79854577	chr10	80142013	80142512	E130317F20Rik|chr10:80142013-80142512	0.295920776437254	.	.
chr10	79854078	79854577	chr10	80142013	80142512	Ptbp1|chr10:80142013-80142512	0.295920776437254	.	.
chr10	79854078	79854577	chr10	80149272	80149771	E130317F20Rik|chr10:80149272-80149771	0.707474917168358	.	.
chr10	79854078	79854577	chr10	80149272	80149771	Ptbp1|chr10:80149272-80149771	0.707474917168358	.	.
chr10	79908430	79908929	chr10	80142013	80142512	Med16|chr10:80142013-80142512	0.424944659202947	.	.
chr10	79926703	79927202	chr10	80159857	80160356	Arid3a|chr10:80159857-80160356	0.254714395264072	.	.
chr10	79959680	79960179	chr10	80149272	80149771	Wdr18|chr10:80149272-80149771	0.734980956614443	.	.
chr10	79984727	79985226	chr10	79780004	79780503	Tmem259|chr10:79780004-79780503	0.33416078162356	.	.
chr10	79984727	79985226	chr10	80142013	80142512	Tmem259|chr10:80142013-80142512	0.369211925671671	.	.
chr10	79996251	79996750	chr10	80149272	80149771	Abca7|chr10:80149272-80149771	0.273219439155283	.	.
chr10	80039610	80040109	chr10	80149272	80149771	Polr2e|chr10:80149272-80149771	0.604257953866241	.	.
chr10	80115299	80115798	chr10	80142013	80142512	Stk11|chr10:80142013-80142512	0.332024465185159	.	.
chr10	80139151	80139650	chr10	79780004	79780503	Atp5d|chr10:79780004-79780503	0.455156183291408	.	.
chr10	80139151	80139650	chr10	80264751	80265250	Atp5d|chr10:80264751-80265250	0.268003571152743	.	.
chr10	80139151	80139650	chr10	80298753	80299252	Atp5d|chr10:80298753-80299252	0.455097025735911	.	.
chr10	80141214	80141713	chr10	79780004	79780503	Cbarp|chr10:79780004-79780503	0.463850912241188	.	.
chr10	80141214	80141713	chr10	80142013	80142512	Cbarp|chr10:80142013-80142512	0.400420568511671	.	.
chr10	80141214	80141713	chr10	80264751	80265250	Cbarp|chr10:80264751-80265250	0.400046953661234	.	.
chr10	80148538	80149037	chr10	80149272	80149771	Midn|chr10:80149272-80149771	0.50634997729171	.	.
chr10	80179406	80179905	chr10	80167470	80167969	Efna2|chr10:80167470-80167969	0.296454772208564	.	.
chr10	80226253	80226752	chr10	79780004	79780503	Pwwp3a|chr10:79780004-79780503	0.351043930919537	.	.
chr10	80226253	80226752	chr10	79803556	79804055	Pwwp3a|chr10:79803556-79804055	0.364479887939939	.	.
chr10	80226253	80226752	chr10	80142013	80142512	Pwwp3a|chr10:80142013-80142512	0.362175579494999	.	.
chr10	80226253	80226752	chr10	80149272	80149771	Pwwp3a|chr10:80149272-80149771	0.259669920779567	.	.
chr10	80226253	80226752	chr10	80264751	80265250	Pwwp3a|chr10:80264751-80265250	0.42201575443549	.	.
chr10	80226253	80226752	chr10	80298753	80299252	Pwwp3a|chr10:80298753-80299252	0.478604458563781	.	.
chr10	80249168	80249667	chr10	80159857	80160356	Ndufs7|chr10:80159857-80160356	0.453801388382676	.	.
chr10	80249168	80249667	chr10	80167470	80167969	Ndufs7|chr10:80167470-80167969	0.649693640218315	.	.
chr10	80249168	80249667	chr10	80344303	80344802	Ndufs7|chr10:80344303-80344802	0.313746035278712	.	.
chr10	80292185	80292684	chr10	80159857	80160356	Rps15|chr10:80159857-80160356	0.453021780600792	.	.
chr10	80292185	80292684	chr10	80167470	80167969	Rps15|chr10:80167470-80167969	0.414476834193129	.	.
chr10	80292185	80292684	chr10	80168012	80168511	Rps15|chr10:80168012-80168511	0.385655911208255	.	.
chr10	80292185	80292684	chr10	80344303	80344802	Rps15|chr10:80344303-80344802	0.432898628124552	.	.
chr10	80292185	80292684	chr10	80566638	80567137	Rps15|chr10:80566638-80567137	0.282028231148338	.	.
chr10	80329684	80330183	chr10	80167470	80167969	Pcsk4|chr10:80167470-80167969	0.302842339874375	.	.
chr10	80329684	80330183	chr10	80167470	80167969	Reep6|chr10:80167470-80167969	0.302842339874375	.	.
chr10	80329684	80330183	chr10	80298753	80299252	Pcsk4|chr10:80298753-80299252	0.265041340782294	.	.
chr10	80329684	80330183	chr10	80298753	80299252	Reep6|chr10:80298753-80299252	0.265041340782294	.	.
chr10	80329684	80330183	chr10	80566638	80567137	Pcsk4|chr10:80566638-80567137	0.349236596979864	.	.
chr10	80329684	80330183	chr10	80566638	80567137	Reep6|chr10:80566638-80567137	0.349236596979864	.	.
chr10	80329684	80330183	chr10	80676201	80676700	Pcsk4|chr10:80676201-80676700	0.425471950981236	.	.
chr10	80329684	80330183	chr10	80676201	80676700	Reep6|chr10:80676201-80676700	0.425471950981236	.	.
chr10	80371246	80371745	chr10	80149272	80149771	Gm15123|chr10:80149272-80149771	0.341688786939907	.	.
chr10	80371246	80371745	chr10	80149272	80149771	Gm15124|chr10:80149272-80149771	0.341688786939907	.	.
chr10	80371246	80371745	chr10	80475205	80475704	Gm15123|chr10:80475205-80475704	0.25877855726009	.	.
chr10	80371246	80371745	chr10	80475205	80475704	Gm15124|chr10:80475205-80475704	0.25877855726009	.	.
chr10	80371246	80371745	chr10	80676201	80676700	Gm15123|chr10:80676201-80676700	0.498254270098191	.	.
chr10	80371246	80371745	chr10	80676201	80676700	Gm15123|chr10:80676201-80676700	0.498254270098192	.	.
chr10	80371246	80371745	chr10	80676201	80676700	Gm15124|chr10:80676201-80676700	0.498254270098191	.	.
chr10	80371246	80371745	chr10	80676201	80676700	Gm15124|chr10:80676201-80676700	0.498254270098192	.	.
chr10	80387533	80388032	chr10	80149272	80149771	Mex3d|chr10:80149272-80149771	0.557327939877514	.	.
chr10	80387533	80388032	chr10	80159857	80160356	Mex3d|chr10:80159857-80160356	0.32832719637085	.	.
chr10	80387533	80388032	chr10	80344303	80344802	Mex3d|chr10:80344303-80344802	0.419004625361827	.	.
chr10	80387533	80388032	chr10	80566638	80567137	Mex3d|chr10:80566638-80567137	0.266718981941483	.	.
chr10	80387533	80388032	chr10	80676201	80676700	Mex3d|chr10:80676201-80676700	0.385701961122571	.	.
chr10	80398776	80399275	chr10	80159857	80160356	Mbd3|chr10:80159857-80160356	0.300581970988408	.	.
chr10	80398776	80399275	chr10	80167470	80167969	Mbd3|chr10:80167470-80167969	0.290802513570949	.	.
chr10	80398776	80399275	chr10	80344303	80344802	Mbd3|chr10:80344303-80344802	0.518416402144695	.	.
chr10	80398776	80399275	chr10	80676201	80676700	Mbd3|chr10:80676201-80676700	0.359736807891728	.	.
chr10	80399367	80399866	chr10	80149272	80149771	Mbd3|chr10:80149272-80149771	0.394731960331542	.	.
chr10	80399367	80399866	chr10	80298753	80299252	Mbd3|chr10:80298753-80299252	0.674453761570541	.	.
chr10	80399367	80399866	chr10	80676201	80676700	Mbd3|chr10:80676201-80676700	0.71223649194931	.	.
chr10	80406595	80407094	chr10	80053303	80053802	Uqcr11|chr10:80053303-80053802	0.387744269199226	.	.
chr10	80406595	80407094	chr10	80142013	80142512	Uqcr11|chr10:80142013-80142512	0.363563377629395	.	.
chr10	80406595	80407094	chr10	80298753	80299252	Uqcr11|chr10:80298753-80299252	0.317484494406817	.	.
chr10	80433205	80433704	chr10	80142013	80142512	Tcf3|chr10:80142013-80142512	0.296632162485529	.	.
chr10	80433784	80434283	chr10	80053303	80053802	Tcf3|chr10:80053303-80053802	0.368828770901143	.	.
chr10	80433784	80434283	chr10	80142013	80142512	Tcf3|chr10:80142013-80142512	0.612337241632799	.	.
chr10	80561559	80562058	chr10	80928413	80928912	Rexo1|chr10:80928413-80928912	0.627601824469241	.	.
chr10	80561559	80562058	chr10	80999806	81000305	Rexo1|chr10:80999806-81000305	0.274121434233899	.	.
chr10	80577192	80577691	chr10	80676201	80676700	Klf16|chr10:80676201-80676700	0.53654813365596	.	.
chr10	80590198	80590697	chr10	80298753	80299252	Abhd17a|chr10:80298753-80299252	0.522312615182417	.	.
chr10	80590198	80590697	chr10	80298753	80299252	Gm29093|chr10:80298753-80299252	0.522312615182417	.	.
chr10	80590198	80590697	chr10	80566638	80567137	Abhd17a|chr10:80566638-80567137	0.288028575561096	.	.
chr10	80590198	80590697	chr10	80566638	80567137	Gm29093|chr10:80566638-80567137	0.288028575561096	.	.
chr10	80590198	80590697	chr10	80676201	80676700	Abhd17a|chr10:80676201-80676700	0.352741979415739	.	.
chr10	80590198	80590697	chr10	80676201	80676700	Gm29093|chr10:80676201-80676700	0.352741979415739	.	.
chr10	80602614	80603113	chr10	80298753	80299252	Adat3|chr10:80298753-80299252	0.479009379211708	.	.
chr10	80602614	80603113	chr10	80298753	80299252	Scamp4|chr10:80298753-80299252	0.479009379211708	.	.
chr10	80602614	80603113	chr10	80566638	80567137	Adat3|chr10:80566638-80567137	0.353249117821741	.	.
chr10	80602614	80603113	chr10	80566638	80567137	Scamp4|chr10:80566638-80567137	0.353249117821741	.	.
chr10	80602614	80603113	chr10	80676201	80676700	Adat3|chr10:80676201-80676700	0.583896337224924	.	.
chr10	80602614	80603113	chr10	80676201	80676700	Scamp4|chr10:80676201-80676700	0.583896337224924	.	.
chr10	80602614	80603113	chr10	80774521	80775020	Adat3|chr10:80774521-80775020	0.385175667464911	.	.
chr10	80602614	80603113	chr10	80774521	80775020	Scamp4|chr10:80774521-80775020	0.385175667464911	.	.
chr10	80622360	80622859	chr10	80475205	80475704	Csnk1g2|chr10:80475205-80475704	0.340479192991931	.	.
chr10	80622360	80622859	chr10	80475205	80475704	Csnk1g2|chr10:80475205-80475704	0.340479192991932	.	.
chr10	80622360	80622859	chr10	80676201	80676700	Csnk1g2|chr10:80676201-80676700	0.537044004387291	.	.
chr10	80622360	80622859	chr10	80774521	80775020	Csnk1g2|chr10:80774521-80775020	0.323403097147301	.	.
chr10	80656327	80656826	chr10	80264751	80265250	Btbd2|chr10:80264751-80265250	0.364928376414802	.	.
chr10	80656327	80656826	chr10	80298753	80299252	Btbd2|chr10:80298753-80299252	0.327763697678215	.	.
chr10	80656327	80656826	chr10	80807167	80807666	Btbd2|chr10:80807167-80807666	0.42314942815189	.	.
chr10	80656327	80656826	chr10	80999806	81000305	Btbd2|chr10:80999806-81000305	0.398873759357755	.	.
chr10	80702062	80702561	chr10	80264751	80265250	Izumo4|chr10:80264751-80265250	0.339176570033363	.	.
chr10	80702062	80702561	chr10	80264751	80265250	Mob3a|chr10:80264751-80265250	0.339176570033363	.	.
chr10	80702062	80702561	chr10	80298753	80299252	Izumo4|chr10:80298753-80299252	0.402720510123398	.	.
chr10	80702062	80702561	chr10	80298753	80299252	Mob3a|chr10:80298753-80299252	0.402720510123398	.	.
chr10	80702062	80702561	chr10	80566638	80567137	Izumo4|chr10:80566638-80567137	0.582393293098566	.	.
chr10	80702062	80702561	chr10	80566638	80567137	Mob3a|chr10:80566638-80567137	0.582393293098566	.	.
chr10	80702062	80702561	chr10	80676201	80676700	Izumo4|chr10:80676201-80676700	0.289035687632279	.	.
chr10	80702062	80702561	chr10	80676201	80676700	Mob3a|chr10:80676201-80676700	0.289035687632279	.	.
chr10	80702062	80702561	chr10	80774521	80775020	Izumo4|chr10:80774521-80775020	0.357282698633302	.	.
chr10	80702062	80702561	chr10	80774521	80775020	Mob3a|chr10:80774521-80775020	0.357282698633302	.	.
chr10	80742110	80742609	chr10	80264751	80265250	Ap3d1|chr10:80264751-80265250	0.361688789433973	.	.
chr10	80754853	80755352	chr10	80566638	80567137	Dot1l|chr10:80566638-80567137	0.399741957454925	.	.
chr10	80754853	80755352	chr10	80676201	80676700	Dot1l|chr10:80676201-80676700	0.330096026059048	.	.
chr10	80754853	80755352	chr10	80774521	80775020	Dot1l|chr10:80774521-80775020	0.308793096780976	.	.
chr10	80798353	80798852	chr10	80566638	80567137	Plekhj1|chr10:80566638-80567137	0.32980530678688	.	.
chr10	80798353	80798852	chr10	80566638	80567137	Sf3a2|chr10:80566638-80567137	0.32980530678688	.	.
chr10	80798353	80798852	chr10	80807167	80807666	Plekhj1|chr10:80807167-80807666	0.381626085504301	.	.
chr10	80798353	80798852	chr10	80807167	80807666	Sf3a2|chr10:80807167-80807666	0.381626085504301	.	.
chr10	80798353	80798852	chr10	81192202	81192701	Plekhj1|chr10:81192202-81192701	0.332801450018963	.	.
chr10	80798353	80798852	chr10	81192202	81192701	Sf3a2|chr10:81192202-81192701	0.332801450018963	.	.
chr10	80826143	80826642	chr10	80807167	80807666	Oaz1|chr10:80807167-80807666	0.557328471242687	.	.
chr10	80826143	80826642	chr10	80807167	80807666	Oaz1|chr10:80807167-80807666	0.557328471242688	.	.
chr10	80826780	80827279	chr10	80676201	80676700	Oaz1|chr10:80676201-80676700	0.381468201286318	.	.
chr10	80843833	80844332	chr10	81027252	81027751	Lingo3|chr10:81027252-81027751	0.334029982416728	.	.
chr10	80854995	80855494	chr10	80566638	80567137	Lsm7|chr10:80566638-80567137	0.396697123485559	.	.
chr10	80854995	80855494	chr10	80566638	80567137	Sppl2b|chr10:80566638-80567137	0.396697123485559	.	.
chr10	80854995	80855494	chr10	80676201	80676700	Lsm7|chr10:80676201-80676700	0.635573391375579	.	.
chr10	80854995	80855494	chr10	80676201	80676700	Sppl2b|chr10:80676201-80676700	0.635573391375579	.	.
chr10	80854995	80855494	chr10	80774521	80775020	Lsm7|chr10:80774521-80775020	0.484696665618148	.	.
chr10	80854995	80855494	chr10	80774521	80775020	Sppl2b|chr10:80774521-80775020	0.484696665618148	.	.
chr10	80900697	80901196	chr10	80566638	80567137	Timm13|chr10:80566638-80567137	0.248015985825473	.	.
chr10	80900697	80901196	chr10	81137227	81137726	Timm13|chr10:81137227-81137726	0.363290805398864	.	.
chr10	80900697	80901196	chr10	81192202	81192701	Timm13|chr10:81192202-81192701	0.285136749077102	.	.
chr10	80900697	80901196	chr10	81192202	81192701	Timm13|chr10:81192202-81192701	0.285136749077103	.	.
chr10	80918033	80918532	chr10	80676201	80676700	Lmnb2|chr10:80676201-80676700	0.281649980631389	.	.
chr10	81014811	81015310	chr10	80807167	80807666	Gng7|chr10:80807167-80807666	0.420951229942228	.	.
chr10	81014811	81015310	chr10	81192202	81192701	Gng7|chr10:81192202-81192701	0.264898890907242	.	.
chr10	81037087	81037586	chr10	81027252	81027751	Slc39a3|chr10:81027252-81027751	0.626956805243642	.	.
chr10	81037087	81037586	chr10	81192202	81192701	Slc39a3|chr10:81192202-81192701	0.557194386875695	.	.
chr10	81037087	81037586	chr10	81430157	81430656	Slc39a3|chr10:81430157-81430656	0.334625297244622	.	.
chr10	81060133	81060632	chr10	80774521	80775020	Sgta|chr10:80774521-80775020	0.288643913038236	.	.
chr10	81060133	81060632	chr10	80928413	80928912	Sgta|chr10:80928413-80928912	0.32787745712183	.	.
chr10	81069721	81070220	chr10	80774521	80775020	Thop1|chr10:80774521-80775020	0.394465300755072	.	.
chr10	81069721	81070220	chr10	81137227	81137726	Thop1|chr10:81137227-81137726	0.263215037646619	.	.
chr10	81069721	81070220	chr10	81432821	81433320	Thop1|chr10:81432821-81433320	0.386971942388747	.	.
chr10	81105647	81106146	chr10	81285670	81286169	Map2k2|chr10:81285670-81286169	0.262736630368321	.	.
chr10	81167584	81168083	chr10	81192202	81192701	Pias4|chr10:81192202-81192701	0.30400716759671	.	.
chr10	81176243	81176742	chr10	81192202	81192701	Eef2|chr10:81192202-81192701	0.348890277188241	.	.
chr10	81176243	81176742	chr10	81430157	81430656	Eef2|chr10:81430157-81430656	0.648170634815815	.	.
chr10	81176243	81176742	chr10	81472805	81473304	Eef2|chr10:81472805-81473304	0.432855775131782	.	.
chr10	81176825	81177324	chr10	80807167	80807666	Eef2|chr10:80807167-80807666	0.360960008634025	.	.
chr10	81176825	81177324	chr10	81027252	81027751	Eef2|chr10:81027252-81027751	0.249886124919522	.	.
chr10	81176825	81177324	chr10	81192202	81192701	Eef2|chr10:81192202-81192701	0.53643206799324	.	.
chr10	81176825	81177324	chr10	81430157	81430656	Eef2|chr10:81430157-81430656	0.42490407372628	.	.
chr10	81182587	81183086	chr10	80807167	80807666	Dapk3|chr10:80807167-80807666	0.385358676968691	.	.
chr10	81230621	81231120	chr10	81137227	81137726	Atcay|chr10:81137227-81137726	0.637350312536586	.	.
chr10	81230621	81231120	chr10	81430157	81430656	Atcay|chr10:81430157-81430656	0.430443002113974	.	.
chr10	81253019	81253518	chr10	81285670	81286169	Matk|chr10:81285670-81286169	0.262156520383716	.	.
chr10	81253019	81253518	chr10	81472805	81473304	Matk|chr10:81472805-81473304	0.355443210599974	.	.
chr10	81253019	81253518	chr10	81597139	81597638	Matk|chr10:81597139-81597638	0.2732928152829	.	.
chr10	81266395	81266894	chr10	81027252	81027751	Apba3|chr10:81027252-81027751	0.31051834822439	.	.
chr10	81266395	81266894	chr10	81027252	81027751	Mrpl54|chr10:81027252-81027751	0.31051834822439	.	.
chr10	81266395	81266894	chr10	81285670	81286169	Apba3|chr10:81285670-81286169	0.43205033226162	.	.
chr10	81266395	81266894	chr10	81285670	81286169	Mrpl54|chr10:81285670-81286169	0.43205033226162	.	.
chr10	81266395	81266894	chr10	81413787	81414286	Apba3|chr10:81413787-81414286	0.319199425270003	.	.
chr10	81266395	81266894	chr10	81413787	81414286	Mrpl54|chr10:81413787-81414286	0.319199425270003	.	.
chr10	81292618	81293117	chr10	81285670	81286169	Pip5k1c|chr10:81285670-81286169	0.487817308127312	.	.
chr10	81292618	81293117	chr10	81597139	81597638	Pip5k1c|chr10:81597139-81597638	0.286592963001714	.	.
chr10	81320497	81320996	chr10	81137227	81137726	Cactin|chr10:81137227-81137726	0.46183169731222	.	.
chr10	81320497	81320996	chr10	81432821	81433320	Cactin|chr10:81432821-81433320	0.56473694324551	.	.
chr10	81320497	81320996	chr10	81571498	81571997	Cactin|chr10:81571498-81571997	0.393868777890427	.	.
chr10	81320497	81320996	chr10	81596502	81597001	Cactin|chr10:81596502-81597001	0.415509334737971	.	.
chr10	81350327	81350826	chr10	81192202	81192701	Hmg20b|chr10:81192202-81192701	0.375513898130553	.	.
chr10	81350327	81350826	chr10	81430157	81430656	Hmg20b|chr10:81430157-81430656	0.379624093556249	.	.
chr10	81357211	81357710	chr10	81432821	81433320	Mfsd12|chr10:81432821-81433320	0.335791394356255	.	.
chr10	81378395	81378894	chr10	81192202	81192701	Fzr1|chr10:81192202-81192701	0.303263830123369	.	.
chr10	81378395	81378894	chr10	81430157	81430656	Fzr1|chr10:81430157-81430656	0.470633526077263	.	.
chr10	81378395	81378894	chr10	81596502	81597001	Fzr1|chr10:81596502-81597001	0.397691356763111	.	.
chr10	81378395	81378894	chr10	81643405	81643904	Fzr1|chr10:81643405-81643904	0.490168236511828	.	.
chr10	81384063	81384562	chr10	81192202	81192701	Dohh|chr10:81192202-81192701	0.325939741247427	.	.
chr10	81482441	81482940	chr10	80999806	81000305	Celf5|chr10:80999806-81000305	0.421569153531703	.	.
chr10	81482441	81482940	chr10	81571498	81571997	Celf5|chr10:81571498-81571997	0.319895379711264	.	.
chr10	81496231	81496730	chr10	81137227	81137726	Ncln|chr10:81137227-81137726	0.482718391832567	.	.
chr10	81545004	81545503	chr10	81430157	81430656	Gna11|chr10:81430157-81430656	0.741021713501025	.	.
chr10	81545004	81545503	chr10	81472805	81473304	Gna11|chr10:81472805-81473304	0.273855763285872	.	.
chr10	81545004	81545503	chr10	81472805	81473304	Gna11|chr10:81472805-81473304	0.273855763285873	.	.
chr10	81545004	81545503	chr10	81596502	81597001	Gna11|chr10:81596502-81597001	0.3459031695712	.	.
chr10	81545004	81545503	chr10	81597139	81597638	Gna11|chr10:81597139-81597638	0.290600530028911	.	.
chr10	81545004	81545503	chr10	81643405	81643904	Gna11|chr10:81643405-81643904	0.361330367486656	.	.
chr10	81545004	81545503	chr10	81997141	81997640	Gna11|chr10:81997141-81997640	0.277341201771655	.	.
chr10	81559200	81559699	chr10	81432821	81433320	Tle5|chr10:81432821-81433320	0.575168325969705	.	.
chr10	81559200	81559699	chr10	81597139	81597638	Tle5|chr10:81597139-81597638	0.354335296418267	.	.
chr10	81559200	81559699	chr10	81997141	81997640	Tle5|chr10:81997141-81997640	0.452541912763396	.	.
chr10	81605948	81606447	chr10	81571498	81571997	BC025920|chr10:81571498-81571997	0.426294974077038	.	.
chr10	82082993	82083492	chr10	81997141	81997640	BC024063|chr10:81997141-81997640	0.290259948358354	.	.
chr10	82128235	82128734	chr10	81997141	81997640	AU041133|chr10:81997141-81997640	0.314963406019687	.	.
chr10	82353950	82354449	chr10	82698823	82699322	Gm4924|chr10:82698823-82699322	0.375789578203811	.	.
chr10	82763879	82764378	chr10	83208489	83208988	Nfyb|chr10:83208489-83208988	0.48818454246728	.	.
chr10	82985064	82985563	chr10	82795313	82795812	Chst11|chr10:82795313-82795812	0.404758978103244	.	.
chr10	83337299	83337798	chr10	83207957	83208456	Slc41a2|chr10:83207957-83208456	0.355796409153348	.	.
chr10	83722616	83723115	chr10	83358954	83359453	1500009L16Rik|chr10:83358954-83359453	0.373466078249176	.	.
chr10	84576305	84576804	chr10	84400004	84400503	Tcp11l2|chr10:84400004-84400503	0.29061187179182	.	.
chr10	84917312	84917811	chr10	85161665	85162164	Ric8b|chr10:85161665-85162164	0.451223190708636	.	.
chr10	85102355	85102854	chr10	84903638	84904137	Fhl4|chr10:84903638-84904137	0.262490163006275	.	.
chr10	85102355	85102854	chr10	84903638	84904137	Tmem263|chr10:84903638-84904137	0.262490163006275	.	.
chr10	85127846	85128345	chr10	85161665	85162164	Mterf2|chr10:85161665-85162164	0.499934000589637	.	.
chr10	85386593	85387092	chr10	85533320	85533819	Btbd11|chr10:85533320-85533819	0.552358696807962	.	.
chr10	85957553	85958052	chr10	85624915	85625414	Rtcb|chr10:85624915-85625414	0.385967675568822	.	.
chr10	86021662	86022161	chr10	85871543	85872042	A230060F14Rik|chr10:85871543-85872042	0.334694727912984	.	.
chr10	86021662	86022161	chr10	85871543	85872042	Fbxo7|chr10:85871543-85872042	0.334694727912984	.	.
chr10	86498647	86499146	chr10	86685259	86685758	Syn3|chr10:86685259-86685758	0.438997414257655	.	.
chr10	86705281	86705780	chr10	86783035	86783534	Hsp90b1|chr10:86783035-86783534	0.259338030881655	.	.
chr10	86705281	86705780	chr10	86783035	86783534	Ttc41|chr10:86783035-86783534	0.259338030881655	.	.
chr10	86705811	86706310	chr10	86783035	86783534	Hsp90b1|chr10:86783035-86783534	0.403096020457474	.	.
chr10	86705811	86706310	chr10	86783035	86783534	Ttc41|chr10:86783035-86783534	0.403096020457474	.	.
chr10	87522380	87522879	chr10	87563788	87564287	Pah|chr10:87563788-87564287	0.253632074871709	.	.
chr10	88200852	88201351	chr10	88327377	88327876	Washc3|chr10:88327377-88327876	0.301753720630566	.	.
chr10	88201358	88201857	chr10	88327377	88327876	Washc3|chr10:88327377-88327876	0.340261027011493	.	.
chr10	88378931	88379430	chr10	88063367	88063866	Dram1|chr10:88063367-88063866	0.252951297238235	.	.
chr10	88378931	88379430	chr10	88063367	88063866	Gnptab|chr10:88063367-88063866	0.252951297238235	.	.
chr10	88378931	88379430	chr10	88327377	88327876	Dram1|chr10:88327377-88327876	0.310790091301645	.	.
chr10	88378931	88379430	chr10	88327377	88327876	Gnptab|chr10:88327377-88327876	0.310790091301645	.	.
chr10	88378931	88379430	chr10	88738951	88739450	Dram1|chr10:88738951-88739450	0.338324693485952	.	.
chr10	88378931	88379430	chr10	88738951	88739450	Gnptab|chr10:88738951-88739450	0.338324693485952	.	.
chr10	88826571	88827070	chr10	88738951	88739450	Utp20|chr10:88738951-88739450	0.420551874968495	.	.
chr10	88826571	88827070	chr10	89111580	89112079	Utp20|chr10:89111580-89112079	0.344875724714615	.	.
chr10	89872634	89873133	chr10	90236531	90237030	Anks1b|chr10:90236531-90237030	0.551389046664247	.	.
chr10	90728693	90729192	chr10	90596076	90596575	Gm47591|chr10:90596076-90596575	0.266532820326501	.	.
chr10	90728693	90729192	chr10	90973489	90973988	Gm47591|chr10:90973489-90973988	0.28731443077162	.	.
chr10	91082684	91083183	chr10	90828888	90829387	Apaf1|chr10:90828888-90829387	0.260406724598316	.	.
chr10	91082684	91083183	chr10	90828888	90829387	Ikbip|chr10:90828888-90829387	0.260406724598316	.	.
chr10	91082684	91083183	chr10	91028900	91029399	Apaf1|chr10:91028900-91029399	0.369492835970452	.	.
chr10	91082684	91083183	chr10	91028900	91029399	Ikbip|chr10:91028900-91029399	0.369492835970452	.	.
chr10	91082684	91083183	chr10	91384812	91385311	Apaf1|chr10:91384812-91385311	0.477748900977933	.	.
chr10	91082684	91083183	chr10	91384812	91385311	Ikbip|chr10:91384812-91385311	0.477748900977933	.	.
chr10	91123779	91124278	chr10	90872749	90873248	Slc25a3|chr10:90872749-90873248	0.690945189128715	.	.
chr10	91123779	91124278	chr10	90873249	90873748	Slc25a3|chr10:90873249-90873748	0.542822730672319	.	.
chr10	91123779	91124278	chr10	91171389	91171888	Slc25a3|chr10:91171389-91171888	0.329799246196266	.	.
chr10	91123779	91124278	chr10	91297736	91298235	Slc25a3|chr10:91297736-91298235	0.422982937111455	.	.
chr10	91123779	91124278	chr10	91312810	91313309	Slc25a3|chr10:91312810-91313309	0.331833058588998	.	.
chr10	91123779	91124278	chr10	91384812	91385311	Slc25a3|chr10:91384812-91385311	0.314693026119113	.	.
chr10	91181390	91181889	chr10	90829393	90829892	Tmpo|chr10:90829393-90829892	0.37588636781074	.	.
chr10	91181390	91181889	chr10	90872749	90873248	Tmpo|chr10:90872749-90873248	0.264557949382792	.	.
chr10	91181390	91181889	chr10	90873249	90873748	Tmpo|chr10:90873249-90873748	0.345041025361423	.	.
chr10	93080960	93081459	chr10	93050847	93051346	Cfap54|chr10:93050847-93051346	0.496162581633851	.	.
chr10	93081484	93081983	chr10	93050847	93051346	Cfap54|chr10:93050847-93051346	0.452267647986722	.	.
chr10	93081484	93081983	chr10	93104282	93104781	Cfap54|chr10:93104282-93104781	0.388408319175675	.	.
chr10	93453094	93453593	chr10	93593868	93594367	Lta4h|chr10:93593868-93594367	0.41961239041047	.	.
chr10	94035618	94036117	chr10	94249533	94250032	Fgd6|chr10:94249533-94250032	0.257907554071298	.	.
chr10	94035618	94036117	chr10	94249533	94250032	Fgd6|chr10:94249533-94250032	0.257907554071299	.	.
chr10	94035618	94036117	chr10	94249533	94250032	Vezt|chr10:94249533-94250032	0.257907554071298	.	.
chr10	94035618	94036117	chr10	94249533	94250032	Vezt|chr10:94249533-94250032	0.257907554071299	.	.
chr10	94035618	94036117	chr10	94433742	94434241	Fgd6|chr10:94433742-94434241	0.326302969702706	.	.
chr10	94035618	94036117	chr10	94433742	94434241	Vezt|chr10:94433742-94434241	0.326302969702706	.	.
chr10	94147608	94148107	chr10	94140518	94141017	Nr2c1|chr10:94140518-94141017	0.354258310597611	.	.
chr10	94198747	94199246	chr10	93940155	93940654	Ndufa12|chr10:93940155-93940654	0.260370437309597	.	.
chr10	94408822	94409321	chr10	94249533	94250032	Gm16155|chr10:94249533-94250032	0.479360937125947	.	.
chr10	94408822	94409321	chr10	94433742	94434241	Gm16155|chr10:94433742-94434241	0.563729072601703	.	.
chr10	94688424	94688923	chr10	94377827	94378326	Cep83|chr10:94377827-94378326	0.259195980731813	.	.
chr10	94688424	94688923	chr10	94377827	94378326	Cep83os|chr10:94377827-94378326	0.259195980731813	.	.
chr10	94688424	94688923	chr10	94378423	94378922	Cep83|chr10:94378423-94378922	0.467024709486117	.	.
chr10	94688424	94688923	chr10	94378423	94378922	Cep83os|chr10:94378423-94378922	0.467024709486117	.	.
chr10	94944520	94945019	chr10	94926670	94927169	Plxnc1|chr10:94926670-94927169	0.359992747313377	.	.
chr10	95564087	95564586	chr10	95681000	95681499	Nudt4|chr10:95681000-95681499	0.418502358617869	.	.
chr10	95940376	95940875	chr10	96076086	96076585	Eea1|chr10:96076086-96076585	0.266475666113282	.	.
chr10	96616678	96617177	chr10	96534802	96535301	Btg1|chr10:96534802-96535301	0.532478731281529	.	.
chr10	96616678	96617177	chr10	96534802	96535301	Btg1|chr10:96534802-96535301	0.53247873128153	.	.
chr10	98914146	98914645	chr10	98543246	98543745	Atp2b1|chr10:98543246-98543745	0.722510191280784	.	.
chr10	98914146	98914645	chr10	98564281	98564780	Atp2b1|chr10:98564281-98564780	0.297319970846767	.	.
chr10	98914146	98914645	chr10	98599109	98599608	Atp2b1|chr10:98599109-98599608	0.633538442040274	.	.
chr10	98914146	98914645	chr10	98652663	98653162	Atp2b1|chr10:98652663-98653162	0.513173397154849	.	.
chr10	98914146	98914645	chr10	98715485	98715984	Atp2b1|chr10:98715485-98715984	0.317432018414298	.	.
chr10	98914146	98914645	chr10	98969120	98969619	Atp2b1|chr10:98969120-98969619	0.571568724539937	.	.
chr10	98914847	98915346	chr10	98543246	98543745	Atp2b1|chr10:98543246-98543745	0.349365851593203	.	.
chr10	98914847	98915346	chr10	98599109	98599608	Atp2b1|chr10:98599109-98599608	0.385131219560394	.	.
chr10	98914847	98915346	chr10	98652663	98653162	Atp2b1|chr10:98652663-98653162	0.517426024168641	.	.
chr10	98914847	98915346	chr10	98715485	98715984	Atp2b1|chr10:98715485-98715984	0.386928587223933	.	.
chr10	98914847	98915346	chr10	99171946	99172445	Atp2b1|chr10:99171946-99172445	0.607195615419536	.	.
chr10	99106866	99107365	chr10	98780249	98780748	Gm48768|chr10:98780249-98780748	0.250263081008933	.	.
chr10	99106866	99107365	chr10	98780249	98780748	Poc1b|chr10:98780249-98780748	0.250263081008933	.	.
chr10	99106866	99107365	chr10	99171946	99172445	Gm48768|chr10:99171946-99172445	0.474885811194006	.	.
chr10	99106866	99107365	chr10	99171946	99172445	Poc1b|chr10:99171946-99172445	0.474885811194006	.	.
chr10	99262970	99263469	chr10	99171946	99172445	Dusp6|chr10:99171946-99172445	0.488854026567142	.	.
chr10	99262970	99263469	chr10	99524570	99525069	Dusp6|chr10:99524570-99525069	0.499956864934817	.	.
chr10	99262970	99263469	chr10	99577218	99577717	Dusp6|chr10:99577218-99577717	0.602345882879748	.	.
chr10	99262970	99263469	chr10	99641685	99642184	Dusp6|chr10:99641685-99642184	0.554272471056505	.	.
chr10	99262970	99263469	chr10	99710328	99710827	Dusp6|chr10:99710328-99710827	0.279445480809174	.	.
chr10	100016298	100016797	chr10	99983349	99983848	Kitl|chr10:99983349-99983848	0.277956170670999	.	.
chr10	100487126	100487625	chr10	100612202	100612701	Cep290|chr10:100612202-100612701	0.340372081776033	.	.
chr10	100487126	100487625	chr10	100612202	100612701	Tmtc3|chr10:100612202-100612701	0.340372081776033	.	.
chr10	101681454	101681953	chr10	101599260	101599759	Mgat4c|chr10:101599260-101599759	0.306161095498092	.	.
chr10	101681454	101681953	chr10	101765243	101765742	Mgat4c|chr10:101765243-101765742	0.430500261839069	.	.
chr10	101681454	101681953	chr10	101816863	101817362	Mgat4c|chr10:101816863-101817362	0.257848699961277	.	.
chr10	105574222	105574721	chr10	105324067	105324566	Gm15663|chr10:105324067-105324566	0.48894154105876	.	.
chr10	105574222	105574721	chr10	105324067	105324566	Tmtc2|chr10:105324067-105324566	0.48894154105876	.	.
chr10	105574222	105574721	chr10	105386781	105387280	Gm15663|chr10:105386781-105387280	0.512514398594518	.	.
chr10	105574222	105574721	chr10	105386781	105387280	Tmtc2|chr10:105386781-105387280	0.512514398594518	.	.
chr10	105574222	105574721	chr10	105655965	105656464	Gm15663|chr10:105655965-105656464	0.527454195393388	.	.
chr10	105574222	105574721	chr10	105655965	105656464	Tmtc2|chr10:105655965-105656464	0.527454195393388	.	.
chr10	105841096	105841595	chr10	105655965	105656464	Ccdc59|chr10:105655965-105656464	0.265186560858353	.	.
chr10	105841096	105841595	chr10	105655965	105656464	Mettl25|chr10:105655965-105656464	0.265186560858353	.	.
chr10	106469497	106469996	chr10	106468917	106469416	Ppfia2|chr10:106468917-106469416	0.342793577264897	.	.
chr10	106470005	106470504	chr10	106632156	106632655	Ppfia2|chr10:106632156-106632655	0.390825580955136	.	.
chr10	108161813	108162312	chr10	107824838	107825337	Ppp1r12a|chr10:107824838-107825337	0.294137361820181	.	.
chr10	110455601	110456100	chr10	110267347	110267846	Nav3|chr10:110267347-110267846	0.396168031453807	.	.
chr10	110455601	110456100	chr10	110376912	110377411	Nav3|chr10:110376912-110377411	0.286571442236241	.	.
chr10	110456117	110456616	chr10	110571103	110571602	Nav3|chr10:110571103-110571602	0.365612418564464	.	.
chr10	110745112	110745611	chr10	110314477	110314976	E2f7|chr10:110314477-110314976	0.403316025898334	.	.
chr10	110745112	110745611	chr10	110931611	110932110	E2f7|chr10:110931611-110932110	0.456036217461637	.	.
chr10	110919959	110920458	chr10	110571103	110571602	Csrp2|chr10:110571103-110571602	0.465053594725349	.	.
chr10	111009886	111010385	chr10	110978567	110979066	Zdhhc17|chr10:110978567-110979066	0.367181970297023	.	.
chr10	111472905	111473404	chr10	111348246	111348745	Nap1l1|chr10:111348246-111348745	0.257584212026076	.	.
chr10	111472905	111473404	chr10	111666922	111667421	Nap1l1|chr10:111666922-111667421	0.632187826469333	.	.
chr10	111506260	111506759	chr10	111666922	111667421	Phlda1|chr10:111666922-111667421	0.276444899380874	.	.
chr10	111972408	111972907	chr10	111666922	111667421	Krr1|chr10:111666922-111667421	0.314599908354678	.	.
chr10	112059424	112059923	chr10	112203407	112203906	Glipr1l1|chr10:112203407-112203906	0.258207687908709	.	.
chr10	112059933	112060432	chr10	112203407	112203906	Glipr1l1|chr10:112203407-112203906	0.403666004859104	.	.
chr10	112160072	112160571	chr10	111786998	111787497	Glipr1l3|chr10:111786998-111787497	0.309805446982628	.	.
chr10	112160072	112160571	chr10	111787505	111788004	Glipr1l3|chr10:111787505-111788004	0.35156363280444	.	.
chr10	112928298	112928797	chr10	112521247	112521746	Atxn7l3b|chr10:112521247-112521746	0.504782149516993	.	.
chr10	112928298	112928797	chr10	113141556	113142055	Atxn7l3b|chr10:113141556-113142055	0.37603243117288	.	.
chr10	112928805	112929304	chr10	112521247	112521746	Atxn7l3b|chr10:112521247-112521746	0.358728161695941	.	.
chr10	112928805	112929304	chr10	113141556	113142055	Atxn7l3b|chr10:113141556-113142055	0.253675849548705	.	.
chr10	114802258	114802757	chr10	115107576	115108075	Gm15723|chr10:115107576-115108075	0.313447758975816	.	.
chr10	114802258	114802757	chr10	115107576	115108075	Trhde|chr10:115107576-115108075	0.313447758975816	.	.
chr10	114802258	114802757	chr10	115108095	115108594	Gm15723|chr10:115108095-115108594	0.284545724589271	.	.
chr10	114802258	114802757	chr10	115108095	115108594	Trhde|chr10:115108095-115108594	0.284545724589271	.	.
chr10	115362040	115362539	chr10	115107576	115108075	Tmem19|chr10:115107576-115108075	0.372171404878228	.	.
chr10	115362040	115362539	chr10	115108095	115108594	Tmem19|chr10:115108095-115108594	0.263683544392892	.	.
chr10	115384626	115385125	chr10	115013459	115013958	Thap2|chr10:115013459-115013958	0.441489098033332	.	.
chr10	115384626	115385125	chr10	115013459	115013958	Zfc3h1|chr10:115013459-115013958	0.441489098033332	.	.
chr10	117063671	117064170	chr10	116931634	116932133	Cct2|chr10:116931634-116932133	0.43135577344492	.	.
chr10	117148327	117148826	chr10	117425802	117426301	Frs2|chr10:117425802-117426301	0.29948450647678	.	.
chr10	117746155	117746654	chr10	117478060	117478559	Slc35e3|chr10:117478060-117478559	0.304772217674811	.	.
chr10	117746155	117746654	chr10	117824074	117824573	Slc35e3|chr10:117824074-117824573	0.279967459620765	.	.
chr10	117792609	117793108	chr10	118121058	118121557	Nup107|chr10:118121058-118121557	0.344657796111831	.	.
chr10	120112717	120113216	chr10	119804857	119805356	Helb|chr10:119804857-119805356	0.336999130036862	.	.
chr10	120226758	120227257	chr10	119917937	119918436	Llph|chr10:119917937-119918436	0.355186242740665	.	.
chr10	121033677	121034176	chr10	121310802	121311301	Wif1|chr10:121310802-121311301	0.323285400602621	.	.
chr10	121364796	121365295	chr10	121310802	121311301	Gns|chr10:121310802-121311301	0.376870260948129	.	.
chr10	121364796	121365295	chr10	121653124	121653623	Gns|chr10:121653124-121653623	0.374066117398791	.	.
chr10	121505183	121505682	chr10	121273047	121273546	Gm46204|chr10:121273047-121273546	0.309795733592803	.	.
chr10	121505183	121505682	chr10	121955641	121956140	Gm46204|chr10:121955641-121956140	0.341924861604067	.	.
chr10	121505183	121505682	chr10	121955641	121956140	Gm46204|chr10:121955641-121956140	0.341924861604068	.	.
chr10	121586575	121587074	chr10	121532053	121532552	Tbk1|chr10:121532053-121532552	0.264112839907103	.	.
chr10	121586575	121587074	chr10	121845636	121846135	Tbk1|chr10:121845636-121846135	0.333102341188987	.	.
chr10	121625755	121626254	chr10	121955641	121956140	Xpot|chr10:121955641-121956140	0.298348258051773	.	.
chr10	121626329	121626828	chr10	121568813	121569312	Xpot|chr10:121568813-121569312	0.315408987427108	.	.
chr10	121626329	121626828	chr10	121955641	121956140	Xpot|chr10:121955641-121956140	0.597399083897505	.	.
chr10	122097114	122097613	chr10	122145600	122146099	Rxylt1|chr10:122145600-122146099	0.424654922987222	.	.
chr10	122097114	122097613	chr10	122293444	122293943	Rxylt1|chr10:122293444-122293943	0.422001174427037	.	.
chr10	122679190	122679689	chr10	122985918	122986417	Ppm1h|chr10:122985918-122986417	0.44029892852519	.	.
chr10	123076214	123076713	chr10	122985315	122985814	Mon2|chr10:122985315-122985814	0.564665245380856	.	.
chr10	123076214	123076713	chr10	123201849	123202348	Mon2|chr10:123201849-123202348	0.299222147817926	.	.
chr10	123264675	123265174	chr10	123201849	123202348	Tafa2|chr10:123201849-123202348	0.358525102913892	.	.
chr10	123264675	123265174	chr10	123525761	123526260	Tafa2|chr10:123525761-123526260	0.40923116106637	.	.
chr10	125389021	125389520	chr10	125030740	125031239	Slc16a7|chr10:125030740-125031239	0.508363976601161	.	.
chr10	126664424	126664923	chr10	126905735	126906234	Gm40797|chr10:126905735-126906234	0.494181540708443	.	.
chr10	126978303	126978802	chr10	126752667	126753166	Ctdsp2|chr10:126752667-126753166	0.332177122600499	.	.
chr10	126978303	126978802	chr10	127077983	127078482	Ctdsp2|chr10:127077983-127078482	0.426566376206689	.	.
chr10	127030601	127031100	chr10	127255814	127256313	Tsfm|chr10:127255814-127256313	0.302874324276665	.	.
chr10	127063299	127063798	chr10	126905735	126906234	Cdk4|chr10:126905735-126906234	0.601389203950177	.	.
chr10	127063299	127063798	chr10	127077983	127078482	Cdk4|chr10:127077983-127078482	0.407892361771496	.	.
chr10	127070111	127070610	chr10	126752667	126753166	A730063M14Rik|chr10:126752667-126753166	0.25585861121909	.	.
chr10	127070111	127070610	chr10	126752667	126753166	Tspan31|chr10:126752667-126753166	0.25585861121909	.	.
chr10	127070111	127070610	chr10	127077983	127078482	A730063M14Rik|chr10:127077983-127078482	0.516255867137003	.	.
chr10	127070111	127070610	chr10	127077983	127078482	Tspan31|chr10:127077983-127078482	0.516255867137003	.	.
chr10	127121077	127121576	chr10	126928205	126928704	Os9|chr10:126928205-126928704	0.568118829973899	.	.
chr10	127121077	127121576	chr10	127078611	127079110	Os9|chr10:127078611-127079110	0.547898974169049	.	.
chr10	127121077	127121576	chr10	127255814	127256313	Os9|chr10:127255814-127256313	0.551051500277116	.	.
chr10	127164869	127165368	chr10	127078611	127079110	B4galnt1|chr10:127078611-127079110	0.327729858954367	.	.
chr10	127164869	127165368	chr10	127255814	127256313	B4galnt1|chr10:127255814-127256313	0.26564358169934	.	.
chr10	127196373	127196872	chr10	127077983	127078482	Dtx3|chr10:127077983-127078482	0.385669553339727	.	.
chr10	127211362	127211861	chr10	126905735	126906234	Pip4k2c|chr10:126905735-126906234	0.379967938328481	.	.
chr10	127211362	127211861	chr10	127338808	127339307	Pip4k2c|chr10:127338808-127339307	0.298256693352872	.	.
chr10	127266068	127266567	chr10	127077983	127078482	Dctn2|chr10:127077983-127078482	0.596809951393676	.	.
chr10	127266068	127266567	chr10	127511500	127511999	Dctn2|chr10:127511500-127511999	0.66686365804602	.	.
chr10	127266068	127266567	chr10	127537806	127538305	Dctn2|chr10:127537806-127538305	0.315669228564092	.	.
chr10	127288240	127288739	chr10	127077983	127078482	Gm20492|chr10:127077983-127078482	0.316181170649205	.	.
chr10	127288240	127288739	chr10	127077983	127078482	Mbd6|chr10:127077983-127078482	0.316181170649205	.	.
chr10	127288891	127289390	chr10	127078611	127079110	Gm20492|chr10:127078611-127079110	0.256132846677522	.	.
chr10	127288891	127289390	chr10	127078611	127079110	Gm20492|chr10:127078611-127079110	0.256132846677523	.	.
chr10	127288891	127289390	chr10	127078611	127079110	Mbd6|chr10:127078611-127079110	0.256132846677522	.	.
chr10	127288891	127289390	chr10	127078611	127079110	Mbd6|chr10:127078611-127079110	0.256132846677523	.	.
chr10	127288891	127289390	chr10	127255814	127256313	Gm20492|chr10:127255814-127256313	0.298646755791539	.	.
chr10	127288891	127289390	chr10	127255814	127256313	Mbd6|chr10:127255814-127256313	0.298646755791539	.	.
chr10	127311513	127312012	chr10	127077983	127078482	Mars|chr10:127077983-127078482	0.35735934849832	.	.
chr10	127311513	127312012	chr10	127511500	127511999	Mars|chr10:127511500-127511999	0.550410535633184	.	.
chr10	127311513	127312012	chr10	127512720	127513219	Mars|chr10:127512720-127513219	0.359958197808711	.	.
chr10	127311513	127312012	chr10	127537806	127538305	Mars|chr10:127537806-127538305	0.401271162090473	.	.
chr10	127311513	127312012	chr10	127537806	127538305	Mars|chr10:127537806-127538305	0.401271162090474	.	.
chr10	127354515	127355014	chr10	127338808	127339307	Inhbe|chr10:127338808-127339307	0.297668695578806	.	.
chr10	127354515	127355014	chr10	127512720	127513219	Inhbe|chr10:127512720-127513219	0.301827660874717	.	.
chr10	127354515	127355014	chr10	127537806	127538305	Inhbe|chr10:127537806-127538305	0.30551024257428	.	.
chr10	127354515	127355014	chr10	127674755	127675254	Inhbe|chr10:127674755-127675254	0.312240141801439	.	.
chr10	127380330	127380829	chr10	127338808	127339307	R3hdm2|chr10:127338808-127339307	0.250043712062507	.	.
chr10	127380330	127380829	chr10	127511500	127511999	R3hdm2|chr10:127511500-127511999	0.252442562009795	.	.
chr10	127380330	127380829	chr10	127674755	127675254	R3hdm2|chr10:127674755-127675254	0.285175567818017	.	.
chr10	127620933	127621432	chr10	127511500	127511999	Lrp1|chr10:127511500-127511999	0.273612710555574	.	.
chr10	127620933	127621432	chr10	127537806	127538305	Lrp1|chr10:127537806-127538305	0.274809122157804	.	.
chr10	127620933	127621432	chr10	127917194	127917693	Lrp1|chr10:127917194-127917693	0.338801706027287	.	.
chr10	127621484	127621983	chr10	127255814	127256313	Lrp1|chr10:127255814-127256313	0.325480002412013	.	.
chr10	127666434	127666933	chr10	127511500	127511999	Nemp1|chr10:127511500-127511999	0.408297454061717	.	.
chr10	127666434	127666933	chr10	127917194	127917693	Nemp1|chr10:127917194-127917693	0.391288275576796	.	.
chr10	127739224	127739723	chr10	127537806	127538305	Zbtb39|chr10:127537806-127538305	0.301514287021945	.	.
chr10	127739224	127739723	chr10	127917194	127917693	Zbtb39|chr10:127917194-127917693	0.440275927452759	.	.
chr10	128058600	128059099	chr10	127917194	127917693	Ptges3|chr10:127917194-127917693	0.626827170300153	.	.
chr10	128058600	128059099	chr10	128096604	128097103	Ptges3|chr10:128096604-128097103	0.259363026166341	.	.
chr10	128059140	128059639	chr10	128212738	128213237	Ptges3|chr10:128212738-128213237	0.267508140105011	.	.
chr10	128082998	128083497	chr10	127917194	127917693	Atp5b|chr10:127917194-127917693	0.275503940625334	.	.
chr10	128082998	128083497	chr10	127917194	127917693	Gm47438|chr10:127917194-127917693	0.275503940625334	.	.
chr10	128194133	128194632	chr10	127917194	127917693	Gls2|chr10:127917194-127917693	0.377707946821556	.	.
chr10	128194133	128194632	chr10	128409597	128410096	Gls2|chr10:128409597-128410096	0.273007880143368	.	.
chr10	128211581	128212080	chr10	128409597	128410096	Spryd4|chr10:128409597-128410096	0.295151861138578	.	.
chr10	128232067	128232566	chr10	127917194	127917693	Timeless|chr10:127917194-127917693	0.474392204931728	.	.
chr10	128270187	128270686	chr10	128409597	128410096	Stat2|chr10:128409597-128410096	0.301018705488696	.	.
chr10	128322161	128322660	chr10	128212738	128213237	Cnpy2|chr10:128212738-128213237	0.262038168424535	.	.
chr10	128498636	128499135	chr10	128212738	128213237	Myl6b|chr10:128212738-128213237	0.267742586651862	.	.
chr10	128626582	128627081	chr10	128805195	128805694	Rps26|chr10:128805195-128805694	0.258976726785662	.	.
chr10	128669128	128669627	chr10	128805195	128805694	Ikzf4|chr10:128805195-128805694	0.277263452659336	.	.
chr10	129039703	129040202	chr10	128805195	128805694	Olfr764-ps1|chr10:128805195-128805694	0.411215003162307	.	.
chr11	3202390	3202889	chr11	3123799	3124298	Eif4enif1|chr11:3123799-3124298	0.477261640164397	.	.
chr11	3202390	3202889	chr11	3386996	3387495	Eif4enif1|chr11:3386996-3387495	0.258996348576086	.	.
chr11	3266213	3266712	chr11	3123799	3124298	Drg1|chr11:3123799-3124298	0.417992122115777	.	.
chr11	3266213	3266712	chr11	3386996	3387495	Drg1|chr11:3386996-3387495	0.24835282742099	.	.
chr11	3289366	3289865	chr11	3123799	3124298	Patz1|chr11:3123799-3124298	0.271592983334414	.	.
chr11	3289366	3289865	chr11	3289935	3290434	Patz1|chr11:3289935-3290434	0.506760178437447	.	.
chr11	3452086	3452585	chr11	3332133	3332632	8430429K09Rik|chr11:3332133-3332632	0.388579682659984	.	.
chr11	3452086	3452585	chr11	3332133	3332632	Rnf185|chr11:3332133-3332632	0.388579682659984	.	.
chr11	3504555	3505054	chr11	3332133	3332632	Inpp5j|chr11:3332133-3332632	0.290151336194109	.	.
chr11	3514597	3515096	chr11	3289935	3290434	Selenom|chr11:3289935-3290434	0.296860179526662	.	.
chr11	3514597	3515096	chr11	3371193	3371692	Selenom|chr11:3371193-3371692	0.354282157482593	.	.
chr11	3514597	3515096	chr11	3921458	3921957	Selenom|chr11:3921458-3921957	0.482798959185998	.	.
chr11	3648877	3649376	chr11	3332133	3332632	Morc2a|chr11:3332133-3332632	0.347682501586108	.	.
chr11	3648877	3649376	chr11	3332133	3332632	Tug1|chr11:3332133-3332632	0.347682501586108	.	.
chr11	3863689	3864188	chr11	3767982	3768481	Osbp2|chr11:3767982-3768481	0.295836451699728	.	.
chr11	3863689	3864188	chr11	4121657	4122156	Osbp2|chr11:4121657-4122156	0.445712041018926	.	.
chr11	3894412	3894911	chr11	4121657	4122156	4921536K21Rik|chr11:4121657-4122156	0.248617989900327	.	.
chr11	3894412	3894911	chr11	4121657	4122156	Dusp18|chr11:4121657-4122156	0.248617989900327	.	.
chr11	3894950	3895449	chr11	3725477	3725976	4921536K21Rik|chr11:3725477-3725976	0.640251547111048	.	.
chr11	3894950	3895449	chr11	3725477	3725976	Dusp18|chr11:3725477-3725976	0.640251547111048	.	.
chr11	3913534	3914033	chr11	3921458	3921957	Slc35e4|chr11:3921458-3921957	0.389003587439754	.	.
chr11	3963478	3963977	chr11	3767982	3768481	Pes1|chr11:3767982-3768481	0.290759064184405	.	.
chr11	4849280	4849779	chr11	4761995	4762494	Nf2|chr11:4761995-4762494	0.473497195417278	.	.
chr11	5099145	5099644	chr11	5485226	5485725	Ewsr1|chr11:5485226-5485725	0.371076429650604	.	.
chr11	5099145	5099644	chr11	5485226	5485725	Rhbdd3|chr11:5485226-5485725	0.371076429650604	.	.
chr11	5444680	5445179	chr11	5415504	5416003	Znrf3|chr11:5415504-5416003	0.297410819869967	.	.
chr11	5520703	5521202	chr11	5485226	5485725	Xbp1|chr11:5485226-5485725	0.2505719691289	.	.
chr11	5762152	5762651	chr11	5892734	5893233	Urgcp|chr11:5892734-5893233	0.25016496733584	.	.
chr11	5788237	5788736	chr11	5740921	5741420	Dbnl|chr11:5740921-5741420	0.28097132774702	.	.
chr11	5878079	5878578	chr11	5740921	5741420	Pold2|chr11:5740921-5741420	0.45835691650904	.	.
chr11	6267557	6268056	chr11	6158823	6159322	Ddx56|chr11:6158823-6159322	0.366764672859115	.	.
chr11	6267557	6268056	chr11	6215870	6216369	Ddx56|chr11:6215870-6216369	0.467476431926296	.	.
chr11	6267557	6268056	chr11	6568865	6569364	Ddx56|chr11:6568865-6569364	0.432663305562176	.	.
chr11	6274682	6275181	chr11	6158823	6159322	Tmed4|chr11:6158823-6159322	0.449612135258605	.	.
chr11	6274682	6275181	chr11	6568865	6569364	Tmed4|chr11:6568865-6569364	0.28073506247734	.	.
chr11	6291660	6292159	chr11	6187730	6188229	Ogdh|chr11:6187730-6188229	0.587726852688679	.	.
chr11	6291660	6292159	chr11	6215870	6216369	Ogdh|chr11:6215870-6216369	0.420195140902203	.	.
chr11	6291660	6292159	chr11	6568865	6569364	Ogdh|chr11:6568865-6569364	0.325569128422	.	.
chr11	6415494	6415993	chr11	6215870	6216369	Ppia|chr11:6215870-6216369	0.322560281011594	.	.
chr11	6416022	6416521	chr11	6187730	6188229	Ppia|chr11:6187730-6188229	0.317284967206642	.	.
chr11	6605340	6605839	chr11	6568865	6569364	Nacad|chr11:6568865-6569364	0.311491195726789	.	.
chr11	6625867	6626366	chr11	6999314	6999813	Tbrg4|chr11:6999314-6999813	0.305818439042091	.	.
chr11	7213380	7213879	chr11	7234336	7234835	Igfbp3|chr11:7234336-7234835	0.286535915673525	.	.
chr11	7213380	7213879	chr11	7297728	7298227	Igfbp3|chr11:7297728-7298227	0.319656828379773	.	.
chr11	16257496	16257995	chr11	16412586	16413085	Vstm2a|chr11:16412586-16413085	0.501503265389126	.	.
chr11	17051545	17052044	chr11	17045699	17046198	Cnrip1|chr11:17045699-17046198	0.283364005803262	.	.
chr11	17051545	17052044	chr11	17045699	17046198	Plek|chr11:17045699-17046198	0.283364005803262	.	.
chr11	17051545	17052044	chr11	17106809	17107308	Cnrip1|chr11:17106809-17107308	0.256221513065728	.	.
chr11	17051545	17052044	chr11	17106809	17107308	Plek|chr11:17106809-17107308	0.256221513065728	.	.
chr11	17158989	17159488	chr11	17106809	17107308	Ppp3r1|chr11:17106809-17107308	0.304444521656683	.	.
chr11	17158989	17159488	chr11	17135693	17136192	Ppp3r1|chr11:17135693-17136192	0.29786140652533	.	.
chr11	17211097	17211596	chr11	16818698	16819197	Pno1|chr11:16818698-16819197	0.261662868396045	.	.
chr11	17211097	17211596	chr11	17045699	17046198	Pno1|chr11:17045699-17046198	0.43193836357279	.	.
chr11	17211097	17211596	chr11	17106809	17107308	Pno1|chr11:17106809-17107308	0.413133624137981	.	.
chr11	17211097	17211596	chr11	17160193	17160692	Pno1|chr11:17160193-17160692	0.50936648948147	.	.
chr11	17211641	17212140	chr11	17106809	17107308	Pno1|chr11:17106809-17107308	0.441518081125729	.	.
chr11	17211641	17212140	chr11	17135693	17136192	Pno1|chr11:17135693-17136192	0.278388996688014	.	.
chr11	17257330	17257829	chr11	17045699	17046198	C1d|chr11:17045699-17046198	0.37750476769928	.	.
chr11	17953651	17954150	chr11	18173131	18173630	Etaa1|chr11:18173131-18173630	0.283218150718943	.	.
chr11	17953651	17954150	chr11	18173131	18173630	Etaa1os|chr11:18173131-18173630	0.283218150718943	.	.
chr11	19924013	19924512	chr11	19830590	19831089	Spred2|chr11:19830590-19831089	0.503159528238068	.	.
chr11	19924013	19924512	chr11	19925308	19925807	Spred2|chr11:19925308-19925807	0.545639454642865	.	.
chr11	20112677	20113176	chr11	19925308	19925807	Actr2|chr11:19925308-19925807	0.274885480161312	.	.
chr11	20201041	20201540	chr11	19830590	19831089	Rab1a|chr11:19830590-19831089	0.266011049216853	.	.
chr11	20201041	20201540	chr11	20445850	20446349	Rab1a|chr11:20445850-20446349	0.499437999844483	.	.
chr11	20332570	20333069	chr11	20631609	20632108	Slc1a4|chr11:20631609-20632108	0.313470385268873	.	.
chr11	20740870	20741369	chr11	20794673	20795172	Aftph|chr11:20794673-20795172	0.361813124634251	.	.
chr11	20741392	20741891	chr11	20794673	20795172	Aftph|chr11:20794673-20795172	0.56606537965232	.	.
chr11	20741392	20741891	chr11	20913910	20914409	Aftph|chr11:20913910-20914409	0.356697677082088	.	.
chr11	20830845	20831344	chr11	20913910	20914409	Gm12037|chr11:20913910-20914409	0.302144326045244	.	.
chr11	20830845	20831344	chr11	20913910	20914409	Lgalsl|chr11:20913910-20914409	0.302144326045244	.	.
chr11	21091027	21091526	chr11	20813664	20814163	Peli1|chr11:20813664-20814163	0.255964902436019	.	.
chr11	21091027	21091526	chr11	20913910	20914409	Peli1|chr11:20913910-20914409	0.331279246595163	.	.
chr11	21091624	21092123	chr11	20987655	20988154	Peli1|chr11:20987655-20988154	0.312776100063157	.	.
chr11	21091624	21092123	chr11	21033641	21034140	Peli1|chr11:21033641-21034140	0.305044375933112	.	.
chr11	22512298	22512797	chr11	22710641	22711140	Tmem17|chr11:22710641-22711140	0.35461423185232	.	.
chr11	22617528	22618027	chr11	22672055	22672554	Gm12052|chr11:22672055-22672554	0.283712027345691	.	.
chr11	22859555	22860054	chr11	22672055	22672554	9130230N09Rik|chr11:22672055-22672554	0.334497964320276	.	.
chr11	22971680	22972179	chr11	22850067	22850566	Zrsr1|chr11:22850067-22850566	0.324796027542145	.	.
chr11	22981990	22982489	chr11	22672055	22672554	Commd1|chr11:22672055-22672554	0.263623486180864	.	.
chr11	22990297	22990796	chr11	22672055	22672554	Cct4|chr11:22672055-22672554	0.32876045701842	.	.
chr11	22990297	22990796	chr11	22710641	22711140	Cct4|chr11:22710641-22711140	0.52719945507129	.	.
chr11	22990297	22990796	chr11	22850067	22850566	Cct4|chr11:22850067-22850566	0.272191225761795	.	.
chr11	23007555	23008054	chr11	22893779	22894278	Fam161a|chr11:22893779-22894278	0.255783208174459	.	.
chr11	23067612	23068111	chr11	22850067	22850566	Gm12059|chr11:22850067-22850566	0.427412223931424	.	.
chr11	23895039	23895538	chr11	24062762	24063261	Gm12061|chr11:24062762-24063261	0.328352348360914	.	.
chr11	23895039	23895538	chr11	24062762	24063261	Papolg|chr11:24062762-24063261	0.328352348360914	.	.
chr11	26210094	26210593	chr11	26073822	26074321	5730522E02Rik|chr11:26073822-26074321	0.249885809789494	.	.
chr11	29526171	29526670	chr11	29909241	29909740	Mtif2|chr11:29909241-29909740	0.407489856931162	.	.
chr11	29547417	29547916	chr11	29788745	29789244	Clhc1|chr11:29788745-29789244	0.443030962345074	.	.
chr11	29547417	29547916	chr11	29788745	29789244	Rps27a|chr11:29788745-29789244	0.443030962345074	.	.
chr11	30025915	30026414	chr11	30371831	30372330	Eml6|chr11:30371831-30372330	0.344162051855695	.	.
chr11	31671728	31672227	chr11	31703158	31703657	Bod1|chr11:31703158-31703657	0.433955371539142	.	.
chr11	31671728	31672227	chr11	31870507	31871006	Bod1|chr11:31870507-31871006	0.509378247394281	.	.
chr11	32267425	32267924	chr11	32061897	32062396	Nprl3|chr11:32061897-32062396	0.409867633708592	.	.
chr11	32267425	32267924	chr11	32161421	32161920	Nprl3|chr11:32161421-32161920	0.388880094215579	.	.
chr11	32267425	32267924	chr11	32604988	32605487	Nprl3|chr11:32604988-32605487	0.322513168985548	.	.
chr11	32454804	32455303	chr11	32063755	32064254	Ubtd2|chr11:32063755-32064254	0.384146082639005	.	.
chr11	32454804	32455303	chr11	32113096	32113595	Ubtd2|chr11:32113096-32113595	0.310253929190322	.	.
chr11	32454804	32455303	chr11	32162109	32162608	Ubtd2|chr11:32162109-32162608	0.248223403158641	.	.
chr11	32642247	32642746	chr11	32303026	32303525	Fbxw11|chr11:32303026-32303525	0.311631788318644	.	.
chr11	35769204	35769703	chr11	35896973	35897472	Pank3|chr11:35896973-35897472	0.26379048075283	.	.
chr11	35769204	35769703	chr11	35985739	35986238	Pank3|chr11:35985739-35986238	0.549173511730056	.	.
chr11	35798359	35798858	chr11	35896973	35897472	Fbll1|chr11:35896973-35897472	0.334311772933898	.	.
chr11	35798359	35798858	chr11	35985739	35986238	Fbll1|chr11:35985739-35986238	0.430671455688818	.	.
chr11	37236194	37236693	chr11	37090249	37090748	Tenm2|chr11:37090249-37090748	0.421878874187099	.	.
chr11	37236194	37236693	chr11	37222675	37223174	Tenm2|chr11:37222675-37223174	0.469037076548974	.	.
chr11	37236713	37237212	chr11	37222675	37223174	Tenm2|chr11:37222675-37223174	0.437905106784029	.	.
chr11	40733291	40733790	chr11	40309591	40310090	Hmmr|chr11:40309591-40310090	0.332920074022908	.	.
chr11	40733291	40733790	chr11	40309591	40310090	Nudcd2|chr11:40309591-40310090	0.332920074022908	.	.
chr11	40733291	40733790	chr11	40835361	40835860	Hmmr|chr11:40835361-40835860	0.280394795422815	.	.
chr11	40733291	40733790	chr11	40835361	40835860	Nudcd2|chr11:40835361-40835860	0.280394795422815	.	.
chr11	40733291	40733790	chr11	40927171	40927670	Hmmr|chr11:40927171-40927670	0.332079428902814	.	.
chr11	40733291	40733790	chr11	40927171	40927670	Nudcd2|chr11:40927171-40927670	0.332079428902814	.	.
chr11	40755146	40755645	chr11	40692427	40692926	Ccng1|chr11:40692427-40692926	0.288219425435662	.	.
chr11	42000202	42000701	chr11	42497924	42498423	Gabrg2|chr11:42497924-42498423	0.56472786629348	.	.
chr11	43433432	43433931	chr11	43279903	43280402	Slu7|chr11:43279903-43280402	0.255757570745967	.	.
chr11	43681550	43682049	chr11	43787732	43788231	Pwwp2a|chr11:43787732-43788231	0.384666740465339	.	.
chr11	43681550	43682049	chr11	43889376	43889875	Pwwp2a|chr11:43889376-43889875	0.499472851103451	.	.
chr11	43747756	43748255	chr11	43787732	43788231	Ttc1|chr11:43787732-43788231	0.324696292404228	.	.
chr11	43747756	43748255	chr11	43889376	43889875	Ttc1|chr11:43889376-43889875	0.313559292770282	.	.
chr11	45944758	45945257	chr11	45906701	45907200	Lsm11|chr11:45906701-45907200	0.395492998720266	.	.
chr11	45944758	45945257	chr11	45926729	45927228	Lsm11|chr11:45926729-45927228	0.304146637150631	.	.
chr11	45980458	45980957	chr11	46069690	46070189	Sox30|chr11:46069690-46070189	0.258623707787592	.	.
chr11	45980458	45980957	chr11	46248116	46248615	Sox30|chr11:46248116-46248615	0.454156140802314	.	.
chr11	46055820	46056319	chr11	45906701	45907200	Adam19|chr11:45906701-45907200	0.333034764915646	.	.
chr11	46055820	46056319	chr11	45926729	45927228	Adam19|chr11:45926729-45927228	0.388386110655457	.	.
chr11	46055820	46056319	chr11	46215302	46215801	Adam19|chr11:46215302-46215801	0.656818886866558	.	.
chr11	46235226	46235725	chr11	46248116	46248615	Fndc9|chr11:46248116-46248615	0.390345399813336	.	.
chr11	46235226	46235725	chr11	46313841	46314340	Fndc9|chr11:46313841-46314340	0.453313853410435	.	.
chr11	46312118	46312617	chr11	46431116	46431615	Cyfip2|chr11:46431116-46431615	0.327120775632875	.	.
chr11	47988620	47989119	chr11	47649447	47649946	Sgcd|chr11:47649447-47649946	0.405440587853822	.	.
chr11	47989188	47989687	chr11	47702061	47702560	Sgcd|chr11:47702061-47702560	0.331537102622444	.	.
chr11	47989188	47989687	chr11	47939540	47940039	Sgcd|chr11:47939540-47940039	0.38120726704968	.	.
chr11	48799792	48800291	chr11	48764842	48765341	Rack1|chr11:48764842-48765341	0.459423912660603	.	.
chr11	48816857	48817356	chr11	48764842	48765341	Trim41|chr11:48764842-48765341	0.491063056979427	.	.
chr11	48816857	48817356	chr11	48856073	48856572	Trim41|chr11:48856073-48856572	0.250428836089512	.	.
chr11	48816857	48817356	chr11	49110912	49111411	Trim41|chr11:49110912-49111411	0.417709223224174	.	.
chr11	49203185	49203684	chr11	48856814	48857313	Zfp62|chr11:48856814-48857313	0.286471521541225	.	.
chr11	49203185	49203684	chr11	49274101	49274600	Zfp62|chr11:49274101-49274600	0.2649654254769	.	.
chr11	49712561	49713060	chr11	49922003	49922502	Cnot6|chr11:49922003-49922502	0.592851955892143	.	.
chr11	49712561	49713060	chr11	49986088	49986587	Cnot6|chr11:49986088-49986587	0.352289064698251	.	.
chr11	49846412	49846911	chr11	49922003	49922502	Mapk9|chr11:49922003-49922502	0.307470985849231	.	.
chr11	50025016	50025515	chr11	49922003	49922502	Rnf130|chr11:49922003-49922502	0.42036141796393	.	.
chr11	50025016	50025515	chr11	49986088	49986587	Rnf130|chr11:49986088-49986587	0.646787048147396	.	.
chr11	50025016	50025515	chr11	49986588	49987087	Rnf130|chr11:49986588-49987087	0.336926936972111	.	.
chr11	50025016	50025515	chr11	50225066	50225565	Rnf130|chr11:50225066-50225565	0.265101997807682	.	.
chr11	50025016	50025515	chr11	50378247	50378746	Rnf130|chr11:50378247-50378746	0.3613682398754	.	.
chr11	50025016	50025515	chr11	50421849	50422348	Rnf130|chr11:50421849-50422348	0.274742800704341	.	.
chr11	50131147	50131646	chr11	50089211	50089710	Tbc1d9b|chr11:50089211-50089710	0.378791328693894	.	.
chr11	50174553	50175052	chr11	50225066	50225565	Mrnip|chr11:50225066-50225565	0.278593284706875	.	.
chr11	50174553	50175052	chr11	50225066	50225565	Mrnip|chr11:50225066-50225565	0.278593284706876	.	.
chr11	50174553	50175052	chr11	50421849	50422348	Mrnip|chr11:50421849-50422348	0.292264005022184	.	.
chr11	50210588	50211087	chr11	49922003	49922502	Mgat4b|chr11:49922003-49922502	0.352374932333207	.	.
chr11	50210588	50211087	chr11	49922003	49922502	Sqstm1|chr11:49922003-49922502	0.352374932333207	.	.
chr11	50236581	50237080	chr11	49931077	49931576	Gm26542|chr11:49931077-49931576	0.459428040124842	.	.
chr11	50236581	50237080	chr11	49931803	49932302	Gm26542|chr11:49931803-49932302	0.3255221822263	.	.
chr11	50236581	50237080	chr11	49986588	49987087	Gm26542|chr11:49986588-49987087	0.389891535132383	.	.
chr11	50236581	50237080	chr11	50225066	50225565	Gm26542|chr11:50225066-50225565	0.319900666095056	.	.
chr11	50236581	50237080	chr11	50378247	50378746	Gm26542|chr11:50378247-50378746	0.249777307594515	.	.
chr11	50236581	50237080	chr11	50421849	50422348	Gm26542|chr11:50421849-50422348	0.347131493087279	.	.
chr11	50292140	50292639	chr11	50089211	50089710	Maml1|chr11:50089211-50089710	0.736068341944923	.	.
chr11	50292140	50292639	chr11	50225066	50225565	Maml1|chr11:50225066-50225565	0.306285311437489	.	.
chr11	50325563	50326062	chr11	50225066	50225565	Canx|chr11:50225066-50225565	0.273063162787703	.	.
chr11	50325563	50326062	chr11	50378247	50378746	Canx|chr11:50378247-50378746	0.260987284632762	.	.
chr11	50325563	50326062	chr11	50421849	50422348	Canx|chr11:50421849-50422348	0.404606027280521	.	.
chr11	50430591	50431090	chr11	50225066	50225565	Rufy1|chr11:50225066-50225565	0.279194079592784	.	.
chr11	50430591	50431090	chr11	50421849	50422348	Rufy1|chr11:50421849-50422348	0.397859170896197	.	.
chr11	50841323	50841822	chr11	50760574	50761073	Zfp879|chr11:50760574-50761073	0.261758877621348	.	.
chr11	50841323	50841822	chr11	50760574	50761073	Zfp879|chr11:50760574-50761073	0.261758877621349	.	.
chr11	50887467	50887966	chr11	50760574	50761073	Zfp454|chr11:50760574-50761073	0.25323644510184	.	.
chr11	51262855	51263354	chr11	51304132	51304631	BC049762|chr11:51304132-51304631	0.327290310218862	.	.
chr11	51289688	51290187	chr11	51304132	51304631	Col23a1|chr11:51304132-51304631	0.69974121249361	.	.
chr11	51605794	51606293	chr11	51756283	51756782	Hnrnpab|chr11:51756283-51756782	0.33916449428747	.	.
chr11	51606706	51607205	chr11	51304132	51304631	Hnrnpab|chr11:51304132-51304631	0.28107329185215	.	.
chr11	51619481	51619980	chr11	51304132	51304631	Nhp2|chr11:51304132-51304631	0.480285959739821	.	.
chr11	51635626	51636125	chr11	51304132	51304631	Rmnd5b|chr11:51304132-51304631	0.372833368703292	.	.
chr11	51688541	51689040	chr11	51304132	51304631	0610009B22Rik|chr11:51304132-51304631	0.453515395690949	.	.
chr11	52231721	52232220	chr11	51756283	51756782	Skp1a|chr11:51756283-51756782	0.468423455162514	.	.
chr11	52231721	52232220	chr11	52345887	52346386	Skp1a|chr11:52345887-52346386	0.318584414251649	.	.
chr11	52360764	52361263	chr11	52451147	52451646	Vdac1|chr11:52451147-52451646	0.379636444214025	.	.
chr11	52360764	52361263	chr11	52451846	52452345	Vdac1|chr11:52451846-52452345	0.265685341801254	.	.
chr11	53350427	53350926	chr11	53520056	53520555	Aff4|chr11:53520056-53520555	0.275096978137747	.	.
chr11	53707052	53707551	chr11	53842043	53842542	Rad50|chr11:53842043-53842542	0.267742504293442	.	.
chr11	53720600	53721099	chr11	53470257	53470756	Il5|chr11:53470257-53470756	0.286285096087379	.	.
chr11	53720600	53721099	chr11	53849889	53850388	Il5|chr11:53849889-53850388	0.265230761906319	.	.
chr11	54100707	54101206	chr11	53796711	53797210	P4ha2|chr11:53796711-53797210	0.261158789656005	.	.
chr11	55204077	55204576	chr11	54955884	54956383	Slc36a1|chr11:54955884-54956383	0.38874091396804	.	.
chr11	57518411	57518910	chr11	57663179	57663678	Fam114a2|chr11:57663179-57663678	0.252217416021742	.	.
chr11	57518411	57518910	chr11	57663179	57663678	Mfap3|chr11:57663179-57663678	0.252217416021742	.	.
chr11	57518411	57518910	chr11	57962245	57962744	Fam114a2|chr11:57962245-57962744	0.424553233417833	.	.
chr11	57518411	57518910	chr11	57962245	57962744	Mfap3|chr11:57962245-57962744	0.424553233417833	.	.
chr11	57644906	57645405	chr11	57663179	57663678	Galnt10|chr11:57663179-57663678	0.327073837965313	.	.
chr11	57801295	57801794	chr11	57696137	57696636	2010001A14Rik|chr11:57696137-57696636	0.354328981550374	.	.
chr11	57801295	57801794	chr11	57696137	57696636	Sap30l|chr11:57696137-57696636	0.354328981550374	.	.
chr11	57801295	57801794	chr11	58057420	58057919	2010001A14Rik|chr11:58057420-58057919	0.289085606669754	.	.
chr11	57801295	57801794	chr11	58057420	58057919	Sap30l|chr11:58057420-58057919	0.289085606669754	.	.
chr11	58008513	58009012	chr11	57962745	57963244	Larp1|chr11:57962745-57963244	0.399026278577627	.	.
chr11	58103758	58104257	chr11	57962245	57962744	Cnot8|chr11:57962245-57962744	0.41678750890804	.	.
chr11	58103758	58104257	chr11	58057420	58057919	Cnot8|chr11:58057420-58057919	0.25638935557403	.	.
chr11	58171472	58171971	chr11	57962245	57962744	Mrpl22|chr11:57962245-57962744	0.247827657586225	.	.
chr11	58171472	58171971	chr11	58057420	58057919	Mrpl22|chr11:58057420-58057919	0.330991691057264	.	.
chr11	58330424	58330923	chr11	58057420	58057919	Sh3bp5l|chr11:58057420-58057919	0.29629008757291	.	.
chr11	58330424	58330923	chr11	58057420	58057919	Zfp672|chr11:58057420-58057919	0.29629008757291	.	.
chr11	58330424	58330923	chr11	58301694	58302193	Sh3bp5l|chr11:58301694-58302193	0.268110626717683	.	.
chr11	58330424	58330923	chr11	58301694	58302193	Zfp672|chr11:58301694-58302193	0.268110626717683	.	.
chr11	58903534	58904033	chr11	58959825	58960324	Gm12257|chr11:58959825-58960324	0.384213771661401	.	.
chr11	58903534	58904033	chr11	58959825	58960324	Zfp39|chr11:58959825-58960324	0.384213771661401	.	.
chr11	59191644	59192143	chr11	59302669	59303168	Guk1|chr11:59302669-59303168	0.28119616004884	.	.
chr11	59472277	59472776	chr11	59708172	59708671	Zfp867|chr11:59708172-59708671	0.369227198294933	.	.
chr11	59593159	59593658	chr11	59848097	59848596	Olfr223|chr11:59848097-59848596	0.258441892030142	.	.
chr11	59593159	59593658	chr11	59885617	59886116	Olfr223|chr11:59885617-59886116	0.267618503613456	.	.
chr11	59810041	59810540	chr11	60106127	60106626	Flcn|chr11:60106127-60106626	0.293346778156775	.	.
chr11	59810041	59810540	chr11	60106127	60106626	Gm16062|chr11:60106127-60106626	0.293346778156775	.	.
chr11	59810041	59810540	chr11	60175844	60176343	Flcn|chr11:60175844-60176343	0.309787261680487	.	.
chr11	59810041	59810540	chr11	60175844	60176343	Gm16062|chr11:60175844-60176343	0.309787261680487	.	.
chr11	59839142	59839641	chr11	60139497	60139996	Cops3|chr11:60139497-60139996	0.396393730867082	.	.
chr11	59839142	59839641	chr11	60139497	60139996	Nt5m|chr11:60139497-60139996	0.396393730867082	.	.
chr11	59839142	59839641	chr11	60248482	60248981	Cops3|chr11:60248482-60248981	0.35721182703567	.	.
chr11	59839142	59839641	chr11	60248482	60248981	Nt5m|chr11:60248482-60248981	0.35721182703567	.	.
chr11	59839142	59839641	chr11	60248998	60249497	Cops3|chr11:60248998-60249497	0.309023864270632	.	.
chr11	59839142	59839641	chr11	60248998	60249497	Nt5m|chr11:60248998-60249497	0.309023864270632	.	.
chr11	59947944	59948443	chr11	59708172	59708671	Med9|chr11:59708172-59708671	0.461407598989507	.	.
chr11	59947944	59948443	chr11	59708172	59708671	Med9os|chr11:59708172-59708671	0.461407598989507	.	.
chr11	60046269	60046768	chr11	60175844	60176343	Pemt|chr11:60175844-60176343	0.375134588788672	.	.
chr11	60104659	60105158	chr11	60248998	60249497	Rai1|chr11:60248998-60249497	0.266095136207042	.	.
chr11	60115103	60115602	chr11	60106127	60106626	4930412M03Rik|chr11:60106127-60106626	0.303458093728927	.	.
chr11	60115103	60115602	chr11	60139497	60139996	4930412M03Rik|chr11:60139497-60139996	0.456514664725199	.	.
chr11	60115103	60115602	chr11	60175844	60176343	4930412M03Rik|chr11:60175844-60176343	0.264257422412905	.	.
chr11	60115103	60115602	chr11	60248998	60249497	4930412M03Rik|chr11:60248998-60249497	0.386395686745818	.	.
chr11	60416982	60417481	chr11	60139497	60139996	Gid4|chr11:60139497-60139996	0.269876394486623	.	.
chr11	60416982	60417481	chr11	60175844	60176343	Gid4|chr11:60175844-60176343	0.344347223780422	.	.
chr11	60416982	60417481	chr11	60248998	60249497	Gid4|chr11:60248998-60249497	0.461492263507086	.	.
chr11	60454364	60454863	chr11	60175844	60176343	Drg2|chr11:60175844-60176343	0.250728422249119	.	.
chr11	60536988	60537487	chr11	60537735	60538234	Alkbh5|chr11:60537735-60538234	0.306066226983616	.	.
chr11	60536988	60537487	chr11	60927207	60927706	Alkbh5|chr11:60927207-60927706	0.287243180900117	.	.
chr11	60811047	60811546	chr11	60927207	60927706	Shmt1|chr11:60927207-60927706	0.367325758946151	.	.
chr11	60878582	60879081	chr11	60537735	60538234	Tmem11|chr11:60537735-60538234	0.317008694443384	.	.
chr11	61174850	61175349	chr11	60927207	60927706	Usp22|chr11:60927207-60927706	0.327580397296007	.	.
chr11	61174850	61175349	chr11	60953740	60954239	Usp22|chr11:60953740-60954239	0.379715439733034	.	.
chr11	61854109	61854608	chr11	61866720	61867219	Ulk2|chr11:61866720-61867219	0.52678840015471	.	.
chr11	62281160	62281659	chr11	62746406	62746905	Ttc19|chr11:62746406-62746905	0.3406930919605	.	.
chr11	62281160	62281659	chr11	62746406	62746905	Zswim7|chr11:62746406-62746905	0.3406930919605	.	.
chr11	62538999	62539498	chr11	62745881	62746380	Cenpv|chr11:62745881-62746380	0.427756181848201	.	.
chr11	62575219	62575718	chr11	62457097	62457596	Trpv2|chr11:62457097-62457596	0.430854516258234	.	.
chr11	62602541	62603040	chr11	62431860	62432359	2410006H16Rik|chr11:62431860-62432359	0.434001813589651	.	.
chr11	62648413	62648912	chr11	62431279	62431778	Lrrc75a|chr11:62431279-62431778	0.348743127573134	.	.
chr11	62648413	62648912	chr11	62431279	62431778	Mmgt2|chr11:62431279-62431778	0.348743127573134	.	.
chr11	62648413	62648912	chr11	62630451	62630950	Lrrc75a|chr11:62630451-62630950	0.270313202226966	.	.
chr11	62648413	62648912	chr11	62630451	62630950	Mmgt2|chr11:62630451-62630950	0.270313202226966	.	.
chr11	62731704	62732203	chr11	62431279	62431778	Zfp287|chr11:62431279-62431778	0.350851788495956	.	.
chr11	62789221	62789720	chr11	62613558	62614057	Zfp286|chr11:62613558-62614057	0.468352467327712	.	.
chr11	62789221	62789720	chr11	62745881	62746380	Zfp286|chr11:62745881-62746380	0.36857475967458	.	.
chr11	62879159	62879658	chr11	62636701	62637200	Tvp23b|chr11:62636701-62637200	0.335393885670335	.	.
chr11	64978771	64979270	chr11	64833816	64834315	Elac2|chr11:64833816-64834315	0.482448961748979	.	.
chr11	64978771	64979270	chr11	65024456	65024955	Elac2|chr11:65024456-65024955	0.251924750385263	.	.
chr11	65788104	65788603	chr11	66028659	66029158	Map2k4|chr11:66028659-66029158	0.261115899360896	.	.
chr11	66167695	66168194	chr11	66371768	66372267	Dnah9|chr11:66371768-66372267	0.267114610113399	.	.
chr11	66167695	66168194	chr11	66371768	66372267	Gm12296|chr11:66371768-66372267	0.267114610113399	.	.
chr11	66167695	66168194	chr11	66372283	66372782	Dnah9|chr11:66372283-66372782	0.28967542191816	.	.
chr11	66167695	66168194	chr11	66372283	66372782	Gm12296|chr11:66372283-66372782	0.28967542191816	.	.
chr11	67051868	67052367	chr11	66905783	66906282	Adprm|chr11:66905783-66906282	0.257160183951192	.	.
chr11	67051868	67052367	chr11	66905783	66906282	Sco1|chr11:66905783-66906282	0.257160183951192	.	.
chr11	67052413	67052912	chr11	67439414	67439913	Adprm|chr11:67439414-67439913	0.295599928779364	.	.
chr11	67052413	67052912	chr11	67439414	67439913	Sco1|chr11:67439414-67439913	0.295599928779364	.	.
chr11	68691741	68692240	chr11	68939581	68940080	Myh10|chr11:68939581-68940080	0.253238336830499	.	.
chr11	68901248	68901747	chr11	68852821	68853320	Rpl26|chr11:68852821-68853320	0.520367484814428	.	.
chr11	68901248	68901747	chr11	68939581	68940080	Rpl26|chr11:68939581-68940080	0.423481172487031	.	.
chr11	68901248	68901747	chr11	69012265	69012764	Rpl26|chr11:69012265-69012764	0.319801152981432	.	.
chr11	68901248	68901747	chr11	69133869	69134368	Rpl26|chr11:69133869-69134368	0.407485695736014	.	.
chr11	69008204	69008703	chr11	68852821	68853320	Pfas|chr11:68852821-68853320	0.291182764063502	.	.
chr11	69008204	69008703	chr11	69012265	69012764	Pfas|chr11:69012265-69012764	0.464789539776501	.	.
chr11	69008204	69008703	chr11	69133869	69134368	Pfas|chr11:69133869-69134368	0.363353415844499	.	.
chr11	69008204	69008703	chr11	69266287	69266786	Pfas|chr11:69266287-69266786	0.303654619904887	.	.
chr11	69008204	69008703	chr11	69410578	69411077	Pfas|chr11:69410578-69411077	0.254721019324111	.	.
chr11	69059376	69059875	chr11	69035859	69036358	9330160F10Rik|chr11:69035859-69036358	0.376912530310456	.	.
chr11	69059376	69059875	chr11	69035859	69036358	Borcs6|chr11:69035859-69036358	0.376912530310456	.	.
chr11	69059376	69059875	chr11	69266287	69266786	9330160F10Rik|chr11:69266287-69266786	0.337606763764829	.	.
chr11	69059376	69059875	chr11	69266287	69266786	Borcs6|chr11:69266287-69266786	0.337606763764829	.	.
chr11	69059376	69059875	chr11	69366372	69366871	9330160F10Rik|chr11:69366372-69366871	0.448128751599617	.	.
chr11	69059376	69059875	chr11	69366372	69366871	Borcs6|chr11:69366372-69366871	0.448128751599617	.	.
chr11	69070533	69071032	chr11	69035859	69036358	Tmem107|chr11:69035859-69036358	0.29367084536534	.	.
chr11	69088264	69088763	chr11	69410578	69411077	Vamp2|chr11:69410578-69411077	0.257230953534442	.	.
chr11	69094565	69095064	chr11	68852821	68853320	Per1|chr11:68852821-68853320	0.432318806317549	.	.
chr11	69094565	69095064	chr11	69133869	69134368	Per1|chr11:69133869-69134368	0.54174219173851	.	.
chr11	69094565	69095064	chr11	69366372	69366871	Per1|chr11:69366372-69366871	0.383517777024343	.	.
chr11	69094565	69095064	chr11	69410578	69411077	Per1|chr11:69410578-69411077	0.274624377136608	.	.
chr11	69323667	69324166	chr11	69035859	69036358	Cntrob|chr11:69035859-69036358	0.31151486551238	.	.
chr11	69323667	69324166	chr11	69035859	69036358	Trappc1|chr11:69035859-69036358	0.31151486551238	.	.
chr11	69323667	69324166	chr11	69133869	69134368	Cntrob|chr11:69133869-69134368	0.317302084402277	.	.
chr11	69323667	69324166	chr11	69133869	69134368	Trappc1|chr11:69133869-69134368	0.317302084402277	.	.
chr11	69323667	69324166	chr11	69266287	69266786	Cntrob|chr11:69266287-69266786	0.286665821284083	.	.
chr11	69323667	69324166	chr11	69266287	69266786	Trappc1|chr11:69266287-69266786	0.286665821284083	.	.
chr11	69323667	69324166	chr11	69366372	69366871	Cntrob|chr11:69366372-69366871	0.268984626575321	.	.
chr11	69323667	69324166	chr11	69366372	69366871	Trappc1|chr11:69366372-69366871	0.268984626575321	.	.
chr11	69323667	69324166	chr11	69410578	69411077	Cntrob|chr11:69410578-69411077	0.353350963376697	.	.
chr11	69323667	69324166	chr11	69410578	69411077	Trappc1|chr11:69410578-69411077	0.353350963376697	.	.
chr11	69340459	69340958	chr11	69581263	69581762	Rnf227|chr11:69581263-69581762	0.340826059713289	.	.
chr11	69579124	69579623	chr11	69366372	69366871	Trp53|chr11:69366372-69366871	0.332529504426105	.	.
chr11	69579124	69579623	chr11	69366372	69366871	Wrap53|chr11:69366372-69366871	0.332529504426105	.	.
chr11	69580074	69580573	chr11	69417948	69418447	Trp53|chr11:69417948-69418447	0.261493928151563	.	.
chr11	69580074	69580573	chr11	69417948	69418447	Wrap53|chr11:69417948-69418447	0.261493928151563	.	.
chr11	69580074	69580573	chr11	69418783	69419282	Trp53|chr11:69418783-69419282	0.278164019697645	.	.
chr11	69580074	69580573	chr11	69418783	69419282	Wrap53|chr11:69418783-69419282	0.278164019697645	.	.
chr11	69632563	69633062	chr11	69411079	69411578	Fxr2|chr11:69411079-69411578	0.353034817767435	.	.
chr11	69632563	69633062	chr11	69417948	69418447	Fxr2|chr11:69417948-69418447	0.375258341476733	.	.
chr11	69632563	69633062	chr11	69418783	69419282	Fxr2|chr11:69418783-69419282	0.296981920445141	.	.
chr11	69662430	69662929	chr11	69266287	69266786	Mpdu1|chr11:69266287-69266786	0.311923091547735	.	.
chr11	69662430	69662929	chr11	69410578	69411077	Mpdu1|chr11:69410578-69411077	0.44473609801561	.	.
chr11	69662430	69662929	chr11	69411079	69411578	Mpdu1|chr11:69411079-69411578	0.351703711810892	.	.
chr11	69672170	69672669	chr11	69366372	69366871	Eif4a1|chr11:69366372-69366871	0.295535214607918	.	.
chr11	69758467	69758966	chr11	70029418	70029917	Polr2a|chr11:70029418-70029917	0.261009501011742	.	.
chr11	69765713	69766212	chr11	69581263	69581762	Zbtb4|chr11:69581263-69581762	0.377795881461757	.	.
chr11	69765713	69766212	chr11	69671079	69671578	Zbtb4|chr11:69671079-69671578	0.369270082680663	.	.
chr11	69795264	69795763	chr11	70029418	70029917	Chrnb1|chr11:70029418-70029917	0.261146844780508	.	.
chr11	69837273	69837772	chr11	70021350	70021849	Nlgn2|chr11:70021350-70021849	0.294393987454981	.	.
chr11	69837273	69837772	chr11	70021350	70021849	Tmem256|chr11:70021350-70021849	0.294393987454981	.	.
chr11	69837273	69837772	chr11	70029418	70029917	Nlgn2|chr11:70029418-70029917	0.371867797999019	.	.
chr11	69837273	69837772	chr11	70029418	70029917	Tmem256|chr11:70029418-70029917	0.371867797999019	.	.
chr11	69900793	69901292	chr11	69581263	69581762	2810408A11Rik|chr11:69581263-69581762	0.252469087087324	.	.
chr11	69900793	69901292	chr11	69581263	69581762	Neurl4|chr11:69581263-69581762	0.252469087087324	.	.
chr11	69921489	69921988	chr11	70029418	70029917	Eif5a|chr11:70029418-70029917	0.454301447877632	.	.
chr11	69980438	69980937	chr11	70029418	70029917	Ctdnep1|chr11:70029418-70029917	0.251520535401703	.	.
chr11	69991267	69991766	chr11	70029418	70029917	Gabarap|chr11:70029418-70029917	0.486672286613485	.	.
chr11	69995491	69995990	chr11	70029418	70029917	Phf23|chr11:70029418-70029917	0.488884949931294	.	.
chr11	70432024	70432523	chr11	70029418	70029917	Arrb2|chr11:70029418-70029917	0.303046267436897	.	.
chr11	70451951	70452450	chr11	70021350	70021849	Med11|chr11:70021350-70021849	0.25035914437476	.	.
chr11	70646976	70647475	chr11	70777145	70777644	Rnf167|chr11:70777145-70777644	0.336982812147677	.	.
chr11	70646976	70647475	chr11	70777145	70777644	Slc25a11|chr11:70777145-70777644	0.336982812147677	.	.
chr11	70669162	70669661	chr11	70777145	70777644	Spag7|chr11:70777145-70777644	0.457111311770101	.	.
chr11	70763731	70764230	chr11	70509950	70510449	Zfp3|chr11:70509950-70510449	0.285114473248207	.	.
chr11	70844483	70844982	chr11	70509950	70510449	Rabep1|chr11:70509950-70510449	0.425495225143668	.	.
chr11	70982776	70983275	chr11	70509950	70510449	C1qbp|chr11:70509950-70510449	0.539417740584169	.	.
chr11	72135615	72136114	chr11	71750714	71751213	Pitpnm3|chr11:71750714-71751213	0.478233888994193	.	.
chr11	72135615	72136114	chr11	72086177	72086676	Pitpnm3|chr11:72086177-72086676	0.336637295402168	.	.
chr11	72214819	72215318	chr11	71921455	71921954	4930563E22Rik|chr11:71921455-71921954	0.545393607183209	.	.
chr11	72214819	72215318	chr11	71921455	71921954	Med31|chr11:71921455-71921954	0.545393607183209	.	.
chr11	72489300	72489799	chr11	72665245	72665744	Spns2|chr11:72665245-72665744	0.418433789189606	.	.
chr11	72489801	72490300	chr11	72665245	72665744	Spns2|chr11:72665245-72665744	0.340235029245632	.	.
chr11	72606942	72607441	chr11	72502204	72502703	Ube2g1|chr11:72502204-72502703	0.331550749635215	.	.
chr11	72689722	72690221	chr11	72608253	72608752	Ankfy1|chr11:72608253-72608752	0.320925796540294	.	.
chr11	72795358	72795857	chr11	72502204	72502703	Cyb5d2|chr11:72502204-72502703	0.282682123109138	.	.
chr11	72795358	72795857	chr11	72502204	72502703	Zzef1|chr11:72502204-72502703	0.282682123109138	.	.
chr11	72795872	72796371	chr11	72665245	72665744	Cyb5d2|chr11:72665245-72665744	0.428275737169197	.	.
chr11	72795872	72796371	chr11	72665245	72665744	Zzef1|chr11:72665245-72665744	0.428275737169197	.	.
chr11	73048008	73048507	chr11	72852999	72853498	Ncbp3|chr11:72852999-72853498	0.251797463117522	.	.
chr11	73138122	73138621	chr11	73030830	73031329	Haspin|chr11:73030830-73031329	0.280117603194552	.	.
chr11	73176373	73176872	chr11	72852999	72853498	Emc6|chr11:72852999-72853498	0.434379660737946	.	.
chr11	73176373	73176872	chr11	72852999	72853498	Tax1bp3|chr11:72852999-72853498	0.434379660737946	.	.
chr11	73176898	73177397	chr11	72852999	72853498	Emc6|chr11:72852999-72853498	0.584067930246362	.	.
chr11	73176898	73177397	chr11	72852999	72853498	Tax1bp3|chr11:72852999-72853498	0.584067930246362	.	.
chr11	74619379	74619878	chr11	74637836	74638335	Ccdc92b|chr11:74637836-74638335	0.364975075636885	.	.
chr11	74649689	74650188	chr11	74637836	74638335	Cluh|chr11:74637836-74638335	0.251934839466786	.	.
chr11	74649689	74650188	chr11	74837619	74838118	Cluh|chr11:74837619-74838118	0.281210820876344	.	.
chr11	74723622	74724121	chr11	74870900	74871399	Pafah1b1|chr11:74870900-74871399	0.319146111002624	.	.
chr11	74770615	74771114	chr11	74837619	74838118	Mettl16|chr11:74837619-74838118	0.279489489604373	.	.
chr11	74770615	74771114	chr11	75173494	75173993	Mettl16|chr11:75173494-75173993	0.276104609921872	.	.
chr11	74830072	74830571	chr11	74637836	74638335	Mnt|chr11:74637836-74638335	0.364935186998094	.	.
chr11	74830072	74830571	chr11	74638384	74638883	Mnt|chr11:74638384-74638883	0.361804684672004	.	.
chr11	74830621	74831120	chr11	74637836	74638335	Mnt|chr11:74637836-74638335	0.303682459755373	.	.
chr11	74897786	74898285	chr11	75170361	75170860	Sgsm2|chr11:75170361-75170860	0.424037149008955	.	.
chr11	74897786	74898285	chr11	75170361	75170860	Tsr1|chr11:75170361-75170860	0.424037149008955	.	.
chr11	74925792	74926291	chr11	74870900	74871399	Smg6|chr11:74870900-74871399	0.252077250381267	.	.
chr11	74925792	74926291	chr11	74870900	74871399	Srr|chr11:74870900-74871399	0.252077250381267	.	.
chr11	74925792	74926291	chr11	75173494	75173993	Smg6|chr11:75173494-75173993	0.406622292373442	.	.
chr11	74925792	74926291	chr11	75173494	75173993	Smg6|chr11:75173494-75173993	0.406622292373443	.	.
chr11	74925792	74926291	chr11	75173494	75173993	Srr|chr11:75173494-75173993	0.406622292373442	.	.
chr11	74925792	74926291	chr11	75173494	75173993	Srr|chr11:75173494-75173993	0.406622292373443	.	.
chr11	74925792	74926291	chr11	75234737	75235236	Smg6|chr11:75234737-75235236	0.415431635389275	.	.
chr11	74925792	74926291	chr11	75234737	75235236	Srr|chr11:75234737-75235236	0.415431635389275	.	.
chr11	75172980	75173479	chr11	74837619	74838118	1700016P03Rik|chr11:74837619-74838118	0.416174080320994	.	.
chr11	75178557	75179056	chr11	74837619	74838118	Ovca2|chr11:74837619-74838118	0.322063081829242	.	.
chr11	75178557	75179056	chr11	75263832	75264331	Ovca2|chr11:75263832-75264331	0.265146416175697	.	.
chr11	75193530	75194029	chr11	74838355	74838854	Rtn4rl1|chr11:74838355-74838854	0.373751607549972	.	.
chr11	75193530	75194029	chr11	75170361	75170860	Rtn4rl1|chr11:75170361-75170860	0.263984868852105	.	.
chr11	75348201	75348700	chr11	75263832	75264331	Rpa1|chr11:75263832-75264331	0.605327372163204	.	.
chr11	75348201	75348700	chr11	75263832	75264331	Smyd4|chr11:75263832-75264331	0.605327372163204	.	.
chr11	75461221	75461720	chr11	75170361	75170860	Mir22hg|chr11:75170361-75170860	0.31233457073514	.	.
chr11	75461221	75461720	chr11	75170361	75170860	Tlcd2|chr11:75170361-75170860	0.31233457073514	.	.
chr11	75461221	75461720	chr11	75173494	75173993	Mir22hg|chr11:75173494-75173993	0.291534784058657	.	.
chr11	75461221	75461720	chr11	75173494	75173993	Tlcd2|chr11:75173494-75173993	0.291534784058657	.	.
chr11	75461221	75461720	chr11	75263832	75264331	Mir22hg|chr11:75263832-75264331	0.285063901608639	.	.
chr11	75461221	75461720	chr11	75263832	75264331	Tlcd2|chr11:75263832-75264331	0.285063901608639	.	.
chr11	75486511	75487010	chr11	75173494	75173993	Prpf8|chr11:75173494-75173993	0.444023531159969	.	.
chr11	75486511	75487010	chr11	75173494	75173993	Prpf8|chr11:75173494-75173993	0.44402353115997	.	.
chr11	75510497	75510996	chr11	75909965	75910464	Rilp|chr11:75909965-75910464	0.325340067663599	.	.
chr11	75531801	75532300	chr11	75573278	75573777	Slc43a2|chr11:75573278-75573777	0.562317562882314	.	.
chr11	75587776	75588275	chr11	75263832	75264331	Pitpna|chr11:75263832-75264331	0.334332268127211	.	.
chr11	75630695	75631194	chr11	75263832	75264331	Inpp5k|chr11:75263832-75264331	0.441870683455856	.	.
chr11	75679022	75679521	chr11	75263832	75264331	Crk|chr11:75263832-75264331	0.330093033042097	.	.
chr11	75732587	75733086	chr11	75263832	75264331	Ywhae|chr11:75263832-75264331	0.397692396500237	.	.
chr11	75795869	75796368	chr11	75869763	75870262	Doc2b|chr11:75869763-75870262	0.589714840840516	.	.
chr11	75860253	75860752	chr11	75573278	75573777	Gm16075|chr11:75573278-75573777	0.385081915734745	.	.
chr11	76179390	76179889	chr11	75909965	75910464	Fam57a|chr11:75909965-75910464	0.270750013815624	.	.
chr11	76179390	76179889	chr11	75909965	75910464	Vps53|chr11:75909965-75910464	0.270750013815624	.	.
chr11	76179390	76179889	chr11	75956717	75957216	Fam57a|chr11:75956717-75957216	0.32262184188721	.	.
chr11	76179390	76179889	chr11	75956717	75957216	Vps53|chr11:75956717-75957216	0.32262184188721	.	.
chr11	76217339	76217838	chr11	75869763	75870262	Dbil5|chr11:75869763-75870262	0.379840562028016	.	.
chr11	76217339	76217838	chr11	75869763	75870262	Gemin4|chr11:75869763-75870262	0.379840562028016	.	.
chr11	76243486	76243985	chr11	75869763	75870262	Glod4|chr11:75869763-75870262	0.318299810549749	.	.
chr11	76243486	76243985	chr11	75869763	75870262	Mrm3|chr11:75869763-75870262	0.318299810549749	.	.
chr11	76243486	76243985	chr11	75961944	75962443	Glod4|chr11:75961944-75962443	0.319994454383298	.	.
chr11	76243486	76243985	chr11	75961944	75962443	Mrm3|chr11:75961944-75962443	0.319994454383298	.	.
chr11	76398949	76399448	chr11	76147968	76148467	Nxn|chr11:76147968-76148467	0.299918887350859	.	.
chr11	76398949	76399448	chr11	76201712	76202211	Nxn|chr11:76201712-76202211	0.269057093308491	.	.
chr11	76398949	76399448	chr11	76485619	76486118	Nxn|chr11:76485619-76486118	0.394100055367982	.	.
chr11	76406630	76407129	chr11	76147968	76148467	Timm22|chr11:76147968-76148467	0.456987079389524	.	.
chr11	76406630	76407129	chr11	76507674	76508173	Timm22|chr11:76507674-76508173	0.261654171804236	.	.
chr11	77607668	77608167	chr11	77624344	77624843	Taok1|chr11:77624344-77624843	0.296963885183922	.	.
chr11	77607668	77608167	chr11	77625116	77625615	Taok1|chr11:77625116-77625615	0.346687872424209	.	.
chr11	77763021	77763520	chr11	77623840	77624339	Myo18a|chr11:77623840-77624339	0.450499783136083	.	.
chr11	77763021	77763520	chr11	78115204	78115703	Myo18a|chr11:78115204-78115703	0.302164192454397	.	.
chr11	77930653	77931152	chr11	78177686	78178185	Sez6|chr11:78177686-78178185	0.499589921948404	.	.
chr11	77981544	77982043	chr11	77825784	77826283	Phf12|chr11:77825784-77826283	0.252679692646114	.	.
chr11	77982473	77982972	chr11	77625116	77625615	Phf12|chr11:77625116-77625615	0.325571864484506	.	.
chr11	77982473	77982972	chr11	77793165	77793664	Phf12|chr11:77793165-77793664	0.577164153524182	.	.
chr11	77982473	77982972	chr11	77825784	77826283	Phf12|chr11:77825784-77826283	0.502183629375454	.	.
chr11	78032034	78032533	chr11	77825784	77826283	Dhrs13|chr11:77825784-77826283	0.307743204505495	.	.
chr11	78032034	78032533	chr11	77825784	77826283	Dhrs13os|chr11:77825784-77826283	0.307743204505495	.	.
chr11	78094434	78094933	chr11	78177686	78178185	Fam222b|chr11:78177686-78178185	0.486174423642433	.	.
chr11	78245471	78245970	chr11	77793165	77793664	Sdf2|chr11:77793165-77793664	0.402548999935854	.	.
chr11	78245471	78245970	chr11	77793165	77793664	Supt6|chr11:77793165-77793664	0.402548999935854	.	.
chr11	78261340	78261839	chr11	78177686	78178185	2610507B11Rik|chr11:78177686-78178185	0.335624225300823	.	.
chr11	78301262	78301761	chr11	78115204	78115703	Spag5|chr11:78115204-78115703	0.493252740782677	.	.
chr11	78328147	78328646	chr11	78159021	78159520	Pigs|chr11:78159021-78159520	0.250676324491898	.	.
chr11	78497546	78498045	chr11	78115204	78115703	Sarm1|chr11:78115204-78115703	0.482094723596657	.	.
chr11	78497546	78498045	chr11	78159021	78159520	Sarm1|chr11:78159021-78159520	0.336181842554623	.	.
chr11	78497546	78498045	chr11	78491152	78491651	Sarm1|chr11:78491152-78491651	0.366179938063214	.	.
chr11	78535987	78536486	chr11	78490632	78491131	Ift20|chr11:78490632-78491131	0.334401208526311	.	.
chr11	78535987	78536486	chr11	78490632	78491131	Tnfaip1|chr11:78490632-78491131	0.334401208526311	.	.
chr11	78535987	78536486	chr11	78491152	78491651	Ift20|chr11:78491152-78491651	0.466516046937191	.	.
chr11	78535987	78536486	chr11	78491152	78491651	Tnfaip1|chr11:78491152-78491651	0.466516046937191	.	.
chr11	78535987	78536486	chr11	78973384	78973883	Ift20|chr11:78973384-78973883	0.298853317150426	.	.
chr11	78535987	78536486	chr11	78973384	78973883	Tnfaip1|chr11:78973384-78973883	0.298853317150426	.	.
chr11	78697230	78697729	chr11	78490632	78491131	Nlk|chr11:78490632-78491131	0.311763273889473	.	.
chr11	78697230	78697729	chr11	78491152	78491651	Nlk|chr11:78491152-78491651	0.295702467140095	.	.
chr11	78697230	78697729	chr11	78973384	78973883	Nlk|chr11:78973384-78973883	0.339836505939517	.	.
chr11	78751460	78751959	chr11	78973384	78973883	Ccnq|chr11:78973384-78973883	0.275339047346421	.	.
chr11	79146293	79146792	chr11	78973384	78973883	Ksr1|chr11:78973384-78973883	0.291085516788652	.	.
chr11	80080762	80081261	chr11	80284547	80285046	Crlf3|chr11:80284547-80285046	0.43786194018925	.	.
chr11	80080762	80081261	chr11	80484195	80484694	Crlf3|chr11:80484195-80484694	0.46124506845184	.	.
chr11	80208815	80209314	chr11	80484195	80484694	Rhot1|chr11:80484195-80484694	0.446924890120037	.	.
chr11	80300621	80301120	chr11	80589324	80589823	Rhbdl3|chr11:80589324-80589823	0.475001265320506	.	.
chr11	80382966	80383465	chr11	80284547	80285046	Zfp207|chr11:80284547-80285046	0.344428663054577	.	.
chr11	80382966	80383465	chr11	80566193	80566692	Zfp207|chr11:80566193-80566692	0.554512068624456	.	.
chr11	80382966	80383465	chr11	80589324	80589823	Zfp207|chr11:80589324-80589823	0.275936213515221	.	.
chr11	80382966	80383465	chr11	80681708	80682207	Zfp207|chr11:80681708-80682207	0.548168965610472	.	.
chr11	80428315	80428814	chr11	80284547	80285046	Psmd11|chr11:80284547-80285046	0.376907500023127	.	.
chr11	80428315	80428814	chr11	80681708	80682207	Psmd11|chr11:80681708-80682207	0.454329527972637	.	.
chr11	80428315	80428814	chr11	80681708	80682207	Psmd11|chr11:80681708-80682207	0.454329527972638	.	.
chr11	80476712	80477211	chr11	80284547	80285046	Cdk5r1|chr11:80284547-80285046	0.608154088744007	.	.
chr11	80476712	80477211	chr11	80566193	80566692	Cdk5r1|chr11:80566193-80566692	0.470957394997946	.	.
chr11	80476712	80477211	chr11	80577567	80578066	Cdk5r1|chr11:80577567-80578066	0.320045037026857	.	.
chr11	80476712	80477211	chr11	80681708	80682207	Cdk5r1|chr11:80681708-80682207	0.273459592147314	.	.
chr11	81968230	81968729	chr11	82177711	82178210	Asic2|chr11:82177711-82178210	0.256786639812077	.	.
chr11	82387164	82387663	chr11	82171659	82172158	Gm38577|chr11:82171659-82172158	0.263746184477661	.	.
chr11	82387164	82387663	chr11	82637533	82638032	Gm38577|chr11:82637533-82638032	0.576359613289405	.	.
chr11	82764060	82764559	chr11	82637533	82638032	Cct6b|chr11:82637533-82638032	0.326786932356431	.	.
chr11	82764060	82764559	chr11	82637533	82638032	Zfp830|chr11:82637533-82638032	0.326786932356431	.	.
chr11	82764060	82764559	chr11	82970867	82971366	Cct6b|chr11:82970867-82971366	0.339938523052358	.	.
chr11	82764060	82764559	chr11	82970867	82971366	Zfp830|chr11:82970867-82971366	0.339938523052358	.	.
chr11	82908154	82908653	chr11	82637533	82638032	Nle1|chr11:82637533-82638032	0.356025419421131	.	.
chr11	83302513	83303012	chr11	83363958	83364457	Pex12|chr11:83363958-83364457	0.46001763629416	.	.
chr11	83472820	83473319	chr11	83416290	83416789	Taf15|chr11:83416290-83416789	0.292765357317103	.	.
chr11	83472820	83473319	chr11	83440234	83440733	Taf15|chr11:83440234-83440733	0.297373064134557	.	.
chr11	83754029	83754528	chr11	84179430	84179929	Heatr6|chr11:84179430-84179929	0.261634403017289	.	.
chr11	83941850	83942349	chr11	83986474	83986973	Ddx52|chr11:83986474-83986973	0.383760158377836	.	.
chr11	84129393	84129892	chr11	84043348	84043847	Acaca|chr11:84043348-84043847	0.425843071562943	.	.
chr11	84129393	84129892	chr11	84043348	84043847	Tada2a|chr11:84043348-84043847	0.425843071562943	.	.
chr11	84513387	84513886	chr11	84760790	84761289	Aatf|chr11:84760790-84761289	0.399808150809346	.	.
chr11	84525366	84525865	chr11	84794454	84794953	Lhx1|chr11:84794454-84794953	0.31973797646918	.	.
chr11	84525366	84525865	chr11	84794454	84794953	Lhx1os|chr11:84794454-84794953	0.31973797646918	.	.
chr11	84828868	84829367	chr11	84943796	84944295	4930502E09Rik|chr11:84943796-84944295	0.592762501618748	.	.
chr11	84828868	84829367	chr11	84943796	84944295	Dhrs11|chr11:84943796-84944295	0.592762501618748	.	.
chr11	84870552	84871051	chr11	84723974	84724473	Ggnbp2|chr11:84723974-84724473	0.393754112422211	.	.
chr11	84870552	84871051	chr11	84760790	84761289	Ggnbp2|chr11:84760790-84761289	0.386642562718127	.	.
chr11	84880081	84880580	chr11	84760790	84761289	Myo19|chr11:84760790-84761289	0.258396904635164	.	.
chr11	84880081	84880580	chr11	84760790	84761289	Pigw|chr11:84760790-84761289	0.258396904635164	.	.
chr11	85139906	85140405	chr11	84760790	84761289	Usp32|chr11:84760790-84761289	0.526520997582112	.	.
chr11	85352812	85353311	chr11	85492192	85492691	Bcas3|chr11:85492192-85492691	0.389851944233765	.	.
chr11	86756808	86757307	chr11	86995526	86996025	Cltc|chr11:86995526-86996025	0.34217884732039	.	.
chr11	86757320	86757819	chr11	86995526	86996025	Cltc|chr11:86995526-86996025	0.332279107585621	.	.
chr11	86807441	86807940	chr11	86958003	86958502	Dhx40|chr11:86958003-86958502	0.406141478528587	.	.
chr11	86993544	86994043	chr11	87214140	87214639	Ypel2|chr11:87214140-87214639	0.307877325678982	.	.
chr11	87073280	87073779	chr11	86958003	86958502	Gdpd1|chr11:86958003-86958502	0.30217222769316	.	.
chr11	87073280	87073779	chr11	87422356	87422855	Gdpd1|chr11:87422356-87422855	0.390128358988673	.	.
chr11	87073821	87074320	chr11	86958003	86958502	Gdpd1|chr11:86958003-86958502	0.430643921941264	.	.
chr11	87073821	87074320	chr11	86958003	86958502	Gm11479|chr11:86958003-86958502	0.430643921941264	.	.
chr11	87073821	87074320	chr11	87214140	87214639	Gdpd1|chr11:87214140-87214639	0.286532512210477	.	.
chr11	87073821	87074320	chr11	87214140	87214639	Gm11479|chr11:87214140-87214639	0.286532512210477	.	.
chr11	87073821	87074320	chr11	87422356	87422855	Gdpd1|chr11:87422356-87422855	0.343555379959068	.	.
chr11	87073821	87074320	chr11	87422356	87422855	Gm11479|chr11:87422356-87422855	0.343555379959068	.	.
chr11	87073821	87074320	chr11	87426496	87426995	Gdpd1|chr11:87426496-87426995	0.268770287436314	.	.
chr11	87073821	87074320	chr11	87426496	87426995	Gm11479|chr11:87426496-87426995	0.268770287436314	.	.
chr11	87086556	87087055	chr11	86958003	86958502	Smg8|chr11:86958003-86958502	0.286051451427058	.	.
chr11	87086556	87087055	chr11	87422356	87422855	Smg8|chr11:87422356-87422855	0.505011462840943	.	.
chr11	87108921	87109420	chr11	86958003	86958502	Prr11|chr11:86958003-86958502	0.616092987665192	.	.
chr11	87108921	87109420	chr11	86958003	86958502	Prr11|chr11:86958003-86958502	0.616092987665193	.	.
chr11	87108921	87109420	chr11	86958003	86958502	Ska2|chr11:86958003-86958502	0.616092987665192	.	.
chr11	87108921	87109420	chr11	86958003	86958502	Ska2|chr11:86958003-86958502	0.616092987665193	.	.
chr11	87108921	87109420	chr11	86995526	86996025	Prr11|chr11:86995526-86996025	0.304801008152479	.	.
chr11	87108921	87109420	chr11	86995526	86996025	Ska2|chr11:86995526-86996025	0.304801008152479	.	.
chr11	87108921	87109420	chr11	87422356	87422855	Prr11|chr11:87422356-87422855	0.439891089839707	.	.
chr11	87108921	87109420	chr11	87422356	87422855	Ska2|chr11:87422356-87422855	0.439891089839707	.	.
chr11	87126953	87127452	chr11	86894173	86894672	Gm11491|chr11:86894173-86894672	0.250350086004074	.	.
chr11	87126953	87127452	chr11	86894173	86894672	Trim37|chr11:86894173-86894672	0.250350086004074	.	.
chr11	87404291	87404790	chr11	87426496	87426995	Rad51c|chr11:87426496-87426995	0.402627964465619	.	.
chr11	87404291	87404790	chr11	87426496	87426995	Tex14|chr11:87426496-87426995	0.402627964465619	.	.
chr11	87404291	87404790	chr11	87448731	87449230	Rad51c|chr11:87448731-87449230	0.542422988462974	.	.
chr11	87404291	87404790	chr11	87448731	87449230	Tex14|chr11:87448731-87449230	0.542422988462974	.	.
chr11	87591841	87592340	chr11	87595376	87595875	Mtmr4|chr11:87595376-87595875	0.248050532596062	.	.
chr11	87852915	87853414	chr11	87763580	87764079	Mks1|chr11:87763580-87764079	0.266019202464013	.	.
chr11	87852915	87853414	chr11	87778309	87778808	Mks1|chr11:87778309-87778808	0.359567309853998	.	.
chr11	88047380	88047879	chr11	87763580	87764079	Gm11508|chr11:87763580-87764079	0.351099139823665	.	.
chr11	88047380	88047879	chr11	87763580	87764079	Srsf1|chr11:87763580-87764079	0.351099139823665	.	.
chr11	88047380	88047879	chr11	88109943	88110442	Gm11508|chr11:88109943-88110442	0.430543012367782	.	.
chr11	88047380	88047879	chr11	88109943	88110442	Srsf1|chr11:88109943-88110442	0.430543012367782	.	.
chr11	88204093	88204592	chr11	88241866	88242365	Mrps23|chr11:88241866-88242365	0.275086249313602	.	.
chr11	88356787	88357286	chr11	88086886	88087385	Gm15893|chr11:88086886-88087385	0.253332351543308	.	.
chr11	88356787	88357286	chr11	88357336	88357835	Gm15893|chr11:88357336-88357835	0.505673154240176	.	.
chr11	88718106	88718605	chr11	88619857	88620356	C030037D09Rik|chr11:88619857-88620356	0.314900847938897	.	.
chr11	88718106	88718605	chr11	88619857	88620356	Msi2|chr11:88619857-88620356	0.314900847938897	.	.
chr11	90249136	90249635	chr11	89792335	89792834	Mmd|chr11:89792335-89792834	0.391170066019599	.	.
chr11	90249136	90249635	chr11	89792875	89793374	Mmd|chr11:89792875-89793374	0.510492191160828	.	.
chr11	90249136	90249635	chr11	90169939	90170438	Mmd|chr11:90169939-90170438	0.304856657586013	.	.
chr11	90249136	90249635	chr11	90269336	90269835	Mmd|chr11:90269336-90269835	0.414581782991105	.	.
chr11	90249136	90249635	chr11	90417762	90418261	Mmd|chr11:90417762-90418261	0.370802387450922	.	.
chr11	90390666	90391165	chr11	90269336	90269835	Hlf|chr11:90269336-90269835	0.373014793231242	.	.
chr11	90390666	90391165	chr11	90417762	90418261	Hlf|chr11:90417762-90418261	0.334970031936079	.	.
chr11	90637863	90638362	chr11	90268749	90269248	Cox11|chr11:90268749-90269248	0.340983151700076	.	.
chr11	90637863	90638362	chr11	90268749	90269248	Stxbp4|chr11:90268749-90269248	0.340983151700076	.	.
chr11	93884986	93885485	chr11	93590590	93591089	Mbtd1|chr11:93590590-93591089	0.418680656179638	.	.
chr11	93884986	93885485	chr11	93590590	93591089	Utp18|chr11:93590590-93591089	0.418680656179638	.	.
chr11	93884986	93885485	chr11	93812434	93812933	Mbtd1|chr11:93812434-93812933	0.328772625309064	.	.
chr11	93884986	93885485	chr11	93812434	93812933	Utp18|chr11:93812434-93812933	0.328772625309064	.	.
chr11	93885537	93886036	chr11	93763116	93763615	Mbtd1|chr11:93763116-93763615	0.394509150251774	.	.
chr11	93885537	93886036	chr11	93763116	93763615	Utp18|chr11:93763116-93763615	0.394509150251774	.	.
chr11	93885537	93886036	chr11	94127924	94128423	Mbtd1|chr11:94127924-94128423	0.334576581070329	.	.
chr11	93885537	93886036	chr11	94127924	94128423	Utp18|chr11:94127924-94128423	0.334576581070329	.	.
chr11	93955766	93956265	chr11	94127924	94128423	Nme2|chr11:94127924-94128423	0.251307547481727	.	.
chr11	93968032	93968531	chr11	93607586	93608085	Nme1|chr11:93607586-93608085	0.53708796378423	.	.
chr11	93968032	93968531	chr11	93763116	93763615	Nme1|chr11:93763116-93763615	0.355316407509873	.	.
chr11	93968032	93968531	chr11	94160335	94160834	Nme1|chr11:94160335-94160834	0.396635776730977	.	.
chr11	93995767	93996266	chr11	93590590	93591089	Spag9|chr11:93590590-93591089	0.33261091221828	.	.
chr11	93995767	93996266	chr11	93607586	93608085	Spag9|chr11:93607586-93608085	0.410023852102306	.	.
chr11	93995767	93996266	chr11	94210093	94210592	Spag9|chr11:94210093-94210592	0.272436607539141	.	.
chr11	94210914	94211413	chr11	93763116	93763615	Tob1|chr11:93763116-93763615	0.499643373659036	.	.
chr11	94210914	94211413	chr11	94043870	94044369	Tob1|chr11:94043870-94044369	0.255073092936007	.	.
chr11	94210914	94211413	chr11	94236015	94236514	Tob1|chr11:94236015-94236514	0.384556149821201	.	.
chr11	94321252	94321751	chr11	94043870	94044369	Luc7l3|chr11:94043870-94044369	0.337520184535265	.	.
chr11	94321252	94321751	chr11	94210093	94210592	Luc7l3|chr11:94210093-94210592	0.513061894700225	.	.
chr11	94321766	94322265	chr11	94160335	94160834	Luc7l3|chr11:94160335-94160834	0.383880482983635	.	.
chr11	94321766	94322265	chr11	94702179	94702678	Luc7l3|chr11:94702179-94702678	0.370553337957496	.	.
chr11	94327658	94328157	chr11	94043870	94044369	Ankrd40|chr11:94043870-94044369	0.369770614174975	.	.
chr11	94327658	94328157	chr11	94210093	94210592	Ankrd40|chr11:94210093-94210592	0.456499059829741	.	.
chr11	94548301	94548800	chr11	94468716	94469215	Rsad1|chr11:94468716-94469215	0.415098932958093	.	.
chr11	94548301	94548800	chr11	94490954	94491453	Rsad1|chr11:94490954-94491453	0.38469522064012	.	.
chr11	94548301	94548800	chr11	94701651	94702150	Rsad1|chr11:94701651-94702150	0.336646378507213	.	.
chr11	94629478	94629977	chr11	94731276	94731775	Lrrc59|chr11:94731276-94731775	0.257431228272578	.	.
chr11	94677225	94677724	chr11	94989624	94990123	Gm11542|chr11:94989624-94990123	0.267387583013785	.	.
chr11	94677225	94677724	chr11	94989624	94990123	Xylt2|chr11:94989624-94990123	0.267387583013785	.	.
chr11	95666650	95667149	chr11	95750329	95750828	Phb|chr11:95750329-95750828	0.274202518394433	.	.
chr11	95713123	95713622	chr11	95520648	95521147	Zfp652|chr11:95520648-95521147	0.430663637811615	.	.
chr11	95713123	95713622	chr11	95520648	95521147	Zfp652os|chr11:95520648-95521147	0.430663637811615	.	.
chr11	95713123	95713622	chr11	95750329	95750828	Zfp652|chr11:95750329-95750828	0.391837398422714	.	.
chr11	95713123	95713622	chr11	95750329	95750828	Zfp652os|chr11:95750329-95750828	0.391837398422714	.	.
chr11	95713123	95713622	chr11	95750948	95751447	Zfp652|chr11:95750948-95751447	0.256883896656221	.	.
[truncated: 9,359 more rows]
