# Supplementary material for: Single-cell analysis of chromatin accessibility in the adult mouse brain
Source: Nature. 2023 Dec 13;624(7991):378–89. doi: 10.1038/s41586-023-06824-9 (PMC10719105; doi:10.1038/s41586-023-06824-9)
Supplement: Supplementary file 3 — Supplementary Tables 1–25 and their legends. [file 41586_2023_6824_MOESM3_ESM.zip › 2023-03-05453B-s3/SI Tables/SI Table 13 Summary of all the gene-cCRE correlations/sa2subclass.BST-SI-AAA_Six3_Slc22a3_Gaba.pdc.bedpe]

chr1	4807592	4808091	chr1	4926263	4926762	Lypla1|chr1:4926263-4926762	0.401222253900446	.	.
chr1	4807592	4808091	chr1	5233031	5233530	Lypla1|chr1:5233031-5233530	0.493410967480466	.	.
chr1	4857480	4857979	chr1	5082818	5083317	Tcea1|chr1:5082818-5083317	0.303519322476415	.	.
chr1	4857480	4857979	chr1	5233031	5233530	Tcea1|chr1:5233031-5233530	0.372109950913542	.	.
chr1	5588179	5588678	chr1	5915307	5915806	Oprk1|chr1:5915307-5915806	0.495308770204017	.	.
chr1	7088594	7089093	chr1	7111444	7111943	Pcmtd1|chr1:7111444-7111943	0.328031880616663	.	.
chr1	7088594	7089093	chr1	7228879	7229378	Pcmtd1|chr1:7228879-7229378	0.476400201084184	.	.
chr1	9299496	9299995	chr1	9382233	9382732	Sntg1|chr1:9382233-9382732	0.401118376404881	.	.
chr1	9299496	9299995	chr1	9382767	9383266	Sntg1|chr1:9382767-9383266	0.375549188194884	.	.
chr1	9700259	9700758	chr1	9772700	9773199	Mybl1|chr1:9772700-9773199	0.387071094002859	.	.
chr1	9798078	9798577	chr1	9541113	9541612	Sgk3|chr1:9541113-9541612	0.325926011908675	.	.
chr1	9798078	9798577	chr1	9772700	9773199	Sgk3|chr1:9772700-9773199	0.281416280623106	.	.
chr1	9943920	9944419	chr1	9573148	9573647	Snhg6|chr1:9573148-9573647	0.290222713603649	.	.
chr1	10037697	10038196	chr1	9772700	9773199	Cops5|chr1:9772700-9773199	0.296226295540797	.	.
chr1	10037697	10038196	chr1	9772700	9773199	Cspp1|chr1:9772700-9773199	0.296226295540797	.	.
chr1	10232855	10233354	chr1	10039501	10040000	Arfgef1|chr1:10039501-10040000	0.334664403666916	.	.
chr1	10993243	10993742	chr1	10794271	10794770	Prex2|chr1:10794271-10794770	0.286875767696544	.	.
chr1	10993772	10994271	chr1	10794271	10794770	Prex2|chr1:10794271-10794770	0.370968138160986	.	.
chr1	12992497	12992996	chr1	12689464	12689963	Slco5a1|chr1:12689464-12689963	0.498935860383794	.	.
chr1	12992497	12992996	chr1	12734823	12735322	Slco5a1|chr1:12734823-12735322	0.290792625368748	.	.
chr1	13589563	13590062	chr1	13706254	13706753	Tram1|chr1:13706254-13706753	0.50812119423348	.	.
chr1	14309549	14310048	chr1	14192794	14193293	Eya1|chr1:14192794-14193293	0.310457530092463	.	.
chr1	15286608	15287107	chr1	15343572	15344071	Kcnb2|chr1:15343572-15344071	0.610191515162789	.	.
chr1	15286608	15287107	chr1	15683532	15684031	Kcnb2|chr1:15683532-15684031	0.309181852623799	.	.
chr1	16093096	16093595	chr1	16399221	16399720	4930444P10Rik|chr1:16399221-16399720	0.287457829585586	.	.
chr1	16104453	16104952	chr1	16179087	16179586	Rpl7|chr1:16179087-16179586	0.277709311489055	.	.
chr1	16104453	16104952	chr1	16399221	16399720	Rpl7|chr1:16399221-16399720	0.389154555438668	.	.
chr1	16105563	16106062	chr1	16179087	16179586	Rdh10|chr1:16179087-16179586	0.53206741810968	.	.
chr1	16619102	16619601	chr1	16399221	16399720	Ube2w|chr1:16399221-16399720	0.391205698949999	.	.
chr1	16664905	16665404	chr1	16399221	16399720	Tmem70|chr1:16399221-16399720	0.449325530308045	.	.
chr1	16664905	16665404	chr1	16798252	16798751	Tmem70|chr1:16798252-16798751	0.265936785348831	.	.
chr1	16688506	16689005	chr1	16878603	16879102	Ly96|chr1:16878603-16879102	0.298379681121708	.	.
chr1	17097665	17098164	chr1	16878603	16879102	Jph1|chr1:16878603-16879102	0.407429473561777	.	.
chr1	17097665	17098164	chr1	17123369	17123868	Jph1|chr1:17123369-17123868	0.479482550262179	.	.
chr1	17145142	17145641	chr1	17123369	17123868	Gdap1|chr1:17123369-17123868	0.273449922367642	.	.
chr1	20820187	20820686	chr1	20938964	20939463	Mcm3|chr1:20938964-20939463	0.331760204193568	.	.
chr1	20890311	20890810	chr1	20938964	20939463	6720483E21Rik|chr1:20938964-20939463	0.286815898288484	.	.
chr1	20890311	20890810	chr1	20938964	20939463	Paqr8|chr1:20938964-20939463	0.286815898288484	.	.
chr1	20951400	20951899	chr1	21166719	21167218	Efhc1|chr1:21166719-21167218	0.255798823097988	.	.
chr1	21079134	21079633	chr1	20801628	20802127	Gm28287|chr1:20801628-20802127	0.504892751138795	.	.
chr1	21079134	21079633	chr1	20801628	20802127	Tram2|chr1:20801628-20802127	0.504892751138795	.	.
chr1	21079134	21079633	chr1	21166719	21167218	Gm28287|chr1:21166719-21167218	0.438931775322447	.	.
chr1	21079134	21079633	chr1	21166719	21167218	Tram2|chr1:21166719-21167218	0.438931775322447	.	.
chr1	21218543	21219042	chr1	21166203	21166702	Tmem14a|chr1:21166203-21166702	0.305988769289141	.	.
chr1	21218543	21219042	chr1	21232056	21232555	Tmem14a|chr1:21232056-21232555	0.265398906859376	.	.
chr1	22805771	22806270	chr1	22943987	22944486	Rims1|chr1:22943987-22944486	0.287455740262157	.	.
chr1	22805771	22806270	chr1	23061951	23062450	Rims1|chr1:23061951-23062450	0.26728182125941	.	.
chr1	22805771	22806270	chr1	23202343	23202842	Rims1|chr1:23202343-23202842	0.476736371755238	.	.
chr1	23762292	23762791	chr1	23642543	23643042	B3gat2|chr1:23642543-23643042	0.317688047591687	.	.
chr1	23762292	23762791	chr1	23689370	23689869	B3gat2|chr1:23689370-23689869	0.306304020060461	.	.
chr1	23762292	23762791	chr1	23762798	23763297	B3gat2|chr1:23762798-23763297	0.412813828313924	.	.
chr1	23922128	23922627	chr1	23762798	23763297	Smap1|chr1:23762798-23763297	0.42557419857718	.	.
chr1	23922128	23922627	chr1	24249074	24249573	Smap1|chr1:24249074-24249573	0.311541109832811	.	.
chr1	24678265	24678764	chr1	24613347	24613846	Lmbrd1|chr1:24613347-24613846	0.383239699413131	.	.
chr1	24678265	24678764	chr1	24614797	24615296	Lmbrd1|chr1:24614797-24615296	0.337442520976278	.	.
chr1	30872795	30873294	chr1	30602548	30603047	Phf3|chr1:30602548-30603047	0.277294905271894	.	.
chr1	30873430	30873929	chr1	30624643	30625142	Phf3|chr1:30624643-30625142	0.427256835413963	.	.
chr1	30873430	30873929	chr1	30625224	30625723	Phf3|chr1:30625224-30625723	0.499829077665065	.	.
chr1	30873430	30873929	chr1	31210103	31210602	Phf3|chr1:31210103-31210602	0.382160068938019	.	.
chr1	30873942	30874441	chr1	30561640	30562139	Phf3|chr1:30561640-30562139	0.540517413455301	.	.
chr1	30873942	30874441	chr1	30624643	30625142	Phf3|chr1:30624643-30625142	0.417906639494103	.	.
chr1	30873942	30874441	chr1	30625224	30625723	Phf3|chr1:30625224-30625723	0.689102442440516	.	.
chr1	30949582	30950081	chr1	30561112	30561611	Ptp4a1|chr1:30561112-30561611	0.334293451560001	.	.
chr1	30949582	30950081	chr1	30561640	30562139	Ptp4a1|chr1:30561640-30562139	0.338626385386333	.	.
chr1	30949582	30950081	chr1	30595347	30595846	Ptp4a1|chr1:30595347-30595846	0.510917462016358	.	.
chr1	30949582	30950081	chr1	30721501	30722000	Ptp4a1|chr1:30721501-30722000	0.315979133774129	.	.
chr1	30949582	30950081	chr1	30740784	30741283	Ptp4a1|chr1:30740784-30741283	0.50341747919155	.	.
chr1	32172459	32172958	chr1	32002685	32003184	Khdrbs2|chr1:32002685-32003184	0.273450264897351	.	.
chr1	33756879	33757378	chr1	33946901	33947400	Bag2|chr1:33946901-33947400	0.44216314482432	.	.
chr1	33757526	33758025	chr1	33608071	33608570	Bag2|chr1:33608071-33608570	0.334578068566311	.	.
chr1	33907308	33907807	chr1	33531569	33532068	Bend6|chr1:33531569-33532068	0.407238737418916	.	.
chr1	33907308	33907807	chr1	33531569	33532068	Dst|chr1:33531569-33532068	0.407238737418916	.	.
chr1	33907308	33907807	chr1	33608071	33608570	Bend6|chr1:33608071-33608570	0.351321679388783	.	.
chr1	33907308	33907807	chr1	33608071	33608570	Dst|chr1:33608071-33608570	0.351321679388783	.	.
chr1	33907935	33908434	chr1	33742905	33743404	Bend6|chr1:33742905-33743404	0.372872260775237	.	.
chr1	33907935	33908434	chr1	33742905	33743404	Dst|chr1:33742905-33743404	0.372872260775237	.	.
chr1	34459438	34459937	chr1	34060293	34060792	Ptpn18|chr1:34060293-34060792	0.261346472273174	.	.
chr1	34459438	34459937	chr1	34434650	34435149	Ptpn18|chr1:34434650-34435149	0.336681384141201	.	.
chr1	34459438	34459937	chr1	34462689	34463188	Ptpn18|chr1:34462689-34463188	0.337528694865575	.	.
chr1	34485782	34486281	chr1	34005632	34006131	4930568A12Rik|chr1:34005632-34006131	0.352426055460012	.	.
chr1	34579442	34579941	chr1	34571342	34571841	1700101I19Rik|chr1:34571342-34571841	0.27055006729213	.	.
chr1	34579442	34579941	chr1	34571342	34571841	Amer3|chr1:34571342-34571841	0.27055006729213	.	.
chr1	34579442	34579941	chr1	34602327	34602826	1700101I19Rik|chr1:34602327-34602826	0.42855055277142	.	.
chr1	34579442	34579941	chr1	34602327	34602826	Amer3|chr1:34602327-34602826	0.42855055277142	.	.
chr1	34579442	34579941	chr1	34750293	34750792	1700101I19Rik|chr1:34750293-34750792	0.388015996744703	.	.
chr1	34579442	34579941	chr1	34750293	34750792	Amer3|chr1:34750293-34750792	0.388015996744703	.	.
chr1	34849768	34850267	chr1	34793414	34793913	Plekhb2|chr1:34793414-34793913	0.359893720261164	.	.
chr1	34849768	34850267	chr1	35212284	35212783	Plekhb2|chr1:35212284-35212783	0.289294789452262	.	.
chr1	36068061	36068560	chr1	35869575	35870074	Hs6st1|chr1:35869575-35870074	0.372521160612334	.	.
chr1	36368963	36369462	chr1	36303259	36303758	Kansl3|chr1:36303259-36303758	0.433089761247287	.	.
chr1	36368963	36369462	chr1	36401491	36401990	Kansl3|chr1:36401491-36401990	0.287267560573878	.	.
chr1	36368963	36369462	chr1	36501238	36501737	Kansl3|chr1:36501238-36501737	0.44513741668313	.	.
chr1	36445084	36445583	chr1	36684036	36684535	Lman2l|chr1:36684036-36684535	0.289133190720817	.	.
chr1	36547105	36547604	chr1	36401491	36401990	Ankrd39|chr1:36401491-36401990	0.417229617384778	.	.
chr1	36557336	36557835	chr1	36784670	36785169	D430040D24Rik|chr1:36784670-36785169	0.281140171165803	.	.
chr1	36557336	36557835	chr1	36784670	36785169	Sema4c|chr1:36784670-36785169	0.281140171165803	.	.
chr1	36691240	36691739	chr1	36252765	36253264	Cox5b|chr1:36252765-36253264	0.403023262080788	.	.
chr1	36691240	36691739	chr1	36784670	36785169	Cox5b|chr1:36784670-36785169	0.498499560286541	.	.
chr1	36709882	36710381	chr1	36580844	36581343	4933424G06Rik|chr1:36580844-36581343	0.432616922321944	.	.
chr1	36709882	36710381	chr1	36784670	36785169	4933424G06Rik|chr1:36784670-36785169	0.296378247627846	.	.
chr1	36709882	36710381	chr1	36939401	36939900	4933424G06Rik|chr1:36939401-36939900	0.261519921475377	.	.
chr1	37299595	37300094	chr1	37150322	37150821	Inpp4a|chr1:37150322-37150821	0.626182629507543	.	.
chr1	37299595	37300094	chr1	37639092	37639591	Inpp4a|chr1:37639092-37639591	0.304885020765191	.	.
chr1	37300101	37300600	chr1	37150322	37150821	Inpp4a|chr1:37150322-37150821	0.436148790670608	.	.
chr1	37429364	37429863	chr1	37288604	37289103	Coa5|chr1:37288604-37289103	0.455468020687571	.	.
chr1	37429364	37429863	chr1	37288604	37289103	Unc50|chr1:37288604-37289103	0.455468020687571	.	.
chr1	37429364	37429863	chr1	37742623	37743122	Coa5|chr1:37742623-37743122	0.264568060326869	.	.
chr1	37429364	37429863	chr1	37742623	37743122	Coa5|chr1:37742623-37743122	0.26456806032687	.	.
chr1	37429364	37429863	chr1	37742623	37743122	Unc50|chr1:37742623-37743122	0.264568060326869	.	.
chr1	37429364	37429863	chr1	37742623	37743122	Unc50|chr1:37742623-37743122	0.26456806032687	.	.
chr1	37429877	37430376	chr1	37288604	37289103	Coa5|chr1:37288604-37289103	0.275926391609303	.	.
chr1	37429877	37430376	chr1	37288604	37289103	Unc50|chr1:37288604-37289103	0.275926391609303	.	.
chr1	37719678	37720177	chr1	37725725	37726224	2010300C02Rik|chr1:37725725-37726224	0.453277990279998	.	.
chr1	37871955	37872454	chr1	37678238	37678737	Lipt1|chr1:37678238-37678737	0.317033172738826	.	.
chr1	37997082	37997581	chr1	37639092	37639591	Eif5b|chr1:37639092-37639591	0.377402702143558	.	.
chr1	37997082	37997581	chr1	37639092	37639591	Txndc9|chr1:37639092-37639591	0.377402702143558	.	.
chr1	37997082	37997581	chr1	38185452	38185951	Eif5b|chr1:38185452-38185951	0.355432557291564	.	.
chr1	37997082	37997581	chr1	38185452	38185951	Txndc9|chr1:38185452-38185951	0.355432557291564	.	.
chr1	37997778	37998277	chr1	37742623	37743122	Eif5b|chr1:37742623-37743122	0.387717896200134	.	.
chr1	37997778	37998277	chr1	37742623	37743122	Txndc9|chr1:37742623-37743122	0.387717896200134	.	.
chr1	39193901	39194400	chr1	38987477	38987976	Npas2|chr1:38987477-38987976	0.494704042206675	.	.
chr1	39367561	39368060	chr1	39063984	39064483	Rpl31|chr1:39063984-39064483	0.331301912661592	.	.
chr1	39478529	39479028	chr1	39424705	39425204	Tbc1d8|chr1:39424705-39425204	0.302270518771234	.	.
chr1	39576797	39577296	chr1	39424705	39425204	Rnf149|chr1:39424705-39425204	0.29426402441758	.	.
chr1	39576797	39577296	chr1	39527404	39527903	Rnf149|chr1:39527404-39527903	0.375635815992613	.	.
chr1	39577299	39577798	chr1	39340678	39341177	Rnf149|chr1:39340678-39341177	0.321929774401224	.	.
chr1	39650724	39651223	chr1	39284707	39285206	Creg2|chr1:39284707-39285206	0.555078311203948	.	.
chr1	39650724	39651223	chr1	39284707	39285206	Creg2|chr1:39284707-39285206	0.555078311203949	.	.
chr1	39650724	39651223	chr1	39284707	39285206	D930019O06Rik|chr1:39284707-39285206	0.555078311203948	.	.
chr1	39650724	39651223	chr1	39284707	39285206	D930019O06Rik|chr1:39284707-39285206	0.555078311203949	.	.
chr1	39650724	39651223	chr1	39285238	39285737	Creg2|chr1:39285238-39285737	0.575319710464309	.	.
chr1	39650724	39651223	chr1	39285238	39285737	D930019O06Rik|chr1:39285238-39285737	0.575319710464309	.	.
chr1	39650724	39651223	chr1	39340678	39341177	Creg2|chr1:39340678-39341177	0.568373044646995	.	.
chr1	39650724	39651223	chr1	39340678	39341177	D930019O06Rik|chr1:39340678-39341177	0.568373044646995	.	.
chr1	39650724	39651223	chr1	39527404	39527903	Creg2|chr1:39527404-39527903	0.436623563594542	.	.
chr1	39650724	39651223	chr1	39527404	39527903	D930019O06Rik|chr1:39527404-39527903	0.436623563594542	.	.
chr1	39900537	39901036	chr1	40000871	40001370	Map4k4|chr1:40000871-40001370	0.411105398033605	.	.
chr1	39900537	39901036	chr1	40116380	40116879	Map4k4|chr1:40116380-40116879	0.383648718754005	.	.
chr1	40085635	40086134	chr1	40062982	40063481	Gm16894|chr1:40062982-40063481	0.331029936537159	.	.
chr1	42850995	42851494	chr1	42923764	42924263	Mrps9|chr1:42923764-42924263	0.442712225995637	.	.
chr1	42952608	42953107	chr1	42923764	42924263	Gpr45|chr1:42923764-42924263	0.420743494822406	.	.
chr1	42952608	42953107	chr1	43112826	43113325	Gpr45|chr1:43112826-43113325	0.270926041301141	.	.
chr1	43092237	43092736	chr1	42923764	42924263	8430432A02Rik|chr1:42923764-42924263	0.418452069902015	.	.
chr1	43092237	43092736	chr1	43445482	43445981	8430432A02Rik|chr1:43445482-43445981	0.332651935328876	.	.
chr1	43098457	43098956	chr1	42889250	42889749	AI597479|chr1:42889250-42889749	0.271336968801733	.	.
chr1	43098457	43098956	chr1	42889250	42889749	Tgfbrap1|chr1:42889250-42889749	0.271336968801733	.	.
chr1	43827615	43828114	chr1	44041766	44042265	Uxs1|chr1:44041766-44042265	0.256338360854824	.	.
chr1	43933698	43934197	chr1	44041766	44042265	Tpp2|chr1:44041766-44042265	0.320743335970557	.	.
chr1	44119144	44119643	chr1	43797839	43798338	Bivm|chr1:43797839-43798338	0.291297647991904	.	.
chr1	44119144	44119643	chr1	43797839	43798338	Poglut2|chr1:43797839-43798338	0.291297647991904	.	.
chr1	44119144	44119643	chr1	44198134	44198633	Bivm|chr1:44198134-44198633	0.415466018535164	.	.
chr1	44119144	44119643	chr1	44198134	44198633	Poglut2|chr1:44198134-44198633	0.415466018535164	.	.
chr1	44119144	44119643	chr1	44228990	44229489	Bivm|chr1:44228990-44229489	0.36481420660388	.	.
chr1	44119144	44119643	chr1	44228990	44229489	Poglut2|chr1:44228990-44229489	0.36481420660388	.	.
chr1	44119663	44120162	chr1	44228990	44229489	Bivm|chr1:44228990-44229489	0.257973740473721	.	.
chr1	44147693	44148192	chr1	44041766	44042265	Ercc5|chr1:44041766-44042265	0.375861219807399	.	.
chr1	44551396	44551895	chr1	44613098	44613597	Gulp1|chr1:44613098-44613597	0.482816639235303	.	.
chr1	44551396	44551895	chr1	44613600	44614099	Gulp1|chr1:44613600-44614099	0.492919396436114	.	.
chr1	45795197	45795696	chr1	45816821	45817320	Wdr75|chr1:45816821-45817320	0.307480569046943	.	.
chr1	45925424	45925923	chr1	45766100	45766599	Slc40a1|chr1:45766100-45766599	0.289095617631377	.	.
chr1	51333906	51334405	chr1	51392566	51393065	9330175M20Rik|chr1:51392566-51393065	0.575448780942588	.	.
chr1	51333906	51334405	chr1	51650286	51650785	9330175M20Rik|chr1:51650286-51650785	0.532704810300562	.	.
chr1	51333906	51334405	chr1	51668808	51669307	9330175M20Rik|chr1:51668808-51669307	0.288802810686413	.	.
chr1	51478239	51478738	chr1	51531320	51531819	Nabp1|chr1:51531320-51531819	0.391191803141124	.	.
chr1	52113595	52114094	chr1	51895942	51896441	Gm31812|chr1:51895942-51896441	0.45775594390445	.	.
chr1	52113595	52114094	chr1	52454630	52455129	Gm31812|chr1:52454630-52455129	0.334038636732232	.	.
chr1	52119152	52119651	chr1	52435859	52436358	Stat1|chr1:52435859-52436358	0.354393983388819	.	.
chr1	52233098	52233597	chr1	52388093	52388592	Gls|chr1:52388093-52388592	0.409874756574742	.	.
chr1	52500159	52500658	chr1	52454630	52455129	Nab1|chr1:52454630-52455129	0.376933926345018	.	.
chr1	52630383	52630882	chr1	52598245	52598744	Nemp2|chr1:52598245-52598744	0.354849364970523	.	.
chr1	52630383	52630882	chr1	52952486	52952985	Nemp2|chr1:52952486-52952985	0.272640002774704	.	.
chr1	52726931	52727430	chr1	52953081	52953580	Mfsd6|chr1:52953081-52953580	0.535189856308852	.	.
chr1	52816845	52817344	chr1	52597736	52598235	Inpp1|chr1:52597736-52598235	0.469266090298171	.	.
chr1	52817513	52818012	chr1	52953081	52953580	Inpp1|chr1:52953081-52953580	0.350780079089235	.	.
chr1	52844734	52845233	chr1	52648075	52648574	Hibch|chr1:52648075-52648574	0.422271340970099	.	.
chr1	53296806	53297305	chr1	53269871	53270370	Ormdl1|chr1:53269871-53270370	0.271188098874233	.	.
chr1	53296806	53297305	chr1	53269871	53270370	Pms1|chr1:53269871-53270370	0.271188098874233	.	.
chr1	53296806	53297305	chr1	53647863	53648362	Ormdl1|chr1:53647863-53648362	0.364612107674342	.	.
chr1	53296806	53297305	chr1	53647863	53648362	Pms1|chr1:53647863-53648362	0.364612107674342	.	.
chr1	53706596	53707095	chr1	53940595	53941094	Dnah7a|chr1:53940595-53941094	0.372154267896463	.	.
chr1	54250459	54250958	chr1	54585255	54585754	Ccdc150|chr1:54585255-54585754	0.637756337274205	.	.
chr1	54438767	54439266	chr1	54193770	54194269	Gtf3c3|chr1:54193770-54194269	0.372550470740552	.	.
chr1	54925473	54925972	chr1	54585255	54585754	Ankrd44|chr1:54585255-54585754	0.37856475050156	.	.
chr1	55027198	55027697	chr1	54898507	54899006	Sf3b1|chr1:54898507-54899006	0.613821054826169	.	.
chr1	55052491	55052990	chr1	54898507	54899006	Coq10b|chr1:54898507-54899006	0.297979256278696	.	.
chr1	55236881	55237380	chr1	54898507	54899006	Mars2|chr1:54898507-54899006	0.50520597438701	.	.
chr1	57377374	57377873	chr1	57623439	57623938	1700066M21Rik|chr1:57623439-57623938	0.256437036882878	.	.
chr1	57377374	57377873	chr1	57623439	57623938	4930558J18Rik|chr1:57623439-57623938	0.256437036882878	.	.
chr1	57406257	57406756	chr1	57704132	57704631	Maip1|chr1:57704132-57704631	0.481969513618939	.	.
chr1	57406257	57406756	chr1	57704132	57704631	Tyw5|chr1:57704132-57704631	0.481969513618939	.	.
chr1	57406767	57407266	chr1	57301867	57302366	Maip1|chr1:57301867-57302366	0.288346036256743	.	.
chr1	57406767	57407266	chr1	57301867	57302366	Tyw5|chr1:57301867-57302366	0.288346036256743	.	.
chr1	57406767	57407266	chr1	57478975	57479474	Maip1|chr1:57478975-57479474	0.416836266396624	.	.
chr1	57406767	57407266	chr1	57478975	57479474	Tyw5|chr1:57478975-57479474	0.416836266396624	.	.
chr1	57406767	57407266	chr1	57479500	57479999	Maip1|chr1:57479500-57479999	0.298026762983726	.	.
chr1	57406767	57407266	chr1	57479500	57479999	Tyw5|chr1:57479500-57479999	0.298026762983726	.	.
chr1	57406767	57407266	chr1	57623439	57623938	Maip1|chr1:57623439-57623938	0.292354707734059	.	.
chr1	57406767	57407266	chr1	57623439	57623938	Tyw5|chr1:57623439-57623938	0.292354707734059	.	.
chr1	57406767	57407266	chr1	57704132	57704631	Maip1|chr1:57704132-57704631	0.426629505003648	.	.
chr1	57406767	57407266	chr1	57704132	57704631	Tyw5|chr1:57704132-57704631	0.426629505003648	.	.
chr1	57995689	57996188	chr1	58144639	58145138	Sgo2a|chr1:58144639-58145138	0.274967113667699	.	.
chr1	58423825	58424324	chr1	58271090	58271589	Clk1|chr1:58271090-58271589	0.272990222799659	.	.
chr1	58423825	58424324	chr1	58422814	58423313	Clk1|chr1:58422814-58423313	0.36979316692736	.	.
chr1	58423825	58424324	chr1	58697550	58698049	Clk1|chr1:58697550-58698049	0.357188261572435	.	.
chr1	59120147	59120646	chr1	59394461	59394960	G730003C15Rik|chr1:59394461-59394960	0.5403078808296	.	.
chr1	59120147	59120646	chr1	59394461	59394960	Tmem237|chr1:59394461-59394960	0.5403078808296	.	.
chr1	59481835	59482334	chr1	59394461	59394960	Fzd7|chr1:59394461-59394960	0.40147456011339	.	.
chr1	59670565	59671064	chr1	59341159	59341658	Sumo1|chr1:59341159-59341658	0.43203985237335	.	.
chr1	59670565	59671064	chr1	59394461	59394960	Sumo1|chr1:59394461-59394960	0.459784940272359	.	.
chr1	59670565	59671064	chr1	59623298	59623797	Sumo1|chr1:59623298-59623797	0.356470053402461	.	.
chr1	59763159	59763658	chr1	59623298	59623797	Bmpr2|chr1:59623298-59623797	0.259282339970173	.	.
chr1	60180257	60180756	chr1	60450149	60450648	Nbeal1|chr1:60450149-60450648	0.26289576070726	.	.
chr1	60343314	60343813	chr1	60450149	60450648	Cyp20a1|chr1:60450149-60450648	0.357341788767095	.	.
chr1	60409462	60409961	chr1	60450149	60450648	Abi2|chr1:60450149-60450648	0.311642914156209	.	.
chr1	60566593	60567092	chr1	60860552	60861051	Raph1|chr1:60860552-60861051	0.487961859474785	.	.
chr1	62703034	62703533	chr1	62964231	62964730	Nrp2|chr1:62964231-62964730	0.524444803715113	.	.
chr1	62832360	62832859	chr1	62783340	62783839	Gm4208|chr1:62783340-62783839	0.260063825719587	.	.
chr1	63114071	63114570	chr1	62794447	62794946	Ino80d|chr1:62794447-62794946	0.321691406836979	.	.
chr1	63114071	63114570	chr1	62964231	62964730	Ino80d|chr1:62964231-62964730	0.391074363559579	.	.
chr1	63176509	63177008	chr1	62800702	62801201	Eef1b2|chr1:62800702-62801201	0.315470090441441	.	.
chr1	63176509	63177008	chr1	62800702	62801201	Ndufs1|chr1:62800702-62801201	0.315470090441441	.	.
chr1	63445105	63445604	chr1	63180992	63181491	Adam23|chr1:63180992-63181491	0.440197084865414	.	.
chr1	63445105	63445604	chr1	63533788	63534287	Adam23|chr1:63533788-63534287	0.452272880168155	.	.
chr1	63445105	63445604	chr1	63534337	63534836	Adam23|chr1:63534337-63534836	0.496804854329338	.	.
chr1	63445105	63445604	chr1	63668754	63669253	Adam23|chr1:63668754-63669253	0.299914380901863	.	.
chr1	63445671	63446170	chr1	63668754	63669253	Adam23|chr1:63668754-63669253	0.366905046499396	.	.
chr1	63730384	63730883	chr1	63381249	63381748	Fastkd2|chr1:63381249-63381748	0.337682798629517	.	.
chr1	63730384	63730883	chr1	63381249	63381748	Mdh1b|chr1:63381249-63381748	0.337682798629517	.	.
chr1	64121506	64122005	chr1	64066856	64067355	Klf7|chr1:64066856-64067355	0.415892420343031	.	.
chr1	64122089	64122588	chr1	63850074	63850573	Klf7|chr1:63850074-63850573	0.439099246818906	.	.
chr1	64122089	64122588	chr1	63928743	63929242	Klf7|chr1:63928743-63929242	0.484181458370328	.	.
chr1	64122089	64122588	chr1	63929283	63929782	Klf7|chr1:63929283-63929782	0.339559263842582	.	.
chr1	64122089	64122588	chr1	63953367	63953866	Klf7|chr1:63953367-63953866	0.517008933348476	.	.
chr1	64122089	64122588	chr1	64226173	64226672	Klf7|chr1:64226173-64226672	0.404949575499535	.	.
chr1	64122089	64122588	chr1	64289060	64289559	Klf7|chr1:64289060-64289559	0.45320828517355	.	.
chr1	64616950	64617449	chr1	64445949	64446448	Gm28982|chr1:64445949-64446448	0.34930854375475	.	.
chr1	64616950	64617449	chr1	64445949	64446448	Mettl21a|chr1:64445949-64446448	0.34930854375475	.	.
chr1	64617495	64617994	chr1	64717480	64717979	Gm28982|chr1:64717480-64717979	0.388752421808288	.	.
chr1	64617495	64617994	chr1	64717480	64717979	Mettl21a|chr1:64717480-64717979	0.388752421808288	.	.
chr1	64690474	64690973	chr1	64791706	64792205	2810408I11Rik|chr1:64791706-64792205	0.273192136756359	.	.
chr1	64690474	64690973	chr1	64791706	64792205	Ccnyl1|chr1:64791706-64792205	0.273192136756359	.	.
chr1	64690474	64690973	chr1	64792637	64793136	2810408I11Rik|chr1:64792637-64793136	0.473853736965075	.	.
chr1	64690474	64690973	chr1	64792637	64793136	Ccnyl1|chr1:64792637-64793136	0.473853736965075	.	.
chr1	64956569	64957068	chr1	64509644	64510143	Plekhm3|chr1:64509644-64510143	0.336724791309359	.	.
chr1	64956569	64957068	chr1	64791706	64792205	Plekhm3|chr1:64791706-64792205	0.44744141823135	.	.
chr1	64956569	64957068	chr1	65010101	65010600	Plekhm3|chr1:65010101-65010600	0.361190518827087	.	.
chr1	64956569	64957068	chr1	65129584	65130083	Plekhm3|chr1:65129584-65130083	0.275674268213408	.	.
chr1	65282716	65283215	chr1	65111968	65112467	Pth2r|chr1:65111968-65112467	0.276253600087503	.	.
chr1	65282716	65283215	chr1	65129584	65130083	Pth2r|chr1:65129584-65130083	0.486117917783243	.	.
chr1	65282716	65283215	chr1	65179041	65179540	Pth2r|chr1:65179041-65179540	0.260795352319144	.	.
chr1	66174880	66175379	chr1	66386643	66387142	Map2|chr1:66386643-66387142	0.378028305924091	.	.
chr1	66700587	66701086	chr1	66654987	66655486	Rpe|chr1:66654987-66655486	0.341063795038825	.	.
chr1	69687151	69687650	chr1	69302283	69302782	Ikzf2|chr1:69302283-69302782	0.527694274102014	.	.
chr1	71102248	71102747	chr1	70923113	70923612	Bard1|chr1:70923113-70923612	0.308184123065035	.	.
chr1	71102248	71102747	chr1	71429112	71429611	Bard1|chr1:71429112-71429611	0.493653872503742	.	.
chr1	71102861	71103360	chr1	71428602	71429101	Bard1|chr1:71428602-71429101	0.255628620468177	.	.
chr1	71556874	71557373	chr1	71614956	71615455	Atic|chr1:71614956-71615455	0.406951449754297	.	.
chr1	71556874	71557373	chr1	71775797	71776296	Atic|chr1:71775797-71776296	0.364181289483991	.	.
chr1	72211757	72212256	chr1	72002354	72002853	Mreg|chr1:72002354-72002853	0.316381421725881	.	.
chr1	72307199	72307698	chr1	72236179	72236678	Xrcc5|chr1:72236179-72236678	0.277132377761675	.	.
chr1	72307199	72307698	chr1	72236179	72236678	Xrcc5|chr1:72236179-72236678	0.277132377761676	.	.
chr1	72307199	72307698	chr1	72577484	72577983	Xrcc5|chr1:72577484-72577983	0.605098979524926	.	.
chr1	72640885	72641384	chr1	72390166	72390665	Gm39662|chr1:72390166-72390665	0.420540644479469	.	.
chr1	74236196	74236695	chr1	74098488	74098987	Arpc2|chr1:74098488-74098987	0.330580153612679	.	.
chr1	74284057	74284556	chr1	74036907	74037406	Aamp|chr1:74036907-74037406	0.324504777300008	.	.
chr1	74284057	74284556	chr1	74036907	74037406	Pnkd|chr1:74036907-74037406	0.324504777300008	.	.
chr1	74284588	74285087	chr1	74036907	74037406	Aamp|chr1:74036907-74037406	0.65336918652147	.	.
chr1	74284588	74285087	chr1	74036907	74037406	Pnkd|chr1:74036907-74037406	0.65336918652147	.	.
chr1	74391301	74391800	chr1	74036907	74037406	Ctdsp1|chr1:74036907-74037406	0.45617460265683	.	.
chr1	74391301	74391800	chr1	74332815	74333314	Ctdsp1|chr1:74332815-74333314	0.318589712466593	.	.
chr1	74391301	74391800	chr1	74386756	74387255	Ctdsp1|chr1:74386756-74387255	0.448670006989142	.	.
chr1	74391301	74391800	chr1	74397909	74398408	Ctdsp1|chr1:74397909-74398408	0.301977197595247	.	.
chr1	74391301	74391800	chr1	74452541	74453040	Ctdsp1|chr1:74452541-74453040	0.295484513046883	.	.
chr1	74505730	74506229	chr1	74368126	74368625	Cnot9|chr1:74368126-74368625	0.386636792564414	.	.
chr1	74505730	74506229	chr1	74806952	74807451	Cnot9|chr1:74806952-74807451	0.40443604729545	.	.
chr1	74505730	74506229	chr1	74808065	74808564	Cnot9|chr1:74808065-74808564	0.575650595139792	.	.
chr1	74505730	74506229	chr1	74926640	74927139	Cnot9|chr1:74926640-74927139	0.386067205963435	.	.
chr1	74587962	74588461	chr1	74368126	74368625	Bcs1l|chr1:74368126-74368625	0.278706395018875	.	.
chr1	74587962	74588461	chr1	74368126	74368625	Zfp142|chr1:74368126-74368625	0.278706395018875	.	.
chr1	74587962	74588461	chr1	74806952	74807451	Bcs1l|chr1:74806952-74807451	0.410427345146183	.	.
chr1	74587962	74588461	chr1	74806952	74807451	Zfp142|chr1:74806952-74807451	0.410427345146183	.	.
chr1	74587962	74588461	chr1	74808065	74808564	Bcs1l|chr1:74808065-74808564	0.593715385829069	.	.
chr1	74587962	74588461	chr1	74808065	74808564	Bcs1l|chr1:74808065-74808564	0.59371538582907	.	.
chr1	74587962	74588461	chr1	74808065	74808564	Zfp142|chr1:74808065-74808564	0.593715385829069	.	.
chr1	74587962	74588461	chr1	74808065	74808564	Zfp142|chr1:74808065-74808564	0.59371538582907	.	.
chr1	74587962	74588461	chr1	74948735	74949234	Bcs1l|chr1:74948735-74949234	0.336725898103017	.	.
chr1	74587962	74588461	chr1	74948735	74949234	Zfp142|chr1:74948735-74949234	0.336725898103017	.	.
chr1	74601175	74601674	chr1	74368126	74368625	Rnf25|chr1:74368126-74368625	0.289005369404097	.	.
chr1	74601175	74601674	chr1	74368126	74368625	Stk36|chr1:74368126-74368625	0.289005369404097	.	.
chr1	74601175	74601674	chr1	74808065	74808564	Rnf25|chr1:74808065-74808564	0.438618188792505	.	.
chr1	74601175	74601674	chr1	74808065	74808564	Stk36|chr1:74808065-74808564	0.438618188792505	.	.
chr1	74661495	74661994	chr1	74806952	74807451	Ttll4|chr1:74806952-74807451	0.653181382351906	.	.
chr1	74661495	74661994	chr1	74808065	74808564	Ttll4|chr1:74808065-74808564	0.402124287044501	.	.
chr1	75124760	75125259	chr1	74882110	74882609	Nhej1|chr1:74882110-74882609	0.262103693030251	.	.
chr1	75142499	75142998	chr1	75342805	75343304	Cnppd1|chr1:75342805-75343304	0.325026294125605	.	.
chr1	75142499	75142998	chr1	75342805	75343304	Retreg2|chr1:75342805-75343304	0.325026294125605	.	.
chr1	75168424	75168923	chr1	74808065	74808564	Zfand2b|chr1:74808065-74808564	0.379629766287028	.	.
chr1	75168424	75168923	chr1	75342805	75343304	Zfand2b|chr1:75342805-75343304	0.335430306771139	.	.
chr1	75180079	75180578	chr1	74802933	74803432	Abcb6|chr1:74802933-74803432	0.375243140204328	.	.
chr1	75180079	75180578	chr1	75263237	75263736	Abcb6|chr1:75263237-75263736	0.321554262670095	.	.
chr1	75180079	75180578	chr1	75495129	75495628	Abcb6|chr1:75495129-75495628	0.290602472991668	.	.
chr1	75191753	75192252	chr1	74816731	74817230	Ankzf1|chr1:74816731-74817230	0.288805479105876	.	.
chr1	75191753	75192252	chr1	74816731	74817230	Atg9a|chr1:74816731-74817230	0.288805479105876	.	.
chr1	75191753	75192252	chr1	75342805	75343304	Ankzf1|chr1:75342805-75343304	0.570171391063804	.	.
chr1	75191753	75192252	chr1	75342805	75343304	Atg9a|chr1:75342805-75343304	0.570171391063804	.	.
chr1	75191753	75192252	chr1	75487834	75488333	Ankzf1|chr1:75487834-75488333	0.447463599924859	.	.
chr1	75191753	75192252	chr1	75487834	75488333	Atg9a|chr1:75487834-75488333	0.447463599924859	.	.
chr1	75210546	75211045	chr1	74802933	74803432	Glb1l|chr1:74802933-74803432	0.287526698051973	.	.
chr1	75210546	75211045	chr1	74802933	74803432	Stk16|chr1:74802933-74803432	0.287526698051973	.	.
chr1	75210546	75211045	chr1	75393088	75393587	Glb1l|chr1:75393088-75393587	0.353739648822578	.	.
chr1	75210546	75211045	chr1	75393088	75393587	Stk16|chr1:75393088-75393587	0.353739648822578	.	.
chr1	75210546	75211045	chr1	75467494	75467993	Glb1l|chr1:75467494-75467993	0.284409093215351	.	.
chr1	75210546	75211045	chr1	75467494	75467993	Stk16|chr1:75467494-75467993	0.284409093215351	.	.
chr1	75210546	75211045	chr1	75487302	75487801	Glb1l|chr1:75487302-75487801	0.256604978655732	.	.
chr1	75210546	75211045	chr1	75487302	75487801	Stk16|chr1:75487302-75487801	0.256604978655732	.	.
chr1	75210546	75211045	chr1	75495129	75495628	Glb1l|chr1:75495129-75495628	0.52754251753378	.	.
chr1	75210546	75211045	chr1	75495129	75495628	Stk16|chr1:75495129-75495628	0.52754251753378	.	.
chr1	75219086	75219585	chr1	74794449	74794948	Tuba4a|chr1:74794449-74794948	0.258184115905242	.	.
chr1	75219086	75219585	chr1	74816731	74817230	Tuba4a|chr1:74816731-74817230	0.326207815215862	.	.
chr1	75219086	75219585	chr1	75398631	75399130	Tuba4a|chr1:75398631-75399130	0.275308868791872	.	.
chr1	75236144	75236643	chr1	75487302	75487801	Dnajb2|chr1:75487302-75487801	0.257730434110589	.	.
chr1	75236651	75237150	chr1	74808065	74808564	Dnajb2|chr1:74808065-74808564	0.452397022295704	.	.
chr1	75236651	75237150	chr1	74948735	74949234	Dnajb2|chr1:74948735-74949234	0.352005241998827	.	.
chr1	75264008	75264507	chr1	75393088	75393587	Ptprn|chr1:75393088-75393587	0.284096589942531	.	.
chr1	75264008	75264507	chr1	75393648	75394147	Ptprn|chr1:75393648-75394147	0.296611991860449	.	.
chr1	75264008	75264507	chr1	75398631	75399130	Ptprn|chr1:75398631-75399130	0.30042184303224	.	.
chr1	75277375	75277874	chr1	75289342	75289841	Resp18|chr1:75289342-75289841	0.266550559714336	.	.
chr1	75277375	75277874	chr1	75398631	75399130	Resp18|chr1:75398631-75399130	0.525140885831965	.	.
chr1	75317346	75317845	chr1	75398631	75399130	Dnpep|chr1:75398631-75399130	0.343533417687239	.	.
chr1	75435709	75436208	chr1	75263237	75263736	Gmppa|chr1:75263237-75263736	0.276223545156417	.	.
chr1	75435709	75436208	chr1	75342805	75343304	Gmppa|chr1:75342805-75343304	0.334757624174752	.	.
chr1	75435709	75436208	chr1	75487302	75487801	Gmppa|chr1:75487302-75487801	0.273492191418889	.	.
chr1	75478598	75479097	chr1	75381822	75382321	Chpf|chr1:75381822-75382321	0.274803040556957	.	.
chr1	75478598	75479097	chr1	75381822	75382321	Tmem198|chr1:75381822-75382321	0.274803040556957	.	.
chr1	75478598	75479097	chr1	75398631	75399130	Chpf|chr1:75398631-75399130	0.421047205650567	.	.
chr1	75478598	75479097	chr1	75398631	75399130	Tmem198|chr1:75398631-75399130	0.421047205650567	.	.
chr1	75478598	75479097	chr1	75458368	75458867	Chpf|chr1:75458368-75458867	0.256782629684892	.	.
chr1	75478598	75479097	chr1	75458368	75458867	Tmem198|chr1:75458368-75458867	0.256782629684892	.	.
chr1	75479156	75479655	chr1	75342805	75343304	Chpf|chr1:75342805-75343304	0.394220006708814	.	.
chr1	75479156	75479655	chr1	75342805	75343304	Tmem198|chr1:75342805-75343304	0.394220006708814	.	.
chr1	75479156	75479655	chr1	75381822	75382321	Chpf|chr1:75381822-75382321	0.314443003763408	.	.
chr1	75479156	75479655	chr1	75381822	75382321	Tmem198|chr1:75381822-75382321	0.314443003763408	.	.
chr1	75479156	75479655	chr1	75704605	75705104	Chpf|chr1:75704605-75705104	0.466642895806226	.	.
chr1	75479156	75479655	chr1	75704605	75705104	Tmem198|chr1:75704605-75705104	0.466642895806226	.	.
chr1	75505376	75505875	chr1	75342805	75343304	Obsl1|chr1:75342805-75343304	0.35127537590337	.	.
chr1	75505376	75505875	chr1	75458368	75458867	Obsl1|chr1:75458368-75458867	0.263897416369526	.	.
chr1	75521240	75521739	chr1	75263237	75263736	Stk11ip|chr1:75263237-75263736	0.400415120587399	.	.
chr1	75521240	75521739	chr1	75393088	75393587	Stk11ip|chr1:75393088-75393587	0.392012316984596	.	.
chr1	75521240	75521739	chr1	75487302	75487801	Stk11ip|chr1:75487302-75487801	0.394975140668215	.	.
chr1	75521240	75521739	chr1	75495129	75495628	Stk11ip|chr1:75495129-75495628	0.258782111100803	.	.
chr1	75521240	75521739	chr1	75495129	75495628	Stk11ip|chr1:75495129-75495628	0.258782111100804	.	.
chr1	75546261	75546760	chr1	75263237	75263736	Slc4a3|chr1:75263237-75263736	0.582476993947635	.	.
chr1	75546261	75546760	chr1	75495129	75495628	Slc4a3|chr1:75495129-75495628	0.255692210226761	.	.
chr1	78488900	78489399	chr1	78536720	78537219	Farsb|chr1:78536720-78537219	0.315153285447299	.	.
chr1	78657540	78658039	chr1	78322420	78322919	Acsl3|chr1:78322420-78322919	0.397391966280472	.	.
chr1	78657540	78658039	chr1	78322420	78322919	Utp14b|chr1:78322420-78322919	0.397391966280472	.	.
chr1	78822000	78822499	chr1	78536720	78537219	Gm29187|chr1:78536720-78537219	0.330626704436286	.	.
chr1	78822000	78822499	chr1	78537485	78537984	Gm29187|chr1:78537485-78537984	0.411843167474617	.	.
chr1	78822000	78822499	chr1	78919678	78920177	Gm29187|chr1:78919678-78920177	0.531777938070173	.	.
chr1	78822000	78822499	chr1	78962009	78962508	Gm29187|chr1:78962009-78962508	0.434339076175463	.	.
chr1	79439807	79440306	chr1	79262397	79262896	Scg2|chr1:79262397-79262896	0.299806023067531	.	.
chr1	79439807	79440306	chr1	79640097	79640596	Scg2|chr1:79640097-79640596	0.356929370349361	.	.
chr1	79439807	79440306	chr1	79711170	79711669	Scg2|chr1:79711170-79711669	0.397842905016875	.	.
chr1	79775809	79776308	chr1	79711170	79711669	Mrpl44|chr1:79711170-79711669	0.616282827309278	.	.
chr1	79775809	79776308	chr1	79711170	79711669	Wdfy1|chr1:79711170-79711669	0.616282827309278	.	.
chr1	79775809	79776308	chr1	80115871	80116370	Mrpl44|chr1:80115871-80116370	0.415365584786904	.	.
chr1	79775809	79776308	chr1	80115871	80116370	Wdfy1|chr1:80115871-80116370	0.415365584786904	.	.
chr1	81076257	81076756	chr1	81219000	81219499	Nyap2|chr1:81219000-81219499	0.383852396683252	.	.
chr1	81076879	81077378	chr1	81172506	81173005	Nyap2|chr1:81172506-81173005	0.313289135445773	.	.
chr1	81076879	81077378	chr1	81287145	81287644	Nyap2|chr1:81287145-81287644	0.550766998155067	.	.
chr1	82290681	82291180	chr1	82616866	82617365	Irs1|chr1:82616866-82617365	0.280837775582997	.	.
chr1	82316361	82316860	chr1	82018921	82019420	Rhbdd1|chr1:82018921-82019420	0.310883947571126	.	.
chr1	82316361	82316860	chr1	82156946	82157445	Rhbdd1|chr1:82156946-82157445	0.49092168518096	.	.
chr1	82724600	82725099	chr1	82292699	82293198	C430014B12Rik|chr1:82292699-82293198	0.316947603395204	.	.
chr1	82724600	82725099	chr1	82292699	82293198	Mff|chr1:82292699-82293198	0.316947603395204	.	.
chr1	82724600	82725099	chr1	82433306	82433805	C430014B12Rik|chr1:82433306-82433805	0.275661208771503	.	.
chr1	82724600	82725099	chr1	82433306	82433805	Mff|chr1:82433306-82433805	0.275661208771503	.	.
chr1	82724600	82725099	chr1	82787312	82787811	C430014B12Rik|chr1:82787312-82787811	0.293161990395392	.	.
chr1	82724600	82725099	chr1	82787312	82787811	Mff|chr1:82787312-82787811	0.293161990395392	.	.
chr1	82725115	82725614	chr1	82292699	82293198	C430014B12Rik|chr1:82292699-82293198	0.409855427778895	.	.
chr1	82725115	82725614	chr1	82292699	82293198	Mff|chr1:82292699-82293198	0.409855427778895	.	.
chr1	82725115	82725614	chr1	82433306	82433805	C430014B12Rik|chr1:82433306-82433805	0.389954488501744	.	.
chr1	82725115	82725614	chr1	82433306	82433805	Mff|chr1:82433306-82433805	0.389954488501744	.	.
chr1	82725115	82725614	chr1	82787312	82787811	C430014B12Rik|chr1:82787312-82787811	0.585926951225113	.	.
chr1	82725115	82725614	chr1	82787312	82787811	Mff|chr1:82787312-82787811	0.585926951225113	.	.
chr1	82839194	82839693	chr1	82616866	82617365	Agfg1|chr1:82616866-82617365	0.294502987463842	.	.
chr1	83159481	83159980	chr1	83277033	83277532	Daw1|chr1:83277033-83277532	0.377049139193424	.	.
chr1	83407134	83407633	chr1	83645591	83646090	Sphkap|chr1:83645591-83646090	0.345021375081417	.	.
chr1	83407918	83408417	chr1	83277033	83277532	Sphkap|chr1:83277033-83277532	0.455225710202985	.	.
chr1	83407918	83408417	chr1	83277033	83277532	Sphkap|chr1:83277033-83277532	0.455225710202986	.	.
chr1	83407918	83408417	chr1	83645591	83646090	Sphkap|chr1:83645591-83646090	0.500168609255909	.	.
chr1	84695000	84695499	chr1	84249949	84250448	Dner|chr1:84249949-84250448	0.296545454788228	.	.
chr1	84839808	84840307	chr1	84621244	84621743	Fbxo36|chr1:84621244-84621743	0.339404238050877	.	.
chr1	84839808	84840307	chr1	84621244	84621743	Trip12|chr1:84621244-84621743	0.339404238050877	.	.
chr1	84839808	84840307	chr1	84838531	84839030	Fbxo36|chr1:84838531-84839030	0.403236266704616	.	.
chr1	84839808	84840307	chr1	84838531	84839030	Trip12|chr1:84838531-84839030	0.403236266704616	.	.
chr1	85793160	85793659	chr1	85916833	85917332	Cab39|chr1:85916833-85917332	0.410429684367048	.	.
chr1	85793160	85793659	chr1	85965753	85966252	Cab39|chr1:85965753-85966252	0.445357517934848	.	.
chr1	85793160	85793659	chr1	86059359	86059858	Cab39|chr1:86059359-86059858	0.27994020575835	.	.
chr1	85894274	85894773	chr1	85908911	85909410	Itm2c|chr1:85908911-85909410	0.261376447575737	.	.
chr1	85894274	85894773	chr1	85965753	85966252	Itm2c|chr1:85965753-85966252	0.384755493116524	.	.
chr1	86064385	86064884	chr1	85908911	85909410	Psmd1|chr1:85908911-85909410	0.321725078321308	.	.
chr1	86064385	86064884	chr1	86440464	86440963	Psmd1|chr1:86440464-86440963	0.512608886765412	.	.
chr1	86154471	86154970	chr1	85916833	85917332	Armc9|chr1:85916833-85917332	0.381553972594351	.	.
chr1	86154471	86154970	chr1	85965753	85966252	Armc9|chr1:85965753-85966252	0.411392308809378	.	.
chr1	86154471	86154970	chr1	86487143	86487642	Armc9|chr1:86487143-86487642	0.261830355085445	.	.
chr1	86154471	86154970	chr1	86487725	86488224	Armc9|chr1:86487725-86488224	0.503004129332462	.	.
chr1	86303797	86304296	chr1	86434501	86435000	Gm28626|chr1:86434501-86435000	0.360405882000473	.	.
chr1	86303797	86304296	chr1	86487725	86488224	Gm28626|chr1:86487725-86488224	0.33416793923854	.	.
chr1	86359268	86359767	chr1	86018323	86018822	C130036L24Rik|chr1:86018323-86018822	0.595579972455419	.	.
chr1	86359268	86359767	chr1	86018323	86018822	Ncl|chr1:86018323-86018822	0.595579972455419	.	.
chr1	86359268	86359767	chr1	86487143	86487642	C130036L24Rik|chr1:86487143-86487642	0.315253556050749	.	.
chr1	86359268	86359767	chr1	86487143	86487642	Ncl|chr1:86487143-86487642	0.315253556050749	.	.
chr1	86359268	86359767	chr1	86487725	86488224	C130036L24Rik|chr1:86487725-86488224	0.319527511970183	.	.
chr1	86359268	86359767	chr1	86487725	86488224	Ncl|chr1:86487725-86488224	0.319527511970183	.	.
chr1	86359268	86359767	chr1	86525204	86525703	C130036L24Rik|chr1:86525204-86525703	0.34100315859994	.	.
chr1	86359268	86359767	chr1	86525204	86525703	Ncl|chr1:86525204-86525703	0.34100315859994	.	.
chr1	86526360	86526859	chr1	86434501	86435000	Ptma|chr1:86434501-86435000	0.394231034384511	.	.
chr1	86526360	86526859	chr1	86487725	86488224	Ptma|chr1:86487725-86488224	0.41778080544961	.	.
chr1	86526360	86526859	chr1	86546750	86547249	Ptma|chr1:86546750-86547249	0.369110901249756	.	.
chr1	86526360	86526859	chr1	86586879	86587378	Ptma|chr1:86586879-86587378	0.368915972434973	.	.
chr1	86582078	86582577	chr1	86440464	86440963	Cops7b|chr1:86440464-86440963	0.339434035630694	.	.
chr1	86582078	86582577	chr1	86440464	86440963	Pde6d|chr1:86440464-86440963	0.339434035630694	.	.
chr1	86582078	86582577	chr1	86525204	86525703	Cops7b|chr1:86525204-86525703	0.373630540201528	.	.
chr1	86582078	86582577	chr1	86525204	86525703	Pde6d|chr1:86525204-86525703	0.373630540201528	.	.
chr1	86582603	86583102	chr1	86487143	86487642	Cops7b|chr1:86487143-86487642	0.39689145070297	.	.
chr1	86582603	86583102	chr1	86487143	86487642	Cops7b|chr1:86487143-86487642	0.396891450702971	.	.
chr1	86582603	86583102	chr1	86487143	86487642	Pde6d|chr1:86487143-86487642	0.39689145070297	.	.
chr1	86582603	86583102	chr1	86487143	86487642	Pde6d|chr1:86487143-86487642	0.396891450702971	.	.
chr1	86703565	86704064	chr1	86434501	86435000	Dis3l2|chr1:86434501-86435000	0.352691414196589	.	.
chr1	87056715	87057214	chr1	87186473	87186972	Gm28375|chr1:87186473-87186972	0.281132908916548	.	.
chr1	87155856	87156355	chr1	87447455	87447954	Ecel1|chr1:87447455-87447954	0.469192623067768	.	.
chr1	87155856	87156355	chr1	87475311	87475810	Ecel1|chr1:87475311-87475810	0.442703344753592	.	.
chr1	87213673	87214172	chr1	87475311	87475810	Eif4e2|chr1:87475311-87475810	0.296312939792114	.	.
chr1	87326698	87327197	chr1	87709058	87709557	Gigyf2|chr1:87709058-87709557	0.526775908043547	.	.
chr1	87510023	87510522	chr1	87925537	87926036	Neu2|chr1:87925537-87926036	0.308662151161082	.	.
chr1	87755700	87756199	chr1	87709058	87709557	Atg16l1|chr1:87709058-87709557	0.278646787590523	.	.
chr1	87853009	87853508	chr1	87925537	87926036	Dgkd|chr1:87925537-87926036	0.472197972401737	.	.
chr1	88008031	88008530	chr1	88497179	88497678	Usp40|chr1:88497179-88497678	0.468058141141772	.	.
chr1	90153403	90153902	chr1	89750774	89751273	4930434B07Rik|chr1:89750774-89751273	0.263279170948263	.	.
chr1	90153403	90153902	chr1	89750774	89751273	Iqca|chr1:89750774-89751273	0.263279170948263	.	.
chr1	90153403	90153902	chr1	89943148	89943647	4930434B07Rik|chr1:89943148-89943647	0.329044576485761	.	.
chr1	90153403	90153902	chr1	89943148	89943647	Iqca|chr1:89943148-89943647	0.329044576485761	.	.
chr1	90203739	90204238	chr1	89750774	89751273	Ackr3|chr1:89750774-89751273	0.291727392147225	.	.
chr1	90203739	90204238	chr1	89750774	89751273	Ackr3|chr1:89750774-89751273	0.291727392147226	.	.
chr1	90203739	90204238	chr1	90284439	90284938	Ackr3|chr1:90284439-90284938	0.398489256191923	.	.
chr1	90603129	90603628	chr1	90733403	90733902	Cops8|chr1:90733403-90733902	0.348668581460783	.	.
chr1	90603129	90603628	chr1	90733954	90734453	Cops8|chr1:90733954-90734453	0.382005067437235	.	.
chr1	90603129	90603628	chr1	90973173	90973672	Cops8|chr1:90973173-90973672	0.271311442617163	.	.
chr1	91249940	91250439	chr1	90838175	90838674	Ube2f|chr1:90838175-90838674	0.30851696425428	.	.
chr1	91459292	91459791	chr1	91084632	91085131	Per2|chr1:91084632-91085131	0.273843956040217	.	.
chr1	91801092	91801591	chr1	92180626	92181125	Twist2|chr1:92180626-92181125	0.274290786659698	.	.
chr1	91801828	91802327	chr1	91755009	91755508	Gm29100|chr1:91755009-91755508	0.331262885965559	.	.
chr1	91801828	91802327	chr1	91755009	91755508	Twist2|chr1:91755009-91755508	0.331262885965559	.	.
chr1	92641765	92642264	chr1	92397535	92398034	Cops9|chr1:92397535-92398034	0.463203286632085	.	.
chr1	92831030	92831529	chr1	92610875	92611374	Gpc1|chr1:92610875-92611374	0.379715065973418	.	.
chr1	92907215	92907714	chr1	92895020	92895519	Dusp28|chr1:92895020-92895519	0.528630526414048	.	.
chr1	92907215	92907714	chr1	93014431	93014930	Dusp28|chr1:93014431-93014930	0.285713736569251	.	.
chr1	92910422	92910921	chr1	93014431	93014930	5033417F24Rik|chr1:93014431-93014930	0.266557037951409	.	.
chr1	92910422	92910921	chr1	93014431	93014930	Rnpepl1|chr1:93014431-93014930	0.266557037951409	.	.
chr1	92910928	92911427	chr1	92610875	92611374	5033417F24Rik|chr1:92610875-92611374	0.353286565391793	.	.
chr1	92910928	92911427	chr1	92610875	92611374	Rnpepl1|chr1:92610875-92611374	0.353286565391793	.	.
chr1	92934435	92934934	chr1	92610875	92611374	Capn10|chr1:92610875-92611374	0.302812966059203	.	.
chr1	92934435	92934934	chr1	92895020	92895519	Capn10|chr1:92895020-92895519	0.279286002622865	.	.
chr1	93478107	93478606	chr1	93445454	93445953	Hdlbp|chr1:93445454-93445953	0.531807843715741	.	.
chr1	93478107	93478606	chr1	93445454	93445953	Sept2|chr1:93445454-93445953	0.531807843715741	.	.
chr1	93478622	93479121	chr1	93014431	93014930	Hdlbp|chr1:93014431-93014930	0.531398217885511	.	.
chr1	93478622	93479121	chr1	93014431	93014930	Sept2|chr1:93014431-93014930	0.531398217885511	.	.
chr1	93478622	93479121	chr1	93445454	93445953	Hdlbp|chr1:93445454-93445953	0.567151504522236	.	.
chr1	93478622	93479121	chr1	93445454	93445953	Sept2|chr1:93445454-93445953	0.567151504522236	.	.
chr1	95313333	95313832	chr1	95268183	95268682	Fam174a|chr1:95268183-95268682	0.282427898559354	.	.
chr1	95313851	95314350	chr1	95089769	95090268	Fam174a|chr1:95089769-95090268	0.364686342312567	.	.
chr1	95313851	95314350	chr1	95268183	95268682	Fam174a|chr1:95268183-95268682	0.574625031363169	.	.
chr1	95313851	95314350	chr1	95268183	95268682	Fam174a|chr1:95268183-95268682	0.57462503136317	.	.
chr1	97661204	97661703	chr1	97650037	97650536	D1Ertd622e|chr1:97650037-97650536	0.38041482370414	.	.
chr1	97769886	97770385	chr1	97650037	97650536	Gin1|chr1:97650037-97650536	0.520878252561294	.	.
chr1	97769886	97770385	chr1	97650037	97650536	Ppip5k2|chr1:97650037-97650536	0.520878252561294	.	.
chr1	98095430	98095929	chr1	98018444	98018943	Pam|chr1:98018444-98018943	0.25913470949622	.	.
chr1	99772082	99772581	chr1	99600023	99600522	Cntnap5b|chr1:99600023-99600522	0.41211836275589	.	.
chr1	104768586	104769085	chr1	104986174	104986673	Cdh20|chr1:104986174-104986673	0.319941798749326	.	.
chr1	104768586	104769085	chr1	105012621	105013120	Cdh20|chr1:105012621-105013120	0.43604549642205	.	.
chr1	104768586	104769085	chr1	105179297	105179796	Cdh20|chr1:105179297-105179796	0.3623846014863	.	.
chr1	104768586	104769085	chr1	105206399	105206898	Cdh20|chr1:105206399-105206898	0.294537570707542	.	.
chr1	104769230	104769729	chr1	105012621	105013120	Cdh20|chr1:105012621-105013120	0.304254699529176	.	.
chr1	104769230	104769729	chr1	105179297	105179796	Cdh20|chr1:105179297-105179796	0.302754103608295	.	.
chr1	105356312	105356811	chr1	105012621	105013120	Gm17634|chr1:105012621-105013120	0.478834772973856	.	.
chr1	105356312	105356811	chr1	105012621	105013120	Rnf152|chr1:105012621-105013120	0.478834772973856	.	.
chr1	105356312	105356811	chr1	105206399	105206898	Gm17634|chr1:105206399-105206898	0.362994157135595	.	.
chr1	105356312	105356811	chr1	105206399	105206898	Rnf152|chr1:105206399-105206898	0.362994157135595	.	.
chr1	105663536	105664035	chr1	105890977	105891476	Pign|chr1:105890977-105891476	0.313465307681562	.	.
chr1	105663536	105664035	chr1	105890977	105891476	Relch|chr1:105890977-105891476	0.313465307681562	.	.
chr1	105990273	105990772	chr1	105908552	105909051	Gm7160|chr1:105908552-105909051	0.406011152965464	.	.
chr1	105990273	105990772	chr1	105908552	105909051	Zcchc2|chr1:105908552-105909051	0.406011152965464	.	.
chr1	106171270	106171769	chr1	106036942	106037441	Gm20753|chr1:106036942-106037441	0.350354147311079	.	.
chr1	106171270	106171769	chr1	106036942	106037441	Phlpp1|chr1:106036942-106037441	0.350354147311079	.	.
chr1	106171270	106171769	chr1	106071193	106071692	Gm20753|chr1:106071193-106071692	0.313381496702615	.	.
chr1	106171270	106171769	chr1	106071193	106071692	Phlpp1|chr1:106071193-106071692	0.313381496702615	.	.
chr1	106401256	106401755	chr1	106400682	106401181	A530053M12Rik|chr1:106400682-106401181	0.435296433250571	.	.
chr1	106759529	106760028	chr1	107159524	107160023	Kdsr|chr1:107159524-107160023	0.563741668668355	.	.
chr1	115684447	115684946	chr1	115784693	115785192	Cntnap5a|chr1:115784693-115785192	0.402106845391452	.	.
chr1	118310992	118311491	chr1	118434883	118435382	Tsn|chr1:118434883-118435382	0.633824778325173	.	.
chr1	118459308	118459807	chr1	118265579	118266078	2900060B14Rik|chr1:118265579-118266078	0.37389076003673	.	.
chr1	119421524	119422023	chr1	119388650	119389149	Inhbb|chr1:119388650-119389149	0.327947675829811	.	.
chr1	119421524	119422023	chr1	119388650	119389149	Inhbb|chr1:119388650-119389149	0.327947675829812	.	.
chr1	120120898	120121397	chr1	120093463	120093962	3110009E18Rik|chr1:120093463-120093962	0.326894163902189	.	.
chr1	120120898	120121397	chr1	120093463	120093962	Dbi|chr1:120093463-120093962	0.326894163902189	.	.
chr1	120120898	120121397	chr1	120197108	120197607	3110009E18Rik|chr1:120197108-120197607	0.493174130813356	.	.
chr1	120120898	120121397	chr1	120197108	120197607	Dbi|chr1:120197108-120197607	0.493174130813356	.	.
chr1	121431333	121431832	chr1	121441031	121441530	Ccdc93|chr1:121441031-121441530	0.362588415147588	.	.
chr1	121567757	121568256	chr1	121452337	121452836	Ddx18|chr1:121452337-121452836	0.537820194038826	.	.
chr1	125435289	125435788	chr1	125187153	125187652	Actr3|chr1:125187153-125187652	0.281683329428307	.	.
chr1	125435289	125435788	chr1	125351369	125351868	Actr3|chr1:125351369-125351868	0.393238660878909	.	.
chr1	125435289	125435788	chr1	125606789	125607288	Actr3|chr1:125606789-125607288	0.279003875894141	.	.
chr1	125560306	125560805	chr1	125351369	125351868	Slc35f5|chr1:125351369-125351868	0.441621628522771	.	.
chr1	125911894	125912393	chr1	125607368	125607867	Lypd1|chr1:125607368-125607867	0.261949203222232	.	.
chr1	125911894	125912393	chr1	125892748	125893247	Lypd1|chr1:125892748-125893247	0.345534360344342	.	.
chr1	125911894	125912393	chr1	125969882	125970381	Lypd1|chr1:125969882-125970381	0.450687268511593	.	.
chr1	127773884	127774383	chr1	127975612	127976111	2900009J06Rik|chr1:127975612-127976111	0.603567749795028	.	.
chr1	127773884	127774383	chr1	127975612	127976111	Ccnt2|chr1:127975612-127976111	0.603567749795028	.	.
chr1	127868495	127868994	chr1	127827241	127827740	Rab3gap1|chr1:127827241-127827740	0.266988570850701	.	.
chr1	128102952	128103451	chr1	127975612	127976111	R3hdm1|chr1:127975612-127976111	0.562653340502953	.	.
chr1	128102952	128103451	chr1	127975612	127976111	Zranb3|chr1:127975612-127976111	0.562653340502953	.	.
chr1	128243885	128244384	chr1	127975612	127976111	Ubxn4|chr1:127975612-127976111	0.486597062257388	.	.
chr1	128359460	128359959	chr1	128472408	128472907	Mcm6|chr1:128472408-128472907	0.350700224764551	.	.
chr1	128359460	128359959	chr1	128590671	128591170	Mcm6|chr1:128590671-128591170	0.289301351597767	.	.
chr1	128417141	128417640	chr1	128472408	128472907	Dars|chr1:128472408-128472907	0.365368204585568	.	.
chr1	131152939	131153438	chr1	131053153	131053652	Eif2d|chr1:131053153-131053652	0.338819052209442	.	.
chr1	131152939	131153438	chr1	131115838	131116337	Eif2d|chr1:131115838-131116337	0.259083803170355	.	.
chr1	131259797	131260296	chr1	131260313	131260812	Gm28914|chr1:131260313-131260812	0.596230240717736	.	.
chr1	131526753	131527252	chr1	131260313	131260812	Fam72a|chr1:131260313-131260812	0.420875701202574	.	.
chr1	131526753	131527252	chr1	131260313	131260812	Srgap2|chr1:131260313-131260812	0.420875701202574	.	.
chr1	131527318	131527817	chr1	131573579	131574078	Fam72a|chr1:131573579-131574078	0.38128834366432	.	.
chr1	131527318	131527817	chr1	131573579	131574078	Srgap2|chr1:131573579-131574078	0.38128834366432	.	.
chr1	131827667	131828166	chr1	131555074	131555573	Slc41a1|chr1:131555074-131555573	0.461482477340087	.	.
chr1	131827667	131828166	chr1	131573579	131574078	Slc41a1|chr1:131573579-131574078	0.2764157476751	.	.
chr1	131827667	131828166	chr1	132144172	132144671	Slc41a1|chr1:132144172-132144671	0.42976281732936	.	.
chr1	131827667	131828166	chr1	132190118	132190617	Slc41a1|chr1:132190118-132190617	0.277545434968103	.	.
chr1	131827667	131828166	chr1	132200622	132201121	Slc41a1|chr1:132200622-132201121	0.422956654441557	.	.
chr1	131827667	131828166	chr1	132222145	132222644	Slc41a1|chr1:132222145-132222644	0.333693927882797	.	.
chr1	131866958	131867457	chr1	131555074	131555573	Rab29|chr1:131555074-131555573	0.391198174747761	.	.
chr1	131866958	131867457	chr1	131573579	131574078	Rab29|chr1:131573579-131574078	0.662110050188995	.	.
chr1	131866958	131867457	chr1	132190118	132190617	Rab29|chr1:132190118-132190617	0.453771739220433	.	.
chr1	131866958	131867457	chr1	132200622	132201121	Rab29|chr1:132200622-132201121	0.434931672335677	.	.
chr1	131866958	131867457	chr1	132200622	132201121	Rab29|chr1:132200622-132201121	0.434931672335678	.	.
chr1	131910162	131910661	chr1	131573579	131574078	Nucks1|chr1:131573579-131574078	0.413409213000534	.	.
chr1	131910162	131910661	chr1	132190118	132190617	Nucks1|chr1:132190118-132190617	0.351543170633963	.	.
chr1	131910162	131910661	chr1	132200622	132201121	Nucks1|chr1:132200622-132201121	0.334159574870722	.	.
chr1	131910162	131910661	chr1	132222145	132222644	Nucks1|chr1:132222145-132222644	0.421594607292839	.	.
chr1	131910666	131911165	chr1	132222145	132222644	Nucks1|chr1:132222145-132222644	0.260151611636515	.	.
chr1	132007294	132007793	chr1	132222145	132222644	Elk4|chr1:132222145-132222644	0.399185575223824	.	.
chr1	132007294	132007793	chr1	132288083	132288582	Elk4|chr1:132288083-132288582	0.550312437478982	.	.
chr1	132007800	132008299	chr1	132222145	132222644	Elk4|chr1:132222145-132222644	0.260402748412769	.	.
chr1	132007800	132008299	chr1	132288083	132288582	Elk4|chr1:132288083-132288582	0.371014847355831	.	.
chr1	132139477	132139976	chr1	132157329	132157828	Cdk18|chr1:132157329-132157828	0.256430734032715	.	.
chr1	132139477	132139976	chr1	132157329	132157828	Gm29629|chr1:132157329-132157828	0.256430734032715	.	.
chr1	132139477	132139976	chr1	132190118	132190617	Cdk18|chr1:132190118-132190617	0.593555447534435	.	.
chr1	132139477	132139976	chr1	132190118	132190617	Gm29629|chr1:132190118-132190617	0.593555447534435	.	.
chr1	132139477	132139976	chr1	132355762	132356261	Cdk18|chr1:132355762-132356261	0.305539476399894	.	.
chr1	132139477	132139976	chr1	132355762	132356261	Gm29629|chr1:132355762-132356261	0.305539476399894	.	.
chr1	132298673	132299172	chr1	132208097	132208596	Klhdc8a|chr1:132208097-132208596	0.32278893460849	.	.
chr1	132298673	132299172	chr1	132222145	132222644	Klhdc8a|chr1:132222145-132222644	0.360089698769191	.	.
chr1	132391552	132392051	chr1	132222145	132222644	Tmcc2|chr1:132222145-132222644	0.417149962868605	.	.
chr1	132417199	132417698	chr1	132144172	132144671	Dstyk|chr1:132144172-132144671	0.563072248054659	.	.
chr1	132417199	132417698	chr1	132222145	132222644	Dstyk|chr1:132222145-132222644	0.290448730686571	.	.
chr1	132477175	132477674	chr1	132200622	132201121	6030442K20Rik|chr1:132200622-132201121	0.385418822497831	.	.
chr1	132477175	132477674	chr1	132200622	132201121	Rbbp5|chr1:132200622-132201121	0.385418822497831	.	.
chr1	132477175	132477674	chr1	132367533	132368032	6030442K20Rik|chr1:132367533-132368032	0.483062632456101	.	.
chr1	132477175	132477674	chr1	132367533	132368032	Rbbp5|chr1:132367533-132368032	0.483062632456101	.	.
chr1	132880112	132880611	chr1	132758968	132759467	Lrrn2|chr1:132758968-132759467	0.466183220512439	.	.
chr1	132880112	132880611	chr1	132934866	132935365	Lrrn2|chr1:132934866-132935365	0.254835786840015	.	.
chr1	132880112	132880611	chr1	133222590	133223089	Lrrn2|chr1:133222590-133223089	0.260643153785382	.	.
chr1	133045916	133046415	chr1	133180923	133181422	Pik3c2b|chr1:133180923-133181422	0.280948376433171	.	.
chr1	133130962	133131461	chr1	132934866	132935365	Ppp1r15b|chr1:132934866-132935365	0.267052732999698	.	.
chr1	133130962	133131461	chr1	132982662	132983161	Ppp1r15b|chr1:132982662-132983161	0.346937007053629	.	.
chr1	133130962	133131461	chr1	133025155	133025654	Ppp1r15b|chr1:133025155-133025654	0.391033799023455	.	.
chr1	133130962	133131461	chr1	133033695	133034194	Ppp1r15b|chr1:133033695-133034194	0.364389620417845	.	.
chr1	133130962	133131461	chr1	133222590	133223089	Ppp1r15b|chr1:133222590-133223089	0.463662132777012	.	.
chr1	133424176	133424675	chr1	133025155	133025654	Sox13|chr1:133025155-133025654	0.379849747410229	.	.
chr1	133424176	133424675	chr1	133222590	133223089	Sox13|chr1:133222590-133223089	0.302332388260216	.	.
chr1	133610089	133610588	chr1	133854685	133855184	Snrpe|chr1:133854685-133855184	0.335551137752976	.	.
chr1	133610089	133610588	chr1	133886923	133887422	Snrpe|chr1:133886923-133887422	0.25735469306594	.	.
chr1	133661173	133661672	chr1	133854685	133855184	Gm38394|chr1:133854685-133855184	0.28204305009898	.	.
chr1	133661173	133661672	chr1	133854685	133855184	Zbed6|chr1:133854685-133855184	0.28204305009898	.	.
chr1	133661173	133661672	chr1	133854685	133855184	Zc3h11a|chr1:133854685-133855184	0.28204305009898	.	.
chr1	133800824	133801323	chr1	133854685	133855184	Atp2b4|chr1:133854685-133855184	0.434442757643442	.	.
chr1	133800824	133801323	chr1	133886923	133887422	Atp2b4|chr1:133886923-133887422	0.326780094430483	.	.
chr1	133800824	133801323	chr1	134045877	134046376	Atp2b4|chr1:134045877-134046376	0.270861271163915	.	.
chr1	133800824	133801323	chr1	134244113	134244612	Atp2b4|chr1:134244113-134244612	0.397675751193554	.	.
chr1	133908258	133908757	chr1	133854685	133855184	Optc|chr1:133854685-133855184	0.257211835314407	.	.
chr1	133908258	133908757	chr1	133886411	133886910	Optc|chr1:133886411-133886910	0.352916691217098	.	.
chr1	134078899	134079398	chr1	133762854	133763353	Btg2|chr1:133762854-133763353	0.284978596019109	.	.
chr1	134078899	134079398	chr1	133854685	133855184	Btg2|chr1:133854685-133855184	0.319690217983865	.	.
chr1	134078899	134079398	chr1	134120587	134121086	Btg2|chr1:134120587-134121086	0.293191333498755	.	.
chr1	134078899	134079398	chr1	134244113	134244612	Btg2|chr1:134244113-134244612	0.388435932173874	.	.
chr1	134234747	134235246	chr1	133854685	133855184	Adora1|chr1:133854685-133855184	0.283675562360234	.	.
chr1	134234747	134235246	chr1	134234151	134234650	Adora1|chr1:134234151-134234650	0.436126760915396	.	.
chr1	134234747	134235246	chr1	134344509	134345008	Adora1|chr1:134344509-134345008	0.342378881887957	.	.
chr1	134332671	134333170	chr1	134244113	134244612	Ppfia4|chr1:134244113-134244612	0.396399992888466	.	.
chr1	134332671	134333170	chr1	134709018	134709517	Ppfia4|chr1:134709018-134709517	0.305343276088949	.	.
chr1	134361764	134362263	chr1	134045877	134046376	Tmem183a|chr1:134045877-134046376	0.31450966107301	.	.
chr1	134361764	134362263	chr1	134120037	134120536	Tmem183a|chr1:134120037-134120536	0.280034300222201	.	.
chr1	134361764	134362263	chr1	134120587	134121086	Tmem183a|chr1:134120587-134121086	0.405500230195033	.	.
chr1	134361764	134362263	chr1	134244113	134244612	Tmem183a|chr1:134244113-134244612	0.567621720386762	.	.
chr1	134361764	134362263	chr1	134344509	134345008	Tmem183a|chr1:134344509-134345008	0.463958404072997	.	.
chr1	134415089	134415588	chr1	134045877	134046376	Adipor1|chr1:134045877-134046376	0.292162351052061	.	.
chr1	134415089	134415588	chr1	134060782	134061281	Adipor1|chr1:134060782-134061281	0.423653094745237	.	.
chr1	134415089	134415588	chr1	134092834	134093333	Adipor1|chr1:134092834-134093333	0.47913143620203	.	.
chr1	134415089	134415588	chr1	134294225	134294724	Adipor1|chr1:134294225-134294724	0.475793426929816	.	.
chr1	134455268	134455767	chr1	134060782	134061281	Klhl12|chr1:134060782-134061281	0.324612763054895	.	.
chr1	134455268	134455767	chr1	134099100	134099599	Klhl12|chr1:134099100-134099599	0.413623256765644	.	.
chr1	134455268	134455767	chr1	134294988	134295487	Klhl12|chr1:134294988-134295487	0.327233669758086	.	.
chr1	134455268	134455767	chr1	134709018	134709517	Klhl12|chr1:134709018-134709517	0.32873076625313	.	.
chr1	134494334	134494833	chr1	134060782	134061281	Rabif|chr1:134060782-134061281	0.507682336948725	.	.
chr1	134494334	134494833	chr1	134099100	134099599	Rabif|chr1:134099100-134099599	0.368982462965166	.	.
chr1	134494334	134494833	chr1	134294988	134295487	Rabif|chr1:134294988-134295487	0.513269784294639	.	.
chr1	134559917	134560416	chr1	134294988	134295487	Kdm5b|chr1:134294988-134295487	0.310430070842995	.	.
chr1	134955755	134956254	chr1	134556771	134557270	Ppp1r12b|chr1:134556771-134557270	0.305919758454581	.	.
chr1	134955755	134956254	chr1	135154328	135154827	Ppp1r12b|chr1:135154328-135154827	0.328534258782354	.	.
chr1	134962267	134962766	chr1	134909447	134909946	Ube2t|chr1:134909447-134909946	0.301128164782999	.	.
chr1	135248334	135248833	chr1	135154328	135154827	Gm26642|chr1:135154328-135154827	0.427159685559374	.	.
chr1	135248334	135248833	chr1	135368172	135368671	Gm26642|chr1:135368172-135368671	0.572935303971828	.	.
chr1	135248334	135248833	chr1	135461130	135461629	Gm26642|chr1:135461130-135461629	0.368936706988761	.	.
chr1	135258970	135259469	chr1	135181727	135182226	Elf3|chr1:135181727-135182226	0.271877487116455	.	.
chr1	135283732	135284231	chr1	135540242	135540741	Rnpep|chr1:135540242-135540741	0.450199893853221	.	.
chr1	135284244	135284743	chr1	135540242	135540741	Rnpep|chr1:135540242-135540741	0.432884941945912	.	.
chr1	135585020	135585519	chr1	135368172	135368671	Gm4793|chr1:135368172-135368671	0.311971559426199	.	.
chr1	135585020	135585519	chr1	135659542	135660041	Gm4793|chr1:135659542-135660041	0.494246323060524	.	.
chr1	135585020	135585519	chr1	135729298	135729797	Gm4793|chr1:135729298-135729797	0.409436247166889	.	.
chr1	135585020	135585519	chr1	135752912	135753411	Gm4793|chr1:135752912-135753411	0.489623690964858	.	.
chr1	135585020	135585519	chr1	135944731	135945230	Gm4793|chr1:135944731-135945230	0.366166653105148	.	.
chr1	135687906	135688405	chr1	135368172	135368671	Nav1|chr1:135368172-135368671	0.259658392642	.	.
chr1	135687906	135688405	chr1	135659542	135660041	Nav1|chr1:135659542-135660041	0.508403442873776	.	.
chr1	135687906	135688405	chr1	135729298	135729797	Nav1|chr1:135729298-135729797	0.425532622410573	.	.
chr1	135687906	135688405	chr1	135752912	135753411	Nav1|chr1:135752912-135753411	0.282902096282339	.	.
chr1	135719413	135719912	chr1	135540242	135540741	Csrp1|chr1:135540242-135540741	0.345411983803358	.	.
chr1	135766118	135766617	chr1	135565073	135565572	Phlda3|chr1:135565073-135565572	0.263564983768807	.	.
chr1	135766118	135766617	chr1	135781217	135781716	Phlda3|chr1:135781217-135781716	0.366655889287895	.	.
chr1	135766118	135766617	chr1	136140240	136140739	Phlda3|chr1:136140240-136140739	0.463513287315138	.	.
chr1	135766118	135766617	chr1	136170040	136170539	Phlda3|chr1:136170040-136170539	0.364101686752369	.	.
chr1	136051392	136051891	chr1	135752912	135753411	Ascl5|chr1:135752912-135753411	0.265755340071689	.	.
chr1	136259695	136260194	chr1	136140240	136140739	Gm26781|chr1:136140240-136140739	0.360445445176048	.	.
chr1	136259695	136260194	chr1	136140240	136140739	Gpr25|chr1:136140240-136140739	0.360445445176048	.	.
chr1	136259695	136260194	chr1	136612909	136613408	Gm26781|chr1:136612909-136613408	0.330487095743954	.	.
chr1	136259695	136260194	chr1	136612909	136613408	Gpr25|chr1:136612909-136613408	0.330487095743954	.	.
chr1	136259695	136260194	chr1	136613430	136613929	Gm26781|chr1:136613430-136613929	0.336400818897157	.	.
chr1	136259695	136260194	chr1	136613430	136613929	Gpr25|chr1:136613430-136613929	0.336400818897157	.	.
chr1	136260203	136260702	chr1	136170040	136170539	Gpr25|chr1:136170040-136170539	0.375994520204093	.	.
chr1	136260203	136260702	chr1	136706410	136706909	Gpr25|chr1:136706410-136706909	0.453885163165502	.	.
chr1	136345905	136346404	chr1	136521473	136521972	Camsap2|chr1:136521473-136521972	0.396753048367252	.	.
chr1	136415292	136415791	chr1	136140240	136140739	9230116N13Rik|chr1:136140240-136140739	0.258550929932442	.	.
chr1	136415292	136415791	chr1	136140240	136140739	Ddx59|chr1:136140240-136140739	0.258550929932442	.	.
chr1	136415292	136415791	chr1	136612909	136613408	9230116N13Rik|chr1:136612909-136613408	0.301924744136599	.	.
chr1	136415292	136415791	chr1	136612909	136613408	Ddx59|chr1:136612909-136613408	0.301924744136599	.	.
chr1	136415292	136415791	chr1	136613430	136613929	9230116N13Rik|chr1:136613430-136613929	0.466206533051017	.	.
chr1	136415292	136415791	chr1	136613430	136613929	Ddx59|chr1:136613430-136613929	0.466206533051017	.	.
chr1	136466035	136466534	chr1	136170040	136170539	Kif14|chr1:136170040-136170539	0.558574354454304	.	.
chr1	136624613	136625112	chr1	136706410	136706909	Platr23|chr1:136706410-136706909	0.292924224109032	.	.
chr1	136624613	136625112	chr1	136706410	136706909	Zfp281|chr1:136706410-136706909	0.292924224109032	.	.
chr1	136625345	136625844	chr1	136521473	136521972	Platr23|chr1:136521473-136521972	0.306088288774176	.	.
chr1	136625345	136625844	chr1	136521473	136521972	Zfp281|chr1:136521473-136521972	0.306088288774176	.	.
chr1	137898255	137898754	chr1	137900099	137900598	Gm4258|chr1:137900099-137900598	0.286254843177125	.	.
chr1	137898255	137898754	chr1	138243973	138244472	Gm4258|chr1:138243973-138244472	0.404356873178043	.	.
chr1	138963753	138964252	chr1	138835336	138835835	Dennd1b|chr1:138835336-138835835	0.254988680315309	.	.
chr1	143702603	143703102	chr1	143830603	143831102	Cdc73|chr1:143830603-143831102	0.311752299748637	.	.
chr1	143776839	143777338	chr1	143838655	143839154	Gm29170|chr1:143838655-143839154	0.486388485978471	.	.
chr1	143776839	143777338	chr1	143838655	143839154	Ro60|chr1:143838655-143839154	0.486388485978471	.	.
chr1	143776839	143777338	chr1	143838655	143839154	Uchl5|chr1:143838655-143839154	0.486388485978471	.	.
chr1	144004041	144004540	chr1	143859741	143860240	Rgs2|chr1:143859741-143860240	0.641769880298087	.	.
chr1	144004041	144004540	chr1	143860248	143860747	Rgs2|chr1:143860248-143860747	0.380566348631948	.	.
chr1	144004041	144004540	chr1	143929749	143930248	Rgs2|chr1:143929749-143930248	0.670507297150151	.	.
chr1	144004041	144004540	chr1	144118431	144118930	Rgs2|chr1:144118431-144118930	0.624104668134127	.	.
chr1	144004041	144004540	chr1	144151764	144152263	Rgs2|chr1:144151764-144152263	0.482479628740014	.	.
chr1	144004041	144004540	chr1	144415295	144415794	Rgs2|chr1:144415295-144415794	0.387554905538297	.	.
chr1	144004041	144004540	chr1	144488249	144488748	Rgs2|chr1:144488249-144488748	0.314190183905213	.	.
chr1	151344167	151344666	chr1	151053041	151053540	Gm10138|chr1:151053041-151053540	0.422262419006911	.	.
chr1	151344167	151344666	chr1	151053041	151053540	Ivns1abp|chr1:151053041-151053540	0.422262419006911	.	.
chr1	151428258	151428757	chr1	151301826	151302325	Swt1|chr1:151301826-151302325	0.375278510467774	.	.
chr1	151428258	151428757	chr1	151301826	151302325	Trmt1l|chr1:151301826-151302325	0.375278510467774	.	.
chr1	151500739	151501238	chr1	151301826	151302325	Rnf2|chr1:151301826-151302325	0.38901476881492	.	.
chr1	151754914	151755413	chr1	152057665	152058164	2810414N06Rik|chr1:152057665-152058164	0.467674264416062	.	.
chr1	151754914	151755413	chr1	152057665	152058164	Edem3|chr1:152057665-152058164	0.467674264416062	.	.
chr1	152750443	152750942	chr1	153011511	153012010	Apobec4|chr1:153011511-153012010	0.479355077437539	.	.
chr1	152750443	152750942	chr1	153191997	153192496	Apobec4|chr1:153191997-153192496	0.404107395985471	.	.
chr1	152799895	152800394	chr1	152904479	152904978	Ncf2|chr1:152904479-152904978	0.271751046571284	.	.
chr1	152902988	152903487	chr1	152817287	152817786	Smg7|chr1:152817287-152817786	0.313277963114226	.	.
chr1	152902988	152903487	chr1	153011511	153012010	Smg7|chr1:153011511-153012010	0.298124906197515	.	.
chr1	152902988	152903487	chr1	153191997	153192496	Smg7|chr1:153191997-153192496	0.2878149122025	.	.
chr1	153332786	153333285	chr1	153353985	153354484	Lamc1|chr1:153353985-153354484	0.55249996025259	.	.
chr1	153332786	153333285	chr1	153360499	153360998	Lamc1|chr1:153360499-153360998	0.537007792220904	.	.
chr1	153332786	153333285	chr1	153386660	153387159	Lamc1|chr1:153386660-153387159	0.28808597967156	.	.
chr1	153332786	153333285	chr1	153598738	153599237	Lamc1|chr1:153598738-153599237	0.350076787570269	.	.
chr1	153332786	153333285	chr1	153679079	153679578	Lamc1|chr1:153679079-153679578	0.301601208154472	.	.
chr1	153424875	153425374	chr1	153011511	153012010	Shcbp1l|chr1:153011511-153012010	0.659814580763448	.	.
chr1	153424875	153425374	chr1	153191997	153192496	Shcbp1l|chr1:153191997-153192496	0.551283709290142	.	.
chr1	153424875	153425374	chr1	153266792	153267291	Shcbp1l|chr1:153266792-153267291	0.326597416469976	.	.
chr1	153424875	153425374	chr1	153354498	153354997	Shcbp1l|chr1:153354498-153354997	0.447897306749713	.	.
chr1	153424875	153425374	chr1	153598738	153599237	Shcbp1l|chr1:153598738-153599237	0.314711103225887	.	.
chr1	153424875	153425374	chr1	153664891	153665390	Shcbp1l|chr1:153664891-153665390	0.292800564429227	.	.
chr1	153487484	153487983	chr1	153665399	153665898	Dhx9|chr1:153665399-153665898	0.326750949055298	.	.
chr1	153652792	153653291	chr1	153360499	153360998	Rgs8|chr1:153360499-153360998	0.34992757468985	.	.
chr1	153652792	153653291	chr1	153598738	153599237	Rgs8|chr1:153598738-153599237	0.478574674625725	.	.
chr1	153740057	153740556	chr1	153683332	153683831	Rgs16|chr1:153683332-153683831	0.25676830443008	.	.
chr1	153899574	153900073	chr1	153598738	153599237	Glul|chr1:153598738-153599237	0.390765165493151	.	.
chr1	153899574	153900073	chr1	153598738	153599237	Teddm2|chr1:153598738-153599237	0.390765165493151	.	.
chr1	155083298	155083797	chr1	155307331	155307830	Gm9530|chr1:155307331-155307830	0.380163760671347	.	.
chr1	155146563	155147062	chr1	154771093	154771592	Mr1|chr1:154771093-154771592	0.350838606950883	.	.
chr1	155158401	155158900	chr1	154788025	154788524	Stx6|chr1:154788025-154788524	0.475880732637041	.	.
chr1	155158401	155158900	chr1	155307331	155307830	Stx6|chr1:155307331-155307830	0.29099367864933	.	.
chr1	155417226	155417725	chr1	155307331	155307830	Xpr1|chr1:155307331-155307830	0.436505370535841	.	.
chr1	155557936	155558435	chr1	155281431	155281930	Acbd6|chr1:155281431-155281930	0.289911567663361	.	.
chr1	155973115	155973614	chr1	156040577	156041076	Cep350|chr1:156040577-156041076	0.26108108253787	.	.
chr1	156303125	156303624	chr1	156494994	156495493	4930518J20Rik|chr1:156494994-156495493	0.273244860046614	.	.
chr1	156303125	156303624	chr1	156494994	156495493	Tdrd5|chr1:156494994-156495493	0.273244860046614	.	.
chr1	156420903	156421402	chr1	156263255	156263754	Axdnd1|chr1:156263255-156263754	0.288362743420085	.	.
chr1	156474061	156474560	chr1	156581092	156581591	Soat1|chr1:156581092-156581591	0.441944795364338	.	.
chr1	156474061	156474560	chr1	156581092	156581591	Soat1|chr1:156581092-156581591	0.441944795364339	.	.
chr1	156558476	156558975	chr1	156581092	156581591	Abl2|chr1:156581092-156581591	0.339148806673094	.	.
chr1	156718854	156719353	chr1	156494994	156495493	Fam20b|chr1:156494994-156495493	0.262813078184364	.	.
chr1	156838015	156838514	chr1	156743658	156744157	Angptl1|chr1:156743658-156744157	0.267352232118139	.	.
chr1	156838015	156838514	chr1	156847061	156847560	Angptl1|chr1:156847061-156847560	0.283269012580067	.	.
chr1	156838589	156839088	chr1	156743658	156744157	Angptl1|chr1:156743658-156744157	0.336469742016225	.	.
chr1	157412497	157412996	chr1	157230989	157231488	Rasal2|chr1:157230989-157231488	0.305008908622169	.	.
chr1	159522994	159523493	chr1	159763844	159764343	Tnr|chr1:159763844-159764343	0.407885117360863	.	.
chr1	159522994	159523493	chr1	159840250	159840749	Tnr|chr1:159840250-159840749	0.296868719890637	.	.
chr1	159523530	159524029	chr1	159763844	159764343	Tnr|chr1:159763844-159764343	0.426087421784706	.	.
chr1	160212750	160213249	chr1	159763844	159764343	Cacybp|chr1:159763844-159764343	0.257874561356846	.	.
chr1	160212750	160213249	chr1	159840250	159840749	Cacybp|chr1:159840250-159840749	0.539651414288801	.	.
chr1	160212750	160213249	chr1	159992352	159992851	Cacybp|chr1:159992352-159992851	0.360715062986208	.	.
chr1	160212750	160213249	chr1	160184477	160184976	Cacybp|chr1:160184477-160184976	0.301971421492903	.	.
chr1	160906055	160906554	chr1	161195428	161195927	Rc3h1|chr1:161195428-161195927	0.449500998821191	.	.
chr1	161034786	161035285	chr1	161195428	161195927	Gas5|chr1:161195428-161195927	0.298566721472741	.	.
chr1	161034786	161035285	chr1	161195428	161195927	Zbtb37|chr1:161195428-161195927	0.298566721472741	.	.
chr1	161070536	161071035	chr1	160875600	160876099	Cenpl|chr1:160875600-160876099	0.296310155783278	.	.
chr1	161070536	161071035	chr1	160875600	160876099	Dars2|chr1:160875600-160876099	0.296310155783278	.	.
chr1	161070536	161071035	chr1	160974564	160975063	Cenpl|chr1:160974564-160975063	0.603862020171359	.	.
chr1	161070536	161071035	chr1	160974564	160975063	Dars2|chr1:160974564-160975063	0.603862020171359	.	.
chr1	161131254	161131753	chr1	161170609	161171108	Klhl20|chr1:161170609-161171108	0.459567232568689	.	.
chr1	161142436	161142935	chr1	161196029	161196528	Ankrd45|chr1:161196029-161196528	0.411659992022977	.	.
chr1	161876197	161876696	chr1	161840447	161840946	Suco|chr1:161840447-161840946	0.401439376751329	.	.
chr1	162477766	162478265	chr1	162665061	162665560	Dnm3|chr1:162665061-162665560	0.439502415245342	.	.
chr1	162548386	162548885	chr1	162665061	162665560	Eef1aknmt|chr1:162665061-162665560	0.259544055309483	.	.
chr1	162570372	162570871	chr1	162665061	162665560	Vamp4|chr1:162665061-162665560	0.527299967734051	.	.
chr1	163403421	163403920	chr1	163640558	163641057	Gorab|chr1:163640558-163641057	0.289869223552987	.	.
chr1	163725017	163725516	chr1	163641141	163641640	Mettl11b|chr1:163641141-163641640	0.278718658452427	.	.
chr1	164275346	164275845	chr1	164366670	164367169	Ccdc181|chr1:164366670-164367169	0.369571702431342	.	.
chr1	164275346	164275845	chr1	164683734	164684233	Ccdc181|chr1:164683734-164684233	0.340497367582573	.	.
chr1	164457803	164458302	chr1	164138556	164139055	Atp1b1|chr1:164138556-164139055	0.408566706156572	.	.
chr1	164457803	164458302	chr1	164184474	164184973	Atp1b1|chr1:164184474-164184973	0.272039139401792	.	.
chr1	164631669	164632168	chr1	164316485	164316984	Gm37754|chr1:164316485-164316984	0.438959034118579	.	.
chr1	164898957	164899456	chr1	164973805	164974304	Gm32569|chr1:164973805-164974304	0.329884224362853	.	.
chr1	164898957	164899456	chr1	165018673	165019172	Gm32569|chr1:165018673-165019172	0.464104552851611	.	.
chr1	164898957	164899456	chr1	165084130	165084629	Gm32569|chr1:165084130-165084629	0.2814290161232	.	.
chr1	165091724	165092223	chr1	164926693	164927192	4930568G15Rik|chr1:164926693-164927192	0.316706342750036	.	.
chr1	165091724	165092223	chr1	165018673	165019172	4930568G15Rik|chr1:165018673-165019172	0.297573929951599	.	.
chr1	165091724	165092223	chr1	165046493	165046992	4930568G15Rik|chr1:165046493-165046992	0.440360533353906	.	.
chr1	165091724	165092223	chr1	165075909	165076408	4930568G15Rik|chr1:165075909-165076408	0.312839675321485	.	.
chr1	165236724	165237223	chr1	164994160	164994659	Tiprl|chr1:164994160-164994659	0.550569986987133	.	.
chr1	165460313	165460812	chr1	165012229	165012728	Dcaf6|chr1:165012229-165012728	0.39393115692046	.	.
chr1	165460313	165460812	chr1	165012229	165012728	Mpc2|chr1:165012229-165012728	0.39393115692046	.	.
chr1	165460313	165460812	chr1	165018673	165019172	Dcaf6|chr1:165018673-165019172	0.272916540652928	.	.
chr1	165460313	165460812	chr1	165018673	165019172	Mpc2|chr1:165018673-165019172	0.272916540652928	.	.
chr1	165460313	165460812	chr1	165282295	165282794	Dcaf6|chr1:165282295-165282794	0.376449910199789	.	.
chr1	165460313	165460812	chr1	165282295	165282794	Mpc2|chr1:165282295-165282794	0.376449910199789	.	.
chr1	165460313	165460812	chr1	165641351	165641850	Dcaf6|chr1:165641351-165641850	0.409645051873345	.	.
chr1	165460313	165460812	chr1	165641351	165641850	Mpc2|chr1:165641351-165641850	0.409645051873345	.	.
chr1	165460313	165460812	chr1	165642102	165642601	Dcaf6|chr1:165642102-165642601	0.332279480557119	.	.
chr1	165460313	165460812	chr1	165642102	165642601	Mpc2|chr1:165642102-165642601	0.332279480557119	.	.
chr1	165460922	165461421	chr1	165281633	165282132	Dcaf6|chr1:165281633-165282132	0.349258969658252	.	.
chr1	165460922	165461421	chr1	165281633	165282132	Mpc2|chr1:165281633-165282132	0.349258969658252	.	.
chr1	165634316	165634815	chr1	165281633	165282132	Mpzl1|chr1:165281633-165282132	0.358246797916065	.	.
chr1	165634316	165634815	chr1	165642102	165642601	Mpzl1|chr1:165642102-165642601	0.535294380960622	.	.
chr1	165634316	165634815	chr1	165935010	165935509	Mpzl1|chr1:165935010-165935509	0.497683329734662	.	.
chr1	166002418	166002917	chr1	165935010	165935509	Gm26665|chr1:165935010-165935509	0.570583639827667	.	.
chr1	166002418	166002917	chr1	165935010	165935509	Pou2f1|chr1:165935010-165935509	0.570583639827667	.	.
chr1	166002418	166002917	chr1	166344303	166344802	Gm26665|chr1:166344303-166344802	0.328799190163734	.	.
chr1	166002418	166002917	chr1	166344303	166344802	Pou2f1|chr1:166344303-166344802	0.328799190163734	.	.
chr1	166002418	166002917	chr1	166430480	166430979	Gm26665|chr1:166430480-166430979	0.455738145146086	.	.
chr1	166002418	166002917	chr1	166430480	166430979	Pou2f1|chr1:166430480-166430979	0.455738145146086	.	.
chr1	166003176	166003675	chr1	166160566	166161065	Gm26665|chr1:166160566-166161065	0.490623768992821	.	.
chr1	166003176	166003675	chr1	166160566	166161065	Pou2f1|chr1:166160566-166161065	0.490623768992821	.	.
chr1	166003176	166003675	chr1	166343030	166343529	Gm26665|chr1:166343030-166343529	0.370686789279861	.	.
chr1	166003176	166003675	chr1	166343030	166343529	Pou2f1|chr1:166343030-166343529	0.370686789279861	.	.
chr1	166003176	166003675	chr1	166430480	166430979	Gm26665|chr1:166430480-166430979	0.347032770221366	.	.
chr1	166003176	166003675	chr1	166430480	166430979	Pou2f1|chr1:166430480-166430979	0.347032770221366	.	.
chr1	166253817	166254316	chr1	166023900	166024399	Ildr2|chr1:166023900-166024399	0.323650060470553	.	.
chr1	166379002	166379501	chr1	166160566	166161065	Tada1|chr1:166160566-166161065	0.275409684782538	.	.
chr1	166379002	166379501	chr1	166319038	166319537	Tada1|chr1:166319038-166319537	0.483019244863332	.	.
chr1	166379002	166379501	chr1	166360121	166360620	Tada1|chr1:166360121-166360620	0.647296476305384	.	.
chr1	166379002	166379501	chr1	166428926	166429425	Tada1|chr1:166428926-166429425	0.543060126186782	.	.
chr1	166379002	166379501	chr1	166443517	166444016	Tada1|chr1:166443517-166444016	0.290699157106198	.	.
chr1	166409578	166410077	chr1	166160566	166161065	Pogk|chr1:166160566-166161065	0.474991277583088	.	.
chr1	166409578	166410077	chr1	166319038	166319537	Pogk|chr1:166319038-166319537	0.305707497729475	.	.
chr1	166409578	166410077	chr1	166428926	166429425	Pogk|chr1:166428926-166429425	0.324819348346703	.	.
chr1	166409578	166410077	chr1	166430480	166430979	Pogk|chr1:166430480-166430979	0.395726467443938	.	.
chr1	166681166	166681665	chr1	166428926	166429425	Fmo9|chr1:166428926-166429425	0.331849013306562	.	.
chr1	166681166	166681665	chr1	166428926	166429425	Fmo9|chr1:166428926-166429425	0.331849013306563	.	.
chr1	167284924	167285423	chr1	167220489	167220988	Gm2453|chr1:167220489-167220988	0.434345950558577	.	.
chr1	167284924	167285423	chr1	167220489	167220988	Uck2|chr1:167220489-167220988	0.434345950558577	.	.
chr1	167284924	167285423	chr1	167441268	167441767	Gm2453|chr1:167441268-167441767	0.374373659783438	.	.
chr1	167284924	167285423	chr1	167441268	167441767	Uck2|chr1:167441268-167441767	0.374373659783438	.	.
chr1	167308418	167308917	chr1	167212212	167212711	Tmco1|chr1:167212212-167212711	0.37825483867527	.	.
chr1	167349707	167350206	chr1	167161761	167162260	Aldh9a1|chr1:167161761-167162260	0.27058806912123	.	.
chr1	167393588	167394087	chr1	167441268	167441767	Mgst3|chr1:167441268-167441767	0.331238089781206	.	.
chr1	167394156	167394655	chr1	167118858	167119357	Mgst3|chr1:167118858-167119357	0.283119231740674	.	.
chr1	167598393	167598892	chr1	167441268	167441767	Rxrg|chr1:167441268-167441767	0.425994451730064	.	.
chr1	168432123	168432622	chr1	168341850	168342349	Pbx1|chr1:168341850-168342349	0.285400344849202	.	.
chr1	168432123	168432622	chr1	168676717	168677216	Pbx1|chr1:168676717-168677216	0.362275632465769	.	.
chr1	169531254	169531753	chr1	169764373	169764872	Nuf2|chr1:169764373-169764872	0.283854258785943	.	.
chr1	169747461	169747960	chr1	169598166	169598665	Rgs4|chr1:169598166-169598665	0.409610017091011	.	.
chr1	169934305	169934804	chr1	169637188	169637687	Gm15852|chr1:169637188-169637687	0.496408162223618	.	.
chr1	169934305	169934804	chr1	169917937	169918436	Gm15852|chr1:169917937-169918436	0.290292894525519	.	.
chr1	169969082	169969581	chr1	169598166	169598665	3110045C21Rik|chr1:169598166-169598665	0.357990104106134	.	.
chr1	169969082	169969581	chr1	169598166	169598665	Hsd17b7|chr1:169598166-169598665	0.357990104106134	.	.
chr1	169969082	169969581	chr1	169830533	169831032	3110045C21Rik|chr1:169830533-169831032	0.337174301059776	.	.
chr1	169969082	169969581	chr1	169830533	169831032	Hsd17b7|chr1:169830533-169831032	0.337174301059776	.	.
chr1	170174840	170175339	chr1	169830533	169831032	Gm37748|chr1:169830533-169831032	0.315010424136534	.	.
chr1	170174840	170175339	chr1	169830533	169831032	Uap1|chr1:169830533-169831032	0.315010424136534	.	.
chr1	170174840	170175339	chr1	170136286	170136785	Gm37748|chr1:170136286-170136785	0.257129361380734	.	.
chr1	170174840	170175339	chr1	170136286	170136785	Uap1|chr1:170136286-170136785	0.257129361380734	.	.
chr1	170215136	170215635	chr1	169764373	169764872	4930500M09Rik|chr1:169764373-169764872	0.301533431858962	.	.
chr1	170215136	170215635	chr1	169764373	169764872	Uhmk1|chr1:169764373-169764872	0.301533431858962	.	.
chr1	170215136	170215635	chr1	170255487	170255986	4930500M09Rik|chr1:170255487-170255986	0.259758079010299	.	.
chr1	170215136	170215635	chr1	170255487	170255986	Uhmk1|chr1:170255487-170255986	0.259758079010299	.	.
chr1	170589545	170590044	chr1	170383483	170383982	Nos1ap|chr1:170383483-170383982	0.471710689514525	.	.
chr1	170589545	170590044	chr1	170908240	170908739	Nos1ap|chr1:170908240-170908739	0.272847736842039	.	.
chr1	170644224	170644723	chr1	170367322	170367821	Olfml2b|chr1:170367322-170367821	0.311753364838284	.	.
chr1	170644224	170644723	chr1	170907734	170908233	Olfml2b|chr1:170907734-170908233	0.441133093245949	.	.
chr1	170867571	170868070	chr1	170907734	170908233	Atf6|chr1:170907734-170908233	0.456653910381126	.	.
chr1	170867571	170868070	chr1	170907734	170908233	Gm9929|chr1:170907734-170908233	0.456653910381126	.	.
chr1	170867571	170868070	chr1	171036880	171037379	Atf6|chr1:171036880-171037379	0.459557590080906	.	.
chr1	170867571	170868070	chr1	171036880	171037379	Gm9929|chr1:171036880-171037379	0.459557590080906	.	.
chr1	170868410	170868909	chr1	170613130	170613629	Atf6|chr1:170613130-170613629	0.420401670563146	.	.
chr1	170868410	170868909	chr1	170613130	170613629	Gm9929|chr1:170613130-170613629	0.420401670563146	.	.
chr1	170868410	170868909	chr1	170908240	170908739	Atf6|chr1:170908240-170908739	0.423747192206438	.	.
chr1	170868410	170868909	chr1	170908240	170908739	Gm9929|chr1:170908240-170908739	0.423747192206438	.	.
chr1	170868410	170868909	chr1	171102488	171102987	Atf6|chr1:171102488-171102987	0.49600350917528	.	.
chr1	170868410	170868909	chr1	171102488	171102987	Gm9929|chr1:171102488-171102987	0.49600350917528	.	.
chr1	170868410	170868909	chr1	171247027	171247526	Atf6|chr1:171247027-171247526	0.408824004148556	.	.
chr1	170868410	170868909	chr1	171247027	171247526	Gm9929|chr1:171247027-171247526	0.408824004148556	.	.
chr1	171150371	171150870	chr1	171036880	171037379	Mpz|chr1:171036880-171037379	0.266407207932292	.	.
chr1	171150371	171150870	chr1	171036880	171037379	Sdhc|chr1:171036880-171037379	0.266407207932292	.	.
chr1	171150371	171150870	chr1	171102488	171102987	Mpz|chr1:171102488-171102987	0.284641597892362	.	.
chr1	171150371	171150870	chr1	171102488	171102987	Sdhc|chr1:171102488-171102987	0.284641597892362	.	.
chr1	171150371	171150870	chr1	171379865	171380364	Mpz|chr1:171379865-171380364	0.407160151423023	.	.
chr1	171150371	171150870	chr1	171379865	171380364	Sdhc|chr1:171379865-171380364	0.407160151423023	.	.
chr1	171222404	171222903	chr1	170901528	170902027	Tomm40l|chr1:170901528-170902027	0.464480029502766	.	.
chr1	171222404	171222903	chr1	171037809	171038308	Tomm40l|chr1:171037809-171038308	0.257074251338627	.	.
chr1	171222404	171222903	chr1	171379865	171380364	Tomm40l|chr1:171379865-171380364	0.307614747947567	.	.
chr1	171222404	171222903	chr1	171478928	171479427	Tomm40l|chr1:171478928-171479427	0.404603066091041	.	.
chr1	171270057	171270556	chr1	171110922	171111421	B4galt3|chr1:171110922-171111421	0.280040607618634	.	.
chr1	171281054	171281553	chr1	171033681	171034180	Ppox|chr1:171033681-171034180	0.273243920944875	.	.
chr1	171287719	171288218	chr1	171110922	171111421	Usp21|chr1:171110922-171111421	0.333871751861408	.	.
chr1	171287719	171288218	chr1	171247027	171247526	Usp21|chr1:171247027-171247526	0.396206229078475	.	.
chr1	171294566	171295065	chr1	171044776	171045275	Ufc1|chr1:171044776-171045275	0.265906372188359	.	.
chr1	171328705	171329204	chr1	171247027	171247526	Dedd|chr1:171247027-171247526	0.28568742184541	.	.
chr1	171329206	171329705	chr1	171033681	171034180	Dedd|chr1:171033681-171034180	0.487117321783414	.	.
chr1	171329206	171329705	chr1	171037809	171038308	Dedd|chr1:171037809-171038308	0.287291637624751	.	.
chr1	171345437	171345936	chr1	171036880	171037379	Nit1|chr1:171036880-171037379	0.400507924767842	.	.
chr1	171345437	171345936	chr1	171036880	171037379	Pfdn2|chr1:171036880-171037379	0.400507924767842	.	.
chr1	171345437	171345936	chr1	171379865	171380364	Nit1|chr1:171379865-171380364	0.529327801493385	.	.
chr1	171345437	171345936	chr1	171379865	171380364	Pfdn2|chr1:171379865-171380364	0.529327801493385	.	.
chr1	171360576	171361075	chr1	171033681	171034180	Klhdc9|chr1:171033681-171034180	0.267254933726954	.	.
chr1	171360576	171361075	chr1	171037809	171038308	Klhdc9|chr1:171037809-171038308	0.580771301822875	.	.
chr1	171360576	171361075	chr1	171044266	171044765	Klhdc9|chr1:171044266-171044765	0.33746271196257	.	.
chr1	171360576	171361075	chr1	171044776	171045275	Klhdc9|chr1:171044776-171045275	0.341686437271265	.	.
chr1	171360576	171361075	chr1	171101659	171102158	Klhdc9|chr1:171101659-171102158	0.402824990974581	.	.
chr1	171361088	171361587	chr1	171037809	171038308	Klhdc9|chr1:171037809-171038308	0.625469985538146	.	.
chr1	171361088	171361587	chr1	171101659	171102158	Klhdc9|chr1:171101659-171102158	0.29415257732512	.	.
chr1	171361088	171361587	chr1	171379865	171380364	Klhdc9|chr1:171379865-171380364	0.369430218991846	.	.
chr1	171411068	171411567	chr1	171110922	171111421	Usf1|chr1:171110922-171111421	0.329361294532502	.	.
chr1	171437234	171437733	chr1	171036880	171037379	F11r|chr1:171036880-171037379	0.368960218101362	.	.
chr1	171437234	171437733	chr1	171247027	171247526	F11r|chr1:171247027-171247526	0.460610815802655	.	.
chr1	171437234	171437733	chr1	171478928	171479427	F11r|chr1:171478928-171479427	0.264685915790355	.	.
chr1	172082460	172082959	chr1	172027134	172027633	Copa|chr1:172027134-172027633	0.450598824578006	.	.
chr1	172082460	172082959	chr1	172027134	172027633	Ncstn|chr1:172027134-172027633	0.450598824578006	.	.
chr1	172126494	172126993	chr1	172027134	172027633	Pex19|chr1:172027134-172027633	0.298492797375091	.	.
chr1	172126494	172126993	chr1	172309560	172310059	Pex19|chr1:172309560-172310059	0.44635831144858	.	.
chr1	172147848	172148347	chr1	172012325	172012824	Dcaf8|chr1:172012325-172012824	0.25516245791502	.	.
chr1	172147848	172148347	chr1	172027134	172027633	Dcaf8|chr1:172027134-172027633	0.263747143002479	.	.
chr1	172147848	172148347	chr1	172309560	172310059	Dcaf8|chr1:172309560-172310059	0.407292008175053	.	.
chr1	172206038	172206537	chr1	172027134	172027633	Pea15a|chr1:172027134-172027633	0.295557158522477	.	.
chr1	172206038	172206537	chr1	172311471	172311970	Pea15a|chr1:172311471-172311970	0.27765222047003	.	.
chr1	172206038	172206537	chr1	172324650	172325149	Pea15a|chr1:172324650-172325149	0.5300995670967	.	.
chr1	172206562	172207061	chr1	172280086	172280585	Pea15a|chr1:172280086-172280585	0.262440652444289	.	.
chr1	172206562	172207061	chr1	172324650	172325149	Pea15a|chr1:172324650-172325149	0.521909926414422	.	.
chr1	172329099	172329598	chr1	172312070	172312569	Kcnj9|chr1:172312070-172312569	0.448917471781841	.	.
chr1	172329099	172329598	chr1	172323800	172324299	Kcnj9|chr1:172323800-172324299	0.277459550765461	.	.
chr1	172376174	172376673	chr1	172324650	172325149	Pigm|chr1:172324650-172325149	0.302221218298439	.	.
chr1	172481873	172482372	chr1	172012325	172012824	Igsf9|chr1:172012325-172012824	0.496113753326287	.	.
chr1	172481873	172482372	chr1	172217086	172217585	Igsf9|chr1:172217086-172217585	0.464668667693545	.	.
chr1	172481873	172482372	chr1	172280086	172280585	Igsf9|chr1:172280086-172280585	0.3511245081781	.	.
chr1	172481873	172482372	chr1	172310068	172310567	Igsf9|chr1:172310068-172310567	0.267357190992059	.	.
chr1	172481873	172482372	chr1	172324650	172325149	Igsf9|chr1:172324650-172325149	0.464920170222056	.	.
chr1	172481873	172482372	chr1	172412167	172412666	Igsf9|chr1:172412167-172412666	0.375895783415629	.	.
chr1	172481873	172482372	chr1	172562878	172563377	Igsf9|chr1:172562878-172563377	0.423956259721768	.	.
chr1	172520879	172521378	chr1	172280086	172280585	Cfap45|chr1:172280086-172280585	0.376654766549067	.	.
chr1	172520879	172521378	chr1	172387192	172387691	Cfap45|chr1:172387192-172387691	0.329020726906915	.	.
chr1	172632827	172633326	chr1	172280086	172280585	Dusp23|chr1:172280086-172280585	0.432432208242137	.	.
chr1	172632827	172633326	chr1	172324650	172325149	Dusp23|chr1:172324650-172325149	0.289137350923027	.	.
chr1	172632827	172633326	chr1	172550479	172550978	Dusp23|chr1:172550479-172550978	0.289423195782829	.	.
chr1	172632827	172633326	chr1	172562878	172563377	Dusp23|chr1:172562878-172563377	0.468666683101922	.	.
chr1	173367390	173367889	chr1	173404854	173405353	Cadm3|chr1:173404854-173405353	0.502314425689455	.	.
chr1	174921518	174922017	chr1	174848881	174849380	Grem2|chr1:174848881-174849380	0.453068061227724	.	.
chr1	175625436	175625935	chr1	175671592	175672091	Fh1|chr1:175671592-175672091	0.408033717620678	.	.
chr1	175692503	175693002	chr1	175671592	175672091	Chml|chr1:175671592-175672091	0.352214386429434	.	.
chr1	175692503	175693002	chr1	175671592	175672091	Opn3|chr1:175671592-175672091	0.352214386429434	.	.
chr1	175692503	175693002	chr1	175823962	175824461	Chml|chr1:175823962-175824461	0.332703087640095	.	.
chr1	175692503	175693002	chr1	175823962	175824461	Opn3|chr1:175823962-175824461	0.332703087640095	.	.
chr1	176275192	176275691	chr1	176594793	176595292	Gm38101|chr1:176594793-176595292	0.454603866601944	.	.
chr1	176275192	176275691	chr1	176594793	176595292	Pld5|chr1:176594793-176595292	0.454603866601944	.	.
chr1	176275192	176275691	chr1	176698563	176699062	Gm38101|chr1:176698563-176699062	0.412650345838583	.	.
chr1	176275192	176275691	chr1	176698563	176699062	Pld5|chr1:176698563-176699062	0.412650345838583	.	.
chr1	176813947	176814446	chr1	176594793	176595292	Cep170|chr1:176594793-176595292	0.345850836330162	.	.
chr1	176813947	176814446	chr1	176594793	176595292	Sdccag8|chr1:176594793-176595292	0.345850836330162	.	.
chr1	176813947	176814446	chr1	176999126	176999625	Cep170|chr1:176999126-176999625	0.528100823756548	.	.
chr1	176813947	176814446	chr1	176999126	176999625	Sdccag8|chr1:176999126-176999625	0.528100823756548	.	.
chr1	176814465	176814964	chr1	176603706	176604205	Cep170|chr1:176603706-176604205	0.256039510666043	.	.
chr1	176814465	176814964	chr1	176603706	176604205	Sdccag8|chr1:176603706-176604205	0.256039510666043	.	.
chr1	176814465	176814964	chr1	177150444	177150943	Cep170|chr1:177150444-177150943	0.276302525337691	.	.
chr1	176814465	176814964	chr1	177150444	177150943	Sdccag8|chr1:177150444-177150943	0.276302525337691	.	.
chr1	177258176	177258675	chr1	177640159	177640658	Akt3|chr1:177640159-177640658	0.355195595585791	.	.
chr1	177796375	177796874	chr1	177640159	177640658	Adss|chr1:177640159-177640658	0.301689163880497	.	.
chr1	177982967	177983466	chr1	177640159	177640658	Catspere2|chr1:177640159-177640658	0.413200052614752	.	.
chr1	178187311	178187810	chr1	178336353	178336852	Desi2|chr1:178336353-178336852	0.511018722808885	.	.
chr1	178318532	178319031	chr1	178336353	178336852	B230369F24Rik|chr1:178336353-178336852	0.403147961525864	.	.
chr1	178318532	178319031	chr1	178336353	178336852	B230369F24Rik|chr1:178336353-178336852	0.403147961525865	.	.
chr1	178318532	178319031	chr1	178336353	178336852	Cox20|chr1:178336353-178336852	0.403147961525864	.	.
chr1	178318532	178319031	chr1	178336353	178336852	Cox20|chr1:178336353-178336852	0.403147961525865	.	.
chr1	178318532	178319031	chr1	178721059	178721558	B230369F24Rik|chr1:178721059-178721558	0.382711618955186	.	.
chr1	178318532	178319031	chr1	178721059	178721558	Cox20|chr1:178721059-178721558	0.382711618955186	.	.
chr1	178337559	178338058	chr1	178673021	178673520	Hnrnpu|chr1:178673021-178673520	0.260760367188977	.	.
chr1	178528774	178529273	chr1	178530448	178530947	Kif26b|chr1:178530448-178530947	0.325584588435644	.	.
chr1	179517784	179518283	chr1	179390223	179390722	Smyd3|chr1:179390223-179390722	0.325532309730152	.	.
chr1	179546057	179546556	chr1	179493760	179494259	Cnst|chr1:179493760-179494259	0.353618659569569	.	.
chr1	179546057	179546556	chr1	179493760	179494259	Tfb2m|chr1:179493760-179494259	0.353618659569569	.	.
chr1	179546057	179546556	chr1	179552651	179553150	Cnst|chr1:179552651-179553150	0.271255642434349	.	.
chr1	179546057	179546556	chr1	179552651	179553150	Tfb2m|chr1:179552651-179553150	0.271255642434349	.	.
chr1	179546570	179547069	chr1	179390223	179390722	Cnst|chr1:179390223-179390722	0.52918060377386	.	.
chr1	179546570	179547069	chr1	179390223	179390722	Tfb2m|chr1:179390223-179390722	0.52918060377386	.	.
chr1	179546570	179547069	chr1	179552651	179553150	Cnst|chr1:179552651-179553150	0.27955197790034	.	.
chr1	179546570	179547069	chr1	179552651	179553150	Tfb2m|chr1:179552651-179553150	0.27955197790034	.	.
chr1	179546570	179547069	chr1	179859220	179859719	Cnst|chr1:179859220-179859719	0.512464901762527	.	.
chr1	179546570	179547069	chr1	179859220	179859719	Tfb2m|chr1:179859220-179859719	0.512464901762527	.	.
chr1	179667997	179668496	chr1	179477101	179477600	Sccpdh|chr1:179477101-179477600	0.302352942383148	.	.
chr1	179667997	179668496	chr1	179493216	179493715	Sccpdh|chr1:179493216-179493715	0.263900911321251	.	.
chr1	179803447	179803946	chr1	180215001	180215500	Ahctf1|chr1:180215001-180215500	0.357901276874166	.	.
chr1	179803447	179803946	chr1	180215001	180215500	Gm10518|chr1:180215001-180215500	0.357901276874166	.	.
chr1	180255556	180256055	chr1	180365065	180365564	Gm31728|chr1:180365065-180365564	0.283603864774941	.	.
chr1	180256056	180256555	chr1	180195828	180196327	Gm31728|chr1:180195828-180196327	0.525137977080669	.	.
chr1	180568576	180569075	chr1	180763866	180764365	Parp1|chr1:180763866-180764365	0.312198859540837	.	.
chr1	180641033	180641532	chr1	180777540	180778039	Lin9|chr1:180777540-180778039	0.278852165155987	.	.
chr1	180725789	180726288	chr1	180365065	180365564	Acbd3|chr1:180365065-180365564	0.608416258631526	.	.
chr1	180725789	180726288	chr1	180387432	180387931	Acbd3|chr1:180387432-180387931	0.279768453355757	.	.
chr1	180725789	180726288	chr1	180848038	180848537	Acbd3|chr1:180848038-180848537	0.259961897003433	.	.
chr1	180813365	180813864	chr1	180763866	180764365	H3f3a|chr1:180763866-180764365	0.262132258992467	.	.
chr1	180813365	180813864	chr1	180763866	180764365	H3f3aos|chr1:180763866-180764365	0.262132258992467	.	.
chr1	180813365	180813864	chr1	180777540	180778039	H3f3a|chr1:180777540-180778039	0.313803462904441	.	.
chr1	180813365	180813864	chr1	180777540	180778039	H3f3aos|chr1:180777540-180778039	0.313803462904441	.	.
chr1	180850639	180851138	chr1	180987738	180988237	Sde2|chr1:180987738-180988237	0.306258006607346	.	.
chr1	180850639	180851138	chr1	181150665	181151164	Sde2|chr1:181150665-181151164	0.385630709108591	.	.
chr1	180850639	180851138	chr1	181150665	181151164	Sde2|chr1:181150665-181151164	0.385630709108592	.	.
chr1	180903944	180904443	chr1	181150665	181151164	Pycr2|chr1:181150665-181151164	0.353769690406353	.	.
chr1	181144061	181144560	chr1	181150665	181151164	Cnih4|chr1:181150665-181151164	0.346196804899136	.	.
chr1	181144061	181144560	chr1	181150665	181151164	Nvl|chr1:181150665-181151164	0.346196804899136	.	.
chr1	181144061	181144560	chr1	181272868	181273367	Cnih4|chr1:181272868-181273367	0.437249482659127	.	.
chr1	181144061	181144560	chr1	181272868	181273367	Nvl|chr1:181272868-181273367	0.437249482659127	.	.
chr1	181211764	181212263	chr1	181017318	181017817	Wdr26|chr1:181017318-181017817	0.258971372809414	.	.
chr1	181352331	181352830	chr1	181150665	181151164	Cnih3|chr1:181150665-181151164	0.302428370323292	.	.
chr1	181352331	181352830	chr1	181410848	181411347	Cnih3|chr1:181410848-181411347	0.382715710013682	.	.
chr1	181842237	181842736	chr1	181545377	181545876	Lbr|chr1:181545377-181545876	0.268620915225154	.	.
chr1	182019822	182020321	chr1	181888749	181889248	Enah|chr1:181888749-181889248	0.470767221988927	.	.
chr1	182019822	182020321	chr1	182346448	182346947	Enah|chr1:182346448-182346947	0.336960245830091	.	.
chr1	182020341	182020840	chr1	181888749	181889248	Enah|chr1:181888749-181889248	0.355460110877564	.	.
chr1	182020341	182020840	chr1	182346448	182346947	Enah|chr1:182346448-182346947	0.47028306525468	.	.
chr1	182282007	182282506	chr1	182539280	182539779	Degs1|chr1:182539280-182539779	0.430223769128963	.	.
chr1	182282007	182282506	chr1	182638922	182639421	Degs1|chr1:182638922-182639421	0.259006038384501	.	.
chr1	182282007	182282506	chr1	182639428	182639927	Degs1|chr1:182639428-182639927	0.292275891665648	.	.
chr1	182282007	182282506	chr1	182698917	182699416	Degs1|chr1:182698917-182699416	0.408701337381394	.	.
chr1	182282007	182282506	chr1	182699518	182700017	Degs1|chr1:182699518-182700017	0.348240397982083	.	.
chr1	182282558	182283057	chr1	182539280	182539779	Degs1|chr1:182539280-182539779	0.349630954774428	.	.
chr1	182282558	182283057	chr1	182698917	182699416	Degs1|chr1:182698917-182699416	0.517077224022327	.	.
chr1	182282558	182283057	chr1	182699518	182700017	Degs1|chr1:182699518-182700017	0.557008283913023	.	.
chr1	182341398	182341897	chr1	182346448	182346947	Fbxo28|chr1:182346448-182346947	0.40923024861875	.	.
chr1	182517320	182517819	chr1	182823980	182824479	Capn2|chr1:182823980-182824479	0.256372042306591	.	.
chr1	182517320	182517819	chr1	182908295	182908794	Capn2|chr1:182908295-182908794	0.284213134770873	.	.
chr1	182763734	182764233	chr1	182582742	182583241	Susd4|chr1:182582742-182583241	0.395668182010361	.	.
chr1	182763734	182764233	chr1	182823980	182824479	Susd4|chr1:182823980-182824479	0.450733859516235	.	.
chr1	182763734	182764233	chr1	182908295	182908794	Susd4|chr1:182908295-182908794	0.463839948738444	.	.
chr1	182763734	182764233	chr1	182908295	182908794	Susd4|chr1:182908295-182908794	0.463839948738445	.	.
chr1	183221261	183221760	chr1	183344755	183345254	Disp1|chr1:183344755-183345254	0.332984629863147	.	.
chr1	183221261	183221760	chr1	183442295	183442794	Disp1|chr1:183442295-183442794	0.306332360948955	.	.
chr1	183296308	183296807	chr1	183059621	183060120	Aida|chr1:183059621-183060120	0.325304436741291	.	.
chr1	183296308	183296807	chr1	183059621	183060120	Brox|chr1:183059621-183060120	0.325304436741291	.	.
chr1	183296308	183296807	chr1	183527487	183527986	Aida|chr1:183527487-183527986	0.315853820184522	.	.
chr1	183296308	183296807	chr1	183527487	183527986	Brox|chr1:183527487-183527986	0.315853820184522	.	.
chr1	184810589	184811088	chr1	184584059	184584558	Marc1|chr1:184584059-184584558	0.272200949335056	.	.
chr1	184810589	184811088	chr1	184584059	184584558	Marc1|chr1:184584059-184584558	0.272200949335057	.	.
chr1	184810589	184811088	chr1	184824501	184825000	Marc1|chr1:184824501-184825000	0.370149756627533	.	.
chr1	184810589	184811088	chr1	185173402	185173901	Marc1|chr1:185173402-185173901	0.375666074544938	.	.
chr1	184999022	184999521	chr1	185173402	185173901	Mark1|chr1:185173402-185173901	0.346330889557479	.	.
chr1	185362697	185363196	chr1	185253181	185253680	4930532G15Rik|chr1:185253181-185253680	0.309183388922842	.	.
chr1	185362697	185363196	chr1	185253181	185253680	Eprs|chr1:185253181-185253680	0.309183388922842	.	.
chr1	185362697	185363196	chr1	185681865	185682364	4930532G15Rik|chr1:185681865-185682364	0.317123430993475	.	.
chr1	185362697	185363196	chr1	185681865	185682364	Eprs|chr1:185681865-185682364	0.317123430993475	.	.
chr1	185454649	185455148	chr1	185245298	185245797	Gm2061|chr1:185245298-185245797	0.502761419354434	.	.
chr1	185454649	185455148	chr1	185245298	185245797	Slc30a10|chr1:185245298-185245797	0.502761419354434	.	.
chr1	186117016	186117515	chr1	186413377	186413876	Lyplal1|chr1:186413377-186413876	0.299640504890893	.	.
chr1	186705157	186705656	chr1	186413377	186413876	Gm29491|chr1:186413377-186413876	0.269235041212771	.	.
chr1	186705157	186705656	chr1	186413377	186413876	Tgfb2|chr1:186413377-186413876	0.269235041212771	.	.
chr1	186749156	186749655	chr1	186433920	186434419	A430105J06Rik|chr1:186433920-186434419	0.325417236976171	.	.
chr1	186749156	186749655	chr1	186433920	186434419	Rrp15|chr1:186433920-186434419	0.325417236976171	.	.
chr1	187378054	187378553	chr1	187712532	187713031	Gm38155|chr1:187712532-187713031	0.290170499120754	.	.
chr1	189007615	189008114	chr1	188904004	188904503	Kctd3|chr1:188904004-188904503	0.293492988570524	.	.
chr1	189007615	189008114	chr1	189217799	189218298	Kctd3|chr1:189217799-189218298	0.308554050608152	.	.
chr1	189343635	189344134	chr1	189080752	189081251	A430027H14Rik|chr1:189080752-189081251	0.29272213362408	.	.
chr1	189343635	189344134	chr1	189228632	189229131	A430027H14Rik|chr1:189228632-189229131	0.259453797192512	.	.
chr1	189343635	189344134	chr1	189700935	189701434	A430027H14Rik|chr1:189700935-189701434	0.506237726563785	.	.
chr1	189687923	189688422	chr1	189633736	189634235	Cenpf|chr1:189633736-189634235	0.419385494905551	.	.
chr1	189922073	189922572	chr1	189661707	189662206	Smyd2|chr1:189661707-189662206	0.292541072402841	.	.
chr1	190911562	190912061	chr1	190918940	190919439	Rps6kc1|chr1:190918940-190919439	0.268005357975733	.	.
chr1	191062684	191063183	chr1	190918940	190919439	Nsl1|chr1:190918940-190919439	0.309599400136211	.	.
chr1	191062684	191063183	chr1	190918940	190919439	Tatdn3|chr1:190918940-190919439	0.309599400136211	.	.
chr1	191062684	191063183	chr1	190928315	190928814	Nsl1|chr1:190928315-190928814	0.295838265774431	.	.
chr1	191062684	191063183	chr1	190928315	190928814	Tatdn3|chr1:190928315-190928814	0.295838265774431	.	.
chr1	191062684	191063183	chr1	191391262	191391761	Nsl1|chr1:191391262-191391761	0.532912779214798	.	.
chr1	191062684	191063183	chr1	191391262	191391761	Tatdn3|chr1:191391262-191391761	0.532912779214798	.	.
chr1	191062684	191063183	chr1	191397049	191397548	Nsl1|chr1:191397049-191397548	0.436157624773085	.	.
chr1	191062684	191063183	chr1	191397049	191397548	Tatdn3|chr1:191397049-191397548	0.436157624773085	.	.
chr1	191098161	191098660	chr1	190928315	190928814	Batf3|chr1:190928315-190928814	0.33489076846203	.	.
chr1	191224177	191224676	chr1	190918940	190919439	D730003I15Rik|chr1:190918940-190919439	0.366354723075872	.	.
chr1	191224177	191224676	chr1	191242232	191242731	D730003I15Rik|chr1:191242232-191242731	0.446787688951717	.	.
chr1	191224177	191224676	chr1	191391262	191391761	D730003I15Rik|chr1:191391262-191391761	0.327200652944378	.	.
chr1	191317662	191318161	chr1	191305543	191306042	Nenf|chr1:191305543-191306042	0.348227175802964	.	.
chr1	191317662	191318161	chr1	191470543	191471042	Nenf|chr1:191470543-191471042	0.341429453331248	.	.
chr1	191325660	191326159	chr1	191430472	191430971	Pacc1|chr1:191430472-191430971	0.371052553793741	.	.
chr1	191325660	191326159	chr1	191470543	191471042	Pacc1|chr1:191470543-191471042	0.431616360492208	.	.
chr1	191326162	191326661	chr1	191470543	191471042	Pacc1|chr1:191470543-191471042	0.278554896220096	.	.
chr1	191575408	191575907	chr1	191305543	191306042	Dtl|chr1:191305543-191306042	0.255137693290104	.	.
chr1	191575408	191575907	chr1	191305543	191306042	Ints7|chr1:191305543-191306042	0.255137693290104	.	.
chr1	191575408	191575907	chr1	191470543	191471042	Dtl|chr1:191470543-191471042	0.399890121093591	.	.
chr1	191575408	191575907	chr1	191470543	191471042	Ints7|chr1:191470543-191471042	0.399890121093591	.	.
chr1	191575408	191575907	chr1	191817776	191818275	Dtl|chr1:191817776-191818275	0.549352475844433	.	.
chr1	191575408	191575907	chr1	191817776	191818275	Ints7|chr1:191817776-191818275	0.549352475844433	.	.
chr1	191717568	191718067	chr1	191430472	191430971	Lpgat1|chr1:191430472-191430971	0.336620518127348	.	.
chr1	191718068	191718567	chr1	191430472	191430971	Lpgat1|chr1:191430472-191430971	0.339884516895336	.	.
chr1	191718068	191718567	chr1	191470543	191471042	Lpgat1|chr1:191470543-191471042	0.444912201099018	.	.
chr1	191718068	191718567	chr1	191817776	191818275	Lpgat1|chr1:191817776-191818275	0.473728955233568	.	.
chr1	191718068	191718567	chr1	191817776	191818275	Lpgat1|chr1:191817776-191818275	0.473728955233569	.	.
chr1	191718068	191718567	chr1	191964106	191964605	Lpgat1|chr1:191964106-191964605	0.333497626609591	.	.
chr1	192092422	192092921	chr1	192107306	192107805	Gm26879|chr1:192107306-192107805	0.287622658903775	.	.
chr1	192092422	192092921	chr1	192107306	192107805	Traf5|chr1:192107306-192107805	0.287622658903775	.	.
chr1	192136426	192136925	chr1	192207934	192208433	Gm10516|chr1:192207934-192208433	0.690777851693068	.	.
chr1	192190456	192190955	chr1	192107306	192107805	Kcnh1|chr1:192107306-192107805	0.397958478230517	.	.
chr1	192854936	192855435	chr1	192677588	192678087	Gm15867|chr1:192677588-192678087	0.570097246302166	.	.
chr1	192854936	192855435	chr1	192677588	192678087	Sertad4|chr1:192677588-192678087	0.570097246302166	.	.
chr1	192854936	192855435	chr1	192726894	192727393	Gm15867|chr1:192726894-192727393	0.327618114687826	.	.
chr1	192854936	192855435	chr1	192726894	192727393	Sertad4|chr1:192726894-192727393	0.327618114687826	.	.
chr1	192854936	192855435	chr1	192834606	192835105	Gm15867|chr1:192834606-192835105	0.571615314854898	.	.
chr1	192854936	192855435	chr1	192834606	192835105	Sertad4|chr1:192834606-192835105	0.571615314854898	.	.
chr1	192854936	192855435	chr1	192835357	192835856	Gm15867|chr1:192835357-192835856	0.509029693176228	.	.
chr1	192854936	192855435	chr1	192835357	192835856	Sertad4|chr1:192835357-192835856	0.509029693176228	.	.
chr1	192854936	192855435	chr1	192870311	192870810	Gm15867|chr1:192870311-192870810	0.350954407063081	.	.
chr1	192854936	192855435	chr1	192870311	192870810	Sertad4|chr1:192870311-192870810	0.350954407063081	.	.
chr1	192854936	192855435	chr1	193086739	193087238	Gm15867|chr1:193086739-193087238	0.45756084092745	.	.
chr1	192854936	192855435	chr1	193086739	193087238	Sertad4|chr1:193086739-193087238	0.45756084092745	.	.
chr1	192854936	192855435	chr1	193173244	193173743	Gm15867|chr1:193173244-193173743	0.263190980249543	.	.
chr1	192854936	192855435	chr1	193173244	193173743	Sertad4|chr1:193173244-193173743	0.263190980249543	.	.
chr1	192855482	192855981	chr1	192677588	192678087	Gm15867|chr1:192677588-192678087	0.315620021143426	.	.
chr1	192855482	192855981	chr1	192677588	192678087	Sertad4|chr1:192677588-192678087	0.315620021143426	.	.
chr1	192855482	192855981	chr1	192834606	192835105	Gm15867|chr1:192834606-192835105	0.43889998750622	.	.
chr1	192855482	192855981	chr1	192834606	192835105	Sertad4|chr1:192834606-192835105	0.43889998750622	.	.
chr1	192855482	192855981	chr1	192835357	192835856	Gm15867|chr1:192835357-192835856	0.340958948324895	.	.
chr1	192855482	192855981	chr1	192835357	192835856	Sertad4|chr1:192835357-192835856	0.340958948324895	.	.
chr1	192855482	192855981	chr1	193086739	193087238	Gm15867|chr1:193086739-193087238	0.295185570850303	.	.
chr1	192855482	192855981	chr1	193086739	193087238	Sertad4|chr1:193086739-193087238	0.295185570850303	.	.
chr1	193035210	193035709	chr1	192834606	192835105	Syt14|chr1:192834606-192835105	0.349275753836513	.	.
chr1	193035210	193035709	chr1	192835357	192835856	Syt14|chr1:192835357-192835856	0.491834625309978	.	.
chr1	193035210	193035709	chr1	192870311	192870810	Syt14|chr1:192870311-192870810	0.336799192922889	.	.
chr1	193035210	193035709	chr1	193086739	193087238	Syt14|chr1:193086739-193087238	0.465800400110273	.	.
chr1	193035210	193035709	chr1	193173244	193173743	Syt14|chr1:193173244-193173743	0.333256103150673	.	.
chr1	193035210	193035709	chr1	193173244	193173743	Syt14|chr1:193173244-193173743	0.333256103150674	.	.
chr1	193035210	193035709	chr1	193465770	193466269	Syt14|chr1:193465770-193466269	0.643235005287747	.	.
chr1	193035210	193035709	chr1	193480767	193481266	Syt14|chr1:193480767-193481266	0.627455504155037	.	.
chr1	193130022	193130521	chr1	192870311	192870810	Utp25|chr1:192870311-192870810	0.291078303579354	.	.
chr1	193130022	193130521	chr1	193086739	193087238	Utp25|chr1:193086739-193087238	0.322151260766192	.	.
chr1	193130022	193130521	chr1	193480767	193481266	Utp25|chr1:193480767-193481266	0.26415672952415	.	.
chr1	193208153	193208652	chr1	192784324	192784823	Lamb3|chr1:192784324-192784823	0.426317438934918	.	.
chr1	193208153	193208652	chr1	193449473	193449972	Lamb3|chr1:193449473-193449972	0.328162629630451	.	.
chr1	193370052	193370551	chr1	193575905	193576404	Camk1g|chr1:193575905-193576404	0.321699569136489	.	.
chr1	194976111	194976610	chr1	194688096	194688595	A330023F24Rik|chr1:194688096-194688595	0.326245921237756	.	.
chr1	194976111	194976610	chr1	194688096	194688595	Gm16897|chr1:194688096-194688595	0.326245921237756	.	.
chr1	194976111	194976610	chr1	194816816	194817315	A330023F24Rik|chr1:194816816-194817315	0.352658111539834	.	.
chr1	194976111	194976610	chr1	194816816	194817315	Gm16897|chr1:194816816-194817315	0.352658111539834	.	.
chr10	4266269	4266768	chr10	4711962	4712461	Akap12|chr10:4711962-4712461	0.331435527800262	.	.
chr10	4387909	4388408	chr10	4711962	4712461	Zbtb2|chr10:4711962-4712461	0.31996977561756	.	.
chr10	4432192	4432691	chr10	4665331	4665830	Armt1|chr10:4665331-4665830	0.295497086527351	.	.
chr10	4432192	4432691	chr10	4665331	4665830	Rmnd1|chr10:4665331-4665830	0.295497086527351	.	.
chr10	5550504	5551003	chr10	5549987	5550486	Syne1|chr10:5549987-5550486	0.316805899027678	.	.
chr10	5922199	5922698	chr10	6035780	6036279	Rgs17|chr10:6035780-6036279	0.416209973633717	.	.
chr10	7212518	7213017	chr10	6871403	6871902	Cnksr3|chr10:6871403-6871902	0.270322763469727	.	.
chr10	7792631	7793130	chr10	8196246	8196745	Ginm1|chr10:8196246-8196745	0.300574919495524	.	.
chr10	7792631	7793130	chr10	8196246	8196745	Ppil4|chr10:8196246-8196745	0.300574919495524	.	.
chr10	8176701	8177200	chr10	8196246	8196745	Gm30906|chr10:8196246-8196745	0.572977907119631	.	.
chr10	9674500	9674999	chr10	9633177	9633676	Samd5|chr10:9633177-9633676	0.263518945946175	.	.
chr10	9674500	9674999	chr10	9633177	9633676	Samd5|chr10:9633177-9633676	0.263518945946176	.	.
chr10	9675557	9676056	chr10	9633177	9633676	Samd5|chr10:9633177-9633676	0.286714113313761	.	.
chr10	9675557	9676056	chr10	9650251	9650750	Samd5|chr10:9650251-9650750	0.282037083926314	.	.
chr10	9900441	9900940	chr10	10006450	10006949	Gm46210|chr10:10006450-10006949	0.422348727650799	.	.
chr10	9900441	9900940	chr10	10006450	10006949	Stxbp5|chr10:10006450-10006949	0.422348727650799	.	.
chr10	9901024	9901523	chr10	10006450	10006949	Gm46210|chr10:10006450-10006949	0.47689828801823	.	.
chr10	9901024	9901523	chr10	10006450	10006949	Stxbp5|chr10:10006450-10006949	0.47689828801823	.	.
chr10	9901024	9901523	chr10	10240902	10241401	Gm46210|chr10:10240902-10241401	0.434119867713676	.	.
chr10	9901024	9901523	chr10	10240902	10241401	Stxbp5|chr10:10240902-10241401	0.434119867713676	.	.
chr10	9901024	9901523	chr10	10246640	10247139	Gm46210|chr10:10246640-10247139	0.283688740047731	.	.
chr10	9901024	9901523	chr10	10246640	10247139	Stxbp5|chr10:10246640-10247139	0.283688740047731	.	.
chr10	9901801	9902300	chr10	9813806	9814305	Gm46210|chr10:9813806-9814305	0.309333741350393	.	.
chr10	9901801	9902300	chr10	9813806	9814305	Stxbp5|chr10:9813806-9814305	0.309333741350393	.	.
chr10	11082083	11082582	chr10	11013630	11014129	Grm1|chr10:11013630-11014129	0.297607348706089	.	.
chr10	11280524	11281023	chr10	11013630	11014129	4930432B10Rik|chr10:11013630-11014129	0.424656735388166	.	.
chr10	11280524	11281023	chr10	11013630	11014129	Fbxo30|chr10:11013630-11014129	0.424656735388166	.	.
chr10	11280524	11281023	chr10	11362273	11362772	4930432B10Rik|chr10:11362273-11362772	0.419472412375917	.	.
chr10	11280524	11281023	chr10	11362273	11362772	Fbxo30|chr10:11362273-11362772	0.419472412375917	.	.
chr10	11280524	11281023	chr10	11449856	11450355	4930432B10Rik|chr10:11449856-11450355	0.627053853589012	.	.
chr10	11280524	11281023	chr10	11449856	11450355	Fbxo30|chr10:11449856-11450355	0.627053853589012	.	.
chr10	13192919	13193418	chr10	12986414	12986913	Ltv1|chr10:12986414-12986913	0.29973729175494	.	.
chr10	13192919	13193418	chr10	13289540	13290039	Ltv1|chr10:13289540-13290039	0.364387435656816	.	.
chr10	13192919	13193418	chr10	13323828	13324327	Ltv1|chr10:13323828-13324327	0.339201350419035	.	.
chr10	13474088	13474587	chr10	13008661	13009160	Phactr2|chr10:13008661-13009160	0.372664670856673	.	.
chr10	13474088	13474587	chr10	13090439	13090938	Phactr2|chr10:13090439-13090938	0.291036686997479	.	.
chr10	13474088	13474587	chr10	13323828	13324327	Phactr2|chr10:13323828-13324327	0.351888151773508	.	.
chr10	13474088	13474587	chr10	13483192	13483691	Phactr2|chr10:13483192-13483691	0.314969511151791	.	.
chr10	13868703	13869202	chr10	13500872	13501371	Aig1|chr10:13500872-13501371	0.429929581976744	.	.
chr10	13868703	13869202	chr10	13967576	13968075	Aig1|chr10:13967576-13968075	0.26189877797343	.	.
chr10	13965511	13966010	chr10	13500872	13501371	Hivep2|chr10:13500872-13501371	0.469354476095396	.	.
chr10	13966790	13967289	chr10	13682467	13682966	Hivep2|chr10:13682467-13682966	0.456336694570638	.	.
chr10	14759884	14760383	chr10	14861307	14861806	B230364G03Rik|chr10:14861307-14861806	0.259815241782479	.	.
chr10	15300071	15300570	chr10	15210156	15210655	Gm47710|chr10:15210156-15210655	0.450177050988646	.	.
chr10	15300071	15300570	chr10	15210674	15211173	Gm47710|chr10:15210674-15211173	0.545920640497238	.	.
chr10	17331923	17332422	chr10	17230982	17231481	Gm47760|chr10:17230982-17231481	0.582646783285774	.	.
chr10	17722198	17722697	chr10	17562845	17563344	Cited2|chr10:17562845-17563344	0.280691230516423	.	.
chr10	17722963	17723462	chr10	17367021	17367520	Cited2|chr10:17367021-17367520	0.291669509510008	.	.
chr10	17722963	17723462	chr10	17563432	17563931	Cited2|chr10:17563432-17563931	0.358742410724259	.	.
chr10	17947841	17948340	chr10	17682595	17683094	Heca|chr10:17682595-17683094	0.454702086232418	.	.
chr10	17948344	17948843	chr10	17562845	17563344	Heca|chr10:17562845-17563344	0.269784067131459	.	.
chr10	17948344	17948843	chr10	17682595	17683094	Heca|chr10:17682595-17683094	0.529791413253366	.	.
chr10	18022176	18022675	chr10	18182182	18182681	Abracl|chr10:18182182-18182681	0.276119511726658	.	.
chr10	18022923	18023422	chr10	18182182	18182681	Abracl|chr10:18182182-18182681	0.530088322380016	.	.
chr10	18235012	18235511	chr10	18182182	18182681	Ccdc28a|chr10:18182182-18182681	0.388252425097865	.	.
chr10	18235012	18235511	chr10	18182182	18182681	Gm10827|chr10:18182182-18182681	0.388252425097865	.	.
chr10	18743491	18743990	chr10	18658703	18659202	Arfgef3|chr10:18658703-18659202	0.262094322565033	.	.
chr10	18743491	18743990	chr10	18658703	18659202	Gm32926|chr10:18658703-18659202	0.262094322565033	.	.
chr10	19591671	19592170	chr10	19915249	19915748	Ifngr1|chr10:19915249-19915748	0.345686954599574	.	.
chr10	19850487	19850986	chr10	20073190	20073689	Slc35d3|chr10:20073190-20073689	0.473192749042525	.	.
chr10	19851070	19851569	chr10	20018243	20018742	Slc35d3|chr10:20018243-20018742	0.473325794653749	.	.
chr10	19851070	19851569	chr10	20073190	20073689	Slc35d3|chr10:20073190-20073689	0.561873074664393	.	.
chr10	19907191	19907690	chr10	19915249	19915748	Pex7|chr10:19915249-19915748	0.292579064677936	.	.
chr10	19933991	19934490	chr10	20073190	20073689	Map3k5|chr10:20073190-20073689	0.375966955255187	.	.
chr10	19933991	19934490	chr10	20136438	20136937	Map3k5|chr10:20136438-20136937	0.375783550984712	.	.
chr10	20148657	20149156	chr10	20125124	20125623	Map7|chr10:20125124-20125623	0.386482732595966	.	.
chr10	20286480	20286979	chr10	20125124	20125623	Gm48249|chr10:20125124-20125623	0.40028173120619	.	.
chr10	20286480	20286979	chr10	20125124	20125623	Gm48249|chr10:20125124-20125623	0.400281731206191	.	.
chr10	20286480	20286979	chr10	20290338	20290837	Gm48249|chr10:20290338-20290837	0.438493680821609	.	.
chr10	20312122	20312621	chr10	20486828	20487327	4933406P04Rik|chr10:20486828-20487327	0.434597715378918	.	.
chr10	20312122	20312621	chr10	20486828	20487327	Bclaf1|chr10:20486828-20487327	0.434597715378918	.	.
chr10	20312122	20312621	chr10	20673745	20674244	4933406P04Rik|chr10:20673745-20674244	0.261829407560352	.	.
chr10	20312122	20312621	chr10	20673745	20674244	Bclaf1|chr10:20673745-20674244	0.261829407560352	.	.
chr10	20724806	20725305	chr10	20486828	20487327	Pde7b|chr10:20486828-20487327	0.26306240617137	.	.
chr10	20724806	20725305	chr10	20673745	20674244	Pde7b|chr10:20673745-20674244	0.275929729825129	.	.
chr10	20724806	20725305	chr10	20854873	20855372	Pde7b|chr10:20854873-20855372	0.360343009221319	.	.
chr10	20952322	20952821	chr10	20547953	20548452	Ahi1|chr10:20547953-20548452	0.294138107341105	.	.
chr10	20952322	20952821	chr10	20668528	20669027	Ahi1|chr10:20668528-20669027	0.311410760996868	.	.
chr10	20952322	20952821	chr10	20914083	20914582	Ahi1|chr10:20914083-20914582	0.285833310576514	.	.
chr10	20952322	20952821	chr10	20954126	20954625	Ahi1|chr10:20954126-20954625	0.443165176467786	.	.
chr10	20952322	20952821	chr10	20966007	20966506	Ahi1|chr10:20966007-20966506	0.346965768501772	.	.
chr10	20952322	20952821	chr10	21101820	21102319	Ahi1|chr10:21101820-21102319	0.283252057661557	.	.
chr10	21295682	21296181	chr10	21573386	21573885	Hbs1l|chr10:21573386-21573885	0.273371728255386	.	.
chr10	22645129	22645628	chr10	22609034	22609533	Slc2a12|chr10:22609034-22609533	0.444403948143513	.	.
chr10	24595382	24595881	chr10	24381828	24382327	Ccn2|chr10:24381828-24382327	0.357498267073038	.	.
chr10	24711736	24712235	chr10	24407362	24407861	Enpp1|chr10:24407362-24407861	0.50459200861582	.	.
chr10	25359501	25360000	chr10	25219061	25219560	Epb41l2|chr10:25219061-25219560	0.535517952382323	.	.
chr10	25620875	25621374	chr10	25539362	25539861	Gm36908|chr10:25539362-25539861	0.436924824239631	.	.
chr10	25620875	25621374	chr10	25588793	25589292	Gm36908|chr10:25588793-25589292	0.26514626030623	.	.
chr10	26078817	26079316	chr10	25920528	25921027	Gm9767|chr10:25920528-25921027	0.258044761081839	.	.
chr10	26078817	26079316	chr10	25920528	25921027	Tmem200a|chr10:25920528-25921027	0.258044761081839	.	.
chr10	26695050	26695549	chr10	26711043	26711542	Gm48893|chr10:26711043-26711542	0.364349487761952	.	.
chr10	29143386	29143885	chr10	29106909	29107408	Soga3|chr10:29106909-29107408	0.263016089073495	.	.
chr10	29361838	29362337	chr10	29213681	29214180	Rnf146|chr10:29213681-29214180	0.326859977266698	.	.
chr10	30200346	30200845	chr10	29855735	29856234	Cenpw|chr10:29855735-29856234	0.263628065530481	.	.
chr10	30600453	30600952	chr10	30733461	30733960	Trmt11|chr10:30733461-30733960	0.326497937464801	.	.
chr10	30802619	30803118	chr10	31026379	31026878	Ncoa7|chr10:31026379-31026878	0.307788298492799	.	.
chr10	30842620	30843119	chr10	30537972	30538471	Hey2|chr10:30537972-30538471	0.260605178335804	.	.
chr10	31313140	31313639	chr10	31353060	31353559	Hddc2|chr10:31353060-31353559	0.387619565867121	.	.
chr10	31445701	31446200	chr10	31353060	31353559	Tpd52l1|chr10:31353060-31353559	0.265347402313822	.	.
chr10	31609486	31609985	chr10	31353060	31353559	Rnf217|chr10:31353060-31353559	0.362226062960069	.	.
chr10	31609486	31609985	chr10	31742380	31742879	Rnf217|chr10:31742380-31742879	0.288199482036971	.	.
chr10	34019491	34019990	chr10	34070235	34070734	Gm48045|chr10:34070235-34070734	0.370758992698074	.	.
chr10	34019491	34019990	chr10	34070235	34070734	Rwdd1|chr10:34070235-34070734	0.370758992698074	.	.
chr10	34019491	34019990	chr10	34070989	34071488	Gm48045|chr10:34070989-34071488	0.441718069016704	.	.
chr10	34019491	34019990	chr10	34070989	34071488	Rwdd1|chr10:34070989-34071488	0.441718069016704	.	.
chr10	34206579	34207078	chr10	34070235	34070734	Dse|chr10:34070235-34070734	0.269826725287142	.	.
chr10	34206579	34207078	chr10	34070235	34070734	Dse|chr10:34070235-34070734	0.269826725287143	.	.
chr10	34206579	34207078	chr10	34070989	34071488	Dse|chr10:34070989-34071488	0.362047094073714	.	.
chr10	34207257	34207756	chr10	33986736	33987235	Dse|chr10:33986736-33987235	0.409685888229741	.	.
chr10	34207257	34207756	chr10	34316363	34316862	Dse|chr10:34316363-34316862	0.256406059528484	.	.
chr10	34418335	34418834	chr10	34070235	34070734	Nt5dc1|chr10:34070235-34070734	0.374169233407435	.	.
chr10	34418335	34418834	chr10	34070989	34071488	Nt5dc1|chr10:34070989-34071488	0.352435601282419	.	.
chr10	36974002	36974501	chr10	36884129	36884628	Hdac2|chr10:36884129-36884628	0.476026283881875	.	.
chr10	39133692	39134191	chr10	39165450	39165949	Fam229b|chr10:39165450-39165949	0.30094255128871	.	.
chr10	39133692	39134191	chr10	39165450	39165949	Tube1|chr10:39165450-39165949	0.30094255128871	.	.
chr10	39369440	39369939	chr10	39171094	39171593	Fyn|chr10:39171094-39171593	0.484737969669107	.	.
chr10	39369440	39369939	chr10	39209125	39209624	Fyn|chr10:39209125-39209624	0.287584303536045	.	.
chr10	39369440	39369939	chr10	39209663	39210162	Fyn|chr10:39209663-39210162	0.342846399088042	.	.
chr10	39369440	39369939	chr10	39345352	39345851	Fyn|chr10:39345352-39345851	0.417579423635386	.	.
chr10	39557998	39558497	chr10	39960047	39960546	Gm16364|chr10:39960047-39960546	0.268700823266081	.	.
chr10	39731403	39731902	chr10	39541024	39541523	E130307A14Rik|chr10:39541024-39541523	0.424211916141265	.	.
chr10	39731403	39731902	chr10	39541024	39541523	Rev3l|chr10:39541024-39541523	0.424211916141265	.	.
chr10	39731403	39731902	chr10	39628762	39629261	E130307A14Rik|chr10:39628762-39629261	0.368706972055428	.	.
chr10	39731403	39731902	chr10	39628762	39629261	Rev3l|chr10:39628762-39629261	0.368706972055428	.	.
chr10	39731403	39731902	chr10	39958183	39958682	E130307A14Rik|chr10:39958183-39958682	0.354178808563176	.	.
chr10	39731403	39731902	chr10	39958183	39958682	Rev3l|chr10:39958183-39958682	0.354178808563176	.	.
chr10	39732127	39732626	chr10	39659329	39659828	E130307A14Rik|chr10:39659329-39659828	0.26577392917081	.	.
chr10	39732127	39732626	chr10	39659329	39659828	Rev3l|chr10:39659329-39659828	0.26577392917081	.	.
chr10	40025041	40025540	chr10	39960047	39960546	Mfsd4b1|chr10:39960047-39960546	0.317395153799688	.	.
chr10	40142083	40142582	chr10	39958183	39958682	Slc16a10|chr10:39958183-39958682	0.307266085882889	.	.
chr10	40142083	40142582	chr10	40212385	40212884	Slc16a10|chr10:40212385-40212884	0.774365709291625	.	.
chr10	40246833	40247332	chr10	40212385	40212884	Rpf2|chr10:40212385-40212884	0.301513542952907	.	.
chr10	40257484	40257983	chr10	40420625	40421124	Gtf3c6|chr10:40420625-40421124	0.408986706566255	.	.
chr10	40257484	40257983	chr10	40446613	40447112	Gtf3c6|chr10:40446613-40447112	0.288112269431887	.	.
chr10	40301997	40302496	chr10	40420625	40421124	Amd1|chr10:40420625-40421124	0.277249936236486	.	.
chr10	40348905	40349404	chr10	40446613	40447112	Cdk19os|chr10:40446613-40447112	0.25772345567715	.	.
chr10	40682406	40682905	chr10	40420625	40421124	Mettl24|chr10:40420625-40421124	0.307245631409419	.	.
chr10	41303028	41303527	chr10	41505407	41505906	Ak9|chr10:41505407-41505906	0.432977018770294	.	.
chr10	41303028	41303527	chr10	41505407	41505906	Fig4|chr10:41505407-41505906	0.432977018770294	.	.
chr10	41303669	41304168	chr10	41004323	41004822	Ak9|chr10:41004323-41004822	0.42035828997178	.	.
chr10	41303669	41304168	chr10	41004323	41004822	Fig4|chr10:41004323-41004822	0.42035828997178	.	.
chr10	41303669	41304168	chr10	41288740	41289239	Ak9|chr10:41288740-41289239	0.479947815042304	.	.
chr10	41303669	41304168	chr10	41288740	41289239	Fig4|chr10:41288740-41289239	0.479947815042304	.	.
chr10	41518902	41519401	chr10	41288740	41289239	Cd164|chr10:41288740-41289239	0.312558438221505	.	.
chr10	41518902	41519401	chr10	41887125	41887624	Cd164|chr10:41887125-41887624	0.633188180359465	.	.
chr10	41518902	41519401	chr10	41980671	41981170	Cd164|chr10:41980671-41981170	0.2552240404326	.	.
chr10	41809843	41810342	chr10	41887125	41887624	Cep57l1|chr10:41887125-41887624	0.27330288012058	.	.
chr10	41809843	41810342	chr10	41887125	41887624	Sesn1|chr10:41887125-41887624	0.27330288012058	.	.
chr10	42478381	42478880	chr10	42339635	42340134	Afg1l|chr10:42339635-42340134	0.338836114349649	.	.
chr10	42501588	42502087	chr10	42277563	42278062	Snx3|chr10:42277563-42278062	0.284146795122011	.	.
chr10	42501588	42502087	chr10	42707195	42707694	Snx3|chr10:42707195-42707694	0.342805131140453	.	.
chr10	42501588	42502087	chr10	42958099	42958598	Snx3|chr10:42958099-42958598	0.395981979201471	.	.
chr10	42761268	42761767	chr10	42678656	42679155	Sec63|chr10:42678656-42679155	0.28853305009076	.	.
chr10	42761268	42761767	chr10	42958099	42958598	Sec63|chr10:42958099-42958598	0.297835263324728	.	.
chr10	42761769	42762268	chr10	42678656	42679155	Sec63|chr10:42678656-42679155	0.531730360250701	.	.
chr10	42761769	42762268	chr10	42941844	42942343	Sec63|chr10:42941844-42942343	0.472984674940067	.	.
chr10	42761769	42762268	chr10	42958099	42958598	Sec63|chr10:42958099-42958598	0.482296535357047	.	.
chr10	42761769	42762268	chr10	42994137	42994636	Sec63|chr10:42994137-42994636	0.260631739570465	.	.
chr10	42860008	42860507	chr10	42994137	42994636	Scml4|chr10:42994137-42994636	0.377796017701009	.	.
chr10	42860528	42861027	chr10	42707195	42707694	Scml4|chr10:42707195-42707694	0.439513304031408	.	.
chr10	42860528	42861027	chr10	42958615	42959114	Scml4|chr10:42958615-42959114	0.310971264522023	.	.
chr10	42860528	42861027	chr10	42972717	42973216	Scml4|chr10:42972717-42973216	0.374041668625682	.	.
chr10	42863983	42864482	chr10	42707195	42707694	Gm34006|chr10:42707195-42707694	0.441151375412943	.	.
chr10	42863983	42864482	chr10	42958615	42959114	Gm34006|chr10:42958615-42959114	0.360480745102872	.	.
chr10	43478691	43479190	chr10	43527432	43527931	Bend3|chr10:43527432-43527931	0.514874958668829	.	.
chr10	43479312	43479811	chr10	43527432	43527931	Bend3|chr10:43527432-43527931	0.338055275545783	.	.
chr10	43540736	43541235	chr10	43527432	43527931	1700021F05Rik|chr10:43527432-43527931	0.48095160730634	.	.
chr10	43540736	43541235	chr10	43887749	43888248	1700021F05Rik|chr10:43887749-43888248	0.272585661451953	.	.
chr10	45066851	45067350	chr10	45146808	45147307	Prep|chr10:45146808-45147307	0.296688255672934	.	.
chr10	45066851	45067350	chr10	45147357	45147856	Prep|chr10:45147357-45147856	0.331622584032437	.	.
chr10	45066851	45067350	chr10	45373235	45373734	Prep|chr10:45373235-45373734	0.325596896671678	.	.
chr10	45485562	45486061	chr10	45138064	45138563	Lin28b|chr10:45138064-45138563	0.380790498198273	.	.
chr10	45485562	45486061	chr10	45146808	45147307	Lin28b|chr10:45146808-45147307	0.345213907609979	.	.
chr10	45485562	45486061	chr10	45147357	45147856	Lin28b|chr10:45147357-45147856	0.342812631996475	.	.
chr10	45485562	45486061	chr10	45373235	45373734	Lin28b|chr10:45373235-45373734	0.35295979423844	.	.
chr10	45486237	45486736	chr10	45045177	45045676	Lin28b|chr10:45045177-45045676	0.34847221974048	.	.
chr10	45486237	45486736	chr10	45138064	45138563	Lin28b|chr10:45138064-45138563	0.426101409182451	.	.
chr10	45486237	45486736	chr10	45381821	45382320	Lin28b|chr10:45381821-45382320	0.400238400376232	.	.
chr10	45577590	45578089	chr10	45676685	45677184	Hace1|chr10:45676685-45677184	0.457814163315264	.	.
chr10	49788557	49789056	chr10	49782586	49783085	Grik2|chr10:49782586-49783085	0.40832632112914	.	.
chr10	52381975	52382474	chr10	52216726	52217225	Gopc|chr10:52216726-52217225	0.315762873329315	.	.
chr10	52690218	52690717	chr10	52703990	52704489	Slc35f1|chr10:52703990-52704489	0.322180332390238	.	.
chr10	52690218	52690717	chr10	52996792	52997291	Slc35f1|chr10:52996792-52997291	0.274222334253955	.	.
chr10	52690801	52691300	chr10	52691301	52691800	Slc35f1|chr10:52691301-52691800	0.439018396386223	.	.
chr10	53180531	53181030	chr10	52952574	52953073	Gm40649|chr10:52952574-52953073	0.640850849412338	.	.
chr10	53180531	53181030	chr10	52953077	52953576	Gm40649|chr10:52953077-52953576	0.458354628929176	.	.
chr10	53180531	53181030	chr10	53111420	53111919	Gm40649|chr10:53111420-53111919	0.579582571992886	.	.
chr10	53180531	53181030	chr10	53260810	53261309	Gm40649|chr10:53260810-53261309	0.402055704481864	.	.
chr10	53596436	53596935	chr10	53641468	53641967	Asf1a|chr10:53641468-53641967	0.452377903448271	.	.
chr10	53629896	53630395	chr10	53341240	53341739	Mcm9|chr10:53341240-53341739	0.391682914694878	.	.
chr10	53750991	53751490	chr10	53641468	53641967	Fam184a|chr10:53641468-53641967	0.275986093903159	.	.
chr10	54074878	54075377	chr10	54271565	54272064	Gm16998|chr10:54271565-54272064	0.267280304102206	.	.
chr10	54075590	54076089	chr10	54090574	54091073	Gm16998|chr10:54090574-54091073	0.477901719678692	.	.
chr10	54075590	54076089	chr10	54090574	54091073	Man1a|chr10:54090574-54091073	0.477901719678692	.	.
chr10	54075590	54076089	chr10	54178143	54178642	Gm16998|chr10:54178143-54178642	0.344828580964315	.	.
chr10	54075590	54076089	chr10	54178143	54178642	Man1a|chr10:54178143-54178642	0.344828580964315	.	.
chr10	56228732	56229231	chr10	56369070	56369569	Tbc1d32|chr10:56369070-56369569	0.415224235399916	.	.
chr10	58255194	58255693	chr10	58338241	58338740	Gcc2|chr10:58338241-58338740	0.3919886196224	.	.
chr10	58447107	58447606	chr10	58383254	58383753	Ranbp2|chr10:58383254-58383753	0.311273131853246	.	.
chr10	58447107	58447606	chr10	58476600	58477099	Ranbp2|chr10:58476600-58477099	0.343646456437496	.	.
chr10	58447107	58447606	chr10	58573204	58573703	Ranbp2|chr10:58573204-58573703	0.290768354797009	.	.
chr10	58813694	58814193	chr10	58863185	58863684	Sh3rf3|chr10:58863185-58863684	0.425954286329616	.	.
chr10	59221544	59222043	chr10	58863185	58863684	Sept10|chr10:58863185-58863684	0.307970816090848	.	.
chr10	59221544	59222043	chr10	58863185	58863684	Sowahc|chr10:58863185-58863684	0.307970816090848	.	.
chr10	59221544	59222043	chr10	58986017	58986516	Sept10|chr10:58986017-58986516	0.51467349046716	.	.
chr10	59221544	59222043	chr10	58986017	58986516	Sowahc|chr10:58986017-58986516	0.51467349046716	.	.
chr10	59221544	59222043	chr10	59292547	59293046	Sept10|chr10:59292547-59293046	0.30954003156461	.	.
chr10	59221544	59222043	chr10	59292547	59293046	Sowahc|chr10:59292547-59293046	0.30954003156461	.	.
chr10	59221544	59222043	chr10	59471623	59472122	Sept10|chr10:59471623-59472122	0.339624807326693	.	.
chr10	59221544	59222043	chr10	59471623	59472122	Sowahc|chr10:59471623-59472122	0.339624807326693	.	.
chr10	59322979	59323478	chr10	59471623	59472122	P4ha1|chr10:59471623-59472122	0.300534678106397	.	.
chr10	59879326	59879825	chr10	59899607	59900106	Dnajb12|chr10:59899607-59900106	0.323469835189931	.	.
chr10	59879326	59879825	chr10	60107320	60107819	Dnajb12|chr10:60107320-60107819	0.38306568299514	.	.
chr10	59951690	59952189	chr10	59899607	59900106	Ddit4|chr10:59899607-59900106	0.408228129828047	.	.
chr10	59951690	59952189	chr10	60107320	60107819	Ddit4|chr10:60107320-60107819	0.391104958496753	.	.
chr10	60002852	60003351	chr10	60081806	60082305	Anapc16|chr10:60081806-60082305	0.333506244519066	.	.
chr10	60002852	60003351	chr10	60081806	60082305	Ascc1|chr10:60081806-60082305	0.333506244519066	.	.
chr10	60002852	60003351	chr10	60107320	60107819	Anapc16|chr10:60107320-60107819	0.346344080216291	.	.
chr10	60002852	60003351	chr10	60107320	60107819	Ascc1|chr10:60107320-60107819	0.346344080216291	.	.
chr10	60105854	60106353	chr10	59899607	59900106	Spock2|chr10:59899607-59900106	0.288250970752936	.	.
chr10	60106712	60107211	chr10	60244984	60245483	Spock2|chr10:60244984-60245483	0.40515724504611	.	.
chr10	60277677	60278176	chr10	60244984	60245483	Psap|chr10:60244984-60245483	0.342126955063121	.	.
chr10	60752559	60753058	chr10	60893751	60894250	Slc29a3|chr10:60893751-60894250	0.28792363570605	.	.
chr10	60752559	60753058	chr10	61036155	61036654	Slc29a3|chr10:61036155-61036654	0.348345453472713	.	.
chr10	60752559	60753058	chr10	61036155	61036654	Slc29a3|chr10:61036155-61036654	0.348345453472714	.	.
chr10	60831386	60831885	chr10	60893751	60894250	Unc5b|chr10:60893751-60894250	0.264571547631949	.	.
chr10	60831386	60831885	chr10	61036155	61036654	Unc5b|chr10:61036155-61036654	0.38824573900326	.	.
chr10	61052138	61052637	chr10	61012742	61013241	Gm20610|chr10:61012742-61013241	0.372657904668645	.	.
chr10	61452044	61452543	chr10	61012742	61013241	Eif4ebp2|chr10:61012742-61013241	0.300015772132108	.	.
chr10	61452613	61453112	chr10	61012235	61012734	Eif4ebp2|chr10:61012235-61012734	0.400298694283331	.	.
chr10	61452613	61453112	chr10	61036155	61036654	Eif4ebp2|chr10:61036155-61036654	0.350690249387574	.	.
chr10	61680030	61680529	chr10	61949445	61949944	1700022H01Rik|chr10:61949445-61949944	0.403198364078337	.	.
chr10	61680030	61680529	chr10	61949445	61949944	Sar1a|chr10:61949445-61949944	0.403198364078337	.	.
chr10	61783021	61783520	chr10	61949445	61949944	H2afy2|chr10:61949445-61949944	0.446596220483927	.	.
chr10	61783021	61783520	chr10	62055333	62055832	H2afy2|chr10:62055333-62055832	0.310411470595945	.	.
chr10	62340040	62340539	chr10	62500120	62500619	Hk1os|chr10:62500120-62500619	0.438962906933673	.	.
chr10	62340040	62340539	chr10	62590203	62590702	Hk1os|chr10:62590203-62590702	0.256025883214203	.	.
chr10	62449766	62450265	chr10	62101434	62101933	4930507D05Rik|chr10:62101434-62101933	0.400790473782158	.	.
chr10	62449766	62450265	chr10	62101434	62101933	Supv3l1|chr10:62101434-62101933	0.400790473782158	.	.
chr10	62449766	62450265	chr10	62500120	62500619	4930507D05Rik|chr10:62500120-62500619	0.279270429123729	.	.
chr10	62449766	62450265	chr10	62500120	62500619	Supv3l1|chr10:62500120-62500619	0.279270429123729	.	.
chr10	62486629	62487128	chr10	62500120	62500619	Vps26a|chr10:62500120-62500619	0.455245914827728	.	.
chr10	62602059	62602558	chr10	62260971	62261470	Ddx21|chr10:62260971-62261470	0.458953435042162	.	.
chr10	62602059	62602558	chr10	62260971	62261470	Gm47257|chr10:62260971-62261470	0.458953435042162	.	.
chr10	62651098	62651597	chr10	62260971	62261470	Ddx50|chr10:62260971-62261470	0.281687264817972	.	.
chr10	62651098	62651597	chr10	62500120	62500619	Ddx50|chr10:62500120-62500619	0.40495009267617	.	.
chr10	62946840	62947339	chr10	62856650	62857149	Dna2|chr10:62856650-62857149	0.301335221514665	.	.
chr10	62946840	62947339	chr10	63065948	63066447	Dna2|chr10:63065948-63066447	0.323014082869384	.	.
chr10	63023688	63024187	chr10	62865210	62865709	Hnrnph3|chr10:62865210-62865709	0.296701552295059	.	.
chr10	63023688	63024187	chr10	62865210	62865709	Pbld2|chr10:62865210-62865709	0.296701552295059	.	.
chr10	63099999	63100498	chr10	62856650	62857149	Atoh7|chr10:62856650-62857149	0.418046428084995	.	.
chr10	63243618	63244117	chr10	62865210	62865709	1700120B22Rik|chr10:62865210-62865709	0.406072886861104	.	.
chr10	63243618	63244117	chr10	62865210	62865709	Herc4|chr10:62865210-62865709	0.406072886861104	.	.
chr10	63243618	63244117	chr10	63122482	63122981	1700120B22Rik|chr10:63122482-63122981	0.309494981500647	.	.
chr10	63243618	63244117	chr10	63122482	63122981	Herc4|chr10:63122482-63122981	0.309494981500647	.	.
chr10	63429313	63429812	chr10	63338211	63338710	Ctnna3|chr10:63338211-63338710	0.36698641419472	.	.
chr10	67096187	67096686	chr10	66807532	66808031	Jmjd1c|chr10:66807532-66808031	0.294543692821762	.	.
chr10	67096187	67096686	chr10	66807532	66808031	Reep3|chr10:66807532-66808031	0.294543692821762	.	.
chr10	67096187	67096686	chr10	66853159	66853658	Jmjd1c|chr10:66853159-66853658	0.315740205552566	.	.
chr10	67096187	67096686	chr10	66853159	66853658	Reep3|chr10:66853159-66853658	0.315740205552566	.	.
chr10	67096187	67096686	chr10	66977051	66977550	Jmjd1c|chr10:66977051-66977550	0.425389209447051	.	.
chr10	67096187	67096686	chr10	66977051	66977550	Reep3|chr10:66977051-66977550	0.425389209447051	.	.
chr10	67096716	67097215	chr10	66770913	66771412	Jmjd1c|chr10:66770913-66771412	0.34014163166817	.	.
chr10	67096716	67097215	chr10	66770913	66771412	Reep3|chr10:66770913-66771412	0.34014163166817	.	.
chr10	67096716	67097215	chr10	66977051	66977550	Jmjd1c|chr10:66977051-66977550	0.319605185970765	.	.
chr10	67096716	67097215	chr10	66977051	66977550	Reep3|chr10:66977051-66977550	0.319605185970765	.	.
chr10	67096716	67097215	chr10	67076445	67076944	Jmjd1c|chr10:67076445-67076944	0.367948398391379	.	.
chr10	67096716	67097215	chr10	67076445	67076944	Reep3|chr10:67076445-67076944	0.367948398391379	.	.
chr10	67285073	67285572	chr10	67126566	67127065	Nrbf2|chr10:67126566-67127065	0.272530029992277	.	.
chr10	67548797	67549296	chr10	67807582	67808081	Ado|chr10:67807582-67808081	0.456868209374829	.	.
chr10	67912421	67912920	chr10	67807582	67808081	Zfp365|chr10:67807582-67808081	0.255829904277099	.	.
chr10	67912421	67912920	chr10	67918093	67918592	Zfp365|chr10:67918093-67918592	0.375392105504406	.	.
chr10	67912421	67912920	chr10	67984530	67985029	Zfp365|chr10:67984530-67985029	0.263687938881503	.	.
chr10	69212738	69213237	chr10	69465475	69465974	A930033H14Rik|chr10:69465475-69465974	0.276010183043212	.	.
chr10	69213312	69213811	chr10	68813248	68813747	A930033H14Rik|chr10:68813248-68813747	0.428701919545354	.	.
chr10	69213312	69213811	chr10	68882141	68882640	A930033H14Rik|chr10:68882141-68882640	0.260933294649677	.	.
chr10	69352755	69353254	chr10	69321165	69321664	Cdk1|chr10:69321165-69321664	0.371294094370127	.	.
chr10	69352755	69353254	chr10	69410845	69411344	Cdk1|chr10:69410845-69411344	0.418300041734656	.	.
chr10	70096855	70097354	chr10	70152854	70153353	Ccdc6|chr10:70152854-70153353	0.420756466888762	.	.
chr10	70440127	70440626	chr10	70291877	70292376	Fam13c|chr10:70291877-70292376	0.280987194412119	.	.
chr10	70440127	70440626	chr10	70419252	70419751	Fam13c|chr10:70419252-70419751	0.308818961651402	.	.
chr10	70440127	70440626	chr10	70428110	70428609	Fam13c|chr10:70428110-70428609	0.313284956305511	.	.
chr10	70440631	70441130	chr10	70395921	70396420	Fam13c|chr10:70395921-70396420	0.310316145390474	.	.
chr10	70440631	70441130	chr10	70419252	70419751	Fam13c|chr10:70419252-70419751	0.382768932609493	.	.
chr10	70993411	70993910	chr10	70599407	70599906	Gm48025|chr10:70599407-70599906	0.5803378119039	.	.
chr10	70993411	70993910	chr10	70949513	70950012	Gm48025|chr10:70949513-70950012	0.367996660158702	.	.
chr10	70993411	70993910	chr10	71041786	71042285	Gm48025|chr10:71041786-71042285	0.31668671535485	.	.
chr10	70993411	70993910	chr10	71041786	71042285	Gm48025|chr10:71041786-71042285	0.316686715354851	.	.
chr10	71159624	71160123	chr10	70861169	70861668	Bicc1|chr10:70861169-70861668	0.429114707401748	.	.
chr10	71159624	71160123	chr10	70919898	70920397	Bicc1|chr10:70919898-70920397	0.266199449412843	.	.
chr10	71237867	71238366	chr10	71326740	71327239	Tfam|chr10:71326740-71327239	0.427238996617895	.	.
chr10	71237867	71238366	chr10	71479864	71480363	Tfam|chr10:71479864-71480363	0.306246635107656	.	.
chr10	71347532	71348031	chr10	71041786	71042285	Ipmk|chr10:71041786-71042285	0.258118433228523	.	.
chr10	71485310	71485809	chr10	71326740	71327239	4930551I15Rik|chr10:71326740-71327239	0.532915148988516	.	.
chr10	71485310	71485809	chr10	71479864	71480363	4930551I15Rik|chr10:71479864-71480363	0.289458973494557	.	.
chr10	72655128	72655627	chr10	72484283	72484782	Zwint|chr10:72484283-72484782	0.254975298602175	.	.
chr10	73099619	73100118	chr10	73097106	73097605	Pcdh15|chr10:73097106-73097605	0.349746361352549	.	.
chr10	73099619	73100118	chr10	73280298	73280797	Pcdh15|chr10:73280298-73280797	0.276186532467431	.	.
chr10	74966773	74967272	chr10	74778660	74779159	Gnaz|chr10:74778660-74779159	0.28272245814171	.	.
chr10	74966773	74967272	chr10	74920811	74921310	Gnaz|chr10:74920811-74921310	0.330828501321988	.	.
chr10	75036948	75037447	chr10	74778660	74779159	Rab36|chr10:74778660-74779159	0.341706060806492	.	.
chr10	75036948	75037447	chr10	75079342	75079841	Rab36|chr10:75079342-75079841	0.266494506148613	.	.
chr10	75060294	75060793	chr10	74778660	74779159	Bcr|chr10:74778660-74779159	0.272901236575859	.	.
chr10	75060294	75060793	chr10	74920811	74921310	Bcr|chr10:74920811-74921310	0.409773227911358	.	.
chr10	75211769	75212268	chr10	74778660	74779159	Specc1l|chr10:74778660-74779159	0.497542570920809	.	.
chr10	75517195	75517694	chr10	75451290	75451789	Gucd1|chr10:75451290-75451789	0.526175114728923	.	.
chr10	75517195	75517694	chr10	75451290	75451789	Snrpd3|chr10:75451290-75451789	0.526175114728923	.	.
chr10	75517195	75517694	chr10	75704087	75704586	Gucd1|chr10:75704087-75704586	0.503932116148433	.	.
chr10	75517195	75517694	chr10	75704087	75704586	Snrpd3|chr10:75704087-75704586	0.503932116148433	.	.
chr10	75517195	75517694	chr10	75743985	75744484	Gucd1|chr10:75743985-75744484	0.333222077856219	.	.
chr10	75517195	75517694	chr10	75743985	75744484	Snrpd3|chr10:75743985-75744484	0.333222077856219	.	.
chr10	75559925	75560424	chr10	75704087	75704586	Lrrc75b|chr10:75704087-75704586	0.261954772800689	.	.
chr10	75559925	75560424	chr10	75743985	75744484	Lrrc75b|chr10:75743985-75744484	0.3895388031288	.	.
chr10	75764120	75764619	chr10	75743985	75744484	Cabin1|chr10:75743985-75744484	0.257942396236249	.	.
chr10	75764120	75764619	chr10	75853409	75853908	Cabin1|chr10:75853409-75853908	0.262691623877744	.	.
chr10	75773277	75773776	chr10	75633042	75633541	Ddt|chr10:75633042-75633541	0.285421119869925	.	.
chr10	75773277	75773776	chr10	75667316	75667815	Ddt|chr10:75667316-75667815	0.256303234788691	.	.
chr10	75773277	75773776	chr10	75853409	75853908	Ddt|chr10:75853409-75853908	0.381704157894145	.	.
chr10	75797531	75798030	chr10	75632514	75633013	Gstt1|chr10:75632514-75633013	0.477096239497897	.	.
chr10	75797531	75798030	chr10	75633042	75633541	Gstt1|chr10:75633042-75633541	0.407922031138392	.	.
chr10	75797531	75798030	chr10	75853409	75853908	Gstt1|chr10:75853409-75853908	0.289539144396933	.	.
chr10	75797531	75798030	chr10	76132547	76133046	Gstt1|chr10:76132547-76133046	0.467497193067986	.	.
chr10	75837242	75837741	chr10	75704087	75704586	Gstt2|chr10:75704087-75704586	0.327882925925369	.	.
chr10	75837242	75837741	chr10	75743985	75744484	Gstt2|chr10:75743985-75744484	0.439409865729659	.	.
chr10	75860073	75860572	chr10	75704087	75704586	Mif|chr10:75704087-75704586	0.342527001719456	.	.
chr10	75893088	75893587	chr10	75704087	75704586	Derl3|chr10:75704087-75704586	0.366319782083913	.	.
chr10	75893088	75893587	chr10	75743985	75744484	Derl3|chr10:75743985-75744484	0.446516138264357	.	.
chr10	75935571	75936070	chr10	75633042	75633541	Mmp11|chr10:75633042-75633541	0.287882540640494	.	.
chr10	75935571	75936070	chr10	75743985	75744484	Mmp11|chr10:75743985-75744484	0.316711966838718	.	.
chr10	76468680	76469179	chr10	76734958	76735457	Mcm3ap|chr10:76734958-76735457	0.270811852847713	.	.
chr10	76468680	76469179	chr10	76734958	76735457	Ybey|chr10:76734958-76735457	0.270811852847713	.	.
chr10	76531225	76531724	chr10	76835726	76836225	Lss|chr10:76835726-76836225	0.284955901771651	.	.
chr10	77032927	77033426	chr10	77130493	77130992	Slc19a1|chr10:77130493-77130992	0.329684751709159	.	.
chr10	77032927	77033426	chr10	77353288	77353787	Slc19a1|chr10:77353288-77353787	0.398577290953453	.	.
chr10	77032927	77033426	chr10	77434684	77435183	Slc19a1|chr10:77434684-77435183	0.29288226130853	.	.
chr10	77258974	77259473	chr10	77434684	77435183	Gm10941|chr10:77434684-77435183	0.266218680446871	.	.
chr10	77258974	77259473	chr10	77434684	77435183	Pofut2|chr10:77434684-77435183	0.266218680446871	.	.
chr10	77417987	77418486	chr10	77434684	77435183	Adarb1|chr10:77434684-77435183	0.376034490988105	.	.
chr10	77606279	77606778	chr10	77353288	77353787	Sumo3|chr10:77353288-77353787	0.507564477901829	.	.
chr10	77606279	77606778	chr10	77815515	77816014	Sumo3|chr10:77815515-77816014	0.398120354897097	.	.
chr10	77969634	77970133	chr10	77590819	77591318	Trpm2|chr10:77590819-77591318	0.386658511486446	.	.
chr10	78412843	78413342	chr10	78396201	78396700	Rrp1|chr10:78396201-78396700	0.433518556120428	.	.
chr10	78425391	78425890	chr10	78481893	78482392	Cstb|chr10:78481893-78482392	0.263556193093809	.	.
chr10	78464708	78465207	chr10	78396201	78396700	Pdxk|chr10:78396201-78396700	0.336594979058015	.	.
chr10	78746859	78747358	chr10	78396201	78396700	Gm30400|chr10:78396201-78396700	0.36351060571941	.	.
chr10	78752339	78752838	chr10	78812600	78813099	Ccdc105|chr10:78812600-78813099	0.25615385572648	.	.
chr10	78780051	78780550	chr10	78812600	78813099	Slc1a6|chr10:78812600-78813099	0.37316612456689	.	.
chr10	79613886	79614385	chr10	79654793	79655292	C2cd4c|chr10:79654793-79655292	0.431580867252056	.	.
chr10	79613886	79614385	chr10	79655302	79655801	C2cd4c|chr10:79655302-79655801	0.269407442607761	.	.
chr10	79613886	79614385	chr10	79780004	79780503	C2cd4c|chr10:79780004-79780503	0.263633359998104	.	.
chr10	79669185	79669684	chr10	79840195	79840694	Tpgs1|chr10:79840195-79840694	0.456881081127752	.	.
chr10	79669185	79669684	chr10	79883618	79884117	Tpgs1|chr10:79883618-79884117	0.336946197927926	.	.
chr10	79681760	79682259	chr10	79654793	79655292	Cdc34|chr10:79654793-79655292	0.635004231192818	.	.
chr10	79681760	79682259	chr10	79655302	79655801	Cdc34|chr10:79655302-79655801	0.374679838285633	.	.
chr10	79681760	79682259	chr10	79780004	79780503	Cdc34|chr10:79780004-79780503	0.354438137227749	.	.
chr10	79681760	79682259	chr10	79780004	79780503	Cdc34|chr10:79780004-79780503	0.35443813722775	.	.
chr10	79704113	79704612	chr10	79780004	79780503	Bsg|chr10:79780004-79780503	0.459517987652578	.	.
chr10	79716415	79716914	chr10	79803556	79804055	Hcn2|chr10:79803556-79804055	0.321223921527833	.	.
chr10	79754800	79755299	chr10	79654793	79655292	Fgf22|chr10:79654793-79655292	0.293805110926934	.	.
chr10	79754800	79755299	chr10	80033917	80034416	Fgf22|chr10:80033917-80034416	0.346805702117838	.	.
chr10	79754800	79755299	chr10	80053303	80053802	Fgf22|chr10:80053303-80053802	0.414113095922726	.	.
chr10	79754800	79755299	chr10	80167470	80167969	Fgf22|chr10:80167470-80167969	0.303511306906621	.	.
chr10	79766337	79766836	chr10	79595188	79595687	Rnf126|chr10:79595188-79595687	0.281319099921588	.	.
chr10	79766337	79766836	chr10	79654793	79655292	Rnf126|chr10:79654793-79655292	0.280679188828816	.	.
chr10	79766337	79766836	chr10	79840773	79841272	Rnf126|chr10:79840773-79841272	0.324856705892796	.	.
chr10	79766337	79766836	chr10	80084840	80085339	Rnf126|chr10:80084840-80085339	0.265090698791919	.	.
chr10	79766337	79766836	chr10	80149272	80149771	Rnf126|chr10:80149272-80149771	0.430302394913203	.	.
chr10	79766873	79767372	chr10	79595188	79595687	Rnf126|chr10:79595188-79595687	0.263586433520547	.	.
chr10	79766873	79767372	chr10	79840773	79841272	Rnf126|chr10:79840773-79841272	0.316729396189838	.	.
chr10	79766873	79767372	chr10	80159857	80160356	Rnf126|chr10:80159857-80160356	0.305975330468995	.	.
chr10	79766873	79767372	chr10	80167470	80167969	Rnf126|chr10:80167470-80167969	0.314339214452314	.	.
chr10	79767373	79767872	chr10	79595188	79595687	Rnf126|chr10:79595188-79595687	0.341501613395555	.	.
chr10	79767373	79767872	chr10	79654793	79655292	Rnf126|chr10:79654793-79655292	0.425346643379616	.	.
chr10	79767373	79767872	chr10	79655302	79655801	Rnf126|chr10:79655302-79655801	0.268719200300623	.	.
chr10	79767373	79767872	chr10	79803556	79804055	Rnf126|chr10:79803556-79804055	0.300751129293503	.	.
chr10	79767373	79767872	chr10	79840773	79841272	Rnf126|chr10:79840773-79841272	0.450551605944709	.	.
chr10	79767373	79767872	chr10	80149272	80149771	Rnf126|chr10:80149272-80149771	0.31761212342907	.	.
chr10	79767373	79767872	chr10	80159857	80160356	Rnf126|chr10:80159857-80160356	0.498556873592639	.	.
chr10	79767373	79767872	chr10	80167470	80167969	Rnf126|chr10:80167470-80167969	0.440985458153019	.	.
chr10	79767373	79767872	chr10	80167470	80167969	Rnf126|chr10:80167470-80167969	0.44098545815302	.	.
chr10	79793406	79793905	chr10	79803556	79804055	Palm|chr10:79803556-79804055	0.325420250836541	.	.
chr10	79793406	79793905	chr10	80149272	80149771	Palm|chr10:80149272-80149771	0.560458282013569	.	.
chr10	79854078	79854577	chr10	79595188	79595687	E130317F20Rik|chr10:79595188-79595687	0.351988471611309	.	.
chr10	79854078	79854577	chr10	79595188	79595687	Ptbp1|chr10:79595188-79595687	0.351988471611309	.	.
chr10	79854078	79854577	chr10	79654793	79655292	E130317F20Rik|chr10:79654793-79655292	0.686722512931171	.	.
chr10	79854078	79854577	chr10	79654793	79655292	Ptbp1|chr10:79654793-79655292	0.686722512931171	.	.
chr10	79854078	79854577	chr10	79655302	79655801	E130317F20Rik|chr10:79655302-79655801	0.422295932932749	.	.
chr10	79854078	79854577	chr10	79655302	79655801	Ptbp1|chr10:79655302-79655801	0.422295932932749	.	.
chr10	79854078	79854577	chr10	80053303	80053802	E130317F20Rik|chr10:80053303-80053802	0.416027519662133	.	.
chr10	79854078	79854577	chr10	80053303	80053802	Ptbp1|chr10:80053303-80053802	0.416027519662133	.	.
chr10	79854078	79854577	chr10	80149272	80149771	E130317F20Rik|chr10:80149272-80149771	0.430345203443687	.	.
chr10	79854078	79854577	chr10	80149272	80149771	Ptbp1|chr10:80149272-80149771	0.430345203443687	.	.
chr10	79854078	79854577	chr10	80159857	80160356	E130317F20Rik|chr10:80159857-80160356	0.544352336638794	.	.
chr10	79854078	79854577	chr10	80159857	80160356	Ptbp1|chr10:80159857-80160356	0.544352336638794	.	.
chr10	79854078	79854577	chr10	80167470	80167969	E130317F20Rik|chr10:80167470-80167969	0.563604328338604	.	.
chr10	79854078	79854577	chr10	80167470	80167969	Ptbp1|chr10:80167470-80167969	0.563604328338604	.	.
chr10	79874174	79874673	chr10	79780004	79780503	Plppr3|chr10:79780004-79780503	0.273043759424673	.	.
chr10	79874174	79874673	chr10	79780004	79780503	Prtn3|chr10:79780004-79780503	0.273043759424673	.	.
chr10	79874174	79874673	chr10	80142013	80142512	Plppr3|chr10:80142013-80142512	0.305368612378716	.	.
chr10	79874174	79874673	chr10	80142013	80142512	Prtn3|chr10:80142013-80142512	0.305368612378716	.	.
chr10	79908430	79908929	chr10	79654793	79655292	Med16|chr10:79654793-79655292	0.579229121944865	.	.
chr10	79908430	79908929	chr10	79655302	79655801	Med16|chr10:79655302-79655801	0.319622211750244	.	.
chr10	79908430	79908929	chr10	79780004	79780503	Med16|chr10:79780004-79780503	0.382332281489735	.	.
chr10	79908430	79908929	chr10	79803556	79804055	Med16|chr10:79803556-79804055	0.368185511718076	.	.
chr10	79908430	79908929	chr10	80149272	80149771	Med16|chr10:80149272-80149771	0.348960173799549	.	.
chr10	79908430	79908929	chr10	80159857	80160356	Med16|chr10:80159857-80160356	0.647324173839945	.	.
chr10	79908430	79908929	chr10	80167470	80167969	Med16|chr10:80167470-80167969	0.799973248039575	.	.
chr10	79916697	79917196	chr10	79654793	79655292	Kiss1r|chr10:79654793-79655292	0.373050695012209	.	.
chr10	79916697	79917196	chr10	79803556	79804055	Kiss1r|chr10:79803556-79804055	0.279766668591956	.	.
chr10	79916697	79917196	chr10	80159857	80160356	Kiss1r|chr10:80159857-80160356	0.404755734487064	.	.
chr10	79916697	79917196	chr10	80167470	80167969	Kiss1r|chr10:80167470-80167969	0.580172684731616	.	.
chr10	79926703	79927202	chr10	80159857	80160356	Arid3a|chr10:80159857-80160356	0.316037623561332	.	.
chr10	79926703	79927202	chr10	80167470	80167969	Arid3a|chr10:80167470-80167969	0.535593436616061	.	.
chr10	79959680	79960179	chr10	79654793	79655292	Wdr18|chr10:79654793-79655292	0.43159164279159	.	.
chr10	79959680	79960179	chr10	79780004	79780503	Wdr18|chr10:79780004-79780503	0.511915317323511	.	.
chr10	79959680	79960179	chr10	79803556	79804055	Wdr18|chr10:79803556-79804055	0.45024049607852	.	.
chr10	79959680	79960179	chr10	80149272	80149771	Wdr18|chr10:80149272-80149771	0.463083839722349	.	.
chr10	79959680	79960179	chr10	80159857	80160356	Wdr18|chr10:80159857-80160356	0.459255168658209	.	.
chr10	79959680	79960179	chr10	80167470	80167969	Wdr18|chr10:80167470-80167969	0.562777204359444	.	.
chr10	79984727	79985226	chr10	79780004	79780503	Tmem259|chr10:79780004-79780503	0.462363503305363	.	.
chr10	79984727	79985226	chr10	79803556	79804055	Tmem259|chr10:79803556-79804055	0.40275110368655	.	.
chr10	79984727	79985226	chr10	79883618	79884117	Tmem259|chr10:79883618-79884117	0.38531872382144	.	.
chr10	79984727	79985226	chr10	80033917	80034416	Tmem259|chr10:80033917-80034416	0.291439040172004	.	.
chr10	79984727	79985226	chr10	80167470	80167969	Tmem259|chr10:80167470-80167969	0.35099853701901	.	.
chr10	79996251	79996750	chr10	79840195	79840694	Abca7|chr10:79840195-79840694	0.300048791343528	.	.
chr10	79996251	79996750	chr10	79883618	79884117	Abca7|chr10:79883618-79884117	0.36679770753285	.	.
chr10	80039610	80040109	chr10	80130998	80131497	Polr2e|chr10:80130998-80131497	0.47650185591083	.	.
chr10	80039610	80040109	chr10	80159857	80160356	Polr2e|chr10:80159857-80160356	0.271754823411537	.	.
chr10	80115299	80115798	chr10	80130998	80131497	Stk11|chr10:80130998-80131497	0.314307511186075	.	.
chr10	80115299	80115798	chr10	80159857	80160356	Stk11|chr10:80159857-80160356	0.428412812774444	.	.
chr10	80115299	80115798	chr10	80167470	80167969	Stk11|chr10:80167470-80167969	0.421036464672135	.	.
chr10	80139151	80139650	chr10	79883618	79884117	Atp5d|chr10:79883618-79884117	0.331883181846963	.	.
chr10	80139151	80139650	chr10	80102436	80102935	Atp5d|chr10:80102436-80102935	0.303744298034667	.	.
chr10	80139151	80139650	chr10	80264751	80265250	Atp5d|chr10:80264751-80265250	0.476250037557065	.	.
chr10	80141214	80141713	chr10	79780004	79780503	Cbarp|chr10:79780004-79780503	0.35655310708196	.	.
chr10	80141214	80141713	chr10	79803556	79804055	Cbarp|chr10:79803556-79804055	0.371532797417868	.	.
chr10	80141214	80141713	chr10	79840773	79841272	Cbarp|chr10:79840773-79841272	0.325261901577365	.	.
chr10	80141214	80141713	chr10	80149272	80149771	Cbarp|chr10:80149272-80149771	0.273069956475855	.	.
chr10	80141214	80141713	chr10	80159857	80160356	Cbarp|chr10:80159857-80160356	0.341363838128183	.	.
chr10	80141214	80141713	chr10	80298753	80299252	Cbarp|chr10:80298753-80299252	0.345028725603473	.	.
chr10	80148538	80149037	chr10	79780004	79780503	Midn|chr10:79780004-79780503	0.400169005142494	.	.
chr10	80148538	80149037	chr10	80102436	80102935	Midn|chr10:80102436-80102935	0.322048738437629	.	.
chr10	80148538	80149037	chr10	80159857	80160356	Midn|chr10:80159857-80160356	0.35815386844835	.	.
chr10	80148538	80149037	chr10	80167470	80167969	Midn|chr10:80167470-80167969	0.439075567461618	.	.
chr10	80148538	80149037	chr10	80264751	80265250	Midn|chr10:80264751-80265250	0.365743865937536	.	.
chr10	80148538	80149037	chr10	80357849	80358348	Midn|chr10:80357849-80358348	0.390754174162664	.	.
chr10	80172665	80173164	chr10	79780004	79780503	1600002K03Rik|chr10:79780004-79780503	0.672652717062579	.	.
chr10	80172665	80173164	chr10	80149272	80149771	1600002K03Rik|chr10:80149272-80149771	0.273193915589983	.	.
chr10	80172665	80173164	chr10	80264751	80265250	1600002K03Rik|chr10:80264751-80265250	0.368086643432816	.	.
chr10	80172665	80173164	chr10	80298753	80299252	1600002K03Rik|chr10:80298753-80299252	0.302834297533607	.	.
chr10	80172665	80173164	chr10	80357849	80358348	1600002K03Rik|chr10:80357849-80358348	0.292779381642395	.	.
chr10	80179406	80179905	chr10	79803556	79804055	Efna2|chr10:79803556-79804055	0.257859026793833	.	.
chr10	80179406	80179905	chr10	80159857	80160356	Efna2|chr10:80159857-80160356	0.508154890615072	.	.
chr10	80179406	80179905	chr10	80167470	80167969	Efna2|chr10:80167470-80167969	0.450402642938265	.	.
chr10	80179406	80179905	chr10	80298753	80299252	Efna2|chr10:80298753-80299252	0.347546014580057	.	.
chr10	80226253	80226752	chr10	79780004	79780503	Pwwp3a|chr10:79780004-79780503	0.513130563989881	.	.
chr10	80226253	80226752	chr10	80159857	80160356	Pwwp3a|chr10:80159857-80160356	0.450580249411105	.	.
chr10	80226253	80226752	chr10	80167470	80167969	Pwwp3a|chr10:80167470-80167969	0.43198076463533	.	.
chr10	80226757	80227256	chr10	79840195	79840694	Pwwp3a|chr10:79840195-79840694	0.350488062227703	.	.
chr10	80226757	80227256	chr10	79883618	79884117	Pwwp3a|chr10:79883618-79884117	0.349285788292169	.	.
chr10	80249168	80249667	chr10	79803556	79804055	Ndufs7|chr10:79803556-79804055	0.280500940350032	.	.
chr10	80249168	80249667	chr10	79834744	79835243	Ndufs7|chr10:79834744-79835243	0.312372333325798	.	.
chr10	80249168	80249667	chr10	79840773	79841272	Ndufs7|chr10:79840773-79841272	0.296184806356295	.	.
chr10	80249168	80249667	chr10	80033917	80034416	Ndufs7|chr10:80033917-80034416	0.267382397645676	.	.
chr10	80249168	80249667	chr10	80084840	80085339	Ndufs7|chr10:80084840-80085339	0.295713501019465	.	.
chr10	80249168	80249667	chr10	80149272	80149771	Ndufs7|chr10:80149272-80149771	0.496974517818578	.	.
chr10	80249168	80249667	chr10	80298753	80299252	Ndufs7|chr10:80298753-80299252	0.445147037982325	.	.
chr10	80260827	80261326	chr10	80475205	80475704	Dazap1|chr10:80475205-80475704	0.263876457063811	.	.
chr10	80260827	80261326	chr10	80475205	80475704	Gamt|chr10:80475205-80475704	0.263876457063811	.	.
chr10	80292185	80292684	chr10	80033917	80034416	Rps15|chr10:80033917-80034416	0.285957066703626	.	.
chr10	80292185	80292684	chr10	80149272	80149771	Rps15|chr10:80149272-80149771	0.55885413166752	.	.
chr10	80292185	80292684	chr10	80159857	80160356	Rps15|chr10:80159857-80160356	0.368004629615333	.	.
chr10	80292185	80292684	chr10	80167470	80167969	Rps15|chr10:80167470-80167969	0.518441203473213	.	.
chr10	80292185	80292684	chr10	80298753	80299252	Rps15|chr10:80298753-80299252	0.684103848947677	.	.
chr10	80320339	80320838	chr10	80130998	80131497	2310011J03Rik|chr10:80130998-80131497	0.3231270698086	.	.
chr10	80320339	80320838	chr10	80167470	80167969	2310011J03Rik|chr10:80167470-80167969	0.289574586053829	.	.
chr10	80320339	80320838	chr10	80357849	80358348	2310011J03Rik|chr10:80357849-80358348	0.436960087565817	.	.
chr10	80329684	80330183	chr10	80149272	80149771	Pcsk4|chr10:80149272-80149771	0.432602031372194	.	.
chr10	80329684	80330183	chr10	80149272	80149771	Reep6|chr10:80149272-80149771	0.432602031372194	.	.
chr10	80329684	80330183	chr10	80159857	80160356	Pcsk4|chr10:80159857-80160356	0.524866357932422	.	.
chr10	80329684	80330183	chr10	80159857	80160356	Reep6|chr10:80159857-80160356	0.524866357932422	.	.
chr10	80329684	80330183	chr10	80167470	80167969	Pcsk4|chr10:80167470-80167969	0.756936396786432	.	.
chr10	80329684	80330183	chr10	80167470	80167969	Reep6|chr10:80167470-80167969	0.756936396786432	.	.
chr10	80329684	80330183	chr10	80298753	80299252	Pcsk4|chr10:80298753-80299252	0.689042308444718	.	.
chr10	80329684	80330183	chr10	80298753	80299252	Reep6|chr10:80298753-80299252	0.689042308444718	.	.
chr10	80329684	80330183	chr10	80357323	80357822	Pcsk4|chr10:80357323-80357822	0.357039513267449	.	.
chr10	80329684	80330183	chr10	80357323	80357822	Reep6|chr10:80357323-80357822	0.357039513267449	.	.
chr10	80329684	80330183	chr10	80676201	80676700	Pcsk4|chr10:80676201-80676700	0.375458549889357	.	.
chr10	80329684	80330183	chr10	80676201	80676700	Reep6|chr10:80676201-80676700	0.375458549889357	.	.
chr10	80387533	80388032	chr10	80033917	80034416	Mex3d|chr10:80033917-80034416	0.39358754503613	.	.
chr10	80387533	80388032	chr10	80149272	80149771	Mex3d|chr10:80149272-80149771	0.341840589361731	.	.
chr10	80387533	80388032	chr10	80167470	80167969	Mex3d|chr10:80167470-80167969	0.42247978453107	.	.
chr10	80387533	80388032	chr10	80264751	80265250	Mex3d|chr10:80264751-80265250	0.285063533914383	.	.
chr10	80387533	80388032	chr10	80298753	80299252	Mex3d|chr10:80298753-80299252	0.535195821248587	.	.
chr10	80387533	80388032	chr10	80676201	80676700	Mex3d|chr10:80676201-80676700	0.310649570420419	.	.
chr10	80398776	80399275	chr10	80102436	80102935	Mbd3|chr10:80102436-80102935	0.321044776347967	.	.
chr10	80398776	80399275	chr10	80130998	80131497	Mbd3|chr10:80130998-80131497	0.256120526773134	.	.
chr10	80399367	80399866	chr10	80149272	80149771	Mbd3|chr10:80149272-80149771	0.362823235532021	.	.
chr10	80399367	80399866	chr10	80159857	80160356	Mbd3|chr10:80159857-80160356	0.266955668254313	.	.
chr10	80399367	80399866	chr10	80298753	80299252	Mbd3|chr10:80298753-80299252	0.520287348538451	.	.
chr10	80433784	80434283	chr10	80264751	80265250	Tcf3|chr10:80264751-80265250	0.56039071692238	.	.
chr10	80433784	80434283	chr10	80676201	80676700	Tcf3|chr10:80676201-80676700	0.399031194222456	.	.
chr10	80561055	80561554	chr10	80298753	80299252	Rexo1|chr10:80298753-80299252	0.303505016899795	.	.
chr10	80561559	80562058	chr10	80475205	80475704	Rexo1|chr10:80475205-80475704	0.308870371308031	.	.
chr10	80577192	80577691	chr10	80298753	80299252	Klf16|chr10:80298753-80299252	0.526634239322011	.	.
chr10	80577192	80577691	chr10	80357323	80357822	Klf16|chr10:80357323-80357822	0.391092708287812	.	.
chr10	80590198	80590697	chr10	80676201	80676700	Abhd17a|chr10:80676201-80676700	0.285860095545301	.	.
chr10	80590198	80590697	chr10	80676201	80676700	Gm29093|chr10:80676201-80676700	0.285860095545301	.	.
chr10	80602614	80603113	chr10	80298753	80299252	Adat3|chr10:80298753-80299252	0.576468451196919	.	.
chr10	80602614	80603113	chr10	80298753	80299252	Scamp4|chr10:80298753-80299252	0.576468451196919	.	.
chr10	80621853	80622352	chr10	80807167	80807666	Csnk1g2|chr10:80807167-80807666	0.355867552818947	.	.
chr10	80621853	80622352	chr10	80928413	80928912	Csnk1g2|chr10:80928413-80928912	0.29431227103846	.	.
chr10	80621853	80622352	chr10	80939597	80940096	Csnk1g2|chr10:80939597-80940096	0.25851652604326	.	.
chr10	80621853	80622352	chr10	80955592	80956091	Csnk1g2|chr10:80955592-80956091	0.295835988867977	.	.
chr10	80622360	80622859	chr10	80264751	80265250	Csnk1g2|chr10:80264751-80265250	0.502989832887852	.	.
chr10	80622360	80622859	chr10	80676201	80676700	Csnk1g2|chr10:80676201-80676700	0.428976555786444	.	.
chr10	80656327	80656826	chr10	80298753	80299252	Btbd2|chr10:80298753-80299252	0.354527064797247	.	.
chr10	80656327	80656826	chr10	80676201	80676700	Btbd2|chr10:80676201-80676700	0.521482012135241	.	.
chr10	80656327	80656826	chr10	80928413	80928912	Btbd2|chr10:80928413-80928912	0.259508069021355	.	.
chr10	80656327	80656826	chr10	80939597	80940096	Btbd2|chr10:80939597-80940096	0.323177542051205	.	.
chr10	80702062	80702561	chr10	80298753	80299252	Izumo4|chr10:80298753-80299252	0.479245223766364	.	.
chr10	80702062	80702561	chr10	80298753	80299252	Mob3a|chr10:80298753-80299252	0.479245223766364	.	.
chr10	80742110	80742609	chr10	80264751	80265250	Ap3d1|chr10:80264751-80265250	0.306970807043643	.	.
chr10	80742110	80742609	chr10	80298753	80299252	Ap3d1|chr10:80298753-80299252	0.275066876209035	.	.
chr10	80742110	80742609	chr10	80676201	80676700	Ap3d1|chr10:80676201-80676700	0.260235157266159	.	.
chr10	80754853	80755352	chr10	81192202	81192701	Dot1l|chr10:81192202-81192701	0.27712258346653	.	.
chr10	80798353	80798852	chr10	81137227	81137726	Plekhj1|chr10:81137227-81137726	0.265882185381865	.	.
chr10	80798353	80798852	chr10	81137227	81137726	Sf3a2|chr10:81137227-81137726	0.265882185381865	.	.
chr10	80805817	80806316	chr10	80774521	80775020	Amh|chr10:80774521-80775020	0.293065968531484	.	.
chr10	80805817	80806316	chr10	80774521	80775020	Amh|chr10:80774521-80775020	0.293065968531485	.	.
chr10	80826143	80826642	chr10	80676201	80676700	Oaz1|chr10:80676201-80676700	0.366682008071862	.	.
chr10	80826143	80826642	chr10	81137227	81137726	Oaz1|chr10:81137227-81137726	0.362556054065451	.	.
chr10	80826143	80826642	chr10	81192202	81192701	Oaz1|chr10:81192202-81192701	0.284562053178226	.	.
chr10	80843833	80844332	chr10	81137227	81137726	Lingo3|chr10:81137227-81137726	0.261796389226253	.	.
chr10	80854995	80855494	chr10	80676201	80676700	Lsm7|chr10:80676201-80676700	0.257323102553858	.	.
chr10	80854995	80855494	chr10	80676201	80676700	Sppl2b|chr10:80676201-80676700	0.257323102553858	.	.
chr10	80900139	80900638	chr10	80676201	80676700	Timm13|chr10:80676201-80676700	0.269478254370276	.	.
chr10	80900139	80900638	chr10	80939597	80940096	Timm13|chr10:80939597-80940096	0.500314208516303	.	.
chr10	80900697	80901196	chr10	80676201	80676700	Timm13|chr10:80676201-80676700	0.378753342212229	.	.
chr10	80900697	80901196	chr10	81137227	81137726	Timm13|chr10:81137227-81137726	0.293582206546949	.	.
chr10	80918033	80918532	chr10	80774521	80775020	Lmnb2|chr10:80774521-80775020	0.343242145946115	.	.
chr10	80918033	80918532	chr10	81136236	81136735	Lmnb2|chr10:81136236-81136735	0.294042989399587	.	.
chr10	80928969	80929468	chr10	80928413	80928912	Gadd45b|chr10:80928413-80928912	0.541315954271482	.	.
chr10	80928969	80929468	chr10	80939597	80940096	Gadd45b|chr10:80939597-80940096	0.342322321511331	.	.
chr10	81014811	81015310	chr10	80774521	80775020	Gng7|chr10:80774521-80775020	0.277957633204288	.	.
chr10	81014811	81015310	chr10	80939597	80940096	Gng7|chr10:80939597-80940096	0.388466034860605	.	.
chr10	81014811	81015310	chr10	81082214	81082713	Gng7|chr10:81082214-81082713	0.33574553309739	.	.
chr10	81037087	81037586	chr10	81192202	81192701	Slc39a3|chr10:81192202-81192701	0.533618666508683	.	.
chr10	81037087	81037586	chr10	81244521	81245020	Slc39a3|chr10:81244521-81245020	0.434122433691759	.	.
chr10	81037087	81037586	chr10	81257213	81257712	Slc39a3|chr10:81257213-81257712	0.391403975928108	.	.
chr10	81037087	81037586	chr10	81430157	81430656	Slc39a3|chr10:81430157-81430656	0.366878767337214	.	.
chr10	81060133	81060632	chr10	80774521	80775020	Sgta|chr10:80774521-80775020	0.285404795004183	.	.
chr10	81060133	81060632	chr10	80928413	80928912	Sgta|chr10:80928413-80928912	0.267292060954303	.	.
chr10	81060133	81060632	chr10	80939597	80940096	Sgta|chr10:80939597-80940096	0.43315450062632	.	.
chr10	81060133	81060632	chr10	80955592	80956091	Sgta|chr10:80955592-80956091	0.298428904213149	.	.
chr10	81060133	81060632	chr10	81285670	81286169	Sgta|chr10:81285670-81286169	0.505103117316015	.	.
chr10	81069721	81070220	chr10	80774521	80775020	Thop1|chr10:80774521-80775020	0.391034674486851	.	.
chr10	81105647	81106146	chr10	81413787	81414286	Map2k2|chr10:81413787-81414286	0.320122438538667	.	.
chr10	81176243	81176742	chr10	80807167	80807666	Eef2|chr10:80807167-80807666	0.320951419794912	.	.
chr10	81176243	81176742	chr10	81346675	81347174	Eef2|chr10:81346675-81347174	0.465733738238602	.	.
chr10	81176243	81176742	chr10	81432821	81433320	Eef2|chr10:81432821-81433320	0.283794007395668	.	.
chr10	81176825	81177324	chr10	81413787	81414286	Eef2|chr10:81413787-81414286	0.469756714468623	.	.
chr10	81182587	81183086	chr10	81137227	81137726	Dapk3|chr10:81137227-81137726	0.342710726284947	.	.
chr10	81182587	81183086	chr10	81192202	81192701	Dapk3|chr10:81192202-81192701	0.266184075595792	.	.
chr10	81182587	81183086	chr10	81244521	81245020	Dapk3|chr10:81244521-81245020	0.311649913560459	.	.
chr10	81182587	81183086	chr10	81430157	81430656	Dapk3|chr10:81430157-81430656	0.413503100973311	.	.
chr10	81182587	81183086	chr10	81432821	81433320	Dapk3|chr10:81432821-81433320	0.266776455797967	.	.
chr10	81182587	81183086	chr10	81472805	81473304	Dapk3|chr10:81472805-81473304	0.255084605288667	.	.
chr10	81230621	81231120	chr10	80939597	80940096	Atcay|chr10:80939597-80940096	0.279519961262883	.	.
chr10	81230621	81231120	chr10	81413787	81414286	Atcay|chr10:81413787-81414286	0.295887746330297	.	.
chr10	81232829	81233328	chr10	81244521	81245020	Zfr2|chr10:81244521-81245020	0.34019480139188	.	.
chr10	81232829	81233328	chr10	81346675	81347174	Zfr2|chr10:81346675-81347174	0.440274982355058	.	.
chr10	81232829	81233328	chr10	81432821	81433320	Zfr2|chr10:81432821-81433320	0.442040212248988	.	.
chr10	81232829	81233328	chr10	81472805	81473304	Zfr2|chr10:81472805-81473304	0.337507718912069	.	.
chr10	81252204	81252703	chr10	81136236	81136735	Matk|chr10:81136236-81136735	0.325051835627193	.	.
chr10	81252204	81252703	chr10	81244521	81245020	Matk|chr10:81244521-81245020	0.35987111764256	.	.
chr10	81252204	81252703	chr10	81571498	81571997	Matk|chr10:81571498-81571997	0.277138718755372	.	.
chr10	81266395	81266894	chr10	81605015	81605514	Apba3|chr10:81605015-81605514	0.285964671628755	.	.
chr10	81266395	81266894	chr10	81605015	81605514	Mrpl54|chr10:81605015-81605514	0.285964671628755	.	.
chr10	81292618	81293117	chr10	81605015	81605514	Pip5k1c|chr10:81605015-81605514	0.271174808098381	.	.
chr10	81320497	81320996	chr10	81472805	81473304	Cactin|chr10:81472805-81473304	0.360519493195507	.	.
chr10	81320497	81320996	chr10	81551522	81552021	Cactin|chr10:81551522-81552021	0.321476607422089	.	.
chr10	81350327	81350826	chr10	81082214	81082713	Hmg20b|chr10:81082214-81082713	0.361605484863935	.	.
chr10	81350327	81350826	chr10	81192202	81192701	Hmg20b|chr10:81192202-81192701	0.28490337160743	.	.
chr10	81350327	81350826	chr10	81244521	81245020	Hmg20b|chr10:81244521-81245020	0.476521801990933	.	.
chr10	81350327	81350826	chr10	81257213	81257712	Hmg20b|chr10:81257213-81257712	0.322439971127505	.	.
chr10	81350327	81350826	chr10	81413787	81414286	Hmg20b|chr10:81413787-81414286	0.311024155690596	.	.
chr10	81350327	81350826	chr10	81571498	81571997	Hmg20b|chr10:81571498-81571997	0.374785972716727	.	.
chr10	81350327	81350826	chr10	81605015	81605514	Hmg20b|chr10:81605015-81605514	0.380401517849996	.	.
chr10	81350327	81350826	chr10	81643405	81643904	Hmg20b|chr10:81643405-81643904	0.370861834803126	.	.
chr10	81357211	81357710	chr10	81430157	81430656	Mfsd12|chr10:81430157-81430656	0.323085977441877	.	.
chr10	81357211	81357710	chr10	81605015	81605514	Mfsd12|chr10:81605015-81605514	0.329211996166176	.	.
chr10	81357211	81357710	chr10	81633421	81633920	Mfsd12|chr10:81633421-81633920	0.345080522023383	.	.
chr10	81378395	81378894	chr10	81267945	81268444	Fzr1|chr10:81267945-81268444	0.320220484863203	.	.
chr10	81378395	81378894	chr10	81633421	81633920	Fzr1|chr10:81633421-81633920	0.355227818165896	.	.
chr10	81384063	81384562	chr10	81137227	81137726	Dohh|chr10:81137227-81137726	0.387739845874898	.	.
chr10	81384063	81384562	chr10	81430157	81430656	Dohh|chr10:81430157-81430656	0.432325664942326	.	.
chr10	81384063	81384562	chr10	81472805	81473304	Dohh|chr10:81472805-81473304	0.2655959971114	.	.
chr10	81384063	81384562	chr10	81551522	81552021	Dohh|chr10:81551522-81552021	0.307491769506199	.	.
chr10	81384063	81384562	chr10	81633421	81633920	Dohh|chr10:81633421-81633920	0.438164065381032	.	.
chr10	81482441	81482940	chr10	81257877	81258376	Celf5|chr10:81257877-81258376	0.436689861889818	.	.
chr10	81482441	81482940	chr10	81430157	81430656	Celf5|chr10:81430157-81430656	0.519348600821425	.	.
chr10	81482441	81482940	chr10	81633421	81633920	Celf5|chr10:81633421-81633920	0.427471403903694	.	.
chr10	81482441	81482940	chr10	81643405	81643904	Celf5|chr10:81643405-81643904	0.346759054152283	.	.
chr10	81496231	81496730	chr10	81137227	81137726	Ncln|chr10:81137227-81137726	0.508585997356316	.	.
chr10	81496231	81496730	chr10	81257877	81258376	Ncln|chr10:81257877-81258376	0.507632304250276	.	.
chr10	81496231	81496730	chr10	81430157	81430656	Ncln|chr10:81430157-81430656	0.50152326300533	.	.
chr10	81496231	81496730	chr10	81430157	81430656	Ncln|chr10:81430157-81430656	0.501523263005331	.	.
chr10	81496231	81496730	chr10	81472805	81473304	Ncln|chr10:81472805-81473304	0.363693590305308	.	.
chr10	81496231	81496730	chr10	81472805	81473304	Ncln|chr10:81472805-81473304	0.363693590305309	.	.
chr10	81496231	81496730	chr10	81551522	81552021	Ncln|chr10:81551522-81552021	0.466520406933376	.	.
chr10	81496231	81496730	chr10	81633421	81633920	Ncln|chr10:81633421-81633920	0.648362966516698	.	.
chr10	81545004	81545503	chr10	81257213	81257712	Gna11|chr10:81257213-81257712	0.334071753391442	.	.
chr10	81545004	81545503	chr10	81430157	81430656	Gna11|chr10:81430157-81430656	0.455870483119747	.	.
chr10	81545004	81545503	chr10	81605015	81605514	Gna11|chr10:81605015-81605514	0.50337071750046	.	.
chr10	81545004	81545503	chr10	81643405	81643904	Gna11|chr10:81643405-81643904	0.43465934514302	.	.
chr10	81559200	81559699	chr10	81413787	81414286	Tle5|chr10:81413787-81414286	0.567727024788327	.	.
chr10	81559200	81559699	chr10	81571498	81571997	Tle5|chr10:81571498-81571997	0.417070034295717	.	.
chr10	81559200	81559699	chr10	81605015	81605514	Tle5|chr10:81605015-81605514	0.443975168996028	.	.
chr10	81559200	81559699	chr10	81643405	81643904	Tle5|chr10:81643405-81643904	0.367174399848121	.	.
chr10	81605948	81606447	chr10	81257877	81258376	BC025920|chr10:81257877-81258376	0.326522665580471	.	.
chr10	81605948	81606447	chr10	81430157	81430656	BC025920|chr10:81430157-81430656	0.30145871353534	.	.
chr10	81605948	81606447	chr10	81472805	81473304	BC025920|chr10:81472805-81473304	0.644592956866674	.	.
chr10	81605948	81606447	chr10	81551522	81552021	BC025920|chr10:81551522-81552021	0.529940726665051	.	.
chr10	81605948	81606447	chr10	81633421	81633920	BC025920|chr10:81633421-81633920	0.302066358624285	.	.
chr10	81627379	81627878	chr10	81257877	81258376	Ankrd24|chr10:81257877-81258376	0.281054855604904	.	.
chr10	81627379	81627878	chr10	81257877	81258376	Sirt6|chr10:81257877-81258376	0.281054855604904	.	.
chr10	81627379	81627878	chr10	81267945	81268444	Ankrd24|chr10:81267945-81268444	0.275155959886254	.	.
chr10	81627379	81627878	chr10	81267945	81268444	Sirt6|chr10:81267945-81268444	0.275155959886254	.	.
chr10	81627379	81627878	chr10	81633421	81633920	Ankrd24|chr10:81633421-81633920	0.44687066496294	.	.
chr10	81627379	81627878	chr10	81633421	81633920	Sirt6|chr10:81633421-81633920	0.44687066496294	.	.
chr10	82763879	82764378	chr10	82666399	82666898	Nfyb|chr10:82666399-82666898	0.268233889157618	.	.
chr10	82763879	82764378	chr10	83106030	83106529	Nfyb|chr10:83106030-83106529	0.347949189660383	.	.
chr10	82811778	82812277	chr10	82698823	82699322	1700028I16Rik|chr10:82698823-82699322	0.38538256360883	.	.
chr10	82985064	82985563	chr10	83113806	83114305	Chst11|chr10:83113806-83114305	0.306993206568527	.	.
chr10	82985064	82985563	chr10	83149149	83149648	Chst11|chr10:83149149-83149648	0.466898044126566	.	.
chr10	83337299	83337798	chr10	83242274	83242773	Slc41a2|chr10:83242274-83242773	0.267801068926446	.	.
chr10	83359854	83360353	chr10	83149149	83149648	D10Wsu102e|chr10:83149149-83149648	0.305574825325511	.	.
chr10	83543701	83544200	chr10	83353944	83354443	Washc4|chr10:83353944-83354443	0.341543967386807	.	.
chr10	83543701	83544200	chr10	83784728	83785227	Washc4|chr10:83784728-83785227	0.470254683893604	.	.
chr10	84440510	84441009	chr10	84172969	84173468	Gm47962|chr10:84172969-84173468	0.276996078249783	.	.
chr10	84440510	84441009	chr10	84172969	84173468	Nuak1|chr10:84172969-84173468	0.276996078249783	.	.
chr10	84440510	84441009	chr10	84307940	84308439	Gm47962|chr10:84307940-84308439	0.310830776391655	.	.
chr10	84440510	84441009	chr10	84307940	84308439	Nuak1|chr10:84307940-84308439	0.310830776391655	.	.
chr10	84622358	84622857	chr10	84906511	84907010	Gm17249|chr10:84906511-84907010	0.462699695069166	.	.
chr10	84622358	84622857	chr10	84906511	84907010	Polr3b|chr10:84906511-84907010	0.462699695069166	.	.
chr10	84622358	84622857	chr10	84907065	84907564	Gm17249|chr10:84907065-84907564	0.365221632645273	.	.
chr10	84622358	84622857	chr10	84907065	84907564	Polr3b|chr10:84907065-84907564	0.365221632645273	.	.
chr10	85127846	85128345	chr10	85154147	85154646	Mterf2|chr10:85154147-85154646	0.26259354252696	.	.
chr10	85184578	85185077	chr10	85154147	85154646	Cry1|chr10:85154147-85154646	0.434891020282272	.	.
chr10	85185139	85185638	chr10	85154147	85154646	Cry1|chr10:85154147-85154646	0.406498439129461	.	.
chr10	85386593	85387092	chr10	85154147	85154646	Btbd11|chr10:85154147-85154646	0.366015880178335	.	.
chr10	85829194	85829693	chr10	85624915	85625414	Pwp1|chr10:85624915-85625414	0.336321678886519	.	.
chr10	85829194	85829693	chr10	86044352	86044851	Pwp1|chr10:86044352-86044851	0.309934465536212	.	.
chr10	85829194	85829693	chr10	86090480	86090979	Pwp1|chr10:86090480-86090979	0.473123039191378	.	.
chr10	85916334	85916833	chr10	85928481	85928980	Prdm4|chr10:85928481-85928980	0.286310828438697	.	.
chr10	85916863	85917362	chr10	85871543	85872042	Prdm4|chr10:85871543-85872042	0.340697788066858	.	.
chr10	85916863	85917362	chr10	85928481	85928980	Prdm4|chr10:85928481-85928980	0.314052186022772	.	.
chr10	86021662	86022161	chr10	86044352	86044851	A230060F14Rik|chr10:86044352-86044851	0.368696766664434	.	.
chr10	86021662	86022161	chr10	86044352	86044851	Fbxo7|chr10:86044352-86044851	0.368696766664434	.	.
chr10	86498647	86499146	chr10	86302510	86303009	Syn3|chr10:86302510-86303009	0.557196071036195	.	.
chr10	86498647	86499146	chr10	86463713	86464212	Syn3|chr10:86463713-86464212	0.360631780256667	.	.
chr10	86498647	86499146	chr10	86636804	86637303	Syn3|chr10:86636804-86637303	0.351672417101712	.	.
chr10	86705281	86705780	chr10	86302510	86303009	Hsp90b1|chr10:86302510-86303009	0.468497435882634	.	.
chr10	86705281	86705780	chr10	86302510	86303009	Ttc41|chr10:86302510-86303009	0.468497435882634	.	.
chr10	86705281	86705780	chr10	86463713	86464212	Hsp90b1|chr10:86463713-86464212	0.279600425364508	.	.
chr10	86705281	86705780	chr10	86463713	86464212	Ttc41|chr10:86463713-86464212	0.279600425364508	.	.
chr10	86705281	86705780	chr10	86636804	86637303	Hsp90b1|chr10:86636804-86637303	0.391635025333408	.	.
chr10	86705281	86705780	chr10	86636804	86637303	Ttc41|chr10:86636804-86637303	0.391635025333408	.	.
chr10	86705281	86705780	chr10	86685259	86685758	Hsp90b1|chr10:86685259-86685758	0.29344747254883	.	.
chr10	86705281	86705780	chr10	86685259	86685758	Ttc41|chr10:86685259-86685758	0.29344747254883	.	.
chr10	86705811	86706310	chr10	86685259	86685758	Hsp90b1|chr10:86685259-86685758	0.340872773888378	.	.
chr10	86705811	86706310	chr10	86685259	86685758	Ttc41|chr10:86685259-86685758	0.340872773888378	.	.
chr10	86971914	86972413	chr10	86727517	86728016	Gm16271|chr10:86727517-86728016	0.267329084912467	.	.
chr10	87492598	87493097	chr10	87677220	87677719	Ascl1|chr10:87677220-87677719	0.411261278179546	.	.
chr10	87493100	87493599	chr10	87024821	87025320	Ascl1|chr10:87024821-87025320	0.286912325157389	.	.
chr10	87493100	87493599	chr10	87485409	87485908	Ascl1|chr10:87485409-87485908	0.375428758718604	.	.
chr10	88200852	88201351	chr10	88260277	88260776	Washc3|chr10:88260277-88260776	0.291843822439046	.	.
chr10	88503789	88504288	chr10	88304248	88304747	Chpt1|chr10:88304248-88304747	0.441027680337201	.	.
chr10	88503789	88504288	chr10	88669648	88670147	Chpt1|chr10:88669648-88670147	0.470378976501334	.	.
chr10	88503789	88504288	chr10	88738951	88739450	Chpt1|chr10:88738951-88739450	0.318136832055657	.	.
chr10	88730714	88731213	chr10	88781999	88782498	Arl1|chr10:88781999-88782498	0.531638009039295	.	.
chr10	88731569	88732068	chr10	88738951	88739450	Arl1|chr10:88738951-88739450	0.319028626268655	.	.
chr10	89443677	89444176	chr10	89256545	89257044	Gas2l3|chr10:89256545-89257044	0.537732914243447	.	.
chr10	89443677	89444176	chr10	89326818	89327317	Gas2l3|chr10:89326818-89327317	0.503664416788174	.	.
chr10	89732079	89732578	chr10	89256545	89257044	Actr6|chr10:89256545-89257044	0.438375312268796	.	.
chr10	89732079	89732578	chr10	89326818	89327317	Actr6|chr10:89326818-89327317	0.428857950977872	.	.
chr10	89744704	89745203	chr10	89280286	89280785	Uhrf1bp1l|chr10:89280286-89280785	0.468919207071577	.	.
chr10	89745265	89745764	chr10	89280286	89280785	Uhrf1bp1l|chr10:89280286-89280785	0.549716923064854	.	.
chr10	89873158	89873657	chr10	89995514	89996013	Anks1b|chr10:89995514-89996013	0.485567021372393	.	.
chr10	90728693	90729192	chr10	90373436	90373935	Gm47591|chr10:90373436-90373935	0.296527131844146	.	.
chr10	90728693	90729192	chr10	90419721	90420220	Gm47591|chr10:90419721-90420220	0.46106273697566	.	.
chr10	90728693	90729192	chr10	90526933	90527432	Gm47591|chr10:90526933-90527432	0.280518265158045	.	.
chr10	90728693	90729192	chr10	90596580	90597079	Gm47591|chr10:90596580-90597079	0.29274152070454	.	.
chr10	91082684	91083183	chr10	91033918	91034417	Apaf1|chr10:91033918-91034417	0.360578157935469	.	.
chr10	91082684	91083183	chr10	91033918	91034417	Ikbip|chr10:91033918-91034417	0.360578157935469	.	.
chr10	91082684	91083183	chr10	91171389	91171888	Apaf1|chr10:91171389-91171888	0.448598134412173	.	.
chr10	91082684	91083183	chr10	91171389	91171888	Ikbip|chr10:91171389-91171888	0.448598134412173	.	.
chr10	91123779	91124278	chr10	91032329	91032828	Slc25a3|chr10:91032329-91032828	0.278094827936243	.	.
chr10	91123779	91124278	chr10	91170494	91170993	Slc25a3|chr10:91170494-91170993	0.514410648299162	.	.
chr10	91123779	91124278	chr10	91471615	91472114	Slc25a3|chr10:91471615-91472114	0.39436932056968	.	.
chr10	91181390	91181889	chr10	91170494	91170993	Tmpo|chr10:91170494-91170993	0.269442899743094	.	.
chr10	91181390	91181889	chr10	91170494	91170993	Tmpo|chr10:91170494-91170993	0.269442899743095	.	.
chr10	91181390	91181889	chr10	91471101	91471600	Tmpo|chr10:91471101-91471600	0.323830772982791	.	.
chr10	91181909	91182408	chr10	91032329	91032828	Tmpo|chr10:91032329-91032828	0.319518428829377	.	.
chr10	92164926	92165425	chr10	91967869	91968368	Rmst|chr10:91967869-91968368	0.517741138509079	.	.
chr10	92722155	92722654	chr10	92614282	92614781	Nedd1|chr10:92614282-92614781	0.334818938989588	.	.
chr10	93080960	93081459	chr10	93075594	93076093	Cfap54|chr10:93075594-93076093	0.287725447988075	.	.
chr10	93080960	93081459	chr10	93264102	93264601	Cfap54|chr10:93264102-93264601	0.261172767239825	.	.
chr10	93081484	93081983	chr10	93075594	93076093	Cfap54|chr10:93075594-93076093	0.265439128080373	.	.
chr10	93160387	93160886	chr10	93264102	93264601	Cdk17|chr10:93264102-93264601	0.342145439025158	.	.
chr10	93160387	93160886	chr10	93275293	93275792	Cdk17|chr10:93275293-93275792	0.367665781076811	.	.
chr10	93310765	93311264	chr10	93050847	93051346	Elk3|chr10:93050847-93051346	0.498471986303532	.	.
chr10	93310765	93311264	chr10	93075594	93076093	Elk3|chr10:93075594-93076093	0.576492762115487	.	.
chr10	93588750	93589249	chr10	93889551	93890050	4933408J17Rik|chr10:93889551-93890050	0.320453082348438	.	.
chr10	93588750	93589249	chr10	93889551	93890050	Snrpf|chr10:93889551-93890050	0.320453082348438	.	.
chr10	93589426	93589925	chr10	93818609	93819108	4933408J17Rik|chr10:93818609-93819108	0.260993780387864	.	.
chr10	93589426	93589925	chr10	93818609	93819108	Snrpf|chr10:93818609-93819108	0.260993780387864	.	.
chr10	93589426	93589925	chr10	93889551	93890050	4933408J17Rik|chr10:93889551-93890050	0.341404247890138	.	.
chr10	93589426	93589925	chr10	93889551	93890050	Snrpf|chr10:93889551-93890050	0.341404247890138	.	.
chr10	94035618	94036117	chr10	94378423	94378922	Fgd6|chr10:94378423-94378922	0.363009513622184	.	.
chr10	94035618	94036117	chr10	94378423	94378922	Vezt|chr10:94378423-94378922	0.363009513622184	.	.
chr10	94035618	94036117	chr10	94382567	94383066	Fgd6|chr10:94382567-94383066	0.263418369927383	.	.
chr10	94035618	94036117	chr10	94382567	94383066	Vezt|chr10:94382567-94383066	0.263418369927383	.	.
chr10	94147608	94148107	chr10	94230531	94231030	Nr2c1|chr10:94230531-94231030	0.324379960351861	.	.
chr10	94311896	94312395	chr10	94382567	94383066	Tmcc3|chr10:94382567-94383066	0.318440817759211	.	.
chr10	94408822	94409321	chr10	94382567	94383066	Gm16155|chr10:94382567-94383066	0.285150614834491	.	.
chr10	94688424	94688923	chr10	94297024	94297523	Cep83|chr10:94297024-94297523	0.45314519201982	.	.
chr10	94688424	94688923	chr10	94297024	94297523	Cep83os|chr10:94297024-94297523	0.45314519201982	.	.
chr10	94688424	94688923	chr10	94545093	94545592	Cep83|chr10:94545093-94545592	0.283573454890152	.	.
chr10	94688424	94688923	chr10	94545093	94545592	Cep83os|chr10:94545093-94545592	0.283573454890152	.	.
chr10	94688424	94688923	chr10	94584990	94585489	Cep83|chr10:94584990-94585489	0.330724111304658	.	.
chr10	94688424	94688923	chr10	94584990	94585489	Cep83os|chr10:94584990-94585489	0.330724111304658	.	.
chr10	95323873	95324372	chr10	95475936	95476435	Cradd|chr10:95475936-95476435	0.352451802014264	.	.
chr10	95416569	95417068	chr10	95239407	95239906	5730420D15Rik|chr10:95239407-95239906	0.315006309866211	.	.
chr10	95416569	95417068	chr10	95239407	95239906	Socs2|chr10:95239407-95239906	0.315006309866211	.	.
chr10	95417115	95417614	chr10	95239407	95239906	5730420D15Rik|chr10:95239407-95239906	0.347017135836058	.	.
chr10	95417115	95417614	chr10	95239407	95239906	Socs2|chr10:95239407-95239906	0.347017135836058	.	.
chr10	95563534	95564033	chr10	95685041	95685540	Nudt4|chr10:95685041-95685540	0.273993866835956	.	.
chr10	95564087	95564586	chr10	95475936	95476435	Nudt4|chr10:95475936-95476435	0.54466011545948	.	.
chr10	95564087	95564586	chr10	95790625	95791124	Nudt4|chr10:95790625-95791124	0.321102071743983	.	.
chr10	95940376	95940875	chr10	96077389	96077888	Eea1|chr10:96077389-96077888	0.265058339720607	.	.
chr10	96616678	96617177	chr10	96744370	96744869	Btg1|chr10:96744370-96744869	0.266551829883015	.	.
chr10	98914146	98914645	chr10	99164858	99165357	Atp2b1|chr10:99164858-99165357	0.531883693877087	.	.
chr10	98914847	98915346	chr10	99164858	99165357	Atp2b1|chr10:99164858-99165357	0.53036365984751	.	.
chr10	99106866	99107365	chr10	99250749	99251248	Gm48768|chr10:99250749-99251248	0.32744233895051	.	.
chr10	99106866	99107365	chr10	99250749	99251248	Poc1b|chr10:99250749-99251248	0.32744233895051	.	.
chr10	99228089	99228588	chr10	99250749	99251248	Gm34574|chr10:99250749-99251248	0.437011172621241	.	.
chr10	99262970	99263469	chr10	99615735	99616234	Dusp6|chr10:99615735-99616234	0.303156267168921	.	.
chr10	100015452	100015951	chr10	100054115	100054614	Kitl|chr10:100054115-100054614	0.62794059839116	.	.
chr10	100015452	100015951	chr10	100152774	100153273	Kitl|chr10:100152774-100153273	0.468205385603328	.	.
chr10	100015452	100015951	chr10	99826767	99827266	Kitl|chr10:99826767-99827266	0.404922922690644	.	.
chr10	103367473	103367972	chr10	103443007	103443506	Slc6a15|chr10:103443007-103443506	0.341511707338058	.	.
chr10	105573531	105574030	chr10	105727473	105727972	Gm15663|chr10:105727473-105727972	0.407285535062554	.	.
chr10	105573531	105574030	chr10	105727473	105727972	Tmtc2|chr10:105727473-105727972	0.407285535062554	.	.
chr10	105573531	105574030	chr10	105926505	105927004	Gm15663|chr10:105926505-105927004	0.269740377650587	.	.
chr10	105573531	105574030	chr10	105926505	105927004	Tmtc2|chr10:105926505-105927004	0.269740377650587	.	.
chr10	105574222	105574721	chr10	105727473	105727972	Gm15663|chr10:105727473-105727972	0.620643616374312	.	.
chr10	105574222	105574721	chr10	105727473	105727972	Tmtc2|chr10:105727473-105727972	0.620643616374312	.	.
chr10	105574222	105574721	chr10	105926505	105927004	Gm15663|chr10:105926505-105927004	0.431085496149271	.	.
chr10	105574222	105574721	chr10	105926505	105927004	Tmtc2|chr10:105926505-105927004	0.431085496149271	.	.
chr10	105575185	105575684	chr10	105727473	105727972	Tmtc2|chr10:105727473-105727972	0.363558314159217	.	.
chr10	105575185	105575684	chr10	105926505	105927004	Tmtc2|chr10:105926505-105927004	0.617307902112529	.	.
chr10	105841096	105841595	chr10	105926505	105927004	Ccdc59|chr10:105926505-105927004	0.289132670845117	.	.
chr10	105841096	105841595	chr10	105926505	105927004	Mettl25|chr10:105926505-105927004	0.289132670845117	.	.
chr10	105841096	105841595	chr10	106120950	106121449	Ccdc59|chr10:106120950-106121449	0.379303883560792	.	.
chr10	105841096	105841595	chr10	106120950	106121449	Mettl25|chr10:106120950-106121449	0.379303883560792	.	.
chr10	105841096	105841595	chr10	106238665	106239164	Ccdc59|chr10:106238665-106239164	0.2971579169354	.	.
chr10	105841096	105841595	chr10	106238665	106239164	Mettl25|chr10:106238665-106239164	0.2971579169354	.	.
chr10	106470005	106470504	chr10	106120950	106121449	Ppfia2|chr10:106120950-106121449	0.386362527044389	.	.
chr10	107272299	107272798	chr10	107405272	107405771	Lin7a|chr10:107405272-107405771	0.386173060600086	.	.
chr10	108161813	108162312	chr10	108333108	108333607	Ppp1r12a|chr10:108333108-108333607	0.347128338347735	.	.
chr10	109010805	109011304	chr10	108872780	108873279	Syt1|chr10:108872780-108873279	0.355615543165921	.	.
chr10	109010805	109011304	chr10	109117097	109117596	Syt1|chr10:109117097-109117596	0.371418122392246	.	.
chr10	111009886	111010385	chr10	111317938	111318437	Zdhhc17|chr10:111317938-111318437	0.309937302986884	.	.
chr10	111009886	111010385	chr10	111419624	111420123	Zdhhc17|chr10:111419624-111420123	0.297298844141822	.	.
chr10	111164473	111164972	chr10	110794472	110794971	Osbpl8|chr10:110794472-110794971	0.313436576511065	.	.
chr10	111298357	111298856	chr10	111419624	111420123	Bbs10|chr10:111419624-111420123	0.463833613000096	.	.
chr10	111472905	111473404	chr10	111389922	111390421	Nap1l1|chr10:111389922-111390421	0.349961439877024	.	.
chr10	111506260	111506759	chr10	111699747	111700246	Phlda1|chr10:111699747-111700246	0.297054736034447	.	.
chr10	111506260	111506759	chr10	111794952	111795451	Phlda1|chr10:111794952-111795451	0.464660575808491	.	.
chr10	111506260	111506759	chr10	111849959	111850458	Phlda1|chr10:111849959-111850458	0.455250215446547	.	.
chr10	111506260	111506759	chr10	111861209	111861708	Phlda1|chr10:111861209-111861708	0.518534498470863	.	.
chr10	111506260	111506759	chr10	111925446	111925945	Phlda1|chr10:111925446-111925945	0.49324321647501	.	.
chr10	111972408	111972907	chr10	111694226	111694725	Krr1|chr10:111694226-111694725	0.469355195165297	.	.
chr10	112160072	112160571	chr10	111849427	111849926	Glipr1l3|chr10:111849427-111849926	0.418405334040536	.	.
chr10	112160072	112160571	chr10	112277963	112278462	Glipr1l3|chr10:112277963-112278462	0.32391080716064	.	.
chr10	112270038	112270537	chr10	112203407	112203906	Kcnc2|chr10:112203407-112203906	0.294475062174338	.	.
chr10	112270038	112270537	chr10	112216277	112216776	Kcnc2|chr10:112216277-112216776	0.266271788568959	.	.
chr10	115251206	115251705	chr10	115068150	115068649	Tbc1d15|chr10:115068150-115068649	0.564768532165784	.	.
chr10	115315382	115315881	chr10	115068150	115068649	Rab21|chr10:115068150-115068649	0.316083803888548	.	.
chr10	115362040	115362539	chr10	115097073	115097572	Tmem19|chr10:115097073-115097572	0.408091984828352	.	.
chr10	115362040	115362539	chr10	115406337	115406836	Tmem19|chr10:115406337-115406836	0.439450498794162	.	.
chr10	115384626	115385125	chr10	115406337	115406836	Thap2|chr10:115406337-115406836	0.291485620290848	.	.
chr10	115384626	115385125	chr10	115406337	115406836	Zfc3h1|chr10:115406337-115406836	0.291485620290848	.	.
chr10	115587608	115588107	chr10	115617453	115617952	Lgr5|chr10:115617453-115617952	0.51389402762265	.	.
chr10	116580969	116581468	chr10	116319147	116319646	Cnot2|chr10:116319147-116319646	0.283884919725766	.	.
chr10	116581609	116582108	chr10	116848645	116849144	Cnot2|chr10:116848645-116849144	0.264299560432679	.	.
chr10	117223978	117224477	chr10	117376790	117377289	Gm48772|chr10:117376790-117377289	0.44178834371537	.	.
chr10	117223978	117224477	chr10	117376790	117377289	Yeats4|chr10:117376790-117377289	0.44178834371537	.	.
chr10	117746155	117746654	chr10	117425802	117426301	Slc35e3|chr10:117425802-117426301	0.375882465107252	.	.
chr10	117746155	117746654	chr10	117675641	117676140	Slc35e3|chr10:117675641-117676140	0.311071836280632	.	.
chr10	117746155	117746654	chr10	117676190	117676689	Slc35e3|chr10:117676190-117676689	0.446828876428624	.	.
chr10	117746155	117746654	chr10	117940936	117941435	Slc35e3|chr10:117940936-117941435	0.308079555177392	.	.
chr10	117792609	117793108	chr10	118103082	118103581	Nup107|chr10:118103082-118103581	0.46248957483037	.	.
chr10	118141391	118141890	chr10	118370408	118370907	Mdm1|chr10:118370408-118370907	0.305876730147006	.	.
chr10	119239821	119240320	chr10	119079783	119080282	Cand1|chr10:119079783-119080282	0.27320097491206	.	.
chr10	119240331	119240830	chr10	119079783	119080282	Cand1|chr10:119079783-119080282	0.324175070717739	.	.
chr10	119453212	119453711	chr10	119079783	119080282	Grip1|chr10:119079783-119080282	0.268530789863708	.	.
chr10	119453212	119453711	chr10	119382955	119383454	Grip1|chr10:119382955-119383454	0.271964517082824	.	.
chr10	119453212	119453711	chr10	119486377	119486876	Grip1|chr10:119486377-119486876	0.43726384803885	.	.
chr10	119453726	119454225	chr10	119486377	119486876	Grip1|chr10:119486377-119486876	0.433658297927596	.	.
chr10	119761370	119761869	chr10	120208568	120209067	Grip1os2|chr10:120208568-120209067	0.267650992415347	.	.
chr10	120112717	120113216	chr10	120208568	120209067	Helb|chr10:120208568-120209067	0.442933515969636	.	.
chr10	120112717	120113216	chr10	120443702	120444201	Helb|chr10:120443702-120444201	0.656759162675862	.	.
chr10	120226758	120227257	chr10	120208568	120209067	Llph|chr10:120208568-120209067	0.434269292928613	.	.
chr10	120226758	120227257	chr10	120443702	120444201	Llph|chr10:120443702-120444201	0.401679011676543	.	.
chr10	120227259	120227758	chr10	120208568	120209067	Llph|chr10:120208568-120209067	0.478563421394051	.	.
chr10	120227259	120227758	chr10	120443702	120444201	Llph|chr10:120443702-120444201	0.468952245228627	.	.
chr10	120857657	120858156	chr10	120882734	120883233	Gm15910|chr10:120882734-120883233	0.273418121845922	.	.
chr10	121033677	121034176	chr10	121192302	121192801	Wif1|chr10:121192302-121192801	0.259672330644606	.	.
chr10	121364796	121365295	chr10	121532053	121532552	Gns|chr10:121532053-121532552	0.277437443373214	.	.
chr10	121364796	121365295	chr10	121547148	121547647	Gns|chr10:121547148-121547647	0.323656941686934	.	.
chr10	121505183	121505682	chr10	121701225	121701724	Gm46204|chr10:121701225-121701724	0.296858834917009	.	.
chr10	121505183	121505682	chr10	121763007	121763506	Gm46204|chr10:121763007-121763506	0.29236784726086	.	.
chr10	121505183	121505682	chr10	121955641	121956140	Gm46204|chr10:121955641-121956140	0.641588622829117	.	.
chr10	121586575	121587074	chr10	121290574	121291073	Tbk1|chr10:121290574-121291073	0.354538629252782	.	.
chr10	121586575	121587074	chr10	121689599	121690098	Tbk1|chr10:121689599-121690098	0.73635855374694	.	.
chr10	121586575	121587074	chr10	121765098	121765597	Tbk1|chr10:121765098-121765597	0.395912628845303	.	.
chr10	121586575	121587074	chr10	121971302	121971801	Tbk1|chr10:121971302-121971801	0.713002614360687	.	.
chr10	121640342	121640841	chr10	121689599	121690098	D930020B18Rik|chr10:121689599-121690098	0.588535049783426	.	.
chr10	121640342	121640841	chr10	121971302	121971801	D930020B18Rik|chr10:121971302-121971801	0.429022301436202	.	.
chr10	122047104	122047603	chr10	121763007	121763506	Srgap1|chr10:121763007-121763506	0.287808225886362	.	.
chr10	122047104	122047603	chr10	121836179	121836678	Srgap1|chr10:121836179-121836678	0.256804515731574	.	.
chr10	122047655	122048154	chr10	121971302	121971801	Srgap1|chr10:121971302-121971801	0.273568974745813	.	.
chr10	122047655	122048154	chr10	122105330	122105829	Srgap1|chr10:122105330-122105829	0.582937264918815	.	.
chr10	122097114	122097613	chr10	121971302	121971801	Rxylt1|chr10:121971302-121971801	0.636915789012391	.	.
chr10	122097114	122097613	chr10	122105330	122105829	Rxylt1|chr10:122105330-122105829	0.56439377661519	.	.
chr10	122449084	122449583	chr10	122145600	122146099	Avpr1a|chr10:122145600-122146099	0.47756193483953	.	.
chr10	122678469	122678968	chr10	122563731	122564230	Ppm1h|chr10:122563731-122564230	0.27669603237123	.	.
chr10	122679190	122679689	chr10	122884083	122884582	Ppm1h|chr10:122884083-122884582	0.349622119425812	.	.
chr10	122679190	122679689	chr10	122985918	122986417	Ppm1h|chr10:122985918-122986417	0.310309063456763	.	.
chr10	125388281	125388780	chr10	125725264	125725763	Slc16a7|chr10:125725264-125725763	0.302789383002173	.	.
chr10	125389021	125389520	chr10	125725264	125725763	Slc16a7|chr10:125725264-125725763	0.393175458986618	.	.
chr10	126901130	126901629	chr10	126845450	126845949	Atp23|chr10:126845450-126845949	0.324539044324446	.	.
chr10	126901130	126901629	chr10	126862152	126862651	Atp23|chr10:126862152-126862651	0.508760394285907	.	.
chr10	126901130	126901629	chr10	126935689	126936188	Atp23|chr10:126935689-126936188	0.434142099067803	.	.
chr10	126901130	126901629	chr10	127188571	127189070	Atp23|chr10:127188571-127189070	0.26006812696183	.	.
chr10	126978303	126978802	chr10	126845450	126845949	Ctdsp2|chr10:126845450-126845949	0.454427853022131	.	.
chr10	126978303	126978802	chr10	126862152	126862651	Ctdsp2|chr10:126862152-126862651	0.421460375260039	.	.
chr10	126978303	126978802	chr10	127123316	127123815	Ctdsp2|chr10:127123316-127123815	0.594852890478932	.	.
chr10	126978303	126978802	chr10	127188571	127189070	Ctdsp2|chr10:127188571-127189070	0.25857382546785	.	.
chr10	126979225	126979724	chr10	126869603	126870102	Ctdsp2|chr10:126869603-126870102	0.366277575648754	.	.
chr10	127041685	127042184	chr10	127350541	127351040	Eef1akmt3|chr10:127350541-127351040	0.293564111568722	.	.
chr10	127041685	127042184	chr10	127350541	127351040	Mettl1|chr10:127350541-127351040	0.293564111568722	.	.
chr10	127060121	127060620	chr10	126845450	126845949	March9|chr10:126845450-126845949	0.433578365388789	.	.
chr10	127060121	127060620	chr10	126928205	126928704	March9|chr10:126928205-126928704	0.255692037963606	.	.
chr10	127060121	127060620	chr10	126935689	126936188	March9|chr10:126935689-126936188	0.618388547689688	.	.
chr10	127060121	127060620	chr10	127188571	127189070	March9|chr10:127188571-127189070	0.321923749079828	.	.
chr10	127060121	127060620	chr10	127338808	127339307	March9|chr10:127338808-127339307	0.400226656400562	.	.
chr10	127063299	127063798	chr10	126845450	126845949	Cdk4|chr10:126845450-126845949	0.446207945379753	.	.
chr10	127063299	127063798	chr10	127095272	127095771	Cdk4|chr10:127095272-127095771	0.273853182924581	.	.
chr10	127063299	127063798	chr10	127123316	127123815	Cdk4|chr10:127123316-127123815	0.478516488549	.	.
chr10	127063299	127063798	chr10	127350541	127351040	Cdk4|chr10:127350541-127351040	0.490913838033155	.	.
chr10	127070111	127070610	chr10	126862152	126862651	A730063M14Rik|chr10:126862152-126862651	0.406155888830912	.	.
chr10	127070111	127070610	chr10	126862152	126862651	Tspan31|chr10:126862152-126862651	0.406155888830912	.	.
chr10	127070111	127070610	chr10	126905735	126906234	A730063M14Rik|chr10:126905735-126906234	0.296433392338783	.	.
chr10	127070111	127070610	chr10	126905735	126906234	Tspan31|chr10:126905735-126906234	0.296433392338783	.	.
chr10	127121077	127121576	chr10	126752667	126753166	Os9|chr10:126752667-126753166	0.390568530357823	.	.
chr10	127195497	127195996	chr10	126919031	126919530	Dtx3|chr10:126919031-126919530	0.264004123544665	.	.
chr10	127195497	127195996	chr10	126919031	126919530	F420014N23Rik|chr10:126919031-126919530	0.264004123544665	.	.
chr10	127211362	127211861	chr10	126845450	126845949	Pip4k2c|chr10:126845450-126845949	0.384116530713093	.	.
chr10	127211362	127211861	chr10	126869603	126870102	Pip4k2c|chr10:126869603-126870102	0.3882638546301	.	.
chr10	127211362	127211861	chr10	126928205	126928704	Pip4k2c|chr10:126928205-126928704	0.267821377032228	.	.
chr10	127211362	127211861	chr10	126935689	126936188	Pip4k2c|chr10:126935689-126936188	0.25488988571075	.	.
chr10	127211362	127211861	chr10	127095272	127095771	Pip4k2c|chr10:127095272-127095771	0.336535323515948	.	.
chr10	127211362	127211861	chr10	127123316	127123815	Pip4k2c|chr10:127123316-127123815	0.328779426367784	.	.
chr10	127211362	127211861	chr10	127338808	127339307	Pip4k2c|chr10:127338808-127339307	0.387868288463448	.	.
chr10	127211362	127211861	chr10	127350541	127351040	Pip4k2c|chr10:127350541-127351040	0.362201226374795	.	.
chr10	127266068	127266567	chr10	127095272	127095771	Dctn2|chr10:127095272-127095771	0.480141979200814	.	.
chr10	127266068	127266567	chr10	127350541	127351040	Dctn2|chr10:127350541-127351040	0.3687824294811	.	.
chr10	127266068	127266567	chr10	127508905	127509404	Dctn2|chr10:127508905-127509404	0.35683834702079	.	.
chr10	127288891	127289390	chr10	127512720	127513219	Gm20492|chr10:127512720-127513219	0.255413952310425	.	.
chr10	127288891	127289390	chr10	127512720	127513219	Mbd6|chr10:127512720-127513219	0.255413952310425	.	.
chr10	127290344	127290843	chr10	127095272	127095771	Ddit3|chr10:127095272-127095771	0.35012408084849	.	.
chr10	127290344	127290843	chr10	127095272	127095771	Gm4189|chr10:127095272-127095771	0.35012408084849	.	.
chr10	127290344	127290843	chr10	127537806	127538305	Ddit3|chr10:127537806-127538305	0.294487382780499	.	.
chr10	127290344	127290843	chr10	127537806	127538305	Gm4189|chr10:127537806-127538305	0.294487382780499	.	.
chr10	127290344	127290843	chr10	127662075	127662574	Ddit3|chr10:127662075-127662574	0.263951383505986	.	.
chr10	127290344	127290843	chr10	127662075	127662574	Gm4189|chr10:127662075-127662574	0.263951383505986	.	.
chr10	127311513	127312012	chr10	127095272	127095771	Mars|chr10:127095272-127095771	0.384151270421783	.	.
chr10	127311513	127312012	chr10	127338808	127339307	Mars|chr10:127338808-127339307	0.276524996947193	.	.
chr10	127620933	127621432	chr10	127338808	127339307	Lrp1|chr10:127338808-127339307	0.430504171753664	.	.
chr10	127620933	127621432	chr10	127350541	127351040	Lrp1|chr10:127350541-127351040	0.301652801764879	.	.
chr10	127620933	127621432	chr10	127508905	127509404	Lrp1|chr10:127508905-127509404	0.330764799233259	.	.
chr10	127676744	127677243	chr10	127508905	127509404	Gm16230|chr10:127508905-127509404	0.388760366351068	.	.
chr10	127676744	127677243	chr10	127512720	127513219	Gm16230|chr10:127512720-127513219	0.359610721902226	.	.
chr10	127739224	127739723	chr10	127537806	127538305	Zbtb39|chr10:127537806-127538305	0.40531689476236	.	.
chr10	128082998	128083497	chr10	128092468	128092967	Atp5b|chr10:128092468-128092967	0.312524386858456	.	.
chr10	128082998	128083497	chr10	128092468	128092967	Gm47438|chr10:128092468-128092967	0.312524386858456	.	.
chr10	128082998	128083497	chr10	128188437	128188936	Atp5b|chr10:128188437-128188936	0.264594080884018	.	.
chr10	128082998	128083497	chr10	128188437	128188936	Gm47438|chr10:128188437-128188936	0.264594080884018	.	.
chr10	128211581	128212080	chr10	128188437	128188936	Spryd4|chr10:128188437-128188936	0.547921686012351	.	.
chr10	128303050	128303549	chr10	128176400	128176899	Pan2|chr10:128176400-128176899	0.417132666227852	.	.
chr10	128322161	128322660	chr10	128096604	128097103	Cnpy2|chr10:128096604-128097103	0.330666483393829	.	.
chr10	128322161	128322660	chr10	128176400	128176899	Cnpy2|chr10:128176400-128176899	0.497632862189189	.	.
[truncated: 15,220 more rows]
