# Supplementary material for: Single-cell analysis of chromatin accessibility in the adult mouse brain
Source: Nature. 2023 Dec 13;624(7991):378–89. doi: 10.1038/s41586-023-06824-9 (PMC10719105; doi:10.1038/s41586-023-06824-9)
Supplement: Supplementary file 3 — Supplementary Tables 1–25 and their legends. [file 41586_2023_6824_MOESM3_ESM.zip › 2023-03-05453B-s3/SI Tables/SI Table 13 Summary of all the gene-cCRE correlations/sa2subclass.CA1-ProS_Glut.pdc.bedpe]

chr1	3466260	3466759	chr1	3181046	3181545	Gm1992|chr1:3181046-3181545	0.0722738300770721	.	.
chr1	3466260	3466759	chr1	3198380	3198879	Gm1992|chr1:3198380-3198879	0.165344714771423	.	.
chr1	3466260	3466759	chr1	3210146	3210645	Gm1992|chr1:3210146-3210645	0.127812107279506	.	.
chr1	3670775	3671274	chr1	3667256	3667755	Xkr4|chr1:3667256-3667755	0.0935545965741609	.	.
chr1	3670775	3671274	chr1	3667256	3667755	Xkr4|chr1:3667256-3667755	0.093554596574161	.	.
chr1	3670775	3671274	chr1	3913641	3914140	Xkr4|chr1:3913641-3914140	0.136723171376539	.	.
chr1	3671529	3672028	chr1	3575488	3575987	Xkr4|chr1:3575488-3575987	0.0609494996956579	.	.
chr1	3671529	3672028	chr1	3580178	3580677	Xkr4|chr1:3580178-3580677	0.132066732683705	.	.
chr1	3671529	3672028	chr1	3631549	3632048	Xkr4|chr1:3631549-3632048	0.0620218618784793	.	.
chr1	3671529	3672028	chr1	3742073	3742572	Xkr4|chr1:3742073-3742572	0.192741948694959	.	.
chr1	3671529	3672028	chr1	3900262	3900761	Xkr4|chr1:3900262-3900761	0.0843685479942751	.	.
chr1	3671529	3672028	chr1	3903336	3903835	Xkr4|chr1:3903336-3903835	0.153160626753952	.	.
chr1	3671529	3672028	chr1	3942725	3943224	Xkr4|chr1:3942725-3943224	0.0803835270086713	.	.
chr1	3672048	3672547	chr1	3631549	3632048	Xkr4|chr1:3631549-3632048	0.104125727033838	.	.
chr1	3672048	3672547	chr1	3742073	3742572	Xkr4|chr1:3742073-3742572	0.0912841681966751	.	.
chr1	3672048	3672547	chr1	3900262	3900761	Xkr4|chr1:3900262-3900761	0.149338700908486	.	.
chr1	3672048	3672547	chr1	3903336	3903835	Xkr4|chr1:3903336-3903835	0.0770074538239604	.	.
chr1	3672048	3672547	chr1	3942725	3943224	Xkr4|chr1:3942725-3943224	0.132881038427916	.	.
chr1	4785497	4785996	chr1	4571692	4572191	Mrpl15|chr1:4571692-4572191	0.0773477282783272	.	.
chr1	4785497	4785996	chr1	4571692	4572191	Mrpl15|chr1:4571692-4572191	0.0773477282783273	.	.
chr1	4785497	4785996	chr1	4881318	4881817	Mrpl15|chr1:4881318-4881817	0.0986398953618633	.	.
chr1	4785497	4785996	chr1	5103120	5103619	Mrpl15|chr1:5103120-5103619	0.102419658948653	.	.
chr1	4785497	4785996	chr1	5177158	5177657	Mrpl15|chr1:5177158-5177657	0.10867084571816	.	.
chr1	4807592	4808091	chr1	4571692	4572191	Lypla1|chr1:4571692-4572191	0.0742076550154251	.	.
chr1	4807592	4808091	chr1	4770615	4771114	Lypla1|chr1:4770615-4771114	0.0659331041239117	.	.
chr1	4807592	4808091	chr1	4793083	4793582	Lypla1|chr1:4793083-4793582	0.143732709764176	.	.
chr1	4807592	4808091	chr1	5012755	5013254	Lypla1|chr1:5012755-5013254	0.0812207524894346	.	.
chr1	4807592	4808091	chr1	5064967	5065466	Lypla1|chr1:5064967-5065466	0.0830929588902622	.	.
chr1	4807592	4808091	chr1	5103120	5103619	Lypla1|chr1:5103120-5103619	0.2131741992643	.	.
chr1	4807592	4808091	chr1	5177158	5177657	Lypla1|chr1:5177158-5177657	0.0919343023756146	.	.
chr1	4807592	4808091	chr1	5220605	5221104	Lypla1|chr1:5220605-5221104	0.21263066029063	.	.
chr1	4857480	4857979	chr1	4917297	4917796	Tcea1|chr1:4917297-4917796	0.0608226806993627	.	.
chr1	4857480	4857979	chr1	4922961	4923460	Tcea1|chr1:4922961-4923460	0.0866239958226729	.	.
chr1	4857480	4857979	chr1	5012755	5013254	Tcea1|chr1:5012755-5013254	0.0629228653836077	.	.
chr1	4857480	4857979	chr1	5082818	5083317	Tcea1|chr1:5082818-5083317	0.100970676921864	.	.
chr1	4857480	4857979	chr1	5170387	5170886	Tcea1|chr1:5170387-5170886	0.069371181248019	.	.
chr1	4857480	4857979	chr1	5183460	5183959	Tcea1|chr1:5183460-5183959	0.0627532440807011	.	.
chr1	4858123	4858622	chr1	4907969	4908468	Tcea1|chr1:4907969-4908468	0.185919274036685	.	.
chr1	4858123	4858622	chr1	4922961	4923460	Tcea1|chr1:4922961-4923460	0.122358417783677	.	.
chr1	4858123	4858622	chr1	4989943	4990442	Tcea1|chr1:4989943-4990442	0.169789072397225	.	.
chr1	4858123	4858622	chr1	5015264	5015763	Tcea1|chr1:5015264-5015763	0.167472098714738	.	.
chr1	4858123	4858622	chr1	5019201	5019700	Tcea1|chr1:5019201-5019700	0.0600074065390152	.	.
chr1	4858123	4858622	chr1	5127403	5127902	Tcea1|chr1:5127403-5127902	0.0995289205022589	.	.
chr1	4858123	4858622	chr1	5177158	5177657	Tcea1|chr1:5177158-5177657	0.0587230261855106	.	.
chr1	4858123	4858622	chr1	5208080	5208579	Tcea1|chr1:5208080-5208579	0.224287661492883	.	.
chr1	4858123	4858622	chr1	5249272	5249771	Tcea1|chr1:5249272-5249771	0.0704913971451286	.	.
chr1	4971076	4971575	chr1	5141518	5142017	Gm16041|chr1:5141518-5142017	0.0793994700199763	.	.
chr1	4971076	4971575	chr1	5208080	5208579	Gm16041|chr1:5208080-5208579	0.096988873060553	.	.
chr1	5070122	5070621	chr1	4766696	4767195	Atp6v1h|chr1:4766696-4767195	0.22590638753465	.	.
chr1	5070122	5070621	chr1	4766696	4767195	Rgs20|chr1:4766696-4767195	0.22590638753465	.	.
chr1	5070122	5070621	chr1	4926263	4926762	Atp6v1h|chr1:4926263-4926762	0.1478808192625	.	.
chr1	5070122	5070621	chr1	4926263	4926762	Rgs20|chr1:4926263-4926762	0.1478808192625	.	.
chr1	5070122	5070621	chr1	5064967	5065466	Atp6v1h|chr1:5064967-5065466	0.0615791923763321	.	.
chr1	5070122	5070621	chr1	5064967	5065466	Rgs20|chr1:5064967-5065466	0.0615791923763321	.	.
chr1	5070122	5070621	chr1	5220605	5221104	Atp6v1h|chr1:5220605-5221104	0.105231840992382	.	.
chr1	5070122	5070621	chr1	5220605	5221104	Rgs20|chr1:5220605-5221104	0.105231840992382	.	.
chr1	5916575	5917074	chr1	5835922	5836421	Npbwr1|chr1:5835922-5836421	0.0581680690798017	.	.
chr1	5916575	5917074	chr1	6094097	6094596	Npbwr1|chr1:6094097-6094596	0.167624425784351	.	.
chr1	5917179	5917678	chr1	5751857	5752356	Npbwr1|chr1:5751857-5752356	0.070811416520667	.	.
chr1	5917179	5917678	chr1	5949766	5950265	Npbwr1|chr1:5949766-5950265	0.0655779284105897	.	.
chr1	5917179	5917678	chr1	6097121	6097620	Npbwr1|chr1:6097121-6097620	0.0590490404937297	.	.
chr1	5917179	5917678	chr1	6134983	6135482	Npbwr1|chr1:6134983-6135482	0.108535637113275	.	.
chr1	6214386	6214885	chr1	5915307	5915806	4732440D04Rik|chr1:5915307-5915806	0.0935779154825203	.	.
chr1	6214386	6214885	chr1	6094097	6094596	4732440D04Rik|chr1:6094097-6094596	0.118293862559817	.	.
chr1	6214386	6214885	chr1	6134983	6135482	4732440D04Rik|chr1:6134983-6135482	0.0715728696566618	.	.
chr1	6214386	6214885	chr1	6152392	6152891	4732440D04Rik|chr1:6152392-6152891	0.102689848329071	.	.
chr1	6214386	6214885	chr1	6272212	6272711	4732440D04Rik|chr1:6272212-6272711	0.0613424706715234	.	.
chr1	6214386	6214885	chr1	6361850	6362349	4732440D04Rik|chr1:6361850-6362349	0.108289111685816	.	.
chr1	6214386	6214885	chr1	6382628	6383127	4732440D04Rik|chr1:6382628-6383127	0.0682078251583855	.	.
chr1	6214386	6214885	chr1	6441268	6441767	4732440D04Rik|chr1:6441268-6441767	0.097478001844277	.	.
chr1	6214386	6214885	chr1	6441268	6441767	4732440D04Rik|chr1:6441268-6441767	0.0974780018442771	.	.
chr1	6214386	6214885	chr1	6475687	6476186	4732440D04Rik|chr1:6475687-6476186	0.0697208114020024	.	.
chr1	6214386	6214885	chr1	6483297	6483796	4732440D04Rik|chr1:6483297-6483796	0.0701988624313627	.	.
chr1	6214386	6214885	chr1	6499446	6499945	4732440D04Rik|chr1:6499446-6499945	0.0639436453029929	.	.
chr1	6214386	6214885	chr1	6499446	6499945	4732440D04Rik|chr1:6499446-6499945	0.063943645302993	.	.
chr1	6214899	6215398	chr1	5904738	5905237	4732440D04Rik|chr1:5904738-5905237	0.0611570708210429	.	.
chr1	6214899	6215398	chr1	5915307	5915806	4732440D04Rik|chr1:5915307-5915806	0.0567686340472711	.	.
chr1	6214899	6215398	chr1	6094097	6094596	4732440D04Rik|chr1:6094097-6094596	0.104045426473958	.	.
chr1	6214899	6215398	chr1	6152392	6152891	4732440D04Rik|chr1:6152392-6152891	0.0906865691341704	.	.
chr1	6214899	6215398	chr1	6272212	6272711	4732440D04Rik|chr1:6272212-6272711	0.0781763598057707	.	.
chr1	6214899	6215398	chr1	6306576	6307075	4732440D04Rik|chr1:6306576-6307075	0.196545878175389	.	.
chr1	6214899	6215398	chr1	6320510	6321009	4732440D04Rik|chr1:6320510-6321009	0.10500776011521	.	.
chr1	6214899	6215398	chr1	6361850	6362349	4732440D04Rik|chr1:6361850-6362349	0.0582064804354727	.	.
chr1	6214899	6215398	chr1	6382628	6383127	4732440D04Rik|chr1:6382628-6383127	0.0766161187049367	.	.
chr1	6487811	6488310	chr1	6049043	6049542	St18|chr1:6049043-6049542	0.257694661059811	.	.
chr1	6487811	6488310	chr1	6062736	6063235	St18|chr1:6062736-6063235	0.326974766523402	.	.
chr1	6487811	6488310	chr1	6064398	6064897	St18|chr1:6064398-6064897	0.111665738162811	.	.
chr1	6487811	6488310	chr1	6094097	6094596	St18|chr1:6094097-6094596	0.13200259625469	.	.
chr1	6487811	6488310	chr1	6097121	6097620	St18|chr1:6097121-6097620	0.063901477468538	.	.
chr1	6487811	6488310	chr1	6134983	6135482	St18|chr1:6134983-6135482	0.12884298161151	.	.
chr1	6487811	6488310	chr1	6178736	6179235	St18|chr1:6178736-6179235	0.0828956694872029	.	.
chr1	6487811	6488310	chr1	6306576	6307075	St18|chr1:6306576-6307075	0.28014615218953	.	.
chr1	6487811	6488310	chr1	6320510	6321009	St18|chr1:6320510-6321009	0.133068420698677	.	.
chr1	6487811	6488310	chr1	6488988	6489487	St18|chr1:6488988-6489487	0.0791710955375692	.	.
chr1	6487811	6488310	chr1	6717575	6718074	St18|chr1:6717575-6718074	0.118059817840299	.	.
chr1	7088594	7089093	chr1	6760502	6761001	Pcmtd1|chr1:6760502-6761001	0.064014046438277	.	.
chr1	7088594	7089093	chr1	6829615	6830114	Pcmtd1|chr1:6829615-6830114	0.130598842110734	.	.
chr1	7088594	7089093	chr1	7102270	7102769	Pcmtd1|chr1:7102270-7102769	0.080787020038911	.	.
chr1	7088594	7089093	chr1	7105020	7105519	Pcmtd1|chr1:7105020-7105519	0.101350677754228	.	.
chr1	7088594	7089093	chr1	7105959	7106458	Pcmtd1|chr1:7105959-7106458	0.0831802769369421	.	.
chr1	7088594	7089093	chr1	7138562	7139061	Pcmtd1|chr1:7138562-7139061	0.0951130516843128	.	.
chr1	7088594	7089093	chr1	7139109	7139608	Pcmtd1|chr1:7139109-7139608	0.101901680004892	.	.
chr1	7088594	7089093	chr1	7206575	7207074	Pcmtd1|chr1:7206575-7207074	0.0611371229457644	.	.
chr1	7397174	7397673	chr1	7040480	7040979	Gm26901|chr1:7040480-7040979	0.119872474728338	.	.
chr1	7397174	7397673	chr1	7199436	7199935	Gm26901|chr1:7199436-7199935	0.0798714688810371	.	.
chr1	7397174	7397673	chr1	7371113	7371612	Gm26901|chr1:7371113-7371612	0.098790596198216	.	.
chr1	7397174	7397673	chr1	7381228	7381727	Gm26901|chr1:7381228-7381727	0.187781696805506	.	.
chr1	7397174	7397673	chr1	7505893	7506392	Gm26901|chr1:7505893-7506392	0.107966364935382	.	.
chr1	7397837	7398336	chr1	7010156	7010655	Gm26901|chr1:7010156-7010655	0.183110313143032	.	.
chr1	7397837	7398336	chr1	7035454	7035953	Gm26901|chr1:7035454-7035953	0.0684285779116013	.	.
chr1	7397837	7398336	chr1	7062461	7062960	Gm26901|chr1:7062461-7062960	0.147605090107487	.	.
chr1	7397837	7398336	chr1	7102270	7102769	Gm26901|chr1:7102270-7102769	0.059748962173284	.	.
chr1	7397837	7398336	chr1	7102270	7102769	Gm26901|chr1:7102270-7102769	0.0597489621732841	.	.
chr1	7397837	7398336	chr1	7105020	7105519	Gm26901|chr1:7105020-7105519	0.10501172856657	.	.
chr1	7397837	7398336	chr1	7113207	7113706	Gm26901|chr1:7113207-7113706	0.129268729283643	.	.
chr1	7397837	7398336	chr1	7116423	7116922	Gm26901|chr1:7116423-7116922	0.0669170025880188	.	.
chr1	7397837	7398336	chr1	7152797	7153296	Gm26901|chr1:7152797-7153296	0.076467480307246	.	.
chr1	7397837	7398336	chr1	7535148	7535647	Gm26901|chr1:7535148-7535647	0.103868648228497	.	.
chr1	7397837	7398336	chr1	7696214	7696713	Gm26901|chr1:7696214-7696713	0.0575044213784855	.	.
chr1	7398342	7398841	chr1	7105020	7105519	Gm26901|chr1:7105020-7105519	0.171708794116188	.	.
chr1	7398342	7398841	chr1	7113207	7113706	Gm26901|chr1:7113207-7113706	0.109095122650082	.	.
chr1	7398342	7398841	chr1	7152797	7153296	Gm26901|chr1:7152797-7153296	0.184762439037856	.	.
chr1	7398342	7398841	chr1	7199436	7199935	Gm26901|chr1:7199436-7199935	0.0931875847097018	.	.
chr1	9298975	9299474	chr1	9130282	9130781	Sntg1|chr1:9130282-9130781	0.0647026133540112	.	.
chr1	9298975	9299474	chr1	9188965	9189464	Sntg1|chr1:9188965-9189464	0.0595760703092099	.	.
chr1	9298975	9299474	chr1	9212624	9213123	Sntg1|chr1:9212624-9213123	0.0629221523124774	.	.
chr1	9298975	9299474	chr1	9298270	9298769	Sntg1|chr1:9298270-9298769	0.0794927018675893	.	.
chr1	9298975	9299474	chr1	9340392	9340891	Sntg1|chr1:9340392-9340891	0.133539329992938	.	.
chr1	9298975	9299474	chr1	9602243	9602742	Sntg1|chr1:9602243-9602742	0.105533494238609	.	.
chr1	9298975	9299474	chr1	9606575	9607074	Sntg1|chr1:9606575-9607074	0.106514998424495	.	.
chr1	9298975	9299474	chr1	9610403	9610902	Sntg1|chr1:9610403-9610902	0.160227606068738	.	.
chr1	9298975	9299474	chr1	9619425	9619924	Sntg1|chr1:9619425-9619924	0.100315601563545	.	.
chr1	9298975	9299474	chr1	9619928	9620427	Sntg1|chr1:9619928-9620427	0.136789501818958	.	.
chr1	9298975	9299474	chr1	9627223	9627722	Sntg1|chr1:9627223-9627722	0.0570719137079627	.	.
chr1	9298975	9299474	chr1	9722386	9722885	Sntg1|chr1:9722386-9722885	0.179862380655335	.	.
chr1	9298975	9299474	chr1	9737759	9738258	Sntg1|chr1:9737759-9738258	0.0858094525674178	.	.
chr1	9299496	9299995	chr1	9032661	9033160	Sntg1|chr1:9032661-9033160	0.245857819010394	.	.
chr1	9299496	9299995	chr1	9033288	9033787	Sntg1|chr1:9033288-9033787	0.107124534379217	.	.
chr1	9299496	9299995	chr1	9100719	9101218	Sntg1|chr1:9100719-9101218	0.108247011229488	.	.
chr1	9299496	9299995	chr1	9201361	9201860	Sntg1|chr1:9201361-9201860	0.078224825771512	.	.
chr1	9299496	9299995	chr1	9212624	9213123	Sntg1|chr1:9212624-9213123	0.347153164247528	.	.
chr1	9299496	9299995	chr1	9298270	9298769	Sntg1|chr1:9298270-9298769	0.130675274350838	.	.
chr1	9299496	9299995	chr1	9458486	9458985	Sntg1|chr1:9458486-9458985	0.374636115390429	.	.
chr1	9299496	9299995	chr1	9541113	9541612	Sntg1|chr1:9541113-9541612	0.0684775934221016	.	.
chr1	9299496	9299995	chr1	9564420	9564919	Sntg1|chr1:9564420-9564919	0.255010794164332	.	.
chr1	9299496	9299995	chr1	9619425	9619924	Sntg1|chr1:9619425-9619924	0.186940863184799	.	.
chr1	9299496	9299995	chr1	9619928	9620427	Sntg1|chr1:9619928-9620427	0.137636714203681	.	.
chr1	9299496	9299995	chr1	9622471	9622970	Sntg1|chr1:9622471-9622970	0.0600923073837506	.	.
chr1	9299496	9299995	chr1	9622471	9622970	Sntg1|chr1:9622471-9622970	0.0600923073837507	.	.
chr1	9545042	9545541	chr1	9289706	9290205	Rrs1|chr1:9289706-9290205	0.0580373169572974	.	.
chr1	9545042	9545541	chr1	9298270	9298769	Rrs1|chr1:9298270-9298769	0.0936039205663901	.	.
chr1	9545042	9545541	chr1	9564420	9564919	Rrs1|chr1:9564420-9564919	0.0711919712732488	.	.
chr1	9545042	9545541	chr1	9591855	9592354	Rrs1|chr1:9591855-9592354	0.0836552124083954	.	.
chr1	9545042	9545541	chr1	9602243	9602742	Rrs1|chr1:9602243-9602742	0.0731411960525147	.	.
chr1	9545042	9545541	chr1	9606575	9607074	Rrs1|chr1:9606575-9607074	0.0631430987359148	.	.
chr1	9545042	9545541	chr1	9610403	9610902	Rrs1|chr1:9610403-9610902	0.109366528919846	.	.
chr1	9545042	9545541	chr1	9619928	9620427	Rrs1|chr1:9619928-9620427	0.0788358187153993	.	.
chr1	9545042	9545541	chr1	9737759	9738258	Rrs1|chr1:9737759-9738258	0.13632625055901	.	.
chr1	9600949	9601448	chr1	9298270	9298769	Vxn|chr1:9298270-9298769	0.178438425369286	.	.
chr1	9600949	9601448	chr1	9458486	9458985	Vxn|chr1:9458486-9458985	0.088577023712464	.	.
chr1	9600949	9601448	chr1	9554511	9555010	Vxn|chr1:9554511-9555010	0.0870758149235653	.	.
chr1	9600949	9601448	chr1	9564420	9564919	Vxn|chr1:9564420-9564919	0.101712327945379	.	.
chr1	9600949	9601448	chr1	9573148	9573647	Vxn|chr1:9573148-9573647	0.0605721625819091	.	.
chr1	9600949	9601448	chr1	9610403	9610902	Vxn|chr1:9610403-9610902	0.0791294699133703	.	.
chr1	9600949	9601448	chr1	9627223	9627722	Vxn|chr1:9627223-9627722	0.112233287134014	.	.
chr1	9600949	9601448	chr1	9737759	9738258	Vxn|chr1:9737759-9738258	0.0585970005703723	.	.
chr1	9601474	9601973	chr1	9289706	9290205	Vxn|chr1:9289706-9290205	0.0592816932962345	.	.
chr1	9601474	9601973	chr1	9569900	9570399	Vxn|chr1:9569900-9570399	0.10768929519131	.	.
chr1	9601474	9601973	chr1	9570415	9570914	Vxn|chr1:9570415-9570914	0.0950083729766651	.	.
chr1	9601474	9601973	chr1	9602243	9602742	Vxn|chr1:9602243-9602742	0.201930641968227	.	.
chr1	9601474	9601973	chr1	9609186	9609685	Vxn|chr1:9609186-9609685	0.0807431363367244	.	.
chr1	9601474	9601973	chr1	9619928	9620427	Vxn|chr1:9619928-9620427	0.0807505960585567	.	.
chr1	9601474	9601973	chr1	9737759	9738258	Vxn|chr1:9737759-9738258	0.0674369232713418	.	.
chr1	9630048	9630547	chr1	9367720	9368219	2610203C22Rik|chr1:9367720-9368219	0.0686325303411234	.	.
chr1	9630048	9630547	chr1	9569900	9570399	2610203C22Rik|chr1:9569900-9570399	0.178516814355433	.	.
chr1	9630048	9630547	chr1	9570415	9570914	2610203C22Rik|chr1:9570415-9570914	0.173333976081451	.	.
chr1	9630048	9630547	chr1	9577782	9578281	2610203C22Rik|chr1:9577782-9578281	0.227212816802094	.	.
chr1	9630048	9630547	chr1	9578314	9578813	2610203C22Rik|chr1:9578314-9578813	0.166240695536126	.	.
chr1	9630048	9630547	chr1	9590433	9590932	2610203C22Rik|chr1:9590433-9590932	0.183659870214547	.	.
chr1	9630048	9630547	chr1	9591855	9592354	2610203C22Rik|chr1:9591855-9592354	0.0651312612607918	.	.
chr1	9630048	9630547	chr1	9602243	9602742	2610203C22Rik|chr1:9602243-9602742	0.0638418779699828	.	.
chr1	9630048	9630547	chr1	9619425	9619924	2610203C22Rik|chr1:9619425-9619924	0.0647083710292561	.	.
chr1	9630048	9630547	chr1	9619425	9619924	2610203C22Rik|chr1:9619425-9619924	0.0647083710292562	.	.
chr1	9700259	9700758	chr1	9289706	9290205	Mybl1|chr1:9289706-9290205	0.0600045771207689	.	.
chr1	9700259	9700758	chr1	9564420	9564919	Mybl1|chr1:9564420-9564919	0.122444967679659	.	.
chr1	9700259	9700758	chr1	9569900	9570399	Mybl1|chr1:9569900-9570399	0.0604968816450299	.	.
chr1	9700259	9700758	chr1	9570415	9570914	Mybl1|chr1:9570415-9570914	0.0896589497876363	.	.
chr1	9700259	9700758	chr1	9591855	9592354	Mybl1|chr1:9591855-9592354	0.0764092180871453	.	.
chr1	9700259	9700758	chr1	9602243	9602742	Mybl1|chr1:9602243-9602742	0.0921772385429482	.	.
chr1	9747574	9748073	chr1	9458486	9458985	1700034P13Rik|chr1:9458486-9458985	0.195289665026141	.	.
chr1	9747574	9748073	chr1	9458486	9458985	Vcpip1|chr1:9458486-9458985	0.195289665026141	.	.
chr1	9747574	9748073	chr1	9564420	9564919	1700034P13Rik|chr1:9564420-9564919	0.142054857724432	.	.
chr1	9747574	9748073	chr1	9564420	9564919	Vcpip1|chr1:9564420-9564919	0.142054857724432	.	.
chr1	9747574	9748073	chr1	9573148	9573647	1700034P13Rik|chr1:9573148-9573647	0.129167506705564	.	.
chr1	9747574	9748073	chr1	9573148	9573647	Vcpip1|chr1:9573148-9573647	0.129167506705564	.	.
chr1	9747574	9748073	chr1	9578314	9578813	1700034P13Rik|chr1:9578314-9578813	0.0806884033864442	.	.
chr1	9747574	9748073	chr1	9578314	9578813	Vcpip1|chr1:9578314-9578813	0.0806884033864442	.	.
chr1	9748256	9748755	chr1	9458486	9458985	1700034P13Rik|chr1:9458486-9458985	0.240152571942704	.	.
chr1	9748256	9748755	chr1	9458486	9458985	Vcpip1|chr1:9458486-9458985	0.240152571942704	.	.
chr1	9748256	9748755	chr1	9541113	9541612	1700034P13Rik|chr1:9541113-9541612	0.155538587226856	.	.
chr1	9748256	9748755	chr1	9541113	9541612	Vcpip1|chr1:9541113-9541612	0.155538587226856	.	.
chr1	9748256	9748755	chr1	9564420	9564919	1700034P13Rik|chr1:9564420-9564919	0.0984131579670205	.	.
chr1	9748256	9748755	chr1	9564420	9564919	Vcpip1|chr1:9564420-9564919	0.0984131579670205	.	.
chr1	9748256	9748755	chr1	9573148	9573647	1700034P13Rik|chr1:9573148-9573647	0.0716893917112005	.	.
chr1	9748256	9748755	chr1	9573148	9573647	Vcpip1|chr1:9573148-9573647	0.0716893917112005	.	.
chr1	9748256	9748755	chr1	9606575	9607074	1700034P13Rik|chr1:9606575-9607074	0.0775675735689571	.	.
chr1	9748256	9748755	chr1	9606575	9607074	Vcpip1|chr1:9606575-9607074	0.0775675735689571	.	.
chr1	9748256	9748755	chr1	9619928	9620427	1700034P13Rik|chr1:9619928-9620427	0.0646217709534635	.	.
chr1	9748256	9748755	chr1	9619928	9620427	Vcpip1|chr1:9619928-9620427	0.0646217709534635	.	.
chr1	9748256	9748755	chr1	9622471	9622970	1700034P13Rik|chr1:9622471-9622970	0.09730398356569	.	.
chr1	9748256	9748755	chr1	9622471	9622970	Vcpip1|chr1:9622471-9622970	0.09730398356569	.	.
chr1	9748256	9748755	chr1	9722386	9722885	1700034P13Rik|chr1:9722386-9722885	0.0738265160038479	.	.
chr1	9748256	9748755	chr1	9722386	9722885	Vcpip1|chr1:9722386-9722885	0.0738265160038479	.	.
chr1	9748256	9748755	chr1	9737759	9738258	1700034P13Rik|chr1:9737759-9738258	0.0599991780106484	.	.
chr1	9748256	9748755	chr1	9737759	9738258	Vcpip1|chr1:9737759-9738258	0.0599991780106484	.	.
chr1	10719713	10720212	chr1	10493553	10494052	Cpa6|chr1:10493553-10494052	0.190442798990481	.	.
chr1	10719713	10720212	chr1	10596332	10596831	Cpa6|chr1:10596332-10596831	0.0575520161764261	.	.
chr1	10719713	10720212	chr1	10699983	10700482	Cpa6|chr1:10699983-10700482	0.129209105455247	.	.
chr1	10719713	10720212	chr1	10700869	10701368	Cpa6|chr1:10700869-10701368	0.174293828287867	.	.
chr1	10719713	10720212	chr1	10898752	10899251	Cpa6|chr1:10898752-10899251	0.0603451982407492	.	.
chr1	10719713	10720212	chr1	10898752	10899251	Cpa6|chr1:10898752-10899251	0.0603451982407493	.	.
chr1	10719713	10720212	chr1	10899258	10899757	Cpa6|chr1:10899258-10899757	0.117829718244801	.	.
chr1	10719713	10720212	chr1	10930980	10931479	Cpa6|chr1:10930980-10931479	0.180860119478986	.	.
chr1	10719713	10720212	chr1	10967321	10967820	Cpa6|chr1:10967321-10967820	0.0810733554850577	.	.
chr1	10720532	10721031	chr1	10493553	10494052	Cpa6|chr1:10493553-10494052	0.0628144066093549	.	.
chr1	10720532	10721031	chr1	10699983	10700482	Cpa6|chr1:10699983-10700482	0.0848408731407147	.	.
chr1	10720532	10721031	chr1	10704347	10704846	Cpa6|chr1:10704347-10704846	0.0764817466023258	.	.
chr1	10993243	10993742	chr1	10596332	10596831	Prex2|chr1:10596332-10596831	0.0684197684740964	.	.
chr1	10993243	10993742	chr1	10704347	10704846	Prex2|chr1:10704347-10704846	0.0865726043602247	.	.
chr1	10993243	10993742	chr1	10713240	10713739	Prex2|chr1:10713240-10713739	0.154951984602426	.	.
chr1	10993243	10993742	chr1	10759501	10760000	Prex2|chr1:10759501-10760000	0.138225076771393	.	.
chr1	10993243	10993742	chr1	10777738	10778237	Prex2|chr1:10777738-10778237	0.159905514113697	.	.
chr1	10993243	10993742	chr1	10794271	10794770	Prex2|chr1:10794271-10794770	0.168136173145384	.	.
chr1	10993243	10993742	chr1	10827118	10827617	Prex2|chr1:10827118-10827617	0.0857633985707483	.	.
chr1	10993243	10993742	chr1	10835602	10836101	Prex2|chr1:10835602-10836101	0.162244238753548	.	.
chr1	10993243	10993742	chr1	10871396	10871895	Prex2|chr1:10871396-10871895	0.176297269771828	.	.
chr1	10993243	10993742	chr1	10874715	10875214	Prex2|chr1:10874715-10875214	0.13453414817259	.	.
chr1	10993243	10993742	chr1	10955127	10955626	Prex2|chr1:10955127-10955626	0.117785492793809	.	.
chr1	10993243	10993742	chr1	11033394	11033893	Prex2|chr1:11033394-11033893	0.140345968983144	.	.
chr1	10993243	10993742	chr1	11044870	11045369	Prex2|chr1:11044870-11045369	0.131686795844787	.	.
chr1	10993243	10993742	chr1	11045682	11046181	Prex2|chr1:11045682-11046181	0.0691410822500912	.	.
chr1	10993243	10993742	chr1	11089494	11089993	Prex2|chr1:11089494-11089993	0.0932523172894547	.	.
chr1	10993243	10993742	chr1	11116878	11117377	Prex2|chr1:11116878-11117377	0.171802920579827	.	.
chr1	10993243	10993742	chr1	11117387	11117886	Prex2|chr1:11117387-11117886	0.211622987817963	.	.
chr1	10993243	10993742	chr1	11179847	11180346	Prex2|chr1:11179847-11180346	0.106566588896618	.	.
chr1	10993243	10993742	chr1	11246988	11247487	Prex2|chr1:11246988-11247487	0.0803676240959144	.	.
chr1	10993772	10994271	chr1	10596332	10596831	Prex2|chr1:10596332-10596831	0.0902362005594386	.	.
chr1	10993772	10994271	chr1	10713240	10713739	Prex2|chr1:10713240-10713739	0.145122740197667	.	.
chr1	10993772	10994271	chr1	10777738	10778237	Prex2|chr1:10777738-10778237	0.123771900930271	.	.
chr1	10993772	10994271	chr1	10794271	10794770	Prex2|chr1:10794271-10794770	0.132493027101622	.	.
chr1	10993772	10994271	chr1	10826615	10827114	Prex2|chr1:10826615-10827114	0.169529804391663	.	.
chr1	10993772	10994271	chr1	10827118	10827617	Prex2|chr1:10827118-10827617	0.142436181807585	.	.
chr1	10993772	10994271	chr1	10835602	10836101	Prex2|chr1:10835602-10836101	0.064274068325937	.	.
chr1	10993772	10994271	chr1	10871396	10871895	Prex2|chr1:10871396-10871895	0.301479026999379	.	.
chr1	10993772	10994271	chr1	10874715	10875214	Prex2|chr1:10874715-10875214	0.207687276380148	.	.
chr1	10993772	10994271	chr1	10955127	10955626	Prex2|chr1:10955127-10955626	0.0703186844316196	.	.
chr1	10993772	10994271	chr1	11033394	11033893	Prex2|chr1:11033394-11033893	0.0853894237546203	.	.
chr1	10993772	10994271	chr1	11044870	11045369	Prex2|chr1:11044870-11045369	0.124156139908698	.	.
chr1	10993772	10994271	chr1	11089494	11089993	Prex2|chr1:11089494-11089993	0.0946781410333304	.	.
chr1	10993772	10994271	chr1	11097221	11097720	Prex2|chr1:11097221-11097720	0.0792243799861986	.	.
chr1	10993772	10994271	chr1	11116878	11117377	Prex2|chr1:11116878-11117377	0.142054389657969	.	.
chr1	10993772	10994271	chr1	11117387	11117886	Prex2|chr1:11117387-11117886	0.141159527395196	.	.
chr1	10993772	10994271	chr1	11177671	11178170	Prex2|chr1:11177671-11178170	0.178642493527307	.	.
chr1	10993772	10994271	chr1	11179847	11180346	Prex2|chr1:11179847-11180346	0.0731276440086435	.	.
chr1	10993772	10994271	chr1	11246988	11247487	Prex2|chr1:11246988-11247487	0.111832067557195	.	.
chr1	11413910	11414409	chr1	11350474	11350973	A830018L16Rik|chr1:11350474-11350973	0.0832382844944151	.	.
chr1	11413910	11414409	chr1	11355540	11356039	A830018L16Rik|chr1:11355540-11356039	0.178733962538879	.	.
chr1	11413910	11414409	chr1	11384608	11385107	A830018L16Rik|chr1:11384608-11385107	0.0641292114272095	.	.
chr1	11413910	11414409	chr1	11384608	11385107	A830018L16Rik|chr1:11384608-11385107	0.0641292114272096	.	.
chr1	11413910	11414409	chr1	11427135	11427634	A830018L16Rik|chr1:11427135-11427634	0.0983371692469293	.	.
chr1	11413910	11414409	chr1	11432811	11433310	A830018L16Rik|chr1:11432811-11433310	0.0594395398727288	.	.
chr1	11413910	11414409	chr1	11442910	11443409	A830018L16Rik|chr1:11442910-11443409	0.112267967122238	.	.
chr1	11413910	11414409	chr1	11446591	11447090	A830018L16Rik|chr1:11446591-11447090	0.0746094878263021	.	.
chr1	11413910	11414409	chr1	11446591	11447090	A830018L16Rik|chr1:11446591-11447090	0.0746094878263022	.	.
chr1	11413910	11414409	chr1	11549701	11550200	A830018L16Rik|chr1:11549701-11550200	0.0993345351997203	.	.
chr1	11413910	11414409	chr1	11566696	11567195	A830018L16Rik|chr1:11566696-11567195	0.098997025603697	.	.
chr1	11413910	11414409	chr1	11567296	11567795	A830018L16Rik|chr1:11567296-11567795	0.12428033598013	.	.
chr1	11413910	11414409	chr1	11573393	11573892	A830018L16Rik|chr1:11573393-11573892	0.123523486672233	.	.
chr1	11413910	11414409	chr1	11579857	11580356	A830018L16Rik|chr1:11579857-11580356	0.176928615049505	.	.
chr1	11413910	11414409	chr1	11580754	11581253	A830018L16Rik|chr1:11580754-11581253	0.149552203652276	.	.
chr1	11413910	11414409	chr1	11627191	11627690	A830018L16Rik|chr1:11627191-11627690	0.224517501841393	.	.
chr1	11413910	11414409	chr1	11650010	11650509	A830018L16Rik|chr1:11650010-11650509	0.164000499696542	.	.
chr1	11413910	11414409	chr1	11652715	11653214	A830018L16Rik|chr1:11652715-11653214	0.0810569881096247	.	.
chr1	11413910	11414409	chr1	11657996	11658495	A830018L16Rik|chr1:11657996-11658495	0.131888829186206	.	.
chr1	13589563	13590062	chr1	13531462	13531961	Tram1|chr1:13531462-13531961	0.058885137757203	.	.
chr1	13589563	13590062	chr1	13714623	13715122	Tram1|chr1:13714623-13715122	0.0946038192435378	.	.
chr1	13589563	13590062	chr1	13715255	13715754	Tram1|chr1:13715255-13715754	0.133701881507999	.	.
chr1	13589563	13590062	chr1	13864805	13865304	Tram1|chr1:13864805-13865304	0.0906755881478711	.	.
chr1	13589563	13590062	chr1	13992884	13993383	Tram1|chr1:13992884-13993383	0.0739635409615563	.	.
chr1	13659706	13660205	chr1	13531462	13531961	Lactb2|chr1:13531462-13531961	0.110194667089771	.	.
chr1	13659706	13660205	chr1	13573930	13574429	Lactb2|chr1:13573930-13574429	0.0640192048194779	.	.
chr1	13659706	13660205	chr1	13651312	13651811	Lactb2|chr1:13651312-13651811	0.150933509771265	.	.
chr1	13659706	13660205	chr1	13697354	13697853	Lactb2|chr1:13697354-13697853	0.112035422984438	.	.
chr1	13659706	13660205	chr1	13714623	13715122	Lactb2|chr1:13714623-13715122	0.0795767968876621	.	.
chr1	13659706	13660205	chr1	13715255	13715754	Lactb2|chr1:13715255-13715754	0.188307469409154	.	.
chr1	13659706	13660205	chr1	13789111	13789610	Lactb2|chr1:13789111-13789610	0.0849738758500488	.	.
chr1	13659706	13660205	chr1	13998145	13998644	Lactb2|chr1:13998145-13998644	0.0763253234312729	.	.
chr1	13660314	13660813	chr1	13628107	13628606	Lactb2|chr1:13628107-13628606	0.108328968694597	.	.
chr1	13660314	13660813	chr1	13640977	13641476	Lactb2|chr1:13640977-13641476	0.0847156524969488	.	.
chr1	13660314	13660813	chr1	13651312	13651811	Lactb2|chr1:13651312-13651811	0.0582779798073214	.	.
chr1	13660314	13660813	chr1	13752366	13752865	Lactb2|chr1:13752366-13752865	0.148759325001223	.	.
chr1	13660314	13660813	chr1	13783752	13784251	Lactb2|chr1:13783752-13784251	0.0870369916894587	.	.
chr1	13660314	13660813	chr1	13992884	13993383	Lactb2|chr1:13992884-13993383	0.0954918984179595	.	.
chr1	13660314	13660813	chr1	13992884	13993383	Lactb2|chr1:13992884-13993383	0.0954918984179596	.	.
chr1	13660314	13660813	chr1	13998145	13998644	Lactb2|chr1:13998145-13998644	0.0832730469405863	.	.
chr1	14309549	14310048	chr1	14288221	14288720	Eya1|chr1:14288221-14288720	0.222344645013898	.	.
chr1	14309549	14310048	chr1	14294075	14294574	Eya1|chr1:14294075-14294574	0.170288887401316	.	.
chr1	14309549	14310048	chr1	14513458	14513957	Eya1|chr1:14513458-14513957	0.199138269465715	.	.
chr1	14309549	14310048	chr1	14635842	14636341	Eya1|chr1:14635842-14636341	0.0665860561052378	.	.
chr1	14309549	14310048	chr1	14662272	14662771	Eya1|chr1:14662272-14662771	0.0900529520763308	.	.
chr1	14309549	14310048	chr1	14662272	14662771	Eya1|chr1:14662272-14662771	0.0900529520763309	.	.
chr1	14309549	14310048	chr1	14669334	14669833	Eya1|chr1:14669334-14669833	0.0654708035552197	.	.
chr1	14309549	14310048	chr1	14675282	14675781	Eya1|chr1:14675282-14675781	0.193023239035673	.	.
chr1	14309549	14310048	chr1	14678348	14678847	Eya1|chr1:14678348-14678847	0.0752281197827717	.	.
chr1	14309549	14310048	chr1	14704896	14705395	Eya1|chr1:14704896-14705395	0.0979795158959258	.	.
chr1	14309549	14310048	chr1	14728986	14729485	Eya1|chr1:14728986-14729485	0.0865621771555706	.	.
chr1	14309549	14310048	chr1	14728986	14729485	Eya1|chr1:14728986-14729485	0.0865621771555707	.	.
chr1	14309549	14310048	chr1	14739996	14740495	Eya1|chr1:14739996-14740495	0.0692857645754161	.	.
chr1	14755218	14755717	chr1	14513458	14513957	Msc|chr1:14513458-14513957	0.233093225718163	.	.
chr1	14755218	14755717	chr1	14675282	14675781	Msc|chr1:14675282-14675781	0.0977981250303557	.	.
chr1	14755218	14755717	chr1	14678348	14678847	Msc|chr1:14678348-14678847	0.0716705881822772	.	.
chr1	14755218	14755717	chr1	14728986	14729485	Msc|chr1:14728986-14729485	0.170770358408831	.	.
chr1	14755218	14755717	chr1	14739996	14740495	Msc|chr1:14739996-14740495	0.259711769129385	.	.
chr1	14755218	14755717	chr1	14889532	14890031	Msc|chr1:14889532-14890031	0.109478456118978	.	.
chr1	14755218	14755717	chr1	14915940	14916439	Msc|chr1:14915940-14916439	0.198915045305276	.	.
chr1	14755218	14755717	chr1	14933425	14933924	Msc|chr1:14933425-14933924	0.0832349650174541	.	.
chr1	14755218	14755717	chr1	14980277	14980776	Msc|chr1:14980277-14980776	0.0688603648628657	.	.
chr1	14756079	14756578	chr1	14678348	14678847	Msc|chr1:14678348-14678847	0.164580446340908	.	.
chr1	14756079	14756578	chr1	14728986	14729485	Msc|chr1:14728986-14729485	0.117029020815982	.	.
chr1	14756079	14756578	chr1	15033960	15034459	Msc|chr1:15033960-15034459	0.0850487937042164	.	.
chr1	14756079	14756578	chr1	15053364	15053863	Msc|chr1:15053364-15053863	0.0718236627910146	.	.
chr1	14756079	14756578	chr1	15072691	15073190	Msc|chr1:15072691-15073190	0.112453234007791	.	.
chr1	14756079	14756578	chr1	15154354	15154853	Msc|chr1:15154354-15154853	0.0570067313594996	.	.
chr1	14756079	14756578	chr1	15155037	15155536	Msc|chr1:15155037-15155536	0.162926635492211	.	.
chr1	14917929	14918428	chr1	14635842	14636341	Trpa1|chr1:14635842-14636341	0.0665388375741435	.	.
chr1	14917929	14918428	chr1	14669334	14669833	Trpa1|chr1:14669334-14669833	0.0591126452363298	.	.
chr1	14917929	14918428	chr1	14669334	14669833	Trpa1|chr1:14669334-14669833	0.0591126452363299	.	.
chr1	14917929	14918428	chr1	14675282	14675781	Trpa1|chr1:14675282-14675781	0.132146658126984	.	.
chr1	14917929	14918428	chr1	14704896	14705395	Trpa1|chr1:14704896-14705395	0.109026234913212	.	.
chr1	14917929	14918428	chr1	14893955	14894454	Trpa1|chr1:14893955-14894454	0.0872449046809248	.	.
chr1	15805340	15805839	chr1	15847785	15848284	Terf1|chr1:15847785-15848284	0.0590172303824231	.	.
chr1	15805340	15805839	chr1	16248932	16249431	Terf1|chr1:16248932-16249431	0.138508975113408	.	.
chr1	15805340	15805839	chr1	16249569	16250068	Terf1|chr1:16249569-16250068	0.0907555861294866	.	.
chr1	16093096	16093595	chr1	15770298	15770797	4930444P10Rik|chr1:15770298-15770797	0.0656916073945328	.	.
chr1	16093096	16093595	chr1	15847785	15848284	4930444P10Rik|chr1:15847785-15848284	0.236030039778385	.	.
chr1	16093096	16093595	chr1	15936337	15936836	4930444P10Rik|chr1:15936337-15936836	0.0638255047672419	.	.
chr1	16093096	16093595	chr1	16115053	16115552	4930444P10Rik|chr1:16115053-16115552	0.0594521510354095	.	.
chr1	16103947	16104446	chr1	15776859	15777358	Rpl7|chr1:15776859-15777358	0.23513018844938	.	.
chr1	16103947	16104446	chr1	15778229	15778728	Rpl7|chr1:15778229-15778728	0.18356240664103	.	.
chr1	16103947	16104446	chr1	15993491	15993990	Rpl7|chr1:15993491-15993990	0.0989368925619011	.	.
chr1	16103947	16104446	chr1	16007767	16008266	Rpl7|chr1:16007767-16008266	0.12017210226743	.	.
chr1	16103947	16104446	chr1	16249569	16250068	Rpl7|chr1:16249569-16250068	0.0592282882398168	.	.
chr1	16104453	16104952	chr1	15770298	15770797	Rpl7|chr1:15770298-15770797	0.0654835456485998	.	.
chr1	16104453	16104952	chr1	15770806	15771305	Rpl7|chr1:15770806-15771305	0.110237273654159	.	.
chr1	16104453	16104952	chr1	15776859	15777358	Rpl7|chr1:15776859-15777358	0.129757343511259	.	.
chr1	16104453	16104952	chr1	15847785	15848284	Rpl7|chr1:15847785-15848284	0.0991679971666468	.	.
chr1	16104453	16104952	chr1	15990959	15991458	Rpl7|chr1:15990959-15991458	0.110873607806011	.	.
chr1	16104453	16104952	chr1	15991489	15991988	Rpl7|chr1:15991489-15991988	0.1288237933347	.	.
chr1	16104453	16104952	chr1	16057165	16057664	Rpl7|chr1:16057165-16057664	0.0834694367937798	.	.
chr1	16104453	16104952	chr1	16091635	16092134	Rpl7|chr1:16091635-16092134	0.146206732562496	.	.
chr1	16104999	16105498	chr1	15770806	15771305	Rdh10|chr1:15770806-15771305	0.0769792148786936	.	.
chr1	16104999	16105498	chr1	15770806	15771305	Rpl7|chr1:15770806-15771305	0.0769792148786936	.	.
chr1	16104999	16105498	chr1	15847785	15848284	Rdh10|chr1:15847785-15848284	0.173071111330152	.	.
chr1	16104999	16105498	chr1	15847785	15848284	Rpl7|chr1:15847785-15848284	0.173071111330152	.	.
chr1	16104999	16105498	chr1	15990959	15991458	Rdh10|chr1:15990959-15991458	0.065311684164686	.	.
chr1	16104999	16105498	chr1	15990959	15991458	Rpl7|chr1:15990959-15991458	0.065311684164686	.	.
chr1	16104999	16105498	chr1	15991489	15991988	Rdh10|chr1:15991489-15991988	0.0897522439238697	.	.
chr1	16104999	16105498	chr1	15991489	15991988	Rpl7|chr1:15991489-15991988	0.0897522439238697	.	.
chr1	16104999	16105498	chr1	16007767	16008266	Rdh10|chr1:16007767-16008266	0.123058920423364	.	.
chr1	16104999	16105498	chr1	16007767	16008266	Rpl7|chr1:16007767-16008266	0.123058920423364	.	.
chr1	16104999	16105498	chr1	16057165	16057664	Rdh10|chr1:16057165-16057664	0.158923298407651	.	.
chr1	16104999	16105498	chr1	16057165	16057664	Rpl7|chr1:16057165-16057664	0.158923298407651	.	.
chr1	16104999	16105498	chr1	16129906	16130405	Rdh10|chr1:16129906-16130405	0.118228270735675	.	.
chr1	16104999	16105498	chr1	16129906	16130405	Rpl7|chr1:16129906-16130405	0.118228270735675	.	.
chr1	16104999	16105498	chr1	16191088	16191587	Rdh10|chr1:16191088-16191587	0.0592404613780239	.	.
chr1	16104999	16105498	chr1	16191088	16191587	Rpl7|chr1:16191088-16191587	0.0592404613780239	.	.
chr1	16105563	16106062	chr1	15778229	15778728	Rdh10|chr1:15778229-15778728	0.125060754999103	.	.
chr1	16105563	16106062	chr1	15899561	15900060	Rdh10|chr1:15899561-15900060	0.0951745137598771	.	.
chr1	16105563	16106062	chr1	15991489	15991988	Rdh10|chr1:15991489-15991988	0.134900317828479	.	.
chr1	16105563	16106062	chr1	16007767	16008266	Rdh10|chr1:16007767-16008266	0.061540973731189	.	.
chr1	16105563	16106062	chr1	16057165	16057664	Rdh10|chr1:16057165-16057664	0.182430333213483	.	.
chr1	16105563	16106062	chr1	16058539	16059038	Rdh10|chr1:16058539-16059038	0.238056383665065	.	.
chr1	16105563	16106062	chr1	16063926	16064425	Rdh10|chr1:16063926-16064425	0.0829607685934779	.	.
chr1	16105563	16106062	chr1	16091635	16092134	Rdh10|chr1:16091635-16092134	0.226568524427253	.	.
chr1	16105563	16106062	chr1	16129906	16130405	Rdh10|chr1:16129906-16130405	0.0975003600102676	.	.
chr1	16519035	16519534	chr1	16518345	16518844	Stau2|chr1:16518345-16518844	0.162938485659195	.	.
chr1	16519035	16519534	chr1	16566122	16566621	Stau2|chr1:16566122-16566621	0.0615496983666034	.	.
chr1	16519035	16519534	chr1	16586933	16587432	Stau2|chr1:16586933-16587432	0.133360814355051	.	.
chr1	16519035	16519534	chr1	16916592	16917091	Stau2|chr1:16916592-16917091	0.115852513500787	.	.
chr1	16519035	16519534	chr1	16979390	16979889	Stau2|chr1:16979390-16979889	0.0649654499675036	.	.
chr1	16519761	16520260	chr1	16518345	16518844	Stau2|chr1:16518345-16518844	0.163248097203722	.	.
chr1	16519761	16520260	chr1	16564742	16565241	Stau2|chr1:16564742-16565241	0.0794063193983001	.	.
chr1	16519761	16520260	chr1	16566122	16566621	Stau2|chr1:16566122-16566621	0.0785133501696292	.	.
chr1	16519761	16520260	chr1	16575834	16576333	Stau2|chr1:16575834-16576333	0.0926746819473867	.	.
chr1	16519761	16520260	chr1	16636459	16636958	Stau2|chr1:16636459-16636958	0.0596645131026561	.	.
chr1	16519761	16520260	chr1	16759351	16759850	Stau2|chr1:16759351-16759850	0.0592814969299478	.	.
chr1	16519761	16520260	chr1	16759351	16759850	Stau2|chr1:16759351-16759850	0.0592814969299479	.	.
chr1	16519761	16520260	chr1	16825071	16825570	Stau2|chr1:16825071-16825570	0.102560598447033	.	.
chr1	16519761	16520260	chr1	16825071	16825570	Stau2|chr1:16825071-16825570	0.102560598447034	.	.
chr1	16519761	16520260	chr1	16916592	16917091	Stau2|chr1:16916592-16917091	0.115832222184487	.	.
chr1	16519761	16520260	chr1	16987547	16988046	Stau2|chr1:16987547-16988046	0.0714167095306245	.	.
chr1	16618483	16618982	chr1	16566122	16566621	Ube2w|chr1:16566122-16566621	0.0917934919496243	.	.
chr1	16618483	16618982	chr1	16592201	16592700	Ube2w|chr1:16592201-16592700	0.0629036361027284	.	.
chr1	16618483	16618982	chr1	16633672	16634171	Ube2w|chr1:16633672-16634171	0.082233603872023	.	.
chr1	16618483	16618982	chr1	16636459	16636958	Ube2w|chr1:16636459-16636958	0.090962037767129	.	.
chr1	16618483	16618982	chr1	16759351	16759850	Ube2w|chr1:16759351-16759850	0.146846796043913	.	.
chr1	16618483	16618982	chr1	16930176	16930675	Ube2w|chr1:16930176-16930675	0.160010585843336	.	.
chr1	16619102	16619601	chr1	16566122	16566621	Ube2w|chr1:16566122-16566621	0.0785172464769243	.	.
chr1	16619102	16619601	chr1	16575834	16576333	Ube2w|chr1:16575834-16576333	0.115025494095983	.	.
chr1	16619102	16619601	chr1	16586933	16587432	Ube2w|chr1:16586933-16587432	0.0832176415682188	.	.
chr1	16619102	16619601	chr1	16592201	16592700	Ube2w|chr1:16592201-16592700	0.103664706601199	.	.
chr1	16619102	16619601	chr1	16759351	16759850	Ube2w|chr1:16759351-16759850	0.0635470693529288	.	.
chr1	16619102	16619601	chr1	16809716	16810215	Ube2w|chr1:16809716-16810215	0.102493117387769	.	.
chr1	16619102	16619601	chr1	16816484	16816983	Ube2w|chr1:16816484-16816983	0.106468970116316	.	.
chr1	16619102	16619601	chr1	16916592	16917091	Ube2w|chr1:16916592-16917091	0.075977759019229	.	.
chr1	16619102	16619601	chr1	16930176	16930675	Ube2w|chr1:16930176-16930675	0.0806338003735233	.	.
chr1	16619102	16619601	chr1	16964622	16965121	Ube2w|chr1:16964622-16965121	0.106063716314926	.	.
chr1	16656744	16657243	chr1	16566122	16566621	D030040B21Rik|chr1:16566122-16566621	0.173745404378794	.	.
chr1	16656744	16657243	chr1	16566122	16566621	Eloc|chr1:16566122-16566621	0.173745404378794	.	.
chr1	16656744	16657243	chr1	16586933	16587432	D030040B21Rik|chr1:16586933-16587432	0.0735051098221084	.	.
chr1	16656744	16657243	chr1	16586933	16587432	Eloc|chr1:16586933-16587432	0.0735051098221084	.	.
chr1	16656744	16657243	chr1	16779745	16780244	D030040B21Rik|chr1:16779745-16780244	0.137327801311376	.	.
chr1	16656744	16657243	chr1	16779745	16780244	Eloc|chr1:16779745-16780244	0.137327801311376	.	.
chr1	16656744	16657243	chr1	16916592	16917091	D030040B21Rik|chr1:16916592-16917091	0.0712208545709223	.	.
chr1	16656744	16657243	chr1	16916592	16917091	Eloc|chr1:16916592-16917091	0.0712208545709223	.	.
chr1	16656744	16657243	chr1	16987547	16988046	D030040B21Rik|chr1:16987547-16988046	0.0814259419658309	.	.
chr1	16656744	16657243	chr1	16987547	16988046	Eloc|chr1:16987547-16988046	0.0814259419658309	.	.
chr1	16657258	16657757	chr1	16564742	16565241	D030040B21Rik|chr1:16564742-16565241	0.0658920786395119	.	.
chr1	16657258	16657757	chr1	16564742	16565241	Eloc|chr1:16564742-16565241	0.0658920786395119	.	.
chr1	16657258	16657757	chr1	16779745	16780244	D030040B21Rik|chr1:16779745-16780244	0.179070785958071	.	.
chr1	16657258	16657757	chr1	16779745	16780244	Eloc|chr1:16779745-16780244	0.179070785958071	.	.
chr1	16657258	16657757	chr1	16798252	16798751	D030040B21Rik|chr1:16798252-16798751	0.0994288193582662	.	.
chr1	16657258	16657757	chr1	16798252	16798751	Eloc|chr1:16798252-16798751	0.0994288193582662	.	.
chr1	16657258	16657757	chr1	16878603	16879102	D030040B21Rik|chr1:16878603-16879102	0.290909810294094	.	.
chr1	16657258	16657757	chr1	16878603	16879102	Eloc|chr1:16878603-16879102	0.290909810294094	.	.
chr1	16657258	16657757	chr1	16916592	16917091	D030040B21Rik|chr1:16916592-16917091	0.144598206776263	.	.
chr1	16657258	16657757	chr1	16916592	16917091	Eloc|chr1:16916592-16917091	0.144598206776263	.	.
chr1	16657258	16657757	chr1	16930176	16930675	D030040B21Rik|chr1:16930176-16930675	0.181237878726798	.	.
chr1	16657258	16657757	chr1	16930176	16930675	Eloc|chr1:16930176-16930675	0.181237878726798	.	.
chr1	16657258	16657757	chr1	16964622	16965121	D030040B21Rik|chr1:16964622-16965121	0.116422259990232	.	.
chr1	16657258	16657757	chr1	16964622	16965121	Eloc|chr1:16964622-16965121	0.116422259990232	.	.
chr1	16657258	16657757	chr1	16987547	16988046	D030040B21Rik|chr1:16987547-16988046	0.129780367938701	.	.
chr1	16657258	16657757	chr1	16987547	16988046	Eloc|chr1:16987547-16988046	0.129780367938701	.	.
chr1	16657258	16657757	chr1	16996662	16997161	D030040B21Rik|chr1:16996662-16997161	0.106566474346499	.	.
chr1	16657258	16657757	chr1	16996662	16997161	Eloc|chr1:16996662-16997161	0.106566474346499	.	.
chr1	16664905	16665404	chr1	16518345	16518844	Tmem70|chr1:16518345-16518844	0.140302727580251	.	.
chr1	16664905	16665404	chr1	16566122	16566621	Tmem70|chr1:16566122-16566621	0.114177269036257	.	.
chr1	16664905	16665404	chr1	16575834	16576333	Tmem70|chr1:16575834-16576333	0.214616886350182	.	.
chr1	16664905	16665404	chr1	16586933	16587432	Tmem70|chr1:16586933-16587432	0.0587159757865581	.	.
chr1	16664905	16665404	chr1	16759351	16759850	Tmem70|chr1:16759351-16759850	0.114221021057048	.	.
chr1	16664905	16665404	chr1	16798252	16798751	Tmem70|chr1:16798252-16798751	0.120706643627085	.	.
chr1	16664905	16665404	chr1	16930176	16930675	Tmem70|chr1:16930176-16930675	0.166276948142876	.	.
chr1	16664905	16665404	chr1	16987547	16988046	Tmem70|chr1:16987547-16988046	0.1193226595831	.	.
chr1	16687901	16688400	chr1	16564742	16565241	Ly96|chr1:16564742-16565241	0.100157685222731	.	.
chr1	16687901	16688400	chr1	16566122	16566621	Ly96|chr1:16566122-16566621	0.128774820237905	.	.
chr1	16687901	16688400	chr1	16825071	16825570	Ly96|chr1:16825071-16825570	0.078828467256324	.	.
chr1	16687901	16688400	chr1	16930176	16930675	Ly96|chr1:16930176-16930675	0.0718338345597757	.	.
chr1	16687901	16688400	chr1	16979971	16980470	Ly96|chr1:16979971-16980470	0.110622074777896	.	.
chr1	16687901	16688400	chr1	16987547	16988046	Ly96|chr1:16987547-16988046	0.118554226905932	.	.
chr1	16687901	16688400	chr1	16996662	16997161	Ly96|chr1:16996662-16997161	0.0641458179953244	.	.
chr1	16688506	16689005	chr1	16518345	16518844	Ly96|chr1:16518345-16518844	0.0774370117374892	.	.
chr1	16688506	16689005	chr1	16564742	16565241	Ly96|chr1:16564742-16565241	0.0865189223962536	.	.
chr1	16688506	16689005	chr1	16566122	16566621	Ly96|chr1:16566122-16566621	0.215648429700458	.	.
chr1	16688506	16689005	chr1	16809716	16810215	Ly96|chr1:16809716-16810215	0.097822377906934	.	.
chr1	16688506	16689005	chr1	16987547	16988046	Ly96|chr1:16987547-16988046	0.0828089793550316	.	.
chr1	17097665	17098164	chr1	16916592	16917091	Jph1|chr1:16916592-16917091	0.0898199968842477	.	.
chr1	17097665	17098164	chr1	16987547	16988046	Jph1|chr1:16987547-16988046	0.0759144954194457	.	.
chr1	17097665	17098164	chr1	16996662	16997161	Jph1|chr1:16996662-16997161	0.105165678618117	.	.
chr1	17097665	17098164	chr1	17003175	17003674	Jph1|chr1:17003175-17003674	0.101024142071631	.	.
chr1	17097665	17098164	chr1	17067070	17067569	Jph1|chr1:17067070-17067569	0.0766012186794482	.	.
chr1	17097665	17098164	chr1	17123369	17123868	Jph1|chr1:17123369-17123868	0.0880757137607485	.	.
chr1	17097665	17098164	chr1	17308787	17309286	Jph1|chr1:17308787-17309286	0.147045328359829	.	.
chr1	17097665	17098164	chr1	17309890	17310389	Jph1|chr1:17309890-17310389	0.142162561014781	.	.
chr1	17097665	17098164	chr1	17311278	17311777	Jph1|chr1:17311278-17311777	0.0962553978738388	.	.
chr1	17097665	17098164	chr1	17311278	17311777	Jph1|chr1:17311278-17311777	0.0962553978738389	.	.
chr1	17098192	17098691	chr1	16816484	16816983	Jph1|chr1:16816484-16816983	0.134105512662631	.	.
chr1	17098192	17098691	chr1	16987547	16988046	Jph1|chr1:16987547-16988046	0.191610852835381	.	.
chr1	17098192	17098691	chr1	17010768	17011267	Jph1|chr1:17010768-17011267	0.0701152065887384	.	.
chr1	17098192	17098691	chr1	17053897	17054396	Jph1|chr1:17053897-17054396	0.0600220784325372	.	.
chr1	17098192	17098691	chr1	17072568	17073067	Jph1|chr1:17072568-17073067	0.133174231146933	.	.
chr1	17098192	17098691	chr1	17085061	17085560	Jph1|chr1:17085061-17085560	0.206587133360066	.	.
chr1	17098192	17098691	chr1	17120838	17121337	Jph1|chr1:17120838-17121337	0.0676890690025257	.	.
chr1	17098192	17098691	chr1	17172604	17173103	Jph1|chr1:17172604-17173103	0.0683094471001404	.	.
chr1	17098192	17098691	chr1	17173188	17173687	Jph1|chr1:17173188-17173687	0.0586569024459147	.	.
chr1	17098192	17098691	chr1	17308787	17309286	Jph1|chr1:17308787-17309286	0.243882219544952	.	.
chr1	17098192	17098691	chr1	17309890	17310389	Jph1|chr1:17309890-17310389	0.13347251496995	.	.
chr1	17098192	17098691	chr1	17311278	17311777	Jph1|chr1:17311278-17311777	0.0594648668800709	.	.
chr1	17098192	17098691	chr1	17311278	17311777	Jph1|chr1:17311278-17311777	0.059464866880071	.	.
chr1	17145142	17145641	chr1	16816484	16816983	Gdap1|chr1:16816484-16816983	0.0581146841632899	.	.
chr1	17145142	17145641	chr1	16930176	16930675	Gdap1|chr1:16930176-16930675	0.0969462017160456	.	.
chr1	17145142	17145641	chr1	17041101	17041600	Gdap1|chr1:17041101-17041600	0.0993073029891339	.	.
chr1	17145142	17145641	chr1	17120001	17120500	Gdap1|chr1:17120001-17120500	0.0963061575185205	.	.
chr1	17145142	17145641	chr1	17272216	17272715	Gdap1|chr1:17272216-17272715	0.187419291451237	.	.
chr1	17145142	17145641	chr1	17480907	17481406	Gdap1|chr1:17480907-17481406	0.0748208869805344	.	.
chr1	17601268	17601767	chr1	17272216	17272715	Pi15|chr1:17272216-17272715	0.102828468741	.	.
chr1	17601268	17601767	chr1	17311278	17311777	Pi15|chr1:17311278-17311777	0.214947993797451	.	.
chr1	17601268	17601767	chr1	17480907	17481406	Pi15|chr1:17480907-17481406	0.168367964507395	.	.
chr1	17601268	17601767	chr1	17537277	17537776	Pi15|chr1:17537277-17537776	0.104351537229005	.	.
chr1	17601268	17601767	chr1	17570129	17570628	Pi15|chr1:17570129-17570628	0.172953647041304	.	.
chr1	17601268	17601767	chr1	17599870	17600369	Pi15|chr1:17599870-17600369	0.244741250294133	.	.
chr1	17601268	17601767	chr1	17600441	17600940	Pi15|chr1:17600441-17600940	0.229622431067503	.	.
chr1	17601268	17601767	chr1	17629502	17630001	Pi15|chr1:17629502-17630001	0.0634230080773077	.	.
chr1	17601268	17601767	chr1	17630296	17630795	Pi15|chr1:17630296-17630795	0.106343586583976	.	.
chr1	17601268	17601767	chr1	17664654	17665153	Pi15|chr1:17664654-17665153	0.0924141830308438	.	.
chr1	17601268	17601767	chr1	17718466	17718965	Pi15|chr1:17718466-17718965	0.0597523773947567	.	.
chr1	17601268	17601767	chr1	17735428	17735927	Pi15|chr1:17735428-17735927	0.225268926554133	.	.
chr1	17601268	17601767	chr1	17838342	17838841	Pi15|chr1:17838342-17838841	0.0983084537997465	.	.
chr1	17601268	17601767	chr1	17856927	17857426	Pi15|chr1:17856927-17857426	0.204908858479667	.	.
chr1	17601268	17601767	chr1	17873370	17873869	Pi15|chr1:17873370-17873869	0.0661118232961511	.	.
chr1	17601268	17601767	chr1	17888589	17889088	Pi15|chr1:17888589-17889088	0.170825571163147	.	.
chr1	17727070	17727569	chr1	17272216	17272715	Crispld1|chr1:17272216-17272715	0.190936295959032	.	.
chr1	17727070	17727569	chr1	17272216	17272715	Gm16070|chr1:17272216-17272715	0.190936295959032	.	.
chr1	17727070	17727569	chr1	17308787	17309286	Crispld1|chr1:17308787-17309286	0.221641853730527	.	.
chr1	17727070	17727569	chr1	17308787	17309286	Gm16070|chr1:17308787-17309286	0.221641853730527	.	.
chr1	17727070	17727569	chr1	17309890	17310389	Crispld1|chr1:17309890-17310389	0.0971048129997567	.	.
chr1	17727070	17727569	chr1	17309890	17310389	Crispld1|chr1:17309890-17310389	0.0971048129997568	.	.
chr1	17727070	17727569	chr1	17309890	17310389	Gm16070|chr1:17309890-17310389	0.0971048129997567	.	.
chr1	17727070	17727569	chr1	17309890	17310389	Gm16070|chr1:17309890-17310389	0.0971048129997568	.	.
chr1	17727070	17727569	chr1	17311278	17311777	Crispld1|chr1:17311278-17311777	0.0803800451986071	.	.
chr1	17727070	17727569	chr1	17311278	17311777	Gm16070|chr1:17311278-17311777	0.0803800451986071	.	.
chr1	17727070	17727569	chr1	17709938	17710437	Crispld1|chr1:17709938-17710437	0.103831000081853	.	.
chr1	17727070	17727569	chr1	17709938	17710437	Gm16070|chr1:17709938-17710437	0.103831000081853	.	.
chr1	17727070	17727569	chr1	17717899	17718398	Crispld1|chr1:17717899-17718398	0.0613091688927104	.	.
chr1	17727070	17727569	chr1	17717899	17718398	Gm16070|chr1:17717899-17718398	0.0613091688927104	.	.
chr1	17727070	17727569	chr1	17828468	17828967	Crispld1|chr1:17828468-17828967	0.124781182400351	.	.
chr1	17727070	17727569	chr1	17828468	17828967	Gm16070|chr1:17828468-17828967	0.124781182400351	.	.
chr1	17727070	17727569	chr1	17840747	17841246	Crispld1|chr1:17840747-17841246	0.112773069401155	.	.
chr1	17727070	17727569	chr1	17840747	17841246	Gm16070|chr1:17840747-17841246	0.112773069401155	.	.
chr1	17727070	17727569	chr1	17874354	17874853	Crispld1|chr1:17874354-17874853	0.0932055698484285	.	.
chr1	17727070	17727569	chr1	17874354	17874853	Gm16070|chr1:17874354-17874853	0.0932055698484285	.	.
chr1	17727070	17727569	chr1	17875282	17875781	Crispld1|chr1:17875282-17875781	0.0936666558294099	.	.
chr1	17727070	17727569	chr1	17875282	17875781	Gm16070|chr1:17875282-17875781	0.0936666558294099	.	.
chr1	17727070	17727569	chr1	17888589	17889088	Crispld1|chr1:17888589-17889088	0.0601706563945273	.	.
chr1	17727070	17727569	chr1	17888589	17889088	Gm16070|chr1:17888589-17889088	0.0601706563945273	.	.
chr1	17727608	17728107	chr1	17272216	17272715	Crispld1|chr1:17272216-17272715	0.0980620463052047	.	.
chr1	17727608	17728107	chr1	17272216	17272715	Crispld1|chr1:17272216-17272715	0.0980620463052048	.	.
chr1	17727608	17728107	chr1	17272216	17272715	Gm16070|chr1:17272216-17272715	0.0980620463052047	.	.
chr1	17727608	17728107	chr1	17272216	17272715	Gm16070|chr1:17272216-17272715	0.0980620463052048	.	.
chr1	17727608	17728107	chr1	17308787	17309286	Crispld1|chr1:17308787-17309286	0.0891154225718205	.	.
chr1	17727608	17728107	chr1	17308787	17309286	Gm16070|chr1:17308787-17309286	0.0891154225718205	.	.
chr1	17727608	17728107	chr1	17709938	17710437	Crispld1|chr1:17709938-17710437	0.0677631120667042	.	.
chr1	17727608	17728107	chr1	17709938	17710437	Gm16070|chr1:17709938-17710437	0.0677631120667042	.	.
chr1	17727608	17728107	chr1	17828468	17828967	Crispld1|chr1:17828468-17828967	0.124320318374382	.	.
chr1	17727608	17728107	chr1	17828468	17828967	Gm16070|chr1:17828468-17828967	0.124320318374382	.	.
chr1	17727608	17728107	chr1	17838342	17838841	Crispld1|chr1:17838342-17838841	0.0608347875919485	.	.
chr1	17727608	17728107	chr1	17838342	17838841	Gm16070|chr1:17838342-17838841	0.0608347875919485	.	.
chr1	17727608	17728107	chr1	17840747	17841246	Crispld1|chr1:17840747-17841246	0.0813369779548398	.	.
chr1	17727608	17728107	chr1	17840747	17841246	Gm16070|chr1:17840747-17841246	0.0813369779548398	.	.
chr1	17727608	17728107	chr1	17874354	17874853	Crispld1|chr1:17874354-17874853	0.115315833301609	.	.
chr1	17727608	17728107	chr1	17874354	17874853	Gm16070|chr1:17874354-17874853	0.115315833301609	.	.
chr1	17727608	17728107	chr1	17875282	17875781	Crispld1|chr1:17875282-17875781	0.0767177690422679	.	.
chr1	17727608	17728107	chr1	17875282	17875781	Gm16070|chr1:17875282-17875781	0.0767177690422679	.	.
chr1	18057998	18058497	chr1	17759978	17760477	Gm28756|chr1:17759978-17760477	0.0630699112859146	.	.
chr1	18057998	18058497	chr1	17828468	17828967	Gm28756|chr1:17828468-17828967	0.0703247934526031	.	.
chr1	18057998	18058497	chr1	17838342	17838841	Gm28756|chr1:17838342-17838841	0.162070358502562	.	.
chr1	18057998	18058497	chr1	17840747	17841246	Gm28756|chr1:17840747-17841246	0.229083955576416	.	.
chr1	18057998	18058497	chr1	17874354	17874853	Gm28756|chr1:17874354-17874853	0.197815710041761	.	.
chr1	18057998	18058497	chr1	17875282	17875781	Gm28756|chr1:17875282-17875781	0.0956997930192137	.	.
chr1	18057998	18058497	chr1	17946882	17947381	Gm28756|chr1:17946882-17947381	0.0844563738613263	.	.
chr1	18057998	18058497	chr1	18012804	18013303	Gm28756|chr1:18012804-18013303	0.145080821502009	.	.
chr1	18057998	18058497	chr1	18052221	18052720	Gm28756|chr1:18052221-18052720	0.0936335677607506	.	.
chr1	18057998	18058497	chr1	18089316	18089815	Gm28756|chr1:18089316-18089815	0.127892670779292	.	.
chr1	18057998	18058497	chr1	18095763	18096262	Gm28756|chr1:18095763-18096262	0.13493080690099	.	.
chr1	18057998	18058497	chr1	18300148	18300647	Gm28756|chr1:18300148-18300647	0.165595898171935	.	.
chr1	18057998	18058497	chr1	18308053	18308552	Gm28756|chr1:18308053-18308552	0.133389351862174	.	.
chr1	18057998	18058497	chr1	18313455	18313954	Gm28756|chr1:18313455-18313954	0.200660063457892	.	.
chr1	18057998	18058497	chr1	18371522	18372021	Gm28756|chr1:18371522-18372021	0.0595036671869049	.	.
chr1	18058553	18059052	chr1	17759978	17760477	Gm28756|chr1:17759978-17760477	0.201843558023658	.	.
chr1	18058553	18059052	chr1	17838342	17838841	Gm28756|chr1:17838342-17838841	0.14327722010598	.	.
chr1	18058553	18059052	chr1	17840747	17841246	Gm28756|chr1:17840747-17841246	0.0734423656228221	.	.
chr1	18058553	18059052	chr1	17874354	17874853	Gm28756|chr1:17874354-17874853	0.10312621922631	.	.
chr1	18058553	18059052	chr1	17875282	17875781	Gm28756|chr1:17875282-17875781	0.194888649707401	.	.
chr1	18058553	18059052	chr1	18012804	18013303	Gm28756|chr1:18012804-18013303	0.0782679572106084	.	.
chr1	18058553	18059052	chr1	18095763	18096262	Gm28756|chr1:18095763-18096262	0.143797822721741	.	.
chr1	18058553	18059052	chr1	18168208	18168707	Gm28756|chr1:18168208-18168707	0.0662509824250372	.	.
chr1	18058553	18059052	chr1	18292480	18292979	Gm28756|chr1:18292480-18292979	0.0584819317153906	.	.
chr1	18058553	18059052	chr1	18300148	18300647	Gm28756|chr1:18300148-18300647	0.0778598488412961	.	.
chr1	18058553	18059052	chr1	18307549	18308048	Gm28756|chr1:18307549-18308048	0.0779176195267612	.	.
chr1	18058553	18059052	chr1	18308053	18308552	Gm28756|chr1:18308053-18308552	0.0783824541538648	.	.
chr1	18058553	18059052	chr1	18313455	18313954	Gm28756|chr1:18313455-18313954	0.147261759851958	.	.
chr1	18058553	18059052	chr1	18359936	18360435	Gm28756|chr1:18359936-18360435	0.0870976989267147	.	.
chr1	18058553	18059052	chr1	18418574	18419073	Gm28756|chr1:18418574-18419073	0.116496172496896	.	.
chr1	18058553	18059052	chr1	18458716	18459215	Gm28756|chr1:18458716-18459215	0.0906823003662806	.	.
chr1	18145754	18146253	chr1	17874354	17874853	Crisp4|chr1:17874354-17874853	0.110523587695033	.	.
chr1	18145754	18146253	chr1	18148103	18148602	Crisp4|chr1:18148103-18148602	0.0969114703588604	.	.
chr1	18145754	18146253	chr1	18292480	18292979	Crisp4|chr1:18292480-18292979	0.178853813423496	.	.
chr1	18145754	18146253	chr1	18295092	18295591	Crisp4|chr1:18295092-18295591	0.0644907175021208	.	.
chr1	18145754	18146253	chr1	18300148	18300647	Crisp4|chr1:18300148-18300647	0.133761830456259	.	.
chr1	18145754	18146253	chr1	18313455	18313954	Crisp4|chr1:18313455-18313954	0.128493959719504	.	.
chr1	18146480	18146979	chr1	17838342	17838841	Crisp4|chr1:17838342-17838841	0.0650173786948149	.	.
chr1	18146480	18146979	chr1	18307549	18308048	Crisp4|chr1:18307549-18308048	0.118466664536411	.	.
chr1	18146480	18146979	chr1	18308053	18308552	Crisp4|chr1:18308053-18308552	0.106590387487144	.	.
chr1	18146480	18146979	chr1	18313455	18313954	Crisp4|chr1:18313455-18313954	0.085783345456265	.	.
chr1	18146480	18146979	chr1	18412678	18413177	Crisp4|chr1:18412678-18413177	0.0837156540421889	.	.
chr1	18236312	18236811	chr1	17828468	17828967	Defb18|chr1:17828468-17828967	0.107824672845846	.	.
chr1	18236312	18236811	chr1	17875282	17875781	Defb18|chr1:17875282-17875781	0.0761763902516132	.	.
chr1	18236312	18236811	chr1	18095763	18096262	Defb18|chr1:18095763-18096262	0.139503542894348	.	.
chr1	18236312	18236811	chr1	18313455	18313954	Defb18|chr1:18313455-18313954	0.109646434905919	.	.
chr1	18236312	18236811	chr1	18314651	18315150	Defb18|chr1:18314651-18315150	0.0960962139251391	.	.
chr1	18236312	18236811	chr1	18371522	18372021	Defb18|chr1:18371522-18372021	0.225071472261222	.	.
chr1	20820187	20820686	chr1	20513637	20514136	Mcm3|chr1:20513637-20514136	0.153775906183582	.	.
chr1	20820187	20820686	chr1	20620512	20621011	Mcm3|chr1:20620512-20621011	0.0617158059757942	.	.
chr1	20820187	20820686	chr1	20749071	20749570	Mcm3|chr1:20749071-20749570	0.0634371455639209	.	.
chr1	20820187	20820686	chr1	20905651	20906150	Mcm3|chr1:20905651-20906150	0.0895501462763776	.	.
chr1	20820187	20820686	chr1	20906237	20906736	Mcm3|chr1:20906237-20906736	0.0673260775198089	.	.
chr1	20820187	20820686	chr1	20922853	20923352	Mcm3|chr1:20922853-20923352	0.114167877820644	.	.
chr1	20820187	20820686	chr1	20941260	20941759	Mcm3|chr1:20941260-20941759	0.0969987669240293	.	.
chr1	20890311	20890810	chr1	20520007	20520506	6720483E21Rik|chr1:20520007-20520506	0.0658040978409059	.	.
chr1	20890311	20890810	chr1	20520007	20520506	Paqr8|chr1:20520007-20520506	0.0658040978409059	.	.
chr1	20890311	20890810	chr1	20554332	20554831	6720483E21Rik|chr1:20554332-20554831	0.122344652980166	.	.
chr1	20890311	20890810	chr1	20554332	20554831	Paqr8|chr1:20554332-20554831	0.122344652980166	.	.
chr1	20890311	20890810	chr1	20558300	20558799	6720483E21Rik|chr1:20558300-20558799	0.0953190897069629	.	.
chr1	20890311	20890810	chr1	20558300	20558799	Paqr8|chr1:20558300-20558799	0.0953190897069629	.	.
chr1	20890311	20890810	chr1	20749071	20749570	6720483E21Rik|chr1:20749071-20749570	0.0756908358228489	.	.
chr1	20890311	20890810	chr1	20749071	20749570	Paqr8|chr1:20749071-20749570	0.0756908358228489	.	.
chr1	20890311	20890810	chr1	20860754	20861253	6720483E21Rik|chr1:20860754-20861253	0.0634247103950953	.	.
chr1	20890311	20890810	chr1	20860754	20861253	Paqr8|chr1:20860754-20861253	0.0634247103950953	.	.
chr1	20890311	20890810	chr1	20906237	20906736	6720483E21Rik|chr1:20906237-20906736	0.0935423592094583	.	.
chr1	20890311	20890810	chr1	20906237	20906736	6720483E21Rik|chr1:20906237-20906736	0.0935423592094584	.	.
chr1	20890311	20890810	chr1	20906237	20906736	Paqr8|chr1:20906237-20906736	0.0935423592094583	.	.
chr1	20890311	20890810	chr1	20906237	20906736	Paqr8|chr1:20906237-20906736	0.0935423592094584	.	.
chr1	20890311	20890810	chr1	20912547	20913046	6720483E21Rik|chr1:20912547-20913046	0.125198875668905	.	.
chr1	20890311	20890810	chr1	20912547	20913046	Paqr8|chr1:20912547-20913046	0.125198875668905	.	.
chr1	20890311	20890810	chr1	20921118	20921617	6720483E21Rik|chr1:20921118-20921617	0.168221635280714	.	.
chr1	20890311	20890810	chr1	20921118	20921617	Paqr8|chr1:20921118-20921617	0.168221635280714	.	.
chr1	20890311	20890810	chr1	20923365	20923864	6720483E21Rik|chr1:20923365-20923864	0.0781347372628334	.	.
chr1	20890311	20890810	chr1	20923365	20923864	Paqr8|chr1:20923365-20923864	0.0781347372628334	.	.
chr1	20890311	20890810	chr1	20925578	20926077	6720483E21Rik|chr1:20925578-20926077	0.0957372003943526	.	.
chr1	20890311	20890810	chr1	20925578	20926077	Paqr8|chr1:20925578-20926077	0.0957372003943526	.	.
chr1	20890311	20890810	chr1	20933361	20933860	6720483E21Rik|chr1:20933361-20933860	0.0733778061069733	.	.
chr1	20890311	20890810	chr1	20933361	20933860	Paqr8|chr1:20933361-20933860	0.0733778061069733	.	.
chr1	20890311	20890810	chr1	20938964	20939463	6720483E21Rik|chr1:20938964-20939463	0.0591182425471404	.	.
chr1	20890311	20890810	chr1	20938964	20939463	Paqr8|chr1:20938964-20939463	0.0591182425471404	.	.
chr1	20890311	20890810	chr1	20980496	20980995	6720483E21Rik|chr1:20980496-20980995	0.0724277782683284	.	.
chr1	20890311	20890810	chr1	20980496	20980995	Paqr8|chr1:20980496-20980995	0.0724277782683284	.	.
chr1	20890311	20890810	chr1	20981026	20981525	6720483E21Rik|chr1:20981026-20981525	0.141347618484944	.	.
chr1	20890311	20890810	chr1	20981026	20981525	Paqr8|chr1:20981026-20981525	0.141347618484944	.	.
chr1	20890857	20891356	chr1	20520007	20520506	6720483E21Rik|chr1:20520007-20520506	0.0868900877005669	.	.
chr1	20890857	20891356	chr1	20520007	20520506	Paqr8|chr1:20520007-20520506	0.0868900877005669	.	.
chr1	20890857	20891356	chr1	20554332	20554831	6720483E21Rik|chr1:20554332-20554831	0.161941052790901	.	.
chr1	20890857	20891356	chr1	20554332	20554831	Paqr8|chr1:20554332-20554831	0.161941052790901	.	.
chr1	20890857	20891356	chr1	20633241	20633740	6720483E21Rik|chr1:20633241-20633740	0.0800518035537446	.	.
chr1	20890857	20891356	chr1	20633241	20633740	Paqr8|chr1:20633241-20633740	0.0800518035537446	.	.
chr1	20890857	20891356	chr1	20749071	20749570	6720483E21Rik|chr1:20749071-20749570	0.164884434416225	.	.
chr1	20890857	20891356	chr1	20749071	20749570	Paqr8|chr1:20749071-20749570	0.164884434416225	.	.
chr1	20890857	20891356	chr1	20867294	20867793	6720483E21Rik|chr1:20867294-20867793	0.161093126094579	.	.
chr1	20890857	20891356	chr1	20867294	20867793	Paqr8|chr1:20867294-20867793	0.161093126094579	.	.
chr1	20890857	20891356	chr1	20921118	20921617	6720483E21Rik|chr1:20921118-20921617	0.1880628663242	.	.
chr1	20890857	20891356	chr1	20921118	20921617	Paqr8|chr1:20921118-20921617	0.1880628663242	.	.
chr1	20890857	20891356	chr1	20922285	20922784	6720483E21Rik|chr1:20922285-20922784	0.151292660208326	.	.
chr1	20890857	20891356	chr1	20922285	20922784	Paqr8|chr1:20922285-20922784	0.151292660208326	.	.
chr1	20890857	20891356	chr1	20922853	20923352	6720483E21Rik|chr1:20922853-20923352	0.0932148815618189	.	.
chr1	20890857	20891356	chr1	20922853	20923352	Paqr8|chr1:20922853-20923352	0.0932148815618189	.	.
chr1	20890857	20891356	chr1	20923365	20923864	6720483E21Rik|chr1:20923365-20923864	0.165332177052212	.	.
chr1	20890857	20891356	chr1	20923365	20923864	Paqr8|chr1:20923365-20923864	0.165332177052212	.	.
chr1	20890857	20891356	chr1	20926331	20926830	6720483E21Rik|chr1:20926331-20926830	0.0897402789312891	.	.
chr1	20890857	20891356	chr1	20926331	20926830	Paqr8|chr1:20926331-20926830	0.0897402789312891	.	.
chr1	20890857	20891356	chr1	20938964	20939463	6720483E21Rik|chr1:20938964-20939463	0.0739276011768536	.	.
chr1	20890857	20891356	chr1	20938964	20939463	Paqr8|chr1:20938964-20939463	0.0739276011768536	.	.
chr1	20890857	20891356	chr1	20981765	20982264	6720483E21Rik|chr1:20981765-20982264	0.104516502292354	.	.
chr1	20890857	20891356	chr1	20981765	20982264	Paqr8|chr1:20981765-20982264	0.104516502292354	.	.
chr1	20951400	20951899	chr1	20558300	20558799	Efhc1|chr1:20558300-20558799	0.177881688961269	.	.
chr1	20951400	20951899	chr1	20633241	20633740	Efhc1|chr1:20633241-20633740	0.133361828081152	.	.
chr1	20951400	20951899	chr1	20633812	20634311	Efhc1|chr1:20633812-20634311	0.106266297050652	.	.
chr1	20951400	20951899	chr1	20788317	20788816	Efhc1|chr1:20788317-20788816	0.186643222526663	.	.
chr1	20951400	20951899	chr1	20905651	20906150	Efhc1|chr1:20905651-20906150	0.0730535105640721	.	.
chr1	20951400	20951899	chr1	20923365	20923864	Efhc1|chr1:20923365-20923864	0.079630831742286	.	.
chr1	20951400	20951899	chr1	20933361	20933860	Efhc1|chr1:20933361-20933860	0.0754201086154158	.	.
chr1	20951400	20951899	chr1	20938964	20939463	Efhc1|chr1:20938964-20939463	0.142083034251562	.	.
chr1	20951400	20951899	chr1	20980496	20980995	Efhc1|chr1:20980496-20980995	0.125999148509365	.	.
chr1	20951400	20951899	chr1	20981026	20981525	Efhc1|chr1:20981026-20981525	0.111147087061219	.	.
chr1	20951400	20951899	chr1	20981765	20982264	Efhc1|chr1:20981765-20982264	0.1236645098773	.	.
chr1	25828941	25829440	chr1	25828331	25828830	Adgrb3|chr1:25828331-25828830	0.0832424470151795	.	.
chr1	25828941	25829440	chr1	26042946	26043445	Adgrb3|chr1:26042946-26043445	0.0944712577818168	.	.
chr1	25828941	25829440	chr1	26050829	26051328	Adgrb3|chr1:26050829-26051328	0.135479950832525	.	.
chr1	25829930	25830429	chr1	25778700	25779199	Adgrb3|chr1:25778700-25779199	0.0675297019498224	.	.
chr1	25829930	25830429	chr1	25876966	25877465	Adgrb3|chr1:25876966-25877465	0.0732013739984996	.	.
chr1	25829930	25830429	chr1	26042946	26043445	Adgrb3|chr1:26042946-26043445	0.0927503758654349	.	.
chr1	25829930	25830429	chr1	26043678	26044177	Adgrb3|chr1:26043678-26044177	0.0796944613488735	.	.
chr1	30720698	30721197	chr1	30593990	30594489	Gm9898|chr1:30593990-30594489	0.141831839434895	.	.
chr1	30720698	30721197	chr1	30700382	30700881	Gm9898|chr1:30700382-30700881	0.0655383324406714	.	.
chr1	30720698	30721197	chr1	30776088	30776587	Gm9898|chr1:30776088-30776587	0.195124795456543	.	.
chr1	30720698	30721197	chr1	30793399	30793898	Gm9898|chr1:30793399-30793898	0.0663418153179187	.	.
chr1	30720698	30721197	chr1	30800020	30800519	Gm9898|chr1:30800020-30800519	0.0924721821426671	.	.
chr1	30720698	30721197	chr1	30859835	30860334	Gm9898|chr1:30859835-30860334	0.102047933897796	.	.
chr1	30872795	30873294	chr1	30551073	30551572	Phf3|chr1:30551073-30551572	0.0723438436705291	.	.
chr1	30872795	30873294	chr1	30554023	30554522	Phf3|chr1:30554023-30554522	0.130959580270244	.	.
chr1	30872795	30873294	chr1	30589976	30590475	Phf3|chr1:30589976-30590475	0.186983443227649	.	.
chr1	30872795	30873294	chr1	30590651	30591150	Phf3|chr1:30590651-30591150	0.0976142543719456	.	.
chr1	30872795	30873294	chr1	30700382	30700881	Phf3|chr1:30700382-30700881	0.0916224464784833	.	.
chr1	30872795	30873294	chr1	30793399	30793898	Phf3|chr1:30793399-30793898	0.0894792502730583	.	.
chr1	30873430	30873929	chr1	30551073	30551572	Phf3|chr1:30551073-30551572	0.0755175454918022	.	.
chr1	30873430	30873929	chr1	30755349	30755848	Phf3|chr1:30755349-30755848	0.0650931233800724	.	.
chr1	30873430	30873929	chr1	30800020	30800519	Phf3|chr1:30800020-30800519	0.0608712059799969	.	.
chr1	30873430	30873929	chr1	30852516	30853015	Phf3|chr1:30852516-30853015	0.0704375210023462	.	.
chr1	30873942	30874441	chr1	30551073	30551572	Phf3|chr1:30551073-30551572	0.152281446986665	.	.
chr1	30873942	30874441	chr1	30584783	30585282	Phf3|chr1:30584783-30585282	0.105565020609955	.	.
chr1	30873942	30874441	chr1	30701088	30701587	Phf3|chr1:30701088-30701587	0.126069467650829	.	.
chr1	30949080	30949579	chr1	30740784	30741283	Ptp4a1|chr1:30740784-30741283	0.154276442396218	.	.
chr1	30949080	30949579	chr1	30790220	30790719	Ptp4a1|chr1:30790220-30790719	0.063022241640367	.	.
chr1	30949080	30949579	chr1	30841779	30842278	Ptp4a1|chr1:30841779-30842278	0.0889713977947612	.	.
chr1	30949080	30949579	chr1	30859835	30860334	Ptp4a1|chr1:30859835-30860334	0.0739326881228597	.	.
chr1	30949080	30949579	chr1	30891636	30892135	Ptp4a1|chr1:30891636-30892135	0.156754187879995	.	.
chr1	30949582	30950081	chr1	30632686	30633185	Ptp4a1|chr1:30632686-30633185	0.116039898443907	.	.
chr1	30949582	30950081	chr1	30740784	30741283	Ptp4a1|chr1:30740784-30741283	0.0714310421624532	.	.
chr1	30949582	30950081	chr1	30751054	30751553	Ptp4a1|chr1:30751054-30751553	0.216490256878641	.	.
chr1	30949582	30950081	chr1	30755349	30755848	Ptp4a1|chr1:30755349-30755848	0.103396144108323	.	.
chr1	30949582	30950081	chr1	30790220	30790719	Ptp4a1|chr1:30790220-30790719	0.0936027251779696	.	.
chr1	30949582	30950081	chr1	30793399	30793898	Ptp4a1|chr1:30793399-30793898	0.0961102471110867	.	.
chr1	30949582	30950081	chr1	30819061	30819560	Ptp4a1|chr1:30819061-30819560	0.102315223426214	.	.
chr1	30949582	30950081	chr1	30841779	30842278	Ptp4a1|chr1:30841779-30842278	0.193280625368884	.	.
chr1	30949582	30950081	chr1	30859835	30860334	Ptp4a1|chr1:30859835-30860334	0.144782285271461	.	.
chr1	30949582	30950081	chr1	30891636	30892135	Ptp4a1|chr1:30891636-30892135	0.189746868465727	.	.
chr1	30950354	30950853	chr1	30554023	30554522	Ptp4a1|chr1:30554023-30554522	0.0674904905274295	.	.
chr1	30950354	30950853	chr1	30589976	30590475	Ptp4a1|chr1:30589976-30590475	0.129959303651974	.	.
chr1	30950354	30950853	chr1	30700382	30700881	Ptp4a1|chr1:30700382-30700881	0.0974023024044632	.	.
chr1	30950354	30950853	chr1	30701088	30701587	Ptp4a1|chr1:30701088-30701587	0.0958031798318468	.	.
chr1	30950354	30950853	chr1	30716282	30716781	Ptp4a1|chr1:30716282-30716781	0.127042389088495	.	.
chr1	30950354	30950853	chr1	30751054	30751553	Ptp4a1|chr1:30751054-30751553	0.095987542336864	.	.
chr1	30950354	30950853	chr1	30776088	30776587	Ptp4a1|chr1:30776088-30776587	0.0633211107065389	.	.
chr1	30950354	30950853	chr1	30776088	30776587	Ptp4a1|chr1:30776088-30776587	0.063321110706539	.	.
chr1	32172459	32172958	chr1	32085335	32085834	Khdrbs2|chr1:32085335-32085834	0.0879793198501982	.	.
chr1	32172459	32172958	chr1	32092927	32093426	Khdrbs2|chr1:32092927-32093426	0.0639143380391578	.	.
chr1	32172459	32172958	chr1	32174456	32174955	Khdrbs2|chr1:32174456-32174955	0.160356641563777	.	.
chr1	32172459	32172958	chr1	32241173	32241672	Khdrbs2|chr1:32241173-32241672	0.129801325855563	.	.
chr1	32172459	32172958	chr1	32247612	32248111	Khdrbs2|chr1:32247612-32248111	0.138358171212418	.	.
chr1	34801460	34801959	chr1	34749649	34750148	Arhgef4|chr1:34749649-34750148	0.126788917215279	.	.
chr1	34801460	34801959	chr1	34753530	34754029	Arhgef4|chr1:34753530-34754029	0.123745206309022	.	.
chr1	34801460	34801959	chr1	34768535	34769034	Arhgef4|chr1:34768535-34769034	0.078658654270969	.	.
chr1	34801460	34801959	chr1	34863292	34863791	Arhgef4|chr1:34863292-34863791	0.151872734516666	.	.
chr1	34801460	34801959	chr1	34878067	34878566	Arhgef4|chr1:34878067-34878566	0.0594030045941262	.	.
chr1	34801460	34801959	chr1	34896857	34897356	Arhgef4|chr1:34896857-34897356	0.0773101573072525	.	.
chr1	34801460	34801959	chr1	35072728	35073227	Arhgef4|chr1:35072728-35073227	0.180686666296223	.	.
chr1	34801460	34801959	chr1	35162445	35162944	Arhgef4|chr1:35162445-35162944	0.200707252882617	.	.
chr1	34802224	34802723	chr1	34749649	34750148	Arhgef4|chr1:34749649-34750148	0.105719309845643	.	.
chr1	34802224	34802723	chr1	34750293	34750792	Arhgef4|chr1:34750293-34750792	0.103123152620818	.	.
chr1	34802224	34802723	chr1	34753530	34754029	Arhgef4|chr1:34753530-34754029	0.150488706151602	.	.
chr1	34802224	34802723	chr1	34768535	34769034	Arhgef4|chr1:34768535-34769034	0.0639539469152161	.	.
chr1	34802224	34802723	chr1	34768535	34769034	Arhgef4|chr1:34768535-34769034	0.0639539469152162	.	.
chr1	34802224	34802723	chr1	34769130	34769629	Arhgef4|chr1:34769130-34769629	0.0898026822558364	.	.
chr1	34802224	34802723	chr1	34804896	34805395	Arhgef4|chr1:34804896-34805395	0.121916934096308	.	.
chr1	34802224	34802723	chr1	34806103	34806602	Arhgef4|chr1:34806103-34806602	0.107053265139693	.	.
chr1	34802224	34802723	chr1	34812797	34813296	Arhgef4|chr1:34812797-34813296	0.088784751729836	.	.
chr1	34802224	34802723	chr1	34820246	34820745	Arhgef4|chr1:34820246-34820745	0.141194104588959	.	.
chr1	34802224	34802723	chr1	34863292	34863791	Arhgef4|chr1:34863292-34863791	0.0878897301020099	.	.
chr1	34802224	34802723	chr1	34877526	34878025	Arhgef4|chr1:34877526-34878025	0.103481554537356	.	.
chr1	34802224	34802723	chr1	34878067	34878566	Arhgef4|chr1:34878067-34878566	0.149142558654103	.	.
chr1	34802224	34802723	chr1	34927280	34927779	Arhgef4|chr1:34927280-34927779	0.140749019371948	.	.
chr1	34802224	34802723	chr1	34983757	34984256	Arhgef4|chr1:34983757-34984256	0.152297383592462	.	.
chr1	34802224	34802723	chr1	35107278	35107777	Arhgef4|chr1:35107278-35107777	0.0702804120678919	.	.
chr1	34802224	34802723	chr1	35160864	35161363	Arhgef4|chr1:35160864-35161363	0.107434940259221	.	.
chr1	34802224	34802723	chr1	35201468	35201967	Arhgef4|chr1:35201468-35201967	0.0962377364010043	.	.
chr1	34802224	34802723	chr1	35202533	35203032	Arhgef4|chr1:35202533-35203032	0.259466504430069	.	.
chr1	34812196	34812695	chr1	34812797	34813296	Gm38336|chr1:34812797-34813296	0.25444015659038	.	.
chr1	34812196	34812695	chr1	34814010	34814509	Gm38336|chr1:34814010-34814509	0.0753453133496686	.	.
chr1	34812196	34812695	chr1	34824212	34824711	Gm38336|chr1:34824212-34824711	0.115455232264194	.	.
chr1	34812196	34812695	chr1	34878067	34878566	Gm38336|chr1:34878067-34878566	0.0659784134193613	.	.
chr1	34812196	34812695	chr1	34983757	34984256	Gm38336|chr1:34983757-34984256	0.103128110626168	.	.
chr1	34812196	34812695	chr1	35072728	35073227	Gm38336|chr1:35072728-35073227	0.0965094050882701	.	.
chr1	34812196	34812695	chr1	35160864	35161363	Gm38336|chr1:35160864-35161363	0.0844250608526429	.	.
chr1	34812196	34812695	chr1	35162445	35162944	Gm38336|chr1:35162445-35162944	0.0688540384977288	.	.
chr1	34812196	34812695	chr1	35202533	35203032	Gm38336|chr1:35202533-35203032	0.0984683796043823	.	.
chr1	34812196	34812695	chr1	35243429	35243928	Gm38336|chr1:35243429-35243928	0.0642902510715421	.	.
chr1	34841956	34842455	chr1	34779365	34779864	Fam168b|chr1:34779365-34779864	0.094413093414381	.	.
chr1	34841956	34842455	chr1	34806103	34806602	Fam168b|chr1:34806103-34806602	0.0945974864096532	.	.
chr1	34841956	34842455	chr1	34920854	34921353	Fam168b|chr1:34920854-34921353	0.114147682049473	.	.
chr1	34842804	34843303	chr1	34749649	34750148	Fam168b|chr1:34749649-34750148	0.0793166004970411	.	.
chr1	34842804	34843303	chr1	34793992	34794491	Fam168b|chr1:34793992-34794491	0.0570847524862861	.	.
chr1	34842804	34843303	chr1	34804896	34805395	Fam168b|chr1:34804896-34805395	0.0605529115341375	.	.
chr1	34842804	34843303	chr1	34812797	34813296	Fam168b|chr1:34812797-34813296	0.102810926814904	.	.
chr1	34842804	34843303	chr1	34863292	34863791	Fam168b|chr1:34863292-34863791	0.157351532539114	.	.
chr1	34842804	34843303	chr1	34877526	34878025	Fam168b|chr1:34877526-34878025	0.16099211893398	.	.
chr1	34842804	34843303	chr1	34878067	34878566	Fam168b|chr1:34878067-34878566	0.133311735149198	.	.
chr1	34842804	34843303	chr1	34927280	34927779	Fam168b|chr1:34927280-34927779	0.144952215347915	.	.
chr1	34842804	34843303	chr1	34983757	34984256	Fam168b|chr1:34983757-34984256	0.113773636393189	.	.
chr1	34842804	34843303	chr1	35107278	35107777	Fam168b|chr1:35107278-35107777	0.0998850570458871	.	.
chr1	34842804	34843303	chr1	35149594	35150093	Fam168b|chr1:35149594-35150093	0.0705955130514531	.	.
chr1	34842804	34843303	chr1	35162445	35162944	Fam168b|chr1:35162445-35162944	0.131775657598618	.	.
chr1	34842804	34843303	chr1	35242014	35242513	Fam168b|chr1:35242014-35242513	0.140060996261195	.	.
chr1	34849768	34850267	chr1	34806103	34806602	Plekhb2|chr1:34806103-34806602	0.204027799439333	.	.
chr1	34849768	34850267	chr1	34878067	34878566	Plekhb2|chr1:34878067-34878566	0.0767993730717051	.	.
chr1	34849768	34850267	chr1	35036988	35037487	Plekhb2|chr1:35036988-35037487	0.104661722776056	.	.
chr1	34849768	34850267	chr1	35201468	35201967	Plekhb2|chr1:35201468-35201967	0.0932434903160227	.	.
chr1	34850452	34850951	chr1	34749649	34750148	Plekhb2|chr1:34749649-34750148	0.0971571192103072	.	.
chr1	34850452	34850951	chr1	34824212	34824711	Plekhb2|chr1:34824212-34824711	0.0934156312587374	.	.
chr1	34850452	34850951	chr1	34877526	34878025	Plekhb2|chr1:34877526-34878025	0.0589307489667348	.	.
chr1	34850452	34850951	chr1	34891506	34892005	Plekhb2|chr1:34891506-34892005	0.0736717963059802	.	.
chr1	34850452	34850951	chr1	35160864	35161363	Plekhb2|chr1:35160864-35161363	0.0642880651517009	.	.
chr1	34850452	34850951	chr1	35202533	35203032	Plekhb2|chr1:35202533-35203032	0.0791549168656047	.	.
chr1	42229631	42230130	chr1	41751262	41751761	Gm9915|chr1:41751262-41751761	0.0623536903244968	.	.
chr1	42229631	42230130	chr1	41811108	41811607	Gm9915|chr1:41811108-41811607	0.060368625856559	.	.
chr1	42229631	42230130	chr1	41891693	41892192	Gm9915|chr1:41891693-41892192	0.121654191058072	.	.
chr1	42229631	42230130	chr1	41897760	41898259	Gm9915|chr1:41897760-41898259	0.072278222872191	.	.
chr1	42229631	42230130	chr1	41898824	41899323	Gm9915|chr1:41898824-41899323	0.0824767516580327	.	.
chr1	42229631	42230130	chr1	41899812	41900311	Gm9915|chr1:41899812-41900311	0.112995980062114	.	.
chr1	42229631	42230130	chr1	41981851	41982350	Gm9915|chr1:41981851-41982350	0.169310183467513	.	.
chr1	42229631	42230130	chr1	41982471	41982970	Gm9915|chr1:41982471-41982970	0.061026568378979	.	.
chr1	42229631	42230130	chr1	42152322	42152821	Gm9915|chr1:42152322-42152821	0.0604261965289546	.	.
chr1	42229631	42230130	chr1	42160461	42160960	Gm9915|chr1:42160461-42160960	0.133889343943389	.	.
chr1	42229631	42230130	chr1	42230621	42231120	Gm9915|chr1:42230621-42231120	0.16508951001279	.	.
chr1	42229631	42230130	chr1	42242955	42243454	Gm9915|chr1:42242955-42243454	0.0609592435597898	.	.
chr1	44101373	44101872	chr1	44138045	44138544	Tex30|chr1:44138045-44138544	0.0677949666254037	.	.
chr1	44102213	44102712	chr1	44134895	44135394	Tex30|chr1:44134895-44135394	0.0616287947493436	.	.
chr1	44102213	44102712	chr1	44138045	44138544	Tex30|chr1:44138045-44138544	0.116306047421957	.	.
chr1	44102213	44102712	chr1	44142721	44143220	Tex30|chr1:44142721-44143220	0.102341556098655	.	.
chr1	44102213	44102712	chr1	44198134	44198633	Tex30|chr1:44198134-44198633	0.0841499323910509	.	.
chr1	44102213	44102712	chr1	44198840	44199339	Tex30|chr1:44198840-44199339	0.0922808707896726	.	.
chr1	44118638	44119137	chr1	44138045	44138544	Bivm|chr1:44138045-44138544	0.0567357978390787	.	.
chr1	44118638	44119137	chr1	44138045	44138544	Poglut2|chr1:44138045-44138544	0.0567357978390787	.	.
chr1	44118638	44119137	chr1	44142721	44143220	Bivm|chr1:44142721-44143220	0.0769123807525472	.	.
chr1	44118638	44119137	chr1	44142721	44143220	Poglut2|chr1:44142721-44143220	0.0769123807525472	.	.
chr1	44119144	44119643	chr1	44055968	44056467	Bivm|chr1:44055968-44056467	0.101400995026208	.	.
chr1	44119144	44119643	chr1	44055968	44056467	Poglut2|chr1:44055968-44056467	0.101400995026208	.	.
chr1	44119144	44119643	chr1	44138045	44138544	Bivm|chr1:44138045-44138544	0.126634429188418	.	.
chr1	44119144	44119643	chr1	44138045	44138544	Poglut2|chr1:44138045-44138544	0.126634429188418	.	.
chr1	44119144	44119643	chr1	44325368	44325867	Bivm|chr1:44325368-44325867	0.273301903683712	.	.
chr1	44119144	44119643	chr1	44325368	44325867	Poglut2|chr1:44325368-44325867	0.273301903683712	.	.
chr1	44119663	44120162	chr1	44138045	44138544	Bivm|chr1:44138045-44138544	0.109036029261914	.	.
chr1	44119663	44120162	chr1	44198134	44198633	Bivm|chr1:44198134-44198633	0.110738318868937	.	.
chr1	44119663	44120162	chr1	44325368	44325867	Bivm|chr1:44325368-44325867	0.135552486660276	.	.
chr1	44147693	44148192	chr1	44198134	44198633	Ercc5|chr1:44198134-44198633	0.252165512844044	.	.
chr1	44147693	44148192	chr1	44228990	44229489	Ercc5|chr1:44228990-44229489	0.137150418508102	.	.
chr1	44147693	44148192	chr1	44325368	44325867	Ercc5|chr1:44325368-44325867	0.0850823116697638	.	.
chr1	44218903	44219402	chr1	44134895	44135394	Mettl21e|chr1:44134895-44135394	0.148523418518515	.	.
chr1	44218903	44219402	chr1	44217086	44217585	Mettl21e|chr1:44217086-44217585	0.0627077563449579	.	.
chr1	44218903	44219402	chr1	44228990	44229489	Mettl21e|chr1:44228990-44229489	0.170392894728345	.	.
chr1	44552204	44552703	chr1	44334165	44334664	Gulp1|chr1:44334165-44334664	0.06729196945647	.	.
chr1	44552204	44552703	chr1	44780800	44781299	Gulp1|chr1:44780800-44781299	0.0979464009055099	.	.
chr1	44552204	44552703	chr1	44914547	44915046	Gulp1|chr1:44914547-44915046	0.116366973928358	.	.
chr1	44745649	44746148	chr1	44589518	44590017	4930521E06Rik|chr1:44589518-44590017	0.130351427929449	.	.
chr1	44745649	44746148	chr1	44741191	44741690	4930521E06Rik|chr1:44741191-44741690	0.239676072027982	.	.
chr1	44745649	44746148	chr1	44914547	44915046	4930521E06Rik|chr1:44914547-44915046	0.0775760018527946	.	.
chr1	45502889	45503388	chr1	45472713	45473212	Col5a2|chr1:45472713-45473212	0.0659025631995865	.	.
chr1	45502889	45503388	chr1	45488226	45488725	Col5a2|chr1:45488226-45488725	0.100720095024767	.	.
chr1	45502889	45503388	chr1	45547879	45548378	Col5a2|chr1:45547879-45548378	0.127354674278813	.	.
chr1	45502889	45503388	chr1	45672672	45673171	Col5a2|chr1:45672672-45673171	0.0664617274231381	.	.
chr1	45502889	45503388	chr1	45713120	45713619	Col5a2|chr1:45713120-45713619	0.148723930086274	.	.
chr1	45502889	45503388	chr1	45755386	45755885	Col5a2|chr1:45755386-45755885	0.112783910391489	.	.
chr1	45502889	45503388	chr1	45760934	45761433	Col5a2|chr1:45760934-45761433	0.125210649141167	.	.
chr1	45502889	45503388	chr1	45766100	45766599	Col5a2|chr1:45766100-45766599	0.0925069915587165	.	.
chr1	45503922	45504421	chr1	45278052	45278551	Col5a2|chr1:45278052-45278551	0.133084990929702	.	.
chr1	45503922	45504421	chr1	45309418	45309917	Col5a2|chr1:45309418-45309917	0.0715857302945188	.	.
chr1	45503922	45504421	chr1	45472713	45473212	Col5a2|chr1:45472713-45473212	0.0678197950819736	.	.
chr1	45503922	45504421	chr1	45492300	45492799	Col5a2|chr1:45492300-45492799	0.07788976501071	.	.
chr1	45503922	45504421	chr1	45540867	45541366	Col5a2|chr1:45540867-45541366	0.285881654940044	.	.
chr1	45503922	45504421	chr1	45600358	45600857	Col5a2|chr1:45600358-45600857	0.0658619982942731	.	.
chr1	45794689	45795188	chr1	45547879	45548378	Wdr75|chr1:45547879-45548378	0.0888566571471768	.	.
chr1	45794689	45795188	chr1	45600358	45600857	Wdr75|chr1:45600358-45600857	0.0748010393954267	.	.
chr1	45794689	45795188	chr1	45627823	45628322	Wdr75|chr1:45627823-45628322	0.0750376412523341	.	.
chr1	45794689	45795188	chr1	46067115	46067614	Wdr75|chr1:46067115-46067614	0.121046796469925	.	.
chr1	45795197	45795696	chr1	45547879	45548378	Wdr75|chr1:45547879-45548378	0.145151815142831	.	.
chr1	45795197	45795696	chr1	45600358	45600857	Wdr75|chr1:45600358-45600857	0.0568306471423273	.	.
chr1	45795197	45795696	chr1	45627823	45628322	Wdr75|chr1:45627823-45628322	0.0737899767937171	.	.
chr1	45795197	45795696	chr1	45766100	45766599	Wdr75|chr1:45766100-45766599	0.0996502248440581	.	.
chr1	45795197	45795696	chr1	46127838	46128337	Wdr75|chr1:46127838-46128337	0.0928874465553413	.	.
chr1	45795197	45795696	chr1	46137792	46138291	Wdr75|chr1:46137792-46138291	0.0993451958857671	.	.
chr1	45925424	45925923	chr1	45540867	45541366	Slc40a1|chr1:45540867-45541366	0.0699934820525547	.	.
chr1	45925424	45925923	chr1	45626729	45627228	Slc40a1|chr1:45626729-45627228	0.240380765542969	.	.
chr1	45925424	45925923	chr1	45663774	45664273	Slc40a1|chr1:45663774-45664273	0.15234553976808	.	.
chr1	45925424	45925923	chr1	45672672	45673171	Slc40a1|chr1:45672672-45673171	0.129662928412484	.	.
chr1	45925424	45925923	chr1	45701508	45702007	Slc40a1|chr1:45701508-45702007	0.0708627744958595	.	.
chr1	45925424	45925923	chr1	45713120	45713619	Slc40a1|chr1:45713120-45713619	0.163316827279974	.	.
chr1	45925424	45925923	chr1	45755386	45755885	Slc40a1|chr1:45755386-45755885	0.0947960988880153	.	.
chr1	45925424	45925923	chr1	45780721	45781220	Slc40a1|chr1:45780721-45781220	0.10144502093505	.	.
chr1	45925424	45925923	chr1	45825095	45825594	Slc40a1|chr1:45825095-45825594	0.0622402406714667	.	.
chr1	45925424	45925923	chr1	45837607	45838106	Slc40a1|chr1:45837607-45838106	0.139960369831837	.	.
chr1	45925424	45925923	chr1	46068737	46069236	Slc40a1|chr1:46068737-46069236	0.0863098034123329	.	.
chr1	46065930	46066429	chr1	45837607	45838106	Dnah7b|chr1:45837607-45838106	0.0890488966109033	.	.
chr1	46065930	46066429	chr1	46067115	46067614	Dnah7b|chr1:46067115-46067614	0.274248208166091	.	.
chr1	46066566	46067065	chr1	45780721	45781220	Dnah7b|chr1:45780721-45781220	0.288180482742345	.	.
chr1	46066566	46067065	chr1	45825095	45825594	Dnah7b|chr1:45825095-45825594	0.116519631587177	.	.
chr1	46066566	46067065	chr1	45837607	45838106	Dnah7b|chr1:45837607-45838106	0.204989811784647	.	.
chr1	46066566	46067065	chr1	45985207	45985706	Dnah7b|chr1:45985207-45985706	0.165458896383539	.	.
chr1	46066566	46067065	chr1	46018316	46018815	Dnah7b|chr1:46018316-46018815	0.099730611642554	.	.
chr1	46066566	46067065	chr1	46067115	46067614	Dnah7b|chr1:46067115-46067614	0.24338386602633	.	.
chr1	46066566	46067065	chr1	46068737	46069236	Dnah7b|chr1:46068737-46069236	0.0589021846479602	.	.
chr1	46066566	46067065	chr1	46078963	46079462	Dnah7b|chr1:46078963-46079462	0.0649431643500681	.	.
chr1	46425176	46425675	chr1	46018316	46018815	Dnah7c|chr1:46018316-46018815	0.101420482426893	.	.
chr1	46425176	46425675	chr1	46078963	46079462	Dnah7c|chr1:46078963-46079462	0.0685378145706292	.	.
chr1	46425176	46425675	chr1	46419013	46419512	Dnah7c|chr1:46419013-46419512	0.063555179887285	.	.
chr1	46425176	46425675	chr1	46734354	46734853	Dnah7c|chr1:46734354-46734853	0.0614010162196612	.	.
chr1	52816845	52817344	chr1	52765177	52765676	Inpp1|chr1:52765177-52765676	0.077986728199766	.	.
chr1	52816845	52817344	chr1	52897587	52898086	Inpp1|chr1:52897587-52898086	0.100049140896931	.	.
chr1	52816845	52817344	chr1	52952486	52952985	Inpp1|chr1:52952486-52952985	0.0733673010471349	.	.
chr1	52816845	52817344	chr1	52956720	52957219	Inpp1|chr1:52956720-52957219	0.0583865691872718	.	.
chr1	52816845	52817344	chr1	53014648	53015147	Inpp1|chr1:53014648-53015147	0.108109061282262	.	.
chr1	52817513	52818012	chr1	52793573	52794072	Inpp1|chr1:52793573-52794072	0.105102946821916	.	.
chr1	52817513	52818012	chr1	52904260	52904759	Inpp1|chr1:52904260-52904759	0.0956234307532394	.	.
chr1	52817513	52818012	chr1	52932107	52932606	Inpp1|chr1:52932107-52932606	0.0572276918950173	.	.
chr1	52817513	52818012	chr1	52986655	52987154	Inpp1|chr1:52986655-52987154	0.0790123043363428	.	.
chr1	52817513	52818012	chr1	53032502	53033001	Inpp1|chr1:53032502-53033001	0.0869607098887643	.	.
chr1	52817513	52818012	chr1	53109783	53110282	Inpp1|chr1:53109783-53110282	0.085569671785243	.	.
chr1	52817513	52818012	chr1	53201415	53201914	Inpp1|chr1:53201415-53201914	0.114742381824944	.	.
chr1	52844734	52845233	chr1	52793573	52794072	Hibch|chr1:52793573-52794072	0.101065279811839	.	.
chr1	52844734	52845233	chr1	52904260	52904759	Hibch|chr1:52904260-52904759	0.0855363869351415	.	.
chr1	52844734	52845233	chr1	52932107	52932606	Hibch|chr1:52932107-52932606	0.184292141645703	.	.
chr1	52844734	52845233	chr1	53018688	53019187	Hibch|chr1:53018688-53019187	0.0892909950148786	.	.
chr1	52844734	52845233	chr1	53033645	53034144	Hibch|chr1:53033645-53034144	0.0811798389338389	.	.
chr1	52844734	52845233	chr1	53033645	53034144	Hibch|chr1:53033645-53034144	0.081179838933839	.	.
chr1	52845579	52846078	chr1	52764434	52764933	Hibch|chr1:52764434-52764933	0.0896646250342492	.	.
chr1	52845579	52846078	chr1	52795872	52796371	Hibch|chr1:52795872-52796371	0.0937705561621012	.	.
chr1	52845579	52846078	chr1	53201415	53201914	Hibch|chr1:53201415-53201914	0.0743600676122267	.	.
chr1	53061825	53062324	chr1	52752671	52753170	Mstn|chr1:52752671-52753170	0.117518942477874	.	.
chr1	53061825	53062324	chr1	52758085	52758584	Mstn|chr1:52758085-52758584	0.137941000187521	.	.
chr1	53061825	53062324	chr1	52759326	52759825	Mstn|chr1:52759326-52759825	0.320635976141328	.	.
chr1	53061825	53062324	chr1	52764434	52764933	Mstn|chr1:52764434-52764933	0.071783832143764	.	.
chr1	53061825	53062324	chr1	52765177	52765676	Mstn|chr1:52765177-52765676	0.282928981414178	.	.
chr1	53061825	53062324	chr1	52795872	52796371	Mstn|chr1:52795872-52796371	0.161336880497906	.	.
chr1	53061825	53062324	chr1	52867787	52868286	Mstn|chr1:52867787-52868286	0.162840982028442	.	.
chr1	53061825	53062324	chr1	52897587	52898086	Mstn|chr1:52897587-52898086	0.0891447503066137	.	.
chr1	53061825	53062324	chr1	52904260	52904759	Mstn|chr1:52904260-52904759	0.294901205464197	.	.
chr1	53061825	53062324	chr1	52916598	52917097	Mstn|chr1:52916598-52917097	0.111537736294421	.	.
chr1	53061825	53062324	chr1	52952486	52952985	Mstn|chr1:52952486-52952985	0.0924748839615125	.	.
chr1	53061825	53062324	chr1	52953081	52953580	Mstn|chr1:52953081-52953580	0.389330927463896	.	.
chr1	53061825	53062324	chr1	52955615	52956114	Mstn|chr1:52955615-52956114	0.149869064806573	.	.
chr1	53061825	53062324	chr1	52956720	52957219	Mstn|chr1:52956720-52957219	0.13866386971258	.	.
chr1	53061825	53062324	chr1	53014648	53015147	Mstn|chr1:53014648-53015147	0.184339707735403	.	.
chr1	53061825	53062324	chr1	53018688	53019187	Mstn|chr1:53018688-53019187	0.155615848568316	.	.
chr1	53061825	53062324	chr1	53053006	53053505	Mstn|chr1:53053006-53053505	0.203582819557689	.	.
chr1	53061825	53062324	chr1	53109783	53110282	Mstn|chr1:53109783-53110282	0.118817593705743	.	.
chr1	53061825	53062324	chr1	53145734	53146233	Mstn|chr1:53145734-53146233	0.285045227558791	.	.
chr1	53061825	53062324	chr1	53153560	53154059	Mstn|chr1:53153560-53154059	0.112761172308566	.	.
chr1	53061825	53062324	chr1	53198634	53199133	Mstn|chr1:53198634-53199133	0.121266166927854	.	.
chr1	53061825	53062324	chr1	53201415	53201914	Mstn|chr1:53201415-53201914	0.203912008209989	.	.
chr1	53061825	53062324	chr1	53272612	53273111	Mstn|chr1:53272612-53273111	0.0652059427487175	.	.
chr1	53061825	53062324	chr1	53298840	53299339	Mstn|chr1:53298840-53299339	0.366681986366349	.	.
chr1	53061825	53062324	chr1	53328587	53329086	Mstn|chr1:53328587-53329086	0.123270580998159	.	.
chr1	53061825	53062324	chr1	53342147	53342646	Mstn|chr1:53342147-53342646	0.075429880557347	.	.
chr1	53296806	53297305	chr1	53018688	53019187	Ormdl1|chr1:53018688-53019187	0.0739454847629078	.	.
chr1	53296806	53297305	chr1	53018688	53019187	Pms1|chr1:53018688-53019187	0.0739454847629078	.	.
chr1	53296806	53297305	chr1	53032502	53033001	Ormdl1|chr1:53032502-53033001	0.0567953293894252	.	.
chr1	53296806	53297305	chr1	53032502	53033001	Pms1|chr1:53032502-53033001	0.0567953293894252	.	.
chr1	53296806	53297305	chr1	53033645	53034144	Ormdl1|chr1:53033645-53034144	0.118735422178929	.	.
chr1	53296806	53297305	chr1	53033645	53034144	Pms1|chr1:53033645-53034144	0.118735422178929	.	.
chr1	53296806	53297305	chr1	53053006	53053505	Ormdl1|chr1:53053006-53053505	0.0904609551497064	.	.
chr1	53296806	53297305	chr1	53053006	53053505	Pms1|chr1:53053006-53053505	0.0904609551497064	.	.
chr1	53296806	53297305	chr1	53145734	53146233	Ormdl1|chr1:53145734-53146233	0.0682173913797895	.	.
chr1	53296806	53297305	chr1	53145734	53146233	Ormdl1|chr1:53145734-53146233	0.0682173913797896	.	.
chr1	53296806	53297305	chr1	53145734	53146233	Pms1|chr1:53145734-53146233	0.0682173913797895	.	.
chr1	53296806	53297305	chr1	53145734	53146233	Pms1|chr1:53145734-53146233	0.0682173913797896	.	.
chr1	53296806	53297305	chr1	53198634	53199133	Ormdl1|chr1:53198634-53199133	0.213221806085527	.	.
chr1	53296806	53297305	chr1	53198634	53199133	Pms1|chr1:53198634-53199133	0.213221806085527	.	.
chr1	53296806	53297305	chr1	53272612	53273111	Ormdl1|chr1:53272612-53273111	0.0593761670654292	.	.
chr1	53296806	53297305	chr1	53272612	53273111	Pms1|chr1:53272612-53273111	0.0593761670654292	.	.
chr1	53296806	53297305	chr1	53547482	53547981	Ormdl1|chr1:53547482-53547981	0.0895863965002544	.	.
chr1	53296806	53297305	chr1	53547482	53547981	Pms1|chr1:53547482-53547981	0.0895863965002544	.	.
chr1	53296806	53297305	chr1	53713424	53713923	Ormdl1|chr1:53713424-53713923	0.135808087637323	.	.
chr1	53296806	53297305	chr1	53713424	53713923	Pms1|chr1:53713424-53713923	0.135808087637323	.	.
chr1	53296806	53297305	chr1	53722781	53723280	Ormdl1|chr1:53722781-53723280	0.182042313596059	.	.
chr1	53296806	53297305	chr1	53722781	53723280	Pms1|chr1:53722781-53723280	0.182042313596059	.	.
chr1	53296806	53297305	chr1	53728752	53729251	Ormdl1|chr1:53728752-53729251	0.059021132165513	.	.
chr1	53296806	53297305	chr1	53728752	53729251	Pms1|chr1:53728752-53729251	0.059021132165513	.	.
chr1	53296806	53297305	chr1	53730533	53731032	Ormdl1|chr1:53730533-53731032	0.0634054339910923	.	.
chr1	53296806	53297305	chr1	53730533	53731032	Pms1|chr1:53730533-53731032	0.0634054339910923	.	.
chr1	53296806	53297305	chr1	53733927	53734426	Ormdl1|chr1:53733927-53734426	0.0618985414923486	.	.
chr1	53296806	53297305	chr1	53733927	53734426	Ormdl1|chr1:53733927-53734426	0.0618985414923487	.	.
chr1	53296806	53297305	chr1	53733927	53734426	Pms1|chr1:53733927-53734426	0.0618985414923486	.	.
chr1	53296806	53297305	chr1	53733927	53734426	Pms1|chr1:53733927-53734426	0.0618985414923487	.	.
chr1	53313399	53313898	chr1	53018688	53019187	Osgepl1|chr1:53018688-53019187	0.100422590544647	.	.
chr1	53313399	53313898	chr1	53198634	53199133	Osgepl1|chr1:53198634-53199133	0.126545699159477	.	.
chr1	53313399	53313898	chr1	53201415	53201914	Osgepl1|chr1:53201415-53201914	0.138304354481357	.	.
chr1	53313399	53313898	chr1	53298840	53299339	Osgepl1|chr1:53298840-53299339	0.102947619372089	.	.
chr1	53313399	53313898	chr1	53503416	53503915	Osgepl1|chr1:53503416-53503915	0.108380175144037	.	.
chr1	53313399	53313898	chr1	53647863	53648362	Osgepl1|chr1:53647863-53648362	0.0592973730407984	.	.
chr1	53313399	53313898	chr1	53720556	53721055	Osgepl1|chr1:53720556-53721055	0.109139998701971	.	.
chr1	53313399	53313898	chr1	53728752	53729251	Osgepl1|chr1:53728752-53729251	0.0845148364015539	.	.
chr1	53352482	53352981	chr1	53109783	53110282	Asdurf|chr1:53109783-53110282	0.0793549981626291	.	.
chr1	53352482	53352981	chr1	53109783	53110282	Asnsd1|chr1:53109783-53110282	0.0793549981626291	.	.
chr1	53352482	53352981	chr1	53358940	53359439	Asdurf|chr1:53358940-53359439	0.0764038704359428	.	.
chr1	53352482	53352981	chr1	53358940	53359439	Asnsd1|chr1:53358940-53359439	0.0764038704359428	.	.
chr1	53352482	53352981	chr1	53546977	53547476	Asdurf|chr1:53546977-53547476	0.0993061235180345	.	.
chr1	53352482	53352981	chr1	53546977	53547476	Asnsd1|chr1:53546977-53547476	0.0993061235180345	.	.
chr1	53352482	53352981	chr1	53629924	53630423	Asdurf|chr1:53629924-53630423	0.0702654858706287	.	.
chr1	53352482	53352981	chr1	53629924	53630423	Asnsd1|chr1:53629924-53630423	0.0702654858706287	.	.
chr1	53352482	53352981	chr1	53720556	53721055	Asdurf|chr1:53720556-53721055	0.199323655872757	.	.
chr1	53352482	53352981	chr1	53720556	53721055	Asnsd1|chr1:53720556-53721055	0.199323655872757	.	.
chr1	53706596	53707095	chr1	53298840	53299339	Dnah7a|chr1:53298840-53299339	0.0891586803726481	.	.
chr1	53707111	53707610	chr1	53272612	53273111	Dnah7a|chr1:53272612-53273111	0.0798332368056819	.	.
chr1	53707111	53707610	chr1	53298840	53299339	Dnah7a|chr1:53298840-53299339	0.144099200113915	.	.
chr1	53707111	53707610	chr1	53720556	53721055	Dnah7a|chr1:53720556-53721055	0.0800810342184481	.	.
chr1	53707111	53707610	chr1	53722781	53723280	Dnah7a|chr1:53722781-53723280	0.213993112653819	.	.
chr1	53707111	53707610	chr1	53730533	53731032	Dnah7a|chr1:53730533-53731032	0.0963694097426003	.	.
chr1	54250459	54250958	chr1	54699626	54700125	Ccdc150|chr1:54699626-54700125	0.129958396667155	.	.
chr1	54438767	54439266	chr1	54332940	54333439	Gtf3c3|chr1:54332940-54333439	0.0740747046390895	.	.
chr1	54438767	54439266	chr1	54468624	54469123	Gtf3c3|chr1:54468624-54469123	0.136211428901715	.	.
chr1	54438767	54439266	chr1	54579962	54580461	Gtf3c3|chr1:54579962-54580461	0.0793893740210937	.	.
chr1	54438767	54439266	chr1	54665931	54666430	Gtf3c3|chr1:54665931-54666430	0.151822344317739	.	.
chr1	54438767	54439266	chr1	54707737	54708236	Gtf3c3|chr1:54707737-54708236	0.0574528293560558	.	.
chr1	54557443	54557942	chr1	54467308	54467807	Pgap1|chr1:54467308-54467807	0.144317340949431	.	.
chr1	54557443	54557942	chr1	54584699	54585198	Pgap1|chr1:54584699-54585198	0.148968678769166	.	.
chr1	54557443	54557942	chr1	54665931	54666430	Pgap1|chr1:54665931-54666430	0.126032967436952	.	.
chr1	54557443	54557942	chr1	54699626	54700125	Pgap1|chr1:54699626-54700125	0.140319593255371	.	.
chr1	54557443	54557942	chr1	54707737	54708236	Pgap1|chr1:54707737-54708236	0.0960250003111457	.	.
chr1	54557443	54557942	chr1	54707737	54708236	Pgap1|chr1:54707737-54708236	0.0960250003111458	.	.
chr1	54557443	54557942	chr1	54729354	54729853	Pgap1|chr1:54729354-54729853	0.183819080348117	.	.
chr1	55026688	55027187	chr1	55026005	55026504	Sf3b1|chr1:55026005-55026504	0.128456877514193	.	.
chr1	55026688	55027187	chr1	55057484	55057983	Sf3b1|chr1:55057484-55057983	0.0718280725992259	.	.
chr1	55026688	55027187	chr1	55158208	55158707	Sf3b1|chr1:55158208-55158707	0.080320503562302	.	.
chr1	55026688	55027187	chr1	55158715	55159214	Sf3b1|chr1:55158715-55159214	0.070252053531359	.	.
chr1	55026688	55027187	chr1	55383081	55383580	Sf3b1|chr1:55383081-55383580	0.0611767087774533	.	.
chr1	55026688	55027187	chr1	55489281	55489780	Sf3b1|chr1:55489281-55489780	0.117504755942062	.	.
chr1	55026688	55027187	chr1	55499775	55500274	Sf3b1|chr1:55499775-55500274	0.0705626194424553	.	.
chr1	55027198	55027697	chr1	55158208	55158707	Sf3b1|chr1:55158208-55158707	0.160442786390234	.	.
chr1	55027198	55027697	chr1	55161048	55161547	Sf3b1|chr1:55161048-55161547	0.0720014981627224	.	.
chr1	55027198	55027697	chr1	55383081	55383580	Sf3b1|chr1:55383081-55383580	0.0749201370633421	.	.
chr1	55027198	55027697	chr1	55454006	55454505	Sf3b1|chr1:55454006-55454505	0.149165771748319	.	.
chr1	55027198	55027697	chr1	55489281	55489780	Sf3b1|chr1:55489281-55489780	0.105966992378129	.	.
chr1	55052491	55052990	chr1	55026005	55026504	Coq10b|chr1:55026005-55026504	0.0720869228626203	.	.
chr1	55052491	55052990	chr1	55057484	55057983	Coq10b|chr1:55057484-55057983	0.0831413388974099	.	.
chr1	55052491	55052990	chr1	55158715	55159214	Coq10b|chr1:55158715-55159214	0.0631416995805206	.	.
chr1	55052491	55052990	chr1	55201711	55202210	Coq10b|chr1:55201711-55202210	0.10637415034528	.	.
chr1	55052491	55052990	chr1	55202211	55202710	Coq10b|chr1:55202211-55202710	0.0668086637995697	.	.
chr1	55052491	55052990	chr1	55399828	55400327	Coq10b|chr1:55399828-55400327	0.119352338511368	.	.
chr1	55052491	55052990	chr1	55499775	55500274	Coq10b|chr1:55499775-55500274	0.13036093307665	.	.
chr1	55087395	55087894	chr1	55499775	55500274	Hspd1|chr1:55499775-55500274	0.0637786925052249	.	.
chr1	55087395	55087894	chr1	55499775	55500274	Hspe1|chr1:55499775-55500274	0.0637786925052249	.	.
chr1	55087908	55088407	chr1	55057484	55057983	Hspd1|chr1:55057484-55057983	0.0655315198736842	.	.
chr1	55087908	55088407	chr1	55057484	55057983	Hspe1|chr1:55057484-55057983	0.0655315198736842	.	.
chr1	55087908	55088407	chr1	55438552	55439051	Hspd1|chr1:55438552-55439051	0.0670023656004688	.	.
chr1	55087908	55088407	chr1	55438552	55439051	Hspe1|chr1:55438552-55439051	0.0670023656004688	.	.
chr1	55087908	55088407	chr1	55489281	55489780	Hspd1|chr1:55489281-55489780	0.100343270439699	.	.
chr1	55087908	55088407	chr1	55489281	55489780	Hspe1|chr1:55489281-55489780	0.100343270439699	.	.
chr1	55087908	55088407	chr1	55499775	55500274	Hspd1|chr1:55499775-55500274	0.0787154758801056	.	.
chr1	55087908	55088407	chr1	55499775	55500274	Hspe1|chr1:55499775-55500274	0.0787154758801056	.	.
chr1	55236881	55237380	chr1	55026005	55026504	Mars2|chr1:55026005-55026504	0.107568118806673	.	.
chr1	55236881	55237380	chr1	55108404	55108903	Mars2|chr1:55108404-55108903	0.0710629685763591	.	.
chr1	55236881	55237380	chr1	55395794	55396293	Mars2|chr1:55395794-55396293	0.0949598993801467	.	.
chr1	55236881	55237380	chr1	55399828	55400327	Mars2|chr1:55399828-55400327	0.0691282003922476	.	.
chr1	55363229	55363728	chr1	55057484	55057983	Boll|chr1:55057484-55057983	0.186353079503636	.	.
chr1	55363229	55363728	chr1	55158208	55158707	Boll|chr1:55158208-55158707	0.147927452318176	.	.
chr1	55363229	55363728	chr1	55383081	55383580	Boll|chr1:55383081-55383580	0.129379837676858	.	.
chr1	55363229	55363728	chr1	55399828	55400327	Boll|chr1:55399828-55400327	0.262611243547439	.	.
chr1	55363229	55363728	chr1	55430568	55431067	Boll|chr1:55430568-55431067	0.0643661102342005	.	.
chr1	55363229	55363728	chr1	55469420	55469919	Boll|chr1:55469420-55469919	0.0956914312638591	.	.
chr1	55363229	55363728	chr1	55488757	55489256	Boll|chr1:55488757-55489256	0.07447011723457	.	.
chr1	55363229	55363728	chr1	55488757	55489256	Boll|chr1:55488757-55489256	0.0744701172345701	.	.
chr1	55405572	55406071	chr1	55057484	55057983	Plcl1|chr1:55057484-55057983	0.0776246956648895	.	.
chr1	55405572	55406071	chr1	55108404	55108903	Plcl1|chr1:55108404-55108903	0.0582382309938029	.	.
chr1	55405572	55406071	chr1	55145490	55145989	Plcl1|chr1:55145490-55145989	0.0698746547341517	.	.
chr1	55405572	55406071	chr1	55158208	55158707	Plcl1|chr1:55158208-55158707	0.172967607304569	.	.
chr1	55405572	55406071	chr1	55158715	55159214	Plcl1|chr1:55158715-55159214	0.09506453512496	.	.
chr1	55405572	55406071	chr1	55259658	55260157	Plcl1|chr1:55259658-55260157	0.0717757857000214	.	.
chr1	55405572	55406071	chr1	55399828	55400327	Plcl1|chr1:55399828-55400327	0.133618574574449	.	.
chr1	55405572	55406071	chr1	55438552	55439051	Plcl1|chr1:55438552-55439051	0.0818402674678228	.	.
chr1	55405572	55406071	chr1	55469420	55469919	Plcl1|chr1:55469420-55469919	0.100653605537769	.	.
chr1	55405572	55406071	chr1	55488757	55489256	Plcl1|chr1:55488757-55489256	0.0728821011633717	.	.
chr1	56970798	56971297	chr1	56501551	56502050	9130024F11Rik|chr1:56501551-56502050	0.0708379394386265	.	.
chr1	56970798	56971297	chr1	56664491	56664990	9130024F11Rik|chr1:56664491-56664990	0.140990433451053	.	.
chr1	56970798	56971297	chr1	56750642	56751141	9130024F11Rik|chr1:56750642-56751141	0.0614782222574678	.	.
chr1	56970798	56971297	chr1	56780305	56780804	9130024F11Rik|chr1:56780305-56780804	0.167829589241837	.	.
chr1	56970798	56971297	chr1	56788313	56788812	9130024F11Rik|chr1:56788313-56788812	0.103313081341819	.	.
chr1	56970798	56971297	chr1	56816854	56817353	9130024F11Rik|chr1:56816854-56817353	0.138616842626192	.	.
chr1	56970798	56971297	chr1	56833207	56833706	9130024F11Rik|chr1:56833207-56833706	0.11014658026381	.	.
chr1	56970798	56971297	chr1	56834523	56835022	9130024F11Rik|chr1:56834523-56835022	0.0895862545451592	.	.
chr1	56970798	56971297	chr1	56835152	56835651	9130024F11Rik|chr1:56835152-56835651	0.160289984859305	.	.
chr1	56970798	56971297	chr1	56839356	56839855	9130024F11Rik|chr1:56839356-56839855	0.137895149885045	.	.
chr1	56970798	56971297	chr1	56900120	56900619	9130024F11Rik|chr1:56900120-56900619	0.0843221663797188	.	.
chr1	56970798	56971297	chr1	56909710	56910209	9130024F11Rik|chr1:56909710-56910209	0.186811361155944	.	.
chr1	56970798	56971297	chr1	56928702	56929201	9130024F11Rik|chr1:56928702-56929201	0.108994002101591	.	.
chr1	56970798	56971297	chr1	56964475	56964974	9130024F11Rik|chr1:56964475-56964974	0.0672622949018251	.	.
chr1	56970798	56971297	chr1	56965710	56966209	9130024F11Rik|chr1:56965710-56966209	0.0935608704303096	.	.
chr1	56971495	56971994	chr1	56548210	56548709	9130024F11Rik|chr1:56548210-56548709	0.11982550106502	.	.
chr1	56971495	56971994	chr1	56548737	56549236	9130024F11Rik|chr1:56548737-56549236	0.145628064886101	.	.
chr1	56971495	56971994	chr1	56587194	56587693	9130024F11Rik|chr1:56587194-56587693	0.149104337387149	.	.
chr1	56971495	56971994	chr1	56654117	56654616	9130024F11Rik|chr1:56654117-56654616	0.135765741836115	.	.
chr1	56971495	56971994	chr1	56664491	56664990	9130024F11Rik|chr1:56664491-56664990	0.172464716728753	.	.
chr1	56971495	56971994	chr1	56695795	56696294	9130024F11Rik|chr1:56695795-56696294	0.156998642539349	.	.
chr1	56971495	56971994	chr1	56738447	56738946	9130024F11Rik|chr1:56738447-56738946	0.145623887597408	.	.
chr1	56971495	56971994	chr1	56750642	56751141	9130024F11Rik|chr1:56750642-56751141	0.0924725801645088	.	.
chr1	56971495	56971994	chr1	56788313	56788812	9130024F11Rik|chr1:56788313-56788812	0.0835078612267284	.	.
chr1	56971495	56971994	chr1	56788313	56788812	9130024F11Rik|chr1:56788313-56788812	0.0835078612267285	.	.
chr1	56971495	56971994	chr1	56833207	56833706	9130024F11Rik|chr1:56833207-56833706	0.0710754516096882	.	.
chr1	56971495	56971994	chr1	56835152	56835651	9130024F11Rik|chr1:56835152-56835651	0.144447252223347	.	.
chr1	56971495	56971994	chr1	56843575	56844074	9130024F11Rik|chr1:56843575-56844074	0.212901712477469	.	.
chr1	56971495	56971994	chr1	56871448	56871947	9130024F11Rik|chr1:56871448-56871947	0.0607498464151971	.	.
chr1	56971495	56971994	chr1	56914187	56914686	9130024F11Rik|chr1:56914187-56914686	0.195008338269458	.	.
chr1	56971495	56971994	chr1	56951323	56951822	9130024F11Rik|chr1:56951323-56951822	0.118692242190612	.	.
chr1	56971495	56971994	chr1	56964475	56964974	9130024F11Rik|chr1:56964475-56964974	0.0991098108120479	.	.
chr1	56971495	56971994	chr1	56972961	56973460	9130024F11Rik|chr1:56972961-56973460	0.0924706857980862	.	.
chr1	56971495	56971994	chr1	56991459	56991958	9130024F11Rik|chr1:56991459-56991958	0.10824229776271	.	.
chr1	56972152	56972651	chr1	56501551	56502050	9130024F11Rik|chr1:56501551-56502050	0.242080819172767	.	.
chr1	56972152	56972651	chr1	56548210	56548709	9130024F11Rik|chr1:56548210-56548709	0.0973735032549999	.	.
chr1	56972152	56972651	chr1	56548737	56549236	9130024F11Rik|chr1:56548737-56549236	0.11075383963694	.	.
chr1	56972152	56972651	chr1	56587194	56587693	9130024F11Rik|chr1:56587194-56587693	0.13070803300587	.	.
chr1	56972152	56972651	chr1	56738447	56738946	9130024F11Rik|chr1:56738447-56738946	0.0795537179751551	.	.
chr1	56972152	56972651	chr1	56779339	56779838	9130024F11Rik|chr1:56779339-56779838	0.066164659179974	.	.
chr1	56972152	56972651	chr1	56780305	56780804	9130024F11Rik|chr1:56780305-56780804	0.282538757030873	.	.
chr1	56972152	56972651	chr1	56816854	56817353	9130024F11Rik|chr1:56816854-56817353	0.0843945804077577	.	.
chr1	56972152	56972651	chr1	56839356	56839855	9130024F11Rik|chr1:56839356-56839855	0.0753483488699414	.	.
chr1	56972152	56972651	chr1	56900120	56900619	9130024F11Rik|chr1:56900120-56900619	0.0888681176413995	.	.
chr1	56972152	56972651	chr1	56909710	56910209	9130024F11Rik|chr1:56909710-56910209	0.107046130330059	.	.
chr1	56972152	56972651	chr1	56920379	56920878	9130024F11Rik|chr1:56920379-56920878	0.0576062959802726	.	.
chr1	56972152	56972651	chr1	56928702	56929201	9130024F11Rik|chr1:56928702-56929201	0.271364583910433	.	.
chr1	56972152	56972651	chr1	56951323	56951822	9130024F11Rik|chr1:56951323-56951822	0.0659981492478513	.	.
chr1	56972152	56972651	chr1	56964475	56964974	9130024F11Rik|chr1:56964475-56964974	0.147920091358124	.	.
chr1	56972152	56972651	chr1	56972961	56973460	9130024F11Rik|chr1:56972961-56973460	0.175380657410547	.	.
chr1	57214259	57214758	chr1	57032689	57033188	BC055402|chr1:57032689-57033188	0.149605952043174	.	.
chr1	57214259	57214758	chr1	57033195	57033694	BC055402|chr1:57033195-57033694	0.204567481403525	.	.
chr1	57214259	57214758	chr1	57073284	57073783	BC055402|chr1:57073284-57073783	0.0647713397115489	.	.
chr1	57214259	57214758	chr1	57095292	57095791	BC055402|chr1:57095292-57095791	0.148799556452639	.	.
chr1	57214259	57214758	chr1	57234246	57234745	BC055402|chr1:57234246-57234745	0.0837124610424662	.	.
chr1	57214259	57214758	chr1	57243409	57243908	BC055402|chr1:57243409-57243908	0.0869933434028593	.	.
chr1	57214259	57214758	chr1	57301867	57302366	BC055402|chr1:57301867-57302366	0.0799482312321037	.	.
chr1	57214259	57214758	chr1	57342352	57342851	BC055402|chr1:57342352-57342851	0.117321587144509	.	.
chr1	57214259	57214758	chr1	57489762	57490261	BC055402|chr1:57489762-57490261	0.218477544153175	.	.
chr1	57214259	57214758	chr1	57491405	57491904	BC055402|chr1:57491405-57491904	0.272744350113852	.	.
chr1	57214259	57214758	chr1	57496540	57497039	BC055402|chr1:57496540-57497039	0.130994999622346	.	.
chr1	57377374	57377873	chr1	57116000	57116499	1700066M21Rik|chr1:57116000-57116499	0.130253624090169	.	.
chr1	57377374	57377873	chr1	57116000	57116499	4930558J18Rik|chr1:57116000-57116499	0.130253624090169	.	.
chr1	57377374	57377873	chr1	57389153	57389652	1700066M21Rik|chr1:57389153-57389652	0.143600390813136	.	.
chr1	57377374	57377873	chr1	57389153	57389652	4930558J18Rik|chr1:57389153-57389652	0.143600390813136	.	.
chr1	57377374	57377873	chr1	57394001	57394500	1700066M21Rik|chr1:57394001-57394500	0.0574678263827561	.	.
chr1	57377374	57377873	chr1	57394001	57394500	4930558J18Rik|chr1:57394001-57394500	0.0574678263827561	.	.
chr1	57377374	57377873	chr1	57423605	57424104	1700066M21Rik|chr1:57423605-57424104	0.0802579078046124	.	.
chr1	57377374	57377873	chr1	57423605	57424104	4930558J18Rik|chr1:57423605-57424104	0.0802579078046124	.	.
chr1	57377374	57377873	chr1	57450186	57450685	1700066M21Rik|chr1:57450186-57450685	0.0602451869789571	.	.
chr1	57377374	57377873	chr1	57450186	57450685	4930558J18Rik|chr1:57450186-57450685	0.0602451869789571	.	.
chr1	57377988	57378487	chr1	57423605	57424104	1700066M21Rik|chr1:57423605-57424104	0.133947856531984	.	.
chr1	57377988	57378487	chr1	57423605	57424104	4930558J18Rik|chr1:57423605-57424104	0.133947856531984	.	.
chr1	57377988	57378487	chr1	57450186	57450685	1700066M21Rik|chr1:57450186-57450685	0.0657313137148834	.	.
chr1	57377988	57378487	chr1	57450186	57450685	4930558J18Rik|chr1:57450186-57450685	0.0657313137148834	.	.
chr1	57377988	57378487	chr1	57489762	57490261	1700066M21Rik|chr1:57489762-57490261	0.0753161160811773	.	.
chr1	57377988	57378487	chr1	57489762	57490261	4930558J18Rik|chr1:57489762-57490261	0.0753161160811773	.	.
chr1	57406257	57406756	chr1	57062396	57062895	Maip1|chr1:57062396-57062895	0.06510755133505	.	.
chr1	57406257	57406756	chr1	57062396	57062895	Tyw5|chr1:57062396-57062895	0.06510755133505	.	.
chr1	57406257	57406756	chr1	57107289	57107788	Maip1|chr1:57107289-57107788	0.0892110492638205	.	.
chr1	57406257	57406756	chr1	57107289	57107788	Tyw5|chr1:57107289-57107788	0.0892110492638205	.	.
chr1	57406257	57406756	chr1	57205521	57206020	Maip1|chr1:57205521-57206020	0.0809495187018037	.	.
chr1	57406257	57406756	chr1	57205521	57206020	Tyw5|chr1:57205521-57206020	0.0809495187018037	.	.
chr1	57406257	57406756	chr1	57474926	57475425	Maip1|chr1:57474926-57475425	0.0638820653454141	.	.
chr1	57406257	57406756	chr1	57474926	57475425	Tyw5|chr1:57474926-57475425	0.0638820653454141	.	.
chr1	58392105	58392604	chr1	58271090	58271589	Bzw1|chr1:58271090-58271589	0.0759862722084435	.	.
chr1	58392105	58392604	chr1	58291873	58292372	Bzw1|chr1:58291873-58292372	0.0601114343503867	.	.
chr1	58392105	58392604	chr1	58416002	58416501	Bzw1|chr1:58416002-58416501	0.0617918197258111	.	.
chr1	58392105	58392604	chr1	58457735	58458234	Bzw1|chr1:58457735-58458234	0.127723957890721	.	.
chr1	58392105	58392604	chr1	58465008	58465507	Bzw1|chr1:58465008-58465507	0.0575269239168387	.	.
chr1	58392105	58392604	chr1	58584228	58584727	Bzw1|chr1:58584228-58584727	0.0775613442004062	.	.
chr1	58392818	58393317	chr1	58465509	58466008	Bzw1|chr1:58465509-58466008	0.07859978814289	.	.
chr1	58392818	58393317	chr1	58556154	58556653	Bzw1|chr1:58556154-58556653	0.125895527536658	.	.
chr1	58392818	58393317	chr1	58568637	58569136	Bzw1|chr1:58568637-58569136	0.0896637205395931	.	.
chr1	58392818	58393317	chr1	58569805	58570304	Bzw1|chr1:58569805-58570304	0.18474176453776	.	.
chr1	58392818	58393317	chr1	58697550	58698049	Bzw1|chr1:58697550-58698049	0.0902726654603197	.	.
chr1	58392818	58393317	chr1	58733959	58734458	Bzw1|chr1:58733959-58734458	0.107224248448868	.	.
chr1	58392818	58393317	chr1	58746853	58747352	Bzw1|chr1:58746853-58747352	0.0648951280549432	.	.
chr1	58393482	58393981	chr1	58288015	58288514	Bzw1|chr1:58288015-58288514	0.0907392756986948	.	.
chr1	58393482	58393981	chr1	58422814	58423313	Bzw1|chr1:58422814-58423313	0.0740577892047421	.	.
chr1	58393482	58393981	chr1	58457735	58458234	Bzw1|chr1:58457735-58458234	0.100836122751001	.	.
chr1	58393482	58393981	chr1	58712890	58713389	Bzw1|chr1:58712890-58713389	0.0828517341443295	.	.
chr1	58423825	58424324	chr1	58271090	58271589	Clk1|chr1:58271090-58271589	0.146059506476609	.	.
chr1	58423825	58424324	chr1	58288015	58288514	Clk1|chr1:58288015-58288514	0.148840013337067	.	.
chr1	58423825	58424324	chr1	58457735	58458234	Clk1|chr1:58457735-58458234	0.0568104416613003	.	.
chr1	58423825	58424324	chr1	58534402	58534901	Clk1|chr1:58534402-58534901	0.122064538761282	.	.
chr1	58423825	58424324	chr1	58569805	58570304	Clk1|chr1:58569805-58570304	0.0913595004155697	.	.
chr1	58423825	58424324	chr1	58584228	58584727	Clk1|chr1:58584228-58584727	0.124693315868402	.	.
chr1	58423825	58424324	chr1	58621956	58622455	Clk1|chr1:58621956-58622455	0.0854300195389585	.	.
chr1	58423825	58424324	chr1	58676200	58676699	Clk1|chr1:58676200-58676699	0.0970531033095653	.	.
chr1	58423825	58424324	chr1	58739453	58739952	Clk1|chr1:58739453-58739952	0.112553087142531	.	.
chr1	58423825	58424324	chr1	58745798	58746297	Clk1|chr1:58745798-58746297	0.109210786966322	.	.
chr1	58423825	58424324	chr1	58746853	58747352	Clk1|chr1:58746853-58747352	0.164223818161767	.	.
chr1	58445384	58445883	chr1	58359437	58359936	Nif3l1|chr1:58359437-58359936	0.0644722638203438	.	.
chr1	58445384	58445883	chr1	58359437	58359936	Ppil3|chr1:58359437-58359936	0.0644722638203438	.	.
chr1	58445384	58445883	chr1	58415452	58415951	Nif3l1|chr1:58415452-58415951	0.15145604182737	.	.
chr1	58445384	58445883	chr1	58415452	58415951	Ppil3|chr1:58415452-58415951	0.15145604182737	.	.
chr1	58445384	58445883	chr1	58463939	58464438	Nif3l1|chr1:58463939-58464438	0.0634432996350673	.	.
chr1	58445384	58445883	chr1	58463939	58464438	Ppil3|chr1:58463939-58464438	0.0634432996350673	.	.
chr1	58445384	58445883	chr1	58465008	58465507	Nif3l1|chr1:58465008-58465507	0.0688209135146104	.	.
chr1	58445384	58445883	chr1	58465008	58465507	Ppil3|chr1:58465008-58465507	0.0688209135146104	.	.
chr1	58445384	58445883	chr1	58477814	58478313	Nif3l1|chr1:58477814-58478313	0.0741592060746914	.	.
chr1	58445384	58445883	chr1	58477814	58478313	Ppil3|chr1:58477814-58478313	0.0741592060746914	.	.
chr1	58445384	58445883	chr1	58556154	58556653	Nif3l1|chr1:58556154-58556653	0.0692574828412487	.	.
chr1	58445384	58445883	chr1	58556154	58556653	Ppil3|chr1:58556154-58556653	0.0692574828412487	.	.
chr1	58445384	58445883	chr1	58568637	58569136	Nif3l1|chr1:58568637-58569136	0.0863088935636171	.	.
chr1	58445384	58445883	chr1	58568637	58569136	Ppil3|chr1:58568637-58569136	0.0863088935636171	.	.
chr1	58445384	58445883	chr1	58569805	58570304	Nif3l1|chr1:58569805-58570304	0.110362394110138	.	.
chr1	58445384	58445883	chr1	58569805	58570304	Ppil3|chr1:58569805-58570304	0.110362394110138	.	.
chr1	58445384	58445883	chr1	58622546	58623045	Nif3l1|chr1:58622546-58623045	0.0931273120947903	.	.
chr1	58445384	58445883	chr1	58622546	58623045	Ppil3|chr1:58622546-58623045	0.0931273120947903	.	.
chr1	58445384	58445883	chr1	58736868	58737367	Nif3l1|chr1:58736868-58737367	0.0571125055216839	.	.
chr1	58445384	58445883	chr1	58736868	58737367	Ppil3|chr1:58736868-58737367	0.0571125055216839	.	.
chr1	58504734	58505233	chr1	58284450	58284949	Gm15834|chr1:58284450-58284949	0.108579294705886	.	.
chr1	58504734	58505233	chr1	58284450	58284949	Orc2|chr1:58284450-58284949	0.108579294705886	.	.
chr1	58504734	58505233	chr1	58289826	58290325	Gm15834|chr1:58289826-58290325	0.182737502593411	.	.
chr1	58504734	58505233	chr1	58289826	58290325	Orc2|chr1:58289826-58290325	0.182737502593411	.	.
chr1	58504734	58505233	chr1	58291873	58292372	Gm15834|chr1:58291873-58292372	0.0825513801417893	.	.
chr1	58504734	58505233	chr1	58291873	58292372	Orc2|chr1:58291873-58292372	0.0825513801417893	.	.
chr1	58504734	58505233	chr1	58568637	58569136	Gm15834|chr1:58568637-58569136	0.0683045006469006	.	.
chr1	58504734	58505233	chr1	58568637	58569136	Orc2|chr1:58568637-58569136	0.0683045006469006	.	.
chr1	58504734	58505233	chr1	58622546	58623045	Gm15834|chr1:58622546-58623045	0.084107048635159	.	.
chr1	58504734	58505233	chr1	58622546	58623045	Orc2|chr1:58622546-58623045	0.084107048635159	.	.
chr1	58504734	58505233	chr1	58746853	58747352	Gm15834|chr1:58746853-58747352	0.0700638782677191	.	.
chr1	58504734	58505233	chr1	58746853	58747352	Orc2|chr1:58746853-58747352	0.0700638782677191	.	.
chr1	58504734	58505233	chr1	58773850	58774349	Gm15834|chr1:58773850-58774349	0.138441066534716	.	.
chr1	58504734	58505233	chr1	58773850	58774349	Orc2|chr1:58773850-58774349	0.138441066534716	.	.
chr1	58504734	58505233	chr1	58774470	58774969	Gm15834|chr1:58774470-58774969	0.100235647124539	.	.
chr1	58504734	58505233	chr1	58774470	58774969	Orc2|chr1:58774470-58774969	0.100235647124539	.	.
chr1	58504734	58505233	chr1	58855939	58856438	Gm15834|chr1:58855939-58856438	0.0583773620622505	.	.
chr1	58504734	58505233	chr1	58855939	58856438	Orc2|chr1:58855939-58856438	0.0583773620622505	.	.
chr1	58504734	58505233	chr1	58924819	58925318	Gm15834|chr1:58924819-58925318	0.0591734353371041	.	.
chr1	58504734	58505233	chr1	58924819	58925318	Orc2|chr1:58924819-58925318	0.0591734353371041	.	.
chr1	58504734	58505233	chr1	58936737	58937236	Gm15834|chr1:58936737-58937236	0.0583557273947516	.	.
chr1	58504734	58505233	chr1	58936737	58937236	Orc2|chr1:58936737-58937236	0.0583557273947516	.	.
chr1	58585324	58585823	chr1	58271090	58271589	Fam126b|chr1:58271090-58271589	0.0896433698318179	.	.
chr1	58585324	58585823	chr1	58271090	58271589	Ndufb3|chr1:58271090-58271589	0.0896433698318179	.	.
chr1	58585324	58585823	chr1	58288015	58288514	Fam126b|chr1:58288015-58288514	0.195153024406393	.	.
chr1	58585324	58585823	chr1	58288015	58288514	Ndufb3|chr1:58288015-58288514	0.195153024406393	.	.
chr1	58585324	58585823	chr1	58457735	58458234	Fam126b|chr1:58457735-58458234	0.0615303514069761	.	.
chr1	58585324	58585823	chr1	58457735	58458234	Ndufb3|chr1:58457735-58458234	0.0615303514069761	.	.
chr1	58585324	58585823	chr1	58465509	58466008	Fam126b|chr1:58465509-58466008	0.119351794966289	.	.
chr1	58585324	58585823	chr1	58465509	58466008	Ndufb3|chr1:58465509-58466008	0.119351794966289	.	.
chr1	58585324	58585823	chr1	58568637	58569136	Fam126b|chr1:58568637-58569136	0.107738180918992	.	.
chr1	58585324	58585823	chr1	58568637	58569136	Ndufb3|chr1:58568637-58569136	0.107738180918992	.	.
chr1	58585324	58585823	chr1	58697550	58698049	Fam126b|chr1:58697550-58698049	0.0712220800962262	.	.
chr1	58585324	58585823	chr1	58697550	58698049	Ndufb3|chr1:58697550-58698049	0.0712220800962262	.	.
chr1	58585324	58585823	chr1	58924819	58925318	Fam126b|chr1:58924819-58925318	0.166615989585545	.	.
chr1	58585324	58585823	chr1	58924819	58925318	Ndufb3|chr1:58924819-58925318	0.166615989585545	.	.
chr1	58585324	58585823	chr1	58937261	58937760	Fam126b|chr1:58937261-58937760	0.0929084989325278	.	.
chr1	58585324	58585823	chr1	58937261	58937760	Ndufb3|chr1:58937261-58937760	0.0929084989325278	.	.
chr1	58586034	58586533	chr1	58465008	58465507	Fam126b|chr1:58465008-58465507	0.0642273543124866	.	.
chr1	58586034	58586533	chr1	58465008	58465507	Ndufb3|chr1:58465008-58465507	0.0642273543124866	.	.
chr1	58586034	58586533	chr1	58465509	58466008	Fam126b|chr1:58465509-58466008	0.166173939824256	.	.
chr1	58586034	58586533	chr1	58465509	58466008	Ndufb3|chr1:58465509-58466008	0.166173939824256	.	.
chr1	58586034	58586533	chr1	58482627	58483126	Fam126b|chr1:58482627-58483126	0.0664139732293034	.	.
chr1	58586034	58586533	chr1	58482627	58483126	Ndufb3|chr1:58482627-58483126	0.0664139732293034	.	.
chr1	58586034	58586533	chr1	58540035	58540534	Fam126b|chr1:58540035-58540534	0.161820471325881	.	.
chr1	58586034	58586533	chr1	58540035	58540534	Ndufb3|chr1:58540035-58540534	0.161820471325881	.	.
chr1	58586034	58586533	chr1	58569805	58570304	Fam126b|chr1:58569805-58570304	0.066214792584338	.	.
chr1	58586034	58586533	chr1	58569805	58570304	Fam126b|chr1:58569805-58570304	0.0662147925843381	.	.
chr1	58586034	58586533	chr1	58569805	58570304	Ndufb3|chr1:58569805-58570304	0.066214792584338	.	.
chr1	58586034	58586533	chr1	58569805	58570304	Ndufb3|chr1:58569805-58570304	0.0662147925843381	.	.
chr1	58586034	58586533	chr1	58584228	58584727	Fam126b|chr1:58584228-58584727	0.22449078751406	.	.
chr1	58586034	58586533	chr1	58584228	58584727	Ndufb3|chr1:58584228-58584727	0.22449078751406	.	.
chr1	58586034	58586533	chr1	58622546	58623045	Fam126b|chr1:58622546-58623045	0.119506797946214	.	.
chr1	58586034	58586533	chr1	58622546	58623045	Ndufb3|chr1:58622546-58623045	0.119506797946214	.	.
chr1	58586034	58586533	chr1	58662653	58663152	Fam126b|chr1:58662653-58663152	0.0574779368221577	.	.
chr1	58586034	58586533	chr1	58662653	58663152	Ndufb3|chr1:58662653-58663152	0.0574779368221577	.	.
chr1	58586034	58586533	chr1	58676200	58676699	Fam126b|chr1:58676200-58676699	0.0802402269771534	.	.
chr1	58586034	58586533	chr1	58676200	58676699	Ndufb3|chr1:58676200-58676699	0.0802402269771534	.	.
chr1	58586034	58586533	chr1	58937261	58937760	Fam126b|chr1:58937261-58937760	0.11548608740326	.	.
chr1	58586034	58586533	chr1	58937261	58937760	Ndufb3|chr1:58937261-58937760	0.11548608740326	.	.
chr1	58586552	58587051	chr1	58465509	58466008	Fam126b|chr1:58465509-58466008	0.125894189429776	.	.
chr1	58586552	58587051	chr1	58465509	58466008	Ndufb3|chr1:58465509-58466008	0.125894189429776	.	.
chr1	58586552	58587051	chr1	58556154	58556653	Fam126b|chr1:58556154-58556653	0.0725309073376944	.	.
chr1	58586552	58587051	chr1	58556154	58556653	Ndufb3|chr1:58556154-58556653	0.0725309073376944	.	.
chr1	58586552	58587051	chr1	58569805	58570304	Fam126b|chr1:58569805-58570304	0.119394884850701	.	.
chr1	58586552	58587051	chr1	58569805	58570304	Ndufb3|chr1:58569805-58570304	0.119394884850701	.	.
chr1	58586552	58587051	chr1	58584228	58584727	Fam126b|chr1:58584228-58584727	0.0983545615292505	.	.
chr1	58586552	58587051	chr1	58584228	58584727	Ndufb3|chr1:58584228-58584727	0.0983545615292505	.	.
chr1	58586552	58587051	chr1	58622546	58623045	Fam126b|chr1:58622546-58623045	0.168760617549806	.	.
chr1	58586552	58587051	chr1	58622546	58623045	Ndufb3|chr1:58622546-58623045	0.168760617549806	.	.
chr1	58586552	58587051	chr1	58652543	58653042	Fam126b|chr1:58652543-58653042	0.0822971465370982	.	.
chr1	58586552	58587051	chr1	58652543	58653042	Ndufb3|chr1:58652543-58653042	0.0822971465370982	.	.
chr1	58586552	58587051	chr1	58662653	58663152	Fam126b|chr1:58662653-58663152	0.0776735725828815	.	.
chr1	58586552	58587051	chr1	58662653	58663152	Ndufb3|chr1:58662653-58663152	0.0776735725828815	.	.
chr1	58586552	58587051	chr1	58675617	58676116	Fam126b|chr1:58675617-58676116	0.102540316987842	.	.
chr1	58586552	58587051	chr1	58675617	58676116	Ndufb3|chr1:58675617-58676116	0.102540316987842	.	.
chr1	58586552	58587051	chr1	58676200	58676699	Fam126b|chr1:58676200-58676699	0.0601291128106437	.	.
chr1	58586552	58587051	chr1	58676200	58676699	Ndufb3|chr1:58676200-58676699	0.0601291128106437	.	.
chr1	58586552	58587051	chr1	58733959	58734458	Fam126b|chr1:58733959-58734458	0.151894157119829	.	.
chr1	58586552	58587051	chr1	58733959	58734458	Ndufb3|chr1:58733959-58734458	0.151894157119829	.	.
chr1	58586552	58587051	chr1	58736868	58737367	Fam126b|chr1:58736868-58737367	0.0709903185221366	.	.
chr1	58586552	58587051	chr1	58736868	58737367	Ndufb3|chr1:58736868-58737367	0.0709903185221366	.	.
chr1	58586552	58587051	chr1	58864324	58864823	Fam126b|chr1:58864324-58864823	0.063346923008924	.	.
chr1	58586552	58587051	chr1	58864324	58864823	Ndufb3|chr1:58864324-58864823	0.063346923008924	.	.
chr1	58586552	58587051	chr1	58937261	58937760	Fam126b|chr1:58937261-58937760	0.0755082353106108	.	.
chr1	58586552	58587051	chr1	58937261	58937760	Ndufb3|chr1:58937261-58937760	0.0755082353106108	.	.
chr1	58586552	58587051	chr1	58959005	58959504	Fam126b|chr1:58959005-58959504	0.110998123256943	.	.
chr1	58586552	58587051	chr1	58959005	58959504	Ndufb3|chr1:58959005-58959504	0.110998123256943	.	.
chr1	58710970	58711469	chr1	58265245	58265744	Cflar|chr1:58265245-58265744	0.0712431496017696	.	.
chr1	58710970	58711469	chr1	58359437	58359936	Cflar|chr1:58359437-58359936	0.171152387021474	.	.
chr1	58710970	58711469	chr1	58415452	58415951	Cflar|chr1:58415452-58415951	0.191676845721463	.	.
chr1	58710970	58711469	chr1	58463939	58464438	Cflar|chr1:58463939-58464438	0.155501781872342	.	.
chr1	58710970	58711469	chr1	58477814	58478313	Cflar|chr1:58477814-58478313	0.0674095121573989	.	.
chr1	58710970	58711469	chr1	58739453	58739952	Cflar|chr1:58739453-58739952	0.0650645320707305	.	.
chr1	58710970	58711469	chr1	58856761	58857260	Cflar|chr1:58856761-58857260	0.0587062874812822	.	.
chr1	58711489	58711988	chr1	58265245	58265744	Cflar|chr1:58265245-58265744	0.165304761520645	.	.
chr1	58711489	58711988	chr1	58280426	58280925	Cflar|chr1:58280426-58280925	0.0669242118387362	.	.
chr1	58711489	58711988	chr1	58291873	58292372	Cflar|chr1:58291873-58292372	0.0902011996210981	.	.
chr1	58711489	58711988	chr1	58359437	58359936	Cflar|chr1:58359437-58359936	0.217910190717561	.	.
chr1	58711489	58711988	chr1	58415452	58415951	Cflar|chr1:58415452-58415951	0.143911167994542	.	.
chr1	58711489	58711988	chr1	58463939	58464438	Cflar|chr1:58463939-58464438	0.0644839175676262	.	.
chr1	58711489	58711988	chr1	58477814	58478313	Cflar|chr1:58477814-58478313	0.151326412231045	.	.
chr1	58711489	58711988	chr1	58739453	58739952	Cflar|chr1:58739453-58739952	0.0582551265352802	.	.
chr1	58711489	58711988	chr1	58746853	58747352	Cflar|chr1:58746853-58747352	0.0736954997779254	.	.
chr1	58711489	58711988	chr1	58856761	58857260	Cflar|chr1:58856761-58857260	0.0954185608506904	.	.
chr1	58711489	58711988	chr1	58909565	58910064	Cflar|chr1:58909565-58910064	0.0849275937631873	.	.
chr1	58972763	58973262	chr1	58614393	58614892	Stradb|chr1:58614393-58614892	0.0755469128669962	.	.
chr1	58972763	58973262	chr1	58614393	58614892	Trak2|chr1:58614393-58614892	0.0755469128669962	.	.
chr1	58972763	58973262	chr1	58697550	58698049	Stradb|chr1:58697550-58698049	0.0967085311019031	.	.
chr1	58972763	58973262	chr1	58697550	58698049	Trak2|chr1:58697550-58698049	0.0967085311019031	.	.
chr1	58972763	58973262	chr1	58742437	58742936	Stradb|chr1:58742437-58742936	0.127221635789872	.	.
chr1	58972763	58973262	chr1	58742437	58742936	Trak2|chr1:58742437-58742936	0.127221635789872	.	.
chr1	58972763	58973262	chr1	58856761	58857260	Stradb|chr1:58856761-58857260	0.0821424075988995	.	.
chr1	58972763	58973262	chr1	58856761	58857260	Trak2|chr1:58856761-58857260	0.0821424075988995	.	.
chr1	58972763	58973262	chr1	58889882	58890381	Stradb|chr1:58889882-58890381	0.0758250825313838	.	.
chr1	58972763	58973262	chr1	58889882	58890381	Trak2|chr1:58889882-58890381	0.0758250825313838	.	.
chr1	58972763	58973262	chr1	59172506	59173005	Stradb|chr1:59172506-59173005	0.0882705860568283	.	.
chr1	58972763	58973262	chr1	59172506	59173005	Trak2|chr1:59172506-59173005	0.0882705860568283	.	.
chr1	58973284	58973783	chr1	58697550	58698049	Stradb|chr1:58697550-58698049	0.0667535136234595	.	.
chr1	58973284	58973783	chr1	58697550	58698049	Trak2|chr1:58697550-58698049	0.0667535136234595	.	.
chr1	58973284	58973783	chr1	58733959	58734458	Stradb|chr1:58733959-58734458	0.106160609010714	.	.
chr1	58973284	58973783	chr1	58733959	58734458	Trak2|chr1:58733959-58734458	0.106160609010714	.	.
chr1	58973284	58973783	chr1	58746853	58747352	Stradb|chr1:58746853-58747352	0.114382329898853	.	.
chr1	58973284	58973783	chr1	58746853	58747352	Trak2|chr1:58746853-58747352	0.114382329898853	.	.
chr1	58973284	58973783	chr1	58773850	58774349	Stradb|chr1:58773850-58774349	0.108532423131981	.	.
chr1	58973284	58973783	chr1	58773850	58774349	Trak2|chr1:58773850-58774349	0.108532423131981	.	.
chr1	58973284	58973783	chr1	58856761	58857260	Stradb|chr1:58856761-58857260	0.0743462596092359	.	.
chr1	58973284	58973783	chr1	58856761	58857260	Trak2|chr1:58856761-58857260	0.0743462596092359	.	.
chr1	58973284	58973783	chr1	58889882	58890381	Stradb|chr1:58889882-58890381	0.0906408603882014	.	.
chr1	58973284	58973783	chr1	58889882	58890381	Trak2|chr1:58889882-58890381	0.0906408603882014	.	.
chr1	59119578	59120077	chr1	58773850	58774349	G730003C15Rik|chr1:58773850-58774349	0.161525593830652	.	.
chr1	59119578	59120077	chr1	58773850	58774349	Tmem237|chr1:58773850-58774349	0.161525593830652	.	.
chr1	59119578	59120077	chr1	58864324	58864823	G730003C15Rik|chr1:58864324-58864823	0.159374858419254	.	.
chr1	59119578	59120077	chr1	58864324	58864823	Tmem237|chr1:58864324-58864823	0.159374858419254	.	.
chr1	59119578	59120077	chr1	59158483	59158982	G730003C15Rik|chr1:59158483-59158982	0.0643044164660637	.	.
chr1	59119578	59120077	chr1	59158483	59158982	Tmem237|chr1:59158483-59158982	0.0643044164660637	.	.
chr1	59119578	59120077	chr1	59170223	59170722	G730003C15Rik|chr1:59170223-59170722	0.0602105722902895	.	.
chr1	59119578	59120077	chr1	59170223	59170722	Tmem237|chr1:59170223-59170722	0.0602105722902895	.	.
chr1	59119578	59120077	chr1	59187741	59188240	G730003C15Rik|chr1:59187741-59188240	0.0883955421818593	.	.
chr1	59119578	59120077	chr1	59187741	59188240	Tmem237|chr1:59187741-59188240	0.0883955421818593	.	.
chr1	59120147	59120646	chr1	58856761	58857260	G730003C15Rik|chr1:58856761-58857260	0.0796327369187975	.	.
chr1	59120147	59120646	chr1	58856761	58857260	Tmem237|chr1:58856761-58857260	0.0796327369187975	.	.
chr1	59120147	59120646	chr1	58897489	58897988	G730003C15Rik|chr1:58897489-58897988	0.057968862663857	.	.
chr1	59120147	59120646	chr1	58897489	58897988	G730003C15Rik|chr1:58897489-58897988	0.0579688626638571	.	.
chr1	59120147	59120646	chr1	58897489	58897988	Tmem237|chr1:58897489-58897988	0.057968862663857	.	.
chr1	59120147	59120646	chr1	58897489	58897988	Tmem237|chr1:58897489-58897988	0.0579688626638571	.	.
chr1	59120147	59120646	chr1	58909565	58910064	G730003C15Rik|chr1:58909565-58910064	0.0954448871263059	.	.
chr1	59120147	59120646	chr1	58909565	58910064	G730003C15Rik|chr1:58909565-58910064	0.095444887126306	.	.
chr1	59120147	59120646	chr1	58909565	58910064	Tmem237|chr1:58909565-58910064	0.0954448871263059	.	.
chr1	59120147	59120646	chr1	58909565	58910064	Tmem237|chr1:58909565-58910064	0.095444887126306	.	.
chr1	59120147	59120646	chr1	59215359	59215858	G730003C15Rik|chr1:59215359-59215858	0.0883014609883783	.	.
chr1	59120147	59120646	chr1	59215359	59215858	Tmem237|chr1:59215359-59215858	0.0883014609883783	.	.
chr1	59162883	59163382	chr1	58830865	58831364	Mpp4|chr1:58830865-58831364	0.0989330993793892	.	.
chr1	59162883	59163382	chr1	58855939	58856438	Mpp4|chr1:58855939-58856438	0.137517462618682	.	.
chr1	59162883	59163382	chr1	58856761	58857260	Mpp4|chr1:58856761-58857260	0.121758315675408	.	.
chr1	59162883	59163382	chr1	58897489	58897988	Mpp4|chr1:58897489-58897988	0.197472564261339	.	.
chr1	59162883	59163382	chr1	58909565	58910064	Mpp4|chr1:58909565-58910064	0.237738198265127	.	.
chr1	59162883	59163382	chr1	59172506	59173005	Mpp4|chr1:59172506-59173005	0.065187038788156	.	.
chr1	59162883	59163382	chr1	59215359	59215858	Mpp4|chr1:59215359-59215858	0.147640095441478	.	.
chr1	59162883	59163382	chr1	59215916	59216415	Mpp4|chr1:59215916-59216415	0.118589208546264	.	.
chr1	59163876	59164375	chr1	58773850	58774349	Mpp4|chr1:58773850-58774349	0.0725119960504098	.	.
chr1	59163876	59164375	chr1	58864324	58864823	Mpp4|chr1:58864324-58864823	0.0755476271486988	.	.
chr1	59163876	59164375	chr1	58889882	58890381	Mpp4|chr1:58889882-58890381	0.247615154343237	.	.
chr1	59163876	59164375	chr1	59067948	59068447	Mpp4|chr1:59067948-59068447	0.0817330576675319	.	.
chr1	59163876	59164375	chr1	59158483	59158982	Mpp4|chr1:59158483-59158982	0.178898573895554	.	.
chr1	59163876	59164375	chr1	59170223	59170722	Mpp4|chr1:59170223-59170722	0.0712154976761608	.	.
chr1	59163876	59164375	chr1	59191760	59192259	Mpp4|chr1:59191760-59192259	0.159581773866227	.	.
chr1	59237006	59237505	chr1	58889882	58890381	Als2|chr1:58889882-58890381	0.153410810974147	.	.
chr1	59237006	59237505	chr1	58909565	58910064	Als2|chr1:58909565-58910064	0.0992569771527872	.	.
chr1	59237006	59237505	chr1	58959005	58959504	Als2|chr1:58959005-58959504	0.0624155563819824	.	.
chr1	59237006	59237505	chr1	59158483	59158982	Als2|chr1:59158483-59158982	0.158154435310837	.	.
chr1	59237006	59237505	chr1	59170223	59170722	Als2|chr1:59170223-59170722	0.0683181986176307	.	.
chr1	59237006	59237505	chr1	59215916	59216415	Als2|chr1:59215916-59216415	0.0784825290414837	.	.
chr1	59237895	59238394	chr1	58773850	58774349	Als2|chr1:58773850-58774349	0.146283707438568	.	.
chr1	59237895	59238394	chr1	59051537	59052036	Als2|chr1:59051537-59052036	0.0807182042612801	.	.
chr1	59237895	59238394	chr1	59170223	59170722	Als2|chr1:59170223-59170722	0.0918732955594329	.	.
chr1	59237895	59238394	chr1	59187741	59188240	Als2|chr1:59187741-59188240	0.220280817199035	.	.
chr1	59762644	59763143	chr1	59792215	59792714	Bmpr2|chr1:59792215-59792714	0.0946656893731763	.	.
chr1	59762644	59763143	chr1	59899192	59899691	Bmpr2|chr1:59899192-59899691	0.0617201346897356	.	.
chr1	59762644	59763143	chr1	59965547	59966046	Bmpr2|chr1:59965547-59966046	0.0871425666861244	.	.
chr1	59762644	59763143	chr1	59966136	59966635	Bmpr2|chr1:59966136-59966635	0.0798034933687178	.	.
chr1	59762644	59763143	chr1	59990664	59991163	Bmpr2|chr1:59990664-59991163	0.0663315553510785	.	.
chr1	59762644	59763143	chr1	60034986	60035485	Bmpr2|chr1:60034986-60035485	0.0606625044937625	.	.
chr1	59763159	59763658	chr1	59792215	59792714	Bmpr2|chr1:59792215-59792714	0.10472723203929	.	.
chr1	59763159	59763658	chr1	59873976	59874475	Bmpr2|chr1:59873976-59874475	0.0605523093210637	.	.
chr1	59763159	59763658	chr1	59899192	59899691	Bmpr2|chr1:59899192-59899691	0.10089387496437	.	.
chr1	59763159	59763658	chr1	60034986	60035485	Bmpr2|chr1:60034986-60035485	0.144308370325319	.	.
chr1	59763159	59763658	chr1	60205046	60205545	Bmpr2|chr1:60205046-60205545	0.100770174148972	.	.
chr1	59763681	59764180	chr1	59902562	59903061	Bmpr2|chr1:59902562-59903061	0.126542097689341	.	.
chr1	59912662	59913161	chr1	59788955	59789454	Fam117b|chr1:59788955-59789454	0.0635834986189305	.	.
chr1	59912662	59913161	chr1	59965547	59966046	Fam117b|chr1:59965547-59966046	0.135085433293509	.	.
chr1	59912662	59913161	chr1	59966136	59966635	Fam117b|chr1:59966136-59966635	0.104614273410071	.	.
chr1	59912662	59913161	chr1	60034986	60035485	Fam117b|chr1:60034986-60035485	0.107296604625916	.	.
chr1	59913211	59913710	chr1	59848288	59848787	Fam117b|chr1:59848288-59848787	0.0588874890065939	.	.
chr1	59913211	59913710	chr1	59873976	59874475	Fam117b|chr1:59873976-59874475	0.0834989729895675	.	.
chr1	59913211	59913710	chr1	59883669	59884168	Fam117b|chr1:59883669-59884168	0.0602458955112464	.	.
chr1	59913211	59913710	chr1	59886825	59887324	Fam117b|chr1:59886825-59887324	0.0754853387738789	.	.
chr1	59913211	59913710	chr1	59966136	59966635	Fam117b|chr1:59966136-59966635	0.0868140649106864	.	.
chr1	59913211	59913710	chr1	60034986	60035485	Fam117b|chr1:60034986-60035485	0.0784465029695808	.	.
chr1	60042424	60042923	chr1	59833669	59834168	Ica1l|chr1:59833669-59834168	0.105339462245062	.	.
chr1	60042424	60042923	chr1	59883669	59884168	Ica1l|chr1:59883669-59884168	0.0591554360264979	.	.
chr1	60042424	60042923	chr1	59883669	59884168	Ica1l|chr1:59883669-59884168	0.059155436026498	.	.
chr1	60042424	60042923	chr1	59899192	59899691	Ica1l|chr1:59899192-59899691	0.0873392055408365	.	.
chr1	60042424	60042923	chr1	60052665	60053164	Ica1l|chr1:60052665-60053164	0.0805342421383952	.	.
chr1	60042424	60042923	chr1	60488668	60489167	Ica1l|chr1:60488668-60489167	0.0666485552161029	.	.
chr1	60042935	60043434	chr1	59873976	59874475	Ica1l|chr1:59873976-59874475	0.0578280198546503	.	.
chr1	60042935	60043434	chr1	60450149	60450648	Ica1l|chr1:60450149-60450648	0.098389880770431	.	.
chr1	60042935	60043434	chr1	60489858	60490357	Ica1l|chr1:60489858-60490357	0.0876136098382338	.	.
chr1	60097393	60097892	chr1	59965547	59966046	Carf|chr1:59965547-59966046	0.117854493069289	.	.
chr1	60097393	60097892	chr1	59990664	59991163	Carf|chr1:59990664-59991163	0.0650764494386898	.	.
chr1	60097393	60097892	chr1	60000360	60000859	Carf|chr1:60000360-60000859	0.134422159969564	.	.
chr1	60097393	60097892	chr1	60034986	60035485	Carf|chr1:60034986-60035485	0.121368097145896	.	.
chr1	60097393	60097892	chr1	60402209	60402708	Carf|chr1:60402209-60402708	0.125503229259039	.	.
chr1	60097393	60097892	chr1	60450149	60450648	Carf|chr1:60450149-60450648	0.118339907476688	.	.
chr1	60097393	60097892	chr1	60489274	60489773	Carf|chr1:60489274-60489773	0.0669650741582154	.	.
chr1	60097393	60097892	chr1	60489858	60490357	Carf|chr1:60489858-60490357	0.0974564618123666	.	.
chr1	60097980	60098479	chr1	59945819	59946318	Carf|chr1:59945819-59946318	0.113255840486577	.	.
chr1	60097980	60098479	chr1	59945819	59946318	Wdr12|chr1:59945819-59946318	0.113255840486577	.	.
chr1	60097980	60098479	chr1	60416718	60417217	Carf|chr1:60416718-60417217	0.0976257130261469	.	.
chr1	60097980	60098479	chr1	60416718	60417217	Wdr12|chr1:60416718-60417217	0.0976257130261469	.	.
chr1	60097980	60098479	chr1	60494905	60495404	Carf|chr1:60494905-60495404	0.0659182220814032	.	.
chr1	60097980	60098479	chr1	60494905	60495404	Wdr12|chr1:60494905-60495404	0.0659182220814032	.	.
chr1	60098487	60098986	chr1	59826439	59826938	Carf|chr1:59826439-59826938	0.0760429340120398	.	.
chr1	60098487	60098986	chr1	59826439	59826938	Wdr12|chr1:59826439-59826938	0.0760429340120398	.	.
chr1	60098487	60098986	chr1	59883669	59884168	Carf|chr1:59883669-59884168	0.125285684161081	.	.
chr1	60098487	60098986	chr1	59883669	59884168	Wdr12|chr1:59883669-59884168	0.125285684161081	.	.
chr1	60098487	60098986	chr1	59965547	59966046	Carf|chr1:59965547-59966046	0.124465426579388	.	.
chr1	60098487	60098986	chr1	59965547	59966046	Wdr12|chr1:59965547-59966046	0.124465426579388	.	.
chr1	60098487	60098986	chr1	59966136	59966635	Carf|chr1:59966136-59966635	0.200487609017586	.	.
chr1	60098487	60098986	chr1	59966136	59966635	Wdr12|chr1:59966136-59966635	0.200487609017586	.	.
chr1	60098487	60098986	chr1	60312550	60313049	Carf|chr1:60312550-60313049	0.060476764212493	.	.
chr1	60098487	60098986	chr1	60312550	60313049	Wdr12|chr1:60312550-60313049	0.060476764212493	.	.
chr1	60098487	60098986	chr1	60313620	60314119	Carf|chr1:60313620-60314119	0.0719912677244408	.	.
chr1	60098487	60098986	chr1	60313620	60314119	Wdr12|chr1:60313620-60314119	0.0719912677244408	.	.
chr1	60098487	60098986	chr1	60416718	60417217	Carf|chr1:60416718-60417217	0.103802288944827	.	.
chr1	60098487	60098986	chr1	60416718	60417217	Wdr12|chr1:60416718-60417217	0.103802288944827	.	.
chr1	60098487	60098986	chr1	60489858	60490357	Carf|chr1:60489858-60490357	0.0607265369949772	.	.
chr1	60098487	60098986	chr1	60489858	60490357	Wdr12|chr1:60489858-60490357	0.0607265369949772	.	.
chr1	60098487	60098986	chr1	60494905	60495404	Carf|chr1:60494905-60495404	0.060956669829509	.	.
chr1	60098487	60098986	chr1	60494905	60495404	Wdr12|chr1:60494905-60495404	0.060956669829509	.	.
chr1	60180257	60180756	chr1	59883669	59884168	Nbeal1|chr1:59883669-59884168	0.121755567324841	.	.
chr1	60180257	60180756	chr1	59945819	59946318	Nbeal1|chr1:59945819-59946318	0.0633145464877869	.	.
chr1	60180257	60180756	chr1	59966136	59966635	Nbeal1|chr1:59966136-59966635	0.181057429142446	.	.
chr1	60180257	60180756	chr1	60358170	60358669	Nbeal1|chr1:60358170-60358669	0.0729847051086173	.	.
chr1	60180257	60180756	chr1	60360288	60360787	Nbeal1|chr1:60360288-60360787	0.114806534354784	.	.
chr1	60180257	60180756	chr1	60416718	60417217	Nbeal1|chr1:60416718-60417217	0.0692239764148346	.	.
chr1	60180257	60180756	chr1	60488668	60489167	Nbeal1|chr1:60488668-60489167	0.0600263694059127	.	.
chr1	60180257	60180756	chr1	60489858	60490357	Nbeal1|chr1:60489858-60490357	0.119049922064374	.	.
chr1	60342754	60343253	chr1	60034986	60035485	Cyp20a1|chr1:60034986-60035485	0.170531077278389	.	.
chr1	60342754	60343253	chr1	60423858	60424357	Cyp20a1|chr1:60423858-60424357	0.0853560942971756	.	.
chr1	60342754	60343253	chr1	60437320	60437819	Cyp20a1|chr1:60437320-60437819	0.0701383584424614	.	.
chr1	60342754	60343253	chr1	60447042	60447541	Cyp20a1|chr1:60447042-60447541	0.108808448949139	.	.
chr1	60343314	60343813	chr1	60005964	60006463	Cyp20a1|chr1:60005964-60006463	0.210026073213003	.	.
chr1	60343314	60343813	chr1	60313620	60314119	Cyp20a1|chr1:60313620-60314119	0.0717317569869144	.	.
chr1	60343314	60343813	chr1	60358931	60359430	Cyp20a1|chr1:60358931-60359430	0.219696186854589	.	.
chr1	60343314	60343813	chr1	60396111	60396610	Cyp20a1|chr1:60396111-60396610	0.123374793585362	.	.
chr1	60343314	60343813	chr1	60437320	60437819	Cyp20a1|chr1:60437320-60437819	0.157499371107368	.	.
chr1	60343314	60343813	chr1	60447042	60447541	Cyp20a1|chr1:60447042-60447541	0.0748169099376253	.	.
chr1	60409462	60409961	chr1	60034986	60035485	Abi2|chr1:60034986-60035485	0.10204643151251	.	.
chr1	60409462	60409961	chr1	60437320	60437819	Abi2|chr1:60437320-60437819	0.0588013196483957	.	.
chr1	60409462	60409961	chr1	60447042	60447541	Abi2|chr1:60447042-60447541	0.106735807862083	.	.
chr1	60409462	60409961	chr1	60494324	60494823	Abi2|chr1:60494324-60494823	0.191148817082453	.	.
chr1	61638558	61639057	chr1	61794352	61794851	Pard3b|chr1:61794352-61794851	0.0658642774875439	.	.
chr1	61638558	61639057	chr1	61825450	61825949	Pard3b|chr1:61825450-61825949	0.0900932511909848	.	.
chr1	61638558	61639057	chr1	61856491	61856990	Pard3b|chr1:61856491-61856990	0.18717405148972	.	.
chr1	65122893	65123392	chr1	65127818	65128317	D630023F18Rik|chr1:65127818-65128317	0.0815014428928926	.	.
chr1	65122893	65123392	chr1	65142057	65142556	D630023F18Rik|chr1:65142057-65142556	0.108812425733603	.	.
chr1	65122893	65123392	chr1	65179041	65179540	D630023F18Rik|chr1:65179041-65179540	0.15924870965864	.	.
chr1	65122893	65123392	chr1	65243298	65243797	D630023F18Rik|chr1:65243298-65243797	0.0618304885288017	.	.
chr1	65122893	65123392	chr1	65280343	65280842	D630023F18Rik|chr1:65280343-65280842	0.0723169648456285	.	.
chr1	65122893	65123392	chr1	65431052	65431551	D630023F18Rik|chr1:65431052-65431551	0.242964854979604	.	.
chr1	65186396	65186895	chr1	65060479	65060978	Idh1|chr1:65060479-65060978	0.0615827103757887	.	.
chr1	65186396	65186895	chr1	65060479	65060978	Pikfyve|chr1:65060479-65060978	0.0615827103757887	.	.
chr1	65186396	65186895	chr1	65091505	65092004	Idh1|chr1:65091505-65092004	0.170755870770617	.	.
chr1	65186396	65186895	chr1	65091505	65092004	Pikfyve|chr1:65091505-65092004	0.170755870770617	.	.
chr1	65186396	65186895	chr1	65333902	65334401	Idh1|chr1:65333902-65334401	0.0940449033733803	.	.
chr1	65186396	65186895	chr1	65333902	65334401	Pikfyve|chr1:65333902-65334401	0.0940449033733803	.	.
chr1	65186396	65186895	chr1	65343013	65343512	Idh1|chr1:65343013-65343512	0.0671816216576928	.	.
chr1	65186396	65186895	chr1	65343013	65343512	Pikfyve|chr1:65343013-65343512	0.0671816216576928	.	.
chr1	65186396	65186895	chr1	65354915	65355414	Idh1|chr1:65354915-65355414	0.0730128123887989	.	.
chr1	65186396	65186895	chr1	65354915	65355414	Pikfyve|chr1:65354915-65355414	0.0730128123887989	.	.
chr1	65186396	65186895	chr1	65452285	65452784	Idh1|chr1:65452285-65452784	0.0631434129731969	.	.
chr1	65186396	65186895	chr1	65452285	65452784	Pikfyve|chr1:65452285-65452784	0.0631434129731969	.	.
chr1	65281263	65281762	chr1	65730252	65730751	Pth2r|chr1:65730252-65730751	0.127085632061133	.	.
chr1	65281263	65281762	chr1	65731335	65731834	Pth2r|chr1:65731335-65731834	0.0945738102420728	.	.
chr1	65282716	65283215	chr1	65179041	65179540	Pth2r|chr1:65179041-65179540	0.0910378554035516	.	.
chr1	65282716	65283215	chr1	65179041	65179540	Pth2r|chr1:65179041-65179540	0.0910378554035517	.	.
chr1	65282716	65283215	chr1	65243298	65243797	Pth2r|chr1:65243298-65243797	0.103461511854598	.	.
chr1	65282716	65283215	chr1	65280343	65280842	Pth2r|chr1:65280343-65280842	0.0617754446305725	.	.
chr1	65282716	65283215	chr1	65544106	65544605	Pth2r|chr1:65544106-65544605	0.0833707439959542	.	.
chr1	65282716	65283215	chr1	65687075	65687574	Pth2r|chr1:65687075-65687574	0.121044914133897	.	.
chr1	65282716	65283215	chr1	65687594	65688093	Pth2r|chr1:65687594-65688093	0.0931576002344532	.	.
chr1	66174880	66175379	chr1	65954810	65955309	Map2|chr1:65954810-65955309	0.076257867836205	.	.
chr1	66174880	66175379	chr1	66187006	66187505	Map2|chr1:66187006-66187505	0.0759693768193042	.	.
chr1	66174880	66175379	chr1	66199213	66199712	Map2|chr1:66199213-66199712	0.0866989641405126	.	.
chr1	66174880	66175379	chr1	66204968	66205467	Map2|chr1:66204968-66205467	0.130185770527869	.	.
chr1	66174880	66175379	chr1	66221458	66221957	Map2|chr1:66221458-66221957	0.159219300066117	.	.
chr1	66174880	66175379	chr1	66236571	66237070	Map2|chr1:66236571-66237070	0.0828880310045449	.	.
chr1	69687151	69687650	chr1	69507380	69507879	Ikzf2|chr1:69507380-69507879	0.134140950651853	.	.
chr1	69687151	69687650	chr1	69527196	69527695	Ikzf2|chr1:69527196-69527695	0.312362868026031	.	.
chr1	69687151	69687650	chr1	69530423	69530922	Ikzf2|chr1:69530423-69530922	0.332238963771853	.	.
chr1	69687151	69687650	chr1	69535654	69536153	Ikzf2|chr1:69535654-69536153	0.143680200464419	.	.
chr1	69687151	69687650	chr1	69548130	69548629	Ikzf2|chr1:69548130-69548629	0.1920071674976	.	.
chr1	69687151	69687650	chr1	69560727	69561226	Ikzf2|chr1:69560727-69561226	0.221343034475929	.	.
chr1	69687151	69687650	chr1	69600991	69601490	Ikzf2|chr1:69600991-69601490	0.120795198710731	.	.
chr1	69687151	69687650	chr1	69630580	69631079	Ikzf2|chr1:69630580-69631079	0.257235152057837	.	.
chr1	69687151	69687650	chr1	69656928	69657427	Ikzf2|chr1:69656928-69657427	0.107501331310939	.	.
chr1	69687151	69687650	chr1	69708548	69709047	Ikzf2|chr1:69708548-69709047	0.0735030713690987	.	.
chr1	69687151	69687650	chr1	69759552	69760051	Ikzf2|chr1:69759552-69760051	0.189420704496679	.	.
chr1	69687151	69687650	chr1	69760705	69761204	Ikzf2|chr1:69760705-69761204	0.127218678627288	.	.
chr1	69687151	69687650	chr1	69790210	69790709	Ikzf2|chr1:69790210-69790709	0.146363446803342	.	.
chr1	69687151	69687650	chr1	69863485	69863984	Ikzf2|chr1:69863485-69863984	0.271306945595243	.	.
chr1	69687982	69688481	chr1	69507380	69507879	Ikzf2|chr1:69507380-69507879	0.0615384232898728	.	.
chr1	69687982	69688481	chr1	69527196	69527695	Ikzf2|chr1:69527196-69527695	0.133780250754047	.	.
chr1	69687982	69688481	chr1	69530423	69530922	Ikzf2|chr1:69530423-69530922	0.339654648538193	.	.
chr1	69687982	69688481	chr1	69535654	69536153	Ikzf2|chr1:69535654-69536153	0.0767360873982972	.	.
chr1	69687982	69688481	chr1	69548130	69548629	Ikzf2|chr1:69548130-69548629	0.0753120122482125	.	.
chr1	69687982	69688481	chr1	69560727	69561226	Ikzf2|chr1:69560727-69561226	0.0767385195837205	.	.
chr1	69687982	69688481	chr1	69591211	69591710	Ikzf2|chr1:69591211-69591710	0.084190498559079	.	.
chr1	69687982	69688481	chr1	69630580	69631079	Ikzf2|chr1:69630580-69631079	0.0857773472023026	.	.
chr1	69687982	69688481	chr1	69708548	69709047	Ikzf2|chr1:69708548-69709047	0.136002740421638	.	.
chr1	69687982	69688481	chr1	69759552	69760051	Ikzf2|chr1:69759552-69760051	0.110263369230102	.	.
chr1	69687982	69688481	chr1	69760705	69761204	Ikzf2|chr1:69760705-69761204	0.175457816461453	.	.
chr1	69687982	69688481	chr1	69799108	69799607	Ikzf2|chr1:69799108-69799607	0.100950354664387	.	.
chr1	69687982	69688481	chr1	69863485	69863984	Ikzf2|chr1:69863485-69863984	0.111480141088642	.	.
chr1	70724978	70725477	chr1	70351293	70351792	Vwc2l|chr1:70351293-70351792	0.154698973278212	.	.
chr1	70724978	70725477	chr1	70380051	70380550	Vwc2l|chr1:70380051-70380550	0.299443345346573	.	.
chr1	70724978	70725477	chr1	70385837	70386336	Vwc2l|chr1:70385837-70386336	0.0706612341938675	.	.
chr1	70724978	70725477	chr1	70621773	70622272	Vwc2l|chr1:70621773-70622272	0.0805841188006817	.	.
chr1	70725497	70725996	chr1	70265802	70266301	Vwc2l|chr1:70265802-70266301	0.151329249897186	.	.
chr1	70725497	70725996	chr1	70351293	70351792	Vwc2l|chr1:70351293-70351792	0.193012994256807	.	.
chr1	70725497	70725996	chr1	70380051	70380550	Vwc2l|chr1:70380051-70380550	0.0851843769217917	.	.
chr1	70725497	70725996	chr1	70385837	70386336	Vwc2l|chr1:70385837-70386336	0.0940556963426384	.	.
chr1	70725497	70725996	chr1	70621773	70622272	Vwc2l|chr1:70621773-70622272	0.0735621830483097	.	.
chr1	74505730	74506229	chr1	74759797	74760296	Cnot9|chr1:74759797-74760296	0.0686546343006452	.	.
chr1	74505730	74506229	chr1	74806444	74806943	Cnot9|chr1:74806444-74806943	0.0654906664442618	.	.
chr1	74505730	74506229	chr1	74806952	74807451	Cnot9|chr1:74806952-74807451	0.0612046041653823	.	.
chr1	74505730	74506229	chr1	74858307	74858806	Cnot9|chr1:74858307-74858806	0.0633636925161774	.	.
chr1	74505730	74506229	chr1	74880737	74881236	Cnot9|chr1:74880737-74881236	0.0613955225212443	.	.
chr1	74505730	74506229	chr1	74896446	74896945	Cnot9|chr1:74896446-74896945	0.105402523827443	.	.
chr1	74505730	74506229	chr1	74948735	74949234	Cnot9|chr1:74948735-74949234	0.114321999760383	.	.
chr1	74587205	74587704	chr1	74676612	74677111	Bcs1l|chr1:74676612-74677111	0.0849935026102796	.	.
chr1	74587205	74587704	chr1	74676612	74677111	Zfp142|chr1:74676612-74677111	0.0849935026102796	.	.
chr1	74587205	74587704	chr1	74787775	74788274	Bcs1l|chr1:74787775-74788274	0.0654248286993902	.	.
chr1	74587205	74587704	chr1	74787775	74788274	Zfp142|chr1:74787775-74788274	0.0654248286993902	.	.
chr1	74587205	74587704	chr1	74800566	74801065	Bcs1l|chr1:74800566-74801065	0.0665800290425905	.	.
chr1	74587205	74587704	chr1	74800566	74801065	Zfp142|chr1:74800566-74801065	0.0665800290425905	.	.
chr1	74587205	74587704	chr1	74806952	74807451	Bcs1l|chr1:74806952-74807451	0.129423679035039	.	.
chr1	74587205	74587704	chr1	74806952	74807451	Zfp142|chr1:74806952-74807451	0.129423679035039	.	.
chr1	74587205	74587704	chr1	74814902	74815401	Bcs1l|chr1:74814902-74815401	0.120722254622999	.	.
chr1	74587205	74587704	chr1	74814902	74815401	Zfp142|chr1:74814902-74815401	0.120722254622999	.	.
chr1	74587205	74587704	chr1	74829962	74830461	Bcs1l|chr1:74829962-74830461	0.085196225874243	.	.
chr1	74587205	74587704	chr1	74829962	74830461	Zfp142|chr1:74829962-74830461	0.085196225874243	.	.
chr1	74587205	74587704	chr1	74948735	74949234	Bcs1l|chr1:74948735-74949234	0.0787205408856638	.	.
chr1	74587205	74587704	chr1	74948735	74949234	Zfp142|chr1:74948735-74949234	0.0787205408856638	.	.
chr1	74587962	74588461	chr1	74538638	74539137	Bcs1l|chr1:74538638-74539137	0.145079222102927	.	.
chr1	74587962	74588461	chr1	74538638	74539137	Zfp142|chr1:74538638-74539137	0.145079222102927	.	.
chr1	74587962	74588461	chr1	74694100	74694599	Bcs1l|chr1:74694100-74694599	0.0884356189407756	.	.
chr1	74587962	74588461	chr1	74694100	74694599	Zfp142|chr1:74694100-74694599	0.0884356189407756	.	.
chr1	74587962	74588461	chr1	74759797	74760296	Bcs1l|chr1:74759797-74760296	0.0669282745775259	.	.
chr1	74587962	74588461	chr1	74759797	74760296	Bcs1l|chr1:74759797-74760296	0.066928274577526	.	.
chr1	74587962	74588461	chr1	74759797	74760296	Zfp142|chr1:74759797-74760296	0.0669282745775259	.	.
chr1	74587962	74588461	chr1	74759797	74760296	Zfp142|chr1:74759797-74760296	0.066928274577526	.	.
chr1	74587962	74588461	chr1	74806444	74806943	Bcs1l|chr1:74806444-74806943	0.057950512826651	.	.
chr1	74587962	74588461	chr1	74806444	74806943	Zfp142|chr1:74806444-74806943	0.057950512826651	.	.
chr1	74587962	74588461	chr1	74824729	74825228	Bcs1l|chr1:74824729-74825228	0.0609982931450107	.	.
chr1	74587962	74588461	chr1	74824729	74825228	Zfp142|chr1:74824729-74825228	0.0609982931450107	.	.
chr1	74587962	74588461	chr1	74829962	74830461	Bcs1l|chr1:74829962-74830461	0.0844078625565614	.	.
chr1	74587962	74588461	chr1	74829962	74830461	Zfp142|chr1:74829962-74830461	0.0844078625565614	.	.
chr1	74587962	74588461	chr1	74858307	74858806	Bcs1l|chr1:74858307-74858806	0.0656387222594005	.	.
chr1	74587962	74588461	chr1	74858307	74858806	Zfp142|chr1:74858307-74858806	0.0656387222594005	.	.
chr1	74587962	74588461	chr1	74948735	74949234	Bcs1l|chr1:74948735-74949234	0.172155156253343	.	.
chr1	74587962	74588461	chr1	74948735	74949234	Zfp142|chr1:74948735-74949234	0.172155156253343	.	.
chr1	74601175	74601674	chr1	74746470	74746969	Rnf25|chr1:74746470-74746969	0.0805674669000642	.	.
chr1	74601175	74601674	chr1	74746470	74746969	Stk36|chr1:74746470-74746969	0.0805674669000642	.	.
chr1	74601175	74601674	chr1	74794449	74794948	Rnf25|chr1:74794449-74794948	0.0724915186492627	.	.
chr1	74601175	74601674	chr1	74794449	74794948	Stk36|chr1:74794449-74794948	0.0724915186492627	.	.
chr1	74601175	74601674	chr1	74800566	74801065	Rnf25|chr1:74800566-74801065	0.0673523877991393	.	.
chr1	74601175	74601674	chr1	74800566	74801065	Stk36|chr1:74800566-74801065	0.0673523877991393	.	.
chr1	74601175	74601674	chr1	74816731	74817230	Rnf25|chr1:74816731-74817230	0.102754765317351	.	.
chr1	74601175	74601674	chr1	74816731	74817230	Stk36|chr1:74816731-74817230	0.102754765317351	.	.
chr1	74601175	74601674	chr1	74948735	74949234	Rnf25|chr1:74948735-74949234	0.123527132401346	.	.
chr1	74601175	74601674	chr1	74948735	74949234	Stk36|chr1:74948735-74949234	0.123527132401346	.	.
chr1	74661495	74661994	chr1	74814902	74815401	Ttll4|chr1:74814902-74815401	0.0803390477379058	.	.
chr1	74661495	74661994	chr1	74816731	74817230	Ttll4|chr1:74816731-74817230	0.0820272794505415	.	.
chr1	74661495	74661994	chr1	74858307	74858806	Ttll4|chr1:74858307-74858806	0.0706841945473396	.	.
chr1	74661495	74661994	chr1	74894978	74895477	Ttll4|chr1:74894978-74895477	0.0773099245935077	.	.
chr1	74661495	74661994	chr1	74896446	74896945	Ttll4|chr1:74896446-74896945	0.0705811106315038	.	.
chr1	74748718	74749217	chr1	74538638	74539137	Prkag3|chr1:74538638-74539137	0.112916161269833	.	.
chr1	74748718	74749217	chr1	74746470	74746969	Prkag3|chr1:74746470-74746969	0.0610443861376549	.	.
chr1	74748718	74749217	chr1	74794449	74794948	Prkag3|chr1:74794449-74794948	0.0945780268646645	.	.
chr1	74748718	74749217	chr1	74814902	74815401	Prkag3|chr1:74814902-74815401	0.113381626534812	.	.
chr1	74748718	74749217	chr1	74824729	74825228	Prkag3|chr1:74824729-74825228	0.0677855324201909	.	.
chr1	74748718	74749217	chr1	74829962	74830461	Prkag3|chr1:74829962-74830461	0.133645520295223	.	.
chr1	74748718	74749217	chr1	74848813	74849312	Prkag3|chr1:74848813-74849312	0.115681983730451	.	.
chr1	74748718	74749217	chr1	74894978	74895477	Prkag3|chr1:74894978-74895477	0.0648648014025427	.	.
chr1	74748718	74749217	chr1	74896446	74896945	Prkag3|chr1:74896446-74896945	0.0690992207205167	.	.
chr1	74850152	74850651	chr1	74538638	74539137	Gm16582|chr1:74538638-74539137	0.0914064428304014	.	.
chr1	74850152	74850651	chr1	74676612	74677111	Gm16582|chr1:74676612-74677111	0.121937484070503	.	.
chr1	74850152	74850651	chr1	74694100	74694599	Gm16582|chr1:74694100-74694599	0.0674122212764416	.	.
chr1	74850152	74850651	chr1	74753532	74754031	Gm16582|chr1:74753532-74754031	0.0704723132376648	.	.
chr1	74850152	74850651	chr1	74753532	74754031	Gm16582|chr1:74753532-74754031	0.0704723132376649	.	.
chr1	74850152	74850651	chr1	74787775	74788274	Gm16582|chr1:74787775-74788274	0.0744338729486178	.	.
chr1	74850152	74850651	chr1	74829962	74830461	Gm16582|chr1:74829962-74830461	0.0668262551008223	.	.
chr1	74850152	74850651	chr1	74848813	74849312	Gm16582|chr1:74848813-74849312	0.0896009203026537	.	.
chr1	74850152	74850651	chr1	74858307	74858806	Gm16582|chr1:74858307-74858806	0.0774145927953256	.	.
chr1	74850152	74850651	chr1	75200619	75201118	Gm16582|chr1:75200619-75201118	0.0744712874285279	.	.
chr1	74854708	74855207	chr1	74538638	74539137	Cdk5r2|chr1:74538638-74539137	0.157176236874219	.	.
chr1	74854708	74855207	chr1	74753532	74754031	Cdk5r2|chr1:74753532-74754031	0.163564164117039	.	.
chr1	74854708	74855207	chr1	74763029	74763528	Cdk5r2|chr1:74763029-74763528	0.0800346016900902	.	.
chr1	74854708	74855207	chr1	74806952	74807451	Cdk5r2|chr1:74806952-74807451	0.0958499602545477	.	.
chr1	74854708	74855207	chr1	74824729	74825228	Cdk5r2|chr1:74824729-74825228	0.0968004934847869	.	.
chr1	74854708	74855207	chr1	74829962	74830461	Cdk5r2|chr1:74829962-74830461	0.077225168724783	.	.
chr1	74854708	74855207	chr1	74848813	74849312	Cdk5r2|chr1:74848813-74849312	0.109076351539452	.	.
chr1	74854708	74855207	chr1	74894978	74895477	Cdk5r2|chr1:74894978-74895477	0.0859717164553146	.	.
chr1	74854708	74855207	chr1	75052015	75052514	Cdk5r2|chr1:75052015-75052514	0.120314378059646	.	.
chr1	74854708	74855207	chr1	75200619	75201118	Cdk5r2|chr1:75200619-75201118	0.167323353282394	.	.
chr1	74935357	74935856	chr1	74814902	74815401	Cfap65|chr1:74814902-74815401	0.122903372759008	.	.
chr1	74935357	74935856	chr1	74948735	74949234	Cfap65|chr1:74948735-74949234	0.0937528673735831	.	.
chr1	74935357	74935856	chr1	75128586	75129085	Cfap65|chr1:75128586-75129085	0.0852522623583681	.	.
chr1	74935357	74935856	chr1	75247991	75248490	Cfap65|chr1:75247991-75248490	0.0857537100876986	.	.
chr1	75124760	75125259	chr1	74753532	74754031	Nhej1|chr1:74753532-74754031	0.141093159977197	.	.
chr1	75124760	75125259	chr1	74759797	74760296	Nhej1|chr1:74759797-74760296	0.059584354770538	.	.
chr1	75124760	75125259	chr1	74806444	74806943	Nhej1|chr1:74806444-74806943	0.0769139211910804	.	.
chr1	75124760	75125259	chr1	74806952	74807451	Nhej1|chr1:74806952-74807451	0.083834026063322	.	.
chr1	75124760	75125259	chr1	74824729	74825228	Nhej1|chr1:74824729-74825228	0.117189609861352	.	.
chr1	75124760	75125259	chr1	74829962	74830461	Nhej1|chr1:74829962-74830461	0.0831803118098567	.	.
chr1	75124760	75125259	chr1	74848813	74849312	Nhej1|chr1:74848813-74849312	0.156328438115576	.	.
chr1	75124760	75125259	chr1	75234571	75235070	Nhej1|chr1:75234571-75235070	0.119693101020931	.	.
chr1	75124760	75125259	chr1	75255594	75256093	Nhej1|chr1:75255594-75256093	0.146605020020149	.	.
chr1	75124760	75125259	chr1	75263237	75263736	Nhej1|chr1:75263237-75263736	0.0849601406717038	.	.
chr1	75124760	75125259	chr1	75281396	75281895	Nhej1|chr1:75281396-75281895	0.0746358731455397	.	.
chr1	75124760	75125259	chr1	75289342	75289841	Nhej1|chr1:75289342-75289841	0.120378696150474	.	.
chr1	75124760	75125259	chr1	75339144	75339643	Nhej1|chr1:75339144-75339643	0.110424512767659	.	.
chr1	75124760	75125259	chr1	75370249	75370748	Nhej1|chr1:75370249-75370748	0.100451201708358	.	.
chr1	75124760	75125259	chr1	75385291	75385790	Nhej1|chr1:75385291-75385790	0.144822388488338	.	.
chr1	75124760	75125259	chr1	75393088	75393587	Nhej1|chr1:75393088-75393587	0.0852527157929103	.	.
chr1	75124760	75125259	chr1	75408156	75408655	Nhej1|chr1:75408156-75408655	0.1086064010231	.	.
chr1	75124760	75125259	chr1	75467494	75467993	Nhej1|chr1:75467494-75467993	0.0746810557974608	.	.
chr1	75124760	75125259	chr1	75477875	75478374	Nhej1|chr1:75477875-75478374	0.215171178365594	.	.
chr1	75142499	75142998	chr1	74753532	74754031	Cnppd1|chr1:74753532-74754031	0.150011052751562	.	.
chr1	75142499	75142998	chr1	74753532	74754031	Retreg2|chr1:74753532-74754031	0.150011052751562	.	.
chr1	75142499	75142998	chr1	74759797	74760296	Cnppd1|chr1:74759797-74760296	0.0984959984004617	.	.
chr1	75142499	75142998	chr1	74759797	74760296	Retreg2|chr1:74759797-74760296	0.0984959984004617	.	.
chr1	75142499	75142998	chr1	74787775	74788274	Cnppd1|chr1:74787775-74788274	0.122146231466026	.	.
chr1	75142499	75142998	chr1	74787775	74788274	Retreg2|chr1:74787775-74788274	0.122146231466026	.	.
chr1	75142499	75142998	chr1	74794449	74794948	Cnppd1|chr1:74794449-74794948	0.057880498883359	.	.
chr1	75142499	75142998	chr1	74794449	74794948	Retreg2|chr1:74794449-74794948	0.057880498883359	.	.
chr1	75142499	75142998	chr1	74808065	74808564	Cnppd1|chr1:74808065-74808564	0.0984188342227666	.	.
chr1	75142499	75142998	chr1	74808065	74808564	Retreg2|chr1:74808065-74808564	0.0984188342227666	.	.
chr1	75142499	75142998	chr1	74824729	74825228	Cnppd1|chr1:74824729-74825228	0.156360336417033	.	.
chr1	75142499	75142998	chr1	74824729	74825228	Retreg2|chr1:74824729-74825228	0.156360336417033	.	.
chr1	75142499	75142998	chr1	74829962	74830461	Cnppd1|chr1:74829962-74830461	0.0646698622703028	.	.
chr1	75142499	75142998	chr1	74829962	74830461	Retreg2|chr1:74829962-74830461	0.0646698622703028	.	.
chr1	75142499	75142998	chr1	74894978	74895477	Cnppd1|chr1:74894978-74895477	0.0791880340443255	.	.
chr1	75142499	75142998	chr1	74894978	74895477	Retreg2|chr1:74894978-74895477	0.0791880340443255	.	.
chr1	75142499	75142998	chr1	74948735	74949234	Cnppd1|chr1:74948735-74949234	0.071629353112621	.	.
chr1	75142499	75142998	chr1	74948735	74949234	Retreg2|chr1:74948735-74949234	0.071629353112621	.	.
chr1	75142499	75142998	chr1	75001124	75001623	Cnppd1|chr1:75001124-75001623	0.0767094478145756	.	.
chr1	75142499	75142998	chr1	75001124	75001623	Retreg2|chr1:75001124-75001623	0.0767094478145756	.	.
chr1	75142499	75142998	chr1	75234571	75235070	Cnppd1|chr1:75234571-75235070	0.104770576848243	.	.
chr1	75142499	75142998	chr1	75234571	75235070	Retreg2|chr1:75234571-75235070	0.104770576848243	.	.
chr1	75142499	75142998	chr1	75244823	75245322	Cnppd1|chr1:75244823-75245322	0.0631121265095108	.	.
chr1	75142499	75142998	chr1	75244823	75245322	Retreg2|chr1:75244823-75245322	0.0631121265095108	.	.
chr1	75142499	75142998	chr1	75247991	75248490	Cnppd1|chr1:75247991-75248490	0.0643253206122545	.	.
chr1	75142499	75142998	chr1	75247991	75248490	Retreg2|chr1:75247991-75248490	0.0643253206122545	.	.
chr1	75142499	75142998	chr1	75282920	75283419	Cnppd1|chr1:75282920-75283419	0.117810138058877	.	.
chr1	75142499	75142998	chr1	75282920	75283419	Retreg2|chr1:75282920-75283419	0.117810138058877	.	.
chr1	75142499	75142998	chr1	75289342	75289841	Cnppd1|chr1:75289342-75289841	0.121737363691905	.	.
chr1	75142499	75142998	chr1	75289342	75289841	Retreg2|chr1:75289342-75289841	0.121737363691905	.	.
chr1	75142499	75142998	chr1	75339960	75340459	Cnppd1|chr1:75339960-75340459	0.0650563934864252	.	.
chr1	75142499	75142998	chr1	75339960	75340459	Retreg2|chr1:75339960-75340459	0.0650563934864252	.	.
chr1	75142499	75142998	chr1	75382615	75383114	Cnppd1|chr1:75382615-75383114	0.129230321501966	.	.
chr1	75142499	75142998	chr1	75382615	75383114	Retreg2|chr1:75382615-75383114	0.129230321501966	.	.
chr1	75142499	75142998	chr1	75385291	75385790	Cnppd1|chr1:75385291-75385790	0.0777050025656942	.	.
chr1	75142499	75142998	chr1	75385291	75385790	Retreg2|chr1:75385291-75385790	0.0777050025656942	.	.
chr1	75142499	75142998	chr1	75408156	75408655	Cnppd1|chr1:75408156-75408655	0.102132690027923	.	.
chr1	75142499	75142998	chr1	75408156	75408655	Retreg2|chr1:75408156-75408655	0.102132690027923	.	.
chr1	75142499	75142998	chr1	75413640	75414139	Cnppd1|chr1:75413640-75414139	0.102741566972247	.	.
chr1	75142499	75142998	chr1	75413640	75414139	Retreg2|chr1:75413640-75414139	0.102741566972247	.	.
chr1	75142499	75142998	chr1	75445116	75445615	Cnppd1|chr1:75445116-75445615	0.141700903928357	.	.
chr1	75142499	75142998	chr1	75445116	75445615	Retreg2|chr1:75445116-75445615	0.141700903928357	.	.
chr1	75142499	75142998	chr1	75445624	75446123	Cnppd1|chr1:75445624-75446123	0.162571197297435	.	.
chr1	75142499	75142998	chr1	75445624	75446123	Retreg2|chr1:75445624-75446123	0.162571197297435	.	.
chr1	75142499	75142998	chr1	75458368	75458867	Cnppd1|chr1:75458368-75458867	0.0626993665192294	.	.
chr1	75142499	75142998	chr1	75458368	75458867	Retreg2|chr1:75458368-75458867	0.0626993665192294	.	.
chr1	75142499	75142998	chr1	75467494	75467993	Cnppd1|chr1:75467494-75467993	0.0739265096655586	.	.
chr1	75142499	75142998	chr1	75467494	75467993	Retreg2|chr1:75467494-75467993	0.0739265096655586	.	.
chr1	75142499	75142998	chr1	75477875	75478374	Cnppd1|chr1:75477875-75478374	0.103416407006753	.	.
chr1	75142499	75142998	chr1	75477875	75478374	Retreg2|chr1:75477875-75478374	0.103416407006753	.	.
chr1	75142499	75142998	chr1	75495129	75495628	Cnppd1|chr1:75495129-75495628	0.0648012632101939	.	.
chr1	75142499	75142998	chr1	75495129	75495628	Retreg2|chr1:75495129-75495628	0.0648012632101939	.	.
chr1	75168424	75168923	chr1	74816731	74817230	Zfand2b|chr1:74816731-74817230	0.0876494004631337	.	.
chr1	75168424	75168923	chr1	74824729	74825228	Zfand2b|chr1:74824729-74825228	0.0891165122563681	.	.
chr1	75168424	75168923	chr1	74829962	74830461	Zfand2b|chr1:74829962-74830461	0.106781500963113	.	.
chr1	75168424	75168923	chr1	74848813	74849312	Zfand2b|chr1:74848813-74849312	0.0606148489568689	.	.
chr1	75168424	75168923	chr1	74858307	74858806	Zfand2b|chr1:74858307-74858806	0.0667803546434917	.	.
chr1	75168424	75168923	chr1	74880737	74881236	Zfand2b|chr1:74880737-74881236	0.0917070874772258	.	.
chr1	75168424	75168923	chr1	74948735	74949234	Zfand2b|chr1:74948735-74949234	0.0761141161449906	.	.
chr1	75168424	75168923	chr1	75254226	75254725	Zfand2b|chr1:75254226-75254725	0.0582480469727463	.	.
chr1	75168424	75168923	chr1	75255594	75256093	Zfand2b|chr1:75255594-75256093	0.140515603805285	.	.
chr1	75168424	75168923	chr1	75370249	75370748	Zfand2b|chr1:75370249-75370748	0.180994315854074	.	.
chr1	75168424	75168923	chr1	75384403	75384902	Zfand2b|chr1:75384403-75384902	0.0946510985974869	.	.
chr1	75168424	75168923	chr1	75385291	75385790	Zfand2b|chr1:75385291-75385790	0.125452555386574	.	.
chr1	75168424	75168923	chr1	75393088	75393587	Zfand2b|chr1:75393088-75393587	0.0832020875101635	.	.
chr1	75168424	75168923	chr1	75398631	75399130	Zfand2b|chr1:75398631-75399130	0.0878747240954754	.	.
chr1	75168424	75168923	chr1	75426010	75426509	Zfand2b|chr1:75426010-75426509	0.0772881567299945	.	.
chr1	75168424	75168923	chr1	75445116	75445615	Zfand2b|chr1:75445116-75445615	0.0719522819497565	.	.
chr1	75168424	75168923	chr1	75477875	75478374	Zfand2b|chr1:75477875-75478374	0.158938588750458	.	.
chr1	75168424	75168923	chr1	75493563	75494062	Zfand2b|chr1:75493563-75494062	0.17162764086635	.	.
chr1	75169048	75169547	chr1	74753532	74754031	Zfand2b|chr1:74753532-74754031	0.110562699812235	.	.
chr1	75169048	75169547	chr1	74759797	74760296	Zfand2b|chr1:74759797-74760296	0.102477649368116	.	.
chr1	75169048	75169547	chr1	74787775	74788274	Zfand2b|chr1:74787775-74788274	0.168960062742241	.	.
chr1	75169048	75169547	chr1	74806444	74806943	Zfand2b|chr1:74806444-74806943	0.110537473151001	.	.
chr1	75169048	75169547	chr1	74824729	74825228	Zfand2b|chr1:74824729-74825228	0.162935791912854	.	.
chr1	75169048	75169547	chr1	74829962	74830461	Zfand2b|chr1:74829962-74830461	0.181390477394088	.	.
chr1	75169048	75169547	chr1	75016818	75017317	Zfand2b|chr1:75016818-75017317	0.0673308271465455	.	.
chr1	75169048	75169547	chr1	75200619	75201118	Zfand2b|chr1:75200619-75201118	0.077801277615025	.	.
chr1	75169048	75169547	chr1	75244823	75245322	Zfand2b|chr1:75244823-75245322	0.112948066031377	.	.
chr1	75169048	75169547	chr1	75255594	75256093	Zfand2b|chr1:75255594-75256093	0.124303117185237	.	.
chr1	75169048	75169547	chr1	75339144	75339643	Zfand2b|chr1:75339144-75339643	0.072360866151229	.	.
chr1	75169048	75169547	chr1	75339960	75340459	Zfand2b|chr1:75339960-75340459	0.0569802582790136	.	.
chr1	75169048	75169547	chr1	75370249	75370748	Zfand2b|chr1:75370249-75370748	0.0582466121472183	.	.
chr1	75169048	75169547	chr1	75382615	75383114	Zfand2b|chr1:75382615-75383114	0.0736486630186817	.	.
chr1	75169048	75169547	chr1	75393088	75393587	Zfand2b|chr1:75393088-75393587	0.187320037575292	.	.
chr1	75169048	75169547	chr1	75408156	75408655	Zfand2b|chr1:75408156-75408655	0.0880116054926696	.	.
chr1	75169048	75169547	chr1	75413640	75414139	Zfand2b|chr1:75413640-75414139	0.14384533301783	.	.
chr1	75169048	75169547	chr1	75422827	75423326	Zfand2b|chr1:75422827-75423326	0.0621969889036627	.	.
chr1	75169048	75169547	chr1	75445116	75445615	Zfand2b|chr1:75445116-75445615	0.0771790314775128	.	.
chr1	75169048	75169547	chr1	75477875	75478374	Zfand2b|chr1:75477875-75478374	0.143758006709509	.	.
chr1	75180079	75180578	chr1	74800566	74801065	Abcb6|chr1:74800566-74801065	0.0821330695168524	.	.
chr1	75180079	75180578	chr1	74802933	74803432	Abcb6|chr1:74802933-74803432	0.125164886810569	.	.
chr1	75180079	75180578	chr1	74808065	74808564	Abcb6|chr1:74808065-74808564	0.0850128230822487	.	.
chr1	75180079	75180578	chr1	74816731	74817230	Abcb6|chr1:74816731-74817230	0.0975875273636985	.	.
chr1	75180079	75180578	chr1	74824729	74825228	Abcb6|chr1:74824729-74825228	0.115853079437856	.	.
chr1	75180079	75180578	chr1	74858307	74858806	Abcb6|chr1:74858307-74858806	0.0857751596635636	.	.
chr1	75180079	75180578	chr1	75128586	75129085	Abcb6|chr1:75128586-75129085	0.112892680942884	.	.
chr1	75180079	75180578	chr1	75281396	75281895	Abcb6|chr1:75281396-75281895	0.0788270513430806	.	.
chr1	75180079	75180578	chr1	75445116	75445615	Abcb6|chr1:75445116-75445615	0.164352087596009	.	.
chr1	75180079	75180578	chr1	75477875	75478374	Abcb6|chr1:75477875-75478374	0.136183068663222	.	.
chr1	75180079	75180578	chr1	75493563	75494062	Abcb6|chr1:75493563-75494062	0.0912585072580349	.	.
chr1	75191753	75192252	chr1	74753532	74754031	Ankzf1|chr1:74753532-74754031	0.148599881396158	.	.
chr1	75191753	75192252	chr1	74753532	74754031	Atg9a|chr1:74753532-74754031	0.148599881396158	.	.
chr1	75191753	75192252	chr1	74759797	74760296	Ankzf1|chr1:74759797-74760296	0.101965171908259	.	.
chr1	75191753	75192252	chr1	74759797	74760296	Atg9a|chr1:74759797-74760296	0.101965171908259	.	.
chr1	75191753	75192252	chr1	74800566	74801065	Ankzf1|chr1:74800566-74801065	0.0883917687444621	.	.
chr1	75191753	75192252	chr1	74800566	74801065	Atg9a|chr1:74800566-74801065	0.0883917687444621	.	.
chr1	75191753	75192252	chr1	74802933	74803432	Ankzf1|chr1:74802933-74803432	0.0608723305872317	.	.
chr1	75191753	75192252	chr1	74802933	74803432	Atg9a|chr1:74802933-74803432	0.0608723305872317	.	.
chr1	75191753	75192252	chr1	74824729	74825228	Ankzf1|chr1:74824729-74825228	0.172011940781765	.	.
chr1	75191753	75192252	chr1	74824729	74825228	Atg9a|chr1:74824729-74825228	0.172011940781765	.	.
chr1	75191753	75192252	chr1	74829962	74830461	Ankzf1|chr1:74829962-74830461	0.170521472030554	.	.
chr1	75191753	75192252	chr1	74829962	74830461	Atg9a|chr1:74829962-74830461	0.170521472030554	.	.
chr1	75191753	75192252	chr1	74848813	74849312	Ankzf1|chr1:74848813-74849312	0.0728452669025289	.	.
chr1	75191753	75192252	chr1	74848813	74849312	Atg9a|chr1:74848813-74849312	0.0728452669025289	.	.
chr1	75191753	75192252	chr1	74948735	74949234	Ankzf1|chr1:74948735-74949234	0.16758776113997	.	.
chr1	75191753	75192252	chr1	74948735	74949234	Atg9a|chr1:74948735-74949234	0.16758776113997	.	.
chr1	75191753	75192252	chr1	75234571	75235070	Ankzf1|chr1:75234571-75235070	0.176270728802955	.	.
chr1	75191753	75192252	chr1	75234571	75235070	Atg9a|chr1:75234571-75235070	0.176270728802955	.	.
chr1	75191753	75192252	chr1	75281396	75281895	Ankzf1|chr1:75281396-75281895	0.145684949865134	.	.
chr1	75191753	75192252	chr1	75281396	75281895	Atg9a|chr1:75281396-75281895	0.145684949865134	.	.
chr1	75191753	75192252	chr1	75339144	75339643	Ankzf1|chr1:75339144-75339643	0.159258954919231	.	.
chr1	75191753	75192252	chr1	75339144	75339643	Atg9a|chr1:75339144-75339643	0.159258954919231	.	.
chr1	75191753	75192252	chr1	75370249	75370748	Ankzf1|chr1:75370249-75370748	0.110804613510328	.	.
chr1	75191753	75192252	chr1	75370249	75370748	Atg9a|chr1:75370249-75370748	0.110804613510328	.	.
chr1	75191753	75192252	chr1	75384403	75384902	Ankzf1|chr1:75384403-75384902	0.0773994256519942	.	.
chr1	75191753	75192252	chr1	75384403	75384902	Atg9a|chr1:75384403-75384902	0.0773994256519942	.	.
chr1	75191753	75192252	chr1	75385291	75385790	Ankzf1|chr1:75385291-75385790	0.159198259478343	.	.
chr1	75191753	75192252	chr1	75385291	75385790	Atg9a|chr1:75385291-75385790	0.159198259478343	.	.
chr1	75191753	75192252	chr1	75393088	75393587	Ankzf1|chr1:75393088-75393587	0.170078792282915	.	.
chr1	75191753	75192252	chr1	75393088	75393587	Atg9a|chr1:75393088-75393587	0.170078792282915	.	.
chr1	75191753	75192252	chr1	75398631	75399130	Ankzf1|chr1:75398631-75399130	0.122883376561179	.	.
chr1	75191753	75192252	chr1	75398631	75399130	Atg9a|chr1:75398631-75399130	0.122883376561179	.	.
chr1	75191753	75192252	chr1	75408156	75408655	Ankzf1|chr1:75408156-75408655	0.121979979698467	.	.
chr1	75191753	75192252	chr1	75408156	75408655	Atg9a|chr1:75408156-75408655	0.121979979698467	.	.
chr1	75191753	75192252	chr1	75413640	75414139	Ankzf1|chr1:75413640-75414139	0.0728121965172724	.	.
chr1	75191753	75192252	chr1	75413640	75414139	Atg9a|chr1:75413640-75414139	0.0728121965172724	.	.
chr1	75191753	75192252	chr1	75445116	75445615	Ankzf1|chr1:75445116-75445615	0.199623705277738	.	.
chr1	75191753	75192252	chr1	75445116	75445615	Atg9a|chr1:75445116-75445615	0.199623705277738	.	.
chr1	75191753	75192252	chr1	75445624	75446123	Ankzf1|chr1:75445624-75446123	0.117601662946965	.	.
chr1	75191753	75192252	chr1	75445624	75446123	Atg9a|chr1:75445624-75446123	0.117601662946965	.	.
chr1	75191753	75192252	chr1	75467494	75467993	Ankzf1|chr1:75467494-75467993	0.0587955766478451	.	.
chr1	75191753	75192252	chr1	75467494	75467993	Atg9a|chr1:75467494-75467993	0.0587955766478451	.	.
chr1	75191753	75192252	chr1	75477875	75478374	Ankzf1|chr1:75477875-75478374	0.213131201591426	.	.
chr1	75191753	75192252	chr1	75477875	75478374	Atg9a|chr1:75477875-75478374	0.213131201591426	.	.
chr1	75191753	75192252	chr1	75480692	75481191	Ankzf1|chr1:75480692-75481191	0.201292755425666	.	.
chr1	75191753	75192252	chr1	75480692	75481191	Atg9a|chr1:75480692-75481191	0.201292755425666	.	.
chr1	75191753	75192252	chr1	75493563	75494062	Ankzf1|chr1:75493563-75494062	0.0764338870822533	.	.
chr1	75191753	75192252	chr1	75493563	75494062	Atg9a|chr1:75493563-75494062	0.0764338870822533	.	.
chr1	75210546	75211045	chr1	74753532	74754031	Glb1l|chr1:74753532-74754031	0.15408188872254	.	.
chr1	75210546	75211045	chr1	74753532	74754031	Stk16|chr1:74753532-74754031	0.15408188872254	.	.
chr1	75210546	75211045	chr1	74759797	74760296	Glb1l|chr1:74759797-74760296	0.062524682745234	.	.
chr1	75210546	75211045	chr1	74759797	74760296	Stk16|chr1:74759797-74760296	0.062524682745234	.	.
chr1	75210546	75211045	chr1	74794449	74794948	Glb1l|chr1:74794449-74794948	0.125989255073856	.	.
chr1	75210546	75211045	chr1	74794449	74794948	Stk16|chr1:74794449-74794948	0.125989255073856	.	.
chr1	75210546	75211045	chr1	74824729	74825228	Glb1l|chr1:74824729-74825228	0.104219774296339	.	.
chr1	75210546	75211045	chr1	74824729	74825228	Stk16|chr1:74824729-74825228	0.104219774296339	.	.
chr1	75210546	75211045	chr1	74829962	74830461	Glb1l|chr1:74829962-74830461	0.0580387009197303	.	.
chr1	75210546	75211045	chr1	74829962	74830461	Stk16|chr1:74829962-74830461	0.0580387009197303	.	.
chr1	75210546	75211045	chr1	74848813	74849312	Glb1l|chr1:74848813-74849312	0.0629881928013695	.	.
chr1	75210546	75211045	chr1	74848813	74849312	Stk16|chr1:74848813-74849312	0.0629881928013695	.	.
chr1	75210546	75211045	chr1	75218312	75218811	Glb1l|chr1:75218312-75218811	0.0751714440691046	.	.
chr1	75210546	75211045	chr1	75218312	75218811	Stk16|chr1:75218312-75218811	0.0751714440691046	.	.
chr1	75210546	75211045	chr1	75234571	75235070	Glb1l|chr1:75234571-75235070	0.155897840996277	.	.
chr1	75210546	75211045	chr1	75234571	75235070	Stk16|chr1:75234571-75235070	0.155897840996277	.	.
chr1	75210546	75211045	chr1	75255594	75256093	Glb1l|chr1:75255594-75256093	0.175728073642997	.	.
chr1	75210546	75211045	chr1	75255594	75256093	Stk16|chr1:75255594-75256093	0.175728073642997	.	.
chr1	75210546	75211045	chr1	75263237	75263736	Glb1l|chr1:75263237-75263736	0.0641097502913516	.	.
chr1	75210546	75211045	chr1	75263237	75263736	Stk16|chr1:75263237-75263736	0.0641097502913516	.	.
chr1	75210546	75211045	chr1	75281396	75281895	Glb1l|chr1:75281396-75281895	0.104338452874612	.	.
chr1	75210546	75211045	chr1	75281396	75281895	Stk16|chr1:75281396-75281895	0.104338452874612	.	.
chr1	75210546	75211045	chr1	75282920	75283419	Glb1l|chr1:75282920-75283419	0.0722703570083107	.	.
chr1	75210546	75211045	chr1	75282920	75283419	Stk16|chr1:75282920-75283419	0.0722703570083107	.	.
chr1	75210546	75211045	chr1	75289342	75289841	Glb1l|chr1:75289342-75289841	0.0700588853615577	.	.
chr1	75210546	75211045	chr1	75289342	75289841	Stk16|chr1:75289342-75289841	0.0700588853615577	.	.
chr1	75210546	75211045	chr1	75339144	75339643	Glb1l|chr1:75339144-75339643	0.134674998160968	.	.
chr1	75210546	75211045	chr1	75339144	75339643	Stk16|chr1:75339144-75339643	0.134674998160968	.	.
chr1	75210546	75211045	chr1	75370249	75370748	Glb1l|chr1:75370249-75370748	0.0591720048915502	.	.
chr1	75210546	75211045	chr1	75370249	75370748	Stk16|chr1:75370249-75370748	0.0591720048915502	.	.
chr1	75210546	75211045	chr1	75382615	75383114	Glb1l|chr1:75382615-75383114	0.0597029832418617	.	.
chr1	75210546	75211045	chr1	75382615	75383114	Stk16|chr1:75382615-75383114	0.0597029832418617	.	.
chr1	75210546	75211045	chr1	75384403	75384902	Glb1l|chr1:75384403-75384902	0.0803673456592405	.	.
chr1	75210546	75211045	chr1	75384403	75384902	Stk16|chr1:75384403-75384902	0.0803673456592405	.	.
chr1	75210546	75211045	chr1	75385291	75385790	Glb1l|chr1:75385291-75385790	0.0621451121806821	.	.
chr1	75210546	75211045	chr1	75385291	75385790	Stk16|chr1:75385291-75385790	0.0621451121806821	.	.
chr1	75210546	75211045	chr1	75393088	75393587	Glb1l|chr1:75393088-75393587	0.1200382245296	.	.
chr1	75210546	75211045	chr1	75393088	75393587	Stk16|chr1:75393088-75393587	0.1200382245296	.	.
chr1	75210546	75211045	chr1	75408156	75408655	Glb1l|chr1:75408156-75408655	0.193319855885194	.	.
chr1	75210546	75211045	chr1	75408156	75408655	Stk16|chr1:75408156-75408655	0.193319855885194	.	.
chr1	75210546	75211045	chr1	75480692	75481191	Glb1l|chr1:75480692-75481191	0.108536864987408	.	.
chr1	75210546	75211045	chr1	75480692	75481191	Stk16|chr1:75480692-75481191	0.108536864987408	.	.
chr1	75219086	75219585	chr1	74753532	74754031	Tuba4a|chr1:74753532-74754031	0.061599883196368	.	.
chr1	75219086	75219585	chr1	74759797	74760296	Tuba4a|chr1:74759797-74760296	0.0938441249081875	.	.
chr1	75219086	75219585	chr1	74802933	74803432	Tuba4a|chr1:74802933-74803432	0.0950279618469828	.	.
chr1	75219086	75219585	chr1	74824729	74825228	Tuba4a|chr1:74824729-74825228	0.0905750172168744	.	.
chr1	75219086	75219585	chr1	74829962	74830461	Tuba4a|chr1:74829962-74830461	0.0614409249498729	.	.
chr1	75219086	75219585	chr1	74880737	74881236	Tuba4a|chr1:74880737-74881236	0.106171991997999	.	.
chr1	75219086	75219585	chr1	75200619	75201118	Tuba4a|chr1:75200619-75201118	0.105261491212143	.	.
chr1	75219086	75219585	chr1	75218312	75218811	Tuba4a|chr1:75218312-75218811	0.0717243886041122	.	.
chr1	75219086	75219585	chr1	75234571	75235070	Tuba4a|chr1:75234571-75235070	0.106128309002959	.	.
chr1	75219086	75219585	chr1	75254226	75254725	Tuba4a|chr1:75254226-75254725	0.0617263869690194	.	.
chr1	75219086	75219585	chr1	75255594	75256093	Tuba4a|chr1:75255594-75256093	0.0824056275432543	.	.
chr1	75219086	75219585	chr1	75281396	75281895	Tuba4a|chr1:75281396-75281895	0.0829966961372942	.	.
chr1	75219086	75219585	chr1	75281396	75281895	Tuba4a|chr1:75281396-75281895	0.0829966961372943	.	.
chr1	75219086	75219585	chr1	75289863	75290362	Tuba4a|chr1:75289863-75290362	0.0891910838740837	.	.
chr1	75219086	75219585	chr1	75339144	75339643	Tuba4a|chr1:75339144-75339643	0.110959887761142	.	.
chr1	75219086	75219585	chr1	75339960	75340459	Tuba4a|chr1:75339960-75340459	0.0843900478781593	.	.
chr1	75219086	75219585	chr1	75381822	75382321	Tuba4a|chr1:75381822-75382321	0.0757549682456257	.	.
chr1	75219086	75219585	chr1	75385291	75385790	Tuba4a|chr1:75385291-75385790	0.0943535586296192	.	.
chr1	75219086	75219585	chr1	75393088	75393587	Tuba4a|chr1:75393088-75393587	0.17517093509991	.	.
chr1	75219086	75219585	chr1	75393648	75394147	Tuba4a|chr1:75393648-75394147	0.0933756309022941	.	.
chr1	75219086	75219585	chr1	75422827	75423326	Tuba4a|chr1:75422827-75423326	0.0764028848495117	.	.
chr1	75219086	75219585	chr1	75445116	75445615	Tuba4a|chr1:75445116-75445615	0.121377531032387	.	.
chr1	75219086	75219585	chr1	75445624	75446123	Tuba4a|chr1:75445624-75446123	0.0937853091866362	.	.
chr1	75219086	75219585	chr1	75477875	75478374	Tuba4a|chr1:75477875-75478374	0.058175308809569	.	.
chr1	75219086	75219585	chr1	75480692	75481191	Tuba4a|chr1:75480692-75481191	0.10905607618113	.	.
chr1	75230933	75231432	chr1	74753532	74754031	A630095N17Rik|chr1:74753532-74754031	0.141835750637502	.	.
chr1	75230933	75231432	chr1	74808065	74808564	A630095N17Rik|chr1:74808065-74808564	0.0701266643558739	.	.
chr1	75230933	75231432	chr1	74824729	74825228	A630095N17Rik|chr1:74824729-74825228	0.0593246681845833	.	.
chr1	75230933	75231432	chr1	75200619	75201118	A630095N17Rik|chr1:75200619-75201118	0.0586281217413687	.	.
chr1	75230933	75231432	chr1	75254226	75254725	A630095N17Rik|chr1:75254226-75254725	0.120882855985948	.	.
chr1	75230933	75231432	chr1	75339144	75339643	A630095N17Rik|chr1:75339144-75339643	0.0724479406467589	.	.
chr1	75230933	75231432	chr1	75339144	75339643	A630095N17Rik|chr1:75339144-75339643	0.072447940646759	.	.
chr1	75230933	75231432	chr1	75385291	75385790	A630095N17Rik|chr1:75385291-75385790	0.116256046769044	.	.
chr1	75230933	75231432	chr1	75393088	75393587	A630095N17Rik|chr1:75393088-75393587	0.0716525880792885	.	.
chr1	75230933	75231432	chr1	75422827	75423326	A630095N17Rik|chr1:75422827-75423326	0.0593419206835718	.	.
chr1	75230933	75231432	chr1	75422827	75423326	A630095N17Rik|chr1:75422827-75423326	0.0593419206835719	.	.
chr1	75230933	75231432	chr1	75444608	75445107	A630095N17Rik|chr1:75444608-75445107	0.0876431682063173	.	.
chr1	75230933	75231432	chr1	75445116	75445615	A630095N17Rik|chr1:75445116-75445615	0.0700041631282554	.	.
chr1	75230933	75231432	chr1	75445624	75446123	A630095N17Rik|chr1:75445624-75446123	0.0882487563768305	.	.
chr1	75230933	75231432	chr1	75480692	75481191	A630095N17Rik|chr1:75480692-75481191	0.122392186930436	.	.
chr1	75230933	75231432	chr1	75487302	75487801	A630095N17Rik|chr1:75487302-75487801	0.104219482984285	.	.
chr1	75230933	75231432	chr1	75493563	75494062	A630095N17Rik|chr1:75493563-75494062	0.0698138387872063	.	.
chr1	75236144	75236643	chr1	74759797	74760296	Dnajb2|chr1:74759797-74760296	0.0888575754389439	.	.
chr1	75236144	75236643	chr1	74802933	74803432	Dnajb2|chr1:74802933-74803432	0.0579707553440788	.	.
chr1	75236144	75236643	chr1	74806952	74807451	Dnajb2|chr1:74806952-74807451	0.0933492214204235	.	.
chr1	75236144	75236643	chr1	74848813	74849312	Dnajb2|chr1:74848813-74849312	0.103221054021162	.	.
chr1	75236144	75236643	chr1	74858307	74858806	Dnajb2|chr1:74858307-74858806	0.0814509058133607	.	.
chr1	75236144	75236643	chr1	75128586	75129085	Dnajb2|chr1:75128586-75129085	0.130343889009182	.	.
chr1	75236144	75236643	chr1	75384403	75384902	Dnajb2|chr1:75384403-75384902	0.069753201430601	.	.
chr1	75236144	75236643	chr1	75384403	75384902	Dnajb2|chr1:75384403-75384902	0.0697532014306011	.	.
chr1	75236144	75236643	chr1	75408156	75408655	Dnajb2|chr1:75408156-75408655	0.0764310440123166	.	.
chr1	75236144	75236643	chr1	75408156	75408655	Dnajb2|chr1:75408156-75408655	0.0764310440123167	.	.
chr1	75236144	75236643	chr1	75445116	75445615	Dnajb2|chr1:75445116-75445615	0.105845121364367	.	.
chr1	75236144	75236643	chr1	75445624	75446123	Dnajb2|chr1:75445624-75446123	0.0740482661572471	.	.
chr1	75236651	75237150	chr1	74793218	74793717	Dnajb2|chr1:74793218-74793717	0.092128778914445	.	.
chr1	75236651	75237150	chr1	74794449	74794948	Dnajb2|chr1:74794449-74794948	0.0681426829640265	.	.
chr1	75236651	75237150	chr1	74800566	74801065	Dnajb2|chr1:74800566-74801065	0.0861081242793417	.	.
chr1	75236651	75237150	chr1	74806952	74807451	Dnajb2|chr1:74806952-74807451	0.0950722030287596	.	.
chr1	75236651	75237150	chr1	74814902	74815401	Dnajb2|chr1:74814902-74815401	0.0781614468008422	.	.
chr1	75236651	75237150	chr1	74816731	74817230	Dnajb2|chr1:74816731-74817230	0.0569890941401678	.	.
chr1	75236651	75237150	chr1	74829962	74830461	Dnajb2|chr1:74829962-74830461	0.149786871725365	.	.
chr1	75236651	75237150	chr1	74896446	74896945	Dnajb2|chr1:74896446-74896945	0.111763185201957	.	.
chr1	75236651	75237150	chr1	74948735	74949234	Dnajb2|chr1:74948735-74949234	0.0823145552079743	.	.
chr1	75236651	75237150	chr1	75247991	75248490	Dnajb2|chr1:75247991-75248490	0.119635890289602	.	.
chr1	75236651	75237150	chr1	75384403	75384902	Dnajb2|chr1:75384403-75384902	0.179617681593514	.	.
chr1	75236651	75237150	chr1	75385291	75385790	Dnajb2|chr1:75385291-75385790	0.127345133982716	.	.
chr1	75236651	75237150	chr1	75398631	75399130	Dnajb2|chr1:75398631-75399130	0.0630951221002741	.	.
chr1	75236651	75237150	chr1	75477875	75478374	Dnajb2|chr1:75477875-75478374	0.0620748580524218	.	.
chr1	75264008	75264507	chr1	75200619	75201118	Ptprn|chr1:75200619-75201118	0.0897429021280668	.	.
chr1	75264008	75264507	chr1	75234571	75235070	Ptprn|chr1:75234571-75235070	0.0922901512068739	.	.
chr1	75264008	75264507	chr1	75244823	75245322	Ptprn|chr1:75244823-75245322	0.0709328759106514	.	.
chr1	75264008	75264507	chr1	75254226	75254725	Ptprn|chr1:75254226-75254725	0.0575798583478253	.	.
chr1	75264008	75264507	chr1	75255594	75256093	Ptprn|chr1:75255594-75256093	0.0602083110638129	.	.
chr1	75264008	75264507	chr1	75339144	75339643	Ptprn|chr1:75339144-75339643	0.171354852446568	.	.
chr1	75264008	75264507	chr1	75382615	75383114	Ptprn|chr1:75382615-75383114	0.0640407734831107	.	.
chr1	75264008	75264507	chr1	75384403	75384902	Ptprn|chr1:75384403-75384902	0.182024010788201	.	.
chr1	75264008	75264507	chr1	75393088	75393587	Ptprn|chr1:75393088-75393587	0.062974780128238	.	.
chr1	75264008	75264507	chr1	75393648	75394147	Ptprn|chr1:75393648-75394147	0.0675839400744853	.	.
chr1	75264008	75264507	chr1	75408156	75408655	Ptprn|chr1:75408156-75408655	0.136937877432638	.	.
chr1	75264008	75264507	chr1	75422827	75423326	Ptprn|chr1:75422827-75423326	0.12022489387111	.	.
chr1	75264008	75264507	chr1	75445624	75446123	Ptprn|chr1:75445624-75446123	0.178083690950603	.	.
chr1	75264008	75264507	chr1	75480692	75481191	Ptprn|chr1:75480692-75481191	0.0596775362712824	.	.
chr1	75317346	75317845	chr1	75200619	75201118	Dnpep|chr1:75200619-75201118	0.0995949823780559	.	.
chr1	75317346	75317845	chr1	75234571	75235070	Dnpep|chr1:75234571-75235070	0.239741254803576	.	.
chr1	75317346	75317845	chr1	75247991	75248490	Dnpep|chr1:75247991-75248490	0.0595991513371388	.	.
chr1	75317346	75317845	chr1	75254226	75254725	Dnpep|chr1:75254226-75254725	0.0682534130673633	.	.
chr1	75317346	75317845	chr1	75254226	75254725	Dnpep|chr1:75254226-75254725	0.0682534130673634	.	.
chr1	75317346	75317845	chr1	75255594	75256093	Dnpep|chr1:75255594-75256093	0.121381607352498	.	.
chr1	75317346	75317845	chr1	75263237	75263736	Dnpep|chr1:75263237-75263736	0.0804668793799199	.	.
chr1	75317346	75317845	chr1	75339144	75339643	Dnpep|chr1:75339144-75339643	0.103435609532363	.	.
chr1	75317346	75317845	chr1	75370249	75370748	Dnpep|chr1:75370249-75370748	0.2188436963099	.	.
chr1	75317346	75317845	chr1	75381822	75382321	Dnpep|chr1:75381822-75382321	0.0730914433653718	.	.
chr1	75317346	75317845	chr1	75382615	75383114	Dnpep|chr1:75382615-75383114	0.0580396155888528	.	.
chr1	75317346	75317845	chr1	75384403	75384902	Dnpep|chr1:75384403-75384902	0.236848802908476	.	.
chr1	75317346	75317845	chr1	75385291	75385790	Dnpep|chr1:75385291-75385790	0.25099378008787	.	.
chr1	75317346	75317845	chr1	75393088	75393587	Dnpep|chr1:75393088-75393587	0.156361636100502	.	.
chr1	75317346	75317845	chr1	75408156	75408655	Dnpep|chr1:75408156-75408655	0.0674301231574548	.	.
chr1	75317346	75317845	chr1	75422827	75423326	Dnpep|chr1:75422827-75423326	0.0642123555343405	.	.
chr1	75317346	75317845	chr1	75445624	75446123	Dnpep|chr1:75445624-75446123	0.114286623429753	.	.
chr1	75317346	75317845	chr1	75467494	75467993	Dnpep|chr1:75467494-75467993	0.129352251171276	.	.
chr1	75317346	75317845	chr1	75477875	75478374	Dnpep|chr1:75477875-75478374	0.194827907256121	.	.
chr1	75317346	75317845	chr1	75487302	75487801	Dnpep|chr1:75487302-75487801	0.169739583959	.	.
chr1	75317346	75317845	chr1	75493563	75494062	Dnpep|chr1:75493563-75494062	0.082291741812968	.	.
chr1	75317346	75317845	chr1	75495129	75495628	Dnpep|chr1:75495129-75495628	0.0760980276386604	.	.
chr1	75359259	75359758	chr1	75218312	75218811	Des|chr1:75218312-75218811	0.0964604670023347	.	.
chr1	75359259	75359758	chr1	75234571	75235070	Des|chr1:75234571-75235070	0.0712118165347076	.	.
chr1	75359259	75359758	chr1	75290547	75291046	Des|chr1:75290547-75291046	0.0875889557825763	.	.
chr1	75359259	75359758	chr1	75370249	75370748	Des|chr1:75370249-75370748	0.0971242144314365	.	.
chr1	75359259	75359758	chr1	75381822	75382321	Des|chr1:75381822-75382321	0.0811157921899681	.	.
chr1	75359259	75359758	chr1	75384403	75384902	Des|chr1:75384403-75384902	0.218641696370653	.	.
chr1	75359259	75359758	chr1	75385291	75385790	Des|chr1:75385291-75385790	0.208195966709833	.	.
chr1	75359259	75359758	chr1	75393088	75393587	Des|chr1:75393088-75393587	0.123308628930977	.	.
chr1	75359259	75359758	chr1	75413640	75414139	Des|chr1:75413640-75414139	0.105478642320911	.	.
chr1	75359259	75359758	chr1	75467494	75467993	Des|chr1:75467494-75467993	0.0856028868198437	.	.
chr1	75359259	75359758	chr1	75477875	75478374	Des|chr1:75477875-75478374	0.13679114423939	.	.
chr1	75435709	75436208	chr1	75254226	75254725	Gmppa|chr1:75254226-75254725	0.136918233924854	.	.
chr1	75435709	75436208	chr1	75263237	75263736	Gmppa|chr1:75263237-75263736	0.134291364036666	.	.
chr1	75435709	75436208	chr1	75282920	75283419	Gmppa|chr1:75282920-75283419	0.0699054900766625	.	.
chr1	75435709	75436208	chr1	75385291	75385790	Gmppa|chr1:75385291-75385790	0.0728111244508478	.	.
chr1	75435709	75436208	chr1	75393088	75393587	Gmppa|chr1:75393088-75393587	0.0638867855183525	.	.
chr1	75435709	75436208	chr1	75393648	75394147	Gmppa|chr1:75393648-75394147	0.228671125481018	.	.
chr1	75435709	75436208	chr1	75493563	75494062	Gmppa|chr1:75493563-75494062	0.0754694390238169	.	.
chr1	75478598	75479097	chr1	75200619	75201118	Chpf|chr1:75200619-75201118	0.120762127018395	.	.
chr1	75478598	75479097	chr1	75200619	75201118	Tmem198|chr1:75200619-75201118	0.120762127018395	.	.
chr1	75478598	75479097	chr1	75218312	75218811	Chpf|chr1:75218312-75218811	0.11748539359752	.	.
chr1	75478598	75479097	chr1	75218312	75218811	Tmem198|chr1:75218312-75218811	0.11748539359752	.	.
chr1	75478598	75479097	chr1	75234571	75235070	Chpf|chr1:75234571-75235070	0.242434793824175	.	.
chr1	75478598	75479097	chr1	75234571	75235070	Tmem198|chr1:75234571-75235070	0.242434793824175	.	.
chr1	75478598	75479097	chr1	75339144	75339643	Chpf|chr1:75339144-75339643	0.0907451998406637	.	.
chr1	75478598	75479097	chr1	75339144	75339643	Tmem198|chr1:75339144-75339643	0.0907451998406637	.	.
chr1	75478598	75479097	chr1	75370249	75370748	Chpf|chr1:75370249-75370748	0.0692321064624216	.	.
chr1	75478598	75479097	chr1	75370249	75370748	Tmem198|chr1:75370249-75370748	0.0692321064624216	.	.
chr1	75478598	75479097	chr1	75384403	75384902	Chpf|chr1:75384403-75384902	0.124668243693637	.	.
chr1	75478598	75479097	chr1	75384403	75384902	Tmem198|chr1:75384403-75384902	0.124668243693637	.	.
chr1	75478598	75479097	chr1	75385291	75385790	Chpf|chr1:75385291-75385790	0.0833880407028545	.	.
chr1	75478598	75479097	chr1	75385291	75385790	Tmem198|chr1:75385291-75385790	0.0833880407028545	.	.
chr1	75478598	75479097	chr1	75386007	75386506	Chpf|chr1:75386007-75386506	0.0991141394470823	.	.
chr1	75478598	75479097	chr1	75386007	75386506	Tmem198|chr1:75386007-75386506	0.0991141394470823	.	.
chr1	75478598	75479097	chr1	75413640	75414139	Chpf|chr1:75413640-75414139	0.0688822298558646	.	.
chr1	75478598	75479097	chr1	75413640	75414139	Tmem198|chr1:75413640-75414139	0.0688822298558646	.	.
chr1	75478598	75479097	chr1	75422827	75423326	Chpf|chr1:75422827-75423326	0.0966437217421045	.	.
chr1	75478598	75479097	chr1	75422827	75423326	Tmem198|chr1:75422827-75423326	0.0966437217421045	.	.
chr1	75478598	75479097	chr1	75467494	75467993	Chpf|chr1:75467494-75467993	0.183939102164674	.	.
chr1	75478598	75479097	chr1	75467494	75467993	Tmem198|chr1:75467494-75467993	0.183939102164674	.	.
chr1	75478598	75479097	chr1	75480692	75481191	Chpf|chr1:75480692-75481191	0.0740646184280771	.	.
chr1	75478598	75479097	chr1	75480692	75481191	Tmem198|chr1:75480692-75481191	0.0740646184280771	.	.
chr1	75478598	75479097	chr1	75487302	75487801	Chpf|chr1:75487302-75487801	0.0770973814483323	.	.
chr1	75478598	75479097	chr1	75487302	75487801	Tmem198|chr1:75487302-75487801	0.0770973814483323	.	.
chr1	75479156	75479655	chr1	75141393	75141892	Chpf|chr1:75141393-75141892	0.11585864543675	.	.
chr1	75479156	75479655	chr1	75141393	75141892	Tmem198|chr1:75141393-75141892	0.11585864543675	.	.
chr1	75479156	75479655	chr1	75218312	75218811	Chpf|chr1:75218312-75218811	0.0906402675429053	.	.
chr1	75479156	75479655	chr1	75218312	75218811	Tmem198|chr1:75218312-75218811	0.0906402675429053	.	.
chr1	75479156	75479655	chr1	75234571	75235070	Chpf|chr1:75234571-75235070	0.212137459248747	.	.
chr1	75479156	75479655	chr1	75234571	75235070	Tmem198|chr1:75234571-75235070	0.212137459248747	.	.
chr1	75479156	75479655	chr1	75263237	75263736	Chpf|chr1:75263237-75263736	0.0686441653627029	.	.
chr1	75479156	75479655	chr1	75263237	75263736	Tmem198|chr1:75263237-75263736	0.0686441653627029	.	.
chr1	75479156	75479655	chr1	75281396	75281895	Chpf|chr1:75281396-75281895	0.0704272638053482	.	.
chr1	75479156	75479655	chr1	75281396	75281895	Tmem198|chr1:75281396-75281895	0.0704272638053482	.	.
chr1	75479156	75479655	chr1	75339144	75339643	Chpf|chr1:75339144-75339643	0.129821485872151	.	.
chr1	75479156	75479655	chr1	75339144	75339643	Tmem198|chr1:75339144-75339643	0.129821485872151	.	.
chr1	75479156	75479655	chr1	75370249	75370748	Chpf|chr1:75370249-75370748	0.150742718671615	.	.
chr1	75479156	75479655	chr1	75370249	75370748	Tmem198|chr1:75370249-75370748	0.150742718671615	.	.
chr1	75479156	75479655	chr1	75384403	75384902	Chpf|chr1:75384403-75384902	0.132750832422647	.	.
chr1	75479156	75479655	chr1	75384403	75384902	Tmem198|chr1:75384403-75384902	0.132750832422647	.	.
chr1	75479156	75479655	chr1	75385291	75385790	Chpf|chr1:75385291-75385790	0.133759188020229	.	.
chr1	75479156	75479655	chr1	75385291	75385790	Tmem198|chr1:75385291-75385790	0.133759188020229	.	.
chr1	75479156	75479655	chr1	75393088	75393587	Chpf|chr1:75393088-75393587	0.0840944928197498	.	.
chr1	75479156	75479655	chr1	75393088	75393587	Tmem198|chr1:75393088-75393587	0.0840944928197498	.	.
chr1	75479156	75479655	chr1	75408156	75408655	Chpf|chr1:75408156-75408655	0.116497097566244	.	.
chr1	75479156	75479655	chr1	75408156	75408655	Tmem198|chr1:75408156-75408655	0.116497097566244	.	.
chr1	75479156	75479655	chr1	75413640	75414139	Chpf|chr1:75413640-75414139	0.143659658421551	.	.
chr1	75479156	75479655	chr1	75413640	75414139	Tmem198|chr1:75413640-75414139	0.143659658421551	.	.
chr1	75479156	75479655	chr1	75422827	75423326	Chpf|chr1:75422827-75423326	0.104132825930698	.	.
chr1	75479156	75479655	chr1	75422827	75423326	Tmem198|chr1:75422827-75423326	0.104132825930698	.	.
chr1	75479156	75479655	chr1	75445116	75445615	Chpf|chr1:75445116-75445615	0.113168256566864	.	.
chr1	75479156	75479655	chr1	75445116	75445615	Tmem198|chr1:75445116-75445615	0.113168256566864	.	.
chr1	75479156	75479655	chr1	75445624	75446123	Chpf|chr1:75445624-75446123	0.0637389127106779	.	.
chr1	75479156	75479655	chr1	75445624	75446123	Tmem198|chr1:75445624-75446123	0.0637389127106779	.	.
chr1	75479156	75479655	chr1	75467494	75467993	Chpf|chr1:75467494-75467993	0.141260039803733	.	.
chr1	75479156	75479655	chr1	75467494	75467993	Tmem198|chr1:75467494-75467993	0.141260039803733	.	.
chr1	75479156	75479655	chr1	75477875	75478374	Chpf|chr1:75477875-75478374	0.159221081665207	.	.
chr1	75479156	75479655	chr1	75477875	75478374	Tmem198|chr1:75477875-75478374	0.159221081665207	.	.
chr1	75479156	75479655	chr1	75480692	75481191	Chpf|chr1:75480692-75481191	0.131943804177314	.	.
chr1	75479156	75479655	chr1	75480692	75481191	Tmem198|chr1:75480692-75481191	0.131943804177314	.	.
chr1	75479156	75479655	chr1	75493563	75494062	Chpf|chr1:75493563-75494062	0.106162283562909	.	.
chr1	75479156	75479655	chr1	75493563	75494062	Tmem198|chr1:75493563-75494062	0.106162283562909	.	.
chr1	75479156	75479655	chr1	75495129	75495628	Chpf|chr1:75495129-75495628	0.0651599649933987	.	.
chr1	75479156	75479655	chr1	75495129	75495628	Tmem198|chr1:75495129-75495628	0.0651599649933987	.	.
chr1	78488387	78488886	chr1	78425895	78426394	Farsb|chr1:78425895-78426394	0.104124028612637	.	.
chr1	78488387	78488886	chr1	78435933	78436432	Farsb|chr1:78435933-78436432	0.0722006438100569	.	.
[truncated: 94,004 more rows]
