# Supplementary material for: Single-cell analysis of chromatin accessibility in the adult mouse brain
Source: Nature. 2023 Dec 13;624(7991):378–89. doi: 10.1038/s41586-023-06824-9 (PMC10719105; doi:10.1038/s41586-023-06824-9)
Supplement: Supplementary file 3 — Supplementary Tables 1–25 and their legends. [file 41586_2023_6824_MOESM3_ESM.zip › 2023-03-05453B-s3/SI Tables/SI Table 13 Summary of all the gene-cCRE correlations/sa2subclass.CA2-FC-IG_Glut.pdc.bedpe]

chr1	3671529	3672028	chr1	3937302	3937801	Xkr4|chr1:3937302-3937801	0.0897097096387464	.	.
chr1	3672048	3672547	chr1	3519639	3520138	Xkr4|chr1:3519639-3520138	0.195739464315936	.	.
chr1	4785497	4785996	chr1	4766696	4767195	Mrpl15|chr1:4766696-4767195	0.113354660007994	.	.
chr1	4785497	4785996	chr1	5082818	5083317	Mrpl15|chr1:5082818-5083317	0.192849304768622	.	.
chr1	4807592	4808091	chr1	4766696	4767195	Lypla1|chr1:4766696-4767195	0.118714036373896	.	.
chr1	4807592	4808091	chr1	5022621	5023120	Lypla1|chr1:5022621-5023120	0.136094634326936	.	.
chr1	4807592	4808091	chr1	5243173	5243672	Lypla1|chr1:5243173-5243672	0.108779604557074	.	.
chr1	4857480	4857979	chr1	4571692	4572191	Tcea1|chr1:4571692-4572191	0.108817523118551	.	.
chr1	4857480	4857979	chr1	5082818	5083317	Tcea1|chr1:5082818-5083317	0.164230268371136	.	.
chr1	4857480	4857979	chr1	5243173	5243672	Tcea1|chr1:5243173-5243672	0.10091489764864	.	.
chr1	4971076	4971575	chr1	4521485	4521984	Gm16041|chr1:4521485-4521984	0.149948596328168	.	.
chr1	4971076	4971575	chr1	4747149	4747648	Gm16041|chr1:4747149-4747648	0.381125977324311	.	.
chr1	4971076	4971575	chr1	4973540	4974039	Gm16041|chr1:4973540-4974039	0.307204300839401	.	.
chr1	4971076	4971575	chr1	5103120	5103619	Gm16041|chr1:5103120-5103619	0.179400930184209	.	.
chr1	4971076	4971575	chr1	5177158	5177657	Gm16041|chr1:5177158-5177657	0.282307568615574	.	.
chr1	4971076	4971575	chr1	5183460	5183959	Gm16041|chr1:5183460-5183959	0.10523624698401	.	.
chr1	4971076	4971575	chr1	5243173	5243672	Gm16041|chr1:5243173-5243672	0.234267385523125	.	.
chr1	5070122	5070621	chr1	4973540	4974039	Atp6v1h|chr1:4973540-4974039	0.191829055257698	.	.
chr1	5070122	5070621	chr1	4973540	4974039	Rgs20|chr1:4973540-4974039	0.191829055257698	.	.
chr1	5070122	5070621	chr1	5177158	5177657	Atp6v1h|chr1:5177158-5177657	0.326313189335981	.	.
chr1	5070122	5070621	chr1	5177158	5177657	Rgs20|chr1:5177158-5177657	0.326313189335981	.	.
chr1	5070122	5070621	chr1	5183460	5183959	Atp6v1h|chr1:5183460-5183959	0.220851587821539	.	.
chr1	5070122	5070621	chr1	5183460	5183959	Rgs20|chr1:5183460-5183959	0.220851587821539	.	.
chr1	5070122	5070621	chr1	5463295	5463794	Atp6v1h|chr1:5463295-5463794	0.13233712141731	.	.
chr1	5070122	5070621	chr1	5463295	5463794	Rgs20|chr1:5463295-5463794	0.13233712141731	.	.
chr1	6214386	6214885	chr1	6094097	6094596	4732440D04Rik|chr1:6094097-6094596	0.168341730456593	.	.
chr1	6214386	6214885	chr1	6134983	6135482	4732440D04Rik|chr1:6134983-6135482	0.109998958979092	.	.
chr1	6214386	6214885	chr1	6306576	6307075	4732440D04Rik|chr1:6306576-6307075	0.126405256651861	.	.
chr1	6214386	6214885	chr1	6410037	6410536	4732440D04Rik|chr1:6410037-6410536	0.0902842656594756	.	.
chr1	6214899	6215398	chr1	5750339	5750838	4732440D04Rik|chr1:5750339-5750838	0.17759652210651	.	.
chr1	6214899	6215398	chr1	5751857	5752356	4732440D04Rik|chr1:5751857-5752356	0.103072183882483	.	.
chr1	6214899	6215398	chr1	5829504	5830003	4732440D04Rik|chr1:5829504-5830003	0.109588972951473	.	.
chr1	6214899	6215398	chr1	6089825	6090324	4732440D04Rik|chr1:6089825-6090324	0.150533015263864	.	.
chr1	6214899	6215398	chr1	6224051	6224550	4732440D04Rik|chr1:6224051-6224550	0.148853706966926	.	.
chr1	6214899	6215398	chr1	6248523	6249022	4732440D04Rik|chr1:6248523-6249022	0.096031547124165	.	.
chr1	6214899	6215398	chr1	6320510	6321009	4732440D04Rik|chr1:6320510-6321009	0.166956770603232	.	.
chr1	6214899	6215398	chr1	6354121	6354620	4732440D04Rik|chr1:6354121-6354620	0.114060710889811	.	.
chr1	6214899	6215398	chr1	6361850	6362349	4732440D04Rik|chr1:6361850-6362349	0.195630316617334	.	.
chr1	7088594	7089093	chr1	6760502	6761001	Pcmtd1|chr1:6760502-6761001	0.125187449914921	.	.
chr1	7088594	7089093	chr1	6858934	6859433	Pcmtd1|chr1:6858934-6859433	0.0969506034671843	.	.
chr1	7088594	7089093	chr1	6928800	6929299	Pcmtd1|chr1:6928800-6929299	0.136009096277302	.	.
chr1	7088594	7089093	chr1	7112669	7113168	Pcmtd1|chr1:7112669-7113168	0.133034166373989	.	.
chr1	7088594	7089093	chr1	7138562	7139061	Pcmtd1|chr1:7138562-7139061	0.107874036328049	.	.
chr1	7397837	7398336	chr1	7105020	7105519	Gm26901|chr1:7105020-7105519	0.25212605558761	.	.
chr1	7397837	7398336	chr1	7113207	7113706	Gm26901|chr1:7113207-7113706	0.115487174461005	.	.
chr1	7397837	7398336	chr1	7138562	7139061	Gm26901|chr1:7138562-7139061	0.161917031433822	.	.
chr1	7397837	7398336	chr1	7204719	7205218	Gm26901|chr1:7204719-7205218	0.163805430228416	.	.
chr1	7398342	7398841	chr1	7105020	7105519	Gm26901|chr1:7105020-7105519	0.103711231137543	.	.
chr1	7398342	7398841	chr1	7113207	7113706	Gm26901|chr1:7113207-7113706	0.0895643174935304	.	.
chr1	7398342	7398841	chr1	7206575	7207074	Gm26901|chr1:7206575-7207074	0.122528859538762	.	.
chr1	9299496	9299995	chr1	9248913	9249412	Sntg1|chr1:9248913-9249412	0.25003341088974	.	.
chr1	9299496	9299995	chr1	9298270	9298769	Sntg1|chr1:9298270-9298769	0.140543442638984	.	.
chr1	9299496	9299995	chr1	9564420	9564919	Sntg1|chr1:9564420-9564919	0.117751208279104	.	.
chr1	9299496	9299995	chr1	9622471	9622970	Sntg1|chr1:9622471-9622970	0.137495898737799	.	.
chr1	9545042	9545541	chr1	9298270	9298769	Rrs1|chr1:9298270-9298769	0.112027884176848	.	.
chr1	9545042	9545541	chr1	9622471	9622970	Rrs1|chr1:9622471-9622970	0.192229620901996	.	.
chr1	9545042	9545541	chr1	9622471	9622970	Rrs1|chr1:9622471-9622970	0.192229620901997	.	.
chr1	9545042	9545541	chr1	9848033	9848532	Rrs1|chr1:9848033-9848532	0.285381890086337	.	.
chr1	9545042	9545541	chr1	9891809	9892308	Rrs1|chr1:9891809-9892308	0.20010194674303	.	.
chr1	9600949	9601448	chr1	9590433	9590932	Vxn|chr1:9590433-9590932	0.200183877868573	.	.
chr1	9600949	9601448	chr1	9737759	9738258	Vxn|chr1:9737759-9738258	0.102827183578202	.	.
chr1	9630048	9630547	chr1	9279135	9279634	2610203C22Rik|chr1:9279135-9279634	0.236746678854711	.	.
chr1	9630048	9630547	chr1	9541113	9541612	2610203C22Rik|chr1:9541113-9541612	0.220666406444588	.	.
chr1	9630048	9630547	chr1	9590433	9590932	2610203C22Rik|chr1:9590433-9590932	0.223448954509751	.	.
chr1	9630048	9630547	chr1	9622471	9622970	2610203C22Rik|chr1:9622471-9622970	0.149675020717424	.	.
chr1	9630048	9630547	chr1	9993716	9994215	2610203C22Rik|chr1:9993716-9994215	0.133921831806541	.	.
chr1	9700259	9700758	chr1	9622471	9622970	Mybl1|chr1:9622471-9622970	0.153372442441603	.	.
chr1	9700259	9700758	chr1	9627223	9627722	Mybl1|chr1:9627223-9627722	0.112049960161256	.	.
chr1	9700259	9700758	chr1	9862401	9862900	Mybl1|chr1:9862401-9862900	0.160903486774908	.	.
chr1	9748256	9748755	chr1	9298270	9298769	1700034P13Rik|chr1:9298270-9298769	0.097730066145935	.	.
chr1	9748256	9748755	chr1	9298270	9298769	Vcpip1|chr1:9298270-9298769	0.097730066145935	.	.
chr1	9748256	9748755	chr1	9622471	9622970	1700034P13Rik|chr1:9622471-9622970	0.234749960433704	.	.
chr1	9748256	9748755	chr1	9622471	9622970	Vcpip1|chr1:9622471-9622970	0.234749960433704	.	.
chr1	9748256	9748755	chr1	9848033	9848532	1700034P13Rik|chr1:9848033-9848532	0.131455671946532	.	.
chr1	9748256	9748755	chr1	9848033	9848532	Vcpip1|chr1:9848033-9848532	0.131455671946532	.	.
chr1	9908384	9908883	chr1	9573148	9573647	Mcmdc2|chr1:9573148-9573647	0.299577329087824	.	.
chr1	9908384	9908883	chr1	9609186	9609685	Mcmdc2|chr1:9609186-9609685	0.0919477921637475	.	.
chr1	9908384	9908883	chr1	9619425	9619924	Mcmdc2|chr1:9619425-9619924	0.107483932008788	.	.
chr1	9908384	9908883	chr1	9619928	9620427	Mcmdc2|chr1:9619928-9620427	0.184935727150291	.	.
chr1	9908384	9908883	chr1	9627223	9627722	Mcmdc2|chr1:9627223-9627722	0.10802900286529	.	.
chr1	9943920	9944419	chr1	9541113	9541612	Snhg6|chr1:9541113-9541612	0.0911229704666994	.	.
chr1	9943920	9944419	chr1	9622471	9622970	Snhg6|chr1:9622471-9622970	0.267973932968174	.	.
chr1	9943920	9944419	chr1	9848033	9848532	Snhg6|chr1:9848033-9848532	0.35290376139139	.	.
chr1	9943920	9944419	chr1	9862401	9862900	Snhg6|chr1:9862401-9862900	0.18538739541638	.	.
chr1	9967018	9967517	chr1	9891809	9892308	Tcf24|chr1:9891809-9892308	0.224880692561392	.	.
chr1	10037697	10038196	chr1	10039501	10040000	Cops5|chr1:10039501-10040000	0.271185674739842	.	.
chr1	10037697	10038196	chr1	10039501	10040000	Cops5|chr1:10039501-10040000	0.271185674739843	.	.
chr1	10037697	10038196	chr1	10039501	10040000	Cspp1|chr1:10039501-10040000	0.271185674739842	.	.
chr1	10037697	10038196	chr1	10039501	10040000	Cspp1|chr1:10039501-10040000	0.271185674739843	.	.
chr1	10037697	10038196	chr1	10062205	10062704	Cops5|chr1:10062205-10062704	0.12801947923124	.	.
chr1	10037697	10038196	chr1	10062205	10062704	Cspp1|chr1:10062205-10062704	0.12801947923124	.	.
chr1	10037697	10038196	chr1	10164862	10165361	Cops5|chr1:10164862-10165361	0.274376180455598	.	.
chr1	10037697	10038196	chr1	10164862	10165361	Cspp1|chr1:10164862-10165361	0.274376180455598	.	.
chr1	10232855	10233354	chr1	10007180	10007679	Arfgef1|chr1:10007180-10007679	0.150023893913379	.	.
chr1	10232855	10233354	chr1	10039501	10040000	Arfgef1|chr1:10039501-10040000	0.299987464570081	.	.
chr1	10719713	10720212	chr1	10835602	10836101	Cpa6|chr1:10835602-10836101	0.119438509952492	.	.
chr1	10719713	10720212	chr1	10850572	10851071	Cpa6|chr1:10850572-10851071	0.116557110311465	.	.
chr1	10719713	10720212	chr1	10898752	10899251	Cpa6|chr1:10898752-10899251	0.146080693582605	.	.
chr1	10719713	10720212	chr1	10899258	10899757	Cpa6|chr1:10899258-10899757	0.102335072388016	.	.
chr1	10720532	10721031	chr1	10759501	10760000	Cpa6|chr1:10759501-10760000	0.171337808253844	.	.
chr1	10720532	10721031	chr1	10850572	10851071	Cpa6|chr1:10850572-10851071	0.150598614817332	.	.
chr1	10720532	10721031	chr1	10899258	10899757	Cpa6|chr1:10899258-10899757	0.188842613767101	.	.
chr1	10993243	10993742	chr1	10596332	10596831	Prex2|chr1:10596332-10596831	0.169219493746973	.	.
chr1	10993243	10993742	chr1	10759501	10760000	Prex2|chr1:10759501-10760000	0.136340831254155	.	.
chr1	10993243	10993742	chr1	10836413	10836912	Prex2|chr1:10836413-10836912	0.140144216722328	.	.
chr1	10993243	10993742	chr1	10837136	10837635	Prex2|chr1:10837136-10837635	0.241799911406568	.	.
chr1	10993243	10993742	chr1	10899258	10899757	Prex2|chr1:10899258-10899757	0.136488300621789	.	.
chr1	10993243	10993742	chr1	11026450	11026949	Prex2|chr1:11026450-11026949	0.183406396067437	.	.
chr1	10993243	10993742	chr1	11027401	11027900	Prex2|chr1:11027401-11027900	0.178484172797537	.	.
chr1	10993243	10993742	chr1	11046259	11046758	Prex2|chr1:11046259-11046758	0.131279465052093	.	.
chr1	10993243	10993742	chr1	11089494	11089993	Prex2|chr1:11089494-11089993	0.169271503943877	.	.
chr1	10993243	10993742	chr1	11097221	11097720	Prex2|chr1:11097221-11097720	0.0968471384854618	.	.
chr1	10993243	10993742	chr1	11098515	11099014	Prex2|chr1:11098515-11099014	0.134037317239489	.	.
chr1	10993243	10993742	chr1	11117387	11117886	Prex2|chr1:11117387-11117886	0.129628016317086	.	.
chr1	10993243	10993742	chr1	11131366	11131865	Prex2|chr1:11131366-11131865	0.193962925613245	.	.
chr1	10993243	10993742	chr1	11150866	11151365	Prex2|chr1:11150866-11151365	0.167740417591677	.	.
chr1	10993243	10993742	chr1	11246470	11246969	Prex2|chr1:11246470-11246969	0.256111229986753	.	.
chr1	10993243	10993742	chr1	11246988	11247487	Prex2|chr1:11246988-11247487	0.259430152045124	.	.
chr1	10993772	10994271	chr1	10596332	10596831	Prex2|chr1:10596332-10596831	0.212896334095626	.	.
chr1	10993772	10994271	chr1	10836413	10836912	Prex2|chr1:10836413-10836912	0.11826703783636	.	.
chr1	10993772	10994271	chr1	10837136	10837635	Prex2|chr1:10837136-10837635	0.122700191905437	.	.
chr1	10993772	10994271	chr1	11026450	11026949	Prex2|chr1:11026450-11026949	0.321431536581933	.	.
chr1	10993772	10994271	chr1	11081047	11081546	Prex2|chr1:11081047-11081546	0.1087216447174	.	.
chr1	10993772	10994271	chr1	11089494	11089993	Prex2|chr1:11089494-11089993	0.128071555333939	.	.
chr1	10993772	10994271	chr1	11097221	11097720	Prex2|chr1:11097221-11097720	0.123540739211501	.	.
chr1	10993772	10994271	chr1	11098515	11099014	Prex2|chr1:11098515-11099014	0.106871783529506	.	.
chr1	10993772	10994271	chr1	11246470	11246969	Prex2|chr1:11246470-11246969	0.181590857273311	.	.
chr1	11413910	11414409	chr1	11016994	11017493	A830018L16Rik|chr1:11016994-11017493	0.16468469492838	.	.
chr1	11413910	11414409	chr1	11027401	11027900	A830018L16Rik|chr1:11027401-11027900	0.123554655747621	.	.
chr1	11413910	11414409	chr1	11045682	11046181	A830018L16Rik|chr1:11045682-11046181	0.187253014385464	.	.
chr1	11413910	11414409	chr1	11081047	11081546	A830018L16Rik|chr1:11081047-11081546	0.119901792359225	.	.
chr1	11413910	11414409	chr1	11097221	11097720	A830018L16Rik|chr1:11097221-11097720	0.115563519263347	.	.
chr1	11413910	11414409	chr1	11458356	11458855	A830018L16Rik|chr1:11458356-11458855	0.0964097083889622	.	.
chr1	11413910	11414409	chr1	11458966	11459465	A830018L16Rik|chr1:11458966-11459465	0.25466245536212	.	.
chr1	11413910	11414409	chr1	11549701	11550200	A830018L16Rik|chr1:11549701-11550200	0.137789963188179	.	.
chr1	11413910	11414409	chr1	11566696	11567195	A830018L16Rik|chr1:11566696-11567195	0.39249623277139	.	.
chr1	11413910	11414409	chr1	11573393	11573892	A830018L16Rik|chr1:11573393-11573892	0.168771305507596	.	.
chr1	11413910	11414409	chr1	11579857	11580356	A830018L16Rik|chr1:11579857-11580356	0.173474044913441	.	.
chr1	12692874	12693373	chr1	12529635	12530134	Sulf1|chr1:12529635-12530134	0.170036209258428	.	.
chr1	12692874	12693373	chr1	12576886	12577385	Sulf1|chr1:12576886-12577385	0.106938801458804	.	.
chr1	12692874	12693373	chr1	12633017	12633516	Sulf1|chr1:12633017-12633516	0.0924542948398352	.	.
chr1	13589563	13590062	chr1	13531462	13531961	Tram1|chr1:13531462-13531961	0.170877770039014	.	.
chr1	13589563	13590062	chr1	13615825	13616324	Tram1|chr1:13615825-13616324	0.153673781076827	.	.
chr1	13589563	13590062	chr1	13640977	13641476	Tram1|chr1:13640977-13641476	0.104326016294641	.	.
chr1	13589563	13590062	chr1	13991135	13991634	Tram1|chr1:13991135-13991634	0.110495133595882	.	.
chr1	13659706	13660205	chr1	13615825	13616324	Lactb2|chr1:13615825-13616324	0.110070548235355	.	.
chr1	13659706	13660205	chr1	13741857	13742356	Lactb2|chr1:13741857-13742356	0.151464238952695	.	.
chr1	13660314	13660813	chr1	13741857	13742356	Lactb2|chr1:13741857-13742356	0.124678923263722	.	.
chr1	14309549	14310048	chr1	14108902	14109401	Eya1|chr1:14108902-14109401	0.108847029431674	.	.
chr1	14309549	14310048	chr1	14129419	14129918	Eya1|chr1:14129419-14129918	0.0911152746815716	.	.
chr1	14309549	14310048	chr1	14164873	14165372	Eya1|chr1:14164873-14165372	0.125364396287138	.	.
chr1	14309549	14310048	chr1	14513458	14513957	Eya1|chr1:14513458-14513957	0.121755206615835	.	.
chr1	14755218	14755717	chr1	14739996	14740495	Msc|chr1:14739996-14740495	0.255254464588216	.	.
chr1	14755218	14755717	chr1	14756783	14757282	Msc|chr1:14756783-14757282	0.245355983970383	.	.
chr1	14755218	14755717	chr1	14775299	14775798	Msc|chr1:14775299-14775798	0.203331673287965	.	.
chr1	14755218	14755717	chr1	14893090	14893589	Msc|chr1:14893090-14893589	0.233737834413287	.	.
chr1	14755218	14755717	chr1	15072691	15073190	Msc|chr1:15072691-15073190	0.227160104693875	.	.
chr1	15286608	15287107	chr1	15072691	15073190	Kcnb2|chr1:15072691-15073190	0.147374615381171	.	.
chr1	15286608	15287107	chr1	15358408	15358907	Kcnb2|chr1:15358408-15358907	0.111606427083747	.	.
chr1	15286608	15287107	chr1	15438422	15438921	Kcnb2|chr1:15438422-15438921	0.162793821558694	.	.
chr1	15286608	15287107	chr1	15483457	15483956	Kcnb2|chr1:15483457-15483956	0.294965895322681	.	.
chr1	15805340	15805839	chr1	15538947	15539446	Terf1|chr1:15538947-15539446	0.221346058448454	.	.
chr1	15805340	15805839	chr1	15610392	15610891	Terf1|chr1:15610392-15610891	0.146141622253147	.	.
chr1	15805340	15805839	chr1	15616742	15617241	Terf1|chr1:15616742-15617241	0.129085075546872	.	.
chr1	15805340	15805839	chr1	15651733	15652232	Terf1|chr1:15651733-15652232	0.118174283620527	.	.
chr1	15805340	15805839	chr1	15710298	15710797	Terf1|chr1:15710298-15710797	0.114635360875894	.	.
chr1	15805340	15805839	chr1	15811170	15811669	Terf1|chr1:15811170-15811669	0.104769235224328	.	.
chr1	15805340	15805839	chr1	15990959	15991458	Terf1|chr1:15990959-15991458	0.145258466890049	.	.
chr1	15805340	15805839	chr1	16237212	16237711	Terf1|chr1:16237212-16237711	0.124898987736366	.	.
chr1	15805340	15805839	chr1	16237212	16237711	Terf1|chr1:16237212-16237711	0.124898987736367	.	.
chr1	16093096	16093595	chr1	15832586	15833085	4930444P10Rik|chr1:15832586-15833085	0.116013450166458	.	.
chr1	16093096	16093595	chr1	16058539	16059038	4930444P10Rik|chr1:16058539-16059038	0.27402017918829	.	.
chr1	16093096	16093595	chr1	16078933	16079432	4930444P10Rik|chr1:16078933-16079432	0.0978309799247453	.	.
chr1	16093096	16093595	chr1	16091635	16092134	4930444P10Rik|chr1:16091635-16092134	0.133332765957033	.	.
chr1	16093096	16093595	chr1	16248932	16249431	4930444P10Rik|chr1:16248932-16249431	0.122234014601377	.	.
chr1	16104453	16104952	chr1	16122764	16123263	Rpl7|chr1:16122764-16123263	0.190434537645982	.	.
chr1	16104453	16104952	chr1	16202130	16202629	Rpl7|chr1:16202130-16202629	0.156273767937631	.	.
chr1	16104453	16104952	chr1	16237212	16237711	Rpl7|chr1:16237212-16237711	0.121970000492165	.	.
chr1	16104999	16105498	chr1	15811170	15811669	Rdh10|chr1:15811170-15811669	0.191541641345166	.	.
chr1	16104999	16105498	chr1	15811170	15811669	Rpl7|chr1:15811170-15811669	0.191541641345166	.	.
chr1	16104999	16105498	chr1	15990959	15991458	Rdh10|chr1:15990959-15991458	0.113387640774474	.	.
chr1	16104999	16105498	chr1	15990959	15991458	Rpl7|chr1:15990959-15991458	0.113387640774474	.	.
chr1	16104999	16105498	chr1	16202130	16202629	Rdh10|chr1:16202130-16202629	0.142545854310568	.	.
chr1	16104999	16105498	chr1	16202130	16202629	Rpl7|chr1:16202130-16202629	0.142545854310568	.	.
chr1	16104999	16105498	chr1	16229492	16229991	Rdh10|chr1:16229492-16229991	0.207342723619676	.	.
chr1	16104999	16105498	chr1	16229492	16229991	Rpl7|chr1:16229492-16229991	0.207342723619676	.	.
chr1	16105563	16106062	chr1	15811170	15811669	Rdh10|chr1:15811170-15811669	0.0989146407307808	.	.
chr1	16105563	16106062	chr1	15832586	15833085	Rdh10|chr1:15832586-15833085	0.145201670840722	.	.
chr1	16105563	16106062	chr1	16058539	16059038	Rdh10|chr1:16058539-16059038	0.100208668588742	.	.
chr1	16227445	16227944	chr1	15832586	15833085	Gm28095|chr1:15832586-15833085	0.0990984713280761	.	.
chr1	16227445	16227944	chr1	16058539	16059038	Gm28095|chr1:16058539-16059038	0.207834738317723	.	.
chr1	16227445	16227944	chr1	16091635	16092134	Gm28095|chr1:16091635-16092134	0.114963572157809	.	.
chr1	16227445	16227944	chr1	16248932	16249431	Gm28095|chr1:16248932-16249431	0.119566519457263	.	.
chr1	16227445	16227944	chr1	16249569	16250068	Gm28095|chr1:16249569-16250068	0.194815785931064	.	.
chr1	16519035	16519534	chr1	16847324	16847823	Stau2|chr1:16847324-16847823	0.143032265109382	.	.
chr1	16519761	16520260	chr1	16545111	16545610	Stau2|chr1:16545111-16545610	0.0971092408718991	.	.
chr1	16519761	16520260	chr1	16545111	16545610	Stau2|chr1:16545111-16545610	0.0971092408718992	.	.
chr1	16519761	16520260	chr1	16847324	16847823	Stau2|chr1:16847324-16847823	0.136057580795525	.	.
chr1	16619102	16619601	chr1	16566122	16566621	Ube2w|chr1:16566122-16566621	0.108254044532569	.	.
chr1	16619102	16619601	chr1	16779745	16780244	Ube2w|chr1:16779745-16780244	0.126658199581594	.	.
chr1	16619102	16619601	chr1	16798252	16798751	Ube2w|chr1:16798252-16798751	0.0957928043394888	.	.
chr1	16619102	16619601	chr1	16900085	16900584	Ube2w|chr1:16900085-16900584	0.1823750599181	.	.
chr1	16619102	16619601	chr1	16996662	16997161	Ube2w|chr1:16996662-16997161	0.157986146133879	.	.
chr1	16619102	16619601	chr1	16996662	16997161	Ube2w|chr1:16996662-16997161	0.15798614613388	.	.
chr1	16656744	16657243	chr1	16566122	16566621	D030040B21Rik|chr1:16566122-16566621	0.119454323829263	.	.
chr1	16656744	16657243	chr1	16566122	16566621	Eloc|chr1:16566122-16566621	0.119454323829263	.	.
chr1	16656744	16657243	chr1	16798252	16798751	D030040B21Rik|chr1:16798252-16798751	0.107769751193342	.	.
chr1	16656744	16657243	chr1	16798252	16798751	Eloc|chr1:16798252-16798751	0.107769751193342	.	.
chr1	16656744	16657243	chr1	16809716	16810215	D030040B21Rik|chr1:16809716-16810215	0.187132535305934	.	.
chr1	16656744	16657243	chr1	16809716	16810215	Eloc|chr1:16809716-16810215	0.187132535305934	.	.
chr1	16656744	16657243	chr1	16979390	16979889	D030040B21Rik|chr1:16979390-16979889	0.140842531848436	.	.
chr1	16656744	16657243	chr1	16979390	16979889	Eloc|chr1:16979390-16979889	0.140842531848436	.	.
chr1	16688506	16689005	chr1	16586933	16587432	Ly96|chr1:16586933-16587432	0.166293170383143	.	.
chr1	16688506	16689005	chr1	16900085	16900584	Ly96|chr1:16900085-16900584	0.147447919207415	.	.
chr1	16688506	16689005	chr1	16979971	16980470	Ly96|chr1:16979971-16980470	0.109846500221063	.	.
chr1	16688506	16689005	chr1	16996662	16997161	Ly96|chr1:16996662-16997161	0.158431950413139	.	.
chr1	17097665	17098164	chr1	16900085	16900584	Jph1|chr1:16900085-16900584	0.0973601821281304	.	.
chr1	17097665	17098164	chr1	16979971	16980470	Jph1|chr1:16979971-16980470	0.131810714818915	.	.
chr1	17097665	17098164	chr1	17053897	17054396	Jph1|chr1:17053897-17054396	0.110539948395718	.	.
chr1	17097665	17098164	chr1	17070275	17070774	Jph1|chr1:17070275-17070774	0.110772998256967	.	.
chr1	17097665	17098164	chr1	17153854	17154353	Jph1|chr1:17153854-17154353	0.168559085546684	.	.
chr1	17097665	17098164	chr1	17160867	17161366	Jph1|chr1:17160867-17161366	0.170122671226077	.	.
chr1	17098192	17098691	chr1	17070275	17070774	Jph1|chr1:17070275-17070774	0.143731506484064	.	.
chr1	17145142	17145641	chr1	16847324	16847823	Gdap1|chr1:16847324-16847823	0.271342240900541	.	.
chr1	17145142	17145641	chr1	17060493	17060992	Gdap1|chr1:17060493-17060992	0.288040251523697	.	.
chr1	17145142	17145641	chr1	17067070	17067569	Gdap1|chr1:17067070-17067569	0.122673394968277	.	.
chr1	17145142	17145641	chr1	17090437	17090936	Gdap1|chr1:17090437-17090936	0.122445178959658	.	.
chr1	17145142	17145641	chr1	17160867	17161366	Gdap1|chr1:17160867-17161366	0.101438578902869	.	.
chr1	17145142	17145641	chr1	17167039	17167538	Gdap1|chr1:17167039-17167538	0.208787551315331	.	.
chr1	17145142	17145641	chr1	17221613	17222112	Gdap1|chr1:17221613-17222112	0.119504229017946	.	.
chr1	17601268	17601767	chr1	17308787	17309286	Pi15|chr1:17308787-17309286	0.286151512403895	.	.
chr1	17601268	17601767	chr1	17375880	17376379	Pi15|chr1:17375880-17376379	0.256697399899885	.	.
chr1	17601268	17601767	chr1	17450415	17450914	Pi15|chr1:17450415-17450914	0.480967251878097	.	.
chr1	17601268	17601767	chr1	17455846	17456345	Pi15|chr1:17455846-17456345	0.370454683911914	.	.
chr1	17601268	17601767	chr1	17480907	17481406	Pi15|chr1:17480907-17481406	0.277523212818471	.	.
chr1	17601268	17601767	chr1	17491365	17491864	Pi15|chr1:17491365-17491864	0.559088064142106	.	.
chr1	17601268	17601767	chr1	17537277	17537776	Pi15|chr1:17537277-17537776	0.331648625260468	.	.
chr1	17601268	17601767	chr1	17570129	17570628	Pi15|chr1:17570129-17570628	0.31093062043391	.	.
chr1	17601268	17601767	chr1	17646859	17647358	Pi15|chr1:17646859-17647358	0.461373191358514	.	.
chr1	17601268	17601767	chr1	17688382	17688881	Pi15|chr1:17688382-17688881	0.241420122537012	.	.
chr1	17601268	17601767	chr1	17717899	17718398	Pi15|chr1:17717899-17718398	0.365741160153002	.	.
chr1	17601268	17601767	chr1	17762816	17763315	Pi15|chr1:17762816-17763315	0.416816156513187	.	.
chr1	17601268	17601767	chr1	17810144	17810643	Pi15|chr1:17810144-17810643	0.34061317683422	.	.
chr1	17601268	17601767	chr1	17840747	17841246	Pi15|chr1:17840747-17841246	0.34344142388241	.	.
chr1	17601268	17601767	chr1	17875282	17875781	Pi15|chr1:17875282-17875781	0.22508172876336	.	.
chr1	17601268	17601767	chr1	17980561	17981060	Pi15|chr1:17980561-17981060	0.104919334745241	.	.
chr1	17727070	17727569	chr1	17308787	17309286	Crispld1|chr1:17308787-17309286	0.166150639057158	.	.
chr1	17727070	17727569	chr1	17308787	17309286	Gm16070|chr1:17308787-17309286	0.166150639057158	.	.
chr1	17727070	17727569	chr1	17375880	17376379	Crispld1|chr1:17375880-17376379	0.18248309270399	.	.
chr1	17727070	17727569	chr1	17375880	17376379	Gm16070|chr1:17375880-17376379	0.18248309270399	.	.
chr1	17727070	17727569	chr1	17450415	17450914	Crispld1|chr1:17450415-17450914	0.236410887944848	.	.
chr1	17727070	17727569	chr1	17450415	17450914	Gm16070|chr1:17450415-17450914	0.236410887944848	.	.
chr1	17727070	17727569	chr1	17455846	17456345	Crispld1|chr1:17455846-17456345	0.170274323349677	.	.
chr1	17727070	17727569	chr1	17455846	17456345	Gm16070|chr1:17455846-17456345	0.170274323349677	.	.
chr1	17727070	17727569	chr1	17480907	17481406	Crispld1|chr1:17480907-17481406	0.190267877969449	.	.
chr1	17727070	17727569	chr1	17480907	17481406	Gm16070|chr1:17480907-17481406	0.190267877969449	.	.
chr1	17727070	17727569	chr1	17491365	17491864	Crispld1|chr1:17491365-17491864	0.326421643500741	.	.
chr1	17727070	17727569	chr1	17491365	17491864	Gm16070|chr1:17491365-17491864	0.326421643500741	.	.
chr1	17727070	17727569	chr1	17537277	17537776	Crispld1|chr1:17537277-17537776	0.233624605244369	.	.
chr1	17727070	17727569	chr1	17537277	17537776	Gm16070|chr1:17537277-17537776	0.233624605244369	.	.
chr1	17727070	17727569	chr1	17570129	17570628	Crispld1|chr1:17570129-17570628	0.171638333793852	.	.
chr1	17727070	17727569	chr1	17570129	17570628	Gm16070|chr1:17570129-17570628	0.171638333793852	.	.
chr1	17727070	17727569	chr1	17646859	17647358	Crispld1|chr1:17646859-17647358	0.254532250692175	.	.
chr1	17727070	17727569	chr1	17646859	17647358	Gm16070|chr1:17646859-17647358	0.254532250692175	.	.
chr1	17727070	17727569	chr1	17688382	17688881	Crispld1|chr1:17688382-17688881	0.203962211762523	.	.
chr1	17727070	17727569	chr1	17688382	17688881	Gm16070|chr1:17688382-17688881	0.203962211762523	.	.
chr1	17727070	17727569	chr1	17717899	17718398	Crispld1|chr1:17717899-17718398	0.103028745832957	.	.
chr1	17727070	17727569	chr1	17717899	17718398	Gm16070|chr1:17717899-17718398	0.103028745832957	.	.
chr1	17727070	17727569	chr1	17762816	17763315	Crispld1|chr1:17762816-17763315	0.130607207828953	.	.
chr1	17727070	17727569	chr1	17762816	17763315	Gm16070|chr1:17762816-17763315	0.130607207828953	.	.
chr1	17727070	17727569	chr1	17810144	17810643	Crispld1|chr1:17810144-17810643	0.146201400013606	.	.
chr1	17727070	17727569	chr1	17810144	17810643	Gm16070|chr1:17810144-17810643	0.146201400013606	.	.
chr1	17727070	17727569	chr1	17840747	17841246	Crispld1|chr1:17840747-17841246	0.270907158475119	.	.
chr1	17727070	17727569	chr1	17840747	17841246	Gm16070|chr1:17840747-17841246	0.270907158475119	.	.
chr1	17727070	17727569	chr1	17875282	17875781	Crispld1|chr1:17875282-17875781	0.0918754945134038	.	.
chr1	17727070	17727569	chr1	17875282	17875781	Gm16070|chr1:17875282-17875781	0.0918754945134038	.	.
chr1	17727608	17728107	chr1	17308787	17309286	Crispld1|chr1:17308787-17309286	0.16935146508953	.	.
chr1	17727608	17728107	chr1	17308787	17309286	Gm16070|chr1:17308787-17309286	0.16935146508953	.	.
chr1	17727608	17728107	chr1	17375880	17376379	Crispld1|chr1:17375880-17376379	0.172135980726877	.	.
chr1	17727608	17728107	chr1	17375880	17376379	Gm16070|chr1:17375880-17376379	0.172135980726877	.	.
chr1	17727608	17728107	chr1	17450415	17450914	Crispld1|chr1:17450415-17450914	0.357210424667557	.	.
chr1	17727608	17728107	chr1	17450415	17450914	Gm16070|chr1:17450415-17450914	0.357210424667557	.	.
chr1	17727608	17728107	chr1	17455846	17456345	Crispld1|chr1:17455846-17456345	0.169813220034091	.	.
chr1	17727608	17728107	chr1	17455846	17456345	Gm16070|chr1:17455846-17456345	0.169813220034091	.	.
chr1	17727608	17728107	chr1	17480907	17481406	Crispld1|chr1:17480907-17481406	0.158878205102886	.	.
chr1	17727608	17728107	chr1	17480907	17481406	Gm16070|chr1:17480907-17481406	0.158878205102886	.	.
chr1	17727608	17728107	chr1	17491365	17491864	Crispld1|chr1:17491365-17491864	0.329352267163871	.	.
chr1	17727608	17728107	chr1	17491365	17491864	Gm16070|chr1:17491365-17491864	0.329352267163871	.	.
chr1	17727608	17728107	chr1	17537277	17537776	Crispld1|chr1:17537277-17537776	0.175170243850657	.	.
chr1	17727608	17728107	chr1	17537277	17537776	Gm16070|chr1:17537277-17537776	0.175170243850657	.	.
chr1	17727608	17728107	chr1	17570129	17570628	Crispld1|chr1:17570129-17570628	0.162170414834183	.	.
chr1	17727608	17728107	chr1	17570129	17570628	Gm16070|chr1:17570129-17570628	0.162170414834183	.	.
chr1	17727608	17728107	chr1	17646859	17647358	Crispld1|chr1:17646859-17647358	0.234052034744855	.	.
chr1	17727608	17728107	chr1	17646859	17647358	Gm16070|chr1:17646859-17647358	0.234052034744855	.	.
chr1	17727608	17728107	chr1	17688382	17688881	Crispld1|chr1:17688382-17688881	0.301330909395929	.	.
chr1	17727608	17728107	chr1	17688382	17688881	Gm16070|chr1:17688382-17688881	0.301330909395929	.	.
chr1	17727608	17728107	chr1	17717899	17718398	Crispld1|chr1:17717899-17718398	0.153090793362227	.	.
chr1	17727608	17728107	chr1	17717899	17718398	Gm16070|chr1:17717899-17718398	0.153090793362227	.	.
chr1	17727608	17728107	chr1	17762816	17763315	Crispld1|chr1:17762816-17763315	0.135934385645049	.	.
chr1	17727608	17728107	chr1	17762816	17763315	Gm16070|chr1:17762816-17763315	0.135934385645049	.	.
chr1	17727608	17728107	chr1	17810144	17810643	Crispld1|chr1:17810144-17810643	0.187864037872455	.	.
chr1	17727608	17728107	chr1	17810144	17810643	Gm16070|chr1:17810144-17810643	0.187864037872455	.	.
chr1	17727608	17728107	chr1	17840747	17841246	Crispld1|chr1:17840747-17841246	0.22102195631452	.	.
chr1	17727608	17728107	chr1	17840747	17841246	Gm16070|chr1:17840747-17841246	0.22102195631452	.	.
chr1	17727608	17728107	chr1	17980561	17981060	Crispld1|chr1:17980561-17981060	0.103815946860524	.	.
chr1	17727608	17728107	chr1	17980561	17981060	Gm16070|chr1:17980561-17981060	0.103815946860524	.	.
chr1	18057998	18058497	chr1	17810144	17810643	Gm28756|chr1:17810144-17810643	0.142433628935511	.	.
chr1	18057998	18058497	chr1	17840747	17841246	Gm28756|chr1:17840747-17841246	0.193422847291954	.	.
chr1	18057998	18058497	chr1	17980561	17981060	Gm28756|chr1:17980561-17981060	0.180096595864541	.	.
chr1	18057998	18058497	chr1	18168208	18168707	Gm28756|chr1:18168208-18168707	0.261895826050015	.	.
chr1	18057998	18058497	chr1	18181145	18181644	Gm28756|chr1:18181145-18181644	0.111335994897099	.	.
chr1	18057998	18058497	chr1	18371522	18372021	Gm28756|chr1:18371522-18372021	0.151645779455518	.	.
chr1	18057998	18058497	chr1	18458716	18459215	Gm28756|chr1:18458716-18459215	0.106790428955044	.	.
chr1	18057998	18058497	chr1	18468390	18468889	Gm28756|chr1:18468390-18468889	0.15548705532291	.	.
chr1	18057998	18058497	chr1	18488060	18488559	Gm28756|chr1:18488060-18488559	0.139597083788735	.	.
chr1	18058553	18059052	chr1	18106689	18107188	Gm28756|chr1:18106689-18107188	0.10684116062293	.	.
chr1	18236312	18236811	chr1	17762816	17763315	Defb18|chr1:17762816-17763315	0.133471707869926	.	.
chr1	18236312	18236811	chr1	17810144	17810643	Defb18|chr1:17810144-17810643	0.203573891454984	.	.
chr1	18236312	18236811	chr1	17840747	17841246	Defb18|chr1:17840747-17841246	0.125532349699337	.	.
chr1	18236312	18236811	chr1	17980561	17981060	Defb18|chr1:17980561-17981060	0.183189979927291	.	.
chr1	18236312	18236811	chr1	18095763	18096262	Defb18|chr1:18095763-18096262	0.21216772198885	.	.
chr1	18236312	18236811	chr1	18168208	18168707	Defb18|chr1:18168208-18168707	0.255648063782173	.	.
chr1	18236312	18236811	chr1	18292480	18292979	Defb18|chr1:18292480-18292979	0.109912797010827	.	.
chr1	18236312	18236811	chr1	18371522	18372021	Defb18|chr1:18371522-18372021	0.202213914083938	.	.
chr1	18236312	18236811	chr1	18468390	18468889	Defb18|chr1:18468390-18468889	0.242033093286397	.	.
chr1	18236312	18236811	chr1	18488060	18488559	Defb18|chr1:18488060-18488559	0.162037373543443	.	.
chr1	18236814	18237313	chr1	17762816	17763315	Defb18|chr1:17762816-17763315	0.350458313477039	.	.
chr1	18236814	18237313	chr1	17810144	17810643	Defb18|chr1:17810144-17810643	0.391381314475296	.	.
chr1	18236814	18237313	chr1	17840747	17841246	Defb18|chr1:17840747-17841246	0.18282689932804	.	.
chr1	18236814	18237313	chr1	17875282	17875781	Defb18|chr1:17875282-17875781	0.128790812997496	.	.
chr1	18236814	18237313	chr1	17980561	17981060	Defb18|chr1:17980561-17981060	0.127082018269323	.	.
chr1	18236814	18237313	chr1	18018368	18018867	Defb18|chr1:18018368-18018867	0.114119072044557	.	.
chr1	18236814	18237313	chr1	18095763	18096262	Defb18|chr1:18095763-18096262	0.14162260013891	.	.
chr1	18236814	18237313	chr1	18168208	18168707	Defb18|chr1:18168208-18168707	0.424786695016381	.	.
chr1	18236814	18237313	chr1	18292480	18292979	Defb18|chr1:18292480-18292979	0.10505829590544	.	.
chr1	18236814	18237313	chr1	18371522	18372021	Defb18|chr1:18371522-18372021	0.271633335912764	.	.
chr1	18236814	18237313	chr1	18458716	18459215	Defb18|chr1:18458716-18459215	0.474370295064495	.	.
chr1	18236814	18237313	chr1	18468390	18468889	Defb18|chr1:18468390-18468889	0.125705592943046	.	.
chr1	18236814	18237313	chr1	18488060	18488559	Defb18|chr1:18488060-18488559	0.265240074273177	.	.
chr1	20820187	20820686	chr1	20520007	20520506	Mcm3|chr1:20520007-20520506	0.128199341104889	.	.
chr1	20820187	20820686	chr1	20906237	20906736	Mcm3|chr1:20906237-20906736	0.183455497725591	.	.
chr1	20890311	20890810	chr1	20738421	20738920	6720483E21Rik|chr1:20738421-20738920	0.122187786352357	.	.
chr1	20890311	20890810	chr1	20738421	20738920	Paqr8|chr1:20738421-20738920	0.122187786352357	.	.
chr1	20890311	20890810	chr1	20830918	20831417	6720483E21Rik|chr1:20830918-20831417	0.254132556299547	.	.
chr1	20890311	20890810	chr1	20830918	20831417	Paqr8|chr1:20830918-20831417	0.254132556299547	.	.
chr1	20890311	20890810	chr1	20906237	20906736	6720483E21Rik|chr1:20906237-20906736	0.202300584893029	.	.
chr1	20890311	20890810	chr1	20906237	20906736	Paqr8|chr1:20906237-20906736	0.202300584893029	.	.
chr1	20890311	20890810	chr1	20922853	20923352	6720483E21Rik|chr1:20922853-20923352	0.178499950569089	.	.
chr1	20890311	20890810	chr1	20922853	20923352	Paqr8|chr1:20922853-20923352	0.178499950569089	.	.
chr1	20890311	20890810	chr1	20938964	20939463	6720483E21Rik|chr1:20938964-20939463	0.113618455973989	.	.
chr1	20890311	20890810	chr1	20938964	20939463	Paqr8|chr1:20938964-20939463	0.113618455973989	.	.
chr1	20890311	20890810	chr1	21161761	21162260	6720483E21Rik|chr1:21161761-21162260	0.0981320311069186	.	.
chr1	20890311	20890810	chr1	21161761	21162260	Paqr8|chr1:21161761-21162260	0.0981320311069186	.	.
chr1	20890857	20891356	chr1	20633241	20633740	6720483E21Rik|chr1:20633241-20633740	0.202425396478388	.	.
chr1	20890857	20891356	chr1	20633241	20633740	Paqr8|chr1:20633241-20633740	0.202425396478388	.	.
chr1	20890857	20891356	chr1	20699955	20700454	6720483E21Rik|chr1:20699955-20700454	0.114149993347447	.	.
chr1	20890857	20891356	chr1	20699955	20700454	Paqr8|chr1:20699955-20700454	0.114149993347447	.	.
chr1	20890857	20891356	chr1	20749071	20749570	6720483E21Rik|chr1:20749071-20749570	0.101787772188289	.	.
chr1	20890857	20891356	chr1	20749071	20749570	Paqr8|chr1:20749071-20749570	0.101787772188289	.	.
chr1	20890857	20891356	chr1	20906237	20906736	6720483E21Rik|chr1:20906237-20906736	0.131387710214928	.	.
chr1	20890857	20891356	chr1	20906237	20906736	Paqr8|chr1:20906237-20906736	0.131387710214928	.	.
chr1	20890857	20891356	chr1	20919657	20920156	6720483E21Rik|chr1:20919657-20920156	0.0895115618663317	.	.
chr1	20890857	20891356	chr1	20919657	20920156	Paqr8|chr1:20919657-20920156	0.0895115618663317	.	.
chr1	20890857	20891356	chr1	20941260	20941759	6720483E21Rik|chr1:20941260-20941759	0.183006729933645	.	.
chr1	20890857	20891356	chr1	20941260	20941759	Paqr8|chr1:20941260-20941759	0.183006729933645	.	.
chr1	20890857	20891356	chr1	21213890	21214389	6720483E21Rik|chr1:21213890-21214389	0.162854874791785	.	.
chr1	20890857	20891356	chr1	21213890	21214389	Paqr8|chr1:21213890-21214389	0.162854874791785	.	.
chr1	20951400	20951899	chr1	20830918	20831417	Efhc1|chr1:20830918-20831417	0.156226921043433	.	.
chr1	20951400	20951899	chr1	20921118	20921617	Efhc1|chr1:20921118-20921617	0.23594389129308	.	.
chr1	20951400	20951899	chr1	21166203	21166702	Efhc1|chr1:21166203-21166702	0.101453904135065	.	.
chr1	21079134	21079633	chr1	20830918	20831417	Gm28287|chr1:20830918-20831417	0.185717217061036	.	.
chr1	21079134	21079633	chr1	20830918	20831417	Tram2|chr1:20830918-20831417	0.185717217061036	.	.
chr1	21079134	21079633	chr1	20906237	20906736	Gm28287|chr1:20906237-20906736	0.117953895495677	.	.
chr1	21079134	21079633	chr1	20906237	20906736	Tram2|chr1:20906237-20906736	0.117953895495677	.	.
chr1	21079134	21079633	chr1	20941260	20941759	Gm28287|chr1:20941260-20941759	0.105458155957164	.	.
chr1	21079134	21079633	chr1	20941260	20941759	Tram2|chr1:20941260-20941759	0.105458155957164	.	.
chr1	21079134	21079633	chr1	21004868	21005367	Gm28287|chr1:21004868-21005367	0.207665329446899	.	.
chr1	21079134	21079633	chr1	21004868	21005367	Tram2|chr1:21004868-21005367	0.207665329446899	.	.
chr1	21079134	21079633	chr1	21101196	21101695	Gm28287|chr1:21101196-21101695	0.174005372189754	.	.
chr1	21079134	21079633	chr1	21101196	21101695	Tram2|chr1:21101196-21101695	0.174005372189754	.	.
chr1	21079134	21079633	chr1	21166203	21166702	Gm28287|chr1:21166203-21166702	0.129319285637078	.	.
chr1	21079134	21079633	chr1	21166203	21166702	Tram2|chr1:21166203-21166702	0.129319285637078	.	.
chr1	21079134	21079633	chr1	21371822	21372321	Gm28287|chr1:21371822-21372321	0.14694756190757	.	.
chr1	21079134	21079633	chr1	21371822	21372321	Tram2|chr1:21371822-21372321	0.14694756190757	.	.
chr1	21218543	21219042	chr1	20845574	20846073	Tmem14a|chr1:20845574-20846073	0.120204184793423	.	.
chr1	21218543	21219042	chr1	20906237	20906736	Tmem14a|chr1:20906237-20906736	0.124869322380562	.	.
chr1	21218543	21219042	chr1	20919657	20920156	Tmem14a|chr1:20919657-20920156	0.132885305408614	.	.
chr1	21218543	21219042	chr1	20933361	20933860	Tmem14a|chr1:20933361-20933860	0.162538597750333	.	.
chr1	21218543	21219042	chr1	21213890	21214389	Tmem14a|chr1:21213890-21214389	0.100931188237901	.	.
chr1	21218543	21219042	chr1	21377028	21377527	Tmem14a|chr1:21377028-21377527	0.13200823892662	.	.
chr1	22805771	22806270	chr1	22845895	22846394	Rims1|chr1:22845895-22846394	0.10161194930934	.	.
chr1	22805771	22806270	chr1	23008010	23008509	Rims1|chr1:23008010-23008509	0.114384004424793	.	.
chr1	22805771	22806270	chr1	23061951	23062450	Rims1|chr1:23061951-23062450	0.19101608043312	.	.
chr1	22805771	22806270	chr1	23067673	23068172	Rims1|chr1:23067673-23068172	0.141977438802653	.	.
chr1	22805771	22806270	chr1	23075111	23075610	Rims1|chr1:23075111-23075610	0.112854118754832	.	.
chr1	22805771	22806270	chr1	23117320	23117819	Rims1|chr1:23117320-23117819	0.129564392094723	.	.
chr1	22805771	22806270	chr1	23140485	23140984	Rims1|chr1:23140485-23140984	0.114393647826523	.	.
chr1	24005456	24005955	chr1	24107548	24108047	Sdhaf4|chr1:24107548-24108047	0.302069394358337	.	.
chr1	24005456	24005955	chr1	24137077	24137576	Sdhaf4|chr1:24137077-24137576	0.227577987794448	.	.
chr1	24005456	24005955	chr1	24171412	24171911	Sdhaf4|chr1:24171412-24171911	0.155019536527872	.	.
chr1	24005456	24005955	chr1	24223208	24223707	Sdhaf4|chr1:24223208-24223707	0.197257200197632	.	.
chr1	24005456	24005955	chr1	24367541	24368040	Sdhaf4|chr1:24367541-24368040	0.118070038627282	.	.
chr1	24099649	24100148	chr1	24171412	24171911	Fam135a|chr1:24171412-24171911	0.125007676434725	.	.
chr1	24099649	24100148	chr1	24223208	24223707	Fam135a|chr1:24223208-24223707	0.124118801247305	.	.
chr1	24099649	24100148	chr1	24388845	24389344	Fam135a|chr1:24388845-24389344	0.175121732029072	.	.
chr1	24100186	24100685	chr1	24122424	24122923	Fam135a|chr1:24122424-24122923	0.177646916460786	.	.
chr1	24100186	24100685	chr1	24172982	24173481	Fam135a|chr1:24172982-24173481	0.138746839847407	.	.
chr1	24100186	24100685	chr1	24184897	24185396	Fam135a|chr1:24184897-24185396	0.127046045739148	.	.
chr1	24100186	24100685	chr1	24223208	24223707	Fam135a|chr1:24223208-24223707	0.190902978042194	.	.
chr1	24100186	24100685	chr1	24229289	24229788	Fam135a|chr1:24229289-24229788	0.126640201827243	.	.
chr1	24100186	24100685	chr1	24249074	24249573	Fam135a|chr1:24249074-24249573	0.102075673816148	.	.
chr1	24100186	24100685	chr1	24264223	24264722	Fam135a|chr1:24264223-24264722	0.142467613889703	.	.
chr1	24100186	24100685	chr1	24362155	24362654	Fam135a|chr1:24362155-24362654	0.160432875076771	.	.
chr1	24100186	24100685	chr1	24378414	24378913	Fam135a|chr1:24378414-24378913	0.104447940753858	.	.
chr1	24100186	24100685	chr1	24388845	24389344	Fam135a|chr1:24388845-24389344	0.17874132669851	.	.
chr1	24100186	24100685	chr1	24452128	24452627	Fam135a|chr1:24452128-24452627	0.118739902494635	.	.
chr1	24586286	24586785	chr1	24509945	24510444	Col19a1|chr1:24509945-24510444	0.150740538306505	.	.
chr1	24586286	24586785	chr1	24611656	24612155	Col19a1|chr1:24611656-24612155	0.306135837624352	.	.
chr1	24586286	24586785	chr1	24613347	24613846	Col19a1|chr1:24613347-24613846	0.324878716272654	.	.
chr1	24586286	24586785	chr1	24614093	24614592	Col19a1|chr1:24614093-24614592	0.238087188184793	.	.
chr1	24586286	24586785	chr1	24614797	24615296	Col19a1|chr1:24614797-24615296	0.257085627064032	.	.
chr1	24586286	24586785	chr1	24615721	24616220	Col19a1|chr1:24615721-24616220	0.314882097113336	.	.
chr1	24586286	24586785	chr1	24661501	24662000	Col19a1|chr1:24661501-24662000	0.245240606596273	.	.
chr1	24586286	24586785	chr1	24686223	24686722	Col19a1|chr1:24686223-24686722	0.104004128145311	.	.
chr1	24586286	24586785	chr1	24729717	24730216	Col19a1|chr1:24729717-24730216	0.112801695364492	.	.
chr1	24586286	24586785	chr1	24901204	24901703	Col19a1|chr1:24901204-24901703	0.111253527844378	.	.
chr1	24678265	24678764	chr1	24367541	24368040	Lmbrd1|chr1:24367541-24368040	0.135739648869704	.	.
chr1	24678265	24678764	chr1	24378414	24378913	Lmbrd1|chr1:24378414-24378913	0.163649459495588	.	.
chr1	24678265	24678764	chr1	24509945	24510444	Lmbrd1|chr1:24509945-24510444	0.118323898545689	.	.
chr1	24678265	24678764	chr1	24515280	24515779	Lmbrd1|chr1:24515280-24515779	0.162901289337567	.	.
chr1	24678265	24678764	chr1	24611656	24612155	Lmbrd1|chr1:24611656-24612155	0.239379831789423	.	.
chr1	24678265	24678764	chr1	24613347	24613846	Lmbrd1|chr1:24613347-24613846	0.212386457268941	.	.
chr1	24678265	24678764	chr1	24614093	24614592	Lmbrd1|chr1:24614093-24614592	0.237161254896419	.	.
chr1	24678265	24678764	chr1	24614797	24615296	Lmbrd1|chr1:24614797-24615296	0.237647319270832	.	.
chr1	24678265	24678764	chr1	24615721	24616220	Lmbrd1|chr1:24615721-24616220	0.27181245433322	.	.
chr1	24678265	24678764	chr1	24686223	24686722	Lmbrd1|chr1:24686223-24686722	0.101988730454031	.	.
chr1	25829930	25830429	chr1	25763303	25763802	Adgrb3|chr1:25763303-25763802	0.174757461186984	.	.
chr1	25829930	25830429	chr1	25793933	25794432	Adgrb3|chr1:25793933-25794432	0.237367823400523	.	.
chr1	25829930	25830429	chr1	26224535	26225034	Adgrb3|chr1:26224535-26225034	0.107059236991664	.	.
chr1	30720698	30721197	chr1	30503190	30503689	Gm9898|chr1:30503190-30503689	0.103980528952297	.	.
chr1	30720698	30721197	chr1	30588278	30588777	Gm9898|chr1:30588278-30588777	0.124011587719326	.	.
chr1	30720698	30721197	chr1	30590651	30591150	Gm9898|chr1:30590651-30591150	0.259467608726	.	.
chr1	30720698	30721197	chr1	30591249	30591748	Gm9898|chr1:30591249-30591748	0.316077093158985	.	.
chr1	30720698	30721197	chr1	30595347	30595846	Gm9898|chr1:30595347-30595846	0.113448398147851	.	.
chr1	30720698	30721197	chr1	30701088	30701587	Gm9898|chr1:30701088-30701587	0.148620799993927	.	.
chr1	30720698	30721197	chr1	30721501	30722000	Gm9898|chr1:30721501-30722000	0.152783080071784	.	.
chr1	30720698	30721197	chr1	30792858	30793357	Gm9898|chr1:30792858-30793357	0.124867493543882	.	.
chr1	30720698	30721197	chr1	30793399	30793898	Gm9898|chr1:30793399-30793898	0.153100667515159	.	.
chr1	30720698	30721197	chr1	30940024	30940523	Gm9898|chr1:30940024-30940523	0.132004399926512	.	.
chr1	30720698	30721197	chr1	30940614	30941113	Gm9898|chr1:30940614-30941113	0.142695929189209	.	.
chr1	30872795	30873294	chr1	30503190	30503689	Phf3|chr1:30503190-30503689	0.173099687952543	.	.
chr1	30872795	30873294	chr1	30588278	30588777	Phf3|chr1:30588278-30588777	0.153265189879273	.	.
chr1	30872795	30873294	chr1	30793399	30793898	Phf3|chr1:30793399-30793898	0.242652905723305	.	.
chr1	30872795	30873294	chr1	30891636	30892135	Phf3|chr1:30891636-30892135	0.100903635345955	.	.
chr1	30872795	30873294	chr1	31034591	31035090	Phf3|chr1:31034591-31035090	0.185560412529797	.	.
chr1	30872795	30873294	chr1	31059828	31060327	Phf3|chr1:31059828-31060327	0.094072960296422	.	.
chr1	30872795	30873294	chr1	31059828	31060327	Phf3|chr1:31059828-31060327	0.0940729602964221	.	.
chr1	30872795	30873294	chr1	31072320	31072819	Phf3|chr1:31072320-31072819	0.163326783237504	.	.
chr1	30872795	30873294	chr1	31101477	31101976	Phf3|chr1:31101477-31101976	0.125942789567375	.	.
chr1	30873430	30873929	chr1	30793399	30793898	Phf3|chr1:30793399-30793898	0.106385512883059	.	.
chr1	30873430	30873929	chr1	31083805	31084304	Phf3|chr1:31083805-31084304	0.134867114527828	.	.
chr1	30873430	30873929	chr1	31101477	31101976	Phf3|chr1:31101477-31101976	0.0944331427915634	.	.
chr1	30873942	30874441	chr1	30503190	30503689	Phf3|chr1:30503190-30503689	0.252447819151897	.	.
chr1	30873942	30874441	chr1	30590651	30591150	Phf3|chr1:30590651-30591150	0.220711646191009	.	.
chr1	30873942	30874441	chr1	30591249	30591748	Phf3|chr1:30591249-30591748	0.136771855872772	.	.
chr1	30873942	30874441	chr1	30740784	30741283	Phf3|chr1:30740784-30741283	0.10195157024093	.	.
chr1	30873942	30874441	chr1	31032304	31032803	Phf3|chr1:31032304-31032803	0.159675236365551	.	.
chr1	30873942	30874441	chr1	31083805	31084304	Phf3|chr1:31083805-31084304	0.0928387360984862	.	.
chr1	30873942	30874441	chr1	31153918	31154417	Phf3|chr1:31153918-31154417	0.122971073844791	.	.
chr1	30949080	30949579	chr1	30588278	30588777	Ptp4a1|chr1:30588278-30588777	0.0972584324422112	.	.
chr1	30949080	30949579	chr1	30590651	30591150	Ptp4a1|chr1:30590651-30591150	0.114917524164547	.	.
chr1	30949080	30949579	chr1	30591249	30591748	Ptp4a1|chr1:30591249-30591748	0.150060155410263	.	.
chr1	30949080	30949579	chr1	30595347	30595846	Ptp4a1|chr1:30595347-30595846	0.102390788938472	.	.
chr1	30949080	30949579	chr1	30701088	30701587	Ptp4a1|chr1:30701088-30701587	0.25782162518495	.	.
chr1	30949080	30949579	chr1	31072320	31072819	Ptp4a1|chr1:31072320-31072819	0.176747817751379	.	.
chr1	30949080	30949579	chr1	31072896	31073395	Ptp4a1|chr1:31072896-31073395	0.142585451822008	.	.
chr1	30949582	30950081	chr1	30590651	30591150	Ptp4a1|chr1:30590651-30591150	0.191325542786414	.	.
chr1	30949582	30950081	chr1	30591249	30591748	Ptp4a1|chr1:30591249-30591748	0.263113182891563	.	.
chr1	30949582	30950081	chr1	31032304	31032803	Ptp4a1|chr1:31032304-31032803	0.148327297945603	.	.
chr1	30949582	30950081	chr1	31059828	31060327	Ptp4a1|chr1:31059828-31060327	0.108493418510749	.	.
chr1	30949582	30950081	chr1	31065034	31065533	Ptp4a1|chr1:31065034-31065533	0.13619990370258	.	.
chr1	30949582	30950081	chr1	31083805	31084304	Ptp4a1|chr1:31083805-31084304	0.123898635551526	.	.
chr1	30949582	30950081	chr1	31101477	31101976	Ptp4a1|chr1:31101477-31101976	0.212701231994149	.	.
chr1	30949582	30950081	chr1	31101477	31101976	Ptp4a1|chr1:31101477-31101976	0.21270123199415	.	.
chr1	32172459	32172958	chr1	32197213	32197712	Khdrbs2|chr1:32197213-32197712	0.16639516942546	.	.
chr1	32172459	32172958	chr1	32258873	32259372	Khdrbs2|chr1:32258873-32259372	0.170680658674491	.	.
chr1	32172459	32172958	chr1	32269157	32269656	Khdrbs2|chr1:32269157-32269656	0.188844014297466	.	.
chr1	32172459	32172958	chr1	32339102	32339601	Khdrbs2|chr1:32339102-32339601	0.106802115545308	.	.
chr1	34433080	34433579	chr1	34323614	34324113	Gm37233|chr1:34323614-34324113	0.243477860304472	.	.
chr1	34433080	34433579	chr1	34396250	34396749	Gm37233|chr1:34396250-34396749	0.127226104683189	.	.
chr1	34433080	34433579	chr1	34542638	34543137	Gm37233|chr1:34542638-34543137	0.154961407517996	.	.
chr1	34433080	34433579	chr1	34583679	34584178	Gm37233|chr1:34583679-34584178	0.205912258405609	.	.
chr1	34433080	34433579	chr1	34686447	34686946	Gm37233|chr1:34686447-34686946	0.130417958843147	.	.
chr1	34433080	34433579	chr1	34749126	34749625	Gm37233|chr1:34749126-34749625	0.115951914516719	.	.
chr1	34439491	34439990	chr1	34323614	34324113	Ccdc115|chr1:34323614-34324113	0.320820104333368	.	.
chr1	34439491	34439990	chr1	34323614	34324113	Imp4|chr1:34323614-34324113	0.320820104333368	.	.
chr1	34439491	34439990	chr1	34396250	34396749	Ccdc115|chr1:34396250-34396749	0.299334720707116	.	.
chr1	34439491	34439990	chr1	34396250	34396749	Imp4|chr1:34396250-34396749	0.299334720707116	.	.
chr1	34439491	34439990	chr1	34434650	34435149	Ccdc115|chr1:34434650-34435149	0.104824087813643	.	.
chr1	34439491	34439990	chr1	34434650	34435149	Imp4|chr1:34434650-34435149	0.104824087813643	.	.
chr1	34439491	34439990	chr1	34542638	34543137	Ccdc115|chr1:34542638-34543137	0.21520244212198	.	.
chr1	34439491	34439990	chr1	34542638	34543137	Imp4|chr1:34542638-34543137	0.21520244212198	.	.
chr1	34439491	34439990	chr1	34583679	34584178	Ccdc115|chr1:34583679-34584178	0.162195061344336	.	.
chr1	34439491	34439990	chr1	34583679	34584178	Imp4|chr1:34583679-34584178	0.162195061344336	.	.
chr1	34439491	34439990	chr1	34619600	34620099	Ccdc115|chr1:34619600-34620099	0.181167947615635	.	.
chr1	34439491	34439990	chr1	34619600	34620099	Imp4|chr1:34619600-34620099	0.181167947615635	.	.
chr1	34439491	34439990	chr1	34686447	34686946	Ccdc115|chr1:34686447-34686946	0.284401875082828	.	.
chr1	34439491	34439990	chr1	34686447	34686946	Imp4|chr1:34686447-34686946	0.284401875082828	.	.
chr1	34439491	34439990	chr1	34749126	34749625	Ccdc115|chr1:34749126-34749625	0.196185438457568	.	.
chr1	34439491	34439990	chr1	34749126	34749625	Imp4|chr1:34749126-34749625	0.196185438457568	.	.
chr1	34459438	34459937	chr1	34409815	34410314	Ptpn18|chr1:34409815-34410314	0.134792789340534	.	.
chr1	34459438	34459937	chr1	34510407	34510906	Ptpn18|chr1:34510407-34510906	0.103317577985071	.	.
chr1	34459438	34459937	chr1	34511013	34511512	Ptpn18|chr1:34511013-34511512	0.129093030818301	.	.
chr1	34459438	34459937	chr1	34542638	34543137	Ptpn18|chr1:34542638-34543137	0.115923493048941	.	.
chr1	34459438	34459937	chr1	34602327	34602826	Ptpn18|chr1:34602327-34602826	0.108766993588548	.	.
chr1	34485782	34486281	chr1	34524897	34525396	4930568A12Rik|chr1:34524897-34525396	0.0975092358833931	.	.
chr1	34485782	34486281	chr1	34597394	34597893	4930568A12Rik|chr1:34597394-34597893	0.146620810415698	.	.
chr1	34579442	34579941	chr1	34396250	34396749	1700101I19Rik|chr1:34396250-34396749	0.197961842792122	.	.
chr1	34579442	34579941	chr1	34396250	34396749	Amer3|chr1:34396250-34396749	0.197961842792122	.	.
chr1	34579442	34579941	chr1	34542638	34543137	1700101I19Rik|chr1:34542638-34543137	0.211403983926562	.	.
chr1	34579442	34579941	chr1	34542638	34543137	Amer3|chr1:34542638-34543137	0.211403983926562	.	.
chr1	34579442	34579941	chr1	34583679	34584178	1700101I19Rik|chr1:34583679-34584178	0.148759167349026	.	.
chr1	34579442	34579941	chr1	34583679	34584178	Amer3|chr1:34583679-34584178	0.148759167349026	.	.
chr1	34579442	34579941	chr1	34619600	34620099	1700101I19Rik|chr1:34619600-34620099	0.241642717301218	.	.
chr1	34579442	34579941	chr1	34619600	34620099	Amer3|chr1:34619600-34620099	0.241642717301218	.	.
chr1	34579442	34579941	chr1	34686447	34686946	1700101I19Rik|chr1:34686447-34686946	0.18831566561816	.	.
chr1	34579442	34579941	chr1	34686447	34686946	Amer3|chr1:34686447-34686946	0.18831566561816	.	.
chr1	34579442	34579941	chr1	34749126	34749625	1700101I19Rik|chr1:34749126-34749625	0.109479206101786	.	.
chr1	34579442	34579941	chr1	34749126	34749625	Amer3|chr1:34749126-34749625	0.109479206101786	.	.
chr1	34579442	34579941	chr1	34750293	34750792	1700101I19Rik|chr1:34750293-34750792	0.305917346532101	.	.
chr1	34579442	34579941	chr1	34750293	34750792	Amer3|chr1:34750293-34750792	0.305917346532101	.	.
chr1	34579442	34579941	chr1	34768535	34769034	1700101I19Rik|chr1:34768535-34769034	0.221780138368272	.	.
chr1	34579442	34579941	chr1	34768535	34769034	Amer3|chr1:34768535-34769034	0.221780138368272	.	.
chr1	34579442	34579941	chr1	34769130	34769629	1700101I19Rik|chr1:34769130-34769629	0.157214782999223	.	.
chr1	34579442	34579941	chr1	34769130	34769629	Amer3|chr1:34769130-34769629	0.157214782999223	.	.
chr1	34579442	34579941	chr1	34824212	34824711	1700101I19Rik|chr1:34824212-34824711	0.101077565105258	.	.
chr1	34579442	34579941	chr1	34824212	34824711	Amer3|chr1:34824212-34824711	0.101077565105258	.	.
chr1	34579442	34579941	chr1	34896857	34897356	1700101I19Rik|chr1:34896857-34897356	0.0937665847091155	.	.
chr1	34579442	34579941	chr1	34896857	34897356	Amer3|chr1:34896857-34897356	0.0937665847091155	.	.
chr1	34579442	34579941	chr1	34927280	34927779	1700101I19Rik|chr1:34927280-34927779	0.240801174354195	.	.
chr1	34579442	34579941	chr1	34927280	34927779	Amer3|chr1:34927280-34927779	0.240801174354195	.	.
chr1	34579442	34579941	chr1	34958770	34959269	1700101I19Rik|chr1:34958770-34959269	0.220596700893045	.	.
chr1	34579442	34579941	chr1	34958770	34959269	Amer3|chr1:34958770-34959269	0.220596700893045	.	.
chr1	34801460	34801959	chr1	34619600	34620099	Arhgef4|chr1:34619600-34620099	0.184171523940637	.	.
chr1	34801460	34801959	chr1	34749126	34749625	Arhgef4|chr1:34749126-34749625	0.16802889734553	.	.
chr1	34801460	34801959	chr1	34750293	34750792	Arhgef4|chr1:34750293-34750792	0.197124635881781	.	.
chr1	34801460	34801959	chr1	34824212	34824711	Arhgef4|chr1:34824212-34824711	0.132909887624798	.	.
chr1	34801460	34801959	chr1	34863292	34863791	Arhgef4|chr1:34863292-34863791	0.141897122346644	.	.
chr1	34801460	34801959	chr1	34958770	34959269	Arhgef4|chr1:34958770-34959269	0.194585151516047	.	.
chr1	34801460	34801959	chr1	35070774	35071273	Arhgef4|chr1:35070774-35071273	0.151380096800357	.	.
chr1	34802224	34802723	chr1	34511013	34511512	Arhgef4|chr1:34511013-34511512	0.189253883763325	.	.
chr1	34802224	34802723	chr1	34602327	34602826	Arhgef4|chr1:34602327-34602826	0.0927587851807564	.	.
chr1	34802224	34802723	chr1	34768535	34769034	Arhgef4|chr1:34768535-34769034	0.166822693585701	.	.
chr1	34802224	34802723	chr1	34824212	34824711	Arhgef4|chr1:34824212-34824711	0.176166662692021	.	.
chr1	34802224	34802723	chr1	34927280	34927779	Arhgef4|chr1:34927280-34927779	0.142068988165385	.	.
chr1	34802224	34802723	chr1	35202533	35203032	Arhgef4|chr1:35202533-35203032	0.150184448466115	.	.
chr1	34842804	34843303	chr1	34523675	34524174	Fam168b|chr1:34523675-34524174	0.150566680443418	.	.
chr1	34842804	34843303	chr1	34542638	34543137	Fam168b|chr1:34542638-34543137	0.167683184420512	.	.
chr1	34842804	34843303	chr1	34619600	34620099	Fam168b|chr1:34619600-34620099	0.334642992411733	.	.
chr1	34842804	34843303	chr1	34750293	34750792	Fam168b|chr1:34750293-34750792	0.209567921732416	.	.
chr1	34842804	34843303	chr1	34752832	34753331	Fam168b|chr1:34752832-34753331	0.142111083953706	.	.
chr1	34842804	34843303	chr1	34769130	34769629	Fam168b|chr1:34769130-34769629	0.136625101261696	.	.
chr1	34842804	34843303	chr1	34824212	34824711	Fam168b|chr1:34824212-34824711	0.141821443233025	.	.
chr1	34842804	34843303	chr1	34874898	34875397	Fam168b|chr1:34874898-34875397	0.130238613533662	.	.
chr1	34842804	34843303	chr1	34896857	34897356	Fam168b|chr1:34896857-34897356	0.286017453400894	.	.
chr1	34842804	34843303	chr1	34958770	34959269	Fam168b|chr1:34958770-34959269	0.143834221924584	.	.
chr1	34842804	34843303	chr1	35025523	35026022	Fam168b|chr1:35025523-35026022	0.122873360358929	.	.
chr1	34842804	34843303	chr1	35202533	35203032	Fam168b|chr1:35202533-35203032	0.190473585443164	.	.
chr1	34849768	34850267	chr1	34571342	34571841	Plekhb2|chr1:34571342-34571841	0.104850982329287	.	.
chr1	34849768	34850267	chr1	34583679	34584178	Plekhb2|chr1:34583679-34584178	0.119397817612427	.	.
chr1	34849768	34850267	chr1	34597394	34597893	Plekhb2|chr1:34597394-34597893	0.142553487170474	.	.
chr1	34849768	34850267	chr1	34750293	34750792	Plekhb2|chr1:34750293-34750792	0.122737340692714	.	.
chr1	34849768	34850267	chr1	35202533	35203032	Plekhb2|chr1:35202533-35203032	0.109835397543246	.	.
chr1	34850452	34850951	chr1	34511013	34511512	Plekhb2|chr1:34511013-34511512	0.143364090450953	.	.
chr1	34850452	34850951	chr1	34542638	34543137	Plekhb2|chr1:34542638-34543137	0.171059781772359	.	.
chr1	34850452	34850951	chr1	34738307	34738806	Plekhb2|chr1:34738307-34738806	0.106597367871394	.	.
chr1	34850452	34850951	chr1	34750293	34750792	Plekhb2|chr1:34750293-34750792	0.104790615548849	.	.
chr1	34850452	34850951	chr1	34752832	34753331	Plekhb2|chr1:34752832-34753331	0.153892628115254	.	.
chr1	34850452	34850951	chr1	34768535	34769034	Plekhb2|chr1:34768535-34769034	0.103892022042516	.	.
chr1	34850452	34850951	chr1	34891506	34892005	Plekhb2|chr1:34891506-34892005	0.133325073660371	.	.
chr1	34850452	34850951	chr1	34958770	34959269	Plekhb2|chr1:34958770-34959269	0.200396448124873	.	.
chr1	34850452	34850951	chr1	35070774	35071273	Plekhb2|chr1:35070774-35071273	0.131555555568099	.	.
chr1	34850452	34850951	chr1	35202533	35203032	Plekhb2|chr1:35202533-35203032	0.147605526174237	.	.
chr1	34850452	34850951	chr1	35242014	35242513	Plekhb2|chr1:35242014-35242513	0.161700469125718	.	.
chr1	37540354	37540853	chr1	37512048	37512547	Mgat4a|chr1:37512048-37512547	0.130399376666285	.	.
chr1	37540354	37540853	chr1	37662322	37662821	Mgat4a|chr1:37662322-37662821	0.247280050397071	.	.
chr1	37540354	37540853	chr1	37674283	37674782	Mgat4a|chr1:37674283-37674782	0.103973515017209	.	.
chr1	37540354	37540853	chr1	37678238	37678737	Mgat4a|chr1:37678238-37678737	0.255327968607634	.	.
chr1	37540354	37540853	chr1	37686791	37687290	Mgat4a|chr1:37686791-37687290	0.269590870926414	.	.
chr1	37540354	37540853	chr1	37686791	37687290	Mgat4a|chr1:37686791-37687290	0.269590870926415	.	.
chr1	37540354	37540853	chr1	37689727	37690226	Mgat4a|chr1:37689727-37690226	0.200281141618289	.	.
chr1	37540354	37540853	chr1	37696888	37697387	Mgat4a|chr1:37696888-37697387	0.0986368952915063	.	.
chr1	37540354	37540853	chr1	37698784	37699283	Mgat4a|chr1:37698784-37699283	0.10188830609332	.	.
chr1	37540354	37540853	chr1	37726317	37726816	Mgat4a|chr1:37726317-37726816	0.0997435673731822	.	.
chr1	37540354	37540853	chr1	37744846	37745345	Mgat4a|chr1:37744846-37745345	0.194731179453377	.	.
chr1	37540354	37540853	chr1	37745347	37745846	Mgat4a|chr1:37745347-37745846	0.153948494633791	.	.
chr1	37540354	37540853	chr1	37850677	37851176	Mgat4a|chr1:37850677-37851176	0.291286025752157	.	.
chr1	37540864	37541363	chr1	37525556	37526055	Mgat4a|chr1:37525556-37526055	0.108882199923745	.	.
chr1	37540864	37541363	chr1	37595442	37595941	Mgat4a|chr1:37595442-37595941	0.0964873287062274	.	.
chr1	37540864	37541363	chr1	37674283	37674782	Mgat4a|chr1:37674283-37674782	0.103508569048003	.	.
chr1	37540864	37541363	chr1	37686791	37687290	Mgat4a|chr1:37686791-37687290	0.177705731800674	.	.
chr1	37540864	37541363	chr1	37696888	37697387	Mgat4a|chr1:37696888-37697387	0.115321797990219	.	.
chr1	37540864	37541363	chr1	37881730	37882229	Mgat4a|chr1:37881730-37882229	0.156128784415565	.	.
chr1	37614024	37614523	chr1	37533173	37533672	4930556I23Rik|chr1:37533173-37533672	0.170239202152345	.	.
chr1	37614024	37614523	chr1	37595442	37595941	4930556I23Rik|chr1:37595442-37595941	0.0952466853848092	.	.
chr1	37614024	37614523	chr1	37696888	37697387	4930556I23Rik|chr1:37696888-37697387	0.11161197954091	.	.
chr1	37614024	37614523	chr1	37726317	37726816	4930556I23Rik|chr1:37726317-37726816	0.128923246296516	.	.
chr1	37614024	37614523	chr1	37872597	37873096	4930556I23Rik|chr1:37872597-37873096	0.10069835865264	.	.
chr1	37719678	37720177	chr1	37512048	37512547	2010300C02Rik|chr1:37512048-37512547	0.0921131311599518	.	.
chr1	37719678	37720177	chr1	37628704	37629203	2010300C02Rik|chr1:37628704-37629203	0.255076180804446	.	.
chr1	37719678	37720177	chr1	37639092	37639591	2010300C02Rik|chr1:37639092-37639591	0.285189411476484	.	.
chr1	37719678	37720177	chr1	37674283	37674782	2010300C02Rik|chr1:37674283-37674782	0.181527269564304	.	.
chr1	37719678	37720177	chr1	37678238	37678737	2010300C02Rik|chr1:37678238-37678737	0.106064587467922	.	.
chr1	37719678	37720177	chr1	37686791	37687290	2010300C02Rik|chr1:37686791-37687290	0.143877936396948	.	.
chr1	37719678	37720177	chr1	37689727	37690226	2010300C02Rik|chr1:37689727-37690226	0.127646867118044	.	.
chr1	37719678	37720177	chr1	37698784	37699283	2010300C02Rik|chr1:37698784-37699283	0.229151368679758	.	.
chr1	37719678	37720177	chr1	37706674	37707173	2010300C02Rik|chr1:37706674-37707173	0.165142803069822	.	.
chr1	37719678	37720177	chr1	37709652	37710151	2010300C02Rik|chr1:37709652-37710151	0.223569656081102	.	.
chr1	37719678	37720177	chr1	37725725	37726224	2010300C02Rik|chr1:37725725-37726224	0.175106363217327	.	.
chr1	37719678	37720177	chr1	37726317	37726816	2010300C02Rik|chr1:37726317-37726816	0.262842075416767	.	.
chr1	37719678	37720177	chr1	37850677	37851176	2010300C02Rik|chr1:37850677-37851176	0.146283329750336	.	.
chr1	37719678	37720177	chr1	37872597	37873096	2010300C02Rik|chr1:37872597-37873096	0.0922871635557426	.	.
chr1	37720763	37721262	chr1	37628704	37629203	2010300C02Rik|chr1:37628704-37629203	0.152931848003564	.	.
chr1	37720763	37721262	chr1	37639092	37639591	2010300C02Rik|chr1:37639092-37639591	0.239208206086956	.	.
chr1	37720763	37721262	chr1	37662322	37662821	2010300C02Rik|chr1:37662322-37662821	0.212429700658565	.	.
chr1	37720763	37721262	chr1	37686791	37687290	2010300C02Rik|chr1:37686791-37687290	0.152702286720131	.	.
chr1	37720763	37721262	chr1	37689727	37690226	2010300C02Rik|chr1:37689727-37690226	0.122944086094974	.	.
chr1	37720763	37721262	chr1	37698784	37699283	2010300C02Rik|chr1:37698784-37699283	0.173766983423224	.	.
chr1	37720763	37721262	chr1	37706674	37707173	2010300C02Rik|chr1:37706674-37707173	0.257137616042409	.	.
chr1	37720763	37721262	chr1	37709652	37710151	2010300C02Rik|chr1:37709652-37710151	0.13376514791854	.	.
chr1	37864699	37865198	chr1	37628704	37629203	Gm26805|chr1:37628704-37629203	0.198947187677219	.	.
chr1	37864699	37865198	chr1	37639092	37639591	Gm26805|chr1:37639092-37639591	0.241683754024604	.	.
chr1	37864699	37865198	chr1	37650109	37650608	Gm26805|chr1:37650109-37650608	0.23528255411489	.	.
chr1	37864699	37865198	chr1	37662322	37662821	Gm26805|chr1:37662322-37662821	0.245473033959581	.	.
chr1	37864699	37865198	chr1	37674283	37674782	Gm26805|chr1:37674283-37674782	0.217317936993579	.	.
chr1	37864699	37865198	chr1	37678238	37678737	Gm26805|chr1:37678238-37678737	0.229239290014715	.	.
chr1	37864699	37865198	chr1	37686791	37687290	Gm26805|chr1:37686791-37687290	0.285850027320127	.	.
chr1	37864699	37865198	chr1	37689727	37690226	Gm26805|chr1:37689727-37690226	0.196347813841181	.	.
chr1	37864699	37865198	chr1	37698784	37699283	Gm26805|chr1:37698784-37699283	0.225473976143318	.	.
chr1	37864699	37865198	chr1	37706674	37707173	Gm26805|chr1:37706674-37707173	0.247393609217337	.	.
chr1	37864699	37865198	chr1	37709652	37710151	Gm26805|chr1:37709652-37710151	0.179591344093621	.	.
chr1	37864699	37865198	chr1	37745347	37745846	Gm26805|chr1:37745347-37745846	0.120012279193648	.	.
chr1	37864699	37865198	chr1	37759364	37759863	Gm26805|chr1:37759364-37759863	0.113870809444729	.	.
chr1	37864699	37865198	chr1	37850677	37851176	Gm26805|chr1:37850677-37851176	0.202955537147277	.	.
chr1	37864699	37865198	chr1	37922522	37923021	Gm26805|chr1:37922522-37923021	0.144949673187127	.	.
chr1	37864699	37865198	chr1	38062161	38062660	Gm26805|chr1:38062161-38062660	0.2571189469604	.	.
chr1	37864699	37865198	chr1	38241011	38241510	Gm26805|chr1:38241011-38241510	0.113678480879769	.	.
chr1	37871955	37872454	chr1	37639092	37639591	Lipt1|chr1:37639092-37639591	0.126706460274455	.	.
chr1	37871955	37872454	chr1	37650109	37650608	Lipt1|chr1:37650109-37650608	0.220432096584056	.	.
chr1	37871955	37872454	chr1	37674283	37674782	Lipt1|chr1:37674283-37674782	0.139618329877885	.	.
chr1	37871955	37872454	chr1	37686791	37687290	Lipt1|chr1:37686791-37687290	0.179880617692086	.	.
chr1	37871955	37872454	chr1	37696888	37697387	Lipt1|chr1:37696888-37697387	0.105413279386358	.	.
chr1	37871955	37872454	chr1	37706674	37707173	Lipt1|chr1:37706674-37707173	0.122901354878332	.	.
chr1	37871955	37872454	chr1	37744297	37744796	Lipt1|chr1:37744297-37744796	0.115233981230101	.	.
chr1	37871955	37872454	chr1	37850677	37851176	Lipt1|chr1:37850677-37851176	0.0981056266578627	.	.
chr1	37871955	37872454	chr1	37922522	37923021	Lipt1|chr1:37922522-37923021	0.108576644339025	.	.
chr1	37871955	37872454	chr1	38062161	38062660	Lipt1|chr1:38062161-38062660	0.0998543903204877	.	.
chr1	37890241	37890740	chr1	37639092	37639591	Mitd1|chr1:37639092-37639591	0.181154269636729	.	.
chr1	37890241	37890740	chr1	37639092	37639591	Mrpl30|chr1:37639092-37639591	0.181154269636729	.	.
chr1	37890241	37890740	chr1	37744846	37745345	Mitd1|chr1:37744846-37745345	0.178631453552229	.	.
chr1	37890241	37890740	chr1	37744846	37745345	Mrpl30|chr1:37744846-37745345	0.178631453552229	.	.
chr1	37890241	37890740	chr1	37850677	37851176	Mitd1|chr1:37850677-37851176	0.125470030241361	.	.
chr1	37890241	37890740	chr1	37850677	37851176	Mrpl30|chr1:37850677-37851176	0.125470030241361	.	.
chr1	37890241	37890740	chr1	37881730	37882229	Mitd1|chr1:37881730-37882229	0.136813300671643	.	.
chr1	37890241	37890740	chr1	37881730	37882229	Mrpl30|chr1:37881730-37882229	0.136813300671643	.	.
chr1	37890241	37890740	chr1	38247337	38247836	Mitd1|chr1:38247337-38247836	0.0989483942070208	.	.
chr1	37890241	37890740	chr1	38247337	38247836	Mrpl30|chr1:38247337-38247836	0.0989483942070208	.	.
chr1	37997082	37997581	chr1	37533173	37533672	Eif5b|chr1:37533173-37533672	0.181279191419188	.	.
chr1	37997082	37997581	chr1	37533173	37533672	Txndc9|chr1:37533173-37533672	0.181279191419188	.	.
chr1	37997082	37997581	chr1	37628704	37629203	Eif5b|chr1:37628704-37629203	0.165859568389007	.	.
chr1	37997082	37997581	chr1	37628704	37629203	Txndc9|chr1:37628704-37629203	0.165859568389007	.	.
chr1	37997082	37997581	chr1	37650109	37650608	Eif5b|chr1:37650109-37650608	0.143926075023782	.	.
chr1	37997082	37997581	chr1	37650109	37650608	Txndc9|chr1:37650109-37650608	0.143926075023782	.	.
chr1	37997082	37997581	chr1	37662322	37662821	Eif5b|chr1:37662322-37662821	0.242061153298741	.	.
chr1	37997082	37997581	chr1	37662322	37662821	Txndc9|chr1:37662322-37662821	0.242061153298741	.	.
chr1	37997082	37997581	chr1	37674283	37674782	Eif5b|chr1:37674283-37674782	0.138873077228104	.	.
chr1	37997082	37997581	chr1	37674283	37674782	Txndc9|chr1:37674283-37674782	0.138873077228104	.	.
chr1	37997082	37997581	chr1	37686791	37687290	Eif5b|chr1:37686791-37687290	0.158238386306083	.	.
chr1	37997082	37997581	chr1	37686791	37687290	Txndc9|chr1:37686791-37687290	0.158238386306083	.	.
chr1	37997082	37997581	chr1	37689727	37690226	Eif5b|chr1:37689727-37690226	0.292060344418	.	.
chr1	37997082	37997581	chr1	37689727	37690226	Txndc9|chr1:37689727-37690226	0.292060344418	.	.
chr1	37997082	37997581	chr1	37696888	37697387	Eif5b|chr1:37696888-37697387	0.093035398137606	.	.
chr1	37997082	37997581	chr1	37696888	37697387	Txndc9|chr1:37696888-37697387	0.093035398137606	.	.
chr1	37997082	37997581	chr1	37698784	37699283	Eif5b|chr1:37698784-37699283	0.217380490189186	.	.
chr1	37997082	37997581	chr1	37698784	37699283	Txndc9|chr1:37698784-37699283	0.217380490189186	.	.
chr1	37997082	37997581	chr1	37706674	37707173	Eif5b|chr1:37706674-37707173	0.177852570532805	.	.
chr1	37997082	37997581	chr1	37706674	37707173	Txndc9|chr1:37706674-37707173	0.177852570532805	.	.
chr1	37997082	37997581	chr1	37709652	37710151	Eif5b|chr1:37709652-37710151	0.095056723989132	.	.
chr1	37997082	37997581	chr1	37709652	37710151	Txndc9|chr1:37709652-37710151	0.095056723989132	.	.
chr1	37997082	37997581	chr1	37744297	37744796	Eif5b|chr1:37744297-37744796	0.245345794029815	.	.
chr1	37997082	37997581	chr1	37744297	37744796	Txndc9|chr1:37744297-37744796	0.245345794029815	.	.
chr1	37997082	37997581	chr1	37745347	37745846	Eif5b|chr1:37745347-37745846	0.116743708754835	.	.
chr1	37997082	37997581	chr1	37745347	37745846	Txndc9|chr1:37745347-37745846	0.116743708754835	.	.
chr1	37997082	37997581	chr1	37872597	37873096	Eif5b|chr1:37872597-37873096	0.10478405536519	.	.
chr1	37997082	37997581	chr1	37872597	37873096	Txndc9|chr1:37872597-37873096	0.10478405536519	.	.
chr1	37997082	37997581	chr1	38037383	38037882	Eif5b|chr1:38037383-38037882	0.261718021602077	.	.
chr1	37997082	37997581	chr1	38037383	38037882	Txndc9|chr1:38037383-38037882	0.261718021602077	.	.
chr1	37997082	37997581	chr1	38062161	38062660	Eif5b|chr1:38062161-38062660	0.197985058974343	.	.
chr1	37997082	37997581	chr1	38062161	38062660	Txndc9|chr1:38062161-38062660	0.197985058974343	.	.
chr1	37997082	37997581	chr1	38098053	38098552	Eif5b|chr1:38098053-38098552	0.200744584381558	.	.
chr1	37997082	37997581	chr1	38098053	38098552	Txndc9|chr1:38098053-38098552	0.200744584381558	.	.
chr1	37997778	37998277	chr1	37650109	37650608	Eif5b|chr1:37650109-37650608	0.0951562054257372	.	.
chr1	37997778	37998277	chr1	37650109	37650608	Txndc9|chr1:37650109-37650608	0.0951562054257372	.	.
chr1	37997778	37998277	chr1	37662322	37662821	Eif5b|chr1:37662322-37662821	0.0923768685016773	.	.
chr1	37997778	37998277	chr1	37662322	37662821	Txndc9|chr1:37662322-37662821	0.0923768685016773	.	.
chr1	37997778	37998277	chr1	37706674	37707173	Eif5b|chr1:37706674-37707173	0.1553088270223	.	.
chr1	37997778	37998277	chr1	37706674	37707173	Txndc9|chr1:37706674-37707173	0.1553088270223	.	.
chr1	37997778	37998277	chr1	37744297	37744796	Eif5b|chr1:37744297-37744796	0.210582835224689	.	.
chr1	37997778	37998277	chr1	37744297	37744796	Txndc9|chr1:37744297-37744796	0.210582835224689	.	.
chr1	37997778	37998277	chr1	37850677	37851176	Eif5b|chr1:37850677-37851176	0.131537771978359	.	.
chr1	37997778	37998277	chr1	37850677	37851176	Txndc9|chr1:37850677-37851176	0.131537771978359	.	.
chr1	37997778	37998277	chr1	38037383	38037882	Eif5b|chr1:38037383-38037882	0.184968529140564	.	.
chr1	37997778	37998277	chr1	38037383	38037882	Txndc9|chr1:38037383-38037882	0.184968529140564	.	.
chr1	37997778	37998277	chr1	38046006	38046505	Eif5b|chr1:38046006-38046505	0.154585201391251	.	.
chr1	37997778	37998277	chr1	38046006	38046505	Txndc9|chr1:38046006-38046505	0.154585201391251	.	.
chr1	37997778	37998277	chr1	38062161	38062660	Eif5b|chr1:38062161-38062660	0.174740355682791	.	.
chr1	37997778	37998277	chr1	38062161	38062660	Txndc9|chr1:38062161-38062660	0.174740355682791	.	.
chr1	37997778	37998277	chr1	38146107	38146606	Eif5b|chr1:38146107-38146606	0.135590760274992	.	.
chr1	37997778	37998277	chr1	38146107	38146606	Txndc9|chr1:38146107-38146606	0.135590760274992	.	.
chr1	38128883	38129382	chr1	37850677	37851176	Rev1|chr1:37850677-37851176	0.28994271249531	.	.
chr1	38128883	38129382	chr1	38062161	38062660	Rev1|chr1:38062161-38062660	0.240563157829106	.	.
chr1	38128883	38129382	chr1	38098053	38098552	Rev1|chr1:38098053-38098552	0.114917700786913	.	.
chr1	38129526	38130025	chr1	37850677	37851176	Rev1|chr1:37850677-37851176	0.147183648719696	.	.
chr1	38129526	38130025	chr1	38037383	38037882	Rev1|chr1:38037383-38037882	0.0901367400602456	.	.
chr1	38129526	38130025	chr1	38046006	38046505	Rev1|chr1:38046006-38046505	0.253642918841214	.	.
chr1	38129526	38130025	chr1	38062161	38062660	Rev1|chr1:38062161-38062660	0.150510849102083	.	.
chr1	38129526	38130025	chr1	38098053	38098552	Rev1|chr1:38098053-38098552	0.216405411838093	.	.
chr1	38129526	38130025	chr1	38199949	38200448	Rev1|chr1:38199949-38200448	0.0974561173038164	.	.
chr1	40085635	40086134	chr1	40023305	40023804	Gm16894|chr1:40023305-40023804	0.0997571534447498	.	.
chr1	40085635	40086134	chr1	40092463	40092962	Gm16894|chr1:40092463-40092962	0.181323747616028	.	.
chr1	40085635	40086134	chr1	40116380	40116879	Gm16894|chr1:40116380-40116879	0.0912015473529539	.	.
chr1	40085635	40086134	chr1	40171927	40172426	Gm16894|chr1:40171927-40172426	0.090190884089402	.	.
chr1	40579713	40580212	chr1	40262681	40263180	Gm35801|chr1:40262681-40263180	0.104858404467158	.	.
chr1	40579713	40580212	chr1	40262681	40263180	Slc9a4|chr1:40262681-40263180	0.104858404467158	.	.
chr1	40579713	40580212	chr1	40600831	40601330	Gm35801|chr1:40600831-40601330	0.14459226433018	.	.
chr1	40579713	40580212	chr1	40600831	40601330	Slc9a4|chr1:40600831-40601330	0.14459226433018	.	.
chr1	40579713	40580212	chr1	40613169	40613668	Gm35801|chr1:40613169-40613668	0.106789528696357	.	.
chr1	40579713	40580212	chr1	40613169	40613668	Slc9a4|chr1:40613169-40613668	0.106789528696357	.	.
chr1	40579713	40580212	chr1	40613669	40614168	Gm35801|chr1:40613669-40614168	0.0948106109873236	.	.
chr1	40579713	40580212	chr1	40613669	40614168	Slc9a4|chr1:40613669-40614168	0.0948106109873236	.	.
chr1	40579713	40580212	chr1	40628383	40628882	Gm35801|chr1:40628383-40628882	0.312664700398831	.	.
chr1	40579713	40580212	chr1	40628383	40628882	Slc9a4|chr1:40628383-40628882	0.312664700398831	.	.
chr1	40579713	40580212	chr1	40650033	40650532	Gm35801|chr1:40650033-40650532	0.314179711425205	.	.
chr1	40579713	40580212	chr1	40650033	40650532	Slc9a4|chr1:40650033-40650532	0.314179711425205	.	.
chr1	40579713	40580212	chr1	40657321	40657820	Gm35801|chr1:40657321-40657820	0.105962366870951	.	.
chr1	40579713	40580212	chr1	40657321	40657820	Slc9a4|chr1:40657321-40657820	0.105962366870951	.	.
chr1	40579713	40580212	chr1	40694350	40694849	Gm35801|chr1:40694350-40694849	0.124440546833086	.	.
chr1	40579713	40580212	chr1	40694350	40694849	Slc9a4|chr1:40694350-40694849	0.124440546833086	.	.
chr1	40579713	40580212	chr1	40703087	40703586	Gm35801|chr1:40703087-40703586	0.233969137037946	.	.
chr1	40579713	40580212	chr1	40703087	40703586	Slc9a4|chr1:40703087-40703586	0.233969137037946	.	.
chr1	40579713	40580212	chr1	40729836	40730335	Gm35801|chr1:40729836-40730335	0.116545848527053	.	.
chr1	40579713	40580212	chr1	40729836	40730335	Slc9a4|chr1:40729836-40730335	0.116545848527053	.	.
chr1	40579713	40580212	chr1	40740277	40740776	Gm35801|chr1:40740277-40740776	0.134078926796583	.	.
chr1	40579713	40580212	chr1	40740277	40740776	Slc9a4|chr1:40740277-40740776	0.134078926796583	.	.
chr1	40681063	40681562	chr1	40284999	40285498	Slc9a2|chr1:40284999-40285498	0.156671143003779	.	.
chr1	40681063	40681562	chr1	40489772	40490271	Slc9a2|chr1:40489772-40490271	0.137593442965421	.	.
chr1	40681063	40681562	chr1	40528110	40528609	Slc9a2|chr1:40528110-40528609	0.102279931691746	.	.
chr1	40681063	40681562	chr1	40613169	40613668	Slc9a2|chr1:40613169-40613668	0.263563034323962	.	.
chr1	40681063	40681562	chr1	40613669	40614168	Slc9a2|chr1:40613669-40614168	0.196043778686919	.	.
chr1	40681063	40681562	chr1	40628383	40628882	Slc9a2|chr1:40628383-40628882	0.108713960129334	.	.
chr1	40681063	40681562	chr1	40629260	40629759	Slc9a2|chr1:40629260-40629759	0.186888108293504	.	.
chr1	40681063	40681562	chr1	40641809	40642308	Slc9a2|chr1:40641809-40642308	0.140916358287247	.	.
chr1	40681063	40681562	chr1	40657321	40657820	Slc9a2|chr1:40657321-40657820	0.286914746249513	.	.
chr1	40681063	40681562	chr1	40657872	40658371	Slc9a2|chr1:40657872-40658371	0.168500252838567	.	.
chr1	40681063	40681562	chr1	40681655	40682154	Slc9a2|chr1:40681655-40682154	0.143123243659775	.	.
chr1	40681063	40681562	chr1	40694350	40694849	Slc9a2|chr1:40694350-40694849	0.208864490829401	.	.
chr1	40681063	40681562	chr1	40703087	40703586	Slc9a2|chr1:40703087-40703586	0.232198352546634	.	.
chr1	40681063	40681562	chr1	40740277	40740776	Slc9a2|chr1:40740277-40740776	0.382699659181216	.	.
chr1	40789554	40790053	chr1	40757463	40757962	Mfsd9|chr1:40757463-40757962	0.267460252451539	.	.
chr1	40789554	40790053	chr1	40758191	40758690	Mfsd9|chr1:40758191-40758690	0.141610727778224	.	.
chr1	40789554	40790053	chr1	40758699	40759198	Mfsd9|chr1:40758699-40759198	0.1433950758602	.	.
chr1	40789554	40790053	chr1	40764609	40765108	Mfsd9|chr1:40764609-40765108	0.273808474937325	.	.
chr1	40789554	40790053	chr1	40768563	40769062	Mfsd9|chr1:40768563-40769062	0.173108703186009	.	.
chr1	40789554	40790053	chr1	41005513	41006012	Mfsd9|chr1:41005513-41006012	0.108430402282747	.	.
chr1	40789554	40790053	chr1	41104831	41105330	Mfsd9|chr1:41104831-41105330	0.118746107500258	.	.
chr1	40789554	40790053	chr1	41203165	41203664	Mfsd9|chr1:41203165-41203664	0.211173568971268	.	.
chr1	40789554	40790053	chr1	41244562	41245061	Mfsd9|chr1:41244562-41245061	0.163149796688578	.	.
chr1	40790447	40790946	chr1	40967788	40968287	Mfsd9|chr1:40967788-40968287	0.11803211994589	.	.
chr1	40790447	40790946	chr1	41158010	41158509	Mfsd9|chr1:41158010-41158509	0.115699997196868	.	.
chr1	42229631	42230130	chr1	41981851	41982350	Gm9915|chr1:41981851-41982350	0.100065514308223	.	.
chr1	42229631	42230130	chr1	42099179	42099678	Gm9915|chr1:42099179-42099678	0.112750269051068	.	.
chr1	42229631	42230130	chr1	42303298	42303797	Gm9915|chr1:42303298-42303797	0.106421329649859	.	.
chr1	42229631	42230130	chr1	42474139	42474638	Gm9915|chr1:42474139-42474638	0.175904384378301	.	.
chr1	42229631	42230130	chr1	42491441	42491940	Gm9915|chr1:42491441-42491940	0.11946800199552	.	.
chr1	43827615	43828114	chr1	43898955	43899454	Uxs1|chr1:43898955-43899454	0.11687336984697	.	.
chr1	43828252	43828751	chr1	43862566	43863065	Uxs1|chr1:43862566-43863065	0.119694358084834	.	.
chr1	43828252	43828751	chr1	44064570	44065069	Uxs1|chr1:44064570-44065069	0.12196902788589	.	.
chr1	43933698	43934197	chr1	43870984	43871483	Tpp2|chr1:43870984-43871483	0.135402175987547	.	.
chr1	43933698	43934197	chr1	44057650	44058149	Tpp2|chr1:44057650-44058149	0.0896353465247035	.	.
chr1	43933698	43934197	chr1	44069857	44070356	Tpp2|chr1:44069857-44070356	0.22902363363265	.	.
chr1	43933698	43934197	chr1	44198134	44198633	Tpp2|chr1:44198134-44198633	0.166309860579719	.	.
chr1	43933698	43934197	chr1	44217086	44217585	Tpp2|chr1:44217086-44217585	0.0963411413527003	.	.
chr1	44102213	44102712	chr1	43754512	43755011	Tex30|chr1:43754512-43755011	0.12000837839643	.	.
chr1	44102213	44102712	chr1	43782609	43783108	Tex30|chr1:43782609-43783108	0.231126131511021	.	.
chr1	44102213	44102712	chr1	43821623	43822122	Tex30|chr1:43821623-43822122	0.164588496324828	.	.
chr1	44102213	44102712	chr1	43998764	43999263	Tex30|chr1:43998764-43999263	0.0903898171317144	.	.
chr1	44102213	44102712	chr1	44069857	44070356	Tex30|chr1:44069857-44070356	0.294515053425256	.	.
chr1	44118638	44119137	chr1	43821623	43822122	Bivm|chr1:43821623-43822122	0.13157122913167	.	.
chr1	44118638	44119137	chr1	43821623	43822122	Poglut2|chr1:43821623-43822122	0.13157122913167	.	.
chr1	44118638	44119137	chr1	44069857	44070356	Bivm|chr1:44069857-44070356	0.10093008460723	.	.
chr1	44118638	44119137	chr1	44069857	44070356	Poglut2|chr1:44069857-44070356	0.10093008460723	.	.
chr1	44118638	44119137	chr1	44160225	44160724	Bivm|chr1:44160225-44160724	0.213259435692978	.	.
chr1	44118638	44119137	chr1	44160225	44160724	Poglut2|chr1:44160225-44160724	0.213259435692978	.	.
chr1	44118638	44119137	chr1	44228990	44229489	Bivm|chr1:44228990-44229489	0.115563893738356	.	.
chr1	44118638	44119137	chr1	44228990	44229489	Poglut2|chr1:44228990-44229489	0.115563893738356	.	.
chr1	44118638	44119137	chr1	44325368	44325867	Bivm|chr1:44325368-44325867	0.310079100491592	.	.
chr1	44118638	44119137	chr1	44325368	44325867	Poglut2|chr1:44325368-44325867	0.310079100491592	.	.
chr1	44118638	44119137	chr1	44325955	44326454	Bivm|chr1:44325955-44326454	0.0908001850573042	.	.
chr1	44118638	44119137	chr1	44325955	44326454	Poglut2|chr1:44325955-44326454	0.0908001850573042	.	.
chr1	44119144	44119643	chr1	43843385	43843884	Bivm|chr1:43843385-43843884	0.145908948492008	.	.
chr1	44119144	44119643	chr1	43843385	43843884	Poglut2|chr1:43843385-43843884	0.145908948492008	.	.
chr1	44119144	44119643	chr1	43898955	43899454	Bivm|chr1:43898955-43899454	0.114953491039829	.	.
chr1	44119144	44119643	chr1	43898955	43899454	Poglut2|chr1:43898955-43899454	0.114953491039829	.	.
chr1	44119144	44119643	chr1	44042471	44042970	Bivm|chr1:44042471-44042970	0.100896868828444	.	.
chr1	44119144	44119643	chr1	44042471	44042970	Poglut2|chr1:44042471-44042970	0.100896868828444	.	.
chr1	44119144	44119643	chr1	44153144	44153643	Bivm|chr1:44153144-44153643	0.156409041741034	.	.
chr1	44119144	44119643	chr1	44153144	44153643	Poglut2|chr1:44153144-44153643	0.156409041741034	.	.
chr1	44119144	44119643	chr1	44217086	44217585	Bivm|chr1:44217086-44217585	0.0989745129635609	.	.
chr1	44119144	44119643	chr1	44217086	44217585	Poglut2|chr1:44217086-44217585	0.0989745129635609	.	.
chr1	44119144	44119643	chr1	44325368	44325867	Bivm|chr1:44325368-44325867	0.301368619558684	.	.
chr1	44119144	44119643	chr1	44325368	44325867	Poglut2|chr1:44325368-44325867	0.301368619558684	.	.
chr1	44119144	44119643	chr1	44334165	44334664	Bivm|chr1:44334165-44334664	0.118463665198748	.	.
chr1	44119144	44119643	chr1	44334165	44334664	Poglut2|chr1:44334165-44334664	0.118463665198748	.	.
chr1	44119663	44120162	chr1	44325368	44325867	Bivm|chr1:44325368-44325867	0.100577166043197	.	.
chr1	44119663	44120162	chr1	44334165	44334664	Bivm|chr1:44334165-44334664	0.12417779779142	.	.
chr1	44147693	44148192	chr1	43843385	43843884	Ercc5|chr1:43843385-43843884	0.118926374108421	.	.
chr1	44147693	44148192	chr1	43898955	43899454	Ercc5|chr1:43898955-43899454	0.107233557629531	.	.
chr1	44147693	44148192	chr1	44325955	44326454	Ercc5|chr1:44325955-44326454	0.116569501066117	.	.
chr1	44147693	44148192	chr1	44334165	44334664	Ercc5|chr1:44334165-44334664	0.318780157993685	.	.
chr1	44218903	44219402	chr1	43754512	43755011	Mettl21e|chr1:43754512-43755011	0.116807024903021	.	.
chr1	44218903	44219402	chr1	43821623	43822122	Mettl21e|chr1:43821623-43822122	0.370010004785967	.	.
chr1	44218903	44219402	chr1	43862566	43863065	Mettl21e|chr1:43862566-43863065	0.25457927285846	.	.
chr1	44218903	44219402	chr1	43870984	43871483	Mettl21e|chr1:43870984-43871483	0.0904198476607045	.	.
chr1	44218903	44219402	chr1	43877153	43877652	Mettl21e|chr1:43877153-43877652	0.106458713187814	.	.
chr1	44218903	44219402	chr1	43998764	43999263	Mettl21e|chr1:43998764-43999263	0.162953048871603	.	.
chr1	44218903	44219402	chr1	44042471	44042970	Mettl21e|chr1:44042471-44042970	0.16346062526111	.	.
chr1	44218903	44219402	chr1	44069857	44070356	Mettl21e|chr1:44069857-44070356	0.372280405167687	.	.
chr1	44218903	44219402	chr1	44153144	44153643	Mettl21e|chr1:44153144-44153643	0.151040174858112	.	.
chr1	44218903	44219402	chr1	44160225	44160724	Mettl21e|chr1:44160225-44160724	0.224516897985654	.	.
chr1	44218903	44219402	chr1	44198134	44198633	Mettl21e|chr1:44198134-44198633	0.174282615205099	.	.
chr1	44218903	44219402	chr1	44217086	44217585	Mettl21e|chr1:44217086-44217585	0.147634074413763	.	.
chr1	44218903	44219402	chr1	44228226	44228725	Mettl21e|chr1:44228226-44228725	0.287667378578475	.	.
chr1	44218903	44219402	chr1	44228990	44229489	Mettl21e|chr1:44228990-44229489	0.211235860670733	.	.
chr1	44218903	44219402	chr1	44344895	44345394	Mettl21e|chr1:44344895-44345394	0.221623819280594	.	.
chr1	44551396	44551895	chr1	44334165	44334664	Gulp1|chr1:44334165-44334664	0.172622691622832	.	.
chr1	44745649	44746148	chr1	44325955	44326454	4930521E06Rik|chr1:44325955-44326454	0.102921441003468	.	.
chr1	44745649	44746148	chr1	44914547	44915046	4930521E06Rik|chr1:44914547-44915046	0.141956504957084	.	.
chr1	45502889	45503388	chr1	45431839	45432338	Col5a2|chr1:45431839-45432338	0.102608470683962	.	.
chr1	45502889	45503388	chr1	45663774	45664273	Col5a2|chr1:45663774-45664273	0.0934912674435162	.	.
chr1	45795197	45795696	chr1	45837607	45838106	Wdr75|chr1:45837607-45838106	0.21438448449523	.	.
chr1	45795197	45795696	chr1	46078963	46079462	Wdr75|chr1:46078963-46079462	0.108357913157655	.	.
chr1	45795197	45795696	chr1	46219394	46219893	Wdr75|chr1:46219394-46219893	0.147559078081609	.	.
chr1	45925424	45925923	chr1	45672672	45673171	Slc40a1|chr1:45672672-45673171	0.150365015313286	.	.
chr1	45925424	45925923	chr1	45766100	45766599	Slc40a1|chr1:45766100-45766599	0.104626915149622	.	.
chr1	46424633	46425132	chr1	46078963	46079462	Dnah7c|chr1:46078963-46079462	0.303684051043639	.	.
chr1	46424633	46425132	chr1	46127838	46128337	Dnah7c|chr1:46127838-46128337	0.217828594873401	.	.
chr1	46424633	46425132	chr1	46159918	46160417	Dnah7c|chr1:46159918-46160417	0.112436319445297	.	.
chr1	46424633	46425132	chr1	46169543	46170042	Dnah7c|chr1:46169543-46170042	0.165573862517966	.	.
chr1	46424633	46425132	chr1	46416614	46417113	Dnah7c|chr1:46416614-46417113	0.399806332695672	.	.
chr1	46424633	46425132	chr1	46520334	46520833	Dnah7c|chr1:46520334-46520833	0.107112446537605	.	.
chr1	46424633	46425132	chr1	46526660	46527159	Dnah7c|chr1:46526660-46527159	0.169233964273465	.	.
chr1	46424633	46425132	chr1	46641919	46642418	Dnah7c|chr1:46641919-46642418	0.190217734894194	.	.
chr1	52816845	52817344	chr1	52765177	52765676	Inpp1|chr1:52765177-52765676	0.212107755330604	.	.
chr1	52816845	52817344	chr1	52800230	52800729	Inpp1|chr1:52800230-52800729	0.121242714180272	.	.
chr1	52816845	52817344	chr1	53018688	53019187	Inpp1|chr1:53018688-53019187	0.11482729358288	.	.
chr1	52816845	52817344	chr1	53037383	53037882	Inpp1|chr1:53037383-53037882	0.172386308323107	.	.
chr1	52816845	52817344	chr1	53079830	53080329	Inpp1|chr1:53079830-53080329	0.150516716914725	.	.
chr1	52816845	52817344	chr1	53145734	53146233	Inpp1|chr1:53145734-53146233	0.107115655957198	.	.
chr1	52817513	52818012	chr1	52765177	52765676	Inpp1|chr1:52765177-52765676	0.122900961298219	.	.
chr1	52817513	52818012	chr1	52799343	52799842	Inpp1|chr1:52799343-52799842	0.101974406050658	.	.
chr1	52817513	52818012	chr1	53018688	53019187	Inpp1|chr1:53018688-53019187	0.119838394007108	.	.
chr1	52844734	52845233	chr1	52799343	52799842	Hibch|chr1:52799343-52799842	0.159544833152877	.	.
chr1	52844734	52845233	chr1	52951973	52952472	Hibch|chr1:52951973-52952472	0.157124750118398	.	.
chr1	52844734	52845233	chr1	52952486	52952985	Hibch|chr1:52952486-52952985	0.182386791730181	.	.
chr1	52844734	52845233	chr1	52953081	52953580	Hibch|chr1:52953081-52953580	0.108418673354154	.	.
chr1	52844734	52845233	chr1	52971822	52972321	Hibch|chr1:52971822-52972321	0.0953060060785098	.	.
chr1	52844734	52845233	chr1	53017260	53017759	Hibch|chr1:53017260-53017759	0.145311522886412	.	.
chr1	52844734	52845233	chr1	53032502	53033001	Hibch|chr1:53032502-53033001	0.113795824204569	.	.
chr1	52845579	52846078	chr1	52759326	52759825	Hibch|chr1:52759326-52759825	0.23702957160382	.	.
chr1	52845579	52846078	chr1	52789713	52790212	Hibch|chr1:52789713-52790212	0.11525552293402	.	.
chr1	52845579	52846078	chr1	52799343	52799842	Hibch|chr1:52799343-52799842	0.172838108123162	.	.
chr1	52845579	52846078	chr1	52800230	52800729	Hibch|chr1:52800230-52800729	0.193009931626091	.	.
chr1	52845579	52846078	chr1	53018688	53019187	Hibch|chr1:53018688-53019187	0.117382510306094	.	.
chr1	52845579	52846078	chr1	53037383	53037882	Hibch|chr1:53037383-53037882	0.386517001750878	.	.
chr1	52845579	52846078	chr1	53145734	53146233	Hibch|chr1:53145734-53146233	0.117842089584003	.	.
chr1	52845579	52846078	chr1	53169912	53170411	Hibch|chr1:53169912-53170411	0.128759368780688	.	.
chr1	52845579	52846078	chr1	53178497	53178996	Hibch|chr1:53178497-53178996	0.314697620406966	.	.
chr1	53061825	53062324	chr1	53017260	53017759	Mstn|chr1:53017260-53017759	0.175967801232858	.	.
chr1	53061825	53062324	chr1	53032502	53033001	Mstn|chr1:53032502-53033001	0.144255339880436	.	.
chr1	53061825	53062324	chr1	53391151	53391650	Mstn|chr1:53391151-53391650	0.105406622740825	.	.
chr1	53296806	53297305	chr1	53032502	53033001	Ormdl1|chr1:53032502-53033001	0.169070892109	.	.
chr1	53296806	53297305	chr1	53032502	53033001	Pms1|chr1:53032502-53033001	0.169070892109	.	.
chr1	53296806	53297305	chr1	53390633	53391132	Ormdl1|chr1:53390633-53391132	0.0946234554830432	.	.
chr1	53296806	53297305	chr1	53390633	53391132	Ormdl1|chr1:53390633-53391132	0.0946234554830433	.	.
chr1	53296806	53297305	chr1	53390633	53391132	Pms1|chr1:53390633-53391132	0.0946234554830432	.	.
chr1	53296806	53297305	chr1	53390633	53391132	Pms1|chr1:53390633-53391132	0.0946234554830433	.	.
chr1	53296806	53297305	chr1	53391151	53391650	Ormdl1|chr1:53391151-53391650	0.121375473668873	.	.
chr1	53296806	53297305	chr1	53391151	53391650	Pms1|chr1:53391151-53391650	0.121375473668873	.	.
chr1	53296806	53297305	chr1	53572961	53573460	Ormdl1|chr1:53572961-53573460	0.176885411026528	.	.
chr1	53296806	53297305	chr1	53572961	53573460	Pms1|chr1:53572961-53573460	0.176885411026528	.	.
chr1	53296806	53297305	chr1	53722781	53723280	Ormdl1|chr1:53722781-53723280	0.200025101668525	.	.
chr1	53296806	53297305	chr1	53722781	53723280	Pms1|chr1:53722781-53723280	0.200025101668525	.	.
chr1	53297308	53297807	chr1	53201415	53201914	Ormdl1|chr1:53201415-53201914	0.153722614792517	.	.
chr1	53297308	53297807	chr1	53201415	53201914	Pms1|chr1:53201415-53201914	0.153722614792517	.	.
chr1	53297308	53297807	chr1	53572961	53573460	Ormdl1|chr1:53572961-53573460	0.0915962242455662	.	.
chr1	53297308	53297807	chr1	53572961	53573460	Pms1|chr1:53572961-53573460	0.0915962242455662	.	.
chr1	53297308	53297807	chr1	53629924	53630423	Ormdl1|chr1:53629924-53630423	0.270723251289066	.	.
chr1	53297308	53297807	chr1	53629924	53630423	Pms1|chr1:53629924-53630423	0.270723251289066	.	.
chr1	53297308	53297807	chr1	53720556	53721055	Ormdl1|chr1:53720556-53721055	0.191446975305921	.	.
chr1	53297308	53297807	chr1	53720556	53721055	Pms1|chr1:53720556-53721055	0.191446975305921	.	.
chr1	53297308	53297807	chr1	53722781	53723280	Ormdl1|chr1:53722781-53723280	0.173634130545277	.	.
chr1	53297308	53297807	chr1	53722781	53723280	Pms1|chr1:53722781-53723280	0.173634130545277	.	.
chr1	53313399	53313898	chr1	53017260	53017759	Osgepl1|chr1:53017260-53017759	0.112280612807568	.	.
chr1	53352482	53352981	chr1	53178497	53178996	Asdurf|chr1:53178497-53178996	0.0998821578545055	.	.
chr1	53352482	53352981	chr1	53178497	53178996	Asnsd1|chr1:53178497-53178996	0.0998821578545055	.	.
chr1	53706596	53707095	chr1	53572961	53573460	Dnah7a|chr1:53572961-53573460	0.0969843464382687	.	.
chr1	53706596	53707095	chr1	53629924	53630423	Dnah7a|chr1:53629924-53630423	0.158932772787226	.	.
chr1	53706596	53707095	chr1	53720556	53721055	Dnah7a|chr1:53720556-53721055	0.127246829267911	.	.
chr1	53706596	53707095	chr1	53722781	53723280	Dnah7a|chr1:53722781-53723280	0.245619421402031	.	.
chr1	53706596	53707095	chr1	53733927	53734426	Dnah7a|chr1:53733927-53734426	0.153972089858845	.	.
chr1	53706596	53707095	chr1	53753370	53753869	Dnah7a|chr1:53753370-53753869	0.14741708654703	.	.
chr1	53706596	53707095	chr1	53823748	53824247	Dnah7a|chr1:53823748-53824247	0.155354792377112	.	.
chr1	53706596	53707095	chr1	53829031	53829530	Dnah7a|chr1:53829031-53829530	0.126022212167627	.	.
chr1	53706596	53707095	chr1	53952356	53952855	Dnah7a|chr1:53952356-53952855	0.0907355569268428	.	.
chr1	53706596	53707095	chr1	53970310	53970809	Dnah7a|chr1:53970310-53970809	0.176644999598286	.	.
chr1	53707111	53707610	chr1	53390633	53391132	Dnah7a|chr1:53390633-53391132	0.0984278339091658	.	.
chr1	53707111	53707610	chr1	53390633	53391132	Dnah7a|chr1:53390633-53391132	0.0984278339091659	.	.
chr1	53707111	53707610	chr1	53572961	53573460	Dnah7a|chr1:53572961-53573460	0.199221260274766	.	.
chr1	53707111	53707610	chr1	53720556	53721055	Dnah7a|chr1:53720556-53721055	0.176090872759883	.	.
chr1	53707111	53707610	chr1	53722781	53723280	Dnah7a|chr1:53722781-53723280	0.122443387592521	.	.
chr1	53785040	53785539	chr1	53546977	53547476	Stk17b|chr1:53546977-53547476	0.202244540278766	.	.
chr1	53785040	53785539	chr1	53720556	53721055	Stk17b|chr1:53720556-53721055	0.118821407520707	.	.
chr1	53785040	53785539	chr1	53753370	53753869	Stk17b|chr1:53753370-53753869	0.106355710698695	.	.
chr1	53785040	53785539	chr1	53766048	53766547	Stk17b|chr1:53766048-53766547	0.110148009837402	.	.
chr1	53785040	53785539	chr1	53816528	53817027	Stk17b|chr1:53816528-53817027	0.176869694388526	.	.
chr1	53785040	53785539	chr1	53823241	53823740	Stk17b|chr1:53823241-53823740	0.103616911135935	.	.
chr1	53785040	53785539	chr1	53932189	53932688	Stk17b|chr1:53932189-53932688	0.126568654757236	.	.
chr1	53785040	53785539	chr1	53940077	53940576	Stk17b|chr1:53940077-53940576	0.105183123439388	.	.
chr1	53785040	53785539	chr1	53952356	53952855	Stk17b|chr1:53952356-53952855	0.127300550564672	.	.
chr1	53785040	53785539	chr1	53970310	53970809	Stk17b|chr1:53970310-53970809	0.0958331173581517	.	.
chr1	54194329	54194828	chr1	54093300	54093799	Hecw2|chr1:54093300-54093799	0.266727667739445	.	.
chr1	54194329	54194828	chr1	54187502	54188001	Hecw2|chr1:54187502-54188001	0.118857952192752	.	.
chr1	54194329	54194828	chr1	54193770	54194269	Hecw2|chr1:54193770-54194269	0.276313904632264	.	.
chr1	54194329	54194828	chr1	54366249	54366748	Hecw2|chr1:54366249-54366748	0.124725980017872	.	.
chr1	54194329	54194828	chr1	54468624	54469123	Hecw2|chr1:54468624-54469123	0.301303950349111	.	.
chr1	54194947	54195446	chr1	54093300	54093799	Hecw2|chr1:54093300-54093799	0.1337583546915	.	.
chr1	54194947	54195446	chr1	54187502	54188001	Hecw2|chr1:54187502-54188001	0.202032499013731	.	.
chr1	54194947	54195446	chr1	54193770	54194269	Hecw2|chr1:54193770-54194269	0.155244669796272	.	.
chr1	54194947	54195446	chr1	54468624	54469123	Hecw2|chr1:54468624-54469123	0.254361748545597	.	.
chr1	54250459	54250958	chr1	54384146	54384645	Ccdc150|chr1:54384146-54384645	0.126099048114135	.	.
chr1	54250459	54250958	chr1	54435766	54436265	Ccdc150|chr1:54435766-54436265	0.167653392027973	.	.
chr1	54250459	54250958	chr1	54584699	54585198	Ccdc150|chr1:54584699-54585198	0.218922408267107	.	.
chr1	54250459	54250958	chr1	54640136	54640635	Ccdc150|chr1:54640136-54640635	0.113671575245407	.	.
chr1	54250459	54250958	chr1	54743069	54743568	Ccdc150|chr1:54743069-54743568	0.216790885511941	.	.
chr1	54438767	54439266	chr1	54065359	54065858	Gtf3c3|chr1:54065359-54065858	0.0957049758968667	.	.
chr1	54438767	54439266	chr1	54065961	54066460	Gtf3c3|chr1:54065961-54066460	0.090879767874341	.	.
chr1	54438767	54439266	chr1	54118496	54118995	Gtf3c3|chr1:54118496-54118995	0.136351032810006	.	.
chr1	54438767	54439266	chr1	54153278	54153777	Gtf3c3|chr1:54153278-54153777	0.103313768911381	.	.
chr1	54438767	54439266	chr1	54599650	54600149	Gtf3c3|chr1:54599650-54600149	0.149168422280007	.	.
chr1	54438767	54439266	chr1	54600204	54600703	Gtf3c3|chr1:54600204-54600703	0.248403028842514	.	.
chr1	54438767	54439266	chr1	54688768	54689267	Gtf3c3|chr1:54688768-54689267	0.10686408971891	.	.
chr1	54438767	54439266	chr1	54713166	54713665	Gtf3c3|chr1:54713166-54713665	0.184237655216239	.	.
chr1	54557443	54557942	chr1	54468624	54469123	Pgap1|chr1:54468624-54469123	0.183112355645155	.	.
chr1	54557443	54557942	chr1	54578469	54578968	Pgap1|chr1:54578469-54578968	0.123952074444538	.	.
chr1	54557443	54557942	chr1	54599650	54600149	Pgap1|chr1:54599650-54600149	0.169621260856786	.	.
chr1	55027198	55027697	chr1	55202211	55202710	Sf3b1|chr1:55202211-55202710	0.107372532017439	.	.
chr1	55027198	55027697	chr1	55399828	55400327	Sf3b1|chr1:55399828-55400327	0.183855888904274	.	.
chr1	55052491	55052990	chr1	55026005	55026504	Coq10b|chr1:55026005-55026504	0.280442183835999	.	.
chr1	55052491	55052990	chr1	55158715	55159214	Coq10b|chr1:55158715-55159214	0.0951390418479405	.	.
chr1	55052491	55052990	chr1	55201711	55202210	Coq10b|chr1:55201711-55202210	0.164532474520671	.	.
chr1	55052491	55052990	chr1	55202211	55202710	Coq10b|chr1:55202211-55202710	0.147529805734819	.	.
chr1	55052491	55052990	chr1	55399828	55400327	Coq10b|chr1:55399828-55400327	0.279746221371633	.	.
chr1	55052491	55052990	chr1	55445606	55446105	Coq10b|chr1:55445606-55446105	0.20818525087006	.	.
chr1	55052491	55052990	chr1	55454006	55454505	Coq10b|chr1:55454006-55454505	0.113131503676842	.	.
chr1	55087395	55087894	chr1	55158208	55158707	Hspd1|chr1:55158208-55158707	0.153780731294138	.	.
chr1	55087395	55087894	chr1	55158208	55158707	Hspe1|chr1:55158208-55158707	0.153780731294138	.	.
chr1	55087395	55087894	chr1	55383081	55383580	Hspd1|chr1:55383081-55383580	0.213403618300885	.	.
chr1	55087395	55087894	chr1	55383081	55383580	Hspe1|chr1:55383081-55383580	0.213403618300885	.	.
chr1	55087395	55087894	chr1	55454006	55454505	Hspd1|chr1:55454006-55454505	0.124024856195332	.	.
chr1	55087395	55087894	chr1	55454006	55454505	Hspe1|chr1:55454006-55454505	0.124024856195332	.	.
chr1	55087395	55087894	chr1	55499775	55500274	Hspd1|chr1:55499775-55500274	0.241781828276993	.	.
chr1	55087395	55087894	chr1	55499775	55500274	Hspe1|chr1:55499775-55500274	0.241781828276993	.	.
chr1	55087908	55088407	chr1	55445606	55446105	Hspd1|chr1:55445606-55446105	0.164683958961382	.	.
chr1	55087908	55088407	chr1	55445606	55446105	Hspe1|chr1:55445606-55446105	0.164683958961382	.	.
chr1	55130908	55131407	chr1	55383081	55383580	Mob4|chr1:55383081-55383580	0.185722930992444	.	.
chr1	55130908	55131407	chr1	55446132	55446631	Mob4|chr1:55446132-55446631	0.145768423606025	.	.
chr1	55236881	55237380	chr1	55026005	55026504	Mars2|chr1:55026005-55026504	0.17859807166618	.	.
chr1	55236881	55237380	chr1	55057484	55057983	Mars2|chr1:55057484-55057983	0.153502698192717	.	.
chr1	55236881	55237380	chr1	55202211	55202710	Mars2|chr1:55202211-55202710	0.199516937159634	.	.
chr1	55236881	55237380	chr1	55399828	55400327	Mars2|chr1:55399828-55400327	0.183107260741422	.	.
chr1	55363229	55363728	chr1	55026005	55026504	Boll|chr1:55026005-55026504	0.144449727755507	.	.
chr1	55363229	55363728	chr1	55158208	55158707	Boll|chr1:55158208-55158707	0.101717989106308	.	.
chr1	55363229	55363728	chr1	55158715	55159214	Boll|chr1:55158715-55159214	0.095931111934647	.	.
chr1	55363229	55363728	chr1	55158715	55159214	Boll|chr1:55158715-55159214	0.0959311119346471	.	.
chr1	55363229	55363728	chr1	55202211	55202710	Boll|chr1:55202211-55202710	0.121224818217641	.	.
chr1	55363229	55363728	chr1	55383081	55383580	Boll|chr1:55383081-55383580	0.0953702606638034	.	.
chr1	55363229	55363728	chr1	55399828	55400327	Boll|chr1:55399828-55400327	0.136729206134565	.	.
chr1	55363229	55363728	chr1	55469420	55469919	Boll|chr1:55469420-55469919	0.0982346423636659	.	.
chr1	55405572	55406071	chr1	55194977	55195476	Plcl1|chr1:55194977-55195476	0.129937594122388	.	.
chr1	55405572	55406071	chr1	55202211	55202710	Plcl1|chr1:55202211-55202710	0.0985935771644485	.	.
chr1	55405572	55406071	chr1	55399828	55400327	Plcl1|chr1:55399828-55400327	0.15615010599344	.	.
chr1	55405572	55406071	chr1	55445606	55446105	Plcl1|chr1:55445606-55446105	0.11453792145379	.	.
chr1	55405572	55406071	chr1	55489281	55489780	Plcl1|chr1:55489281-55489780	0.109480858246489	.	.
chr1	55406395	55406894	chr1	55201711	55202210	Plcl1|chr1:55201711-55202210	0.0939731670902661	.	.
chr1	55406395	55406894	chr1	55201711	55202210	Plcl1|chr1:55201711-55202210	0.0939731670902662	.	.
chr1	56972152	56972651	chr1	56900120	56900619	9130024F11Rik|chr1:56900120-56900619	0.139792690950099	.	.
chr1	56972152	56972651	chr1	57032689	57033188	9130024F11Rik|chr1:57032689-57033188	0.124233861937924	.	.
chr1	57377374	57377873	chr1	57085942	57086441	1700066M21Rik|chr1:57085942-57086441	0.168643436202077	.	.
chr1	57377374	57377873	chr1	57085942	57086441	4930558J18Rik|chr1:57085942-57086441	0.168643436202077	.	.
chr1	57377374	57377873	chr1	57205521	57206020	1700066M21Rik|chr1:57205521-57206020	0.184916811979867	.	.
chr1	57377374	57377873	chr1	57205521	57206020	4930558J18Rik|chr1:57205521-57206020	0.184916811979867	.	.
chr1	57377374	57377873	chr1	57298481	57298980	1700066M21Rik|chr1:57298481-57298980	0.189293133385505	.	.
chr1	57377374	57377873	chr1	57298481	57298980	4930558J18Rik|chr1:57298481-57298980	0.189293133385505	.	.
chr1	57377374	57377873	chr1	57642139	57642638	1700066M21Rik|chr1:57642139-57642638	0.159679500621596	.	.
chr1	57377374	57377873	chr1	57642139	57642638	4930558J18Rik|chr1:57642139-57642638	0.159679500621596	.	.
chr1	57406257	57406756	chr1	57085942	57086441	Maip1|chr1:57085942-57086441	0.266099042782589	.	.
chr1	57406257	57406756	chr1	57085942	57086441	Tyw5|chr1:57085942-57086441	0.266099042782589	.	.
chr1	57406257	57406756	chr1	57298481	57298980	Maip1|chr1:57298481-57298980	0.182692939605247	.	.
chr1	57406257	57406756	chr1	57298481	57298980	Tyw5|chr1:57298481-57298980	0.182692939605247	.	.
chr1	57406257	57406756	chr1	57342352	57342851	Maip1|chr1:57342352-57342851	0.122645752354483	.	.
chr1	57406257	57406756	chr1	57342352	57342851	Tyw5|chr1:57342352-57342851	0.122645752354483	.	.
chr1	57406257	57406756	chr1	57428334	57428833	Maip1|chr1:57428334-57428833	0.145682856353561	.	.
chr1	57406257	57406756	chr1	57428334	57428833	Tyw5|chr1:57428334-57428833	0.145682856353561	.	.
chr1	57406767	57407266	chr1	57085942	57086441	Maip1|chr1:57085942-57086441	0.191504266979221	.	.
chr1	57406767	57407266	chr1	57085942	57086441	Tyw5|chr1:57085942-57086441	0.191504266979221	.	.
chr1	57406767	57407266	chr1	57474926	57475425	Maip1|chr1:57474926-57475425	0.104452262002552	.	.
chr1	57406767	57407266	chr1	57474926	57475425	Tyw5|chr1:57474926-57475425	0.104452262002552	.	.
chr1	57774846	57775345	chr1	57510644	57511143	Spats2l|chr1:57510644-57511143	0.210775109516904	.	.
chr1	57774846	57775345	chr1	57775384	57775883	Spats2l|chr1:57775384-57775883	0.121927886968648	.	.
chr1	57995689	57996188	chr1	57826208	57826707	Sgo2a|chr1:57826208-57826707	0.101656037222268	.	.
chr1	58112727	58113226	chr1	58086819	58087318	Aox3|chr1:58086819-58087318	0.113486435737256	.	.
chr1	58112727	58113226	chr1	58140099	58140598	Aox3|chr1:58140099-58140598	0.172000060742908	.	.
chr1	58112727	58113226	chr1	58281211	58281710	Aox3|chr1:58281211-58281710	0.0993918156323897	.	.
chr1	58112727	58113226	chr1	58422814	58423313	Aox3|chr1:58422814-58423313	0.179815331855538	.	.
chr1	58112727	58113226	chr1	58465008	58465507	Aox3|chr1:58465008-58465507	0.0910486103964332	.	.
chr1	58210207	58210706	chr1	58359437	58359936	Aox4|chr1:58359437-58359936	0.104555502749772	.	.
chr1	58210207	58210706	chr1	58462433	58462932	Aox4|chr1:58462433-58462932	0.156857448603642	.	.
chr1	58210207	58210706	chr1	58463119	58463618	Aox4|chr1:58463119-58463618	0.0940500487942715	.	.
chr1	58210207	58210706	chr1	58463939	58464438	Aox4|chr1:58463939-58464438	0.0899723894760994	.	.
chr1	58392818	58393317	chr1	58043883	58044382	Bzw1|chr1:58043883-58044382	0.152157331152312	.	.
chr1	58392818	58393317	chr1	58045496	58045995	Bzw1|chr1:58045496-58045995	0.189856079083644	.	.
chr1	58392818	58393317	chr1	58240285	58240784	Bzw1|chr1:58240285-58240784	0.140357822188607	.	.
chr1	58392818	58393317	chr1	58359437	58359936	Bzw1|chr1:58359437-58359936	0.217533453110657	.	.
chr1	58392818	58393317	chr1	58415452	58415951	Bzw1|chr1:58415452-58415951	0.0944152837163062	.	.
chr1	58392818	58393317	chr1	58463939	58464438	Bzw1|chr1:58463939-58464438	0.130230930189905	.	.
chr1	58392818	58393317	chr1	58465008	58465507	Bzw1|chr1:58465008-58465507	0.195811753102478	.	.
chr1	58392818	58393317	chr1	58465509	58466008	Bzw1|chr1:58465509-58466008	0.225940424602301	.	.
chr1	58392818	58393317	chr1	58622546	58623045	Bzw1|chr1:58622546-58623045	0.166181879294734	.	.
chr1	58392818	58393317	chr1	58652543	58653042	Bzw1|chr1:58652543-58653042	0.222424484781932	.	.
chr1	58392818	58393317	chr1	58736868	58737367	Bzw1|chr1:58736868-58737367	0.0929363083641017	.	.
chr1	58392818	58393317	chr1	58739453	58739952	Bzw1|chr1:58739453-58739952	0.214053191030702	.	.
chr1	58392818	58393317	chr1	58746853	58747352	Bzw1|chr1:58746853-58747352	0.236455055040174	.	.
chr1	58423825	58424324	chr1	58240285	58240784	Clk1|chr1:58240285-58240784	0.143863679208264	.	.
chr1	58423825	58424324	chr1	58534402	58534901	Clk1|chr1:58534402-58534901	0.158847325173689	.	.
chr1	58423825	58424324	chr1	58569805	58570304	Clk1|chr1:58569805-58570304	0.132564533142275	.	.
chr1	58423825	58424324	chr1	58692212	58692711	Clk1|chr1:58692212-58692711	0.132456806534011	.	.
chr1	58423825	58424324	chr1	58692722	58693221	Clk1|chr1:58692722-58693221	0.11031060273495	.	.
chr1	58445384	58445883	chr1	58086819	58087318	Nif3l1|chr1:58086819-58087318	0.120323132571938	.	.
chr1	58445384	58445883	chr1	58086819	58087318	Ppil3|chr1:58086819-58087318	0.120323132571938	.	.
chr1	58445384	58445883	chr1	58140099	58140598	Nif3l1|chr1:58140099-58140598	0.130488785734637	.	.
chr1	58445384	58445883	chr1	58140099	58140598	Nif3l1|chr1:58140099-58140598	0.130488785734638	.	.
chr1	58445384	58445883	chr1	58140099	58140598	Ppil3|chr1:58140099-58140598	0.130488785734637	.	.
chr1	58445384	58445883	chr1	58140099	58140598	Ppil3|chr1:58140099-58140598	0.130488785734638	.	.
chr1	58445384	58445883	chr1	58144639	58145138	Nif3l1|chr1:58144639-58145138	0.126435060842883	.	.
chr1	58445384	58445883	chr1	58144639	58145138	Ppil3|chr1:58144639-58145138	0.126435060842883	.	.
chr1	58445384	58445883	chr1	58359437	58359936	Nif3l1|chr1:58359437-58359936	0.138083927809341	.	.
chr1	58445384	58445883	chr1	58359437	58359936	Ppil3|chr1:58359437-58359936	0.138083927809341	.	.
chr1	58445384	58445883	chr1	58463939	58464438	Nif3l1|chr1:58463939-58464438	0.130734878645595	.	.
chr1	58445384	58445883	chr1	58463939	58464438	Ppil3|chr1:58463939-58464438	0.130734878645595	.	.
chr1	58445384	58445883	chr1	58692722	58693221	Nif3l1|chr1:58692722-58693221	0.114551762828496	.	.
chr1	58445384	58445883	chr1	58692722	58693221	Ppil3|chr1:58692722-58693221	0.114551762828496	.	.
chr1	58445384	58445883	chr1	58736868	58737367	Nif3l1|chr1:58736868-58737367	0.109358670833426	.	.
chr1	58445384	58445883	chr1	58736868	58737367	Ppil3|chr1:58736868-58737367	0.109358670833426	.	.
chr1	58504734	58505233	chr1	58271090	58271589	Gm15834|chr1:58271090-58271589	0.110733115132062	.	.
chr1	58504734	58505233	chr1	58271090	58271589	Orc2|chr1:58271090-58271589	0.110733115132062	.	.
chr1	58504734	58505233	chr1	58288015	58288514	Gm15834|chr1:58288015-58288514	0.130099142258679	.	.
chr1	58504734	58505233	chr1	58288015	58288514	Orc2|chr1:58288015-58288514	0.130099142258679	.	.
chr1	58504734	58505233	chr1	58291873	58292372	Gm15834|chr1:58291873-58292372	0.147437820551096	.	.
chr1	58504734	58505233	chr1	58291873	58292372	Orc2|chr1:58291873-58292372	0.147437820551096	.	.
chr1	58504734	58505233	chr1	58622546	58623045	Gm15834|chr1:58622546-58623045	0.0980799198559729	.	.
chr1	58504734	58505233	chr1	58622546	58623045	Orc2|chr1:58622546-58623045	0.0980799198559729	.	.
chr1	58504734	58505233	chr1	58692212	58692711	Gm15834|chr1:58692212-58692711	0.261541427779677	.	.
chr1	58504734	58505233	chr1	58692212	58692711	Orc2|chr1:58692212-58692711	0.261541427779677	.	.
chr1	58504734	58505233	chr1	58692722	58693221	Gm15834|chr1:58692722-58693221	0.174464027938815	.	.
chr1	58504734	58505233	chr1	58692722	58693221	Orc2|chr1:58692722-58693221	0.174464027938815	.	.
chr1	58504734	58505233	chr1	58736868	58737367	Gm15834|chr1:58736868-58737367	0.278167356173255	.	.
chr1	58504734	58505233	chr1	58736868	58737367	Orc2|chr1:58736868-58737367	0.278167356173255	.	.
chr1	58504734	58505233	chr1	58936737	58937236	Gm15834|chr1:58936737-58937236	0.243019069607907	.	.
chr1	58504734	58505233	chr1	58936737	58937236	Orc2|chr1:58936737-58937236	0.243019069607907	.	.
chr1	58504734	58505233	chr1	58937261	58937760	Gm15834|chr1:58937261-58937760	0.140553132702485	.	.
chr1	58504734	58505233	chr1	58937261	58937760	Orc2|chr1:58937261-58937760	0.140553132702485	.	.
chr1	58586034	58586533	chr1	58280426	58280925	Fam126b|chr1:58280426-58280925	0.10356669500564	.	.
chr1	58586034	58586533	chr1	58280426	58280925	Ndufb3|chr1:58280426-58280925	0.10356669500564	.	.
chr1	58586034	58586533	chr1	58281211	58281710	Fam126b|chr1:58281211-58281710	0.116650178434926	.	.
chr1	58586034	58586533	chr1	58281211	58281710	Ndufb3|chr1:58281211-58281710	0.116650178434926	.	.
chr1	58586034	58586533	chr1	58291873	58292372	Fam126b|chr1:58291873-58292372	0.218609011031272	.	.
chr1	58586034	58586533	chr1	58291873	58292372	Ndufb3|chr1:58291873-58292372	0.218609011031272	.	.
chr1	58586034	58586533	chr1	58359437	58359936	Fam126b|chr1:58359437-58359936	0.102866471853365	.	.
chr1	58586034	58586533	chr1	58359437	58359936	Ndufb3|chr1:58359437-58359936	0.102866471853365	.	.
chr1	58586034	58586533	chr1	58457735	58458234	Fam126b|chr1:58457735-58458234	0.104445281537814	.	.
chr1	58586034	58586533	chr1	58457735	58458234	Ndufb3|chr1:58457735-58458234	0.104445281537814	.	.
chr1	58586034	58586533	chr1	58463939	58464438	Fam126b|chr1:58463939-58464438	0.159858098261818	.	.
chr1	58586034	58586533	chr1	58463939	58464438	Ndufb3|chr1:58463939-58464438	0.159858098261818	.	.
chr1	58586034	58586533	chr1	58465008	58465507	Fam126b|chr1:58465008-58465507	0.189930879941002	.	.
chr1	58586034	58586533	chr1	58465008	58465507	Ndufb3|chr1:58465008-58465507	0.189930879941002	.	.
chr1	58586034	58586533	chr1	58652543	58653042	Fam126b|chr1:58652543-58653042	0.249021575915387	.	.
chr1	58586034	58586533	chr1	58652543	58653042	Ndufb3|chr1:58652543-58653042	0.249021575915387	.	.
chr1	58586034	58586533	chr1	58697550	58698049	Fam126b|chr1:58697550-58698049	0.1105306993784	.	.
chr1	58586034	58586533	chr1	58697550	58698049	Ndufb3|chr1:58697550-58698049	0.1105306993784	.	.
chr1	58586034	58586533	chr1	58739453	58739952	Fam126b|chr1:58739453-58739952	0.168873254266207	.	.
chr1	58586034	58586533	chr1	58739453	58739952	Ndufb3|chr1:58739453-58739952	0.168873254266207	.	.
chr1	58586034	58586533	chr1	58746853	58747352	Fam126b|chr1:58746853-58747352	0.113416723756123	.	.
chr1	58586034	58586533	chr1	58746853	58747352	Ndufb3|chr1:58746853-58747352	0.113416723756123	.	.
chr1	58586034	58586533	chr1	58889882	58890381	Fam126b|chr1:58889882-58890381	0.14355441897113	.	.
chr1	58586034	58586533	chr1	58889882	58890381	Ndufb3|chr1:58889882-58890381	0.14355441897113	.	.
chr1	58586552	58587051	chr1	58280426	58280925	Fam126b|chr1:58280426-58280925	0.171226919962261	.	.
chr1	58586552	58587051	chr1	58280426	58280925	Ndufb3|chr1:58280426-58280925	0.171226919962261	.	.
chr1	58586552	58587051	chr1	58281211	58281710	Fam126b|chr1:58281211-58281710	0.121048471614958	.	.
chr1	58586552	58587051	chr1	58281211	58281710	Ndufb3|chr1:58281211-58281710	0.121048471614958	.	.
chr1	58586552	58587051	chr1	58288015	58288514	Fam126b|chr1:58288015-58288514	0.100583119362331	.	.
chr1	58586552	58587051	chr1	58288015	58288514	Ndufb3|chr1:58288015-58288514	0.100583119362331	.	.
chr1	58586552	58587051	chr1	58359437	58359936	Fam126b|chr1:58359437-58359936	0.143064135422284	.	.
chr1	58586552	58587051	chr1	58359437	58359936	Ndufb3|chr1:58359437-58359936	0.143064135422284	.	.
chr1	58586552	58587051	chr1	58415452	58415951	Fam126b|chr1:58415452-58415951	0.214930968595954	.	.
chr1	58586552	58587051	chr1	58415452	58415951	Ndufb3|chr1:58415452-58415951	0.214930968595954	.	.
chr1	58586552	58587051	chr1	58465008	58465507	Fam126b|chr1:58465008-58465507	0.151757479669864	.	.
chr1	58586552	58587051	chr1	58465008	58465507	Ndufb3|chr1:58465008-58465507	0.151757479669864	.	.
chr1	58586552	58587051	chr1	58652543	58653042	Fam126b|chr1:58652543-58653042	0.143230899548875	.	.
chr1	58586552	58587051	chr1	58652543	58653042	Ndufb3|chr1:58652543-58653042	0.143230899548875	.	.
chr1	58586552	58587051	chr1	58692722	58693221	Fam126b|chr1:58692722-58693221	0.154400799697825	.	.
chr1	58586552	58587051	chr1	58692722	58693221	Ndufb3|chr1:58692722-58693221	0.154400799697825	.	.
chr1	58586552	58587051	chr1	58739453	58739952	Fam126b|chr1:58739453-58739952	0.108820163565249	.	.
chr1	58586552	58587051	chr1	58739453	58739952	Ndufb3|chr1:58739453-58739952	0.108820163565249	.	.
chr1	58586552	58587051	chr1	58746853	58747352	Fam126b|chr1:58746853-58747352	0.0929800098121528	.	.
chr1	58586552	58587051	chr1	58746853	58747352	Ndufb3|chr1:58746853-58747352	0.0929800098121528	.	.
chr1	58586552	58587051	chr1	58909565	58910064	Fam126b|chr1:58909565-58910064	0.0958172027878096	.	.
chr1	58586552	58587051	chr1	58909565	58910064	Ndufb3|chr1:58909565-58910064	0.0958172027878096	.	.
chr1	58710970	58711469	chr1	58463119	58463618	Cflar|chr1:58463119-58463618	0.11434483095702	.	.
chr1	58710970	58711469	chr1	58463939	58464438	Cflar|chr1:58463939-58464438	0.286945488399575	.	.
chr1	58710970	58711469	chr1	58465008	58465507	Cflar|chr1:58465008-58465507	0.155185374936178	.	.
chr1	58710970	58711469	chr1	58568637	58569136	Cflar|chr1:58568637-58569136	0.0954610991035877	.	.
chr1	58710970	58711469	chr1	58652543	58653042	Cflar|chr1:58652543-58653042	0.11493753145596	.	.
chr1	58710970	58711469	chr1	58692212	58692711	Cflar|chr1:58692212-58692711	0.10874243339569	.	.
chr1	58710970	58711469	chr1	58736868	58737367	Cflar|chr1:58736868-58737367	0.162135449767414	.	.
chr1	58710970	58711469	chr1	58739453	58739952	Cflar|chr1:58739453-58739952	0.171984431265413	.	.
chr1	58710970	58711469	chr1	58746853	58747352	Cflar|chr1:58746853-58747352	0.200728455315418	.	.
chr1	58710970	58711469	chr1	58889882	58890381	Cflar|chr1:58889882-58890381	0.109139317856033	.	.
chr1	58711489	58711988	chr1	58614393	58614892	Cflar|chr1:58614393-58614892	0.0983359418625546	.	.
chr1	58972763	58973262	chr1	58568637	58569136	Stradb|chr1:58568637-58569136	0.163387010376439	.	.
chr1	58972763	58973262	chr1	58568637	58569136	Trak2|chr1:58568637-58569136	0.163387010376439	.	.
chr1	58972763	58973262	chr1	58569805	58570304	Stradb|chr1:58569805-58570304	0.122671610045623	.	.
chr1	58972763	58973262	chr1	58569805	58570304	Trak2|chr1:58569805-58570304	0.122671610045623	.	.
chr1	58972763	58973262	chr1	58684242	58684741	Stradb|chr1:58684242-58684741	0.11629240876103	.	.
chr1	58972763	58973262	chr1	58684242	58684741	Trak2|chr1:58684242-58684741	0.11629240876103	.	.
chr1	58972763	58973262	chr1	58692212	58692711	Stradb|chr1:58692212-58692711	0.12433481596898	.	.
chr1	58972763	58973262	chr1	58692212	58692711	Trak2|chr1:58692212-58692711	0.12433481596898	.	.
chr1	58972763	58973262	chr1	58692722	58693221	Stradb|chr1:58692722-58693221	0.0935878404081847	.	.
chr1	58972763	58973262	chr1	58692722	58693221	Trak2|chr1:58692722-58693221	0.0935878404081847	.	.
chr1	58973284	58973783	chr1	58652543	58653042	Stradb|chr1:58652543-58653042	0.159398646459647	.	.
chr1	58973284	58973783	chr1	58652543	58653042	Trak2|chr1:58652543-58653042	0.159398646459647	.	.
chr1	58973284	58973783	chr1	58692212	58692711	Stradb|chr1:58692212-58692711	0.0991006861479833	.	.
chr1	58973284	58973783	chr1	58692212	58692711	Trak2|chr1:58692212-58692711	0.0991006861479833	.	.
chr1	58973284	58973783	chr1	58736868	58737367	Stradb|chr1:58736868-58737367	0.236634202690721	.	.
chr1	58973284	58973783	chr1	58736868	58737367	Trak2|chr1:58736868-58737367	0.236634202690721	.	.
chr1	58973284	58973783	chr1	58739453	58739952	Stradb|chr1:58739453-58739952	0.173898259963966	.	.
chr1	58973284	58973783	chr1	58739453	58739952	Trak2|chr1:58739453-58739952	0.173898259963966	.	.
chr1	58973284	58973783	chr1	58909565	58910064	Stradb|chr1:58909565-58910064	0.1885032488664	.	.
chr1	58973284	58973783	chr1	58909565	58910064	Trak2|chr1:58909565-58910064	0.1885032488664	.	.
chr1	59119578	59120077	chr1	58909565	58910064	G730003C15Rik|chr1:58909565-58910064	0.0936845495622067	.	.
chr1	59119578	59120077	chr1	58909565	58910064	Tmem237|chr1:58909565-58910064	0.0936845495622067	.	.
chr1	59119578	59120077	chr1	59187741	59188240	G730003C15Rik|chr1:59187741-59188240	0.103784915515187	.	.
chr1	59119578	59120077	chr1	59187741	59188240	Tmem237|chr1:59187741-59188240	0.103784915515187	.	.
chr1	59119578	59120077	chr1	59202312	59202811	G730003C15Rik|chr1:59202312-59202811	0.139199287529061	.	.
chr1	59119578	59120077	chr1	59202312	59202811	Tmem237|chr1:59202312-59202811	0.139199287529061	.	.
chr1	59119578	59120077	chr1	59214714	59215213	G730003C15Rik|chr1:59214714-59215213	0.152179641209056	.	.
chr1	59119578	59120077	chr1	59214714	59215213	Tmem237|chr1:59214714-59215213	0.152179641209056	.	.
chr1	59162883	59163382	chr1	58909565	58910064	Mpp4|chr1:58909565-58910064	0.103006009442983	.	.
chr1	59162883	59163382	chr1	59215916	59216415	Mpp4|chr1:59215916-59216415	0.0978691614147666	.	.
chr1	59162883	59163382	chr1	59387510	59388009	Mpp4|chr1:59387510-59388009	0.0985143047353971	.	.
chr1	59162883	59163382	chr1	59395093	59395592	Mpp4|chr1:59395093-59395592	0.236505198618154	.	.
chr1	59162883	59163382	chr1	59405252	59405751	Mpp4|chr1:59405252-59405751	0.116796126831794	.	.
chr1	59162883	59163382	chr1	59415783	59416282	Mpp4|chr1:59415783-59416282	0.105926564900309	.	.
chr1	59237006	59237505	chr1	58889882	58890381	Als2|chr1:58889882-58890381	0.178768094418627	.	.
chr1	59237006	59237505	chr1	58909565	58910064	Als2|chr1:58909565-58910064	0.225493977283961	.	.
chr1	59237006	59237505	chr1	59395093	59395592	Als2|chr1:59395093-59395592	0.092427937341572	.	.
chr1	59237006	59237505	chr1	59405252	59405751	Als2|chr1:59405252-59405751	0.220256279579736	.	.
chr1	59237006	59237505	chr1	59405252	59405751	Als2|chr1:59405252-59405751	0.220256279579737	.	.
chr1	59237006	59237505	chr1	59415783	59416282	Als2|chr1:59415783-59416282	0.150359813864931	.	.
chr1	59237006	59237505	chr1	59458815	59459314	Als2|chr1:59458815-59459314	0.251423667677327	.	.
chr1	59516242	59516741	chr1	59507940	59508439	Gm973|chr1:59507940-59508439	0.0939877719095182	.	.
chr1	59516242	59516741	chr1	59508509	59509008	Gm973|chr1:59508509-59509008	0.181048939752035	.	.
chr1	59516242	59516741	chr1	59623298	59623797	Gm973|chr1:59623298-59623797	0.148935491613889	.	.
chr1	59670565	59671064	chr1	59535307	59535806	Sumo1|chr1:59535307-59535806	0.100812490632242	.	.
chr1	59670565	59671064	chr1	59623298	59623797	Sumo1|chr1:59623298-59623797	0.0918793716729659	.	.
chr1	59670565	59671064	chr1	59653040	59653539	Sumo1|chr1:59653040-59653539	0.123256110366632	.	.
chr1	59684706	59685205	chr1	59603233	59603732	Nop58|chr1:59603233-59603732	0.0994866090136208	.	.
chr1	59684706	59685205	chr1	59633035	59633534	Nop58|chr1:59633035-59633534	0.0956926764745059	.	.
chr1	59762644	59763143	chr1	59935062	59935561	Bmpr2|chr1:59935062-59935561	0.131739285726789	.	.
chr1	59762644	59763143	chr1	59990664	59991163	Bmpr2|chr1:59990664-59991163	0.169181376369812	.	.
chr1	59763159	59763658	chr1	59826439	59826938	Bmpr2|chr1:59826439-59826938	0.101497787028925	.	.
chr1	59763159	59763658	chr1	59848288	59848787	Bmpr2|chr1:59848288-59848787	0.116601783858021	.	.
chr1	59763159	59763658	chr1	59927245	59927744	Bmpr2|chr1:59927245-59927744	0.174436866116532	.	.
chr1	59763159	59763658	chr1	59935062	59935561	Bmpr2|chr1:59935062-59935561	0.182617542464448	.	.
chr1	59763681	59764180	chr1	59771794	59772293	Bmpr2|chr1:59771794-59772293	0.104533402310893	.	.
chr1	59763681	59764180	chr1	59848288	59848787	Bmpr2|chr1:59848288-59848787	0.16736654222247	.	.
chr1	59763681	59764180	chr1	60034986	60035485	Bmpr2|chr1:60034986-60035485	0.270422980938926	.	.
chr1	59912662	59913161	chr1	59848288	59848787	Fam117b|chr1:59848288-59848787	0.14664991800189	.	.
chr1	59912662	59913161	chr1	59927245	59927744	Fam117b|chr1:59927245-59927744	0.0983513655552529	.	.
chr1	59912662	59913161	chr1	59966136	59966635	Fam117b|chr1:59966136-59966635	0.160353170407271	.	.
chr1	59912662	59913161	chr1	60034986	60035485	Fam117b|chr1:60034986-60035485	0.191712322083407	.	.
chr1	59913211	59913710	chr1	59771794	59772293	Fam117b|chr1:59771794-59772293	0.126582212589472	.	.
chr1	59913211	59913710	chr1	59848288	59848787	Fam117b|chr1:59848288-59848787	0.265896511277848	.	.
chr1	59913211	59913710	chr1	60034986	60035485	Fam117b|chr1:60034986-60035485	0.134947448140895	.	.
chr1	60042424	60042923	chr1	59886825	59887324	Ica1l|chr1:59886825-59887324	0.144654893239839	.	.
chr1	60042424	60042923	chr1	59965547	59966046	Ica1l|chr1:59965547-59966046	0.120661964367343	.	.
chr1	60042424	60042923	chr1	60489274	60489773	Ica1l|chr1:60489274-60489773	0.0987415089313086	.	.
chr1	60042935	60043434	chr1	60016294	60016793	Ica1l|chr1:60016294-60016793	0.116690236145943	.	.
chr1	60042935	60043434	chr1	60313620	60314119	Ica1l|chr1:60313620-60314119	0.131599306101939	.	.
chr1	60042935	60043434	chr1	60381871	60382370	Ica1l|chr1:60381871-60382370	0.125185026289944	.	.
chr1	60097393	60097892	chr1	59886825	59887324	Carf|chr1:59886825-59887324	0.0998656279744595	.	.
chr1	60097393	60097892	chr1	59990664	59991163	Carf|chr1:59990664-59991163	0.244003288406276	.	.
chr1	60097393	60097892	chr1	60308710	60309209	Carf|chr1:60308710-60309209	0.172429757549825	.	.
chr1	60097393	60097892	chr1	60489274	60489773	Carf|chr1:60489274-60489773	0.1074573688927	.	.
chr1	60097393	60097892	chr1	60489858	60490357	Carf|chr1:60489858-60490357	0.107195142054553	.	.
chr1	60097980	60098479	chr1	59848288	59848787	Carf|chr1:59848288-59848787	0.106687944791125	.	.
chr1	60097980	60098479	chr1	59848288	59848787	Wdr12|chr1:59848288-59848787	0.106687944791125	.	.
chr1	60097980	60098479	chr1	60034986	60035485	Carf|chr1:60034986-60035485	0.0955280126646971	.	.
chr1	60097980	60098479	chr1	60034986	60035485	Wdr12|chr1:60034986-60035485	0.0955280126646971	.	.
chr1	60097980	60098479	chr1	60332542	60333041	Carf|chr1:60332542-60333041	0.143371271300137	.	.
chr1	60097980	60098479	chr1	60332542	60333041	Wdr12|chr1:60332542-60333041	0.143371271300137	.	.
chr1	60097980	60098479	chr1	60381871	60382370	Carf|chr1:60381871-60382370	0.138150315017606	.	.
chr1	60097980	60098479	chr1	60381871	60382370	Wdr12|chr1:60381871-60382370	0.138150315017606	.	.
chr1	60097980	60098479	chr1	60450149	60450648	Carf|chr1:60450149-60450648	0.13834610987222	.	.
chr1	60097980	60098479	chr1	60450149	60450648	Wdr12|chr1:60450149-60450648	0.13834610987222	.	.
chr1	60097980	60098479	chr1	60489274	60489773	Carf|chr1:60489274-60489773	0.173793273448748	.	.
chr1	60097980	60098479	chr1	60489274	60489773	Wdr12|chr1:60489274-60489773	0.173793273448748	.	.
chr1	60097980	60098479	chr1	60490433	60490932	Carf|chr1:60490433-60490932	0.282725029015162	.	.
chr1	60097980	60098479	chr1	60490433	60490932	Wdr12|chr1:60490433-60490932	0.282725029015162	.	.
chr1	60098487	60098986	chr1	59886825	59887324	Carf|chr1:59886825-59887324	0.120753367905857	.	.
chr1	60098487	60098986	chr1	59886825	59887324	Wdr12|chr1:59886825-59887324	0.120753367905857	.	.
chr1	60098487	60098986	chr1	60203584	60204083	Carf|chr1:60203584-60204083	0.12085719650546	.	.
chr1	60098487	60098986	chr1	60203584	60204083	Wdr12|chr1:60203584-60204083	0.12085719650546	.	.
chr1	60098487	60098986	chr1	60313620	60314119	Carf|chr1:60313620-60314119	0.130340995728957	.	.
chr1	60098487	60098986	chr1	60313620	60314119	Wdr12|chr1:60313620-60314119	0.130340995728957	.	.
chr1	60180257	60180756	chr1	59886825	59887324	Nbeal1|chr1:59886825-59887324	0.144807953002525	.	.
chr1	60180257	60180756	chr1	59895373	59895872	Nbeal1|chr1:59895373-59895872	0.174323688329437	.	.
chr1	60180257	60180756	chr1	59935062	59935561	Nbeal1|chr1:59935062-59935561	0.0918902755022725	.	.
chr1	60180257	60180756	chr1	59965547	59966046	Nbeal1|chr1:59965547-59966046	0.158980639791891	.	.
chr1	60180257	60180756	chr1	60016294	60016793	Nbeal1|chr1:60016294-60016793	0.133979900286415	.	.
chr1	60180257	60180756	chr1	60313620	60314119	Nbeal1|chr1:60313620-60314119	0.0993266131670225	.	.
chr1	60180257	60180756	chr1	60360288	60360787	Nbeal1|chr1:60360288-60360787	0.111826597244799	.	.
chr1	60180257	60180756	chr1	60490433	60490932	Nbeal1|chr1:60490433-60490932	0.158662880226946	.	.
chr1	60343314	60343813	chr1	60308710	60309209	Cyp20a1|chr1:60308710-60309209	0.0957881683959884	.	.
chr1	60343314	60343813	chr1	60358170	60358669	Cyp20a1|chr1:60358170-60358669	0.106144279554531	.	.
chr1	60343314	60343813	chr1	60489858	60490357	Cyp20a1|chr1:60489858-60490357	0.089712710560645	.	.
chr1	60343314	60343813	chr1	60490433	60490932	Cyp20a1|chr1:60490433-60490932	0.218113222435668	.	.
chr1	60409462	60409961	chr1	60034986	60035485	Abi2|chr1:60034986-60035485	0.121891390540514	.	.
chr1	60409462	60409961	chr1	60358170	60358669	Abi2|chr1:60358170-60358669	0.138692238210606	.	.
chr1	60409462	60409961	chr1	60381871	60382370	Abi2|chr1:60381871-60382370	0.201707694594333	.	.
chr1	60409462	60409961	chr1	60490433	60490932	Abi2|chr1:60490433-60490932	0.202019041931828	.	.
chr1	61620139	61620638	chr1	61895987	61896486	4930587A21Rik|chr1:61895987-61896486	0.108836568693131	.	.
chr1	61638558	61639057	chr1	61273858	61274357	Pard3b|chr1:61273858-61274357	0.0919405533138781	.	.
chr1	61638558	61639057	chr1	61415751	61416250	Pard3b|chr1:61415751-61416250	0.1584131124331	.	.
chr1	61638558	61639057	chr1	61820131	61820630	Pard3b|chr1:61820131-61820630	0.186492247741816	.	.
chr1	61638558	61639057	chr1	61924923	61925422	Pard3b|chr1:61924923-61925422	0.204873765221024	.	.
chr1	64956569	64957068	chr1	64993141	64993640	Plekhm3|chr1:64993141-64993640	0.135276093446078	.	.
chr1	65122893	65123392	chr1	64841790	64842289	D630023F18Rik|chr1:64841790-64842289	0.138539873277521	.	.
chr1	65122893	65123392	chr1	64885199	64885698	D630023F18Rik|chr1:64885199-64885698	0.212159798090003	.	.
chr1	65122893	65123392	chr1	65048740	65049239	D630023F18Rik|chr1:65048740-65049239	0.21388584122583	.	.
chr1	65122893	65123392	chr1	65088815	65089314	D630023F18Rik|chr1:65088815-65089314	0.11660052392972	.	.
chr1	65122893	65123392	chr1	65179041	65179540	D630023F18Rik|chr1:65179041-65179540	0.181812862328927	.	.
chr1	65122893	65123392	chr1	65298564	65299063	D630023F18Rik|chr1:65298564-65299063	0.105518037122206	.	.
chr1	65122893	65123392	chr1	65388260	65388759	D630023F18Rik|chr1:65388260-65388759	0.119894321778706	.	.
chr1	65122893	65123392	chr1	65461661	65462160	D630023F18Rik|chr1:65461661-65462160	0.150167979513498	.	.
chr1	65186396	65186895	chr1	64791706	64792205	Idh1|chr1:64791706-64792205	0.242882258604325	.	.
chr1	65186396	65186895	chr1	64791706	64792205	Pikfyve|chr1:64791706-64792205	0.242882258604325	.	.
chr1	65186396	65186895	chr1	64919149	64919648	Idh1|chr1:64919149-64919648	0.16217514267199	.	.
chr1	65186396	65186895	chr1	64919149	64919648	Pikfyve|chr1:64919149-64919648	0.16217514267199	.	.
chr1	65186396	65186895	chr1	64922688	64923187	Idh1|chr1:64922688-64923187	0.139466611665447	.	.
chr1	65186396	65186895	chr1	64922688	64923187	Pikfyve|chr1:64922688-64923187	0.139466611665447	.	.
chr1	65186396	65186895	chr1	64993141	64993640	Idh1|chr1:64993141-64993640	0.262642224087024	.	.
chr1	65186396	65186895	chr1	64993141	64993640	Pikfyve|chr1:64993141-64993640	0.262642224087024	.	.
chr1	65186396	65186895	chr1	65111968	65112467	Idh1|chr1:65111968-65112467	0.168649850187248	.	.
chr1	65186396	65186895	chr1	65111968	65112467	Pikfyve|chr1:65111968-65112467	0.168649850187248	.	.
chr1	65186396	65186895	chr1	65178123	65178622	Idh1|chr1:65178123-65178622	0.109717799103389	.	.
chr1	65186396	65186895	chr1	65178123	65178622	Pikfyve|chr1:65178123-65178622	0.109717799103389	.	.
chr1	65186396	65186895	chr1	65179041	65179540	Idh1|chr1:65179041-65179540	0.09029098375609	.	.
chr1	65186396	65186895	chr1	65179041	65179540	Pikfyve|chr1:65179041-65179540	0.09029098375609	.	.
chr1	65186396	65186895	chr1	65333902	65334401	Idh1|chr1:65333902-65334401	0.237663884609055	.	.
chr1	65186396	65186895	chr1	65333902	65334401	Pikfyve|chr1:65333902-65334401	0.237663884609055	.	.
chr1	65186396	65186895	chr1	65388260	65388759	Idh1|chr1:65388260-65388759	0.131804478007298	.	.
chr1	65186396	65186895	chr1	65388260	65388759	Pikfyve|chr1:65388260-65388759	0.131804478007298	.	.
chr1	65186396	65186895	chr1	65461661	65462160	Idh1|chr1:65461661-65462160	0.159551646753144	.	.
chr1	65186396	65186895	chr1	65461661	65462160	Pikfyve|chr1:65461661-65462160	0.159551646753144	.	.
chr1	65282716	65283215	chr1	65046378	65046877	Pth2r|chr1:65046378-65046877	0.103208795023	.	.
chr1	65282716	65283215	chr1	65178123	65178622	Pth2r|chr1:65178123-65178622	0.100869839490525	.	.
chr1	65282716	65283215	chr1	65312053	65312552	Pth2r|chr1:65312053-65312552	0.171000196147297	.	.
chr1	65282716	65283215	chr1	65452285	65452784	Pth2r|chr1:65452285-65452784	0.124679062608043	.	.
chr1	65282716	65283215	chr1	65461661	65462160	Pth2r|chr1:65461661-65462160	0.110522033941256	.	.
chr1	65282716	65283215	chr1	65536408	65536907	Pth2r|chr1:65536408-65536907	0.21732131816157	.	.
chr1	65925476	65925975	chr1	65575538	65576037	Crygf|chr1:65575538-65576037	0.164805759572108	.	.
chr1	65925476	65925975	chr1	65927769	65928268	Crygf|chr1:65927769-65928268	0.103537320646058	.	.
chr1	65925476	65925975	chr1	66104487	66104986	Crygf|chr1:66104487-66104986	0.148569305181868	.	.
chr1	65925476	65925975	chr1	66221458	66221957	Crygf|chr1:66221458-66221957	0.0899378825664264	.	.
chr1	65927121	65927620	chr1	65648750	65649249	Crygf|chr1:65648750-65649249	0.13903379303954	.	.
chr1	65927121	65927620	chr1	65830858	65831357	Crygf|chr1:65830858-65831357	0.0983026377854603	.	.
chr1	65927121	65927620	chr1	65856090	65856589	Crygf|chr1:65856090-65856589	0.12790864340576	.	.
chr1	65927121	65927620	chr1	65927769	65928268	Crygf|chr1:65927769-65928268	0.398816772144634	.	.
chr1	65927121	65927620	chr1	66000334	66000833	Crygf|chr1:66000334-66000833	0.168193685537137	.	.
chr1	65927121	65927620	chr1	66148756	66149255	Crygf|chr1:66148756-66149255	0.229040001540978	.	.
chr1	65927121	65927620	chr1	66187006	66187505	Crygf|chr1:66187006-66187505	0.163571873610829	.	.
chr1	66174880	66175379	chr1	65927769	65928268	Map2|chr1:65927769-65928268	0.163903943861417	.	.
chr1	66174880	66175379	chr1	66104487	66104986	Map2|chr1:66104487-66104986	0.276880603264533	.	.
chr1	66174880	66175379	chr1	66115312	66115811	Map2|chr1:66115312-66115811	0.263975863251799	.	.
chr1	66174880	66175379	chr1	66211343	66211842	Map2|chr1:66211343-66211842	0.257863360107115	.	.
chr1	66174880	66175379	chr1	66221458	66221957	Map2|chr1:66221458-66221957	0.110432539402686	.	.
chr1	66816734	66817233	chr1	66870356	66870855	Kansl1l|chr1:66870356-66870855	0.105791780777456	.	.
chr1	66816734	66817233	chr1	67020712	67021211	Kansl1l|chr1:67020712-67021211	0.109088065243831	.	.
chr1	66816734	66817233	chr1	67143908	67144407	Kansl1l|chr1:67143908-67144407	0.106280972469689	.	.
chr1	66817441	66817940	chr1	66896202	66896701	Kansl1l|chr1:66896202-66896701	0.148125286116766	.	.
chr1	66817441	66817940	chr1	67027933	67028432	Kansl1l|chr1:67027933-67028432	0.106135056004675	.	.
chr1	66817441	66817940	chr1	67181101	67181600	Kansl1l|chr1:67181101-67181600	0.102030628590904	.	.
chr1	66863047	66863546	chr1	66840970	66841469	Acadl|chr1:66840970-66841469	0.113881979735127	.	.
chr1	66863047	66863546	chr1	66849562	66850061	Acadl|chr1:66849562-66850061	0.183073179213118	.	.
chr1	66863047	66863546	chr1	66938468	66938967	Acadl|chr1:66938468-66938967	0.127372779531054	.	.
chr1	66863047	66863546	chr1	66950140	66950639	Acadl|chr1:66950140-66950639	0.144701900308891	.	.
chr1	66863047	66863546	chr1	66964563	66965062	Acadl|chr1:66964563-66965062	0.110432392153677	.	.
chr1	66863047	66863546	chr1	66998518	66999017	Acadl|chr1:66998518-66999017	0.104629236609753	.	.
chr1	66863047	66863546	chr1	67146171	67146670	Acadl|chr1:67146171-67146670	0.130786142403391	.	.
chr1	66863047	66863546	chr1	67151817	67152316	Acadl|chr1:67151817-67152316	0.156247077537162	.	.
chr1	67038596	67039095	chr1	66998518	66999017	Lancl1|chr1:66998518-66999017	0.118175748750672	.	.
chr1	67038596	67039095	chr1	67167263	67167762	Lancl1|chr1:67167263-67167762	0.0954220735493591	.	.
chr1	67038596	67039095	chr1	67265878	67266377	Lancl1|chr1:67265878-67266377	0.0937115404394323	.	.
chr1	67038596	67039095	chr1	67386821	67387320	Lancl1|chr1:67386821-67387320	0.127513010466792	.	.
chr1	69440858	69441357	chr1	69118151	69118650	Gm28497|chr1:69118151-69118650	0.0991915456931732	.	.
chr1	69440858	69441357	chr1	69123856	69124355	Gm28497|chr1:69123856-69124355	0.316946443962881	.	.
chr1	69440858	69441357	chr1	69124367	69124866	Gm28497|chr1:69124367-69124866	0.308263140670226	.	.
chr1	69440858	69441357	chr1	69331656	69332155	Gm28497|chr1:69331656-69332155	0.216573532907845	.	.
chr1	69440858	69441357	chr1	69367548	69368047	Gm28497|chr1:69367548-69368047	0.343791312758948	.	.
chr1	69440858	69441357	chr1	69446424	69446923	Gm28497|chr1:69446424-69446923	0.16352480091289	.	.
chr1	69440858	69441357	chr1	69482040	69482539	Gm28497|chr1:69482040-69482539	0.299120655226526	.	.
chr1	69440858	69441357	chr1	69491916	69492415	Gm28497|chr1:69491916-69492415	0.19569700023007	.	.
chr1	69440858	69441357	chr1	69512488	69512987	Gm28497|chr1:69512488-69512987	0.427839171468188	.	.
chr1	69493236	69493735	chr1	69331656	69332155	Gm29113|chr1:69331656-69332155	0.175309832867812	.	.
chr1	69493236	69493735	chr1	69498874	69499373	Gm29113|chr1:69498874-69499373	0.104540797177189	.	.
chr1	69493236	69493735	chr1	69548130	69548629	Gm29113|chr1:69548130-69548629	0.22408995173579	.	.
chr1	69493236	69493735	chr1	69591211	69591710	Gm29113|chr1:69591211-69591710	0.114850434699649	.	.
chr1	69687151	69687650	chr1	69367548	69368047	Ikzf2|chr1:69367548-69368047	0.142991093297657	.	.
chr1	69687151	69687650	chr1	69446424	69446923	Ikzf2|chr1:69446424-69446923	0.100979886233524	.	.
chr1	69687151	69687650	chr1	69482040	69482539	Ikzf2|chr1:69482040-69482539	0.0915966119375676	.	.
chr1	69687151	69687650	chr1	69482040	69482539	Ikzf2|chr1:69482040-69482539	0.0915966119375677	.	.
chr1	69687151	69687650	chr1	69512488	69512987	Ikzf2|chr1:69512488-69512987	0.156122627537202	.	.
chr1	69687151	69687650	chr1	69745423	69745922	Ikzf2|chr1:69745423-69745922	0.15306063685041	.	.
chr1	69687151	69687650	chr1	69763667	69764166	Ikzf2|chr1:69763667-69764166	0.104363507466154	.	.
chr1	70724978	70725477	chr1	70656489	70656988	Vwc2l|chr1:70656489-70656988	0.0931088195141709	.	.
chr1	70724978	70725477	chr1	70855800	70856299	Vwc2l|chr1:70855800-70856299	0.123319159293315	.	.
chr1	70724978	70725477	chr1	70856347	70856846	Vwc2l|chr1:70856347-70856846	0.307954922483002	.	.
chr1	70724978	70725477	chr1	70921981	70922480	Vwc2l|chr1:70921981-70922480	0.104618209033005	.	.
chr1	70724978	70725477	chr1	70923113	70923612	Vwc2l|chr1:70923113-70923612	0.25598348262055	.	.
chr1	70725497	70725996	chr1	70351293	70351792	Vwc2l|chr1:70351293-70351792	0.127302872732681	.	.
chr1	70725497	70725996	chr1	70923113	70923612	Vwc2l|chr1:70923113-70923612	0.193205779002239	.	.
chr1	71102248	71102747	chr1	70907778	70908277	Bard1|chr1:70907778-70908277	0.128613004912118	.	.
chr1	71102248	71102747	chr1	70999905	71000404	Bard1|chr1:70999905-71000404	0.225398941759477	.	.
chr1	71102248	71102747	chr1	71271989	71272488	Bard1|chr1:71271989-71272488	0.0918350846378764	.	.
chr1	71102248	71102747	chr1	71447479	71447978	Bard1|chr1:71447479-71447978	0.11285616107977	.	.
chr1	71102861	71103360	chr1	70907277	70907776	Bard1|chr1:70907277-70907776	0.130733734863364	.	.
chr1	71102861	71103360	chr1	70907778	70908277	Bard1|chr1:70907778-70908277	0.166705400083198	.	.
chr1	71102861	71103360	chr1	71018523	71019022	Bard1|chr1:71018523-71019022	0.110203328370824	.	.
chr1	71556874	71557373	chr1	71400644	71401143	Atic|chr1:71400644-71401143	0.18770774349667	.	.
chr1	71556874	71557373	chr1	71404101	71404600	Atic|chr1:71404101-71404600	0.186734804087006	.	.
chr1	71556874	71557373	chr1	71404101	71404600	Atic|chr1:71404101-71404600	0.186734804087007	.	.
chr1	71556874	71557373	chr1	71447479	71447978	Atic|chr1:71447479-71447978	0.138665866052457	.	.
chr1	71556874	71557373	chr1	71643622	71644121	Atic|chr1:71643622-71644121	0.137659298933487	.	.
chr1	71556874	71557373	chr1	71764921	71765420	Atic|chr1:71764921-71765420	0.0941175133539579	.	.
chr1	71556874	71557373	chr1	71764921	71765420	Atic|chr1:71764921-71765420	0.094117513353958	.	.
chr1	71556874	71557373	chr1	71799033	71799532	Atic|chr1:71799033-71799532	0.365330679383586	.	.
chr1	71556874	71557373	chr1	71891261	71891760	Atic|chr1:71891261-71891760	0.149987531938412	.	.
chr1	73864311	73864810	chr1	73629716	73630215	6030407O03Rik|chr1:73629716-73630215	0.237527994318855	.	.
chr1	73864311	73864810	chr1	73631176	73631675	6030407O03Rik|chr1:73631176-73631675	0.253160554358643	.	.
chr1	73864311	73864810	chr1	73670537	73671036	6030407O03Rik|chr1:73670537-73671036	0.162604025846763	.	.
chr1	73864311	73864810	chr1	73689842	73690341	6030407O03Rik|chr1:73689842-73690341	0.147348011125266	.	.
chr1	73864311	73864810	chr1	73695623	73696122	6030407O03Rik|chr1:73695623-73696122	0.275008480203416	.	.
chr1	73864311	73864810	chr1	73724468	73724967	6030407O03Rik|chr1:73724468-73724967	0.102656615894951	.	.
chr1	73864311	73864810	chr1	73783248	73783747	6030407O03Rik|chr1:73783248-73783747	0.121099407194807	.	.
chr1	73864311	73864810	chr1	73839345	73839844	6030407O03Rik|chr1:73839345-73839844	0.102501625741583	.	.
chr1	73864311	73864810	chr1	73935281	73935780	6030407O03Rik|chr1:73935281-73935780	0.143695782126638	.	.
chr1	73864311	73864810	chr1	73942197	73942696	6030407O03Rik|chr1:73942197-73942696	0.102648937232286	.	.
chr1	74284588	74285087	chr1	74332262	74332761	Aamp|chr1:74332262-74332761	0.273442789282137	.	.
chr1	74284588	74285087	chr1	74332262	74332761	Pnkd|chr1:74332262-74332761	0.273442789282137	.	.
chr1	74284588	74285087	chr1	74386756	74387255	Aamp|chr1:74386756-74387255	0.0952641716253238	.	.
chr1	74284588	74285087	chr1	74386756	74387255	Pnkd|chr1:74386756-74387255	0.0952641716253238	.	.
chr1	74284588	74285087	chr1	74406292	74406791	Aamp|chr1:74406292-74406791	0.101773944129357	.	.
chr1	74284588	74285087	chr1	74406292	74406791	Pnkd|chr1:74406292-74406791	0.101773944129357	.	.
chr1	74284588	74285087	chr1	74437955	74438454	Aamp|chr1:74437955-74438454	0.292800946241022	.	.
chr1	74284588	74285087	chr1	74437955	74438454	Pnkd|chr1:74437955-74438454	0.292800946241022	.	.
chr1	74284588	74285087	chr1	74438461	74438960	Aamp|chr1:74438461-74438960	0.151486383978959	.	.
chr1	74284588	74285087	chr1	74438461	74438960	Pnkd|chr1:74438461-74438960	0.151486383978959	.	.
chr1	74284588	74285087	chr1	74452541	74453040	Aamp|chr1:74452541-74453040	0.166516987244222	.	.
chr1	74284588	74285087	chr1	74452541	74453040	Pnkd|chr1:74452541-74453040	0.166516987244222	.	.
chr1	74284588	74285087	chr1	74460234	74460733	Aamp|chr1:74460234-74460733	0.136480441065635	.	.
chr1	74284588	74285087	chr1	74460234	74460733	Pnkd|chr1:74460234-74460733	0.136480441065635	.	.
chr1	74284588	74285087	chr1	74538638	74539137	Aamp|chr1:74538638-74539137	0.11019204567778	.	.
chr1	74284588	74285087	chr1	74538638	74539137	Pnkd|chr1:74538638-74539137	0.11019204567778	.	.
chr1	74295004	74295503	chr1	74694100	74694599	Gm29358|chr1:74694100-74694599	0.211780895245653	.	.
chr1	74295625	74296124	chr1	74271573	74272072	Gm29358|chr1:74271573-74272072	0.117446286399179	.	.
chr1	74295625	74296124	chr1	74303949	74304448	Gm29358|chr1:74303949-74304448	0.131365113565702	.	.
chr1	74295625	74296124	chr1	74386756	74387255	Gm29358|chr1:74386756-74387255	0.11634277107287	.	.
chr1	74295625	74296124	chr1	74460234	74460733	Gm29358|chr1:74460234-74460733	0.149486124912123	.	.
chr1	74361763	74362262	chr1	74437955	74438454	Catip|chr1:74437955-74438454	0.121944466211238	.	.
chr1	74361763	74362262	chr1	74676612	74677111	Catip|chr1:74676612-74677111	0.171365136245274	.	.
chr1	74362302	74362801	chr1	74313260	74313759	Catip|chr1:74313260-74313759	0.117821208961344	.	.
chr1	74362302	74362801	chr1	74449090	74449589	Catip|chr1:74449090-74449589	0.10946687797769	.	.
chr1	74362302	74362801	chr1	74676612	74677111	Catip|chr1:74676612-74677111	0.130787398397007	.	.
chr1	74391301	74391800	chr1	74271573	74272072	Ctdsp1|chr1:74271573-74272072	0.125850026537086	.	.
chr1	74391301	74391800	chr1	74332262	74332761	Ctdsp1|chr1:74332262-74332761	0.185096595919926	.	.
chr1	74391301	74391800	chr1	74437955	74438454	Ctdsp1|chr1:74437955-74438454	0.311645919058301	.	.
chr1	74391301	74391800	chr1	74438461	74438960	Ctdsp1|chr1:74438461-74438960	0.0914043962790326	.	.
chr1	74391301	74391800	chr1	74452541	74453040	Ctdsp1|chr1:74452541-74453040	0.126910145902306	.	.
chr1	74391301	74391800	chr1	74538638	74539137	Ctdsp1|chr1:74538638-74539137	0.198020200943181	.	.
chr1	74505730	74506229	chr1	74303949	74304448	Cnot9|chr1:74303949-74304448	0.117429462951534	.	.
chr1	74505730	74506229	chr1	74332262	74332761	Cnot9|chr1:74332262-74332761	0.131416494328748	.	.
chr1	74505730	74506229	chr1	74437955	74438454	Cnot9|chr1:74437955-74438454	0.326157674746271	.	.
chr1	74505730	74506229	chr1	74438461	74438960	Cnot9|chr1:74438461-74438960	0.0935847878481964	.	.
chr1	74505730	74506229	chr1	74452541	74453040	Cnot9|chr1:74452541-74453040	0.213471401000563	.	.
chr1	74505730	74506229	chr1	74538638	74539137	Cnot9|chr1:74538638-74539137	0.0992571966031188	.	.
chr1	74505730	74506229	chr1	74808065	74808564	Cnot9|chr1:74808065-74808564	0.230235845491149	.	.
chr1	74505730	74506229	chr1	74824729	74825228	Cnot9|chr1:74824729-74825228	0.16473597474703	.	.
chr1	74505730	74506229	chr1	74880737	74881236	Cnot9|chr1:74880737-74881236	0.211298069868513	.	.
chr1	74505730	74506229	chr1	74948735	74949234	Cnot9|chr1:74948735-74949234	0.103656633171334	.	.
chr1	74541923	74542422	chr1	74332262	74332761	Plcd4|chr1:74332262-74332761	0.101562458580108	.	.
chr1	74542596	74543095	chr1	74802933	74803432	Plcd4|chr1:74802933-74803432	0.102932929536846	.	.
chr1	74542596	74543095	chr1	74824729	74825228	Plcd4|chr1:74824729-74825228	0.103585209511022	.	.
chr1	74587205	74587704	chr1	74332262	74332761	Bcs1l|chr1:74332262-74332761	0.18825146299316	.	.
chr1	74587205	74587704	chr1	74332262	74332761	Zfp142|chr1:74332262-74332761	0.18825146299316	.	.
chr1	74587205	74587704	chr1	74437955	74438454	Bcs1l|chr1:74437955-74438454	0.245568500202716	.	.
chr1	74587205	74587704	chr1	74437955	74438454	Zfp142|chr1:74437955-74438454	0.245568500202716	.	.
chr1	74587205	74587704	chr1	74438461	74438960	Bcs1l|chr1:74438461-74438960	0.233934537232402	.	.
chr1	74587205	74587704	chr1	74438461	74438960	Zfp142|chr1:74438461-74438960	0.233934537232402	.	.
chr1	74587205	74587704	chr1	74452541	74453040	Bcs1l|chr1:74452541-74453040	0.206198023906228	.	.
chr1	74587205	74587704	chr1	74452541	74453040	Zfp142|chr1:74452541-74453040	0.206198023906228	.	.
chr1	74587205	74587704	chr1	74802933	74803432	Bcs1l|chr1:74802933-74803432	0.107924088787308	.	.
chr1	74587205	74587704	chr1	74802933	74803432	Zfp142|chr1:74802933-74803432	0.107924088787308	.	.
chr1	74587205	74587704	chr1	74808065	74808564	Bcs1l|chr1:74808065-74808564	0.0913198656452077	.	.
chr1	74587205	74587704	chr1	74808065	74808564	Zfp142|chr1:74808065-74808564	0.0913198656452077	.	.
chr1	74587205	74587704	chr1	74824729	74825228	Bcs1l|chr1:74824729-74825228	0.16980430385008	.	.
chr1	74587205	74587704	chr1	74824729	74825228	Zfp142|chr1:74824729-74825228	0.16980430385008	.	.
chr1	74587205	74587704	chr1	74880737	74881236	Bcs1l|chr1:74880737-74881236	0.146735631873987	.	.
chr1	74587205	74587704	chr1	74880737	74881236	Zfp142|chr1:74880737-74881236	0.146735631873987	.	.
chr1	74587962	74588461	chr1	74313260	74313759	Bcs1l|chr1:74313260-74313759	0.116638058930494	.	.
chr1	74587962	74588461	chr1	74313260	74313759	Zfp142|chr1:74313260-74313759	0.116638058930494	.	.
chr1	74587962	74588461	chr1	74332262	74332761	Bcs1l|chr1:74332262-74332761	0.240682875004675	.	.
chr1	74587962	74588461	chr1	74332262	74332761	Zfp142|chr1:74332262-74332761	0.240682875004675	.	.
chr1	74587962	74588461	chr1	74386756	74387255	Bcs1l|chr1:74386756-74387255	0.120515988869699	.	.
chr1	74587962	74588461	chr1	74386756	74387255	Zfp142|chr1:74386756-74387255	0.120515988869699	.	.
chr1	74587962	74588461	chr1	74406292	74406791	Bcs1l|chr1:74406292-74406791	0.106467595730426	.	.
chr1	74587962	74588461	chr1	74406292	74406791	Zfp142|chr1:74406292-74406791	0.106467595730426	.	.
chr1	74587962	74588461	chr1	74437955	74438454	Bcs1l|chr1:74437955-74438454	0.232948449942257	.	.
chr1	74587962	74588461	chr1	74437955	74438454	Zfp142|chr1:74437955-74438454	0.232948449942257	.	.
chr1	74587962	74588461	chr1	74438461	74438960	Bcs1l|chr1:74438461-74438960	0.214257953996725	.	.
chr1	74587962	74588461	chr1	74438461	74438960	Zfp142|chr1:74438461-74438960	0.214257953996725	.	.
chr1	74587962	74588461	chr1	74452541	74453040	Bcs1l|chr1:74452541-74453040	0.149415094990368	.	.
chr1	74587962	74588461	chr1	74452541	74453040	Zfp142|chr1:74452541-74453040	0.149415094990368	.	.
chr1	74587962	74588461	chr1	74824729	74825228	Bcs1l|chr1:74824729-74825228	0.153767925291905	.	.
chr1	74587962	74588461	chr1	74824729	74825228	Zfp142|chr1:74824729-74825228	0.153767925291905	.	.
chr1	74587962	74588461	chr1	74880737	74881236	Bcs1l|chr1:74880737-74881236	0.152911713523594	.	.
chr1	74587962	74588461	chr1	74880737	74881236	Zfp142|chr1:74880737-74881236	0.152911713523594	.	.
chr1	74601175	74601674	chr1	74437955	74438454	Rnf25|chr1:74437955-74438454	0.120117680858122	.	.
chr1	74601175	74601674	chr1	74437955	74438454	Stk36|chr1:74437955-74438454	0.120117680858122	.	.
chr1	74601175	74601674	chr1	74538638	74539137	Rnf25|chr1:74538638-74539137	0.125974741160315	.	.
chr1	74601175	74601674	chr1	74538638	74539137	Stk36|chr1:74538638-74539137	0.125974741160315	.	.
chr1	74601175	74601674	chr1	74676612	74677111	Rnf25|chr1:74676612-74677111	0.112158456333267	.	.
chr1	74601175	74601674	chr1	74676612	74677111	Stk36|chr1:74676612-74677111	0.112158456333267	.	.
chr1	74601175	74601674	chr1	74808065	74808564	Rnf25|chr1:74808065-74808564	0.247494646979366	.	.
chr1	74601175	74601674	chr1	74808065	74808564	Stk36|chr1:74808065-74808564	0.247494646979366	.	.
chr1	74601175	74601674	chr1	74880737	74881236	Rnf25|chr1:74880737-74881236	0.092646276951295	.	.
chr1	74601175	74601674	chr1	74880737	74881236	Stk36|chr1:74880737-74881236	0.092646276951295	.	.
chr1	74661495	74661994	chr1	74332262	74332761	Ttll4|chr1:74332262-74332761	0.135281437199383	.	.
chr1	74661495	74661994	chr1	74437955	74438454	Ttll4|chr1:74437955-74438454	0.165413692048828	.	.
chr1	74661495	74661994	chr1	74787775	74788274	Ttll4|chr1:74787775-74788274	0.115492657789763	.	.
chr1	74661495	74661994	chr1	74824729	74825228	Ttll4|chr1:74824729-74825228	0.124512387514336	.	.
chr1	74661495	74661994	chr1	74948735	74949234	Ttll4|chr1:74948735-74949234	0.111966321604449	.	.
chr1	74850152	74850651	chr1	74538638	74539137	Gm16582|chr1:74538638-74539137	0.135555049523209	.	.
chr1	74850152	74850651	chr1	74808065	74808564	Gm16582|chr1:74808065-74808564	0.114976169332085	.	.
chr1	74850152	74850651	chr1	74824729	74825228	Gm16582|chr1:74824729-74825228	0.109140314110648	.	.
chr1	74850152	74850651	chr1	74858307	74858806	Gm16582|chr1:74858307-74858806	0.13971328356343	.	.
chr1	74850152	74850651	chr1	74880737	74881236	Gm16582|chr1:74880737-74881236	0.275488850393559	.	.
chr1	74850152	74850651	chr1	74948735	74949234	Gm16582|chr1:74948735-74949234	0.139578668867419	.	.
chr1	74850152	74850651	chr1	75218312	75218811	Gm16582|chr1:75218312-75218811	0.426098274070435	.	.
chr1	74850152	74850651	chr1	75234571	75235070	Gm16582|chr1:75234571-75235070	0.106460866644723	.	.
chr1	74854708	74855207	chr1	74538638	74539137	Cdk5r2|chr1:74538638-74539137	0.183343669763366	.	.
chr1	74854708	74855207	chr1	74759797	74760296	Cdk5r2|chr1:74759797-74760296	0.114429186061932	.	.
chr1	74854708	74855207	chr1	74787775	74788274	Cdk5r2|chr1:74787775-74788274	0.113235720451521	.	.
chr1	74854708	74855207	chr1	74806444	74806943	Cdk5r2|chr1:74806444-74806943	0.194531916104871	.	.
chr1	74854708	74855207	chr1	74824729	74825228	Cdk5r2|chr1:74824729-74825228	0.108221982583483	.	.
chr1	74854708	74855207	chr1	74880737	74881236	Cdk5r2|chr1:74880737-74881236	0.120017253313035	.	.
chr1	74854708	74855207	chr1	74948735	74949234	Cdk5r2|chr1:74948735-74949234	0.179479288161564	.	.
chr1	74854708	74855207	chr1	75218312	75218811	Cdk5r2|chr1:75218312-75218811	0.360046192828394	.	.
chr1	74893408	74893907	chr1	74759797	74760296	Cryba2|chr1:74759797-74760296	0.0992417469520176	.	.
chr1	74893408	74893907	chr1	74880737	74881236	Cryba2|chr1:74880737-74881236	0.0935871424587067	.	.
chr1	74893408	74893907	chr1	75234571	75235070	Cryba2|chr1:75234571-75235070	0.119648311744579	.	.
chr1	74935357	74935856	chr1	74538638	74539137	Cfap65|chr1:74538638-74539137	0.110159282746872	.	.
chr1	74935357	74935856	chr1	74806952	74807451	Cfap65|chr1:74806952-74807451	0.149680628176771	.	.
chr1	74935357	74935856	chr1	74880737	74881236	Cfap65|chr1:74880737-74881236	0.235458851542991	.	.
chr1	74935357	74935856	chr1	74948735	74949234	Cfap65|chr1:74948735-74949234	0.104597900347597	.	.
chr1	74935357	74935856	chr1	75218312	75218811	Cfap65|chr1:75218312-75218811	0.0972738225206919	.	.
chr1	75124760	75125259	chr1	74759797	74760296	Nhej1|chr1:74759797-74760296	0.138469363308364	.	.
chr1	75124760	75125259	chr1	74816731	74817230	Nhej1|chr1:74816731-74817230	0.156560386222583	.	.
chr1	75124760	75125259	chr1	74817277	74817776	Nhej1|chr1:74817277-74817776	0.227846017829701	.	.
chr1	75124760	75125259	chr1	74824729	74825228	Nhej1|chr1:74824729-74825228	0.186361059583249	.	.
chr1	75124760	75125259	chr1	74880737	74881236	Nhej1|chr1:74880737-74881236	0.111239694517443	.	.
chr1	75124760	75125259	chr1	75141393	75141892	Nhej1|chr1:75141393-75141892	0.105340105246255	.	.
chr1	75124760	75125259	chr1	75218312	75218811	Nhej1|chr1:75218312-75218811	0.100785941361067	.	.
chr1	75124760	75125259	chr1	75234571	75235070	Nhej1|chr1:75234571-75235070	0.11663238091719	.	.
chr1	75124760	75125259	chr1	75255594	75256093	Nhej1|chr1:75255594-75256093	0.177476420761937	.	.
chr1	75124760	75125259	chr1	75263237	75263736	Nhej1|chr1:75263237-75263736	0.133159181653684	.	.
chr1	75124760	75125259	chr1	75282920	75283419	Nhej1|chr1:75282920-75283419	0.223270872791822	.	.
chr1	75124760	75125259	chr1	75342805	75343304	Nhej1|chr1:75342805-75343304	0.192271348590527	.	.
chr1	75124760	75125259	chr1	75385291	75385790	Nhej1|chr1:75385291-75385790	0.154896626437556	.	.
chr1	75124760	75125259	chr1	75445116	75445615	Nhej1|chr1:75445116-75445615	0.222826629663009	.	.
chr1	75142499	75142998	chr1	74787775	74788274	Cnppd1|chr1:74787775-74788274	0.160410695956362	.	.
chr1	75142499	75142998	chr1	74787775	74788274	Retreg2|chr1:74787775-74788274	0.160410695956362	.	.
chr1	75142499	75142998	chr1	74806444	74806943	Cnppd1|chr1:74806444-74806943	0.138223656827551	.	.
chr1	75142499	75142998	chr1	74806444	74806943	Retreg2|chr1:74806444-74806943	0.138223656827551	.	.
chr1	75142499	75142998	chr1	74806952	74807451	Cnppd1|chr1:74806952-74807451	0.123904891370472	.	.
chr1	75142499	75142998	chr1	74806952	74807451	Retreg2|chr1:74806952-74807451	0.123904891370472	.	.
chr1	75142499	75142998	chr1	74816731	74817230	Cnppd1|chr1:74816731-74817230	0.0904367007564755	.	.
chr1	75142499	75142998	chr1	74816731	74817230	Retreg2|chr1:74816731-74817230	0.0904367007564755	.	.
chr1	75142499	75142998	chr1	74824729	74825228	Cnppd1|chr1:74824729-74825228	0.130042239000114	.	.
chr1	75142499	75142998	chr1	74824729	74825228	Retreg2|chr1:74824729-74825228	0.130042239000114	.	.
chr1	75142499	75142998	chr1	74858307	74858806	Cnppd1|chr1:74858307-74858806	0.101891843783622	.	.
chr1	75142499	75142998	chr1	74858307	74858806	Retreg2|chr1:74858307-74858806	0.101891843783622	.	.
chr1	75142499	75142998	chr1	74880737	74881236	Cnppd1|chr1:74880737-74881236	0.106932555587109	.	.
chr1	75142499	75142998	chr1	74880737	74881236	Retreg2|chr1:74880737-74881236	0.106932555587109	.	.
chr1	75142499	75142998	chr1	74948735	74949234	Cnppd1|chr1:74948735-74949234	0.267723368836045	.	.
chr1	75142499	75142998	chr1	74948735	74949234	Retreg2|chr1:74948735-74949234	0.267723368836045	.	.
chr1	75142499	75142998	chr1	75218312	75218811	Cnppd1|chr1:75218312-75218811	0.325742331919375	.	.
chr1	75142499	75142998	chr1	75218312	75218811	Retreg2|chr1:75218312-75218811	0.325742331919375	.	.
chr1	75142499	75142998	chr1	75255594	75256093	Cnppd1|chr1:75255594-75256093	0.104770938098651	.	.
chr1	75142499	75142998	chr1	75255594	75256093	Retreg2|chr1:75255594-75256093	0.104770938098651	.	.
chr1	75142499	75142998	chr1	75281396	75281895	Cnppd1|chr1:75281396-75281895	0.118998919721999	.	.
chr1	75142499	75142998	chr1	75281396	75281895	Retreg2|chr1:75281396-75281895	0.118998919721999	.	.
chr1	75142499	75142998	chr1	75339144	75339643	Cnppd1|chr1:75339144-75339643	0.101037737918568	.	.
chr1	75142499	75142998	chr1	75339144	75339643	Retreg2|chr1:75339144-75339643	0.101037737918568	.	.
chr1	75142499	75142998	chr1	75357963	75358462	Cnppd1|chr1:75357963-75358462	0.155175915188371	.	.
chr1	75142499	75142998	chr1	75357963	75358462	Retreg2|chr1:75357963-75358462	0.155175915188371	.	.
chr1	75142499	75142998	chr1	75393088	75393587	Cnppd1|chr1:75393088-75393587	0.160512091660718	.	.
chr1	75142499	75142998	chr1	75393088	75393587	Retreg2|chr1:75393088-75393587	0.160512091660718	.	.
chr1	75142499	75142998	chr1	75445116	75445615	Cnppd1|chr1:75445116-75445615	0.10552345785917	.	.
chr1	75142499	75142998	chr1	75445116	75445615	Retreg2|chr1:75445116-75445615	0.10552345785917	.	.
chr1	75168424	75168923	chr1	74787775	74788274	Zfand2b|chr1:74787775-74788274	0.121061882177472	.	.
chr1	75168424	75168923	chr1	74824729	74825228	Zfand2b|chr1:74824729-74825228	0.121594211771338	.	.
chr1	75168424	75168923	chr1	74858307	74858806	Zfand2b|chr1:74858307-74858806	0.142799512071498	.	.
chr1	75168424	75168923	chr1	74880737	74881236	Zfand2b|chr1:74880737-74881236	0.205328899710259	.	.
chr1	75168424	75168923	chr1	74948735	74949234	Zfand2b|chr1:74948735-74949234	0.117654919681572	.	.
chr1	75168424	75168923	chr1	75218312	75218811	Zfand2b|chr1:75218312-75218811	0.390996767929621	.	.
chr1	75168424	75168923	chr1	75244823	75245322	Zfand2b|chr1:75244823-75245322	0.0902686415852295	.	.
chr1	75168424	75168923	chr1	75255594	75256093	Zfand2b|chr1:75255594-75256093	0.212960226692003	.	.
chr1	75168424	75168923	chr1	75281396	75281895	Zfand2b|chr1:75281396-75281895	0.120973370705352	.	.
chr1	75168424	75168923	chr1	75282920	75283419	Zfand2b|chr1:75282920-75283419	0.207556731728863	.	.
chr1	75168424	75168923	chr1	75289342	75289841	Zfand2b|chr1:75289342-75289841	0.113338014514503	.	.
chr1	75168424	75168923	chr1	75339144	75339643	Zfand2b|chr1:75339144-75339643	0.176540122179596	.	.
chr1	75168424	75168923	chr1	75342805	75343304	Zfand2b|chr1:75342805-75343304	0.210048187136837	.	.
chr1	75168424	75168923	chr1	75357963	75358462	Zfand2b|chr1:75357963-75358462	0.385344147926547	.	.
chr1	75168424	75168923	chr1	75385291	75385790	Zfand2b|chr1:75385291-75385790	0.132734840916441	.	.
chr1	75168424	75168923	chr1	75393088	75393587	Zfand2b|chr1:75393088-75393587	0.252870979297622	.	.
chr1	75168424	75168923	chr1	75445116	75445615	Zfand2b|chr1:75445116-75445615	0.147185755411014	.	.
chr1	75168424	75168923	chr1	75487302	75487801	Zfand2b|chr1:75487302-75487801	0.0967980612251539	.	.
chr1	75180079	75180578	chr1	74806444	74806943	Abcb6|chr1:74806444-74806943	0.194526566642629	.	.
chr1	75180079	75180578	chr1	74816731	74817230	Abcb6|chr1:74816731-74817230	0.160768903998579	.	.
chr1	75180079	75180578	chr1	74858307	74858806	Abcb6|chr1:74858307-74858806	0.168208180220977	.	.
chr1	75180079	75180578	chr1	75218312	75218811	Abcb6|chr1:75218312-75218811	0.204873553851328	.	.
chr1	75180079	75180578	chr1	75254226	75254725	Abcb6|chr1:75254226-75254725	0.131956758813621	.	.
chr1	75180079	75180578	chr1	75255594	75256093	Abcb6|chr1:75255594-75256093	0.114445463032656	.	.
chr1	75180079	75180578	chr1	75281396	75281895	Abcb6|chr1:75281396-75281895	0.173291723234033	.	.
chr1	75180079	75180578	chr1	75289342	75289841	Abcb6|chr1:75289342-75289841	0.117407620119043	.	.
chr1	75180079	75180578	chr1	75342805	75343304	Abcb6|chr1:75342805-75343304	0.10822284156238	.	.
chr1	75180079	75180578	chr1	75357963	75358462	Abcb6|chr1:75357963-75358462	0.283211514363904	.	.
chr1	75180079	75180578	chr1	75381822	75382321	Abcb6|chr1:75381822-75382321	0.130805451824854	.	.
chr1	75180079	75180578	chr1	75487302	75487801	Abcb6|chr1:75487302-75487801	0.212769406963573	.	.
chr1	75180079	75180578	chr1	75495129	75495628	Abcb6|chr1:75495129-75495628	0.207601304872211	.	.
chr1	75191753	75192252	chr1	74787775	74788274	Ankzf1|chr1:74787775-74788274	0.0940820689791628	.	.
chr1	75191753	75192252	chr1	74787775	74788274	Atg9a|chr1:74787775-74788274	0.0940820689791628	.	.
chr1	75191753	75192252	chr1	74808065	74808564	Ankzf1|chr1:74808065-74808564	0.32488921002563	.	.
chr1	75191753	75192252	chr1	74808065	74808564	Atg9a|chr1:74808065-74808564	0.32488921002563	.	.
chr1	75191753	75192252	chr1	74824729	74825228	Ankzf1|chr1:74824729-74825228	0.157170794052516	.	.
chr1	75191753	75192252	chr1	74824729	74825228	Atg9a|chr1:74824729-74825228	0.157170794052516	.	.
chr1	75191753	75192252	chr1	74858307	74858806	Ankzf1|chr1:74858307-74858806	0.26150408978119	.	.
chr1	75191753	75192252	chr1	74858307	74858806	Atg9a|chr1:74858307-74858806	0.26150408978119	.	.
chr1	75191753	75192252	chr1	74880737	74881236	Ankzf1|chr1:74880737-74881236	0.259851539028697	.	.
chr1	75191753	75192252	chr1	74880737	74881236	Atg9a|chr1:74880737-74881236	0.259851539028697	.	.
chr1	75191753	75192252	chr1	74948735	74949234	Ankzf1|chr1:74948735-74949234	0.12910006180274	.	.
chr1	75191753	75192252	chr1	74948735	74949234	Atg9a|chr1:74948735-74949234	0.12910006180274	.	.
chr1	75191753	75192252	chr1	75141393	75141892	Ankzf1|chr1:75141393-75141892	0.264849466962142	.	.
chr1	75191753	75192252	chr1	75141393	75141892	Atg9a|chr1:75141393-75141892	0.264849466962142	.	.
chr1	75191753	75192252	chr1	75218312	75218811	Ankzf1|chr1:75218312-75218811	0.495787518924563	.	.
chr1	75191753	75192252	chr1	75218312	75218811	Atg9a|chr1:75218312-75218811	0.495787518924563	.	.
chr1	75191753	75192252	chr1	75255594	75256093	Ankzf1|chr1:75255594-75256093	0.160637819885701	.	.
chr1	75191753	75192252	chr1	75255594	75256093	Atg9a|chr1:75255594-75256093	0.160637819885701	.	.
chr1	75191753	75192252	chr1	75263237	75263736	Ankzf1|chr1:75263237-75263736	0.235797873314742	.	.
chr1	75191753	75192252	chr1	75263237	75263736	Atg9a|chr1:75263237-75263736	0.235797873314742	.	.
chr1	75191753	75192252	chr1	75281396	75281895	Ankzf1|chr1:75281396-75281895	0.19235469052533	.	.
chr1	75191753	75192252	chr1	75281396	75281895	Atg9a|chr1:75281396-75281895	0.19235469052533	.	.
chr1	75191753	75192252	chr1	75282920	75283419	Ankzf1|chr1:75282920-75283419	0.189557827348315	.	.
chr1	75191753	75192252	chr1	75282920	75283419	Atg9a|chr1:75282920-75283419	0.189557827348315	.	.
chr1	75191753	75192252	chr1	75289342	75289841	Ankzf1|chr1:75289342-75289841	0.202412895176297	.	.
chr1	75191753	75192252	chr1	75289342	75289841	Atg9a|chr1:75289342-75289841	0.202412895176297	.	.
chr1	75191753	75192252	chr1	75290547	75291046	Ankzf1|chr1:75290547-75291046	0.130316594920612	.	.
chr1	75191753	75192252	chr1	75290547	75291046	Atg9a|chr1:75290547-75291046	0.130316594920612	.	.
chr1	75191753	75192252	chr1	75339144	75339643	Ankzf1|chr1:75339144-75339643	0.132237070217524	.	.
chr1	75191753	75192252	chr1	75339144	75339643	Atg9a|chr1:75339144-75339643	0.132237070217524	.	.
chr1	75191753	75192252	chr1	75342805	75343304	Ankzf1|chr1:75342805-75343304	0.155697322302541	.	.
chr1	75191753	75192252	chr1	75342805	75343304	Atg9a|chr1:75342805-75343304	0.155697322302541	.	.
chr1	75191753	75192252	chr1	75357963	75358462	Ankzf1|chr1:75357963-75358462	0.215750869594908	.	.
chr1	75191753	75192252	chr1	75357963	75358462	Atg9a|chr1:75357963-75358462	0.215750869594908	.	.
chr1	75191753	75192252	chr1	75381822	75382321	Ankzf1|chr1:75381822-75382321	0.248395786748836	.	.
chr1	75191753	75192252	chr1	75381822	75382321	Atg9a|chr1:75381822-75382321	0.248395786748836	.	.
chr1	75191753	75192252	chr1	75385291	75385790	Ankzf1|chr1:75385291-75385790	0.246984927412552	.	.
chr1	75191753	75192252	chr1	75385291	75385790	Atg9a|chr1:75385291-75385790	0.246984927412552	.	.
chr1	75191753	75192252	chr1	75393088	75393587	Ankzf1|chr1:75393088-75393587	0.512108177471343	.	.
chr1	75191753	75192252	chr1	75393088	75393587	Atg9a|chr1:75393088-75393587	0.512108177471343	.	.
chr1	75191753	75192252	chr1	75393648	75394147	Ankzf1|chr1:75393648-75394147	0.160455525145871	.	.
chr1	75191753	75192252	chr1	75393648	75394147	Atg9a|chr1:75393648-75394147	0.160455525145871	.	.
chr1	75191753	75192252	chr1	75458368	75458867	Ankzf1|chr1:75458368-75458867	0.122337060561531	.	.
chr1	75191753	75192252	chr1	75458368	75458867	Atg9a|chr1:75458368-75458867	0.122337060561531	.	.
chr1	75191753	75192252	chr1	75467494	75467993	Ankzf1|chr1:75467494-75467993	0.165361055423531	.	.
chr1	75191753	75192252	chr1	75467494	75467993	Atg9a|chr1:75467494-75467993	0.165361055423531	.	.
chr1	75191753	75192252	chr1	75487302	75487801	Ankzf1|chr1:75487302-75487801	0.18066457602412	.	.
chr1	75191753	75192252	chr1	75487302	75487801	Atg9a|chr1:75487302-75487801	0.18066457602412	.	.
chr1	75210546	75211045	chr1	74948735	74949234	Glb1l|chr1:74948735-74949234	0.27139899187895	.	.
chr1	75210546	75211045	chr1	74948735	74949234	Stk16|chr1:74948735-74949234	0.27139899187895	.	.
chr1	75210546	75211045	chr1	75141393	75141892	Glb1l|chr1:75141393-75141892	0.101299891758496	.	.
chr1	75210546	75211045	chr1	75141393	75141892	Stk16|chr1:75141393-75141892	0.101299891758496	.	.
chr1	75210546	75211045	chr1	75218312	75218811	Glb1l|chr1:75218312-75218811	0.355885705266465	.	.
chr1	75210546	75211045	chr1	75218312	75218811	Stk16|chr1:75218312-75218811	0.355885705266465	.	.
chr1	75210546	75211045	chr1	75255594	75256093	Glb1l|chr1:75255594-75256093	0.15725009790934	.	.
chr1	75210546	75211045	chr1	75255594	75256093	Stk16|chr1:75255594-75256093	0.15725009790934	.	.
chr1	75210546	75211045	chr1	75263237	75263736	Glb1l|chr1:75263237-75263736	0.115521738565024	.	.
chr1	75210546	75211045	chr1	75263237	75263736	Stk16|chr1:75263237-75263736	0.115521738565024	.	.
chr1	75210546	75211045	chr1	75281396	75281895	Glb1l|chr1:75281396-75281895	0.119975834479826	.	.
chr1	75210546	75211045	chr1	75281396	75281895	Stk16|chr1:75281396-75281895	0.119975834479826	.	.
chr1	75210546	75211045	chr1	75282920	75283419	Glb1l|chr1:75282920-75283419	0.185949807632694	.	.
chr1	75210546	75211045	chr1	75282920	75283419	Stk16|chr1:75282920-75283419	0.185949807632694	.	.
chr1	75210546	75211045	chr1	75289342	75289841	Glb1l|chr1:75289342-75289841	0.142904723810341	.	.
chr1	75210546	75211045	chr1	75289342	75289841	Stk16|chr1:75289342-75289841	0.142904723810341	.	.
chr1	75210546	75211045	chr1	75339144	75339643	Glb1l|chr1:75339144-75339643	0.139191018575329	.	.
chr1	75210546	75211045	chr1	75339144	75339643	Stk16|chr1:75339144-75339643	0.139191018575329	.	.
chr1	75210546	75211045	chr1	75381822	75382321	Glb1l|chr1:75381822-75382321	0.226736802475439	.	.
chr1	75210546	75211045	chr1	75381822	75382321	Stk16|chr1:75381822-75382321	0.226736802475439	.	.
chr1	75210546	75211045	chr1	75385291	75385790	Glb1l|chr1:75385291-75385790	0.179021545834373	.	.
chr1	75210546	75211045	chr1	75385291	75385790	Stk16|chr1:75385291-75385790	0.179021545834373	.	.
chr1	75210546	75211045	chr1	75393088	75393587	Glb1l|chr1:75393088-75393587	0.174707487255675	.	.
chr1	75210546	75211045	chr1	75393088	75393587	Stk16|chr1:75393088-75393587	0.174707487255675	.	.
chr1	75210546	75211045	chr1	75445624	75446123	Glb1l|chr1:75445624-75446123	0.116947336258226	.	.
chr1	75210546	75211045	chr1	75445624	75446123	Stk16|chr1:75445624-75446123	0.116947336258226	.	.
chr1	75210546	75211045	chr1	75487302	75487801	Glb1l|chr1:75487302-75487801	0.141448757220154	.	.
chr1	75210546	75211045	chr1	75487302	75487801	Stk16|chr1:75487302-75487801	0.141448757220154	.	.
chr1	75219086	75219585	chr1	74806444	74806943	Tuba4a|chr1:74806444-74806943	0.22471969392665	.	.
chr1	75219086	75219585	chr1	74816731	74817230	Tuba4a|chr1:74816731-74817230	0.134447418916376	.	.
chr1	75219086	75219585	chr1	74824729	74825228	Tuba4a|chr1:74824729-74825228	0.132903822939732	.	.
chr1	75219086	75219585	chr1	74858307	74858806	Tuba4a|chr1:74858307-74858806	0.183468345707614	.	.
chr1	75219086	75219585	chr1	74948735	74949234	Tuba4a|chr1:74948735-74949234	0.205716485928258	.	.
chr1	75219086	75219585	chr1	75141393	75141892	Tuba4a|chr1:75141393-75141892	0.154536797073586	.	.
chr1	75219086	75219585	chr1	75218312	75218811	Tuba4a|chr1:75218312-75218811	0.302404265439939	.	.
chr1	75219086	75219585	chr1	75254226	75254725	Tuba4a|chr1:75254226-75254725	0.207255444178659	.	.
chr1	75219086	75219585	chr1	75255594	75256093	Tuba4a|chr1:75255594-75256093	0.291351931406799	.	.
chr1	75219086	75219585	chr1	75281396	75281895	Tuba4a|chr1:75281396-75281895	0.16403631104242	.	.
chr1	75219086	75219585	chr1	75282920	75283419	Tuba4a|chr1:75282920-75283419	0.114778643767207	.	.
chr1	75219086	75219585	chr1	75289342	75289841	Tuba4a|chr1:75289342-75289841	0.0989620345431881	.	.
chr1	75219086	75219585	chr1	75357963	75358462	Tuba4a|chr1:75357963-75358462	0.265589475914456	.	.
chr1	75219086	75219585	chr1	75393088	75393587	Tuba4a|chr1:75393088-75393587	0.158306812533915	.	.
chr1	75219086	75219585	chr1	75393648	75394147	Tuba4a|chr1:75393648-75394147	0.126707721536556	.	.
chr1	75219086	75219585	chr1	75445116	75445615	Tuba4a|chr1:75445116-75445615	0.183146386206973	.	.
chr1	75230933	75231432	chr1	75001124	75001623	A630095N17Rik|chr1:75001124-75001623	0.229961370005107	.	.
chr1	75230933	75231432	chr1	75128586	75129085	A630095N17Rik|chr1:75128586-75129085	0.12947340134962	.	.
chr1	75230933	75231432	chr1	75244823	75245322	A630095N17Rik|chr1:75244823-75245322	0.102147495305072	.	.
chr1	75230933	75231432	chr1	75247991	75248490	A630095N17Rik|chr1:75247991-75248490	0.253396594843568	.	.
chr1	75230933	75231432	chr1	75290547	75291046	A630095N17Rik|chr1:75290547-75291046	0.14901855862602	.	.
chr1	75230933	75231432	chr1	75445116	75445615	A630095N17Rik|chr1:75445116-75445615	0.117004459127064	.	.
chr1	75236144	75236643	chr1	74808065	74808564	Dnajb2|chr1:74808065-74808564	0.122192360638669	.	.
chr1	75236144	75236643	chr1	74824729	74825228	Dnajb2|chr1:74824729-74825228	0.161564089772961	.	.
chr1	75236144	75236643	chr1	74880737	74881236	Dnajb2|chr1:74880737-74881236	0.261360403382558	.	.
chr1	75236144	75236643	chr1	74948735	74949234	Dnajb2|chr1:74948735-74949234	0.145117654629339	.	.
chr1	75236144	75236643	chr1	75218312	75218811	Dnajb2|chr1:75218312-75218811	0.458172898812821	.	.
chr1	75236144	75236643	chr1	75255594	75256093	Dnajb2|chr1:75255594-75256093	0.197553084405997	.	.
chr1	75236144	75236643	chr1	75263237	75263736	Dnajb2|chr1:75263237-75263736	0.145365861008748	.	.
chr1	75236144	75236643	chr1	75281396	75281895	Dnajb2|chr1:75281396-75281895	0.144266687966621	.	.
chr1	75236144	75236643	chr1	75282920	75283419	Dnajb2|chr1:75282920-75283419	0.11952740572955	.	.
chr1	75236144	75236643	chr1	75339144	75339643	Dnajb2|chr1:75339144-75339643	0.166429472341665	.	.
chr1	75236144	75236643	chr1	75342805	75343304	Dnajb2|chr1:75342805-75343304	0.1087602795322	.	.
chr1	75236144	75236643	chr1	75357963	75358462	Dnajb2|chr1:75357963-75358462	0.167819598448925	.	.
chr1	75236144	75236643	chr1	75365427	75365926	Dnajb2|chr1:75365427-75365926	0.0965696682704491	.	.
chr1	75236144	75236643	chr1	75381822	75382321	Dnajb2|chr1:75381822-75382321	0.111730079463432	.	.
chr1	75236144	75236643	chr1	75385291	75385790	Dnajb2|chr1:75385291-75385790	0.145050429737965	.	.
chr1	75236144	75236643	chr1	75393088	75393587	Dnajb2|chr1:75393088-75393587	0.341463789551722	.	.
chr1	75236144	75236643	chr1	75393648	75394147	Dnajb2|chr1:75393648-75394147	0.100492132957895	.	.
chr1	75236144	75236643	chr1	75467494	75467993	Dnajb2|chr1:75467494-75467993	0.123337812795264	.	.
chr1	75236651	75237150	chr1	74808065	74808564	Dnajb2|chr1:74808065-74808564	0.0928844659088289	.	.
chr1	75236651	75237150	chr1	74948735	74949234	Dnajb2|chr1:74948735-74949234	0.112516325118942	.	.
chr1	75236651	75237150	chr1	75218312	75218811	Dnajb2|chr1:75218312-75218811	0.189531963532463	.	.
chr1	75236651	75237150	chr1	75263237	75263736	Dnajb2|chr1:75263237-75263736	0.121999692515577	.	.
chr1	75236651	75237150	chr1	75289342	75289841	Dnajb2|chr1:75289342-75289841	0.0991679755221588	.	.
chr1	75236651	75237150	chr1	75339144	75339643	Dnajb2|chr1:75339144-75339643	0.0993512916430869	.	.
chr1	75236651	75237150	chr1	75339144	75339643	Dnajb2|chr1:75339144-75339643	0.099351291643087	.	.
chr1	75236651	75237150	chr1	75381822	75382321	Dnajb2|chr1:75381822-75382321	0.173435166030824	.	.
chr1	75236651	75237150	chr1	75393088	75393587	Dnajb2|chr1:75393088-75393587	0.117698268760143	.	.
chr1	75236651	75237150	chr1	75393648	75394147	Dnajb2|chr1:75393648-75394147	0.0898461252323683	.	.
chr1	75236651	75237150	chr1	75467494	75467993	Dnajb2|chr1:75467494-75467993	0.158159028188358	.	.
chr1	75264008	75264507	chr1	75141393	75141892	Ptprn|chr1:75141393-75141892	0.10274320294753	.	.
chr1	75264008	75264507	chr1	75218312	75218811	Ptprn|chr1:75218312-75218811	0.347750975727507	.	.
chr1	75264008	75264507	chr1	75255594	75256093	Ptprn|chr1:75255594-75256093	0.153878274883139	.	.
chr1	75264008	75264507	chr1	75263237	75263736	Ptprn|chr1:75263237-75263736	0.100314993113322	.	.
chr1	75264008	75264507	chr1	75281396	75281895	Ptprn|chr1:75281396-75281895	0.127324354853451	.	.
chr1	75264008	75264507	chr1	75282920	75283419	Ptprn|chr1:75282920-75283419	0.244846478192964	.	.
chr1	75264008	75264507	chr1	75339144	75339643	Ptprn|chr1:75339144-75339643	0.251358467174002	.	.
chr1	75264008	75264507	chr1	75342805	75343304	Ptprn|chr1:75342805-75343304	0.128062329446522	.	.
chr1	75264008	75264507	chr1	75357963	75358462	Ptprn|chr1:75357963-75358462	0.192832101131813	.	.
chr1	75264008	75264507	chr1	75365427	75365926	Ptprn|chr1:75365427-75365926	0.0917680294828387	.	.
chr1	75264008	75264507	chr1	75385291	75385790	Ptprn|chr1:75385291-75385790	0.163698820604962	.	.
chr1	75264008	75264507	chr1	75393088	75393587	Ptprn|chr1:75393088-75393587	0.31289385535403	.	.
chr1	75264008	75264507	chr1	75467494	75467993	Ptprn|chr1:75467494-75467993	0.0901366477092976	.	.
chr1	75264008	75264507	chr1	75487302	75487801	Ptprn|chr1:75487302-75487801	0.100314422096865	.	.
chr1	75317346	75317845	chr1	75141393	75141892	Dnpep|chr1:75141393-75141892	0.294163953185992	.	.
chr1	75317346	75317845	chr1	75218312	75218811	Dnpep|chr1:75218312-75218811	0.419091819533368	.	.
chr1	75317346	75317845	chr1	75244823	75245322	Dnpep|chr1:75244823-75245322	0.150129514219541	.	.
chr1	75317346	75317845	chr1	75255594	75256093	Dnpep|chr1:75255594-75256093	0.244857336847546	.	.
chr1	75317346	75317845	chr1	75263237	75263736	Dnpep|chr1:75263237-75263736	0.196633384521393	.	.
chr1	75317346	75317845	chr1	75281396	75281895	Dnpep|chr1:75281396-75281895	0.239769531984079	.	.
chr1	75317346	75317845	chr1	75282920	75283419	Dnpep|chr1:75282920-75283419	0.139944261931279	.	.
chr1	75317346	75317845	chr1	75289342	75289841	Dnpep|chr1:75289342-75289841	0.29988264635359	.	.
chr1	75317346	75317845	chr1	75339144	75339643	Dnpep|chr1:75339144-75339643	0.213352126501172	.	.
chr1	75317346	75317845	chr1	75342805	75343304	Dnpep|chr1:75342805-75343304	0.160331888403481	.	.
chr1	75317346	75317845	chr1	75357963	75358462	Dnpep|chr1:75357963-75358462	0.254432369854017	.	.
chr1	75317346	75317845	chr1	75381822	75382321	Dnpep|chr1:75381822-75382321	0.216024112937182	.	.
chr1	75317346	75317845	chr1	75385291	75385790	Dnpep|chr1:75385291-75385790	0.155086740016267	.	.
chr1	75317346	75317845	chr1	75393088	75393587	Dnpep|chr1:75393088-75393587	0.307357349651039	.	.
chr1	75317346	75317845	chr1	75393648	75394147	Dnpep|chr1:75393648-75394147	0.110292037139474	.	.
chr1	75317346	75317845	chr1	75445116	75445615	Dnpep|chr1:75445116-75445615	0.14376283340429	.	.
chr1	75317346	75317845	chr1	75445624	75446123	Dnpep|chr1:75445624-75446123	0.121796069645474	.	.
chr1	75478598	75479097	chr1	75218312	75218811	Chpf|chr1:75218312-75218811	0.199337933168214	.	.
chr1	75478598	75479097	chr1	75218312	75218811	Tmem198|chr1:75218312-75218811	0.199337933168214	.	.
chr1	75478598	75479097	chr1	75255594	75256093	Chpf|chr1:75255594-75256093	0.106015692148897	.	.
chr1	75478598	75479097	chr1	75255594	75256093	Tmem198|chr1:75255594-75256093	0.106015692148897	.	.
chr1	75478598	75479097	chr1	75263237	75263736	Chpf|chr1:75263237-75263736	0.094715489263937	.	.
chr1	75478598	75479097	chr1	75263237	75263736	Tmem198|chr1:75263237-75263736	0.094715489263937	.	.
chr1	75478598	75479097	chr1	75282920	75283419	Chpf|chr1:75282920-75283419	0.104522967565532	.	.
chr1	75478598	75479097	chr1	75282920	75283419	Tmem198|chr1:75282920-75283419	0.104522967565532	.	.
chr1	75478598	75479097	chr1	75289342	75289841	Chpf|chr1:75289342-75289841	0.134257460793871	.	.
chr1	75478598	75479097	chr1	75289342	75289841	Tmem198|chr1:75289342-75289841	0.134257460793871	.	.
chr1	75478598	75479097	chr1	75342805	75343304	Chpf|chr1:75342805-75343304	0.298501774170064	.	.
chr1	75478598	75479097	chr1	75342805	75343304	Tmem198|chr1:75342805-75343304	0.298501774170064	.	.
chr1	75478598	75479097	chr1	75381822	75382321	Chpf|chr1:75381822-75382321	0.161134620591803	.	.
chr1	75478598	75479097	chr1	75381822	75382321	Tmem198|chr1:75381822-75382321	0.161134620591803	.	.
chr1	75478598	75479097	chr1	75385291	75385790	Chpf|chr1:75385291-75385790	0.143308318932959	.	.
chr1	75478598	75479097	chr1	75385291	75385790	Tmem198|chr1:75385291-75385790	0.143308318932959	.	.
chr1	75478598	75479097	chr1	75467494	75467993	Chpf|chr1:75467494-75467993	0.146396278386445	.	.
chr1	75478598	75479097	chr1	75467494	75467993	Tmem198|chr1:75467494-75467993	0.146396278386445	.	.
chr1	75478598	75479097	chr1	75487302	75487801	Chpf|chr1:75487302-75487801	0.111487546428419	.	.
chr1	75478598	75479097	chr1	75487302	75487801	Tmem198|chr1:75487302-75487801	0.111487546428419	.	.
chr1	75478598	75479097	chr1	75495129	75495628	Chpf|chr1:75495129-75495628	0.105523715407209	.	.
chr1	75478598	75479097	chr1	75495129	75495628	Tmem198|chr1:75495129-75495628	0.105523715407209	.	.
chr1	75479156	75479655	chr1	75141393	75141892	Chpf|chr1:75141393-75141892	0.109271191835192	.	.
chr1	75479156	75479655	chr1	75141393	75141892	Tmem198|chr1:75141393-75141892	0.109271191835192	.	.
chr1	75479156	75479655	chr1	75218312	75218811	Chpf|chr1:75218312-75218811	0.362797881016664	.	.
chr1	75479156	75479655	chr1	75218312	75218811	Tmem198|chr1:75218312-75218811	0.362797881016664	.	.
chr1	75479156	75479655	chr1	75234571	75235070	Chpf|chr1:75234571-75235070	0.204478306946605	.	.
chr1	75479156	75479655	chr1	75234571	75235070	Tmem198|chr1:75234571-75235070	0.204478306946605	.	.
chr1	75479156	75479655	chr1	75244823	75245322	Chpf|chr1:75244823-75245322	0.0901911443763483	.	.
chr1	75479156	75479655	chr1	75244823	75245322	Tmem198|chr1:75244823-75245322	0.0901911443763483	.	.
chr1	75479156	75479655	chr1	75254226	75254725	Chpf|chr1:75254226-75254725	0.18602030471683	.	.
chr1	75479156	75479655	chr1	75254226	75254725	Tmem198|chr1:75254226-75254725	0.18602030471683	.	.
chr1	75479156	75479655	chr1	75255594	75256093	Chpf|chr1:75255594-75256093	0.415624330553315	.	.
chr1	75479156	75479655	chr1	75255594	75256093	Tmem198|chr1:75255594-75256093	0.415624330553315	.	.
chr1	75479156	75479655	chr1	75263237	75263736	Chpf|chr1:75263237-75263736	0.247117448558198	.	.
chr1	75479156	75479655	chr1	75263237	75263736	Tmem198|chr1:75263237-75263736	0.247117448558198	.	.
chr1	75479156	75479655	chr1	75281396	75281895	Chpf|chr1:75281396-75281895	0.127833016982444	.	.
chr1	75479156	75479655	chr1	75281396	75281895	Tmem198|chr1:75281396-75281895	0.127833016982444	.	.
chr1	75479156	75479655	chr1	75282920	75283419	Chpf|chr1:75282920-75283419	0.296797994104016	.	.
chr1	75479156	75479655	chr1	75282920	75283419	Tmem198|chr1:75282920-75283419	0.296797994104016	.	.
chr1	75479156	75479655	chr1	75289342	75289841	Chpf|chr1:75289342-75289841	0.210030291451356	.	.
chr1	75479156	75479655	chr1	75289342	75289841	Tmem198|chr1:75289342-75289841	0.210030291451356	.	.
chr1	75479156	75479655	chr1	75339144	75339643	Chpf|chr1:75339144-75339643	0.138919552425279	.	.
chr1	75479156	75479655	chr1	75339144	75339643	Tmem198|chr1:75339144-75339643	0.138919552425279	.	.
chr1	75479156	75479655	chr1	75342805	75343304	Chpf|chr1:75342805-75343304	0.141330756429128	.	.
chr1	75479156	75479655	chr1	75342805	75343304	Tmem198|chr1:75342805-75343304	0.141330756429128	.	.
chr1	75479156	75479655	chr1	75357963	75358462	Chpf|chr1:75357963-75358462	0.116402705225132	.	.
chr1	75479156	75479655	chr1	75357963	75358462	Tmem198|chr1:75357963-75358462	0.116402705225132	.	.
chr1	75479156	75479655	chr1	75381822	75382321	Chpf|chr1:75381822-75382321	0.213868352069966	.	.
chr1	75479156	75479655	chr1	75381822	75382321	Tmem198|chr1:75381822-75382321	0.213868352069966	.	.
chr1	75479156	75479655	chr1	75385291	75385790	Chpf|chr1:75385291-75385790	0.364235320206244	.	.
chr1	75479156	75479655	chr1	75385291	75385790	Tmem198|chr1:75385291-75385790	0.364235320206244	.	.
chr1	75479156	75479655	chr1	75393088	75393587	Chpf|chr1:75393088-75393587	0.255649356104429	.	.
chr1	75479156	75479655	chr1	75393088	75393587	Tmem198|chr1:75393088-75393587	0.255649356104429	.	.
chr1	75479156	75479655	chr1	75445116	75445615	Chpf|chr1:75445116-75445615	0.281316412136398	.	.
chr1	75479156	75479655	chr1	75445116	75445615	Tmem198|chr1:75445116-75445615	0.281316412136398	.	.
chr1	75479156	75479655	chr1	75445624	75446123	Chpf|chr1:75445624-75446123	0.17413295831798	.	.
chr1	75479156	75479655	chr1	75445624	75446123	Tmem198|chr1:75445624-75446123	0.17413295831798	.	.
chr1	75479156	75479655	chr1	75458368	75458867	Chpf|chr1:75458368-75458867	0.0972831130068371	.	.
chr1	75479156	75479655	chr1	75458368	75458867	Tmem198|chr1:75458368-75458867	0.0972831130068371	.	.
chr1	75479156	75479655	chr1	75467494	75467993	Chpf|chr1:75467494-75467993	0.256187189848467	.	.
chr1	75479156	75479655	chr1	75467494	75467993	Tmem198|chr1:75467494-75467993	0.256187189848467	.	.
chr1	75479156	75479655	chr1	75487302	75487801	Chpf|chr1:75487302-75487801	0.171885529784617	.	.
chr1	75479156	75479655	chr1	75487302	75487801	Tmem198|chr1:75487302-75487801	0.171885529784617	.	.
chr1	75505376	75505875	chr1	75504602	75505101	Obsl1|chr1:75504602-75505101	0.161354330263814	.	.
chr1	75505376	75505875	chr1	75556331	75556830	Obsl1|chr1:75556331-75556830	0.153265088904003	.	.
chr1	75505376	75505875	chr1	75652505	75653004	Obsl1|chr1:75652505-75653004	0.117319818999089	.	.
chr1	75505376	75505875	chr1	75676247	75676746	Obsl1|chr1:75676247-75676746	0.204592025924354	.	.
chr1	75505376	75505875	chr1	75704605	75705104	Obsl1|chr1:75704605-75705104	0.127815955220695	.	.
chr1	75505376	75505875	chr1	75705165	75705664	Obsl1|chr1:75705165-75705664	0.0901380323265296	.	.
chr1	75505376	75505875	chr1	75728718	75729217	Obsl1|chr1:75728718-75729217	0.255075928014838	.	.
chr1	75505376	75505875	chr1	75925157	75925656	Obsl1|chr1:75925157-75925656	0.181200602903534	.	.
chr1	75505376	75505875	chr1	75925739	75926238	Obsl1|chr1:75925739-75926238	0.237117591077229	.	.
chr1	75505376	75505875	chr1	75936016	75936515	Obsl1|chr1:75936016-75936515	0.147331617573954	.	.
chr1	75505376	75505875	chr1	75978531	75979030	Obsl1|chr1:75978531-75979030	0.234913774941816	.	.
chr1	75521240	75521739	chr1	75504602	75505101	Stk11ip|chr1:75504602-75505101	0.108085565072913	.	.
chr1	75521240	75521739	chr1	75556331	75556830	Stk11ip|chr1:75556331-75556830	0.0967110802983632	.	.
chr1	75521240	75521739	chr1	75653752	75654251	Stk11ip|chr1:75653752-75654251	0.158559608480535	.	.
chr1	75521240	75521739	chr1	75704605	75705104	Stk11ip|chr1:75704605-75705104	0.102149577903261	.	.
chr1	75521240	75521739	chr1	75705165	75705664	Stk11ip|chr1:75705165-75705664	0.112337698671937	.	.
chr1	75521240	75521739	chr1	75728718	75729217	Stk11ip|chr1:75728718-75729217	0.271771347395205	.	.
chr1	75521240	75521739	chr1	75925157	75925656	Stk11ip|chr1:75925157-75925656	0.104502346424769	.	.
chr1	75521240	75521739	chr1	75936016	75936515	Stk11ip|chr1:75936016-75936515	0.243356096799193	.	.
chr1	75546261	75546760	chr1	75504602	75505101	Slc4a3|chr1:75504602-75505101	0.108932043242551	.	.
chr1	75546261	75546760	chr1	75556331	75556830	Slc4a3|chr1:75556331-75556830	0.162559728606626	.	.
chr1	75546261	75546760	chr1	75653752	75654251	Slc4a3|chr1:75653752-75654251	0.257635503911264	.	.
chr1	75546261	75546760	chr1	75704605	75705104	Slc4a3|chr1:75704605-75705104	0.105000168719095	.	.
chr1	75546261	75546760	chr1	75705165	75705664	Slc4a3|chr1:75705165-75705664	0.148075076310274	.	.
chr1	75546261	75546760	chr1	75728718	75729217	Slc4a3|chr1:75728718-75729217	0.175789278185109	.	.
chr1	75546261	75546760	chr1	75925157	75925656	Slc4a3|chr1:75925157-75925656	0.109218518144127	.	.
chr1	75546261	75546760	chr1	75925739	75926238	Slc4a3|chr1:75925739-75926238	0.36604450078274	.	.
chr1	75546261	75546760	chr1	75978531	75979030	Slc4a3|chr1:75978531-75979030	0.0930642467713857	.	.
chr1	77027546	77028045	chr1	76793423	76793922	Gm816|chr1:76793423-76793922	0.0902298281910708	.	.
chr1	77027546	77028045	chr1	76876909	76877408	Gm816|chr1:76876909-76877408	0.0895922179231037	.	.
chr1	77027546	77028045	chr1	77074891	77075390	Gm816|chr1:77074891-77075390	0.164130791849427	.	.
chr1	77027546	77028045	chr1	77075444	77075943	Gm816|chr1:77075444-77075943	0.142193183855159	.	.
chr1	77028151	77028650	chr1	77075444	77075943	Gm816|chr1:77075444-77075943	0.158794696887368	.	.
chr1	77028151	77028650	chr1	77168037	77168536	Gm816|chr1:77168037-77168536	0.158035566227729	.	.
chr1	77514939	77515438	chr1	77503680	77504179	Epha4|chr1:77503680-77504179	0.279035110046036	.	.
chr1	77514939	77515438	chr1	77503680	77504179	Gm28386|chr1:77503680-77504179	0.279035110046036	.	.
chr1	77514939	77515438	chr1	77506114	77506613	Epha4|chr1:77506114-77506613	0.120193310632772	.	.
chr1	77514939	77515438	chr1	77506114	77506613	Gm28386|chr1:77506114-77506613	0.120193310632772	.	.
chr1	77514939	77515438	chr1	77513554	77514053	Epha4|chr1:77513554-77514053	0.300555020646722	.	.
chr1	77514939	77515438	chr1	77513554	77514053	Gm28386|chr1:77513554-77514053	0.300555020646722	.	.
chr1	77514939	77515438	chr1	77544495	77544994	Epha4|chr1:77544495-77544994	0.0903821766403792	.	.
chr1	77514939	77515438	chr1	77544495	77544994	Gm28386|chr1:77544495-77544994	0.0903821766403792	.	.
chr1	77514939	77515438	chr1	77545005	77545504	Epha4|chr1:77545005-77545504	0.272846446164913	.	.
chr1	77514939	77515438	chr1	77545005	77545504	Gm28386|chr1:77545005-77545504	0.272846446164913	.	.
chr1	77514939	77515438	chr1	77545710	77546209	Epha4|chr1:77545710-77546209	0.0949129501002512	.	.
chr1	77514939	77515438	chr1	77545710	77546209	Gm28386|chr1:77545710-77546209	0.0949129501002512	.	.
chr1	77514939	77515438	chr1	77808962	77809461	Epha4|chr1:77808962-77809461	0.229110636315627	.	.
chr1	77514939	77515438	chr1	77808962	77809461	Gm28386|chr1:77808962-77809461	0.229110636315627	.	.
chr1	77514939	77515438	chr1	77902325	77902824	Epha4|chr1:77902325-77902824	0.129323559619119	.	.
chr1	77514939	77515438	chr1	77902325	77902824	Gm28386|chr1:77902325-77902824	0.129323559619119	.	.
chr1	77516009	77516508	chr1	77503680	77504179	Gm28386|chr1:77503680-77504179	0.158010407439781	.	.
chr1	77516009	77516508	chr1	77513554	77514053	Gm28386|chr1:77513554-77514053	0.227730793643918	.	.
chr1	77516009	77516508	chr1	77521768	77522267	Gm28386|chr1:77521768-77522267	0.128200743540357	.	.
chr1	77516009	77516508	chr1	77535847	77536346	Gm28386|chr1:77535847-77536346	0.10259793369105	.	.
chr1	77516009	77516508	chr1	77535847	77536346	Gm28386|chr1:77535847-77536346	0.102597933691051	.	.
chr1	77516009	77516508	chr1	77808962	77809461	Gm28386|chr1:77808962-77809461	0.129714121144112	.	.
chr1	78488900	78489399	chr1	78232045	78232544	Farsb|chr1:78232045-78232544	0.0901624662022073	.	.
chr1	78657540	78658039	chr1	78525118	78525617	Acsl3|chr1:78525118-78525617	0.14213544428776	.	.
chr1	78657540	78658039	chr1	78525118	78525617	Utp14b|chr1:78525118-78525617	0.14213544428776	.	.
chr1	78657540	78658039	chr1	78531285	78531784	Acsl3|chr1:78531285-78531784	0.234646631982062	.	.
chr1	78657540	78658039	chr1	78531285	78531784	Acsl3|chr1:78531285-78531784	0.234646631982063	.	.
chr1	78657540	78658039	chr1	78531285	78531784	Utp14b|chr1:78531285-78531784	0.234646631982062	.	.
chr1	78657540	78658039	chr1	78531285	78531784	Utp14b|chr1:78531285-78531784	0.234646631982063	.	.
chr1	78657540	78658039	chr1	78536720	78537219	Acsl3|chr1:78536720-78537219	0.147679916645829	.	.
chr1	78657540	78658039	chr1	78536720	78537219	Utp14b|chr1:78536720-78537219	0.147679916645829	.	.
chr1	78657540	78658039	chr1	78537485	78537984	Acsl3|chr1:78537485-78537984	0.125074983973459	.	.
chr1	78657540	78658039	chr1	78537485	78537984	Utp14b|chr1:78537485-78537984	0.125074983973459	.	.
chr1	78657540	78658039	chr1	78585041	78585540	Acsl3|chr1:78585041-78585540	0.165909732549466	.	.
chr1	78657540	78658039	chr1	78585041	78585540	Utp14b|chr1:78585041-78585540	0.165909732549466	.	.
chr1	78657540	78658039	chr1	78604760	78605259	Acsl3|chr1:78604760-78605259	0.16855291914871	.	.
chr1	78657540	78658039	chr1	78604760	78605259	Utp14b|chr1:78604760-78605259	0.16855291914871	.	.
chr1	78657540	78658039	chr1	78742181	78742680	Acsl3|chr1:78742181-78742680	0.126943134715628	.	.
chr1	78657540	78658039	chr1	78742181	78742680	Utp14b|chr1:78742181-78742680	0.126943134715628	.	.
chr1	78657540	78658039	chr1	78811607	78812106	Acsl3|chr1:78811607-78812106	0.256808948475307	.	.
chr1	78657540	78658039	chr1	78811607	78812106	Utp14b|chr1:78811607-78812106	0.256808948475307	.	.
chr1	78657540	78658039	chr1	78812199	78812698	Acsl3|chr1:78812199-78812698	0.246329893656518	.	.
chr1	78657540	78658039	chr1	78812199	78812698	Utp14b|chr1:78812199-78812698	0.246329893656518	.	.
chr1	78658201	78658700	chr1	78569656	78570155	Acsl3|chr1:78569656-78570155	0.117499750441438	.	.
chr1	78658201	78658700	chr1	78569656	78570155	Utp14b|chr1:78569656-78570155	0.117499750441438	.	.
chr1	78658201	78658700	chr1	78745265	78745764	Acsl3|chr1:78745265-78745764	0.102439160951949	.	.
chr1	78658201	78658700	chr1	78745265	78745764	Utp14b|chr1:78745265-78745764	0.102439160951949	.	.
chr1	78658201	78658700	chr1	78774536	78775035	Acsl3|chr1:78774536-78775035	0.107974518210782	.	.
chr1	78658201	78658700	chr1	78774536	78775035	Utp14b|chr1:78774536-78775035	0.107974518210782	.	.
chr1	78658201	78658700	chr1	78855194	78855693	Acsl3|chr1:78855194-78855693	0.150377672951556	.	.
chr1	78658201	78658700	chr1	78855194	78855693	Utp14b|chr1:78855194-78855693	0.150377672951556	.	.
chr1	78820317	78820816	chr1	78760975	78761474	Gm29187|chr1:78760975-78761474	0.125507577199973	.	.
chr1	78820317	78820816	chr1	78838522	78839021	Gm29187|chr1:78838522-78839021	0.124983252289336	.	.
chr1	78821063	78821562	chr1	78724400	78724899	Gm29187|chr1:78724400-78724899	0.183644472439986	.	.
chr1	78821063	78821562	chr1	78760975	78761474	Gm29187|chr1:78760975-78761474	0.106067953301817	.	.
chr1	78821063	78821562	chr1	78855194	78855693	Gm29187|chr1:78855194-78855693	0.101363218752297	.	.
chr1	79439807	79440306	chr1	79437683	79438182	Scg2|chr1:79437683-79438182	0.167463650210272	.	.
chr1	79439807	79440306	chr1	79450145	79450644	Scg2|chr1:79450145-79450644	0.197356777037262	.	.
chr1	79439807	79440306	chr1	79578712	79579211	Scg2|chr1:79578712-79579211	0.119434358761082	.	.
chr1	79671350	79671849	chr1	79291096	79291595	Ap1s3|chr1:79291096-79291595	0.371192830734944	.	.
chr1	79671350	79671849	chr1	79314690	79315189	Ap1s3|chr1:79314690-79315189	0.133517721720272	.	.
chr1	79671350	79671849	chr1	79437683	79438182	Ap1s3|chr1:79437683-79438182	0.0963149410586318	.	.
chr1	79671350	79671849	chr1	79450145	79450644	Ap1s3|chr1:79450145-79450644	0.163636821406271	.	.
chr1	79671948	79672447	chr1	79437683	79438182	Ap1s3|chr1:79437683-79438182	0.252777835649239	.	.
chr1	79671948	79672447	chr1	79701572	79702071	Ap1s3|chr1:79701572-79702071	0.100421387862961	.	.
chr1	81076257	81076756	chr1	81038943	81039442	Nyap2|chr1:81038943-81039442	0.123342785619569	.	.
chr1	81076257	81076756	chr1	81214970	81215469	Nyap2|chr1:81214970-81215469	0.189133712345315	.	.
chr1	81076257	81076756	chr1	81219000	81219499	Nyap2|chr1:81219000-81219499	0.160467719061941	.	.
chr1	81076879	81077378	chr1	81038943	81039442	Nyap2|chr1:81038943-81039442	0.100650299455203	.	.
chr1	81076879	81077378	chr1	81172506	81173005	Nyap2|chr1:81172506-81173005	0.163955179845054	.	.
chr1	81076879	81077378	chr1	81301648	81302147	Nyap2|chr1:81301648-81302147	0.11160712357128	.	.
chr1	81076879	81077378	chr1	81310082	81310581	Nyap2|chr1:81310082-81310581	0.0924766031184629	.	.
chr1	81076879	81077378	chr1	81310082	81310581	Nyap2|chr1:81310082-81310581	0.092476603118463	.	.
chr1	81076879	81077378	chr1	81316562	81317061	Nyap2|chr1:81316562-81317061	0.0944344678518317	.	.
chr1	82839194	82839693	chr1	82787312	82787811	Agfg1|chr1:82787312-82787811	0.103871425650629	.	.
chr1	82839194	82839693	chr1	83007420	83007919	Agfg1|chr1:83007420-83007919	0.100796117241179	.	.
chr1	83037972	83038471	chr1	83277033	83277532	Slc19a3|chr1:83277033-83277532	0.134205386787393	.	.
chr1	83037972	83038471	chr1	83345462	83345961	Slc19a3|chr1:83345462-83345961	0.137935913394183	.	.
chr1	83037972	83038471	chr1	83366130	83366629	Slc19a3|chr1:83366130-83366629	0.0984682929197004	.	.
chr1	83407918	83408417	chr1	83311152	83311651	Sphkap|chr1:83311152-83311651	0.15241592373135	.	.
chr1	83407918	83408417	chr1	83327085	83327584	Sphkap|chr1:83327085-83327584	0.166248387980022	.	.
chr1	83407918	83408417	chr1	83379992	83380491	Sphkap|chr1:83379992-83380491	0.261329097939318	.	.
chr1	83407918	83408417	chr1	83385721	83386220	Sphkap|chr1:83385721-83386220	0.226938568319884	.	.
chr1	83407918	83408417	chr1	83451300	83451799	Sphkap|chr1:83451300-83451799	0.175057384332483	.	.
chr1	83407918	83408417	chr1	83479100	83479599	Sphkap|chr1:83479100-83479599	0.172838085109438	.	.
chr1	84839165	84839664	chr1	84805329	84805828	Fbxo36|chr1:84805329-84805828	0.107954673737463	.	.
chr1	84839165	84839664	chr1	84838531	84839030	Fbxo36|chr1:84838531-84839030	0.163697495295437	.	.
chr1	84839165	84839664	chr1	84881481	84881980	Fbxo36|chr1:84881481-84881980	0.101332323964465	.	.
chr1	84839808	84840307	chr1	84805329	84805828	Fbxo36|chr1:84805329-84805828	0.196655207003201	.	.
chr1	84839808	84840307	chr1	84805329	84805828	Trip12|chr1:84805329-84805828	0.196655207003201	.	.
chr1	84839808	84840307	chr1	84881481	84881980	Fbxo36|chr1:84881481-84881980	0.320178575907291	.	.
chr1	84839808	84840307	chr1	84881481	84881980	Trip12|chr1:84881481-84881980	0.320178575907291	.	.
chr1	84934371	84934870	chr1	84820735	84821234	Slc16a14|chr1:84820735-84821234	0.151477268639362	.	.
chr1	84934371	84934870	chr1	84838531	84839030	Slc16a14|chr1:84838531-84839030	0.124581470430425	.	.
chr1	84934371	84934870	chr1	84953010	84953509	Slc16a14|chr1:84953010-84953509	0.131188504129483	.	.
chr1	84934883	84935382	chr1	84820735	84821234	Slc16a14|chr1:84820735-84821234	0.0915202187490244	.	.
chr1	84934883	84935382	chr1	84952421	84952920	Slc16a14|chr1:84952421-84952920	0.105404332019724	.	.
chr1	85779108	85779607	chr1	85827089	85827588	A630001G21Rik|chr1:85827089-85827588	0.204508687239248	.	.
chr1	85779108	85779607	chr1	85838617	85839116	A630001G21Rik|chr1:85838617-85839116	0.0906128377799862	.	.
chr1	85779108	85779607	chr1	85857775	85858274	A630001G21Rik|chr1:85857775-85858274	0.123288254905387	.	.
chr1	85779108	85779607	chr1	85901970	85902469	A630001G21Rik|chr1:85901970-85902469	0.160833852972478	.	.
chr1	85779108	85779607	chr1	85916833	85917332	A630001G21Rik|chr1:85916833-85917332	0.125958290301969	.	.
chr1	85793160	85793659	chr1	85758337	85758836	Cab39|chr1:85758337-85758836	0.0925718427111075	.	.
chr1	85793160	85793659	chr1	85857775	85858274	Cab39|chr1:85857775-85858274	0.115247330771764	.	.
chr1	85793160	85793659	chr1	85942262	85942761	Cab39|chr1:85942262-85942761	0.116358316221287	.	.
chr1	85793728	85794227	chr1	85758337	85758836	Cab39|chr1:85758337-85758836	0.143126686519529	.	.
chr1	85793728	85794227	chr1	85901970	85902469	Cab39|chr1:85901970-85902469	0.0975338341418076	.	.
chr1	85894274	85894773	chr1	85827089	85827588	Itm2c|chr1:85827089-85827588	0.162964056942844	.	.
chr1	85928201	85928700	chr1	85827089	85827588	4933407L21Rik|chr1:85827089-85827588	0.13678642985299	.	.
chr1	85928201	85928700	chr1	85869875	85870374	4933407L21Rik|chr1:85869875-85870374	0.313702075289597	.	.
chr1	85928201	85928700	chr1	85870417	85870916	4933407L21Rik|chr1:85870417-85870916	0.199245981335993	.	.
chr1	86358737	86359236	chr1	86377334	86377833	C130036L24Rik|chr1:86377334-86377833	0.0931074196276436	.	.
chr1	86358737	86359236	chr1	86377334	86377833	Ncl|chr1:86377334-86377833	0.0931074196276436	.	.
chr1	86358737	86359236	chr1	86434501	86435000	C130036L24Rik|chr1:86434501-86435000	0.269740059097908	.	.
chr1	86358737	86359236	chr1	86434501	86435000	Ncl|chr1:86434501-86435000	0.269740059097908	.	.
chr1	86358737	86359236	chr1	86440464	86440963	C130036L24Rik|chr1:86440464-86440963	0.127588482602132	.	.
chr1	86358737	86359236	chr1	86440464	86440963	Ncl|chr1:86440464-86440963	0.127588482602132	.	.
chr1	86358737	86359236	chr1	86441795	86442294	C130036L24Rik|chr1:86441795-86442294	0.222980734756768	.	.
chr1	86358737	86359236	chr1	86441795	86442294	Ncl|chr1:86441795-86442294	0.222980734756768	.	.
chr1	86358737	86359236	chr1	86442428	86442927	C130036L24Rik|chr1:86442428-86442927	0.138107776393308	.	.
chr1	86358737	86359236	chr1	86442428	86442927	Ncl|chr1:86442428-86442927	0.138107776393308	.	.
chr1	86358737	86359236	chr1	86487143	86487642	C130036L24Rik|chr1:86487143-86487642	0.17725611010528	.	.
chr1	86358737	86359236	chr1	86487143	86487642	Ncl|chr1:86487143-86487642	0.17725611010528	.	.
chr1	86358737	86359236	chr1	86501200	86501699	C130036L24Rik|chr1:86501200-86501699	0.206636924260023	.	.
chr1	86358737	86359236	chr1	86501200	86501699	Ncl|chr1:86501200-86501699	0.206636924260023	.	.
chr1	86358737	86359236	chr1	86525204	86525703	C130036L24Rik|chr1:86525204-86525703	0.248018031149752	.	.
chr1	86358737	86359236	chr1	86525204	86525703	Ncl|chr1:86525204-86525703	0.248018031149752	.	.
chr1	86358737	86359236	chr1	86528114	86528613	C130036L24Rik|chr1:86528114-86528613	0.181409472827928	.	.
chr1	86358737	86359236	chr1	86528114	86528613	Ncl|chr1:86528114-86528613	0.181409472827928	.	.
chr1	86358737	86359236	chr1	86596357	86596856	C130036L24Rik|chr1:86596357-86596856	0.103754433131717	.	.
chr1	86358737	86359236	chr1	86596357	86596856	Ncl|chr1:86596357-86596856	0.103754433131717	.	.
chr1	86358737	86359236	chr1	86596960	86597459	C130036L24Rik|chr1:86596960-86597459	0.194347722587566	.	.
chr1	86358737	86359236	chr1	86596960	86597459	Ncl|chr1:86596960-86597459	0.194347722587566	.	.
chr1	86359268	86359767	chr1	86433961	86434460	C130036L24Rik|chr1:86433961-86434460	0.202054287739192	.	.
chr1	86359268	86359767	chr1	86433961	86434460	Ncl|chr1:86433961-86434460	0.202054287739192	.	.
chr1	86359268	86359767	chr1	86434501	86435000	C130036L24Rik|chr1:86434501-86435000	0.144034313663496	.	.
chr1	86359268	86359767	chr1	86434501	86435000	Ncl|chr1:86434501-86435000	0.144034313663496	.	.
chr1	86359268	86359767	chr1	86435332	86435831	C130036L24Rik|chr1:86435332-86435831	0.13551022102298	.	.
chr1	86359268	86359767	chr1	86435332	86435831	Ncl|chr1:86435332-86435831	0.13551022102298	.	.
chr1	86359268	86359767	chr1	86441795	86442294	C130036L24Rik|chr1:86441795-86442294	0.206060967521053	.	.
chr1	86359268	86359767	chr1	86441795	86442294	Ncl|chr1:86441795-86442294	0.206060967521053	.	.
chr1	86359268	86359767	chr1	86442428	86442927	C130036L24Rik|chr1:86442428-86442927	0.271396813384904	.	.
chr1	86359268	86359767	chr1	86442428	86442927	Ncl|chr1:86442428-86442927	0.271396813384904	.	.
chr1	86359268	86359767	chr1	86487143	86487642	C130036L24Rik|chr1:86487143-86487642	0.241626267690243	.	.
chr1	86359268	86359767	chr1	86487143	86487642	Ncl|chr1:86487143-86487642	0.241626267690243	.	.
chr1	86359268	86359767	chr1	86501200	86501699	C130036L24Rik|chr1:86501200-86501699	0.189844113405103	.	.
chr1	86359268	86359767	chr1	86501200	86501699	Ncl|chr1:86501200-86501699	0.189844113405103	.	.
chr1	86359268	86359767	chr1	86503968	86504467	C130036L24Rik|chr1:86503968-86504467	0.102672182172183	.	.
chr1	86359268	86359767	chr1	86503968	86504467	Ncl|chr1:86503968-86504467	0.102672182172183	.	.
chr1	86359268	86359767	chr1	86525204	86525703	C130036L24Rik|chr1:86525204-86525703	0.160846416120935	.	.
chr1	86359268	86359767	chr1	86525204	86525703	Ncl|chr1:86525204-86525703	0.160846416120935	.	.
chr1	86359268	86359767	chr1	86596357	86596856	C130036L24Rik|chr1:86596357-86596856	0.257542226469769	.	.
chr1	86359268	86359767	chr1	86596357	86596856	Ncl|chr1:86596357-86596856	0.257542226469769	.	.
chr1	86359268	86359767	chr1	86618411	86618910	C130036L24Rik|chr1:86618411-86618910	0.157241199378517	.	.
chr1	86359268	86359767	chr1	86618411	86618910	Ncl|chr1:86618411-86618910	0.157241199378517	.	.
chr1	86359268	86359767	chr1	86674476	86674975	C130036L24Rik|chr1:86674476-86674975	0.192625832038422	.	.
chr1	86359268	86359767	chr1	86674476	86674975	Ncl|chr1:86674476-86674975	0.192625832038422	.	.
chr1	86526360	86526859	chr1	86433961	86434460	Ptma|chr1:86433961-86434460	0.198347770294568	.	.
chr1	86526360	86526859	chr1	86435332	86435831	Ptma|chr1:86435332-86435831	0.172447745441803	.	.
chr1	86526360	86526859	chr1	86440464	86440963	Ptma|chr1:86440464-86440963	0.118239588949296	.	.
chr1	86526360	86526859	chr1	86470639	86471138	Ptma|chr1:86470639-86471138	0.127019646569824	.	.
chr1	86526360	86526859	chr1	86487143	86487642	Ptma|chr1:86487143-86487642	0.245154970305459	.	.
chr1	86526360	86526859	chr1	86525204	86525703	Ptma|chr1:86525204-86525703	0.190951643987215	.	.
chr1	86526360	86526859	chr1	86528114	86528613	Ptma|chr1:86528114-86528613	0.11021967078719	.	.
[truncated: 93,692 more rows]
