# Supplementary material for: Single-cell analysis of chromatin accessibility in the adult mouse brain
Source: Nature. 2023 Dec 13;624(7991):378–89. doi: 10.1038/s41586-023-06824-9 (PMC10719105; doi:10.1038/s41586-023-06824-9)
Supplement: Supplementary file 3 — Supplementary Tables 1–25 and their legends. [file 41586_2023_6824_MOESM3_ESM.zip › 2023-03-05453B-s3/SI Tables/SI Table 13 Summary of all the gene-cCRE correlations/sa2subclass.CA3_Glut.pdc.bedpe]

chr1	3466260	3466759	chr1	3012480	3012979	Gm1992|chr1:3012480-3012979	0.0918441061330516	.	.
chr1	3466260	3466759	chr1	3071411	3071910	Gm1992|chr1:3071411-3071910	0.094035859885998	.	.
chr1	3466260	3466759	chr1	3119489	3119988	Gm1992|chr1:3119489-3119988	0.110881057605236	.	.
chr1	3466260	3466759	chr1	3217099	3217598	Gm1992|chr1:3217099-3217598	0.0795327215194149	.	.
chr1	3466260	3466759	chr1	3292503	3293002	Gm1992|chr1:3292503-3293002	0.0913512293505285	.	.
chr1	3466260	3466759	chr1	3378804	3379303	Gm1992|chr1:3378804-3379303	0.0742873599308041	.	.
chr1	3466260	3466759	chr1	3399705	3400204	Gm1992|chr1:3399705-3400204	0.123048019038057	.	.
chr1	3466260	3466759	chr1	3447169	3447668	Gm1992|chr1:3447169-3447668	0.130704362573865	.	.
chr1	3670775	3671274	chr1	3514518	3515017	Xkr4|chr1:3514518-3515017	0.0610332948974293	.	.
chr1	3670775	3671274	chr1	3903336	3903835	Xkr4|chr1:3903336-3903835	0.157630172036794	.	.
chr1	3670775	3671274	chr1	3913641	3914140	Xkr4|chr1:3913641-3914140	0.202761163036146	.	.
chr1	3670775	3671274	chr1	3937302	3937801	Xkr4|chr1:3937302-3937801	0.108329185055849	.	.
chr1	3671529	3672028	chr1	3514518	3515017	Xkr4|chr1:3514518-3515017	0.083184962359359	.	.
chr1	3671529	3672028	chr1	3515154	3515653	Xkr4|chr1:3515154-3515653	0.0765692021807898	.	.
chr1	3671529	3672028	chr1	3552481	3552980	Xkr4|chr1:3552481-3552980	0.100357114400883	.	.
chr1	3671529	3672028	chr1	3903336	3903835	Xkr4|chr1:3903336-3903835	0.207146345756871	.	.
chr1	3671529	3672028	chr1	3913641	3914140	Xkr4|chr1:3913641-3914140	0.156408831442545	.	.
chr1	3672048	3672547	chr1	3519639	3520138	Xkr4|chr1:3519639-3520138	0.110305471300367	.	.
chr1	3672048	3672547	chr1	3541168	3541667	Xkr4|chr1:3541168-3541667	0.102698703028755	.	.
chr1	3672048	3672547	chr1	3552481	3552980	Xkr4|chr1:3552481-3552980	0.0990286624946949	.	.
chr1	3672048	3672547	chr1	3576132	3576631	Xkr4|chr1:3576132-3576631	0.076367300203888	.	.
chr1	3672048	3672547	chr1	3648863	3649362	Xkr4|chr1:3648863-3649362	0.141102313901559	.	.
chr1	3672048	3672547	chr1	3742073	3742572	Xkr4|chr1:3742073-3742572	0.0619308480839382	.	.
chr1	3672048	3672547	chr1	3764190	3764689	Xkr4|chr1:3764190-3764689	0.217813913037437	.	.
chr1	3672048	3672547	chr1	3764821	3765320	Xkr4|chr1:3764821-3765320	0.179555660518264	.	.
chr1	3672048	3672547	chr1	3900262	3900761	Xkr4|chr1:3900262-3900761	0.115087387176581	.	.
chr1	3672048	3672547	chr1	3916959	3917458	Xkr4|chr1:3916959-3917458	0.0841407766906572	.	.
chr1	4785497	4785996	chr1	4571692	4572191	Mrpl15|chr1:4571692-4572191	0.11285301393894	.	.
chr1	4785497	4785996	chr1	4722539	4723038	Mrpl15|chr1:4722539-4723038	0.0932780264361433	.	.
chr1	4785497	4785996	chr1	4723055	4723554	Mrpl15|chr1:4723055-4723554	0.0716132035052443	.	.
chr1	4785497	4785996	chr1	4747149	4747648	Mrpl15|chr1:4747149-4747648	0.103532698702172	.	.
chr1	4785497	4785996	chr1	5022621	5023120	Mrpl15|chr1:5022621-5023120	0.0868810118438206	.	.
chr1	4785497	4785996	chr1	5082818	5083317	Mrpl15|chr1:5082818-5083317	0.100381620041591	.	.
chr1	4807592	4808091	chr1	4535591	4536090	Lypla1|chr1:4535591-4536090	0.0665256143399312	.	.
chr1	4807592	4808091	chr1	4571692	4572191	Lypla1|chr1:4571692-4572191	0.147321731054732	.	.
chr1	4807592	4808091	chr1	4723055	4723554	Lypla1|chr1:4723055-4723554	0.0789397469177655	.	.
chr1	4807592	4808091	chr1	4747149	4747648	Lypla1|chr1:4747149-4747648	0.075225654004405	.	.
chr1	4807592	4808091	chr1	4748085	4748584	Lypla1|chr1:4748085-4748584	0.156653496119271	.	.
chr1	4807592	4808091	chr1	4819527	4820026	Lypla1|chr1:4819527-4820026	0.0746432913101329	.	.
chr1	4807592	4808091	chr1	5022621	5023120	Lypla1|chr1:5022621-5023120	0.122985422648487	.	.
chr1	4807592	4808091	chr1	5082818	5083317	Lypla1|chr1:5082818-5083317	0.225371500020755	.	.
chr1	4807592	4808091	chr1	5103120	5103619	Lypla1|chr1:5103120-5103619	0.174694350107036	.	.
chr1	4807592	4808091	chr1	5159225	5159724	Lypla1|chr1:5159225-5159724	0.103078109957247	.	.
chr1	4807592	4808091	chr1	5160029	5160528	Lypla1|chr1:5160029-5160528	0.10512328353431	.	.
chr1	4807592	4808091	chr1	5177158	5177657	Lypla1|chr1:5177158-5177657	0.141979285506225	.	.
chr1	4807592	4808091	chr1	5183460	5183959	Lypla1|chr1:5183460-5183959	0.0710779450624034	.	.
chr1	4807592	4808091	chr1	5183460	5183959	Lypla1|chr1:5183460-5183959	0.0710779450624035	.	.
chr1	4807592	4808091	chr1	5249272	5249771	Lypla1|chr1:5249272-5249771	0.203681820486112	.	.
chr1	4857480	4857979	chr1	4747149	4747648	Tcea1|chr1:4747149-4747648	0.0794699519783546	.	.
chr1	4857480	4857979	chr1	4774806	4775305	Tcea1|chr1:4774806-4775305	0.0981328026101845	.	.
chr1	4857480	4857979	chr1	5022621	5023120	Tcea1|chr1:5022621-5023120	0.0803986116420281	.	.
chr1	4857480	4857979	chr1	5082818	5083317	Tcea1|chr1:5082818-5083317	0.0716787066930472	.	.
chr1	4857480	4857979	chr1	5121085	5121584	Tcea1|chr1:5121085-5121584	0.103189582389063	.	.
chr1	4857480	4857979	chr1	5159225	5159724	Tcea1|chr1:5159225-5159724	0.10072608364966	.	.
chr1	4857480	4857979	chr1	5220605	5221104	Tcea1|chr1:5220605-5221104	0.0717119913731461	.	.
chr1	4858123	4858622	chr1	4769856	4770355	Tcea1|chr1:4769856-4770355	0.141292796489878	.	.
chr1	4858123	4858622	chr1	5019201	5019700	Tcea1|chr1:5019201-5019700	0.136814747531671	.	.
chr1	4858123	4858622	chr1	5022621	5023120	Tcea1|chr1:5022621-5023120	0.154345793547287	.	.
chr1	4858123	4858622	chr1	5064967	5065466	Tcea1|chr1:5064967-5065466	0.0878880589348816	.	.
chr1	4858123	4858622	chr1	5082818	5083317	Tcea1|chr1:5082818-5083317	0.163089190789468	.	.
chr1	4858123	4858622	chr1	5103120	5103619	Tcea1|chr1:5103120-5103619	0.0957573736704825	.	.
chr1	4858123	4858622	chr1	5121085	5121584	Tcea1|chr1:5121085-5121584	0.12938963719107	.	.
chr1	4858123	4858622	chr1	5128572	5129071	Tcea1|chr1:5128572-5129071	0.157747224081081	.	.
chr1	4858123	4858622	chr1	5159225	5159724	Tcea1|chr1:5159225-5159724	0.0862467148075723	.	.
chr1	4858123	4858622	chr1	5160029	5160528	Tcea1|chr1:5160029-5160528	0.0638907455910412	.	.
chr1	4970513	4971012	chr1	4769856	4770355	Gm16041|chr1:4769856-4770355	0.151228044237734	.	.
chr1	4970513	4971012	chr1	4780007	4780506	Gm16041|chr1:4780007-4780506	0.0894180640090149	.	.
chr1	4970513	4971012	chr1	4917297	4917796	Gm16041|chr1:4917297-4917796	0.118756708713397	.	.
chr1	4970513	4971012	chr1	5015264	5015763	Gm16041|chr1:5015264-5015763	0.210468701303068	.	.
chr1	4970513	4971012	chr1	5064422	5064921	Gm16041|chr1:5064422-5064921	0.175395498534758	.	.
chr1	4970513	4971012	chr1	5064967	5065466	Gm16041|chr1:5064967-5065466	0.0692275609671119	.	.
chr1	4970513	4971012	chr1	5121085	5121584	Gm16041|chr1:5121085-5121584	0.222196306052821	.	.
chr1	4970513	4971012	chr1	5128572	5129071	Gm16041|chr1:5128572-5129071	0.0613212625302059	.	.
chr1	4971076	4971575	chr1	4603953	4604452	Gm16041|chr1:4603953-4604452	0.120440504393257	.	.
chr1	4971076	4971575	chr1	4627837	4628336	Gm16041|chr1:4627837-4628336	0.0720036458811749	.	.
chr1	4971076	4971575	chr1	4666992	4667491	Gm16041|chr1:4666992-4667491	0.0673484177250547	.	.
chr1	4971076	4971575	chr1	4747149	4747648	Gm16041|chr1:4747149-4747648	0.128075505102205	.	.
chr1	4971076	4971575	chr1	4748085	4748584	Gm16041|chr1:4748085-4748584	0.0978100859542883	.	.
chr1	4971076	4971575	chr1	5022621	5023120	Gm16041|chr1:5022621-5023120	0.124394806039588	.	.
chr1	4971076	4971575	chr1	5023205	5023704	Gm16041|chr1:5023205-5023704	0.0801516271638419	.	.
chr1	4971076	4971575	chr1	5064422	5064921	Gm16041|chr1:5064422-5064921	0.110776730468693	.	.
chr1	4971076	4971575	chr1	5064967	5065466	Gm16041|chr1:5064967-5065466	0.197900408298712	.	.
chr1	4971076	4971575	chr1	5082818	5083317	Gm16041|chr1:5082818-5083317	0.0727091953394075	.	.
chr1	4971076	4971575	chr1	5103120	5103619	Gm16041|chr1:5103120-5103619	0.0677556470574139	.	.
chr1	4971076	4971575	chr1	5121085	5121584	Gm16041|chr1:5121085-5121584	0.0776917346002863	.	.
chr1	4971076	4971575	chr1	5128572	5129071	Gm16041|chr1:5128572-5129071	0.115890881947717	.	.
chr1	4971076	4971575	chr1	5177158	5177657	Gm16041|chr1:5177158-5177657	0.0884236044660587	.	.
chr1	4971076	4971575	chr1	5183460	5183959	Gm16041|chr1:5183460-5183959	0.0799271904005837	.	.
chr1	4971076	4971575	chr1	5243173	5243672	Gm16041|chr1:5243173-5243672	0.0987093418325844	.	.
chr1	5070122	5070621	chr1	5082818	5083317	Atp6v1h|chr1:5082818-5083317	0.113846348346944	.	.
chr1	5070122	5070621	chr1	5082818	5083317	Rgs20|chr1:5082818-5083317	0.113846348346944	.	.
chr1	5070122	5070621	chr1	5117195	5117694	Atp6v1h|chr1:5117195-5117694	0.0845004140385878	.	.
chr1	5070122	5070621	chr1	5117195	5117694	Rgs20|chr1:5117195-5117694	0.0845004140385878	.	.
chr1	5070122	5070621	chr1	5121085	5121584	Atp6v1h|chr1:5121085-5121584	0.0906019023200145	.	.
chr1	5070122	5070621	chr1	5121085	5121584	Rgs20|chr1:5121085-5121584	0.0906019023200145	.	.
chr1	5070122	5070621	chr1	5127403	5127902	Atp6v1h|chr1:5127403-5127902	0.0931892478555856	.	.
chr1	5070122	5070621	chr1	5127403	5127902	Rgs20|chr1:5127403-5127902	0.0931892478555856	.	.
chr1	5070122	5070621	chr1	5183460	5183959	Atp6v1h|chr1:5183460-5183959	0.101231220091952	.	.
chr1	5070122	5070621	chr1	5183460	5183959	Rgs20|chr1:5183460-5183959	0.101231220091952	.	.
chr1	5070122	5070621	chr1	5225490	5225989	Atp6v1h|chr1:5225490-5225989	0.121694502813185	.	.
chr1	5070122	5070621	chr1	5225490	5225989	Rgs20|chr1:5225490-5225989	0.121694502813185	.	.
chr1	5070122	5070621	chr1	5243173	5243672	Atp6v1h|chr1:5243173-5243672	0.121861402468868	.	.
chr1	5070122	5070621	chr1	5243173	5243672	Rgs20|chr1:5243173-5243672	0.121861402468868	.	.
chr1	5588179	5588678	chr1	5382329	5382828	Oprk1|chr1:5382329-5382828	0.114796747786786	.	.
chr1	5588179	5588678	chr1	5978130	5978629	Oprk1|chr1:5978130-5978629	0.110154380161097	.	.
chr1	5916575	5917074	chr1	5751857	5752356	Npbwr1|chr1:5751857-5752356	0.0648878388376263	.	.
chr1	5916575	5917074	chr1	5753339	5753838	Npbwr1|chr1:5753339-5753838	0.0790813662019109	.	.
chr1	5916575	5917074	chr1	5780930	5781429	Npbwr1|chr1:5780930-5781429	0.126158904324825	.	.
chr1	5916575	5917074	chr1	5827475	5827974	Npbwr1|chr1:5827475-5827974	0.0772918275847568	.	.
chr1	5916575	5917074	chr1	5829504	5830003	Npbwr1|chr1:5829504-5830003	0.103361720923371	.	.
chr1	5916575	5917074	chr1	5915307	5915806	Npbwr1|chr1:5915307-5915806	0.101140596611897	.	.
chr1	5916575	5917074	chr1	6062736	6063235	Npbwr1|chr1:6062736-6063235	0.207493185801468	.	.
chr1	5916575	5917074	chr1	6089825	6090324	Npbwr1|chr1:6089825-6090324	0.120699719374326	.	.
chr1	5916575	5917074	chr1	6090380	6090879	Npbwr1|chr1:6090380-6090879	0.0799046186981039	.	.
chr1	5916575	5917074	chr1	6097121	6097620	Npbwr1|chr1:6097121-6097620	0.169191424996262	.	.
chr1	5916575	5917074	chr1	6097121	6097620	Npbwr1|chr1:6097121-6097620	0.169191424996263	.	.
chr1	5916575	5917074	chr1	6102756	6103255	Npbwr1|chr1:6102756-6103255	0.0868587382020934	.	.
chr1	5916575	5917074	chr1	6152392	6152891	Npbwr1|chr1:6152392-6152891	0.0960184348593068	.	.
chr1	5916575	5917074	chr1	6226163	6226662	Npbwr1|chr1:6226163-6226662	0.110016941910963	.	.
chr1	5917179	5917678	chr1	5915307	5915806	Npbwr1|chr1:5915307-5915806	0.0652287641059667	.	.
chr1	5917179	5917678	chr1	5949201	5949700	Npbwr1|chr1:5949201-5949700	0.0828800845126913	.	.
chr1	5917179	5917678	chr1	6049043	6049542	Npbwr1|chr1:6049043-6049542	0.0883243417273075	.	.
chr1	5917179	5917678	chr1	6062736	6063235	Npbwr1|chr1:6062736-6063235	0.146109228382594	.	.
chr1	5917179	5917678	chr1	6089825	6090324	Npbwr1|chr1:6089825-6090324	0.0972960788080723	.	.
chr1	5917179	5917678	chr1	6090380	6090879	Npbwr1|chr1:6090380-6090879	0.128095002778749	.	.
chr1	5917179	5917678	chr1	6097121	6097620	Npbwr1|chr1:6097121-6097620	0.335491254428356	.	.
chr1	5917179	5917678	chr1	6102756	6103255	Npbwr1|chr1:6102756-6103255	0.0958698349743615	.	.
chr1	5917179	5917678	chr1	6102756	6103255	Npbwr1|chr1:6102756-6103255	0.0958698349743616	.	.
chr1	5917179	5917678	chr1	6134983	6135482	Npbwr1|chr1:6134983-6135482	0.191683779593986	.	.
chr1	5917179	5917678	chr1	6152392	6152891	Npbwr1|chr1:6152392-6152891	0.0679539744260723	.	.
chr1	6214386	6214885	chr1	5750339	5750838	4732440D04Rik|chr1:5750339-5750838	0.111210295438481	.	.
chr1	6214386	6214885	chr1	5955256	5955755	4732440D04Rik|chr1:5955256-5955755	0.103611097032215	.	.
chr1	6214386	6214885	chr1	5958215	5958714	4732440D04Rik|chr1:5958215-5958714	0.188978261681291	.	.
chr1	6214386	6214885	chr1	5978130	5978629	4732440D04Rik|chr1:5978130-5978629	0.227047607426976	.	.
chr1	6214386	6214885	chr1	6224051	6224550	4732440D04Rik|chr1:6224051-6224550	0.171166280938786	.	.
chr1	6214386	6214885	chr1	6270128	6270627	4732440D04Rik|chr1:6270128-6270627	0.118455063751496	.	.
chr1	6214386	6214885	chr1	6320510	6321009	4732440D04Rik|chr1:6320510-6321009	0.20618156282447	.	.
chr1	6214386	6214885	chr1	6330464	6330963	4732440D04Rik|chr1:6330464-6330963	0.0932402643643611	.	.
chr1	6214386	6214885	chr1	6361850	6362349	4732440D04Rik|chr1:6361850-6362349	0.191704579795231	.	.
chr1	6214386	6214885	chr1	6389694	6390193	4732440D04Rik|chr1:6389694-6390193	0.0736507202694564	.	.
chr1	6214386	6214885	chr1	6484962	6485461	4732440D04Rik|chr1:6484962-6485461	0.203793173961884	.	.
chr1	6214899	6215398	chr1	5750339	5750838	4732440D04Rik|chr1:5750339-5750838	0.0945374200943461	.	.
chr1	6214899	6215398	chr1	5835922	5836421	4732440D04Rik|chr1:5835922-5836421	0.0812682773051155	.	.
chr1	6214899	6215398	chr1	5878836	5879335	4732440D04Rik|chr1:5878836-5879335	0.129050235297315	.	.
chr1	6214899	6215398	chr1	5915307	5915806	4732440D04Rik|chr1:5915307-5915806	0.11327714674315	.	.
chr1	6214899	6215398	chr1	5958215	5958714	4732440D04Rik|chr1:5958215-5958714	0.078185225435497	.	.
chr1	6214899	6215398	chr1	6102756	6103255	4732440D04Rik|chr1:6102756-6103255	0.108680412230087	.	.
chr1	6214899	6215398	chr1	6320510	6321009	4732440D04Rik|chr1:6320510-6321009	0.196072564552248	.	.
chr1	6214899	6215398	chr1	6361850	6362349	4732440D04Rik|chr1:6361850-6362349	0.105903101640727	.	.
chr1	6214899	6215398	chr1	6406344	6406843	4732440D04Rik|chr1:6406344-6406843	0.0682142552036364	.	.
chr1	6214899	6215398	chr1	6483297	6483796	4732440D04Rik|chr1:6483297-6483796	0.0725652501731964	.	.
chr1	6214899	6215398	chr1	6484962	6485461	4732440D04Rik|chr1:6484962-6485461	0.18339819633302	.	.
chr1	7088594	7089093	chr1	6823345	6823844	Pcmtd1|chr1:6823345-6823844	0.0655093623984783	.	.
chr1	7088594	7089093	chr1	6979612	6980111	Pcmtd1|chr1:6979612-6980111	0.0786347417816981	.	.
chr1	7088594	7089093	chr1	7010156	7010655	Pcmtd1|chr1:7010156-7010655	0.156875602552133	.	.
chr1	7088594	7089093	chr1	7105020	7105519	Pcmtd1|chr1:7105020-7105519	0.120932594897478	.	.
chr1	7088594	7089093	chr1	7208667	7209166	Pcmtd1|chr1:7208667-7209166	0.071311691221573	.	.
chr1	7397174	7397673	chr1	7040480	7040979	Gm26901|chr1:7040480-7040979	0.134195915141662	.	.
chr1	7397174	7397673	chr1	7112669	7113168	Gm26901|chr1:7112669-7113168	0.106856217767857	.	.
chr1	7397174	7397673	chr1	7218866	7219365	Gm26901|chr1:7218866-7219365	0.0914110328109171	.	.
chr1	7397837	7398336	chr1	7010156	7010655	Gm26901|chr1:7010156-7010655	0.0888607132365933	.	.
chr1	7397837	7398336	chr1	7137931	7138430	Gm26901|chr1:7137931-7138430	0.0638129988874316	.	.
chr1	7398342	7398841	chr1	7105020	7105519	Gm26901|chr1:7105020-7105519	0.0681531697395235	.	.
chr1	7398342	7398841	chr1	7112669	7113168	Gm26901|chr1:7112669-7113168	0.0615000324987067	.	.
chr1	7398342	7398841	chr1	7116423	7116922	Gm26901|chr1:7116423-7116922	0.0739298215821796	.	.
chr1	7398342	7398841	chr1	7139109	7139608	Gm26901|chr1:7139109-7139608	0.0855802927598287	.	.
chr1	7398342	7398841	chr1	7218866	7219365	Gm26901|chr1:7218866-7219365	0.133666782445624	.	.
chr1	7398342	7398841	chr1	7543474	7543973	Gm26901|chr1:7543474-7543973	0.0734618691418325	.	.
chr1	9298975	9299474	chr1	9065025	9065524	Sntg1|chr1:9065025-9065524	0.0821734456414583	.	.
chr1	9298975	9299474	chr1	9090969	9091468	Sntg1|chr1:9090969-9091468	0.0730217500151989	.	.
chr1	9298975	9299474	chr1	9125143	9125642	Sntg1|chr1:9125143-9125642	0.0910974647062755	.	.
chr1	9298975	9299474	chr1	9219745	9220244	Sntg1|chr1:9219745-9220244	0.0620598681199381	.	.
chr1	9298975	9299474	chr1	9340392	9340891	Sntg1|chr1:9340392-9340891	0.145046770980744	.	.
chr1	9298975	9299474	chr1	9457368	9457867	Sntg1|chr1:9457368-9457867	0.136027719470731	.	.
chr1	9298975	9299474	chr1	9458486	9458985	Sntg1|chr1:9458486-9458985	0.0651099991839571	.	.
chr1	9298975	9299474	chr1	9606575	9607074	Sntg1|chr1:9606575-9607074	0.0908654809339944	.	.
chr1	9298975	9299474	chr1	9619425	9619924	Sntg1|chr1:9619425-9619924	0.118042795761507	.	.
chr1	9298975	9299474	chr1	9661097	9661596	Sntg1|chr1:9661097-9661596	0.171922470752644	.	.
chr1	9298975	9299474	chr1	9722386	9722885	Sntg1|chr1:9722386-9722885	0.109383240955219	.	.
chr1	9298975	9299474	chr1	9731278	9731777	Sntg1|chr1:9731278-9731777	0.2019537066816	.	.
chr1	9299496	9299995	chr1	9065025	9065524	Sntg1|chr1:9065025-9065524	0.148002425823313	.	.
chr1	9299496	9299995	chr1	9090969	9091468	Sntg1|chr1:9090969-9091468	0.0608024073837656	.	.
chr1	9299496	9299995	chr1	9219745	9220244	Sntg1|chr1:9219745-9220244	0.0674551468679622	.	.
chr1	9299496	9299995	chr1	9279135	9279634	Sntg1|chr1:9279135-9279634	0.152874957639523	.	.
chr1	9299496	9299995	chr1	9340392	9340891	Sntg1|chr1:9340392-9340891	0.109707048567055	.	.
chr1	9299496	9299995	chr1	9457368	9457867	Sntg1|chr1:9457368-9457867	0.173418168961904	.	.
chr1	9299496	9299995	chr1	9458486	9458985	Sntg1|chr1:9458486-9458985	0.0812018558121789	.	.
chr1	9299496	9299995	chr1	9541113	9541612	Sntg1|chr1:9541113-9541612	0.0653013294479541	.	.
chr1	9299496	9299995	chr1	9606575	9607074	Sntg1|chr1:9606575-9607074	0.11556848086227	.	.
chr1	9299496	9299995	chr1	9661097	9661596	Sntg1|chr1:9661097-9661596	0.162592368265999	.	.
chr1	9299496	9299995	chr1	9722386	9722885	Sntg1|chr1:9722386-9722885	0.218703977494022	.	.
chr1	9299496	9299995	chr1	9731278	9731777	Sntg1|chr1:9731278-9731777	0.12399336779385	.	.
chr1	9545042	9545541	chr1	9279135	9279634	Rrs1|chr1:9279135-9279634	0.0749723422918512	.	.
chr1	9545042	9545541	chr1	9541113	9541612	Rrs1|chr1:9541113-9541612	0.0924911335826113	.	.
chr1	9545042	9545541	chr1	9591855	9592354	Rrs1|chr1:9591855-9592354	0.0632355046211066	.	.
chr1	9545042	9545541	chr1	9619425	9619924	Rrs1|chr1:9619425-9619924	0.124194550165062	.	.
chr1	9545042	9545541	chr1	9619928	9620427	Rrs1|chr1:9619928-9620427	0.0927948256990795	.	.
chr1	9545042	9545541	chr1	9627223	9627722	Rrs1|chr1:9627223-9627722	0.138652261681394	.	.
chr1	9600949	9601448	chr1	9627223	9627722	Vxn|chr1:9627223-9627722	0.0834849875277114	.	.
chr1	9601474	9601973	chr1	9340392	9340891	Vxn|chr1:9340392-9340891	0.153035092599837	.	.
chr1	9601474	9601973	chr1	9577782	9578281	Vxn|chr1:9577782-9578281	0.0991421775906359	.	.
chr1	9601474	9601973	chr1	9602243	9602742	Vxn|chr1:9602243-9602742	0.141681492460708	.	.
chr1	9601474	9601973	chr1	9609186	9609685	Vxn|chr1:9609186-9609685	0.178919808157433	.	.
chr1	9601474	9601973	chr1	9619425	9619924	Vxn|chr1:9619425-9619924	0.0870305576971604	.	.
chr1	9601474	9601973	chr1	9619928	9620427	Vxn|chr1:9619928-9620427	0.0725054418353029	.	.
chr1	9601474	9601973	chr1	9627223	9627722	Vxn|chr1:9627223-9627722	0.0951403589107641	.	.
chr1	9601474	9601973	chr1	9648756	9649255	Vxn|chr1:9648756-9649255	0.0703543934148738	.	.
chr1	9630048	9630547	chr1	9253984	9254483	2610203C22Rik|chr1:9253984-9254483	0.184844673484008	.	.
chr1	9630048	9630547	chr1	9367720	9368219	2610203C22Rik|chr1:9367720-9368219	0.087458291993365	.	.
chr1	9630048	9630547	chr1	9541113	9541612	2610203C22Rik|chr1:9541113-9541612	0.107858204076897	.	.
chr1	9630048	9630547	chr1	9554007	9554506	2610203C22Rik|chr1:9554007-9554506	0.0637468820497786	.	.
chr1	9630048	9630547	chr1	9577782	9578281	2610203C22Rik|chr1:9577782-9578281	0.170188508869686	.	.
chr1	9630048	9630547	chr1	9578314	9578813	2610203C22Rik|chr1:9578314-9578813	0.06731404662614	.	.
chr1	9630048	9630547	chr1	9591855	9592354	2610203C22Rik|chr1:9591855-9592354	0.0719604324380989	.	.
chr1	9630048	9630547	chr1	9606575	9607074	2610203C22Rik|chr1:9606575-9607074	0.0813435206550485	.	.
chr1	9630048	9630547	chr1	9606575	9607074	2610203C22Rik|chr1:9606575-9607074	0.0813435206550486	.	.
chr1	9630048	9630547	chr1	9619425	9619924	2610203C22Rik|chr1:9619425-9619924	0.0855136453447717	.	.
chr1	9630048	9630547	chr1	9619425	9619924	2610203C22Rik|chr1:9619425-9619924	0.0855136453447718	.	.
chr1	9630048	9630547	chr1	9619928	9620427	2610203C22Rik|chr1:9619928-9620427	0.064793146350286	.	.
chr1	9630048	9630547	chr1	9648756	9649255	2610203C22Rik|chr1:9648756-9649255	0.118031258605841	.	.
chr1	9630048	9630547	chr1	9649264	9649763	2610203C22Rik|chr1:9649264-9649763	0.160857900596791	.	.
chr1	9641144	9641643	chr1	9253984	9254483	Gm29520|chr1:9253984-9254483	0.0617676429945875	.	.
chr1	9641144	9641643	chr1	9367720	9368219	Gm29520|chr1:9367720-9368219	0.108682588720835	.	.
chr1	9641144	9641643	chr1	9554007	9554506	Gm29520|chr1:9554007-9554506	0.209585800289256	.	.
chr1	9641144	9641643	chr1	9590433	9590932	Gm29520|chr1:9590433-9590932	0.0640168576076258	.	.
chr1	9641144	9641643	chr1	9602243	9602742	Gm29520|chr1:9602243-9602742	0.110042075351706	.	.
chr1	9641144	9641643	chr1	9648756	9649255	Gm29520|chr1:9648756-9649255	0.122247737145565	.	.
chr1	9641144	9641643	chr1	9649264	9649763	Gm29520|chr1:9649264-9649763	0.184961534403563	.	.
chr1	9641144	9641643	chr1	9722386	9722885	Gm29520|chr1:9722386-9722885	0.10407771819677	.	.
chr1	9700259	9700758	chr1	9253984	9254483	Mybl1|chr1:9253984-9254483	0.071458784380745	.	.
chr1	9700259	9700758	chr1	9606575	9607074	Mybl1|chr1:9606575-9607074	0.178265102795196	.	.
chr1	9747574	9748073	chr1	9573148	9573647	1700034P13Rik|chr1:9573148-9573647	0.128818454320291	.	.
chr1	9747574	9748073	chr1	9573148	9573647	Vcpip1|chr1:9573148-9573647	0.128818454320291	.	.
chr1	9747574	9748073	chr1	9590433	9590932	1700034P13Rik|chr1:9590433-9590932	0.127087530456373	.	.
chr1	9747574	9748073	chr1	9590433	9590932	Vcpip1|chr1:9590433-9590932	0.127087530456373	.	.
chr1	9747574	9748073	chr1	9609186	9609685	1700034P13Rik|chr1:9609186-9609685	0.0846715332791918	.	.
chr1	9747574	9748073	chr1	9609186	9609685	Vcpip1|chr1:9609186-9609685	0.0846715332791918	.	.
chr1	9747574	9748073	chr1	9679416	9679915	1700034P13Rik|chr1:9679416-9679915	0.0668872626994714	.	.
chr1	9747574	9748073	chr1	9679416	9679915	Vcpip1|chr1:9679416-9679915	0.0668872626994714	.	.
chr1	9748256	9748755	chr1	9340392	9340891	1700034P13Rik|chr1:9340392-9340891	0.0796897561348525	.	.
chr1	9748256	9748755	chr1	9340392	9340891	Vcpip1|chr1:9340392-9340891	0.0796897561348525	.	.
chr1	9748256	9748755	chr1	9577782	9578281	1700034P13Rik|chr1:9577782-9578281	0.0621005930340931	.	.
chr1	9748256	9748755	chr1	9577782	9578281	Vcpip1|chr1:9577782-9578281	0.0621005930340931	.	.
chr1	9748256	9748755	chr1	9722386	9722885	1700034P13Rik|chr1:9722386-9722885	0.126572522306261	.	.
chr1	9748256	9748755	chr1	9722386	9722885	Vcpip1|chr1:9722386-9722885	0.126572522306261	.	.
chr1	9748256	9748755	chr1	9731278	9731777	1700034P13Rik|chr1:9731278-9731777	0.0808445154510639	.	.
chr1	9748256	9748755	chr1	9731278	9731777	Vcpip1|chr1:9731278-9731777	0.0808445154510639	.	.
chr1	10719713	10720212	chr1	10317181	10317680	Cpa6|chr1:10317181-10317680	0.0807936630478182	.	.
chr1	10719713	10720212	chr1	10337552	10338051	Cpa6|chr1:10337552-10338051	0.0939948906082854	.	.
chr1	10719713	10720212	chr1	10429834	10430333	Cpa6|chr1:10429834-10430333	0.133754854386271	.	.
chr1	10719713	10720212	chr1	10452071	10452570	Cpa6|chr1:10452071-10452570	0.101646358020924	.	.
chr1	10719713	10720212	chr1	10493553	10494052	Cpa6|chr1:10493553-10494052	0.0680290772126338	.	.
chr1	10719713	10720212	chr1	10596332	10596831	Cpa6|chr1:10596332-10596831	0.0940215014967788	.	.
chr1	10719713	10720212	chr1	10699983	10700482	Cpa6|chr1:10699983-10700482	0.129197622080552	.	.
chr1	10719713	10720212	chr1	10725634	10726133	Cpa6|chr1:10725634-10726133	0.123766666453725	.	.
chr1	10719713	10720212	chr1	10759501	10760000	Cpa6|chr1:10759501-10760000	0.151243729392941	.	.
chr1	10719713	10720212	chr1	10777738	10778237	Cpa6|chr1:10777738-10778237	0.0727925539039047	.	.
chr1	10719713	10720212	chr1	10836413	10836912	Cpa6|chr1:10836413-10836912	0.13510694175124	.	.
chr1	10719713	10720212	chr1	10850572	10851071	Cpa6|chr1:10850572-10851071	0.23611967001166	.	.
chr1	10719713	10720212	chr1	10919136	10919635	Cpa6|chr1:10919136-10919635	0.0816931494270364	.	.
chr1	10719713	10720212	chr1	10930980	10931479	Cpa6|chr1:10930980-10931479	0.171681892249049	.	.
chr1	10719713	10720212	chr1	10955127	10955626	Cpa6|chr1:10955127-10955626	0.104667209147316	.	.
chr1	10720532	10721031	chr1	10257273	10257772	Cpa6|chr1:10257273-10257772	0.0964923067574246	.	.
chr1	10720532	10721031	chr1	10592571	10593070	Cpa6|chr1:10592571-10593070	0.0703776364925087	.	.
chr1	10720532	10721031	chr1	10827118	10827617	Cpa6|chr1:10827118-10827617	0.11652012506714	.	.
chr1	10720532	10721031	chr1	10836413	10836912	Cpa6|chr1:10836413-10836912	0.0837787781995259	.	.
chr1	10720532	10721031	chr1	10874715	10875214	Cpa6|chr1:10874715-10875214	0.111832365458271	.	.
chr1	10720532	10721031	chr1	10899258	10899757	Cpa6|chr1:10899258-10899757	0.134290540457637	.	.
chr1	10720532	10721031	chr1	10930980	10931479	Cpa6|chr1:10930980-10931479	0.0735747332881628	.	.
chr1	10993243	10993742	chr1	10596332	10596831	Prex2|chr1:10596332-10596831	0.124407448883417	.	.
chr1	10993243	10993742	chr1	10699983	10700482	Prex2|chr1:10699983-10700482	0.0719516062508354	.	.
chr1	10993243	10993742	chr1	10777738	10778237	Prex2|chr1:10777738-10778237	0.105925858069705	.	.
chr1	10993243	10993742	chr1	10850572	10851071	Prex2|chr1:10850572-10851071	0.115517716585673	.	.
chr1	10993243	10993742	chr1	10930980	10931479	Prex2|chr1:10930980-10931479	0.0722462698718959	.	.
chr1	10993243	10993742	chr1	10943346	10943845	Prex2|chr1:10943346-10943845	0.0829725664365248	.	.
chr1	10993243	10993742	chr1	10955127	10955626	Prex2|chr1:10955127-10955626	0.152750858935807	.	.
chr1	10993243	10993742	chr1	11004366	11004865	Prex2|chr1:11004366-11004865	0.0616708035611745	.	.
chr1	10993243	10993742	chr1	11080478	11080977	Prex2|chr1:11080478-11080977	0.0649815152124928	.	.
chr1	10993243	10993742	chr1	11097221	11097720	Prex2|chr1:11097221-11097720	0.0614373823325913	.	.
chr1	10993243	10993742	chr1	11137928	11138427	Prex2|chr1:11137928-11138427	0.140823428561802	.	.
chr1	10993243	10993742	chr1	11150866	11151365	Prex2|chr1:11150866-11151365	0.0864457545384766	.	.
chr1	10993243	10993742	chr1	11177671	11178170	Prex2|chr1:11177671-11178170	0.150081592136217	.	.
chr1	10993243	10993742	chr1	11246988	11247487	Prex2|chr1:11246988-11247487	0.100910952669565	.	.
chr1	10993772	10994271	chr1	10699983	10700482	Prex2|chr1:10699983-10700482	0.0906530846975164	.	.
chr1	10993772	10994271	chr1	10919136	10919635	Prex2|chr1:10919136-10919635	0.106008364070834	.	.
chr1	10993772	10994271	chr1	10955127	10955626	Prex2|chr1:10955127-10955626	0.114226675181086	.	.
chr1	10993772	10994271	chr1	11027401	11027900	Prex2|chr1:11027401-11027900	0.122167511133563	.	.
chr1	10993772	10994271	chr1	11045682	11046181	Prex2|chr1:11045682-11046181	0.0622109286178001	.	.
chr1	10993772	10994271	chr1	11080478	11080977	Prex2|chr1:11080478-11080977	0.12737596622198	.	.
chr1	10993772	10994271	chr1	11116878	11117377	Prex2|chr1:11116878-11117377	0.0894430710428956	.	.
chr1	10993772	10994271	chr1	11177671	11178170	Prex2|chr1:11177671-11178170	0.0788212737355347	.	.
chr1	10993772	10994271	chr1	11230080	11230579	Prex2|chr1:11230080-11230579	0.110253605539272	.	.
chr1	10993772	10994271	chr1	11240143	11240642	Prex2|chr1:11240143-11240642	0.0734469390891432	.	.
chr1	10993772	10994271	chr1	11246988	11247487	Prex2|chr1:11246988-11247487	0.0864994940026352	.	.
chr1	11413910	11414409	chr1	11549701	11550200	A830018L16Rik|chr1:11549701-11550200	0.0714267896065611	.	.
chr1	11413910	11414409	chr1	11573393	11573892	A830018L16Rik|chr1:11573393-11573892	0.0743810381102821	.	.
chr1	11413910	11414409	chr1	11579857	11580356	A830018L16Rik|chr1:11579857-11580356	0.066579198086749	.	.
chr1	11413910	11414409	chr1	11588252	11588751	A830018L16Rik|chr1:11588252-11588751	0.0850699920550946	.	.
chr1	13588843	13589342	chr1	13599193	13599692	Tram1|chr1:13599193-13599692	0.08051181041312	.	.
chr1	13588843	13589342	chr1	13639420	13639919	Tram1|chr1:13639420-13639919	0.154242974240086	.	.
chr1	13588843	13589342	chr1	13649569	13650068	Tram1|chr1:13649569-13650068	0.0848356367698153	.	.
chr1	13588843	13589342	chr1	13752366	13752865	Tram1|chr1:13752366-13752865	0.103463273796623	.	.
chr1	13588843	13589342	chr1	13864805	13865304	Tram1|chr1:13864805-13865304	0.064823963081338	.	.
chr1	13588843	13589342	chr1	13991805	13992304	Tram1|chr1:13991805-13992304	0.115818298061821	.	.
chr1	13588843	13589342	chr1	13997631	13998130	Tram1|chr1:13997631-13998130	0.183592452453138	.	.
chr1	13588843	13589342	chr1	13998145	13998644	Tram1|chr1:13998145-13998644	0.0941489258541858	.	.
chr1	13589563	13590062	chr1	13531462	13531961	Tram1|chr1:13531462-13531961	0.071678904052884	.	.
chr1	13589563	13590062	chr1	13561529	13562028	Tram1|chr1:13561529-13562028	0.0970008410374195	.	.
chr1	13589563	13590062	chr1	13639420	13639919	Tram1|chr1:13639420-13639919	0.0785023962919984	.	.
chr1	13589563	13590062	chr1	13649569	13650068	Tram1|chr1:13649569-13650068	0.122496142294025	.	.
chr1	13589563	13590062	chr1	13696702	13697201	Tram1|chr1:13696702-13697201	0.0663923172601808	.	.
chr1	13589563	13590062	chr1	13752366	13752865	Tram1|chr1:13752366-13752865	0.126389699282389	.	.
chr1	13589563	13590062	chr1	13860412	13860911	Tram1|chr1:13860412-13860911	0.0619745695513792	.	.
chr1	13589563	13590062	chr1	13870553	13871052	Tram1|chr1:13870553-13871052	0.0623653625916346	.	.
chr1	13589563	13590062	chr1	13870553	13871052	Tram1|chr1:13870553-13871052	0.0623653625916347	.	.
chr1	13589563	13590062	chr1	13919245	13919744	Tram1|chr1:13919245-13919744	0.124070722275255	.	.
chr1	13589563	13590062	chr1	13999074	13999573	Tram1|chr1:13999074-13999573	0.0631531613638492	.	.
chr1	13659706	13660205	chr1	13599193	13599692	Lactb2|chr1:13599193-13599692	0.110719457018651	.	.
chr1	13659706	13660205	chr1	13651312	13651811	Lactb2|chr1:13651312-13651811	0.0606411448650177	.	.
chr1	13659706	13660205	chr1	13789111	13789610	Lactb2|chr1:13789111-13789610	0.105538731114192	.	.
chr1	13659706	13660205	chr1	13991135	13991634	Lactb2|chr1:13991135-13991634	0.162670063866806	.	.
chr1	13659706	13660205	chr1	13991805	13992304	Lactb2|chr1:13991805-13992304	0.100715615427374	.	.
chr1	13660314	13660813	chr1	13568263	13568762	Lactb2|chr1:13568263-13568762	0.140836934187319	.	.
chr1	13660314	13660813	chr1	13599193	13599692	Lactb2|chr1:13599193-13599692	0.0921639540747537	.	.
chr1	13660314	13660813	chr1	13697354	13697853	Lactb2|chr1:13697354-13697853	0.206054962625182	.	.
chr1	13660314	13660813	chr1	13860412	13860911	Lactb2|chr1:13860412-13860911	0.101725116637205	.	.
chr1	13660314	13660813	chr1	13953529	13954028	Lactb2|chr1:13953529-13954028	0.0667094681530921	.	.
chr1	13660314	13660813	chr1	13991135	13991634	Lactb2|chr1:13991135-13991634	0.14622160356789	.	.
chr1	14309549	14310048	chr1	14255154	14255653	Eya1|chr1:14255154-14255653	0.128309995888835	.	.
chr1	14309549	14310048	chr1	14296377	14296876	Eya1|chr1:14296377-14296876	0.0797749970494069	.	.
chr1	14309549	14310048	chr1	14304313	14304812	Eya1|chr1:14304313-14304812	0.0625499093033367	.	.
chr1	14309549	14310048	chr1	14326448	14326947	Eya1|chr1:14326448-14326947	0.113110645516551	.	.
chr1	14309549	14310048	chr1	14662272	14662771	Eya1|chr1:14662272-14662771	0.128380769873059	.	.
chr1	14309549	14310048	chr1	14669334	14669833	Eya1|chr1:14669334-14669833	0.300105259380002	.	.
chr1	14309549	14310048	chr1	14675282	14675781	Eya1|chr1:14675282-14675781	0.112817428619487	.	.
chr1	14309549	14310048	chr1	14679434	14679933	Eya1|chr1:14679434-14679933	0.0645827578953576	.	.
chr1	14309549	14310048	chr1	14686987	14687486	Eya1|chr1:14686987-14687486	0.0965622886182951	.	.
chr1	14309549	14310048	chr1	14704896	14705395	Eya1|chr1:14704896-14705395	0.0773311219234945	.	.
chr1	14309549	14310048	chr1	14728986	14729485	Eya1|chr1:14728986-14729485	0.10179666800237	.	.
chr1	14309549	14310048	chr1	14739996	14740495	Eya1|chr1:14739996-14740495	0.0740094472892355	.	.
chr1	14755218	14755717	chr1	14635842	14636341	Msc|chr1:14635842-14636341	0.146766097346053	.	.
chr1	14755218	14755717	chr1	14669334	14669833	Msc|chr1:14669334-14669833	0.166734203998038	.	.
chr1	14755218	14755717	chr1	14704896	14705395	Msc|chr1:14704896-14705395	0.0786551163204206	.	.
chr1	14755218	14755717	chr1	14728986	14729485	Msc|chr1:14728986-14729485	0.0804569795615527	.	.
chr1	14755218	14755717	chr1	14757936	14758435	Msc|chr1:14757936-14758435	0.174793042341663	.	.
chr1	14755218	14755717	chr1	14889532	14890031	Msc|chr1:14889532-14890031	0.121727725542111	.	.
chr1	14755218	14755717	chr1	14937678	14938177	Msc|chr1:14937678-14938177	0.0912494550910726	.	.
chr1	14755218	14755717	chr1	14938298	14938797	Msc|chr1:14938298-14938797	0.208751567823751	.	.
chr1	14755218	14755717	chr1	15072691	15073190	Msc|chr1:15072691-15073190	0.0741565376819849	.	.
chr1	14756079	14756578	chr1	14669334	14669833	Msc|chr1:14669334-14669833	0.0793283697241356	.	.
chr1	14756079	14756578	chr1	14669334	14669833	Msc|chr1:14669334-14669833	0.0793283697241357	.	.
chr1	14756079	14756578	chr1	14739996	14740495	Msc|chr1:14739996-14740495	0.0606714649617751	.	.
chr1	14756079	14756578	chr1	14757936	14758435	Msc|chr1:14757936-14758435	0.13388936098942	.	.
chr1	14756079	14756578	chr1	14816469	14816968	Msc|chr1:14816469-14816968	0.081155136814186	.	.
chr1	14756079	14756578	chr1	14893955	14894454	Msc|chr1:14893955-14894454	0.0840353364181957	.	.
chr1	14756079	14756578	chr1	14938298	14938797	Msc|chr1:14938298-14938797	0.101341136966088	.	.
chr1	14756079	14756578	chr1	15011639	15012138	Msc|chr1:15011639-15012138	0.121103291153829	.	.
chr1	14756079	14756578	chr1	15127814	15128313	Msc|chr1:15127814-15128313	0.135833522405355	.	.
chr1	15805340	15805839	chr1	15770806	15771305	Terf1|chr1:15770806-15771305	0.0679533182895415	.	.
chr1	15805340	15805839	chr1	15776859	15777358	Terf1|chr1:15776859-15777358	0.173110767253107	.	.
chr1	15805340	15805839	chr1	16057165	16057664	Terf1|chr1:16057165-16057664	0.0802879231229149	.	.
chr1	15805340	15805839	chr1	16129906	16130405	Terf1|chr1:16129906-16130405	0.15267255300459	.	.
chr1	15805340	15805839	chr1	16205937	16206436	Terf1|chr1:16205937-16206436	0.0977014492497839	.	.
chr1	16093096	16093595	chr1	15776859	15777358	4930444P10Rik|chr1:15776859-15777358	0.0822877803329079	.	.
chr1	16093096	16093595	chr1	15778229	15778728	4930444P10Rik|chr1:15778229-15778728	0.22609668859447	.	.
chr1	16093096	16093595	chr1	15778758	15779257	4930444P10Rik|chr1:15778758-15779257	0.0924271297691303	.	.
chr1	16093096	16093595	chr1	15801904	15802403	4930444P10Rik|chr1:15801904-15802403	0.0726049391224984	.	.
chr1	16093096	16093595	chr1	15850704	15851203	4930444P10Rik|chr1:15850704-15851203	0.0631713260197535	.	.
chr1	16093096	16093595	chr1	15943655	15944154	4930444P10Rik|chr1:15943655-15944154	0.169783699002933	.	.
chr1	16093096	16093595	chr1	16058539	16059038	4930444P10Rik|chr1:16058539-16059038	0.123031488578678	.	.
chr1	16093096	16093595	chr1	16091635	16092134	4930444P10Rik|chr1:16091635-16092134	0.084115871945771	.	.
chr1	16093096	16093595	chr1	16122764	16123263	4930444P10Rik|chr1:16122764-16123263	0.0968952567848325	.	.
chr1	16093096	16093595	chr1	16127077	16127576	4930444P10Rik|chr1:16127077-16127576	0.116865562092752	.	.
chr1	16093096	16093595	chr1	16129906	16130405	4930444P10Rik|chr1:16129906-16130405	0.105189757585021	.	.
chr1	16093096	16093595	chr1	16182436	16182935	4930444P10Rik|chr1:16182436-16182935	0.0860632754980826	.	.
chr1	16093096	16093595	chr1	16249569	16250068	4930444P10Rik|chr1:16249569-16250068	0.179821403605915	.	.
chr1	16103947	16104446	chr1	15776859	15777358	Rpl7|chr1:15776859-15777358	0.0751141276748088	.	.
chr1	16103947	16104446	chr1	15778229	15778728	Rpl7|chr1:15778229-15778728	0.130301842359318	.	.
chr1	16103947	16104446	chr1	15850704	15851203	Rpl7|chr1:15850704-15851203	0.249863092768836	.	.
chr1	16103947	16104446	chr1	15990959	15991458	Rpl7|chr1:15990959-15991458	0.120537199325376	.	.
chr1	16103947	16104446	chr1	16078933	16079432	Rpl7|chr1:16078933-16079432	0.111161982315823	.	.
chr1	16103947	16104446	chr1	16078933	16079432	Rpl7|chr1:16078933-16079432	0.111161982315824	.	.
chr1	16103947	16104446	chr1	16112771	16113270	Rpl7|chr1:16112771-16113270	0.083080564181085	.	.
chr1	16103947	16104446	chr1	16127077	16127576	Rpl7|chr1:16127077-16127576	0.146580619062599	.	.
chr1	16103947	16104446	chr1	16138697	16139196	Rpl7|chr1:16138697-16139196	0.089128255484135	.	.
chr1	16103947	16104446	chr1	16186810	16187309	Rpl7|chr1:16186810-16187309	0.115080219632501	.	.
chr1	16103947	16104446	chr1	16249569	16250068	Rpl7|chr1:16249569-16250068	0.0948833890310997	.	.
chr1	16104453	16104952	chr1	15778229	15778728	Rpl7|chr1:15778229-15778728	0.102181538381021	.	.
chr1	16104453	16104952	chr1	15850704	15851203	Rpl7|chr1:15850704-15851203	0.11291127290755	.	.
chr1	16104453	16104952	chr1	16138697	16139196	Rpl7|chr1:16138697-16139196	0.0854342688797526	.	.
chr1	16104453	16104952	chr1	16186810	16187309	Rpl7|chr1:16186810-16187309	0.145875516220883	.	.
chr1	16104453	16104952	chr1	16216324	16216823	Rpl7|chr1:16216324-16216823	0.106891755437949	.	.
chr1	16104453	16104952	chr1	16229492	16229991	Rpl7|chr1:16229492-16229991	0.171806356219729	.	.
chr1	16104999	16105498	chr1	15791827	15792326	Rdh10|chr1:15791827-15792326	0.0798310128112341	.	.
chr1	16104999	16105498	chr1	15791827	15792326	Rpl7|chr1:15791827-15792326	0.0798310128112341	.	.
chr1	16104999	16105498	chr1	15801904	15802403	Rdh10|chr1:15801904-15802403	0.0741491877844533	.	.
chr1	16104999	16105498	chr1	15801904	15802403	Rpl7|chr1:15801904-15802403	0.0741491877844533	.	.
chr1	16104999	16105498	chr1	15943655	15944154	Rdh10|chr1:15943655-15944154	0.0679998772008222	.	.
chr1	16104999	16105498	chr1	15943655	15944154	Rpl7|chr1:15943655-15944154	0.0679998772008222	.	.
chr1	16104999	16105498	chr1	16058539	16059038	Rdh10|chr1:16058539-16059038	0.0718636451781195	.	.
chr1	16104999	16105498	chr1	16058539	16059038	Rpl7|chr1:16058539-16059038	0.0718636451781195	.	.
chr1	16104999	16105498	chr1	16111684	16112183	Rdh10|chr1:16111684-16112183	0.105143591344332	.	.
chr1	16104999	16105498	chr1	16111684	16112183	Rpl7|chr1:16111684-16112183	0.105143591344332	.	.
chr1	16104999	16105498	chr1	16138697	16139196	Rdh10|chr1:16138697-16139196	0.134900365255975	.	.
chr1	16104999	16105498	chr1	16138697	16139196	Rpl7|chr1:16138697-16139196	0.134900365255975	.	.
chr1	16104999	16105498	chr1	16248932	16249431	Rdh10|chr1:16248932-16249431	0.0974692266140291	.	.
chr1	16104999	16105498	chr1	16248932	16249431	Rpl7|chr1:16248932-16249431	0.0974692266140291	.	.
chr1	16105563	16106062	chr1	16129906	16130405	Rdh10|chr1:16129906-16130405	0.129073789430279	.	.
chr1	16105563	16106062	chr1	16185878	16186377	Rdh10|chr1:16185878-16186377	0.0661474446042982	.	.
chr1	16105563	16106062	chr1	16202130	16202629	Rdh10|chr1:16202130-16202629	0.0656823504688797	.	.
chr1	16105563	16106062	chr1	16248932	16249431	Rdh10|chr1:16248932-16249431	0.083885118742603	.	.
chr1	16519035	16519534	chr1	16545111	16545610	Stau2|chr1:16545111-16545610	0.138423125972846	.	.
chr1	16519035	16519534	chr1	16750181	16750680	Stau2|chr1:16750181-16750680	0.0973899191712043	.	.
chr1	16519035	16519534	chr1	16825071	16825570	Stau2|chr1:16825071-16825570	0.113028787805641	.	.
chr1	16519035	16519534	chr1	16979971	16980470	Stau2|chr1:16979971-16980470	0.114190656164336	.	.
chr1	16519035	16519534	chr1	16985979	16986478	Stau2|chr1:16985979-16986478	0.101713609220459	.	.
chr1	16519035	16519534	chr1	16996662	16997161	Stau2|chr1:16996662-16997161	0.0820591648136006	.	.
chr1	16519761	16520260	chr1	16566122	16566621	Stau2|chr1:16566122-16566621	0.0733519646433142	.	.
chr1	16519761	16520260	chr1	16702758	16703257	Stau2|chr1:16702758-16703257	0.0610274695515196	.	.
chr1	16519761	16520260	chr1	16843643	16844142	Stau2|chr1:16843643-16844142	0.0985508291793819	.	.
chr1	16519761	16520260	chr1	16916592	16917091	Stau2|chr1:16916592-16917091	0.0675966138671136	.	.
chr1	16618483	16618982	chr1	16545111	16545610	Ube2w|chr1:16545111-16545610	0.0749906062495422	.	.
chr1	16618483	16618982	chr1	16546643	16547142	Ube2w|chr1:16546643-16547142	0.169612742239077	.	.
chr1	16618483	16618982	chr1	16586933	16587432	Ube2w|chr1:16586933-16587432	0.149331100587294	.	.
chr1	16618483	16618982	chr1	16798252	16798751	Ube2w|chr1:16798252-16798751	0.0766019705378174	.	.
chr1	16618483	16618982	chr1	16809163	16809662	Ube2w|chr1:16809163-16809662	0.0840870859960749	.	.
chr1	16618483	16618982	chr1	16809716	16810215	Ube2w|chr1:16809716-16810215	0.114465378119186	.	.
chr1	16618483	16618982	chr1	16825071	16825570	Ube2w|chr1:16825071-16825570	0.106201841973393	.	.
chr1	16618483	16618982	chr1	16930176	16930675	Ube2w|chr1:16930176-16930675	0.0606285349711341	.	.
chr1	16618483	16618982	chr1	16979971	16980470	Ube2w|chr1:16979971-16980470	0.092883861573424	.	.
chr1	16619102	16619601	chr1	16545111	16545610	Ube2w|chr1:16545111-16545610	0.152524160548309	.	.
chr1	16619102	16619601	chr1	16566122	16566621	Ube2w|chr1:16566122-16566621	0.0712584246343324	.	.
chr1	16619102	16619601	chr1	16765196	16765695	Ube2w|chr1:16765196-16765695	0.0668743500223389	.	.
chr1	16619102	16619601	chr1	16809163	16809662	Ube2w|chr1:16809163-16809662	0.136062649592984	.	.
chr1	16619102	16619601	chr1	16809716	16810215	Ube2w|chr1:16809716-16810215	0.0789681592172377	.	.
chr1	16619102	16619601	chr1	16825071	16825570	Ube2w|chr1:16825071-16825570	0.178576804696567	.	.
chr1	16619102	16619601	chr1	16979971	16980470	Ube2w|chr1:16979971-16980470	0.0683977349267648	.	.
chr1	16619102	16619601	chr1	16996662	16997161	Ube2w|chr1:16996662-16997161	0.19679454850932	.	.
chr1	16656744	16657243	chr1	16546643	16547142	D030040B21Rik|chr1:16546643-16547142	0.0948101287068316	.	.
chr1	16656744	16657243	chr1	16546643	16547142	Eloc|chr1:16546643-16547142	0.0948101287068316	.	.
chr1	16656744	16657243	chr1	16547143	16547642	D030040B21Rik|chr1:16547143-16547642	0.0642116686967125	.	.
chr1	16656744	16657243	chr1	16547143	16547642	Eloc|chr1:16547143-16547642	0.0642116686967125	.	.
chr1	16656744	16657243	chr1	16592201	16592700	D030040B21Rik|chr1:16592201-16592700	0.125771854776832	.	.
chr1	16656744	16657243	chr1	16592201	16592700	Eloc|chr1:16592201-16592700	0.125771854776832	.	.
chr1	16656744	16657243	chr1	16825071	16825570	D030040B21Rik|chr1:16825071-16825570	0.108701380350306	.	.
chr1	16656744	16657243	chr1	16825071	16825570	Eloc|chr1:16825071-16825570	0.108701380350306	.	.
chr1	16656744	16657243	chr1	16847324	16847823	D030040B21Rik|chr1:16847324-16847823	0.0716303042166531	.	.
chr1	16656744	16657243	chr1	16847324	16847823	Eloc|chr1:16847324-16847823	0.0716303042166531	.	.
chr1	16656744	16657243	chr1	16930176	16930675	D030040B21Rik|chr1:16930176-16930675	0.177299004157709	.	.
chr1	16656744	16657243	chr1	16930176	16930675	Eloc|chr1:16930176-16930675	0.177299004157709	.	.
chr1	16656744	16657243	chr1	16979971	16980470	D030040B21Rik|chr1:16979971-16980470	0.151439160495053	.	.
chr1	16656744	16657243	chr1	16979971	16980470	Eloc|chr1:16979971-16980470	0.151439160495053	.	.
chr1	16657258	16657757	chr1	16592201	16592700	D030040B21Rik|chr1:16592201-16592700	0.0820735788775844	.	.
chr1	16657258	16657757	chr1	16592201	16592700	Eloc|chr1:16592201-16592700	0.0820735788775844	.	.
chr1	16657258	16657757	chr1	16758712	16759211	D030040B21Rik|chr1:16758712-16759211	0.0821553496457895	.	.
chr1	16657258	16657757	chr1	16758712	16759211	Eloc|chr1:16758712-16759211	0.0821553496457895	.	.
chr1	16657258	16657757	chr1	16847324	16847823	D030040B21Rik|chr1:16847324-16847823	0.118621950094649	.	.
chr1	16657258	16657757	chr1	16847324	16847823	Eloc|chr1:16847324-16847823	0.118621950094649	.	.
chr1	16657258	16657757	chr1	16916592	16917091	D030040B21Rik|chr1:16916592-16917091	0.11825344130648	.	.
chr1	16657258	16657757	chr1	16916592	16917091	Eloc|chr1:16916592-16917091	0.11825344130648	.	.
chr1	16657258	16657757	chr1	16930176	16930675	D030040B21Rik|chr1:16930176-16930675	0.0902907783392596	.	.
chr1	16657258	16657757	chr1	16930176	16930675	Eloc|chr1:16930176-16930675	0.0902907783392596	.	.
chr1	16664905	16665404	chr1	16546643	16547142	Tmem70|chr1:16546643-16547142	0.0994273790299818	.	.
chr1	16664905	16665404	chr1	16547143	16547642	Tmem70|chr1:16547143-16547642	0.0788779116962575	.	.
chr1	16664905	16665404	chr1	16566122	16566621	Tmem70|chr1:16566122-16566621	0.113437995431155	.	.
chr1	16664905	16665404	chr1	16633672	16634171	Tmem70|chr1:16633672-16634171	0.139679538416867	.	.
chr1	16664905	16665404	chr1	16760880	16761379	Tmem70|chr1:16760880-16761379	0.0771982277132784	.	.
chr1	16664905	16665404	chr1	16809163	16809662	Tmem70|chr1:16809163-16809662	0.093484205129998	.	.
chr1	16664905	16665404	chr1	16847324	16847823	Tmem70|chr1:16847324-16847823	0.105240982796076	.	.
chr1	16664905	16665404	chr1	16916592	16917091	Tmem70|chr1:16916592-16917091	0.164760828324632	.	.
chr1	16664905	16665404	chr1	16979971	16980470	Tmem70|chr1:16979971-16980470	0.0753256569948157	.	.
chr1	16664905	16665404	chr1	16996662	16997161	Tmem70|chr1:16996662-16997161	0.0817622302782172	.	.
chr1	16687901	16688400	chr1	16597020	16597519	Ly96|chr1:16597020-16597519	0.0921729528166654	.	.
chr1	16687901	16688400	chr1	16633672	16634171	Ly96|chr1:16633672-16634171	0.118827955785414	.	.
chr1	16687901	16688400	chr1	16745945	16746444	Ly96|chr1:16745945-16746444	0.075932174908758	.	.
chr1	16687901	16688400	chr1	16750181	16750680	Ly96|chr1:16750181-16750680	0.097577941500377	.	.
chr1	16687901	16688400	chr1	16760880	16761379	Ly96|chr1:16760880-16761379	0.0996381678360458	.	.
chr1	16687901	16688400	chr1	16825071	16825570	Ly96|chr1:16825071-16825570	0.164833183815226	.	.
chr1	16687901	16688400	chr1	16930176	16930675	Ly96|chr1:16930176-16930675	0.122984757735813	.	.
chr1	16687901	16688400	chr1	16979971	16980470	Ly96|chr1:16979971-16980470	0.172759986393608	.	.
chr1	16688506	16689005	chr1	16573822	16574321	Ly96|chr1:16573822-16574321	0.203373155757202	.	.
chr1	16688506	16689005	chr1	16633672	16634171	Ly96|chr1:16633672-16634171	0.0711031484600929	.	.
chr1	16688506	16689005	chr1	16745945	16746444	Ly96|chr1:16745945-16746444	0.12939682135182	.	.
chr1	16688506	16689005	chr1	16750181	16750680	Ly96|chr1:16750181-16750680	0.117404549381574	.	.
chr1	16688506	16689005	chr1	16798252	16798751	Ly96|chr1:16798252-16798751	0.103627750420065	.	.
chr1	16688506	16689005	chr1	16809716	16810215	Ly96|chr1:16809716-16810215	0.0634364344086224	.	.
chr1	16688506	16689005	chr1	16843643	16844142	Ly96|chr1:16843643-16844142	0.0797101078449422	.	.
chr1	16688506	16689005	chr1	16930176	16930675	Ly96|chr1:16930176-16930675	0.153475765122303	.	.
chr1	16688506	16689005	chr1	16979971	16980470	Ly96|chr1:16979971-16980470	0.19211423337824	.	.
chr1	16688506	16689005	chr1	16987547	16988046	Ly96|chr1:16987547-16988046	0.0834994144945404	.	.
chr1	17097078	17097577	chr1	16816484	16816983	Jph1|chr1:16816484-16816983	0.191295460314356	.	.
chr1	17097078	17097577	chr1	16825071	16825570	Jph1|chr1:16825071-16825570	0.0878436971698338	.	.
chr1	17097078	17097577	chr1	17010768	17011267	Jph1|chr1:17010768-17011267	0.0974748492120894	.	.
chr1	17097078	17097577	chr1	17060493	17060992	Jph1|chr1:17060493-17060992	0.0634624982165185	.	.
chr1	17097078	17097577	chr1	17162711	17163210	Jph1|chr1:17162711-17163210	0.0628056884276009	.	.
chr1	17097078	17097577	chr1	17308787	17309286	Jph1|chr1:17308787-17309286	0.0842042152643604	.	.
chr1	17097665	17098164	chr1	16765196	16765695	Jph1|chr1:16765196-16765695	0.0818343590014746	.	.
chr1	17097665	17098164	chr1	16779745	16780244	Jph1|chr1:16779745-16780244	0.116345360466969	.	.
chr1	17097665	17098164	chr1	16816484	16816983	Jph1|chr1:16816484-16816983	0.113039879299251	.	.
chr1	17097665	17098164	chr1	16843643	16844142	Jph1|chr1:16843643-16844142	0.071342435677059	.	.
chr1	17097665	17098164	chr1	17010768	17011267	Jph1|chr1:17010768-17011267	0.0803013093007775	.	.
chr1	17097665	17098164	chr1	17021615	17022114	Jph1|chr1:17021615-17022114	0.0767867503555952	.	.
chr1	17097665	17098164	chr1	17043302	17043801	Jph1|chr1:17043302-17043801	0.0621510349890904	.	.
chr1	17097665	17098164	chr1	17072568	17073067	Jph1|chr1:17072568-17073067	0.0741467504882555	.	.
chr1	17097665	17098164	chr1	17088826	17089325	Jph1|chr1:17088826-17089325	0.069860898623351	.	.
chr1	17097665	17098164	chr1	17122724	17123223	Jph1|chr1:17122724-17123223	0.132382861863347	.	.
chr1	17097665	17098164	chr1	17160867	17161366	Jph1|chr1:17160867-17161366	0.0713816886094393	.	.
chr1	17097665	17098164	chr1	17311278	17311777	Jph1|chr1:17311278-17311777	0.136698273872699	.	.
chr1	17098192	17098691	chr1	16750181	16750680	Jph1|chr1:16750181-16750680	0.0702706767812088	.	.
chr1	17098192	17098691	chr1	16758712	16759211	Jph1|chr1:16758712-16759211	0.0833355664686148	.	.
chr1	17098192	17098691	chr1	16759351	16759850	Jph1|chr1:16759351-16759850	0.103038582548092	.	.
chr1	17098192	17098691	chr1	16760880	16761379	Jph1|chr1:16760880-16761379	0.150960307589547	.	.
chr1	17098192	17098691	chr1	16765196	16765695	Jph1|chr1:16765196-16765695	0.0957838907004303	.	.
chr1	17098192	17098691	chr1	16825071	16825570	Jph1|chr1:16825071-16825570	0.0948207247496616	.	.
chr1	17098192	17098691	chr1	16849116	16849615	Jph1|chr1:16849116-16849615	0.102136161647576	.	.
chr1	17098192	17098691	chr1	16996662	16997161	Jph1|chr1:16996662-16997161	0.0738057211566896	.	.
chr1	17098192	17098691	chr1	17010768	17011267	Jph1|chr1:17010768-17011267	0.212354007471876	.	.
chr1	17098192	17098691	chr1	17072568	17073067	Jph1|chr1:17072568-17073067	0.108996339140719	.	.
chr1	17098192	17098691	chr1	17088826	17089325	Jph1|chr1:17088826-17089325	0.14513117940537	.	.
chr1	17098192	17098691	chr1	17162711	17163210	Jph1|chr1:17162711-17163210	0.210789446155547	.	.
chr1	17098192	17098691	chr1	17181457	17181956	Jph1|chr1:17181457-17181956	0.0691168878085922	.	.
chr1	17098192	17098691	chr1	17311278	17311777	Jph1|chr1:17311278-17311777	0.244755972025967	.	.
chr1	17145142	17145641	chr1	16750181	16750680	Gdap1|chr1:16750181-16750680	0.129892659714616	.	.
chr1	17145142	17145641	chr1	16760880	16761379	Gdap1|chr1:16760880-16761379	0.138901959928313	.	.
chr1	17145142	17145641	chr1	16765196	16765695	Gdap1|chr1:16765196-16765695	0.0787612852999435	.	.
chr1	17145142	17145641	chr1	16809163	16809662	Gdap1|chr1:16809163-16809662	0.0638031993251358	.	.
chr1	17145142	17145641	chr1	16825071	16825570	Gdap1|chr1:16825071-16825570	0.157960500845382	.	.
chr1	17145142	17145641	chr1	16847324	16847823	Gdap1|chr1:16847324-16847823	0.0771245634237511	.	.
chr1	17145142	17145641	chr1	17010768	17011267	Gdap1|chr1:17010768-17011267	0.0742342783212985	.	.
chr1	17145142	17145641	chr1	17060493	17060992	Gdap1|chr1:17060493-17060992	0.0631710776276611	.	.
chr1	17145142	17145641	chr1	17155512	17156011	Gdap1|chr1:17155512-17156011	0.0849063760344491	.	.
chr1	17145142	17145641	chr1	17163496	17163995	Gdap1|chr1:17163496-17163995	0.108735302462108	.	.
chr1	17145142	17145641	chr1	17272216	17272715	Gdap1|chr1:17272216-17272715	0.123787652355314	.	.
chr1	17145142	17145641	chr1	17311278	17311777	Gdap1|chr1:17311278-17311777	0.107669931770337	.	.
chr1	17145142	17145641	chr1	17480907	17481406	Gdap1|chr1:17480907-17481406	0.0792005642719128	.	.
chr1	17601268	17601767	chr1	17455846	17456345	Pi15|chr1:17455846-17456345	0.0652342197480744	.	.
chr1	17601268	17601767	chr1	17480907	17481406	Pi15|chr1:17480907-17481406	0.383819207732842	.	.
chr1	17601268	17601767	chr1	17537277	17537776	Pi15|chr1:17537277-17537776	0.273936824030893	.	.
chr1	17601268	17601767	chr1	17545228	17545727	Pi15|chr1:17545228-17545727	0.143768159612026	.	.
chr1	17601268	17601767	chr1	17570129	17570628	Pi15|chr1:17570129-17570628	0.348652944704176	.	.
chr1	17601268	17601767	chr1	17600441	17600940	Pi15|chr1:17600441-17600940	0.30765330171829	.	.
chr1	17601268	17601767	chr1	17629502	17630001	Pi15|chr1:17629502-17630001	0.0821195545919389	.	.
chr1	17601268	17601767	chr1	17664654	17665153	Pi15|chr1:17664654-17665153	0.150886020188608	.	.
chr1	17601268	17601767	chr1	17840747	17841246	Pi15|chr1:17840747-17841246	0.18859701352981	.	.
chr1	17601268	17601767	chr1	17949185	17949684	Pi15|chr1:17949185-17949684	0.105197203606457	.	.
chr1	17601953	17602452	chr1	17480907	17481406	Pi15|chr1:17480907-17481406	0.106746119594766	.	.
chr1	17601953	17602452	chr1	17537277	17537776	Pi15|chr1:17537277-17537776	0.0923996813758026	.	.
chr1	17601953	17602452	chr1	17570129	17570628	Pi15|chr1:17570129-17570628	0.33498992612877	.	.
chr1	17601953	17602452	chr1	17600441	17600940	Pi15|chr1:17600441-17600940	0.127291503284147	.	.
chr1	17601953	17602452	chr1	17629502	17630001	Pi15|chr1:17629502-17630001	0.184800293167516	.	.
chr1	17601953	17602452	chr1	17838342	17838841	Pi15|chr1:17838342-17838841	0.0820164279814887	.	.
chr1	17601953	17602452	chr1	17856927	17857426	Pi15|chr1:17856927-17857426	0.0701673805889314	.	.
chr1	17601953	17602452	chr1	17949185	17949684	Pi15|chr1:17949185-17949684	0.19385393571962	.	.
chr1	17602463	17602962	chr1	17480907	17481406	Pi15|chr1:17480907-17481406	0.167121730978359	.	.
chr1	17602463	17602962	chr1	17537277	17537776	Pi15|chr1:17537277-17537776	0.13523893015915	.	.
chr1	17602463	17602962	chr1	17570129	17570628	Pi15|chr1:17570129-17570628	0.304605332058462	.	.
chr1	17602463	17602962	chr1	17600441	17600940	Pi15|chr1:17600441-17600940	0.189331138599129	.	.
chr1	17602463	17602962	chr1	17629502	17630001	Pi15|chr1:17629502-17630001	0.137842969782446	.	.
chr1	17602463	17602962	chr1	17664654	17665153	Pi15|chr1:17664654-17665153	0.0795843047306332	.	.
chr1	17602463	17602962	chr1	17838342	17838841	Pi15|chr1:17838342-17838841	0.280578170408581	.	.
chr1	17602463	17602962	chr1	17840747	17841246	Pi15|chr1:17840747-17841246	0.0979552962863814	.	.
chr1	17602463	17602962	chr1	17949185	17949684	Pi15|chr1:17949185-17949684	0.33480721798465	.	.
chr1	17727070	17727569	chr1	17272216	17272715	Crispld1|chr1:17272216-17272715	0.209566393769014	.	.
chr1	17727070	17727569	chr1	17272216	17272715	Gm16070|chr1:17272216-17272715	0.209566393769014	.	.
chr1	17727070	17727569	chr1	17308787	17309286	Crispld1|chr1:17308787-17309286	0.241214278452467	.	.
chr1	17727070	17727569	chr1	17308787	17309286	Gm16070|chr1:17308787-17309286	0.241214278452467	.	.
chr1	17727070	17727569	chr1	17311278	17311777	Crispld1|chr1:17311278-17311777	0.151768388449052	.	.
chr1	17727070	17727569	chr1	17311278	17311777	Gm16070|chr1:17311278-17311777	0.151768388449052	.	.
chr1	17727070	17727569	chr1	17397542	17398041	Crispld1|chr1:17397542-17398041	0.190927765598917	.	.
chr1	17727070	17727569	chr1	17397542	17398041	Gm16070|chr1:17397542-17398041	0.190927765598917	.	.
chr1	17727070	17727569	chr1	17450415	17450914	Crispld1|chr1:17450415-17450914	0.129501336700406	.	.
chr1	17727070	17727569	chr1	17450415	17450914	Gm16070|chr1:17450415-17450914	0.129501336700406	.	.
chr1	17727070	17727569	chr1	17599254	17599753	Crispld1|chr1:17599254-17599753	0.067051670140351	.	.
chr1	17727070	17727569	chr1	17599254	17599753	Gm16070|chr1:17599254-17599753	0.067051670140351	.	.
chr1	17727070	17727569	chr1	17646859	17647358	Crispld1|chr1:17646859-17647358	0.248504676682179	.	.
chr1	17727070	17727569	chr1	17646859	17647358	Gm16070|chr1:17646859-17647358	0.248504676682179	.	.
chr1	17727070	17727569	chr1	17647630	17648129	Crispld1|chr1:17647630-17648129	0.212561955959402	.	.
chr1	17727070	17727569	chr1	17647630	17648129	Gm16070|chr1:17647630-17648129	0.212561955959402	.	.
chr1	17727070	17727569	chr1	17657257	17657756	Crispld1|chr1:17657257-17657756	0.102675164217777	.	.
chr1	17727070	17727569	chr1	17657257	17657756	Gm16070|chr1:17657257-17657756	0.102675164217777	.	.
chr1	17727070	17727569	chr1	17688382	17688881	Crispld1|chr1:17688382-17688881	0.130781307971524	.	.
chr1	17727070	17727569	chr1	17688382	17688881	Gm16070|chr1:17688382-17688881	0.130781307971524	.	.
chr1	17727070	17727569	chr1	17716258	17716757	Crispld1|chr1:17716258-17716757	0.274960340254149	.	.
chr1	17727070	17727569	chr1	17716258	17716757	Gm16070|chr1:17716258-17716757	0.274960340254149	.	.
chr1	17727070	17727569	chr1	17717899	17718398	Crispld1|chr1:17717899-17718398	0.267572728765526	.	.
chr1	17727070	17727569	chr1	17717899	17718398	Gm16070|chr1:17717899-17718398	0.267572728765526	.	.
chr1	17727070	17727569	chr1	17718466	17718965	Crispld1|chr1:17718466-17718965	0.257503424639888	.	.
chr1	17727070	17727569	chr1	17718466	17718965	Gm16070|chr1:17718466-17718965	0.257503424639888	.	.
chr1	17727070	17727569	chr1	17762816	17763315	Crispld1|chr1:17762816-17763315	0.0634182438466545	.	.
chr1	17727070	17727569	chr1	17762816	17763315	Gm16070|chr1:17762816-17763315	0.0634182438466545	.	.
chr1	17727070	17727569	chr1	17810144	17810643	Crispld1|chr1:17810144-17810643	0.102245143803943	.	.
chr1	17727070	17727569	chr1	17810144	17810643	Gm16070|chr1:17810144-17810643	0.102245143803943	.	.
chr1	17727070	17727569	chr1	17888589	17889088	Crispld1|chr1:17888589-17889088	0.156838387221797	.	.
chr1	17727070	17727569	chr1	17888589	17889088	Gm16070|chr1:17888589-17889088	0.156838387221797	.	.
chr1	17727070	17727569	chr1	17980561	17981060	Crispld1|chr1:17980561-17981060	0.188255202878302	.	.
chr1	17727070	17727569	chr1	17980561	17981060	Gm16070|chr1:17980561-17981060	0.188255202878302	.	.
chr1	17727608	17728107	chr1	17272216	17272715	Crispld1|chr1:17272216-17272715	0.118163748205706	.	.
chr1	17727608	17728107	chr1	17272216	17272715	Gm16070|chr1:17272216-17272715	0.118163748205706	.	.
chr1	17727608	17728107	chr1	17308787	17309286	Crispld1|chr1:17308787-17309286	0.125829286398505	.	.
chr1	17727608	17728107	chr1	17308787	17309286	Gm16070|chr1:17308787-17309286	0.125829286398505	.	.
chr1	17727608	17728107	chr1	17311278	17311777	Crispld1|chr1:17311278-17311777	0.18629530130667	.	.
chr1	17727608	17728107	chr1	17311278	17311777	Gm16070|chr1:17311278-17311777	0.18629530130667	.	.
chr1	17727608	17728107	chr1	17397542	17398041	Crispld1|chr1:17397542-17398041	0.0621853393141963	.	.
chr1	17727608	17728107	chr1	17397542	17398041	Gm16070|chr1:17397542-17398041	0.0621853393141963	.	.
chr1	17727608	17728107	chr1	17647630	17648129	Crispld1|chr1:17647630-17648129	0.0890129441186125	.	.
chr1	17727608	17728107	chr1	17647630	17648129	Gm16070|chr1:17647630-17648129	0.0890129441186125	.	.
chr1	17727608	17728107	chr1	17688382	17688881	Crispld1|chr1:17688382-17688881	0.0860240391004225	.	.
chr1	17727608	17728107	chr1	17688382	17688881	Gm16070|chr1:17688382-17688881	0.0860240391004225	.	.
chr1	17727608	17728107	chr1	17716258	17716757	Crispld1|chr1:17716258-17716757	0.104039056563601	.	.
chr1	17727608	17728107	chr1	17716258	17716757	Gm16070|chr1:17716258-17716757	0.104039056563601	.	.
chr1	17727608	17728107	chr1	17717899	17718398	Crispld1|chr1:17717899-17718398	0.140229780849158	.	.
chr1	17727608	17728107	chr1	17717899	17718398	Gm16070|chr1:17717899-17718398	0.140229780849158	.	.
chr1	17727608	17728107	chr1	17718466	17718965	Crispld1|chr1:17718466-17718965	0.210533447379807	.	.
chr1	17727608	17728107	chr1	17718466	17718965	Gm16070|chr1:17718466-17718965	0.210533447379807	.	.
chr1	17727608	17728107	chr1	17856927	17857426	Crispld1|chr1:17856927-17857426	0.0652172549479289	.	.
chr1	17727608	17728107	chr1	17856927	17857426	Gm16070|chr1:17856927-17857426	0.0652172549479289	.	.
chr1	17727608	17728107	chr1	17980561	17981060	Crispld1|chr1:17980561-17981060	0.0940453407159681	.	.
chr1	17727608	17728107	chr1	17980561	17981060	Gm16070|chr1:17980561-17981060	0.0940453407159681	.	.
chr1	18057998	18058497	chr1	18012804	18013303	Gm28756|chr1:18012804-18013303	0.0698586036432035	.	.
chr1	18057998	18058497	chr1	18308053	18308552	Gm28756|chr1:18308053-18308552	0.101670522771831	.	.
chr1	18057998	18058497	chr1	18359936	18360435	Gm28756|chr1:18359936-18360435	0.0683776901749892	.	.
chr1	18057998	18058497	chr1	18372134	18372633	Gm28756|chr1:18372134-18372633	0.061589513705633	.	.
chr1	18057998	18058497	chr1	18465384	18465883	Gm28756|chr1:18465384-18465883	0.0864088511072685	.	.
chr1	18058553	18059052	chr1	17838342	17838841	Gm28756|chr1:17838342-17838841	0.0932076291780716	.	.
chr1	18058553	18059052	chr1	18018368	18018867	Gm28756|chr1:18018368-18018867	0.0667621481290068	.	.
chr1	18058553	18059052	chr1	18027704	18028203	Gm28756|chr1:18027704-18028203	0.0752353004861326	.	.
chr1	18058553	18059052	chr1	18270289	18270788	Gm28756|chr1:18270289-18270788	0.0850263869115617	.	.
chr1	18058553	18059052	chr1	18314651	18315150	Gm28756|chr1:18314651-18315150	0.11313413188511	.	.
chr1	18058553	18059052	chr1	18317748	18318247	Gm28756|chr1:18317748-18318247	0.102096792760497	.	.
chr1	18058553	18059052	chr1	18359936	18360435	Gm28756|chr1:18359936-18360435	0.174151587884522	.	.
chr1	18058553	18059052	chr1	18496243	18496742	Gm28756|chr1:18496243-18496742	0.145001046208212	.	.
chr1	18236312	18236811	chr1	17762816	17763315	Defb18|chr1:17762816-17763315	0.214940654075996	.	.
chr1	18236312	18236811	chr1	17810144	17810643	Defb18|chr1:17810144-17810643	0.0767548106903194	.	.
chr1	18236312	18236811	chr1	17888589	17889088	Defb18|chr1:17888589-17889088	0.114671682956237	.	.
chr1	18236312	18236811	chr1	17980561	17981060	Defb18|chr1:17980561-17981060	0.120855885868282	.	.
chr1	18236312	18236811	chr1	18052221	18052720	Defb18|chr1:18052221-18052720	0.12429586060509	.	.
chr1	18236312	18236811	chr1	18106689	18107188	Defb18|chr1:18106689-18107188	0.191333496085366	.	.
chr1	18236312	18236811	chr1	18292480	18292979	Defb18|chr1:18292480-18292979	0.190299211996583	.	.
chr1	18236312	18236811	chr1	18295092	18295591	Defb18|chr1:18295092-18295591	0.219538569615334	.	.
chr1	18236312	18236811	chr1	18300148	18300647	Defb18|chr1:18300148-18300647	0.0992939938740902	.	.
chr1	18236312	18236811	chr1	18314651	18315150	Defb18|chr1:18314651-18315150	0.16751191304307	.	.
chr1	18236312	18236811	chr1	18317748	18318247	Defb18|chr1:18317748-18318247	0.194051496538091	.	.
chr1	18236312	18236811	chr1	18371522	18372021	Defb18|chr1:18371522-18372021	0.307079426831028	.	.
chr1	18236312	18236811	chr1	18372134	18372633	Defb18|chr1:18372134-18372633	0.082769187647592	.	.
chr1	18236312	18236811	chr1	18412678	18413177	Defb18|chr1:18412678-18413177	0.104808728173198	.	.
chr1	18236312	18236811	chr1	18458716	18459215	Defb18|chr1:18458716-18459215	0.0695702515130003	.	.
chr1	18236312	18236811	chr1	18468390	18468889	Defb18|chr1:18468390-18468889	0.233324928550716	.	.
chr1	18236312	18236811	chr1	18488060	18488559	Defb18|chr1:18488060-18488559	0.129861916238373	.	.
chr1	18236814	18237313	chr1	17810144	17810643	Defb18|chr1:17810144-17810643	0.103812869205747	.	.
chr1	18236814	18237313	chr1	17856927	17857426	Defb18|chr1:17856927-17857426	0.137082214655716	.	.
chr1	18236814	18237313	chr1	18292480	18292979	Defb18|chr1:18292480-18292979	0.0892097358405873	.	.
chr1	18236814	18237313	chr1	18295092	18295591	Defb18|chr1:18295092-18295591	0.145645282159307	.	.
chr1	18236814	18237313	chr1	18314651	18315150	Defb18|chr1:18314651-18315150	0.0695531970969579	.	.
chr1	18236814	18237313	chr1	18317748	18318247	Defb18|chr1:18317748-18318247	0.0638773343908268	.	.
chr1	18236814	18237313	chr1	18359936	18360435	Defb18|chr1:18359936-18360435	0.0636338989447215	.	.
chr1	18236814	18237313	chr1	18371522	18372021	Defb18|chr1:18371522-18372021	0.0725900262342599	.	.
chr1	18236814	18237313	chr1	18458716	18459215	Defb18|chr1:18458716-18459215	0.0685166845711023	.	.
chr1	18236814	18237313	chr1	18488060	18488559	Defb18|chr1:18488060-18488559	0.0670567594101742	.	.
chr1	20670495	20670994	chr1	20513637	20514136	Gm28653|chr1:20513637-20514136	0.0663052937807327	.	.
chr1	20670495	20670994	chr1	20601976	20602475	Gm28653|chr1:20601976-20602475	0.0941716926315182	.	.
chr1	20670495	20670994	chr1	20671052	20671551	Gm28653|chr1:20671052-20671551	0.302053558270496	.	.
chr1	20670495	20670994	chr1	20759760	20760259	Gm28653|chr1:20759760-20760259	0.0708237023944949	.	.
chr1	20670495	20670994	chr1	20786199	20786698	Gm28653|chr1:20786199-20786698	0.0880747442536958	.	.
chr1	20670495	20670994	chr1	20921118	20921617	Gm28653|chr1:20921118-20921617	0.072391726252801	.	.
chr1	20670495	20670994	chr1	20921118	20921617	Gm28653|chr1:20921118-20921617	0.0723917262528011	.	.
chr1	20670495	20670994	chr1	20938964	20939463	Gm28653|chr1:20938964-20939463	0.0679791152387195	.	.
chr1	20670495	20670994	chr1	20981026	20981525	Gm28653|chr1:20981026-20981525	0.0621737415804504	.	.
chr1	20670495	20670994	chr1	20981765	20982264	Gm28653|chr1:20981765-20982264	0.126078433968329	.	.
chr1	20820187	20820686	chr1	20805372	20805871	Mcm3|chr1:20805372-20805871	0.155914194636463	.	.
chr1	20820187	20820686	chr1	20845574	20846073	Mcm3|chr1:20845574-20846073	0.230755985715725	.	.
chr1	20820187	20820686	chr1	20847924	20848423	Mcm3|chr1:20847924-20848423	0.0915429591528017	.	.
chr1	20820187	20820686	chr1	20847924	20848423	Mcm3|chr1:20847924-20848423	0.0915429591528018	.	.
chr1	20820187	20820686	chr1	20874913	20875412	Mcm3|chr1:20874913-20875412	0.0783755746272872	.	.
chr1	20820187	20820686	chr1	20905651	20906150	Mcm3|chr1:20905651-20906150	0.15854928444984	.	.
chr1	20820187	20820686	chr1	20906237	20906736	Mcm3|chr1:20906237-20906736	0.304744680582144	.	.
chr1	20820187	20820686	chr1	20995247	20995746	Mcm3|chr1:20995247-20995746	0.107411248667792	.	.
chr1	20890311	20890810	chr1	20520007	20520506	6720483E21Rik|chr1:20520007-20520506	0.120910110513837	.	.
chr1	20890311	20890810	chr1	20520007	20520506	Paqr8|chr1:20520007-20520506	0.120910110513837	.	.
chr1	20890311	20890810	chr1	20547666	20548165	6720483E21Rik|chr1:20547666-20548165	0.16381552746179	.	.
chr1	20890311	20890810	chr1	20547666	20548165	Paqr8|chr1:20547666-20548165	0.16381552746179	.	.
chr1	20890311	20890810	chr1	20673270	20673769	6720483E21Rik|chr1:20673270-20673769	0.0765756805023818	.	.
chr1	20890311	20890810	chr1	20673270	20673769	Paqr8|chr1:20673270-20673769	0.0765756805023818	.	.
chr1	20890311	20890810	chr1	20685878	20686377	6720483E21Rik|chr1:20685878-20686377	0.0663778000615385	.	.
chr1	20890311	20890810	chr1	20685878	20686377	Paqr8|chr1:20685878-20686377	0.0663778000615385	.	.
chr1	20890311	20890810	chr1	20749071	20749570	6720483E21Rik|chr1:20749071-20749570	0.117002970938401	.	.
chr1	20890311	20890810	chr1	20749071	20749570	Paqr8|chr1:20749071-20749570	0.117002970938401	.	.
chr1	20890311	20890810	chr1	20759760	20760259	6720483E21Rik|chr1:20759760-20760259	0.0891196319094412	.	.
chr1	20890311	20890810	chr1	20759760	20760259	Paqr8|chr1:20759760-20760259	0.0891196319094412	.	.
chr1	20890311	20890810	chr1	20867294	20867793	6720483E21Rik|chr1:20867294-20867793	0.0717658230147522	.	.
chr1	20890311	20890810	chr1	20867294	20867793	Paqr8|chr1:20867294-20867793	0.0717658230147522	.	.
chr1	20890311	20890810	chr1	20900532	20901031	6720483E21Rik|chr1:20900532-20901031	0.101918807420905	.	.
chr1	20890311	20890810	chr1	20900532	20901031	Paqr8|chr1:20900532-20901031	0.101918807420905	.	.
chr1	20890311	20890810	chr1	20921118	20921617	6720483E21Rik|chr1:20921118-20921617	0.121329942165877	.	.
chr1	20890311	20890810	chr1	20921118	20921617	Paqr8|chr1:20921118-20921617	0.121329942165877	.	.
chr1	20890311	20890810	chr1	20922853	20923352	6720483E21Rik|chr1:20922853-20923352	0.0952656698332126	.	.
chr1	20890311	20890810	chr1	20922853	20923352	Paqr8|chr1:20922853-20923352	0.0952656698332126	.	.
chr1	20890311	20890810	chr1	20933361	20933860	6720483E21Rik|chr1:20933361-20933860	0.103988629800969	.	.
chr1	20890311	20890810	chr1	20933361	20933860	Paqr8|chr1:20933361-20933860	0.103988629800969	.	.
chr1	20890857	20891356	chr1	20520007	20520506	6720483E21Rik|chr1:20520007-20520506	0.0957813899532864	.	.
chr1	20890857	20891356	chr1	20520007	20520506	Paqr8|chr1:20520007-20520506	0.0957813899532864	.	.
chr1	20890857	20891356	chr1	20612697	20613196	6720483E21Rik|chr1:20612697-20613196	0.0720461454578074	.	.
chr1	20890857	20891356	chr1	20612697	20613196	Paqr8|chr1:20612697-20613196	0.0720461454578074	.	.
chr1	20890857	20891356	chr1	20775171	20775670	6720483E21Rik|chr1:20775171-20775670	0.089601792612782	.	.
chr1	20890857	20891356	chr1	20775171	20775670	6720483E21Rik|chr1:20775171-20775670	0.0896017926127821	.	.
chr1	20890857	20891356	chr1	20775171	20775670	Paqr8|chr1:20775171-20775670	0.089601792612782	.	.
chr1	20890857	20891356	chr1	20775171	20775670	Paqr8|chr1:20775171-20775670	0.0896017926127821	.	.
chr1	20890857	20891356	chr1	20867294	20867793	6720483E21Rik|chr1:20867294-20867793	0.0653579228520449	.	.
chr1	20890857	20891356	chr1	20867294	20867793	Paqr8|chr1:20867294-20867793	0.0653579228520449	.	.
chr1	20890857	20891356	chr1	20900532	20901031	6720483E21Rik|chr1:20900532-20901031	0.114781707762972	.	.
chr1	20890857	20891356	chr1	20900532	20901031	Paqr8|chr1:20900532-20901031	0.114781707762972	.	.
chr1	20890857	20891356	chr1	20922285	20922784	6720483E21Rik|chr1:20922285-20922784	0.0654849395263171	.	.
chr1	20890857	20891356	chr1	20922285	20922784	Paqr8|chr1:20922285-20922784	0.0654849395263171	.	.
chr1	20890857	20891356	chr1	20922853	20923352	6720483E21Rik|chr1:20922853-20923352	0.162994125799837	.	.
chr1	20890857	20891356	chr1	20922853	20923352	6720483E21Rik|chr1:20922853-20923352	0.162994125799838	.	.
chr1	20890857	20891356	chr1	20922853	20923352	Paqr8|chr1:20922853-20923352	0.162994125799837	.	.
chr1	20890857	20891356	chr1	20922853	20923352	Paqr8|chr1:20922853-20923352	0.162994125799838	.	.
chr1	20951400	20951899	chr1	20520007	20520506	Efhc1|chr1:20520007-20520506	0.113958100201448	.	.
chr1	20951400	20951899	chr1	20557714	20558213	Efhc1|chr1:20557714-20558213	0.0655175358099283	.	.
chr1	20951400	20951899	chr1	20673270	20673769	Efhc1|chr1:20673270-20673769	0.0895507181226137	.	.
chr1	20951400	20951899	chr1	20749071	20749570	Efhc1|chr1:20749071-20749570	0.0720280538734409	.	.
chr1	20951400	20951899	chr1	20775171	20775670	Efhc1|chr1:20775171-20775670	0.108791161529251	.	.
chr1	20951400	20951899	chr1	20830918	20831417	Efhc1|chr1:20830918-20831417	0.0843614235757746	.	.
chr1	20951400	20951899	chr1	20867294	20867793	Efhc1|chr1:20867294-20867793	0.146004096031155	.	.
chr1	20951400	20951899	chr1	20882999	20883498	Efhc1|chr1:20882999-20883498	0.178524883738997	.	.
chr1	20951400	20951899	chr1	20922285	20922784	Efhc1|chr1:20922285-20922784	0.080292212679145	.	.
chr1	20951400	20951899	chr1	20922853	20923352	Efhc1|chr1:20922853-20923352	0.106294379813958	.	.
chr1	20951400	20951899	chr1	20933361	20933860	Efhc1|chr1:20933361-20933860	0.113336473412283	.	.
chr1	20951400	20951899	chr1	20941260	20941759	Efhc1|chr1:20941260-20941759	0.0832253476746988	.	.
chr1	20951400	20951899	chr1	20986596	20987095	Efhc1|chr1:20986596-20987095	0.107377317767058	.	.
chr1	25828941	25829440	chr1	25757313	25757812	Adgrb3|chr1:25757313-25757812	0.093437389375538	.	.
chr1	25828941	25829440	chr1	25785114	25785613	Adgrb3|chr1:25785114-25785613	0.0821207489605641	.	.
chr1	25828941	25829440	chr1	25811177	25811676	Adgrb3|chr1:25811177-25811676	0.0856867401133818	.	.
chr1	25828941	25829440	chr1	25952192	25952691	Adgrb3|chr1:25952192-25952691	0.0831747781662729	.	.
chr1	25829930	25830429	chr1	25775391	25775890	Adgrb3|chr1:25775391-25775890	0.116148170994436	.	.
chr1	25829930	25830429	chr1	25776872	25777371	Adgrb3|chr1:25776872-25777371	0.0822155248193298	.	.
chr1	25829930	25830429	chr1	25811990	25812489	Adgrb3|chr1:25811990-25812489	0.145384362188857	.	.
chr1	25829930	25830429	chr1	25848264	25848763	Adgrb3|chr1:25848264-25848763	0.166709069179503	.	.
chr1	25829930	25830429	chr1	26017892	26018391	Adgrb3|chr1:26017892-26018391	0.0980089660532283	.	.
chr1	30720698	30721197	chr1	30350022	30350521	Gm9898|chr1:30350022-30350521	0.0639311926941668	.	.
chr1	30720698	30721197	chr1	30389158	30389657	Gm9898|chr1:30389158-30389657	0.133755100179005	.	.
chr1	30720698	30721197	chr1	30503190	30503689	Gm9898|chr1:30503190-30503689	0.182371133459304	.	.
chr1	30720698	30721197	chr1	30588877	30589376	Gm9898|chr1:30588877-30589376	0.417109957277248	.	.
chr1	30720698	30721197	chr1	30590651	30591150	Gm9898|chr1:30590651-30591150	0.164001847300807	.	.
chr1	30720698	30721197	chr1	30591249	30591748	Gm9898|chr1:30591249-30591748	0.0733638382683684	.	.
chr1	30720698	30721197	chr1	30595347	30595846	Gm9898|chr1:30595347-30595846	0.237163556007824	.	.
chr1	30720698	30721197	chr1	30716282	30716781	Gm9898|chr1:30716282-30716781	0.107542479608907	.	.
chr1	30720698	30721197	chr1	30740784	30741283	Gm9898|chr1:30740784-30741283	0.0719989580850023	.	.
chr1	30720698	30721197	chr1	30741728	30742227	Gm9898|chr1:30741728-30742227	0.140030744757176	.	.
chr1	30720698	30721197	chr1	30751054	30751553	Gm9898|chr1:30751054-30751553	0.193506285693881	.	.
chr1	30720698	30721197	chr1	30767892	30768391	Gm9898|chr1:30767892-30768391	0.0748865657228849	.	.
chr1	30720698	30721197	chr1	30771766	30772265	Gm9898|chr1:30771766-30772265	0.132700960568691	.	.
chr1	30720698	30721197	chr1	30792858	30793357	Gm9898|chr1:30792858-30793357	0.0698364308121466	.	.
chr1	30720698	30721197	chr1	30792858	30793357	Gm9898|chr1:30792858-30793357	0.0698364308121467	.	.
chr1	30720698	30721197	chr1	30793399	30793898	Gm9898|chr1:30793399-30793898	0.148886002496603	.	.
chr1	30720698	30721197	chr1	30807686	30808185	Gm9898|chr1:30807686-30808185	0.152093307395038	.	.
chr1	30720698	30721197	chr1	30808259	30808758	Gm9898|chr1:30808259-30808758	0.125438818614531	.	.
chr1	30720698	30721197	chr1	30819702	30820201	Gm9898|chr1:30819702-30820201	0.163478334933534	.	.
chr1	30720698	30721197	chr1	30841779	30842278	Gm9898|chr1:30841779-30842278	0.0638940783427573	.	.
chr1	30720698	30721197	chr1	30891636	30892135	Gm9898|chr1:30891636-30892135	0.396984286393044	.	.
chr1	30720698	30721197	chr1	30892178	30892677	Gm9898|chr1:30892178-30892677	0.227144088066035	.	.
chr1	30720698	30721197	chr1	30991823	30992322	Gm9898|chr1:30991823-30992322	0.331016178235205	.	.
chr1	30872795	30873294	chr1	30503190	30503689	Phf3|chr1:30503190-30503689	0.118476849416811	.	.
chr1	30872795	30873294	chr1	30595347	30595846	Phf3|chr1:30595347-30595846	0.0630748665971367	.	.
chr1	30872795	30873294	chr1	30891636	30892135	Phf3|chr1:30891636-30892135	0.0637204134511135	.	.
chr1	30872795	30873294	chr1	30991823	30992322	Phf3|chr1:30991823-30992322	0.0883062193092157	.	.
chr1	30873430	30873929	chr1	30588278	30588777	Phf3|chr1:30588278-30588777	0.191848701427003	.	.
chr1	30873430	30873929	chr1	30588877	30589376	Phf3|chr1:30588877-30589376	0.188704596651564	.	.
chr1	30873430	30873929	chr1	30590651	30591150	Phf3|chr1:30590651-30591150	0.0637167040730466	.	.
chr1	30873430	30873929	chr1	30700382	30700881	Phf3|chr1:30700382-30700881	0.113782970853505	.	.
chr1	30873430	30873929	chr1	30751054	30751553	Phf3|chr1:30751054-30751553	0.0896972272568635	.	.
chr1	30873430	30873929	chr1	30807686	30808185	Phf3|chr1:30807686-30808185	0.0630940849833292	.	.
chr1	30873430	30873929	chr1	30808259	30808758	Phf3|chr1:30808259-30808758	0.0723357704702198	.	.
chr1	30873430	30873929	chr1	30819702	30820201	Phf3|chr1:30819702-30820201	0.131594459475146	.	.
chr1	30873430	30873929	chr1	30829601	30830100	Phf3|chr1:30829601-30830100	0.109854465581118	.	.
chr1	30873430	30873929	chr1	30891636	30892135	Phf3|chr1:30891636-30892135	0.100137320607044	.	.
chr1	30873430	30873929	chr1	30916007	30916506	Phf3|chr1:30916007-30916506	0.13925199840248	.	.
chr1	30873942	30874441	chr1	30588278	30588777	Phf3|chr1:30588278-30588777	0.0876776596278175	.	.
chr1	30873942	30874441	chr1	30588877	30589376	Phf3|chr1:30588877-30589376	0.0878149232796512	.	.
chr1	30873942	30874441	chr1	30590651	30591150	Phf3|chr1:30590651-30591150	0.0816787181437123	.	.
chr1	30873942	30874441	chr1	30787239	30787738	Phf3|chr1:30787239-30787738	0.0727291213061674	.	.
chr1	30873942	30874441	chr1	30891636	30892135	Phf3|chr1:30891636-30892135	0.102941463761613	.	.
chr1	30873942	30874441	chr1	30916007	30916506	Phf3|chr1:30916007-30916506	0.0905104612098263	.	.
chr1	30949080	30949579	chr1	30537143	30537642	Ptp4a1|chr1:30537143-30537642	0.102689098278563	.	.
chr1	30949080	30949579	chr1	30588278	30588777	Ptp4a1|chr1:30588278-30588777	0.135206985262542	.	.
chr1	30949080	30949579	chr1	30707395	30707894	Ptp4a1|chr1:30707395-30707894	0.0729437872458332	.	.
chr1	30949080	30949579	chr1	30740784	30741283	Ptp4a1|chr1:30740784-30741283	0.096597939836784	.	.
chr1	30949080	30949579	chr1	30787239	30787738	Ptp4a1|chr1:30787239-30787738	0.11568171060651	.	.
chr1	30949080	30949579	chr1	30892178	30892677	Ptp4a1|chr1:30892178-30892677	0.145934083451478	.	.
chr1	30949080	30949579	chr1	30930527	30931026	Ptp4a1|chr1:30930527-30931026	0.114987692054267	.	.
chr1	30949080	30949579	chr1	30991823	30992322	Ptp4a1|chr1:30991823-30992322	0.0686189010152152	.	.
chr1	30949582	30950081	chr1	30584783	30585282	Ptp4a1|chr1:30584783-30585282	0.108678009136904	.	.
chr1	30949582	30950081	chr1	30588278	30588777	Ptp4a1|chr1:30588278-30588777	0.0823357061970614	.	.
chr1	30949582	30950081	chr1	30590651	30591150	Ptp4a1|chr1:30590651-30591150	0.0618292446386666	.	.
chr1	30949582	30950081	chr1	30590651	30591150	Ptp4a1|chr1:30590651-30591150	0.0618292446386667	.	.
chr1	30949582	30950081	chr1	30700382	30700881	Ptp4a1|chr1:30700382-30700881	0.111538992860974	.	.
chr1	30949582	30950081	chr1	30721501	30722000	Ptp4a1|chr1:30721501-30722000	0.153253025827585	.	.
chr1	30949582	30950081	chr1	30767892	30768391	Ptp4a1|chr1:30767892-30768391	0.11646860307138	.	.
chr1	30949582	30950081	chr1	30787239	30787738	Ptp4a1|chr1:30787239-30787738	0.0742983343014427	.	.
chr1	30949582	30950081	chr1	30841159	30841658	Ptp4a1|chr1:30841159-30841658	0.0709236536343658	.	.
chr1	30949582	30950081	chr1	30991823	30992322	Ptp4a1|chr1:30991823-30992322	0.096211221415758	.	.
chr1	32172459	32172958	chr1	32092927	32093426	Khdrbs2|chr1:32092927-32093426	0.0872694663069987	.	.
chr1	32172459	32172958	chr1	32241173	32241672	Khdrbs2|chr1:32241173-32241672	0.0655000875588308	.	.
chr1	34801460	34801959	chr1	34750293	34750792	Arhgef4|chr1:34750293-34750792	0.0830475033487215	.	.
chr1	34801460	34801959	chr1	34779365	34779864	Arhgef4|chr1:34779365-34779864	0.0870337762215205	.	.
chr1	34801460	34801959	chr1	34822007	34822506	Arhgef4|chr1:34822007-34822506	0.126315936019776	.	.
chr1	34801460	34801959	chr1	34824212	34824711	Arhgef4|chr1:34824212-34824711	0.061817915654335	.	.
chr1	34801460	34801959	chr1	34863292	34863791	Arhgef4|chr1:34863292-34863791	0.17611127719203	.	.
chr1	34801460	34801959	chr1	34927280	34927779	Arhgef4|chr1:34927280-34927779	0.0878749007346002	.	.
chr1	34801460	34801959	chr1	34927280	34927779	Arhgef4|chr1:34927280-34927779	0.0878749007346003	.	.
chr1	34801460	34801959	chr1	34958770	34959269	Arhgef4|chr1:34958770-34959269	0.128973319539138	.	.
chr1	34801460	34801959	chr1	34962067	34962566	Arhgef4|chr1:34962067-34962566	0.0661092542073573	.	.
chr1	34801460	34801959	chr1	34987859	34988358	Arhgef4|chr1:34987859-34988358	0.087727815769275	.	.
chr1	34801460	34801959	chr1	35147165	35147664	Arhgef4|chr1:35147165-35147664	0.133038984276123	.	.
chr1	34801460	34801959	chr1	35160864	35161363	Arhgef4|chr1:35160864-35161363	0.137093451375938	.	.
chr1	34801460	34801959	chr1	35202533	35203032	Arhgef4|chr1:35202533-35203032	0.158375530912803	.	.
chr1	34802224	34802723	chr1	34750293	34750792	Arhgef4|chr1:34750293-34750792	0.102770718304731	.	.
chr1	34802224	34802723	chr1	34822007	34822506	Arhgef4|chr1:34822007-34822506	0.277346071853297	.	.
chr1	34802224	34802723	chr1	34824212	34824711	Arhgef4|chr1:34824212-34824711	0.158718913837389	.	.
chr1	34802224	34802723	chr1	34863292	34863791	Arhgef4|chr1:34863292-34863791	0.364167432524218	.	.
chr1	34802224	34802723	chr1	34927280	34927779	Arhgef4|chr1:34927280-34927779	0.177700464489727	.	.
chr1	34802224	34802723	chr1	34958770	34959269	Arhgef4|chr1:34958770-34959269	0.147752799306716	.	.
chr1	34802224	34802723	chr1	34962067	34962566	Arhgef4|chr1:34962067-34962566	0.161107200123799	.	.
chr1	34802224	34802723	chr1	35025523	35026022	Arhgef4|chr1:35025523-35026022	0.0941191172964089	.	.
chr1	34802224	34802723	chr1	35147165	35147664	Arhgef4|chr1:35147165-35147664	0.23736980089128	.	.
chr1	34802224	34802723	chr1	35160864	35161363	Arhgef4|chr1:35160864-35161363	0.166315708624756	.	.
chr1	34802224	34802723	chr1	35180682	35181181	Arhgef4|chr1:35180682-35181181	0.165887367720497	.	.
chr1	34802224	34802723	chr1	35202533	35203032	Arhgef4|chr1:35202533-35203032	0.237007570647376	.	.
chr1	34802224	34802723	chr1	35231105	35231604	Arhgef4|chr1:35231105-35231604	0.0779915963179493	.	.
chr1	34812196	34812695	chr1	34752832	34753331	Gm38336|chr1:34752832-34753331	0.137030024421076	.	.
chr1	34812196	34812695	chr1	34779365	34779864	Gm38336|chr1:34779365-34779864	0.105954848842333	.	.
chr1	34812196	34812695	chr1	34812797	34813296	Gm38336|chr1:34812797-34813296	0.266308237720687	.	.
chr1	34812196	34812695	chr1	34824212	34824711	Gm38336|chr1:34824212-34824711	0.146909795146459	.	.
chr1	34812196	34812695	chr1	34863292	34863791	Gm38336|chr1:34863292-34863791	0.144778271606512	.	.
chr1	34812196	34812695	chr1	34987859	34988358	Gm38336|chr1:34987859-34988358	0.176971433486108	.	.
chr1	34812196	34812695	chr1	35032577	35033076	Gm38336|chr1:35032577-35033076	0.132960927414893	.	.
chr1	34812196	34812695	chr1	35147165	35147664	Gm38336|chr1:35147165-35147664	0.0958531275295421	.	.
chr1	34812196	34812695	chr1	35160864	35161363	Gm38336|chr1:35160864-35161363	0.101777155713502	.	.
chr1	34841956	34842455	chr1	34750293	34750792	Fam168b|chr1:34750293-34750792	0.073520251214582	.	.
chr1	34841956	34842455	chr1	34812797	34813296	Fam168b|chr1:34812797-34813296	0.0621934112500229	.	.
chr1	34842804	34843303	chr1	34863292	34863791	Fam168b|chr1:34863292-34863791	0.127569117383264	.	.
chr1	34842804	34843303	chr1	34891506	34892005	Fam168b|chr1:34891506-34892005	0.160440543296129	.	.
chr1	34842804	34843303	chr1	35032577	35033076	Fam168b|chr1:35032577-35033076	0.0924612830029223	.	.
chr1	34849768	34850267	chr1	34750293	34750792	Plekhb2|chr1:34750293-34750792	0.12507875547431	.	.
chr1	34849768	34850267	chr1	34752832	34753331	Plekhb2|chr1:34752832-34753331	0.141088450024918	.	.
chr1	34849768	34850267	chr1	34927280	34927779	Plekhb2|chr1:34927280-34927779	0.180573169921019	.	.
chr1	34849768	34850267	chr1	34962067	34962566	Plekhb2|chr1:34962067-34962566	0.101993121750667	.	.
chr1	34849768	34850267	chr1	34987859	34988358	Plekhb2|chr1:34987859-34988358	0.107205273517176	.	.
chr1	34849768	34850267	chr1	35147165	35147664	Plekhb2|chr1:35147165-35147664	0.0894664303224817	.	.
chr1	34849768	34850267	chr1	35160864	35161363	Plekhb2|chr1:35160864-35161363	0.15671213042175	.	.
chr1	34849768	34850267	chr1	35180682	35181181	Plekhb2|chr1:35180682-35181181	0.136468050164798	.	.
chr1	34849768	34850267	chr1	35202533	35203032	Plekhb2|chr1:35202533-35203032	0.161141286927439	.	.
chr1	34850452	34850951	chr1	34768535	34769034	Plekhb2|chr1:34768535-34769034	0.0779505536848832	.	.
chr1	34850452	34850951	chr1	34812797	34813296	Plekhb2|chr1:34812797-34813296	0.0629568761807319	.	.
chr1	34850452	34850951	chr1	34824212	34824711	Plekhb2|chr1:34824212-34824711	0.094836321016488	.	.
chr1	34850452	34850951	chr1	35052644	35053143	Plekhb2|chr1:35052644-35053143	0.0902642684138845	.	.
chr1	34850452	34850951	chr1	35201468	35201967	Plekhb2|chr1:35201468-35201967	0.0881516998555515	.	.
chr1	42229631	42230130	chr1	41810267	41810766	Gm9915|chr1:41810267-41810766	0.0902527577815962	.	.
chr1	42229631	42230130	chr1	41911758	41912257	Gm9915|chr1:41911758-41912257	0.222640131535859	.	.
chr1	42229631	42230130	chr1	42012220	42012719	Gm9915|chr1:42012220-42012719	0.063680603451991	.	.
chr1	42229631	42230130	chr1	42012828	42013327	Gm9915|chr1:42012828-42013327	0.116170552839039	.	.
chr1	42229631	42230130	chr1	42098563	42099062	Gm9915|chr1:42098563-42099062	0.162035079807729	.	.
chr1	42229631	42230130	chr1	42099179	42099678	Gm9915|chr1:42099179-42099678	0.0611447668497285	.	.
chr1	42229631	42230130	chr1	42152322	42152821	Gm9915|chr1:42152322-42152821	0.129495031757298	.	.
chr1	42229631	42230130	chr1	42230621	42231120	Gm9915|chr1:42230621-42231120	0.211364041218746	.	.
chr1	42229631	42230130	chr1	42351807	42352306	Gm9915|chr1:42351807-42352306	0.13185809198969	.	.
chr1	42229631	42230130	chr1	42418456	42418955	Gm9915|chr1:42418456-42418955	0.115862555604515	.	.
chr1	42229631	42230130	chr1	42491441	42491940	Gm9915|chr1:42491441-42491940	0.0837650198369626	.	.
chr1	42229631	42230130	chr1	42491441	42491940	Gm9915|chr1:42491441-42491940	0.0837650198369627	.	.
chr1	44102213	44102712	chr1	44042471	44042970	Tex30|chr1:44042471-44042970	0.0821313192766516	.	.
chr1	44102213	44102712	chr1	44042471	44042970	Tex30|chr1:44042471-44042970	0.0821313192766517	.	.
chr1	44102213	44102712	chr1	44064570	44065069	Tex30|chr1:44064570-44065069	0.0628508802885892	.	.
chr1	44102213	44102712	chr1	44334165	44334664	Tex30|chr1:44334165-44334664	0.130350355763841	.	.
chr1	44118638	44119137	chr1	44041766	44042265	Bivm|chr1:44041766-44042265	0.1655301302904	.	.
chr1	44118638	44119137	chr1	44041766	44042265	Poglut2|chr1:44041766-44042265	0.1655301302904	.	.
chr1	44118638	44119137	chr1	44055968	44056467	Bivm|chr1:44055968-44056467	0.131692262459694	.	.
chr1	44118638	44119137	chr1	44055968	44056467	Poglut2|chr1:44055968-44056467	0.131692262459694	.	.
chr1	44118638	44119137	chr1	44057650	44058149	Bivm|chr1:44057650-44058149	0.147845522300049	.	.
chr1	44118638	44119137	chr1	44057650	44058149	Poglut2|chr1:44057650-44058149	0.147845522300049	.	.
chr1	44118638	44119137	chr1	44064570	44065069	Bivm|chr1:44064570-44065069	0.128804270707212	.	.
chr1	44118638	44119137	chr1	44064570	44065069	Poglut2|chr1:44064570-44065069	0.128804270707212	.	.
chr1	44118638	44119137	chr1	44142721	44143220	Bivm|chr1:44142721-44143220	0.0991598259588408	.	.
chr1	44118638	44119137	chr1	44142721	44143220	Poglut2|chr1:44142721-44143220	0.0991598259588408	.	.
chr1	44118638	44119137	chr1	44348028	44348527	Bivm|chr1:44348028-44348527	0.13208144648654	.	.
chr1	44118638	44119137	chr1	44348028	44348527	Poglut2|chr1:44348028-44348527	0.13208144648654	.	.
chr1	44118638	44119137	chr1	44425662	44426161	Bivm|chr1:44425662-44426161	0.154313299128978	.	.
chr1	44118638	44119137	chr1	44425662	44426161	Poglut2|chr1:44425662-44426161	0.154313299128978	.	.
chr1	44119144	44119643	chr1	44042471	44042970	Bivm|chr1:44042471-44042970	0.0746998997942803	.	.
chr1	44119144	44119643	chr1	44042471	44042970	Poglut2|chr1:44042471-44042970	0.0746998997942803	.	.
chr1	44119144	44119643	chr1	44057650	44058149	Bivm|chr1:44057650-44058149	0.064353651169899	.	.
chr1	44119144	44119643	chr1	44057650	44058149	Poglut2|chr1:44057650-44058149	0.064353651169899	.	.
chr1	44119144	44119643	chr1	44064570	44065069	Bivm|chr1:44064570-44065069	0.0895212226599977	.	.
chr1	44119144	44119643	chr1	44064570	44065069	Poglut2|chr1:44064570-44065069	0.0895212226599977	.	.
chr1	44119144	44119643	chr1	44142721	44143220	Bivm|chr1:44142721-44143220	0.130143418125278	.	.
chr1	44119144	44119643	chr1	44142721	44143220	Poglut2|chr1:44142721-44143220	0.130143418125278	.	.
chr1	44119144	44119643	chr1	44200302	44200801	Bivm|chr1:44200302-44200801	0.0938902270977066	.	.
chr1	44119144	44119643	chr1	44200302	44200801	Poglut2|chr1:44200302-44200801	0.0938902270977066	.	.
chr1	44119663	44120162	chr1	44041766	44042265	Bivm|chr1:44041766-44042265	0.0878616928171411	.	.
chr1	44119663	44120162	chr1	44198134	44198633	Bivm|chr1:44198134-44198633	0.0605882354449388	.	.
chr1	44119663	44120162	chr1	44334165	44334664	Bivm|chr1:44334165-44334664	0.070559207470512	.	.
chr1	44147693	44148192	chr1	44042471	44042970	Ercc5|chr1:44042471-44042970	0.0696544831275972	.	.
chr1	44147693	44148192	chr1	44069857	44070356	Ercc5|chr1:44069857-44070356	0.0649069294454226	.	.
chr1	44147693	44148192	chr1	44200302	44200801	Ercc5|chr1:44200302-44200801	0.0703158525289966	.	.
chr1	44147693	44148192	chr1	44228990	44229489	Ercc5|chr1:44228990-44229489	0.122620959821807	.	.
chr1	44147693	44148192	chr1	44334165	44334664	Ercc5|chr1:44334165-44334664	0.0734742952068574	.	.
chr1	44147693	44148192	chr1	44425662	44426161	Ercc5|chr1:44425662-44426161	0.0812068876019182	.	.
chr1	44218903	44219402	chr1	44064570	44065069	Mettl21e|chr1:44064570-44065069	0.177687827096604	.	.
chr1	44218903	44219402	chr1	44069857	44070356	Mettl21e|chr1:44069857-44070356	0.119680066022632	.	.
chr1	44218903	44219402	chr1	44198134	44198633	Mettl21e|chr1:44198134-44198633	0.275073044573511	.	.
chr1	44218903	44219402	chr1	44217086	44217585	Mettl21e|chr1:44217086-44217585	0.127218950464479	.	.
chr1	44218903	44219402	chr1	44228226	44228725	Mettl21e|chr1:44228226-44228725	0.187514230945716	.	.
chr1	44218903	44219402	chr1	44228990	44229489	Mettl21e|chr1:44228990-44229489	0.142230792391832	.	.
chr1	44551396	44551895	chr1	44700688	44701187	Gulp1|chr1:44700688-44701187	0.0639054039802268	.	.
chr1	44551396	44551895	chr1	44806393	44806892	Gulp1|chr1:44806393-44806892	0.0816010073399523	.	.
chr1	44551396	44551895	chr1	44862846	44863345	Gulp1|chr1:44862846-44863345	0.138447804530241	.	.
chr1	44551396	44551895	chr1	44863368	44863867	Gulp1|chr1:44863368-44863867	0.0908325657353179	.	.
chr1	44552204	44552703	chr1	44553188	44553687	Gulp1|chr1:44553188-44553687	0.166531215794459	.	.
chr1	44552204	44552703	chr1	44669372	44669871	Gulp1|chr1:44669372-44669871	0.147121518767805	.	.
chr1	44552204	44552703	chr1	44679569	44680068	Gulp1|chr1:44679569-44680068	0.0717902207386217	.	.
chr1	44552204	44552703	chr1	44741191	44741690	Gulp1|chr1:44741191-44741690	0.0629412695672042	.	.
chr1	44552204	44552703	chr1	44862846	44863345	Gulp1|chr1:44862846-44863345	0.0886546811389146	.	.
chr1	45311881	45312380	chr1	45116673	45117172	Col3a1|chr1:45116673-45117172	0.128238382394335	.	.
chr1	45311881	45312380	chr1	45118107	45118606	Col3a1|chr1:45118107-45118606	0.364357472048596	.	.
chr1	45311881	45312380	chr1	45147025	45147524	Col3a1|chr1:45147025-45147524	0.128732265984082	.	.
chr1	45311881	45312380	chr1	45180346	45180845	Col3a1|chr1:45180346-45180845	0.0731939129462938	.	.
chr1	45311881	45312380	chr1	45216224	45216723	Col3a1|chr1:45216224-45216723	0.0828916800825942	.	.
chr1	45311881	45312380	chr1	45242225	45242724	Col3a1|chr1:45242225-45242724	0.234041344397649	.	.
chr1	45311881	45312380	chr1	45289994	45290493	Col3a1|chr1:45289994-45290493	0.0755057222670937	.	.
chr1	45311881	45312380	chr1	45309418	45309917	Col3a1|chr1:45309418-45309917	0.146392419890083	.	.
chr1	45311881	45312380	chr1	45431839	45432338	Col3a1|chr1:45431839-45432338	0.113196777167525	.	.
chr1	45311881	45312380	chr1	45447738	45448237	Col3a1|chr1:45447738-45448237	0.277464412211065	.	.
chr1	45311881	45312380	chr1	45472713	45473212	Col3a1|chr1:45472713-45473212	0.0746680735470831	.	.
chr1	45311881	45312380	chr1	45473295	45473794	Col3a1|chr1:45473295-45473794	0.199386696584963	.	.
chr1	45311881	45312380	chr1	45501409	45501908	Col3a1|chr1:45501409-45501908	0.129057943707127	.	.
chr1	45311881	45312380	chr1	45626729	45627228	Col3a1|chr1:45626729-45627228	0.145853613183454	.	.
chr1	45311881	45312380	chr1	45663774	45664273	Col3a1|chr1:45663774-45664273	0.198398980736701	.	.
chr1	45502889	45503388	chr1	45465861	45466360	Col5a2|chr1:45465861-45466360	0.113666383117792	.	.
chr1	45502889	45503388	chr1	45472713	45473212	Col5a2|chr1:45472713-45473212	0.0681693434039068	.	.
chr1	45502889	45503388	chr1	45663774	45664273	Col5a2|chr1:45663774-45664273	0.100263337621316	.	.
chr1	45794689	45795188	chr1	45516735	45517234	Wdr75|chr1:45516735-45517234	0.0775400051207468	.	.
chr1	45794689	45795188	chr1	45532418	45532917	Wdr75|chr1:45532418-45532917	0.0668710718616224	.	.
chr1	45794689	45795188	chr1	45626729	45627228	Wdr75|chr1:45626729-45627228	0.125422319638098	.	.
chr1	45794689	45795188	chr1	45663774	45664273	Wdr75|chr1:45663774-45664273	0.113322451039722	.	.
chr1	45794689	45795188	chr1	45780721	45781220	Wdr75|chr1:45780721-45781220	0.0916490775787253	.	.
chr1	45794689	45795188	chr1	45837607	45838106	Wdr75|chr1:45837607-45838106	0.15612803179814	.	.
chr1	45794689	45795188	chr1	46127838	46128337	Wdr75|chr1:46127838-46128337	0.0700168841862089	.	.
chr1	45794689	45795188	chr1	46159918	46160417	Wdr75|chr1:46159918-46160417	0.0634879736225976	.	.
chr1	45794689	45795188	chr1	46220157	46220656	Wdr75|chr1:46220157-46220656	0.0774545000449087	.	.
chr1	45795197	45795696	chr1	45501409	45501908	Wdr75|chr1:45501409-45501908	0.0767260667533773	.	.
chr1	45795197	45795696	chr1	45516735	45517234	Wdr75|chr1:45516735-45517234	0.0866462087771897	.	.
chr1	45795197	45795696	chr1	45626729	45627228	Wdr75|chr1:45626729-45627228	0.153386715011271	.	.
chr1	45795197	45795696	chr1	45663774	45664273	Wdr75|chr1:45663774-45664273	0.14474209146221	.	.
chr1	45795197	45795696	chr1	45837098	45837597	Wdr75|chr1:45837098-45837597	0.0866680411333406	.	.
chr1	45795197	45795696	chr1	45837607	45838106	Wdr75|chr1:45837607-45838106	0.100947074499851	.	.
chr1	45795197	45795696	chr1	45872118	45872617	Wdr75|chr1:45872118-45872617	0.0824100937808567	.	.
chr1	45795197	45795696	chr1	45985207	45985706	Wdr75|chr1:45985207-45985706	0.0800626229817204	.	.
chr1	45795197	45795696	chr1	46127838	46128337	Wdr75|chr1:46127838-46128337	0.0638784145044008	.	.
chr1	45925424	45925923	chr1	45574475	45574974	Slc40a1|chr1:45574475-45574974	0.456200480872574	.	.
chr1	45925424	45925923	chr1	45581351	45581850	Slc40a1|chr1:45581351-45581850	0.124047759149192	.	.
chr1	45925424	45925923	chr1	45605491	45605990	Slc40a1|chr1:45605491-45605990	0.062047569755427	.	.
chr1	45925424	45925923	chr1	45620009	45620508	Slc40a1|chr1:45620009-45620508	0.0685043333771827	.	.
chr1	45925424	45925923	chr1	45625868	45626367	Slc40a1|chr1:45625868-45626367	0.173116085627152	.	.
chr1	45925424	45925923	chr1	45780721	45781220	Slc40a1|chr1:45780721-45781220	0.316604151788974	.	.
chr1	45925424	45925923	chr1	45837607	45838106	Slc40a1|chr1:45837607-45838106	0.215911936559481	.	.
chr1	45925424	45925923	chr1	45872118	45872617	Slc40a1|chr1:45872118-45872617	0.0745629382704386	.	.
chr1	45925424	45925923	chr1	45919615	45920114	Slc40a1|chr1:45919615-45920114	0.349703975385168	.	.
chr1	45925424	45925923	chr1	46067115	46067614	Slc40a1|chr1:46067115-46067614	0.111246158429182	.	.
chr1	45925424	45925923	chr1	46088079	46088578	Slc40a1|chr1:46088079-46088578	0.228993152635635	.	.
chr1	45925424	45925923	chr1	46127838	46128337	Slc40a1|chr1:46127838-46128337	0.222464261177843	.	.
chr1	46065930	46066429	chr1	45837098	45837597	Dnah7b|chr1:45837098-45837597	0.0623122904907064	.	.
chr1	46065930	46066429	chr1	45891201	45891700	Dnah7b|chr1:45891201-45891700	0.0632101152105622	.	.
chr1	46065930	46066429	chr1	45985207	45985706	Dnah7b|chr1:45985207-45985706	0.130519475794748	.	.
chr1	46065930	46066429	chr1	46018316	46018815	Dnah7b|chr1:46018316-46018815	0.0984695987950838	.	.
chr1	46065930	46066429	chr1	46088799	46089298	Dnah7b|chr1:46088799-46089298	0.145371714928105	.	.
chr1	46065930	46066429	chr1	46159918	46160417	Dnah7b|chr1:46159918-46160417	0.129992721786137	.	.
chr1	46065930	46066429	chr1	46269155	46269654	Dnah7b|chr1:46269155-46269654	0.077645299076579	.	.
chr1	46066566	46067065	chr1	45780721	45781220	Dnah7b|chr1:45780721-45781220	0.0809701520740736	.	.
chr1	46066566	46067065	chr1	45816821	45817320	Dnah7b|chr1:45816821-45817320	0.0741952009181259	.	.
chr1	46066566	46067065	chr1	45837607	45838106	Dnah7b|chr1:45837607-45838106	0.176645061902112	.	.
chr1	46066566	46067065	chr1	45872118	45872617	Dnah7b|chr1:45872118-45872617	0.0748982841191747	.	.
chr1	46066566	46067065	chr1	46067115	46067614	Dnah7b|chr1:46067115-46067614	0.124268025292444	.	.
chr1	46066566	46067065	chr1	46159918	46160417	Dnah7b|chr1:46159918-46160417	0.0684412333557946	.	.
chr1	46066566	46067065	chr1	46271789	46272288	Dnah7b|chr1:46271789-46272288	0.0716821647932192	.	.
chr1	46424633	46425132	chr1	46078963	46079462	Dnah7c|chr1:46078963-46079462	0.136899662580231	.	.
chr1	46424633	46425132	chr1	46127838	46128337	Dnah7c|chr1:46127838-46128337	0.230561072472981	.	.
chr1	46424633	46425132	chr1	46159918	46160417	Dnah7c|chr1:46159918-46160417	0.161721943621533	.	.
chr1	46424633	46425132	chr1	46269155	46269654	Dnah7c|chr1:46269155-46269654	0.217603645840642	.	.
chr1	46424633	46425132	chr1	46271789	46272288	Dnah7c|chr1:46271789-46272288	0.0622131793869337	.	.
chr1	46424633	46425132	chr1	46279499	46279998	Dnah7c|chr1:46279499-46279998	0.162047777908591	.	.
chr1	46424633	46425132	chr1	46416614	46417113	Dnah7c|chr1:46416614-46417113	0.0975815611420704	.	.
chr1	46424633	46425132	chr1	46526660	46527159	Dnah7c|chr1:46526660-46527159	0.15224842096439	.	.
chr1	46424633	46425132	chr1	46559100	46559599	Dnah7c|chr1:46559100-46559599	0.0863476507774708	.	.
chr1	46424633	46425132	chr1	46596288	46596787	Dnah7c|chr1:46596288-46596787	0.150024674358475	.	.
chr1	46424633	46425132	chr1	46641919	46642418	Dnah7c|chr1:46641919-46642418	0.104394064240994	.	.
chr1	46424633	46425132	chr1	46683867	46684366	Dnah7c|chr1:46683867-46684366	0.166784166805171	.	.
chr1	46424633	46425132	chr1	46725599	46726098	Dnah7c|chr1:46725599-46726098	0.0626326866646048	.	.
chr1	46424633	46425132	chr1	46734354	46734853	Dnah7c|chr1:46734354-46734853	0.16559366678391	.	.
chr1	46424633	46425132	chr1	46734859	46735358	Dnah7c|chr1:46734859-46735358	0.0926435346111469	.	.
chr1	46425176	46425675	chr1	46078963	46079462	Dnah7c|chr1:46078963-46079462	0.0884967912210443	.	.
chr1	46425176	46425675	chr1	46127838	46128337	Dnah7c|chr1:46127838-46128337	0.123742086364712	.	.
chr1	46425176	46425675	chr1	46269155	46269654	Dnah7c|chr1:46269155-46269654	0.145110880247436	.	.
chr1	46425176	46425675	chr1	46279499	46279998	Dnah7c|chr1:46279499-46279998	0.0917241390948703	.	.
chr1	46425176	46425675	chr1	46526660	46527159	Dnah7c|chr1:46526660-46527159	0.101103262169961	.	.
chr1	46425176	46425675	chr1	46683867	46684366	Dnah7c|chr1:46683867-46684366	0.152751222285006	.	.
chr1	52816845	52817344	chr1	52795026	52795525	Inpp1|chr1:52795026-52795525	0.0721674368069316	.	.
chr1	52816845	52817344	chr1	52799343	52799842	Inpp1|chr1:52799343-52799842	0.0774441587424388	.	.
chr1	52816845	52817344	chr1	52808410	52808909	Inpp1|chr1:52808410-52808909	0.156167920285293	.	.
chr1	52816845	52817344	chr1	52854016	52854515	Inpp1|chr1:52854016-52854515	0.072400781263804	.	.
chr1	52816845	52817344	chr1	52932107	52932606	Inpp1|chr1:52932107-52932606	0.129831068936311	.	.
chr1	52816845	52817344	chr1	52971822	52972321	Inpp1|chr1:52971822-52972321	0.0942589472675102	.	.
chr1	52816845	52817344	chr1	52986655	52987154	Inpp1|chr1:52986655-52987154	0.0853393465302991	.	.
chr1	52816845	52817344	chr1	53017260	53017759	Inpp1|chr1:53017260-53017759	0.077078876499363	.	.
chr1	52816845	52817344	chr1	53037383	53037882	Inpp1|chr1:53037383-53037882	0.0904612895636563	.	.
chr1	52816845	52817344	chr1	53063686	53064185	Inpp1|chr1:53063686-53064185	0.10592128881571	.	.
chr1	52816845	52817344	chr1	53109783	53110282	Inpp1|chr1:53109783-53110282	0.0707278093434162	.	.
chr1	52816845	52817344	chr1	53225566	53226065	Inpp1|chr1:53225566-53226065	0.0912743036025467	.	.
chr1	52816845	52817344	chr1	53225566	53226065	Inpp1|chr1:53225566-53226065	0.0912743036025468	.	.
chr1	52817513	52818012	chr1	52752671	52753170	Inpp1|chr1:52752671-52753170	0.0952360549029315	.	.
chr1	52817513	52818012	chr1	52763907	52764406	Inpp1|chr1:52763907-52764406	0.161774263374963	.	.
chr1	52817513	52818012	chr1	52764434	52764933	Inpp1|chr1:52764434-52764933	0.182249793537443	.	.
chr1	52817513	52818012	chr1	52765177	52765676	Inpp1|chr1:52765177-52765676	0.0749012294817211	.	.
chr1	52817513	52818012	chr1	52795872	52796371	Inpp1|chr1:52795872-52796371	0.0610426521969119	.	.
chr1	52817513	52818012	chr1	52799343	52799842	Inpp1|chr1:52799343-52799842	0.0829768425968614	.	.
chr1	52817513	52818012	chr1	53037383	53037882	Inpp1|chr1:53037383-53037882	0.102492531016677	.	.
chr1	52817513	52818012	chr1	53063686	53064185	Inpp1|chr1:53063686-53064185	0.149738091511574	.	.
chr1	52817513	52818012	chr1	53145734	53146233	Inpp1|chr1:53145734-53146233	0.0742758048896575	.	.
chr1	52817513	52818012	chr1	53225566	53226065	Inpp1|chr1:53225566-53226065	0.0755179520380701	.	.
chr1	52844734	52845233	chr1	52795872	52796371	Hibch|chr1:52795872-52796371	0.227797385317914	.	.
chr1	52844734	52845233	chr1	52800230	52800729	Hibch|chr1:52800230-52800729	0.0907119860100006	.	.
chr1	52844734	52845233	chr1	52932107	52932606	Hibch|chr1:52932107-52932606	0.164104264679616	.	.
chr1	52844734	52845233	chr1	52955102	52955601	Hibch|chr1:52955102-52955601	0.135523794979219	.	.
chr1	52844734	52845233	chr1	53063686	53064185	Hibch|chr1:53063686-53064185	0.080607726088649	.	.
chr1	52844734	52845233	chr1	53079830	53080329	Hibch|chr1:53079830-53080329	0.106511944329101	.	.
chr1	52844734	52845233	chr1	53199603	53200102	Hibch|chr1:53199603-53200102	0.213974109356357	.	.
chr1	53061825	53062324	chr1	52752671	52753170	Mstn|chr1:52752671-52753170	0.123195799717763	.	.
chr1	53061825	53062324	chr1	52764434	52764933	Mstn|chr1:52764434-52764933	0.136584841440989	.	.
chr1	53061825	53062324	chr1	52765177	52765676	Mstn|chr1:52765177-52765676	0.202081851412584	.	.
chr1	53061825	53062324	chr1	52789713	52790212	Mstn|chr1:52789713-52790212	0.105599083352515	.	.
chr1	53061825	53062324	chr1	52794379	52794878	Mstn|chr1:52794379-52794878	0.0709418421937365	.	.
chr1	53061825	53062324	chr1	52795026	52795525	Mstn|chr1:52795026-52795525	0.114260000048695	.	.
chr1	53061825	53062324	chr1	52951973	52952472	Mstn|chr1:52951973-52952472	0.208445471083101	.	.
chr1	53061825	53062324	chr1	52952486	52952985	Mstn|chr1:52952486-52952985	0.151284047981179	.	.
chr1	53061825	53062324	chr1	52956720	52957219	Mstn|chr1:52956720-52957219	0.308886816328592	.	.
chr1	53061825	53062324	chr1	52956720	52957219	Mstn|chr1:52956720-52957219	0.308886816328593	.	.
chr1	53061825	53062324	chr1	52971822	52972321	Mstn|chr1:52971822-52972321	0.0876580645994893	.	.
chr1	53061825	53062324	chr1	53016711	53017210	Mstn|chr1:53016711-53017210	0.0789927714290457	.	.
chr1	53061825	53062324	chr1	53017260	53017759	Mstn|chr1:53017260-53017759	0.0910340843437615	.	.
chr1	53061825	53062324	chr1	53018688	53019187	Mstn|chr1:53018688-53019187	0.106208854981109	.	.
chr1	53061825	53062324	chr1	53037383	53037882	Mstn|chr1:53037383-53037882	0.206494682908728	.	.
chr1	53061825	53062324	chr1	53053006	53053505	Mstn|chr1:53053006-53053505	0.171177318527914	.	.
chr1	53061825	53062324	chr1	53069610	53070109	Mstn|chr1:53069610-53070109	0.209680401138522	.	.
chr1	53061825	53062324	chr1	53109783	53110282	Mstn|chr1:53109783-53110282	0.182375277882878	.	.
chr1	53061825	53062324	chr1	53145734	53146233	Mstn|chr1:53145734-53146233	0.248984746848713	.	.
chr1	53061825	53062324	chr1	53169912	53170411	Mstn|chr1:53169912-53170411	0.127278009245232	.	.
chr1	53061825	53062324	chr1	53225566	53226065	Mstn|chr1:53225566-53226065	0.116336646917457	.	.
chr1	53061825	53062324	chr1	53450060	53450559	Mstn|chr1:53450060-53450559	0.184269763257672	.	.
chr1	53061825	53062324	chr1	53465877	53466376	Mstn|chr1:53465877-53466376	0.256821333086365	.	.
chr1	53187147	53187646	chr1	52752671	52753170	1700019A02Rik|chr1:52752671-52753170	0.161027179237023	.	.
chr1	53187147	53187646	chr1	52765177	52765676	1700019A02Rik|chr1:52765177-52765676	0.077241185588606	.	.
chr1	53187147	53187646	chr1	52916598	52917097	1700019A02Rik|chr1:52916598-52917097	0.157422197553494	.	.
chr1	53187147	53187646	chr1	52956720	52957219	1700019A02Rik|chr1:52956720-52957219	0.0800816419559937	.	.
chr1	53187147	53187646	chr1	53409266	53409765	1700019A02Rik|chr1:53409266-53409765	0.0919124543896858	.	.
chr1	53296806	53297305	chr1	53017260	53017759	Ormdl1|chr1:53017260-53017759	0.11562633891546	.	.
chr1	53296806	53297305	chr1	53017260	53017759	Pms1|chr1:53017260-53017759	0.11562633891546	.	.
chr1	53296806	53297305	chr1	53037383	53037882	Ormdl1|chr1:53037383-53037882	0.062634586918943	.	.
chr1	53296806	53297305	chr1	53037383	53037882	Pms1|chr1:53037383-53037882	0.062634586918943	.	.
chr1	53296806	53297305	chr1	53069610	53070109	Ormdl1|chr1:53069610-53070109	0.177044183131026	.	.
chr1	53296806	53297305	chr1	53069610	53070109	Pms1|chr1:53069610-53070109	0.177044183131026	.	.
chr1	53296806	53297305	chr1	53145734	53146233	Ormdl1|chr1:53145734-53146233	0.23923506136527	.	.
chr1	53296806	53297305	chr1	53145734	53146233	Pms1|chr1:53145734-53146233	0.23923506136527	.	.
chr1	53296806	53297305	chr1	53169912	53170411	Ormdl1|chr1:53169912-53170411	0.133499740528774	.	.
chr1	53296806	53297305	chr1	53169912	53170411	Pms1|chr1:53169912-53170411	0.133499740528774	.	.
chr1	53296806	53297305	chr1	53199603	53200102	Ormdl1|chr1:53199603-53200102	0.074050458358487	.	.
chr1	53296806	53297305	chr1	53199603	53200102	Pms1|chr1:53199603-53200102	0.074050458358487	.	.
chr1	53296806	53297305	chr1	53201415	53201914	Ormdl1|chr1:53201415-53201914	0.143181867191254	.	.
chr1	53296806	53297305	chr1	53201415	53201914	Pms1|chr1:53201415-53201914	0.143181867191254	.	.
chr1	53296806	53297305	chr1	53211978	53212477	Ormdl1|chr1:53211978-53212477	0.124376096381777	.	.
chr1	53296806	53297305	chr1	53211978	53212477	Pms1|chr1:53211978-53212477	0.124376096381777	.	.
chr1	53296806	53297305	chr1	53225566	53226065	Ormdl1|chr1:53225566-53226065	0.0723691211036906	.	.
chr1	53296806	53297305	chr1	53225566	53226065	Pms1|chr1:53225566-53226065	0.0723691211036906	.	.
chr1	53296806	53297305	chr1	53450060	53450559	Ormdl1|chr1:53450060-53450559	0.370963564659527	.	.
chr1	53296806	53297305	chr1	53450060	53450559	Pms1|chr1:53450060-53450559	0.370963564659527	.	.
chr1	53296806	53297305	chr1	53465877	53466376	Ormdl1|chr1:53465877-53466376	0.118568333517745	.	.
chr1	53296806	53297305	chr1	53465877	53466376	Pms1|chr1:53465877-53466376	0.118568333517745	.	.
chr1	53296806	53297305	chr1	53629924	53630423	Ormdl1|chr1:53629924-53630423	0.112840320216625	.	.
chr1	53296806	53297305	chr1	53629924	53630423	Pms1|chr1:53629924-53630423	0.112840320216625	.	.
chr1	53296806	53297305	chr1	53733927	53734426	Ormdl1|chr1:53733927-53734426	0.109117791968518	.	.
chr1	53296806	53297305	chr1	53733927	53734426	Pms1|chr1:53733927-53734426	0.109117791968518	.	.
chr1	53313399	53313898	chr1	53032502	53033001	Osgepl1|chr1:53032502-53033001	0.0642764298544334	.	.
chr1	53313399	53313898	chr1	53063686	53064185	Osgepl1|chr1:53063686-53064185	0.078653817825386	.	.
chr1	53313399	53313898	chr1	53199603	53200102	Osgepl1|chr1:53199603-53200102	0.0665008837743649	.	.
chr1	53313399	53313898	chr1	53713424	53713923	Osgepl1|chr1:53713424-53713923	0.199072819949106	.	.
chr1	53352482	53352981	chr1	53169912	53170411	Asdurf|chr1:53169912-53170411	0.0845145869637253	.	.
chr1	53352482	53352981	chr1	53169912	53170411	Asnsd1|chr1:53169912-53170411	0.0845145869637253	.	.
chr1	53352482	53352981	chr1	53272612	53273111	Asdurf|chr1:53272612-53273111	0.0873521221466695	.	.
chr1	53352482	53352981	chr1	53272612	53273111	Asnsd1|chr1:53272612-53273111	0.0873521221466695	.	.
chr1	53352482	53352981	chr1	53503416	53503915	Asdurf|chr1:53503416-53503915	0.116293213489671	.	.
chr1	53352482	53352981	chr1	53503416	53503915	Asnsd1|chr1:53503416-53503915	0.116293213489671	.	.
chr1	53352482	53352981	chr1	53629924	53630423	Asdurf|chr1:53629924-53630423	0.0756068905118329	.	.
chr1	53352482	53352981	chr1	53629924	53630423	Asnsd1|chr1:53629924-53630423	0.0756068905118329	.	.
chr1	53352482	53352981	chr1	53733927	53734426	Asdurf|chr1:53733927-53734426	0.145059261239254	.	.
chr1	53352482	53352981	chr1	53733927	53734426	Asnsd1|chr1:53733927-53734426	0.145059261239254	.	.
chr1	53706596	53707095	chr1	53465877	53466376	Dnah7a|chr1:53465877-53466376	0.0962464784423339	.	.
chr1	53706596	53707095	chr1	53546977	53547476	Dnah7a|chr1:53546977-53547476	0.161026907625304	.	.
chr1	53706596	53707095	chr1	53547482	53547981	Dnah7a|chr1:53547482-53547981	0.0630045762362911	.	.
chr1	53706596	53707095	chr1	53547482	53547981	Dnah7a|chr1:53547482-53547981	0.0630045762362912	.	.
chr1	53706596	53707095	chr1	53629924	53630423	Dnah7a|chr1:53629924-53630423	0.0885813275885041	.	.
chr1	53706596	53707095	chr1	53713424	53713923	Dnah7a|chr1:53713424-53713923	0.12961038598171	.	.
chr1	53706596	53707095	chr1	53722781	53723280	Dnah7a|chr1:53722781-53723280	0.074593101628248	.	.
chr1	53706596	53707095	chr1	53733927	53734426	Dnah7a|chr1:53733927-53734426	0.0656792158284603	.	.
chr1	53707111	53707610	chr1	53450060	53450559	Dnah7a|chr1:53450060-53450559	0.0636316270236791	.	.
chr1	53707111	53707610	chr1	53465877	53466376	Dnah7a|chr1:53465877-53466376	0.128243214428546	.	.
chr1	53707111	53707610	chr1	53546977	53547476	Dnah7a|chr1:53546977-53547476	0.0987143040699412	.	.
chr1	53707111	53707610	chr1	53546977	53547476	Dnah7a|chr1:53546977-53547476	0.0987143040699413	.	.
chr1	53707111	53707610	chr1	53629924	53630423	Dnah7a|chr1:53629924-53630423	0.130961247342397	.	.
chr1	53707111	53707610	chr1	53720556	53721055	Dnah7a|chr1:53720556-53721055	0.142274118470367	.	.
chr1	53707111	53707610	chr1	53722781	53723280	Dnah7a|chr1:53722781-53723280	0.188710868732541	.	.
chr1	53707111	53707610	chr1	53733927	53734426	Dnah7a|chr1:53733927-53734426	0.119109887488257	.	.
chr1	54194329	54194828	chr1	54003945	54004444	Hecw2|chr1:54003945-54004444	0.231398222980442	.	.
chr1	54194329	54194828	chr1	54082773	54083272	Hecw2|chr1:54082773-54083272	0.103772871116574	.	.
chr1	54194329	54194828	chr1	54168202	54168701	Hecw2|chr1:54168202-54168701	0.0895922362772808	.	.
chr1	54194329	54194828	chr1	54193770	54194269	Hecw2|chr1:54193770-54194269	0.286098173017823	.	.
chr1	54194329	54194828	chr1	54356679	54357178	Hecw2|chr1:54356679-54357178	0.175862986118206	.	.
chr1	54194329	54194828	chr1	54464974	54465473	Hecw2|chr1:54464974-54465473	0.163083949821876	.	.
chr1	54194329	54194828	chr1	54468102	54468601	Hecw2|chr1:54468102-54468601	0.100568609937621	.	.
chr1	54194329	54194828	chr1	54468624	54469123	Hecw2|chr1:54468624-54469123	0.174422776204043	.	.
chr1	54194947	54195446	chr1	54002444	54002943	Hecw2|chr1:54002444-54002943	0.114551635693467	.	.
chr1	54194947	54195446	chr1	54003945	54004444	Hecw2|chr1:54003945-54004444	0.260024289447147	.	.
chr1	54194947	54195446	chr1	54061058	54061557	Hecw2|chr1:54061058-54061557	0.0983062491299192	.	.
chr1	54194947	54195446	chr1	54065359	54065858	Hecw2|chr1:54065359-54065858	0.063780436023458	.	.
chr1	54194947	54195446	chr1	54118496	54118995	Hecw2|chr1:54118496-54118995	0.106756401681178	.	.
chr1	54194947	54195446	chr1	54168202	54168701	Hecw2|chr1:54168202-54168701	0.16679062005608	.	.
chr1	54194947	54195446	chr1	54356679	54357178	Hecw2|chr1:54356679-54357178	0.114243851351602	.	.
chr1	54194947	54195446	chr1	54464974	54465473	Hecw2|chr1:54464974-54465473	0.0863960064490879	.	.
chr1	54194947	54195446	chr1	54468102	54468601	Hecw2|chr1:54468102-54468601	0.17094915361652	.	.
chr1	54194947	54195446	chr1	54468624	54469123	Hecw2|chr1:54468624-54469123	0.13203804486316	.	.
chr1	54250459	54250958	chr1	54003945	54004444	Ccdc150|chr1:54003945-54004444	0.142537399517481	.	.
chr1	54250459	54250958	chr1	54077054	54077553	Ccdc150|chr1:54077054-54077553	0.0895732079446937	.	.
chr1	54250459	54250958	chr1	54082773	54083272	Ccdc150|chr1:54082773-54083272	0.129061319220562	.	.
chr1	54250459	54250958	chr1	54128674	54129173	Ccdc150|chr1:54128674-54129173	0.133324360589777	.	.
chr1	54250459	54250958	chr1	54159403	54159902	Ccdc150|chr1:54159403-54159902	0.15937202501276	.	.
chr1	54250459	54250958	chr1	54464974	54465473	Ccdc150|chr1:54464974-54465473	0.0882150762880681	.	.
chr1	54250459	54250958	chr1	54467308	54467807	Ccdc150|chr1:54467308-54467807	0.127261630372848	.	.
chr1	54250459	54250958	chr1	54577225	54577724	Ccdc150|chr1:54577225-54577724	0.106275285847589	.	.
chr1	54250459	54250958	chr1	54584699	54585198	Ccdc150|chr1:54584699-54585198	0.0885067457161589	.	.
chr1	54250459	54250958	chr1	54614925	54615424	Ccdc150|chr1:54614925-54615424	0.160142631268493	.	.
chr1	54250459	54250958	chr1	54684131	54684630	Ccdc150|chr1:54684131-54684630	0.0612796714995785	.	.
chr1	54250459	54250958	chr1	54690573	54691072	Ccdc150|chr1:54690573-54691072	0.0978355366099379	.	.
chr1	54250459	54250958	chr1	54713166	54713665	Ccdc150|chr1:54713166-54713665	0.213889235757889	.	.
chr1	54250459	54250958	chr1	54716876	54717375	Ccdc150|chr1:54716876-54717375	0.0835587605266354	.	.
chr1	54250459	54250958	chr1	54729354	54729853	Ccdc150|chr1:54729354-54729853	0.0829753717711061	.	.
chr1	54438767	54439266	chr1	54065359	54065858	Gtf3c3|chr1:54065359-54065858	0.114754440706971	.	.
chr1	54438767	54439266	chr1	54555616	54556115	Gtf3c3|chr1:54555616-54556115	0.185950803386844	.	.
chr1	54438767	54439266	chr1	54597614	54598113	Gtf3c3|chr1:54597614-54598113	0.0640714506926893	.	.
chr1	54438767	54439266	chr1	54614925	54615424	Gtf3c3|chr1:54614925-54615424	0.10862422883422	.	.
chr1	54438767	54439266	chr1	54665931	54666430	Gtf3c3|chr1:54665931-54666430	0.13157965812084	.	.
chr1	54438767	54439266	chr1	54684131	54684630	Gtf3c3|chr1:54684131-54684630	0.111424826986982	.	.
chr1	54438767	54439266	chr1	54716876	54717375	Gtf3c3|chr1:54716876-54717375	0.0715814567051307	.	.
chr1	54438767	54439266	chr1	54729354	54729853	Gtf3c3|chr1:54729354-54729853	0.0713439024056816	.	.
chr1	54557443	54557942	chr1	54468102	54468601	Pgap1|chr1:54468102-54468601	0.070261636697368	.	.
chr1	54557443	54557942	chr1	54468624	54469123	Pgap1|chr1:54468624-54469123	0.0898608044356149	.	.
chr1	54557443	54557942	chr1	54579962	54580461	Pgap1|chr1:54579962-54580461	0.138594669490058	.	.
chr1	54557443	54557942	chr1	54586829	54587328	Pgap1|chr1:54586829-54587328	0.126688755475667	.	.
chr1	54557443	54557942	chr1	54639464	54639963	Pgap1|chr1:54639464-54639963	0.10689748137977	.	.
chr1	54557443	54557942	chr1	54647122	54647621	Pgap1|chr1:54647122-54647621	0.231978342830959	.	.
chr1	54557443	54557942	chr1	54690573	54691072	Pgap1|chr1:54690573-54691072	0.0680420536706034	.	.
chr1	54557443	54557942	chr1	54713166	54713665	Pgap1|chr1:54713166-54713665	0.0950652657676949	.	.
chr1	55026688	55027187	chr1	55026005	55026504	Sf3b1|chr1:55026005-55026504	0.098439750275013	.	.
chr1	55026688	55027187	chr1	55161048	55161547	Sf3b1|chr1:55161048-55161547	0.106524377932405	.	.
chr1	55026688	55027187	chr1	55489281	55489780	Sf3b1|chr1:55489281-55489780	0.0760868969090436	.	.
chr1	55027198	55027697	chr1	55082050	55082549	Sf3b1|chr1:55082050-55082549	0.15025815414272	.	.
chr1	55027198	55027697	chr1	55108404	55108903	Sf3b1|chr1:55108404-55108903	0.0645082895158146	.	.
chr1	55027198	55027697	chr1	55112847	55113346	Sf3b1|chr1:55112847-55113346	0.231408634722602	.	.
chr1	55027198	55027697	chr1	55394056	55394555	Sf3b1|chr1:55394056-55394555	0.102757983416833	.	.
chr1	55027198	55027697	chr1	55399828	55400327	Sf3b1|chr1:55399828-55400327	0.0795587803219949	.	.
chr1	55027198	55027697	chr1	55399828	55400327	Sf3b1|chr1:55399828-55400327	0.079558780321995	.	.
chr1	55027198	55027697	chr1	55430068	55430567	Sf3b1|chr1:55430068-55430567	0.19292953721602	.	.
chr1	55027198	55027697	chr1	55489281	55489780	Sf3b1|chr1:55489281-55489780	0.0617436902209226	.	.
chr1	55052491	55052990	chr1	55057484	55057983	Coq10b|chr1:55057484-55057983	0.107314944164694	.	.
chr1	55052491	55052990	chr1	55082050	55082549	Coq10b|chr1:55082050-55082549	0.103473052435174	.	.
chr1	55052491	55052990	chr1	55112847	55113346	Coq10b|chr1:55112847-55113346	0.137285466592051	.	.
chr1	55052491	55052990	chr1	55158208	55158707	Coq10b|chr1:55158208-55158707	0.0616920557526652	.	.
chr1	55052491	55052990	chr1	55383081	55383580	Coq10b|chr1:55383081-55383580	0.175467993369537	.	.
chr1	55052491	55052990	chr1	55394056	55394555	Coq10b|chr1:55394056-55394555	0.0646800734721163	.	.
chr1	55052491	55052990	chr1	55399828	55400327	Coq10b|chr1:55399828-55400327	0.143210107746124	.	.
chr1	55052491	55052990	chr1	55445606	55446105	Coq10b|chr1:55445606-55446105	0.163430923713989	.	.
chr1	55052491	55052990	chr1	55450633	55451132	Coq10b|chr1:55450633-55451132	0.187291313111351	.	.
chr1	55052491	55052990	chr1	55469420	55469919	Coq10b|chr1:55469420-55469919	0.0837122778271151	.	.
chr1	55052491	55052990	chr1	55499775	55500274	Coq10b|chr1:55499775-55500274	0.182433307687005	.	.
chr1	55053010	55053509	chr1	55057484	55057983	Coq10b|chr1:55057484-55057983	0.180345638300537	.	.
chr1	55053010	55053509	chr1	55158208	55158707	Coq10b|chr1:55158208-55158707	0.101377657229104	.	.
chr1	55053010	55053509	chr1	55383081	55383580	Coq10b|chr1:55383081-55383580	0.13772673612747	.	.
chr1	55053010	55053509	chr1	55430068	55430567	Coq10b|chr1:55430068-55430567	0.0613799975453862	.	.
chr1	55053010	55053509	chr1	55454006	55454505	Coq10b|chr1:55454006-55454505	0.094462794482966	.	.
chr1	55087395	55087894	chr1	55082050	55082549	Hspd1|chr1:55082050-55082549	0.0701511725986752	.	.
chr1	55087395	55087894	chr1	55082050	55082549	Hspe1|chr1:55082050-55082549	0.0701511725986752	.	.
chr1	55087395	55087894	chr1	55383081	55383580	Hspd1|chr1:55383081-55383580	0.104996849774198	.	.
chr1	55087395	55087894	chr1	55383081	55383580	Hspe1|chr1:55383081-55383580	0.104996849774198	.	.
chr1	55087395	55087894	chr1	55399828	55400327	Hspd1|chr1:55399828-55400327	0.112666848070639	.	.
chr1	55087395	55087894	chr1	55399828	55400327	Hspe1|chr1:55399828-55400327	0.112666848070639	.	.
chr1	55087395	55087894	chr1	55488757	55489256	Hspd1|chr1:55488757-55489256	0.165724150310387	.	.
chr1	55087395	55087894	chr1	55488757	55489256	Hspe1|chr1:55488757-55489256	0.165724150310387	.	.
chr1	55087395	55087894	chr1	55489281	55489780	Hspd1|chr1:55489281-55489780	0.136372170988948	.	.
chr1	55087395	55087894	chr1	55489281	55489780	Hspe1|chr1:55489281-55489780	0.136372170988948	.	.
chr1	55087908	55088407	chr1	55026005	55026504	Hspd1|chr1:55026005-55026504	0.103190231994924	.	.
chr1	55087908	55088407	chr1	55026005	55026504	Hspe1|chr1:55026005-55026504	0.103190231994924	.	.
chr1	55087908	55088407	chr1	55082050	55082549	Hspd1|chr1:55082050-55082549	0.0683542718237368	.	.
chr1	55087908	55088407	chr1	55082050	55082549	Hspe1|chr1:55082050-55082549	0.0683542718237368	.	.
chr1	55087908	55088407	chr1	55161048	55161547	Hspd1|chr1:55161048-55161547	0.136405043475275	.	.
chr1	55087908	55088407	chr1	55161048	55161547	Hspe1|chr1:55161048-55161547	0.136405043475275	.	.
chr1	55087908	55088407	chr1	55488757	55489256	Hspd1|chr1:55488757-55489256	0.100763852498678	.	.
chr1	55087908	55088407	chr1	55488757	55489256	Hspe1|chr1:55488757-55489256	0.100763852498678	.	.
chr1	55087908	55088407	chr1	55489281	55489780	Hspd1|chr1:55489281-55489780	0.138080091245661	.	.
chr1	55087908	55088407	chr1	55489281	55489780	Hspe1|chr1:55489281-55489780	0.138080091245661	.	.
chr1	55130908	55131407	chr1	55489281	55489780	Mob4|chr1:55489281-55489780	0.0635444708177987	.	.
chr1	55130908	55131407	chr1	55489281	55489780	Mob4|chr1:55489281-55489780	0.0635444708177988	.	.
chr1	55131471	55131970	chr1	55145490	55145989	Mob4|chr1:55145490-55145989	0.107051538050763	.	.
chr1	55131471	55131970	chr1	55158208	55158707	Mob4|chr1:55158208-55158707	0.0662158797704392	.	.
chr1	55131471	55131970	chr1	55430568	55431067	Mob4|chr1:55430568-55431067	0.0897511914362007	.	.
chr1	55131471	55131970	chr1	55454006	55454505	Mob4|chr1:55454006-55454505	0.131260587450219	.	.
chr1	55131471	55131970	chr1	55499775	55500274	Mob4|chr1:55499775-55500274	0.102730946941149	.	.
chr1	55236881	55237380	chr1	55071784	55072283	Mars2|chr1:55071784-55072283	0.0701768239568545	.	.
chr1	55236881	55237380	chr1	55108404	55108903	Mars2|chr1:55108404-55108903	0.111193021439048	.	.
chr1	55236881	55237380	chr1	55161048	55161547	Mars2|chr1:55161048-55161547	0.0665451020147735	.	.
chr1	55236881	55237380	chr1	55383081	55383580	Mars2|chr1:55383081-55383580	0.0993808919153775	.	.
chr1	55363229	55363728	chr1	55026005	55026504	Boll|chr1:55026005-55026504	0.150466426847667	.	.
chr1	55363229	55363728	chr1	55057484	55057983	Boll|chr1:55057484-55057983	0.0822308666449648	.	.
chr1	55363229	55363728	chr1	55158208	55158707	Boll|chr1:55158208-55158707	0.110127136563885	.	.
chr1	55363229	55363728	chr1	55202211	55202710	Boll|chr1:55202211-55202710	0.191596652112425	.	.
chr1	55363229	55363728	chr1	55383081	55383580	Boll|chr1:55383081-55383580	0.0836079807027642	.	.
chr1	55405572	55406071	chr1	55057484	55057983	Plcl1|chr1:55057484-55057983	0.0837018871387066	.	.
chr1	55405572	55406071	chr1	55071784	55072283	Plcl1|chr1:55071784-55072283	0.163739143152129	.	.
chr1	55405572	55406071	chr1	55082050	55082549	Plcl1|chr1:55082050-55082549	0.167081180135872	.	.
chr1	55405572	55406071	chr1	55108404	55108903	Plcl1|chr1:55108404-55108903	0.138360159725893	.	.
chr1	55405572	55406071	chr1	55112847	55113346	Plcl1|chr1:55112847-55113346	0.267395405924074	.	.
chr1	55405572	55406071	chr1	55158715	55159214	Plcl1|chr1:55158715-55159214	0.0861604589856241	.	.
chr1	55405572	55406071	chr1	55383081	55383580	Plcl1|chr1:55383081-55383580	0.136014376773933	.	.
chr1	55405572	55406071	chr1	55394056	55394555	Plcl1|chr1:55394056-55394555	0.1504326073473	.	.
chr1	55405572	55406071	chr1	55399828	55400327	Plcl1|chr1:55399828-55400327	0.308961577371146	.	.
chr1	55405572	55406071	chr1	55430068	55430567	Plcl1|chr1:55430068-55430567	0.320746120477652	.	.
chr1	55405572	55406071	chr1	55438552	55439051	Plcl1|chr1:55438552-55439051	0.104596556569289	.	.
chr1	55405572	55406071	chr1	55445606	55446105	Plcl1|chr1:55445606-55446105	0.202514669582496	.	.
chr1	55405572	55406071	chr1	55450633	55451132	Plcl1|chr1:55450633-55451132	0.406828803399982	.	.
chr1	55405572	55406071	chr1	55454006	55454505	Plcl1|chr1:55454006-55454505	0.259666277723061	.	.
chr1	55405572	55406071	chr1	55469420	55469919	Plcl1|chr1:55469420-55469919	0.10508980651136	.	.
chr1	55406395	55406894	chr1	55057484	55057983	Plcl1|chr1:55057484-55057983	0.0931499850833739	.	.
chr1	55406395	55406894	chr1	55071784	55072283	Plcl1|chr1:55071784-55072283	0.0690773437942016	.	.
chr1	55406395	55406894	chr1	55082050	55082549	Plcl1|chr1:55082050-55082549	0.0788220656277835	.	.
chr1	55406395	55406894	chr1	55108404	55108903	Plcl1|chr1:55108404-55108903	0.128213420296033	.	.
chr1	55406395	55406894	chr1	55194977	55195476	Plcl1|chr1:55194977-55195476	0.0692082991667719	.	.
chr1	55406395	55406894	chr1	55395794	55396293	Plcl1|chr1:55395794-55396293	0.0636315628926123	.	.
chr1	55406395	55406894	chr1	55399828	55400327	Plcl1|chr1:55399828-55400327	0.0966022919087186	.	.
chr1	55406395	55406894	chr1	55430068	55430567	Plcl1|chr1:55430068-55430567	0.134918505952156	.	.
chr1	55406395	55406894	chr1	55430568	55431067	Plcl1|chr1:55430568-55431067	0.0951888965209944	.	.
chr1	55406395	55406894	chr1	55438552	55439051	Plcl1|chr1:55438552-55439051	0.08473130918008	.	.
chr1	55406395	55406894	chr1	55445606	55446105	Plcl1|chr1:55445606-55446105	0.0742614375421535	.	.
chr1	55406395	55406894	chr1	55450633	55451132	Plcl1|chr1:55450633-55451132	0.277769252792109	.	.
chr1	55406395	55406894	chr1	55488757	55489256	Plcl1|chr1:55488757-55489256	0.10294753229171	.	.
chr1	56972152	56972651	chr1	56501551	56502050	9130024F11Rik|chr1:56501551-56502050	0.0637249971635315	.	.
chr1	56972152	56972651	chr1	56508697	56509196	9130024F11Rik|chr1:56508697-56509196	0.239371937833045	.	.
chr1	56972152	56972651	chr1	56738447	56738946	9130024F11Rik|chr1:56738447-56738946	0.0727093770394904	.	.
chr1	56972152	56972651	chr1	56816854	56817353	9130024F11Rik|chr1:56816854-56817353	0.113611297669718	.	.
chr1	56972152	56972651	chr1	56834523	56835022	9130024F11Rik|chr1:56834523-56835022	0.115292731435569	.	.
chr1	56972152	56972651	chr1	56892702	56893201	9130024F11Rik|chr1:56892702-56893201	0.205584689005869	.	.
chr1	56972152	56972651	chr1	56900120	56900619	9130024F11Rik|chr1:56900120-56900619	0.196940321685853	.	.
chr1	56972152	56972651	chr1	56972961	56973460	9130024F11Rik|chr1:56972961-56973460	0.16771304768706	.	.
chr1	56972152	56972651	chr1	57033195	57033694	9130024F11Rik|chr1:57033195-57033694	0.23398106820387	.	.
chr1	57377374	57377873	chr1	57032689	57033188	1700066M21Rik|chr1:57032689-57033188	0.0954895248062894	.	.
chr1	57377374	57377873	chr1	57032689	57033188	4930558J18Rik|chr1:57032689-57033188	0.0954895248062894	.	.
chr1	57377374	57377873	chr1	57033195	57033694	1700066M21Rik|chr1:57033195-57033694	0.106952041422281	.	.
chr1	57377374	57377873	chr1	57033195	57033694	4930558J18Rik|chr1:57033195-57033694	0.106952041422281	.	.
chr1	57377374	57377873	chr1	57191617	57192116	1700066M21Rik|chr1:57191617-57192116	0.159531314655775	.	.
chr1	57377374	57377873	chr1	57191617	57192116	4930558J18Rik|chr1:57191617-57192116	0.159531314655775	.	.
chr1	57377374	57377873	chr1	57342352	57342851	1700066M21Rik|chr1:57342352-57342851	0.100796159791441	.	.
chr1	57377374	57377873	chr1	57342352	57342851	4930558J18Rik|chr1:57342352-57342851	0.100796159791441	.	.
chr1	57377374	57377873	chr1	57413947	57414446	1700066M21Rik|chr1:57413947-57414446	0.061002457652532	.	.
chr1	57377374	57377873	chr1	57413947	57414446	4930558J18Rik|chr1:57413947-57414446	0.061002457652532	.	.
chr1	57377374	57377873	chr1	57489762	57490261	1700066M21Rik|chr1:57489762-57490261	0.0753618782919263	.	.
chr1	57377374	57377873	chr1	57489762	57490261	4930558J18Rik|chr1:57489762-57490261	0.0753618782919263	.	.
chr1	57377988	57378487	chr1	57062396	57062895	1700066M21Rik|chr1:57062396-57062895	0.0741119442204276	.	.
chr1	57377988	57378487	chr1	57062396	57062895	4930558J18Rik|chr1:57062396-57062895	0.0741119442204276	.	.
chr1	57377988	57378487	chr1	57386122	57386621	1700066M21Rik|chr1:57386122-57386621	0.0837790052611081	.	.
chr1	57377988	57378487	chr1	57386122	57386621	4930558J18Rik|chr1:57386122-57386621	0.0837790052611081	.	.
chr1	57377988	57378487	chr1	57423605	57424104	1700066M21Rik|chr1:57423605-57424104	0.0744211727953785	.	.
chr1	57377988	57378487	chr1	57423605	57424104	4930558J18Rik|chr1:57423605-57424104	0.0744211727953785	.	.
chr1	57377988	57378487	chr1	57428877	57429376	1700066M21Rik|chr1:57428877-57429376	0.0899537233146318	.	.
chr1	57377988	57378487	chr1	57428877	57429376	4930558J18Rik|chr1:57428877-57429376	0.0899537233146318	.	.
chr1	57377988	57378487	chr1	57450186	57450685	1700066M21Rik|chr1:57450186-57450685	0.16013161131176	.	.
chr1	57377988	57378487	chr1	57450186	57450685	4930558J18Rik|chr1:57450186-57450685	0.16013161131176	.	.
chr1	57377988	57378487	chr1	57489762	57490261	1700066M21Rik|chr1:57489762-57490261	0.13954988230378	.	.
chr1	57377988	57378487	chr1	57489762	57490261	4930558J18Rik|chr1:57489762-57490261	0.13954988230378	.	.
chr1	57406257	57406756	chr1	57191617	57192116	Maip1|chr1:57191617-57192116	0.110919821775175	.	.
chr1	57406257	57406756	chr1	57191617	57192116	Tyw5|chr1:57191617-57192116	0.110919821775175	.	.
chr1	57406257	57406756	chr1	57224009	57224508	Maip1|chr1:57224009-57224508	0.0836143769043362	.	.
chr1	57406257	57406756	chr1	57224009	57224508	Tyw5|chr1:57224009-57224508	0.0836143769043362	.	.
chr1	57406257	57406756	chr1	57234246	57234745	Maip1|chr1:57234246-57234745	0.0706635330431371	.	.
chr1	57406257	57406756	chr1	57234246	57234745	Tyw5|chr1:57234246-57234745	0.0706635330431371	.	.
chr1	57406257	57406756	chr1	57342352	57342851	Maip1|chr1:57342352-57342851	0.0706388323393202	.	.
chr1	57406257	57406756	chr1	57342352	57342851	Tyw5|chr1:57342352-57342851	0.0706388323393202	.	.
chr1	57406257	57406756	chr1	57388633	57389132	Maip1|chr1:57388633-57389132	0.0953329926740079	.	.
chr1	57406257	57406756	chr1	57388633	57389132	Tyw5|chr1:57388633-57389132	0.0953329926740079	.	.
chr1	57406767	57407266	chr1	57122371	57122870	Maip1|chr1:57122371-57122870	0.105616001695081	.	.
chr1	57406767	57407266	chr1	57122371	57122870	Tyw5|chr1:57122371-57122870	0.105616001695081	.	.
chr1	57406767	57407266	chr1	57224009	57224508	Maip1|chr1:57224009-57224508	0.19130951079473	.	.
chr1	57406767	57407266	chr1	57224009	57224508	Maip1|chr1:57224009-57224508	0.191309510794731	.	.
chr1	57406767	57407266	chr1	57224009	57224508	Tyw5|chr1:57224009-57224508	0.19130951079473	.	.
chr1	57406767	57407266	chr1	57224009	57224508	Tyw5|chr1:57224009-57224508	0.191309510794731	.	.
chr1	57406767	57407266	chr1	57450186	57450685	Maip1|chr1:57450186-57450685	0.111065533234744	.	.
chr1	57406767	57407266	chr1	57450186	57450685	Tyw5|chr1:57450186-57450685	0.111065533234744	.	.
chr1	58504734	58505233	chr1	58529712	58530211	Gm15834|chr1:58529712-58530211	0.0783319828199137	.	.
chr1	58504734	58505233	chr1	58529712	58530211	Orc2|chr1:58529712-58530211	0.0783319828199137	.	.
chr1	58504734	58505233	chr1	58534402	58534901	Gm15834|chr1:58534402-58534901	0.159533795592749	.	.
chr1	58504734	58505233	chr1	58534402	58534901	Orc2|chr1:58534402-58534901	0.159533795592749	.	.
chr1	58504734	58505233	chr1	58584228	58584727	Gm15834|chr1:58584228-58584727	0.0837483176697384	.	.
chr1	58504734	58505233	chr1	58584228	58584727	Orc2|chr1:58584228-58584727	0.0837483176697384	.	.
chr1	58504734	58505233	chr1	58617773	58618272	Gm15834|chr1:58617773-58618272	0.114140814988607	.	.
chr1	58504734	58505233	chr1	58617773	58618272	Orc2|chr1:58617773-58618272	0.114140814988607	.	.
chr1	58504734	58505233	chr1	58618279	58618778	Gm15834|chr1:58618279-58618778	0.0964382138006085	.	.
chr1	58504734	58505233	chr1	58618279	58618778	Orc2|chr1:58618279-58618778	0.0964382138006085	.	.
chr1	58504734	58505233	chr1	58621956	58622455	Gm15834|chr1:58621956-58622455	0.157891948327899	.	.
chr1	58504734	58505233	chr1	58621956	58622455	Orc2|chr1:58621956-58622455	0.157891948327899	.	.
chr1	58504734	58505233	chr1	58770010	58770509	Gm15834|chr1:58770010-58770509	0.101609671875005	.	.
chr1	58504734	58505233	chr1	58770010	58770509	Orc2|chr1:58770010-58770509	0.101609671875005	.	.
chr1	58585324	58585823	chr1	58617236	58617735	Fam126b|chr1:58617236-58617735	0.147691612250268	.	.
chr1	58585324	58585823	chr1	58617236	58617735	Ndufb3|chr1:58617236-58617735	0.147691612250268	.	.
chr1	58585324	58585823	chr1	58712890	58713389	Fam126b|chr1:58712890-58713389	0.151796922657526	.	.
chr1	58585324	58585823	chr1	58712890	58713389	Ndufb3|chr1:58712890-58713389	0.151796922657526	.	.
chr1	58585324	58585823	chr1	58773850	58774349	Fam126b|chr1:58773850-58774349	0.226909920494281	.	.
chr1	58585324	58585823	chr1	58773850	58774349	Ndufb3|chr1:58773850-58774349	0.226909920494281	.	.
chr1	58585324	58585823	chr1	58792006	58792505	Fam126b|chr1:58792006-58792505	0.0661464093579521	.	.
chr1	58585324	58585823	chr1	58792006	58792505	Ndufb3|chr1:58792006-58792505	0.0661464093579521	.	.
chr1	58586034	58586533	chr1	58556154	58556653	Fam126b|chr1:58556154-58556653	0.0691560174213165	.	.
chr1	58586034	58586533	chr1	58556154	58556653	Ndufb3|chr1:58556154-58556653	0.0691560174213165	.	.
chr1	58586034	58586533	chr1	58569805	58570304	Fam126b|chr1:58569805-58570304	0.0627069946344736	.	.
chr1	58586034	58586533	chr1	58569805	58570304	Ndufb3|chr1:58569805-58570304	0.0627069946344736	.	.
chr1	58586034	58586533	chr1	58570348	58570847	Fam126b|chr1:58570348-58570847	0.0717052858459761	.	.
chr1	58586034	58586533	chr1	58570348	58570847	Ndufb3|chr1:58570348-58570847	0.0717052858459761	.	.
chr1	58586034	58586533	chr1	58622546	58623045	Fam126b|chr1:58622546-58623045	0.0807858633810696	.	.
chr1	58586034	58586533	chr1	58622546	58623045	Ndufb3|chr1:58622546-58623045	0.0807858633810696	.	.
chr1	58586034	58586533	chr1	58692212	58692711	Fam126b|chr1:58692212-58692711	0.106068979126598	.	.
chr1	58586034	58586533	chr1	58692212	58692711	Ndufb3|chr1:58692212-58692711	0.106068979126598	.	.
chr1	58586034	58586533	chr1	58692722	58693221	Fam126b|chr1:58692722-58693221	0.098265016845794	.	.
chr1	58586034	58586533	chr1	58692722	58693221	Ndufb3|chr1:58692722-58693221	0.098265016845794	.	.
chr1	58586034	58586533	chr1	58712890	58713389	Fam126b|chr1:58712890-58713389	0.0644223481263608	.	.
chr1	58586034	58586533	chr1	58712890	58713389	Ndufb3|chr1:58712890-58713389	0.0644223481263608	.	.
chr1	58586034	58586533	chr1	58739453	58739952	Fam126b|chr1:58739453-58739952	0.0719768905020827	.	.
chr1	58586034	58586533	chr1	58739453	58739952	Ndufb3|chr1:58739453-58739952	0.0719768905020827	.	.
chr1	58586034	58586533	chr1	58746853	58747352	Fam126b|chr1:58746853-58747352	0.0890056008034846	.	.
chr1	58586034	58586533	chr1	58746853	58747352	Ndufb3|chr1:58746853-58747352	0.0890056008034846	.	.
chr1	58586034	58586533	chr1	58889882	58890381	Fam126b|chr1:58889882-58890381	0.0786701533421833	.	.
chr1	58586034	58586533	chr1	58889882	58890381	Ndufb3|chr1:58889882-58890381	0.0786701533421833	.	.
chr1	58586552	58587051	chr1	58556154	58556653	Fam126b|chr1:58556154-58556653	0.0893257508729678	.	.
chr1	58586552	58587051	chr1	58556154	58556653	Ndufb3|chr1:58556154-58556653	0.0893257508729678	.	.
chr1	58586552	58587051	chr1	58603665	58604164	Fam126b|chr1:58603665-58604164	0.0829612124568305	.	.
chr1	58586552	58587051	chr1	58603665	58604164	Ndufb3|chr1:58603665-58604164	0.0829612124568305	.	.
chr1	58586552	58587051	chr1	58622546	58623045	Fam126b|chr1:58622546-58623045	0.0723943059785827	.	.
chr1	58586552	58587051	chr1	58622546	58623045	Ndufb3|chr1:58622546-58623045	0.0723943059785827	.	.
chr1	58586552	58587051	chr1	58652543	58653042	Fam126b|chr1:58652543-58653042	0.062854204015392	.	.
chr1	58586552	58587051	chr1	58652543	58653042	Ndufb3|chr1:58652543-58653042	0.062854204015392	.	.
chr1	58586552	58587051	chr1	58897489	58897988	Fam126b|chr1:58897489-58897988	0.0625349425566876	.	.
chr1	58586552	58587051	chr1	58897489	58897988	Ndufb3|chr1:58897489-58897988	0.0625349425566876	.	.
chr1	58586552	58587051	chr1	58924093	58924592	Fam126b|chr1:58924093-58924592	0.163549680149209	.	.
chr1	58586552	58587051	chr1	58924093	58924592	Ndufb3|chr1:58924093-58924592	0.163549680149209	.	.
chr1	58710970	58711469	chr1	58529712	58530211	Cflar|chr1:58529712-58530211	0.0977397148040462	.	.
chr1	58710970	58711469	chr1	58617773	58618272	Cflar|chr1:58617773-58618272	0.169899905539064	.	.
chr1	58710970	58711469	chr1	58618279	58618778	Cflar|chr1:58618279-58618778	0.0904215865285524	.	.
chr1	58710970	58711469	chr1	58684242	58684741	Cflar|chr1:58684242-58684741	0.0725161511596214	.	.
chr1	58710970	58711469	chr1	58739453	58739952	Cflar|chr1:58739453-58739952	0.110280110297505	.	.
chr1	58710970	58711469	chr1	58746853	58747352	Cflar|chr1:58746853-58747352	0.0862486036787918	.	.
chr1	58710970	58711469	chr1	58761489	58761988	Cflar|chr1:58761489-58761988	0.0728026287137866	.	.
chr1	58710970	58711469	chr1	58770010	58770509	Cflar|chr1:58770010-58770509	0.0635952000712407	.	.
chr1	58710970	58711469	chr1	58773850	58774349	Cflar|chr1:58773850-58774349	0.0740216639371833	.	.
chr1	58710970	58711469	chr1	58889882	58890381	Cflar|chr1:58889882-58890381	0.193764757952076	.	.
chr1	58711489	58711988	chr1	58512328	58512827	Cflar|chr1:58512328-58512827	0.0654234371194753	.	.
chr1	58711489	58711988	chr1	58534402	58534901	Cflar|chr1:58534402-58534901	0.107684449477426	.	.
chr1	58711489	58711988	chr1	58556154	58556653	Cflar|chr1:58556154-58556653	0.150669106944745	.	.
chr1	58711489	58711988	chr1	58568637	58569136	Cflar|chr1:58568637-58569136	0.0662640287620603	.	.
chr1	58711489	58711988	chr1	58617773	58618272	Cflar|chr1:58617773-58618272	0.265865634020596	.	.
chr1	58711489	58711988	chr1	58618279	58618778	Cflar|chr1:58618279-58618778	0.205943092101508	.	.
chr1	58711489	58711988	chr1	58684242	58684741	Cflar|chr1:58684242-58684741	0.178456143772168	.	.
chr1	58711489	58711988	chr1	58692212	58692711	Cflar|chr1:58692212-58692711	0.185973876338051	.	.
chr1	58711489	58711988	chr1	58692722	58693221	Cflar|chr1:58692722-58693221	0.0687701093888596	.	.
chr1	58711489	58711988	chr1	58736868	58737367	Cflar|chr1:58736868-58737367	0.111387950092602	.	.
chr1	58711489	58711988	chr1	58761489	58761988	Cflar|chr1:58761489-58761988	0.0960075883504271	.	.
chr1	58711489	58711988	chr1	58770010	58770509	Cflar|chr1:58770010-58770509	0.102395045001923	.	.
chr1	58711489	58711988	chr1	58773850	58774349	Cflar|chr1:58773850-58774349	0.187118790504213	.	.
chr1	58711489	58711988	chr1	58792006	58792505	Cflar|chr1:58792006-58792505	0.133751833425872	.	.
chr1	58711489	58711988	chr1	58889882	58890381	Cflar|chr1:58889882-58890381	0.211011812984028	.	.
chr1	58711489	58711988	chr1	58947998	58948497	Cflar|chr1:58947998-58948497	0.142944223887591	.	.
chr1	58972763	58973262	chr1	58556154	58556653	Stradb|chr1:58556154-58556653	0.190101040367568	.	.
chr1	58972763	58973262	chr1	58556154	58556653	Trak2|chr1:58556154-58556653	0.190101040367568	.	.
chr1	58972763	58973262	chr1	58574083	58574582	Stradb|chr1:58574083-58574582	0.0708017722484053	.	.
chr1	58972763	58973262	chr1	58574083	58574582	Trak2|chr1:58574083-58574582	0.0708017722484053	.	.
chr1	58972763	58973262	chr1	58584228	58584727	Stradb|chr1:58584228-58584727	0.0689059548385935	.	.
chr1	58972763	58973262	chr1	58584228	58584727	Trak2|chr1:58584228-58584727	0.0689059548385935	.	.
chr1	58972763	58973262	chr1	58603665	58604164	Stradb|chr1:58603665-58604164	0.104876942074799	.	.
chr1	58972763	58973262	chr1	58603665	58604164	Trak2|chr1:58603665-58604164	0.104876942074799	.	.
chr1	58972763	58973262	chr1	58614393	58614892	Stradb|chr1:58614393-58614892	0.0948867095228501	.	.
chr1	58972763	58973262	chr1	58614393	58614892	Trak2|chr1:58614393-58614892	0.0948867095228501	.	.
chr1	58972763	58973262	chr1	58909565	58910064	Stradb|chr1:58909565-58910064	0.100470586380343	.	.
chr1	58972763	58973262	chr1	58909565	58910064	Trak2|chr1:58909565-58910064	0.100470586380343	.	.
chr1	58972763	58973262	chr1	58924093	58924592	Stradb|chr1:58924093-58924592	0.21100656632119	.	.
chr1	58972763	58973262	chr1	58924093	58924592	Trak2|chr1:58924093-58924592	0.21100656632119	.	.
chr1	58972763	58973262	chr1	59010184	59010683	Stradb|chr1:59010184-59010683	0.117844865004484	.	.
chr1	58972763	58973262	chr1	59010184	59010683	Trak2|chr1:59010184-59010683	0.117844865004484	.	.
chr1	58973284	58973783	chr1	58534402	58534901	Stradb|chr1:58534402-58534901	0.198396442422629	.	.
chr1	58973284	58973783	chr1	58534402	58534901	Trak2|chr1:58534402-58534901	0.198396442422629	.	.
chr1	58973284	58973783	chr1	58556154	58556653	Stradb|chr1:58556154-58556653	0.123620051107546	.	.
chr1	58973284	58973783	chr1	58556154	58556653	Trak2|chr1:58556154-58556653	0.123620051107546	.	.
chr1	58973284	58973783	chr1	58569805	58570304	Stradb|chr1:58569805-58570304	0.163568827410715	.	.
chr1	58973284	58973783	chr1	58569805	58570304	Trak2|chr1:58569805-58570304	0.163568827410715	.	.
chr1	58973284	58973783	chr1	58584228	58584727	Stradb|chr1:58584228-58584727	0.0784435514240665	.	.
chr1	58973284	58973783	chr1	58584228	58584727	Trak2|chr1:58584228-58584727	0.0784435514240665	.	.
chr1	58973284	58973783	chr1	58603665	58604164	Stradb|chr1:58603665-58604164	0.0861630574991164	.	.
chr1	58973284	58973783	chr1	58603665	58604164	Trak2|chr1:58603665-58604164	0.0861630574991164	.	.
chr1	58973284	58973783	chr1	58622546	58623045	Stradb|chr1:58622546-58623045	0.0902992779381611	.	.
chr1	58973284	58973783	chr1	58622546	58623045	Trak2|chr1:58622546-58623045	0.0902992779381611	.	.
chr1	58973284	58973783	chr1	58684242	58684741	Stradb|chr1:58684242-58684741	0.0714995264945228	.	.
chr1	58973284	58973783	chr1	58684242	58684741	Trak2|chr1:58684242-58684741	0.0714995264945228	.	.
chr1	58973284	58973783	chr1	58692212	58692711	Stradb|chr1:58692212-58692711	0.133100122374597	.	.
chr1	58973284	58973783	chr1	58692212	58692711	Trak2|chr1:58692212-58692711	0.133100122374597	.	.
chr1	58973284	58973783	chr1	58692722	58693221	Stradb|chr1:58692722-58693221	0.128648161036143	.	.
chr1	58973284	58973783	chr1	58692722	58693221	Trak2|chr1:58692722-58693221	0.128648161036143	.	.
chr1	58973284	58973783	chr1	58736868	58737367	Stradb|chr1:58736868-58737367	0.133645340333002	.	.
chr1	58973284	58973783	chr1	58736868	58737367	Trak2|chr1:58736868-58737367	0.133645340333002	.	.
chr1	58973284	58973783	chr1	58739453	58739952	Stradb|chr1:58739453-58739952	0.0795461375740788	.	.
chr1	58973284	58973783	chr1	58739453	58739952	Trak2|chr1:58739453-58739952	0.0795461375740788	.	.
chr1	58973284	58973783	chr1	58830865	58831364	Stradb|chr1:58830865-58831364	0.0987553679846013	.	.
chr1	58973284	58973783	chr1	58830865	58831364	Trak2|chr1:58830865-58831364	0.0987553679846013	.	.
chr1	58973284	58973783	chr1	58937261	58937760	Stradb|chr1:58937261-58937760	0.0901194076290552	.	.
chr1	58973284	58973783	chr1	58937261	58937760	Trak2|chr1:58937261-58937760	0.0901194076290552	.	.
chr1	58973284	58973783	chr1	58947998	58948497	Stradb|chr1:58947998-58948497	0.0607629462179922	.	.
chr1	58973284	58973783	chr1	58947998	58948497	Trak2|chr1:58947998-58948497	0.0607629462179922	.	.
chr1	58973284	58973783	chr1	59202312	59202811	Stradb|chr1:59202312-59202811	0.0855135236902389	.	.
chr1	58973284	58973783	chr1	59202312	59202811	Trak2|chr1:59202312-59202811	0.0855135236902389	.	.
chr1	58973886	58974385	chr1	58534402	58534901	Stradb|chr1:58534402-58534901	0.0924330709734887	.	.
chr1	58973886	58974385	chr1	58534402	58534901	Trak2|chr1:58534402-58534901	0.0924330709734887	.	.
chr1	58973886	58974385	chr1	58614393	58614892	Stradb|chr1:58614393-58614892	0.106779267330079	.	.
chr1	58973886	58974385	chr1	58614393	58614892	Trak2|chr1:58614393-58614892	0.106779267330079	.	.
chr1	58973886	58974385	chr1	58742437	58742936	Stradb|chr1:58742437-58742936	0.0731907447295678	.	.
chr1	58973886	58974385	chr1	58742437	58742936	Trak2|chr1:58742437-58742936	0.0731907447295678	.	.
chr1	58973886	58974385	chr1	58746853	58747352	Stradb|chr1:58746853-58747352	0.0697100890231704	.	.
chr1	58973886	58974385	chr1	58746853	58747352	Trak2|chr1:58746853-58747352	0.0697100890231704	.	.
chr1	58973886	58974385	chr1	58830865	58831364	Stradb|chr1:58830865-58831364	0.0820241678849755	.	.
chr1	58973886	58974385	chr1	58830865	58831364	Trak2|chr1:58830865-58831364	0.0820241678849755	.	.
chr1	58973886	58974385	chr1	59222043	59222542	Stradb|chr1:59222043-59222542	0.113608223957073	.	.
chr1	58973886	58974385	chr1	59222043	59222542	Trak2|chr1:59222043-59222542	0.113608223957073	.	.
chr1	59119578	59120077	chr1	58909565	58910064	G730003C15Rik|chr1:58909565-58910064	0.142429539102512	.	.
chr1	59119578	59120077	chr1	58909565	58910064	Tmem237|chr1:58909565-58910064	0.142429539102512	.	.
chr1	59119578	59120077	chr1	58924093	58924592	G730003C15Rik|chr1:58924093-58924592	0.0748055420290596	.	.
chr1	59119578	59120077	chr1	58924093	58924592	Tmem237|chr1:58924093-58924592	0.0748055420290596	.	.
chr1	59119578	59120077	chr1	58936737	58937236	G730003C15Rik|chr1:58936737-58937236	0.0845356090724046	.	.
chr1	59119578	59120077	chr1	58936737	58937236	Tmem237|chr1:58936737-58937236	0.0845356090724046	.	.
chr1	59120147	59120646	chr1	58774470	58774969	G730003C15Rik|chr1:58774470-58774969	0.104858005469341	.	.
chr1	59120147	59120646	chr1	58774470	58774969	Tmem237|chr1:58774470-58774969	0.104858005469341	.	.
chr1	59120147	59120646	chr1	58792006	58792505	G730003C15Rik|chr1:58792006-58792505	0.119672268218532	.	.
chr1	59120147	59120646	chr1	58792006	58792505	Tmem237|chr1:58792006-58792505	0.119672268218532	.	.
chr1	59120147	59120646	chr1	58889882	58890381	G730003C15Rik|chr1:58889882-58890381	0.0632528208161643	.	.
chr1	59120147	59120646	chr1	58889882	58890381	Tmem237|chr1:58889882-58890381	0.0632528208161643	.	.
chr1	59120147	59120646	chr1	58936737	58937236	G730003C15Rik|chr1:58936737-58937236	0.12805537034344	.	.
chr1	59120147	59120646	chr1	58936737	58937236	Tmem237|chr1:58936737-58937236	0.12805537034344	.	.
chr1	59120147	59120646	chr1	59187741	59188240	G730003C15Rik|chr1:59187741-59188240	0.148332384800951	.	.
chr1	59120147	59120646	chr1	59187741	59188240	Tmem237|chr1:59187741-59188240	0.148332384800951	.	.
chr1	59162341	59162840	chr1	58773850	58774349	Mpp4|chr1:58773850-58774349	0.0775364715890949	.	.
chr1	59162341	59162840	chr1	58792006	58792505	Mpp4|chr1:58792006-58792505	0.0809376472728614	.	.
chr1	59162341	59162840	chr1	58947998	58948497	Mpp4|chr1:58947998-58948497	0.0643166504628062	.	.
chr1	59162341	59162840	chr1	59051537	59052036	Mpp4|chr1:59051537-59052036	0.270839579841743	.	.
chr1	59162341	59162840	chr1	59067948	59068447	Mpp4|chr1:59067948-59068447	0.162124956595344	.	.
chr1	59162341	59162840	chr1	59172506	59173005	Mpp4|chr1:59172506-59173005	0.214257649620024	.	.
chr1	59162341	59162840	chr1	59215916	59216415	Mpp4|chr1:59215916-59216415	0.184316739147685	.	.
chr1	59162883	59163382	chr1	58761489	58761988	Mpp4|chr1:58761489-58761988	0.177682291202131	.	.
chr1	59162883	59163382	chr1	58792006	58792505	Mpp4|chr1:58792006-58792505	0.0674754895320266	.	.
chr1	59162883	59163382	chr1	58830865	58831364	Mpp4|chr1:58830865-58831364	0.188367893750316	.	.
chr1	59162883	59163382	chr1	58937261	58937760	Mpp4|chr1:58937261-58937760	0.120734560285015	.	.
chr1	59162883	59163382	chr1	58959583	58960082	Mpp4|chr1:58959583-58960082	0.136833392325636	.	.
chr1	59162883	59163382	chr1	59067948	59068447	Mpp4|chr1:59067948-59068447	0.0712843579829577	.	.
chr1	59162883	59163382	chr1	59158483	59158982	Mpp4|chr1:59158483-59158982	0.097848046037077	.	.
chr1	59162883	59163382	chr1	59172506	59173005	Mpp4|chr1:59172506-59173005	0.191141414033592	.	.
chr1	59162883	59163382	chr1	59215359	59215858	Mpp4|chr1:59215359-59215858	0.0858232595225707	.	.
chr1	59162883	59163382	chr1	59215916	59216415	Mpp4|chr1:59215916-59216415	0.0770239008906362	.	.
chr1	59162883	59163382	chr1	59215916	59216415	Mpp4|chr1:59215916-59216415	0.0770239008906363	.	.
chr1	59163876	59164375	chr1	58773850	58774349	Mpp4|chr1:58773850-58774349	0.130494282111797	.	.
chr1	59163876	59164375	chr1	59158483	59158982	Mpp4|chr1:59158483-59158982	0.171457902199561	.	.
chr1	59163876	59164375	chr1	59172506	59173005	Mpp4|chr1:59172506-59173005	0.126670669586259	.	.
chr1	59237006	59237505	chr1	58761489	58761988	Als2|chr1:58761489-58761988	0.0700012828628155	.	.
chr1	59237006	59237505	chr1	58889882	58890381	Als2|chr1:58889882-58890381	0.11415024676056	.	.
chr1	59237006	59237505	chr1	58909565	58910064	Als2|chr1:58909565-58910064	0.0715229190995608	.	.
chr1	59237006	59237505	chr1	58947998	58948497	Als2|chr1:58947998-58948497	0.120866347401989	.	.
chr1	59237006	59237505	chr1	59172506	59173005	Als2|chr1:59172506-59173005	0.0730579530363485	.	.
chr1	59237006	59237505	chr1	59187741	59188240	Als2|chr1:59187741-59188240	0.161693278222477	.	.
chr1	59237006	59237505	chr1	59202312	59202811	Als2|chr1:59202312-59202811	0.168621182742867	.	.
chr1	59237895	59238394	chr1	58909565	58910064	Als2|chr1:58909565-58910064	0.135807272175439	.	.
chr1	59237895	59238394	chr1	58936737	58937236	Als2|chr1:58936737-58937236	0.0681194466092872	.	.
chr1	59762644	59763143	chr1	59804714	59805213	Bmpr2|chr1:59804714-59805213	0.0807221454427279	.	.
chr1	59762644	59763143	chr1	59894469	59894968	Bmpr2|chr1:59894469-59894968	0.0823282393138207	.	.
chr1	59762644	59763143	chr1	59935062	59935561	Bmpr2|chr1:59935062-59935561	0.109439119828261	.	.
chr1	59762644	59763143	chr1	59945819	59946318	Bmpr2|chr1:59945819-59946318	0.180947308025306	.	.
chr1	59762644	59763143	chr1	59968747	59969246	Bmpr2|chr1:59968747-59969246	0.0828440736411374	.	.
chr1	59762644	59763143	chr1	60205046	60205545	Bmpr2|chr1:60205046-60205545	0.129804700090863	.	.
chr1	59763159	59763658	chr1	59826439	59826938	Bmpr2|chr1:59826439-59826938	0.0842897624416864	.	.
chr1	59763159	59763658	chr1	59927245	59927744	Bmpr2|chr1:59927245-59927744	0.0697809428059675	.	.
chr1	59763159	59763658	chr1	59945819	59946318	Bmpr2|chr1:59945819-59946318	0.0607614077029979	.	.
chr1	59763159	59763658	chr1	59968747	59969246	Bmpr2|chr1:59968747-59969246	0.162434019407488	.	.
chr1	59763681	59764180	chr1	59927245	59927744	Bmpr2|chr1:59927245-59927744	0.182111559640857	.	.
chr1	59763681	59764180	chr1	59987611	59988110	Bmpr2|chr1:59987611-59988110	0.0845327600252323	.	.
chr1	59763681	59764180	chr1	60031734	60032233	Bmpr2|chr1:60031734-60032233	0.0615344562070572	.	.
chr1	59763681	59764180	chr1	60066728	60067227	Bmpr2|chr1:60066728-60067227	0.0815212262380234	.	.
chr1	59912662	59913161	chr1	59883669	59884168	Fam117b|chr1:59883669-59884168	0.206586955830643	.	.
chr1	59912662	59913161	chr1	59886825	59887324	Fam117b|chr1:59886825-59887324	0.070794323102162	.	.
chr1	59912662	59913161	chr1	59935062	59935561	Fam117b|chr1:59935062-59935561	0.0780655461747154	.	.
chr1	59912662	59913161	chr1	59968747	59969246	Fam117b|chr1:59968747-59969246	0.158454598146622	.	.
chr1	59912662	59913161	chr1	59968747	59969246	Fam117b|chr1:59968747-59969246	0.158454598146623	.	.
chr1	59912662	59913161	chr1	59987611	59988110	Fam117b|chr1:59987611-59988110	0.116755890799595	.	.
chr1	59912662	59913161	chr1	60066728	60067227	Fam117b|chr1:60066728-60067227	0.119656040863238	.	.
chr1	59912662	59913161	chr1	60205046	60205545	Fam117b|chr1:60205046-60205545	0.0692833008193782	.	.
chr1	59913211	59913710	chr1	59792215	59792714	Fam117b|chr1:59792215-59792714	0.07125020682295	.	.
chr1	59913211	59913710	chr1	59883669	59884168	Fam117b|chr1:59883669-59884168	0.0729183181492397	.	.
chr1	59913211	59913710	chr1	59945819	59946318	Fam117b|chr1:59945819-59946318	0.0848475184384846	.	.
chr1	59913211	59913710	chr1	59945819	59946318	Fam117b|chr1:59945819-59946318	0.0848475184384847	.	.
chr1	59913211	59913710	chr1	59990664	59991163	Fam117b|chr1:59990664-59991163	0.0967454301081974	.	.
chr1	59913211	59913710	chr1	59990664	59991163	Fam117b|chr1:59990664-59991163	0.0967454301081975	.	.
chr1	59913211	59913710	chr1	60016294	60016793	Fam117b|chr1:60016294-60016793	0.0933886686904488	.	.
chr1	59913211	59913710	chr1	60031734	60032233	Fam117b|chr1:60031734-60032233	0.0922594495377393	.	.
chr1	59913211	59913710	chr1	60205046	60205545	Fam117b|chr1:60205046-60205545	0.0862648409329627	.	.
chr1	60042424	60042923	chr1	59826439	59826938	Ica1l|chr1:59826439-59826938	0.0923539696804867	.	.
chr1	60042424	60042923	chr1	59945819	59946318	Ica1l|chr1:59945819-59946318	0.140739298427253	.	.
chr1	60042424	60042923	chr1	59968747	59969246	Ica1l|chr1:59968747-59969246	0.109163833340815	.	.
chr1	60042424	60042923	chr1	59987611	59988110	Ica1l|chr1:59987611-59988110	0.0615106432299593	.	.
chr1	60042424	60042923	chr1	60016294	60016793	Ica1l|chr1:60016294-60016793	0.0695273018405377	.	.
chr1	60042424	60042923	chr1	60205046	60205545	Ica1l|chr1:60205046-60205545	0.0689762823239165	.	.
chr1	60042935	60043434	chr1	59792215	59792714	Ica1l|chr1:59792215-59792714	0.0842663916655091	.	.
chr1	60042935	60043434	chr1	59804714	59805213	Ica1l|chr1:59804714-59805213	0.0670808487140981	.	.
chr1	60042935	60043434	chr1	59927245	59927744	Ica1l|chr1:59927245-59927744	0.0753236934901906	.	.
chr1	60042935	60043434	chr1	59935062	59935561	Ica1l|chr1:59935062-59935561	0.128254245867472	.	.
chr1	60042935	60043434	chr1	59945819	59946318	Ica1l|chr1:59945819-59946318	0.135769456430023	.	.
chr1	60042935	60043434	chr1	59968747	59969246	Ica1l|chr1:59968747-59969246	0.235956700258707	.	.
chr1	60042935	60043434	chr1	59987611	59988110	Ica1l|chr1:59987611-59988110	0.171604853178113	.	.
chr1	60042935	60043434	chr1	59990664	59991163	Ica1l|chr1:59990664-59991163	0.128427194572632	.	.
chr1	60042935	60043434	chr1	60016294	60016793	Ica1l|chr1:60016294-60016793	0.124408716814432	.	.
chr1	60042935	60043434	chr1	60203584	60204083	Ica1l|chr1:60203584-60204083	0.0881216654425667	.	.
chr1	60042935	60043434	chr1	60205046	60205545	Ica1l|chr1:60205046-60205545	0.184761676603759	.	.
chr1	60042935	60043434	chr1	60273371	60273870	Ica1l|chr1:60273371-60273870	0.0966706517265423	.	.
chr1	60042935	60043434	chr1	60312550	60313049	Ica1l|chr1:60312550-60313049	0.107198500025182	.	.
chr1	60042935	60043434	chr1	60358931	60359430	Ica1l|chr1:60358931-60359430	0.222945067082735	.	.
chr1	60042935	60043434	chr1	60381871	60382370	Ica1l|chr1:60381871-60382370	0.0787700824660236	.	.
chr1	60042935	60043434	chr1	60410443	60410942	Ica1l|chr1:60410443-60410942	0.101759253290913	.	.
chr1	60042935	60043434	chr1	60469405	60469904	Ica1l|chr1:60469405-60469904	0.106221902034959	.	.
chr1	60042935	60043434	chr1	60489274	60489773	Ica1l|chr1:60489274-60489773	0.0841097310838423	.	.
chr1	60097393	60097892	chr1	59792215	59792714	Carf|chr1:59792215-59792714	0.102865012601477	.	.
chr1	60097393	60097892	chr1	59886825	59887324	Carf|chr1:59886825-59887324	0.148321722173004	.	.
chr1	60097393	60097892	chr1	59987611	59988110	Carf|chr1:59987611-59988110	0.0736647588955635	.	.
chr1	60097393	60097892	chr1	60016294	60016793	Carf|chr1:60016294-60016793	0.101448381894114	.	.
chr1	60097393	60097892	chr1	60034986	60035485	Carf|chr1:60034986-60035485	0.0609650801555946	.	.
chr1	60097393	60097892	chr1	60035598	60036097	Carf|chr1:60035598-60036097	0.120468618284821	.	.
chr1	60097393	60097892	chr1	60312550	60313049	Carf|chr1:60312550-60313049	0.062402628365393	.	.
chr1	60097393	60097892	chr1	60353258	60353757	Carf|chr1:60353258-60353757	0.120966360571198	.	.
chr1	60097393	60097892	chr1	60358931	60359430	Carf|chr1:60358931-60359430	0.0665044945013619	.	.
chr1	60097393	60097892	chr1	60410443	60410942	Carf|chr1:60410443-60410942	0.076050772696563	.	.
chr1	60097393	60097892	chr1	60469405	60469904	Carf|chr1:60469405-60469904	0.113767908350753	.	.
chr1	60097393	60097892	chr1	60488668	60489167	Carf|chr1:60488668-60489167	0.0852704163786918	.	.
chr1	60097393	60097892	chr1	60489858	60490357	Carf|chr1:60489858-60490357	0.148358354086554	.	.
chr1	60097980	60098479	chr1	59833669	59834168	Carf|chr1:59833669-59834168	0.171105573004782	.	.
chr1	60097980	60098479	chr1	59833669	59834168	Wdr12|chr1:59833669-59834168	0.171105573004782	.	.
chr1	60097980	60098479	chr1	59883669	59884168	Carf|chr1:59883669-59884168	0.107269081029624	.	.
chr1	60097980	60098479	chr1	59883669	59884168	Wdr12|chr1:59883669-59884168	0.107269081029624	.	.
chr1	60097980	60098479	chr1	59927245	59927744	Carf|chr1:59927245-59927744	0.0936734813061123	.	.
chr1	60097980	60098479	chr1	59927245	59927744	Wdr12|chr1:59927245-59927744	0.0936734813061123	.	.
chr1	60097980	60098479	chr1	59968747	59969246	Carf|chr1:59968747-59969246	0.107874962841373	.	.
chr1	60097980	60098479	chr1	59968747	59969246	Wdr12|chr1:59968747-59969246	0.107874962841373	.	.
chr1	60097980	60098479	chr1	60016294	60016793	Carf|chr1:60016294-60016793	0.0840895358435288	.	.
chr1	60097980	60098479	chr1	60016294	60016793	Wdr12|chr1:60016294-60016793	0.0840895358435288	.	.
chr1	60097980	60098479	chr1	60034986	60035485	Carf|chr1:60034986-60035485	0.125905891966638	.	.
chr1	60097980	60098479	chr1	60034986	60035485	Wdr12|chr1:60034986-60035485	0.125905891966638	.	.
chr1	60097980	60098479	chr1	60035598	60036097	Carf|chr1:60035598-60036097	0.0852848507772673	.	.
chr1	60097980	60098479	chr1	60035598	60036097	Wdr12|chr1:60035598-60036097	0.0852848507772673	.	.
chr1	60097980	60098479	chr1	60066728	60067227	Carf|chr1:60066728-60067227	0.179711211566042	.	.
chr1	60097980	60098479	chr1	60066728	60067227	Wdr12|chr1:60066728-60067227	0.179711211566042	.	.
chr1	60097980	60098479	chr1	60203584	60204083	Carf|chr1:60203584-60204083	0.146827242846183	.	.
chr1	60097980	60098479	chr1	60203584	60204083	Wdr12|chr1:60203584-60204083	0.146827242846183	.	.
chr1	60097980	60098479	chr1	60489274	60489773	Carf|chr1:60489274-60489773	0.122753230089267	.	.
chr1	60097980	60098479	chr1	60489274	60489773	Wdr12|chr1:60489274-60489773	0.122753230089267	.	.
chr1	60097980	60098479	chr1	60491019	60491518	Carf|chr1:60491019-60491518	0.0736406921510694	.	.
chr1	60097980	60098479	chr1	60491019	60491518	Wdr12|chr1:60491019-60491518	0.0736406921510694	.	.
chr1	60098487	60098986	chr1	59833669	59834168	Carf|chr1:59833669-59834168	0.155284401406203	.	.
chr1	60098487	60098986	chr1	59833669	59834168	Wdr12|chr1:59833669-59834168	0.155284401406203	.	.
chr1	60098487	60098986	chr1	59927245	59927744	Carf|chr1:59927245-59927744	0.104973634318019	.	.
chr1	60098487	60098986	chr1	59927245	59927744	Wdr12|chr1:59927245-59927744	0.104973634318019	.	.
chr1	60098487	60098986	chr1	59968747	59969246	Carf|chr1:59968747-59969246	0.246305644908647	.	.
chr1	60098487	60098986	chr1	59968747	59969246	Wdr12|chr1:59968747-59969246	0.246305644908647	.	.
chr1	60098487	60098986	chr1	60066728	60067227	Carf|chr1:60066728-60067227	0.121916734877001	.	.
chr1	60098487	60098986	chr1	60066728	60067227	Wdr12|chr1:60066728-60067227	0.121916734877001	.	.
chr1	60098487	60098986	chr1	60203584	60204083	Carf|chr1:60203584-60204083	0.277651314870965	.	.
chr1	60098487	60098986	chr1	60203584	60204083	Wdr12|chr1:60203584-60204083	0.277651314870965	.	.
chr1	60098487	60098986	chr1	60205046	60205545	Carf|chr1:60205046-60205545	0.0631416546933794	.	.
chr1	60098487	60098986	chr1	60205046	60205545	Carf|chr1:60205046-60205545	0.0631416546933795	.	.
chr1	60098487	60098986	chr1	60205046	60205545	Wdr12|chr1:60205046-60205545	0.0631416546933794	.	.
chr1	60098487	60098986	chr1	60205046	60205545	Wdr12|chr1:60205046-60205545	0.0631416546933795	.	.
chr1	60098487	60098986	chr1	60489274	60489773	Carf|chr1:60489274-60489773	0.124571497603318	.	.
chr1	60098487	60098986	chr1	60489274	60489773	Wdr12|chr1:60489274-60489773	0.124571497603318	.	.
chr1	60180257	60180756	chr1	59792215	59792714	Nbeal1|chr1:59792215-59792714	0.0820281236183899	.	.
chr1	60180257	60180756	chr1	59833669	59834168	Nbeal1|chr1:59833669-59834168	0.0655494442966248	.	.
chr1	60180257	60180756	chr1	59927245	59927744	Nbeal1|chr1:59927245-59927744	0.0921608675359183	.	.
chr1	60180257	60180756	chr1	59968747	59969246	Nbeal1|chr1:59968747-59969246	0.0854869734400393	.	.
chr1	60180257	60180756	chr1	60034986	60035485	Nbeal1|chr1:60034986-60035485	0.0621713077967711	.	.
chr1	60180257	60180756	chr1	60066728	60067227	Nbeal1|chr1:60066728-60067227	0.0994432151171599	.	.
chr1	60180257	60180756	chr1	60381871	60382370	Nbeal1|chr1:60381871-60382370	0.104792321808131	.	.
chr1	60342754	60343253	chr1	60005964	60006463	Cyp20a1|chr1:60005964-60006463	0.107092017292666	.	.
chr1	60342754	60343253	chr1	60205046	60205545	Cyp20a1|chr1:60205046-60205545	0.0841410830447264	.	.
chr1	60342754	60343253	chr1	60273371	60273870	Cyp20a1|chr1:60273371-60273870	0.0971336997506209	.	.
chr1	60342754	60343253	chr1	60410443	60410942	Cyp20a1|chr1:60410443-60410942	0.107444011473188	.	.
chr1	60342754	60343253	chr1	60474902	60475401	Cyp20a1|chr1:60474902-60475401	0.0880623233740648	.	.
chr1	60342754	60343253	chr1	60489274	60489773	Cyp20a1|chr1:60489274-60489773	0.159913795355765	.	.
chr1	60342754	60343253	chr1	60489858	60490357	Cyp20a1|chr1:60489858-60490357	0.0676756170232802	.	.
chr1	60343314	60343813	chr1	60034986	60035485	Cyp20a1|chr1:60034986-60035485	0.0716666494610637	.	.
chr1	60343314	60343813	chr1	60035598	60036097	Cyp20a1|chr1:60035598-60036097	0.104889659096253	.	.
chr1	60343314	60343813	chr1	60066728	60067227	Cyp20a1|chr1:60066728-60067227	0.0797831731344295	.	.
chr1	60343314	60343813	chr1	60205046	60205545	Cyp20a1|chr1:60205046-60205545	0.0748613614020939	.	.
chr1	60343314	60343813	chr1	60205046	60205545	Cyp20a1|chr1:60205046-60205545	0.074861361402094	.	.
chr1	60343314	60343813	chr1	60273371	60273870	Cyp20a1|chr1:60273371-60273870	0.0682456599007532	.	.
chr1	60343314	60343813	chr1	60358931	60359430	Cyp20a1|chr1:60358931-60359430	0.0864119180881443	.	.
chr1	60343314	60343813	chr1	60358931	60359430	Cyp20a1|chr1:60358931-60359430	0.0864119180881444	.	.
chr1	60343314	60343813	chr1	60410443	60410942	Cyp20a1|chr1:60410443-60410942	0.119469031640653	.	.
chr1	60343314	60343813	chr1	60489274	60489773	Cyp20a1|chr1:60489274-60489773	0.0737708778710705	.	.
chr1	60409462	60409961	chr1	60066728	60067227	Abi2|chr1:60066728-60067227	0.129087201238274	.	.
chr1	60409462	60409961	chr1	60489274	60489773	Abi2|chr1:60489274-60489773	0.0756912934466996	.	.
chr1	60409462	60409961	chr1	60490433	60490932	Abi2|chr1:60490433-60490932	0.0798901600008813	.	.
chr1	65122893	65123392	chr1	65028115	65028614	D630023F18Rik|chr1:65028115-65028614	0.102349629169644	.	.
chr1	65122893	65123392	chr1	65046378	65046877	D630023F18Rik|chr1:65046378-65046877	0.0786104114178058	.	.
chr1	65122893	65123392	chr1	65048740	65049239	D630023F18Rik|chr1:65048740-65049239	0.112356472103066	.	.
chr1	65122893	65123392	chr1	65091505	65092004	D630023F18Rik|chr1:65091505-65092004	0.206106211435231	.	.
chr1	65122893	65123392	chr1	65217556	65218055	D630023F18Rik|chr1:65217556-65218055	0.0885542100698116	.	.
chr1	65122893	65123392	chr1	65243298	65243797	D630023F18Rik|chr1:65243298-65243797	0.126284436941637	.	.
chr1	65122893	65123392	chr1	65280343	65280842	D630023F18Rik|chr1:65280343-65280842	0.135244285288715	.	.
chr1	65122893	65123392	chr1	65298564	65299063	D630023F18Rik|chr1:65298564-65299063	0.402526087560632	.	.
chr1	65122893	65123392	chr1	65300788	65301287	D630023F18Rik|chr1:65300788-65301287	0.0731777159448202	.	.
chr1	65122893	65123392	chr1	65312053	65312552	D630023F18Rik|chr1:65312053-65312552	0.118505210774657	.	.
chr1	65186396	65186895	chr1	65111968	65112467	Idh1|chr1:65111968-65112467	0.119262701855577	.	.
chr1	65186396	65186895	chr1	65111968	65112467	Pikfyve|chr1:65111968-65112467	0.119262701855577	.	.
chr1	65186396	65186895	chr1	65179041	65179540	Idh1|chr1:65179041-65179540	0.108796467798627	.	.
chr1	65186396	65186895	chr1	65179041	65179540	Pikfyve|chr1:65179041-65179540	0.108796467798627	.	.
chr1	65186396	65186895	chr1	65333902	65334401	Idh1|chr1:65333902-65334401	0.153142404985808	.	.
chr1	65186396	65186895	chr1	65333902	65334401	Pikfyve|chr1:65333902-65334401	0.153142404985808	.	.
chr1	65186396	65186895	chr1	65458102	65458601	Idh1|chr1:65458102-65458601	0.0859956679173305	.	.
chr1	65186396	65186895	chr1	65458102	65458601	Pikfyve|chr1:65458102-65458601	0.0859956679173305	.	.
chr1	65282716	65283215	chr1	65048740	65049239	Pth2r|chr1:65048740-65049239	0.0753205587671495	.	.
chr1	65282716	65283215	chr1	65075541	65076040	Pth2r|chr1:65075541-65076040	0.130133970119746	.	.
chr1	65282716	65283215	chr1	65088815	65089314	Pth2r|chr1:65088815-65089314	0.0651720408940841	.	.
chr1	65282716	65283215	chr1	65243298	65243797	Pth2r|chr1:65243298-65243797	0.172544017695254	.	.
chr1	65282716	65283215	chr1	65300788	65301287	Pth2r|chr1:65300788-65301287	0.090555910795355	.	.
chr1	65282716	65283215	chr1	65300788	65301287	Pth2r|chr1:65300788-65301287	0.0905559107953551	.	.
chr1	65282716	65283215	chr1	65311469	65311968	Pth2r|chr1:65311469-65311968	0.086769259824706	.	.
chr1	65282716	65283215	chr1	65312053	65312552	Pth2r|chr1:65312053-65312552	0.13133040743527	.	.
chr1	65282716	65283215	chr1	65508950	65509449	Pth2r|chr1:65508950-65509449	0.0650010139154761	.	.
chr1	65282716	65283215	chr1	65544106	65544605	Pth2r|chr1:65544106-65544605	0.194249028254941	.	.
chr1	65282716	65283215	chr1	65598160	65598659	Pth2r|chr1:65598160-65598659	0.0711164505424164	.	.
chr1	65282716	65283215	chr1	65661457	65661956	Pth2r|chr1:65661457-65661956	0.0837164007455364	.	.
chr1	65925476	65925975	chr1	65507165	65507664	Crygf|chr1:65507165-65507664	0.31706028669469	.	.
chr1	65925476	65925975	chr1	65536408	65536907	Crygf|chr1:65536408-65536907	0.172019443045619	.	.
chr1	65925476	65925975	chr1	65548786	65549285	Crygf|chr1:65548786-65549285	0.169961466679804	.	.
chr1	65925476	65925975	chr1	65687594	65688093	Crygf|chr1:65687594-65688093	0.106199492757317	.	.
chr1	65925476	65925975	chr1	65856090	65856589	Crygf|chr1:65856090-65856589	0.0679935495937247	.	.
chr1	65925476	65925975	chr1	65862422	65862921	Crygf|chr1:65862422-65862921	0.112715501951107	.	.
chr1	65925476	65925975	chr1	65927769	65928268	Crygf|chr1:65927769-65928268	0.10384265427193	.	.
chr1	65925476	65925975	chr1	65929973	65930472	Crygf|chr1:65929973-65930472	0.146805879578732	.	.
chr1	65925476	65925975	chr1	65958981	65959480	Crygf|chr1:65958981-65959480	0.130081260712273	.	.
chr1	65925476	65925975	chr1	66000334	66000833	Crygf|chr1:66000334-66000833	0.0656352026247459	.	.
chr1	65925476	65925975	chr1	66099767	66100266	Crygf|chr1:66099767-66100266	0.130951748476936	.	.
chr1	65925476	65925975	chr1	66129054	66129553	Crygf|chr1:66129054-66129553	0.231675931812675	.	.
chr1	65925476	65925975	chr1	66155488	66155987	Crygf|chr1:66155488-66155987	0.0685979342772554	.	.
chr1	65925476	65925975	chr1	66205476	66205975	Crygf|chr1:66205476-66205975	0.0802857941889491	.	.
chr1	65927121	65927620	chr1	65927769	65928268	Crygf|chr1:65927769-65928268	0.0934766306611627	.	.
chr1	65927121	65927620	chr1	65929973	65930472	Crygf|chr1:65929973-65930472	0.0910419815219977	.	.
chr1	66174880	66175379	chr1	65866455	65866954	Map2|chr1:65866455-65866954	0.100664914968688	.	.
chr1	66174880	66175379	chr1	66148756	66149255	Map2|chr1:66148756-66149255	0.100046038259151	.	.
chr1	66174880	66175379	chr1	66165064	66165563	Map2|chr1:66165064-66165563	0.0932989893517023	.	.
chr1	66174880	66175379	chr1	66186399	66186898	Map2|chr1:66186399-66186898	0.0923749325305548	.	.
chr1	66174880	66175379	chr1	66192799	66193298	Map2|chr1:66192799-66193298	0.111146282232407	.	.
chr1	66174880	66175379	chr1	66206834	66207333	Map2|chr1:66206834-66207333	0.081518035468181	.	.
chr1	66174880	66175379	chr1	66211343	66211842	Map2|chr1:66211343-66211842	0.068807193937427	.	.
chr1	66174880	66175379	chr1	66211343	66211842	Map2|chr1:66211343-66211842	0.0688071939374271	.	.
chr1	69687151	69687650	chr1	69535654	69536153	Ikzf2|chr1:69535654-69536153	0.307370623548941	.	.
chr1	69687151	69687650	chr1	69759552	69760051	Ikzf2|chr1:69759552-69760051	0.0676762707064016	.	.
chr1	69687151	69687650	chr1	69785070	69785569	Ikzf2|chr1:69785070-69785569	0.106400849988739	.	.
chr1	69687151	69687650	chr1	69853673	69854172	Ikzf2|chr1:69853673-69854172	0.118763256045774	.	.
chr1	69826106	69826605	chr1	69747752	69748251	Spag16|chr1:69747752-69748251	0.0903197668052123	.	.
chr1	69826106	69826605	chr1	70047961	70048460	Spag16|chr1:70047961-70048460	0.102190682988654	.	.
chr1	69826647	69827146	chr1	69519290	69519789	Spag16|chr1:69519290-69519789	0.0994441589309529	.	.
chr1	69826647	69827146	chr1	69560727	69561226	Spag16|chr1:69560727-69561226	0.119487424889014	.	.
chr1	69826647	69827146	chr1	69745423	69745922	Spag16|chr1:69745423-69745922	0.0905573778179314	.	.
chr1	69826647	69827146	chr1	69855763	69856262	Spag16|chr1:69855763-69856262	0.162663076617977	.	.
chr1	69826647	69827146	chr1	70223199	70223698	Spag16|chr1:70223199-70223698	0.154726979306599	.	.
chr1	70724978	70725477	chr1	70316336	70316835	Vwc2l|chr1:70316336-70316835	0.0703713366913471	.	.
chr1	70724978	70725477	chr1	70462305	70462804	Vwc2l|chr1:70462305-70462804	0.0656449396080388	.	.
chr1	70724978	70725477	chr1	70529714	70530213	Vwc2l|chr1:70529714-70530213	0.0797278511881752	.	.
chr1	70724978	70725477	chr1	70531351	70531850	Vwc2l|chr1:70531351-70531850	0.0868776026675575	.	.
chr1	70724978	70725477	chr1	70566574	70567073	Vwc2l|chr1:70566574-70567073	0.072566990328045	.	.
chr1	70724978	70725477	chr1	70566574	70567073	Vwc2l|chr1:70566574-70567073	0.0725669903280451	.	.
chr1	70725497	70725996	chr1	70257660	70258159	Vwc2l|chr1:70257660-70258159	0.0849162666923055	.	.
chr1	70725497	70725996	chr1	70316336	70316835	Vwc2l|chr1:70316336-70316835	0.0702070553226713	.	.
chr1	70725497	70725996	chr1	70529714	70530213	Vwc2l|chr1:70529714-70530213	0.0730419288387549	.	.
chr1	70725497	70725996	chr1	70566574	70567073	Vwc2l|chr1:70566574-70567073	0.143142012159501	.	.
chr1	70725497	70725996	chr1	70637518	70638017	Vwc2l|chr1:70637518-70638017	0.133101546929451	.	.
chr1	70725497	70725996	chr1	70638070	70638569	Vwc2l|chr1:70638070-70638569	0.0928436347902823	.	.
chr1	74505730	74506229	chr1	74698931	74699430	Cnot9|chr1:74698931-74699430	0.143753946073783	.	.
chr1	74505730	74506229	chr1	74757997	74758496	Cnot9|chr1:74757997-74758496	0.244485129484005	.	.
chr1	74505730	74506229	chr1	74787775	74788274	Cnot9|chr1:74787775-74788274	0.067726785506805	.	.
chr1	74505730	74506229	chr1	74802933	74803432	Cnot9|chr1:74802933-74803432	0.171136905896046	.	.
chr1	74505730	74506229	chr1	74806444	74806943	Cnot9|chr1:74806444-74806943	0.0628622429934821	.	.
chr1	74505730	74506229	chr1	74806952	74807451	Cnot9|chr1:74806952-74807451	0.0962020571870037	.	.
chr1	74505730	74506229	chr1	74815631	74816130	Cnot9|chr1:74815631-74816130	0.0656240363237121	.	.
chr1	74505730	74506229	chr1	74816731	74817230	Cnot9|chr1:74816731-74817230	0.063003006763511	.	.
chr1	74505730	74506229	chr1	74858307	74858806	Cnot9|chr1:74858307-74858806	0.113150249827894	.	.
chr1	74506443	74506942	chr1	74698931	74699430	Cnot9|chr1:74698931-74699430	0.150597864611897	.	.
chr1	74506443	74506942	chr1	74759797	74760296	Cnot9|chr1:74759797-74760296	0.0874391907326939	.	.
chr1	74506443	74506942	chr1	74794449	74794948	Cnot9|chr1:74794449-74794948	0.0857430702929575	.	.
chr1	74587205	74587704	chr1	74676612	74677111	Bcs1l|chr1:74676612-74677111	0.0866943051683763	.	.
chr1	74587205	74587704	chr1	74676612	74677111	Zfp142|chr1:74676612-74677111	0.0866943051683763	.	.
chr1	74587205	74587704	chr1	74772969	74773468	Bcs1l|chr1:74772969-74773468	0.0799468674590365	.	.
chr1	74587205	74587704	chr1	74772969	74773468	Zfp142|chr1:74772969-74773468	0.0799468674590365	.	.
chr1	74587205	74587704	chr1	74793218	74793717	Bcs1l|chr1:74793218-74793717	0.0650221505530897	.	.
chr1	74587205	74587704	chr1	74793218	74793717	Zfp142|chr1:74793218-74793717	0.0650221505530897	.	.
chr1	74587205	74587704	chr1	74806952	74807451	Bcs1l|chr1:74806952-74807451	0.0653716571299998	.	.
chr1	74587205	74587704	chr1	74806952	74807451	Zfp142|chr1:74806952-74807451	0.0653716571299998	.	.
chr1	74587205	74587704	chr1	74816731	74817230	Bcs1l|chr1:74816731-74817230	0.160653052136762	.	.
chr1	74587205	74587704	chr1	74816731	74817230	Zfp142|chr1:74816731-74817230	0.160653052136762	.	.
chr1	74587205	74587704	chr1	74880737	74881236	Bcs1l|chr1:74880737-74881236	0.213713768489972	.	.
chr1	74587205	74587704	chr1	74880737	74881236	Zfp142|chr1:74880737-74881236	0.213713768489972	.	.
chr1	74587962	74588461	chr1	74694100	74694599	Bcs1l|chr1:74694100-74694599	0.185161807352765	.	.
chr1	74587962	74588461	chr1	74694100	74694599	Zfp142|chr1:74694100-74694599	0.185161807352765	.	.
chr1	74587962	74588461	chr1	74753532	74754031	Bcs1l|chr1:74753532-74754031	0.155389285505971	.	.
chr1	74587962	74588461	chr1	74753532	74754031	Zfp142|chr1:74753532-74754031	0.155389285505971	.	.
chr1	74587962	74588461	chr1	74772969	74773468	Bcs1l|chr1:74772969-74773468	0.131646085332463	.	.
chr1	74587962	74588461	chr1	74772969	74773468	Zfp142|chr1:74772969-74773468	0.131646085332463	.	.
chr1	74587962	74588461	chr1	74794449	74794948	Bcs1l|chr1:74794449-74794948	0.142754404507849	.	.
chr1	74587962	74588461	chr1	74794449	74794948	Zfp142|chr1:74794449-74794948	0.142754404507849	.	.
chr1	74587962	74588461	chr1	74799965	74800464	Bcs1l|chr1:74799965-74800464	0.119876637231744	.	.
chr1	74587962	74588461	chr1	74799965	74800464	Zfp142|chr1:74799965-74800464	0.119876637231744	.	.
chr1	74587962	74588461	chr1	74858307	74858806	Bcs1l|chr1:74858307-74858806	0.106438805503393	.	.
chr1	74587962	74588461	chr1	74858307	74858806	Zfp142|chr1:74858307-74858806	0.106438805503393	.	.
chr1	74587962	74588461	chr1	74948735	74949234	Bcs1l|chr1:74948735-74949234	0.184295175325108	.	.
chr1	74587962	74588461	chr1	74948735	74949234	Zfp142|chr1:74948735-74949234	0.184295175325108	.	.
chr1	74601175	74601674	chr1	74753532	74754031	Rnf25|chr1:74753532-74754031	0.086487839134559	.	.
chr1	74601175	74601674	chr1	74753532	74754031	Stk36|chr1:74753532-74754031	0.086487839134559	.	.
chr1	74601175	74601674	chr1	74787775	74788274	Rnf25|chr1:74787775-74788274	0.0809962033286679	.	.
chr1	74601175	74601674	chr1	74787775	74788274	Stk36|chr1:74787775-74788274	0.0809962033286679	.	.
chr1	74601175	74601674	chr1	74808065	74808564	Rnf25|chr1:74808065-74808564	0.122427212144527	.	.
chr1	74601175	74601674	chr1	74808065	74808564	Stk36|chr1:74808065-74808564	0.122427212144527	.	.
chr1	74661495	74661994	chr1	74676612	74677111	Ttll4|chr1:74676612-74677111	0.176699150515969	.	.
chr1	74661495	74661994	chr1	74694100	74694599	Ttll4|chr1:74694100-74694599	0.237758598716758	.	.
chr1	74661495	74661994	chr1	74753532	74754031	Ttll4|chr1:74753532-74754031	0.184500007130007	.	.
chr1	74661495	74661994	chr1	74757997	74758496	Ttll4|chr1:74757997-74758496	0.184483310023826	.	.
chr1	74661495	74661994	chr1	74772969	74773468	Ttll4|chr1:74772969-74773468	0.252952728418342	.	.
chr1	74661495	74661994	chr1	74784124	74784623	Ttll4|chr1:74784124-74784623	0.155275538344081	.	.
chr1	74661495	74661994	chr1	74787775	74788274	Ttll4|chr1:74787775-74788274	0.101408072842636	.	.
chr1	74661495	74661994	chr1	74793218	74793717	Ttll4|chr1:74793218-74793717	0.216152349122684	.	.
chr1	74661495	74661994	chr1	74794449	74794948	Ttll4|chr1:74794449-74794948	0.211862924155137	.	.
chr1	74661495	74661994	chr1	74800566	74801065	Ttll4|chr1:74800566-74801065	0.0726464146767671	.	.
chr1	74661495	74661994	chr1	74800566	74801065	Ttll4|chr1:74800566-74801065	0.0726464146767672	.	.
chr1	74661495	74661994	chr1	74806952	74807451	Ttll4|chr1:74806952-74807451	0.108945179587608	.	.
chr1	74661495	74661994	chr1	74815631	74816130	Ttll4|chr1:74815631-74816130	0.106399100142285	.	.
chr1	74661495	74661994	chr1	74816731	74817230	Ttll4|chr1:74816731-74817230	0.178486297190477	.	.
chr1	74661495	74661994	chr1	74858307	74858806	Ttll4|chr1:74858307-74858806	0.300631645073314	.	.
chr1	74661495	74661994	chr1	74880737	74881236	Ttll4|chr1:74880737-74881236	0.0959152778705551	.	.
chr1	74661495	74661994	chr1	74948735	74949234	Ttll4|chr1:74948735-74949234	0.191673864757765	.	.
chr1	74748718	74749217	chr1	74676612	74677111	Prkag3|chr1:74676612-74677111	0.120800779201805	.	.
chr1	74748718	74749217	chr1	74753532	74754031	Prkag3|chr1:74753532-74754031	0.0896134439960938	.	.
chr1	74749271	74749770	chr1	74676612	74677111	Prkag3|chr1:74676612-74677111	0.175034902273032	.	.
chr1	74749271	74749770	chr1	74793218	74793717	Prkag3|chr1:74793218-74793717	0.109658818758061	.	.
chr1	74749271	74749770	chr1	74799965	74800464	Prkag3|chr1:74799965-74800464	0.0899747541409154	.	.
chr1	74749271	74749770	chr1	74808065	74808564	Prkag3|chr1:74808065-74808564	0.158907808193117	.	.
chr1	74749271	74749770	chr1	74816731	74817230	Prkag3|chr1:74816731-74817230	0.0630602667749804	.	.
chr1	74771522	74772021	chr1	74665085	74665584	Wnt6|chr1:74665085-74665584	0.0651700937558648	.	.
chr1	74771522	74772021	chr1	74793218	74793717	Wnt6|chr1:74793218-74793717	0.0690383528787752	.	.
chr1	74771522	74772021	chr1	74802933	74803432	Wnt6|chr1:74802933-74803432	0.0778757737929476	.	.
chr1	74771522	74772021	chr1	74815631	74816130	Wnt6|chr1:74815631-74816130	0.101450583369924	.	.
chr1	74771522	74772021	chr1	75247991	75248490	Wnt6|chr1:75247991-75248490	0.108090456642456	.	.
chr1	74854708	74855207	chr1	74676612	74677111	Cdk5r2|chr1:74676612-74677111	0.139417570826239	.	.
chr1	74854708	74855207	chr1	74772969	74773468	Cdk5r2|chr1:74772969-74773468	0.102786036108005	.	.
chr1	74854708	74855207	chr1	74800566	74801065	Cdk5r2|chr1:74800566-74801065	0.0633644883382373	.	.
chr1	74854708	74855207	chr1	74808065	74808564	Cdk5r2|chr1:74808065-74808564	0.0932506155326304	.	.
chr1	74854708	74855207	chr1	74815631	74816130	Cdk5r2|chr1:74815631-74816130	0.0898727116052422	.	.
chr1	74854708	74855207	chr1	74815631	74816130	Cdk5r2|chr1:74815631-74816130	0.0898727116052423	.	.
chr1	74854708	74855207	chr1	74858307	74858806	Cdk5r2|chr1:74858307-74858806	0.145865439682003	.	.
chr1	74854708	74855207	chr1	74948735	74949234	Cdk5r2|chr1:74948735-74949234	0.100886701905968	.	.
chr1	74854708	74855207	chr1	75141393	75141892	Cdk5r2|chr1:75141393-75141892	0.136302826131436	.	.
chr1	74854708	74855207	chr1	75234571	75235070	Cdk5r2|chr1:75234571-75235070	0.192159955039089	.	.
chr1	74854708	74855207	chr1	75247991	75248490	Cdk5r2|chr1:75247991-75248490	0.0792990024575488	.	.
chr1	74892867	74893366	chr1	74698931	74699430	Cryba2|chr1:74698931-74699430	0.142507816003489	.	.
chr1	74892867	74893366	chr1	74808065	74808564	Cryba2|chr1:74808065-74808564	0.146764721458654	.	.
chr1	74892867	74893366	chr1	74880737	74881236	Cryba2|chr1:74880737-74881236	0.0629648462257327	.	.
chr1	74892867	74893366	chr1	75128586	75129085	Cryba2|chr1:75128586-75129085	0.268481309182221	.	.
chr1	74892867	74893366	chr1	75244823	75245322	Cryba2|chr1:75244823-75245322	0.116010850267955	.	.
chr1	74893408	74893907	chr1	74772969	74773468	Cryba2|chr1:74772969-74773468	0.0717268235217608	.	.
chr1	74893408	74893907	chr1	74793218	74793717	Cryba2|chr1:74793218-74793717	0.0887302365803664	.	.
chr1	74893408	74893907	chr1	74858307	74858806	Cryba2|chr1:74858307-74858806	0.127588993302026	.	.
chr1	74893408	74893907	chr1	74880737	74881236	Cryba2|chr1:74880737-74881236	0.117964766344781	.	.
chr1	74893408	74893907	chr1	75234571	75235070	Cryba2|chr1:75234571-75235070	0.105199445160072	.	.
chr1	74935357	74935856	chr1	74676612	74677111	Cfap65|chr1:74676612-74677111	0.103586738958875	.	.
chr1	74935357	74935856	chr1	74694100	74694599	Cfap65|chr1:74694100-74694599	0.110377299875532	.	.
chr1	74935357	74935856	chr1	74753532	74754031	Cfap65|chr1:74753532-74754031	0.0799071313996709	.	.
chr1	74935357	74935856	chr1	74794449	74794948	Cfap65|chr1:74794449-74794948	0.188468033062991	.	.
chr1	74935357	74935856	chr1	74800566	74801065	Cfap65|chr1:74800566-74801065	0.100024308794322	.	.
chr1	74935357	74935856	chr1	74948735	74949234	Cfap65|chr1:74948735-74949234	0.0681987925918163	.	.
chr1	74935357	74935856	chr1	75141393	75141892	Cfap65|chr1:75141393-75141892	0.0925187492966281	.	.
chr1	74935357	74935856	chr1	75218312	75218811	Cfap65|chr1:75218312-75218811	0.107314143765232	.	.
chr1	74935357	74935856	chr1	75234571	75235070	Cfap65|chr1:75234571-75235070	0.0626237384133023	.	.
chr1	74935357	74935856	chr1	75239896	75240395	Cfap65|chr1:75239896-75240395	0.0714284164145199	.	.
chr1	75124760	75125259	chr1	74753532	74754031	Nhej1|chr1:74753532-74754031	0.0628842976001794	.	.
chr1	75124760	75125259	chr1	74757997	74758496	Nhej1|chr1:74757997-74758496	0.0619420747265197	.	.
chr1	75124760	75125259	chr1	74759797	74760296	Nhej1|chr1:74759797-74760296	0.0758037151918264	.	.
chr1	75124760	75125259	chr1	74772969	74773468	Nhej1|chr1:74772969-74773468	0.0971853033679255	.	.
chr1	75124760	75125259	chr1	74784124	74784623	Nhej1|chr1:74784124-74784623	0.126900621782037	.	.
chr1	75124760	75125259	chr1	74794449	74794948	Nhej1|chr1:74794449-74794948	0.190469563959178	.	.
chr1	75124760	75125259	chr1	74806444	74806943	Nhej1|chr1:74806444-74806943	0.10154720694252	.	.
chr1	75124760	75125259	chr1	74806952	74807451	Nhej1|chr1:74806952-74807451	0.0815879971742216	.	.
chr1	75124760	75125259	chr1	74816731	74817230	Nhej1|chr1:74816731-74817230	0.124429899197773	.	.
chr1	75124760	75125259	chr1	74858307	74858806	Nhej1|chr1:74858307-74858806	0.183263516946696	.	.
chr1	75124760	75125259	chr1	74894978	74895477	Nhej1|chr1:74894978-74895477	0.0643673858807777	.	.
chr1	75124760	75125259	chr1	74948735	74949234	Nhej1|chr1:74948735-74949234	0.0990588581529243	.	.
chr1	75124760	75125259	chr1	75024118	75024617	Nhej1|chr1:75024118-75024617	0.11000576563132	.	.
chr1	75124760	75125259	chr1	75141393	75141892	Nhej1|chr1:75141393-75141892	0.0628602734997667	.	.
chr1	75124760	75125259	chr1	75155775	75156274	Nhej1|chr1:75155775-75156274	0.0605781846700754	.	.
chr1	75124760	75125259	chr1	75218312	75218811	Nhej1|chr1:75218312-75218811	0.0869388978211104	.	.
chr1	75124760	75125259	chr1	75234571	75235070	Nhej1|chr1:75234571-75235070	0.114795039042335	.	.
chr1	75124760	75125259	chr1	75244823	75245322	Nhej1|chr1:75244823-75245322	0.0642572323069396	.	.
chr1	75142499	75142998	chr1	74753532	74754031	Cnppd1|chr1:74753532-74754031	0.100419708320273	.	.
chr1	75142499	75142998	chr1	74753532	74754031	Retreg2|chr1:74753532-74754031	0.100419708320273	.	.
chr1	75142499	75142998	chr1	74772969	74773468	Cnppd1|chr1:74772969-74773468	0.105532002470533	.	.
chr1	75142499	75142998	chr1	74772969	74773468	Retreg2|chr1:74772969-74773468	0.105532002470533	.	.
chr1	75142499	75142998	chr1	74784124	74784623	Cnppd1|chr1:74784124-74784623	0.134758317886821	.	.
chr1	75142499	75142998	chr1	74784124	74784623	Retreg2|chr1:74784124-74784623	0.134758317886821	.	.
chr1	75142499	75142998	chr1	74794449	74794948	Cnppd1|chr1:74794449-74794948	0.182795736433976	.	.
chr1	75142499	75142998	chr1	74794449	74794948	Retreg2|chr1:74794449-74794948	0.182795736433976	.	.
chr1	75142499	75142998	chr1	74799965	74800464	Cnppd1|chr1:74799965-74800464	0.0840481239011537	.	.
chr1	75142499	75142998	chr1	74799965	74800464	Retreg2|chr1:74799965-74800464	0.0840481239011537	.	.
chr1	75142499	75142998	chr1	74808065	74808564	Cnppd1|chr1:74808065-74808564	0.0658953873232045	.	.
chr1	75142499	75142998	chr1	74808065	74808564	Retreg2|chr1:74808065-74808564	0.0658953873232045	.	.
chr1	75142499	75142998	chr1	74816731	74817230	Cnppd1|chr1:74816731-74817230	0.200530774255164	.	.
chr1	75142499	75142998	chr1	74816731	74817230	Retreg2|chr1:74816731-74817230	0.200530774255164	.	.
chr1	75142499	75142998	chr1	74817277	74817776	Cnppd1|chr1:74817277-74817776	0.11968739987082	.	.
chr1	75142499	75142998	chr1	74817277	74817776	Retreg2|chr1:74817277-74817776	0.11968739987082	.	.
chr1	75142499	75142998	chr1	74858307	74858806	Cnppd1|chr1:74858307-74858806	0.112624541572933	.	.
chr1	75142499	75142998	chr1	74858307	74858806	Retreg2|chr1:74858307-74858806	0.112624541572933	.	.
chr1	75142499	75142998	chr1	75141393	75141892	Cnppd1|chr1:75141393-75141892	0.163887224506508	.	.
chr1	75142499	75142998	chr1	75141393	75141892	Retreg2|chr1:75141393-75141892	0.163887224506508	.	.
chr1	75142499	75142998	chr1	75234571	75235070	Cnppd1|chr1:75234571-75235070	0.186540244983383	.	.
chr1	75142499	75142998	chr1	75234571	75235070	Retreg2|chr1:75234571-75235070	0.186540244983383	.	.
chr1	75142499	75142998	chr1	75239896	75240395	Cnppd1|chr1:75239896-75240395	0.0630802133115541	.	.
chr1	75142499	75142998	chr1	75239896	75240395	Retreg2|chr1:75239896-75240395	0.0630802133115541	.	.
chr1	75142499	75142998	chr1	75244823	75245322	Cnppd1|chr1:75244823-75245322	0.0996077945662702	.	.
chr1	75142499	75142998	chr1	75244823	75245322	Retreg2|chr1:75244823-75245322	0.0996077945662702	.	.
chr1	75142499	75142998	chr1	75247991	75248490	Cnppd1|chr1:75247991-75248490	0.135598632277814	.	.
chr1	75142499	75142998	chr1	75247991	75248490	Retreg2|chr1:75247991-75248490	0.135598632277814	.	.
chr1	75168424	75168923	chr1	74753532	74754031	Zfand2b|chr1:74753532-74754031	0.0915327516778516	.	.
chr1	75168424	75168923	chr1	74757997	74758496	Zfand2b|chr1:74757997-74758496	0.0718007498160543	.	.
chr1	75168424	75168923	chr1	74772969	74773468	Zfand2b|chr1:74772969-74773468	0.208990537742384	.	.
chr1	75168424	75168923	chr1	74794449	74794948	Zfand2b|chr1:74794449-74794948	0.0788949722504558	.	.
chr1	75168424	75168923	chr1	74799965	74800464	Zfand2b|chr1:74799965-74800464	0.126531032351632	.	.
chr1	75168424	75168923	chr1	74800566	74801065	Zfand2b|chr1:74800566-74801065	0.149719392773371	.	.
chr1	75168424	75168923	chr1	74815631	74816130	Zfand2b|chr1:74815631-74816130	0.184053122214244	.	.
chr1	75168424	75168923	chr1	74816731	74817230	Zfand2b|chr1:74816731-74817230	0.164389755575339	.	.
chr1	75168424	75168923	chr1	74858307	74858806	Zfand2b|chr1:74858307-74858806	0.0901743836296707	.	.
chr1	75168424	75168923	chr1	74948735	74949234	Zfand2b|chr1:74948735-74949234	0.128325362727435	.	.
chr1	75168424	75168923	chr1	75218312	75218811	Zfand2b|chr1:75218312-75218811	0.169648156986478	.	.
chr1	75168424	75168923	chr1	75234571	75235070	Zfand2b|chr1:75234571-75235070	0.119276916755997	.	.
chr1	75168424	75168923	chr1	75244823	75245322	Zfand2b|chr1:75244823-75245322	0.0737892250936609	.	.
chr1	75169048	75169547	chr1	74753532	74754031	Zfand2b|chr1:74753532-74754031	0.199341027075751	.	.
chr1	75169048	75169547	chr1	74772969	74773468	Zfand2b|chr1:74772969-74773468	0.267647980382688	.	.
chr1	75169048	75169547	chr1	74793218	74793717	Zfand2b|chr1:74793218-74793717	0.103647852313334	.	.
chr1	75169048	75169547	chr1	74794449	74794948	Zfand2b|chr1:74794449-74794948	0.178583974588433	.	.
chr1	75169048	75169547	chr1	74799965	74800464	Zfand2b|chr1:74799965-74800464	0.272251158321	.	.
chr1	75169048	75169547	chr1	74800566	74801065	Zfand2b|chr1:74800566-74801065	0.183011144817211	.	.
chr1	75169048	75169547	chr1	74815631	74816130	Zfand2b|chr1:74815631-74816130	0.103549060886661	.	.
chr1	75169048	75169547	chr1	74816731	74817230	Zfand2b|chr1:74816731-74817230	0.175973334752233	.	.
chr1	75169048	75169547	chr1	74948735	74949234	Zfand2b|chr1:74948735-74949234	0.0967486556378728	.	.
chr1	75169048	75169547	chr1	75141393	75141892	Zfand2b|chr1:75141393-75141892	0.0857023178818595	.	.
chr1	75169048	75169547	chr1	75234571	75235070	Zfand2b|chr1:75234571-75235070	0.100178982954497	.	.
chr1	75179524	75180023	chr1	74793218	74793717	Abcb6|chr1:74793218-74793717	0.0907965118045733	.	.
chr1	75179524	75180023	chr1	74806952	74807451	Abcb6|chr1:74806952-74807451	0.103203696647536	.	.
chr1	75179524	75180023	chr1	74808065	74808564	Abcb6|chr1:74808065-74808564	0.0929229502315679	.	.
chr1	75179524	75180023	chr1	74880737	74881236	Abcb6|chr1:74880737-74881236	0.0718812388237186	.	.
chr1	75179524	75180023	chr1	75128586	75129085	Abcb6|chr1:75128586-75129085	0.0648931718878306	.	.
chr1	75179524	75180023	chr1	75141393	75141892	Abcb6|chr1:75141393-75141892	0.0840121864967953	.	.
chr1	75179524	75180023	chr1	75141393	75141892	Abcb6|chr1:75141393-75141892	0.0840121864967954	.	.
chr1	75179524	75180023	chr1	75247991	75248490	Abcb6|chr1:75247991-75248490	0.0899154317816077	.	.
chr1	75180079	75180578	chr1	74784124	74784623	Abcb6|chr1:74784124-74784623	0.120057570544485	.	.
chr1	75180079	75180578	chr1	74794449	74794948	Abcb6|chr1:74794449-74794948	0.124550345055764	.	.
chr1	75180079	75180578	chr1	74800566	74801065	Abcb6|chr1:74800566-74801065	0.0758710269948067	.	.
chr1	75180079	75180578	chr1	74816731	74817230	Abcb6|chr1:74816731-74817230	0.0855351538940646	.	.
chr1	75180079	75180578	chr1	74858307	74858806	Abcb6|chr1:74858307-74858806	0.100292202610793	.	.
chr1	75191753	75192252	chr1	74757997	74758496	Ankzf1|chr1:74757997-74758496	0.0611234202775521	.	.
chr1	75191753	75192252	chr1	74757997	74758496	Atg9a|chr1:74757997-74758496	0.0611234202775521	.	.
chr1	75191753	75192252	chr1	74784124	74784623	Ankzf1|chr1:74784124-74784623	0.103534519072269	.	.
chr1	75191753	75192252	chr1	74784124	74784623	Atg9a|chr1:74784124-74784623	0.103534519072269	.	.
chr1	75191753	75192252	chr1	74794449	74794948	Ankzf1|chr1:74794449-74794948	0.078167282475677	.	.
chr1	75191753	75192252	chr1	74794449	74794948	Atg9a|chr1:74794449-74794948	0.078167282475677	.	.
chr1	75191753	75192252	chr1	74799965	74800464	Ankzf1|chr1:74799965-74800464	0.0837609526787105	.	.
chr1	75191753	75192252	chr1	74799965	74800464	Atg9a|chr1:74799965-74800464	0.0837609526787105	.	.
chr1	75191753	75192252	chr1	74808065	74808564	Ankzf1|chr1:74808065-74808564	0.172335069862545	.	.
chr1	75191753	75192252	chr1	74808065	74808564	Atg9a|chr1:74808065-74808564	0.172335069862545	.	.
chr1	75191753	75192252	chr1	74816731	74817230	Ankzf1|chr1:74816731-74817230	0.0612293577758137	.	.
chr1	75191753	75192252	chr1	74816731	74817230	Atg9a|chr1:74816731-74817230	0.0612293577758137	.	.
chr1	75191753	75192252	chr1	74858307	74858806	Ankzf1|chr1:74858307-74858806	0.135248310835351	.	.
chr1	75191753	75192252	chr1	74858307	74858806	Atg9a|chr1:74858307-74858806	0.135248310835351	.	.
chr1	75191753	75192252	chr1	74948735	74949234	Ankzf1|chr1:74948735-74949234	0.0896066102628768	.	.
chr1	75191753	75192252	chr1	74948735	74949234	Atg9a|chr1:74948735-74949234	0.0896066102628768	.	.
chr1	75191753	75192252	chr1	75001124	75001623	Ankzf1|chr1:75001124-75001623	0.154360934128219	.	.
chr1	75191753	75192252	chr1	75001124	75001623	Atg9a|chr1:75001124-75001623	0.154360934128219	.	.
chr1	75191753	75192252	chr1	75234571	75235070	Ankzf1|chr1:75234571-75235070	0.0983192456311647	.	.
chr1	75191753	75192252	chr1	75234571	75235070	Atg9a|chr1:75234571-75235070	0.0983192456311647	.	.
chr1	75191753	75192252	chr1	75244823	75245322	Ankzf1|chr1:75244823-75245322	0.0967714281318824	.	.
chr1	75191753	75192252	chr1	75244823	75245322	Atg9a|chr1:75244823-75245322	0.0967714281318824	.	.
chr1	75191753	75192252	chr1	75247991	75248490	Ankzf1|chr1:75247991-75248490	0.106477918193935	.	.
chr1	75191753	75192252	chr1	75247991	75248490	Atg9a|chr1:75247991-75248490	0.106477918193935	.	.
chr1	75192415	75192914	chr1	74806952	74807451	Ankzf1|chr1:74806952-74807451	0.0612731821899399	.	.
chr1	75192415	75192914	chr1	74806952	74807451	Atg9a|chr1:74806952-74807451	0.0612731821899399	.	.
chr1	75192415	75192914	chr1	75001124	75001623	Ankzf1|chr1:75001124-75001623	0.0658491255260559	.	.
chr1	75192415	75192914	chr1	75001124	75001623	Atg9a|chr1:75001124-75001623	0.0658491255260559	.	.
chr1	75192415	75192914	chr1	75247991	75248490	Ankzf1|chr1:75247991-75248490	0.0673835739756444	.	.
chr1	75192415	75192914	chr1	75247991	75248490	Atg9a|chr1:75247991-75248490	0.0673835739756444	.	.
chr1	75210546	75211045	chr1	74759797	74760296	Glb1l|chr1:74759797-74760296	0.132522301303047	.	.
chr1	75210546	75211045	chr1	74759797	74760296	Stk16|chr1:74759797-74760296	0.132522301303047	.	.
chr1	75210546	75211045	chr1	74784124	74784623	Glb1l|chr1:74784124-74784623	0.0843716688954064	.	.
chr1	75210546	75211045	chr1	74784124	74784623	Stk16|chr1:74784124-74784623	0.0843716688954064	.	.
chr1	75210546	75211045	chr1	74794449	74794948	Glb1l|chr1:74794449-74794948	0.0662939252812243	.	.
chr1	75210546	75211045	chr1	74794449	74794948	Stk16|chr1:74794449-74794948	0.0662939252812243	.	.
chr1	75210546	75211045	chr1	74816731	74817230	Glb1l|chr1:74816731-74817230	0.0849455331511461	.	.
chr1	75210546	75211045	chr1	74816731	74817230	Stk16|chr1:74816731-74817230	0.0849455331511461	.	.
chr1	75210546	75211045	chr1	74817277	74817776	Glb1l|chr1:74817277-74817776	0.0714021414576209	.	.
chr1	75210546	75211045	chr1	74817277	74817776	Glb1l|chr1:74817277-74817776	0.071402141457621	.	.
chr1	75210546	75211045	chr1	74817277	74817776	Stk16|chr1:74817277-74817776	0.0714021414576209	.	.
chr1	75210546	75211045	chr1	74817277	74817776	Stk16|chr1:74817277-74817776	0.071402141457621	.	.
chr1	75210546	75211045	chr1	74858307	74858806	Glb1l|chr1:74858307-74858806	0.154182113302729	.	.
chr1	75210546	75211045	chr1	74858307	74858806	Stk16|chr1:74858307-74858806	0.154182113302729	.	.
chr1	75210546	75211045	chr1	74880737	74881236	Glb1l|chr1:74880737-74881236	0.0794456677357967	.	.
chr1	75210546	75211045	chr1	74880737	74881236	Stk16|chr1:74880737-74881236	0.0794456677357967	.	.
chr1	75210546	75211045	chr1	75239896	75240395	Glb1l|chr1:75239896-75240395	0.153324762678853	.	.
chr1	75210546	75211045	chr1	75239896	75240395	Stk16|chr1:75239896-75240395	0.153324762678853	.	.
chr1	75210546	75211045	chr1	75247991	75248490	Glb1l|chr1:75247991-75248490	0.157382211810127	.	.
chr1	75210546	75211045	chr1	75247991	75248490	Stk16|chr1:75247991-75248490	0.157382211810127	.	.
chr1	75219086	75219585	chr1	74793218	74793717	Tuba4a|chr1:74793218-74793717	0.118446234275593	.	.
chr1	75219086	75219585	chr1	74802933	74803432	Tuba4a|chr1:74802933-74803432	0.083786309521093	.	.
chr1	75219086	75219585	chr1	74806952	74807451	Tuba4a|chr1:74806952-74807451	0.10174448352977	.	.
chr1	75219086	75219585	chr1	74816731	74817230	Tuba4a|chr1:74816731-74817230	0.0738401452672294	.	.
chr1	75219086	75219585	chr1	74858307	74858806	Tuba4a|chr1:74858307-74858806	0.155495169604568	.	.
chr1	75219086	75219585	chr1	74880737	74881236	Tuba4a|chr1:74880737-74881236	0.131575953499945	.	.
chr1	75219086	75219585	chr1	75141393	75141892	Tuba4a|chr1:75141393-75141892	0.163678155397577	.	.
chr1	75219086	75219585	chr1	75218312	75218811	Tuba4a|chr1:75218312-75218811	0.109271041346316	.	.
chr1	75219086	75219585	chr1	75234571	75235070	Tuba4a|chr1:75234571-75235070	0.133225513194236	.	.
chr1	75236144	75236643	chr1	74757997	74758496	Dnajb2|chr1:74757997-74758496	0.129824640768132	.	.
chr1	75236144	75236643	chr1	74763029	74763528	Dnajb2|chr1:74763029-74763528	0.139798026570194	.	.
chr1	75236144	75236643	chr1	74806952	74807451	Dnajb2|chr1:74806952-74807451	0.0825013681992617	.	.
chr1	75236144	75236643	chr1	74948735	74949234	Dnajb2|chr1:74948735-74949234	0.0659181711840972	.	.
chr1	75236144	75236643	chr1	75001124	75001623	Dnajb2|chr1:75001124-75001623	0.0845820901856921	.	.
chr1	75236144	75236643	chr1	75234571	75235070	Dnajb2|chr1:75234571-75235070	0.110763882675892	.	.
chr1	75236651	75237150	chr1	74784124	74784623	Dnajb2|chr1:74784124-74784623	0.0745395254020711	.	.
chr1	75236651	75237150	chr1	74802933	74803432	Dnajb2|chr1:74802933-74803432	0.0984470409884653	.	.
chr1	75236651	75237150	chr1	75128586	75129085	Dnajb2|chr1:75128586-75129085	0.061603779661749	.	.
chr1	75236651	75237150	chr1	75234571	75235070	Dnajb2|chr1:75234571-75235070	0.116368839299759	.	.
chr1	75236651	75237150	chr1	75247991	75248490	Dnajb2|chr1:75247991-75248490	0.10939039956541	.	.
chr1	77972152	77972651	chr1	77896157	77896656	Gm28387|chr1:77896157-77896656	0.0652603081906545	.	.
chr1	78310032	78310531	chr1	78437059	78437558	Sgpp2|chr1:78437059-78437558	0.129980829477543	.	.
chr1	78310931	78311430	chr1	78017879	78018378	Sgpp2|chr1:78017879-78018378	0.0991773381173312	.	.
chr1	78488387	78488886	chr1	78041697	78042196	Farsb|chr1:78041697-78042196	0.073174913861374	.	.
chr1	78488387	78488886	chr1	78273291	78273790	Farsb|chr1:78273291-78273790	0.1293116828531	.	.
chr1	78488900	78489399	chr1	78041697	78042196	Farsb|chr1:78041697-78042196	0.0932943124646875	.	.
chr1	78488900	78489399	chr1	78203685	78204184	Farsb|chr1:78203685-78204184	0.0707265456208603	.	.
chr1	78488900	78489399	chr1	78273291	78273790	Farsb|chr1:78273291-78273790	0.158067503145216	.	.
chr1	78488900	78489399	chr1	78412626	78413125	Farsb|chr1:78412626-78413125	0.115197286027541	.	.
chr1	79439807	79440306	chr1	79151822	79152321	Scg2|chr1:79151822-79152321	0.0746088880052399	.	.
chr1	79439807	79440306	chr1	79314690	79315189	Scg2|chr1:79314690-79315189	0.0746582724121305	.	.
chr1	79439807	79440306	chr1	79450145	79450644	Scg2|chr1:79450145-79450644	0.0964706592400619	.	.
chr1	84839165	84839664	chr1	84838531	84839030	Fbxo36|chr1:84838531-84839030	0.125046740907829	.	.
chr1	84839165	84839664	chr1	84882861	84883360	Fbxo36|chr1:84882861-84883360	0.129875978140885	.	.
chr1	84839808	84840307	chr1	84838531	84839030	Fbxo36|chr1:84838531-84839030	0.0817613319490467	.	.
chr1	84839808	84840307	chr1	84838531	84839030	Trip12|chr1:84838531-84839030	0.0817613319490467	.	.
chr1	84839808	84840307	chr1	84874151	84874650	Fbxo36|chr1:84874151-84874650	0.11989313885957	.	.
chr1	84839808	84840307	chr1	84874151	84874650	Trip12|chr1:84874151-84874650	0.11989313885957	.	.
chr1	84839808	84840307	chr1	84881481	84881980	Fbxo36|chr1:84881481-84881980	0.10161157407357	.	.
chr1	84839808	84840307	chr1	84881481	84881980	Trip12|chr1:84881481-84881980	0.10161157407357	.	.
chr1	84839808	84840307	chr1	84882861	84883360	Fbxo36|chr1:84882861-84883360	0.142813156510477	.	.
chr1	84839808	84840307	chr1	84882861	84883360	Trip12|chr1:84882861-84883360	0.142813156510477	.	.
chr1	84839808	84840307	chr1	85114670	85115169	Fbxo36|chr1:85114670-85115169	0.127369425653947	.	.
chr1	84839808	84840307	chr1	85114670	85115169	Trip12|chr1:85114670-85115169	0.127369425653947	.	.
chr1	84934371	84934870	chr1	84752695	84753194	Slc16a14|chr1:84752695-84753194	0.113668916989376	.	.
chr1	84934371	84934870	chr1	84849784	84850283	Slc16a14|chr1:84849784-84850283	0.237790792668594	.	.
chr1	84934371	84934870	chr1	84855742	84856241	Slc16a14|chr1:84855742-84856241	0.13216291763401	.	.
chr1	84934371	84934870	chr1	85114670	85115169	Slc16a14|chr1:85114670-85115169	0.145750181164852	.	.
chr1	84934883	84935382	chr1	85114670	85115169	Slc16a14|chr1:85114670-85115169	0.0629153783556958	.	.
chr1	84935649	84936148	chr1	84838531	84839030	Slc16a14|chr1:84838531-84839030	0.159824473353163	.	.
chr1	84935649	84936148	chr1	84855235	84855734	Slc16a14|chr1:84855235-84855734	0.109823343423923	.	.
chr1	84935649	84936148	chr1	84952421	84952920	Slc16a14|chr1:84952421-84952920	0.100554037786683	.	.
chr1	84935649	84936148	chr1	84953010	84953509	Slc16a14|chr1:84953010-84953509	0.0896631511638442	.	.
chr1	84935649	84936148	chr1	85114670	85115169	Slc16a14|chr1:85114670-85115169	0.0832313766179737	.	.
chr1	84935649	84936148	chr1	85114670	85115169	Slc16a14|chr1:85114670-85115169	0.0832313766179738	.	.
chr1	85774994	85775493	chr1	85853262	85853761	9930111H07Rik|chr1:85853262-85853761	0.102841896592175	.	.
chr1	85774994	85775493	chr1	85857239	85857738	9930111H07Rik|chr1:85857239-85857738	0.155576887027363	.	.
chr1	85774994	85775493	chr1	85857775	85858274	9930111H07Rik|chr1:85857775-85858274	0.0700486670393807	.	.
chr1	85774994	85775493	chr1	85869875	85870374	9930111H07Rik|chr1:85869875-85870374	0.0888383851319384	.	.
chr1	85774994	85775493	chr1	85898791	85899290	9930111H07Rik|chr1:85898791-85899290	0.101626746729466	.	.
chr1	85774994	85775493	chr1	85901970	85902469	9930111H07Rik|chr1:85901970-85902469	0.146786741211616	.	.
[truncated: 99,096 more rows]
