# Supplementary material for: Single-cell analysis of chromatin accessibility in the adult mouse brain
Source: Nature. 2023 Dec 13;624(7991):378–89. doi: 10.1038/s41586-023-06824-9 (PMC10719105; doi:10.1038/s41586-023-06824-9)
Supplement: Supplementary file 3 — Supplementary Tables 1–25 and their legends. [file 41586_2023_6824_MOESM3_ESM.zip › 2023-03-05453B-s3/SI Tables/SI Table 13 Summary of all the gene-cCRE correlations/sa2subclass.CB_Granule_Glut.pdc.bedpe]

chr1	3670775	3671274	chr1	3515154	3515653	Xkr4|chr1:3515154-3515653	0.201894363683793	.	.
chr1	3670775	3671274	chr1	3517833	3518332	Xkr4|chr1:3517833-3518332	0.155504721985123	.	.
chr1	3671529	3672028	chr1	3514518	3515017	Xkr4|chr1:3514518-3515017	0.11886209790115	.	.
chr1	3671529	3672028	chr1	3515154	3515653	Xkr4|chr1:3515154-3515653	0.247998427407144	.	.
chr1	3671529	3672028	chr1	3517833	3518332	Xkr4|chr1:3517833-3518332	0.165768521380551	.	.
chr1	3672048	3672547	chr1	3515154	3515653	Xkr4|chr1:3515154-3515653	0.182382242199165	.	.
chr1	3672048	3672547	chr1	3517833	3518332	Xkr4|chr1:3517833-3518332	0.0712447835957849	.	.
chr1	4785497	4785996	chr1	5125923	5126422	Mrpl15|chr1:5125923-5126422	0.140383067628221	.	.
chr1	4807592	4808091	chr1	4947251	4947750	Lypla1|chr1:4947251-4947750	0.0717964414108337	.	.
chr1	4807592	4808091	chr1	5082818	5083317	Lypla1|chr1:5082818-5083317	0.120089270581182	.	.
chr1	4807592	4808091	chr1	5125923	5126422	Lypla1|chr1:5125923-5126422	0.063991561194541	.	.
chr1	4807592	4808091	chr1	5170387	5170886	Lypla1|chr1:5170387-5170886	0.072829404089438	.	.
chr1	4857480	4857979	chr1	4769856	4770355	Tcea1|chr1:4769856-4770355	0.0788145237572073	.	.
chr1	4857480	4857979	chr1	5082818	5083317	Tcea1|chr1:5082818-5083317	0.190666657209136	.	.
chr1	4971076	4971575	chr1	4571692	4572191	Gm16041|chr1:4571692-4572191	0.109094725358253	.	.
chr1	4971076	4971575	chr1	5018611	5019110	Gm16041|chr1:5018611-5019110	0.0607728463060346	.	.
chr1	4971076	4971575	chr1	5170387	5170886	Gm16041|chr1:5170387-5170886	0.0587595741298916	.	.
chr1	5070122	5070621	chr1	5019201	5019700	Atp6v1h|chr1:5019201-5019700	0.105674578828496	.	.
chr1	5070122	5070621	chr1	5019201	5019700	Rgs20|chr1:5019201-5019700	0.105674578828496	.	.
chr1	6214386	6214885	chr1	6272212	6272711	4732440D04Rik|chr1:6272212-6272711	0.15857004990403	.	.
chr1	6214386	6214885	chr1	6383339	6383838	4732440D04Rik|chr1:6383339-6383838	0.0710346717007069	.	.
chr1	6214386	6214885	chr1	6441268	6441767	4732440D04Rik|chr1:6441268-6441767	0.119010809184403	.	.
chr1	6214899	6215398	chr1	6272212	6272711	4732440D04Rik|chr1:6272212-6272711	0.110343285818478	.	.
chr1	6214899	6215398	chr1	6441268	6441767	4732440D04Rik|chr1:6441268-6441767	0.175814655285252	.	.
chr1	6359108	6359607	chr1	6272212	6272711	Alkal1|chr1:6272212-6272711	0.0694543046035548	.	.
chr1	6359108	6359607	chr1	6282390	6282889	Alkal1|chr1:6282390-6282889	0.0771899856498184	.	.
chr1	6359108	6359607	chr1	6306576	6307075	Alkal1|chr1:6306576-6307075	0.0606215153935177	.	.
chr1	6359108	6359607	chr1	6406344	6406843	Alkal1|chr1:6406344-6406843	0.0870128253045155	.	.
chr1	6359108	6359607	chr1	6510327	6510826	Alkal1|chr1:6510327-6510826	0.204267022670737	.	.
chr1	7088594	7089093	chr1	6760502	6761001	Pcmtd1|chr1:6760502-6761001	0.0899654311431037	.	.
chr1	7088594	7089093	chr1	6819846	6820345	Pcmtd1|chr1:6819846-6820345	0.194396582196638	.	.
chr1	7088594	7089093	chr1	6866837	6867336	Pcmtd1|chr1:6866837-6867336	0.0716307064955374	.	.
chr1	7088594	7089093	chr1	7137931	7138430	Pcmtd1|chr1:7137931-7138430	0.0630435717813874	.	.
chr1	7088594	7089093	chr1	7141400	7141899	Pcmtd1|chr1:7141400-7141899	0.11949281787878	.	.
chr1	7397174	7397673	chr1	7010156	7010655	Gm26901|chr1:7010156-7010655	0.0703454408394026	.	.
chr1	7397174	7397673	chr1	7105020	7105519	Gm26901|chr1:7105020-7105519	0.0690320466825342	.	.
chr1	7397837	7398336	chr1	7105020	7105519	Gm26901|chr1:7105020-7105519	0.0580976934815222	.	.
chr1	7397837	7398336	chr1	7141400	7141899	Gm26901|chr1:7141400-7141899	0.178756632312762	.	.
chr1	7397837	7398336	chr1	7199970	7200469	Gm26901|chr1:7199970-7200469	0.139476270986631	.	.
chr1	7398342	7398841	chr1	7199970	7200469	Gm26901|chr1:7199970-7200469	0.166736415269183	.	.
chr1	9298975	9299474	chr1	9588359	9588858	Sntg1|chr1:9588359-9588858	0.206490382454889	.	.
chr1	9298975	9299474	chr1	9622471	9622970	Sntg1|chr1:9622471-9622970	0.113148083969194	.	.
chr1	9298975	9299474	chr1	9648756	9649255	Sntg1|chr1:9648756-9649255	0.10446248808931	.	.
chr1	9299496	9299995	chr1	9588359	9588858	Sntg1|chr1:9588359-9588858	0.0699553755989494	.	.
chr1	9299496	9299995	chr1	9622471	9622970	Sntg1|chr1:9622471-9622970	0.138430339041635	.	.
chr1	9630962	9631461	chr1	9573148	9573647	2610203C22Rik|chr1:9573148-9573647	0.108538507841632	.	.
chr1	9630962	9631461	chr1	9648756	9649255	2610203C22Rik|chr1:9648756-9649255	0.117119744361415	.	.
chr1	9700259	9700758	chr1	9564420	9564919	Mybl1|chr1:9564420-9564919	0.0902276064868282	.	.
chr1	9700817	9701316	chr1	9573148	9573647	Mybl1|chr1:9573148-9573647	0.0749238201480792	.	.
chr1	9747574	9748073	chr1	9588359	9588858	1700034P13Rik|chr1:9588359-9588858	0.0744820291869518	.	.
chr1	9747574	9748073	chr1	9588359	9588858	Vcpip1|chr1:9588359-9588858	0.0744820291869518	.	.
chr1	9747574	9748073	chr1	9621361	9621860	1700034P13Rik|chr1:9621361-9621860	0.141666776872625	.	.
chr1	9747574	9748073	chr1	9621361	9621860	Vcpip1|chr1:9621361-9621860	0.141666776872625	.	.
chr1	9747574	9748073	chr1	9648756	9649255	1700034P13Rik|chr1:9648756-9649255	0.0991971590323225	.	.
chr1	9747574	9748073	chr1	9648756	9649255	Vcpip1|chr1:9648756-9649255	0.0991971590323225	.	.
chr1	9748256	9748755	chr1	9564420	9564919	1700034P13Rik|chr1:9564420-9564919	0.0699479934971115	.	.
chr1	9748256	9748755	chr1	9564420	9564919	Vcpip1|chr1:9564420-9564919	0.0699479934971115	.	.
chr1	10008928	10009427	chr1	10089475	10089974	Ppp1r42|chr1:10089475-10089974	0.136654490478428	.	.
chr1	10037697	10038196	chr1	10039501	10040000	Cops5|chr1:10039501-10040000	0.105365416405317	.	.
chr1	10037697	10038196	chr1	10039501	10040000	Cspp1|chr1:10039501-10040000	0.105365416405317	.	.
chr1	10232301	10232800	chr1	10039501	10040000	Arfgef1|chr1:10039501-10040000	0.15219323894286	.	.
chr1	10232855	10233354	chr1	10039501	10040000	Arfgef1|chr1:10039501-10040000	0.0627529876925043	.	.
chr1	10993772	10994271	chr1	11097221	11097720	Prex2|chr1:11097221-11097720	0.082929294810714	.	.
chr1	11413910	11414409	chr1	11097221	11097720	A830018L16Rik|chr1:11097221-11097720	0.191911495977902	.	.
chr1	11413910	11414409	chr1	11252469	11252968	A830018L16Rik|chr1:11252469-11252968	0.082904273921888	.	.
chr1	11413910	11414409	chr1	11447240	11447739	A830018L16Rik|chr1:11447240-11447739	0.194960325278502	.	.
chr1	11413910	11414409	chr1	11458356	11458855	A830018L16Rik|chr1:11458356-11458855	0.226726126981905	.	.
chr1	11413910	11414409	chr1	11748273	11748772	A830018L16Rik|chr1:11748273-11748772	0.0671058552963668	.	.
chr1	11414694	11415193	chr1	11089494	11089993	A830018L16Rik|chr1:11089494-11089993	0.0660548293311898	.	.
chr1	11414694	11415193	chr1	11137928	11138427	A830018L16Rik|chr1:11137928-11138427	0.175933832577019	.	.
chr1	11414694	11415193	chr1	11447240	11447739	A830018L16Rik|chr1:11447240-11447739	0.257903000100597	.	.
chr1	11414694	11415193	chr1	11458356	11458855	A830018L16Rik|chr1:11458356-11458855	0.199888698817541	.	.
chr1	12692265	12692764	chr1	12718098	12718597	Sulf1|chr1:12718098-12718597	0.190454439710583	.	.
chr1	13588843	13589342	chr1	13789111	13789610	Tram1|chr1:13789111-13789610	0.117059446032023	.	.
chr1	13659706	13660205	chr1	13531462	13531961	Lactb2|chr1:13531462-13531961	0.0650867459212147	.	.
chr1	13659706	13660205	chr1	13682912	13683411	Lactb2|chr1:13682912-13683411	0.102772286188711	.	.
chr1	13660314	13660813	chr1	13531462	13531961	Lactb2|chr1:13531462-13531961	0.134794048253569	.	.
chr1	13660314	13660813	chr1	13649569	13650068	Lactb2|chr1:13649569-13650068	0.157469233138477	.	.
chr1	13660314	13660813	chr1	13682912	13683411	Lactb2|chr1:13682912-13683411	0.088337579317142	.	.
chr1	13660314	13660813	chr1	13682912	13683411	Lactb2|chr1:13682912-13683411	0.0883375793171421	.	.
chr1	13660314	13660813	chr1	13784344	13784843	Lactb2|chr1:13784344-13784843	0.0686095985958252	.	.
chr1	14918622	14919121	chr1	14506500	14506999	Trpa1|chr1:14506500-14506999	0.0726001463555654	.	.
chr1	15286608	15287107	chr1	15007624	15008123	Kcnb2|chr1:15007624-15008123	0.0883722222111231	.	.
chr1	15287268	15287767	chr1	15007624	15008123	Kcnb2|chr1:15007624-15008123	0.0718468641795853	.	.
chr1	15287770	15288269	chr1	15294266	15294765	Kcnb2|chr1:15294266-15294765	0.0809305401787672	.	.
chr1	15805340	15805839	chr1	15990959	15991458	Terf1|chr1:15990959-15991458	0.121913538559079	.	.
chr1	15805340	15805839	chr1	15993491	15993990	Terf1|chr1:15993491-15993990	0.140600700595804	.	.
chr1	15805340	15805839	chr1	16179087	16179586	Terf1|chr1:16179087-16179586	0.105974454524351	.	.
chr1	15892493	15892992	chr1	15936337	15936836	Sbspon|chr1:15936337-15936836	0.114589183600712	.	.
chr1	15892493	15892992	chr1	15943655	15944154	Sbspon|chr1:15943655-15944154	0.155190588291792	.	.
chr1	15892493	15892992	chr1	15945668	15946167	Sbspon|chr1:15945668-15946167	0.14153638405998	.	.
chr1	15892493	15892992	chr1	15990959	15991458	Sbspon|chr1:15990959-15991458	0.139611891407765	.	.
chr1	15892493	15892992	chr1	15991489	15991988	Sbspon|chr1:15991489-15991988	0.194930297427268	.	.
chr1	16093096	16093595	chr1	15943655	15944154	4930444P10Rik|chr1:15943655-15944154	0.104065322160658	.	.
chr1	16093096	16093595	chr1	15945668	15946167	4930444P10Rik|chr1:15945668-15946167	0.098250267898448	.	.
chr1	16093096	16093595	chr1	15990959	15991458	4930444P10Rik|chr1:15990959-15991458	0.0987177775082372	.	.
chr1	16093096	16093595	chr1	15991489	15991988	4930444P10Rik|chr1:15991489-15991988	0.085510348556041	.	.
chr1	16093096	16093595	chr1	15993491	15993990	4930444P10Rik|chr1:15993491-15993990	0.0888397254457005	.	.
chr1	16103947	16104446	chr1	15943655	15944154	Rpl7|chr1:15943655-15944154	0.129938725583293	.	.
chr1	16104453	16104952	chr1	15936337	15936836	Rpl7|chr1:15936337-15936836	0.0950093380704019	.	.
chr1	16104453	16104952	chr1	15990959	15991458	Rpl7|chr1:15990959-15991458	0.0745265761128284	.	.
chr1	16104453	16104952	chr1	15993491	15993990	Rpl7|chr1:15993491-15993990	0.083978490612689	.	.
chr1	16104453	16104952	chr1	16111684	16112183	Rpl7|chr1:16111684-16112183	0.114626674119454	.	.
chr1	16104999	16105498	chr1	15936337	15936836	Rdh10|chr1:15936337-15936836	0.165245592430145	.	.
chr1	16104999	16105498	chr1	15936337	15936836	Rpl7|chr1:15936337-15936836	0.165245592430145	.	.
chr1	16104999	16105498	chr1	15993491	15993990	Rdh10|chr1:15993491-15993990	0.125386093141164	.	.
chr1	16104999	16105498	chr1	15993491	15993990	Rpl7|chr1:15993491-15993990	0.125386093141164	.	.
chr1	16104999	16105498	chr1	16111684	16112183	Rdh10|chr1:16111684-16112183	0.131296245082354	.	.
chr1	16104999	16105498	chr1	16111684	16112183	Rpl7|chr1:16111684-16112183	0.131296245082354	.	.
chr1	16105563	16106062	chr1	15811170	15811669	Rdh10|chr1:15811170-15811669	0.0620944731139827	.	.
chr1	16105563	16106062	chr1	16111684	16112183	Rdh10|chr1:16111684-16112183	0.0970956525400851	.	.
chr1	16105563	16106062	chr1	16112771	16113270	Rdh10|chr1:16112771-16113270	0.179693397668843	.	.
chr1	16105563	16106062	chr1	16179087	16179586	Rdh10|chr1:16179087-16179586	0.07813947148299	.	.
chr1	16519035	16519534	chr1	16518345	16518844	Stau2|chr1:16518345-16518844	0.0662503517533349	.	.
chr1	16519035	16519534	chr1	16745945	16746444	Stau2|chr1:16745945-16746444	0.0757565746593137	.	.
chr1	16519035	16519534	chr1	16779745	16780244	Stau2|chr1:16779745-16780244	0.148294345514128	.	.
chr1	16519035	16519534	chr1	16798252	16798751	Stau2|chr1:16798252-16798751	0.0977462041371721	.	.
chr1	16519035	16519534	chr1	16809163	16809662	Stau2|chr1:16809163-16809662	0.0678548484728285	.	.
chr1	16519035	16519534	chr1	16810255	16810754	Stau2|chr1:16810255-16810754	0.0711578785883689	.	.
chr1	16519035	16519534	chr1	16815946	16816445	Stau2|chr1:16815946-16816445	0.0630303721349314	.	.
chr1	16519035	16519534	chr1	16934525	16935024	Stau2|chr1:16934525-16935024	0.101513690649589	.	.
chr1	16519761	16520260	chr1	16779745	16780244	Stau2|chr1:16779745-16780244	0.0899260567012381	.	.
chr1	16519761	16520260	chr1	16934525	16935024	Stau2|chr1:16934525-16935024	0.0677409691615773	.	.
chr1	16618483	16618982	chr1	16745945	16746444	Ube2w|chr1:16745945-16746444	0.109117497617825	.	.
chr1	16618483	16618982	chr1	16779745	16780244	Ube2w|chr1:16779745-16780244	0.0814719568721875	.	.
chr1	16618483	16618982	chr1	16815946	16816445	Ube2w|chr1:16815946-16816445	0.102257386790592	.	.
chr1	16619102	16619601	chr1	16779745	16780244	Ube2w|chr1:16779745-16780244	0.201610339631929	.	.
chr1	16619102	16619601	chr1	16934525	16935024	Ube2w|chr1:16934525-16935024	0.0999313446470666	.	.
chr1	16656744	16657243	chr1	16779745	16780244	D030040B21Rik|chr1:16779745-16780244	0.144958231774112	.	.
chr1	16656744	16657243	chr1	16779745	16780244	Eloc|chr1:16779745-16780244	0.144958231774112	.	.
chr1	16656744	16657243	chr1	16934525	16935024	D030040B21Rik|chr1:16934525-16935024	0.106195789328791	.	.
chr1	16656744	16657243	chr1	16934525	16935024	Eloc|chr1:16934525-16935024	0.106195789328791	.	.
chr1	16657258	16657757	chr1	16809163	16809662	D030040B21Rik|chr1:16809163-16809662	0.0702224792725303	.	.
chr1	16657258	16657757	chr1	16809163	16809662	Eloc|chr1:16809163-16809662	0.0702224792725303	.	.
chr1	16664905	16665404	chr1	16810255	16810754	Tmem70|chr1:16810255-16810754	0.0756388101769151	.	.
chr1	16664905	16665404	chr1	16815946	16816445	Tmem70|chr1:16815946-16816445	0.0858600619305218	.	.
chr1	16664905	16665404	chr1	16979971	16980470	Tmem70|chr1:16979971-16980470	0.130412213689637	.	.
chr1	16665581	16666080	chr1	16798252	16798751	Tmem70|chr1:16798252-16798751	0.0688222483350983	.	.
chr1	16665581	16666080	chr1	16979390	16979889	Tmem70|chr1:16979390-16979889	0.167008323323695	.	.
chr1	16665581	16666080	chr1	16979971	16980470	Tmem70|chr1:16979971-16980470	0.185613619728676	.	.
chr1	16687901	16688400	chr1	16518345	16518844	Ly96|chr1:16518345-16518844	0.110690117747643	.	.
chr1	16687901	16688400	chr1	16979971	16980470	Ly96|chr1:16979971-16980470	0.0813061850468754	.	.
chr1	16688506	16689005	chr1	16779745	16780244	Ly96|chr1:16779745-16780244	0.113263976688236	.	.
chr1	16688506	16689005	chr1	16809716	16810215	Ly96|chr1:16809716-16810215	0.0832427986737647	.	.
chr1	16688506	16689005	chr1	16979971	16980470	Ly96|chr1:16979971-16980470	0.0640463592458796	.	.
chr1	17097078	17097577	chr1	16798252	16798751	Jph1|chr1:16798252-16798751	0.0948907265812552	.	.
chr1	17097078	17097577	chr1	16979390	16979889	Jph1|chr1:16979390-16979889	0.109203031307442	.	.
chr1	17097078	17097577	chr1	16979971	16980470	Jph1|chr1:16979971-16980470	0.113621326517696	.	.
chr1	17097078	17097577	chr1	17009588	17010087	Jph1|chr1:17009588-17010087	0.273594435174609	.	.
chr1	17097078	17097577	chr1	17010768	17011267	Jph1|chr1:17010768-17011267	0.230226306290518	.	.
chr1	17097078	17097577	chr1	17015917	17016416	Jph1|chr1:17015917-17016416	0.138463536873277	.	.
chr1	17097078	17097577	chr1	17096566	17097065	Jph1|chr1:17096566-17097065	0.446661168720982	.	.
chr1	17097078	17097577	chr1	17156799	17157298	Jph1|chr1:17156799-17157298	0.114720443490449	.	.
chr1	17097665	17098164	chr1	16779745	16780244	Jph1|chr1:16779745-16780244	0.121706517251087	.	.
chr1	17097665	17098164	chr1	16934525	16935024	Jph1|chr1:16934525-16935024	0.0946196202585243	.	.
chr1	17097665	17098164	chr1	17010768	17011267	Jph1|chr1:17010768-17011267	0.141600719217943	.	.
chr1	17097665	17098164	chr1	17053897	17054396	Jph1|chr1:17053897-17054396	0.158853038181046	.	.
chr1	17097665	17098164	chr1	17060493	17060992	Jph1|chr1:17060493-17060992	0.151180873459004	.	.
chr1	17097665	17098164	chr1	17121447	17121946	Jph1|chr1:17121447-17121946	0.162022579755571	.	.
chr1	17097665	17098164	chr1	17156799	17157298	Jph1|chr1:17156799-17157298	0.0889816339637226	.	.
chr1	17097665	17098164	chr1	17163496	17163995	Jph1|chr1:17163496-17163995	0.0959953519521138	.	.
chr1	17145142	17145641	chr1	16934525	16935024	Gdap1|chr1:16934525-16935024	0.0826020257986634	.	.
chr1	17145142	17145641	chr1	17009588	17010087	Gdap1|chr1:17009588-17010087	0.0611587495532571	.	.
chr1	17145142	17145641	chr1	17053897	17054396	Gdap1|chr1:17053897-17054396	0.0818450147451601	.	.
chr1	17145142	17145641	chr1	17059909	17060408	Gdap1|chr1:17059909-17060408	0.109915238717713	.	.
chr1	17145142	17145641	chr1	17060493	17060992	Gdap1|chr1:17060493-17060992	0.0783586566469979	.	.
chr1	17145142	17145641	chr1	17096566	17097065	Gdap1|chr1:17096566-17097065	0.0957251637071664	.	.
chr1	17145142	17145641	chr1	17121447	17121946	Gdap1|chr1:17121447-17121946	0.0971214303423056	.	.
chr1	18057998	18058497	chr1	18181145	18181644	Gm28756|chr1:18181145-18181644	0.168171939317755	.	.
chr1	18057998	18058497	chr1	18190855	18191354	Gm28756|chr1:18190855-18191354	0.0689094154963787	.	.
chr1	18057998	18058497	chr1	18359936	18360435	Gm28756|chr1:18359936-18360435	0.13933798563738	.	.
chr1	18058553	18059052	chr1	18168208	18168707	Gm28756|chr1:18168208-18168707	0.145387141877684	.	.
chr1	18058553	18059052	chr1	18190855	18191354	Gm28756|chr1:18190855-18191354	0.23502033865184	.	.
chr1	18058553	18059052	chr1	18359936	18360435	Gm28756|chr1:18359936-18360435	0.0605566530950934	.	.
chr1	18058553	18059052	chr1	18384029	18384528	Gm28756|chr1:18384029-18384528	0.120492091246876	.	.
chr1	20820187	20820686	chr1	20699955	20700454	Mcm3|chr1:20699955-20700454	0.0631634884902404	.	.
chr1	20820187	20820686	chr1	20882999	20883498	Mcm3|chr1:20882999-20883498	0.09002425226084	.	.
chr1	20820187	20820686	chr1	20905651	20906150	Mcm3|chr1:20905651-20906150	0.0785334201992382	.	.
chr1	20820187	20820686	chr1	20938964	20939463	Mcm3|chr1:20938964-20939463	0.0886226702907846	.	.
chr1	20820187	20820686	chr1	20995247	20995746	Mcm3|chr1:20995247-20995746	0.0837429797455733	.	.
chr1	20820187	20820686	chr1	21068408	21068907	Mcm3|chr1:21068408-21068907	0.0583891601801121	.	.
chr1	20890311	20890810	chr1	20801628	20802127	6720483E21Rik|chr1:20801628-20802127	0.0975032419535912	.	.
chr1	20890311	20890810	chr1	20801628	20802127	6720483E21Rik|chr1:20801628-20802127	0.0975032419535913	.	.
chr1	20890311	20890810	chr1	20801628	20802127	Paqr8|chr1:20801628-20802127	0.0975032419535912	.	.
chr1	20890311	20890810	chr1	20801628	20802127	Paqr8|chr1:20801628-20802127	0.0975032419535913	.	.
chr1	20890311	20890810	chr1	20839839	20840338	6720483E21Rik|chr1:20839839-20840338	0.191081599931183	.	.
chr1	20890311	20890810	chr1	20839839	20840338	Paqr8|chr1:20839839-20840338	0.191081599931183	.	.
chr1	20890311	20890810	chr1	20905651	20906150	6720483E21Rik|chr1:20905651-20906150	0.0622928209696548	.	.
chr1	20890311	20890810	chr1	20905651	20906150	Paqr8|chr1:20905651-20906150	0.0622928209696548	.	.
chr1	20890311	20890810	chr1	20912547	20913046	6720483E21Rik|chr1:20912547-20913046	0.0743186089718866	.	.
chr1	20890311	20890810	chr1	20912547	20913046	Paqr8|chr1:20912547-20913046	0.0743186089718866	.	.
chr1	20890311	20890810	chr1	20919657	20920156	6720483E21Rik|chr1:20919657-20920156	0.0917279797780219	.	.
chr1	20890311	20890810	chr1	20919657	20920156	Paqr8|chr1:20919657-20920156	0.0917279797780219	.	.
chr1	20890311	20890810	chr1	20922853	20923352	6720483E21Rik|chr1:20922853-20923352	0.101714176586482	.	.
chr1	20890311	20890810	chr1	20922853	20923352	Paqr8|chr1:20922853-20923352	0.101714176586482	.	.
chr1	20890311	20890810	chr1	20923365	20923864	6720483E21Rik|chr1:20923365-20923864	0.0661785840980288	.	.
chr1	20890311	20890810	chr1	20923365	20923864	Paqr8|chr1:20923365-20923864	0.0661785840980288	.	.
chr1	20890311	20890810	chr1	20933361	20933860	6720483E21Rik|chr1:20933361-20933860	0.176538532061789	.	.
chr1	20890311	20890810	chr1	20933361	20933860	Paqr8|chr1:20933361-20933860	0.176538532061789	.	.
chr1	20890311	20890810	chr1	20938964	20939463	6720483E21Rik|chr1:20938964-20939463	0.0984871908928041	.	.
chr1	20890311	20890810	chr1	20938964	20939463	Paqr8|chr1:20938964-20939463	0.0984871908928041	.	.
chr1	20890311	20890810	chr1	21068408	21068907	6720483E21Rik|chr1:21068408-21068907	0.15258457824275	.	.
chr1	20890311	20890810	chr1	21068408	21068907	Paqr8|chr1:21068408-21068907	0.15258457824275	.	.
chr1	20890311	20890810	chr1	21161761	21162260	6720483E21Rik|chr1:21161761-21162260	0.0963756150479445	.	.
chr1	20890311	20890810	chr1	21161761	21162260	Paqr8|chr1:21161761-21162260	0.0963756150479445	.	.
chr1	20890311	20890810	chr1	21166203	21166702	6720483E21Rik|chr1:21166203-21166702	0.133100542605586	.	.
chr1	20890311	20890810	chr1	21166203	21166702	Paqr8|chr1:21166203-21166702	0.133100542605586	.	.
chr1	20890857	20891356	chr1	20839839	20840338	6720483E21Rik|chr1:20839839-20840338	0.263479838555111	.	.
chr1	20890857	20891356	chr1	20839839	20840338	Paqr8|chr1:20839839-20840338	0.263479838555111	.	.
chr1	20890857	20891356	chr1	20867294	20867793	6720483E21Rik|chr1:20867294-20867793	0.0648491932410829	.	.
chr1	20890857	20891356	chr1	20867294	20867793	Paqr8|chr1:20867294-20867793	0.0648491932410829	.	.
chr1	20890857	20891356	chr1	20905651	20906150	6720483E21Rik|chr1:20905651-20906150	0.108423530198949	.	.
chr1	20890857	20891356	chr1	20905651	20906150	Paqr8|chr1:20905651-20906150	0.108423530198949	.	.
chr1	20890857	20891356	chr1	20919657	20920156	6720483E21Rik|chr1:20919657-20920156	0.0806587774906391	.	.
chr1	20890857	20891356	chr1	20919657	20920156	Paqr8|chr1:20919657-20920156	0.0806587774906391	.	.
chr1	20890857	20891356	chr1	20922853	20923352	6720483E21Rik|chr1:20922853-20923352	0.0813127788114614	.	.
chr1	20890857	20891356	chr1	20922853	20923352	Paqr8|chr1:20922853-20923352	0.0813127788114614	.	.
chr1	20890857	20891356	chr1	20923365	20923864	6720483E21Rik|chr1:20923365-20923864	0.152720000692634	.	.
chr1	20890857	20891356	chr1	20923365	20923864	Paqr8|chr1:20923365-20923864	0.152720000692634	.	.
chr1	20890857	20891356	chr1	20933361	20933860	6720483E21Rik|chr1:20933361-20933860	0.194110276762277	.	.
chr1	20890857	20891356	chr1	20933361	20933860	Paqr8|chr1:20933361-20933860	0.194110276762277	.	.
chr1	20890857	20891356	chr1	20938964	20939463	6720483E21Rik|chr1:20938964-20939463	0.0839531243214329	.	.
chr1	20890857	20891356	chr1	20938964	20939463	Paqr8|chr1:20938964-20939463	0.0839531243214329	.	.
chr1	20890857	20891356	chr1	21002811	21003310	6720483E21Rik|chr1:21002811-21003310	0.0656627445598482	.	.
chr1	20890857	20891356	chr1	21002811	21003310	Paqr8|chr1:21002811-21003310	0.0656627445598482	.	.
chr1	20890857	20891356	chr1	21068408	21068907	6720483E21Rik|chr1:21068408-21068907	0.0759576497767225	.	.
chr1	20890857	20891356	chr1	21068408	21068907	Paqr8|chr1:21068408-21068907	0.0759576497767225	.	.
chr1	20951400	20951899	chr1	20839839	20840338	Efhc1|chr1:20839839-20840338	0.0637914842090387	.	.
chr1	20951400	20951899	chr1	20882999	20883498	Efhc1|chr1:20882999-20883498	0.171835076194027	.	.
chr1	20951400	20951899	chr1	20905651	20906150	Efhc1|chr1:20905651-20906150	0.114549339737272	.	.
chr1	20951400	20951899	chr1	20912038	20912537	Efhc1|chr1:20912038-20912537	0.0860458965789248	.	.
chr1	20951400	20951899	chr1	20923365	20923864	Efhc1|chr1:20923365-20923864	0.120505003991035	.	.
chr1	20951400	20951899	chr1	20995247	20995746	Efhc1|chr1:20995247-20995746	0.0770258115469121	.	.
chr1	20951400	20951899	chr1	21002811	21003310	Efhc1|chr1:21002811-21003310	0.0714724701390213	.	.
chr1	20951400	20951899	chr1	21101196	21101695	Efhc1|chr1:21101196-21101695	0.0874802498333045	.	.
chr1	20951400	20951899	chr1	21166203	21166702	Efhc1|chr1:21166203-21166702	0.109772181073829	.	.
chr1	21079134	21079633	chr1	20905651	20906150	Gm28287|chr1:20905651-20906150	0.0762156473497827	.	.
chr1	21079134	21079633	chr1	20905651	20906150	Tram2|chr1:20905651-20906150	0.0762156473497827	.	.
chr1	21079134	21079633	chr1	20919657	20920156	Gm28287|chr1:20919657-20920156	0.116922854361289	.	.
chr1	21079134	21079633	chr1	20919657	20920156	Tram2|chr1:20919657-20920156	0.116922854361289	.	.
chr1	21079134	21079633	chr1	20938964	20939463	Gm28287|chr1:20938964-20939463	0.12904660342614	.	.
chr1	21079134	21079633	chr1	20938964	20939463	Tram2|chr1:20938964-20939463	0.12904660342614	.	.
chr1	21079134	21079633	chr1	21068408	21068907	Gm28287|chr1:21068408-21068907	0.0753852586663847	.	.
chr1	21079134	21079633	chr1	21068408	21068907	Tram2|chr1:21068408-21068907	0.0753852586663847	.	.
chr1	21079134	21079633	chr1	21412060	21412559	Gm28287|chr1:21412060-21412559	0.0687004836335322	.	.
chr1	21079134	21079633	chr1	21412060	21412559	Tram2|chr1:21412060-21412559	0.0687004836335322	.	.
chr1	21218543	21219042	chr1	21086253	21086752	Tmem14a|chr1:21086253-21086752	0.136635818154323	.	.
chr1	21218543	21219042	chr1	21166203	21166702	Tmem14a|chr1:21166203-21166702	0.0987705032553396	.	.
chr1	21218543	21219042	chr1	21166203	21166702	Tmem14a|chr1:21166203-21166702	0.0987705032553397	.	.
chr1	21218543	21219042	chr1	21461025	21461524	Tmem14a|chr1:21461025-21461524	0.0638210427215556	.	.
chr1	21218543	21219042	chr1	21466382	21466881	Tmem14a|chr1:21466382-21466881	0.101331424327418	.	.
chr1	21271420	21271919	chr1	21466382	21466881	Gm28836|chr1:21466382-21466881	0.199318380138186	.	.
chr1	21961224	21961723	chr1	21773891	21774390	Kcnq5|chr1:21773891-21774390	0.176982356300548	.	.
chr1	21961224	21961723	chr1	21798379	21798878	Kcnq5|chr1:21798379-21798878	0.163574386422684	.	.
chr1	21961224	21961723	chr1	21868490	21868989	Kcnq5|chr1:21868490-21868989	0.253246118939449	.	.
chr1	21961224	21961723	chr1	21960122	21960621	Kcnq5|chr1:21960122-21960621	0.167638496116163	.	.
chr1	21961224	21961723	chr1	22071418	22071917	Kcnq5|chr1:22071418-22071917	0.360352212390171	.	.
chr1	21961224	21961723	chr1	22208227	22208726	Kcnq5|chr1:22208227-22208726	0.205885565838568	.	.
chr1	21961224	21961723	chr1	22210529	22211028	Kcnq5|chr1:22210529-22211028	0.217508891409869	.	.
chr1	21962084	21962583	chr1	21773891	21774390	Kcnq5|chr1:21773891-21774390	0.0632561096500694	.	.
chr1	21962084	21962583	chr1	21798379	21798878	Kcnq5|chr1:21798379-21798878	0.125631737281663	.	.
chr1	21962084	21962583	chr1	21868490	21868989	Kcnq5|chr1:21868490-21868989	0.0853147625356608	.	.
chr1	21962084	21962583	chr1	22071418	22071917	Kcnq5|chr1:22071418-22071917	0.116451858755025	.	.
chr1	21962084	21962583	chr1	22208227	22208726	Kcnq5|chr1:22208227-22208726	0.261417851709868	.	.
chr1	21962084	21962583	chr1	22210529	22211028	Kcnq5|chr1:22210529-22211028	0.0912121867167836	.	.
chr1	25828941	25829440	chr1	25828331	25828830	Adgrb3|chr1:25828331-25828830	0.307877209908889	.	.
chr1	25828941	25829440	chr1	25926920	25927419	Adgrb3|chr1:25926920-25927419	0.0857861045993034	.	.
chr1	25829930	25830429	chr1	25789332	25789831	Adgrb3|chr1:25789332-25789831	0.0871430012684679	.	.
chr1	25829930	25830429	chr1	25891912	25892411	Adgrb3|chr1:25891912-25892411	0.10137861167378	.	.
chr1	30719264	30719763	chr1	30262349	30262848	Gm9898|chr1:30262349-30262848	0.455534510781305	.	.
chr1	30719264	30719763	chr1	30503190	30503689	Gm9898|chr1:30503190-30503689	0.481645591465451	.	.
chr1	30719264	30719763	chr1	30588278	30588777	Gm9898|chr1:30588278-30588777	0.172683888786439	.	.
chr1	30719264	30719763	chr1	30700382	30700881	Gm9898|chr1:30700382-30700881	0.357010517566402	.	.
chr1	30719264	30719763	chr1	30740784	30741283	Gm9898|chr1:30740784-30741283	0.463311272049764	.	.
chr1	30719264	30719763	chr1	30773586	30774085	Gm9898|chr1:30773586-30774085	0.599091083528625	.	.
chr1	30719264	30719763	chr1	30789598	30790097	Gm9898|chr1:30789598-30790097	0.677457721496879	.	.
chr1	30719264	30719763	chr1	30790220	30790719	Gm9898|chr1:30790220-30790719	0.594550909877539	.	.
chr1	30720698	30721197	chr1	30262349	30262848	Gm9898|chr1:30262349-30262848	0.222506042221091	.	.
chr1	30720698	30721197	chr1	30503190	30503689	Gm9898|chr1:30503190-30503689	0.336153665216918	.	.
chr1	30720698	30721197	chr1	30588278	30588777	Gm9898|chr1:30588278-30588777	0.112756641824526	.	.
chr1	30720698	30721197	chr1	30700382	30700881	Gm9898|chr1:30700382-30700881	0.30502792737427	.	.
chr1	30720698	30721197	chr1	30740784	30741283	Gm9898|chr1:30740784-30741283	0.25384107224962	.	.
chr1	30720698	30721197	chr1	30773586	30774085	Gm9898|chr1:30773586-30774085	0.44564858058652	.	.
chr1	30720698	30721197	chr1	30789598	30790097	Gm9898|chr1:30789598-30790097	0.476968573235618	.	.
chr1	30720698	30721197	chr1	30790220	30790719	Gm9898|chr1:30790220-30790719	0.384904851333848	.	.
chr1	30872795	30873294	chr1	30583823	30584322	Phf3|chr1:30583823-30584322	0.0694071546359583	.	.
chr1	30872795	30873294	chr1	30789598	30790097	Phf3|chr1:30789598-30790097	0.0753471113650839	.	.
chr1	30872795	30873294	chr1	31164289	31164788	Phf3|chr1:31164289-31164788	0.10263210607276	.	.
chr1	30873430	30873929	chr1	31215100	31215599	Phf3|chr1:31215100-31215599	0.0903401672010176	.	.
chr1	30873942	30874441	chr1	30583020	30583519	Phf3|chr1:30583020-30583519	0.132999331866908	.	.
chr1	30873942	30874441	chr1	30583823	30584322	Phf3|chr1:30583823-30584322	0.0635318367735345	.	.
chr1	30873942	30874441	chr1	30584783	30585282	Phf3|chr1:30584783-30585282	0.0831707758243979	.	.
chr1	30873942	30874441	chr1	30700382	30700881	Phf3|chr1:30700382-30700881	0.0607751012495163	.	.
chr1	30873942	30874441	chr1	30772768	30773267	Phf3|chr1:30772768-30773267	0.0571566572856002	.	.
chr1	30873942	30874441	chr1	30773586	30774085	Phf3|chr1:30773586-30774085	0.0663496096035277	.	.
chr1	30873942	30874441	chr1	30789598	30790097	Phf3|chr1:30789598-30790097	0.110768717817888	.	.
chr1	30873942	30874441	chr1	30790220	30790719	Phf3|chr1:30790220-30790719	0.064231462953468	.	.
chr1	30873942	30874441	chr1	30839755	30840254	Phf3|chr1:30839755-30840254	0.0742408992613434	.	.
chr1	30949080	30949579	chr1	30583020	30583519	Ptp4a1|chr1:30583020-30583519	0.153341226041243	.	.
chr1	30949080	30949579	chr1	30583823	30584322	Ptp4a1|chr1:30583823-30584322	0.121828286150076	.	.
chr1	30949080	30949579	chr1	30839755	30840254	Ptp4a1|chr1:30839755-30840254	0.11186650316427	.	.
chr1	30949582	30950081	chr1	30583020	30583519	Ptp4a1|chr1:30583020-30583519	0.152134344209235	.	.
chr1	34439491	34439990	chr1	34277144	34277643	Ccdc115|chr1:34277144-34277643	0.10096798656227	.	.
chr1	34439491	34439990	chr1	34277144	34277643	Imp4|chr1:34277144-34277643	0.10096798656227	.	.
chr1	34439491	34439990	chr1	34293121	34293620	Ccdc115|chr1:34293121-34293620	0.177658100263349	.	.
chr1	34439491	34439990	chr1	34293121	34293620	Imp4|chr1:34293121-34293620	0.177658100263349	.	.
chr1	34439491	34439990	chr1	34387918	34388417	Ccdc115|chr1:34387918-34388417	0.178409725638971	.	.
chr1	34439491	34439990	chr1	34387918	34388417	Imp4|chr1:34387918-34388417	0.178409725638971	.	.
chr1	34439491	34439990	chr1	34396250	34396749	Ccdc115|chr1:34396250-34396749	0.0882743434786662	.	.
chr1	34439491	34439990	chr1	34396250	34396749	Imp4|chr1:34396250-34396749	0.0882743434786662	.	.
chr1	34439491	34439990	chr1	34434650	34435149	Ccdc115|chr1:34434650-34435149	0.100763846004831	.	.
chr1	34439491	34439990	chr1	34434650	34435149	Imp4|chr1:34434650-34435149	0.100763846004831	.	.
chr1	34439491	34439990	chr1	34583679	34584178	Ccdc115|chr1:34583679-34584178	0.269411213064428	.	.
chr1	34439491	34439990	chr1	34583679	34584178	Imp4|chr1:34583679-34584178	0.269411213064428	.	.
chr1	34439491	34439990	chr1	34584807	34585306	Ccdc115|chr1:34584807-34585306	0.14424673702576	.	.
chr1	34439491	34439990	chr1	34584807	34585306	Imp4|chr1:34584807-34585306	0.14424673702576	.	.
chr1	34439491	34439990	chr1	34602327	34602826	Ccdc115|chr1:34602327-34602826	0.0862330838087594	.	.
chr1	34439491	34439990	chr1	34602327	34602826	Imp4|chr1:34602327-34602826	0.0862330838087594	.	.
chr1	34439491	34439990	chr1	34642414	34642913	Ccdc115|chr1:34642414-34642913	0.0959297806626759	.	.
chr1	34439491	34439990	chr1	34642414	34642913	Imp4|chr1:34642414-34642913	0.0959297806626759	.	.
chr1	34459438	34459937	chr1	34276404	34276903	Ptpn18|chr1:34276404-34276903	0.0606578194181906	.	.
chr1	34459438	34459937	chr1	34293121	34293620	Ptpn18|chr1:34293121-34293620	0.0729529342808642	.	.
chr1	34459438	34459937	chr1	34387918	34388417	Ptpn18|chr1:34387918-34388417	0.117090311949293	.	.
chr1	34459438	34459937	chr1	34396250	34396749	Ptpn18|chr1:34396250-34396749	0.0744767460795828	.	.
chr1	34459438	34459937	chr1	34434650	34435149	Ptpn18|chr1:34434650-34435149	0.0982424659335922	.	.
chr1	34459438	34459937	chr1	34583679	34584178	Ptpn18|chr1:34583679-34584178	0.0998786876785049	.	.
chr1	34459438	34459937	chr1	34642414	34642913	Ptpn18|chr1:34642414-34642913	0.117504967866796	.	.
chr1	34485782	34486281	chr1	34282341	34282840	4930568A12Rik|chr1:34282341-34282840	0.253894751827704	.	.
chr1	34485782	34486281	chr1	34310755	34311254	4930568A12Rik|chr1:34310755-34311254	0.0601105170106031	.	.
chr1	34485782	34486281	chr1	34387338	34387837	4930568A12Rik|chr1:34387338-34387837	0.116353228903567	.	.
chr1	34485782	34486281	chr1	34387918	34388417	4930568A12Rik|chr1:34387918-34388417	0.0799960613610846	.	.
chr1	34485782	34486281	chr1	34434117	34434616	4930568A12Rik|chr1:34434117-34434616	0.0578832232506379	.	.
chr1	34485782	34486281	chr1	34434650	34435149	4930568A12Rik|chr1:34434650-34435149	0.085603486953378	.	.
chr1	34485782	34486281	chr1	34462689	34463188	4930568A12Rik|chr1:34462689-34463188	0.122643492552296	.	.
chr1	34485782	34486281	chr1	34511013	34511512	4930568A12Rik|chr1:34511013-34511512	0.0879522868993014	.	.
chr1	34485782	34486281	chr1	34522129	34522628	4930568A12Rik|chr1:34522129-34522628	0.0605944242356363	.	.
chr1	34485782	34486281	chr1	34571342	34571841	4930568A12Rik|chr1:34571342-34571841	0.0779452659391338	.	.
chr1	34485782	34486281	chr1	34583679	34584178	4930568A12Rik|chr1:34583679-34584178	0.0696227628673094	.	.
chr1	34578791	34579290	chr1	34399361	34399860	1700101I19Rik|chr1:34399361-34399860	0.0615327607185363	.	.
chr1	34578791	34579290	chr1	34399361	34399860	Amer3|chr1:34399361-34399860	0.0615327607185363	.	.
chr1	34578791	34579290	chr1	34434650	34435149	1700101I19Rik|chr1:34434650-34435149	0.0767857156971799	.	.
chr1	34578791	34579290	chr1	34434650	34435149	Amer3|chr1:34434650-34435149	0.0767857156971799	.	.
chr1	34578791	34579290	chr1	34511013	34511512	1700101I19Rik|chr1:34511013-34511512	0.122671752388287	.	.
chr1	34578791	34579290	chr1	34511013	34511512	Amer3|chr1:34511013-34511512	0.122671752388287	.	.
chr1	34578791	34579290	chr1	34522129	34522628	1700101I19Rik|chr1:34522129-34522628	0.0846382650579273	.	.
chr1	34578791	34579290	chr1	34522129	34522628	Amer3|chr1:34522129-34522628	0.0846382650579273	.	.
chr1	34578791	34579290	chr1	34522787	34523286	1700101I19Rik|chr1:34522787-34523286	0.110968686291074	.	.
chr1	34578791	34579290	chr1	34522787	34523286	Amer3|chr1:34522787-34523286	0.110968686291074	.	.
chr1	34578791	34579290	chr1	34584807	34585306	1700101I19Rik|chr1:34584807-34585306	0.0628184724941572	.	.
chr1	34578791	34579290	chr1	34584807	34585306	Amer3|chr1:34584807-34585306	0.0628184724941572	.	.
chr1	34578791	34579290	chr1	34749649	34750148	1700101I19Rik|chr1:34749649-34750148	0.0626904055847621	.	.
chr1	34578791	34579290	chr1	34749649	34750148	Amer3|chr1:34749649-34750148	0.0626904055847621	.	.
chr1	34578791	34579290	chr1	34766830	34767329	1700101I19Rik|chr1:34766830-34767329	0.127589987137709	.	.
chr1	34578791	34579290	chr1	34766830	34767329	Amer3|chr1:34766830-34767329	0.127589987137709	.	.
chr1	34579442	34579941	chr1	34277144	34277643	1700101I19Rik|chr1:34277144-34277643	0.10257362623227	.	.
chr1	34579442	34579941	chr1	34277144	34277643	Amer3|chr1:34277144-34277643	0.10257362623227	.	.
chr1	34579442	34579941	chr1	34293121	34293620	1700101I19Rik|chr1:34293121-34293620	0.0684432373203454	.	.
chr1	34579442	34579941	chr1	34293121	34293620	Amer3|chr1:34293121-34293620	0.0684432373203454	.	.
chr1	34579442	34579941	chr1	34387918	34388417	1700101I19Rik|chr1:34387918-34388417	0.0628390458569069	.	.
chr1	34579442	34579941	chr1	34387918	34388417	Amer3|chr1:34387918-34388417	0.0628390458569069	.	.
chr1	34579442	34579941	chr1	34396250	34396749	1700101I19Rik|chr1:34396250-34396749	0.156466081208012	.	.
chr1	34579442	34579941	chr1	34396250	34396749	Amer3|chr1:34396250-34396749	0.156466081208012	.	.
chr1	34579442	34579941	chr1	34434117	34434616	1700101I19Rik|chr1:34434117-34434616	0.104694735983204	.	.
chr1	34579442	34579941	chr1	34434117	34434616	Amer3|chr1:34434117-34434616	0.104694735983204	.	.
chr1	34579442	34579941	chr1	34434650	34435149	1700101I19Rik|chr1:34434650-34435149	0.18248039366984	.	.
chr1	34579442	34579941	chr1	34434650	34435149	Amer3|chr1:34434650-34435149	0.18248039366984	.	.
chr1	34579442	34579941	chr1	34522129	34522628	1700101I19Rik|chr1:34522129-34522628	0.0886011097721054	.	.
chr1	34579442	34579941	chr1	34522129	34522628	Amer3|chr1:34522129-34522628	0.0886011097721054	.	.
chr1	34579442	34579941	chr1	34583679	34584178	1700101I19Rik|chr1:34583679-34584178	0.256882438566666	.	.
chr1	34579442	34579941	chr1	34583679	34584178	Amer3|chr1:34583679-34584178	0.256882438566666	.	.
chr1	34579442	34579941	chr1	34584807	34585306	1700101I19Rik|chr1:34584807-34585306	0.0820519336008208	.	.
chr1	34579442	34579941	chr1	34584807	34585306	Amer3|chr1:34584807-34585306	0.0820519336008208	.	.
chr1	34579442	34579941	chr1	34749649	34750148	1700101I19Rik|chr1:34749649-34750148	0.121155273593268	.	.
chr1	34579442	34579941	chr1	34749649	34750148	Amer3|chr1:34749649-34750148	0.121155273593268	.	.
chr1	34579442	34579941	chr1	34766830	34767329	1700101I19Rik|chr1:34766830-34767329	0.156798720912513	.	.
chr1	34579442	34579941	chr1	34766830	34767329	Amer3|chr1:34766830-34767329	0.156798720912513	.	.
chr1	34579990	34580489	chr1	34282341	34282840	1700101I19Rik|chr1:34282341-34282840	0.0800494436563843	.	.
chr1	34579990	34580489	chr1	34282341	34282840	Amer3|chr1:34282341-34282840	0.0800494436563843	.	.
chr1	34579990	34580489	chr1	34396250	34396749	1700101I19Rik|chr1:34396250-34396749	0.104921619226429	.	.
chr1	34579990	34580489	chr1	34396250	34396749	Amer3|chr1:34396250-34396749	0.104921619226429	.	.
chr1	34579990	34580489	chr1	34511013	34511512	1700101I19Rik|chr1:34511013-34511512	0.177333212367783	.	.
chr1	34579990	34580489	chr1	34511013	34511512	Amer3|chr1:34511013-34511512	0.177333212367783	.	.
chr1	34579990	34580489	chr1	34602327	34602826	1700101I19Rik|chr1:34602327-34602826	0.133158419508306	.	.
chr1	34579990	34580489	chr1	34602327	34602826	Amer3|chr1:34602327-34602826	0.133158419508306	.	.
chr1	34579990	34580489	chr1	34749649	34750148	1700101I19Rik|chr1:34749649-34750148	0.0686924281211664	.	.
chr1	34579990	34580489	chr1	34749649	34750148	Amer3|chr1:34749649-34750148	0.0686924281211664	.	.
chr1	34579990	34580489	chr1	34766830	34767329	1700101I19Rik|chr1:34766830-34767329	0.152074236141402	.	.
chr1	34579990	34580489	chr1	34766830	34767329	Amer3|chr1:34766830-34767329	0.152074236141402	.	.
chr1	34579990	34580489	chr1	34804896	34805395	1700101I19Rik|chr1:34804896-34805395	0.063204843096932	.	.
chr1	34579990	34580489	chr1	34804896	34805395	Amer3|chr1:34804896-34805395	0.063204843096932	.	.
chr1	34579990	34580489	chr1	34814010	34814509	1700101I19Rik|chr1:34814010-34814509	0.0730030588304491	.	.
chr1	34579990	34580489	chr1	34814010	34814509	Amer3|chr1:34814010-34814509	0.0730030588304491	.	.
chr1	34677093	34677592	chr1	34399361	34399860	Arhgef4|chr1:34399361-34399860	0.192411996009252	.	.
chr1	34677093	34677592	chr1	34752832	34753331	Arhgef4|chr1:34752832-34753331	0.127693870423068	.	.
chr1	34677093	34677592	chr1	34982952	34983451	Arhgef4|chr1:34982952-34983451	0.0683118115016171	.	.
chr1	34677895	34678394	chr1	34522129	34522628	Arhgef4|chr1:34522129-34522628	0.0736176389091025	.	.
chr1	34677895	34678394	chr1	34523675	34524174	Arhgef4|chr1:34523675-34524174	0.0639164585534411	.	.
chr1	34677895	34678394	chr1	34583679	34584178	Arhgef4|chr1:34583679-34584178	0.19591451218694	.	.
chr1	34801460	34801959	chr1	34590582	34591081	Arhgef4|chr1:34590582-34591081	0.0814541990443891	.	.
chr1	34801460	34801959	chr1	34738307	34738806	Arhgef4|chr1:34738307-34738806	0.122145484506189	.	.
chr1	34801460	34801959	chr1	34750293	34750792	Arhgef4|chr1:34750293-34750792	0.158184787239359	.	.
chr1	34801460	34801959	chr1	34766830	34767329	Arhgef4|chr1:34766830-34767329	0.0674032449496556	.	.
chr1	34801460	34801959	chr1	34814010	34814509	Arhgef4|chr1:34814010-34814509	0.0680077326221472	.	.
chr1	34801460	34801959	chr1	34891506	34892005	Arhgef4|chr1:34891506-34892005	0.0948448586922638	.	.
chr1	34801460	34801959	chr1	34982952	34983451	Arhgef4|chr1:34982952-34983451	0.114895170997875	.	.
chr1	34802224	34802723	chr1	34752832	34753331	Arhgef4|chr1:34752832-34753331	0.112424159174991	.	.
chr1	34802224	34802723	chr1	34804896	34805395	Arhgef4|chr1:34804896-34805395	0.16477792831768	.	.
chr1	34802224	34802723	chr1	34814010	34814509	Arhgef4|chr1:34814010-34814509	0.0847103479089438	.	.
chr1	34802224	34802723	chr1	35202533	35203032	Arhgef4|chr1:35202533-35203032	0.0710111170598845	.	.
chr1	34841956	34842455	chr1	34661440	34661939	Fam168b|chr1:34661440-34661939	0.112216579255143	.	.
chr1	34841956	34842455	chr1	34700679	34701178	Fam168b|chr1:34700679-34701178	0.0670751142247761	.	.
chr1	34841956	34842455	chr1	34750293	34750792	Fam168b|chr1:34750293-34750792	0.119193543878375	.	.
chr1	34841956	34842455	chr1	34766830	34767329	Fam168b|chr1:34766830-34767329	0.0733329944529121	.	.
chr1	34841956	34842455	chr1	35072728	35073227	Fam168b|chr1:35072728-35073227	0.079002412008737	.	.
chr1	34841956	34842455	chr1	35072728	35073227	Fam168b|chr1:35072728-35073227	0.0790024120087371	.	.
chr1	34842804	34843303	chr1	34583679	34584178	Fam168b|chr1:34583679-34584178	0.122447884190021	.	.
chr1	34842804	34843303	chr1	34602327	34602826	Fam168b|chr1:34602327-34602826	0.0864869523469362	.	.
chr1	34842804	34843303	chr1	34752832	34753331	Fam168b|chr1:34752832-34753331	0.128024138345193	.	.
chr1	34842804	34843303	chr1	34766830	34767329	Fam168b|chr1:34766830-34767329	0.084901298318341	.	.
chr1	34842804	34843303	chr1	34804896	34805395	Fam168b|chr1:34804896-34805395	0.0872757046011706	.	.
chr1	34842804	34843303	chr1	34808355	34808854	Fam168b|chr1:34808355-34808854	0.120476095378179	.	.
chr1	34842804	34843303	chr1	35232500	35232999	Fam168b|chr1:35232500-35232999	0.0839730467311131	.	.
chr1	34842804	34843303	chr1	35232500	35232999	Fam168b|chr1:35232500-35232999	0.0839730467311132	.	.
chr1	34849768	34850267	chr1	34584807	34585306	Plekhb2|chr1:34584807-34585306	0.117777333175118	.	.
chr1	34849768	34850267	chr1	34590582	34591081	Plekhb2|chr1:34590582-34591081	0.150692224861543	.	.
chr1	34849768	34850267	chr1	34749126	34749625	Plekhb2|chr1:34749126-34749625	0.0960453768594929	.	.
chr1	34849768	34850267	chr1	34750293	34750792	Plekhb2|chr1:34750293-34750792	0.0733364432021883	.	.
chr1	34849768	34850267	chr1	34891506	34892005	Plekhb2|chr1:34891506-34892005	0.124993839959666	.	.
chr1	34850452	34850951	chr1	34522129	34522628	Plekhb2|chr1:34522129-34522628	0.102093100096545	.	.
chr1	34850452	34850951	chr1	34602327	34602826	Plekhb2|chr1:34602327-34602826	0.0688250858415012	.	.
chr1	34850452	34850951	chr1	34750293	34750792	Plekhb2|chr1:34750293-34750792	0.0660221495814255	.	.
chr1	34850452	34850951	chr1	34808355	34808854	Plekhb2|chr1:34808355-34808854	0.0799542708849697	.	.
chr1	37540354	37540853	chr1	37718421	37718920	Mgat4a|chr1:37718421-37718920	0.0785192445775147	.	.
chr1	37540864	37541363	chr1	37512048	37512547	Mgat4a|chr1:37512048-37512547	0.0894688601387884	.	.
chr1	37540864	37541363	chr1	37572444	37572943	Mgat4a|chr1:37572444-37572943	0.115275732277453	.	.
chr1	37540864	37541363	chr1	37586074	37586573	Mgat4a|chr1:37586074-37586573	0.068202767127075	.	.
chr1	37540864	37541363	chr1	37639092	37639591	Mgat4a|chr1:37639092-37639591	0.0821183387636846	.	.
chr1	37540864	37541363	chr1	37694121	37694620	Mgat4a|chr1:37694121-37694620	0.167228369335037	.	.
chr1	37540864	37541363	chr1	37831652	37832151	Mgat4a|chr1:37831652-37832151	0.0862056156812969	.	.
chr1	37614024	37614523	chr1	37586074	37586573	4930556I23Rik|chr1:37586074-37586573	0.0968745338913785	.	.
chr1	37614024	37614523	chr1	37678238	37678737	4930556I23Rik|chr1:37678238-37678737	0.0654286284484513	.	.
chr1	37719019	37719518	chr1	37512879	37513378	2010300C02Rik|chr1:37512879-37513378	0.139137364538182	.	.
chr1	37719019	37719518	chr1	37533173	37533672	2010300C02Rik|chr1:37533173-37533672	0.0685948740465662	.	.
chr1	37719019	37719518	chr1	37585126	37585625	2010300C02Rik|chr1:37585126-37585625	0.119822676933153	.	.
chr1	37719019	37719518	chr1	37639092	37639591	2010300C02Rik|chr1:37639092-37639591	0.0752218628755955	.	.
chr1	37719019	37719518	chr1	37718421	37718920	2010300C02Rik|chr1:37718421-37718920	0.287801053954914	.	.
chr1	37719019	37719518	chr1	37872597	37873096	2010300C02Rik|chr1:37872597-37873096	0.135199680995105	.	.
chr1	37719678	37720177	chr1	37586074	37586573	2010300C02Rik|chr1:37586074-37586573	0.115284534525513	.	.
chr1	37719678	37720177	chr1	37628704	37629203	2010300C02Rik|chr1:37628704-37629203	0.0566352724586537	.	.
chr1	37719678	37720177	chr1	37639092	37639591	2010300C02Rik|chr1:37639092-37639591	0.0861570235427825	.	.
chr1	37719678	37720177	chr1	37872597	37873096	2010300C02Rik|chr1:37872597-37873096	0.136359429420993	.	.
chr1	37864699	37865198	chr1	37572444	37572943	Gm26805|chr1:37572444-37572943	0.11376815268425	.	.
chr1	37864699	37865198	chr1	37586074	37586573	Gm26805|chr1:37586074-37586573	0.0817881582564711	.	.
chr1	37864699	37865198	chr1	37694121	37694620	Gm26805|chr1:37694121-37694620	0.127998386129696	.	.
chr1	37864699	37865198	chr1	37831652	37832151	Gm26805|chr1:37831652-37832151	0.121230350672556	.	.
chr1	37864699	37865198	chr1	38067292	38067791	Gm26805|chr1:38067292-38067791	0.174823045472	.	.
chr1	37864699	37865198	chr1	38185452	38185951	Gm26805|chr1:38185452-38185951	0.112026886698781	.	.
chr1	37864699	37865198	chr1	38199949	38200448	Gm26805|chr1:38199949-38200448	0.123319772339323	.	.
chr1	37864699	37865198	chr1	38218077	38218576	Gm26805|chr1:38218077-38218576	0.0865838921575741	.	.
chr1	37864699	37865198	chr1	38218077	38218576	Gm26805|chr1:38218077-38218576	0.0865838921575742	.	.
chr1	37865263	37865762	chr1	37512879	37513378	Gm26805|chr1:37512879-37513378	0.100239129421168	.	.
chr1	37865263	37865762	chr1	37512879	37513378	Tsga10|chr1:37512879-37513378	0.100239129421168	.	.
chr1	37865263	37865762	chr1	37586074	37586573	Gm26805|chr1:37586074-37586573	0.14074561233213	.	.
chr1	37865263	37865762	chr1	37586074	37586573	Tsga10|chr1:37586074-37586573	0.14074561233213	.	.
chr1	37865263	37865762	chr1	37678238	37678737	Gm26805|chr1:37678238-37678737	0.10182458416449	.	.
chr1	37865263	37865762	chr1	37678238	37678737	Tsga10|chr1:37678238-37678737	0.10182458416449	.	.
chr1	37865263	37865762	chr1	38021158	38021657	Gm26805|chr1:38021158-38021657	0.0673391550212357	.	.
chr1	37865263	37865762	chr1	38021158	38021657	Tsga10|chr1:38021158-38021657	0.0673391550212357	.	.
chr1	37865263	37865762	chr1	38185452	38185951	Gm26805|chr1:38185452-38185951	0.0806136308331998	.	.
chr1	37865263	37865762	chr1	38185452	38185951	Tsga10|chr1:38185452-38185951	0.0806136308331998	.	.
chr1	37865263	37865762	chr1	38199949	38200448	Gm26805|chr1:38199949-38200448	0.0891848741067772	.	.
chr1	37865263	37865762	chr1	38199949	38200448	Tsga10|chr1:38199949-38200448	0.0891848741067772	.	.
chr1	37871955	37872454	chr1	37512879	37513378	Lipt1|chr1:37512879-37513378	0.0586222289573295	.	.
chr1	37871955	37872454	chr1	37628704	37629203	Lipt1|chr1:37628704-37629203	0.137867004400823	.	.
chr1	37871955	37872454	chr1	37872597	37873096	Lipt1|chr1:37872597-37873096	0.222051987326327	.	.
chr1	37890241	37890740	chr1	37572444	37572943	Mitd1|chr1:37572444-37572943	0.057337883652014	.	.
chr1	37890241	37890740	chr1	37572444	37572943	Mrpl30|chr1:37572444-37572943	0.057337883652014	.	.
chr1	37890241	37890740	chr1	37831652	37832151	Mitd1|chr1:37831652-37832151	0.103632607398529	.	.
chr1	37890241	37890740	chr1	37831652	37832151	Mrpl30|chr1:37831652-37832151	0.103632607398529	.	.
chr1	37890241	37890740	chr1	38067292	38067791	Mitd1|chr1:38067292-38067791	0.130816426270631	.	.
chr1	37890241	37890740	chr1	38067292	38067791	Mrpl30|chr1:38067292-38067791	0.130816426270631	.	.
chr1	37890241	37890740	chr1	38185452	38185951	Mitd1|chr1:38185452-38185951	0.113508697615138	.	.
chr1	37890241	37890740	chr1	38185452	38185951	Mrpl30|chr1:38185452-38185951	0.113508697615138	.	.
chr1	37890241	37890740	chr1	38199949	38200448	Mitd1|chr1:38199949-38200448	0.0744367215073067	.	.
chr1	37890241	37890740	chr1	38199949	38200448	Mrpl30|chr1:38199949-38200448	0.0744367215073067	.	.
chr1	37890241	37890740	chr1	38218077	38218576	Mitd1|chr1:38218077-38218576	0.0587852289639628	.	.
chr1	37890241	37890740	chr1	38218077	38218576	Mrpl30|chr1:38218077-38218576	0.0587852289639628	.	.
chr1	37997082	37997581	chr1	37572444	37572943	Eif5b|chr1:37572444-37572943	0.068107104673081	.	.
chr1	37997082	37997581	chr1	37572444	37572943	Txndc9|chr1:37572444-37572943	0.068107104673081	.	.
chr1	37997082	37997581	chr1	37628704	37629203	Eif5b|chr1:37628704-37629203	0.0668333681728464	.	.
chr1	37997082	37997581	chr1	37628704	37629203	Txndc9|chr1:37628704-37629203	0.0668333681728464	.	.
chr1	37997082	37997581	chr1	37639092	37639591	Eif5b|chr1:37639092-37639591	0.0963168563571462	.	.
chr1	37997082	37997581	chr1	37639092	37639591	Txndc9|chr1:37639092-37639591	0.0963168563571462	.	.
chr1	37997082	37997581	chr1	37831652	37832151	Eif5b|chr1:37831652-37832151	0.181261599232392	.	.
chr1	37997082	37997581	chr1	37831652	37832151	Txndc9|chr1:37831652-37832151	0.181261599232392	.	.
chr1	37997082	37997581	chr1	38021158	38021657	Eif5b|chr1:38021158-38021657	0.0739342874077145	.	.
chr1	37997082	37997581	chr1	38021158	38021657	Txndc9|chr1:38021158-38021657	0.0739342874077145	.	.
chr1	37997082	37997581	chr1	38185452	38185951	Eif5b|chr1:38185452-38185951	0.100710909535272	.	.
chr1	37997082	37997581	chr1	38185452	38185951	Txndc9|chr1:38185452-38185951	0.100710909535272	.	.
chr1	37997082	37997581	chr1	38199949	38200448	Eif5b|chr1:38199949-38200448	0.119333902525834	.	.
chr1	37997082	37997581	chr1	38199949	38200448	Txndc9|chr1:38199949-38200448	0.119333902525834	.	.
chr1	37997778	37998277	chr1	37572444	37572943	Eif5b|chr1:37572444-37572943	0.0672426972344467	.	.
chr1	37997778	37998277	chr1	37572444	37572943	Txndc9|chr1:37572444-37572943	0.0672426972344467	.	.
chr1	37997778	37998277	chr1	37586074	37586573	Eif5b|chr1:37586074-37586573	0.115559777078652	.	.
chr1	37997778	37998277	chr1	37586074	37586573	Txndc9|chr1:37586074-37586573	0.115559777078652	.	.
chr1	37997778	37998277	chr1	37694121	37694620	Eif5b|chr1:37694121-37694620	0.0761860253112223	.	.
chr1	37997778	37998277	chr1	37694121	37694620	Txndc9|chr1:37694121-37694620	0.0761860253112223	.	.
chr1	37997778	37998277	chr1	37831652	37832151	Eif5b|chr1:37831652-37832151	0.229978813947794	.	.
chr1	37997778	37998277	chr1	37831652	37832151	Txndc9|chr1:37831652-37832151	0.229978813947794	.	.
chr1	37997778	37998277	chr1	38185452	38185951	Eif5b|chr1:38185452-38185951	0.0860987959704101	.	.
chr1	37997778	37998277	chr1	38185452	38185951	Txndc9|chr1:38185452-38185951	0.0860987959704101	.	.
chr1	37997778	37998277	chr1	38199949	38200448	Eif5b|chr1:38199949-38200448	0.16228263574945	.	.
chr1	37997778	37998277	chr1	38199949	38200448	Txndc9|chr1:38199949-38200448	0.16228263574945	.	.
chr1	38128883	38129382	chr1	38199949	38200448	Rev1|chr1:38199949-38200448	0.0645494727223264	.	.
chr1	38128883	38129382	chr1	38199949	38200448	Rev1|chr1:38199949-38200448	0.0645494727223265	.	.
chr1	38129526	38130025	chr1	37831652	37832151	Rev1|chr1:37831652-37832151	0.196587822577487	.	.
chr1	38129526	38130025	chr1	38185452	38185951	Rev1|chr1:38185452-38185951	0.159420486447264	.	.
chr1	38129526	38130025	chr1	38199949	38200448	Rev1|chr1:38199949-38200448	0.277198966174263	.	.
chr1	40579713	40580212	chr1	40681655	40682154	Gm35801|chr1:40681655-40682154	0.228911990953532	.	.
chr1	40579713	40580212	chr1	40681655	40682154	Slc9a4|chr1:40681655-40682154	0.228911990953532	.	.
chr1	40681063	40681562	chr1	40266363	40266862	Slc9a2|chr1:40266363-40266862	0.0627644318917781	.	.
chr1	40681063	40681562	chr1	40681655	40682154	Slc9a2|chr1:40681655-40682154	0.178743198775849	.	.
chr1	40681063	40681562	chr1	40936570	40937069	Slc9a2|chr1:40936570-40937069	0.0920576123514642	.	.
chr1	42694634	42695133	chr1	42598805	42599304	Gm20646|chr1:42598805-42599304	0.0991237844979279	.	.
chr1	42694634	42695133	chr1	42598805	42599304	Pantr1|chr1:42598805-42599304	0.0991237844979279	.	.
chr1	42694634	42695133	chr1	42598805	42599304	Pou3f3|chr1:42598805-42599304	0.0991237844979279	.	.
chr1	42713254	42713753	chr1	42598805	42599304	Pantr2|chr1:42598805-42599304	0.202443357699949	.	.
chr1	42713254	42713753	chr1	42599354	42599853	Pantr2|chr1:42599354-42599853	0.09231289548266	.	.
chr1	42713254	42713753	chr1	42714289	42714788	Pantr2|chr1:42714289-42714788	0.144088553203836	.	.
chr1	44101373	44101872	chr1	44155209	44155708	Tex30|chr1:44155209-44155708	0.107804961429207	.	.
chr1	44102213	44102712	chr1	44041766	44042265	Tex30|chr1:44041766-44042265	0.117931377776261	.	.
chr1	44102213	44102712	chr1	44155209	44155708	Tex30|chr1:44155209-44155708	0.165509167491812	.	.
chr1	44102213	44102712	chr1	44198134	44198633	Tex30|chr1:44198134-44198633	0.117902187780791	.	.
chr1	44102213	44102712	chr1	44217086	44217585	Tex30|chr1:44217086-44217585	0.187718229377934	.	.
chr1	44118638	44119137	chr1	44237152	44237651	Bivm|chr1:44237152-44237651	0.0747282334506687	.	.
chr1	44118638	44119137	chr1	44237152	44237651	Poglut2|chr1:44237152-44237651	0.0747282334506687	.	.
chr1	44119144	44119643	chr1	44041766	44042265	Bivm|chr1:44041766-44042265	0.0668925463845626	.	.
chr1	44119144	44119643	chr1	44041766	44042265	Poglut2|chr1:44041766-44042265	0.0668925463845626	.	.
chr1	44119144	44119643	chr1	44198840	44199339	Bivm|chr1:44198840-44199339	0.0926998752158354	.	.
chr1	44119144	44119643	chr1	44198840	44199339	Poglut2|chr1:44198840-44199339	0.0926998752158354	.	.
chr1	44119144	44119643	chr1	44217086	44217585	Bivm|chr1:44217086-44217585	0.0734778317383072	.	.
chr1	44119144	44119643	chr1	44217086	44217585	Poglut2|chr1:44217086-44217585	0.0734778317383072	.	.
chr1	44119144	44119643	chr1	44237152	44237651	Bivm|chr1:44237152-44237651	0.081648364167693	.	.
chr1	44119144	44119643	chr1	44237152	44237651	Poglut2|chr1:44237152-44237651	0.081648364167693	.	.
chr1	44147693	44148192	chr1	44217086	44217585	Ercc5|chr1:44217086-44217585	0.135522309298521	.	.
chr1	45795197	45795696	chr1	45816821	45817320	Wdr75|chr1:45816821-45817320	0.104391576228705	.	.
chr1	45795197	45795696	chr1	45821967	45822466	Wdr75|chr1:45821967-45822466	0.0604307396143027	.	.
chr1	45925424	45925923	chr1	45838233	45838732	Slc40a1|chr1:45838233-45838732	0.0791332778633521	.	.
chr1	45925424	45925923	chr1	45948940	45949439	Slc40a1|chr1:45948940-45949439	0.0908561635734227	.	.
chr1	52816845	52817344	chr1	52795872	52796371	Inpp1|chr1:52795872-52796371	0.0893855154942967	.	.
chr1	52816845	52817344	chr1	52799343	52799842	Inpp1|chr1:52799343-52799842	0.097794927263629	.	.
chr1	52816845	52817344	chr1	52799343	52799842	Inpp1|chr1:52799343-52799842	0.0977949272636291	.	.
chr1	52816845	52817344	chr1	52951973	52952472	Inpp1|chr1:52951973-52952472	0.0718283855284855	.	.
chr1	52816845	52817344	chr1	52952486	52952985	Inpp1|chr1:52952486-52952985	0.0700931226830595	.	.
chr1	52816845	52817344	chr1	52952486	52952985	Inpp1|chr1:52952486-52952985	0.0700931226830596	.	.
chr1	52816845	52817344	chr1	52953081	52953580	Inpp1|chr1:52953081-52953580	0.082361213008727	.	.
chr1	52816845	52817344	chr1	52953081	52953580	Inpp1|chr1:52953081-52953580	0.0823612130087271	.	.
chr1	52816845	52817344	chr1	52955615	52956114	Inpp1|chr1:52955615-52956114	0.0702260359391865	.	.
chr1	52816845	52817344	chr1	53018688	53019187	Inpp1|chr1:53018688-53019187	0.0966439210993205	.	.
chr1	52816845	52817344	chr1	53032502	53033001	Inpp1|chr1:53032502-53033001	0.163243322516688	.	.
chr1	52816845	52817344	chr1	53037383	53037882	Inpp1|chr1:53037383-53037882	0.0871499872863994	.	.
chr1	52816845	52817344	chr1	53037383	53037882	Inpp1|chr1:53037383-53037882	0.0871499872863995	.	.
chr1	52816845	52817344	chr1	53093170	53093669	Inpp1|chr1:53093170-53093669	0.0606793844914462	.	.
chr1	52816845	52817344	chr1	53169912	53170411	Inpp1|chr1:53169912-53170411	0.0717296909019211	.	.
chr1	52817513	52818012	chr1	52793573	52794072	Inpp1|chr1:52793573-52794072	0.191882369725705	.	.
chr1	52817513	52818012	chr1	52795872	52796371	Inpp1|chr1:52795872-52796371	0.149192240785522	.	.
chr1	52817513	52818012	chr1	52799343	52799842	Inpp1|chr1:52799343-52799842	0.255904827592592	.	.
chr1	52817513	52818012	chr1	52800230	52800729	Inpp1|chr1:52800230-52800729	0.0805576194282311	.	.
chr1	52817513	52818012	chr1	52877629	52878128	Inpp1|chr1:52877629-52878128	0.0758306330107413	.	.
chr1	52817513	52818012	chr1	53032502	53033001	Inpp1|chr1:53032502-53033001	0.0686576972051788	.	.
chr1	52817513	52818012	chr1	53059078	53059577	Inpp1|chr1:53059078-53059577	0.113945015711718	.	.
chr1	52817513	52818012	chr1	53203653	53204152	Inpp1|chr1:53203653-53204152	0.102710903507356	.	.
chr1	52844734	52845233	chr1	52795872	52796371	Hibch|chr1:52795872-52796371	0.200368255174566	.	.
chr1	52844734	52845233	chr1	52799343	52799842	Hibch|chr1:52799343-52799842	0.101530361615735	.	.
chr1	52844734	52845233	chr1	52947829	52948328	Hibch|chr1:52947829-52948328	0.0811697979035582	.	.
chr1	52844734	52845233	chr1	53203653	53204152	Hibch|chr1:53203653-53204152	0.0804211928687664	.	.
chr1	53020017	53020516	chr1	52884229	52884728	1700019D03Rik|chr1:52884229-52884728	0.113713345233499	.	.
chr1	53020017	53020516	chr1	52991339	52991838	1700019D03Rik|chr1:52991339-52991838	0.11627081085929	.	.
chr1	53020017	53020516	chr1	53053006	53053505	1700019D03Rik|chr1:53053006-53053505	0.0751128421690893	.	.
chr1	53020017	53020516	chr1	53069610	53070109	1700019D03Rik|chr1:53069610-53070109	0.0784601653658732	.	.
chr1	53020017	53020516	chr1	53251975	53252474	1700019D03Rik|chr1:53251975-53252474	0.0830185751272119	.	.
chr1	53296806	53297305	chr1	53051371	53051870	Ormdl1|chr1:53051371-53051870	0.0801917840550107	.	.
chr1	53296806	53297305	chr1	53051371	53051870	Pms1|chr1:53051371-53051870	0.0801917840550107	.	.
chr1	53297308	53297807	chr1	53093170	53093669	Ormdl1|chr1:53093170-53093669	0.0717893574536457	.	.
chr1	53297308	53297807	chr1	53093170	53093669	Pms1|chr1:53093170-53093669	0.0717893574536457	.	.
chr1	53297308	53297807	chr1	53224765	53225264	Ormdl1|chr1:53224765-53225264	0.0624140485576523	.	.
chr1	53297308	53297807	chr1	53224765	53225264	Pms1|chr1:53224765-53225264	0.0624140485576523	.	.
chr1	53297308	53297807	chr1	53251975	53252474	Ormdl1|chr1:53251975-53252474	0.0984024401476445	.	.
chr1	53297308	53297807	chr1	53251975	53252474	Pms1|chr1:53251975-53252474	0.0984024401476445	.	.
chr1	53297308	53297807	chr1	53272612	53273111	Ormdl1|chr1:53272612-53273111	0.0875944199653422	.	.
chr1	53297308	53297807	chr1	53272612	53273111	Pms1|chr1:53272612-53273111	0.0875944199653422	.	.
chr1	53313399	53313898	chr1	53053006	53053505	Osgepl1|chr1:53053006-53053505	0.129712099191069	.	.
chr1	53313399	53313898	chr1	53085891	53086390	Osgepl1|chr1:53085891-53086390	0.0774545707324207	.	.
chr1	53313399	53313898	chr1	53251975	53252474	Osgepl1|chr1:53251975-53252474	0.0844886297865076	.	.
chr1	53352482	53352981	chr1	53203653	53204152	Asdurf|chr1:53203653-53204152	0.113062607527821	.	.
chr1	53352482	53352981	chr1	53203653	53204152	Asnsd1|chr1:53203653-53204152	0.113062607527821	.	.
chr1	53352482	53352981	chr1	53272612	53273111	Asdurf|chr1:53272612-53273111	0.057729850471528	.	.
chr1	53352482	53352981	chr1	53272612	53273111	Asdurf|chr1:53272612-53273111	0.0577298504715281	.	.
chr1	53352482	53352981	chr1	53272612	53273111	Asnsd1|chr1:53272612-53273111	0.057729850471528	.	.
chr1	53352482	53352981	chr1	53272612	53273111	Asnsd1|chr1:53272612-53273111	0.0577298504715281	.	.
chr1	53706596	53707095	chr1	53251975	53252474	Dnah7a|chr1:53251975-53252474	0.0803242202209151	.	.
chr1	53706596	53707095	chr1	53394356	53394855	Dnah7a|chr1:53394356-53394855	0.0987079787250769	.	.
chr1	53706596	53707095	chr1	53394356	53394855	Dnah7a|chr1:53394356-53394855	0.098707978725077	.	.
chr1	53707111	53707610	chr1	53251975	53252474	Dnah7a|chr1:53251975-53252474	0.0591862065182322	.	.
chr1	54194329	54194828	chr1	54039037	54039536	Hecw2|chr1:54039037-54039536	0.0974815459819977	.	.
chr1	54194329	54194828	chr1	54065961	54066460	Hecw2|chr1:54065961-54066460	0.120696540282097	.	.
chr1	54194329	54194828	chr1	54110912	54111411	Hecw2|chr1:54110912-54111411	0.076247157506796	.	.
chr1	54194329	54194828	chr1	54159403	54159902	Hecw2|chr1:54159403-54159902	0.111269675216097	.	.
chr1	54194329	54194828	chr1	54193770	54194269	Hecw2|chr1:54193770-54194269	0.204106587328716	.	.
chr1	54194947	54195446	chr1	54039037	54039536	Hecw2|chr1:54039037-54039536	0.0864887873913071	.	.
chr1	54194947	54195446	chr1	54065961	54066460	Hecw2|chr1:54065961-54066460	0.0897832088696336	.	.
chr1	54194947	54195446	chr1	54110912	54111411	Hecw2|chr1:54110912-54111411	0.0771817729456284	.	.
chr1	54194947	54195446	chr1	54159403	54159902	Hecw2|chr1:54159403-54159902	0.104445517108903	.	.
chr1	54194947	54195446	chr1	54193770	54194269	Hecw2|chr1:54193770-54194269	0.0930577278938233	.	.
chr1	54250459	54250958	chr1	54039037	54039536	Ccdc150|chr1:54039037-54039536	0.0721655971452868	.	.
chr1	54250459	54250958	chr1	54065961	54066460	Ccdc150|chr1:54065961-54066460	0.0662609408773882	.	.
chr1	54250459	54250958	chr1	54118496	54118995	Ccdc150|chr1:54118496-54118995	0.0654075304436968	.	.
chr1	54438767	54439266	chr1	54639464	54639963	Gtf3c3|chr1:54639464-54639963	0.0931975939026238	.	.
chr1	54438767	54439266	chr1	54703480	54703979	Gtf3c3|chr1:54703480-54703979	0.120279312933551	.	.
chr1	54557443	54557942	chr1	54640136	54640635	Pgap1|chr1:54640136-54640635	0.0657806113097098	.	.
chr1	55026688	55027187	chr1	55145490	55145989	Sf3b1|chr1:55145490-55145989	0.200122887883642	.	.
chr1	55026688	55027187	chr1	55239226	55239725	Sf3b1|chr1:55239226-55239725	0.0609099958263868	.	.
chr1	55026688	55027187	chr1	55383081	55383580	Sf3b1|chr1:55383081-55383580	0.0568568837346367	.	.
chr1	55027198	55027697	chr1	55145490	55145989	Sf3b1|chr1:55145490-55145989	0.12640083042348	.	.
chr1	55027198	55027697	chr1	55446132	55446631	Sf3b1|chr1:55446132-55446631	0.116019741136991	.	.
chr1	55052491	55052990	chr1	55446132	55446631	Coq10b|chr1:55446132-55446631	0.0714525854512209	.	.
chr1	55087395	55087894	chr1	55145490	55145989	Hspd1|chr1:55145490-55145989	0.0617564296488831	.	.
chr1	55087395	55087894	chr1	55145490	55145989	Hspe1|chr1:55145490-55145989	0.0617564296488831	.	.
chr1	55087908	55088407	chr1	55145490	55145989	Hspd1|chr1:55145490-55145989	0.10830155305951	.	.
chr1	55087908	55088407	chr1	55145490	55145989	Hspe1|chr1:55145490-55145989	0.10830155305951	.	.
chr1	55087908	55088407	chr1	55383081	55383580	Hspd1|chr1:55383081-55383580	0.0972042470319257	.	.
chr1	55087908	55088407	chr1	55383081	55383580	Hspe1|chr1:55383081-55383580	0.0972042470319257	.	.
chr1	55130908	55131407	chr1	55161048	55161547	Mob4|chr1:55161048-55161547	0.0961232666100322	.	.
chr1	55130908	55131407	chr1	55161840	55162339	Mob4|chr1:55161840-55162339	0.164072626827759	.	.
chr1	55130908	55131407	chr1	55383081	55383580	Mob4|chr1:55383081-55383580	0.0779218421361015	.	.
chr1	55131471	55131970	chr1	55145490	55145989	Mob4|chr1:55145490-55145989	0.106927095126572	.	.
chr1	55131471	55131970	chr1	55161840	55162339	Mob4|chr1:55161840-55162339	0.0925632497952502	.	.
chr1	55131471	55131970	chr1	55383081	55383580	Mob4|chr1:55383081-55383580	0.0719483607448485	.	.
chr1	55131471	55131970	chr1	55446132	55446631	Mob4|chr1:55446132-55446631	0.0741738257815754	.	.
chr1	55226272	55226771	chr1	55161048	55161547	Gm10561|chr1:55161048-55161547	0.179678117429429	.	.
chr1	55226272	55226771	chr1	55161048	55161547	Rftn2|chr1:55161048-55161547	0.179678117429429	.	.
chr1	55226272	55226771	chr1	55161840	55162339	Gm10561|chr1:55161840-55162339	0.103431645926315	.	.
chr1	55226272	55226771	chr1	55161840	55162339	Rftn2|chr1:55161840-55162339	0.103431645926315	.	.
chr1	55226272	55226771	chr1	55239226	55239725	Gm10561|chr1:55239226-55239725	0.0730867964725339	.	.
chr1	55226272	55226771	chr1	55239226	55239725	Rftn2|chr1:55239226-55239725	0.0730867964725339	.	.
chr1	55226272	55226771	chr1	55454006	55454505	Gm10561|chr1:55454006-55454505	0.18663045767439	.	.
chr1	55226272	55226771	chr1	55454006	55454505	Rftn2|chr1:55454006-55454505	0.18663045767439	.	.
chr1	55226830	55227329	chr1	55161048	55161547	Gm10561|chr1:55161048-55161547	0.217634874329382	.	.
chr1	55226830	55227329	chr1	55161048	55161547	Rftn2|chr1:55161048-55161547	0.217634874329382	.	.
chr1	55226830	55227329	chr1	55161840	55162339	Gm10561|chr1:55161840-55162339	0.142022588766943	.	.
chr1	55226830	55227329	chr1	55161840	55162339	Rftn2|chr1:55161840-55162339	0.142022588766943	.	.
chr1	55226830	55227329	chr1	55239226	55239725	Gm10561|chr1:55239226-55239725	0.106276290481916	.	.
chr1	55226830	55227329	chr1	55239226	55239725	Rftn2|chr1:55239226-55239725	0.106276290481916	.	.
chr1	55226830	55227329	chr1	55454006	55454505	Gm10561|chr1:55454006-55454505	0.103446496551036	.	.
chr1	55226830	55227329	chr1	55454006	55454505	Rftn2|chr1:55454006-55454505	0.103446496551036	.	.
chr1	55236881	55237380	chr1	55145490	55145989	Mars2|chr1:55145490-55145989	0.0729586148754251	.	.
chr1	55236881	55237380	chr1	55446132	55446631	Mars2|chr1:55446132-55446631	0.137154714394517	.	.
chr1	55363229	55363728	chr1	55161840	55162339	Boll|chr1:55161840-55162339	0.0886160517796221	.	.
chr1	55363229	55363728	chr1	55239226	55239725	Boll|chr1:55239226-55239725	0.103293815869615	.	.
chr1	55405572	55406071	chr1	55145490	55145989	Plcl1|chr1:55145490-55145989	0.12105215801536	.	.
chr1	55405572	55406071	chr1	55446132	55446631	Plcl1|chr1:55446132-55446631	0.0718752947922418	.	.
chr1	55405572	55406071	chr1	55454006	55454505	Plcl1|chr1:55454006-55454505	0.0910725368386997	.	.
chr1	55406395	55406894	chr1	55161048	55161547	Plcl1|chr1:55161048-55161547	0.153716037576386	.	.
chr1	55406395	55406894	chr1	55161840	55162339	Plcl1|chr1:55161840-55162339	0.145461578157738	.	.
chr1	55406395	55406894	chr1	55404316	55404815	Plcl1|chr1:55404316-55404815	0.160792948559707	.	.
chr1	55406395	55406894	chr1	55454006	55454505	Plcl1|chr1:55454006-55454505	0.0805512434227895	.	.
chr1	56972152	56972651	chr1	56626792	56627291	9130024F11Rik|chr1:56626792-56627291	0.144455173155661	.	.
chr1	56972152	56972651	chr1	56654963	56655462	9130024F11Rik|chr1:56654963-56655462	0.0870000141169411	.	.
chr1	56972152	56972651	chr1	56670459	56670958	9130024F11Rik|chr1:56670459-56670958	0.0769300907244932	.	.
chr1	56972152	56972651	chr1	56671275	56671774	9130024F11Rik|chr1:56671275-56671774	0.0723824696991395	.	.
chr1	56972152	56972651	chr1	56850347	56850846	9130024F11Rik|chr1:56850347-56850846	0.0930521105079797	.	.
chr1	56972152	56972651	chr1	56850848	56851347	9130024F11Rik|chr1:56850848-56851347	0.0597326088863549	.	.
chr1	56972152	56972651	chr1	56972961	56973460	9130024F11Rik|chr1:56972961-56973460	0.1929021718399	.	.
chr1	57377374	57377873	chr1	57329180	57329679	1700066M21Rik|chr1:57329180-57329679	0.0977727607154041	.	.
chr1	57377374	57377873	chr1	57329180	57329679	4930558J18Rik|chr1:57329180-57329679	0.0977727607154041	.	.
chr1	57377374	57377873	chr1	57413334	57413833	1700066M21Rik|chr1:57413334-57413833	0.08621844045236	.	.
chr1	57377374	57377873	chr1	57413334	57413833	4930558J18Rik|chr1:57413334-57413833	0.08621844045236	.	.
chr1	57377988	57378487	chr1	57329180	57329679	1700066M21Rik|chr1:57329180-57329679	0.113412163573677	.	.
chr1	57377988	57378487	chr1	57329180	57329679	4930558J18Rik|chr1:57329180-57329679	0.113412163573677	.	.
chr1	57406257	57406756	chr1	57428877	57429376	Maip1|chr1:57428877-57429376	0.105331311819023	.	.
chr1	57406257	57406756	chr1	57428877	57429376	Tyw5|chr1:57428877-57429376	0.105331311819023	.	.
chr1	57406257	57406756	chr1	57489133	57489632	Maip1|chr1:57489133-57489632	0.104008351948336	.	.
chr1	57406257	57406756	chr1	57489133	57489632	Tyw5|chr1:57489133-57489632	0.104008351948336	.	.
chr1	57406257	57406756	chr1	57612380	57612879	Maip1|chr1:57612380-57612879	0.110555627657755	.	.
chr1	57406257	57406756	chr1	57612380	57612879	Tyw5|chr1:57612380-57612879	0.110555627657755	.	.
chr1	57406257	57406756	chr1	57707941	57708440	Maip1|chr1:57707941-57708440	0.0624810155230506	.	.
chr1	57406257	57406756	chr1	57707941	57708440	Tyw5|chr1:57707941-57708440	0.0624810155230506	.	.
chr1	57406767	57407266	chr1	57413334	57413833	Maip1|chr1:57413334-57413833	0.131309846896444	.	.
chr1	57406767	57407266	chr1	57413334	57413833	Tyw5|chr1:57413334-57413833	0.131309846896444	.	.
chr1	58392105	58392604	chr1	58291873	58292372	Bzw1|chr1:58291873-58292372	0.0576973623146587	.	.
chr1	58392105	58392604	chr1	58410415	58410914	Bzw1|chr1:58410415-58410914	0.057303025402554	.	.
chr1	58392105	58392604	chr1	58465509	58466008	Bzw1|chr1:58465509-58466008	0.0910478046848065	.	.
chr1	58392105	58392604	chr1	58621956	58622455	Bzw1|chr1:58621956-58622455	0.108570893690262	.	.
chr1	58392105	58392604	chr1	58622546	58623045	Bzw1|chr1:58622546-58623045	0.166892139195079	.	.
chr1	58392105	58392604	chr1	58652543	58653042	Bzw1|chr1:58652543-58653042	0.0934656018263588	.	.
chr1	58392818	58393317	chr1	58341563	58342062	Bzw1|chr1:58341563-58342062	0.155314966983403	.	.
chr1	58392818	58393317	chr1	58465509	58466008	Bzw1|chr1:58465509-58466008	0.0697103850391844	.	.
chr1	58392818	58393317	chr1	58652543	58653042	Bzw1|chr1:58652543-58653042	0.0857838117307487	.	.
chr1	58393482	58393981	chr1	58291873	58292372	Bzw1|chr1:58291873-58292372	0.168773021384484	.	.
chr1	58393482	58393981	chr1	58415452	58415951	Bzw1|chr1:58415452-58415951	0.0620383649837092	.	.
chr1	58393482	58393981	chr1	58422814	58423313	Bzw1|chr1:58422814-58423313	0.0806900426414228	.	.
chr1	58393482	58393981	chr1	58465509	58466008	Bzw1|chr1:58465509-58466008	0.14356133307423	.	.
chr1	58393482	58393981	chr1	58568637	58569136	Bzw1|chr1:58568637-58569136	0.188398891876039	.	.
chr1	58393482	58393981	chr1	58569223	58569722	Bzw1|chr1:58569223-58569722	0.19275128340196	.	.
chr1	58393482	58393981	chr1	58712890	58713389	Bzw1|chr1:58712890-58713389	0.0617022335451731	.	.
chr1	58423825	58424324	chr1	58410415	58410914	Clk1|chr1:58410415-58410914	0.138645346566072	.	.
chr1	58423825	58424324	chr1	58622546	58623045	Clk1|chr1:58622546-58623045	0.0882537923819097	.	.
chr1	58423825	58424324	chr1	58727914	58728413	Clk1|chr1:58727914-58728413	0.0718970902988356	.	.
chr1	58445384	58445883	chr1	58359437	58359936	Nif3l1|chr1:58359437-58359936	0.170026660519703	.	.
chr1	58445384	58445883	chr1	58359437	58359936	Ppil3|chr1:58359437-58359936	0.170026660519703	.	.
chr1	58445384	58445883	chr1	58409729	58410228	Nif3l1|chr1:58409729-58410228	0.106379579445772	.	.
chr1	58445384	58445883	chr1	58409729	58410228	Ppil3|chr1:58409729-58410228	0.106379579445772	.	.
chr1	58445384	58445883	chr1	58410415	58410914	Nif3l1|chr1:58410415-58410914	0.173798490786453	.	.
chr1	58445384	58445883	chr1	58410415	58410914	Ppil3|chr1:58410415-58410914	0.173798490786453	.	.
chr1	58445384	58445883	chr1	58621956	58622455	Nif3l1|chr1:58621956-58622455	0.0941330787355743	.	.
chr1	58445384	58445883	chr1	58621956	58622455	Nif3l1|chr1:58621956-58622455	0.0941330787355744	.	.
chr1	58445384	58445883	chr1	58621956	58622455	Ppil3|chr1:58621956-58622455	0.0941330787355743	.	.
chr1	58445384	58445883	chr1	58621956	58622455	Ppil3|chr1:58621956-58622455	0.0941330787355744	.	.
chr1	58445384	58445883	chr1	58697550	58698049	Nif3l1|chr1:58697550-58698049	0.0623425098308599	.	.
chr1	58445384	58445883	chr1	58697550	58698049	Ppil3|chr1:58697550-58698049	0.0623425098308599	.	.
chr1	58445384	58445883	chr1	58712890	58713389	Nif3l1|chr1:58712890-58713389	0.0756323831131335	.	.
chr1	58445384	58445883	chr1	58712890	58713389	Ppil3|chr1:58712890-58713389	0.0756323831131335	.	.
chr1	58445384	58445883	chr1	58713771	58714270	Nif3l1|chr1:58713771-58714270	0.0752595047246996	.	.
chr1	58445384	58445883	chr1	58713771	58714270	Ppil3|chr1:58713771-58714270	0.0752595047246996	.	.
chr1	58504734	58505233	chr1	58271090	58271589	Gm15834|chr1:58271090-58271589	0.0822067173824976	.	.
chr1	58504734	58505233	chr1	58271090	58271589	Orc2|chr1:58271090-58271589	0.0822067173824976	.	.
chr1	58504734	58505233	chr1	58296260	58296759	Gm15834|chr1:58296260-58296759	0.0760923391337452	.	.
chr1	58504734	58505233	chr1	58296260	58296759	Orc2|chr1:58296260-58296759	0.0760923391337452	.	.
chr1	58504734	58505233	chr1	58409729	58410228	Gm15834|chr1:58409729-58410228	0.0672353142352853	.	.
chr1	58504734	58505233	chr1	58409729	58410228	Orc2|chr1:58409729-58410228	0.0672353142352853	.	.
chr1	58504734	58505233	chr1	58422814	58423313	Gm15834|chr1:58422814-58423313	0.126786880778835	.	.
chr1	58504734	58505233	chr1	58422814	58423313	Orc2|chr1:58422814-58423313	0.126786880778835	.	.
chr1	58504734	58505233	chr1	58652543	58653042	Gm15834|chr1:58652543-58653042	0.0785171207341384	.	.
chr1	58504734	58505233	chr1	58652543	58653042	Orc2|chr1:58652543-58653042	0.0785171207341384	.	.
chr1	58504734	58505233	chr1	58909565	58910064	Gm15834|chr1:58909565-58910064	0.0621370262290034	.	.
chr1	58504734	58505233	chr1	58909565	58910064	Orc2|chr1:58909565-58910064	0.0621370262290034	.	.
chr1	58586034	58586533	chr1	58409729	58410228	Fam126b|chr1:58409729-58410228	0.169578699588163	.	.
chr1	58586034	58586533	chr1	58409729	58410228	Ndufb3|chr1:58409729-58410228	0.169578699588163	.	.
chr1	58586034	58586533	chr1	58422814	58423313	Fam126b|chr1:58422814-58423313	0.0822280782418735	.	.
chr1	58586034	58586533	chr1	58422814	58423313	Ndufb3|chr1:58422814-58423313	0.0822280782418735	.	.
chr1	58586034	58586533	chr1	58465509	58466008	Fam126b|chr1:58465509-58466008	0.147567926465314	.	.
chr1	58586034	58586533	chr1	58465509	58466008	Ndufb3|chr1:58465509-58466008	0.147567926465314	.	.
chr1	58586034	58586533	chr1	58617773	58618272	Fam126b|chr1:58617773-58618272	0.141721245010821	.	.
chr1	58586034	58586533	chr1	58617773	58618272	Ndufb3|chr1:58617773-58618272	0.141721245010821	.	.
chr1	58586034	58586533	chr1	58621956	58622455	Fam126b|chr1:58621956-58622455	0.0744149803749553	.	.
chr1	58586034	58586533	chr1	58621956	58622455	Ndufb3|chr1:58621956-58622455	0.0744149803749553	.	.
chr1	58586034	58586533	chr1	58622546	58623045	Fam126b|chr1:58622546-58623045	0.0943226116299426	.	.
chr1	58586034	58586533	chr1	58622546	58623045	Ndufb3|chr1:58622546-58623045	0.0943226116299426	.	.
chr1	58586034	58586533	chr1	58652543	58653042	Fam126b|chr1:58652543-58653042	0.0999406665483985	.	.
chr1	58586034	58586533	chr1	58652543	58653042	Ndufb3|chr1:58652543-58653042	0.0999406665483985	.	.
chr1	58586034	58586533	chr1	58712342	58712841	Fam126b|chr1:58712342-58712841	0.126233341416257	.	.
chr1	58586034	58586533	chr1	58712342	58712841	Ndufb3|chr1:58712342-58712841	0.126233341416257	.	.
chr1	58586034	58586533	chr1	58713771	58714270	Fam126b|chr1:58713771-58714270	0.0939955153539914	.	.
chr1	58586034	58586533	chr1	58713771	58714270	Ndufb3|chr1:58713771-58714270	0.0939955153539914	.	.
chr1	58586034	58586533	chr1	58739453	58739952	Fam126b|chr1:58739453-58739952	0.0853899859696688	.	.
chr1	58586034	58586533	chr1	58739453	58739952	Ndufb3|chr1:58739453-58739952	0.0853899859696688	.	.
chr1	58586034	58586533	chr1	58746853	58747352	Fam126b|chr1:58746853-58747352	0.0847984583126296	.	.
chr1	58586034	58586533	chr1	58746853	58747352	Ndufb3|chr1:58746853-58747352	0.0847984583126296	.	.
chr1	58586552	58587051	chr1	58422814	58423313	Fam126b|chr1:58422814-58423313	0.104322528374718	.	.
chr1	58586552	58587051	chr1	58422814	58423313	Ndufb3|chr1:58422814-58423313	0.104322528374718	.	.
chr1	58586552	58587051	chr1	58614393	58614892	Fam126b|chr1:58614393-58614892	0.138268756595889	.	.
chr1	58586552	58587051	chr1	58614393	58614892	Ndufb3|chr1:58614393-58614892	0.138268756595889	.	.
chr1	58586552	58587051	chr1	58652543	58653042	Fam126b|chr1:58652543-58653042	0.0789157947505585	.	.
chr1	58586552	58587051	chr1	58652543	58653042	Ndufb3|chr1:58652543-58653042	0.0789157947505585	.	.
chr1	58586552	58587051	chr1	58712890	58713389	Fam126b|chr1:58712890-58713389	0.067253543417215	.	.
chr1	58586552	58587051	chr1	58712890	58713389	Ndufb3|chr1:58712890-58713389	0.067253543417215	.	.
chr1	58586552	58587051	chr1	58727914	58728413	Fam126b|chr1:58727914-58728413	0.112292151561649	.	.
chr1	58586552	58587051	chr1	58727914	58728413	Ndufb3|chr1:58727914-58728413	0.112292151561649	.	.
chr1	58586552	58587051	chr1	58739453	58739952	Fam126b|chr1:58739453-58739952	0.0710139448758144	.	.
chr1	58586552	58587051	chr1	58739453	58739952	Ndufb3|chr1:58739453-58739952	0.0710139448758144	.	.
chr1	58586552	58587051	chr1	58937261	58937760	Fam126b|chr1:58937261-58937760	0.0671627466657648	.	.
chr1	58586552	58587051	chr1	58937261	58937760	Ndufb3|chr1:58937261-58937760	0.0671627466657648	.	.
chr1	58710970	58711469	chr1	58296260	58296759	Cflar|chr1:58296260-58296759	0.0747215709527464	.	.
chr1	58710970	58711469	chr1	58422814	58423313	Cflar|chr1:58422814-58423313	0.06143680573615	.	.
chr1	58710970	58711469	chr1	58568637	58569136	Cflar|chr1:58568637-58569136	0.0887039286669603	.	.
chr1	58710970	58711469	chr1	58569223	58569722	Cflar|chr1:58569223-58569722	0.071649056665683	.	.
chr1	58710970	58711469	chr1	58614393	58614892	Cflar|chr1:58614393-58614892	0.131718802552395	.	.
chr1	58710970	58711469	chr1	58712890	58713389	Cflar|chr1:58712890-58713389	0.126617242968509	.	.
chr1	58710970	58711469	chr1	58727914	58728413	Cflar|chr1:58727914-58728413	0.0866344340005464	.	.
chr1	58710970	58711469	chr1	58739453	58739952	Cflar|chr1:58739453-58739952	0.152875634997143	.	.
chr1	58710970	58711469	chr1	58937261	58937760	Cflar|chr1:58937261-58937760	0.0696275743422371	.	.
chr1	58711489	58711988	chr1	58568637	58569136	Cflar|chr1:58568637-58569136	0.0754112232453989	.	.
chr1	58711489	58711988	chr1	58569223	58569722	Cflar|chr1:58569223-58569722	0.0806485955922031	.	.
chr1	58711489	58711988	chr1	58614393	58614892	Cflar|chr1:58614393-58614892	0.0696400472584329	.	.
chr1	58711489	58711988	chr1	58712890	58713389	Cflar|chr1:58712890-58713389	0.12925232618244	.	.
chr1	58711489	58711988	chr1	58739453	58739952	Cflar|chr1:58739453-58739952	0.115823577254741	.	.
chr1	58711489	58711988	chr1	58746853	58747352	Cflar|chr1:58746853-58747352	0.109280279876407	.	.
chr1	58711489	58711988	chr1	58770010	58770509	Cflar|chr1:58770010-58770509	0.0632200930361926	.	.
chr1	58711489	58711988	chr1	58937261	58937760	Cflar|chr1:58937261-58937760	0.0684509187396863	.	.
chr1	58795175	58795674	chr1	58697550	58698049	Casp8|chr1:58697550-58698049	0.113228697098877	.	.
chr1	58795175	58795674	chr1	59222043	59222542	Casp8|chr1:59222043-59222542	0.0838150123386907	.	.
chr1	58795175	58795674	chr1	59229166	59229665	Casp8|chr1:59229166-59229665	0.0609209869205849	.	.
chr1	58795175	58795674	chr1	59247600	59248099	Casp8|chr1:59247600-59248099	0.100098354464898	.	.
chr1	58972763	58973262	chr1	58568637	58569136	Stradb|chr1:58568637-58569136	0.0899276640327755	.	.
chr1	58972763	58973262	chr1	58568637	58569136	Trak2|chr1:58568637-58569136	0.0899276640327755	.	.
chr1	58972763	58973262	chr1	58569223	58569722	Stradb|chr1:58569223-58569722	0.0944791359139387	.	.
chr1	58972763	58973262	chr1	58569223	58569722	Trak2|chr1:58569223-58569722	0.0944791359139387	.	.
chr1	58972763	58973262	chr1	58652543	58653042	Stradb|chr1:58652543-58653042	0.0958456185454568	.	.
chr1	58972763	58973262	chr1	58652543	58653042	Trak2|chr1:58652543-58653042	0.0958456185454568	.	.
chr1	58972763	58973262	chr1	58697550	58698049	Stradb|chr1:58697550-58698049	0.0574447085398518	.	.
chr1	58972763	58973262	chr1	58697550	58698049	Trak2|chr1:58697550-58698049	0.0574447085398518	.	.
chr1	58972763	58973262	chr1	58727914	58728413	Stradb|chr1:58727914-58728413	0.187832789769854	.	.
chr1	58972763	58973262	chr1	58727914	58728413	Trak2|chr1:58727914-58728413	0.187832789769854	.	.
chr1	58972763	58973262	chr1	58739453	58739952	Stradb|chr1:58739453-58739952	0.0610959110920586	.	.
chr1	58972763	58973262	chr1	58739453	58739952	Trak2|chr1:58739453-58739952	0.0610959110920586	.	.
chr1	58972763	58973262	chr1	59144465	59144964	Stradb|chr1:59144465-59144964	0.085130928112371	.	.
chr1	58972763	58973262	chr1	59144465	59144964	Trak2|chr1:59144465-59144964	0.085130928112371	.	.
chr1	58972763	58973262	chr1	59215359	59215858	Stradb|chr1:59215359-59215858	0.128151496878928	.	.
chr1	58972763	58973262	chr1	59215359	59215858	Trak2|chr1:59215359-59215858	0.128151496878928	.	.
chr1	58972763	58973262	chr1	59222043	59222542	Stradb|chr1:59222043-59222542	0.144848457606265	.	.
chr1	58972763	58973262	chr1	59222043	59222542	Trak2|chr1:59222043-59222542	0.144848457606265	.	.
chr1	58973284	58973783	chr1	58713771	58714270	Stradb|chr1:58713771-58714270	0.0573197308956067	.	.
chr1	58973284	58973783	chr1	58713771	58714270	Trak2|chr1:58713771-58714270	0.0573197308956067	.	.
chr1	58973284	58973783	chr1	59187741	59188240	Stradb|chr1:59187741-59188240	0.0799389261668697	.	.
chr1	58973284	58973783	chr1	59187741	59188240	Trak2|chr1:59187741-59188240	0.0799389261668697	.	.
chr1	58973284	58973783	chr1	59215359	59215858	Stradb|chr1:59215359-59215858	0.161527273995462	.	.
chr1	58973284	58973783	chr1	59215359	59215858	Trak2|chr1:59215359-59215858	0.161527273995462	.	.
chr1	58973284	58973783	chr1	59215916	59216415	Stradb|chr1:59215916-59216415	0.0699889893092622	.	.
chr1	58973284	58973783	chr1	59215916	59216415	Trak2|chr1:59215916-59216415	0.0699889893092622	.	.
chr1	58973284	58973783	chr1	59222043	59222542	Stradb|chr1:59222043-59222542	0.198864851102583	.	.
chr1	58973284	58973783	chr1	59222043	59222542	Trak2|chr1:59222043-59222542	0.198864851102583	.	.
chr1	58973284	58973783	chr1	59229166	59229665	Stradb|chr1:59229166-59229665	0.105343837113918	.	.
chr1	58973284	58973783	chr1	59229166	59229665	Trak2|chr1:59229166-59229665	0.105343837113918	.	.
chr1	59119578	59120077	chr1	59142729	59143228	G730003C15Rik|chr1:59142729-59143228	0.0868402564905349	.	.
chr1	59119578	59120077	chr1	59142729	59143228	Tmem237|chr1:59142729-59143228	0.0868402564905349	.	.
chr1	59119578	59120077	chr1	59202312	59202811	G730003C15Rik|chr1:59202312-59202811	0.0792818118439391	.	.
chr1	59119578	59120077	chr1	59202312	59202811	Tmem237|chr1:59202312-59202811	0.0792818118439391	.	.
chr1	59119578	59120077	chr1	59222043	59222542	G730003C15Rik|chr1:59222043-59222542	0.167134079588459	.	.
chr1	59119578	59120077	chr1	59222043	59222542	Tmem237|chr1:59222043-59222542	0.167134079588459	.	.
chr1	59119578	59120077	chr1	59247600	59248099	G730003C15Rik|chr1:59247600-59248099	0.0860431675027148	.	.
chr1	59119578	59120077	chr1	59247600	59248099	Tmem237|chr1:59247600-59248099	0.0860431675027148	.	.
chr1	59120147	59120646	chr1	58937261	58937760	G730003C15Rik|chr1:58937261-58937760	0.0873090729419971	.	.
chr1	59120147	59120646	chr1	58937261	58937760	Tmem237|chr1:58937261-58937760	0.0873090729419971	.	.
chr1	59120147	59120646	chr1	59142729	59143228	G730003C15Rik|chr1:59142729-59143228	0.0879457598149392	.	.
chr1	59120147	59120646	chr1	59142729	59143228	Tmem237|chr1:59142729-59143228	0.0879457598149392	.	.
chr1	59120147	59120646	chr1	59222043	59222542	G730003C15Rik|chr1:59222043-59222542	0.150993479440915	.	.
chr1	59120147	59120646	chr1	59222043	59222542	Tmem237|chr1:59222043-59222542	0.150993479440915	.	.
chr1	59120147	59120646	chr1	59247600	59248099	G730003C15Rik|chr1:59247600-59248099	0.119882670780789	.	.
chr1	59120147	59120646	chr1	59247600	59248099	Tmem237|chr1:59247600-59248099	0.119882670780789	.	.
chr1	59162341	59162840	chr1	58909565	58910064	Mpp4|chr1:58909565-58910064	0.142101401746798	.	.
chr1	59162341	59162840	chr1	59161425	59161924	Mpp4|chr1:59161425-59161924	0.187439106011998	.	.
chr1	59162341	59162840	chr1	59215916	59216415	Mpp4|chr1:59215916-59216415	0.0868384161482048	.	.
chr1	59162341	59162840	chr1	59247600	59248099	Mpp4|chr1:59247600-59248099	0.0982556420868541	.	.
chr1	59162883	59163382	chr1	58909565	58910064	Mpp4|chr1:58909565-58910064	0.121201339203385	.	.
chr1	59162883	59163382	chr1	59161425	59161924	Mpp4|chr1:59161425-59161924	0.110642622979229	.	.
chr1	59162883	59163382	chr1	59187741	59188240	Mpp4|chr1:59187741-59188240	0.0888597390872338	.	.
chr1	59163876	59164375	chr1	58770010	58770509	Mpp4|chr1:58770010-58770509	0.0685961619802955	.	.
chr1	59163876	59164375	chr1	58937261	58937760	Mpp4|chr1:58937261-58937760	0.189181225185246	.	.
chr1	59237006	59237505	chr1	58962504	58963003	Als2|chr1:58962504-58963003	0.0793845984089431	.	.
chr1	59237006	59237505	chr1	59158483	59158982	Als2|chr1:59158483-59158982	0.0827683686154543	.	.
chr1	59237006	59237505	chr1	59222043	59222542	Als2|chr1:59222043-59222542	0.113806465136407	.	.
chr1	59237895	59238394	chr1	58962504	58963003	Als2|chr1:58962504-58963003	0.069084309218002	.	.
chr1	59237895	59238394	chr1	59161425	59161924	Als2|chr1:59161425-59161924	0.152290020873189	.	.
chr1	59237895	59238394	chr1	59202312	59202811	Als2|chr1:59202312-59202811	0.109508171367334	.	.
chr1	59237895	59238394	chr1	59247600	59248099	Als2|chr1:59247600-59248099	0.0961772519363893	.	.
chr1	59762644	59763143	chr1	59788955	59789454	Bmpr2|chr1:59788955-59789454	0.061875150882371	.	.
chr1	59762644	59763143	chr1	59803719	59804218	Bmpr2|chr1:59803719-59804218	0.0828122789356232	.	.
chr1	59762644	59763143	chr1	59927245	59927744	Bmpr2|chr1:59927245-59927744	0.0791494428542471	.	.
chr1	59762644	59763143	chr1	59927245	59927744	Bmpr2|chr1:59927245-59927744	0.0791494428542472	.	.
chr1	59762644	59763143	chr1	60034986	60035485	Bmpr2|chr1:60034986-60035485	0.0924894968914442	.	.
chr1	59763159	59763658	chr1	59764494	59764993	Bmpr2|chr1:59764494-59764993	0.121024007956257	.	.
chr1	59763159	59763658	chr1	59926659	59927158	Bmpr2|chr1:59926659-59927158	0.1136374889741	.	.
chr1	59763159	59763658	chr1	59927245	59927744	Bmpr2|chr1:59927245-59927744	0.161812645167886	.	.
chr1	59763159	59763658	chr1	59957157	59957656	Bmpr2|chr1:59957157-59957656	0.146758749255607	.	.
chr1	59763159	59763658	chr1	60034986	60035485	Bmpr2|chr1:60034986-60035485	0.0983184797139208	.	.
chr1	59763159	59763658	chr1	60070012	60070511	Bmpr2|chr1:60070012-60070511	0.0692189238336035	.	.
chr1	59763681	59764180	chr1	59764494	59764993	Bmpr2|chr1:59764494-59764993	0.15197380311857	.	.
chr1	59763681	59764180	chr1	59883669	59884168	Bmpr2|chr1:59883669-59884168	0.0582732452259031	.	.
chr1	59763681	59764180	chr1	59926659	59927158	Bmpr2|chr1:59926659-59927158	0.0620326550581705	.	.
chr1	59763681	59764180	chr1	59927245	59927744	Bmpr2|chr1:59927245-59927744	0.156946765644922	.	.
chr1	59763681	59764180	chr1	59936911	59937410	Bmpr2|chr1:59936911-59937410	0.0591136372555681	.	.
chr1	59763681	59764180	chr1	59944025	59944524	Bmpr2|chr1:59944025-59944524	0.139572359632362	.	.
chr1	59763681	59764180	chr1	59967234	59967733	Bmpr2|chr1:59967234-59967733	0.0613290649112853	.	.
chr1	59912662	59913161	chr1	59803719	59804218	Fam117b|chr1:59803719-59804218	0.0592006825299436	.	.
chr1	59912662	59913161	chr1	59826439	59826938	Fam117b|chr1:59826439-59826938	0.0849399188708575	.	.
chr1	59912662	59913161	chr1	59858970	59859469	Fam117b|chr1:59858970-59859469	0.0944452352035917	.	.
chr1	59912662	59913161	chr1	59936911	59937410	Fam117b|chr1:59936911-59937410	0.101286081111652	.	.
chr1	59913211	59913710	chr1	59925686	59926185	Fam117b|chr1:59925686-59926185	0.106224397312491	.	.
chr1	59913211	59913710	chr1	59936911	59937410	Fam117b|chr1:59936911-59937410	0.101865790523967	.	.
chr1	59913211	59913710	chr1	60070012	60070511	Fam117b|chr1:60070012-60070511	0.0948642125206818	.	.
chr1	60042424	60042923	chr1	59764494	59764993	Ica1l|chr1:59764494-59764993	0.117408477596838	.	.
chr1	60042424	60042923	chr1	59926659	59927158	Ica1l|chr1:59926659-59927158	0.083006547646945	.	.
chr1	60042424	60042923	chr1	59936911	59937410	Ica1l|chr1:59936911-59937410	0.0894373932405022	.	.
chr1	60042424	60042923	chr1	59957157	59957656	Ica1l|chr1:59957157-59957656	0.0615946856776389	.	.
chr1	60042424	60042923	chr1	59967234	59967733	Ica1l|chr1:59967234-59967733	0.107032509852769	.	.
chr1	60042424	60042923	chr1	60490433	60490932	Ica1l|chr1:60490433-60490932	0.18939304266548	.	.
chr1	60042935	60043434	chr1	59826439	59826938	Ica1l|chr1:59826439-59826938	0.189773191201077	.	.
chr1	60042935	60043434	chr1	59883669	59884168	Ica1l|chr1:59883669-59884168	0.0569642782226659	.	.
chr1	60042935	60043434	chr1	59936911	59937410	Ica1l|chr1:59936911-59937410	0.11833000245973	.	.
chr1	60042935	60043434	chr1	60000360	60000859	Ica1l|chr1:60000360-60000859	0.0614828352993397	.	.
chr1	60042935	60043434	chr1	60428793	60429292	Ica1l|chr1:60428793-60429292	0.196362782524453	.	.
chr1	60042935	60043434	chr1	60490433	60490932	Ica1l|chr1:60490433-60490932	0.168604534945709	.	.
chr1	60097393	60097892	chr1	59788955	59789454	Carf|chr1:59788955-59789454	0.0889814888921733	.	.
chr1	60097393	60097892	chr1	59803719	59804218	Carf|chr1:59803719-59804218	0.0835151137805081	.	.
chr1	60097393	60097892	chr1	59858970	59859469	Carf|chr1:59858970-59859469	0.0762250896401419	.	.
chr1	60097393	60097892	chr1	59967234	59967733	Carf|chr1:59967234-59967733	0.0611657156268399	.	.
chr1	60097393	60097892	chr1	60272439	60272938	Carf|chr1:60272439-60272938	0.107055667570683	.	.
chr1	60097393	60097892	chr1	60490433	60490932	Carf|chr1:60490433-60490932	0.100843778360343	.	.
chr1	60097980	60098479	chr1	59788955	59789454	Carf|chr1:59788955-59789454	0.120979335287422	.	.
chr1	60097980	60098479	chr1	59788955	59789454	Wdr12|chr1:59788955-59789454	0.120979335287422	.	.
chr1	60097980	60098479	chr1	59826439	59826938	Carf|chr1:59826439-59826938	0.0643028765771261	.	.
chr1	60097980	60098479	chr1	59826439	59826938	Wdr12|chr1:59826439-59826938	0.0643028765771261	.	.
chr1	60097980	60098479	chr1	59858970	59859469	Carf|chr1:59858970-59859469	0.120473511209801	.	.
chr1	60097980	60098479	chr1	59858970	59859469	Wdr12|chr1:59858970-59859469	0.120473511209801	.	.
chr1	60097980	60098479	chr1	59936911	59937410	Carf|chr1:59936911-59937410	0.0618405994209462	.	.
chr1	60097980	60098479	chr1	59936911	59937410	Wdr12|chr1:59936911-59937410	0.0618405994209462	.	.
chr1	60097980	60098479	chr1	59967234	59967733	Carf|chr1:59967234-59967733	0.0871928224038123	.	.
chr1	60097980	60098479	chr1	59967234	59967733	Wdr12|chr1:59967234-59967733	0.0871928224038123	.	.
chr1	60097980	60098479	chr1	60423858	60424357	Carf|chr1:60423858-60424357	0.108831130747374	.	.
chr1	60097980	60098479	chr1	60423858	60424357	Wdr12|chr1:60423858-60424357	0.108831130747374	.	.
chr1	60097980	60098479	chr1	60428793	60429292	Carf|chr1:60428793-60429292	0.0623059563382987	.	.
chr1	60097980	60098479	chr1	60428793	60429292	Wdr12|chr1:60428793-60429292	0.0623059563382987	.	.
chr1	60097980	60098479	chr1	60490433	60490932	Carf|chr1:60490433-60490932	0.26588274705305	.	.
chr1	60097980	60098479	chr1	60490433	60490932	Wdr12|chr1:60490433-60490932	0.26588274705305	.	.
chr1	60098487	60098986	chr1	59764494	59764993	Carf|chr1:59764494-59764993	0.0648366413751609	.	.
chr1	60098487	60098986	chr1	59764494	59764993	Wdr12|chr1:59764494-59764993	0.0648366413751609	.	.
chr1	60098487	60098986	chr1	59788955	59789454	Carf|chr1:59788955-59789454	0.105044137761595	.	.
chr1	60098487	60098986	chr1	59788955	59789454	Wdr12|chr1:59788955-59789454	0.105044137761595	.	.
chr1	60098487	60098986	chr1	59858970	59859469	Carf|chr1:59858970-59859469	0.106809667445861	.	.
chr1	60098487	60098986	chr1	59858970	59859469	Wdr12|chr1:59858970-59859469	0.106809667445861	.	.
chr1	60098487	60098986	chr1	59936911	59937410	Carf|chr1:59936911-59937410	0.206370617042177	.	.
chr1	60098487	60098986	chr1	59936911	59937410	Wdr12|chr1:59936911-59937410	0.206370617042177	.	.
chr1	60098487	60098986	chr1	60000360	60000859	Carf|chr1:60000360-60000859	0.106716679572665	.	.
chr1	60098487	60098986	chr1	60000360	60000859	Wdr12|chr1:60000360-60000859	0.106716679572665	.	.
chr1	60098487	60098986	chr1	60423858	60424357	Carf|chr1:60423858-60424357	0.0867558469901429	.	.
chr1	60098487	60098986	chr1	60423858	60424357	Wdr12|chr1:60423858-60424357	0.0867558469901429	.	.
chr1	60098487	60098986	chr1	60490433	60490932	Carf|chr1:60490433-60490932	0.085401284652877	.	.
chr1	60098487	60098986	chr1	60490433	60490932	Wdr12|chr1:60490433-60490932	0.085401284652877	.	.
chr1	60180257	60180756	chr1	59803719	59804218	Nbeal1|chr1:59803719-59804218	0.111441645493204	.	.
chr1	60180257	60180756	chr1	59826439	59826938	Nbeal1|chr1:59826439-59826938	0.0870455042750762	.	.
chr1	60180257	60180756	chr1	59858970	59859469	Nbeal1|chr1:59858970-59859469	0.197694224155084	.	.
chr1	60180257	60180756	chr1	59926659	59927158	Nbeal1|chr1:59926659-59927158	0.0712789900329319	.	.
chr1	60180257	60180756	chr1	60423858	60424357	Nbeal1|chr1:60423858-60424357	0.111396143779754	.	.
chr1	60180257	60180756	chr1	60428793	60429292	Nbeal1|chr1:60428793-60429292	0.0845567869679293	.	.
chr1	60180257	60180756	chr1	60450810	60451309	Nbeal1|chr1:60450810-60451309	0.148149517641375	.	.
chr1	60180257	60180756	chr1	60490433	60490932	Nbeal1|chr1:60490433-60490932	0.286935578546687	.	.
chr1	60342754	60343253	chr1	60000360	60000859	Cyp20a1|chr1:60000360-60000859	0.0882842819644753	.	.
chr1	60342754	60343253	chr1	60018728	60019227	Cyp20a1|chr1:60018728-60019227	0.05865768029093	.	.
chr1	60342754	60343253	chr1	60272439	60272938	Cyp20a1|chr1:60272439-60272938	0.0753231930599	.	.
chr1	60342754	60343253	chr1	60428793	60429292	Cyp20a1|chr1:60428793-60429292	0.0627064492410923	.	.
chr1	60342754	60343253	chr1	60490433	60490932	Cyp20a1|chr1:60490433-60490932	0.102731182231868	.	.
chr1	60343314	60343813	chr1	60034986	60035485	Cyp20a1|chr1:60034986-60035485	0.0671768437494529	.	.
chr1	60343314	60343813	chr1	60423858	60424357	Cyp20a1|chr1:60423858-60424357	0.105325012733553	.	.
chr1	60343314	60343813	chr1	60428793	60429292	Cyp20a1|chr1:60428793-60429292	0.144433104773539	.	.
chr1	60343314	60343813	chr1	60490433	60490932	Cyp20a1|chr1:60490433-60490932	0.29218784093915	.	.
chr1	60409462	60409961	chr1	60423858	60424357	Abi2|chr1:60423858-60424357	0.180164952712041	.	.
chr1	60409462	60409961	chr1	60490433	60490932	Abi2|chr1:60490433-60490932	0.0822612195672099	.	.
chr1	65186396	65186895	chr1	65048740	65049239	Idh1|chr1:65048740-65049239	0.0810278951143392	.	.
chr1	65186396	65186895	chr1	65048740	65049239	Pikfyve|chr1:65048740-65049239	0.0810278951143392	.	.
chr1	65186396	65186895	chr1	65111968	65112467	Idh1|chr1:65111968-65112467	0.0683865230515649	.	.
chr1	65186396	65186895	chr1	65111968	65112467	Idh1|chr1:65111968-65112467	0.068386523051565	.	.
chr1	65186396	65186895	chr1	65111968	65112467	Pikfyve|chr1:65111968-65112467	0.0683865230515649	.	.
chr1	65186396	65186895	chr1	65111968	65112467	Pikfyve|chr1:65111968-65112467	0.068386523051565	.	.
chr1	65186396	65186895	chr1	65178123	65178622	Idh1|chr1:65178123-65178622	0.117257224007248	.	.
chr1	65186396	65186895	chr1	65178123	65178622	Pikfyve|chr1:65178123-65178622	0.117257224007248	.	.
chr1	65186396	65186895	chr1	65300788	65301287	Idh1|chr1:65300788-65301287	0.137973323779503	.	.
chr1	65186396	65186895	chr1	65300788	65301287	Pikfyve|chr1:65300788-65301287	0.137973323779503	.	.
chr1	65186396	65186895	chr1	65388260	65388759	Idh1|chr1:65388260-65388759	0.0868049159843572	.	.
chr1	65186396	65186895	chr1	65388260	65388759	Idh1|chr1:65388260-65388759	0.0868049159843573	.	.
chr1	65186396	65186895	chr1	65388260	65388759	Pikfyve|chr1:65388260-65388759	0.0868049159843572	.	.
chr1	65186396	65186895	chr1	65388260	65388759	Pikfyve|chr1:65388260-65388759	0.0868049159843573	.	.
chr1	65186396	65186895	chr1	65461661	65462160	Idh1|chr1:65461661-65462160	0.0806241734546053	.	.
chr1	65186396	65186895	chr1	65461661	65462160	Pikfyve|chr1:65461661-65462160	0.0806241734546053	.	.
chr1	65186396	65186895	chr1	65462210	65462709	Idh1|chr1:65462210-65462709	0.176570090396517	.	.
chr1	65186396	65186895	chr1	65462210	65462709	Pikfyve|chr1:65462210-65462709	0.176570090396517	.	.
chr1	65282716	65283215	chr1	65179041	65179540	Pth2r|chr1:65179041-65179540	0.0840596390380936	.	.
chr1	65282716	65283215	chr1	65388260	65388759	Pth2r|chr1:65388260-65388759	0.0587810405477169	.	.
chr1	65282716	65283215	chr1	65461661	65462160	Pth2r|chr1:65461661-65462160	0.0890051426222289	.	.
chr1	65282716	65283215	chr1	65462210	65462709	Pth2r|chr1:65462210-65462709	0.129600437403421	.	.
chr1	65282716	65283215	chr1	65469161	65469660	Pth2r|chr1:65469161-65469660	0.0667085966873064	.	.
chr1	65282716	65283215	chr1	65508950	65509449	Pth2r|chr1:65508950-65509449	0.138603367547083	.	.
chr1	65282716	65283215	chr1	65545643	65546142	Pth2r|chr1:65545643-65546142	0.0970483854233323	.	.
chr1	65282716	65283215	chr1	65548786	65549285	Pth2r|chr1:65548786-65549285	0.269873283849872	.	.
chr1	65927121	65927620	chr1	65927769	65928268	Crygf|chr1:65927769-65928268	0.0882105242323691	.	.
chr1	65927121	65927620	chr1	66177771	66178270	Crygf|chr1:66177771-66178270	0.0583944957889776	.	.
chr1	65927121	65927620	chr1	66177771	66178270	Crygf|chr1:66177771-66178270	0.0583944957889777	.	.
chr1	65927121	65927620	chr1	66192799	66193298	Crygf|chr1:66192799-66193298	0.0701763720901576	.	.
chr1	65927121	65927620	chr1	66226010	66226509	Crygf|chr1:66226010-66226509	0.0599972271750489	.	.
chr1	65927121	65927620	chr1	66248604	66249103	Crygf|chr1:66248604-66249103	0.0884699740759641	.	.
chr1	66174880	66175379	chr1	65820678	65821177	Map2|chr1:65820678-65821177	0.158187014529137	.	.
chr1	66174880	66175379	chr1	65873659	65874158	Map2|chr1:65873659-65874158	0.0579094718061249	.	.
chr1	66174880	66175379	chr1	65929973	65930472	Map2|chr1:65929973-65930472	0.139502857674199	.	.
chr1	69493236	69493735	chr1	69688924	69689423	Gm29113|chr1:69688924-69689423	0.160520892197191	.	.
chr1	69687151	69687650	chr1	69688924	69689423	Ikzf2|chr1:69688924-69689423	0.0616174196272176	.	.
chr1	69687151	69687650	chr1	69790210	69790709	Ikzf2|chr1:69790210-69790709	0.12001686577096	.	.
chr1	74505730	74506229	chr1	74772969	74773468	Cnot9|chr1:74772969-74773468	0.126805562328213	.	.
chr1	74505730	74506229	chr1	74784124	74784623	Cnot9|chr1:74784124-74784623	0.105989531530905	.	.
chr1	74505730	74506229	chr1	74816731	74817230	Cnot9|chr1:74816731-74817230	0.179093575379675	.	.
chr1	74505730	74506229	chr1	74880737	74881236	Cnot9|chr1:74880737-74881236	0.0748140403097404	.	.
chr1	74505730	74506229	chr1	74947928	74948427	Cnot9|chr1:74947928-74948427	0.221546860171245	.	.
chr1	74505730	74506229	chr1	74948735	74949234	Cnot9|chr1:74948735-74949234	0.171543558505549	.	.
chr1	74506443	74506942	chr1	74787775	74788274	Cnot9|chr1:74787775-74788274	0.213526274754512	.	.
chr1	74506443	74506942	chr1	74794449	74794948	Cnot9|chr1:74794449-74794948	0.0768632546272456	.	.
chr1	74506443	74506942	chr1	74816731	74817230	Cnot9|chr1:74816731-74817230	0.0578072340954627	.	.
chr1	74506443	74506942	chr1	74880737	74881236	Cnot9|chr1:74880737-74881236	0.0677122019759639	.	.
chr1	74506443	74506942	chr1	74894978	74895477	Cnot9|chr1:74894978-74895477	0.0871203865991763	.	.
chr1	74506443	74506942	chr1	74964428	74964927	Cnot9|chr1:74964428-74964927	0.0950509963245985	.	.
chr1	74506443	74506942	chr1	74964428	74964927	Cnot9|chr1:74964428-74964927	0.0950509963245986	.	.
chr1	74542596	74543095	chr1	74787775	74788274	Plcd4|chr1:74787775-74788274	0.0577379568772325	.	.
chr1	74542596	74543095	chr1	74808065	74808564	Plcd4|chr1:74808065-74808564	0.136883715825439	.	.
chr1	74542596	74543095	chr1	74816731	74817230	Plcd4|chr1:74816731-74817230	0.072497767133347	.	.
chr1	74542596	74543095	chr1	74858307	74858806	Plcd4|chr1:74858307-74858806	0.208870070784892	.	.
chr1	74542596	74543095	chr1	74880737	74881236	Plcd4|chr1:74880737-74881236	0.0631420968274922	.	.
chr1	74587962	74588461	chr1	74794449	74794948	Bcs1l|chr1:74794449-74794948	0.0708987337983533	.	.
chr1	74587962	74588461	chr1	74794449	74794948	Zfp142|chr1:74794449-74794948	0.0708987337983533	.	.
chr1	74587962	74588461	chr1	74816731	74817230	Bcs1l|chr1:74816731-74817230	0.089354592502782	.	.
chr1	74587962	74588461	chr1	74816731	74817230	Zfp142|chr1:74816731-74817230	0.089354592502782	.	.
chr1	74587962	74588461	chr1	74880737	74881236	Bcs1l|chr1:74880737-74881236	0.0675602579498351	.	.
chr1	74587962	74588461	chr1	74880737	74881236	Zfp142|chr1:74880737-74881236	0.0675602579498351	.	.
chr1	74587962	74588461	chr1	74948735	74949234	Bcs1l|chr1:74948735-74949234	0.0964114263390222	.	.
chr1	74587962	74588461	chr1	74948735	74949234	Zfp142|chr1:74948735-74949234	0.0964114263390222	.	.
chr1	74601175	74601674	chr1	74772969	74773468	Rnf25|chr1:74772969-74773468	0.108574115437482	.	.
chr1	74601175	74601674	chr1	74772969	74773468	Stk36|chr1:74772969-74773468	0.108574115437482	.	.
chr1	74601175	74601674	chr1	74794449	74794948	Rnf25|chr1:74794449-74794948	0.0643934980285688	.	.
chr1	74601175	74601674	chr1	74794449	74794948	Stk36|chr1:74794449-74794948	0.0643934980285688	.	.
chr1	74601175	74601674	chr1	74947928	74948427	Rnf25|chr1:74947928-74948427	0.152283834204173	.	.
chr1	74601175	74601674	chr1	74947928	74948427	Stk36|chr1:74947928-74948427	0.152283834204173	.	.
chr1	74601175	74601674	chr1	74964428	74964927	Rnf25|chr1:74964428-74964927	0.0778057340164035	.	.
chr1	74601175	74601674	chr1	74964428	74964927	Stk36|chr1:74964428-74964927	0.0778057340164035	.	.
chr1	74661495	74661994	chr1	74772969	74773468	Ttll4|chr1:74772969-74773468	0.217837361917215	.	.
chr1	74661495	74661994	chr1	74816731	74817230	Ttll4|chr1:74816731-74817230	0.183188679356009	.	.
chr1	74661495	74661994	chr1	74880737	74881236	Ttll4|chr1:74880737-74881236	0.156758030082937	.	.
chr1	74661495	74661994	chr1	74894978	74895477	Ttll4|chr1:74894978-74895477	0.112547808681642	.	.
chr1	74771522	74772021	chr1	74802933	74803432	Wnt6|chr1:74802933-74803432	0.12351065332821	.	.
chr1	74771522	74772021	chr1	74894978	74895477	Wnt6|chr1:74894978-74895477	0.0734126246181482	.	.
chr1	74771522	74772021	chr1	74894978	74895477	Wnt6|chr1:74894978-74895477	0.0734126246181483	.	.
chr1	74771522	74772021	chr1	74947928	74948427	Wnt6|chr1:74947928-74948427	0.0771010347054254	.	.
chr1	74771522	74772021	chr1	74948735	74949234	Wnt6|chr1:74948735-74949234	0.08790776523076	.	.
chr1	74771522	74772021	chr1	75218312	75218811	Wnt6|chr1:75218312-75218811	0.107858831971954	.	.
chr1	74771522	74772021	chr1	75247991	75248490	Wnt6|chr1:75247991-75248490	0.0797771948308273	.	.
chr1	74854708	74855207	chr1	74784124	74784623	Cdk5r2|chr1:74784124-74784623	0.0668706509598234	.	.
chr1	74854708	74855207	chr1	74802933	74803432	Cdk5r2|chr1:74802933-74803432	0.0674992609530817	.	.
chr1	74854708	74855207	chr1	74816731	74817230	Cdk5r2|chr1:74816731-74817230	0.110237539943037	.	.
chr1	74854708	74855207	chr1	74858307	74858806	Cdk5r2|chr1:74858307-74858806	0.0968902600298997	.	.
chr1	74854708	74855207	chr1	75218312	75218811	Cdk5r2|chr1:75218312-75218811	0.204008482353169	.	.
chr1	74854708	74855207	chr1	75234571	75235070	Cdk5r2|chr1:75234571-75235070	0.150993580100749	.	.
chr1	74854708	74855207	chr1	75247991	75248490	Cdk5r2|chr1:75247991-75248490	0.0682786411434854	.	.
chr1	74892867	74893366	chr1	74858307	74858806	Cryba2|chr1:74858307-74858806	0.0969743373622443	.	.
chr1	74892867	74893366	chr1	75218312	75218811	Cryba2|chr1:75218312-75218811	0.0718744027972029	.	.
chr1	74892867	74893366	chr1	75247991	75248490	Cryba2|chr1:75247991-75248490	0.0959318706476947	.	.
chr1	74893408	74893907	chr1	74858307	74858806	Cryba2|chr1:74858307-74858806	0.0592821549099242	.	.
chr1	74893408	74893907	chr1	75247991	75248490	Cryba2|chr1:75247991-75248490	0.204538242324437	.	.
chr1	75124760	75125259	chr1	74772969	74773468	Nhej1|chr1:74772969-74773468	0.0854829629549763	.	.
chr1	75124760	75125259	chr1	74772969	74773468	Nhej1|chr1:74772969-74773468	0.0854829629549764	.	.
chr1	75124760	75125259	chr1	74794449	74794948	Nhej1|chr1:74794449-74794948	0.0567597241013847	.	.
chr1	75124760	75125259	chr1	74802933	74803432	Nhej1|chr1:74802933-74803432	0.101376710000615	.	.
chr1	75124760	75125259	chr1	74816731	74817230	Nhej1|chr1:74816731-74817230	0.0719069677108405	.	.
chr1	75124760	75125259	chr1	74894978	74895477	Nhej1|chr1:74894978-74895477	0.0733320075198382	.	.
chr1	75124760	75125259	chr1	75218312	75218811	Nhej1|chr1:75218312-75218811	0.1097271811378	.	.
chr1	75124760	75125259	chr1	75247991	75248490	Nhej1|chr1:75247991-75248490	0.115760444418713	.	.
chr1	75142499	75142998	chr1	74802933	74803432	Cnppd1|chr1:74802933-74803432	0.135980718709481	.	.
chr1	75142499	75142998	chr1	74802933	74803432	Retreg2|chr1:74802933-74803432	0.135980718709481	.	.
chr1	75142499	75142998	chr1	74816731	74817230	Cnppd1|chr1:74816731-74817230	0.0922899071002276	.	.
chr1	75142499	75142998	chr1	74816731	74817230	Retreg2|chr1:74816731-74817230	0.0922899071002276	.	.
chr1	75142499	75142998	chr1	74858307	74858806	Cnppd1|chr1:74858307-74858806	0.0682652116778788	.	.
chr1	75142499	75142998	chr1	74858307	74858806	Retreg2|chr1:74858307-74858806	0.0682652116778788	.	.
chr1	75142499	75142998	chr1	74880737	74881236	Cnppd1|chr1:74880737-74881236	0.127376557212723	.	.
chr1	75142499	75142998	chr1	74880737	74881236	Retreg2|chr1:74880737-74881236	0.127376557212723	.	.
chr1	75142499	75142998	chr1	74882110	74882609	Cnppd1|chr1:74882110-74882609	0.0583915801097129	.	.
chr1	75142499	75142998	chr1	74882110	74882609	Retreg2|chr1:74882110-74882609	0.0583915801097129	.	.
chr1	75142499	75142998	chr1	74894978	74895477	Cnppd1|chr1:74894978-74895477	0.090709864662286	.	.
chr1	75142499	75142998	chr1	74894978	74895477	Cnppd1|chr1:74894978-74895477	0.0907098646622861	.	.
chr1	75142499	75142998	chr1	74894978	74895477	Retreg2|chr1:74894978-74895477	0.090709864662286	.	.
chr1	75142499	75142998	chr1	74894978	74895477	Retreg2|chr1:74894978-74895477	0.0907098646622861	.	.
chr1	75142499	75142998	chr1	75141393	75141892	Cnppd1|chr1:75141393-75141892	0.179742610322829	.	.
chr1	75142499	75142998	chr1	75141393	75141892	Retreg2|chr1:75141393-75141892	0.179742610322829	.	.
chr1	75142499	75142998	chr1	75218312	75218811	Cnppd1|chr1:75218312-75218811	0.15808173322297	.	.
chr1	75142499	75142998	chr1	75218312	75218811	Retreg2|chr1:75218312-75218811	0.15808173322297	.	.
chr1	75168424	75168923	chr1	74858307	74858806	Zfand2b|chr1:74858307-74858806	0.123426316942116	.	.
chr1	75168424	75168923	chr1	74880737	74881236	Zfand2b|chr1:74880737-74881236	0.108832540255239	.	.
chr1	75168424	75168923	chr1	75141393	75141892	Zfand2b|chr1:75141393-75141892	0.119891581231438	.	.
chr1	75168424	75168923	chr1	75218312	75218811	Zfand2b|chr1:75218312-75218811	0.157985305541052	.	.
chr1	75169048	75169547	chr1	75244823	75245322	Zfand2b|chr1:75244823-75245322	0.0774268918078717	.	.
chr1	75179524	75180023	chr1	74802933	74803432	Abcb6|chr1:74802933-74803432	0.0679758165378138	.	.
chr1	75179524	75180023	chr1	74858307	74858806	Abcb6|chr1:74858307-74858806	0.16036741148271	.	.
chr1	75179524	75180023	chr1	74882110	74882609	Abcb6|chr1:74882110-74882609	0.159031530444624	.	.
chr1	75180079	75180578	chr1	74787775	74788274	Abcb6|chr1:74787775-74788274	0.0785925914569525	.	.
chr1	75180079	75180578	chr1	74802933	74803432	Abcb6|chr1:74802933-74803432	0.114421507529706	.	.
chr1	75180079	75180578	chr1	74858307	74858806	Abcb6|chr1:74858307-74858806	0.104445739137127	.	.
chr1	75180079	75180578	chr1	75218312	75218811	Abcb6|chr1:75218312-75218811	0.140896091290049	.	.
chr1	75191753	75192252	chr1	74787775	74788274	Ankzf1|chr1:74787775-74788274	0.0715599504713407	.	.
chr1	75191753	75192252	chr1	74787775	74788274	Atg9a|chr1:74787775-74788274	0.0715599504713407	.	.
chr1	75191753	75192252	chr1	74802933	74803432	Ankzf1|chr1:74802933-74803432	0.106663446568949	.	.
chr1	75191753	75192252	chr1	74802933	74803432	Atg9a|chr1:74802933-74803432	0.106663446568949	.	.
chr1	75191753	75192252	chr1	74816731	74817230	Ankzf1|chr1:74816731-74817230	0.162364228538222	.	.
chr1	75191753	75192252	chr1	74816731	74817230	Atg9a|chr1:74816731-74817230	0.162364228538222	.	.
chr1	75191753	75192252	chr1	74858307	74858806	Ankzf1|chr1:74858307-74858806	0.103061060770461	.	.
chr1	75191753	75192252	chr1	74858307	74858806	Atg9a|chr1:74858307-74858806	0.103061060770461	.	.
chr1	75191753	75192252	chr1	74880737	74881236	Ankzf1|chr1:74880737-74881236	0.111357133689485	.	.
chr1	75191753	75192252	chr1	74880737	74881236	Atg9a|chr1:74880737-74881236	0.111357133689485	.	.
chr1	75191753	75192252	chr1	75218312	75218811	Ankzf1|chr1:75218312-75218811	0.11932633000277	.	.
chr1	75191753	75192252	chr1	75218312	75218811	Atg9a|chr1:75218312-75218811	0.11932633000277	.	.
chr1	75191753	75192252	chr1	75244823	75245322	Ankzf1|chr1:75244823-75245322	0.0627363383852607	.	.
chr1	75191753	75192252	chr1	75244823	75245322	Atg9a|chr1:75244823-75245322	0.0627363383852607	.	.
chr1	75192415	75192914	chr1	74794449	74794948	Ankzf1|chr1:74794449-74794948	0.093115600709238	.	.
chr1	75192415	75192914	chr1	74794449	74794948	Atg9a|chr1:74794449-74794948	0.093115600709238	.	.
chr1	75192415	75192914	chr1	74802933	74803432	Ankzf1|chr1:74802933-74803432	0.0621692198365217	.	.
chr1	75192415	75192914	chr1	74802933	74803432	Atg9a|chr1:74802933-74803432	0.0621692198365217	.	.
chr1	75192415	75192914	chr1	74858307	74858806	Ankzf1|chr1:74858307-74858806	0.140585382085826	.	.
chr1	75192415	75192914	chr1	74858307	74858806	Atg9a|chr1:74858307-74858806	0.140585382085826	.	.
chr1	75210546	75211045	chr1	74787775	74788274	Glb1l|chr1:74787775-74788274	0.0702620960301419	.	.
chr1	75210546	75211045	chr1	74787775	74788274	Stk16|chr1:74787775-74788274	0.0702620960301419	.	.
chr1	75210546	75211045	chr1	74816731	74817230	Glb1l|chr1:74816731-74817230	0.0569560559739604	.	.
chr1	75210546	75211045	chr1	74816731	74817230	Stk16|chr1:74816731-74817230	0.0569560559739604	.	.
chr1	75210546	75211045	chr1	74858307	74858806	Glb1l|chr1:74858307-74858806	0.11852001420743	.	.
chr1	75210546	75211045	chr1	74858307	74858806	Stk16|chr1:74858307-74858806	0.11852001420743	.	.
chr1	75210546	75211045	chr1	74880737	74881236	Glb1l|chr1:74880737-74881236	0.171298132909353	.	.
chr1	75210546	75211045	chr1	74880737	74881236	Stk16|chr1:74880737-74881236	0.171298132909353	.	.
chr1	75210546	75211045	chr1	74947928	74948427	Glb1l|chr1:74947928-74948427	0.132521102464342	.	.
chr1	75210546	75211045	chr1	74947928	74948427	Stk16|chr1:74947928-74948427	0.132521102464342	.	.
chr1	75210546	75211045	chr1	74948735	74949234	Glb1l|chr1:74948735-74949234	0.121248271373908	.	.
chr1	75210546	75211045	chr1	74948735	74949234	Stk16|chr1:74948735-74949234	0.121248271373908	.	.
chr1	75210546	75211045	chr1	75218312	75218811	Glb1l|chr1:75218312-75218811	0.13933123182162	.	.
chr1	75210546	75211045	chr1	75218312	75218811	Stk16|chr1:75218312-75218811	0.13933123182162	.	.
chr1	75210546	75211045	chr1	75244823	75245322	Glb1l|chr1:75244823-75245322	0.0603782713340154	.	.
chr1	75210546	75211045	chr1	75244823	75245322	Stk16|chr1:75244823-75245322	0.0603782713340154	.	.
chr1	75219086	75219585	chr1	74787775	74788274	Tuba4a|chr1:74787775-74788274	0.0917341711312026	.	.
chr1	75219086	75219585	chr1	74794449	74794948	Tuba4a|chr1:74794449-74794948	0.0661956367606709	.	.
chr1	75219086	75219585	chr1	74802933	74803432	Tuba4a|chr1:74802933-74803432	0.148314953404946	.	.
chr1	75219086	75219585	chr1	74816731	74817230	Tuba4a|chr1:74816731-74817230	0.139489393810541	.	.
chr1	75219086	75219585	chr1	74858307	74858806	Tuba4a|chr1:74858307-74858806	0.147774120882299	.	.
chr1	75219086	75219585	chr1	74894978	74895477	Tuba4a|chr1:74894978-74895477	0.0910280593741446	.	.
chr1	75219086	75219585	chr1	74964428	74964927	Tuba4a|chr1:74964428-74964927	0.0811486879048716	.	.
chr1	75219086	75219585	chr1	75016818	75017317	Tuba4a|chr1:75016818-75017317	0.133613671982722	.	.
chr1	75219086	75219585	chr1	75218312	75218811	Tuba4a|chr1:75218312-75218811	0.226915641331426	.	.
chr1	75219086	75219585	chr1	75247991	75248490	Tuba4a|chr1:75247991-75248490	0.1265100956578	.	.
chr1	75219640	75220139	chr1	74794449	74794948	Tuba4a|chr1:74794449-74794948	0.124471045809853	.	.
chr1	75219640	75220139	chr1	74808065	74808564	Tuba4a|chr1:74808065-74808564	0.0985317845902822	.	.
chr1	75219640	75220139	chr1	75218312	75218811	Tuba4a|chr1:75218312-75218811	0.0761403490906804	.	.
chr1	75219640	75220139	chr1	75234571	75235070	Tuba4a|chr1:75234571-75235070	0.0967034431514119	.	.
chr1	75236144	75236643	chr1	74794449	74794948	Dnajb2|chr1:74794449-74794948	0.142252419133705	.	.
chr1	75236144	75236643	chr1	74816731	74817230	Dnajb2|chr1:74816731-74817230	0.0637258511635169	.	.
chr1	75236144	75236643	chr1	74880737	74881236	Dnajb2|chr1:74880737-74881236	0.136831481372688	.	.
chr1	75236144	75236643	chr1	75141393	75141892	Dnajb2|chr1:75141393-75141892	0.114978505888481	.	.
chr1	75236144	75236643	chr1	75218312	75218811	Dnajb2|chr1:75218312-75218811	0.0727302260998999	.	.
chr1	75236144	75236643	chr1	75234571	75235070	Dnajb2|chr1:75234571-75235070	0.126682741907185	.	.
chr1	75236144	75236643	chr1	75244823	75245322	Dnajb2|chr1:75244823-75245322	0.130779360396706	.	.
chr1	75236144	75236643	chr1	75247991	75248490	Dnajb2|chr1:75247991-75248490	0.125432690974648	.	.
chr1	75236651	75237150	chr1	74794449	74794948	Dnajb2|chr1:74794449-74794948	0.137137746836506	.	.
chr1	75236651	75237150	chr1	74858307	74858806	Dnajb2|chr1:74858307-74858806	0.0769507470922369	.	.
chr1	75236651	75237150	chr1	74880737	74881236	Dnajb2|chr1:74880737-74881236	0.127151323922377	.	.
chr1	75236651	75237150	chr1	75141393	75141892	Dnajb2|chr1:75141393-75141892	0.0999045555844004	.	.
chr1	75236651	75237150	chr1	75234571	75235070	Dnajb2|chr1:75234571-75235070	0.0929988411098066	.	.
chr1	75236651	75237150	chr1	75244823	75245322	Dnajb2|chr1:75244823-75245322	0.0964819340525116	.	.
chr1	75236651	75237150	chr1	75244823	75245322	Dnajb2|chr1:75244823-75245322	0.0964819340525117	.	.
chr1	75236651	75237150	chr1	75247991	75248490	Dnajb2|chr1:75247991-75248490	0.158755032904225	.	.
chr1	75505376	75505875	chr1	75559353	75559852	Obsl1|chr1:75559353-75559852	0.1550674545937	.	.
chr1	75505376	75505875	chr1	75572707	75573206	Obsl1|chr1:75572707-75573206	0.0664220154780833	.	.
chr1	75505376	75505875	chr1	75618389	75618888	Obsl1|chr1:75618389-75618888	0.114800671520845	.	.
chr1	75505376	75505875	chr1	75669838	75670337	Obsl1|chr1:75669838-75670337	0.0965995135256312	.	.
chr1	75505376	75505875	chr1	75786263	75786762	Obsl1|chr1:75786263-75786762	0.0824561640786082	.	.
chr1	75506139	75506638	chr1	75561782	75562281	Inha|chr1:75561782-75562281	0.0808601841644011	.	.
chr1	75506139	75506638	chr1	75561782	75562281	Obsl1|chr1:75561782-75562281	0.0808601841644011	.	.
chr1	75506139	75506638	chr1	75618389	75618888	Inha|chr1:75618389-75618888	0.0746238784181652	.	.
chr1	75506139	75506638	chr1	75618389	75618888	Obsl1|chr1:75618389-75618888	0.0746238784181652	.	.
chr1	75506139	75506638	chr1	75653752	75654251	Inha|chr1:75653752-75654251	0.0651651191482355	.	.
chr1	75506139	75506638	chr1	75653752	75654251	Obsl1|chr1:75653752-75654251	0.0651651191482355	.	.
chr1	75506139	75506638	chr1	75786263	75786762	Inha|chr1:75786263-75786762	0.066573051455345	.	.
chr1	75506139	75506638	chr1	75786263	75786762	Obsl1|chr1:75786263-75786762	0.066573051455345	.	.
chr1	75506139	75506638	chr1	75843313	75843812	Inha|chr1:75843313-75843812	0.140850326066002	.	.
chr1	75506139	75506638	chr1	75843313	75843812	Obsl1|chr1:75843313-75843812	0.140850326066002	.	.
chr1	75521240	75521739	chr1	75559353	75559852	Stk11ip|chr1:75559353-75559852	0.100482671678554	.	.
chr1	75521240	75521739	chr1	75572707	75573206	Stk11ip|chr1:75572707-75573206	0.0876556835457308	.	.
chr1	75521240	75521739	chr1	75574830	75575329	Stk11ip|chr1:75574830-75575329	0.084815558101694	.	.
chr1	75521240	75521739	chr1	75588323	75588822	Stk11ip|chr1:75588323-75588822	0.125479619249788	.	.
chr1	75521240	75521739	chr1	75588851	75589350	Stk11ip|chr1:75588851-75589350	0.079046219420067	.	.
chr1	75521240	75521739	chr1	75843313	75843812	Stk11ip|chr1:75843313-75843812	0.147248517073889	.	.
chr1	75521240	75521739	chr1	75877254	75877753	Stk11ip|chr1:75877254-75877753	0.138268252498844	.	.
chr1	75521240	75521739	chr1	75933624	75934123	Stk11ip|chr1:75933624-75934123	0.0848908294072464	.	.
chr1	75545710	75546209	chr1	75561782	75562281	Slc4a3|chr1:75561782-75562281	0.105712242710655	.	.
chr1	75545710	75546209	chr1	75574830	75575329	Slc4a3|chr1:75574830-75575329	0.104424547758083	.	.
chr1	75545710	75546209	chr1	75597518	75598017	Slc4a3|chr1:75597518-75598017	0.255209597697085	.	.
chr1	75545710	75546209	chr1	75877254	75877753	Slc4a3|chr1:75877254-75877753	0.10316409224892	.	.
chr1	75546261	75546760	chr1	75572707	75573206	Slc4a3|chr1:75572707-75573206	0.122164938360146	.	.
chr1	75546261	75546760	chr1	75574830	75575329	Slc4a3|chr1:75574830-75575329	0.104927679314691	.	.
chr1	75546261	75546760	chr1	75587715	75588214	Slc4a3|chr1:75587715-75588214	0.0785486852516818	.	.
chr1	75546261	75546760	chr1	75587715	75588214	Slc4a3|chr1:75587715-75588214	0.0785486852516819	.	.
chr1	75546261	75546760	chr1	75589908	75590407	Slc4a3|chr1:75589908-75590407	0.0810503338688201	.	.
chr1	75546261	75546760	chr1	75652505	75653004	Slc4a3|chr1:75652505-75653004	0.120989515024551	.	.
chr1	75546261	75546760	chr1	75847640	75848139	Slc4a3|chr1:75847640-75848139	0.0781616235380381	.	.
chr1	75546261	75546760	chr1	75877254	75877753	Slc4a3|chr1:75877254-75877753	0.12653903242944	.	.
chr1	77514195	77514694	chr1	77688376	77688875	Epha4|chr1:77688376-77688875	0.15431448796796	.	.
chr1	77514195	77514694	chr1	77688376	77688875	Gm28386|chr1:77688376-77688875	0.15431448796796	.	.
chr1	77514195	77514694	chr1	77943057	77943556	Epha4|chr1:77943057-77943556	0.0956982984231875	.	.
chr1	77514195	77514694	chr1	77943057	77943556	Gm28386|chr1:77943057-77943556	0.0956982984231875	.	.
chr1	77516009	77516508	chr1	77506114	77506613	Gm28386|chr1:77506114-77506613	0.21899535291831	.	.
chr1	78196613	78197112	chr1	78380921	78381420	Pax3|chr1:78380921-78381420	0.0769221788638244	.	.
chr1	78196613	78197112	chr1	78380921	78381420	Pax3|chr1:78380921-78381420	0.0769221788638245	.	.
chr1	78196613	78197112	chr1	78388062	78388561	Pax3|chr1:78388062-78388561	0.146253322856401	.	.
chr1	78310032	78310531	chr1	78215765	78216264	Sgpp2|chr1:78215765-78216264	0.0983436926860042	.	.
chr1	78310032	78310531	chr1	78215765	78216264	Sgpp2|chr1:78215765-78216264	0.0983436926860043	.	.
chr1	78310032	78310531	chr1	78318746	78319245	Sgpp2|chr1:78318746-78319245	0.211709466183871	.	.
chr1	78310032	78310531	chr1	78338129	78338628	Sgpp2|chr1:78338129-78338628	0.105066583542478	.	.
chr1	78310032	78310531	chr1	78396193	78396692	Sgpp2|chr1:78396193-78396692	0.14662226136257	.	.
chr1	78310032	78310531	chr1	78419495	78419994	Sgpp2|chr1:78419495-78419994	0.151978658533351	.	.
chr1	78310032	78310531	chr1	78426741	78427240	Sgpp2|chr1:78426741-78427240	0.119076129531733	.	.
chr1	78310032	78310531	chr1	78454635	78455134	Sgpp2|chr1:78454635-78455134	0.073370187797293	.	.
chr1	78310931	78311430	chr1	78189390	78189889	Sgpp2|chr1:78189390-78189889	0.0668481885723167	.	.
chr1	78310931	78311430	chr1	78371610	78372109	Sgpp2|chr1:78371610-78372109	0.174812481140048	.	.
chr1	78310931	78311430	chr1	78396193	78396692	Sgpp2|chr1:78396193-78396692	0.119898366324852	.	.
chr1	78310931	78311430	chr1	78409400	78409899	Sgpp2|chr1:78409400-78409899	0.104970025927302	.	.
chr1	78310931	78311430	chr1	78435933	78436432	Sgpp2|chr1:78435933-78436432	0.0731192602366705	.	.
chr1	78339650	78340149	chr1	78217089	78217588	Gm28410|chr1:78217089-78217588	0.103205331445848	.	.
chr1	78339650	78340149	chr1	78330152	78330651	Gm28410|chr1:78330152-78330651	0.0924394366169533	.	.
chr1	78339650	78340149	chr1	78355094	78355593	Gm28410|chr1:78355094-78355593	0.0816475161634501	.	.
chr1	78488387	78488886	chr1	78203685	78204184	Farsb|chr1:78203685-78204184	0.131973586302926	.	.
chr1	78488387	78488886	chr1	78309070	78309569	Farsb|chr1:78309070-78309569	0.0626729448565345	.	.
chr1	78488387	78488886	chr1	78337608	78338107	Farsb|chr1:78337608-78338107	0.219616918618772	.	.
chr1	78488387	78488886	chr1	78371610	78372109	Farsb|chr1:78371610-78372109	0.120284927711452	.	.
chr1	78488387	78488886	chr1	78380921	78381420	Farsb|chr1:78380921-78381420	0.0977642812368923	.	.
chr1	78488900	78489399	chr1	78217089	78217588	Farsb|chr1:78217089-78217588	0.0710606060808582	.	.
chr1	78488900	78489399	chr1	78337608	78338107	Farsb|chr1:78337608-78338107	0.228392532621975	.	.
chr1	78488900	78489399	chr1	78338129	78338628	Farsb|chr1:78338129-78338628	0.0981054093661082	.	.
chr1	78488900	78489399	chr1	78380921	78381420	Farsb|chr1:78380921-78381420	0.0664816588324014	.	.
chr1	78488900	78489399	chr1	78396193	78396692	Farsb|chr1:78396193-78396692	0.129673047035833	.	.
chr1	78488900	78489399	chr1	78409400	78409899	Farsb|chr1:78409400-78409899	0.0823048256802681	.	.
chr1	78488900	78489399	chr1	78426741	78427240	Farsb|chr1:78426741-78427240	0.124468221609062	.	.
chr1	79439807	79440306	chr1	79400244	79400743	Scg2|chr1:79400244-79400743	0.145495935695834	.	.
chr1	79439807	79440306	chr1	79401245	79401744	Scg2|chr1:79401245-79401744	0.241773400916762	.	.
chr1	79439807	79440306	chr1	79580908	79581407	Scg2|chr1:79580908-79581407	0.140029846707865	.	.
chr1	79439807	79440306	chr1	79581417	79581916	Scg2|chr1:79581417-79581916	0.0963775232082307	.	.
chr1	79439807	79440306	chr1	79655700	79656199	Scg2|chr1:79655700-79656199	0.0613868162715475	.	.
chr1	79439807	79440306	chr1	79697411	79697910	Scg2|chr1:79697411-79697910	0.12923628726691	.	.
chr1	79671350	79671849	chr1	79400244	79400743	Ap1s3|chr1:79400244-79400743	0.174528932748286	.	.
chr1	79671350	79671849	chr1	79401245	79401744	Ap1s3|chr1:79401245-79401744	0.0722952148277606	.	.
chr1	79671350	79671849	chr1	79445609	79446108	Ap1s3|chr1:79445609-79446108	0.0881726762682859	.	.
chr1	79671350	79671849	chr1	79581417	79581916	Ap1s3|chr1:79581417-79581916	0.0585714668694047	.	.
chr1	79671350	79671849	chr1	79640097	79640596	Ap1s3|chr1:79640097-79640596	0.136660409861005	.	.
chr1	79671350	79671849	chr1	79665066	79665565	Ap1s3|chr1:79665066-79665565	0.0993724254250121	.	.
chr1	79671350	79671849	chr1	79682920	79683419	Ap1s3|chr1:79682920-79683419	0.131089528315161	.	.
chr1	79671350	79671849	chr1	79697411	79697910	Ap1s3|chr1:79697411-79697910	0.173536334606702	.	.
chr1	79671350	79671849	chr1	79697411	79697910	Ap1s3|chr1:79697411-79697910	0.173536334606703	.	.
chr1	79671948	79672447	chr1	79400244	79400743	Ap1s3|chr1:79400244-79400743	0.174991204825681	.	.
chr1	79671948	79672447	chr1	79401245	79401744	Ap1s3|chr1:79401245-79401744	0.0913144547813791	.	.
chr1	79671948	79672447	chr1	79450145	79450644	Ap1s3|chr1:79450145-79450644	0.130420863234208	.	.
chr1	79671948	79672447	chr1	79640097	79640596	Ap1s3|chr1:79640097-79640596	0.0584468123325825	.	.
chr1	79671948	79672447	chr1	79655700	79656199	Ap1s3|chr1:79655700-79656199	0.14476646547393	.	.
chr1	79671948	79672447	chr1	79665066	79665565	Ap1s3|chr1:79665066-79665565	0.0571540551909968	.	.
chr1	79671948	79672447	chr1	79713071	79713570	Ap1s3|chr1:79713071-79713570	0.172993496019144	.	.
chr1	84839165	84839664	chr1	84838531	84839030	Fbxo36|chr1:84838531-84839030	0.291537369474534	.	.
chr1	84839165	84839664	chr1	84933383	84933882	Fbxo36|chr1:84933383-84933882	0.153868784456802	.	.
chr1	84839165	84839664	chr1	84951526	84952025	Fbxo36|chr1:84951526-84952025	0.116475328824822	.	.
chr1	84839808	84840307	chr1	84838531	84839030	Fbxo36|chr1:84838531-84839030	0.0694493061542787	.	.
chr1	84839808	84840307	chr1	84838531	84839030	Trip12|chr1:84838531-84839030	0.0694493061542787	.	.
chr1	84839808	84840307	chr1	84951526	84952025	Fbxo36|chr1:84951526-84952025	0.169395297395559	.	.
chr1	84839808	84840307	chr1	84951526	84952025	Trip12|chr1:84951526-84952025	0.169395297395559	.	.
chr1	84934371	84934870	chr1	84851559	84852058	Slc16a14|chr1:84851559-84852058	0.177123413333283	.	.
chr1	84934371	84934870	chr1	84881481	84881980	Slc16a14|chr1:84881481-84881980	0.0887647392515008	.	.
chr1	84934371	84934870	chr1	84951526	84952025	Slc16a14|chr1:84951526-84952025	0.157677672706741	.	.
chr1	84934371	84934870	chr1	84952421	84952920	Slc16a14|chr1:84952421-84952920	0.123356145717996	.	.
chr1	84934883	84935382	chr1	84851559	84852058	Slc16a14|chr1:84851559-84852058	0.0891573996509004	.	.
chr1	84934883	84935382	chr1	84851559	84852058	Slc16a14|chr1:84851559-84852058	0.0891573996509005	.	.
chr1	84934883	84935382	chr1	84881481	84881980	Slc16a14|chr1:84881481-84881980	0.0722528172971014	.	.
chr1	84934883	84935382	chr1	84951526	84952025	Slc16a14|chr1:84951526-84952025	0.108673260010332	.	.
chr1	84934883	84935382	chr1	84952421	84952920	Slc16a14|chr1:84952421-84952920	0.193809835611216	.	.
chr1	84934883	84935382	chr1	84953010	84953509	Slc16a14|chr1:84953010-84953509	0.138142646771108	.	.
chr1	84935649	84936148	chr1	84952421	84952920	Slc16a14|chr1:84952421-84952920	0.155565662906148	.	.
chr1	84935649	84936148	chr1	84953010	84953509	Slc16a14|chr1:84953010-84953509	0.145181969070853	.	.
chr1	85774994	85775493	chr1	85898178	85898677	9930111H07Rik|chr1:85898178-85898677	0.0781251666291391	.	.
chr1	85793160	85793659	chr1	85794440	85794939	Cab39|chr1:85794440-85794939	0.0777766417120692	.	.
chr1	85793160	85793659	chr1	85810332	85810831	Cab39|chr1:85810332-85810831	0.135621550985276	.	.
chr1	85793160	85793659	chr1	85820984	85821483	Cab39|chr1:85820984-85821483	0.0897007202658781	.	.
chr1	85793160	85793659	chr1	85853262	85853761	Cab39|chr1:85853262-85853761	0.0997007532769582	.	.
chr1	85793160	85793659	chr1	85901970	85902469	Cab39|chr1:85901970-85902469	0.140732540629638	.	.
chr1	85793728	85794227	chr1	85703519	85704018	Cab39|chr1:85703519-85704018	0.0650305463651075	.	.
chr1	85793728	85794227	chr1	85794440	85794939	Cab39|chr1:85794440-85794939	0.146693311288189	.	.
chr1	85793728	85794227	chr1	85810332	85810831	Cab39|chr1:85810332-85810831	0.102189979040774	.	.
chr1	85793728	85794227	chr1	85821789	85822288	Cab39|chr1:85821789-85822288	0.0584118500635077	.	.
chr1	85793728	85794227	chr1	85853262	85853761	Cab39|chr1:85853262-85853761	0.0626208637509824	.	.
chr1	85894274	85894773	chr1	85794440	85794939	Itm2c|chr1:85794440-85794939	0.0630228647276592	.	.
chr1	85894274	85894773	chr1	85822289	85822788	Itm2c|chr1:85822289-85822788	0.0625368136210564	.	.
chr1	85894274	85894773	chr1	85853262	85853761	Itm2c|chr1:85853262-85853761	0.0905869279832685	.	.
chr1	85894274	85894773	chr1	85895455	85895954	Itm2c|chr1:85895455-85895954	0.0856845335591485	.	.
chr1	85894274	85894773	chr1	85898178	85898677	Itm2c|chr1:85898178-85898677	0.0719358455003694	.	.
chr1	85894274	85894773	chr1	85901970	85902469	Itm2c|chr1:85901970-85902469	0.0987156871993624	.	.
chr1	85894955	85895454	chr1	85870417	85870916	Itm2c|chr1:85870417-85870916	0.0773037601472254	.	.
chr1	85894955	85895454	chr1	85895455	85895954	Itm2c|chr1:85895455-85895954	0.407368844184008	.	.
chr1	85894955	85895454	chr1	85898178	85898677	Itm2c|chr1:85898178-85898677	0.11492850589282	.	.
chr1	85894955	85895454	chr1	85901970	85902469	Itm2c|chr1:85901970-85902469	0.0734969458611385	.	.
chr1	86302910	86303409	chr1	86433961	86434460	B3gnt7|chr1:86433961-86434460	0.0911991264547913	.	.
chr1	86302910	86303409	chr1	86433961	86434460	Gm28626|chr1:86433961-86434460	0.0911991264547913	.	.
chr1	86302910	86303409	chr1	86435332	86435831	B3gnt7|chr1:86435332-86435831	0.0657221741428956	.	.
chr1	86302910	86303409	chr1	86435332	86435831	Gm28626|chr1:86435332-86435831	0.0657221741428956	.	.
chr1	86302910	86303409	chr1	86532333	86532832	B3gnt7|chr1:86532333-86532832	0.0956688584569855	.	.
chr1	86302910	86303409	chr1	86532333	86532832	Gm28626|chr1:86532333-86532832	0.0956688584569855	.	.
chr1	86302910	86303409	chr1	86586879	86587378	B3gnt7|chr1:86586879-86587378	0.0581743099021744	.	.
chr1	86302910	86303409	chr1	86586879	86587378	Gm28626|chr1:86586879-86587378	0.0581743099021744	.	.
chr1	86358737	86359236	chr1	86256267	86256766	C130036L24Rik|chr1:86256267-86256766	0.0757978080006806	.	.
chr1	86358737	86359236	chr1	86256267	86256766	Ncl|chr1:86256267-86256766	0.0757978080006806	.	.
chr1	86358737	86359236	chr1	86441273	86441772	C130036L24Rik|chr1:86441273-86441772	0.197520680261579	.	.
chr1	86358737	86359236	chr1	86441273	86441772	Ncl|chr1:86441273-86441772	0.197520680261579	.	.
chr1	86358737	86359236	chr1	86442428	86442927	C130036L24Rik|chr1:86442428-86442927	0.081114535611942	.	.
chr1	86358737	86359236	chr1	86442428	86442927	Ncl|chr1:86442428-86442927	0.081114535611942	.	.
chr1	86358737	86359236	chr1	86472164	86472663	C130036L24Rik|chr1:86472164-86472663	0.124484682428599	.	.
chr1	86358737	86359236	chr1	86472164	86472663	Ncl|chr1:86472164-86472663	0.124484682428599	.	.
chr1	86358737	86359236	chr1	86525204	86525703	C130036L24Rik|chr1:86525204-86525703	0.0586417207238232	.	.
chr1	86358737	86359236	chr1	86525204	86525703	Ncl|chr1:86525204-86525703	0.0586417207238232	.	.
chr1	86359268	86359767	chr1	86256267	86256766	C130036L24Rik|chr1:86256267-86256766	0.153201642048639	.	.
chr1	86359268	86359767	chr1	86256267	86256766	Ncl|chr1:86256267-86256766	0.153201642048639	.	.
chr1	86359268	86359767	chr1	86339345	86339844	C130036L24Rik|chr1:86339345-86339844	0.0675077391753505	.	.
chr1	86359268	86359767	chr1	86339345	86339844	Ncl|chr1:86339345-86339844	0.0675077391753505	.	.
chr1	86359268	86359767	chr1	86440464	86440963	C130036L24Rik|chr1:86440464-86440963	0.0721111357757823	.	.
chr1	86359268	86359767	chr1	86440464	86440963	Ncl|chr1:86440464-86440963	0.0721111357757823	.	.
chr1	86359268	86359767	chr1	86441273	86441772	C130036L24Rik|chr1:86441273-86441772	0.166935984333541	.	.
chr1	86359268	86359767	chr1	86441273	86441772	Ncl|chr1:86441273-86441772	0.166935984333541	.	.
chr1	86359268	86359767	chr1	86441795	86442294	C130036L24Rik|chr1:86441795-86442294	0.0863075588660036	.	.
chr1	86359268	86359767	chr1	86441795	86442294	Ncl|chr1:86441795-86442294	0.0863075588660036	.	.
chr1	86359268	86359767	chr1	86442428	86442927	C130036L24Rik|chr1:86442428-86442927	0.185143104280389	.	.
chr1	86359268	86359767	chr1	86442428	86442927	Ncl|chr1:86442428-86442927	0.185143104280389	.	.
chr1	86359268	86359767	chr1	86470639	86471138	C130036L24Rik|chr1:86470639-86471138	0.13465117379034	.	.
chr1	86359268	86359767	chr1	86470639	86471138	Ncl|chr1:86470639-86471138	0.13465117379034	.	.
chr1	86359268	86359767	chr1	86472164	86472663	C130036L24Rik|chr1:86472164-86472663	0.220245670170307	.	.
chr1	86359268	86359767	chr1	86472164	86472663	Ncl|chr1:86472164-86472663	0.220245670170307	.	.
chr1	86359268	86359767	chr1	86487143	86487642	C130036L24Rik|chr1:86487143-86487642	0.17828450929703	.	.
chr1	86359268	86359767	chr1	86487143	86487642	Ncl|chr1:86487143-86487642	0.17828450929703	.	.
chr1	86359268	86359767	chr1	86487725	86488224	C130036L24Rik|chr1:86487725-86488224	0.157154536843935	.	.
chr1	86359268	86359767	chr1	86487725	86488224	Ncl|chr1:86487725-86488224	0.157154536843935	.	.
chr1	86359268	86359767	chr1	86503968	86504467	C130036L24Rik|chr1:86503968-86504467	0.126893773373859	.	.
chr1	86359268	86359767	chr1	86503968	86504467	Ncl|chr1:86503968-86504467	0.126893773373859	.	.
chr1	86359268	86359767	chr1	86525204	86525703	C130036L24Rik|chr1:86525204-86525703	0.238566329198266	.	.
chr1	86359268	86359767	chr1	86525204	86525703	Ncl|chr1:86525204-86525703	0.238566329198266	.	.
chr1	86525710	86526209	chr1	86391325	86391824	Ptma|chr1:86391325-86391824	0.175009371452911	.	.
chr1	86525710	86526209	chr1	86429872	86430371	Ptma|chr1:86429872-86430371	0.159624895491708	.	.
chr1	86525710	86526209	chr1	86433961	86434460	Ptma|chr1:86433961-86434460	0.157230115119937	.	.
chr1	86525710	86526209	chr1	86441273	86441772	Ptma|chr1:86441273-86441772	0.0688223426607302	.	.
chr1	86525710	86526209	chr1	86441273	86441772	Ptma|chr1:86441273-86441772	0.0688223426607303	.	.
chr1	86525710	86526209	chr1	86525204	86525703	Ptma|chr1:86525204-86525703	0.148019186200768	.	.
chr1	86525710	86526209	chr1	86528114	86528613	Ptma|chr1:86528114-86528613	0.128431259457518	.	.
chr1	86525710	86526209	chr1	86532333	86532832	Ptma|chr1:86532333-86532832	0.189111661997262	.	.
chr1	86526360	86526859	chr1	86256267	86256766	Ptma|chr1:86256267-86256766	0.18010472449633	.	.
chr1	86526360	86526859	chr1	86339345	86339844	Ptma|chr1:86339345-86339844	0.126135488236411	.	.
chr1	86526360	86526859	chr1	86440464	86440963	Ptma|chr1:86440464-86440963	0.106317858811976	.	.
chr1	86526360	86526859	chr1	86441273	86441772	Ptma|chr1:86441273-86441772	0.0605417482568038	.	.
chr1	86526360	86526859	chr1	86442428	86442927	Ptma|chr1:86442428-86442927	0.261197107133649	.	.
chr1	86526360	86526859	chr1	86472164	86472663	Ptma|chr1:86472164-86472663	0.123664654948181	.	.
chr1	86526360	86526859	chr1	86487143	86487642	Ptma|chr1:86487143-86487642	0.268626858837203	.	.
chr1	86526360	86526859	chr1	86487725	86488224	Ptma|chr1:86487725-86488224	0.188220321641574	.	.
chr1	86526360	86526859	chr1	86501200	86501699	Ptma|chr1:86501200-86501699	0.0647087654900859	.	.
chr1	86526360	86526859	chr1	86503968	86504467	Ptma|chr1:86503968-86504467	0.160886084200944	.	.
chr1	86526360	86526859	chr1	86525204	86525703	Ptma|chr1:86525204-86525703	0.273585718291881	.	.
chr1	86526360	86526859	chr1	86532333	86532832	Ptma|chr1:86532333-86532832	0.0617945101007862	.	.
chr1	86526360	86526859	chr1	86586879	86587378	Ptma|chr1:86586879-86587378	0.111303458339963	.	.
chr1	86526360	86526859	chr1	86993903	86994402	Ptma|chr1:86993903-86994402	0.159276866251096	.	.
chr1	86582078	86582577	chr1	86256267	86256766	Cops7b|chr1:86256267-86256766	0.0678034697495652	.	.
chr1	86582078	86582577	chr1	86256267	86256766	Pde6d|chr1:86256267-86256766	0.0678034697495652	.	.
chr1	86582078	86582577	chr1	86391325	86391824	Cops7b|chr1:86391325-86391824	0.0952496314126235	.	.
chr1	86582078	86582577	chr1	86391325	86391824	Pde6d|chr1:86391325-86391824	0.0952496314126235	.	.
chr1	86582078	86582577	chr1	86434501	86435000	Cops7b|chr1:86434501-86435000	0.100996064232595	.	.
chr1	86582078	86582577	chr1	86434501	86435000	Pde6d|chr1:86434501-86435000	0.100996064232595	.	.
chr1	86582078	86582577	chr1	86440464	86440963	Cops7b|chr1:86440464-86440963	0.0977543344520169	.	.
chr1	86582078	86582577	chr1	86440464	86440963	Pde6d|chr1:86440464-86440963	0.0977543344520169	.	.
chr1	86582078	86582577	chr1	86442428	86442927	Cops7b|chr1:86442428-86442927	0.0612192390277062	.	.
chr1	86582078	86582577	chr1	86442428	86442927	Pde6d|chr1:86442428-86442927	0.0612192390277062	.	.
chr1	86582078	86582577	chr1	86472164	86472663	Cops7b|chr1:86472164-86472663	0.0728146928656936	.	.
chr1	86582078	86582577	chr1	86472164	86472663	Cops7b|chr1:86472164-86472663	0.0728146928656937	.	.
chr1	86582078	86582577	chr1	86472164	86472663	Pde6d|chr1:86472164-86472663	0.0728146928656936	.	.
chr1	86582078	86582577	chr1	86472164	86472663	Pde6d|chr1:86472164-86472663	0.0728146928656937	.	.
chr1	86582078	86582577	chr1	86487143	86487642	Cops7b|chr1:86487143-86487642	0.174685499291089	.	.
chr1	86582078	86582577	chr1	86487143	86487642	Pde6d|chr1:86487143-86487642	0.174685499291089	.	.
chr1	86582078	86582577	chr1	86487725	86488224	Cops7b|chr1:86487725-86488224	0.0895616282814577	.	.
chr1	86582078	86582577	chr1	86487725	86488224	Pde6d|chr1:86487725-86488224	0.0895616282814577	.	.
chr1	86582078	86582577	chr1	86503968	86504467	Cops7b|chr1:86503968-86504467	0.103917111966038	.	.
chr1	86582078	86582577	chr1	86503968	86504467	Pde6d|chr1:86503968-86504467	0.103917111966038	.	.
chr1	86582078	86582577	chr1	86525204	86525703	Cops7b|chr1:86525204-86525703	0.0868555651834667	.	.
chr1	86582078	86582577	chr1	86525204	86525703	Pde6d|chr1:86525204-86525703	0.0868555651834667	.	.
chr1	86582078	86582577	chr1	86993903	86994402	Cops7b|chr1:86993903-86994402	0.0573179037009933	.	.
chr1	86582078	86582577	chr1	86993903	86994402	Pde6d|chr1:86993903-86994402	0.0573179037009933	.	.
chr1	86582603	86583102	chr1	86433961	86434460	Cops7b|chr1:86433961-86434460	0.0920487229565899	.	.
chr1	86582603	86583102	chr1	86433961	86434460	Pde6d|chr1:86433961-86434460	0.0920487229565899	.	.
chr1	86582603	86583102	chr1	86434501	86435000	Cops7b|chr1:86434501-86435000	0.0728429951478857	.	.
chr1	86582603	86583102	chr1	86434501	86435000	Pde6d|chr1:86434501-86435000	0.0728429951478857	.	.
chr1	86582603	86583102	chr1	86440464	86440963	Cops7b|chr1:86440464-86440963	0.105690295424772	.	.
chr1	86582603	86583102	chr1	86440464	86440963	Pde6d|chr1:86440464-86440963	0.105690295424772	.	.
chr1	86582603	86583102	chr1	86487143	86487642	Cops7b|chr1:86487143-86487642	0.17578630107723	.	.
chr1	86582603	86583102	chr1	86487143	86487642	Pde6d|chr1:86487143-86487642	0.17578630107723	.	.
chr1	86582603	86583102	chr1	86487725	86488224	Cops7b|chr1:86487725-86488224	0.0596947525693588	.	.
chr1	86582603	86583102	chr1	86487725	86488224	Cops7b|chr1:86487725-86488224	0.0596947525693589	.	.
chr1	86582603	86583102	chr1	86487725	86488224	Pde6d|chr1:86487725-86488224	0.0596947525693588	.	.
chr1	86582603	86583102	chr1	86487725	86488224	Pde6d|chr1:86487725-86488224	0.0596947525693589	.	.
chr1	86582603	86583102	chr1	86503968	86504467	Cops7b|chr1:86503968-86504467	0.114851469081329	.	.
chr1	86582603	86583102	chr1	86503968	86504467	Pde6d|chr1:86503968-86504467	0.114851469081329	.	.
chr1	86582603	86583102	chr1	86525204	86525703	Cops7b|chr1:86525204-86525703	0.165716648145161	.	.
chr1	86582603	86583102	chr1	86525204	86525703	Pde6d|chr1:86525204-86525703	0.165716648145161	.	.
chr1	86582603	86583102	chr1	86586879	86587378	Cops7b|chr1:86586879-86587378	0.0632942969857475	.	.
chr1	86582603	86583102	chr1	86586879	86587378	Pde6d|chr1:86586879-86587378	0.0632942969857475	.	.
chr1	86582603	86583102	chr1	86833924	86834423	Cops7b|chr1:86833924-86834423	0.0984335612739801	.	.
chr1	86582603	86583102	chr1	86833924	86834423	Pde6d|chr1:86833924-86834423	0.0984335612739801	.	.
chr1	86582603	86583102	chr1	86993903	86994402	Cops7b|chr1:86993903-86994402	0.184460796927652	.	.
chr1	86582603	86583102	chr1	86993903	86994402	Pde6d|chr1:86993903-86994402	0.184460796927652	.	.
chr1	86582603	86583102	chr1	86994438	86994937	Cops7b|chr1:86994438-86994937	0.156273649148394	.	.
chr1	86582603	86583102	chr1	86994438	86994937	Pde6d|chr1:86994438-86994937	0.156273649148394	.	.
chr1	86669399	86669898	chr1	86440464	86440963	Nppc|chr1:86440464-86440963	0.0784836270110219	.	.
chr1	86669399	86669898	chr1	86472164	86472663	Nppc|chr1:86472164-86472663	0.0573680165589889	.	.
chr1	86669399	86669898	chr1	86503968	86504467	Nppc|chr1:86503968-86504467	0.19368528755236	.	.
chr1	86669399	86669898	chr1	86586879	86587378	Nppc|chr1:86586879-86587378	0.203456970175482	.	.
chr1	86670393	86670892	chr1	86441273	86441772	Nppc|chr1:86441273-86441772	0.0607197281752223	.	.
chr1	86670393	86670892	chr1	86442428	86442927	Nppc|chr1:86442428-86442927	0.0706111048107394	.	.
chr1	86670393	86670892	chr1	86470639	86471138	Nppc|chr1:86470639-86471138	0.167581247168341	.	.
chr1	86703565	86704064	chr1	86403129	86403628	Dis3l2|chr1:86403129-86403628	0.0978560868398297	.	.
chr1	86703565	86704064	chr1	86429872	86430371	Dis3l2|chr1:86429872-86430371	0.136356892625456	.	.
chr1	86703565	86704064	chr1	86435332	86435831	Dis3l2|chr1:86435332-86435831	0.0774752077037244	.	.
chr1	86703565	86704064	chr1	86470639	86471138	Dis3l2|chr1:86470639-86471138	0.131044316944245	.	.
chr1	86703565	86704064	chr1	86525204	86525703	Dis3l2|chr1:86525204-86525703	0.115689931248891	.	.
chr1	86703565	86704064	chr1	86528114	86528613	Dis3l2|chr1:86528114-86528613	0.0874726840283737	.	.
chr1	86703565	86704064	chr1	86650000	86650499	Dis3l2|chr1:86650000-86650499	0.0869998064807175	.	.
chr1	87213673	87214172	chr1	87020220	87020719	Eif4e2|chr1:87020220-87020719	0.0894772094824985	.	.
chr1	87213673	87214172	chr1	87040583	87041082	Eif4e2|chr1:87040583-87041082	0.105643343722358	.	.
chr1	87213673	87214172	chr1	87174243	87174742	Eif4e2|chr1:87174243-87174742	0.122234045138082	.	.
chr1	87213673	87214172	chr1	87186473	87186972	Eif4e2|chr1:87186473-87186972	0.0769667758950171	.	.
chr1	87213673	87214172	chr1	87227029	87227528	Eif4e2|chr1:87227029-87227528	0.130483256213537	.	.
chr1	87213673	87214172	chr1	87468275	87468774	Eif4e2|chr1:87468275-87468774	0.105954638512886	.	.
chr1	87326698	87327197	chr1	87012521	87013020	Gigyf2|chr1:87012521-87013020	0.121005452285766	.	.
chr1	87326698	87327197	chr1	87020220	87020719	Gigyf2|chr1:87020220-87020719	0.0952402111500888	.	.
chr1	87326698	87327197	chr1	87028508	87029007	Gigyf2|chr1:87028508-87029007	0.13172677906913	.	.
chr1	87326698	87327197	chr1	87029010	87029509	Gigyf2|chr1:87029010-87029509	0.0764249890029971	.	.
chr1	87326698	87327197	chr1	87227029	87227528	Gigyf2|chr1:87227029-87227528	0.155851009865409	.	.
chr1	87326698	87327197	chr1	87273514	87274013	Gigyf2|chr1:87273514-87274013	0.117793168991957	.	.
chr1	87326698	87327197	chr1	87482506	87483005	Gigyf2|chr1:87482506-87483005	0.0825739414743246	.	.
chr1	87326698	87327197	chr1	87486296	87486795	Gigyf2|chr1:87486296-87486795	0.10664715209532	.	.
chr1	87326698	87327197	chr1	87527150	87527649	Gigyf2|chr1:87527150-87527649	0.101509571627742	.	.
chr1	87326698	87327197	chr1	87594335	87594834	Gigyf2|chr1:87594335-87594834	0.169834192981008	.	.
chr1	87326698	87327197	chr1	87595507	87596006	Gigyf2|chr1:87595507-87596006	0.0593381827351016	.	.
chr1	87326698	87327197	chr1	87607713	87608212	Gigyf2|chr1:87607713-87608212	0.132624570742239	.	.
chr1	87326698	87327197	chr1	87721301	87721800	Gigyf2|chr1:87721301-87721800	0.0945556753747703	.	.
chr1	87327249	87327748	chr1	87186473	87186972	Gigyf2|chr1:87186473-87186972	0.102834992669861	.	.
chr1	87327249	87327748	chr1	87227029	87227528	Gigyf2|chr1:87227029-87227528	0.0982220167766093	.	.
chr1	87327249	87327748	chr1	87468275	87468774	Gigyf2|chr1:87468275-87468774	0.0596052011036289	.	.
chr1	87327249	87327748	chr1	87482506	87483005	Gigyf2|chr1:87482506-87483005	0.100059307420675	.	.
chr1	87327249	87327748	chr1	87486296	87486795	Gigyf2|chr1:87486296-87486795	0.0650195216122813	.	.
chr1	87327249	87327748	chr1	87541543	87542042	Gigyf2|chr1:87541543-87542042	0.0595030585688726	.	.
chr1	87327249	87327748	chr1	87541543	87542042	Gigyf2|chr1:87541543-87542042	0.0595030585688727	.	.
chr1	87327249	87327748	chr1	87589088	87589587	Gigyf2|chr1:87589088-87589587	0.162771976305757	.	.
chr1	87327249	87327748	chr1	87607713	87608212	Gigyf2|chr1:87607713-87608212	0.0801783980130939	.	.
chr1	87327249	87327748	chr1	87608370	87608869	Gigyf2|chr1:87608370-87608869	0.0799480060423575	.	.
chr1	87509137	87509636	chr1	87273514	87274013	Neu2|chr1:87273514-87274013	0.0801128673925633	.	.
chr1	87509137	87509636	chr1	87447455	87447954	Neu2|chr1:87447455-87447954	0.159633543813599	.	.
chr1	87509137	87509636	chr1	87475311	87475810	Neu2|chr1:87475311-87475810	0.225317860284371	.	.
chr1	87509137	87509636	chr1	87482506	87483005	Neu2|chr1:87482506-87483005	0.0756729416577838	.	.
chr1	87510023	87510522	chr1	87468275	87468774	Neu2|chr1:87468275-87468774	0.0860388229216152	.	.
chr1	87510023	87510522	chr1	87521468	87521967	Neu2|chr1:87521468-87521967	0.0956807269659198	.	.
chr1	87510023	87510522	chr1	87659237	87659736	Neu2|chr1:87659237-87659736	0.137945763101182	.	.
chr1	87510023	87510522	chr1	87732626	87733125	Neu2|chr1:87732626-87733125	0.0631532199026671	.	.
chr1	87510023	87510522	chr1	87733143	87733642	Neu2|chr1:87733143-87733642	0.129279441009784	.	.
chr1	87510023	87510522	chr1	87740545	87741044	Neu2|chr1:87740545-87741044	0.0756212247265617	.	.
chr1	87510023	87510522	chr1	87740545	87741044	Neu2|chr1:87740545-87741044	0.0756212247265618	.	.
chr1	87755700	87756199	chr1	87798300	87798799	Atg16l1|chr1:87798300-87798799	0.166724308538259	.	.
chr1	87755700	87756199	chr1	87879632	87880131	Atg16l1|chr1:87879632-87880131	0.127349644830168	.	.
chr1	87755700	87756199	chr1	87880181	87880680	Atg16l1|chr1:87880181-87880680	0.057163041107729	.	.
chr1	87755700	87756199	chr1	87917987	87918486	Atg16l1|chr1:87917987-87918486	0.177780974039264	.	.
chr1	87755700	87756199	chr1	87925537	87926036	Atg16l1|chr1:87925537-87926036	0.186789083606019	.	.
chr1	87853009	87853508	chr1	87798300	87798799	Dgkd|chr1:87798300-87798799	0.106061146237747	.	.
chr1	87853009	87853508	chr1	87879632	87880131	Dgkd|chr1:87879632-87880131	0.223445978787872	.	.
chr1	87853009	87853508	chr1	87891316	87891815	Dgkd|chr1:87891316-87891815	0.223188906408107	.	.
chr1	87853009	87853508	chr1	87906478	87906977	Dgkd|chr1:87906478-87906977	0.275724599659291	.	.
chr1	87853009	87853508	chr1	87925537	87926036	Dgkd|chr1:87925537-87926036	0.185868642826606	.	.
chr1	87853973	87854472	chr1	87798300	87798799	Dgkd|chr1:87798300-87798799	0.138466490391646	.	.
chr1	87853973	87854472	chr1	87798300	87798799	Gm19582|chr1:87798300-87798799	0.138466490391646	.	.
chr1	87853973	87854472	chr1	87863506	87864005	Dgkd|chr1:87863506-87864005	0.0926467164039736	.	.
chr1	87853973	87854472	chr1	87863506	87864005	Gm19582|chr1:87863506-87864005	0.0926467164039736	.	.
chr1	87853973	87854472	chr1	87871166	87871665	Dgkd|chr1:87871166-87871665	0.0692998972911563	.	.
chr1	87853973	87854472	chr1	87871166	87871665	Gm19582|chr1:87871166-87871665	0.0692998972911563	.	.
chr1	87853973	87854472	chr1	87891316	87891815	Dgkd|chr1:87891316-87891815	0.0858955603443859	.	.
chr1	87853973	87854472	chr1	87891316	87891815	Gm19582|chr1:87891316-87891815	0.0858955603443859	.	.
chr1	87853973	87854472	chr1	87906478	87906977	Dgkd|chr1:87906478-87906977	0.0987248490822917	.	.
chr1	87853973	87854472	chr1	87906478	87906977	Gm19582|chr1:87906478-87906977	0.0987248490822917	.	.
chr1	87853973	87854472	chr1	87925537	87926036	Dgkd|chr1:87925537-87926036	0.0901324749182392	.	.
chr1	87853973	87854472	chr1	87925537	87926036	Gm19582|chr1:87925537-87926036	0.0901324749182392	.	.
chr1	87853973	87854472	chr1	87929761	87930260	Dgkd|chr1:87929761-87930260	0.0607518936047445	.	.
chr1	87853973	87854472	chr1	87929761	87930260	Gm19582|chr1:87929761-87930260	0.0607518936047445	.	.
chr1	87853973	87854472	chr1	87947579	87948078	Dgkd|chr1:87947579-87948078	0.144255376148582	.	.
chr1	87853973	87854472	chr1	87947579	87948078	Gm19582|chr1:87947579-87948078	0.144255376148582	.	.
chr1	87853973	87854472	chr1	87948218	87948717	Dgkd|chr1:87948218-87948717	0.0614060510865692	.	.
chr1	87853973	87854472	chr1	87948218	87948717	Gm19582|chr1:87948218-87948717	0.0614060510865692	.	.
chr1	87854473	87854972	chr1	87792484	87792983	Gm19582|chr1:87792484-87792983	0.0961099561813074	.	.
chr1	87854473	87854972	chr1	87792484	87792983	Gm19582|chr1:87792484-87792983	0.0961099561813075	.	.
chr1	87854473	87854972	chr1	87798300	87798799	Gm19582|chr1:87798300-87798799	0.173414746990786	.	.
chr1	87854473	87854972	chr1	87871692	87872191	Gm19582|chr1:87871692-87872191	0.0882318120491456	.	.
chr1	87854473	87854972	chr1	87900880	87901379	Gm19582|chr1:87900880-87901379	0.0706713381987755	.	.
chr1	87854473	87854972	chr1	87948218	87948717	Gm19582|chr1:87948218-87948717	0.0650032370076382	.	.
chr1	88007504	88008003	chr1	87900880	87901379	Usp40|chr1:87900880-87901379	0.0631545595622523	.	.
chr1	88007504	88008003	chr1	88256135	88256634	Usp40|chr1:88256135-88256634	0.073840850027383	.	.
chr1	88008031	88008530	chr1	87792484	87792983	Usp40|chr1:87792484-87792983	0.152234104754163	.	.
chr1	88008031	88008530	chr1	87900880	87901379	Usp40|chr1:87900880-87901379	0.11031107237379	.	.
chr1	88008031	88008530	chr1	87917987	87918486	Usp40|chr1:87917987-87918486	0.152091749840859	.	.
chr1	88008031	88008530	chr1	87948218	87948717	Usp40|chr1:87948218-87948717	0.0959911151974071	.	.
chr1	88008031	88008530	chr1	88322082	88322581	Usp40|chr1:88322082-88322581	0.0566514150003677	.	.
chr1	88008031	88008530	chr1	88357393	88357892	Usp40|chr1:88357393-88357892	0.0882830858652411	.	.
chr1	88008031	88008530	chr1	88357393	88357892	Usp40|chr1:88357393-88357892	0.0882830858652412	.	.
chr1	88008031	88008530	chr1	88358086	88358585	Usp40|chr1:88358086-88358585	0.084972034687084	.	.
chr1	88199650	88200149	chr1	87793063	87793562	Ugt1a2|chr1:87793063-87793562	0.0598458906212537	.	.
chr1	88199650	88200149	chr1	87879632	87880131	Ugt1a2|chr1:87879632-87880131	0.1548593065338	.	.
chr1	88199650	88200149	chr1	87906478	87906977	Ugt1a2|chr1:87906478-87906977	0.161298438882498	.	.
chr1	88199650	88200149	chr1	87935966	87936465	Ugt1a2|chr1:87935966-87936465	0.12578270580512	.	.
chr1	88199650	88200149	chr1	87947579	87948078	Ugt1a2|chr1:87947579-87948078	0.0628965321877237	.	.
chr1	88199650	88200149	chr1	88143908	88144407	Ugt1a2|chr1:88143908-88144407	0.0762508955288109	.	.
chr1	88199650	88200149	chr1	88158398	88158897	Ugt1a2|chr1:88158398-88158897	0.0738528314342789	.	.
chr1	88199650	88200149	chr1	88255465	88255964	Ugt1a2|chr1:88255465-88255964	0.0655898056989473	.	.
chr1	88205505	88206004	chr1	87879632	87880131	Dnajb3|chr1:87879632-87880131	0.214412524364611	.	.
chr1	88205505	88206004	chr1	87880181	87880680	Dnajb3|chr1:87880181-87880680	0.159897482197772	.	.
chr1	88205505	88206004	chr1	87906478	87906977	Dnajb3|chr1:87906478-87906977	0.13204534463944	.	.
chr1	88205505	88206004	chr1	87917987	87918486	Dnajb3|chr1:87917987-87918486	0.0763282136950393	.	.
chr1	88205505	88206004	chr1	87929761	87930260	Dnajb3|chr1:87929761-87930260	0.06212520348411	.	.
chr1	88205505	88206004	chr1	87936469	87936968	Dnajb3|chr1:87936469-87936968	0.0897993242450721	.	.
chr1	88205505	88206004	chr1	87936469	87936968	Dnajb3|chr1:87936469-87936968	0.0897993242450722	.	.
chr1	88205505	88206004	chr1	87947579	87948078	Dnajb3|chr1:87947579-87948078	0.0860251945988163	.	.
chr1	88205505	88206004	chr1	87948218	87948717	Dnajb3|chr1:87948218-87948717	0.159172263691287	.	.
chr1	88205505	88206004	chr1	88158398	88158897	Dnajb3|chr1:88158398-88158897	0.0656559298893947	.	.
chr1	88205505	88206004	chr1	88256135	88256634	Dnajb3|chr1:88256135-88256634	0.0584618703758103	.	.
chr1	88205505	88206004	chr1	88322082	88322581	Dnajb3|chr1:88322082-88322581	0.0574472554525752	.	.
chr1	88205505	88206004	chr1	88357393	88357892	Dnajb3|chr1:88357393-88357892	0.0763170545824985	.	.
chr1	88205505	88206004	chr1	88358086	88358585	Dnajb3|chr1:88358086-88358585	0.13272727481564	.	.
chr1	88277410	88277909	chr1	88322082	88322581	Hjurp|chr1:88322082-88322581	0.121930361904137	.	.
chr1	88277410	88277909	chr1	88322082	88322581	Trpm8|chr1:88322082-88322581	0.121930361904137	.	.
chr1	88277410	88277909	chr1	88348421	88348920	Hjurp|chr1:88348421-88348920	0.141878610900546	.	.
chr1	88277410	88277909	chr1	88348421	88348920	Trpm8|chr1:88348421-88348920	0.141878610900546	.	.
chr1	88277410	88277909	chr1	88391568	88392067	Hjurp|chr1:88391568-88392067	0.0592358455517232	.	.
chr1	88277410	88277909	chr1	88391568	88392067	Trpm8|chr1:88391568-88392067	0.0592358455517232	.	.
chr1	88277410	88277909	chr1	88456267	88456766	Hjurp|chr1:88456267-88456766	0.115871920243398	.	.
chr1	88277410	88277909	chr1	88456267	88456766	Trpm8|chr1:88456267-88456766	0.115871920243398	.	.
chr1	88701430	88701929	chr1	88507188	88507687	Arl4c|chr1:88507188-88507687	0.0567055494411062	.	.
chr1	88701430	88701929	chr1	88658097	88658596	Arl4c|chr1:88658097-88658596	0.106641455309557	.	.
chr1	88701430	88701929	chr1	88700904	88701403	Arl4c|chr1:88700904-88701403	0.401077906777848	.	.
chr1	88701430	88701929	chr1	88705708	88706207	Arl4c|chr1:88705708-88706207	0.160514151053386	.	.
chr1	88701430	88701929	chr1	88739458	88739957	Arl4c|chr1:88739458-88739957	0.104333135449794	.	.
chr1	88701944	88702443	chr1	88507188	88507687	Arl4c|chr1:88507188-88507687	0.152036527049427	.	.
chr1	88701944	88702443	chr1	88658097	88658596	Arl4c|chr1:88658097-88658596	0.106021473083693	.	.
chr1	88701944	88702443	chr1	88705708	88706207	Arl4c|chr1:88705708-88706207	0.156416692871467	.	.
chr1	88701944	88702443	chr1	88794948	88795447	Arl4c|chr1:88794948-88795447	0.0864085207502197	.	.
chr1	88701944	88702443	chr1	88847740	88848239	Arl4c|chr1:88847740-88848239	0.170550332157494	.	.
chr1	88701944	88702443	chr1	88860940	88861439	Arl4c|chr1:88860940-88861439	0.0861513378121323	.	.
chr1	88701944	88702443	chr1	88890980	88891479	Arl4c|chr1:88890980-88891479	0.0687974670500314	.	.
chr1	90203739	90204238	chr1	89941873	89942372	Ackr3|chr1:89941873-89942372	0.0686894377658484	.	.
chr1	90203739	90204238	chr1	89941873	89942372	Ackr3|chr1:89941873-89942372	0.0686894377658485	.	.
chr1	90203739	90204238	chr1	89943148	89943647	Ackr3|chr1:89943148-89943647	0.119875844574929	.	.
chr1	90203739	90204238	chr1	90382970	90383469	Ackr3|chr1:90382970-90383469	0.155500968875621	.	.
chr1	90603129	90603628	chr1	90251072	90251571	Cops8|chr1:90251072-90251571	0.0571476651983045	.	.
chr1	90603129	90603628	chr1	90251072	90251571	Cops8|chr1:90251072-90251571	0.0571476651983046	.	.
chr1	90603129	90603628	chr1	90349608	90350107	Cops8|chr1:90349608-90350107	0.202647548971367	.	.
chr1	90603129	90603628	chr1	90382970	90383469	Cops8|chr1:90382970-90383469	0.0952059704619481	.	.
chr1	90603129	90603628	chr1	90414667	90415166	Cops8|chr1:90414667-90415166	0.230261370783311	.	.
chr1	90603129	90603628	chr1	90565103	90565602	Cops8|chr1:90565103-90565602	0.112273157265085	.	.
chr1	90603129	90603628	chr1	90592783	90593282	Cops8|chr1:90592783-90593282	0.0722105968543357	.	.
chr1	90603129	90603628	chr1	90896594	90897093	Cops8|chr1:90896594-90897093	0.0575013934172047	.	.
chr1	90998483	90998982	chr1	90691103	90691602	Lrrfip1|chr1:90691103-90691602	0.0607953823037396	.	.
chr1	90998483	90998982	chr1	90956622	90957121	Lrrfip1|chr1:90956622-90957121	0.0991100916475066	.	.
chr1	91249940	91250439	chr1	90866666	90867165	Ube2f|chr1:90866666-90867165	0.135495073174615	.	.
chr1	91249940	91250439	chr1	90896594	90897093	Ube2f|chr1:90896594-90897093	0.130417478091098	.	.
chr1	91249940	91250439	chr1	91708372	91708871	Ube2f|chr1:91708372-91708871	0.156461859560434	.	.
chr1	91250445	91250944	chr1	91344825	91345324	Ube2f|chr1:91344825-91345324	0.110285120253922	.	.
chr1	91250445	91250944	chr1	91708372	91708871	Ube2f|chr1:91708372-91708871	0.0569222721816075	.	.
chr1	91298026	91298525	chr1	91435622	91436121	Scly|chr1:91435622-91436121	0.114090539689951	.	.
chr1	91298026	91298525	chr1	91436231	91436730	Scly|chr1:91436231-91436730	0.108410993492782	.	.
chr1	91298026	91298525	chr1	91523696	91524195	Scly|chr1:91523696-91524195	0.0721580906945529	.	.
chr1	91298026	91298525	chr1	91708372	91708871	Scly|chr1:91708372-91708871	0.0878720896822774	.	.
chr1	91321550	91322049	chr1	91428588	91429087	Espnl|chr1:91428588-91429087	0.0600760711817006	.	.
chr1	91321550	91322049	chr1	91428588	91429087	Gm17090|chr1:91428588-91429087	0.0600760711817006	.	.
chr1	91322065	91322564	chr1	91428588	91429087	Espnl|chr1:91428588-91429087	0.0598296756419118	.	.
chr1	91366158	91366657	chr1	91276551	91277050	Erfe|chr1:91276551-91277050	0.0945889898732078	.	.
chr1	91398520	91399019	chr1	91276551	91277050	Ilkap|chr1:91276551-91277050	0.132582181634994	.	.
chr1	91398520	91399019	chr1	91523696	91524195	Ilkap|chr1:91523696-91524195	0.06232751568467	.	.
chr1	91398520	91399019	chr1	91708372	91708871	Ilkap|chr1:91708372-91708871	0.131341695863277	.	.
chr1	91405343	91405842	chr1	91435622	91436121	1700020N18Rik|chr1:91435622-91436121	0.0965912303778104	.	.
chr1	91405343	91405842	chr1	91436231	91436730	1700020N18Rik|chr1:91436231-91436730	0.213034542698947	.	.
chr1	91405343	91405842	chr1	91708372	91708871	1700020N18Rik|chr1:91708372-91708871	0.147924697034712	.	.
chr1	91405851	91406350	chr1	91435622	91436121	1700020N18Rik|chr1:91435622-91436121	0.058647686341914	.	.
chr1	91405851	91406350	chr1	91436231	91436730	1700020N18Rik|chr1:91436231-91436730	0.103290766822192	.	.
chr1	91413043	91413542	chr1	91344825	91345324	Hes6|chr1:91344825-91345324	0.141789515921361	.	.
chr1	91413043	91413542	chr1	91346840	91347339	Hes6|chr1:91346840-91347339	0.0765520924651344	.	.
chr1	91413043	91413542	chr1	91412512	91413011	Hes6|chr1:91412512-91413011	0.169379463604635	.	.
chr1	91413043	91413542	chr1	91708372	91708871	Hes6|chr1:91708372-91708871	0.0682696503674577	.	.
chr1	91413982	91414481	chr1	91708372	91708871	Hes6|chr1:91708372-91708871	0.0957174454640586	.	.
chr1	91413982	91414481	chr1	91708372	91708871	Hes6|chr1:91708372-91708871	0.0957174454640587	.	.
chr1	91459292	91459791	chr1	91435622	91436121	Per2|chr1:91435622-91436121	0.0696088569602228	.	.
chr1	91459292	91459791	chr1	91436231	91436730	Per2|chr1:91436231-91436730	0.060638961386311	.	.
chr1	91459292	91459791	chr1	91708372	91708871	Per2|chr1:91708372-91708871	0.0615275678417964	.	.
chr1	91483230	91483729	chr1	91412512	91413011	Gm28382|chr1:91412512-91413011	0.0811695500401486	.	.
chr1	91494327	91494826	chr1	91276551	91277050	Traf3ip1|chr1:91276551-91277050	0.060701809615366	.	.
chr1	91494327	91494826	chr1	91435622	91436121	Traf3ip1|chr1:91435622-91436121	0.143914059064993	.	.
chr1	91494327	91494826	chr1	91436231	91436730	Traf3ip1|chr1:91436231-91436730	0.116167629062342	.	.
chr1	91494327	91494826	chr1	91708372	91708871	Traf3ip1|chr1:91708372-91708871	0.160589458543897	.	.
chr1	91539706	91540205	chr1	91380402	91380901	Asb1|chr1:91380402-91380901	0.0898191549534964	.	.
chr1	91539706	91540205	chr1	91412512	91413011	Asb1|chr1:91412512-91413011	0.121854571250658	.	.
chr1	91539706	91540205	chr1	91708372	91708871	Asb1|chr1:91708372-91708871	0.117357047416269	.	.
chr1	91539706	91540205	chr1	91903556	91904055	Asb1|chr1:91903556-91904055	0.103811575880752	.	.
chr1	91539706	91540205	chr1	91993550	91994049	Asb1|chr1:91993550-91994049	0.0612558242528911	.	.
chr1	91540218	91540717	chr1	91380402	91380901	Asb1|chr1:91380402-91380901	0.0933574877931896	.	.
chr1	91540218	91540717	chr1	91380402	91380901	Asb1|chr1:91380402-91380901	0.0933574877931897	.	.
chr1	91540218	91540717	chr1	91412512	91413011	Asb1|chr1:91412512-91413011	0.098632348731981	.	.
chr1	91540218	91540717	chr1	91428588	91429087	Asb1|chr1:91428588-91429087	0.062901320492091	.	.
chr1	92473544	92474043	chr1	92250833	92251332	Ndufa10|chr1:92250833-92251332	0.091601506289831	.	.
chr1	92473544	92474043	chr1	92264033	92264532	Ndufa10|chr1:92264033-92264532	0.103065564566137	.	.
chr1	92473544	92474043	chr1	92264890	92265389	Ndufa10|chr1:92264890-92265389	0.172208496495158	.	.
chr1	92473544	92474043	chr1	92399372	92399871	Ndufa10|chr1:92399372-92399871	0.126403138293357	.	.
chr1	92473544	92474043	chr1	92696823	92697322	Ndufa10|chr1:92696823-92697322	0.0880566786280851	.	.
chr1	92641765	92642264	chr1	92457383	92457882	Cops9|chr1:92457383-92457882	0.0752338735496813	.	.
chr1	92641765	92642264	chr1	92457383	92457882	Cops9|chr1:92457383-92457882	0.0752338735496814	.	.
chr1	92641765	92642264	chr1	92733792	92734291	Cops9|chr1:92733792-92734291	0.0652951133204712	.	.
chr1	92641765	92642264	chr1	92751518	92752017	Cops9|chr1:92751518-92752017	0.0976180774253891	.	.
chr1	92641765	92642264	chr1	92879176	92879675	Cops9|chr1:92879176-92879675	0.0770747469398443	.	.
chr1	92641765	92642264	chr1	92895020	92895519	Cops9|chr1:92895020-92895519	0.0663375698169114	.	.
chr1	92647708	92648207	chr1	92264890	92265389	Otos|chr1:92264890-92265389	0.0984606865579945	.	.
chr1	92647708	92648207	chr1	92348335	92348834	Otos|chr1:92348335-92348834	0.0593424470363216	.	.
chr1	92647708	92648207	chr1	92371533	92372032	Otos|chr1:92371533-92372032	0.116353097081034	.	.
chr1	92647708	92648207	chr1	92437865	92438364	Otos|chr1:92437865-92438364	0.11255827626646	.	.
chr1	92647708	92648207	chr1	92755118	92755617	Otos|chr1:92755118-92755617	0.112060446247423	.	.
chr1	92647708	92648207	chr1	92879176	92879675	Otos|chr1:92879176-92879675	0.0937147957659113	.	.
chr1	92648213	92648712	chr1	92436870	92437369	Otos|chr1:92436870-92437369	0.0873059961769617	.	.
chr1	92648213	92648712	chr1	92437865	92438364	Otos|chr1:92437865-92438364	0.0620475069533902	.	.
chr1	92648213	92648712	chr1	92699640	92700139	Otos|chr1:92699640-92700139	0.126170274131347	.	.
chr1	92648720	92649219	chr1	92840219	92840718	Otos|chr1:92840219-92840718	0.0907335008010381	.	.
chr1	92648720	92649219	chr1	92956591	92957090	Otos|chr1:92956591-92957090	0.173325851024753	.	.
chr1	92831030	92831529	chr1	92712294	92712793	Gpc1|chr1:92712294-92712793	0.0662495331742694	.	.
chr1	92831030	92831529	chr1	92787176	92787675	Gpc1|chr1:92787176-92787675	0.0644455596705928	.	.
chr1	92831030	92831529	chr1	92799618	92800117	Gpc1|chr1:92799618-92800117	0.108054519526642	.	.
chr1	92831030	92831529	chr1	92833921	92834420	Gpc1|chr1:92833921-92834420	0.0640022748091606	.	.
chr1	92831030	92831529	chr1	92879176	92879675	Gpc1|chr1:92879176-92879675	0.174403402994678	.	.
chr1	92831030	92831529	chr1	92892733	92893232	Gpc1|chr1:92892733-92893232	0.0651722991958748	.	.
chr1	92831030	92831529	chr1	92895020	92895519	Gpc1|chr1:92895020-92895519	0.192072894333059	.	.
chr1	92831616	92832115	chr1	92699640	92700139	Gpc1|chr1:92699640-92700139	0.0582945880958758	.	.
chr1	92831616	92832115	chr1	92712294	92712793	Gpc1|chr1:92712294-92712793	0.0646137516370814	.	.
chr1	92831616	92832115	chr1	92751518	92752017	Gpc1|chr1:92751518-92752017	0.0813853194805509	.	.
chr1	92831616	92832115	chr1	92755118	92755617	Gpc1|chr1:92755118-92755617	0.193570183848644	.	.
chr1	92831616	92832115	chr1	92799618	92800117	Gpc1|chr1:92799618-92800117	0.0865382816456518	.	.
chr1	92831616	92832115	chr1	92833921	92834420	Gpc1|chr1:92833921-92834420	0.225679901150594	.	.
chr1	92831616	92832115	chr1	92879176	92879675	Gpc1|chr1:92879176-92879675	0.299190904267883	.	.
chr1	92831616	92832115	chr1	92892733	92893232	Gpc1|chr1:92892733-92893232	0.132401675457756	.	.
chr1	92831616	92832115	chr1	92895020	92895519	Gpc1|chr1:92895020-92895519	0.208755613318907	.	.
chr1	92837813	92838312	chr1	92696823	92697322	Gm29481|chr1:92696823-92697322	0.127725338361655	.	.
chr1	92837813	92838312	chr1	92833921	92834420	Gm29481|chr1:92833921-92834420	0.107839404471097	.	.
chr1	92837813	92838312	chr1	92840219	92840718	Gm29481|chr1:92840219-92840718	0.0663824360568501	.	.
chr1	92906632	92907131	chr1	92712294	92712793	Dusp28|chr1:92712294-92712793	0.0675892508677108	.	.
chr1	92906632	92907131	chr1	92720419	92720918	Dusp28|chr1:92720419-92720918	0.164318720210289	.	.
chr1	92906632	92907131	chr1	92751518	92752017	Dusp28|chr1:92751518-92752017	0.085781572641346	.	.
chr1	92906632	92907131	chr1	92755118	92755617	Dusp28|chr1:92755118-92755617	0.134139856864637	.	.
chr1	92906632	92907131	chr1	92787176	92787675	Dusp28|chr1:92787176-92787675	0.0578072444618799	.	.
chr1	92906632	92907131	chr1	92799618	92800117	Dusp28|chr1:92799618-92800117	0.084768683299007	.	.
chr1	92906632	92907131	chr1	92833921	92834420	Dusp28|chr1:92833921-92834420	0.1202227775096	.	.
chr1	92906632	92907131	chr1	92867768	92868267	Dusp28|chr1:92867768-92868267	0.123665950733359	.	.
chr1	92906632	92907131	chr1	92879176	92879675	Dusp28|chr1:92879176-92879675	0.15762130413846	.	.
chr1	92906632	92907131	chr1	92892733	92893232	Dusp28|chr1:92892733-92893232	0.105098056570719	.	.
chr1	92906632	92907131	chr1	92895020	92895519	Dusp28|chr1:92895020-92895519	0.115630213095924	.	.
chr1	92907215	92907714	chr1	92799618	92800117	Dusp28|chr1:92799618-92800117	0.188580242349382	.	.
chr1	92907215	92907714	chr1	92840219	92840718	Dusp28|chr1:92840219-92840718	0.14388871647042	.	.
chr1	92907215	92907714	chr1	92867768	92868267	Dusp28|chr1:92867768-92868267	0.189085370158419	.	.
chr1	92907215	92907714	chr1	92879176	92879675	Dusp28|chr1:92879176-92879675	0.121335874272359	.	.
chr1	92907215	92907714	chr1	92895020	92895519	Dusp28|chr1:92895020-92895519	0.0892037362136247	.	.
chr1	92910422	92910921	chr1	92696823	92697322	5033417F24Rik|chr1:92696823-92697322	0.0812163941078404	.	.
chr1	92910422	92910921	chr1	92696823	92697322	Rnpepl1|chr1:92696823-92697322	0.0812163941078404	.	.
chr1	92910422	92910921	chr1	92755118	92755617	5033417F24Rik|chr1:92755118-92755617	0.0656282623339508	.	.
chr1	92910422	92910921	chr1	92755118	92755617	Rnpepl1|chr1:92755118-92755617	0.0656282623339508	.	.
chr1	92910422	92910921	chr1	92799618	92800117	5033417F24Rik|chr1:92799618-92800117	0.0950840372278298	.	.
chr1	92910422	92910921	chr1	92799618	92800117	Rnpepl1|chr1:92799618-92800117	0.0950840372278298	.	.
chr1	92910422	92910921	chr1	92833921	92834420	5033417F24Rik|chr1:92833921-92834420	0.0704002394850861	.	.
chr1	92910422	92910921	chr1	92833921	92834420	Rnpepl1|chr1:92833921-92834420	0.0704002394850861	.	.
chr1	92910422	92910921	chr1	92867768	92868267	5033417F24Rik|chr1:92867768-92868267	0.124987227908018	.	.
chr1	92910422	92910921	chr1	92867768	92868267	Rnpepl1|chr1:92867768-92868267	0.124987227908018	.	.
chr1	92910422	92910921	chr1	92879176	92879675	5033417F24Rik|chr1:92879176-92879675	0.182429323833455	.	.
chr1	92910422	92910921	chr1	92879176	92879675	Rnpepl1|chr1:92879176-92879675	0.182429323833455	.	.
chr1	92910422	92910921	chr1	92895020	92895519	5033417F24Rik|chr1:92895020-92895519	0.188156347673413	.	.
chr1	92910422	92910921	chr1	92895020	92895519	Rnpepl1|chr1:92895020-92895519	0.188156347673413	.	.
chr1	92910928	92911427	chr1	92696823	92697322	5033417F24Rik|chr1:92696823-92697322	0.062121561928452	.	.
chr1	92910928	92911427	chr1	92696823	92697322	Rnpepl1|chr1:92696823-92697322	0.062121561928452	.	.
chr1	92910928	92911427	chr1	92755118	92755617	5033417F24Rik|chr1:92755118-92755617	0.079719734394963	.	.
chr1	92910928	92911427	chr1	92755118	92755617	Rnpepl1|chr1:92755118-92755617	0.079719734394963	.	.
chr1	92910928	92911427	chr1	92833921	92834420	5033417F24Rik|chr1:92833921-92834420	0.124027214740379	.	.
chr1	92910928	92911427	chr1	92833921	92834420	Rnpepl1|chr1:92833921-92834420	0.124027214740379	.	.
chr1	92910928	92911427	chr1	92879176	92879675	5033417F24Rik|chr1:92879176-92879675	0.21356816449138	.	.
chr1	92910928	92911427	chr1	92879176	92879675	Rnpepl1|chr1:92879176-92879675	0.21356816449138	.	.
chr1	92910928	92911427	chr1	92895020	92895519	5033417F24Rik|chr1:92895020-92895519	0.0569153503921992	.	.
chr1	92910928	92911427	chr1	92895020	92895519	Rnpepl1|chr1:92895020-92895519	0.0569153503921992	.	.
chr1	92934435	92934934	chr1	92712294	92712793	Capn10|chr1:92712294-92712793	0.111609374140018	.	.
chr1	92934435	92934934	chr1	92733792	92734291	Capn10|chr1:92733792-92734291	0.15533616576062	.	.
chr1	92934435	92934934	chr1	92755118	92755617	Capn10|chr1:92755118-92755617	0.105206210396492	.	.
chr1	92934435	92934934	chr1	92787176	92787675	Capn10|chr1:92787176-92787675	0.137883237657043	.	.
chr1	92934435	92934934	chr1	92799618	92800117	Capn10|chr1:92799618-92800117	0.125347778950967	.	.
chr1	92934435	92934934	chr1	92833921	92834420	Capn10|chr1:92833921-92834420	0.166622791158094	.	.
chr1	92934435	92934934	chr1	92867768	92868267	Capn10|chr1:92867768-92868267	0.0828417370479212	.	.
chr1	92934435	92934934	chr1	92879176	92879675	Capn10|chr1:92879176-92879675	0.088219235027797	.	.
chr1	92934435	92934934	chr1	92892733	92893232	Capn10|chr1:92892733-92893232	0.0687930881809432	.	.
chr1	92934435	92934934	chr1	92895020	92895519	Capn10|chr1:92895020-92895519	0.115831328207451	.	.
chr1	93100965	93101464	chr1	93010693	93011192	Kif1a|chr1:93010693-93011192	0.151516909982272	.	.
chr1	93100965	93101464	chr1	93015051	93015550	Kif1a|chr1:93015051-93015550	0.182255884158476	.	.
chr1	93100965	93101464	chr1	93018673	93019172	Kif1a|chr1:93018673-93019172	0.176570533585772	.	.
chr1	93100965	93101464	chr1	93049949	93050448	Kif1a|chr1:93049949-93050448	0.0866001450533463	.	.
chr1	93100965	93101464	chr1	93083320	93083819	Kif1a|chr1:93083320-93083819	0.0607346762160507	.	.
chr1	93100965	93101464	chr1	93092059	93092558	Kif1a|chr1:93092059-93092558	0.0664696787371789	.	.
chr1	93100965	93101464	chr1	93100465	93100964	Kif1a|chr1:93100465-93100964	0.224878156052449	.	.
chr1	93100965	93101464	chr1	93115042	93115541	Kif1a|chr1:93115042-93115541	0.0684705321959509	.	.
chr1	93100965	93101464	chr1	93223911	93224410	Kif1a|chr1:93223911-93224410	0.0957689119652586	.	.
chr1	93100965	93101464	chr1	93256294	93256793	Kif1a|chr1:93256294-93256793	0.0817902796133504	.	.
chr1	93100965	93101464	chr1	93444675	93445174	Kif1a|chr1:93444675-93445174	0.0808815866430166	.	.
chr1	93101696	93102195	chr1	93010693	93011192	Kif1a|chr1:93010693-93011192	0.126191136128154	.	.
chr1	93101696	93102195	chr1	93014431	93014930	Kif1a|chr1:93014431-93014930	0.0648735563157253	.	.
chr1	93101696	93102195	chr1	93015051	93015550	Kif1a|chr1:93015051-93015550	0.206578528736354	.	.
chr1	93101696	93102195	chr1	93018673	93019172	Kif1a|chr1:93018673-93019172	0.128684388453002	.	.
chr1	93101696	93102195	chr1	93049949	93050448	Kif1a|chr1:93049949-93050448	0.152181566076395	.	.
chr1	93101696	93102195	chr1	93070785	93071284	Kif1a|chr1:93070785-93071284	0.0768257681792614	.	.
chr1	93101696	93102195	chr1	93080927	93081426	Kif1a|chr1:93080927-93081426	0.126152365585261	.	.
chr1	93101696	93102195	chr1	93083320	93083819	Kif1a|chr1:93083320-93083819	0.143271845296383	.	.
chr1	93101696	93102195	chr1	93083832	93084331	Kif1a|chr1:93083832-93084331	0.0792694246405359	.	.
chr1	93101696	93102195	chr1	93115042	93115541	Kif1a|chr1:93115042-93115541	0.185412514612999	.	.
chr1	93101696	93102195	chr1	93227277	93227776	Kif1a|chr1:93227277-93227776	0.0992165524440801	.	.
chr1	93101696	93102195	chr1	93277003	93277502	Kif1a|chr1:93277003-93277502	0.0746913842835953	.	.
chr1	93101696	93102195	chr1	93352667	93353166	Kif1a|chr1:93352667-93353166	0.118447385948938	.	.
chr1	93101696	93102195	chr1	93352667	93353166	Kif1a|chr1:93352667-93353166	0.118447385948939	.	.
chr1	93101696	93102195	chr1	93444675	93445174	Kif1a|chr1:93444675-93445174	0.084915411731385	.	.
chr1	93159800	93160299	chr1	93085051	93085550	Mab21l4|chr1:93085051-93085550	0.115430430047222	.	.
chr1	93159800	93160299	chr1	93115042	93115541	Mab21l4|chr1:93115042-93115541	0.227218690736537	.	.
chr1	93159800	93160299	chr1	93174394	93174893	Mab21l4|chr1:93174394-93174893	0.11835671952591	.	.
chr1	93235496	93235995	chr1	93010693	93011192	Sned1|chr1:93010693-93011192	0.0689074347566622	.	.
chr1	93235496	93235995	chr1	93015051	93015550	Sned1|chr1:93015051-93015550	0.0575221020828387	.	.
chr1	93235496	93235995	chr1	93026305	93026804	Sned1|chr1:93026305-93026804	0.158428657105547	.	.
chr1	93235496	93235995	chr1	93049949	93050448	Sned1|chr1:93049949-93050448	0.218786366882651	.	.
chr1	93235496	93235995	chr1	93085051	93085550	Sned1|chr1:93085051-93085550	0.075280853850322	.	.
chr1	93235496	93235995	chr1	93092059	93092558	Sned1|chr1:93092059-93092558	0.171401321542405	.	.
chr1	93235496	93235995	chr1	93100465	93100964	Sned1|chr1:93100465-93100964	0.0615573649017132	.	.
chr1	93235496	93235995	chr1	93174394	93174893	Sned1|chr1:93174394-93174893	0.0596753180213885	.	.
chr1	93235496	93235995	chr1	93223911	93224410	Sned1|chr1:93223911-93224410	0.0616067096553509	.	.
chr1	93235496	93235995	chr1	93352667	93353166	Sned1|chr1:93352667-93353166	0.110441529660398	.	.
chr1	93236124	93236623	chr1	93026305	93026804	Sned1|chr1:93026305-93026804	0.0836717360109611	.	.
chr1	93236124	93236623	chr1	93128625	93129124	Sned1|chr1:93128625-93129124	0.0696982568245231	.	.
chr1	93236124	93236623	chr1	93174394	93174893	Sned1|chr1:93174394-93174893	0.0764936422507494	.	.
chr1	93305687	93306186	chr1	93026305	93026804	Gm28535|chr1:93026305-93026804	0.145431909438805	.	.
chr1	93305687	93306186	chr1	93026305	93026804	Mterf4|chr1:93026305-93026804	0.145431909438805	.	.
chr1	93305687	93306186	chr1	93068481	93068980	Gm28535|chr1:93068481-93068980	0.134920885702781	.	.
chr1	93305687	93306186	chr1	93068481	93068980	Mterf4|chr1:93068481-93068980	0.134920885702781	.	.
chr1	93305687	93306186	chr1	93070785	93071284	Gm28535|chr1:93070785-93071284	0.0824416839867972	.	.
chr1	93305687	93306186	chr1	93070785	93071284	Mterf4|chr1:93070785-93071284	0.0824416839867972	.	.
chr1	93305687	93306186	chr1	93080927	93081426	Gm28535|chr1:93080927-93081426	0.136709720191479	.	.
chr1	93305687	93306186	chr1	93080927	93081426	Mterf4|chr1:93080927-93081426	0.136709720191479	.	.
chr1	93305687	93306186	chr1	93227277	93227776	Gm28535|chr1:93227277-93227776	0.0732159057161273	.	.
chr1	93305687	93306186	chr1	93227277	93227776	Gm28535|chr1:93227277-93227776	0.0732159057161274	.	.
chr1	93305687	93306186	chr1	93227277	93227776	Mterf4|chr1:93227277-93227776	0.0732159057161273	.	.
chr1	93305687	93306186	chr1	93227277	93227776	Mterf4|chr1:93227277-93227776	0.0732159057161274	.	.
chr1	93305687	93306186	chr1	93277003	93277502	Gm28535|chr1:93277003-93277502	0.067255192832332	.	.
chr1	93305687	93306186	chr1	93277003	93277502	Mterf4|chr1:93277003-93277502	0.067255192832332	.	.
chr1	93305687	93306186	chr1	93694846	93695345	Gm28535|chr1:93694846-93695345	0.133333138832772	.	.
chr1	93305687	93306186	chr1	93694846	93695345	Mterf4|chr1:93694846-93695345	0.133333138832772	.	.
chr1	93342619	93343118	chr1	93015051	93015550	Pask|chr1:93015051-93015550	0.0668197991570293	.	.
chr1	93342619	93343118	chr1	93015051	93015550	Ppp1r7|chr1:93015051-93015550	0.0668197991570293	.	.
chr1	93342619	93343118	chr1	93018673	93019172	Pask|chr1:93018673-93019172	0.180559555866357	.	.
chr1	93342619	93343118	chr1	93018673	93019172	Ppp1r7|chr1:93018673-93019172	0.180559555866357	.	.
chr1	93342619	93343118	chr1	93026305	93026804	Pask|chr1:93026305-93026804	0.10260950161041	.	.
chr1	93342619	93343118	chr1	93026305	93026804	Ppp1r7|chr1:93026305-93026804	0.10260950161041	.	.
chr1	93342619	93343118	chr1	93068481	93068980	Pask|chr1:93068481-93068980	0.0935215134125037	.	.
chr1	93342619	93343118	chr1	93068481	93068980	Ppp1r7|chr1:93068481-93068980	0.0935215134125037	.	.
chr1	93342619	93343118	chr1	93080927	93081426	Pask|chr1:93080927-93081426	0.116153023675761	.	.
chr1	93342619	93343118	chr1	93080927	93081426	Ppp1r7|chr1:93080927-93081426	0.116153023675761	.	.
chr1	93342619	93343118	chr1	93100465	93100964	Pask|chr1:93100465-93100964	0.0916873301170389	.	.
chr1	93342619	93343118	chr1	93100465	93100964	Ppp1r7|chr1:93100465-93100964	0.0916873301170389	.	.
chr1	93342619	93343118	chr1	93115042	93115541	Pask|chr1:93115042-93115541	0.220579853011174	.	.
chr1	93342619	93343118	chr1	93115042	93115541	Ppp1r7|chr1:93115042-93115541	0.220579853011174	.	.
chr1	93342619	93343118	chr1	93128625	93129124	Pask|chr1:93128625-93129124	0.0741635988692329	.	.
chr1	93342619	93343118	chr1	93128625	93129124	Ppp1r7|chr1:93128625-93129124	0.0741635988692329	.	.
chr1	93342619	93343118	chr1	93227277	93227776	Pask|chr1:93227277-93227776	0.106512067532432	.	.
chr1	93342619	93343118	chr1	93227277	93227776	Ppp1r7|chr1:93227277-93227776	0.106512067532432	.	.
chr1	93342619	93343118	chr1	93444675	93445174	Pask|chr1:93444675-93445174	0.133874292808965	.	.
chr1	93342619	93343118	chr1	93444675	93445174	Ppp1r7|chr1:93444675-93445174	0.133874292808965	.	.
chr1	93342619	93343118	chr1	93445454	93445953	Pask|chr1:93445454-93445953	0.0603405356437681	.	.
chr1	93342619	93343118	chr1	93445454	93445953	Ppp1r7|chr1:93445454-93445953	0.0603405356437681	.	.
chr1	93342619	93343118	chr1	93668682	93669181	Pask|chr1:93668682-93669181	0.0694794411304113	.	.
chr1	93342619	93343118	chr1	93668682	93669181	Ppp1r7|chr1:93668682-93669181	0.0694794411304113	.	.
chr1	93343358	93343857	chr1	93015051	93015550	Pask|chr1:93015051-93015550	0.138369686136444	.	.
chr1	93343358	93343857	chr1	93015051	93015550	Ppp1r7|chr1:93015051-93015550	0.138369686136444	.	.
chr1	93343358	93343857	chr1	93018673	93019172	Pask|chr1:93018673-93019172	0.199557436135402	.	.
chr1	93343358	93343857	chr1	93018673	93019172	Ppp1r7|chr1:93018673-93019172	0.199557436135402	.	.
chr1	93343358	93343857	chr1	93026305	93026804	Pask|chr1:93026305-93026804	0.0813387489661226	.	.
chr1	93343358	93343857	chr1	93026305	93026804	Ppp1r7|chr1:93026305-93026804	0.0813387489661226	.	.
chr1	93343358	93343857	chr1	93070785	93071284	Pask|chr1:93070785-93071284	0.0827222600859662	.	.
chr1	93343358	93343857	chr1	93070785	93071284	Ppp1r7|chr1:93070785-93071284	0.0827222600859662	.	.
chr1	93343358	93343857	chr1	93080927	93081426	Pask|chr1:93080927-93081426	0.216512075637823	.	.
chr1	93343358	93343857	chr1	93080927	93081426	Ppp1r7|chr1:93080927-93081426	0.216512075637823	.	.
chr1	93343358	93343857	chr1	93083320	93083819	Pask|chr1:93083320-93083819	0.0613165301040991	.	.
chr1	93343358	93343857	chr1	93083320	93083819	Ppp1r7|chr1:93083320-93083819	0.0613165301040991	.	.
chr1	93343358	93343857	chr1	93115042	93115541	Pask|chr1:93115042-93115541	0.0848547196062077	.	.
chr1	93343358	93343857	chr1	93115042	93115541	Ppp1r7|chr1:93115042-93115541	0.0848547196062077	.	.
chr1	93343358	93343857	chr1	93227277	93227776	Pask|chr1:93227277-93227776	0.0704107587812811	.	.
chr1	93343358	93343857	chr1	93227277	93227776	Ppp1r7|chr1:93227277-93227776	0.0704107587812811	.	.
chr1	93343358	93343857	chr1	93352667	93353166	Pask|chr1:93352667-93353166	0.070955351059776	.	.
chr1	93343358	93343857	chr1	93352667	93353166	Ppp1r7|chr1:93352667-93353166	0.070955351059776	.	.
chr1	93343358	93343857	chr1	93444675	93445174	Pask|chr1:93444675-93445174	0.0645423736218632	.	.
chr1	93343358	93343857	chr1	93444675	93445174	Ppp1r7|chr1:93444675-93445174	0.0645423736218632	.	.
chr1	93478107	93478606	chr1	93018673	93019172	Hdlbp|chr1:93018673-93019172	0.154042427059925	.	.
chr1	93478107	93478606	chr1	93018673	93019172	Sept2|chr1:93018673-93019172	0.154042427059925	.	.
chr1	93478107	93478606	chr1	93026305	93026804	Hdlbp|chr1:93026305-93026804	0.169744083542119	.	.
chr1	93478107	93478606	chr1	93026305	93026804	Sept2|chr1:93026305-93026804	0.169744083542119	.	.
chr1	93478107	93478606	chr1	93068481	93068980	Hdlbp|chr1:93068481-93068980	0.102128022384329	.	.
chr1	93478107	93478606	chr1	93068481	93068980	Sept2|chr1:93068481-93068980	0.102128022384329	.	.
chr1	93478107	93478606	chr1	93070785	93071284	Hdlbp|chr1:93070785-93071284	0.204396228324158	.	.
chr1	93478107	93478606	chr1	93070785	93071284	Hdlbp|chr1:93070785-93071284	0.204396228324159	.	.
chr1	93478107	93478606	chr1	93070785	93071284	Sept2|chr1:93070785-93071284	0.204396228324158	.	.
chr1	93478107	93478606	chr1	93070785	93071284	Sept2|chr1:93070785-93071284	0.204396228324159	.	.
chr1	93478107	93478606	chr1	93080927	93081426	Hdlbp|chr1:93080927-93081426	0.079499450706728	.	.
chr1	93478107	93478606	chr1	93080927	93081426	Sept2|chr1:93080927-93081426	0.079499450706728	.	.
chr1	93478107	93478606	chr1	93083320	93083819	Hdlbp|chr1:93083320-93083819	0.0861503543139789	.	.
chr1	93478107	93478606	chr1	93083320	93083819	Sept2|chr1:93083320-93083819	0.0861503543139789	.	.
chr1	93478107	93478606	chr1	93100465	93100964	Hdlbp|chr1:93100465-93100964	0.0648958432649366	.	.
chr1	93478107	93478606	chr1	93100465	93100964	Sept2|chr1:93100465-93100964	0.0648958432649366	.	.
chr1	93478107	93478606	chr1	93115042	93115541	Hdlbp|chr1:93115042-93115541	0.100008117047223	.	.
chr1	93478107	93478606	chr1	93115042	93115541	Sept2|chr1:93115042-93115541	0.100008117047223	.	.
chr1	93478107	93478606	chr1	93227277	93227776	Hdlbp|chr1:93227277-93227776	0.0632800328576494	.	.
chr1	93478107	93478606	chr1	93227277	93227776	Hdlbp|chr1:93227277-93227776	0.0632800328576495	.	.
chr1	93478107	93478606	chr1	93227277	93227776	Sept2|chr1:93227277-93227776	0.0632800328576494	.	.
chr1	93478107	93478606	chr1	93227277	93227776	Sept2|chr1:93227277-93227776	0.0632800328576495	.	.
chr1	93478107	93478606	chr1	93277003	93277502	Hdlbp|chr1:93277003-93277502	0.113853459090109	.	.
chr1	93478107	93478606	chr1	93277003	93277502	Sept2|chr1:93277003-93277502	0.113853459090109	.	.
chr1	93478107	93478606	chr1	93444675	93445174	Hdlbp|chr1:93444675-93445174	0.0691802763094964	.	.
chr1	93478107	93478606	chr1	93444675	93445174	Sept2|chr1:93444675-93445174	0.0691802763094964	.	.
chr1	93478622	93479121	chr1	93018673	93019172	Hdlbp|chr1:93018673-93019172	0.104358587549765	.	.
chr1	93478622	93479121	chr1	93018673	93019172	Sept2|chr1:93018673-93019172	0.104358587549765	.	.
chr1	93478622	93479121	chr1	93049949	93050448	Hdlbp|chr1:93049949-93050448	0.0572398983725025	.	.
chr1	93478622	93479121	chr1	93049949	93050448	Sept2|chr1:93049949-93050448	0.0572398983725025	.	.
chr1	93478622	93479121	chr1	93068481	93068980	Hdlbp|chr1:93068481-93068980	0.0699188980373998	.	.
chr1	93478622	93479121	chr1	93068481	93068980	Sept2|chr1:93068481-93068980	0.0699188980373998	.	.
chr1	93478622	93479121	chr1	93080927	93081426	Hdlbp|chr1:93080927-93081426	0.119890600585887	.	.
chr1	93478622	93479121	chr1	93080927	93081426	Sept2|chr1:93080927-93081426	0.119890600585887	.	.
chr1	93478622	93479121	chr1	93115042	93115541	Hdlbp|chr1:93115042-93115541	0.162922796018537	.	.
chr1	93478622	93479121	chr1	93115042	93115541	Sept2|chr1:93115042-93115541	0.162922796018537	.	.
chr1	93478622	93479121	chr1	93128625	93129124	Hdlbp|chr1:93128625-93129124	0.0666341688356414	.	.
chr1	93478622	93479121	chr1	93128625	93129124	Sept2|chr1:93128625-93129124	0.0666341688356414	.	.
chr1	93478622	93479121	chr1	93256294	93256793	Hdlbp|chr1:93256294-93256793	0.0576056562812471	.	.
chr1	93478622	93479121	chr1	93256294	93256793	Sept2|chr1:93256294-93256793	0.0576056562812471	.	.
chr1	93478622	93479121	chr1	93277003	93277502	Hdlbp|chr1:93277003-93277502	0.0655731037602999	.	.
chr1	93478622	93479121	chr1	93277003	93277502	Sept2|chr1:93277003-93277502	0.0655731037602999	.	.
chr1	93478622	93479121	chr1	93694846	93695345	Hdlbp|chr1:93694846-93695345	0.206806116559122	.	.
chr1	93478622	93479121	chr1	93694846	93695345	Sept2|chr1:93694846-93695345	0.206806116559122	.	.
chr1	93511801	93512300	chr1	93352667	93353166	Farp2|chr1:93352667-93353166	0.0626283826904093	.	.
chr1	93511801	93512300	chr1	93444675	93445174	Farp2|chr1:93444675-93445174	0.110205248308772	.	.
chr1	93511801	93512300	chr1	93694846	93695345	Farp2|chr1:93694846-93695345	0.0595673295190781	.	.
chr1	93511801	93512300	chr1	93694846	93695345	Farp2|chr1:93694846-93695345	0.0595673295190782	.	.
chr1	93511801	93512300	chr1	93869142	93869641	Farp2|chr1:93869142-93869641	0.0591668051457649	.	.
chr1	93511801	93512300	chr1	93935194	93935693	Farp2|chr1:93935194-93935693	0.0897722873248958	.	.
chr1	93511801	93512300	chr1	93935713	93936212	Farp2|chr1:93935713-93936212	0.0766722800273603	.	.
chr1	93634975	93635474	chr1	93445454	93445953	Gm28536|chr1:93445454-93445953	0.0807637472029174	.	.
chr1	93634975	93635474	chr1	93620816	93621315	Gm28536|chr1:93620816-93621315	0.0704030168538394	.	.
chr1	93634975	93635474	chr1	93668682	93669181	Gm28536|chr1:93668682-93669181	0.092228429797736	.	.
chr1	93634975	93635474	chr1	93869142	93869641	Gm28536|chr1:93869142-93869641	0.141889557966677	.	.
chr1	93635550	93636049	chr1	93277003	93277502	Gm28536|chr1:93277003-93277502	0.104296333053341	.	.
chr1	93635550	93636049	chr1	93869142	93869641	Gm28536|chr1:93869142-93869641	0.140113762366148	.	.
chr1	93635550	93636049	chr1	93935194	93935693	Gm28536|chr1:93935194-93935693	0.0914727664507413	.	.
chr1	93635550	93636049	chr1	93935713	93936212	Gm28536|chr1:93935713-93936212	0.0765321059347414	.	.
chr1	93685241	93685740	chr1	93445454	93445953	Bok|chr1:93445454-93445953	0.196266829049414	.	.
chr1	93686360	93686859	chr1	93444675	93445174	Bok|chr1:93444675-93445174	0.0616400992671931	.	.
chr1	93731041	93731540	chr1	93352667	93353166	Gm10550|chr1:93352667-93353166	0.174132076470948	.	.
chr1	93731754	93732253	chr1	93352667	93353166	Gm10550|chr1:93352667-93353166	0.0641242101425151	.	.
chr1	93754617	93755116	chr1	93694846	93695345	Thap4|chr1:93694846-93695345	0.108273036699272	.	.
chr1	93754617	93755116	chr1	93869142	93869641	Thap4|chr1:93869142-93869641	0.263960543487858	.	.
chr1	93754617	93755116	chr1	93935713	93936212	Thap4|chr1:93935713-93936212	0.122046501581854	.	.
chr1	93754617	93755116	chr1	94079039	94079538	Thap4|chr1:94079039-94079538	0.168896551162168	.	.
chr1	93801756	93802255	chr1	93620816	93621315	Dtymk|chr1:93620816-93621315	0.0713905777246622	.	.
chr1	93801756	93802255	chr1	93668682	93669181	Dtymk|chr1:93668682-93669181	0.0582760770004512	.	.
chr1	93801756	93802255	chr1	94079039	94079538	Dtymk|chr1:94079039-94079538	0.133054236422783	.	.
chr1	93803720	93804219	chr1	93694846	93695345	Ing5|chr1:93694846-93695345	0.11078783563216	.	.
chr1	93803720	93804219	chr1	93869142	93869641	Ing5|chr1:93869142-93869641	0.142468872036549	.	.
chr1	93803720	93804219	chr1	93935713	93936212	Ing5|chr1:93935713-93936212	0.10618433431668	.	.
chr1	93803720	93804219	chr1	94024336	94024835	Ing5|chr1:94024336-94024835	0.12278971571666	.	.
chr1	93803720	93804219	chr1	94079039	94079538	Ing5|chr1:94079039-94079538	0.261363522140719	.	.
chr1	93825281	93825780	chr1	93668682	93669181	D2hgdh|chr1:93668682-93669181	0.0609362490330765	.	.
chr1	93825281	93825780	chr1	93935194	93935693	D2hgdh|chr1:93935194-93935693	0.132746854990854	.	.
chr1	93825281	93825780	chr1	93935713	93936212	D2hgdh|chr1:93935713-93936212	0.0956807815911872	.	.
chr1	93825281	93825780	chr1	94024336	94024835	D2hgdh|chr1:94024336-94024835	0.117807325552725	.	.
chr1	93825281	93825780	chr1	94079039	94079538	D2hgdh|chr1:94079039-94079538	0.121630910577984	.	.
chr1	95313851	95314350	chr1	95218827	95219326	Fam174a|chr1:95218827-95219326	0.125080813932002	.	.
chr1	95313851	95314350	chr1	95399828	95400327	Fam174a|chr1:95399828-95400327	0.0628397254872855	.	.
chr1	95313851	95314350	chr1	95451739	95452238	Fam174a|chr1:95451739-95452238	0.15442648783541	.	.
chr1	97661204	97661703	chr1	97650037	97650536	D1Ertd622e|chr1:97650037-97650536	0.175918759914658	.	.
chr1	97661204	97661703	chr1	97660435	97660934	D1Ertd622e|chr1:97660435-97660934	0.166587607500953	.	.
chr1	97661800	97662299	chr1	97660435	97660934	D1Ertd622e|chr1:97660435-97660934	0.179803478667463	.	.
chr1	97661800	97662299	chr1	97725859	97726358	D1Ertd622e|chr1:97725859-97726358	0.0807592655486295	.	.
chr1	98095430	98095929	chr1	98002767	98003266	Pam|chr1:98002767-98003266	0.0777719231738237	.	.
chr1	98095430	98095929	chr1	98023816	98024315	Pam|chr1:98023816-98024315	0.101164602601017	.	.
chr1	105663536	105664035	chr1	105680296	105680795	Pign|chr1:105680296-105680795	0.0881531454946592	.	.
chr1	105663536	105664035	chr1	105680296	105680795	Relch|chr1:105680296-105680795	0.0881531454946592	.	.
chr1	105663536	105664035	chr1	105691235	105691734	Pign|chr1:105691235-105691734	0.3056762557025	.	.
chr1	105663536	105664035	chr1	105691235	105691734	Relch|chr1:105691235-105691734	0.3056762557025	.	.
chr1	105663536	105664035	chr1	105829070	105829569	Pign|chr1:105829070-105829569	0.0582464810104547	.	.
chr1	105663536	105664035	chr1	105829070	105829569	Relch|chr1:105829070-105829569	0.0582464810104547	.	.
chr1	105663536	105664035	chr1	105907913	105908412	Pign|chr1:105907913-105908412	0.162933729909042	.	.
chr1	105663536	105664035	chr1	105907913	105908412	Relch|chr1:105907913-105908412	0.162933729909042	.	.
chr1	105780395	105780894	chr1	105895033	105895532	Tnfrsf11a|chr1:105895033-105895532	0.0644385748302893	.	.
chr1	105780395	105780894	chr1	105906389	105906888	Tnfrsf11a|chr1:105906389-105906888	0.078695953340093	.	.
chr1	105781032	105781531	chr1	105711172	105711671	Tnfrsf11a|chr1:105711172-105711671	0.0683282405546074	.	.
chr1	105781032	105781531	chr1	105843379	105843878	Tnfrsf11a|chr1:105843379-105843878	0.135664818667722	.	.
chr1	105990273	105990772	chr1	105829070	105829569	Gm7160|chr1:105829070-105829569	0.0587968001981659	.	.
chr1	105990273	105990772	chr1	105829070	105829569	Zcchc2|chr1:105829070-105829569	0.0587968001981659	.	.
chr1	105990273	105990772	chr1	105844184	105844683	Gm7160|chr1:105844184-105844683	0.117801244844273	.	.
chr1	105990273	105990772	chr1	105844184	105844683	Zcchc2|chr1:105844184-105844683	0.117801244844273	.	.
chr1	105990273	105990772	chr1	105993776	105994275	Gm7160|chr1:105993776-105994275	0.0844545752281564	.	.
chr1	105990273	105990772	chr1	105993776	105994275	Zcchc2|chr1:105993776-105994275	0.0844545752281564	.	.
chr1	105991031	105991530	chr1	105518234	105518733	Gm7160|chr1:105518234-105518733	0.0841126865295287	.	.
chr1	105991031	105991530	chr1	105518234	105518733	Zcchc2|chr1:105518234-105518733	0.0841126865295287	.	.
chr1	105991031	105991530	chr1	105680296	105680795	Gm7160|chr1:105680296-105680795	0.102255446300518	.	.
chr1	105991031	105991530	chr1	105680296	105680795	Zcchc2|chr1:105680296-105680795	0.102255446300518	.	.
chr1	105991031	105991530	chr1	105829070	105829569	Gm7160|chr1:105829070-105829569	0.0612290851902225	.	.
chr1	105991031	105991530	chr1	105829070	105829569	Zcchc2|chr1:105829070-105829569	0.0612290851902225	.	.
chr1	106758629	106759128	chr1	106818348	106818847	Kdsr|chr1:106818348-106818847	0.0989407643273042	.	.
chr1	106758629	106759128	chr1	107243170	107243669	Kdsr|chr1:107243170-107243669	0.0645583336474596	.	.
chr1	107511229	107511728	chr1	107588200	107588699	Serpinb2|chr1:107588200-107588699	0.0965105653076198	.	.
chr1	107511229	107511728	chr1	107588726	107589225	Serpinb2|chr1:107588726-107589225	0.0796824217394406	.	.
chr1	107512165	107512664	chr1	107512723	107513222	Serpinb2|chr1:107512723-107513222	0.416723555737062	.	.
chr1	107512165	107512664	chr1	107588200	107588699	Serpinb2|chr1:107588200-107588699	0.154006897714993	.	.
chr1	107512165	107512664	chr1	107588726	107589225	Serpinb2|chr1:107588726-107589225	0.206080931733197	.	.
chr1	107590073	107590572	chr1	107512723	107513222	Serpinb8|chr1:107512723-107513222	0.0737687658713671	.	.
chr1	109982394	109982893	chr1	109929300	109929799	Cdh7|chr1:109929300-109929799	0.214026512426415	.	.
chr1	109982394	109982893	chr1	109929801	109930300	Cdh7|chr1:109929801-109930300	0.185081340492748	.	.
chr1	109982394	109982893	chr1	109932632	109933131	Cdh7|chr1:109932632-109933131	0.175779310660632	.	.
chr1	109982394	109982893	chr1	109948501	109949000	Cdh7|chr1:109948501-109949000	0.184709019520399	.	.
chr1	109982394	109982893	chr1	109984750	109985249	Cdh7|chr1:109984750-109985249	0.0870486369479726	.	.
chr1	109982394	109982893	chr1	109985362	109985861	Cdh7|chr1:109985362-109985861	0.103632669038568	.	.
chr1	109982394	109982893	chr1	109993775	109994274	Cdh7|chr1:109993775-109994274	0.223635447385738	.	.
chr1	109982994	109983493	chr1	109675143	109675642	Cdh7|chr1:109675143-109675642	0.0615370716215869	.	.
chr1	109982994	109983493	chr1	109929300	109929799	Cdh7|chr1:109929300-109929799	0.153942502880561	.	.
chr1	109982994	109983493	chr1	109929801	109930300	Cdh7|chr1:109929801-109930300	0.107026586033327	.	.
chr1	109982994	109983493	chr1	109932632	109933131	Cdh7|chr1:109932632-109933131	0.156703352567915	.	.
chr1	109982994	109983493	chr1	109948501	109949000	Cdh7|chr1:109948501-109949000	0.0912933482303958	.	.
chr1	111863863	111864362	chr1	111699416	111699915	Dsel|chr1:111699416-111699915	0.0700133957563963	.	.
chr1	111864757	111865256	chr1	111634029	111634528	Dsel|chr1:111634029-111634528	0.113836622970568	.	.
chr1	111864757	111865256	chr1	111660215	111660714	Dsel|chr1:111660215-111660714	0.0634453600406197	.	.
chr1	111864757	111865256	chr1	112245314	112245813	Dsel|chr1:112245314-112245813	0.0604893238809606	.	.
chr1	118321592	118322091	chr1	118359556	118360055	Nifk|chr1:118359556-118360055	0.124889784609967	.	.
chr1	118321592	118322091	chr1	118476824	118477323	Nifk|chr1:118476824-118477323	0.0714256509961203	.	.
chr1	118388033	118388532	chr1	118358883	118359382	Clasp1|chr1:118358883-118359382	0.0765059917361451	.	.
chr1	118388033	118388532	chr1	118358883	118359382	Clasp1|chr1:118358883-118359382	0.0765059917361452	.	.
chr1	118388033	118388532	chr1	118389960	118390459	Clasp1|chr1:118389960-118390459	0.0925924518845559	.	.
chr1	118388033	118388532	chr1	118476824	118477323	Clasp1|chr1:118476824-118477323	0.103344407692508	.	.
chr1	118388537	118389036	chr1	118358883	118359382	Clasp1|chr1:118358883-118359382	0.0701573866957981	.	.
chr1	118388537	118389036	chr1	118476824	118477323	Clasp1|chr1:118476824-118477323	0.11821814324581	.	.
chr1	118389052	118389551	chr1	118389960	118390459	Clasp1|chr1:118389960-118390459	0.0655139315955514	.	.
chr1	118389052	118389551	chr1	118476824	118477323	Clasp1|chr1:118476824-118477323	0.142113265249761	.	.
chr1	118458765	118459264	chr1	118389960	118390459	2900060B14Rik|chr1:118389960-118390459	0.0686989278531986	.	.
chr1	118458765	118459264	chr1	118498277	118498776	2900060B14Rik|chr1:118498277-118498776	0.0809250817949142	.	.
chr1	118459308	118459807	chr1	118421154	118421653	2900060B14Rik|chr1:118421154-118421653	0.0567854268603387	.	.
chr1	119053430	119053929	chr1	118759505	118760004	Gli2|chr1:118759505-118760004	0.111719554395211	.	.
chr1	119053430	119053929	chr1	118772189	118772688	Gli2|chr1:118772189-118772688	0.196099188909339	.	.
chr1	119053430	119053929	chr1	118772189	118772688	Gli2|chr1:118772189-118772688	0.19609918890934	.	.
chr1	119053430	119053929	chr1	119087525	119088024	Gli2|chr1:119087525-119088024	0.0568016176229709	.	.
chr1	119053430	119053929	chr1	119256028	119256527	Gli2|chr1:119256028-119256527	0.09976990804323	.	.
chr1	119053430	119053929	chr1	119391297	119391796	Gli2|chr1:119391297-119391796	0.143862693365294	.	.
chr1	119053430	119053929	chr1	119391297	119391796	Gli2|chr1:119391297-119391796	0.143862693365295	.	.
chr1	119053430	119053929	chr1	119420927	119421426	Gli2|chr1:119420927-119421426	0.198776147792959	.	.
chr1	119053430	119053929	chr1	119484418	119484917	Gli2|chr1:119484418-119484917	0.0903482098602464	.	.
chr1	119421524	119422023	chr1	119015128	119015627	Inhbb|chr1:119015128-119015627	0.0871571490024371	.	.
chr1	119421524	119422023	chr1	119087525	119088024	Inhbb|chr1:119087525-119088024	0.111981180913425	.	.
chr1	119421524	119422023	chr1	119093671	119094170	Inhbb|chr1:119093671-119094170	0.0778023020824459	.	.
chr1	119421524	119422023	chr1	119097937	119098436	Inhbb|chr1:119097937-119098436	0.103144179446508	.	.
chr1	119421524	119422023	chr1	119420927	119421426	Inhbb|chr1:119420927-119421426	0.23178698275901	.	.
chr1	119422101	119422600	chr1	119097937	119098436	Inhbb|chr1:119097937-119098436	0.1749097188977	.	.
chr1	119422101	119422600	chr1	119238374	119238873	Inhbb|chr1:119238374-119238873	0.137032969493767	.	.
chr1	119504531	119505030	chr1	119292201	119292700	Ralb|chr1:119292201-119292700	0.17865362699727	.	.
chr1	119504531	119505030	chr1	119308720	119309219	Ralb|chr1:119308720-119309219	0.105190302012349	.	.
chr1	119525867	119526366	chr1	119308720	119309219	Gm27184|chr1:119308720-119309219	0.11218299194728	.	.
chr1	119525867	119526366	chr1	119308720	119309219	Tmem185b|chr1:119308720-119309219	0.11218299194728	.	.
chr1	119525867	119526366	chr1	119391297	119391796	Gm27184|chr1:119391297-119391796	0.10678759822461	.	.
chr1	119525867	119526366	chr1	119391297	119391796	Tmem185b|chr1:119391297-119391796	0.10678759822461	.	.
chr1	119525867	119526366	chr1	119458164	119458663	Gm27184|chr1:119458164-119458663	0.135615920718627	.	.
chr1	119525867	119526366	chr1	119458164	119458663	Tmem185b|chr1:119458164-119458663	0.135615920718627	.	.
chr1	119525867	119526366	chr1	119494887	119495386	Gm27184|chr1:119494887-119495386	0.101948158266472	.	.
chr1	119525867	119526366	chr1	119494887	119495386	Tmem185b|chr1:119494887-119495386	0.101948158266472	.	.
chr1	119525867	119526366	chr1	119548633	119549132	Gm27184|chr1:119548633-119549132	0.0914758969665335	.	.
chr1	119525867	119526366	chr1	119548633	119549132	Tmem185b|chr1:119548633-119549132	0.0914758969665335	.	.
chr1	119525867	119526366	chr1	119818695	119819194	Gm27184|chr1:119818695-119819194	0.0987308960021968	.	.
chr1	119525867	119526366	chr1	119818695	119819194	Tmem185b|chr1:119818695-119819194	0.0987308960021968	.	.
chr1	119648156	119648655	chr1	119292201	119292700	Epb41l5|chr1:119292201-119292700	0.0940162958635614	.	.
chr1	119648156	119648655	chr1	119805965	119806464	Epb41l5|chr1:119805965-119806464	0.0577543916141983	.	.
chr1	119648156	119648655	chr1	119891857	119892356	Epb41l5|chr1:119891857-119892356	0.0873213732434737	.	.
chr1	119648156	119648655	chr1	119957787	119958286	Epb41l5|chr1:119957787-119958286	0.0787419559276414	.	.
chr1	119648754	119649253	chr1	119391297	119391796	Epb41l5|chr1:119391297-119391796	0.071112542059364	.	.
chr1	119648754	119649253	chr1	119494887	119495386	Epb41l5|chr1:119494887-119495386	0.0616403961233951	.	.
chr1	119648754	119649253	chr1	119548633	119549132	Epb41l5|chr1:119548633-119549132	0.0577419088366471	.	.
chr1	119648754	119649253	chr1	119794705	119795204	Epb41l5|chr1:119794705-119795204	0.0936511769089373	.	.
chr1	119648754	119649253	chr1	119957787	119958286	Epb41l5|chr1:119957787-119958286	0.0812000519101261	.	.
chr1	119648754	119649253	chr1	119991761	119992260	Epb41l5|chr1:119991761-119992260	0.115725192426119	.	.
chr1	119836618	119837117	chr1	119642320	119642819	Ptpn4|chr1:119642320-119642819	0.0787542118699554	.	.
chr1	119836618	119837117	chr1	119818695	119819194	Ptpn4|chr1:119818695-119819194	0.0570942119629002	.	.
chr1	119836618	119837117	chr1	119991761	119992260	Ptpn4|chr1:119991761-119992260	0.164279292902404	.	.
chr1	119837335	119837834	chr1	119620276	119620775	Ptpn4|chr1:119620276-119620775	0.0620212092423764	.	.
chr1	119837335	119837834	chr1	119818695	119819194	Ptpn4|chr1:119818695-119819194	0.0636944775109787	.	.
chr1	119837335	119837834	chr1	119891857	119892356	Ptpn4|chr1:119891857-119892356	0.114856468680379	.	.
chr1	119837335	119837834	chr1	119957787	119958286	Ptpn4|chr1:119957787-119958286	0.068453740566419	.	.
chr1	119901957	119902456	chr1	119674920	119675419	Gm28209|chr1:119674920-119675419	0.0728994180469938	.	.
chr1	119901957	119902456	chr1	119957787	119958286	Gm28209|chr1:119957787-119958286	0.0846319887011039	.	.
chr1	119901957	119902456	chr1	119957787	119958286	Gm28209|chr1:119957787-119958286	0.084631988701104	.	.
chr1	119902476	119902975	chr1	119548633	119549132	Gm28209|chr1:119548633-119549132	0.0720636183469787	.	.
chr1	119902476	119902975	chr1	119929686	119930185	Gm28209|chr1:119929686-119930185	0.0639022549847555	.	.
chr1	119903251	119903750	chr1	119548633	119549132	Gm28209|chr1:119548633-119549132	0.179679111149344	.	.
chr1	119903251	119903750	chr1	119650358	119650857	Gm28209|chr1:119650358-119650857	0.0706601933608524	.	.
chr1	119903251	119903750	chr1	119929686	119930185	Gm28209|chr1:119929686-119930185	0.192250008687777	.	.
chr1	119912947	119913446	chr1	119991761	119992260	Tmem177|chr1:119991761-119992260	0.0615973024909039	.	.
chr1	120602016	120602515	chr1	120265100	120265599	En1|chr1:120265100-120265599	0.148645825778246	.	.
chr1	120602016	120602515	chr1	120586412	120586911	En1|chr1:120586412-120586911	0.103217457178406	.	.
chr1	120602016	120602515	chr1	120596302	120596801	En1|chr1:120596302-120596801	0.178988317891091	.	.
chr1	120602767	120603266	chr1	120265100	120265599	En1|chr1:120265100-120265599	0.138027005731839	.	.
chr1	120602767	120603266	chr1	120606897	120607396	En1|chr1:120606897-120607396	0.21226747062284	.	.
chr1	120602767	120603266	chr1	120883554	120884053	En1|chr1:120883554-120884053	0.149077877415443	.	.
chr1	121430778	121431277	chr1	121400188	121400687	Ccdc93|chr1:121400188-121400687	0.087098496057894	.	.
chr1	121430778	121431277	chr1	121419036	121419535	Ccdc93|chr1:121419036-121419535	0.0973068486048814	.	.
chr1	121431333	121431832	chr1	121290285	121290784	Ccdc93|chr1:121290285-121290784	0.151048284325116	.	.
chr1	121527520	121528019	chr1	121527010	121527509	Htr5b|chr1:121527010-121527509	0.349910945832436	.	.
chr1	121527520	121528019	chr1	121596927	121597426	Htr5b|chr1:121596927-121597426	0.0808077309176554	.	.
chr1	121527520	121528019	chr1	121605029	121605528	Htr5b|chr1:121605029-121605528	0.132412666900417	.	.
[truncated: 95,235 more rows]
