# Supplementary material for: Single-cell analysis of chromatin accessibility in the adult mouse brain
Source: Nature. 2023 Dec 13;624(7991):378–89. doi: 10.1038/s41586-023-06824-9 (PMC10719105; doi:10.1038/s41586-023-06824-9)
Supplement: Supplementary file 3 — Supplementary Tables 1–25 and their legends. [file 41586_2023_6824_MOESM3_ESM.zip › 2023-03-05453B-s3/SI Tables/SI Table 13 Summary of all the gene-cCRE correlations/sa2subclass.CB_PLI_Gly-Gaba.pdc.bedpe]

chr1	4970513	4971012	chr1	4767437	4767936	Gm16041|chr1:4767437-4767936	0.675681550589805	.	.
chr1	4970513	4971012	chr1	4774299	4774798	Gm16041|chr1:4774299-4774798	0.373167157698226	.	.
chr1	4970513	4971012	chr1	5018611	5019110	Gm16041|chr1:5018611-5019110	0.37839692148856	.	.
chr1	4971076	4971575	chr1	4516478	4516977	Gm16041|chr1:4516478-4516977	0.362859164991778	.	.
chr1	4971076	4971575	chr1	4767437	4767936	Gm16041|chr1:4767437-4767936	0.598964490238944	.	.
chr1	6214386	6214885	chr1	6272212	6272711	4732440D04Rik|chr1:6272212-6272711	0.485969226463334	.	.
chr1	7088594	7089093	chr1	6819846	6820345	Pcmtd1|chr1:6819846-6820345	0.671780200397707	.	.
chr1	7088594	7089093	chr1	6858934	6859433	Pcmtd1|chr1:6858934-6859433	0.373612327379934	.	.
chr1	7088594	7089093	chr1	7023783	7024282	Pcmtd1|chr1:7023783-7024282	0.427794931580698	.	.
chr1	7397837	7398336	chr1	7023783	7024282	Gm26901|chr1:7023783-7024282	0.423133365974364	.	.
chr1	9298975	9299474	chr1	9149766	9150265	Sntg1|chr1:9149766-9150265	0.541051269092556	.	.
chr1	9298975	9299474	chr1	9248389	9248888	Sntg1|chr1:9248389-9248888	0.690884468263404	.	.
chr1	9298975	9299474	chr1	9298270	9298769	Sntg1|chr1:9298270-9298769	0.525896601935105	.	.
chr1	9299496	9299995	chr1	9100719	9101218	Sntg1|chr1:9100719-9101218	0.366558888335816	.	.
chr1	9299496	9299995	chr1	9149766	9150265	Sntg1|chr1:9149766-9150265	0.452042741269672	.	.
chr1	9299496	9299995	chr1	9248389	9248888	Sntg1|chr1:9248389-9248888	0.764898822875066	.	.
chr1	9299496	9299995	chr1	9298270	9298769	Sntg1|chr1:9298270-9298769	0.405154676025179	.	.
chr1	9600949	9601448	chr1	9621361	9621860	Vxn|chr1:9621361-9621860	0.503884465241778	.	.
chr1	9600949	9601448	chr1	9649264	9649763	Vxn|chr1:9649264-9649763	0.508621039376423	.	.
chr1	9600949	9601448	chr1	9649264	9649763	Vxn|chr1:9649264-9649763	0.508621039376424	.	.
chr1	9601474	9601973	chr1	9621361	9621860	Vxn|chr1:9621361-9621860	0.625215700044711	.	.
chr1	9601474	9601973	chr1	9649264	9649763	Vxn|chr1:9649264-9649763	0.599309537486789	.	.
chr1	9630048	9630547	chr1	9298270	9298769	2610203C22Rik|chr1:9298270-9298769	0.426095923395994	.	.
chr1	9630048	9630547	chr1	9772700	9773199	2610203C22Rik|chr1:9772700-9773199	0.575570689589851	.	.
chr1	9747574	9748073	chr1	9541113	9541612	1700034P13Rik|chr1:9541113-9541612	0.43925311471571	.	.
chr1	9747574	9748073	chr1	9541113	9541612	Vcpip1|chr1:9541113-9541612	0.43925311471571	.	.
chr1	9747574	9748073	chr1	9658254	9658753	1700034P13Rik|chr1:9658254-9658753	0.378850974331799	.	.
chr1	9747574	9748073	chr1	9658254	9658753	Vcpip1|chr1:9658254-9658753	0.378850974331799	.	.
chr1	9747574	9748073	chr1	9658870	9659369	1700034P13Rik|chr1:9658870-9659369	0.536953025240988	.	.
chr1	9747574	9748073	chr1	9658870	9659369	Vcpip1|chr1:9658870-9659369	0.536953025240988	.	.
chr1	9747574	9748073	chr1	9876801	9877300	1700034P13Rik|chr1:9876801-9877300	0.349093635385149	.	.
chr1	9747574	9748073	chr1	9876801	9877300	Vcpip1|chr1:9876801-9877300	0.349093635385149	.	.
chr1	9748256	9748755	chr1	9621361	9621860	1700034P13Rik|chr1:9621361-9621860	0.672462011961518	.	.
chr1	9748256	9748755	chr1	9621361	9621860	Vcpip1|chr1:9621361-9621860	0.672462011961518	.	.
chr1	9748256	9748755	chr1	9649264	9649763	1700034P13Rik|chr1:9649264-9649763	0.465789189837067	.	.
chr1	9748256	9748755	chr1	9649264	9649763	Vcpip1|chr1:9649264-9649763	0.465789189837067	.	.
chr1	9943920	9944419	chr1	9648756	9649255	Snhg6|chr1:9648756-9649255	0.339278862699843	.	.
chr1	10037697	10038196	chr1	10452071	10452570	Cops5|chr1:10452071-10452570	0.372528362293489	.	.
chr1	10037697	10038196	chr1	10452071	10452570	Cspp1|chr1:10452071-10452570	0.372528362293489	.	.
chr1	10037697	10038196	chr1	9772700	9773199	Cops5|chr1:9772700-9773199	0.351345504948613	.	.
chr1	10037697	10038196	chr1	9772700	9773199	Cspp1|chr1:9772700-9773199	0.351345504948613	.	.
chr1	10232301	10232800	chr1	10452071	10452570	Arfgef1|chr1:10452071-10452570	0.5237463662807	.	.
chr1	10232855	10233354	chr1	10039501	10040000	Arfgef1|chr1:10039501-10040000	0.373886541336013	.	.
chr1	10232855	10233354	chr1	10279058	10279557	Arfgef1|chr1:10279058-10279557	0.433792133691552	.	.
chr1	10232855	10233354	chr1	10452071	10452570	Arfgef1|chr1:10452071-10452570	0.573572885961069	.	.
chr1	10993243	10993742	chr1	10596332	10596831	Prex2|chr1:10596332-10596831	0.413998271525543	.	.
chr1	10993772	10994271	chr1	10603383	10603882	Prex2|chr1:10603383-10603882	0.459785717230015	.	.
chr1	10993772	10994271	chr1	10699983	10700482	Prex2|chr1:10699983-10700482	0.353108954196525	.	.
chr1	10993772	10994271	chr1	10706683	10707182	Prex2|chr1:10706683-10707182	0.524710825868283	.	.
chr1	10993772	10994271	chr1	11214144	11214643	Prex2|chr1:11214144-11214643	0.342064579137163	.	.
chr1	11413910	11414409	chr1	11214144	11214643	A830018L16Rik|chr1:11214144-11214643	0.450760902000829	.	.
chr1	11413910	11414409	chr1	11585136	11585635	A830018L16Rik|chr1:11585136-11585635	0.648188346716593	.	.
chr1	11413910	11414409	chr1	11748273	11748772	A830018L16Rik|chr1:11748273-11748772	0.441233649924801	.	.
chr1	12992497	12992996	chr1	12947508	12948007	Slco5a1|chr1:12947508-12948007	0.434513510658489	.	.
chr1	12992497	12992996	chr1	13196919	13197418	Slco5a1|chr1:13196919-13197418	0.393524644116961	.	.
chr1	13372876	13373375	chr1	13372290	13372789	Ncoa2|chr1:13372290-13372789	0.530941556120554	.	.
chr1	13589563	13590062	chr1	13288186	13288685	Tram1|chr1:13288186-13288685	0.376067814066884	.	.
chr1	13589563	13590062	chr1	13649569	13650068	Tram1|chr1:13649569-13650068	0.447148768278521	.	.
chr1	13589563	13590062	chr1	13789111	13789610	Tram1|chr1:13789111-13789610	0.457935878077968	.	.
chr1	14755218	14755717	chr1	15122351	15122850	Msc|chr1:15122351-15122850	0.734847622984428	.	.
chr1	15286608	15287107	chr1	15122351	15122850	Kcnb2|chr1:15122351-15122850	0.377113973054816	.	.
chr1	15805340	15805839	chr1	15715247	15715746	Terf1|chr1:15715247-15715746	0.384315138845675	.	.
chr1	15892493	15892992	chr1	15643866	15644365	Sbspon|chr1:15643866-15644365	0.485095698159861	.	.
chr1	15892493	15892992	chr1	15644624	15645123	Sbspon|chr1:15644624-15645123	0.56862272024472	.	.
chr1	15892493	15892992	chr1	15679060	15679559	Sbspon|chr1:15679060-15679559	0.393288062266741	.	.
chr1	15892493	15892992	chr1	15883507	15884006	Sbspon|chr1:15883507-15884006	0.604071444649909	.	.
chr1	15892493	15892992	chr1	16116059	16116558	Sbspon|chr1:16116059-16116558	0.424640805715788	.	.
chr1	15892493	15892992	chr1	16128272	16128771	Sbspon|chr1:16128272-16128771	0.737517326616458	.	.
chr1	15892493	15892992	chr1	16216324	16216823	Sbspon|chr1:16216324-16216823	0.364654955739227	.	.
chr1	16093096	16093595	chr1	16347043	16347542	4930444P10Rik|chr1:16347043-16347542	0.367177254631725	.	.
chr1	16103947	16104446	chr1	16433354	16433853	Rpl7|chr1:16433354-16433853	0.398858468601906	.	.
chr1	16104453	16104952	chr1	16433354	16433853	Rpl7|chr1:16433354-16433853	0.422423516177484	.	.
chr1	16104999	16105498	chr1	16433354	16433853	Rdh10|chr1:16433354-16433853	0.528558773289995	.	.
chr1	16104999	16105498	chr1	16433354	16433853	Rdh10|chr1:16433354-16433853	0.528558773289996	.	.
chr1	16104999	16105498	chr1	16433354	16433853	Rpl7|chr1:16433354-16433853	0.528558773289995	.	.
chr1	16104999	16105498	chr1	16433354	16433853	Rpl7|chr1:16433354-16433853	0.528558773289996	.	.
chr1	16105563	16106062	chr1	15990959	15991458	Rdh10|chr1:15990959-15991458	0.565327267930003	.	.
chr1	16519761	16520260	chr1	16433354	16433853	Stau2|chr1:16433354-16433853	0.40305220197542	.	.
chr1	16619102	16619601	chr1	16433354	16433853	Ube2w|chr1:16433354-16433853	0.368179323673925	.	.
chr1	16656744	16657243	chr1	16433354	16433853	D030040B21Rik|chr1:16433354-16433853	0.404330432181832	.	.
chr1	16656744	16657243	chr1	16433354	16433853	Eloc|chr1:16433354-16433853	0.404330432181832	.	.
chr1	17097078	17097577	chr1	17059909	17060408	Jph1|chr1:17059909-17060408	0.344545407715591	.	.
chr1	17097078	17097577	chr1	17090437	17090936	Jph1|chr1:17090437-17090936	0.632519813167443	.	.
chr1	17097078	17097577	chr1	17096566	17097065	Jph1|chr1:17096566-17097065	0.68892166810763	.	.
chr1	17097078	17097577	chr1	17121447	17121946	Jph1|chr1:17121447-17121946	0.563694934209341	.	.
chr1	17097665	17098164	chr1	17059909	17060408	Jph1|chr1:17059909-17060408	0.455940966693833	.	.
chr1	17097665	17098164	chr1	17090437	17090936	Jph1|chr1:17090437-17090936	0.643425539017607	.	.
chr1	17097665	17098164	chr1	17096566	17097065	Jph1|chr1:17096566-17097065	0.778538439855386	.	.
chr1	17097665	17098164	chr1	17121447	17121946	Jph1|chr1:17121447-17121946	0.840839060864666	.	.
chr1	17097665	17098164	chr1	17121447	17121946	Jph1|chr1:17121447-17121946	0.840839060864667	.	.
chr1	18057998	18058497	chr1	17992233	17992732	Gm28756|chr1:17992233-17992732	0.433456268986618	.	.
chr1	18057998	18058497	chr1	18168208	18168707	Gm28756|chr1:18168208-18168707	0.37056052131722	.	.
chr1	18058553	18059052	chr1	18168208	18168707	Gm28756|chr1:18168208-18168707	0.50439704453994	.	.
chr1	19208702	19209201	chr1	19096816	19097315	Tfap2b|chr1:19096816-19097315	0.34687742726286	.	.
chr1	20820187	20820686	chr1	20513637	20514136	Mcm3|chr1:20513637-20514136	0.433846211181424	.	.
chr1	20820187	20820686	chr1	20554332	20554831	Mcm3|chr1:20554332-20554831	0.535077963759452	.	.
chr1	20820187	20820686	chr1	20554332	20554831	Mcm3|chr1:20554332-20554831	0.535077963759453	.	.
chr1	20890311	20890810	chr1	20801628	20802127	6720483E21Rik|chr1:20801628-20802127	0.526132455011896	.	.
chr1	20890311	20890810	chr1	20801628	20802127	Paqr8|chr1:20801628-20802127	0.526132455011896	.	.
chr1	20890311	20890810	chr1	20933361	20933860	6720483E21Rik|chr1:20933361-20933860	0.360995044627258	.	.
chr1	20890311	20890810	chr1	20933361	20933860	Paqr8|chr1:20933361-20933860	0.360995044627258	.	.
chr1	20890857	20891356	chr1	20513637	20514136	6720483E21Rik|chr1:20513637-20514136	0.409479777779902	.	.
chr1	20890857	20891356	chr1	20513637	20514136	Paqr8|chr1:20513637-20514136	0.409479777779902	.	.
chr1	20890857	20891356	chr1	20554332	20554831	6720483E21Rik|chr1:20554332-20554831	0.491600537009203	.	.
chr1	20890857	20891356	chr1	20554332	20554831	Paqr8|chr1:20554332-20554831	0.491600537009203	.	.
chr1	20890857	20891356	chr1	20801628	20802127	6720483E21Rik|chr1:20801628-20802127	0.360457761548936	.	.
chr1	20890857	20891356	chr1	20801628	20802127	Paqr8|chr1:20801628-20802127	0.360457761548936	.	.
chr1	20951400	20951899	chr1	20513637	20514136	Efhc1|chr1:20513637-20514136	0.617054011390617	.	.
chr1	20951400	20951899	chr1	20612697	20613196	Efhc1|chr1:20612697-20613196	0.412118365459171	.	.
chr1	20951400	20951899	chr1	20905651	20906150	Efhc1|chr1:20905651-20906150	0.726502749655714	.	.
chr1	21079134	21079633	chr1	20801628	20802127	Gm28287|chr1:20801628-20802127	0.370127735028693	.	.
chr1	21079134	21079633	chr1	20801628	20802127	Tram2|chr1:20801628-20802127	0.370127735028693	.	.
chr1	21079134	21079633	chr1	20905651	20906150	Gm28287|chr1:20905651-20906150	0.514036086313305	.	.
chr1	21079134	21079633	chr1	20905651	20906150	Tram2|chr1:20905651-20906150	0.514036086313305	.	.
chr1	21079134	21079633	chr1	21411526	21412025	Gm28287|chr1:21411526-21412025	0.656545820309167	.	.
chr1	21079134	21079633	chr1	21411526	21412025	Tram2|chr1:21411526-21412025	0.656545820309167	.	.
chr1	21079134	21079633	chr1	21461025	21461524	Gm28287|chr1:21461025-21461524	0.356548242422231	.	.
chr1	21079134	21079633	chr1	21461025	21461524	Tram2|chr1:21461025-21461524	0.356548242422231	.	.
chr1	21218543	21219042	chr1	20759760	20760259	Tmem14a|chr1:20759760-20760259	0.641544039560797	.	.
chr1	21218543	21219042	chr1	20874913	20875412	Tmem14a|chr1:20874913-20875412	0.452816682304547	.	.
chr1	21218543	21219042	chr1	20884621	20885120	Tmem14a|chr1:20884621-20885120	0.484362610140561	.	.
chr1	21218543	21219042	chr1	21014419	21014918	Tmem14a|chr1:21014419-21014918	0.355863083416123	.	.
chr1	21218543	21219042	chr1	21101196	21101695	Tmem14a|chr1:21101196-21101695	0.360944353379334	.	.
chr1	21218543	21219042	chr1	21229050	21229549	Tmem14a|chr1:21229050-21229549	0.384613834703685	.	.
chr1	21218543	21219042	chr1	21252487	21252986	Tmem14a|chr1:21252487-21252986	0.478652086824584	.	.
chr1	21218543	21219042	chr1	21252487	21252986	Tmem14a|chr1:21252487-21252986	0.478652086824585	.	.
chr1	21271420	21271919	chr1	21014419	21014918	Gm28836|chr1:21014419-21014918	0.697595642080977	.	.
chr1	21271420	21271919	chr1	21204629	21205128	Gm28836|chr1:21204629-21205128	0.403781825803946	.	.
chr1	21271420	21271919	chr1	21229050	21229549	Gm28836|chr1:21229050-21229549	0.71302555065141	.	.
chr1	21271420	21271919	chr1	21252487	21252986	Gm28836|chr1:21252487-21252986	0.728792356085932	.	.
chr1	21271420	21271919	chr1	21535492	21535991	Gm28836|chr1:21535492-21535991	0.775889053749258	.	.
chr1	21271420	21271919	chr1	21535492	21535991	Gm28836|chr1:21535492-21535991	0.775889053749259	.	.
chr1	21271420	21271919	chr1	21676745	21677244	Gm28836|chr1:21676745-21677244	0.525963888860249	.	.
chr1	21271420	21271919	chr1	21745785	21746284	Gm28836|chr1:21745785-21746284	0.399962281223714	.	.
chr1	21961224	21961723	chr1	21730029	21730528	Kcnq5|chr1:21730029-21730528	0.57725660307209	.	.
chr1	21961224	21961723	chr1	21869139	21869638	Kcnq5|chr1:21869139-21869638	0.56069114737608	.	.
chr1	21961224	21961723	chr1	22245507	22246006	Kcnq5|chr1:22245507-22246006	0.615651823829234	.	.
chr1	22805771	22806270	chr1	22533406	22533905	Rims1|chr1:22533406-22533905	0.353737324455364	.	.
chr1	23575015	23575514	chr1	23284302	23284801	Gm28822|chr1:23284302-23284801	0.617853868780553	.	.
chr1	23575015	23575514	chr1	23286674	23287173	Gm28822|chr1:23286674-23287173	0.404876233915606	.	.
chr1	23575015	23575514	chr1	23341917	23342416	Gm28822|chr1:23341917-23342416	0.369560590346356	.	.
chr1	23575015	23575514	chr1	23342420	23342919	Gm28822|chr1:23342420-23342919	0.498600816296244	.	.
chr1	23575015	23575514	chr1	23443900	23444399	Gm28822|chr1:23443900-23444399	0.610620682134777	.	.
chr1	23575015	23575514	chr1	23458495	23458994	Gm28822|chr1:23458495-23458994	0.662909318015957	.	.
chr1	23575015	23575514	chr1	23490538	23491037	Gm28822|chr1:23490538-23491037	0.435516886261574	.	.
chr1	23575015	23575514	chr1	23519605	23520104	Gm28822|chr1:23519605-23520104	0.469706346749148	.	.
chr1	23575015	23575514	chr1	23520116	23520615	Gm28822|chr1:23520116-23520615	0.643280549437299	.	.
chr1	23575015	23575514	chr1	23656185	23656684	Gm28822|chr1:23656185-23656684	0.569421370161034	.	.
chr1	23575015	23575514	chr1	23821578	23822077	Gm28822|chr1:23821578-23822077	0.572700406834354	.	.
chr1	23575015	23575514	chr1	23842451	23842950	Gm28822|chr1:23842451-23842950	0.689555400809695	.	.
chr1	23575015	23575514	chr1	23845977	23846476	Gm28822|chr1:23845977-23846476	0.369280414309451	.	.
chr1	23761777	23762276	chr1	23683177	23683676	B3gat2|chr1:23683177-23683676	0.399223845773517	.	.
chr1	23761777	23762276	chr1	24137077	24137576	B3gat2|chr1:24137077-24137576	0.532490180202804	.	.
chr1	23761777	23762276	chr1	24249074	24249573	B3gat2|chr1:24249074-24249573	0.348943260669928	.	.
chr1	23762292	23762791	chr1	23629265	23629764	B3gat2|chr1:23629265-23629764	0.386280241697448	.	.
chr1	23762292	23762791	chr1	23705548	23706047	B3gat2|chr1:23705548-23706047	0.40070086640557	.	.
chr1	23762292	23762791	chr1	23705548	23706047	B3gat2|chr1:23705548-23706047	0.400700866405571	.	.
chr1	23921626	23922125	chr1	23792680	23793179	Smap1|chr1:23792680-23793179	0.41995884314066	.	.
chr1	23922128	23922627	chr1	23762798	23763297	Smap1|chr1:23762798-23763297	0.3526021412834	.	.
chr1	23922128	23922627	chr1	23978178	23978677	Smap1|chr1:23978178-23978677	0.504099165146487	.	.
chr1	24005456	24005955	chr1	24137077	24137576	Sdhaf4|chr1:24137077-24137576	0.401782910494057	.	.
chr1	24005456	24005955	chr1	24184897	24185396	Sdhaf4|chr1:24184897-24185396	0.4089625400807	.	.
chr1	24586286	24586785	chr1	24515280	24515779	Col19a1|chr1:24515280-24515779	0.581201221482683	.	.
chr1	24586286	24586785	chr1	24611656	24612155	Col19a1|chr1:24611656-24612155	0.767197708112313	.	.
chr1	24586286	24586785	chr1	24613347	24613846	Col19a1|chr1:24613347-24613846	0.798358226435976	.	.
chr1	24586286	24586785	chr1	24614093	24614592	Col19a1|chr1:24614093-24614592	0.8027695481547	.	.
chr1	24586286	24586785	chr1	24614797	24615296	Col19a1|chr1:24614797-24615296	0.779546083183711	.	.
chr1	24586286	24586785	chr1	24615721	24616220	Col19a1|chr1:24615721-24616220	0.825304716387781	.	.
chr1	24586286	24586785	chr1	24883567	24884066	Col19a1|chr1:24883567-24884066	0.600088481526536	.	.
chr1	24587149	24587648	chr1	24611656	24612155	Col19a1|chr1:24611656-24612155	0.62595575574936	.	.
chr1	24587149	24587648	chr1	24613347	24613846	Col19a1|chr1:24613347-24613846	0.507985833530506	.	.
chr1	24587149	24587648	chr1	24614093	24614592	Col19a1|chr1:24614093-24614592	0.605238179285624	.	.
chr1	24587149	24587648	chr1	24614797	24615296	Col19a1|chr1:24614797-24615296	0.593039043094246	.	.
chr1	24587149	24587648	chr1	24615721	24616220	Col19a1|chr1:24615721-24616220	0.616168431086284	.	.
chr1	24587149	24587648	chr1	24901204	24901703	Col19a1|chr1:24901204-24901703	0.396346525765869	.	.
chr1	24677625	24678124	chr1	24515280	24515779	Lmbrd1|chr1:24515280-24515779	0.383109428375613	.	.
chr1	24677625	24678124	chr1	24611656	24612155	Lmbrd1|chr1:24611656-24612155	0.363176832949864	.	.
chr1	24677625	24678124	chr1	24613347	24613846	Lmbrd1|chr1:24613347-24613846	0.422397305732344	.	.
chr1	24677625	24678124	chr1	24614093	24614592	Lmbrd1|chr1:24614093-24614592	0.395500077662318	.	.
chr1	24677625	24678124	chr1	24614797	24615296	Lmbrd1|chr1:24614797-24615296	0.414731920767082	.	.
chr1	24677625	24678124	chr1	24615721	24616220	Lmbrd1|chr1:24615721-24616220	0.45006774991129	.	.
chr1	24677625	24678124	chr1	24883567	24884066	Lmbrd1|chr1:24883567-24884066	0.42890314733726	.	.
chr1	24678265	24678764	chr1	24515280	24515779	Lmbrd1|chr1:24515280-24515779	0.734124283701401	.	.
chr1	24678265	24678764	chr1	24611656	24612155	Lmbrd1|chr1:24611656-24612155	0.786837025673348	.	.
chr1	24678265	24678764	chr1	24613347	24613846	Lmbrd1|chr1:24613347-24613846	0.829795317732522	.	.
chr1	24678265	24678764	chr1	24614093	24614592	Lmbrd1|chr1:24614093-24614592	0.816329017799407	.	.
chr1	24678265	24678764	chr1	24614797	24615296	Lmbrd1|chr1:24614797-24615296	0.797474731461966	.	.
chr1	24678265	24678764	chr1	24615721	24616220	Lmbrd1|chr1:24615721-24616220	0.842353257710623	.	.
chr1	24678265	24678764	chr1	24883567	24884066	Lmbrd1|chr1:24883567-24884066	0.627044368215932	.	.
chr1	30873430	30873929	chr1	30584783	30585282	Phf3|chr1:30584783-30585282	0.349551271152521	.	.
chr1	30873430	30873929	chr1	31083206	31083705	Phf3|chr1:31083206-31083705	0.354608583594218	.	.
chr1	30873430	30873929	chr1	31083805	31084304	Phf3|chr1:31083805-31084304	0.463117700834303	.	.
chr1	30873430	30873929	chr1	31164289	31164788	Phf3|chr1:31164289-31164788	0.771219106092024	.	.
chr1	30873430	30873929	chr1	31210103	31210602	Phf3|chr1:31210103-31210602	0.378967596650836	.	.
chr1	30873942	30874441	chr1	31164289	31164788	Phf3|chr1:31164289-31164788	0.614831326998111	.	.
chr1	30873942	30874441	chr1	31210103	31210602	Phf3|chr1:31210103-31210602	0.41499810112612	.	.
chr1	30949080	30949579	chr1	30700382	30700881	Ptp4a1|chr1:30700382-30700881	0.475034327935453	.	.
chr1	30949080	30949579	chr1	31164289	31164788	Ptp4a1|chr1:31164289-31164788	0.438558431385109	.	.
chr1	30949582	30950081	chr1	31083206	31083705	Ptp4a1|chr1:31083206-31083705	0.396397900548159	.	.
chr1	30949582	30950081	chr1	31083805	31084304	Ptp4a1|chr1:31083805-31084304	0.469192541398421	.	.
chr1	30949582	30950081	chr1	31164289	31164788	Ptp4a1|chr1:31164289-31164788	0.810180559550712	.	.
chr1	30949582	30950081	chr1	31164289	31164788	Ptp4a1|chr1:31164289-31164788	0.810180559550713	.	.
chr1	30949582	30950081	chr1	31210103	31210602	Ptp4a1|chr1:31210103-31210602	0.360339655614269	.	.
chr1	33669575	33670074	chr1	33334061	33334560	Prim2|chr1:33334061-33334560	0.56590524178794	.	.
chr1	33669575	33670074	chr1	33873516	33874015	Prim2|chr1:33873516-33874015	0.450765065550555	.	.
chr1	33906772	33907271	chr1	33873516	33874015	Bend6|chr1:33873516-33874015	0.344199237794387	.	.
chr1	33907308	33907807	chr1	33873516	33874015	Bend6|chr1:33873516-33874015	0.41629057179888	.	.
chr1	33907308	33907807	chr1	33873516	33874015	Dst|chr1:33873516-33874015	0.41629057179888	.	.
chr1	33907935	33908434	chr1	33946901	33947400	Bend6|chr1:33946901-33947400	0.362918380157612	.	.
chr1	33907935	33908434	chr1	33946901	33947400	Dst|chr1:33946901-33947400	0.362918380157612	.	.
chr1	34439491	34439990	chr1	34434650	34435149	Ccdc115|chr1:34434650-34435149	0.34453027802193	.	.
chr1	34439491	34439990	chr1	34434650	34435149	Imp4|chr1:34434650-34435149	0.34453027802193	.	.
chr1	34439491	34439990	chr1	34522787	34523286	Ccdc115|chr1:34522787-34523286	0.568436166228857	.	.
chr1	34439491	34439990	chr1	34522787	34523286	Imp4|chr1:34522787-34523286	0.568436166228857	.	.
chr1	34439491	34439990	chr1	34583679	34584178	Ccdc115|chr1:34583679-34584178	0.376391064743929	.	.
chr1	34439491	34439990	chr1	34583679	34584178	Imp4|chr1:34583679-34584178	0.376391064743929	.	.
chr1	34485782	34486281	chr1	34583679	34584178	4930568A12Rik|chr1:34583679-34584178	0.488834012169021	.	.
chr1	34485782	34486281	chr1	34602327	34602826	4930568A12Rik|chr1:34602327-34602826	0.382500597395412	.	.
chr1	34485782	34486281	chr1	34700679	34701178	4930568A12Rik|chr1:34700679-34701178	0.378983094090321	.	.
chr1	34579442	34579941	chr1	34522787	34523286	1700101I19Rik|chr1:34522787-34523286	0.512389035580836	.	.
chr1	34579442	34579941	chr1	34522787	34523286	Amer3|chr1:34522787-34523286	0.512389035580836	.	.
chr1	34579442	34579941	chr1	34752832	34753331	1700101I19Rik|chr1:34752832-34753331	0.51318966037405	.	.
chr1	34579442	34579941	chr1	34752832	34753331	Amer3|chr1:34752832-34753331	0.51318966037405	.	.
chr1	34579442	34579941	chr1	34769130	34769629	1700101I19Rik|chr1:34769130-34769629	0.358131848287844	.	.
chr1	34579442	34579941	chr1	34769130	34769629	Amer3|chr1:34769130-34769629	0.358131848287844	.	.
chr1	34579990	34580489	chr1	34752832	34753331	1700101I19Rik|chr1:34752832-34753331	0.674119518201035	.	.
chr1	34579990	34580489	chr1	34752832	34753331	Amer3|chr1:34752832-34753331	0.674119518201035	.	.
chr1	34579990	34580489	chr1	34962067	34962566	1700101I19Rik|chr1:34962067-34962566	0.399904648199661	.	.
chr1	34579990	34580489	chr1	34962067	34962566	Amer3|chr1:34962067-34962566	0.399904648199661	.	.
chr1	34810976	34811475	chr1	34962067	34962566	Gm38336|chr1:34962067-34962566	0.374454732095537	.	.
chr1	34810976	34811475	chr1	35202533	35203032	Gm38336|chr1:35202533-35203032	0.477023051763628	.	.
chr1	34810976	34811475	chr1	35232500	35232999	Gm38336|chr1:35232500-35232999	0.365656054093269	.	.
chr1	34842804	34843303	chr1	34583679	34584178	Fam168b|chr1:34583679-34584178	0.391357429234606	.	.
chr1	34842804	34843303	chr1	34602327	34602826	Fam168b|chr1:34602327-34602826	0.4173618669071	.	.
chr1	34842804	34843303	chr1	34867150	34867649	Fam168b|chr1:34867150-34867649	0.382534746723018	.	.
chr1	34849768	34850267	chr1	34750293	34750792	Plekhb2|chr1:34750293-34750792	0.452895447460181	.	.
chr1	34850452	34850951	chr1	34750293	34750792	Plekhb2|chr1:34750293-34750792	0.353347738374259	.	.
chr1	36244101	36244600	chr1	36173682	36174181	Uggt1|chr1:36173682-36174181	0.341373778398019	.	.
chr1	36307414	36307913	chr1	36303259	36303758	Arid5a|chr1:36303259-36303758	0.383296983301298	.	.
chr1	36307414	36307913	chr1	36535552	36536051	Arid5a|chr1:36535552-36536051	0.37302981084522	.	.
chr1	36307414	36307913	chr1	36552422	36552921	Arid5a|chr1:36552422-36552921	0.679958541774392	.	.
chr1	36307414	36307913	chr1	36580844	36581343	Arid5a|chr1:36580844-36581343	0.627299835623378	.	.
chr1	36307414	36307913	chr1	36636487	36636986	Arid5a|chr1:36636487-36636986	0.39635903261841	.	.
chr1	36307414	36307913	chr1	36684036	36684535	Arid5a|chr1:36684036-36684535	0.471935569564894	.	.
chr1	36368963	36369462	chr1	36535552	36536051	Kansl3|chr1:36535552-36536051	0.349043370097954	.	.
chr1	36445084	36445583	chr1	36064836	36065335	Lman2l|chr1:36064836-36065335	0.536905152867248	.	.
chr1	36445084	36445583	chr1	36303259	36303758	Lman2l|chr1:36303259-36303758	0.339876120122267	.	.
chr1	36445084	36445583	chr1	36552422	36552921	Lman2l|chr1:36552422-36552921	0.736530418958204	.	.
chr1	36445084	36445583	chr1	36580844	36581343	Lman2l|chr1:36580844-36581343	0.720731461789848	.	.
chr1	36445084	36445583	chr1	36636487	36636986	Lman2l|chr1:36636487-36636986	0.450754266030894	.	.
chr1	36445084	36445583	chr1	36684036	36684535	Lman2l|chr1:36684036-36684535	0.508507947929582	.	.
chr1	36471319	36471818	chr1	36492300	36492799	Cnnm4|chr1:36492300-36492799	0.348835517417932	.	.
chr1	36471319	36471818	chr1	36552422	36552921	Cnnm4|chr1:36552422-36552921	0.58893039043684	.	.
chr1	36471319	36471818	chr1	36580844	36581343	Cnnm4|chr1:36580844-36581343	0.52096618054332	.	.
chr1	36471319	36471818	chr1	36684036	36684535	Cnnm4|chr1:36684036-36684535	0.43564111490403	.	.
chr1	36511549	36512048	chr1	36492300	36492799	Cnnm3|chr1:36492300-36492799	0.37474551347462	.	.
chr1	36511549	36512048	chr1	36552422	36552921	Cnnm3|chr1:36552422-36552921	0.338627072360441	.	.
chr1	36511549	36512048	chr1	36580844	36581343	Cnnm3|chr1:36580844-36581343	0.357114828516918	.	.
chr1	36511549	36512048	chr1	36864766	36865265	Cnnm3|chr1:36864766-36865265	0.350513117169139	.	.
chr1	36511549	36512048	chr1	36939401	36939900	Cnnm3|chr1:36939401-36939900	0.369219491636763	.	.
chr1	36512158	36512657	chr1	36939401	36939900	Cnnm3|chr1:36939401-36939900	0.380829205870824	.	.
chr1	36536058	36536557	chr1	36492300	36492799	Ankrd23|chr1:36492300-36492799	0.39030864596429	.	.
chr1	36536058	36536557	chr1	36535552	36536051	Ankrd23|chr1:36535552-36536051	0.545063795383796	.	.
chr1	36536058	36536557	chr1	36784670	36785169	Ankrd23|chr1:36784670-36785169	0.375858008880027	.	.
chr1	36536058	36536557	chr1	36864766	36865265	Ankrd23|chr1:36864766-36865265	0.350862902301855	.	.
chr1	36536058	36536557	chr1	36939401	36939900	Ankrd23|chr1:36939401-36939900	0.388457049823986	.	.
chr1	36536058	36536557	chr1	36949471	36949970	Ankrd23|chr1:36949471-36949970	0.553297172324818	.	.
chr1	36547105	36547604	chr1	36303259	36303758	Ankrd39|chr1:36303259-36303758	0.39629964770944	.	.
chr1	36547105	36547604	chr1	36552422	36552921	Ankrd39|chr1:36552422-36552921	0.721254813205151	.	.
chr1	36547105	36547604	chr1	36580844	36581343	Ankrd39|chr1:36580844-36581343	0.533669493914061	.	.
chr1	36547105	36547604	chr1	36636487	36636986	Ankrd39|chr1:36636487-36636986	0.572421088454628	.	.
chr1	36547105	36547604	chr1	36737259	36737758	Ankrd39|chr1:36737259-36737758	0.446989640644112	.	.
chr1	36547105	36547604	chr1	36796659	36797158	Ankrd39|chr1:36796659-36797158	0.601419948855759	.	.
chr1	36547105	36547604	chr1	36797386	36797885	Ankrd39|chr1:36797386-36797885	0.37495915034933	.	.
chr1	36547105	36547604	chr1	36864766	36865265	Ankrd39|chr1:36864766-36865265	0.449790116217155	.	.
chr1	36557336	36557835	chr1	36797386	36797885	D430040D24Rik|chr1:36797386-36797885	0.41935419646085	.	.
chr1	36557336	36557835	chr1	36797386	36797885	D430040D24Rik|chr1:36797386-36797885	0.419354196460851	.	.
chr1	36557336	36557835	chr1	36797386	36797885	Sema4c|chr1:36797386-36797885	0.41935419646085	.	.
chr1	36557336	36557835	chr1	36797386	36797885	Sema4c|chr1:36797386-36797885	0.419354196460851	.	.
chr1	36557336	36557835	chr1	36864766	36865265	D430040D24Rik|chr1:36864766-36865265	0.497694123794945	.	.
chr1	36557336	36557835	chr1	36864766	36865265	Sema4c|chr1:36864766-36865265	0.497694123794945	.	.
chr1	36691240	36691739	chr1	36535552	36536051	Cox5b|chr1:36535552-36536051	0.483789362700795	.	.
chr1	36691240	36691739	chr1	36684036	36684535	Cox5b|chr1:36684036-36684535	0.408428778649762	.	.
chr1	36691240	36691739	chr1	36864766	36865265	Cox5b|chr1:36864766-36865265	0.39376776987884	.	.
chr1	36691240	36691739	chr1	36939401	36939900	Cox5b|chr1:36939401-36939900	0.515240909099961	.	.
chr1	36691240	36691739	chr1	36949471	36949970	Cox5b|chr1:36949471-36949970	0.343829900239035	.	.
chr1	36709882	36710381	chr1	36303259	36303758	4933424G06Rik|chr1:36303259-36303758	0.553090275649375	.	.
chr1	36709882	36710381	chr1	36492300	36492799	4933424G06Rik|chr1:36492300-36492799	0.376036101953865	.	.
chr1	36709882	36710381	chr1	36552422	36552921	4933424G06Rik|chr1:36552422-36552921	0.55381774124217	.	.
chr1	36709882	36710381	chr1	36580844	36581343	4933424G06Rik|chr1:36580844-36581343	0.643013830902463	.	.
chr1	36709882	36710381	chr1	36684036	36684535	4933424G06Rik|chr1:36684036-36684535	0.523912762794324	.	.
chr1	36709882	36710381	chr1	36796659	36797158	4933424G06Rik|chr1:36796659-36797158	0.445817328893175	.	.
chr1	36744515	36745014	chr1	36303259	36303758	Gm33533|chr1:36303259-36303758	0.420653504263022	.	.
chr1	36744515	36745014	chr1	36552422	36552921	Gm33533|chr1:36552422-36552921	0.641072537109843	.	.
chr1	36744515	36745014	chr1	36580844	36581343	Gm33533|chr1:36580844-36581343	0.622864252552018	.	.
chr1	36744515	36745014	chr1	36636487	36636986	Gm33533|chr1:36636487-36636986	0.407156699676669	.	.
chr1	36744515	36745014	chr1	36796659	36797158	Gm33533|chr1:36796659-36797158	0.494657507616756	.	.
chr1	37299595	37300094	chr1	37347418	37347917	Inpp4a|chr1:37347418-37347917	0.342704330108329	.	.
chr1	37429877	37430376	chr1	37149788	37150287	Coa5|chr1:37149788-37150287	0.578407474972552	.	.
chr1	37429877	37430376	chr1	37149788	37150287	Coa5|chr1:37149788-37150287	0.578407474972553	.	.
chr1	37429877	37430376	chr1	37149788	37150287	Unc50|chr1:37149788-37150287	0.578407474972552	.	.
chr1	37429877	37430376	chr1	37149788	37150287	Unc50|chr1:37149788-37150287	0.578407474972553	.	.
chr1	37429877	37430376	chr1	37182886	37183385	Coa5|chr1:37182886-37183385	0.588994310108736	.	.
chr1	37429877	37430376	chr1	37182886	37183385	Unc50|chr1:37182886-37183385	0.588994310108736	.	.
chr1	37429877	37430376	chr1	37220072	37220571	Coa5|chr1:37220072-37220571	0.355508043113204	.	.
chr1	37429877	37430376	chr1	37220072	37220571	Unc50|chr1:37220072-37220571	0.355508043113204	.	.
chr1	37429877	37430376	chr1	37379231	37379730	Coa5|chr1:37379231-37379730	0.605250481302403	.	.
chr1	37429877	37430376	chr1	37379231	37379730	Unc50|chr1:37379231-37379730	0.605250481302403	.	.
chr1	37429877	37430376	chr1	37471794	37472293	Coa5|chr1:37471794-37472293	0.438250046540275	.	.
chr1	37429877	37430376	chr1	37471794	37472293	Unc50|chr1:37471794-37472293	0.438250046540275	.	.
chr1	37540354	37540853	chr1	37959295	37959794	Mgat4a|chr1:37959295-37959794	0.342315671875291	.	.
chr1	37540354	37540853	chr1	37985674	37986173	Mgat4a|chr1:37985674-37986173	0.478553487309945	.	.
chr1	37540864	37541363	chr1	37379231	37379730	Mgat4a|chr1:37379231-37379730	0.441821108187934	.	.
chr1	37540864	37541363	chr1	37471794	37472293	Mgat4a|chr1:37471794-37472293	0.709409150231609	.	.
chr1	37540864	37541363	chr1	37959295	37959794	Mgat4a|chr1:37959295-37959794	0.481582920828599	.	.
chr1	37614024	37614523	chr1	37512048	37512547	4930556I23Rik|chr1:37512048-37512547	0.356670125981276	.	.
chr1	37614024	37614523	chr1	37560105	37560604	4930556I23Rik|chr1:37560105-37560604	0.564086439555601	.	.
chr1	37614024	37614523	chr1	37572444	37572943	4930556I23Rik|chr1:37572444-37572943	0.447650240960804	.	.
chr1	37719678	37720177	chr1	37379231	37379730	2010300C02Rik|chr1:37379231-37379730	0.597058827928929	.	.
chr1	37719678	37720177	chr1	37471794	37472293	2010300C02Rik|chr1:37471794-37472293	0.342402241248811	.	.
chr1	37719678	37720177	chr1	37903135	37903634	2010300C02Rik|chr1:37903135-37903634	0.380032937298002	.	.
chr1	37864699	37865198	chr1	37639092	37639591	Gm26805|chr1:37639092-37639591	0.477805326105489	.	.
chr1	37864699	37865198	chr1	38031394	38031893	Gm26805|chr1:38031394-38031893	0.583856747217292	.	.
chr1	37864699	37865198	chr1	38185452	38185951	Gm26805|chr1:38185452-38185951	0.349276035794183	.	.
chr1	37864699	37865198	chr1	38199949	38200448	Gm26805|chr1:38199949-38200448	0.557954850842088	.	.
chr1	37890241	37890740	chr1	37903135	37903634	Mitd1|chr1:37903135-37903634	0.364196578213157	.	.
chr1	37890241	37890740	chr1	37903135	37903634	Mrpl30|chr1:37903135-37903634	0.364196578213157	.	.
chr1	37890241	37890740	chr1	37959295	37959794	Mitd1|chr1:37959295-37959794	0.495966388190594	.	.
chr1	37890241	37890740	chr1	37959295	37959794	Mrpl30|chr1:37959295-37959794	0.495966388190594	.	.
chr1	37890241	37890740	chr1	38185452	38185951	Mitd1|chr1:38185452-38185951	0.37373168800617	.	.
chr1	37890241	37890740	chr1	38185452	38185951	Mrpl30|chr1:38185452-38185951	0.37373168800617	.	.
chr1	37997082	37997581	chr1	37959295	37959794	Eif5b|chr1:37959295-37959794	0.434481112787258	.	.
chr1	37997082	37997581	chr1	37959295	37959794	Txndc9|chr1:37959295-37959794	0.434481112787258	.	.
chr1	37997082	37997581	chr1	38199949	38200448	Eif5b|chr1:38199949-38200448	0.534105052063289	.	.
chr1	37997082	37997581	chr1	38199949	38200448	Txndc9|chr1:38199949-38200448	0.534105052063289	.	.
chr1	37997778	37998277	chr1	37959295	37959794	Eif5b|chr1:37959295-37959794	0.63747843654903	.	.
chr1	37997778	37998277	chr1	37959295	37959794	Txndc9|chr1:37959295-37959794	0.63747843654903	.	.
chr1	38128883	38129382	chr1	37985674	37986173	Rev1|chr1:37985674-37986173	0.417741721101942	.	.
chr1	38129526	38130025	chr1	38199949	38200448	Rev1|chr1:38199949-38200448	0.552683208734398	.	.
chr1	38835659	38836158	chr1	38987477	38987976	Lonrf2|chr1:38987477-38987976	0.581723954594595	.	.
chr1	38835659	38836158	chr1	39025095	39025594	Lonrf2|chr1:39025095-39025594	0.439120052150836	.	.
chr1	38836359	38836858	chr1	38847818	38848317	Lonrf2|chr1:38847818-38848317	0.527986010116718	.	.
chr1	38836359	38836858	chr1	38987477	38987976	Lonrf2|chr1:38987477-38987976	0.596749536898289	.	.
chr1	38836359	38836858	chr1	39025095	39025594	Lonrf2|chr1:39025095-39025594	0.436675190886824	.	.
chr1	38836359	38836858	chr1	39086333	39086832	Lonrf2|chr1:39086333-39086832	0.57229592465279	.	.
chr1	38897724	38898223	chr1	38987477	38987976	Chst10|chr1:38987477-38987976	0.444518716582539	.	.
chr1	38897724	38898223	chr1	39086333	39086832	Chst10|chr1:39086333-39086832	0.43577915105074	.	.
chr1	39193280	39193779	chr1	38847818	38848317	Npas2|chr1:38847818-38848317	0.605601961890865	.	.
chr1	39193901	39194400	chr1	38847818	38848317	Npas2|chr1:38847818-38848317	0.387731340087932	.	.
chr1	39193901	39194400	chr1	38987477	38987976	Npas2|chr1:38987477-38987976	0.435971503445139	.	.
chr1	39193901	39194400	chr1	39001085	39001584	Npas2|chr1:39001085-39001584	0.404816557957551	.	.
chr1	39193901	39194400	chr1	39025095	39025594	Npas2|chr1:39025095-39025594	0.443643687521925	.	.
chr1	39193901	39194400	chr1	39086333	39086832	Npas2|chr1:39086333-39086832	0.355418431334535	.	.
chr1	39367561	39368060	chr1	39340678	39341177	Rpl31|chr1:39340678-39341177	0.431825213094174	.	.
chr1	39477894	39478393	chr1	39086333	39086832	Tbc1d8|chr1:39086333-39086832	0.354018862776806	.	.
chr1	39477894	39478393	chr1	39713608	39714107	Tbc1d8|chr1:39713608-39714107	0.611062974728631	.	.
chr1	39478529	39479028	chr1	39086333	39086832	Tbc1d8|chr1:39086333-39086832	0.577165719976591	.	.
chr1	39478529	39479028	chr1	39340678	39341177	Tbc1d8|chr1:39340678-39341177	0.350682566893853	.	.
chr1	39478529	39479028	chr1	39535964	39536463	Tbc1d8|chr1:39535964-39536463	0.455066048246416	.	.
chr1	39478529	39479028	chr1	39713608	39714107	Tbc1d8|chr1:39713608-39714107	0.738034226836689	.	.
chr1	39478529	39479028	chr1	39713608	39714107	Tbc1d8|chr1:39713608-39714107	0.73803422683669	.	.
chr1	39535425	39535924	chr1	39499672	39500171	Cnot11|chr1:39499672-39500171	0.463482241718418	.	.
chr1	39535425	39535924	chr1	39499672	39500171	Cnot11|chr1:39499672-39500171	0.463482241718419	.	.
chr1	39535425	39535924	chr1	39535964	39536463	Cnot11|chr1:39535964-39536463	0.778109348128245	.	.
chr1	39576797	39577296	chr1	39499672	39500171	Rnf149|chr1:39499672-39500171	0.537753650513429	.	.
chr1	39576797	39577296	chr1	39499672	39500171	Rnf149|chr1:39499672-39500171	0.53775365051343	.	.
chr1	39576797	39577296	chr1	39535964	39536463	Rnf149|chr1:39535964-39536463	0.356316461530072	.	.
chr1	39577299	39577798	chr1	39499672	39500171	Rnf149|chr1:39499672-39500171	0.63518728400796	.	.
chr1	39577299	39577798	chr1	39535964	39536463	Rnf149|chr1:39535964-39536463	0.446586041772265	.	.
chr1	39649896	39650395	chr1	39535964	39536463	D930019O06Rik|chr1:39535964-39536463	0.400346946447368	.	.
chr1	39650724	39651223	chr1	39499672	39500171	Creg2|chr1:39499672-39500171	0.393488965877647	.	.
chr1	39650724	39651223	chr1	39499672	39500171	D930019O06Rik|chr1:39499672-39500171	0.393488965877647	.	.
chr1	39650724	39651223	chr1	39515488	39515987	Creg2|chr1:39515488-39515987	0.33943163824702	.	.
chr1	39650724	39651223	chr1	39515488	39515987	D930019O06Rik|chr1:39515488-39515987	0.33943163824702	.	.
chr1	39650724	39651223	chr1	39535964	39536463	Creg2|chr1:39535964-39536463	0.401862023781572	.	.
chr1	39650724	39651223	chr1	39535964	39536463	D930019O06Rik|chr1:39535964-39536463	0.401862023781572	.	.
chr1	39650724	39651223	chr1	39713608	39714107	Creg2|chr1:39713608-39714107	0.366212344342815	.	.
chr1	39650724	39651223	chr1	39713608	39714107	D930019O06Rik|chr1:39713608-39714107	0.366212344342815	.	.
chr1	39720690	39721189	chr1	39253752	39254251	Rfx8|chr1:39253752-39254251	0.479402822213275	.	.
chr1	39720690	39721189	chr1	39392125	39392624	Rfx8|chr1:39392125-39392624	0.381561765138608	.	.
chr1	39720690	39721189	chr1	39499672	39500171	Rfx8|chr1:39499672-39500171	0.387529866664693	.	.
chr1	40085635	40086134	chr1	40015351	40015850	Gm16894|chr1:40015351-40015850	0.349549750693002	.	.
chr1	40680467	40680966	chr1	40769502	40770001	Slc9a2|chr1:40769502-40770001	0.431919680293943	.	.
chr1	40680467	40680966	chr1	40804155	40804654	Slc9a2|chr1:40804155-40804654	0.36893279938643	.	.
chr1	40680467	40680966	chr1	40829355	40829854	Slc9a2|chr1:40829355-40829854	0.438257005819751	.	.
chr1	40680467	40680966	chr1	40983757	40984256	Slc9a2|chr1:40983757-40984256	0.347740727057392	.	.
chr1	40681063	40681562	chr1	40874280	40874779	Slc9a2|chr1:40874280-40874779	0.416894535880732	.	.
chr1	40790447	40790946	chr1	40623015	40623514	Mfsd9|chr1:40623015-40623514	0.599622601075066	.	.
chr1	40790447	40790946	chr1	40729836	40730335	Mfsd9|chr1:40729836-40730335	0.500621848056237	.	.
chr1	40790447	40790946	chr1	40797275	40797774	Mfsd9|chr1:40797275-40797774	0.552873523978443	.	.
chr1	40790447	40790946	chr1	40844577	40845076	Mfsd9|chr1:40844577-40845076	0.357445988800881	.	.
chr1	40790447	40790946	chr1	40883774	40884273	Mfsd9|chr1:40883774-40884273	0.459395275238066	.	.
chr1	40790447	40790946	chr1	40924781	40925280	Mfsd9|chr1:40924781-40925280	0.341301631653508	.	.
chr1	40790447	40790946	chr1	40931166	40931665	Mfsd9|chr1:40931166-40931665	0.366688265061526	.	.
chr1	40790447	40790946	chr1	40954935	40955434	Mfsd9|chr1:40954935-40955434	0.436852188662678	.	.
chr1	40790447	40790946	chr1	41131349	41131848	Mfsd9|chr1:41131349-41131848	0.59256896130741	.	.
chr1	42694122	42694621	chr1	42309175	42309674	Gm20646|chr1:42309175-42309674	0.758359468859461	.	.
chr1	42694122	42694621	chr1	42309175	42309674	Pantr1|chr1:42309175-42309674	0.758359468859461	.	.
chr1	42694122	42694621	chr1	42585017	42585516	Gm20646|chr1:42585017-42585516	0.672987173025885	.	.
chr1	42694122	42694621	chr1	42585017	42585516	Pantr1|chr1:42585017-42585516	0.672987173025885	.	.
chr1	42694122	42694621	chr1	42598805	42599304	Gm20646|chr1:42598805-42599304	0.54970224447315	.	.
chr1	42694122	42694621	chr1	42598805	42599304	Pantr1|chr1:42598805-42599304	0.54970224447315	.	.
chr1	42694122	42694621	chr1	42599354	42599853	Gm20646|chr1:42599354-42599853	0.618172882944469	.	.
chr1	42694122	42694621	chr1	42599354	42599853	Pantr1|chr1:42599354-42599853	0.618172882944469	.	.
chr1	42694122	42694621	chr1	42684202	42684701	Gm20646|chr1:42684202-42684701	0.548003055763061	.	.
chr1	42694122	42694621	chr1	42684202	42684701	Pantr1|chr1:42684202-42684701	0.548003055763061	.	.
chr1	42694122	42694621	chr1	42684717	42685216	Gm20646|chr1:42684717-42685216	0.479184404412174	.	.
chr1	42694122	42694621	chr1	42684717	42685216	Pantr1|chr1:42684717-42685216	0.479184404412174	.	.
chr1	42694122	42694621	chr1	42703779	42704278	Gm20646|chr1:42703779-42704278	0.590645216088316	.	.
chr1	42694122	42694621	chr1	42703779	42704278	Pantr1|chr1:42703779-42704278	0.590645216088316	.	.
chr1	42694122	42694621	chr1	42704300	42704799	Gm20646|chr1:42704300-42704799	0.423608503035648	.	.
chr1	42694122	42694621	chr1	42704300	42704799	Pantr1|chr1:42704300-42704799	0.423608503035648	.	.
chr1	42694122	42694621	chr1	42714289	42714788	Gm20646|chr1:42714289-42714788	0.625227195057818	.	.
chr1	42694122	42694621	chr1	42714289	42714788	Pantr1|chr1:42714289-42714788	0.625227195057818	.	.
chr1	42694122	42694621	chr1	42736110	42736609	Gm20646|chr1:42736110-42736609	0.444978804124133	.	.
chr1	42694122	42694621	chr1	42736110	42736609	Pantr1|chr1:42736110-42736609	0.444978804124133	.	.
chr1	42694122	42694621	chr1	42779701	42780200	Gm20646|chr1:42779701-42780200	0.386511005283427	.	.
chr1	42694122	42694621	chr1	42779701	42780200	Pantr1|chr1:42779701-42780200	0.386511005283427	.	.
chr1	42695450	42695949	chr1	42309175	42309674	Gm20646|chr1:42309175-42309674	0.859016616422529	.	.
chr1	42695450	42695949	chr1	42309175	42309674	Pantr1|chr1:42309175-42309674	0.859016616422529	.	.
chr1	42695450	42695949	chr1	42309175	42309674	Pou3f3|chr1:42309175-42309674	0.859016616422529	.	.
chr1	42695450	42695949	chr1	42585017	42585516	Gm20646|chr1:42585017-42585516	0.707021989999147	.	.
chr1	42695450	42695949	chr1	42585017	42585516	Pantr1|chr1:42585017-42585516	0.707021989999147	.	.
chr1	42695450	42695949	chr1	42585017	42585516	Pou3f3|chr1:42585017-42585516	0.707021989999147	.	.
chr1	42695450	42695949	chr1	42598805	42599304	Gm20646|chr1:42598805-42599304	0.619851511959594	.	.
chr1	42695450	42695949	chr1	42598805	42599304	Pantr1|chr1:42598805-42599304	0.619851511959594	.	.
chr1	42695450	42695949	chr1	42598805	42599304	Pou3f3|chr1:42598805-42599304	0.619851511959594	.	.
chr1	42695450	42695949	chr1	42599354	42599853	Gm20646|chr1:42599354-42599853	0.608744323979525	.	.
chr1	42695450	42695949	chr1	42599354	42599853	Pantr1|chr1:42599354-42599853	0.608744323979525	.	.
chr1	42695450	42695949	chr1	42599354	42599853	Pou3f3|chr1:42599354-42599853	0.608744323979525	.	.
chr1	42695450	42695949	chr1	42684202	42684701	Gm20646|chr1:42684202-42684701	0.38431477631972	.	.
chr1	42695450	42695949	chr1	42684202	42684701	Pantr1|chr1:42684202-42684701	0.38431477631972	.	.
chr1	42695450	42695949	chr1	42684202	42684701	Pou3f3|chr1:42684202-42684701	0.38431477631972	.	.
chr1	42695450	42695949	chr1	42684717	42685216	Gm20646|chr1:42684717-42685216	0.428147668386435	.	.
chr1	42695450	42695949	chr1	42684717	42685216	Pantr1|chr1:42684717-42685216	0.428147668386435	.	.
chr1	42695450	42695949	chr1	42684717	42685216	Pou3f3|chr1:42684717-42685216	0.428147668386435	.	.
chr1	42695450	42695949	chr1	42703779	42704278	Gm20646|chr1:42703779-42704278	0.66227104419925	.	.
chr1	42695450	42695949	chr1	42703779	42704278	Pantr1|chr1:42703779-42704278	0.66227104419925	.	.
chr1	42695450	42695949	chr1	42703779	42704278	Pou3f3|chr1:42703779-42704278	0.66227104419925	.	.
chr1	42695450	42695949	chr1	42714289	42714788	Gm20646|chr1:42714289-42714788	0.607201254192834	.	.
chr1	42695450	42695949	chr1	42714289	42714788	Pantr1|chr1:42714289-42714788	0.607201254192834	.	.
chr1	42695450	42695949	chr1	42714289	42714788	Pou3f3|chr1:42714289-42714788	0.607201254192834	.	.
chr1	42695450	42695949	chr1	42736110	42736609	Gm20646|chr1:42736110-42736609	0.471475367941427	.	.
chr1	42695450	42695949	chr1	42736110	42736609	Pantr1|chr1:42736110-42736609	0.471475367941427	.	.
chr1	42695450	42695949	chr1	42736110	42736609	Pou3f3|chr1:42736110-42736609	0.471475367941427	.	.
chr1	42695450	42695949	chr1	42779701	42780200	Gm20646|chr1:42779701-42780200	0.489686067199429	.	.
chr1	42695450	42695949	chr1	42779701	42780200	Pantr1|chr1:42779701-42780200	0.489686067199429	.	.
chr1	42695450	42695949	chr1	42779701	42780200	Pou3f3|chr1:42779701-42780200	0.489686067199429	.	.
chr1	42850995	42851494	chr1	42585017	42585516	Mrps9|chr1:42585017-42585516	0.343163696463822	.	.
chr1	42850995	42851494	chr1	42599354	42599853	Mrps9|chr1:42599354-42599853	0.380903954605117	.	.
chr1	42850995	42851494	chr1	42684717	42685216	Mrps9|chr1:42684717-42685216	0.403168606221101	.	.
chr1	42850995	42851494	chr1	42703779	42704278	Mrps9|chr1:42703779-42704278	0.501539252356002	.	.
chr1	42850995	42851494	chr1	42755342	42755841	Mrps9|chr1:42755342-42755841	0.379731674286372	.	.
chr1	42850995	42851494	chr1	42779701	42780200	Mrps9|chr1:42779701-42780200	0.423641225419275	.	.
chr1	42850995	42851494	chr1	43163711	43164210	Mrps9|chr1:43163711-43164210	0.43932872663746	.	.
chr1	42952608	42953107	chr1	42684717	42685216	Gpr45|chr1:42684717-42685216	0.553896319992677	.	.
chr1	42952608	42953107	chr1	42703779	42704278	Gpr45|chr1:42703779-42704278	0.413458335108478	.	.
chr1	42952608	42953107	chr1	42736110	42736609	Gpr45|chr1:42736110-42736609	0.371806313809068	.	.
chr1	42952608	42953107	chr1	42755342	42755841	Gpr45|chr1:42755342-42755841	0.506614875377546	.	.
chr1	42952608	42953107	chr1	42779701	42780200	Gpr45|chr1:42779701-42780200	0.38248297340328	.	.
chr1	42953132	42953631	chr1	42684717	42685216	Gpr45|chr1:42684717-42685216	0.368979813235751	.	.
chr1	42953132	42953631	chr1	42703779	42704278	Gpr45|chr1:42703779-42704278	0.387778675318084	.	.
chr1	42953132	42953631	chr1	42779701	42780200	Gpr45|chr1:42779701-42780200	0.350734649883874	.	.
chr1	42953132	42953631	chr1	43163711	43164210	Gpr45|chr1:43163711-43164210	0.503465649478337	.	.
chr1	43092237	43092736	chr1	43065778	43066277	8430432A02Rik|chr1:43065778-43066277	0.455753996365327	.	.
chr1	43092237	43092736	chr1	43112826	43113325	8430432A02Rik|chr1:43112826-43113325	0.605417817186912	.	.
chr1	43092237	43092736	chr1	43163711	43164210	8430432A02Rik|chr1:43163711-43164210	0.425362857153945	.	.
chr1	43092237	43092736	chr1	43294023	43294522	8430432A02Rik|chr1:43294023-43294522	0.376530272876423	.	.
chr1	43098457	43098956	chr1	43299423	43299922	AI597479|chr1:43299423-43299922	0.352627156953893	.	.
chr1	43098457	43098956	chr1	43299423	43299922	Tgfbrap1|chr1:43299423-43299922	0.352627156953893	.	.
chr1	44551396	44551895	chr1	44584753	44585252	Gulp1|chr1:44584753-44585252	0.74312040112219	.	.
chr1	44551396	44551895	chr1	44613600	44614099	Gulp1|chr1:44613600-44614099	0.754727177004454	.	.
chr1	44551396	44551895	chr1	44678894	44679393	Gulp1|chr1:44678894-44679393	0.503905480952144	.	.
chr1	45795197	45795696	chr1	45672672	45673171	Wdr75|chr1:45672672-45673171	0.536130830872724	.	.
chr1	45795197	45795696	chr1	45837607	45838106	Wdr75|chr1:45837607-45838106	0.519806554546691	.	.
chr1	45795197	45795696	chr1	45837607	45838106	Wdr75|chr1:45837607-45838106	0.519806554546692	.	.
chr1	45925424	45925923	chr1	45766100	45766599	Slc40a1|chr1:45766100-45766599	0.398719642111867	.	.
chr1	45925424	45925923	chr1	45816821	45817320	Slc40a1|chr1:45816821-45817320	0.54917414310591	.	.
chr1	46065930	46066429	chr1	46067115	46067614	Dnah7b|chr1:46067115-46067614	0.426895544128029	.	.
chr1	51148359	51148858	chr1	50979328	50979827	Gm28320|chr1:50979328-50979827	0.492569757215291	.	.
chr1	51148359	51148858	chr1	51008051	51008550	Gm28320|chr1:51008051-51008550	0.370788786006775	.	.
chr1	51148359	51148858	chr1	51264867	51265366	Gm28320|chr1:51264867-51265366	0.43987364671468	.	.
chr1	51148359	51148858	chr1	51265369	51265868	Gm28320|chr1:51265369-51265868	0.456354591827188	.	.
chr1	51148359	51148858	chr1	51289892	51290391	Gm28320|chr1:51289892-51290391	0.476548218176254	.	.
chr1	51148359	51148858	chr1	51348612	51349111	Gm28320|chr1:51348612-51349111	0.465767368955933	.	.
chr1	51148359	51148858	chr1	51367624	51368123	Gm28320|chr1:51367624-51368123	0.455772513661036	.	.
chr1	51148359	51148858	chr1	51397185	51397684	Gm28320|chr1:51397185-51397684	0.391714485494654	.	.
chr1	51148359	51148858	chr1	51397705	51398204	Gm28320|chr1:51397705-51398204	0.398894173460485	.	.
chr1	51148359	51148858	chr1	51446000	51446499	Gm28320|chr1:51446000-51446499	0.438799473092403	.	.
chr1	51333906	51334405	chr1	51264867	51265366	9330175M20Rik|chr1:51264867-51265366	0.546060209974875	.	.
chr1	51333906	51334405	chr1	51289892	51290391	9330175M20Rik|chr1:51289892-51290391	0.472972057586923	.	.
chr1	51333906	51334405	chr1	51367624	51368123	9330175M20Rik|chr1:51367624-51368123	0.533236340529521	.	.
chr1	51333906	51334405	chr1	51446000	51446499	9330175M20Rik|chr1:51446000-51446499	0.421756295503384	.	.
chr1	51333906	51334405	chr1	51584935	51585434	9330175M20Rik|chr1:51584935-51585434	0.360377921709029	.	.
chr1	51333906	51334405	chr1	51607551	51608050	9330175M20Rik|chr1:51607551-51608050	0.374844893378097	.	.
chr1	51333906	51334405	chr1	51617320	51617819	9330175M20Rik|chr1:51617320-51617819	0.426128443073444	.	.
chr1	51333906	51334405	chr1	51636072	51636571	9330175M20Rik|chr1:51636072-51636571	0.39176269853318	.	.
chr1	51333906	51334405	chr1	51668808	51669307	9330175M20Rik|chr1:51668808-51669307	0.481578550326169	.	.
chr1	51333906	51334405	chr1	51668808	51669307	9330175M20Rik|chr1:51668808-51669307	0.48157855032617	.	.
chr1	51333906	51334405	chr1	51671353	51671852	9330175M20Rik|chr1:51671353-51671852	0.551443176610783	.	.
chr1	51596911	51597410	chr1	51264867	51265366	Gm17767|chr1:51264867-51265366	0.585767268607846	.	.
chr1	51596911	51597410	chr1	51265369	51265868	Gm17767|chr1:51265369-51265868	0.381430949953487	.	.
chr1	51596911	51597410	chr1	51289892	51290391	Gm17767|chr1:51289892-51290391	0.530620006034022	.	.
chr1	51596911	51597410	chr1	51367624	51368123	Gm17767|chr1:51367624-51368123	0.548697371571158	.	.
chr1	51596911	51597410	chr1	51397185	51397684	Gm17767|chr1:51397185-51397684	0.574786341543119	.	.
chr1	51596911	51597410	chr1	51397705	51398204	Gm17767|chr1:51397705-51398204	0.54850865682406	.	.
chr1	51596911	51597410	chr1	51446000	51446499	Gm17767|chr1:51446000-51446499	0.665254286251286	.	.
chr1	51596911	51597410	chr1	51584935	51585434	Gm17767|chr1:51584935-51585434	0.594016247080557	.	.
chr1	51596911	51597410	chr1	51590944	51591443	Gm17767|chr1:51590944-51591443	0.468248799742914	.	.
chr1	51596911	51597410	chr1	51607551	51608050	Gm17767|chr1:51607551-51608050	0.565659690413092	.	.
chr1	51596911	51597410	chr1	51615445	51615944	Gm17767|chr1:51615445-51615944	0.408288794176158	.	.
chr1	51596911	51597410	chr1	51617320	51617819	Gm17767|chr1:51617320-51617819	0.572074954934474	.	.
chr1	51596911	51597410	chr1	51617958	51618457	Gm17767|chr1:51617958-51618457	0.462071608915394	.	.
chr1	51596911	51597410	chr1	51617958	51618457	Gm17767|chr1:51617958-51618457	0.462071608915395	.	.
chr1	51596911	51597410	chr1	51636072	51636571	Gm17767|chr1:51636072-51636571	0.558434813391924	.	.
chr1	51596911	51597410	chr1	51668808	51669307	Gm17767|chr1:51668808-51669307	0.479509818854085	.	.
chr1	51596911	51597410	chr1	51671353	51671852	Gm17767|chr1:51671353-51671852	0.35409594124912	.	.
chr1	51596911	51597410	chr1	51702849	51703348	Gm17767|chr1:51702849-51703348	0.489492129826851	.	.
chr1	51596911	51597410	chr1	51758780	51759279	Gm17767|chr1:51758780-51759279	0.53681170960406	.	.
chr1	51596911	51597410	chr1	51765075	51765574	Gm17767|chr1:51765075-51765574	0.446414029853996	.	.
chr1	51596911	51597410	chr1	51782470	51782969	Gm17767|chr1:51782470-51782969	0.409425399180776	.	.
chr1	51596911	51597410	chr1	51885639	51886138	Gm17767|chr1:51885639-51886138	0.458156105537881	.	.
chr1	51596911	51597410	chr1	51922791	51923290	Gm17767|chr1:51922791-51923290	0.443153791877998	.	.
chr1	51596911	51597410	chr1	51978955	51979454	Gm17767|chr1:51978955-51979454	0.555431318527188	.	.
chr1	51879362	51879861	chr1	51584935	51585434	Gm28323|chr1:51584935-51585434	0.584157603267275	.	.
chr1	51879362	51879861	chr1	51590944	51591443	Gm28323|chr1:51590944-51591443	0.676773040444809	.	.
chr1	51879362	51879861	chr1	51607551	51608050	Gm28323|chr1:51607551-51608050	0.790310912894527	.	.
chr1	51879362	51879861	chr1	51615445	51615944	Gm28323|chr1:51615445-51615944	0.781267885224959	.	.
chr1	51879362	51879861	chr1	51617320	51617819	Gm28323|chr1:51617320-51617819	0.727888091614914	.	.
chr1	51879362	51879861	chr1	51617958	51618457	Gm28323|chr1:51617958-51618457	0.74295734224082	.	.
chr1	51879362	51879861	chr1	51636072	51636571	Gm28323|chr1:51636072-51636571	0.906541171448814	.	.
chr1	51879362	51879861	chr1	51644413	51644912	Gm28323|chr1:51644413-51644912	0.48319744103419	.	.
chr1	51879362	51879861	chr1	51650286	51650785	Gm28323|chr1:51650286-51650785	0.624787447941992	.	.
chr1	51879362	51879861	chr1	51668808	51669307	Gm28323|chr1:51668808-51669307	0.75117939691718	.	.
chr1	51879362	51879861	chr1	51671353	51671852	Gm28323|chr1:51671353-51671852	0.550913466855166	.	.
chr1	51879362	51879861	chr1	51689822	51690321	Gm28323|chr1:51689822-51690321	0.426285332786588	.	.
chr1	51879362	51879861	chr1	51702849	51703348	Gm28323|chr1:51702849-51703348	0.75180025523535	.	.
chr1	51879362	51879861	chr1	51758780	51759279	Gm28323|chr1:51758780-51759279	0.826511813365594	.	.
chr1	51879362	51879861	chr1	51765075	51765574	Gm28323|chr1:51765075-51765574	0.691755980059247	.	.
chr1	51879362	51879861	chr1	51782470	51782969	Gm28323|chr1:51782470-51782969	0.608608953990344	.	.
chr1	51879362	51879861	chr1	51880365	51880864	Gm28323|chr1:51880365-51880864	0.594230862458042	.	.
chr1	51879362	51879861	chr1	51880365	51880864	Gm28323|chr1:51880365-51880864	0.594230862458043	.	.
chr1	51879362	51879861	chr1	51885639	51886138	Gm28323|chr1:51885639-51886138	0.701987379301075	.	.
chr1	51879362	51879861	chr1	51895942	51896441	Gm28323|chr1:51895942-51896441	0.392124195447501	.	.
chr1	51879362	51879861	chr1	51922791	51923290	Gm28323|chr1:51922791-51923290	0.618078091364357	.	.
chr1	51879362	51879861	chr1	51922791	51923290	Gm28323|chr1:51922791-51923290	0.618078091364358	.	.
chr1	51879362	51879861	chr1	51966649	51967148	Gm28323|chr1:51966649-51967148	0.378251443973132	.	.
chr1	51879362	51879861	chr1	51978955	51979454	Gm28323|chr1:51978955-51979454	0.717582037021703	.	.
chr1	51879362	51879861	chr1	52004041	52004540	Gm28323|chr1:52004041-52004540	0.397518923730306	.	.
chr1	51879362	51879861	chr1	52079666	52080165	Gm28323|chr1:52079666-52080165	0.669147229150971	.	.
chr1	51879362	51879861	chr1	52122238	52122737	Gm28323|chr1:52122238-52122737	0.774027410600704	.	.
chr1	51879362	51879861	chr1	52132002	52132501	Gm28323|chr1:52132002-52132501	0.351226389389175	.	.
chr1	51879362	51879861	chr1	52149939	52150438	Gm28323|chr1:52149939-52150438	0.691723159541252	.	.
chr1	51879362	51879861	chr1	52175920	52176419	Gm28323|chr1:52175920-52176419	0.562722148048645	.	.
chr1	51915731	51916230	chr1	51584935	51585434	Myo1b|chr1:51584935-51585434	0.453372196602562	.	.
chr1	51915731	51916230	chr1	51590944	51591443	Myo1b|chr1:51590944-51591443	0.507594498606924	.	.
chr1	51915731	51916230	chr1	51607551	51608050	Myo1b|chr1:51607551-51608050	0.507606033733162	.	.
chr1	51915731	51916230	chr1	51615445	51615944	Myo1b|chr1:51615445-51615944	0.570920509214484	.	.
chr1	51915731	51916230	chr1	51617320	51617819	Myo1b|chr1:51617320-51617819	0.734819608038426	.	.
chr1	51915731	51916230	chr1	51617958	51618457	Myo1b|chr1:51617958-51618457	0.52640304255833	.	.
chr1	51915731	51916230	chr1	51636072	51636571	Myo1b|chr1:51636072-51636571	0.640221291428328	.	.
chr1	51915731	51916230	chr1	51650286	51650785	Myo1b|chr1:51650286-51650785	0.40636728893295	.	.
chr1	51915731	51916230	chr1	51668808	51669307	Myo1b|chr1:51668808-51669307	0.553149796486805	.	.
chr1	51915731	51916230	chr1	51671353	51671852	Myo1b|chr1:51671353-51671852	0.388101917204069	.	.
chr1	51915731	51916230	chr1	51702849	51703348	Myo1b|chr1:51702849-51703348	0.531415523756362	.	.
chr1	51915731	51916230	chr1	51758780	51759279	Myo1b|chr1:51758780-51759279	0.651772035106819	.	.
chr1	51915731	51916230	chr1	51765075	51765574	Myo1b|chr1:51765075-51765574	0.438137429367415	.	.
chr1	51915731	51916230	chr1	51782470	51782969	Myo1b|chr1:51782470-51782969	0.416768657292624	.	.
chr1	51915731	51916230	chr1	51885639	51886138	Myo1b|chr1:51885639-51886138	0.554178552728483	.	.
chr1	51915731	51916230	chr1	51895942	51896441	Myo1b|chr1:51895942-51896441	0.397206778314429	.	.
chr1	51915731	51916230	chr1	51922791	51923290	Myo1b|chr1:51922791-51923290	0.618676689169855	.	.
chr1	51915731	51916230	chr1	51944773	51945272	Myo1b|chr1:51944773-51945272	0.700443532729617	.	.
chr1	51915731	51916230	chr1	51966649	51967148	Myo1b|chr1:51966649-51967148	0.430872315332932	.	.
chr1	51915731	51916230	chr1	51978955	51979454	Myo1b|chr1:51978955-51979454	0.767227709674253	.	.
chr1	51915731	51916230	chr1	52079666	52080165	Myo1b|chr1:52079666-52080165	0.461990753071243	.	.
chr1	51915731	51916230	chr1	52122238	52122737	Myo1b|chr1:52122238-52122737	0.447537272245529	.	.
chr1	51915731	51916230	chr1	52149939	52150438	Myo1b|chr1:52149939-52150438	0.420824742206076	.	.
chr1	52113595	52114094	chr1	52179855	52180354	Gm31812|chr1:52179855-52180354	0.610429231135733	.	.
chr1	52113595	52114094	chr1	52436915	52437414	Gm31812|chr1:52436915-52437414	0.415254955834191	.	.
chr1	52119152	52119651	chr1	52302470	52302969	Stat1|chr1:52302470-52302969	0.362640744179717	.	.
chr1	52232193	52232692	chr1	52471203	52471702	Gls|chr1:52471203-52471702	0.53478759932608	.	.
chr1	52233098	52233597	chr1	52179855	52180354	Gls|chr1:52179855-52180354	0.503863189320422	.	.
chr1	52233098	52233597	chr1	52436915	52437414	Gls|chr1:52436915-52437414	0.485356348745231	.	.
chr1	52500159	52500658	chr1	52436915	52437414	Nab1|chr1:52436915-52437414	0.498029939000843	.	.
chr1	52500159	52500658	chr1	52488945	52489444	Nab1|chr1:52488945-52489444	0.446626829033501	.	.
chr1	52580109	52580608	chr1	52539491	52539990	Gm28178|chr1:52539491-52539990	0.351269308292002	.	.
chr1	52580109	52580608	chr1	52597200	52597699	Gm28178|chr1:52597200-52597699	0.407575887836212	.	.
chr1	52630383	52630882	chr1	52436915	52437414	Nemp2|chr1:52436915-52437414	0.375557677033914	.	.
chr1	52630383	52630882	chr1	52488945	52489444	Nemp2|chr1:52488945-52489444	0.461332361120007	.	.
chr1	52726931	52727430	chr1	52436915	52437414	Mfsd6|chr1:52436915-52437414	0.377765988082322	.	.
chr1	52727486	52727985	chr1	52471203	52471702	Mfsd6|chr1:52471203-52471702	0.347868390137285	.	.
chr1	52727486	52727985	chr1	52953081	52953580	Mfsd6|chr1:52953081-52953580	0.461468642470092	.	.
chr1	52727486	52727985	chr1	52986655	52987154	Mfsd6|chr1:52986655-52987154	0.538541821670813	.	.
chr1	53020017	53020516	chr1	52986655	52987154	1700019D03Rik|chr1:52986655-52987154	0.378951113575399	.	.
chr1	53707111	53707610	chr1	53619941	53620440	Dnah7a|chr1:53619941-53620440	0.345102509211	.	.
chr1	53707111	53707610	chr1	53709563	53710062	Dnah7a|chr1:53709563-53710062	0.788039410552344	.	.
chr1	53707111	53707610	chr1	53925473	53925972	Dnah7a|chr1:53925473-53925972	0.460304606047778	.	.
chr1	53707111	53707610	chr1	53996222	53996721	Dnah7a|chr1:53996222-53996721	0.767309915762465	.	.
chr1	54194329	54194828	chr1	54193770	54194269	Hecw2|chr1:54193770-54194269	0.611485882770109	.	.
chr1	54194947	54195446	chr1	54153278	54153777	Hecw2|chr1:54153278-54153777	0.632205877514525	.	.
chr1	54250459	54250958	chr1	54153278	54153777	Ccdc150|chr1:54153278-54153777	0.689013026649684	.	.
chr1	54250459	54250958	chr1	54193770	54194269	Ccdc150|chr1:54193770-54194269	0.43566067627971	.	.
chr1	54250459	54250958	chr1	54331882	54332381	Ccdc150|chr1:54331882-54332381	0.471149031121616	.	.
chr1	54438767	54439266	chr1	54110912	54111411	Gtf3c3|chr1:54110912-54111411	0.43040864885278	.	.
chr1	54438767	54439266	chr1	54381234	54381733	Gtf3c3|chr1:54381234-54381733	0.53998813829456	.	.
chr1	54557443	54557942	chr1	54381234	54381733	Pgap1|chr1:54381234-54381733	0.381133104091693	.	.
chr1	54926155	54926654	chr1	55171875	55172374	Ankrd44|chr1:55171875-55172374	0.411039127808469	.	.
chr1	54926155	54926654	chr1	55221300	55221799	Ankrd44|chr1:55221300-55221799	0.345252580996434	.	.
chr1	55052491	55052990	chr1	55171875	55172374	Coq10b|chr1:55171875-55172374	0.390565337691049	.	.
chr1	55087908	55088407	chr1	55171875	55172374	Hspd1|chr1:55171875-55172374	0.463970661584671	.	.
chr1	55087908	55088407	chr1	55171875	55172374	Hspe1|chr1:55171875-55172374	0.463970661584671	.	.
chr1	55405572	55406071	chr1	55171875	55172374	Plcl1|chr1:55171875-55172374	0.519207025845723	.	.
chr1	57377374	57377873	chr1	57428877	57429376	1700066M21Rik|chr1:57428877-57429376	0.492202839785108	.	.
chr1	57377374	57377873	chr1	57428877	57429376	4930558J18Rik|chr1:57428877-57429376	0.492202839785108	.	.
chr1	57377374	57377873	chr1	57438902	57439401	1700066M21Rik|chr1:57438902-57439401	0.380620204279401	.	.
chr1	57377374	57377873	chr1	57438902	57439401	4930558J18Rik|chr1:57438902-57439401	0.380620204279401	.	.
chr1	57377374	57377873	chr1	57529222	57529721	1700066M21Rik|chr1:57529222-57529721	0.441158403702713	.	.
chr1	57377374	57377873	chr1	57529222	57529721	4930558J18Rik|chr1:57529222-57529721	0.441158403702713	.	.
chr1	57406257	57406756	chr1	57428877	57429376	Maip1|chr1:57428877-57429376	0.34360881939463	.	.
chr1	57406257	57406756	chr1	57428877	57429376	Tyw5|chr1:57428877-57429376	0.34360881939463	.	.
chr1	57406257	57406756	chr1	57529222	57529721	Maip1|chr1:57529222-57529721	0.489801934383947	.	.
chr1	57406257	57406756	chr1	57529222	57529721	Tyw5|chr1:57529222-57529721	0.489801934383947	.	.
chr1	57773916	57774415	chr1	57826208	57826707	Spats2l|chr1:57826208-57826707	0.424496808938486	.	.
chr1	57995689	57996188	chr1	57826208	57826707	Sgo2a|chr1:57826208-57826707	0.572527932407861	.	.
chr1	57995689	57996188	chr1	57969827	57970326	Sgo2a|chr1:57969827-57970326	0.652316230293248	.	.
chr1	57995689	57996188	chr1	57969827	57970326	Sgo2a|chr1:57969827-57970326	0.652316230293249	.	.
chr1	57995689	57996188	chr1	58031151	58031650	Sgo2a|chr1:58031151-58031650	0.640968926399727	.	.
chr1	58112727	58113226	chr1	58046743	58047242	Aox3|chr1:58046743-58047242	0.413080013411568	.	.
chr1	58112727	58113226	chr1	58381915	58382414	Aox3|chr1:58381915-58382414	0.579031084919976	.	.
chr1	58112727	58113226	chr1	58382569	58383068	Aox3|chr1:58382569-58383068	0.341964679497394	.	.
chr1	58392818	58393317	chr1	58031151	58031650	Bzw1|chr1:58031151-58031650	0.487466042717671	.	.
chr1	58392818	58393317	chr1	58422814	58423313	Bzw1|chr1:58422814-58423313	0.367141113466642	.	.
chr1	58392818	58393317	chr1	58422814	58423313	Bzw1|chr1:58422814-58423313	0.367141113466643	.	.
chr1	58423825	58424324	chr1	58031151	58031650	Clk1|chr1:58031151-58031650	0.68995534959851	.	.
chr1	58423825	58424324	chr1	58382569	58383068	Clk1|chr1:58382569-58383068	0.338893206020668	.	.
chr1	58423825	58424324	chr1	58422814	58423313	Clk1|chr1:58422814-58423313	0.601110315459131	.	.
chr1	58423825	58424324	chr1	58422814	58423313	Clk1|chr1:58422814-58423313	0.601110315459132	.	.
chr1	58423825	58424324	chr1	58621956	58622455	Clk1|chr1:58621956-58622455	0.740338327037422	.	.
chr1	58445384	58445883	chr1	58422814	58423313	Nif3l1|chr1:58422814-58423313	0.394363232190864	.	.
chr1	58445384	58445883	chr1	58422814	58423313	Ppil3|chr1:58422814-58423313	0.394363232190864	.	.
chr1	58445384	58445883	chr1	58621956	58622455	Nif3l1|chr1:58621956-58622455	0.411337740168478	.	.
chr1	58445384	58445883	chr1	58621956	58622455	Ppil3|chr1:58621956-58622455	0.411337740168478	.	.
chr1	58504734	58505233	chr1	58422814	58423313	Gm15834|chr1:58422814-58423313	0.583602890041295	.	.
chr1	58504734	58505233	chr1	58422814	58423313	Orc2|chr1:58422814-58423313	0.583602890041295	.	.
chr1	58504734	58505233	chr1	58621956	58622455	Gm15834|chr1:58621956-58622455	0.666910402931317	.	.
chr1	58504734	58505233	chr1	58621956	58622455	Orc2|chr1:58621956-58622455	0.666910402931317	.	.
chr1	58586034	58586533	chr1	58382569	58383068	Fam126b|chr1:58382569-58383068	0.487305280856131	.	.
chr1	58586034	58586533	chr1	58382569	58383068	Ndufb3|chr1:58382569-58383068	0.487305280856131	.	.
chr1	58586034	58586533	chr1	58422814	58423313	Fam126b|chr1:58422814-58423313	0.413940379649002	.	.
chr1	58586034	58586533	chr1	58422814	58423313	Ndufb3|chr1:58422814-58423313	0.413940379649002	.	.
chr1	58586034	58586533	chr1	58621956	58622455	Fam126b|chr1:58621956-58622455	0.369735998685634	.	.
chr1	58586034	58586533	chr1	58621956	58622455	Ndufb3|chr1:58621956-58622455	0.369735998685634	.	.
chr1	58586552	58587051	chr1	58381915	58382414	Fam126b|chr1:58381915-58382414	0.54725473600285	.	.
chr1	58586552	58587051	chr1	58381915	58382414	Ndufb3|chr1:58381915-58382414	0.54725473600285	.	.
chr1	58586552	58587051	chr1	58382569	58383068	Fam126b|chr1:58382569-58383068	0.460480294272244	.	.
chr1	58586552	58587051	chr1	58382569	58383068	Ndufb3|chr1:58382569-58383068	0.460480294272244	.	.
chr1	58586552	58587051	chr1	58621956	58622455	Fam126b|chr1:58621956-58622455	0.506448713041399	.	.
chr1	58586552	58587051	chr1	58621956	58622455	Ndufb3|chr1:58621956-58622455	0.506448713041399	.	.
chr1	58586552	58587051	chr1	58746853	58747352	Fam126b|chr1:58746853-58747352	0.463433698723628	.	.
chr1	58586552	58587051	chr1	58746853	58747352	Ndufb3|chr1:58746853-58747352	0.463433698723628	.	.
chr1	58972763	58973262	chr1	58889882	58890381	Stradb|chr1:58889882-58890381	0.446378075188018	.	.
chr1	58972763	58973262	chr1	58889882	58890381	Trak2|chr1:58889882-58890381	0.446378075188018	.	.
chr1	58972763	58973262	chr1	59007346	59007845	Stradb|chr1:59007346-59007845	0.462858453925336	.	.
chr1	58972763	58973262	chr1	59007346	59007845	Trak2|chr1:59007346-59007845	0.462858453925336	.	.
chr1	58972763	58973262	chr1	59247600	59248099	Stradb|chr1:59247600-59248099	0.542275551061995	.	.
chr1	58972763	58973262	chr1	59247600	59248099	Trak2|chr1:59247600-59248099	0.542275551061995	.	.
chr1	58973284	58973783	chr1	58621956	58622455	Stradb|chr1:58621956-58622455	0.530134594521747	.	.
chr1	58973284	58973783	chr1	58621956	58622455	Trak2|chr1:58621956-58622455	0.530134594521747	.	.
chr1	58973284	58973783	chr1	59247600	59248099	Stradb|chr1:59247600-59248099	0.345247218478668	.	.
chr1	58973284	58973783	chr1	59247600	59248099	Trak2|chr1:59247600-59248099	0.345247218478668	.	.
chr1	59119578	59120077	chr1	59415783	59416282	G730003C15Rik|chr1:59415783-59416282	0.439487132164797	.	.
chr1	59119578	59120077	chr1	59415783	59416282	Tmem237|chr1:59415783-59416282	0.439487132164797	.	.
chr1	59120147	59120646	chr1	59406683	59407182	G730003C15Rik|chr1:59406683-59407182	0.397304520258314	.	.
chr1	59120147	59120646	chr1	59406683	59407182	Tmem237|chr1:59406683-59407182	0.397304520258314	.	.
chr1	59120147	59120646	chr1	59415783	59416282	G730003C15Rik|chr1:59415783-59416282	0.580092020666254	.	.
chr1	59120147	59120646	chr1	59415783	59416282	Tmem237|chr1:59415783-59416282	0.580092020666254	.	.
chr1	59237006	59237505	chr1	59007346	59007845	Als2|chr1:59007346-59007845	0.624797166026399	.	.
chr1	59237006	59237505	chr1	59247600	59248099	Als2|chr1:59247600-59248099	0.507834458974375	.	.
chr1	59237006	59237505	chr1	59406683	59407182	Als2|chr1:59406683-59407182	0.685905929979874	.	.
chr1	59237006	59237505	chr1	59415783	59416282	Als2|chr1:59415783-59416282	0.409854362790172	.	.
chr1	59237006	59237505	chr1	59434054	59434553	Als2|chr1:59434054-59434553	0.370992746678194	.	.
chr1	59481835	59482334	chr1	59316631	59317130	Fzd7|chr1:59316631-59317130	0.350188554500731	.	.
chr1	59481835	59482334	chr1	59593656	59594155	Fzd7|chr1:59593656-59594155	0.397519775671582	.	.
chr1	59684706	59685205	chr1	59406683	59407182	Nop58|chr1:59406683-59407182	0.343913632280035	.	.
chr1	59684706	59685205	chr1	59434054	59434553	Nop58|chr1:59434054-59434553	0.344112550237825	.	.
chr1	59684706	59685205	chr1	59566844	59567343	Nop58|chr1:59566844-59567343	0.378349544398747	.	.
chr1	59684706	59685205	chr1	59826439	59826938	Nop58|chr1:59826439-59826938	0.467465173486808	.	.
chr1	59762644	59763143	chr1	59826439	59826938	Bmpr2|chr1:59826439-59826938	0.346454451103091	.	.
chr1	59763159	59763658	chr1	59826439	59826938	Bmpr2|chr1:59826439-59826938	0.560165007774582	.	.
chr1	59763681	59764180	chr1	59566844	59567343	Bmpr2|chr1:59566844-59567343	0.348197071609374	.	.
chr1	59763681	59764180	chr1	59826439	59826938	Bmpr2|chr1:59826439-59826938	0.589183577156781	.	.
chr1	59912662	59913161	chr1	59566844	59567343	Fam117b|chr1:59566844-59567343	0.476682974770855	.	.
chr1	59912662	59913161	chr1	59826439	59826938	Fam117b|chr1:59826439-59826938	0.525985719861924	.	.
chr1	59913211	59913710	chr1	59826439	59826938	Fam117b|chr1:59826439-59826938	0.512777728752036	.	.
chr1	60042935	60043434	chr1	60428793	60429292	Ica1l|chr1:60428793-60429292	0.587350512889967	.	.
chr1	60097980	60098479	chr1	59826439	59826938	Carf|chr1:59826439-59826938	0.409322534970391	.	.
chr1	60097980	60098479	chr1	59826439	59826938	Wdr12|chr1:59826439-59826938	0.409322534970391	.	.
chr1	60098487	60098986	chr1	59826439	59826938	Carf|chr1:59826439-59826938	0.515870657651682	.	.
chr1	60098487	60098986	chr1	59826439	59826938	Wdr12|chr1:59826439-59826938	0.515870657651682	.	.
chr1	60342754	60343253	chr1	60432210	60432709	Cyp20a1|chr1:60432210-60432709	0.410659432677517	.	.
chr1	60343314	60343813	chr1	60428793	60429292	Cyp20a1|chr1:60428793-60429292	0.493260426798777	.	.
chr1	60343314	60343813	chr1	60432210	60432709	Cyp20a1|chr1:60432210-60432709	0.370739556669458	.	.
chr1	60409462	60409961	chr1	60490433	60490932	Abi2|chr1:60490433-60490932	0.596126648134055	.	.
chr1	60566593	60567092	chr1	60490433	60490932	Raph1|chr1:60490433-60490932	0.414170260997982	.	.
chr1	61638558	61639057	chr1	61359222	61359721	Pard3b|chr1:61359222-61359721	0.437692280591453	.	.
chr1	61638558	61639057	chr1	61771161	61771660	Pard3b|chr1:61771161-61771660	0.448680974321538	.	.
chr1	61638558	61639057	chr1	61895987	61896486	Pard3b|chr1:61895987-61896486	0.436361935630815	.	.
chr1	61638558	61639057	chr1	61912883	61913382	Pard3b|chr1:61912883-61913382	0.393110542466839	.	.
chr1	63176509	63177008	chr1	62827441	62827940	Eef1b2|chr1:62827441-62827940	0.428098966030388	.	.
chr1	63176509	63177008	chr1	62827441	62827940	Ndufs1|chr1:62827441-62827940	0.428098966030388	.	.
chr1	63176509	63177008	chr1	62828096	62828595	Eef1b2|chr1:62828096-62828595	0.431332137076771	.	.
chr1	63176509	63177008	chr1	62828096	62828595	Ndufs1|chr1:62828096-62828595	0.431332137076771	.	.
chr1	63176509	63177008	chr1	62951394	62951893	Eef1b2|chr1:62951394-62951893	0.52920389353191	.	.
chr1	63176509	63177008	chr1	62951394	62951893	Ndufs1|chr1:62951394-62951893	0.52920389353191	.	.
chr1	63176509	63177008	chr1	63478882	63479381	Eef1b2|chr1:63478882-63479381	0.478109331096486	.	.
chr1	63176509	63177008	chr1	63478882	63479381	Ndufs1|chr1:63478882-63479381	0.478109331096486	.	.
chr1	63272985	63273484	chr1	63237403	63237902	Gm11608|chr1:63237403-63237902	0.402267752274518	.	.
chr1	63272985	63273484	chr1	63237403	63237902	Zdbf2|chr1:63237403-63237902	0.402267752274518	.	.
chr1	63272985	63273484	chr1	63499249	63499748	Gm11608|chr1:63499249-63499748	0.360201685630247	.	.
chr1	63272985	63273484	chr1	63499249	63499748	Zdbf2|chr1:63499249-63499748	0.360201685630247	.	.
chr1	63272985	63273484	chr1	63508793	63509292	Gm11608|chr1:63508793-63509292	0.464369226311915	.	.
chr1	63272985	63273484	chr1	63508793	63509292	Zdbf2|chr1:63508793-63509292	0.464369226311915	.	.
chr1	63273583	63274082	chr1	63237403	63237902	Gm11608|chr1:63237403-63237902	0.34056676234727	.	.
chr1	63273583	63274082	chr1	63237403	63237902	Zdbf2|chr1:63237403-63237902	0.34056676234727	.	.
chr1	63273583	63274082	chr1	63508793	63509292	Gm11608|chr1:63508793-63509292	0.380865888769197	.	.
chr1	63273583	63274082	chr1	63508793	63509292	Zdbf2|chr1:63508793-63509292	0.380865888769197	.	.
chr1	63445105	63445604	chr1	63683639	63684138	Adam23|chr1:63683639-63684138	0.381212434872311	.	.
chr1	63446419	63446918	chr1	63567035	63567534	Adam23|chr1:63567035-63567534	0.371811467911015	.	.
chr1	63446419	63446918	chr1	63668754	63669253	Adam23|chr1:63668754-63669253	0.516386202277188	.	.
chr1	63730384	63730883	chr1	63763110	63763609	Fastkd2|chr1:63763110-63763609	0.36476339703785	.	.
chr1	63730384	63730883	chr1	63763110	63763609	Mdh1b|chr1:63763110-63763609	0.36476339703785	.	.
chr1	64078811	64079310	chr1	63882576	63883075	Gm13748|chr1:63882576-63883075	0.542005869856544	.	.
chr1	64078811	64079310	chr1	64121000	64121499	Gm13748|chr1:64121000-64121499	0.53317869496831	.	.
chr1	64078811	64079310	chr1	64226173	64226672	Gm13748|chr1:64226173-64226672	0.706068981266615	.	.
chr1	64078811	64079310	chr1	64341507	64342006	Gm13748|chr1:64341507-64342006	0.480351088634735	.	.
chr1	64078811	64079310	chr1	64445949	64446448	Gm13748|chr1:64445949-64446448	0.505829999486453	.	.
chr1	64121506	64122005	chr1	63882576	63883075	Klf7|chr1:63882576-63883075	0.391292711775899	.	.
chr1	64121506	64122005	chr1	64121000	64121499	Klf7|chr1:64121000-64121499	0.518021802836417	.	.
chr1	64121506	64122005	chr1	64226173	64226672	Klf7|chr1:64226173-64226672	0.648974472691385	.	.
chr1	64121506	64122005	chr1	64341507	64342006	Klf7|chr1:64341507-64342006	0.621908817511226	.	.
chr1	64121506	64122005	chr1	64341507	64342006	Klf7|chr1:64341507-64342006	0.621908817511227	.	.
chr1	64121506	64122005	chr1	64445949	64446448	Klf7|chr1:64445949-64446448	0.530911056742011	.	.
chr1	64122089	64122588	chr1	64121000	64121499	Klf7|chr1:64121000-64121499	0.49577068650288	.	.
chr1	64122089	64122588	chr1	64226173	64226672	Klf7|chr1:64226173-64226672	0.544201249291181	.	.
chr1	64122089	64122588	chr1	64341507	64342006	Klf7|chr1:64341507-64342006	0.669504058048408	.	.
chr1	64122089	64122588	chr1	64445949	64446448	Klf7|chr1:64445949-64446448	0.419691748954366	.	.
chr1	64122089	64122588	chr1	64445949	64446448	Klf7|chr1:64445949-64446448	0.419691748954367	.	.
chr1	64532547	64533046	chr1	64445949	64446448	Creb1|chr1:64445949-64446448	0.478212695731895	.	.
chr1	64532547	64533046	chr1	64795133	64795632	Creb1|chr1:64795133-64795632	0.581986821660685	.	.
chr1	64616950	64617449	chr1	64341507	64342006	Gm28982|chr1:64341507-64342006	0.429885956899988	.	.
chr1	64616950	64617449	chr1	64341507	64342006	Mettl21a|chr1:64341507-64342006	0.429885956899988	.	.
chr1	64616950	64617449	chr1	64445949	64446448	Gm28982|chr1:64445949-64446448	0.419937216706652	.	.
chr1	64616950	64617449	chr1	64445949	64446448	Mettl21a|chr1:64445949-64446448	0.419937216706652	.	.
chr1	64616950	64617449	chr1	64795133	64795632	Gm28982|chr1:64795133-64795632	0.570493042905842	.	.
chr1	64616950	64617449	chr1	64795133	64795632	Mettl21a|chr1:64795133-64795632	0.570493042905842	.	.
chr1	64617495	64617994	chr1	64447980	64448479	Gm28982|chr1:64447980-64448479	0.440717938616906	.	.
chr1	64617495	64617994	chr1	64447980	64448479	Mettl21a|chr1:64447980-64448479	0.440717938616906	.	.
chr1	64617495	64617994	chr1	64795133	64795632	Gm28982|chr1:64795133-64795632	0.545025982720248	.	.
chr1	64617495	64617994	chr1	64795133	64795632	Mettl21a|chr1:64795133-64795632	0.545025982720248	.	.
chr1	64690474	64690973	chr1	64318735	64319234	2810408I11Rik|chr1:64318735-64319234	0.374088557785288	.	.
chr1	64690474	64690973	chr1	64318735	64319234	Ccnyl1|chr1:64318735-64319234	0.374088557785288	.	.
chr1	64690474	64690973	chr1	64341507	64342006	2810408I11Rik|chr1:64341507-64342006	0.611302397852795	.	.
chr1	64690474	64690973	chr1	64341507	64342006	Ccnyl1|chr1:64341507-64342006	0.611302397852795	.	.
chr1	64690474	64690973	chr1	64445949	64446448	2810408I11Rik|chr1:64445949-64446448	0.368860316972101	.	.
chr1	64690474	64690973	chr1	64445949	64446448	Ccnyl1|chr1:64445949-64446448	0.368860316972101	.	.
chr1	64690474	64690973	chr1	64447980	64448479	2810408I11Rik|chr1:64447980-64448479	0.346973312022443	.	.
chr1	64690474	64690973	chr1	64447980	64448479	Ccnyl1|chr1:64447980-64448479	0.346973312022443	.	.
chr1	64690474	64690973	chr1	64795133	64795632	2810408I11Rik|chr1:64795133-64795632	0.486903834234416	.	.
chr1	64690474	64690973	chr1	64795133	64795632	Ccnyl1|chr1:64795133-64795632	0.486903834234416	.	.
chr1	64690474	64690973	chr1	64795647	64796146	2810408I11Rik|chr1:64795647-64796146	0.475736565430001	.	.
chr1	64690474	64690973	chr1	64795647	64796146	Ccnyl1|chr1:64795647-64796146	0.475736565430001	.	.
chr1	64737642	64738141	chr1	64705213	64705712	Fzd5|chr1:64705213-64705712	0.407821924036507	.	.
chr1	65122893	65123392	chr1	64847447	64847946	D630023F18Rik|chr1:64847447-64847946	0.350622385724522	.	.
chr1	65122893	65123392	chr1	65178123	65178622	D630023F18Rik|chr1:65178123-65178622	0.564578850104564	.	.
chr1	65186396	65186895	chr1	64795133	64795632	Idh1|chr1:64795133-64795632	0.623964363648944	.	.
chr1	65186396	65186895	chr1	64795133	64795632	Pikfyve|chr1:64795133-64795632	0.623964363648944	.	.
chr1	65186396	65186895	chr1	64795647	64796146	Idh1|chr1:64795647-64796146	0.340877924719332	.	.
chr1	65186396	65186895	chr1	64795647	64796146	Pikfyve|chr1:64795647-64796146	0.340877924719332	.	.
chr1	66174880	66175379	chr1	65927769	65928268	Map2|chr1:65927769-65928268	0.409262871543088	.	.
chr1	66174880	66175379	chr1	66099767	66100266	Map2|chr1:66099767-66100266	0.417562957098763	.	.
chr1	66174880	66175379	chr1	66226941	66227440	Map2|chr1:66226941-66227440	0.388750149270263	.	.
chr1	66174880	66175379	chr1	66323426	66323925	Map2|chr1:66323426-66323925	0.538699632852994	.	.
chr1	66467252	66467751	chr1	66211343	66211842	Unc80|chr1:66211343-66211842	0.386394914502355	.	.
chr1	66467252	66467751	chr1	66226941	66227440	Unc80|chr1:66226941-66227440	0.351188410172674	.	.
chr1	66467921	66468420	chr1	66148756	66149255	Unc80|chr1:66148756-66149255	0.365381998089791	.	.
chr1	66467921	66468420	chr1	66321754	66322253	Unc80|chr1:66321754-66322253	0.574044878131027	.	.
chr1	66467921	66468420	chr1	66550631	66551130	Unc80|chr1:66550631-66551130	0.51911247753258	.	.
chr1	66468592	66469091	chr1	66099767	66100266	Unc80|chr1:66099767-66100266	0.408578602838697	.	.
chr1	66468592	66469091	chr1	66323426	66323925	Unc80|chr1:66323426-66323925	0.370340596663168	.	.
chr1	66468592	66469091	chr1	66386643	66387142	Unc80|chr1:66386643-66387142	0.384599132635312	.	.
chr1	66700587	66701086	chr1	66299348	66299847	Rpe|chr1:66299348-66299847	0.438988614211592	.	.
chr1	66700587	66701086	chr1	66323426	66323925	Rpe|chr1:66323426-66323925	0.56897985482208	.	.
chr1	66700587	66701086	chr1	66895631	66896130	Rpe|chr1:66895631-66896130	0.380127443993267	.	.
chr1	69105603	69106102	chr1	68806645	68807144	Gm16076|chr1:68806645-68807144	0.531261990071122	.	.
chr1	69105603	69106102	chr1	68933296	68933795	Gm16076|chr1:68933296-68933795	0.354287979015802	.	.
chr1	69105603	69106102	chr1	69241684	69242183	Gm16076|chr1:69241684-69242183	0.572893358045482	.	.
chr1	69105603	69106102	chr1	69308642	69309141	Gm16076|chr1:69308642-69309141	0.681887540057829	.	.
chr1	69106800	69107299	chr1	68806645	68807144	Gm16076|chr1:68806645-68807144	0.395264817967346	.	.
chr1	69106800	69107299	chr1	68933296	68933795	Gm16076|chr1:68933296-68933795	0.489537407108946	.	.
chr1	69106800	69107299	chr1	69073494	69073993	Gm16076|chr1:69073494-69073993	0.719785947810682	.	.
chr1	69106800	69107299	chr1	69308642	69309141	Gm16076|chr1:69308642-69309141	0.686940298801138	.	.
chr1	69493236	69493735	chr1	69073494	69073993	Gm29113|chr1:69073494-69073993	0.594608664259448	.	.
chr1	69687151	69687650	chr1	69308642	69309141	Ikzf2|chr1:69308642-69309141	0.398037071191119	.	.
chr1	70724978	70725477	chr1	70692535	70693034	Vwc2l|chr1:70692535-70693034	0.377014490163864	.	.
chr1	70724978	70725477	chr1	70700160	70700659	Vwc2l|chr1:70700160-70700659	0.359419958792823	.	.
chr1	70725497	70725996	chr1	70692535	70693034	Vwc2l|chr1:70692535-70693034	0.466647994211764	.	.
chr1	70725497	70725996	chr1	70700160	70700659	Vwc2l|chr1:70700160-70700659	0.358643793980042	.	.
chr1	70725497	70725996	chr1	70700714	70701213	Vwc2l|chr1:70700714-70701213	0.366346726536472	.	.
chr1	71102861	71103360	chr1	71418427	71418926	Bard1|chr1:71418427-71418926	0.383461962740332	.	.
chr1	71556874	71557373	chr1	71291996	71292495	Atic|chr1:71291996-71292495	0.371203642848838	.	.
chr1	71556874	71557373	chr1	71507173	71507672	Atic|chr1:71507173-71507672	0.355572236512265	.	.
chr1	71557407	71557906	chr1	71507173	71507672	Atic|chr1:71507173-71507672	0.340186012465693	.	.
chr1	72211757	72212256	chr1	72123622	72124121	Mreg|chr1:72123622-72124121	0.424361919358125	.	.
chr1	72212372	72212871	chr1	71898175	71898674	Mreg|chr1:71898175-71898674	0.365212353937105	.	.
chr1	72212372	72212871	chr1	72183513	72184012	Mreg|chr1:72183513-72184012	0.461234866484414	.	.
chr1	72212372	72212871	chr1	72236179	72236678	Mreg|chr1:72236179-72236678	0.539756649298938	.	.
chr1	72212372	72212871	chr1	72236179	72236678	Mreg|chr1:72236179-72236678	0.539756649298939	.	.
chr1	72284104	72284603	chr1	72165656	72166155	Pecr|chr1:72165656-72166155	0.526969840509899	.	.
chr1	72284104	72284603	chr1	72165656	72166155	Tmem169|chr1:72165656-72166155	0.526969840509899	.	.
chr1	72284104	72284603	chr1	72210810	72211309	Pecr|chr1:72210810-72211309	0.435968642367683	.	.
chr1	72284104	72284603	chr1	72210810	72211309	Tmem169|chr1:72210810-72211309	0.435968642367683	.	.
chr1	72284104	72284603	chr1	72236179	72236678	Pecr|chr1:72236179-72236678	0.506125748871545	.	.
chr1	72284104	72284603	chr1	72236179	72236678	Tmem169|chr1:72236179-72236678	0.506125748871545	.	.
chr1	72284104	72284603	chr1	72243720	72244219	Pecr|chr1:72243720-72244219	0.586042094556203	.	.
chr1	72284104	72284603	chr1	72243720	72244219	Tmem169|chr1:72243720-72244219	0.586042094556203	.	.
chr1	72284104	72284603	chr1	72254025	72254524	Pecr|chr1:72254025-72254524	0.383735922433923	.	.
chr1	72284104	72284603	chr1	72254025	72254524	Tmem169|chr1:72254025-72254524	0.383735922433923	.	.
chr1	72284104	72284603	chr1	72724350	72724849	Pecr|chr1:72724350-72724849	0.535682805681509	.	.
chr1	72284104	72284603	chr1	72724350	72724849	Tmem169|chr1:72724350-72724849	0.535682805681509	.	.
chr1	72307199	72307698	chr1	72219979	72220478	Xrcc5|chr1:72219979-72220478	0.409882679955871	.	.
chr1	72307199	72307698	chr1	72254545	72255044	Xrcc5|chr1:72254545-72255044	0.643378499821283	.	.
chr1	72307199	72307698	chr1	72400573	72401072	Xrcc5|chr1:72400573-72401072	0.493856524500537	.	.
chr1	72307199	72307698	chr1	72400573	72401072	Xrcc5|chr1:72400573-72401072	0.493856524500538	.	.
chr1	72307199	72307698	chr1	72413972	72414471	Xrcc5|chr1:72413972-72414471	0.518235150318273	.	.
chr1	72307199	72307698	chr1	72414524	72415023	Xrcc5|chr1:72414524-72415023	0.504768272510292	.	.
chr1	72307199	72307698	chr1	72558786	72559285	Xrcc5|chr1:72558786-72559285	0.514760139343212	.	.
chr1	72307199	72307698	chr1	72746325	72746824	Xrcc5|chr1:72746325-72746824	0.433095671315404	.	.
chr1	72536444	72536943	chr1	72468442	72468941	March4|chr1:72468442-72468941	0.515344330273152	.	.
chr1	72536444	72536943	chr1	72506132	72506631	March4|chr1:72506132-72506631	0.504762714185629	.	.
chr1	72536444	72536943	chr1	72577484	72577983	March4|chr1:72577484-72577983	0.353622804363164	.	.
chr1	72536444	72536943	chr1	72581185	72581684	March4|chr1:72581185-72581684	0.400991719012634	.	.
chr1	72536444	72536943	chr1	72593369	72593868	March4|chr1:72593369-72593868	0.492706608693943	.	.
chr1	72536444	72536943	chr1	72739525	72740024	March4|chr1:72739525-72740024	0.403079199197496	.	.
chr1	72536444	72536943	chr1	72877787	72878286	March4|chr1:72877787-72878286	0.360494386434825	.	.
chr1	72536972	72537471	chr1	72738990	72739489	March4|chr1:72738990-72739489	0.365662393223757	.	.
chr1	72536972	72537471	chr1	72739525	72740024	March4|chr1:72739525-72740024	0.387480995751187	.	.
chr1	72536972	72537471	chr1	72877787	72878286	March4|chr1:72877787-72878286	0.433240001064807	.	.
chr1	72536972	72537471	chr1	72877787	72878286	March4|chr1:72877787-72878286	0.433240001064808	.	.
chr1	72582908	72583407	chr1	72254025	72254524	Smarcal1|chr1:72254025-72254524	0.365934850095447	.	.
chr1	72582908	72583407	chr1	72254545	72255044	Smarcal1|chr1:72254545-72255044	0.477648932574953	.	.
chr1	72582908	72583407	chr1	72414524	72415023	Smarcal1|chr1:72414524-72415023	0.389919849162379	.	.
chr1	72582908	72583407	chr1	72558786	72559285	Smarcal1|chr1:72558786-72559285	0.500277601557253	.	.
chr1	72640885	72641384	chr1	72804169	72804668	Gm39662|chr1:72804169-72804668	0.366251867019608	.	.
chr1	72711014	72711513	chr1	72254025	72254524	Rpl37a|chr1:72254025-72254524	0.585507643963737	.	.
chr1	72711014	72711513	chr1	72558786	72559285	Rpl37a|chr1:72558786-72559285	0.387095217190741	.	.
chr1	72711014	72711513	chr1	72724350	72724849	Rpl37a|chr1:72724350-72724849	0.580834940993453	.	.
chr1	72711014	72711513	chr1	72804169	72804668	Rpl37a|chr1:72804169-72804668	0.460122623724324	.	.
chr1	72824488	72824987	chr1	72558786	72559285	Igfbp2|chr1:72558786-72559285	0.380025840145765	.	.
chr1	72824488	72824987	chr1	72854196	72854695	Igfbp2|chr1:72854196-72854695	0.398724776651371	.	.
chr1	72824488	72824987	chr1	72872440	72872939	Igfbp2|chr1:72872440-72872939	0.648057104239595	.	.
chr1	73864311	73864810	chr1	73717334	73717833	6030407O03Rik|chr1:73717334-73717833	0.534269971263426	.	.
chr1	73864311	73864810	chr1	74008466	74008965	6030407O03Rik|chr1:74008466-74008965	0.365490018871783	.	.
chr1	74125051	74125550	chr1	73950001	73950500	Rufy4|chr1:73950001-73950500	0.678219424744071	.	.
chr1	74125051	74125550	chr1	73950001	73950500	Tns1|chr1:73950001-73950500	0.678219424744071	.	.
chr1	74125051	74125550	chr1	73973944	73974443	Rufy4|chr1:73973944-73974443	0.494532513137779	.	.
chr1	74125051	74125550	chr1	73973944	73974443	Tns1|chr1:73973944-73974443	0.494532513137779	.	.
chr1	74125051	74125550	chr1	73974512	73975011	Rufy4|chr1:73974512-73975011	0.444923465278811	.	.
chr1	74125051	74125550	chr1	73974512	73975011	Tns1|chr1:73974512-73975011	0.444923465278811	.	.
chr1	74125051	74125550	chr1	73979164	73979663	Rufy4|chr1:73979164-73979663	0.497234172233	.	.
chr1	74125051	74125550	chr1	73979164	73979663	Tns1|chr1:73979164-73979663	0.497234172233	.	.
chr1	74125051	74125550	chr1	74008466	74008965	Rufy4|chr1:74008466-74008965	0.624956787783152	.	.
chr1	74125051	74125550	chr1	74008466	74008965	Tns1|chr1:74008466-74008965	0.624956787783152	.	.
chr1	74125051	74125550	chr1	74036907	74037406	Rufy4|chr1:74036907-74037406	0.513667445127256	.	.
chr1	74125051	74125550	chr1	74036907	74037406	Tns1|chr1:74036907-74037406	0.513667445127256	.	.
chr1	74125051	74125550	chr1	74044395	74044894	Rufy4|chr1:74044395-74044894	0.52007564192737	.	.
chr1	74125051	74125550	chr1	74044395	74044894	Tns1|chr1:74044395-74044894	0.52007564192737	.	.
chr1	74125051	74125550	chr1	74069377	74069876	Rufy4|chr1:74069377-74069876	0.569279323220432	.	.
chr1	74125051	74125550	chr1	74069377	74069876	Tns1|chr1:74069377-74069876	0.569279323220432	.	.
chr1	74125051	74125550	chr1	74077366	74077865	Rufy4|chr1:74077366-74077865	0.562013580281753	.	.
chr1	74125051	74125550	chr1	74077366	74077865	Tns1|chr1:74077366-74077865	0.562013580281753	.	.
chr1	74125051	74125550	chr1	74207838	74208337	Rufy4|chr1:74207838-74208337	0.340806985797603	.	.
chr1	74125051	74125550	chr1	74207838	74208337	Tns1|chr1:74207838-74208337	0.340806985797603	.	.
chr1	74236196	74236695	chr1	73770594	73771093	Arpc2|chr1:73770594-73771093	0.38008639817298	.	.
chr1	74236196	74236695	chr1	74069377	74069876	Arpc2|chr1:74069377-74069876	0.387624037937974	.	.
chr1	74277835	74278334	chr1	74368126	74368625	Gpbar1|chr1:74368126-74368625	0.522711493122734	.	.
chr1	74277835	74278334	chr1	74397348	74397847	Gpbar1|chr1:74397348-74397847	0.387809547175379	.	.
chr1	74277835	74278334	chr1	74415126	74415625	Gpbar1|chr1:74415126-74415625	0.492982864526285	.	.
chr1	74277835	74278334	chr1	74437955	74438454	Gpbar1|chr1:74437955-74438454	0.51859353322098	.	.
chr1	74277835	74278334	chr1	74438461	74438960	Gpbar1|chr1:74438461-74438960	0.59384417766222	.	.
chr1	74277835	74278334	chr1	74452541	74453040	Gpbar1|chr1:74452541-74453040	0.434561767653917	.	.
chr1	74278363	74278862	chr1	74368126	74368625	Gpbar1|chr1:74368126-74368625	0.35408959200806	.	.
chr1	74278363	74278862	chr1	74437955	74438454	Gpbar1|chr1:74437955-74438454	0.430247154475901	.	.
chr1	74278363	74278862	chr1	74438461	74438960	Gpbar1|chr1:74438461-74438960	0.476306407134004	.	.
chr1	74284057	74284556	chr1	74415126	74415625	Aamp|chr1:74415126-74415625	0.403371039939542	.	.
chr1	74284057	74284556	chr1	74415126	74415625	Pnkd|chr1:74415126-74415625	0.403371039939542	.	.
chr1	74284588	74285087	chr1	74332262	74332761	Aamp|chr1:74332262-74332761	0.55841248399924	.	.
chr1	74284588	74285087	chr1	74332262	74332761	Pnkd|chr1:74332262-74332761	0.55841248399924	.	.
chr1	74361763	74362262	chr1	74332262	74332761	Catip|chr1:74332262-74332761	0.557438865554304	.	.
chr1	74391301	74391800	chr1	74317129	74317628	Ctdsp1|chr1:74317129-74317628	0.4497003551887	.	.
chr1	74391301	74391800	chr1	74332815	74333314	Ctdsp1|chr1:74332815-74333314	0.383531561956006	.	.
chr1	74505730	74506229	chr1	74313260	74313759	Cnot9|chr1:74313260-74313759	0.511970805900559	.	.
chr1	74505730	74506229	chr1	74317129	74317628	Cnot9|chr1:74317129-74317628	0.57333186309287	.	.
chr1	74505730	74506229	chr1	74332262	74332761	Cnot9|chr1:74332262-74332761	0.503969691840075	.	.
chr1	74505730	74506229	chr1	74332815	74333314	Cnot9|chr1:74332815-74333314	0.707029931267435	.	.
chr1	74505730	74506229	chr1	74386756	74387255	Cnot9|chr1:74386756-74387255	0.672375348653796	.	.
chr1	74505730	74506229	chr1	74802933	74803432	Cnot9|chr1:74802933-74803432	0.611689478747674	.	.
chr1	74505730	74506229	chr1	74824729	74825228	Cnot9|chr1:74824729-74825228	0.437297570545428	.	.
chr1	74505730	74506229	chr1	74858307	74858806	Cnot9|chr1:74858307-74858806	0.721883067726004	.	.
chr1	74542596	74543095	chr1	74313260	74313759	Plcd4|chr1:74313260-74313759	0.378669166888101	.	.
chr1	74542596	74543095	chr1	74317129	74317628	Plcd4|chr1:74317129-74317628	0.584897748504989	.	.
chr1	74542596	74543095	chr1	74332815	74333314	Plcd4|chr1:74332815-74333314	0.5104072722639	.	.
chr1	74542596	74543095	chr1	74386756	74387255	Plcd4|chr1:74386756-74387255	0.365472477725228	.	.
chr1	74542596	74543095	chr1	74802933	74803432	Plcd4|chr1:74802933-74803432	0.344395515742608	.	.
chr1	74542596	74543095	chr1	74894978	74895477	Plcd4|chr1:74894978-74895477	0.448399621468726	.	.
chr1	74587962	74588461	chr1	74313260	74313759	Bcs1l|chr1:74313260-74313759	0.516091973734973	.	.
chr1	74587962	74588461	chr1	74313260	74313759	Zfp142|chr1:74313260-74313759	0.516091973734973	.	.
chr1	74587962	74588461	chr1	74317129	74317628	Bcs1l|chr1:74317129-74317628	0.686851800251993	.	.
chr1	74587962	74588461	chr1	74317129	74317628	Zfp142|chr1:74317129-74317628	0.686851800251993	.	.
chr1	74587962	74588461	chr1	74332262	74332761	Bcs1l|chr1:74332262-74332761	0.530594998911986	.	.
chr1	74587962	74588461	chr1	74332262	74332761	Zfp142|chr1:74332262-74332761	0.530594998911986	.	.
chr1	74587962	74588461	chr1	74332815	74333314	Bcs1l|chr1:74332815-74333314	0.767570496263489	.	.
chr1	74587962	74588461	chr1	74332815	74333314	Zfp142|chr1:74332815-74333314	0.767570496263489	.	.
chr1	74587962	74588461	chr1	74386756	74387255	Bcs1l|chr1:74386756-74387255	0.569544219194389	.	.
chr1	74587962	74588461	chr1	74386756	74387255	Zfp142|chr1:74386756-74387255	0.569544219194389	.	.
chr1	74587962	74588461	chr1	74802933	74803432	Bcs1l|chr1:74802933-74803432	0.556621133341412	.	.
chr1	74587962	74588461	chr1	74802933	74803432	Zfp142|chr1:74802933-74803432	0.556621133341412	.	.
chr1	74587962	74588461	chr1	74824729	74825228	Bcs1l|chr1:74824729-74825228	0.413742064550556	.	.
chr1	74587962	74588461	chr1	74824729	74825228	Zfp142|chr1:74824729-74825228	0.413742064550556	.	.
chr1	74587962	74588461	chr1	74858307	74858806	Bcs1l|chr1:74858307-74858806	0.632283895849852	.	.
chr1	74587962	74588461	chr1	74858307	74858806	Zfp142|chr1:74858307-74858806	0.632283895849852	.	.
chr1	74601175	74601674	chr1	74317129	74317628	Rnf25|chr1:74317129-74317628	0.566228747749549	.	.
chr1	74601175	74601674	chr1	74317129	74317628	Stk36|chr1:74317129-74317628	0.566228747749549	.	.
chr1	74601175	74601674	chr1	74824729	74825228	Rnf25|chr1:74824729-74825228	0.579645356928293	.	.
chr1	74601175	74601674	chr1	74824729	74825228	Stk36|chr1:74824729-74825228	0.579645356928293	.	.
chr1	74661495	74661994	chr1	74332262	74332761	Ttll4|chr1:74332262-74332761	0.37324319073355	.	.
chr1	74661495	74661994	chr1	74816731	74817230	Ttll4|chr1:74816731-74817230	0.390139405312838	.	.
chr1	74661495	74661994	chr1	74824729	74825228	Ttll4|chr1:74824729-74825228	0.384528438232686	.	.
chr1	74661495	74661994	chr1	74858307	74858806	Ttll4|chr1:74858307-74858806	0.445835742710907	.	.
chr1	74854708	74855207	chr1	74802933	74803432	Cdk5r2|chr1:74802933-74803432	0.647895175258619	.	.
chr1	74854708	74855207	chr1	74858307	74858806	Cdk5r2|chr1:74858307-74858806	0.716213284935905	.	.
chr1	74893408	74893907	chr1	74772969	74773468	Cryba2|chr1:74772969-74773468	0.343044722782402	.	.
chr1	74893408	74893907	chr1	74808065	74808564	Cryba2|chr1:74808065-74808564	0.376255187562099	.	.
chr1	74893408	74893907	chr1	74924422	74924921	Cryba2|chr1:74924422-74924921	0.462403344058157	.	.
chr1	74893408	74893907	chr1	74926640	74927139	Cryba2|chr1:74926640-74927139	0.34208202264922	.	.
chr1	75124760	75125259	chr1	74802933	74803432	Nhej1|chr1:74802933-74803432	0.692838195429351	.	.
chr1	75124760	75125259	chr1	74858307	74858806	Nhej1|chr1:74858307-74858806	0.713378637082419	.	.
chr1	75124760	75125259	chr1	74964428	74964927	Nhej1|chr1:74964428-74964927	0.4224862632737	.	.
chr1	75124760	75125259	chr1	75263237	75263736	Nhej1|chr1:75263237-75263736	0.38355640679789	.	.
chr1	75124760	75125259	chr1	75370249	75370748	Nhej1|chr1:75370249-75370748	0.347767064585336	.	.
chr1	75124760	75125259	chr1	75371716	75372215	Nhej1|chr1:75371716-75372215	0.698538644000882	.	.
chr1	75124760	75125259	chr1	75393088	75393587	Nhej1|chr1:75393088-75393587	0.716585464952678	.	.
chr1	75124760	75125259	chr1	75393088	75393587	Nhej1|chr1:75393088-75393587	0.716585464952679	.	.
chr1	75124760	75125259	chr1	75442771	75443270	Nhej1|chr1:75442771-75443270	0.374298743246663	.	.
chr1	75142499	75142998	chr1	74824729	74825228	Cnppd1|chr1:74824729-74825228	0.468908689945187	.	.
chr1	75142499	75142998	chr1	74824729	74825228	Retreg2|chr1:74824729-74825228	0.468908689945187	.	.
chr1	75142499	75142998	chr1	74880737	74881236	Cnppd1|chr1:74880737-74881236	0.369778706877347	.	.
chr1	75142499	75142998	chr1	74880737	74881236	Retreg2|chr1:74880737-74881236	0.369778706877347	.	.
chr1	75142499	75142998	chr1	75016818	75017317	Cnppd1|chr1:75016818-75017317	0.357447245189724	.	.
chr1	75142499	75142998	chr1	75016818	75017317	Retreg2|chr1:75016818-75017317	0.357447245189724	.	.
chr1	75142499	75142998	chr1	75381822	75382321	Cnppd1|chr1:75381822-75382321	0.441767924514745	.	.
chr1	75142499	75142998	chr1	75381822	75382321	Retreg2|chr1:75381822-75382321	0.441767924514745	.	.
chr1	75142499	75142998	chr1	75413640	75414139	Cnppd1|chr1:75413640-75414139	0.493712758293935	.	.
chr1	75142499	75142998	chr1	75413640	75414139	Retreg2|chr1:75413640-75414139	0.493712758293935	.	.
chr1	75142499	75142998	chr1	75440629	75441128	Cnppd1|chr1:75440629-75441128	0.357836710322243	.	.
chr1	75142499	75142998	chr1	75440629	75441128	Retreg2|chr1:75440629-75441128	0.357836710322243	.	.
chr1	75142499	75142998	chr1	75487834	75488333	Cnppd1|chr1:75487834-75488333	0.398825707290038	.	.
chr1	75142499	75142998	chr1	75487834	75488333	Retreg2|chr1:75487834-75488333	0.398825707290038	.	.
chr1	75168424	75168923	chr1	74880737	74881236	Zfand2b|chr1:74880737-74881236	0.367849402210873	.	.
chr1	75168424	75168923	chr1	74894978	74895477	Zfand2b|chr1:74894978-74895477	0.512125779130125	.	.
chr1	75168424	75168923	chr1	75342805	75343304	Zfand2b|chr1:75342805-75343304	0.355264580334663	.	.
chr1	75168424	75168923	chr1	75407030	75407529	Zfand2b|chr1:75407030-75407529	0.545013171913579	.	.
chr1	75168424	75168923	chr1	75413640	75414139	Zfand2b|chr1:75413640-75414139	0.590831446888214	.	.
chr1	75168424	75168923	chr1	75440629	75441128	Zfand2b|chr1:75440629-75441128	0.626411393973568	.	.
chr1	75168424	75168923	chr1	75487834	75488333	Zfand2b|chr1:75487834-75488333	0.347390936682165	.	.
chr1	75179524	75180023	chr1	75495129	75495628	Abcb6|chr1:75495129-75495628	0.588707512028955	.	.
chr1	75180079	75180578	chr1	74802933	74803432	Abcb6|chr1:74802933-74803432	0.624971717196683	.	.
chr1	75180079	75180578	chr1	74858307	74858806	Abcb6|chr1:74858307-74858806	0.587039788714202	.	.
chr1	75180079	75180578	chr1	75216784	75217283	Abcb6|chr1:75216784-75217283	0.482258628193357	.	.
chr1	75180079	75180578	chr1	75371716	75372215	Abcb6|chr1:75371716-75372215	0.433428588079116	.	.
chr1	75180079	75180578	chr1	75393088	75393587	Abcb6|chr1:75393088-75393587	0.366453293703856	.	.
chr1	75180079	75180578	chr1	75495129	75495628	Abcb6|chr1:75495129-75495628	0.406017496401373	.	.
chr1	75191753	75192252	chr1	74824729	74825228	Ankzf1|chr1:74824729-74825228	0.660419961092025	.	.
chr1	75191753	75192252	chr1	74824729	74825228	Atg9a|chr1:74824729-74825228	0.660419961092025	.	.
chr1	75191753	75192252	chr1	75370249	75370748	Ankzf1|chr1:75370249-75370748	0.457546241713448	.	.
chr1	75191753	75192252	chr1	75370249	75370748	Atg9a|chr1:75370249-75370748	0.457546241713448	.	.
chr1	75191753	75192252	chr1	75371716	75372215	Ankzf1|chr1:75371716-75372215	0.547500014397743	.	.
chr1	75191753	75192252	chr1	75371716	75372215	Atg9a|chr1:75371716-75372215	0.547500014397743	.	.
chr1	75191753	75192252	chr1	75381822	75382321	Ankzf1|chr1:75381822-75382321	0.623015173323452	.	.
chr1	75191753	75192252	chr1	75381822	75382321	Atg9a|chr1:75381822-75382321	0.623015173323452	.	.
chr1	75191753	75192252	chr1	75393088	75393587	Ankzf1|chr1:75393088-75393587	0.69728299460002	.	.
chr1	75191753	75192252	chr1	75393088	75393587	Atg9a|chr1:75393088-75393587	0.69728299460002	.	.
chr1	75191753	75192252	chr1	75413640	75414139	Ankzf1|chr1:75413640-75414139	0.370212254429955	.	.
chr1	75191753	75192252	chr1	75413640	75414139	Atg9a|chr1:75413640-75414139	0.370212254429955	.	.
chr1	75191753	75192252	chr1	75442771	75443270	Ankzf1|chr1:75442771-75443270	0.426466371788513	.	.
chr1	75191753	75192252	chr1	75442771	75443270	Atg9a|chr1:75442771-75443270	0.426466371788513	.	.
chr1	75191753	75192252	chr1	75467494	75467993	Ankzf1|chr1:75467494-75467993	0.537686283551347	.	.
chr1	75191753	75192252	chr1	75467494	75467993	Atg9a|chr1:75467494-75467993	0.537686283551347	.	.
chr1	75210546	75211045	chr1	74802933	74803432	Glb1l|chr1:74802933-74803432	0.620734897773532	.	.
chr1	75210546	75211045	chr1	74802933	74803432	Stk16|chr1:74802933-74803432	0.620734897773532	.	.
chr1	75210546	75211045	chr1	74858307	74858806	Glb1l|chr1:74858307-74858806	0.658024634766597	.	.
chr1	75210546	75211045	chr1	74858307	74858806	Stk16|chr1:74858307-74858806	0.658024634766597	.	.
chr1	75210546	75211045	chr1	75263237	75263736	Glb1l|chr1:75263237-75263736	0.434762856189251	.	.
chr1	75210546	75211045	chr1	75263237	75263736	Stk16|chr1:75263237-75263736	0.434762856189251	.	.
chr1	75210546	75211045	chr1	75371716	75372215	Glb1l|chr1:75371716-75372215	0.525800160830125	.	.
chr1	75210546	75211045	chr1	75371716	75372215	Stk16|chr1:75371716-75372215	0.525800160830125	.	.
chr1	75210546	75211045	chr1	75393088	75393587	Glb1l|chr1:75393088-75393587	0.509900093381957	.	.
chr1	75210546	75211045	chr1	75393088	75393587	Stk16|chr1:75393088-75393587	0.509900093381957	.	.
chr1	75210546	75211045	chr1	75440629	75441128	Glb1l|chr1:75440629-75441128	0.479769110731139	.	.
chr1	75210546	75211045	chr1	75440629	75441128	Stk16|chr1:75440629-75441128	0.479769110731139	.	.
chr1	75219086	75219585	chr1	74802933	74803432	Tuba4a|chr1:74802933-74803432	0.384550545676529	.	.
chr1	75219086	75219585	chr1	74858307	74858806	Tuba4a|chr1:74858307-74858806	0.460509063067915	.	.
chr1	75219086	75219585	chr1	75218312	75218811	Tuba4a|chr1:75218312-75218811	0.401836997457302	.	.
chr1	75219086	75219585	chr1	75263237	75263736	Tuba4a|chr1:75263237-75263736	0.370591807152371	.	.
chr1	75219086	75219585	chr1	75440629	75441128	Tuba4a|chr1:75440629-75441128	0.532770186488266	.	.
chr1	75230933	75231432	chr1	74808065	74808564	A630095N17Rik|chr1:74808065-74808564	0.537685401290443	.	.
chr1	75230933	75231432	chr1	74924422	74924921	A630095N17Rik|chr1:74924422-74924921	0.381679250229448	.	.
chr1	75230933	75231432	chr1	75001124	75001623	A630095N17Rik|chr1:75001124-75001623	0.368680453461871	.	.
chr1	75230933	75231432	chr1	75398023	75398522	A630095N17Rik|chr1:75398023-75398522	0.534201617197481	.	.
chr1	75230933	75231432	chr1	75458368	75458867	A630095N17Rik|chr1:75458368-75458867	0.373725078738248	.	.
chr1	75236144	75236643	chr1	74858307	74858806	Dnajb2|chr1:74858307-74858806	0.35187731944537	.	.
chr1	75236144	75236643	chr1	74894978	74895477	Dnajb2|chr1:74894978-74895477	0.374533040312986	.	.
chr1	75236144	75236643	chr1	75216784	75217283	Dnajb2|chr1:75216784-75217283	0.422795552579326	.	.
chr1	75236144	75236643	chr1	75407030	75407529	Dnajb2|chr1:75407030-75407529	0.497223176329142	.	.
chr1	75236144	75236643	chr1	75413640	75414139	Dnajb2|chr1:75413640-75414139	0.369258453034957	.	.
chr1	75236144	75236643	chr1	75440629	75441128	Dnajb2|chr1:75440629-75441128	0.606209349134906	.	.
chr1	75236144	75236643	chr1	75440629	75441128	Dnajb2|chr1:75440629-75441128	0.606209349134907	.	.
chr1	75236651	75237150	chr1	74824729	74825228	Dnajb2|chr1:74824729-74825228	0.394381312003853	.	.
chr1	75236651	75237150	chr1	75216784	75217283	Dnajb2|chr1:75216784-75217283	0.752130478836095	.	.
chr1	75236651	75237150	chr1	75370249	75370748	Dnajb2|chr1:75370249-75370748	0.395758663804716	.	.
chr1	75236651	75237150	chr1	75393088	75393587	Dnajb2|chr1:75393088-75393587	0.485778114637874	.	.
chr1	75251521	75252020	chr1	75342805	75343304	Gm28294|chr1:75342805-75343304	0.471758390575493	.	.
chr1	75251521	75252020	chr1	75371716	75372215	Gm28294|chr1:75371716-75372215	0.434257637026034	.	.
chr1	75251521	75252020	chr1	75381822	75382321	Gm28294|chr1:75381822-75382321	0.369532266312611	.	.
chr1	75251521	75252020	chr1	75407030	75407529	Gm28294|chr1:75407030-75407529	0.455442906263595	.	.
chr1	75251521	75252020	chr1	75413640	75414139	Gm28294|chr1:75413640-75414139	0.462183827303123	.	.
chr1	75251521	75252020	chr1	75440629	75441128	Gm28294|chr1:75440629-75441128	0.613931425095937	.	.
chr1	75251521	75252020	chr1	75487302	75487801	Gm28294|chr1:75487302-75487801	0.391884414777669	.	.
chr1	75251521	75252020	chr1	75530565	75531064	Gm28294|chr1:75530565-75531064	0.520737895051743	.	.
chr1	75251521	75252020	chr1	75559353	75559852	Gm28294|chr1:75559353-75559852	0.558042558576613	.	.
chr1	75251521	75252020	chr1	75572707	75573206	Gm28294|chr1:75572707-75573206	0.354875373577256	.	.
chr1	75251521	75252020	chr1	75728718	75729217	Gm28294|chr1:75728718-75729217	0.431427995002093	.	.
chr1	75264008	75264507	chr1	75001124	75001623	Ptprn|chr1:75001124-75001623	0.437533992686629	.	.
chr1	75264008	75264507	chr1	75487834	75488333	Ptprn|chr1:75487834-75488333	0.459403328515247	.	.
chr1	75264008	75264507	chr1	75556331	75556830	Ptprn|chr1:75556331-75556830	0.459705313438943	.	.
chr1	75264008	75264507	chr1	75652505	75653004	Ptprn|chr1:75652505-75653004	0.359114877418554	.	.
chr1	75277375	75277874	chr1	75001124	75001623	Resp18|chr1:75001124-75001623	0.685411058025743	.	.
chr1	75277375	75277874	chr1	75398023	75398522	Resp18|chr1:75398023-75398522	0.47017428091849	.	.
chr1	75277375	75277874	chr1	75398023	75398522	Resp18|chr1:75398023-75398522	0.470174280918491	.	.
chr1	75277375	75277874	chr1	75458368	75458867	Resp18|chr1:75458368-75458867	0.507758755467183	.	.
chr1	75277375	75277874	chr1	75495129	75495628	Resp18|chr1:75495129-75495628	0.431895461579502	.	.
chr1	75277375	75277874	chr1	75556331	75556830	Resp18|chr1:75556331-75556830	0.438796772452275	.	.
chr1	75277375	75277874	chr1	75588851	75589350	Resp18|chr1:75588851-75589350	0.522054365044951	.	.
chr1	75277375	75277874	chr1	75608551	75609050	Resp18|chr1:75608551-75609050	0.593256476819058	.	.
chr1	75277375	75277874	chr1	75639542	75640041	Resp18|chr1:75639542-75640041	0.545279310038108	.	.
chr1	75277375	75277874	chr1	75693281	75693780	Resp18|chr1:75693281-75693780	0.379130126916355	.	.
chr1	75317346	75317845	chr1	75263237	75263736	Dnpep|chr1:75263237-75263736	0.400874300479993	.	.
chr1	75317346	75317845	chr1	75370249	75370748	Dnpep|chr1:75370249-75370748	0.639755673146647	.	.
chr1	75317346	75317845	chr1	75371716	75372215	Dnpep|chr1:75371716-75372215	0.603804849809745	.	.
chr1	75317346	75317845	chr1	75381822	75382321	Dnpep|chr1:75381822-75382321	0.572285213033659	.	.
chr1	75317346	75317845	chr1	75393088	75393587	Dnpep|chr1:75393088-75393587	0.536114022962114	.	.
chr1	75317346	75317845	chr1	75413640	75414139	Dnpep|chr1:75413640-75414139	0.505317599733503	.	.
chr1	75317346	75317845	chr1	75440629	75441128	Dnpep|chr1:75440629-75441128	0.623415614917395	.	.
chr1	75317346	75317845	chr1	75442771	75443270	Dnpep|chr1:75442771-75443270	0.402444755633026	.	.
chr1	75317346	75317845	chr1	75530565	75531064	Dnpep|chr1:75530565-75531064	0.656295298452596	.	.
chr1	75317346	75317845	chr1	75559353	75559852	Dnpep|chr1:75559353-75559852	0.392136132008943	.	.
chr1	75317346	75317845	chr1	75572707	75573206	Dnpep|chr1:75572707-75573206	0.497082148296882	.	.
chr1	75317346	75317845	chr1	75728718	75729217	Dnpep|chr1:75728718-75729217	0.577776548204902	.	.
chr1	75478598	75479097	chr1	75342805	75343304	Chpf|chr1:75342805-75343304	0.393064740797723	.	.
chr1	75478598	75479097	chr1	75342805	75343304	Tmem198|chr1:75342805-75343304	0.393064740797723	.	.
chr1	75478598	75479097	chr1	75371716	75372215	Chpf|chr1:75371716-75372215	0.367137496720774	.	.
chr1	75478598	75479097	chr1	75371716	75372215	Tmem198|chr1:75371716-75372215	0.367137496720774	.	.
chr1	75478598	75479097	chr1	75393088	75393587	Chpf|chr1:75393088-75393587	0.391242691005331	.	.
chr1	75478598	75479097	chr1	75393088	75393587	Tmem198|chr1:75393088-75393587	0.391242691005331	.	.
chr1	75478598	75479097	chr1	75407030	75407529	Chpf|chr1:75407030-75407529	0.382537810989475	.	.
chr1	75478598	75479097	chr1	75407030	75407529	Tmem198|chr1:75407030-75407529	0.382537810989475	.	.
chr1	75478598	75479097	chr1	75440629	75441128	Chpf|chr1:75440629-75441128	0.368106996116935	.	.
chr1	75478598	75479097	chr1	75440629	75441128	Tmem198|chr1:75440629-75441128	0.368106996116935	.	.
chr1	75478598	75479097	chr1	75530565	75531064	Chpf|chr1:75530565-75531064	0.612719443721982	.	.
chr1	75478598	75479097	chr1	75530565	75531064	Tmem198|chr1:75530565-75531064	0.612719443721982	.	.
chr1	75478598	75479097	chr1	75559353	75559852	Chpf|chr1:75559353-75559852	0.35302768645942	.	.
chr1	75478598	75479097	chr1	75559353	75559852	Tmem198|chr1:75559353-75559852	0.35302768645942	.	.
chr1	75478598	75479097	chr1	75572707	75573206	Chpf|chr1:75572707-75573206	0.529853131689678	.	.
chr1	75478598	75479097	chr1	75572707	75573206	Tmem198|chr1:75572707-75573206	0.529853131689678	.	.
chr1	75479156	75479655	chr1	75370249	75370748	Chpf|chr1:75370249-75370748	0.497490058635141	.	.
chr1	75479156	75479655	chr1	75370249	75370748	Tmem198|chr1:75370249-75370748	0.497490058635141	.	.
chr1	75479156	75479655	chr1	75371716	75372215	Chpf|chr1:75371716-75372215	0.634263343416521	.	.
chr1	75479156	75479655	chr1	75371716	75372215	Tmem198|chr1:75371716-75372215	0.634263343416521	.	.
chr1	75479156	75479655	chr1	75393088	75393587	Chpf|chr1:75393088-75393587	0.462592612227727	.	.
chr1	75479156	75479655	chr1	75393088	75393587	Tmem198|chr1:75393088-75393587	0.462592612227727	.	.
chr1	75479156	75479655	chr1	75407030	75407529	Chpf|chr1:75407030-75407529	0.359049003913	.	.
chr1	75479156	75479655	chr1	75407030	75407529	Tmem198|chr1:75407030-75407529	0.359049003913	.	.
chr1	75479156	75479655	chr1	75440629	75441128	Chpf|chr1:75440629-75441128	0.65301923898338	.	.
chr1	75479156	75479655	chr1	75440629	75441128	Tmem198|chr1:75440629-75441128	0.65301923898338	.	.
chr1	75479156	75479655	chr1	75530565	75531064	Chpf|chr1:75530565-75531064	0.651627056123016	.	.
chr1	75479156	75479655	chr1	75530565	75531064	Tmem198|chr1:75530565-75531064	0.651627056123016	.	.
chr1	75479156	75479655	chr1	75559353	75559852	Chpf|chr1:75559353-75559852	0.443945626837401	.	.
chr1	75479156	75479655	chr1	75559353	75559852	Tmem198|chr1:75559353-75559852	0.443945626837401	.	.
chr1	75479156	75479655	chr1	75572707	75573206	Chpf|chr1:75572707-75573206	0.703672821108241	.	.
chr1	75479156	75479655	chr1	75572707	75573206	Tmem198|chr1:75572707-75573206	0.703672821108241	.	.
chr1	75479156	75479655	chr1	75728718	75729217	Chpf|chr1:75728718-75729217	0.443264826082504	.	.
chr1	75479156	75479655	chr1	75728718	75729217	Tmem198|chr1:75728718-75729217	0.443264826082504	.	.
chr1	75505376	75505875	chr1	75263237	75263736	Obsl1|chr1:75263237-75263736	0.562280374092024	.	.
chr1	75505376	75505875	chr1	75263237	75263736	Obsl1|chr1:75263237-75263736	0.562280374092025	.	.
chr1	75505376	75505875	chr1	75370249	75370748	Obsl1|chr1:75370249-75370748	0.40853483463887	.	.
chr1	75505376	75505875	chr1	75371716	75372215	Obsl1|chr1:75371716-75372215	0.532314324411602	.	.
chr1	75505376	75505875	chr1	75381822	75382321	Obsl1|chr1:75381822-75382321	0.342823425236089	.	.
chr1	75505376	75505875	chr1	75393088	75393587	Obsl1|chr1:75393088-75393587	0.476913398959245	.	.
chr1	75505376	75505875	chr1	75407030	75407529	Obsl1|chr1:75407030-75407529	0.338710053202775	.	.
chr1	75505376	75505875	chr1	75440629	75441128	Obsl1|chr1:75440629-75441128	0.652677327724454	.	.
chr1	75505376	75505875	chr1	75530565	75531064	Obsl1|chr1:75530565-75531064	0.589151811560352	.	.
chr1	75505376	75505875	chr1	75559353	75559852	Obsl1|chr1:75559353-75559852	0.512872968109215	.	.
chr1	75505376	75505875	chr1	75572707	75573206	Obsl1|chr1:75572707-75573206	0.468420223524641	.	.
chr1	75505376	75505875	chr1	75728718	75729217	Obsl1|chr1:75728718-75729217	0.549683509480137	.	.
chr1	75505376	75505875	chr1	75877254	75877753	Obsl1|chr1:75877254-75877753	0.413183752570041	.	.
chr1	75521240	75521739	chr1	75572707	75573206	Stk11ip|chr1:75572707-75573206	0.42529580309655	.	.
chr1	75521240	75521739	chr1	75728718	75729217	Stk11ip|chr1:75728718-75729217	0.367492859008251	.	.
chr1	75521240	75521739	chr1	75773124	75773623	Stk11ip|chr1:75773124-75773623	0.47301332021549	.	.
chr1	75546261	75546760	chr1	75263237	75263736	Slc4a3|chr1:75263237-75263736	0.4217414275062	.	.
chr1	77027546	77028045	chr1	76754670	76755169	Gm816|chr1:76754670-76755169	0.542656873056504	.	.
chr1	77027546	77028045	chr1	77029128	77029627	Gm816|chr1:77029128-77029627	0.525977427595083	.	.
chr1	77027546	77028045	chr1	77043693	77044192	Gm816|chr1:77043693-77044192	0.536185601305109	.	.
chr1	77027546	77028045	chr1	77300843	77301342	Gm816|chr1:77300843-77301342	0.459748258615168	.	.
chr1	77027546	77028045	chr1	77410179	77410678	Gm816|chr1:77410179-77410678	0.463077291433195	.	.
chr1	77514939	77515438	chr1	77410179	77410678	Epha4|chr1:77410179-77410678	0.352378023559294	.	.
chr1	77514939	77515438	chr1	77410179	77410678	Gm28386|chr1:77410179-77410678	0.352378023559294	.	.
chr1	78310032	78310531	chr1	78425895	78426394	Sgpp2|chr1:78425895-78426394	0.421725378159273	.	.
chr1	78310931	78311430	chr1	78525118	78525617	Sgpp2|chr1:78525118-78525617	0.424945168575672	.	.
chr1	78488900	78489399	chr1	78702176	78702675	Farsb|chr1:78702176-78702675	0.349093000164665	.	.
chr1	78488900	78489399	chr1	78745265	78745764	Farsb|chr1:78745265-78745764	0.37294122786053	.	.
chr1	78511747	78512246	chr1	78338129	78338628	BC035947|chr1:78338129-78338628	0.418357671843252	.	.
chr1	78511747	78512246	chr1	78355094	78355593	BC035947|chr1:78355094-78355593	0.493661239445697	.	.
chr1	78511747	78512246	chr1	78371610	78372109	BC035947|chr1:78371610-78372109	0.447296773452779	.	.
chr1	78511747	78512246	chr1	78388731	78389230	BC035947|chr1:78388731-78389230	0.427760689188991	.	.
chr1	78511747	78512246	chr1	78453915	78454414	BC035947|chr1:78453915-78454414	0.411000925889442	.	.
chr1	78511747	78512246	chr1	78462564	78463063	BC035947|chr1:78462564-78463063	0.575089292490866	.	.
chr1	78511747	78512246	chr1	78463092	78463591	BC035947|chr1:78463092-78463591	0.367519283556085	.	.
chr1	78511747	78512246	chr1	78560108	78560607	BC035947|chr1:78560108-78560607	0.438129757082089	.	.
chr1	78511747	78512246	chr1	78826426	78826925	BC035947|chr1:78826426-78826925	0.36932407107471	.	.
chr1	78657540	78658039	chr1	78724400	78724899	Acsl3|chr1:78724400-78724899	0.580352362152398	.	.
chr1	78657540	78658039	chr1	78724400	78724899	Utp14b|chr1:78724400-78724899	0.580352362152398	.	.
chr1	79671948	79672447	chr1	79857905	79858404	Ap1s3|chr1:79857905-79858404	0.424517227446299	.	.
chr1	80339971	80340470	chr1	80362831	80363330	Cul3|chr1:80362831-80363330	0.339917781059065	.	.
chr1	80340736	80341235	chr1	80362831	80363330	Cul3|chr1:80362831-80363330	0.473951905242316	.	.
chr1	80340736	80341235	chr1	80709218	80709717	Cul3|chr1:80709218-80709717	0.389270834456922	.	.
chr1	80757286	80757785	chr1	80965818	80966317	Dock10|chr1:80965818-80966317	0.354012383136734	.	.
chr1	80757803	80758302	chr1	80718868	80719367	Dock10|chr1:80718868-80719367	0.407063326932788	.	.
chr1	80758332	80758831	chr1	80709218	80709717	Dock10|chr1:80709218-80709717	0.344155247722731	.	.
chr1	80758332	80758831	chr1	80718868	80719367	Dock10|chr1:80718868-80719367	0.510253780029519	.	.
chr1	81076257	81076756	chr1	80830339	80830838	Nyap2|chr1:80830339-80830838	0.402649735076585	.	.
chr1	82291243	82291742	chr1	82283141	82283640	Irs1|chr1:82283141-82283640	0.755584404923844	.	.
chr1	82291243	82291742	chr1	82292699	82293198	Irs1|chr1:82292699-82293198	0.635849460703443	.	.
chr1	82291243	82291742	chr1	82381892	82382391	Irs1|chr1:82381892-82382391	0.396399664496992	.	.
chr1	82316361	82316860	chr1	82292699	82293198	Rhbdd1|chr1:82292699-82293198	0.378070968774986	.	.
chr1	82586578	82587077	chr1	82283141	82283640	Col4a3|chr1:82283141-82283640	0.436957306266875	.	.
chr1	82586578	82587077	chr1	82283141	82283640	Col4a4|chr1:82283141-82283640	0.436957306266875	.	.
chr1	82586578	82587077	chr1	82292699	82293198	Col4a3|chr1:82292699-82293198	0.413865239526572	.	.
chr1	82586578	82587077	chr1	82292699	82293198	Col4a4|chr1:82292699-82293198	0.413865239526572	.	.
chr1	82586578	82587077	chr1	82381892	82382391	Col4a3|chr1:82381892-82382391	0.62167800874483	.	.
chr1	82586578	82587077	chr1	82381892	82382391	Col4a4|chr1:82381892-82382391	0.62167800874483	.	.
chr1	82586578	82587077	chr1	82433306	82433805	Col4a3|chr1:82433306-82433805	0.605393167932078	.	.
chr1	82586578	82587077	chr1	82433306	82433805	Col4a4|chr1:82433306-82433805	0.605393167932078	.	.
chr1	82724600	82725099	chr1	82358330	82358829	C430014B12Rik|chr1:82358330-82358829	0.392034712746554	.	.
chr1	82724600	82725099	chr1	82358330	82358829	C430014B12Rik|chr1:82358330-82358829	0.392034712746555	.	.
chr1	82724600	82725099	chr1	82358330	82358829	Mff|chr1:82358330-82358829	0.392034712746554	.	.
chr1	82724600	82725099	chr1	82358330	82358829	Mff|chr1:82358330-82358829	0.392034712746555	.	.
chr1	82724600	82725099	chr1	82381892	82382391	C430014B12Rik|chr1:82381892-82382391	0.349083694335974	.	.
chr1	82724600	82725099	chr1	82381892	82382391	Mff|chr1:82381892-82382391	0.349083694335974	.	.
chr1	82724600	82725099	chr1	82433306	82433805	C430014B12Rik|chr1:82433306-82433805	0.457985866872441	.	.
chr1	82724600	82725099	chr1	82433306	82433805	Mff|chr1:82433306-82433805	0.457985866872441	.	.
chr1	82724600	82725099	chr1	82918423	82918922	C430014B12Rik|chr1:82918423-82918922	0.356761551399957	.	.
chr1	82724600	82725099	chr1	82918423	82918922	Mff|chr1:82918423-82918922	0.356761551399957	.	.
chr1	82839194	82839693	chr1	83223029	83223528	Agfg1|chr1:83223029-83223528	0.48467200060266	.	.
chr1	83037972	83038471	chr1	83228055	83228554	Slc19a3|chr1:83228055-83228554	0.450535689043481	.	.
chr1	83037972	83038471	chr1	83295743	83296242	Slc19a3|chr1:83295743-83296242	0.445816957943968	.	.
chr1	83159481	83159980	chr1	83223029	83223528	Daw1|chr1:83223029-83223528	0.500874659009802	.	.
chr1	83407134	83407633	chr1	83297366	83297865	Sphkap|chr1:83297366-83297865	0.34380258205208	.	.
chr1	83407134	83407633	chr1	83736377	83736876	Sphkap|chr1:83736377-83736876	0.339872928191912	.	.
chr1	83407918	83408417	chr1	83354817	83355316	Sphkap|chr1:83354817-83355316	0.341151161878519	.	.
chr1	83407918	83408417	chr1	83505303	83505802	Sphkap|chr1:83505303-83505802	0.380042554632306	.	.
chr1	83407918	83408417	chr1	83720123	83720622	Sphkap|chr1:83720123-83720622	0.355632604712677	.	.
chr1	84695000	84695499	chr1	84523387	84523886	Dner|chr1:84523387-84523886	0.346832432252546	.	.
chr1	84695000	84695499	chr1	84621244	84621743	Dner|chr1:84621244-84621743	0.402125028356524	.	.
chr1	84839165	84839664	chr1	84523387	84523886	Fbxo36|chr1:84523387-84523886	0.739447881066907	.	.
chr1	84839165	84839664	chr1	84581779	84582278	Fbxo36|chr1:84581779-84582278	0.567441249804309	.	.
chr1	84839165	84839664	chr1	84621244	84621743	Fbxo36|chr1:84621244-84621743	0.487250406965662	.	.
chr1	84839165	84839664	chr1	84709399	84709898	Fbxo36|chr1:84709399-84709898	0.356825702492401	.	.
chr1	84839165	84839664	chr1	84838531	84839030	Fbxo36|chr1:84838531-84839030	0.806099407217477	.	.
chr1	84839808	84840307	chr1	84646798	84647297	Fbxo36|chr1:84646798-84647297	0.434317089505386	.	.
chr1	84839808	84840307	chr1	84646798	84647297	Trip12|chr1:84646798-84647297	0.434317089505386	.	.
chr1	84839808	84840307	chr1	84709399	84709898	Fbxo36|chr1:84709399-84709898	0.610427441449977	.	.
chr1	84839808	84840307	chr1	84709399	84709898	Fbxo36|chr1:84709399-84709898	0.610427441449978	.	.
chr1	84839808	84840307	chr1	84709399	84709898	Trip12|chr1:84709399-84709898	0.610427441449977	.	.
chr1	84839808	84840307	chr1	84709399	84709898	Trip12|chr1:84709399-84709898	0.610427441449978	.	.
chr1	84839808	84840307	chr1	84710164	84710663	Fbxo36|chr1:84710164-84710663	0.508685877094828	.	.
chr1	84839808	84840307	chr1	84710164	84710663	Trip12|chr1:84710164-84710663	0.508685877094828	.	.
chr1	85793160	85793659	chr1	86178901	86179400	Cab39|chr1:86178901-86179400	0.627897391633053	.	.
chr1	85894955	85895454	chr1	85597163	85597662	Itm2c|chr1:85597163-85597662	0.413230740373415	.	.
chr1	85894955	85895454	chr1	85703519	85704018	Itm2c|chr1:85703519-85704018	0.339744027355864	.	.
chr1	85894955	85895454	chr1	85958147	85958646	Itm2c|chr1:85958147-85958646	0.37561527559066	.	.
chr1	85894955	85895454	chr1	86094375	86094874	Itm2c|chr1:86094375-86094874	0.515898374461862	.	.
chr1	85894955	85895454	chr1	86217819	86218318	Itm2c|chr1:86217819-86218318	0.364678150753593	.	.
chr1	86064385	86064884	chr1	86038632	86039131	Psmd1|chr1:86038632-86039131	0.412451328362413	.	.
chr1	86064385	86064884	chr1	86442428	86442927	Psmd1|chr1:86442428-86442927	0.708716508873536	.	.
chr1	86154471	86154970	chr1	86442428	86442927	Armc9|chr1:86442428-86442927	0.414212355107242	.	.
chr1	86154471	86154970	chr1	86487143	86487642	Armc9|chr1:86487143-86487642	0.667275041043201	.	.
chr1	86154471	86154970	chr1	86487725	86488224	Armc9|chr1:86487725-86488224	0.507433440717821	.	.
chr1	86303797	86304296	chr1	86059359	86059858	Gm28626|chr1:86059359-86059858	0.364338364027123	.	.
chr1	86359268	86359767	chr1	86059359	86059858	C130036L24Rik|chr1:86059359-86059858	0.345447253750679	.	.
chr1	86359268	86359767	chr1	86059359	86059858	Ncl|chr1:86059359-86059858	0.345447253750679	.	.
chr1	86359268	86359767	chr1	86178901	86179400	C130036L24Rik|chr1:86178901-86179400	0.666097181844562	.	.
chr1	86359268	86359767	chr1	86178901	86179400	C130036L24Rik|chr1:86178901-86179400	0.666097181844563	.	.
chr1	86359268	86359767	chr1	86178901	86179400	Ncl|chr1:86178901-86179400	0.666097181844562	.	.
chr1	86359268	86359767	chr1	86178901	86179400	Ncl|chr1:86178901-86179400	0.666097181844563	.	.
chr1	86359268	86359767	chr1	86440464	86440963	C130036L24Rik|chr1:86440464-86440963	0.546159486196423	.	.
chr1	86359268	86359767	chr1	86440464	86440963	Ncl|chr1:86440464-86440963	0.546159486196423	.	.
chr1	86359268	86359767	chr1	86441795	86442294	C130036L24Rik|chr1:86441795-86442294	0.410281800962122	.	.
chr1	86359268	86359767	chr1	86441795	86442294	Ncl|chr1:86441795-86442294	0.410281800962122	.	.
chr1	86359268	86359767	chr1	86442428	86442927	C130036L24Rik|chr1:86442428-86442927	0.403121188845416	.	.
chr1	86359268	86359767	chr1	86442428	86442927	Ncl|chr1:86442428-86442927	0.403121188845416	.	.
chr1	86359268	86359767	chr1	86487143	86487642	C130036L24Rik|chr1:86487143-86487642	0.536640853464297	.	.
chr1	86359268	86359767	chr1	86487143	86487642	Ncl|chr1:86487143-86487642	0.536640853464297	.	.
chr1	86359268	86359767	chr1	86501200	86501699	C130036L24Rik|chr1:86501200-86501699	0.430052126913437	.	.
chr1	86359268	86359767	chr1	86501200	86501699	Ncl|chr1:86501200-86501699	0.430052126913437	.	.
chr1	86359268	86359767	chr1	86503968	86504467	C130036L24Rik|chr1:86503968-86504467	0.50937656436855	.	.
chr1	86359268	86359767	chr1	86503968	86504467	Ncl|chr1:86503968-86504467	0.50937656436855	.	.
chr1	86359268	86359767	chr1	86525204	86525703	C130036L24Rik|chr1:86525204-86525703	0.674346599671417	.	.
chr1	86359268	86359767	chr1	86525204	86525703	Ncl|chr1:86525204-86525703	0.674346599671417	.	.
chr1	86359268	86359767	chr1	86586879	86587378	C130036L24Rik|chr1:86586879-86587378	0.376153641824231	.	.
chr1	86359268	86359767	chr1	86586879	86587378	Ncl|chr1:86586879-86587378	0.376153641824231	.	.
chr1	86526360	86526859	chr1	86441795	86442294	Ptma|chr1:86441795-86442294	0.364389171356836	.	.
chr1	86526360	86526859	chr1	86442428	86442927	Ptma|chr1:86442428-86442927	0.685950784789305	.	.
chr1	86526360	86526859	chr1	86487143	86487642	Ptma|chr1:86487143-86487642	0.529907140138597	.	.
chr1	86526360	86526859	chr1	86487725	86488224	Ptma|chr1:86487725-86488224	0.453778366151449	.	.
chr1	86526360	86526859	chr1	86501200	86501699	Ptma|chr1:86501200-86501699	0.375703356949694	.	.
chr1	86526360	86526859	chr1	86503968	86504467	Ptma|chr1:86503968-86504467	0.571585899084095	.	.
chr1	86526360	86526859	chr1	86525204	86525703	Ptma|chr1:86525204-86525703	0.595815066019193	.	.
chr1	86526360	86526859	chr1	86586879	86587378	Ptma|chr1:86586879-86587378	0.494520486168349	.	.
chr1	86526360	86526859	chr1	86792319	86792818	Ptma|chr1:86792319-86792818	0.488156715961853	.	.
chr1	86526360	86526859	chr1	86925794	86926293	Ptma|chr1:86925794-86926293	0.597143789905773	.	.
chr1	86526360	86526859	chr1	86993903	86994402	Ptma|chr1:86993903-86994402	0.368954065921146	.	.
chr1	86582078	86582577	chr1	86487143	86487642	Cops7b|chr1:86487143-86487642	0.412493801628201	.	.
chr1	86582078	86582577	chr1	86487143	86487642	Pde6d|chr1:86487143-86487642	0.412493801628201	.	.
chr1	86582078	86582577	chr1	86487725	86488224	Cops7b|chr1:86487725-86488224	0.56725706317875	.	.
chr1	86582078	86582577	chr1	86487725	86488224	Pde6d|chr1:86487725-86488224	0.56725706317875	.	.
chr1	86582078	86582577	chr1	86501200	86501699	Cops7b|chr1:86501200-86501699	0.443421011685478	.	.
chr1	86582078	86582577	chr1	86501200	86501699	Pde6d|chr1:86501200-86501699	0.443421011685478	.	.
chr1	86582078	86582577	chr1	86503968	86504467	Cops7b|chr1:86503968-86504467	0.417191063743934	.	.
chr1	86582078	86582577	chr1	86503968	86504467	Pde6d|chr1:86503968-86504467	0.417191063743934	.	.
chr1	86582603	86583102	chr1	86833924	86834423	Cops7b|chr1:86833924-86834423	0.501522213713835	.	.
chr1	86582603	86583102	chr1	86833924	86834423	Pde6d|chr1:86833924-86834423	0.501522213713835	.	.
chr1	86669399	86669898	chr1	86487143	86487642	Nppc|chr1:86487143-86487642	0.398227983170508	.	.
chr1	86669399	86669898	chr1	86532333	86532832	Nppc|chr1:86532333-86532832	0.374058705977488	.	.
chr1	86669399	86669898	chr1	86586879	86587378	Nppc|chr1:86586879-86587378	0.626305099429866	.	.
chr1	86669399	86669898	chr1	86792319	86792818	Nppc|chr1:86792319-86792818	0.379135867959103	.	.
chr1	86669399	86669898	chr1	86968191	86968690	Nppc|chr1:86968191-86968690	0.553959381585833	.	.
chr1	86670393	86670892	chr1	86416225	86416724	Nppc|chr1:86416225-86416724	0.463475429591856	.	.
chr1	86670393	86670892	chr1	86440464	86440963	Nppc|chr1:86440464-86440963	0.577401280227535	.	.
chr1	86670393	86670892	chr1	86441795	86442294	Nppc|chr1:86441795-86442294	0.527005323551328	.	.
chr1	86670393	86670892	chr1	86442428	86442927	Nppc|chr1:86442428-86442927	0.618904421554341	.	.
chr1	86670393	86670892	chr1	86503968	86504467	Nppc|chr1:86503968-86504467	0.413661200923691	.	.
chr1	86670393	86670892	chr1	86586879	86587378	Nppc|chr1:86586879-86587378	0.523826854244874	.	.
chr1	86670393	86670892	chr1	86771680	86772179	Nppc|chr1:86771680-86772179	0.545740426688247	.	.
chr1	86670393	86670892	chr1	86993903	86994402	Nppc|chr1:86993903-86994402	0.489385065666294	.	.
chr1	86703565	86704064	chr1	86440464	86440963	Dis3l2|chr1:86440464-86440963	0.462279437361186	.	.
chr1	86703565	86704064	chr1	86441795	86442294	Dis3l2|chr1:86441795-86442294	0.386455667212983	.	.
chr1	86703565	86704064	chr1	86442428	86442927	Dis3l2|chr1:86442428-86442927	0.662935344043354	.	.
chr1	86703565	86704064	chr1	86487143	86487642	Dis3l2|chr1:86487143-86487642	0.378568559471349	.	.
chr1	86703565	86704064	chr1	86503968	86504467	Dis3l2|chr1:86503968-86504467	0.45598792360924	.	.
chr1	86703565	86704064	chr1	86525204	86525703	Dis3l2|chr1:86525204-86525703	0.625454905756313	.	.
chr1	87326698	87327197	chr1	87042019	87042518	Gigyf2|chr1:87042019-87042518	0.417857208016615	.	.
chr1	87326698	87327197	chr1	87246132	87246631	Gigyf2|chr1:87246132-87246631	0.395542979305776	.	.
chr1	87326698	87327197	chr1	87270583	87271082	Gigyf2|chr1:87270583-87271082	0.527698343953169	.	.
chr1	87510023	87510522	chr1	87270583	87271082	Neu2|chr1:87270583-87271082	0.393242424989438	.	.
chr1	87510023	87510522	chr1	87292742	87293241	Neu2|chr1:87292742-87293241	0.489599806591814	.	.
chr1	87510023	87510522	chr1	87789687	87790186	Neu2|chr1:87789687-87790186	0.498580364804799	.	.
chr1	87510023	87510522	chr1	87917987	87918486	Neu2|chr1:87917987-87918486	0.423846674470713	.	.
chr1	87510023	87510522	chr1	87929761	87930260	Neu2|chr1:87929761-87930260	0.543677073636679	.	.
chr1	87574215	87574714	chr1	87273514	87274013	Ngef|chr1:87273514-87274013	0.502424539057274	.	.
chr1	87574215	87574714	chr1	87300274	87300773	Ngef|chr1:87300274-87300773	0.363202401073408	.	.
chr1	87574215	87574714	chr1	87589088	87589587	Ngef|chr1:87589088-87589587	0.395091683344352	.	.
chr1	87574215	87574714	chr1	87594335	87594834	Ngef|chr1:87594335-87594834	0.350370060782164	.	.
chr1	87574215	87574714	chr1	87811076	87811575	Ngef|chr1:87811076-87811575	0.818782934714009	.	.
chr1	87755700	87756199	chr1	87790212	87790711	Atg16l1|chr1:87790212-87790711	0.433367509858782	.	.
chr1	87755700	87756199	chr1	87813063	87813562	Atg16l1|chr1:87813063-87813562	0.340838629973721	.	.
chr1	87755700	87756199	chr1	87925537	87926036	Atg16l1|chr1:87925537-87926036	0.511884429987131	.	.
chr1	87853009	87853508	chr1	87925537	87926036	Dgkd|chr1:87925537-87926036	0.532731546527337	.	.
chr1	87853009	87853508	chr1	87929761	87930260	Dgkd|chr1:87929761-87930260	0.705201267632811	.	.
chr1	87853009	87853508	chr1	87929761	87930260	Dgkd|chr1:87929761-87930260	0.705201267632812	.	.
chr1	87853973	87854472	chr1	87789687	87790186	Dgkd|chr1:87789687-87790186	0.398317661599953	.	.
chr1	87853973	87854472	chr1	87789687	87790186	Gm19582|chr1:87789687-87790186	0.398317661599953	.	.
chr1	87853973	87854472	chr1	87925537	87926036	Dgkd|chr1:87925537-87926036	0.779363715177401	.	.
chr1	87853973	87854472	chr1	87925537	87926036	Gm19582|chr1:87925537-87926036	0.779363715177401	.	.
chr1	87853973	87854472	chr1	87929761	87930260	Dgkd|chr1:87929761-87930260	0.371779270593514	.	.
chr1	87853973	87854472	chr1	87929761	87930260	Gm19582|chr1:87929761-87930260	0.371779270593514	.	.
chr1	88008031	88008530	chr1	87929761	87930260	Usp40|chr1:87929761-87930260	0.343103639466411	.	.
chr1	88199650	88200149	chr1	87925537	87926036	Ugt1a2|chr1:87925537-87926036	0.614441706096719	.	.
chr1	88199650	88200149	chr1	88424541	88425040	Ugt1a2|chr1:88424541-88425040	0.62139635257635	.	.
chr1	88205505	88206004	chr1	87790212	87790711	Dnajb3|chr1:87790212-87790711	0.344895216489016	.	.
chr1	88277410	88277909	chr1	88348421	88348920	Hjurp|chr1:88348421-88348920	0.460490704972517	.	.
chr1	88277410	88277909	chr1	88348421	88348920	Trpm8|chr1:88348421-88348920	0.460490704972517	.	.
chr1	88277410	88277909	chr1	88356577	88357076	Hjurp|chr1:88356577-88357076	0.545555448902324	.	.
chr1	88277410	88277909	chr1	88356577	88357076	Trpm8|chr1:88356577-88357076	0.545555448902324	.	.
chr1	88277410	88277909	chr1	88358086	88358585	Hjurp|chr1:88358086-88358585	0.567631172896653	.	.
chr1	88277410	88277909	chr1	88358086	88358585	Trpm8|chr1:88358086-88358585	0.567631172896653	.	.
chr1	88277410	88277909	chr1	88424541	88425040	Hjurp|chr1:88424541-88425040	0.527046485052168	.	.
chr1	88277410	88277909	chr1	88424541	88425040	Trpm8|chr1:88424541-88425040	0.527046485052168	.	.
chr1	88277410	88277909	chr1	88432605	88433104	Hjurp|chr1:88432605-88433104	0.40653421995719	.	.
chr1	88277410	88277909	chr1	88432605	88433104	Trpm8|chr1:88432605-88433104	0.40653421995719	.	.
chr1	88277410	88277909	chr1	88658097	88658596	Hjurp|chr1:88658097-88658596	0.659763003721482	.	.
chr1	88277410	88277909	chr1	88658097	88658596	Trpm8|chr1:88658097-88658596	0.659763003721482	.	.
chr1	88277410	88277909	chr1	88711982	88712481	Hjurp|chr1:88711982-88712481	0.423305471597554	.	.
chr1	88277410	88277909	chr1	88711982	88712481	Trpm8|chr1:88711982-88712481	0.423305471597554	.	.
chr1	88277410	88277909	chr1	88729471	88729970	Hjurp|chr1:88729471-88729970	0.401735940239053	.	.
chr1	88277410	88277909	chr1	88729471	88729970	Trpm8|chr1:88729471-88729970	0.401735940239053	.	.
chr1	88701430	88701929	chr1	88935168	88935667	Arl4c|chr1:88935168-88935667	0.457797016363597	.	.
chr1	88701944	88702443	chr1	88357393	88357892	Arl4c|chr1:88357393-88357892	0.343743980085592	.	.
chr1	88701944	88702443	chr1	88658097	88658596	Arl4c|chr1:88658097-88658596	0.354234789467212	.	.
chr1	88701944	88702443	chr1	88934597	88935096	Arl4c|chr1:88934597-88935096	0.379014326214937	.	.
chr1	88701944	88702443	chr1	88935168	88935667	Arl4c|chr1:88935168-88935667	0.454700921204417	.	.
chr1	89069411	89069910	chr1	89117685	89118184	Sh3bp4|chr1:89117685-89118184	0.525934846024984	.	.
chr1	89069980	89070479	chr1	88794948	88795447	Sh3bp4|chr1:88794948-88795447	0.391969530396462	.	.
chr1	89069980	89070479	chr1	88847740	88848239	Sh3bp4|chr1:88847740-88848239	0.363486705484416	.	.
chr1	89069980	89070479	chr1	89171106	89171605	Sh3bp4|chr1:89171106-89171605	0.612255372186198	.	.
chr1	89069980	89070479	chr1	89184464	89184963	Sh3bp4|chr1:89184464-89184963	0.734173689512999	.	.
chr1	89069980	89070479	chr1	89471846	89472345	Sh3bp4|chr1:89471846-89472345	0.658730318561809	.	.
chr1	89454554	89455053	chr1	89117062	89117561	Agap1|chr1:89117062-89117561	0.604021216107161	.	.
chr1	89454554	89455053	chr1	89117685	89118184	Agap1|chr1:89117685-89118184	0.648609665848213	.	.
chr1	89454554	89455053	chr1	89171106	89171605	Agap1|chr1:89171106-89171605	0.379327404233682	.	.
chr1	89454554	89455053	chr1	89471846	89472345	Agap1|chr1:89471846-89472345	0.341951739090267	.	.
chr1	89454554	89455053	chr1	89577025	89577524	Agap1|chr1:89577025-89577524	0.571839586248989	.	.
chr1	89454554	89455053	chr1	89580696	89581195	Agap1|chr1:89580696-89581195	0.400832017686241	.	.
chr1	89454554	89455053	chr1	89581225	89581724	Agap1|chr1:89581225-89581724	0.418929329532601	.	.
chr1	90203739	90204238	chr1	90210644	90211143	Ackr3|chr1:90210644-90211143	0.537560209516265	.	.
chr1	90203739	90204238	chr1	90251072	90251571	Ackr3|chr1:90251072-90251571	0.3947459699302	.	.
chr1	90203739	90204238	chr1	90268259	90268758	Ackr3|chr1:90268259-90268758	0.550796719703472	.	.
chr1	90203739	90204238	chr1	90270773	90271272	Ackr3|chr1:90270773-90271272	0.530066589899966	.	.
chr1	90603129	90603628	chr1	90896594	90897093	Cops8|chr1:90896594-90897093	0.44919804970918	.	.
chr1	90974937	90975436	chr1	90754075	90754574	Gm28199|chr1:90754075-90754574	0.620295998214871	.	.
chr1	90974937	90975436	chr1	90790146	90790645	Gm28199|chr1:90790146-90790645	0.648353688328796	.	.
chr1	90974937	90975436	chr1	90917440	90917939	Gm28199|chr1:90917440-90917939	0.503294402883557	.	.
chr1	90974937	90975436	chr1	91143278	91143777	Gm28199|chr1:91143278-91143777	0.588041565089658	.	.
chr1	90974937	90975436	chr1	91199687	91200186	Gm28199|chr1:91199687-91200186	0.585302582683583	.	.
chr1	91249940	91250439	chr1	91469794	91470293	Ube2f|chr1:91469794-91470293	0.746163091822816	.	.
chr1	91249940	91250439	chr1	91600624	91601123	Ube2f|chr1:91600624-91601123	0.397408187465275	.	.
chr1	91298026	91298525	chr1	91412512	91413011	Scly|chr1:91412512-91413011	0.386839571387641	.	.
chr1	91398520	91399019	chr1	91469794	91470293	Ilkap|chr1:91469794-91470293	0.578917992708955	.	.
chr1	91398520	91399019	chr1	91600624	91601123	Ilkap|chr1:91600624-91601123	0.560414069072376	.	.
chr1	91405851	91406350	chr1	91346840	91347339	1700020N18Rik|chr1:91346840-91347339	0.585586772577717	.	.
chr1	91405851	91406350	chr1	91346840	91347339	1700020N18Rik|chr1:91346840-91347339	0.585586772577718	.	.
chr1	91405851	91406350	chr1	91600624	91601123	1700020N18Rik|chr1:91600624-91601123	0.45828837559712	.	.
chr1	91413043	91413542	chr1	91412512	91413011	Hes6|chr1:91412512-91413011	0.46051652916034	.	.
chr1	91459292	91459791	chr1	91346840	91347339	Per2|chr1:91346840-91347339	0.351413037952565	.	.
chr1	91459292	91459791	chr1	91600624	91601123	Per2|chr1:91600624-91601123	0.472382821664839	.	.
chr1	91459292	91459791	chr1	91622873	91623372	Per2|chr1:91622873-91623372	0.372219469835591	.	.
chr1	91459292	91459791	chr1	91622873	91623372	Per2|chr1:91622873-91623372	0.372219469835592	.	.
chr1	91483230	91483729	chr1	91380402	91380901	Gm28382|chr1:91380402-91380901	0.610530185320882	.	.
chr1	91483230	91483729	chr1	91469794	91470293	Gm28382|chr1:91469794-91470293	0.438285079543821	.	.
chr1	91483230	91483729	chr1	91523696	91524195	Gm28382|chr1:91523696-91524195	0.340958045728795	.	.
chr1	91494327	91494826	chr1	91469794	91470293	Traf3ip1|chr1:91469794-91470293	0.399356117221409	.	.
chr1	91494327	91494826	chr1	91600624	91601123	Traf3ip1|chr1:91600624-91601123	0.349481135663753	.	.
chr1	91539706	91540205	chr1	91412512	91413011	Asb1|chr1:91412512-91413011	0.36208053982593	.	.
chr1	91539706	91540205	chr1	91600624	91601123	Asb1|chr1:91600624-91601123	0.540318848128476	.	.
chr1	91540218	91540717	chr1	91412512	91413011	Asb1|chr1:91412512-91413011	0.565064998315185	.	.
chr1	92473544	92474043	chr1	92250833	92251332	Ndufa10|chr1:92250833-92251332	0.342512317672686	.	.
chr1	92473544	92474043	chr1	92264890	92265389	Ndufa10|chr1:92264890-92265389	0.501529142702348	.	.
chr1	92473544	92474043	chr1	92271901	92272400	Ndufa10|chr1:92271901-92272400	0.349649430594401	.	.
chr1	92473544	92474043	chr1	92376480	92376979	Ndufa10|chr1:92376480-92376979	0.455225618910882	.	.
chr1	92473544	92474043	chr1	92394005	92394504	Ndufa10|chr1:92394005-92394504	0.58669031549739	.	.
chr1	92641765	92642264	chr1	92394005	92394504	Cops9|chr1:92394005-92394504	0.386429567667027	.	.
chr1	92647708	92648207	chr1	92521236	92521735	Otos|chr1:92521236-92521735	0.448394050074622	.	.
chr1	92647708	92648207	chr1	92657419	92657918	Otos|chr1:92657419-92657918	0.353678668042854	.	.
chr1	92647708	92648207	chr1	92699640	92700139	Otos|chr1:92699640-92700139	0.359506408092494	.	.
chr1	92647708	92648207	chr1	92730498	92730997	Otos|chr1:92730498-92730997	0.444186991022542	.	.
chr1	92647708	92648207	chr1	92774751	92775250	Otos|chr1:92774751-92775250	0.358623164783984	.	.
chr1	92647708	92648207	chr1	92787176	92787675	Otos|chr1:92787176-92787675	0.410477781610074	.	.
chr1	92647708	92648207	chr1	92799618	92800117	Otos|chr1:92799618-92800117	0.390089375122011	.	.
chr1	92831030	92831529	chr1	92867768	92868267	Gpc1|chr1:92867768-92868267	0.693501119882533	.	.
chr1	92910422	92910921	chr1	92867768	92868267	5033417F24Rik|chr1:92867768-92868267	0.371285539422141	.	.
chr1	92910422	92910921	chr1	92867768	92868267	Rnpepl1|chr1:92867768-92868267	0.371285539422141	.	.
chr1	92934435	92934934	chr1	92867768	92868267	Capn10|chr1:92867768-92868267	0.503566204587954	.	.
chr1	93100965	93101464	chr1	92867768	92868267	Kif1a|chr1:92867768-92868267	0.409936119936378	.	.
chr1	93100965	93101464	chr1	93100465	93100964	Kif1a|chr1:93100465-93100964	0.583612711967558	.	.
chr1	93100965	93101464	chr1	93445454	93445953	Kif1a|chr1:93445454-93445953	0.373118739655189	.	.
chr1	93101696	93102195	chr1	92867768	92868267	Kif1a|chr1:92867768-92868267	0.686194554546959	.	.
chr1	93101696	93102195	chr1	93225740	93226239	Kif1a|chr1:93225740-93226239	0.365306849071819	.	.
chr1	93235496	93235995	chr1	93225740	93226239	Sned1|chr1:93225740-93226239	0.605493204412214	.	.
chr1	93235496	93235995	chr1	93277003	93277502	Sned1|chr1:93277003-93277502	0.404210763612668	.	.
chr1	93342619	93343118	chr1	93225740	93226239	Pask|chr1:93225740-93226239	0.642420929711358	.	.
chr1	93342619	93343118	chr1	93225740	93226239	Ppp1r7|chr1:93225740-93226239	0.642420929711358	.	.
chr1	93342619	93343118	chr1	93277003	93277502	Pask|chr1:93277003-93277502	0.523552986511454	.	.
chr1	93342619	93343118	chr1	93277003	93277502	Ppp1r7|chr1:93277003-93277502	0.523552986511454	.	.
chr1	93342619	93343118	chr1	93704205	93704704	Pask|chr1:93704205-93704704	0.339902831869711	.	.
chr1	93342619	93343118	chr1	93704205	93704704	Ppp1r7|chr1:93704205-93704704	0.339902831869711	.	.
chr1	93478622	93479121	chr1	93225740	93226239	Hdlbp|chr1:93225740-93226239	0.380173818711934	.	.
chr1	93478622	93479121	chr1	93225740	93226239	Sept2|chr1:93225740-93226239	0.380173818711934	.	.
chr1	93478622	93479121	chr1	93277003	93277502	Hdlbp|chr1:93277003-93277502	0.360594988580454	.	.
chr1	93478622	93479121	chr1	93277003	93277502	Sept2|chr1:93277003-93277502	0.360594988580454	.	.
chr1	93635550	93636049	chr1	93277003	93277502	Gm28536|chr1:93277003-93277502	0.470921301277772	.	.
chr1	93635550	93636049	chr1	93704205	93704704	Gm28536|chr1:93704205-93704704	0.496211662856296	.	.
chr1	93801756	93802255	chr1	94079039	94079538	Dtymk|chr1:94079039-94079538	0.379874129789149	.	.
chr1	93803720	93804219	chr1	93704205	93704704	Ing5|chr1:93704205-93704704	0.424578974426966	.	.
chr1	93825281	93825780	chr1	93704205	93704704	D2hgdh|chr1:93704205-93704704	0.49767724940119	.	.
chr1	95313333	95313832	chr1	95493710	95494209	Fam174a|chr1:95493710-95494209	0.390734708143726	.	.
chr1	95313851	95314350	chr1	95451739	95452238	Fam174a|chr1:95451739-95452238	0.723047835305203	.	.
chr1	95313851	95314350	chr1	95493710	95494209	Fam174a|chr1:95493710-95494209	0.377263377465608	.	.
chr1	95667416	95667915	chr1	95451739	95452238	St8sia4|chr1:95451739-95452238	0.418236761899005	.	.
chr1	95667416	95667915	chr1	95493710	95494209	St8sia4|chr1:95493710-95494209	0.490049075238943	.	.
chr1	96871948	96872447	chr1	96768274	96768773	Slco4c1|chr1:96768274-96768773	0.434418585671096	.	.
chr1	96871948	96872447	chr1	96864061	96864560	Slco4c1|chr1:96864061-96864560	0.597994991532799	.	.
chr1	96871948	96872447	chr1	96923642	96924141	Slco4c1|chr1:96923642-96924141	0.579247497722201	.	.
chr1	97661204	97661703	chr1	97843520	97844019	D1Ertd622e|chr1:97843520-97844019	0.398290702252752	.	.
chr1	97661204	97661703	chr1	97872455	97872954	D1Ertd622e|chr1:97872455-97872954	0.524476795575978	.	.
chr1	97661204	97661703	chr1	97872455	97872954	D1Ertd622e|chr1:97872455-97872954	0.524476795575979	.	.
chr1	97661800	97662299	chr1	97843520	97844019	D1Ertd622e|chr1:97843520-97844019	0.404340588925432	.	.
chr1	97661800	97662299	chr1	97872455	97872954	D1Ertd622e|chr1:97872455-97872954	0.473872409324604	.	.
chr1	97769886	97770385	chr1	97843520	97844019	Gin1|chr1:97843520-97844019	0.499193632513195	.	.
chr1	97769886	97770385	chr1	97843520	97844019	Ppip5k2|chr1:97843520-97844019	0.499193632513195	.	.
chr1	97769886	97770385	chr1	97872455	97872954	Gin1|chr1:97872455-97872954	0.480026011317948	.	.
chr1	97769886	97770385	chr1	97872455	97872954	Ppip5k2|chr1:97872455-97872954	0.480026011317948	.	.
chr1	97769886	97770385	chr1	98031757	98032256	Gin1|chr1:98031757-98032256	0.406034513034371	.	.
chr1	97769886	97770385	chr1	98031757	98032256	Ppip5k2|chr1:98031757-98032256	0.406034513034371	.	.
chr1	97769886	97770385	chr1	98190086	98190585	Gin1|chr1:98190086-98190585	0.657434670093268	.	.
chr1	97769886	97770385	chr1	98190086	98190585	Ppip5k2|chr1:98190086-98190585	0.657434670093268	.	.
chr1	98094805	98095304	chr1	97843520	97844019	Pam|chr1:97843520-97844019	0.481952498443569	.	.
chr1	98094805	98095304	chr1	98031757	98032256	Pam|chr1:98031757-98032256	0.548722683046502	.	.
chr1	98095430	98095929	chr1	97843520	97844019	Pam|chr1:97843520-97844019	0.849102474203798	.	.
chr1	98095430	98095929	chr1	97872455	97872954	Pam|chr1:97872455-97872954	0.499352815742384	.	.
chr1	98095430	98095929	chr1	98190086	98190585	Pam|chr1:98190086-98190585	0.434030456388376	.	.
chr1	98173889	98174388	chr1	97809453	97809952	Gm29461|chr1:97809453-97809952	0.398127021308161	.	.
chr1	98173889	98174388	chr1	97894681	97895180	Gm29461|chr1:97894681-97895180	0.363175807563794	.	.
chr1	98173889	98174388	chr1	97900523	97901022	Gm29461|chr1:97900523-97901022	0.446690035199945	.	.
chr1	98173889	98174388	chr1	97934433	97934932	Gm29461|chr1:97934433-97934932	0.672064075618291	.	.
chr1	98173889	98174388	chr1	97976856	97977355	Gm29461|chr1:97976856-97977355	0.480733660264468	.	.
chr1	98173889	98174388	chr1	98002767	98003266	Gm29461|chr1:98002767-98003266	0.620285186173181	.	.
chr1	98173889	98174388	chr1	98023816	98024315	Gm29461|chr1:98023816-98024315	0.7068623305779	.	.
chr1	98173889	98174388	chr1	98038200	98038699	Gm29461|chr1:98038200-98038699	0.400221073243478	.	.
chr1	98173889	98174388	chr1	98082889	98083388	Gm29461|chr1:98082889-98083388	0.747328749856132	.	.
chr1	98173889	98174388	chr1	98135552	98136051	Gm29461|chr1:98135552-98136051	0.510487852578655	.	.
chr1	98173889	98174388	chr1	98174728	98175227	Gm29461|chr1:98174728-98175227	0.520477930676063	.	.
chr1	98173889	98174388	chr1	98191394	98191893	Gm29461|chr1:98191394-98191893	0.479250118738078	.	.
chr1	98173889	98174388	chr1	98303055	98303554	Gm29461|chr1:98303055-98303554	0.584806319501092	.	.
chr1	104768586	104769085	chr1	104797124	104797623	Cdh20|chr1:104797124-104797623	0.553793618956718	.	.
chr1	104768586	104769085	chr1	105066987	105067486	Cdh20|chr1:105066987-105067486	0.558371568111655	.	.
chr1	104769230	104769729	chr1	104918239	104918738	Cdh20|chr1:104918239-104918738	0.44778739698985	.	.
chr1	104769230	104769729	chr1	104956972	104957471	Cdh20|chr1:104956972-104957471	0.660723852805392	.	.
chr1	104769230	104769729	chr1	104986174	104986673	Cdh20|chr1:104986174-104986673	0.392477193456947	.	.
chr1	104912410	104912909	chr1	104797124	104797623	Gm15699|chr1:104797124-104797623	0.483656921411283	.	.
chr1	104912410	104912909	chr1	104918239	104918738	Gm15699|chr1:104918239-104918738	0.444818895036028	.	.
chr1	104912410	104912909	chr1	104986174	104986673	Gm15699|chr1:104986174-104986673	0.590338959900343	.	.
chr1	105355774	105356273	chr1	105066987	105067486	Gm17634|chr1:105066987-105067486	0.384483222305748	.	.
chr1	105355774	105356273	chr1	105066987	105067486	Rnf152|chr1:105066987-105067486	0.384483222305748	.	.
chr1	105355774	105356273	chr1	105630478	105630977	Gm17634|chr1:105630478-105630977	0.446651110511252	.	.
chr1	105355774	105356273	chr1	105630478	105630977	Rnf152|chr1:105630478-105630977	0.446651110511252	.	.
chr1	105356312	105356811	chr1	105066987	105067486	Gm17634|chr1:105066987-105067486	0.602352175071273	.	.
chr1	105356312	105356811	chr1	105066987	105067486	Rnf152|chr1:105066987-105067486	0.602352175071273	.	.
chr1	105356312	105356811	chr1	105630478	105630977	Gm17634|chr1:105630478-105630977	0.366878241842684	.	.
chr1	105356312	105356811	chr1	105630478	105630977	Rnf152|chr1:105630478-105630977	0.366878241842684	.	.
chr1	105663536	105664035	chr1	105993776	105994275	Pign|chr1:105993776-105994275	0.370938351865065	.	.
chr1	105663536	105664035	chr1	105993776	105994275	Relch|chr1:105993776-105994275	0.370938351865065	.	.
chr1	105780395	105780894	chr1	105829070	105829569	Tnfrsf11a|chr1:105829070-105829569	0.539232156570046	.	.
chr1	105780395	105780894	chr1	106008348	106008847	Tnfrsf11a|chr1:106008348-106008847	0.398310251250287	.	.
chr1	105780395	105780894	chr1	106071959	106072458	Tnfrsf11a|chr1:106071959-106072458	0.417604408090533	.	.
chr1	105990273	105990772	chr1	105630478	105630977	Gm7160|chr1:105630478-105630977	0.429797339655685	.	.
chr1	105990273	105990772	chr1	105630478	105630977	Zcchc2|chr1:105630478-105630977	0.429797339655685	.	.
chr1	106171270	106171769	chr1	106389670	106390169	Gm20753|chr1:106389670-106390169	0.729420796992423	.	.
chr1	106171270	106171769	chr1	106389670	106390169	Phlpp1|chr1:106389670-106390169	0.729420796992423	.	.
chr1	106713878	106714377	chr1	106637647	106638146	Bcl2|chr1:106637647-106638146	0.351877141303556	.	.
chr1	106713878	106714377	chr1	106962108	106962607	Bcl2|chr1:106962108-106962607	0.480352914790749	.	.
chr1	106759529	106760028	chr1	106602908	106603407	Kdsr|chr1:106602908-106603407	0.489386016263196	.	.
chr1	106796474	106796973	chr1	106602908	106603407	Vps4b|chr1:106602908-106603407	0.535264094789077	.	.
chr1	106796474	106796973	chr1	106611171	106611670	Vps4b|chr1:106611171-106611670	0.638537064555901	.	.
chr1	106796474	106796973	chr1	106637647	106638146	Vps4b|chr1:106637647-106638146	0.65767223372784	.	.
chr1	106796474	106796973	chr1	107015224	107015723	Vps4b|chr1:107015224-107015723	0.377131064810983	.	.
chr1	109982394	109982893	chr1	109929801	109930300	Cdh7|chr1:109929801-109930300	0.342658904618398	.	.
chr1	109982394	109982893	chr1	109948501	109949000	Cdh7|chr1:109948501-109949000	0.703823032986318	.	.
chr1	109982994	109983493	chr1	109948501	109949000	Cdh7|chr1:109948501-109949000	0.44478102185307	.	.
chr1	111863863	111864362	chr1	111833732	111834231	Dsel|chr1:111833732-111834231	0.504029836200697	.	.
chr1	113288155	113288654	chr1	113297783	113298282	Gm28189|chr1:113297783-113298282	0.854341226641031	.	.
chr1	113288155	113288654	chr1	113346645	113347144	Gm28189|chr1:113346645-113347144	0.746018038331571	.	.
chr1	113288155	113288654	chr1	113450078	113450577	Gm28189|chr1:113450078-113450577	0.779592724363053	.	.
chr1	113288155	113288654	chr1	113551544	113552043	Gm28189|chr1:113551544-113552043	0.611351542007775	.	.
chr1	113288155	113288654	chr1	113637834	113638333	Gm28189|chr1:113637834-113638333	0.430396027614283	.	.
chr1	113288155	113288654	chr1	113657740	113658239	Gm28189|chr1:113657740-113658239	0.84090193999602	.	.
chr1	113288155	113288654	chr1	113689307	113689806	Gm28189|chr1:113689307-113689806	0.770967209635125	.	.
chr1	118310992	118311491	chr1	118358883	118359382	Tsn|chr1:118358883-118359382	0.378119736965599	.	.
chr1	118310992	118311491	chr1	118359556	118360055	Tsn|chr1:118359556-118360055	0.594547429526512	.	.
chr1	118310992	118311491	chr1	118741224	118741723	Tsn|chr1:118741224-118741723	0.423443332183642	.	.
chr1	118388537	118389036	chr1	118358883	118359382	Clasp1|chr1:118358883-118359382	0.612895370609781	.	.
chr1	118388537	118389036	chr1	118359556	118360055	Clasp1|chr1:118359556-118360055	0.564370028926286	.	.
chr1	118388537	118389036	chr1	118741224	118741723	Clasp1|chr1:118741224-118741723	0.605064875730895	.	.
chr1	118389052	118389551	chr1	118358883	118359382	Clasp1|chr1:118358883-118359382	0.477253938007353	.	.
chr1	118389052	118389551	chr1	118359556	118360055	Clasp1|chr1:118359556-118360055	0.454202928824803	.	.
chr1	118389052	118389551	chr1	118741224	118741723	Clasp1|chr1:118741224-118741723	0.728124134055162	.	.
chr1	118458765	118459264	chr1	118598324	118598823	2900060B14Rik|chr1:118598324-118598823	0.648407642810988	.	.
chr1	118459308	118459807	chr1	118358883	118359382	2900060B14Rik|chr1:118358883-118359382	0.429714318305376	.	.
chr1	118459308	118459807	chr1	118359556	118360055	2900060B14Rik|chr1:118359556-118360055	0.386287063904033	.	.
chr1	118459308	118459807	chr1	118598324	118598823	2900060B14Rik|chr1:118598324-118598823	0.630884118128422	.	.
chr1	118459308	118459807	chr1	118741224	118741723	2900060B14Rik|chr1:118741224-118741723	0.540229184787344	.	.
chr1	118627626	118628125	chr1	118941179	118941678	Tfcp2l1|chr1:118941179-118941678	0.359142446941563	.	.
chr1	119053430	119053929	chr1	118941179	118941678	Gli2|chr1:118941179-118941678	0.349718458139552	.	.
chr1	119525867	119526366	chr1	119494887	119495386	Gm27184|chr1:119494887-119495386	0.40764846040827	.	.
chr1	119525867	119526366	chr1	119494887	119495386	Tmem185b|chr1:119494887-119495386	0.40764846040827	.	.
chr1	119648156	119648655	chr1	119590006	119590505	Epb41l5|chr1:119590006-119590505	0.371807764247428	.	.
chr1	119648754	119649253	chr1	119256711	119257210	Epb41l5|chr1:119256711-119257210	0.614572496201981	.	.
chr1	119836618	119837117	chr1	120050889	120051388	Ptpn4|chr1:120050889-120051388	0.339247322275232	.	.
chr1	119836618	119837117	chr1	120093463	120093962	Ptpn4|chr1:120093463-120093962	0.375715852332851	.	.
chr1	119837335	119837834	chr1	120072791	120073290	Ptpn4|chr1:120072791-120073290	0.441546331050853	.	.
chr1	119837335	119837834	chr1	120208400	120208899	Ptpn4|chr1:120208400-120208899	0.355647210290775	.	.
chr1	119902476	119902975	chr1	119590006	119590505	Gm28209|chr1:119590006-119590505	0.461489315818692	.	.
chr1	119902476	119902975	chr1	119711191	119711690	Gm28209|chr1:119711191-119711690	0.623285818991106	.	.
chr1	119902476	119902975	chr1	120099484	120099983	Gm28209|chr1:120099484-120099983	0.369823546230662	.	.
chr1	119902476	119902975	chr1	120171744	120172243	Gm28209|chr1:120171744-120172243	0.549748580739956	.	.
chr1	119912947	119913446	chr1	120231291	120231790	Tmem177|chr1:120231291-120231790	0.641118945640735	.	.
chr1	120120898	120121397	chr1	120093463	120093962	3110009E18Rik|chr1:120093463-120093962	0.44842027379212	.	.
chr1	120120898	120121397	chr1	120093463	120093962	Dbi|chr1:120093463-120093962	0.44842027379212	.	.
chr1	120120898	120121397	chr1	120265100	120265599	3110009E18Rik|chr1:120265100-120265599	0.347235975059482	.	.
chr1	120120898	120121397	chr1	120265100	120265599	Dbi|chr1:120265100-120265599	0.347235975059482	.	.
chr1	120602016	120602515	chr1	120321403	120321902	En1|chr1:120321403-120321902	0.489034983344749	.	.
chr1	120602016	120602515	chr1	120323197	120323696	En1|chr1:120323197-120323696	0.542996047830606	.	.
chr1	120602016	120602515	chr1	120549866	120550365	En1|chr1:120549866-120550365	0.453185784436508	.	.
chr1	121430778	121431277	chr1	121327621	121328120	Ccdc93|chr1:121327621-121328120	0.573929048890287	.	.
chr1	121430778	121431277	chr1	121478582	121479081	Ccdc93|chr1:121478582-121479081	0.442311984536109	.	.
chr1	121567757	121568256	chr1	121327621	121328120	Ddx18|chr1:121327621-121328120	0.797007393633097	.	.
chr1	121567757	121568256	chr1	121478582	121479081	Ddx18|chr1:121478582-121479081	0.501044909088189	.	.
chr1	125560306	125560805	chr1	125859185	125859684	Slc35f5|chr1:125859185-125859684	0.383185901417849	.	.
chr1	125911894	125912393	chr1	125606789	125607288	Lypd1|chr1:125606789-125607288	0.62045754588205	.	.
chr1	125911894	125912393	chr1	125607368	125607867	Lypd1|chr1:125607368-125607867	0.639865598638734	.	.
chr1	125911894	125912393	chr1	125643580	125644079	Lypd1|chr1:125643580-125644079	0.628669544595365	.	.
chr1	125911894	125912393	chr1	125660138	125660637	Lypd1|chr1:125660138-125660637	0.412212258964099	.	.
chr1	125911894	125912393	chr1	125750917	125751416	Lypd1|chr1:125750917-125751416	0.557822415957099	.	.
chr1	125911894	125912393	chr1	125839878	125840377	Lypd1|chr1:125839878-125840377	0.677000585643619	.	.
chr1	125911894	125912393	chr1	125968480	125968979	Lypd1|chr1:125968480-125968979	0.760626662401941	.	.
chr1	125911894	125912393	chr1	125996390	125996889	Lypd1|chr1:125996390-125996889	0.615715911418255	.	.
chr1	125911894	125912393	chr1	126002132	126002631	Lypd1|chr1:126002132-126002631	0.72258244189935	.	.
chr1	125911894	125912393	chr1	126022886	126023385	Lypd1|chr1:126022886-126023385	0.520225108204313	.	.
chr1	125911894	125912393	chr1	126138026	126138525	Lypd1|chr1:126138026-126138525	0.667901774349136	.	.
chr1	125911894	125912393	chr1	126247303	126247802	Lypd1|chr1:126247303-126247802	0.607634132998643	.	.
chr1	127773884	127774383	chr1	127618965	127619464	2900009J06Rik|chr1:127618965-127619464	0.494598459643651	.	.
chr1	127773884	127774383	chr1	127618965	127619464	Ccnt2|chr1:127618965-127619464	0.494598459643651	.	.
chr1	128243885	128244384	chr1	128303860	128304359	Ubxn4|chr1:128303860-128304359	0.344205046714163	.	.
chr1	130462505	130463004	chr1	130588640	130589139	Cd55|chr1:130588640-130589139	0.42584585343555	.	.
chr1	130462505	130463004	chr1	130588640	130589139	Gm16083|chr1:130588640-130589139	0.42584585343555	.	.
chr1	130864840	130865339	chr1	130547917	130548416	Fcmr|chr1:130547917-130548416	0.383649332818514	.	.
chr1	130864840	130865339	chr1	130935781	130936280	Fcmr|chr1:130935781-130936280	0.707386588581956	.	.
chr1	131527318	131527817	chr1	131555074	131555573	Fam72a|chr1:131555074-131555573	0.445998902070397	.	.
chr1	131527318	131527817	chr1	131555074	131555573	Srgap2|chr1:131555074-131555573	0.445998902070397	.	.
chr1	131527318	131527817	chr1	131751711	131752210	Fam72a|chr1:131751711-131752210	0.343295215590926	.	.
chr1	131527318	131527817	chr1	131751711	131752210	Srgap2|chr1:131751711-131752210	0.343295215590926	.	.
chr1	131527318	131527817	chr1	131957826	131958325	Fam72a|chr1:131957826-131958325	0.363013868307015	.	.
chr1	131527318	131527817	chr1	131957826	131958325	Srgap2|chr1:131957826-131958325	0.363013868307015	.	.
chr1	131527318	131527817	chr1	131981607	131982106	Fam72a|chr1:131981607-131982106	0.345408237394035	.	.
chr1	131527318	131527817	chr1	131981607	131982106	Srgap2|chr1:131981607-131982106	0.345408237394035	.	.
chr1	131827667	131828166	chr1	131579217	131579716	Slc41a1|chr1:131579217-131579716	0.55251569899973	.	.
chr1	131827667	131828166	chr1	131712339	131712838	Slc41a1|chr1:131712339-131712838	0.411958064356796	.	.
chr1	131827667	131828166	chr1	132046327	132046826	Slc41a1|chr1:132046327-132046826	0.403388171464366	.	.
chr1	131827667	131828166	chr1	132200622	132201121	Slc41a1|chr1:132200622-132201121	0.498219364672588	.	.
chr1	131866958	131867457	chr1	131844704	131845203	Rab29|chr1:131844704-131845203	0.405425828026376	.	.
chr1	131866958	131867457	chr1	132153665	132154164	Rab29|chr1:132153665-132154164	0.359402963588892	.	.
chr1	131910162	131910661	chr1	132157329	132157828	Nucks1|chr1:132157329-132157828	0.353893568725765	.	.
chr1	131910162	131910661	chr1	132200622	132201121	Nucks1|chr1:132200622-132201121	0.403363956952319	.	.
chr1	131910666	131911165	chr1	131555074	131555573	Nucks1|chr1:131555074-131555573	0.405494117909806	.	.
chr1	131910666	131911165	chr1	131579217	131579716	Nucks1|chr1:131579217-131579716	0.410962003328007	.	.
chr1	131910666	131911165	chr1	132200622	132201121	Nucks1|chr1:132200622-132201121	0.571743157219271	.	.
chr1	132007800	132008299	chr1	131770518	131771017	Elk4|chr1:131770518-131771017	0.458525292556959	.	.
chr1	132007800	132008299	chr1	132200622	132201121	Elk4|chr1:132200622-132201121	0.567201970964848	.	.
chr1	132067653	132068152	chr1	131981607	131982106	Mfsd4a|chr1:131981607-131982106	0.583960576288562	.	.
chr1	132067653	132068152	chr1	132157329	132157828	Mfsd4a|chr1:132157329-132157828	0.444527911940722	.	.
chr1	132067653	132068152	chr1	132200622	132201121	Mfsd4a|chr1:132200622-132201121	0.344293898074694	.	.
chr1	132138781	132139280	chr1	132151362	132151861	Cdk18|chr1:132151362-132151861	0.391872669241739	.	.
chr1	132138781	132139280	chr1	132151362	132151861	Gm29629|chr1:132151362-132151861	0.391872669241739	.	.
chr1	132138781	132139280	chr1	132153665	132154164	Cdk18|chr1:132153665-132154164	0.364747263841206	.	.
chr1	132138781	132139280	chr1	132153665	132154164	Gm29629|chr1:132153665-132154164	0.364747263841206	.	.
chr1	132138781	132139280	chr1	132168132	132168631	Cdk18|chr1:132168132-132168631	0.382756209880804	.	.
chr1	132138781	132139280	chr1	132168132	132168631	Gm29629|chr1:132168132-132168631	0.382756209880804	.	.
chr1	132138781	132139280	chr1	132213052	132213551	Cdk18|chr1:132213052-132213551	0.488631286041106	.	.
chr1	132138781	132139280	chr1	132213052	132213551	Gm29629|chr1:132213052-132213551	0.488631286041106	.	.
chr1	132139477	132139976	chr1	132168132	132168631	Cdk18|chr1:132168132-132168631	0.417646800362302	.	.
chr1	132139477	132139976	chr1	132168132	132168631	Gm29629|chr1:132168132-132168631	0.417646800362302	.	.
chr1	132139477	132139976	chr1	132213052	132213551	Cdk18|chr1:132213052-132213551	0.498005565637067	.	.
chr1	132139477	132139976	chr1	132213052	132213551	Gm29629|chr1:132213052-132213551	0.498005565637067	.	.
chr1	132191016	132191515	chr1	131844704	131845203	Gm29695|chr1:131844704-131845203	0.544061908753743	.	.
chr1	132191016	132191515	chr1	131844704	131845203	Lemd1|chr1:131844704-131845203	0.544061908753743	.	.
chr1	132191016	132191515	chr1	132151362	132151861	Gm29695|chr1:132151362-132151861	0.655987662813621	.	.
chr1	132191016	132191515	chr1	132151362	132151861	Lemd1|chr1:132151362-132151861	0.655987662813621	.	.
chr1	132191016	132191515	chr1	132153665	132154164	Gm29695|chr1:132153665-132154164	0.656783032793155	.	.
chr1	132191016	132191515	chr1	132153665	132154164	Lemd1|chr1:132153665-132154164	0.656783032793155	.	.
chr1	132191016	132191515	chr1	132168132	132168631	Gm29695|chr1:132168132-132168631	0.540250655437938	.	.
chr1	132191016	132191515	chr1	132168132	132168631	Lemd1|chr1:132168132-132168631	0.540250655437938	.	.
chr1	132191016	132191515	chr1	132213052	132213551	Gm29695|chr1:132213052-132213551	0.680645220956612	.	.
chr1	132191016	132191515	chr1	132213052	132213551	Lemd1|chr1:132213052-132213551	0.680645220956612	.	.
chr1	133363199	133363698	chr1	133263014	133263513	Etnk2|chr1:133263014-133263513	0.361407930880194	.	.
chr1	133363199	133363698	chr1	133278610	133279109	Etnk2|chr1:133278610-133279109	0.419756588723123	.	.
chr1	133363199	133363698	chr1	133353486	133353985	Etnk2|chr1:133353486-133353985	0.348393367509456	.	.
chr1	133363199	133363698	chr1	133362206	133362705	Etnk2|chr1:133362206-133362705	0.637697041023298	.	.
chr1	133363199	133363698	chr1	133397607	133398106	Etnk2|chr1:133397607-133398106	0.713441695596784	.	.
chr1	133363199	133363698	chr1	133398281	133398780	Etnk2|chr1:133398281-133398780	0.339899407096508	.	.
chr1	133363199	133363698	chr1	133625022	133625521	Etnk2|chr1:133625022-133625521	0.59914869198489	.	.
chr1	133363199	133363698	chr1	133736167	133736666	Etnk2|chr1:133736167-133736666	0.382129510754592	.	.
chr1	133423241	133423740	chr1	133286941	133287440	Sox13|chr1:133286941-133287440	0.42823632594161	.	.
chr1	133423241	133423740	chr1	133695885	133696384	Sox13|chr1:133695885-133696384	0.444231274440148	.	.
chr1	133424176	133424675	chr1	133362206	133362705	Sox13|chr1:133362206-133362705	0.465441126905754	.	.
chr1	133610089	133610588	chr1	133977217	133977716	Snrpe|chr1:133977217-133977716	0.477191219997303	.	.
chr1	133661173	133661672	chr1	133695885	133696384	Gm38394|chr1:133695885-133696384	0.509542570847534	.	.
chr1	133661173	133661672	chr1	133695885	133696384	Zbed6|chr1:133695885-133696384	0.509542570847534	.	.
chr1	133661173	133661672	chr1	133695885	133696384	Zc3h11a|chr1:133695885-133696384	0.509542570847534	.	.
chr1	133661173	133661672	chr1	133977217	133977716	Gm38394|chr1:133977217-133977716	0.351343184108292	.	.
chr1	133661173	133661672	chr1	133977217	133977716	Zbed6|chr1:133977217-133977716	0.351343184108292	.	.
chr1	133661173	133661672	chr1	133977217	133977716	Zc3h11a|chr1:133977217-133977716	0.351343184108292	.	.
chr1	133800824	133801323	chr1	133953272	133953771	Atp2b4|chr1:133953272-133953771	0.433639665498024	.	.
chr1	133800824	133801323	chr1	133978642	133979141	Atp2b4|chr1:133978642-133979141	0.384821003185838	.	.
chr1	133800824	133801323	chr1	134099100	134099599	Atp2b4|chr1:134099100-134099599	0.42890910907851	.	.
chr1	133800824	133801323	chr1	134244113	134244612	Atp2b4|chr1:134244113-134244612	0.363921178310214	.	.
chr1	133908258	133908757	chr1	133977217	133977716	Optc|chr1:133977217-133977716	0.395358043987055	.	.
chr1	133908258	133908757	chr1	134060782	134061281	Optc|chr1:134060782-134061281	0.391223661531151	.	.
chr1	133908258	133908757	chr1	134151628	134152127	Optc|chr1:134151628-134152127	0.548046962102377	.	.
chr1	133908258	133908757	chr1	134205270	134205769	Optc|chr1:134205270-134205769	0.459771982537284	.	.
chr1	134078899	134079398	chr1	134086705	134087204	Btg2|chr1:134086705-134087204	0.475829916452975	.	.
chr1	134078899	134079398	chr1	134167845	134168344	Btg2|chr1:134167845-134168344	0.392002056071794	.	.
chr1	134078899	134079398	chr1	134205270	134205769	Btg2|chr1:134205270-134205769	0.646283981567098	.	.
chr1	134078899	134079398	chr1	134275932	134276431	Btg2|chr1:134275932-134276431	0.647866551439472	.	.
chr1	134078899	134079398	chr1	134297160	134297659	Btg2|chr1:134297160-134297659	0.692762689352416	.	.
chr1	134234747	134235246	chr1	133939686	133940185	Adora1|chr1:133939686-133940185	0.503216882224001	.	.
chr1	134234747	134235246	chr1	134060782	134061281	Adora1|chr1:134060782-134061281	0.665820506142998	.	.
chr1	134234747	134235246	chr1	134151628	134152127	Adora1|chr1:134151628-134152127	0.642566623064512	.	.
chr1	134234747	134235246	chr1	134275932	134276431	Adora1|chr1:134275932-134276431	0.381435114759418	.	.
chr1	134234747	134235246	chr1	134297160	134297659	Adora1|chr1:134297160-134297659	0.417961911493751	.	.
chr1	134234747	134235246	chr1	134298609	134299108	Adora1|chr1:134298609-134299108	0.511704559256503	.	.
chr1	134234747	134235246	chr1	134299137	134299636	Adora1|chr1:134299137-134299636	0.453794845682119	.	.
chr1	134331834	134332333	chr1	134234151	134234650	Ppfia4|chr1:134234151-134234650	0.406343086109219	.	.
chr1	134361764	134362263	chr1	134086705	134087204	Tmem183a|chr1:134086705-134087204	0.502821374206581	.	.
chr1	134361764	134362263	chr1	134151628	134152127	Tmem183a|chr1:134151628-134152127	0.538949820586069	.	.
chr1	134361764	134362263	chr1	134167845	134168344	Tmem183a|chr1:134167845-134168344	0.368605071611113	.	.
chr1	134361764	134362263	chr1	134205270	134205769	Tmem183a|chr1:134205270-134205769	0.802884017186702	.	.
chr1	134361764	134362263	chr1	134275932	134276431	Tmem183a|chr1:134275932-134276431	0.696482784596457	.	.
chr1	134361764	134362263	chr1	134297160	134297659	Tmem183a|chr1:134297160-134297659	0.705476701122924	.	.
chr1	134361764	134362263	chr1	134344509	134345008	Tmem183a|chr1:134344509-134345008	0.473784646590468	.	.
chr1	134361764	134362263	chr1	134699382	134699881	Tmem183a|chr1:134699382-134699881	0.374980469139082	.	.
chr1	134361764	134362263	chr1	134709018	134709517	Tmem183a|chr1:134709018-134709517	0.815513403036098	.	.
chr1	134361764	134362263	chr1	134714995	134715494	Tmem183a|chr1:134714995-134715494	0.709504004637644	.	.
chr1	134361764	134362263	chr1	134737259	134737758	Tmem183a|chr1:134737259-134737758	0.679427739243964	.	.
chr1	134405737	134406236	chr1	134092834	134093333	Cyb5r1|chr1:134092834-134093333	0.382653621273988	.	.
chr1	134415089	134415588	chr1	134297160	134297659	Adipor1|chr1:134297160-134297659	0.344335509436906	.	.
chr1	134415089	134415588	chr1	134699382	134699881	Adipor1|chr1:134699382-134699881	0.435781880846805	.	.
chr1	134415089	134415588	chr1	134709018	134709517	Adipor1|chr1:134709018-134709517	0.435690032673748	.	.
chr1	134415089	134415588	chr1	134714995	134715494	Adipor1|chr1:134714995-134715494	0.464812322361126	.	.
chr1	134494334	134494833	chr1	134106706	134107205	Rabif|chr1:134106706-134107205	0.422204194740929	.	.
chr1	134646329	134646828	chr1	134275932	134276431	Gm26783|chr1:134275932-134276431	0.818222056812372	.	.
chr1	134646329	134646828	chr1	134275932	134276431	Syt2|chr1:134275932-134276431	0.818222056812372	.	.
chr1	134646329	134646828	chr1	134297160	134297659	Gm26783|chr1:134297160-134297659	0.73209284932291	.	.
chr1	134646329	134646828	chr1	134297160	134297659	Syt2|chr1:134297160-134297659	0.73209284932291	.	.
chr1	134646329	134646828	chr1	134298609	134299108	Gm26783|chr1:134298609-134299108	0.579571755255987	.	.
chr1	134646329	134646828	chr1	134298609	134299108	Syt2|chr1:134298609-134299108	0.579571755255987	.	.
chr1	134646329	134646828	chr1	134299137	134299636	Gm26783|chr1:134299137-134299636	0.429665136413518	.	.
chr1	134646329	134646828	chr1	134299137	134299636	Syt2|chr1:134299137-134299636	0.429665136413518	.	.
chr1	134646329	134646828	chr1	134344509	134345008	Gm26783|chr1:134344509-134345008	0.540444909840013	.	.
chr1	134646329	134646828	chr1	134344509	134345008	Syt2|chr1:134344509-134345008	0.540444909840013	.	.
chr1	134646329	134646828	chr1	134556771	134557270	Gm26783|chr1:134556771-134557270	0.345704306476183	.	.
chr1	134646329	134646828	chr1	134556771	134557270	Syt2|chr1:134556771-134557270	0.345704306476183	.	.
chr1	134646329	134646828	chr1	134699382	134699881	Gm26783|chr1:134699382-134699881	0.617683711313281	.	.
chr1	134646329	134646828	chr1	134699382	134699881	Syt2|chr1:134699382-134699881	0.617683711313281	.	.
chr1	134646329	134646828	chr1	134709018	134709517	Gm26783|chr1:134709018-134709517	0.860660194624657	.	.
chr1	134646329	134646828	chr1	134709018	134709517	Syt2|chr1:134709018-134709517	0.860660194624657	.	.
chr1	134646329	134646828	chr1	134714995	134715494	Gm26783|chr1:134714995-134715494	0.885045241986186	.	.
chr1	134646329	134646828	chr1	134714995	134715494	Syt2|chr1:134714995-134715494	0.885045241986186	.	.
chr1	134646329	134646828	chr1	134737259	134737758	Gm26783|chr1:134737259-134737758	0.494829976637673	.	.
chr1	134646329	134646828	chr1	134737259	134737758	Gm26783|chr1:134737259-134737758	0.494829976637674	.	.
chr1	134646329	134646828	chr1	134737259	134737758	Syt2|chr1:134737259-134737758	0.494829976637673	.	.
chr1	134646329	134646828	chr1	134737259	134737758	Syt2|chr1:134737259-134737758	0.494829976637674	.	.
chr1	135132377	135132876	chr1	135369061	135369560	Ptpn7|chr1:135369061-135369560	0.385759049740895	.	.
chr1	135313568	135314067	chr1	135368172	135368671	Timm17a|chr1:135368172-135368671	0.49810517716245	.	.
chr1	135374611	135375110	chr1	135368172	135368671	Shisa4|chr1:135368172-135368671	0.559742013650442	.	.
chr1	135374611	135375110	chr1	135368172	135368671	Shisa4|chr1:135368172-135368671	0.559742013650443	.	.
chr1	135375176	135375675	chr1	135136460	135136959	Shisa4|chr1:135136460-135136959	0.39286386475077	.	.
chr1	135430227	135430726	chr1	135368172	135368671	Ipo9|chr1:135368172-135368671	0.494928103667385	.	.
chr1	135766118	135766617	chr1	136147997	136148496	Phlda3|chr1:136147997-136148496	0.478642983448791	.	.
chr1	136051392	136051891	chr1	136140240	136140739	Ascl5|chr1:136140240-136140739	0.419739121945203	.	.
chr1	136051392	136051891	chr1	136175121	136175620	Ascl5|chr1:136175121-136175620	0.567556482892942	.	.
chr1	136131078	136131577	chr1	136147997	136148496	Gm15850|chr1:136147997-136148496	0.410794537703913	.	.
chr1	136131078	136131577	chr1	136147997	136148496	Kif21b|chr1:136147997-136148496	0.410794537703913	.	.
chr1	136131078	136131577	chr1	136174358	136174857	Gm15850|chr1:136174358-136174857	0.388518339089243	.	.
chr1	136131078	136131577	chr1	136174358	136174857	Kif21b|chr1:136174358-136174857	0.388518339089243	.	.
chr1	136131078	136131577	chr1	136218266	136218765	Gm15850|chr1:136218266-136218765	0.46659838160306	.	.
chr1	136131078	136131577	chr1	136218266	136218765	Kif21b|chr1:136218266-136218765	0.46659838160306	.	.
chr1	136131078	136131577	chr1	136375327	136375826	Gm15850|chr1:136375327-136375826	0.368950206848692	.	.
chr1	136131078	136131577	chr1	136375327	136375826	Kif21b|chr1:136375327-136375826	0.368950206848692	.	.
chr1	136259695	136260194	chr1	136133475	136133974	Gm26781|chr1:136133475-136133974	0.579188929500842	.	.
chr1	136259695	136260194	chr1	136133475	136133974	Gpr25|chr1:136133475-136133974	0.579188929500842	.	.
chr1	136259695	136260194	chr1	136174358	136174857	Gm26781|chr1:136174358-136174857	0.377387590415614	.	.
chr1	136259695	136260194	chr1	136174358	136174857	Gpr25|chr1:136174358-136174857	0.377387590415614	.	.
chr1	136260203	136260702	chr1	136017772	136018271	Gpr25|chr1:136017772-136018271	0.73288629506687	.	.
chr1	136260203	136260702	chr1	136133475	136133974	Gpr25|chr1:136133475-136133974	0.373840988075594	.	.
chr1	136260203	136260702	chr1	136147997	136148496	Gpr25|chr1:136147997-136148496	0.448109072746628	.	.
chr1	136260203	136260702	chr1	136189720	136190219	Gpr25|chr1:136189720-136190219	0.444694460375973	.	.
chr1	136345905	136346404	chr1	136017772	136018271	Camsap2|chr1:136017772-136018271	0.458643521491625	.	.
chr1	136345905	136346404	chr1	136189720	136190219	Camsap2|chr1:136189720-136190219	0.500151297926622	.	.
chr1	136345905	136346404	chr1	136524873	136525372	Camsap2|chr1:136524873-136525372	0.41578790739823	.	.
chr1	136345905	136346404	chr1	136550851	136551350	Camsap2|chr1:136550851-136551350	0.706350413242462	.	.
chr1	136415292	136415791	chr1	136084188	136084687	9230116N13Rik|chr1:136084188-136084687	0.414729962399847	.	.
chr1	136415292	136415791	chr1	136084188	136084687	Ddx59|chr1:136084188-136084687	0.414729962399847	.	.
chr1	136415292	136415791	chr1	136543827	136544326	9230116N13Rik|chr1:136543827-136544326	0.36260214337646	.	.
chr1	136415292	136415791	chr1	136543827	136544326	Ddx59|chr1:136543827-136544326	0.36260214337646	.	.
chr1	136465093	136465592	chr1	136061034	136061533	Kif14|chr1:136061034-136061533	0.417816565961698	.	.
chr1	136465093	136465592	chr1	136061540	136062039	Kif14|chr1:136061540-136062039	0.351962322393008	.	.
chr1	136465093	136465592	chr1	136170040	136170539	Kif14|chr1:136170040-136170539	0.414253543257533	.	.
chr1	136465093	136465592	chr1	136329401	136329900	Kif14|chr1:136329401-136329900	0.343472565717434	.	.
chr1	136624613	136625112	chr1	136846012	136846511	Platr23|chr1:136846012-136846511	0.531916871416574	.	.
chr1	136624613	136625112	chr1	136846012	136846511	Zfp281|chr1:136846012-136846511	0.531916871416574	.	.
chr1	138856629	138857128	chr1	138901789	138902288	2310009B15Rik|chr1:138901789-138902288	0.364067420922628	.	.
chr1	138856629	138857128	chr1	139000479	139000978	2310009B15Rik|chr1:139000479-139000978	0.380895428830685	.	.
chr1	138963206	138963705	chr1	138835336	138835835	Dennd1b|chr1:138835336-138835835	0.67966780808484	.	.
chr1	138963753	138964252	chr1	138835336	138835835	Dennd1b|chr1:138835336-138835835	0.575843279512862	.	.
chr1	138963753	138964252	chr1	138901789	138902288	Dennd1b|chr1:138901789-138902288	0.368516742425687	.	.
chr1	138963753	138964252	chr1	138995590	138996089	Dennd1b|chr1:138995590-138996089	0.434940627871378	.	.
chr1	139421972	139422471	chr1	139000479	139000978	Zbtb41|chr1:139000479-139000978	0.53326576410037	.	.
chr1	139421972	139422471	chr1	139156347	139156846	Zbtb41|chr1:139156347-139156846	0.403317726904891	.	.
chr1	143640493	143640992	chr1	143738737	143739236	B3galt2|chr1:143738737-143739236	0.480234172032815	.	.
chr1	143640493	143640992	chr1	143739248	143739747	B3galt2|chr1:143739248-143739747	0.428862662726013	.	.
chr1	143640493	143640992	chr1	143739932	143740431	B3galt2|chr1:143739932-143740431	0.464782654950107	.	.
chr1	143702603	143703102	chr1	143681075	143681574	Cdc73|chr1:143681075-143681574	0.36120586901659	.	.
chr1	143702603	143703102	chr1	143739248	143739747	Cdc73|chr1:143739248-143739747	0.35663095075336	.	.
chr1	143776839	143777338	chr1	143681075	143681574	Gm29170|chr1:143681075-143681574	0.550386164327088	.	.
chr1	143776839	143777338	chr1	143681075	143681574	Ro60|chr1:143681075-143681574	0.550386164327088	.	.
chr1	143776839	143777338	chr1	143681075	143681574	Uchl5|chr1:143681075-143681574	0.550386164327088	.	.
chr1	143776839	143777338	chr1	143739248	143739747	Gm29170|chr1:143739248-143739747	0.425607928470721	.	.
chr1	143776839	143777338	chr1	143739248	143739747	Ro60|chr1:143739248-143739747	0.425607928470721	.	.
chr1	143776839	143777338	chr1	143739248	143739747	Uchl5|chr1:143739248-143739747	0.425607928470721	.	.
chr1	143777394	143777893	chr1	144018543	144019042	Gm29170|chr1:144018543-144019042	0.361306500652975	.	.
chr1	143777394	143777893	chr1	144018543	144019042	Ro60|chr1:144018543-144019042	0.361306500652975	.	.
chr1	143777394	143777893	chr1	144018543	144019042	Uchl5|chr1:144018543-144019042	0.361306500652975	.	.
chr1	150099643	150100142	chr1	150382525	150383024	Ptgs2|chr1:150382525-150383024	0.425382607465577	.	.
chr1	150099643	150100142	chr1	150382525	150383024	Ptgs2os|chr1:150382525-150383024	0.425382607465577	.	.
chr1	150099643	150100142	chr1	150460519	150461018	Ptgs2|chr1:150460519-150461018	0.369502110826801	.	.
chr1	150099643	150100142	chr1	150460519	150461018	Ptgs2os|chr1:150460519-150461018	0.369502110826801	.	.
chr1	150392883	150393382	chr1	150266492	150266991	Odr4|chr1:150266492-150266991	0.426576568343817	.	.
chr1	150392883	150393382	chr1	150266492	150266991	Tpr|chr1:150266492-150266991	0.426576568343817	.	.
chr1	150392883	150393382	chr1	150680903	150681402	Odr4|chr1:150680903-150681402	0.499551477050468	.	.
chr1	150392883	150393382	chr1	150680903	150681402	Tpr|chr1:150680903-150681402	0.499551477050468	.	.
chr1	150392883	150393382	chr1	150681421	150681920	Odr4|chr1:150681421-150681920	0.677927731287241	.	.
chr1	150392883	150393382	chr1	150681421	150681920	Tpr|chr1:150681421-150681920	0.677927731287241	.	.
chr1	151344167	151344666	chr1	151564412	151564911	Gm10138|chr1:151564412-151564911	0.460569673356988	.	.
chr1	151344167	151344666	chr1	151564412	151564911	Ivns1abp|chr1:151564412-151564911	0.460569673356988	.	.
chr1	151428258	151428757	chr1	151157961	151158460	Swt1|chr1:151157961-151158460	0.356909024208036	.	.
chr1	151428258	151428757	chr1	151157961	151158460	Trmt1l|chr1:151157961-151158460	0.356909024208036	.	.
chr1	151428762	151429261	chr1	151648940	151649439	Swt1|chr1:151648940-151649439	0.35548528397372	.	.
chr1	151428762	151429261	chr1	151648940	151649439	Trmt1l|chr1:151648940-151649439	0.35548528397372	.	.
chr1	151500739	151501238	chr1	151564412	151564911	Rnf2|chr1:151564412-151564911	0.400579373377205	.	.
chr1	151754914	151755413	chr1	151986288	151986787	2810414N06Rik|chr1:151986288-151986787	0.490568649222557	.	.
chr1	151754914	151755413	chr1	151986288	151986787	Edem3|chr1:151986288-151986787	0.490568649222557	.	.
chr1	152089368	152089867	chr1	151845918	151846417	1700025G04Rik|chr1:151845918-151846417	0.418154167807301	.	.
chr1	152089368	152089867	chr1	151944787	151945286	1700025G04Rik|chr1:151944787-151945286	0.545921372170566	.	.
chr1	152089368	152089867	chr1	151953531	151954030	1700025G04Rik|chr1:151953531-151954030	0.502590311334274	.	.
chr1	152089368	152089867	chr1	151994246	151994745	1700025G04Rik|chr1:151994246-151994745	0.567977813242453	.	.
chr1	152089368	152089867	chr1	151994246	151994745	1700025G04Rik|chr1:151994246-151994745	0.567977813242454	.	.
chr1	152089368	152089867	chr1	152015510	152016009	1700025G04Rik|chr1:152015510-152016009	0.366094828596352	.	.
chr1	152089368	152089867	chr1	152015510	152016009	1700025G04Rik|chr1:152015510-152016009	0.366094828596353	.	.
chr1	152089368	152089867	chr1	152051230	152051729	1700025G04Rik|chr1:152051230-152051729	0.377708021778692	.	.
chr1	152089368	152089867	chr1	152051881	152052380	1700025G04Rik|chr1:152051881-152052380	0.561599671220772	.	.
chr1	152089368	152089867	chr1	152063744	152064243	1700025G04Rik|chr1:152063744-152064243	0.546756270321747	.	.
chr1	152089368	152089867	chr1	152165742	152166241	1700025G04Rik|chr1:152165742-152166241	0.553783349181081	.	.
chr1	152089368	152089867	chr1	152290216	152290715	1700025G04Rik|chr1:152290216-152290715	0.408227150353862	.	.
chr1	152089368	152089867	chr1	152290716	152291215	1700025G04Rik|chr1:152290716-152291215	0.510427564077293	.	.
chr1	152089368	152089867	chr1	152369161	152369660	1700025G04Rik|chr1:152369161-152369660	0.424174716337206	.	.
chr1	152089368	152089867	chr1	152439852	152440351	1700025G04Rik|chr1:152439852-152440351	0.424233761270162	.	.
chr1	152399881	152400380	chr1	152015510	152016009	Colgalt2|chr1:152015510-152016009	0.363450969744803	.	.
chr1	152399881	152400380	chr1	152051230	152051729	Colgalt2|chr1:152051230-152051729	0.594797683440095	.	.
chr1	152399881	152400380	chr1	152063744	152064243	Colgalt2|chr1:152063744-152064243	0.610236488331644	.	.
chr1	152399881	152400380	chr1	152165209	152165708	Colgalt2|chr1:152165209-152165708	0.447785285453031	.	.
chr1	152399881	152400380	chr1	152165742	152166241	Colgalt2|chr1:152165742-152166241	0.526064399830642	.	.
chr1	152399881	152400380	chr1	152165742	152166241	Colgalt2|chr1:152165742-152166241	0.526064399830643	.	.
chr1	152399881	152400380	chr1	152290216	152290715	Colgalt2|chr1:152290216-152290715	0.34827510056235	.	.
chr1	152399881	152400380	chr1	152290716	152291215	Colgalt2|chr1:152290716-152291215	0.369647962221602	.	.
chr1	152399881	152400380	chr1	152401101	152401600	Colgalt2|chr1:152401101-152401600	0.390939245599381	.	.
chr1	152399881	152400380	chr1	152439852	152440351	Colgalt2|chr1:152439852-152440351	0.472963567161099	.	.
chr1	152399881	152400380	chr1	152536321	152536820	Colgalt2|chr1:152536321-152536820	0.363094488480393	.	.
chr1	152399881	152400380	chr1	152561416	152561915	Colgalt2|chr1:152561416-152561915	0.594602913106066	.	.
chr1	152399881	152400380	chr1	152624446	152624945	Colgalt2|chr1:152624446-152624945	0.369353580577801	.	.
chr1	152399881	152400380	chr1	152624959	152625458	Colgalt2|chr1:152624959-152625458	0.495217134516428	.	.
chr1	152400416	152400915	chr1	152015510	152016009	Colgalt2|chr1:152015510-152016009	0.594833413029051	.	.
chr1	152400416	152400915	chr1	152051230	152051729	Colgalt2|chr1:152051230-152051729	0.411265749615112	.	.
chr1	152400416	152400915	chr1	152051881	152052380	Colgalt2|chr1:152051881-152052380	0.360574452639136	.	.
chr1	152400416	152400915	chr1	152165742	152166241	Colgalt2|chr1:152165742-152166241	0.400361653669302	.	.
chr1	152400416	152400915	chr1	152219683	152220182	Colgalt2|chr1:152219683-152220182	0.447203755968285	.	.
chr1	152400416	152400915	chr1	152401101	152401600	Colgalt2|chr1:152401101-152401600	0.518163325872365	.	.
chr1	152400416	152400915	chr1	152422865	152423364	Colgalt2|chr1:152422865-152423364	0.75506093114516	.	.
chr1	152400416	152400915	chr1	152439852	152440351	Colgalt2|chr1:152439852-152440351	0.521410195898635	.	.
chr1	152400416	152400915	chr1	152461796	152462295	Colgalt2|chr1:152461796-152462295	0.368836043569164	.	.
chr1	152400416	152400915	chr1	152462297	152462796	Colgalt2|chr1:152462297-152462796	0.585284299917791	.	.
chr1	152400416	152400915	chr1	152514753	152515252	Colgalt2|chr1:152514753-152515252	0.488279655678362	.	.
chr1	152400416	152400915	chr1	152561416	152561915	Colgalt2|chr1:152561416-152561915	0.406418852817937	.	.
chr1	152400416	152400915	chr1	152584885	152585384	Colgalt2|chr1:152584885-152585384	0.397414578691179	.	.
chr1	152400416	152400915	chr1	152624446	152624945	Colgalt2|chr1:152624446-152624945	0.427133666670387	.	.
chr1	152400416	152400915	chr1	152624959	152625458	Colgalt2|chr1:152624959-152625458	0.529812167363803	.	.
chr1	152750443	152750942	chr1	152514753	152515252	Apobec4|chr1:152514753-152515252	0.533825257660362	.	.
chr1	152750443	152750942	chr1	152536321	152536820	Apobec4|chr1:152536321-152536820	0.378849654047535	.	.
chr1	152750443	152750942	chr1	152561416	152561915	Apobec4|chr1:152561416-152561915	0.624146863932135	.	.
chr1	152750443	152750942	chr1	152561416	152561915	Apobec4|chr1:152561416-152561915	0.624146863932136	.	.
chr1	152750443	152750942	chr1	152584885	152585384	Apobec4|chr1:152584885-152585384	0.433696807516329	.	.
chr1	152750443	152750942	chr1	152624446	152624945	Apobec4|chr1:152624446-152624945	0.573043564016044	.	.
chr1	152750443	152750942	chr1	152624959	152625458	Apobec4|chr1:152624959-152625458	0.735677886804204	.	.
chr1	152750443	152750942	chr1	152778999	152779498	Apobec4|chr1:152778999-152779498	0.47361888692929	.	.
chr1	152750443	152750942	chr1	152809780	152810279	Apobec4|chr1:152809780-152810279	0.715841703836854	.	.
chr1	152750443	152750942	chr1	152830943	152831442	Apobec4|chr1:152830943-152831442	0.711052400836878	.	.
chr1	152750443	152750942	chr1	153000481	153000980	Apobec4|chr1:153000481-153000980	0.628287243327916	.	.
chr1	152750443	152750942	chr1	153006312	153006811	Apobec4|chr1:153006312-153006811	0.362692739263698	.	.
chr1	152750443	152750942	chr1	153010562	153011061	Apobec4|chr1:153010562-153011061	0.558133107826211	.	.
chr1	152750443	152750942	chr1	153043362	153043861	Apobec4|chr1:153043362-153043861	0.773701783379879	.	.
chr1	152750443	152750942	chr1	153115241	153115740	Apobec4|chr1:153115241-153115740	0.426864439652319	.	.
chr1	152750443	152750942	chr1	153163832	153164331	Apobec4|chr1:153163832-153164331	0.462370022517241	.	.
chr1	152750443	152750942	chr1	153219258	153219757	Apobec4|chr1:153219258-153219757	0.58973291017254	.	.
chr1	152751728	152752227	chr1	153040008	153040507	Gm28792|chr1:153040008-153040507	0.471777126563338	.	.
chr1	152751728	152752227	chr1	153092288	153092787	Gm28792|chr1:153092288-153092787	0.5303546105559	.	.
chr1	152766246	152766745	chr1	152640629	152641128	Arpc5|chr1:152640629-152641128	0.578758791013473	.	.
chr1	152766246	152766745	chr1	152640629	152641128	Rgl1|chr1:152640629-152641128	0.578758791013473	.	.
chr1	152766246	152766745	chr1	152975096	152975595	Arpc5|chr1:152975096-152975595	0.491595251598035	.	.
chr1	152766246	152766745	chr1	152975096	152975595	Rgl1|chr1:152975096-152975595	0.491595251598035	.	.
chr1	152766246	152766745	chr1	153035415	153035914	Arpc5|chr1:153035415-153035914	0.570742729572565	.	.
chr1	152766246	152766745	chr1	153035415	153035914	Rgl1|chr1:153035415-153035914	0.570742729572565	.	.
chr1	152766246	152766745	chr1	153126852	153127351	Arpc5|chr1:153126852-153127351	0.465191256420354	.	.
chr1	152766246	152766745	chr1	153126852	153127351	Rgl1|chr1:153126852-153127351	0.465191256420354	.	.
chr1	152766805	152767304	chr1	152975096	152975595	Arpc5|chr1:152975096-152975595	0.378012565445063	.	.
chr1	152766805	152767304	chr1	152975096	152975595	Rgl1|chr1:152975096-152975595	0.378012565445063	.	.
chr1	152766805	152767304	chr1	153035415	153035914	Arpc5|chr1:153035415-153035914	0.667574906879655	.	.
chr1	152766805	152767304	chr1	153035415	153035914	Rgl1|chr1:153035415-153035914	0.667574906879655	.	.
chr1	152766805	152767304	chr1	153126852	153127351	Arpc5|chr1:153126852-153127351	0.384215459236213	.	.
chr1	152766805	152767304	chr1	153126852	153127351	Rgl1|chr1:153126852-153127351	0.384215459236213	.	.
chr1	152799895	152800394	chr1	152514753	152515252	Ncf2|chr1:152514753-152515252	0.548227621940752	.	.
chr1	152799895	152800394	chr1	152561416	152561915	Ncf2|chr1:152561416-152561915	0.528138815215927	.	.
chr1	152799895	152800394	chr1	152584885	152585384	Ncf2|chr1:152584885-152585384	0.410131549036089	.	.
chr1	152799895	152800394	chr1	152624446	152624945	Ncf2|chr1:152624446-152624945	0.558516373994303	.	.
chr1	152799895	152800394	chr1	152624959	152625458	Ncf2|chr1:152624959-152625458	0.611746900190617	.	.
chr1	152799895	152800394	chr1	152778999	152779498	Ncf2|chr1:152778999-152779498	0.500199795603999	.	.
chr1	152799895	152800394	chr1	152809780	152810279	Ncf2|chr1:152809780-152810279	0.74339974559309	.	.
chr1	152799895	152800394	chr1	152830943	152831442	Ncf2|chr1:152830943-152831442	0.715840691735388	.	.
chr1	152799895	152800394	chr1	153000481	153000980	Ncf2|chr1:153000481-153000980	0.434434457524004	.	.
chr1	152799895	152800394	chr1	153006312	153006811	Ncf2|chr1:153006312-153006811	0.390774224404603	.	.
chr1	152799895	152800394	chr1	153010562	153011061	Ncf2|chr1:153010562-153011061	0.591083501136862	.	.
chr1	152799895	152800394	chr1	153043362	153043861	Ncf2|chr1:153043362-153043861	0.696749884030188	.	.
chr1	152799895	152800394	chr1	153115241	153115740	Ncf2|chr1:153115241-153115740	0.352992878242828	.	.
chr1	152799895	152800394	chr1	153163832	153164331	Ncf2|chr1:153163832-153164331	0.477456711292386	.	.
chr1	152799895	152800394	chr1	153219258	153219757	Ncf2|chr1:153219258-153219757	0.391688853689057	.	.
chr1	152902442	152902941	chr1	152975096	152975595	Smg7|chr1:152975096-152975595	0.558346293444039	.	.
chr1	152902442	152902941	chr1	153126852	153127351	Smg7|chr1:153126852-153127351	0.570252980694783	.	.
chr1	152902442	152902941	chr1	153138439	153138938	Smg7|chr1:153138439-153138938	0.439851955842524	.	.
chr1	152902988	152903487	chr1	152640629	152641128	Smg7|chr1:152640629-152641128	0.40652140978083	.	.
chr1	152902988	152903487	chr1	152975096	152975595	Smg7|chr1:152975096-152975595	0.511508838856277	.	.
chr1	152902988	152903487	chr1	153065663	153066162	Smg7|chr1:153065663-153066162	0.344445045198809	.	.
chr1	152902988	152903487	chr1	153126852	153127351	Smg7|chr1:153126852-153127351	0.562420131382069	.	.
chr1	152902988	152903487	chr1	153138439	153138938	Smg7|chr1:153138439-153138938	0.385743213201629	.	.
chr1	152954713	152955212	chr1	152561416	152561915	Nmnat2|chr1:152561416-152561915	0.391584399878641	.	.
chr1	152954713	152955212	chr1	152624446	152624945	Nmnat2|chr1:152624446-152624945	0.343255777873184	.	.
chr1	152954713	152955212	chr1	152809780	152810279	Nmnat2|chr1:152809780-152810279	0.383998877242198	.	.
chr1	152954713	152955212	chr1	152830943	152831442	Nmnat2|chr1:152830943-152831442	0.475308032937739	.	.
chr1	152954713	152955212	chr1	153010562	153011061	Nmnat2|chr1:153010562-153011061	0.404832211163201	.	.
chr1	152954713	152955212	chr1	153092288	153092787	Nmnat2|chr1:153092288-153092787	0.55868333183391	.	.
chr1	152954713	152955212	chr1	153163832	153164331	Nmnat2|chr1:153163832-153164331	0.355968507562641	.	.
chr1	152955617	152956116	chr1	152640629	152641128	Nmnat2|chr1:152640629-152641128	0.417085463278858	.	.
chr1	152955617	152956116	chr1	153048048	153048547	Nmnat2|chr1:153048048-153048547	0.439457112129408	.	.
chr1	153332222	153332721	chr1	153386660	153387159	Lamc1|chr1:153386660-153387159	0.356587478886671	.	.
chr1	153332222	153332721	chr1	153703326	153703825	Lamc1|chr1:153703326-153703825	0.463278502356411	.	.
chr1	153332222	153332721	chr1	153703326	153703825	Lamc1|chr1:153703326-153703825	0.463278502356412	.	.
chr1	153332786	153333285	chr1	153035415	153035914	Lamc1|chr1:153035415-153035914	0.35458337364261	.	.
chr1	153332786	153333285	chr1	153126852	153127351	Lamc1|chr1:153126852-153127351	0.734584165044081	.	.
chr1	153332786	153333285	chr1	153138439	153138938	Lamc1|chr1:153138439-153138938	0.460529655411452	.	.
chr1	153332786	153333285	chr1	153556864	153557363	Lamc1|chr1:153556864-153557363	0.537759372825205	.	.
chr1	153332786	153333285	chr1	153679607	153680106	Lamc1|chr1:153679607-153680106	0.416909886002679	.	.
chr1	153332786	153333285	chr1	153704152	153704651	Lamc1|chr1:153704152-153704651	0.491668539485826	.	.
chr1	153332786	153333285	chr1	153733011	153733510	Lamc1|chr1:153733011-153733510	0.405222249753201	.	.
chr1	153424875	153425374	chr1	153000481	153000980	Shcbp1l|chr1:153000481-153000980	0.535983303794039	.	.
chr1	153424875	153425374	chr1	153043362	153043861	Shcbp1l|chr1:153043362-153043861	0.414370372730117	.	.
chr1	153424875	153425374	chr1	153115241	153115740	Shcbp1l|chr1:153115241-153115740	0.424429709717822	.	.
chr1	153424875	153425374	chr1	153219258	153219757	Shcbp1l|chr1:153219258-153219757	0.555365294978774	.	.
chr1	153424875	153425374	chr1	153269665	153270164	Shcbp1l|chr1:153269665-153270164	0.418121376657053	.	.
chr1	153424875	153425374	chr1	153345728	153346227	Shcbp1l|chr1:153345728-153346227	0.505508375512822	.	.
chr1	153424875	153425374	chr1	153401729	153402228	Shcbp1l|chr1:153401729-153402228	0.367545978351519	.	.
chr1	153424875	153425374	chr1	153661210	153661709	Shcbp1l|chr1:153661210-153661709	0.431071656062822	.	.
chr1	153424875	153425374	chr1	153664891	153665390	Shcbp1l|chr1:153664891-153665390	0.396946166144079	.	.
chr1	153424875	153425374	chr1	153665399	153665898	Shcbp1l|chr1:153665399-153665898	0.485604809917393	.	.
chr1	153424875	153425374	chr1	153683332	153683831	Shcbp1l|chr1:153683332-153683831	0.512008086676364	.	.
chr1	153424875	153425374	chr1	153697556	153698055	Shcbp1l|chr1:153697556-153698055	0.355513757657545	.	.
chr1	153424875	153425374	chr1	153730627	153731126	Shcbp1l|chr1:153730627-153731126	0.430793890627523	.	.
chr1	153486611	153487110	chr1	153000481	153000980	Dhx9|chr1:153000481-153000980	0.396797379781109	.	.
chr1	153486611	153487110	chr1	153010562	153011061	Dhx9|chr1:153010562-153011061	0.374560875527956	.	.
chr1	153486611	153487110	chr1	153043362	153043861	Dhx9|chr1:153043362-153043861	0.504729898522076	.	.
chr1	153486611	153487110	chr1	153219258	153219757	Dhx9|chr1:153219258-153219757	0.360759183748983	.	.
chr1	153486611	153487110	chr1	153401729	153402228	Dhx9|chr1:153401729-153402228	0.467144640169862	.	.
chr1	153486611	153487110	chr1	153574698	153575197	Dhx9|chr1:153574698-153575197	0.349987080976296	.	.
chr1	153486611	153487110	chr1	153599545	153600044	Dhx9|chr1:153599545-153600044	0.443564943625948	.	.
chr1	153486611	153487110	chr1	153661210	153661709	Dhx9|chr1:153661210-153661709	0.620060925316542	.	.
chr1	153486611	153487110	chr1	153664891	153665390	Dhx9|chr1:153664891-153665390	0.592217689846766	.	.
chr1	153486611	153487110	chr1	153665399	153665898	Dhx9|chr1:153665399-153665898	0.51216426245378	.	.
chr1	153486611	153487110	chr1	153697556	153698055	Dhx9|chr1:153697556-153698055	0.554352973731314	.	.
chr1	153486611	153487110	chr1	153717908	153718407	Dhx9|chr1:153717908-153718407	0.47824924772856	.	.
chr1	153486611	153487110	chr1	153730627	153731126	Dhx9|chr1:153730627-153731126	0.552981204824348	.	.
chr1	153487484	153487983	chr1	153126852	153127351	Dhx9|chr1:153126852-153127351	0.343665967511706	.	.
chr1	153487484	153487983	chr1	153138439	153138938	Dhx9|chr1:153138439-153138938	0.451126223994426	.	.
chr1	153487484	153487983	chr1	153556864	153557363	Dhx9|chr1:153556864-153557363	0.375467955379229	.	.
chr1	153487484	153487983	chr1	153679607	153680106	Dhx9|chr1:153679607-153680106	0.547102817779166	.	.
chr1	153652792	153653291	chr1	153269665	153270164	Rgs8|chr1:153269665-153270164	0.476407573273116	.	.
chr1	153652792	153653291	chr1	153292113	153292612	Rgs8|chr1:153292113-153292612	0.404039810992113	.	.
chr1	153652792	153653291	chr1	153345728	153346227	Rgs8|chr1:153345728-153346227	0.34767833492446	.	.
chr1	153652792	153653291	chr1	153401729	153402228	Rgs8|chr1:153401729-153402228	0.56455948353453	.	.
chr1	153652792	153653291	chr1	153574698	153575197	Rgs8|chr1:153574698-153575197	0.409292472100726	.	.
chr1	153652792	153653291	chr1	153599545	153600044	Rgs8|chr1:153599545-153600044	0.609257200094248	.	.
chr1	153652792	153653291	chr1	153661210	153661709	Rgs8|chr1:153661210-153661709	0.70297104657625	.	.
chr1	153652792	153653291	chr1	153664891	153665390	Rgs8|chr1:153664891-153665390	0.706131528263646	.	.
chr1	153652792	153653291	chr1	153665399	153665898	Rgs8|chr1:153665399-153665898	0.750629870863957	.	.
chr1	153652792	153653291	chr1	153697556	153698055	Rgs8|chr1:153697556-153698055	0.712915027118168	.	.
chr1	153652792	153653291	chr1	153717908	153718407	Rgs8|chr1:153717908-153718407	0.616178368913379	.	.
chr1	153652792	153653291	chr1	153730627	153731126	Rgs8|chr1:153730627-153731126	0.445208117833867	.	.
chr1	153740057	153740556	chr1	153717908	153718407	Rgs16|chr1:153717908-153718407	0.383725263997549	.	.
chr1	153740057	153740556	chr1	153730627	153731126	Rgs16|chr1:153730627-153731126	0.340118973969475	.	.
chr1	153748943	153749442	chr1	153556864	153557363	Gm28513|chr1:153556864-153557363	0.524752079671166	.	.
chr1	153748943	153749442	chr1	153556864	153557363	Rnasel|chr1:153556864-153557363	0.524752079671166	.	.
chr1	153748943	153749442	chr1	153679079	153679578	Gm28513|chr1:153679079-153679578	0.372331025551564	.	.
chr1	153748943	153749442	chr1	153679079	153679578	Rnasel|chr1:153679079-153679578	0.372331025551564	.	.
chr1	153748943	153749442	chr1	153679607	153680106	Gm28513|chr1:153679607-153680106	0.679451770481998	.	.
chr1	153748943	153749442	chr1	153679607	153680106	Gm28513|chr1:153679607-153680106	0.679451770481999	.	.
chr1	153748943	153749442	chr1	153679607	153680106	Rnasel|chr1:153679607-153680106	0.679451770481998	.	.
chr1	153748943	153749442	chr1	153679607	153680106	Rnasel|chr1:153679607-153680106	0.679451770481999	.	.
chr1	153748943	153749442	chr1	153918470	153918969	Gm28513|chr1:153918470-153918969	0.366139140916927	.	.
chr1	153748943	153749442	chr1	153918470	153918969	Rnasel|chr1:153918470-153918969	0.366139140916927	.	.
chr1	153749495	153749994	chr1	153556864	153557363	Gm28512|chr1:153556864-153557363	0.512791247803784	.	.
chr1	153749495	153749994	chr1	153556864	153557363	Gm28513|chr1:153556864-153557363	0.512791247803784	.	.
chr1	153749495	153749994	chr1	153556864	153557363	Rnasel|chr1:153556864-153557363	0.512791247803784	.	.
chr1	153749495	153749994	chr1	153679079	153679578	Gm28512|chr1:153679079-153679578	0.418207365603057	.	.
chr1	153749495	153749994	chr1	153679079	153679578	Gm28513|chr1:153679079-153679578	0.418207365603057	.	.
chr1	153749495	153749994	chr1	153679079	153679578	Rnasel|chr1:153679079-153679578	0.418207365603057	.	.
chr1	153749495	153749994	chr1	153679607	153680106	Gm28512|chr1:153679607-153680106	0.61897352629075	.	.
chr1	153749495	153749994	chr1	153679607	153680106	Gm28513|chr1:153679607-153680106	0.61897352629075	.	.
chr1	153749495	153749994	chr1	153679607	153680106	Rnasel|chr1:153679607-153680106	0.61897352629075	.	.
chr1	153749495	153749994	chr1	153683332	153683831	Gm28512|chr1:153683332-153683831	0.394229374881287	.	.
chr1	153749495	153749994	chr1	153683332	153683831	Gm28513|chr1:153683332-153683831	0.394229374881287	.	.
chr1	153749495	153749994	chr1	153683332	153683831	Rnasel|chr1:153683332-153683831	0.394229374881287	.	.
chr1	153749495	153749994	chr1	153733011	153733510	Gm28512|chr1:153733011-153733510	0.342792534455239	.	.
chr1	153749495	153749994	chr1	153733011	153733510	Gm28513|chr1:153733011-153733510	0.342792534455239	.	.
chr1	153749495	153749994	chr1	153733011	153733510	Rnasel|chr1:153733011-153733510	0.342792534455239	.	.
chr1	153749495	153749994	chr1	153918470	153918969	Gm28512|chr1:153918470-153918969	0.375088060037609	.	.
chr1	153749495	153749994	chr1	153918470	153918969	Gm28513|chr1:153918470-153918969	0.375088060037609	.	.
chr1	153749495	153749994	chr1	153918470	153918969	Rnasel|chr1:153918470-153918969	0.375088060037609	.	.
chr1	154118577	154119076	chr1	154292708	154293207	A830008E24Rik|chr1:154292708-154293207	0.387652686128722	.	.
chr1	155417226	155417725	chr1	155529163	155529662	Xpr1|chr1:155529163-155529662	0.406236781884567	.	.
chr1	155417226	155417725	chr1	155537177	155537676	Xpr1|chr1:155537177-155537676	0.36854506316215	.	.
chr1	155557936	155558435	chr1	155575451	155575950	Acbd6|chr1:155575451-155575950	0.506468526067578	.	.
chr1	155557936	155558435	chr1	155855451	155855950	Acbd6|chr1:155855451-155855950	0.51374939887712	.	.
chr1	155812620	155813119	chr1	155784767	155785266	Qsox1|chr1:155784767-155785266	0.410743317859689	.	.
chr1	155812620	155813119	chr1	156186616	156187115	Qsox1|chr1:156186616-156187115	0.616795210191026	.	.
chr1	155973115	155973614	chr1	155537177	155537676	Cep350|chr1:155537177-155537676	0.452565486709664	.	.
chr1	155973115	155973614	chr1	155575451	155575950	Cep350|chr1:155575451-155575950	0.427262323403727	.	.
chr1	156035878	156036377	chr1	156217927	156218426	Tor1aip1|chr1:156217927-156218426	0.53716945510987	.	.
chr1	156035878	156036377	chr1	156217927	156218426	Tor1aip2|chr1:156217927-156218426	0.53716945510987	.	.
chr1	156036379	156036878	chr1	156217927	156218426	Tor1aip1|chr1:156217927-156218426	0.434045038729437	.	.
chr1	156204775	156205274	chr1	155855451	155855950	Fam163a|chr1:155855451-155855950	0.479003988639442	.	.
chr1	156204775	156205274	chr1	156186616	156187115	Fam163a|chr1:156186616-156187115	0.363407270552682	.	.
chr1	156303125	156303624	chr1	156186616	156187115	4930518J20Rik|chr1:156186616-156187115	0.397953704606237	.	.
chr1	156303125	156303624	chr1	156186616	156187115	Tdrd5|chr1:156186616-156187115	0.397953704606237	.	.
chr1	156558476	156558975	chr1	156263255	156263754	Abl2|chr1:156263255-156263754	0.350175037648185	.	.
chr1	156558476	156558975	chr1	156953293	156953792	Abl2|chr1:156953293-156953792	0.353049380158491	.	.
chr1	156718854	156719353	chr1	156263255	156263754	Fam20b|chr1:156263255-156263754	0.372805180733051	.	.
chr1	156718854	156719353	chr1	156953293	156953792	Fam20b|chr1:156953293-156953792	0.352261694789446	.	.
chr1	156838015	156838514	chr1	157055034	157055533	Angptl1|chr1:157055034-157055533	0.4355649141554	.	.
chr1	156838015	156838514	chr1	157055545	157056044	Angptl1|chr1:157055545-157056044	0.346910711647221	.	.
chr1	156838015	156838514	chr1	157137078	157137577	Angptl1|chr1:157137078-157137577	0.381972452054333	.	.
chr1	156838589	156839088	chr1	156657381	156657880	Angptl1|chr1:156657381-156657880	0.37833204577147	.	.
chr1	156838589	156839088	chr1	157039071	157039570	Angptl1|chr1:157039071-157039570	0.481476809097078	.	.
chr1	156838589	156839088	chr1	157039699	157040198	Angptl1|chr1:157039699-157040198	0.493088266899472	.	.
chr1	156838589	156839088	chr1	157230989	157231488	Angptl1|chr1:157230989-157231488	0.353398117665676	.	.
chr1	156938775	156939274	chr1	157027663	157028162	4930439D14Rik|chr1:157027663-157028162	0.56605230879014	.	.
chr1	156938775	156939274	chr1	157027663	157028162	Ralgps2|chr1:157027663-157028162	0.56605230879014	.	.
chr1	156938775	156939274	chr1	157075858	157076357	4930439D14Rik|chr1:157075858-157076357	0.498438513300193	.	.
chr1	156938775	156939274	chr1	157075858	157076357	4930439D14Rik|chr1:157075858-157076357	0.498438513300194	.	.
chr1	156938775	156939274	chr1	157075858	157076357	Ralgps2|chr1:157075858-157076357	0.498438513300193	.	.
chr1	156938775	156939274	chr1	157075858	157076357	Ralgps2|chr1:157075858-157076357	0.498438513300194	.	.
chr1	156939411	156939910	chr1	157039071	157039570	4930439D14Rik|chr1:157039071-157039570	0.536237209597013	.	.
chr1	156939411	156939910	chr1	157039071	157039570	Ralgps2|chr1:157039071-157039570	0.536237209597013	.	.
chr1	156939411	156939910	chr1	157039699	157040198	4930439D14Rik|chr1:157039699-157040198	0.594120352118938	.	.
chr1	156939411	156939910	chr1	157039699	157040198	Ralgps2|chr1:157039699-157040198	0.594120352118938	.	.
chr1	156939411	156939910	chr1	157230989	157231488	4930439D14Rik|chr1:157230989-157231488	0.5023121010099	.	.
chr1	156939411	156939910	chr1	157230989	157231488	Ralgps2|chr1:157230989-157231488	0.5023121010099	.	.
chr1	157411887	157412386	chr1	157086057	157086556	Rasal2|chr1:157086057-157086556	0.397635789319322	.	.
chr1	157411887	157412386	chr1	157254050	157254549	Rasal2|chr1:157254050-157254549	0.369681716986796	.	.
chr1	157412497	157412996	chr1	157086057	157086556	Rasal2|chr1:157086057-157086556	0.431153006187767	.	.
chr1	158362285	158362784	chr1	158169903	158170402	Astn1|chr1:158169903-158170402	0.55225874058964	.	.
chr1	158362285	158362784	chr1	158328082	158328581	Astn1|chr1:158328082-158328581	0.63478618434609	.	.
chr1	158362934	158363433	chr1	158328082	158328581	Astn1|chr1:158328082-158328581	0.420554391226037	.	.
chr1	158362934	158363433	chr1	158464722	158465221	Astn1|chr1:158464722-158465221	0.339358752256398	.	.
chr1	159231910	159232409	chr1	158769933	158770432	Cop1|chr1:158769933-158770432	0.601717450586301	.	.
chr1	159231910	159232409	chr1	159355219	159355718	Cop1|chr1:159355219-159355718	0.383043391909176	.	.
chr1	159931633	159932132	chr1	159854244	159854743	Gm38039|chr1:159854244-159854743	0.410933946251931	.	.
chr1	160194792	160195291	chr1	159783819	159784318	Mrps14|chr1:159783819-159784318	0.349016463576812	.	.
chr1	160194792	160195291	chr1	159939278	159939777	Mrps14|chr1:159939278-159939777	0.570080005447961	.	.
chr1	160194792	160195291	chr1	160041720	160042219	Mrps14|chr1:160041720-160042219	0.42396320552343	.	.
chr1	160194792	160195291	chr1	160041720	160042219	Mrps14|chr1:160041720-160042219	0.423963205523431	.	.
chr1	160194792	160195291	chr1	160278169	160278668	Mrps14|chr1:160278169-160278668	0.509802531711051	.	.
chr1	160194792	160195291	chr1	160351165	160351664	Mrps14|chr1:160351165-160351664	0.362008444506735	.	.
chr1	160212234	160212733	chr1	159852074	159852573	Cacybp|chr1:159852074-159852573	0.549880470339212	.	.
chr1	160212234	160212733	chr1	160278169	160278668	Cacybp|chr1:160278169-160278668	0.366726411827196	.	.
chr1	160212234	160212733	chr1	160351165	160351664	Cacybp|chr1:160351165-160351664	0.684702687246243	.	.
chr1	160212234	160212733	chr1	160351165	160351664	Cacybp|chr1:160351165-160351664	0.684702687246244	.	.
chr1	160212234	160212733	chr1	160351869	160352368	Cacybp|chr1:160351869-160352368	0.548464766294337	.	.
chr1	160212750	160213249	chr1	159783819	159784318	Cacybp|chr1:159783819-159784318	0.410146780445459	.	.
[truncated: 44,623 more rows]
