# Supplementary material for: Single-cell analysis of chromatin accessibility in the adult mouse brain
Source: Nature. 2023 Dec 13;624(7991):378–89. doi: 10.1038/s41586-023-06824-9 (PMC10719105; doi:10.1038/s41586-023-06824-9)
Supplement: Supplementary file 3 — Supplementary Tables 1–25 and their legends. [file 41586_2023_6824_MOESM3_ESM.zip › 2023-03-05453B-s3/SI Tables/SI Table 13 Summary of all the gene-cCRE correlations/sa2subclass.CBX_MLI_Cdh22_Gaba.pdc.bedpe]

chr1	3671529	3672028	chr1	3447169	3447668	Xkr4|chr1:3447169-3447668	0.351927365486526	.	.
chr1	4857480	4857979	chr1	5082818	5083317	Tcea1|chr1:5082818-5083317	0.743375558309045	.	.
chr1	7088594	7089093	chr1	7095161	7095660	Pcmtd1|chr1:7095161-7095660	0.535952236308036	.	.
chr1	7397837	7398336	chr1	7095161	7095660	Gm26901|chr1:7095161-7095660	0.58098242090762	.	.
chr1	10232301	10232800	chr1	10039501	10040000	Arfgef1|chr1:10039501-10040000	0.782427092603036	.	.
chr1	10232855	10233354	chr1	10039501	10040000	Arfgef1|chr1:10039501-10040000	0.754148718378479	.	.
chr1	12991973	12992472	chr1	12864005	12864504	Slco5a1|chr1:12864005-12864504	0.382559031340563	.	.
chr1	13589563	13590062	chr1	13372290	13372789	Tram1|chr1:13372290-13372789	0.412157798498225	.	.
chr1	20951400	20951899	chr1	21166203	21166702	Efhc1|chr1:21166203-21166702	0.412379653348134	.	.
chr1	21079134	21079633	chr1	21166203	21166702	Gm28287|chr1:21166203-21166702	0.374641643742258	.	.
chr1	21079134	21079633	chr1	21166203	21166702	Tram2|chr1:21166203-21166702	0.374641643742258	.	.
chr1	21079134	21079633	chr1	21411526	21412025	Gm28287|chr1:21411526-21412025	0.642507614215472	.	.
chr1	21079134	21079633	chr1	21411526	21412025	Tram2|chr1:21411526-21412025	0.642507614215472	.	.
chr1	21218543	21219042	chr1	21274591	21275090	Tmem14a|chr1:21274591-21275090	0.448641694871192	.	.
chr1	23761777	23762276	chr1	23762798	23763297	B3gat2|chr1:23762798-23763297	0.359344058301877	.	.
chr1	23921626	23922125	chr1	23594522	23595021	Smap1|chr1:23594522-23595021	0.396995201253349	.	.
chr1	23921626	23922125	chr1	23762798	23763297	Smap1|chr1:23762798-23763297	0.480744633207441	.	.
chr1	23922128	23922627	chr1	23762798	23763297	Smap1|chr1:23762798-23763297	0.414769061397551	.	.
chr1	24678265	24678764	chr1	24611656	24612155	Lmbrd1|chr1:24611656-24612155	0.766060188680036	.	.
chr1	24678265	24678764	chr1	24613347	24613846	Lmbrd1|chr1:24613347-24613846	0.757512716054519	.	.
chr1	24678265	24678764	chr1	24614093	24614592	Lmbrd1|chr1:24614093-24614592	0.800030845080025	.	.
chr1	24678265	24678764	chr1	24614797	24615296	Lmbrd1|chr1:24614797-24615296	0.878783052275492	.	.
chr1	24678265	24678764	chr1	24615721	24616220	Lmbrd1|chr1:24615721-24616220	0.623498256962801	.	.
chr1	24678265	24678764	chr1	24901204	24901703	Lmbrd1|chr1:24901204-24901703	0.356862100262956	.	.
chr1	25829930	25830429	chr1	25510274	25510773	Adgrb3|chr1:25510274-25510773	0.435881772282066	.	.
chr1	30949080	30949579	chr1	30585345	30585844	Ptp4a1|chr1:30585345-30585844	0.351028477247362	.	.
chr1	30949080	30949579	chr1	30585345	30585844	Ptp4a1|chr1:30585345-30585844	0.351028477247363	.	.
chr1	33814360	33814859	chr1	34061060	34061559	Zfp451|chr1:34061060-34061559	0.471106728682845	.	.
chr1	33907308	33907807	chr1	33739270	33739769	Bend6|chr1:33739270-33739769	0.403289423605895	.	.
chr1	33907308	33907807	chr1	33739270	33739769	Dst|chr1:33739270-33739769	0.403289423605895	.	.
chr1	33907308	33907807	chr1	34097596	34098095	Bend6|chr1:34097596-34098095	0.441403338529393	.	.
chr1	33907308	33907807	chr1	34097596	34098095	Dst|chr1:34097596-34098095	0.441403338529393	.	.
chr1	36068061	36068560	chr1	36064836	36065335	Hs6st1|chr1:36064836-36065335	0.42303032758715	.	.
chr1	36307414	36307913	chr1	36064836	36065335	Arid5a|chr1:36064836-36065335	0.45306027058615	.	.
chr1	36307976	36308475	chr1	36064836	36065335	Arid5a|chr1:36064836-36065335	0.348505017430725	.	.
chr1	36445084	36445583	chr1	36064836	36065335	Lman2l|chr1:36064836-36065335	0.551760589341821	.	.
chr1	37300101	37300600	chr1	37370631	37371130	Inpp4a|chr1:37370631-37371130	0.513370253363876	.	.
chr1	37871955	37872454	chr1	37872597	37873096	Lipt1|chr1:37872597-37873096	0.418400800660519	.	.
chr1	37890241	37890740	chr1	38031394	38031893	Mitd1|chr1:38031394-38031893	0.333314637040158	.	.
chr1	37890241	37890740	chr1	38031394	38031893	Mrpl30|chr1:38031394-38031893	0.333314637040158	.	.
chr1	37997778	37998277	chr1	37872597	37873096	Eif5b|chr1:37872597-37873096	0.508160222960537	.	.
chr1	37997778	37998277	chr1	37872597	37873096	Txndc9|chr1:37872597-37873096	0.508160222960537	.	.
chr1	38835659	38836158	chr1	38627336	38627835	Lonrf2|chr1:38627336-38627835	0.353083939947495	.	.
chr1	38835659	38836158	chr1	38986913	38987412	Lonrf2|chr1:38986913-38987412	0.445269527911559	.	.
chr1	38836359	38836858	chr1	38627336	38627835	Lonrf2|chr1:38627336-38627835	0.536323203529949	.	.
chr1	38836359	38836858	chr1	38749659	38750158	Lonrf2|chr1:38749659-38750158	0.474592925403777	.	.
chr1	38836359	38836858	chr1	39010677	39011176	Lonrf2|chr1:39010677-39011176	0.371306154072435	.	.
chr1	38897724	38898223	chr1	38626826	38627325	Chst10|chr1:38626826-38627325	0.49646736840982	.	.
chr1	38897724	38898223	chr1	38787409	38787908	Chst10|chr1:38787409-38787908	0.432731707506084	.	.
chr1	38897724	38898223	chr1	39086333	39086832	Chst10|chr1:39086333-39086832	0.437161888189642	.	.
chr1	39478529	39479028	chr1	39025095	39025594	Tbc1d8|chr1:39025095-39025594	0.583852893705078	.	.
chr1	39535425	39535924	chr1	39685789	39686288	Cnot11|chr1:39685789-39686288	0.44162152777826	.	.
chr1	39576797	39577296	chr1	39685789	39686288	Rnf149|chr1:39685789-39686288	0.347368841626859	.	.
chr1	43098457	43098956	chr1	43163711	43164210	AI597479|chr1:43163711-43164210	0.626860549707788	.	.
chr1	43098457	43098956	chr1	43163711	43164210	Tgfbrap1|chr1:43163711-43164210	0.626860549707788	.	.
chr1	43098457	43098956	chr1	43445482	43445981	AI597479|chr1:43445482-43445981	0.528154429769961	.	.
chr1	43098457	43098956	chr1	43445482	43445981	Tgfbrap1|chr1:43445482-43445981	0.528154429769961	.	.
chr1	43098457	43098956	chr1	43467658	43468157	AI597479|chr1:43467658-43468157	0.682917949057831	.	.
chr1	43098457	43098956	chr1	43467658	43468157	Tgfbrap1|chr1:43467658-43468157	0.682917949057831	.	.
chr1	43098457	43098956	chr1	43474934	43475433	AI597479|chr1:43474934-43475433	0.396158261321072	.	.
chr1	43098457	43098956	chr1	43474934	43475433	Tgfbrap1|chr1:43474934-43475433	0.396158261321072	.	.
chr1	51333906	51334405	chr1	51607551	51608050	9330175M20Rik|chr1:51607551-51608050	0.488615919972195	.	.
chr1	51478239	51478738	chr1	51367624	51368123	Nabp1|chr1:51367624-51368123	0.660146493689399	.	.
chr1	51478239	51478738	chr1	51607551	51608050	Nabp1|chr1:51607551-51608050	0.449553542581194	.	.
chr1	52119152	52119651	chr1	52171278	52171777	Stat1|chr1:52171278-52171777	0.584236950833915	.	.
chr1	52816845	52817344	chr1	52539491	52539990	Inpp1|chr1:52539491-52539990	0.40042614058168	.	.
chr1	52844734	52845233	chr1	52539491	52539990	Hibch|chr1:52539491-52539990	0.369478890177679	.	.
chr1	54557443	54557942	chr1	54675471	54675970	Pgap1|chr1:54675471-54675970	0.348381773449911	.	.
chr1	58423825	58424324	chr1	58622546	58623045	Clk1|chr1:58622546-58623045	0.378206476596113	.	.
chr1	59912662	59913161	chr1	59883669	59884168	Fam117b|chr1:59883669-59884168	0.495320147100832	.	.
chr1	62703034	62703533	chr1	62777264	62777763	Nrp2|chr1:62777264-62777763	0.35324057640523	.	.
chr1	62703034	62703533	chr1	62821902	62822401	Nrp2|chr1:62821902-62822401	0.373293271795826	.	.
chr1	63176509	63177008	chr1	63180992	63181491	Eef1b2|chr1:63180992-63181491	0.367433160452923	.	.
chr1	63176509	63177008	chr1	63180992	63181491	Ndufs1|chr1:63180992-63181491	0.367433160452923	.	.
chr1	64078235	64078734	chr1	63763110	63763609	Gm13748|chr1:63763110-63763609	0.490430898416334	.	.
chr1	64078235	64078734	chr1	63882576	63883075	Gm13748|chr1:63882576-63883075	0.445148375971129	.	.
chr1	64078235	64078734	chr1	64121000	64121499	Gm13748|chr1:64121000-64121499	0.357198189214946	.	.
chr1	64078235	64078734	chr1	64226173	64226672	Gm13748|chr1:64226173-64226672	0.368127964180233	.	.
chr1	64078235	64078734	chr1	64341507	64342006	Gm13748|chr1:64341507-64342006	0.437155635504487	.	.
chr1	64078811	64079310	chr1	63763110	63763609	Gm13748|chr1:63763110-63763609	0.348099856430159	.	.
chr1	64078811	64079310	chr1	63882576	63883075	Gm13748|chr1:63882576-63883075	0.539457690950444	.	.
chr1	64078811	64079310	chr1	64341507	64342006	Gm13748|chr1:64341507-64342006	0.551860866560867	.	.
chr1	64532547	64533046	chr1	64993141	64993640	Creb1|chr1:64993141-64993640	0.490832147438732	.	.
chr1	64616950	64617449	chr1	64341507	64342006	Gm28982|chr1:64341507-64342006	0.503481815261338	.	.
chr1	64616950	64617449	chr1	64341507	64342006	Gm28982|chr1:64341507-64342006	0.503481815261339	.	.
chr1	64616950	64617449	chr1	64341507	64342006	Mettl21a|chr1:64341507-64342006	0.503481815261338	.	.
chr1	64616950	64617449	chr1	64341507	64342006	Mettl21a|chr1:64341507-64342006	0.503481815261339	.	.
chr1	66174880	66175379	chr1	66371341	66371840	Map2|chr1:66371341-66371840	0.738750663873792	.	.
chr1	66700587	66701086	chr1	66371341	66371840	Rpe|chr1:66371341-66371840	0.368921206854193	.	.
chr1	66816734	66817233	chr1	66896202	66896701	Kansl1l|chr1:66896202-66896701	0.352219809490924	.	.
chr1	67038596	67039095	chr1	66895631	66896130	Lancl1|chr1:66895631-66896130	0.607024932478649	.	.
chr1	67038596	67039095	chr1	66896202	66896701	Lancl1|chr1:66896202-66896701	0.71166670710801	.	.
chr1	72307199	72307698	chr1	72195165	72195664	Xrcc5|chr1:72195165-72195664	0.329452732840122	.	.
chr1	74236196	74236695	chr1	73826202	73826701	Arpc2|chr1:73826202-73826701	0.49466797629242	.	.
chr1	74505730	74506229	chr1	74415126	74415625	Cnot9|chr1:74415126-74415625	0.685399030854187	.	.
chr1	74505730	74506229	chr1	74964428	74964927	Cnot9|chr1:74964428-74964927	0.528424862666439	.	.
chr1	74587962	74588461	chr1	74332262	74332761	Bcs1l|chr1:74332262-74332761	0.399801677768377	.	.
chr1	74587962	74588461	chr1	74332262	74332761	Zfp142|chr1:74332262-74332761	0.399801677768377	.	.
chr1	74587962	74588461	chr1	74332815	74333314	Bcs1l|chr1:74332815-74333314	0.535034059562479	.	.
chr1	74587962	74588461	chr1	74332815	74333314	Zfp142|chr1:74332815-74333314	0.535034059562479	.	.
chr1	74601175	74601674	chr1	74332815	74333314	Rnf25|chr1:74332815-74333314	0.385420632056726	.	.
chr1	74601175	74601674	chr1	74332815	74333314	Stk36|chr1:74332815-74333314	0.385420632056726	.	.
chr1	74661495	74661994	chr1	74332815	74333314	Ttll4|chr1:74332815-74333314	0.453879631732779	.	.
chr1	75124760	75125259	chr1	74894978	74895477	Nhej1|chr1:74894978-74895477	0.372859805403479	.	.
chr1	75124760	75125259	chr1	74964428	74964927	Nhej1|chr1:74964428-74964927	0.510638128054762	.	.
chr1	75124760	75125259	chr1	75016818	75017317	Nhej1|chr1:75016818-75017317	0.629288154163161	.	.
chr1	75142499	75142998	chr1	74894978	74895477	Cnppd1|chr1:74894978-74895477	0.357361116254535	.	.
chr1	75142499	75142998	chr1	74894978	74895477	Retreg2|chr1:74894978-74895477	0.357361116254535	.	.
chr1	75142499	75142998	chr1	74964428	74964927	Cnppd1|chr1:74964428-74964927	0.417161550353477	.	.
chr1	75142499	75142998	chr1	74964428	74964927	Retreg2|chr1:74964428-74964927	0.417161550353477	.	.
chr1	75142499	75142998	chr1	75016818	75017317	Cnppd1|chr1:75016818-75017317	0.547258669432577	.	.
chr1	75142499	75142998	chr1	75016818	75017317	Retreg2|chr1:75016818-75017317	0.547258669432577	.	.
chr1	75191753	75192252	chr1	74858307	74858806	Ankzf1|chr1:74858307-74858806	0.459487022073721	.	.
chr1	75191753	75192252	chr1	74858307	74858806	Atg9a|chr1:74858307-74858806	0.459487022073721	.	.
chr1	75191753	75192252	chr1	75263237	75263736	Ankzf1|chr1:75263237-75263736	0.500455358484036	.	.
chr1	75191753	75192252	chr1	75263237	75263736	Atg9a|chr1:75263237-75263736	0.500455358484036	.	.
chr1	75236144	75236643	chr1	75413640	75414139	Dnajb2|chr1:75413640-75414139	0.353302498461603	.	.
chr1	75236651	75237150	chr1	75413640	75414139	Dnajb2|chr1:75413640-75414139	0.352389650921883	.	.
chr1	75264008	75264507	chr1	75413640	75414139	Ptprn|chr1:75413640-75414139	0.384357973004968	.	.
chr1	75317346	75317845	chr1	75016818	75017317	Dnpep|chr1:75016818-75017317	0.751612505995946	.	.
chr1	75317346	75317845	chr1	75487834	75488333	Dnpep|chr1:75487834-75488333	0.410522737034041	.	.
chr1	75546261	75546760	chr1	75263237	75263736	Slc4a3|chr1:75263237-75263736	0.538252952585079	.	.
chr1	75546261	75546760	chr1	75413640	75414139	Slc4a3|chr1:75413640-75414139	0.501911986837291	.	.
chr1	75546261	75546760	chr1	75572707	75573206	Slc4a3|chr1:75572707-75573206	0.611746370091376	.	.
chr1	78488900	78489399	chr1	78371610	78372109	Farsb|chr1:78371610-78372109	0.389031929902193	.	.
chr1	83407918	83408417	chr1	83494958	83495457	Sphkap|chr1:83494958-83495457	0.370163999039412	.	.
chr1	83407918	83408417	chr1	83505303	83505802	Sphkap|chr1:83505303-83505802	0.705090500354788	.	.
chr1	83407918	83408417	chr1	83736377	83736876	Sphkap|chr1:83736377-83736876	0.687160599958125	.	.
chr1	84839165	84839664	chr1	84710164	84710663	Fbxo36|chr1:84710164-84710663	0.510353187536389	.	.
chr1	84839165	84839664	chr1	85114670	85115169	Fbxo36|chr1:85114670-85115169	0.480149758575832	.	.
chr1	86064385	86064884	chr1	86487143	86487642	Psmd1|chr1:86487143-86487642	0.577426995184348	.	.
chr1	86526360	86526859	chr1	86487143	86487642	Ptma|chr1:86487143-86487642	0.653082640613152	.	.
chr1	86526360	86526859	chr1	86487725	86488224	Ptma|chr1:86487725-86488224	0.348040539203546	.	.
chr1	86582078	86582577	chr1	86434501	86435000	Cops7b|chr1:86434501-86435000	0.366823614074774	.	.
chr1	86582078	86582577	chr1	86434501	86435000	Pde6d|chr1:86434501-86435000	0.366823614074774	.	.
chr1	86582078	86582577	chr1	86441795	86442294	Cops7b|chr1:86441795-86442294	0.422535563765008	.	.
chr1	86582078	86582577	chr1	86441795	86442294	Pde6d|chr1:86441795-86442294	0.422535563765008	.	.
chr1	86582078	86582577	chr1	86503968	86504467	Cops7b|chr1:86503968-86504467	0.593561634371989	.	.
chr1	86582078	86582577	chr1	86503968	86504467	Pde6d|chr1:86503968-86504467	0.593561634371989	.	.
chr1	86582603	86583102	chr1	86442428	86442927	Cops7b|chr1:86442428-86442927	0.440325447722895	.	.
chr1	86582603	86583102	chr1	86442428	86442927	Pde6d|chr1:86442428-86442927	0.440325447722895	.	.
chr1	86670393	86670892	chr1	86487143	86487642	Nppc|chr1:86487143-86487642	0.417146955079602	.	.
chr1	86703565	86704064	chr1	86487143	86487642	Dis3l2|chr1:86487143-86487642	0.383365652742507	.	.
chr1	87213673	87214172	chr1	87050005	87050504	Eif4e2|chr1:87050005-87050504	0.73691056751929	.	.
chr1	87326698	87327197	chr1	87246132	87246631	Gigyf2|chr1:87246132-87246631	0.465357792086858	.	.
chr1	87755700	87756199	chr1	87879632	87880131	Atg16l1|chr1:87879632-87880131	0.355762268780058	.	.
chr1	88205505	88206004	chr1	88356577	88357076	Dnajb3|chr1:88356577-88357076	0.416806466396936	.	.
chr1	88277410	88277909	chr1	88356577	88357076	Hjurp|chr1:88356577-88357076	0.564058223357722	.	.
chr1	88277410	88277909	chr1	88356577	88357076	Trpm8|chr1:88356577-88357076	0.564058223357722	.	.
chr1	88701944	88702443	chr1	88512126	88512625	Arl4c|chr1:88512126-88512625	0.457070465838611	.	.
chr1	89069980	89070479	chr1	89117685	89118184	Sh3bp4|chr1:89117685-89118184	0.691335496636225	.	.
chr1	91398520	91399019	chr1	91428588	91429087	Ilkap|chr1:91428588-91429087	0.390783025249865	.	.
chr1	91398520	91399019	chr1	91469794	91470293	Ilkap|chr1:91469794-91470293	0.45650765256368	.	.
chr1	92831030	92831529	chr1	93083320	93083819	Gpc1|chr1:93083320-93083819	0.42424505875466	.	.
chr1	93803720	93804219	chr1	94035198	94035697	Ing5|chr1:94035198-94035697	0.338586727731758	.	.
chr1	95313333	95313832	chr1	95223122	95223621	Fam174a|chr1:95223122-95223621	0.556207344688154	.	.
chr1	98094805	98095304	chr1	97843520	97844019	Pam|chr1:97843520-97844019	0.336553130637859	.	.
chr1	106171270	106171769	chr1	106395442	106395941	Gm20753|chr1:106395442-106395941	0.348786807526534	.	.
chr1	106171270	106171769	chr1	106395442	106395941	Phlpp1|chr1:106395442-106395941	0.348786807526534	.	.
chr1	121567757	121568256	chr1	121327621	121328120	Ddx18|chr1:121327621-121328120	0.398433060956984	.	.
chr1	128102219	128102718	chr1	127990069	127990568	R3hdm1|chr1:127990069-127990568	0.477870337281866	.	.
chr1	128102219	128102718	chr1	127990069	127990568	Zranb3|chr1:127990069-127990568	0.477870337281866	.	.
chr1	128416641	128417140	chr1	128303860	128304359	Dars|chr1:128303860-128304359	0.496790630508367	.	.
chr1	128417141	128417640	chr1	128303860	128304359	Dars|chr1:128303860-128304359	0.432566263221163	.	.
chr1	130717229	130717728	chr1	130715647	130716146	Yod1|chr1:130715647-130716146	0.64130933288838	.	.
chr1	130717229	130717728	chr1	130775167	130775666	Yod1|chr1:130775167-130775666	0.498301342822975	.	.
chr1	131097580	131098079	chr1	130775167	130775666	Mapkapk2|chr1:130775167-130775666	0.479870265329438	.	.
chr1	131527318	131527817	chr1	131658033	131658532	Fam72a|chr1:131658033-131658532	0.607430285274792	.	.
chr1	131527318	131527817	chr1	131658033	131658532	Srgap2|chr1:131658033-131658532	0.607430285274792	.	.
chr1	131828202	131828701	chr1	132200622	132201121	Slc41a1|chr1:132200622-132201121	0.657073791275929	.	.
chr1	132391552	132392051	chr1	132157329	132157828	Tmcc2|chr1:132157329-132157828	0.523711029076681	.	.
chr1	132417199	132417698	chr1	132200622	132201121	Dstyk|chr1:132200622-132201121	0.461544325039165	.	.
chr1	133130962	133131461	chr1	132786830	132787329	Ppp1r15b|chr1:132786830-132787329	0.529205473018113	.	.
chr1	133130962	133131461	chr1	132931224	132931723	Ppp1r15b|chr1:132931224-132931723	0.728227221873214	.	.
chr1	133130962	133131461	chr1	133181476	133181975	Ppp1r15b|chr1:133181476-133181975	0.371295753078396	.	.
chr1	133130962	133131461	chr1	133263014	133263513	Ppp1r15b|chr1:133263014-133263513	0.782509508306125	.	.
chr1	133610089	133610588	chr1	133977217	133977716	Snrpe|chr1:133977217-133977716	0.600512115300564	.	.
chr1	133661173	133661672	chr1	133977217	133977716	Gm38394|chr1:133977217-133977716	0.328696325747405	.	.
chr1	133661173	133661672	chr1	133977217	133977716	Zbed6|chr1:133977217-133977716	0.328696325747405	.	.
chr1	133661173	133661672	chr1	133977217	133977716	Zc3h11a|chr1:133977217-133977716	0.328696325747405	.	.
chr1	134078899	134079398	chr1	133977217	133977716	Btg2|chr1:133977217-133977716	0.547668412103379	.	.
chr1	134078899	134079398	chr1	134092834	134093333	Btg2|chr1:134092834-134093333	0.358030130566032	.	.
chr1	134078899	134079398	chr1	134244113	134244612	Btg2|chr1:134244113-134244612	0.485741162895589	.	.
chr1	134078899	134079398	chr1	134275932	134276431	Btg2|chr1:134275932-134276431	0.403159963646456	.	.
chr1	134078899	134079398	chr1	134297160	134297659	Btg2|chr1:134297160-134297659	0.627289130188795	.	.
chr1	134361764	134362263	chr1	134060782	134061281	Tmem183a|chr1:134060782-134061281	0.366578750964527	.	.
chr1	134361764	134362263	chr1	134244113	134244612	Tmem183a|chr1:134244113-134244612	0.346437944829434	.	.
chr1	134361764	134362263	chr1	134297160	134297659	Tmem183a|chr1:134297160-134297659	0.615483473827458	.	.
chr1	134361764	134362263	chr1	134656412	134656911	Tmem183a|chr1:134656412-134656911	0.49727977074002	.	.
chr1	134415089	134415588	chr1	134114296	134114795	Adipor1|chr1:134114296-134114795	0.499883430135284	.	.
chr1	134415089	134415588	chr1	134345043	134345542	Adipor1|chr1:134345043-134345542	0.376550705716469	.	.
chr1	134415089	134415588	chr1	134701096	134701595	Adipor1|chr1:134701096-134701595	0.618572911637568	.	.
chr1	134955755	134956254	chr1	134556771	134557270	Ppp1r12b|chr1:134556771-134557270	0.580625114168966	.	.
chr1	134955755	134956254	chr1	134701096	134701595	Ppp1r12b|chr1:134701096-134701595	0.869192794086195	.	.
chr1	134955755	134956254	chr1	134847918	134848417	Ppp1r12b|chr1:134847918-134848417	0.462411974215275	.	.
chr1	134962267	134962766	chr1	134656412	134656911	Ube2t|chr1:134656412-134656911	0.360568052064372	.	.
chr1	135313568	135314067	chr1	135368172	135368671	Timm17a|chr1:135368172-135368671	0.369737240818344	.	.
chr1	135313568	135314067	chr1	135670341	135670840	Timm17a|chr1:135670341-135670840	0.439015332371521	.	.
chr1	135430227	135430726	chr1	135670341	135670840	Ipo9|chr1:135670341-135670840	0.418188432431665	.	.
chr1	138856629	138857128	chr1	139000479	139000978	2310009B15Rik|chr1:139000479-139000978	0.434181714327051	.	.
chr1	139421972	139422471	chr1	139000479	139000978	Zbtb41|chr1:139000479-139000978	0.380034689241161	.	.
chr1	144004041	144004540	chr1	143813845	143814344	Rgs2|chr1:143813845-143814344	0.445343529482183	.	.
chr1	150392883	150393382	chr1	150489199	150489698	Odr4|chr1:150489199-150489698	0.584424959141803	.	.
chr1	150392883	150393382	chr1	150489199	150489698	Tpr|chr1:150489199-150489698	0.584424959141803	.	.
chr1	150393401	150393900	chr1	150489199	150489698	Odr4|chr1:150489199-150489698	0.512808098194253	.	.
chr1	150393401	150393900	chr1	150489199	150489698	Tpr|chr1:150489199-150489698	0.512808098194253	.	.
chr1	151754914	151755413	chr1	151721599	151722098	2810414N06Rik|chr1:151721599-151722098	0.334125912959789	.	.
chr1	151754914	151755413	chr1	151721599	151722098	Edem3|chr1:151721599-151722098	0.334125912959789	.	.
chr1	152766246	152766745	chr1	152992251	152992750	Arpc5|chr1:152992251-152992750	0.381420214571014	.	.
chr1	152766246	152766745	chr1	152992251	152992750	Rgl1|chr1:152992251-152992750	0.381420214571014	.	.
chr1	152902442	152902941	chr1	152524922	152525421	Smg7|chr1:152524922-152525421	0.550665455034741	.	.
chr1	152902442	152902941	chr1	152524922	152525421	Smg7|chr1:152524922-152525421	0.550665455034742	.	.
chr1	152902442	152902941	chr1	153064943	153065442	Smg7|chr1:153064943-153065442	0.379330710445331	.	.
chr1	152902442	152902941	chr1	153092288	153092787	Smg7|chr1:153092288-153092787	0.642214521883933	.	.
chr1	152902988	152903487	chr1	152640629	152641128	Smg7|chr1:152640629-152641128	0.380695345333377	.	.
chr1	152902988	152903487	chr1	153064943	153065442	Smg7|chr1:153064943-153065442	0.36075232042804	.	.
chr1	152902988	152903487	chr1	153092288	153092787	Smg7|chr1:153092288-153092787	0.49075214249644	.	.
chr1	153332222	153332721	chr1	153683332	153683831	Lamc1|chr1:153683332-153683831	0.490150180679561	.	.
chr1	153332222	153332721	chr1	153730627	153731126	Lamc1|chr1:153730627-153731126	0.406453123037918	.	.
chr1	153332786	153333285	chr1	153683332	153683831	Lamc1|chr1:153683332-153683831	0.504698967643054	.	.
chr1	153332786	153333285	chr1	153730627	153731126	Lamc1|chr1:153730627-153731126	0.39688171566406	.	.
chr1	153487484	153487983	chr1	153065663	153066162	Dhx9|chr1:153065663-153066162	0.540461483413737	.	.
chr1	153740057	153740556	chr1	153664891	153665390	Rgs16|chr1:153664891-153665390	0.409682597997607	.	.
chr1	153740057	153740556	chr1	153665399	153665898	Rgs16|chr1:153665399-153665898	0.748803175578541	.	.
chr1	153740057	153740556	chr1	153665399	153665898	Rgs16|chr1:153665399-153665898	0.748803175578542	.	.
chr1	153740057	153740556	chr1	153679079	153679578	Rgs16|chr1:153679079-153679578	0.69356781303275	.	.
chr1	153899574	153900073	chr1	153683332	153683831	Glul|chr1:153683332-153683831	0.393324982894279	.	.
chr1	153899574	153900073	chr1	153683332	153683831	Teddm2|chr1:153683332-153683831	0.393324982894279	.	.
chr1	153899574	153900073	chr1	153730627	153731126	Glul|chr1:153730627-153731126	0.499740805786194	.	.
chr1	153899574	153900073	chr1	153730627	153731126	Teddm2|chr1:153730627-153731126	0.499740805786194	.	.
chr1	155099441	155099940	chr1	155026152	155026651	Ier5|chr1:155026152-155026651	0.505518857935184	.	.
chr1	159523530	159524029	chr1	159408667	159409166	Tnr|chr1:159408667-159409166	0.544073478045963	.	.
chr1	160194792	160195291	chr1	160351869	160352368	Mrps14|chr1:160351869-160352368	0.36650745822247	.	.
chr1	160212750	160213249	chr1	160351869	160352368	Cacybp|chr1:160351869-160352368	0.441862816626941	.	.
chr1	161968972	161969471	chr1	161925317	161925816	Gm38304|chr1:161925317-161925816	0.390816951670603	.	.
chr1	161968972	161969471	chr1	161925317	161925816	Pigc|chr1:161925317-161925816	0.390816951670603	.	.
chr1	162477766	162478265	chr1	162453671	162454170	Dnm3|chr1:162453671-162454170	0.418329586639816	.	.
chr1	164275346	164275845	chr1	164559884	164560383	Ccdc181|chr1:164559884-164560383	0.365758639147962	.	.
chr1	164457803	164458302	chr1	164559884	164560383	Atp1b1|chr1:164559884-164560383	0.361232797625341	.	.
chr1	164502271	164502770	chr1	164559884	164560383	Gm26685|chr1:164559884-164560383	0.436730535669345	.	.
chr1	164898957	164899456	chr1	164905001	164905500	Gm32569|chr1:164905001-164905500	0.403133256502618	.	.
chr1	164898957	164899456	chr1	165036568	165037067	Gm32569|chr1:165036568-165037067	0.789556588296358	.	.
chr1	164898957	164899456	chr1	165045963	165046462	Gm32569|chr1:165045963-165046462	0.684469536173552	.	.
chr1	164898957	164899456	chr1	165046493	165046992	Gm32569|chr1:165046493-165046992	0.469819877642181	.	.
chr1	164898957	164899456	chr1	165072127	165072626	Gm32569|chr1:165072127-165072626	0.500641910033799	.	.
chr1	164898957	164899456	chr1	165120312	165120811	Gm32569|chr1:165120312-165120811	0.498944471160716	.	.
chr1	164898957	164899456	chr1	165203439	165203938	Gm32569|chr1:165203439-165203938	0.569193327872465	.	.
chr1	165194197	165194696	chr1	165018673	165019172	Sft2d2|chr1:165018673-165019172	0.429886408802505	.	.
chr1	165194197	165194696	chr1	165036568	165037067	Sft2d2|chr1:165036568-165037067	0.545828045845366	.	.
chr1	165194197	165194696	chr1	165045963	165046462	Sft2d2|chr1:165045963-165046462	0.537673682870822	.	.
chr1	165194197	165194696	chr1	165046493	165046992	Sft2d2|chr1:165046493-165046992	0.706949142368767	.	.
chr1	165194197	165194696	chr1	165120312	165120811	Sft2d2|chr1:165120312-165120811	0.393734324020414	.	.
chr1	165194197	165194696	chr1	165203439	165203938	Sft2d2|chr1:165203439-165203938	0.578511053474795	.	.
chr1	165236724	165237223	chr1	164787699	164788198	Tiprl|chr1:164787699-164788198	0.565240411631464	.	.
chr1	165460313	165460812	chr1	165018673	165019172	Dcaf6|chr1:165018673-165019172	0.402254779680283	.	.
chr1	165460313	165460812	chr1	165018673	165019172	Mpc2|chr1:165018673-165019172	0.402254779680283	.	.
chr1	165460313	165460812	chr1	165642102	165642601	Dcaf6|chr1:165642102-165642601	0.480639289892332	.	.
chr1	165460313	165460812	chr1	165642102	165642601	Mpc2|chr1:165642102-165642601	0.480639289892332	.	.
chr1	165460922	165461421	chr1	165036568	165037067	Dcaf6|chr1:165036568-165037067	0.397666380598109	.	.
chr1	165460922	165461421	chr1	165036568	165037067	Mpc2|chr1:165036568-165037067	0.397666380598109	.	.
chr1	165460922	165461421	chr1	165046493	165046992	Dcaf6|chr1:165046493-165046992	0.380468183170787	.	.
chr1	165460922	165461421	chr1	165046493	165046992	Dcaf6|chr1:165046493-165046992	0.380468183170788	.	.
chr1	165460922	165461421	chr1	165046493	165046992	Mpc2|chr1:165046493-165046992	0.380468183170787	.	.
chr1	165460922	165461421	chr1	165046493	165046992	Mpc2|chr1:165046493-165046992	0.380468183170788	.	.
chr1	165460922	165461421	chr1	165203439	165203938	Dcaf6|chr1:165203439-165203938	0.336470128400698	.	.
chr1	165460922	165461421	chr1	165203439	165203938	Mpc2|chr1:165203439-165203938	0.336470128400698	.	.
chr1	166002418	166002917	chr1	166343030	166343529	Gm26665|chr1:166343030-166343529	0.568376408975394	.	.
chr1	166002418	166002917	chr1	166343030	166343529	Pou2f1|chr1:166343030-166343529	0.568376408975394	.	.
chr1	167284924	167285423	chr1	167058102	167058601	Gm2453|chr1:167058102-167058601	0.452420433910257	.	.
chr1	167284924	167285423	chr1	167058102	167058601	Uck2|chr1:167058102-167058601	0.452420433910257	.	.
chr1	167349707	167350206	chr1	167262334	167262833	Aldh9a1|chr1:167262334-167262833	0.335475051911987	.	.
chr1	167349707	167350206	chr1	167337334	167337833	Aldh9a1|chr1:167337334-167337833	0.551682356409605	.	.
chr1	167394156	167394655	chr1	167220489	167220988	Mgst3|chr1:167220489-167220988	0.397840629651617	.	.
chr1	167394156	167394655	chr1	167262334	167262833	Mgst3|chr1:167262334-167262833	0.431263888256104	.	.
chr1	167394156	167394655	chr1	167337334	167337833	Mgst3|chr1:167337334-167337833	0.67498000245099	.	.
chr1	169531254	169531753	chr1	169670575	169671074	Nuf2|chr1:169670575-169671074	0.565927541562023	.	.
chr1	170867571	170868070	chr1	171220747	171221246	Atf6|chr1:171220747-171221246	0.429679204135908	.	.
chr1	170867571	170868070	chr1	171220747	171221246	Gm9929|chr1:171220747-171221246	0.429679204135908	.	.
chr1	170885252	170885751	chr1	170996679	170997178	Dusp12|chr1:170996679-170997178	0.350664886432064	.	.
chr1	170885252	170885751	chr1	170996679	170997178	Gm26620|chr1:170996679-170997178	0.350664886432064	.	.
chr1	170885252	170885751	chr1	171036880	171037379	Dusp12|chr1:171036880-171037379	0.690621669168619	.	.
chr1	170885252	170885751	chr1	171036880	171037379	Gm26620|chr1:171036880-171037379	0.690621669168619	.	.
chr1	170885252	170885751	chr1	171110922	171111421	Dusp12|chr1:171110922-171111421	0.560076934349867	.	.
chr1	170885252	170885751	chr1	171110922	171111421	Gm26620|chr1:171110922-171111421	0.560076934349867	.	.
chr1	170885252	170885751	chr1	171220747	171221246	Dusp12|chr1:171220747-171221246	0.524430670600401	.	.
chr1	170885252	170885751	chr1	171220747	171221246	Gm26620|chr1:171220747-171221246	0.524430670600401	.	.
chr1	170885252	170885751	chr1	171247027	171247526	Dusp12|chr1:171247027-171247526	0.711662227320684	.	.
chr1	170885252	170885751	chr1	171247027	171247526	Gm26620|chr1:171247027-171247526	0.711662227320684	.	.
chr1	171150371	171150870	chr1	170996679	170997178	Mpz|chr1:170996679-170997178	0.420566848292748	.	.
chr1	171150371	171150870	chr1	170996679	170997178	Sdhc|chr1:170996679-170997178	0.420566848292748	.	.
chr1	171150371	171150870	chr1	171220747	171221246	Mpz|chr1:171220747-171221246	0.494896029877192	.	.
chr1	171150371	171150870	chr1	171220747	171221246	Sdhc|chr1:171220747-171221246	0.494896029877192	.	.
chr1	171150371	171150870	chr1	171247027	171247526	Mpz|chr1:171247027-171247526	0.4461709688976	.	.
chr1	171150371	171150870	chr1	171247027	171247526	Sdhc|chr1:171247027-171247526	0.4461709688976	.	.
chr1	171196077	171196576	chr1	171378249	171378748	Pcp4l1|chr1:171378249-171378748	0.417545240267553	.	.
chr1	171222404	171222903	chr1	170907734	170908233	Tomm40l|chr1:170907734-170908233	0.353183103273609	.	.
chr1	171222404	171222903	chr1	170908240	170908739	Tomm40l|chr1:170908240-170908739	0.546882828273423	.	.
chr1	171222404	171222903	chr1	171235762	171236261	Tomm40l|chr1:171235762-171236261	0.77669655488673	.	.
chr1	171222404	171222903	chr1	171262470	171262969	Tomm40l|chr1:171262470-171262969	0.567412979379179	.	.
chr1	171222404	171222903	chr1	171379865	171380364	Tomm40l|chr1:171379865-171380364	0.848442302458534	.	.
chr1	171270057	171270556	chr1	171235762	171236261	B4galt3|chr1:171235762-171236261	0.430749640865551	.	.
chr1	171287719	171288218	chr1	171235762	171236261	Usp21|chr1:171235762-171236261	0.388611176836258	.	.
chr1	171294566	171295065	chr1	171102488	171102987	Ufc1|chr1:171102488-171102987	0.425623032135779	.	.
chr1	171328705	171329204	chr1	171102488	171102987	Dedd|chr1:171102488-171102987	0.444521650344292	.	.
chr1	171345437	171345936	chr1	171220747	171221246	Nit1|chr1:171220747-171221246	0.502309869992554	.	.
chr1	171345437	171345936	chr1	171220747	171221246	Pfdn2|chr1:171220747-171221246	0.502309869992554	.	.
chr1	171345437	171345936	chr1	171247027	171247526	Nit1|chr1:171247027-171247526	0.36721263178884	.	.
chr1	171345437	171345936	chr1	171247027	171247526	Pfdn2|chr1:171247027-171247526	0.36721263178884	.	.
chr1	171360576	171361075	chr1	171102488	171102987	Klhdc9|chr1:171102488-171102987	0.628536908083077	.	.
chr1	171360576	171361075	chr1	171378249	171378748	Klhdc9|chr1:171378249-171378748	0.595090978652787	.	.
chr1	171411068	171411567	chr1	171102488	171102987	Usf1|chr1:171102488-171102987	0.66988687183607	.	.
chr1	171411068	171411567	chr1	171262470	171262969	Usf1|chr1:171262470-171262969	0.418291786795701	.	.
chr1	171411068	171411567	chr1	171378249	171378748	Usf1|chr1:171378249-171378748	0.35016078400565	.	.
chr1	171411068	171411567	chr1	171379865	171380364	Usf1|chr1:171379865-171380364	0.402515587656797	.	.
chr1	171503198	171503697	chr1	171262470	171262969	Alyref2|chr1:171262470-171262969	0.425565187983493	.	.
chr1	171503198	171503697	chr1	171262470	171262969	B930036N10Rik|chr1:171262470-171262969	0.425565187983493	.	.
chr1	171503198	171503697	chr1	171379865	171380364	Alyref2|chr1:171379865-171380364	0.670593283858108	.	.
chr1	171503198	171503697	chr1	171379865	171380364	B930036N10Rik|chr1:171379865-171380364	0.670593283858108	.	.
chr1	172206038	172206537	chr1	172202224	172202723	Pea15a|chr1:172202224-172202723	0.54357788386279	.	.
chr1	172206038	172206537	chr1	172217086	172217585	Pea15a|chr1:172217086-172217585	0.550043485984445	.	.
chr1	172206038	172206537	chr1	172312070	172312569	Pea15a|chr1:172312070-172312569	0.381766485211045	.	.
chr1	172206038	172206537	chr1	172490308	172490807	Pea15a|chr1:172490308-172490807	0.378219052158426	.	.
chr1	172206562	172207061	chr1	172202224	172202723	Pea15a|chr1:172202224-172202723	0.551151124243346	.	.
chr1	172206562	172207061	chr1	172217086	172217585	Pea15a|chr1:172217086-172217585	0.422342466459632	.	.
chr1	172329099	172329598	chr1	172202224	172202723	Kcnj9|chr1:172202224-172202723	0.556641842023861	.	.
chr1	172329099	172329598	chr1	172217086	172217585	Kcnj9|chr1:172217086-172217585	0.484110508101084	.	.
chr1	172329099	172329598	chr1	172312070	172312569	Kcnj9|chr1:172312070-172312569	0.403672765918153	.	.
chr1	172329099	172329598	chr1	172528665	172529164	Kcnj9|chr1:172528665-172529164	0.469070583799614	.	.
chr1	172481873	172482372	chr1	172202224	172202723	Igsf9|chr1:172202224-172202723	0.720963189029538	.	.
chr1	172481873	172482372	chr1	172217086	172217585	Igsf9|chr1:172217086-172217585	0.634425660636447	.	.
chr1	172481873	172482372	chr1	172312070	172312569	Igsf9|chr1:172312070-172312569	0.344098444622694	.	.
chr1	172481873	172482372	chr1	172490308	172490807	Igsf9|chr1:172490308-172490807	0.45079831756302	.	.
chr1	172481873	172482372	chr1	172528665	172529164	Igsf9|chr1:172528665-172529164	0.653086780070878	.	.
chr1	172632827	172633326	chr1	172408960	172409459	Dusp23|chr1:172408960-172409459	0.771050524021266	.	.
chr1	177258176	177258675	chr1	177608539	177609038	Akt3|chr1:177608539-177609038	0.514281242702188	.	.
chr1	177258176	177258675	chr1	177683819	177684318	Akt3|chr1:177683819-177684318	0.345160843341664	.	.
chr1	177441840	177442339	chr1	177609164	177609663	Zbtb18|chr1:177609164-177609663	0.466029456113384	.	.
chr1	177982967	177983466	chr1	177506989	177507488	Catspere2|chr1:177506989-177507488	0.378544927476055	.	.
chr1	178317988	178318487	chr1	178747466	178747965	B230369F24Rik|chr1:178747466-178747965	0.548690936549398	.	.
chr1	178317988	178318487	chr1	178747466	178747965	Cox20|chr1:178747466-178747965	0.548690936549398	.	.
chr1	178337559	178338058	chr1	178368821	178369320	Hnrnpu|chr1:178368821-178369320	0.478935521386045	.	.
chr1	178405450	178405949	chr1	178454037	178454536	Efcab2|chr1:178454037-178454536	0.368303711381945	.	.
chr1	178406170	178406669	chr1	178747466	178747965	Efcab2|chr1:178747466-178747965	0.443994221658897	.	.
chr1	179667997	179668496	chr1	179603416	179603915	Sccpdh|chr1:179603416-179603915	0.351881175772556	.	.
chr1	179667997	179668496	chr1	179871958	179872457	Sccpdh|chr1:179871958-179872457	0.416244500719164	.	.
chr1	180255556	180256055	chr1	180195828	180196327	Gm31728|chr1:180195828-180196327	0.490843459471586	.	.
chr1	180568576	180569075	chr1	180778088	180778587	Parp1|chr1:180778088-180778587	0.5880183651869	.	.
chr1	180725789	180726288	chr1	180434100	180434599	Acbd3|chr1:180434100-180434599	0.439168448989867	.	.
chr1	180813365	180813864	chr1	180778088	180778587	H3f3a|chr1:180778088-180778587	0.348405609162156	.	.
chr1	180813365	180813864	chr1	180778088	180778587	H3f3aos|chr1:180778088-180778587	0.348405609162156	.	.
chr1	181144061	181144560	chr1	181009633	181010132	Cnih4|chr1:181009633-181010132	0.384541612682517	.	.
chr1	181144061	181144560	chr1	181009633	181010132	Nvl|chr1:181009633-181010132	0.384541612682517	.	.
chr1	181211764	181212263	chr1	181009633	181010132	Wdr26|chr1:181009633-181010132	0.415076693171897	.	.
chr1	181211764	181212263	chr1	181407227	181407726	Wdr26|chr1:181407227-181407726	0.602575580923022	.	.
chr1	182408896	182409395	chr1	182489705	182490204	Trp53bp2|chr1:182489705-182490204	0.460134837587665	.	.
chr1	182517320	182517819	chr1	182489705	182490204	Capn2|chr1:182489705-182490204	0.374021037988832	.	.
chr1	183296824	183297323	chr1	183504239	183504738	Aida|chr1:183504239-183504738	0.464881884921679	.	.
chr1	183296824	183297323	chr1	183504239	183504738	Aida|chr1:183504239-183504738	0.46488188492168	.	.
chr1	183296824	183297323	chr1	183504239	183504738	Brox|chr1:183504239-183504738	0.464881884921679	.	.
chr1	183296824	183297323	chr1	183504239	183504738	Brox|chr1:183504239-183504738	0.46488188492168	.	.
chr1	183388644	183389143	chr1	183504239	183504738	Taf1a|chr1:183504239-183504738	0.711147537261388	.	.
chr1	184034061	184034560	chr1	184177997	184178496	1700056E22Rik|chr1:184177997-184178496	0.562791047527399	.	.
chr1	184034061	184034560	chr1	184178527	184179026	1700056E22Rik|chr1:184178527-184179026	0.593105213560689	.	.
chr1	184034061	184034560	chr1	184447051	184447550	1700056E22Rik|chr1:184447051-184447550	0.338991876130815	.	.
chr1	189007615	189008114	chr1	188952395	188952894	Kctd3|chr1:188952395-188952894	0.631526090820262	.	.
chr1	189007615	189008114	chr1	188978127	188978626	Kctd3|chr1:188978127-188978626	0.535656770470303	.	.
chr1	190911562	190912061	chr1	190928315	190928814	Rps6kc1|chr1:190928315-190928814	0.545392856032291	.	.
chr1	191062684	191063183	chr1	191183196	191183695	Nsl1|chr1:191183196-191183695	0.657381150654555	.	.
chr1	191062684	191063183	chr1	191183196	191183695	Tatdn3|chr1:191183196-191183695	0.657381150654555	.	.
chr1	191717568	191718067	chr1	191808694	191809193	Lpgat1|chr1:191808694-191809193	0.439779313170836	.	.
chr1	191718068	191718567	chr1	191397049	191397548	Lpgat1|chr1:191397049-191397548	0.592695978826753	.	.
chr1	192137818	192138317	chr1	191965032	191965531	Rcor3|chr1:191965032-191965531	0.434245038181725	.	.
chr1	192190456	192190955	chr1	191808694	191809193	Kcnh1|chr1:191808694-191809193	0.391557660491126	.	.
chr1	193035210	193035709	chr1	193330113	193330612	Syt14|chr1:193330113-193330612	0.593542465136639	.	.
chr1	193035812	193036311	chr1	193330113	193330612	Syt14|chr1:193330113-193330612	0.57973449869261	.	.
chr1	193370052	193370551	chr1	193144482	193144981	Camk1g|chr1:193144482-193144981	0.467147355304465	.	.
chr1	193370052	193370551	chr1	193173244	193173743	Camk1g|chr1:193173244-193173743	0.382464849269275	.	.
chr1	193370052	193370551	chr1	193315867	193316366	Camk1g|chr1:193315867-193316366	0.603784052188822	.	.
chr1	193370052	193370551	chr1	193343816	193344315	Camk1g|chr1:193343816-193344315	0.543522976464369	.	.
chr1	193370052	193370551	chr1	193385989	193386488	Camk1g|chr1:193385989-193386488	0.445425625365355	.	.
chr1	193370052	193370551	chr1	193672695	193673194	Camk1g|chr1:193672695-193673194	0.558434973382547	.	.
chr10	5550504	5551003	chr10	5549987	5550486	Syne1|chr10:5549987-5550486	0.606161174210488	.	.
chr10	5823844	5824343	chr10	5504718	5505217	Mtrf1l|chr10:5504718-5505217	0.690716295166069	.	.
chr10	5823844	5824343	chr10	5528242	5528741	Mtrf1l|chr10:5528242-5528741	0.576349372074174	.	.
chr10	5823844	5824343	chr10	5549987	5550486	Mtrf1l|chr10:5549987-5550486	0.345026532471225	.	.
chr10	7725685	7726184	chr10	7809906	7810405	Katna1|chr10:7809906-7810405	0.349599474843114	.	.
chr10	7780721	7781220	chr10	7663092	7663591	B430219N15Rik|chr10:7663092-7663591	0.440938670028888	.	.
chr10	7792631	7793130	chr10	8227950	8228449	Ginm1|chr10:8227950-8228449	0.344264319434847	.	.
chr10	7792631	7793130	chr10	8227950	8228449	Ppil4|chr10:8227950-8228449	0.344264319434847	.	.
chr10	11081489	11081988	chr10	10913651	10914150	Grm1|chr10:10913651-10914150	0.481443820790846	.	.
chr10	11149164	11149663	chr10	11491884	11492383	Shprh|chr10:11491884-11492383	0.567828623205453	.	.
chr10	11280524	11281023	chr10	11449856	11450355	4930432B10Rik|chr10:11449856-11450355	0.539933373191662	.	.
chr10	11280524	11281023	chr10	11449856	11450355	Fbxo30|chr10:11449856-11450355	0.539933373191662	.	.
chr10	11343450	11343949	chr10	11491884	11492383	Epm2a|chr10:11491884-11492383	0.39679459431039	.	.
chr10	12922927	12923426	chr10	12612396	12612895	B230208H11Rik|chr10:12612396-12612895	0.366379811925242	.	.
chr10	12922927	12923426	chr10	13232551	13233050	B230208H11Rik|chr10:13232551-13233050	0.332127971590797	.	.
chr10	13868703	13869202	chr10	13500872	13501371	Aig1|chr10:13500872-13501371	0.441457669636092	.	.
chr10	19933466	19933965	chr10	19973807	19974306	Map3k5|chr10:19973807-19974306	0.456235155581946	.	.
chr10	19933466	19933965	chr10	20018243	20018742	Map3k5|chr10:20018243-20018742	0.720317797757841	.	.
chr10	19933466	19933965	chr10	20042030	20042529	Map3k5|chr10:20042030-20042529	0.577443134985823	.	.
chr10	19933991	19934490	chr10	19973807	19974306	Map3k5|chr10:19973807-19974306	0.377534651042403	.	.
chr10	19933991	19934490	chr10	20018243	20018742	Map3k5|chr10:20018243-20018742	0.572564302945343	.	.
chr10	19933991	19934490	chr10	20042030	20042529	Map3k5|chr10:20042030-20042529	0.674911549089639	.	.
chr10	21295682	21296181	chr10	21456620	21457119	Hbs1l|chr10:21456620-21457119	0.526450268237287	.	.
chr10	24711736	24712235	chr10	24702654	24703153	Enpp1|chr10:24702654-24703153	0.610263183044233	.	.
chr10	24711736	24712235	chr10	24958223	24958722	Enpp1|chr10:24958223-24958722	0.755171570703072	.	.
chr10	24711736	24712235	chr10	24976687	24977186	Enpp1|chr10:24976687-24977186	0.504067821611808	.	.
chr10	24869684	24870183	chr10	24702654	24703153	Med23|chr10:24702654-24703153	0.756697799279896	.	.
chr10	24869684	24870183	chr10	24958223	24958722	Med23|chr10:24958223-24958722	0.388098778846587	.	.
chr10	24869684	24870183	chr10	24976687	24977186	Med23|chr10:24976687-24977186	0.721593167193528	.	.
chr10	24869684	24870183	chr10	25016031	25016530	Med23|chr10:25016031-25016530	0.426451124284243	.	.
chr10	24869684	24870183	chr10	25111692	25112191	Med23|chr10:25111692-25112191	0.516728690911631	.	.
chr10	28074020	28074519	chr10	28436076	28436575	Ptprk|chr10:28436076-28436575	0.37423513594627	.	.
chr10	28074020	28074519	chr10	28485514	28486013	Ptprk|chr10:28485514-28486013	0.40478061785448	.	.
chr10	28074020	28074519	chr10	28492160	28492659	Ptprk|chr10:28492160-28492659	0.530115297737947	.	.
chr10	28074536	28075035	chr10	28436076	28436575	Ptprk|chr10:28436076-28436575	0.48745797267207	.	.
chr10	28074536	28075035	chr10	28485514	28486013	Ptprk|chr10:28485514-28486013	0.511833115132434	.	.
chr10	28074536	28075035	chr10	28492160	28492659	Ptprk|chr10:28492160-28492659	0.642550198902741	.	.
chr10	28074536	28075035	chr10	28492160	28492659	Ptprk|chr10:28492160-28492659	0.642550198902742	.	.
chr10	29361838	29362337	chr10	29146930	29147429	Rnf146|chr10:29146930-29147429	0.363982303075623	.	.
chr10	30600453	30600952	chr10	30618199	30618698	Trmt11|chr10:30618199-30618698	0.520308739353288	.	.
chr10	30802619	30803118	chr10	30618199	30618698	Ncoa7|chr10:30618199-30618698	0.338862796493624	.	.
chr10	30803126	30803625	chr10	30801947	30802446	Ncoa7|chr10:30801947-30802446	0.424407970636779	.	.
chr10	30842620	30843119	chr10	30618199	30618698	Hey2|chr10:30618199-30618698	0.476776653094699	.	.
chr10	30842620	30843119	chr10	30801947	30802446	Hey2|chr10:30801947-30802446	0.415981972695889	.	.
chr10	30842620	30843119	chr10	31194690	31195189	Hey2|chr10:31194690-31195189	0.40713329651986	.	.
chr10	32889817	32890316	chr10	32881875	32882374	Nkain2|chr10:32881875-32882374	0.570095039172537	.	.
chr10	34018867	34019366	chr10	34355682	34356181	Gm48045|chr10:34355682-34356181	0.480589220893816	.	.
chr10	34018867	34019366	chr10	34355682	34356181	Rwdd1|chr10:34355682-34356181	0.480589220893816	.	.
chr10	39133692	39134191	chr10	39239839	39240338	Fam229b|chr10:39239839-39240338	0.829232780141984	.	.
chr10	39133692	39134191	chr10	39239839	39240338	Tube1|chr10:39239839-39240338	0.829232780141984	.	.
chr10	40301997	40302496	chr10	40212385	40212884	Amd1|chr10:40212385-40212884	0.491749567023523	.	.
chr10	40348905	40349404	chr10	40374744	40375243	Cdk19os|chr10:40374744-40375243	0.580404569653448	.	.
chr10	40682406	40682905	chr10	40374744	40375243	Mettl24|chr10:40374744-40375243	0.41869846444746	.	.
chr10	40683470	40683969	chr10	40744037	40744536	Mettl24|chr10:40744037-40744536	0.363752529877918	.	.
chr10	41518902	41519401	chr10	41678789	41679288	Cd164|chr10:41678789-41679288	0.39930629674153	.	.
chr10	41809843	41810342	chr10	41980671	41981170	Cep57l1|chr10:41980671-41981170	0.375288976214772	.	.
chr10	41809843	41810342	chr10	41980671	41981170	Sesn1|chr10:41980671-41981170	0.375288976214772	.	.
chr10	42017683	42018182	chr10	42277563	42278062	1700016J18Rik|chr10:42277563-42278062	0.395261630220923	.	.
chr10	42017683	42018182	chr10	42277563	42278062	Armc2|chr10:42277563-42278062	0.395261630220923	.	.
chr10	42018185	42018684	chr10	42030888	42031387	1700016J18Rik|chr10:42030888-42031387	0.436411336318311	.	.
chr10	42018185	42018684	chr10	42030888	42031387	Armc2|chr10:42030888-42031387	0.436411336318311	.	.
chr10	42018185	42018684	chr10	42277563	42278062	1700016J18Rik|chr10:42277563-42278062	0.406875242189565	.	.
chr10	42018185	42018684	chr10	42277563	42278062	Armc2|chr10:42277563-42278062	0.406875242189565	.	.
chr10	42501588	42502087	chr10	42277563	42278062	Snx3|chr10:42277563-42278062	0.726273261903809	.	.
chr10	42502326	42502825	chr10	42277563	42278062	Snx3|chr10:42277563-42278062	0.569915448816562	.	.
chr10	43035422	43035921	chr10	43113398	43113897	Gm47815|chr10:43113398-43113897	0.806958485715282	.	.
chr10	43035422	43035921	chr10	43113990	43114489	Gm47815|chr10:43113990-43114489	0.777698392627192	.	.
chr10	43221102	43221601	chr10	43113398	43113897	Pdss2|chr10:43113398-43113897	0.520396084327271	.	.
chr10	43221102	43221601	chr10	43113990	43114489	Pdss2|chr10:43113990-43114489	0.493451424271254	.	.
chr10	43479312	43479811	chr10	43021397	43021896	Bend3|chr10:43021397-43021896	0.370913612656118	.	.
chr10	53379691	53380190	chr10	53503178	53503677	Cep85l|chr10:53503178-53503677	0.69564581895373	.	.
chr10	53379691	53380190	chr10	53612158	53612657	Cep85l|chr10:53612158-53612657	0.586746658177542	.	.
chr10	53750991	53751490	chr10	54182652	54183151	Fam184a|chr10:54182652-54183151	0.771261401569436	.	.
chr10	54075590	54076089	chr10	54182652	54183151	Gm16998|chr10:54182652-54183151	0.637118999091635	.	.
chr10	54075590	54076089	chr10	54182652	54183151	Man1a|chr10:54182652-54183151	0.637118999091635	.	.
chr10	56228732	56229231	chr10	56115644	56116143	Tbc1d32|chr10:56115644-56116143	0.572349877493077	.	.
chr10	57486054	57486553	chr10	57447879	57448378	4930467K11Rik|chr10:57447879-57448378	0.436759399345774	.	.
chr10	57486054	57486553	chr10	57447879	57448378	Hsf2|chr10:57447879-57448378	0.436759399345774	.	.
chr10	57631815	57632314	chr10	57447879	57448378	Pkib|chr10:57447879-57448378	0.673044186040209	.	.
chr10	59221544	59222043	chr10	59386852	59387351	Sept10|chr10:59386852-59387351	0.400753492419532	.	.
chr10	59221544	59222043	chr10	59386852	59387351	Sowahc|chr10:59386852-59387351	0.400753492419532	.	.
chr10	59322979	59323478	chr10	59593732	59594231	P4ha1|chr10:59593732-59594231	0.426188538234316	.	.
chr10	59616480	59616979	chr10	59784560	59785059	Gm10322|chr10:59784560-59785059	0.355972413983937	.	.
chr10	59616480	59616979	chr10	59784560	59785059	Mcu|chr10:59784560-59785059	0.355972413983937	.	.
chr10	59702220	59702719	chr10	59386852	59387351	Micu1|chr10:59386852-59387351	0.638726019725609	.	.
chr10	59879326	59879825	chr10	59593732	59594231	Dnajb12|chr10:59593732-59594231	0.517116255007237	.	.
chr10	59879326	59879825	chr10	59784560	59785059	Dnajb12|chr10:59784560-59785059	0.385414431925587	.	.
chr10	59951130	59951629	chr10	59593732	59594231	Ddit4|chr10:59593732-59594231	0.386725389582522	.	.
chr10	59951690	59952189	chr10	59538756	59539255	Ddit4|chr10:59538756-59539255	0.540527101576003	.	.
chr10	60002334	60002833	chr10	59784560	59785059	Anapc16|chr10:59784560-59785059	0.367482603574732	.	.
chr10	60002334	60002833	chr10	59784560	59785059	Ascc1|chr10:59784560-59785059	0.367482603574732	.	.
chr10	60002852	60003351	chr10	59784560	59785059	Anapc16|chr10:59784560-59785059	0.775941231592698	.	.
chr10	60002852	60003351	chr10	59784560	59785059	Ascc1|chr10:59784560-59785059	0.775941231592698	.	.
chr10	61147435	61147934	chr10	60820526	60821025	Sgpl1|chr10:60820526-60821025	0.42477436413936	.	.
chr10	61147435	61147934	chr10	60964829	60965328	Sgpl1|chr10:60964829-60965328	0.42555395928784	.	.
chr10	61452613	61453112	chr10	61080199	61080698	Eif4ebp2|chr10:61080199-61080698	0.686126297682466	.	.
chr10	62231026	62231525	chr10	62216527	62217026	Tspan15|chr10:62216527-62217026	0.454141771301714	.	.
chr10	62231026	62231525	chr10	62300269	62300768	Tspan15|chr10:62300269-62300768	0.41841244207964	.	.
chr10	62340040	62340539	chr10	62320502	62321001	Hk1os|chr10:62320502-62321001	0.538882506532679	.	.
chr10	62449766	62450265	chr10	62110799	62111298	4930507D05Rik|chr10:62110799-62111298	0.433864030765091	.	.
chr10	62449766	62450265	chr10	62110799	62111298	Supv3l1|chr10:62110799-62111298	0.433864030765091	.	.
chr10	62449766	62450265	chr10	62182988	62183487	4930507D05Rik|chr10:62182988-62183487	0.619335911587232	.	.
chr10	62449766	62450265	chr10	62182988	62183487	Supv3l1|chr10:62182988-62183487	0.619335911587232	.	.
chr10	62578211	62578710	chr10	62320502	62321001	4933428P19Rik|chr10:62320502-62321001	0.446624107406017	.	.
chr10	62578211	62578710	chr10	62320502	62321001	Kif1bp|chr10:62320502-62321001	0.446624107406017	.	.
chr10	62578211	62578710	chr10	62865210	62865709	4933428P19Rik|chr10:62865210-62865709	0.418214913558776	.	.
chr10	62578211	62578710	chr10	62865210	62865709	Kif1bp|chr10:62865210-62865709	0.418214913558776	.	.
chr10	62651098	62651597	chr10	62300269	62300768	Ddx50|chr10:62300269-62300768	0.654600673920784	.	.
chr10	63429957	63430456	chr10	63338814	63339313	Ctnna3|chr10:63338814-63339313	0.376258548450449	.	.
chr10	66920360	66920859	chr10	67116170	67116669	1110002J07Rik|chr10:67116170-67116669	0.427820933094889	.	.
chr10	66920360	66920859	chr10	67116170	67116669	Gm26576|chr10:67116170-67116669	0.427820933094889	.	.
chr10	67096187	67096686	chr10	67116170	67116669	Jmjd1c|chr10:67116170-67116669	0.48657876826439	.	.
chr10	67096187	67096686	chr10	67116170	67116669	Reep3|chr10:67116170-67116669	0.48657876826439	.	.
chr10	67285073	67285572	chr10	67085065	67085564	Nrbf2|chr10:67085065-67085564	0.519378755028191	.	.
chr10	67285073	67285572	chr10	67185423	67185922	Nrbf2|chr10:67185423-67185922	0.433045421262632	.	.
chr10	67548797	67549296	chr10	67537526	67538025	Ado|chr10:67537526-67538025	0.388898655453298	.	.
chr10	70096855	70097354	chr10	69859762	69860261	Ccdc6|chr10:69859762-69860261	0.348465699555931	.	.
chr10	70440127	70440626	chr10	70296757	70297256	Fam13c|chr10:70296757-70297256	0.387773643807086	.	.
chr10	71285013	71285512	chr10	71250326	71250825	Ube2d1|chr10:71250326-71250825	0.362063179587841	.	.
chr10	74966773	74967272	chr10	74922859	74923358	Gnaz|chr10:74922859-74923358	0.34765863533602	.	.
chr10	75211769	75212268	chr10	75001355	75001854	Specc1l|chr10:75001355-75001854	0.358090607342928	.	.
chr10	75212344	75212843	chr10	74922859	74923358	Specc1l|chr10:74922859-74923358	0.801198790971051	.	.
chr10	75921379	75921878	chr10	75693698	75694197	Smarcb1|chr10:75693698-75694197	0.481170679849528	.	.
chr10	75994489	75994988	chr10	75693698	75694197	Gm16220|chr10:75693698-75694197	0.451898377306017	.	.
chr10	75994489	75994988	chr10	75704087	75704586	Gm16220|chr10:75704087-75704586	0.467276980684854	.	.
chr10	75994489	75994988	chr10	75704631	75705130	Gm16220|chr10:75704631-75705130	0.364253489926153	.	.
chr10	75994489	75994988	chr10	75828455	75828954	Gm16220|chr10:75828455-75828954	0.367086801642039	.	.
chr10	76442015	76442514	chr10	76259502	76260001	Pcnt|chr10:76259502-76260001	0.675526418844666	.	.
chr10	76442015	76442514	chr10	76734958	76735457	Pcnt|chr10:76734958-76735457	0.333574937876318	.	.
chr10	76468680	76469179	chr10	76259502	76260001	Mcm3ap|chr10:76259502-76260001	0.806955039364163	.	.
chr10	76468680	76469179	chr10	76259502	76260001	Ybey|chr10:76259502-76260001	0.806955039364163	.	.
chr10	76468680	76469179	chr10	76734958	76735457	Mcm3ap|chr10:76734958-76735457	0.436492014336025	.	.
chr10	76468680	76469179	chr10	76734958	76735457	Ybey|chr10:76734958-76735457	0.436492014336025	.	.
chr10	77032927	77033426	chr10	77456445	77456944	Slc19a1|chr10:77456445-77456944	0.612515323059766	.	.
chr10	77258974	77259473	chr10	77456445	77456944	Gm10941|chr10:77456445-77456944	0.63236840647874	.	.
chr10	77258974	77259473	chr10	77456445	77456944	Pofut2|chr10:77456445-77456944	0.63236840647874	.	.
chr10	77417987	77418486	chr10	77456445	77456944	Adarb1|chr10:77456445-77456944	0.426164353513762	.	.
chr10	77515609	77516108	chr10	77252769	77253268	Fam207a|chr10:77252769-77253268	0.492517683867568	.	.
chr10	77978313	77978812	chr10	77984634	77985133	Cfap410|chr10:77984634-77985133	0.503243129860442	.	.
chr10	78008888	78009387	chr10	78261221	78261720	Pfkl|chr10:78261221-78261720	0.469213125227006	.	.
chr10	78008888	78009387	chr10	78316183	78316682	Pfkl|chr10:78316183-78316682	0.760838091656499	.	.
chr10	78009528	78010027	chr10	78261221	78261720	Pfkl|chr10:78261221-78261720	0.360147257990659	.	.
chr10	78169521	78170020	chr10	77969102	77969601	Gatd3a|chr10:77969102-77969601	0.400289592598447	.	.
chr10	78169521	78170020	chr10	78316183	78316682	Gatd3a|chr10:78316183-78316682	0.723377456851072	.	.
chr10	78184961	78185460	chr10	78018678	78019177	Pwp2|chr10:78018678-78019177	0.349066378053214	.	.
chr10	78243942	78244441	chr10	77912627	77913126	Trappc10|chr10:77912627-77913126	0.424045739238263	.	.
chr10	78243942	78244441	chr10	78018678	78019177	Trappc10|chr10:78018678-78019177	0.3815809610702	.	.
chr10	78243942	78244441	chr10	78279111	78279610	Trappc10|chr10:78279111-78279610	0.353368105141822	.	.
chr10	78244489	78244988	chr10	78316183	78316682	Trappc10|chr10:78316183-78316682	0.675979097807925	.	.
chr10	78352152	78352651	chr10	78316183	78316682	Agpat3|chr10:78316183-78316682	0.648436287198791	.	.
chr10	78352152	78352651	chr10	78316183	78316682	Gm40709|chr10:78316183-78316682	0.648436287198791	.	.
chr10	78412843	78413342	chr10	78018678	78019177	Rrp1|chr10:78018678-78019177	0.537970708828552	.	.
chr10	78412843	78413342	chr10	78279111	78279610	Rrp1|chr10:78279111-78279610	0.427378123561186	.	.
chr10	78412843	78413342	chr10	78686751	78687250	Rrp1|chr10:78686751-78687250	0.494496140473294	.	.
chr10	78425391	78425890	chr10	78686751	78687250	Cstb|chr10:78686751-78687250	0.465826972694597	.	.
chr10	78464708	78465207	chr10	78316183	78316682	Pdxk|chr10:78316183-78316682	0.51592995968436	.	.
chr10	79554879	79555378	chr10	79780004	79780503	Mier2|chr10:79780004-79780503	0.422377969749449	.	.
chr10	79669185	79669684	chr10	79780596	79781095	Tpgs1|chr10:79780596-79781095	0.43102662519882	.	.
chr10	79681760	79682259	chr10	79780004	79780503	Cdc34|chr10:79780004-79780503	0.379941096566739	.	.
chr10	79766337	79766836	chr10	80167470	80167969	Rnf126|chr10:80167470-80167969	0.537781313065817	.	.
chr10	79766873	79767372	chr10	80142013	80142512	Rnf126|chr10:80142013-80142512	0.579991089049781	.	.
chr10	79766873	79767372	chr10	80167470	80167969	Rnf126|chr10:80167470-80167969	0.484417707391133	.	.
chr10	79854078	79854577	chr10	80142013	80142512	E130317F20Rik|chr10:80142013-80142512	0.526403778955238	.	.
chr10	79854078	79854577	chr10	80142013	80142512	Ptbp1|chr10:80142013-80142512	0.526403778955238	.	.
chr10	79854078	79854577	chr10	80167470	80167969	E130317F20Rik|chr10:80167470-80167969	0.59046030685545	.	.
chr10	79854078	79854577	chr10	80167470	80167969	Ptbp1|chr10:80167470-80167969	0.59046030685545	.	.
chr10	79874174	79874673	chr10	80167470	80167969	Plppr3|chr10:80167470-80167969	0.443973851053707	.	.
chr10	79874174	79874673	chr10	80167470	80167969	Prtn3|chr10:80167470-80167969	0.443973851053707	.	.
chr10	79908430	79908929	chr10	79780596	79781095	Med16|chr10:79780596-79781095	0.612728537236871	.	.
chr10	79908430	79908929	chr10	80142013	80142512	Med16|chr10:80142013-80142512	0.434140729934133	.	.
chr10	79908430	79908929	chr10	80149272	80149771	Med16|chr10:80149272-80149771	0.529190135752485	.	.
chr10	79984727	79985226	chr10	80142013	80142512	Tmem259|chr10:80142013-80142512	0.4674044842925	.	.
chr10	79984727	79985226	chr10	80167470	80167969	Tmem259|chr10:80167470-80167969	0.412195790425845	.	.
chr10	80039610	80040109	chr10	80167470	80167969	Polr2e|chr10:80167470-80167969	0.586319612803382	.	.
chr10	80039610	80040109	chr10	80264751	80265250	Polr2e|chr10:80264751-80265250	0.648517380967195	.	.
chr10	80115299	80115798	chr10	79780004	79780503	Stk11|chr10:79780004-79780503	0.429309838459219	.	.
chr10	80115299	80115798	chr10	79780596	79781095	Stk11|chr10:79780596-79781095	0.503710726709226	.	.
chr10	80115299	80115798	chr10	80159857	80160356	Stk11|chr10:80159857-80160356	0.803821793958922	.	.
chr10	80141214	80141713	chr10	80167470	80167969	Cbarp|chr10:80167470-80167969	0.633483021170012	.	.
chr10	80141214	80141713	chr10	80264751	80265250	Cbarp|chr10:80264751-80265250	0.656966885800984	.	.
chr10	80148538	80149037	chr10	79780596	79781095	Midn|chr10:79780596-79781095	0.662519293397941	.	.
chr10	80148538	80149037	chr10	80053303	80053802	Midn|chr10:80053303-80053802	0.336187997175118	.	.
chr10	80148538	80149037	chr10	80159857	80160356	Midn|chr10:80159857-80160356	0.62037749331689	.	.
chr10	80164965	80165464	chr10	80142013	80142512	Cirbp|chr10:80142013-80142512	0.364912258508398	.	.
chr10	80164965	80165464	chr10	80264751	80265250	Cirbp|chr10:80264751-80265250	0.371444168953789	.	.
chr10	80164965	80165464	chr10	80475205	80475704	Cirbp|chr10:80475205-80475704	0.332630769992433	.	.
chr10	80172665	80173164	chr10	80142013	80142512	1600002K03Rik|chr10:80142013-80142512	0.464141204598584	.	.
chr10	80172665	80173164	chr10	80167470	80167969	1600002K03Rik|chr10:80167470-80167969	0.692138676152477	.	.
chr10	80172665	80173164	chr10	80264751	80265250	1600002K03Rik|chr10:80264751-80265250	0.502985505480608	.	.
chr10	80172665	80173164	chr10	80475205	80475704	1600002K03Rik|chr10:80475205-80475704	0.372823083373157	.	.
chr10	80226253	80226752	chr10	80142013	80142512	Pwwp3a|chr10:80142013-80142512	0.444912351142016	.	.
chr10	80226253	80226752	chr10	80167470	80167969	Pwwp3a|chr10:80167470-80167969	0.620785547060048	.	.
chr10	80226253	80226752	chr10	80264751	80265250	Pwwp3a|chr10:80264751-80265250	0.507996281178119	.	.
chr10	80226253	80226752	chr10	80475205	80475704	Pwwp3a|chr10:80475205-80475704	0.429946708932289	.	.
chr10	80226757	80227256	chr10	80142013	80142512	Pwwp3a|chr10:80142013-80142512	0.546225714340675	.	.
chr10	80292185	80292684	chr10	80167470	80167969	Rps15|chr10:80167470-80167969	0.448154131186641	.	.
chr10	80292185	80292684	chr10	80264751	80265250	Rps15|chr10:80264751-80265250	0.519226926592793	.	.
chr10	80329684	80330183	chr10	80167470	80167969	Pcsk4|chr10:80167470-80167969	0.62236631487385	.	.
chr10	80329684	80330183	chr10	80167470	80167969	Reep6|chr10:80167470-80167969	0.62236631487385	.	.
chr10	80329684	80330183	chr10	80264751	80265250	Pcsk4|chr10:80264751-80265250	0.478302630227689	.	.
chr10	80329684	80330183	chr10	80264751	80265250	Reep6|chr10:80264751-80265250	0.478302630227689	.	.
chr10	80387533	80388032	chr10	80149272	80149771	Mex3d|chr10:80149272-80149771	0.417821665738733	.	.
chr10	80387533	80388032	chr10	80159857	80160356	Mex3d|chr10:80159857-80160356	0.499839467345014	.	.
chr10	80387533	80388032	chr10	80676201	80676700	Mex3d|chr10:80676201-80676700	0.480031833086721	.	.
chr10	80398776	80399275	chr10	80142013	80142512	Mbd3|chr10:80142013-80142512	0.65943772404583	.	.
chr10	80398776	80399275	chr10	80149272	80149771	Mbd3|chr10:80149272-80149771	0.447742141721063	.	.
chr10	80398776	80399275	chr10	80475205	80475704	Mbd3|chr10:80475205-80475704	0.350940070539136	.	.
chr10	80399367	80399866	chr10	80142013	80142512	Mbd3|chr10:80142013-80142512	0.676707541334213	.	.
chr10	80406595	80407094	chr10	80149272	80149771	Uqcr11|chr10:80149272-80149771	0.364957747991118	.	.
chr10	80433784	80434283	chr10	80167470	80167969	Tcf3|chr10:80167470-80167969	0.54805753343791	.	.
chr10	80433784	80434283	chr10	80264751	80265250	Tcf3|chr10:80264751-80265250	0.403515800251562	.	.
chr10	80577707	80578206	chr10	80298753	80299252	Klf16|chr10:80298753-80299252	0.383870163504618	.	.
chr10	80590198	80590697	chr10	80774521	80775020	Abhd17a|chr10:80774521-80775020	0.360881858848433	.	.
chr10	80590198	80590697	chr10	80774521	80775020	Gm29093|chr10:80774521-80775020	0.360881858848433	.	.
chr10	80622360	80622859	chr10	80298753	80299252	Csnk1g2|chr10:80298753-80299252	0.356720176005086	.	.
chr10	80656327	80656826	chr10	80676201	80676700	Btbd2|chr10:80676201-80676700	0.64086284230548	.	.
chr10	80742110	80742609	chr10	80676201	80676700	Ap3d1|chr10:80676201-80676700	0.56872726362941	.	.
chr10	80754853	80755352	chr10	80676201	80676700	Dot1l|chr10:80676201-80676700	0.48473705964142	.	.
chr10	80826143	80826642	chr10	80807167	80807666	Oaz1|chr10:80807167-80807666	0.40232795173982	.	.
chr10	80843833	80844332	chr10	80774521	80775020	Lingo3|chr10:80774521-80775020	0.368071338509286	.	.
chr10	80843833	80844332	chr10	81137227	81137726	Lingo3|chr10:81137227-81137726	0.583060695212261	.	.
chr10	80843833	80844332	chr10	81192202	81192701	Lingo3|chr10:81192202-81192701	0.456761627399657	.	.
chr10	80900139	80900638	chr10	80676201	80676700	Timm13|chr10:80676201-80676700	0.632747307804505	.	.
chr10	80900697	80901196	chr10	80807167	80807666	Timm13|chr10:80807167-80807666	0.640112195229412	.	.
chr10	80918033	80918532	chr10	80676201	80676700	Lmnb2|chr10:80676201-80676700	0.508177684614223	.	.
chr10	80918033	80918532	chr10	81137227	81137726	Lmnb2|chr10:81137227-81137726	0.500131207144087	.	.
chr10	80929771	80930270	chr10	80807167	80807666	Gadd45b|chr10:80807167-80807666	0.488487184910532	.	.
chr10	81037087	81037586	chr10	80774521	80775020	Slc39a3|chr10:80774521-80775020	0.403951516398577	.	.
chr10	81037087	81037586	chr10	81137227	81137726	Slc39a3|chr10:81137227-81137726	0.489233849256808	.	.
chr10	81037087	81037586	chr10	81192202	81192701	Slc39a3|chr10:81192202-81192701	0.338451835336978	.	.
chr10	81037087	81037586	chr10	81430157	81430656	Slc39a3|chr10:81430157-81430656	0.348361782291464	.	.
chr10	81060133	81060632	chr10	80807167	80807666	Sgta|chr10:80807167-80807666	0.465366390835337	.	.
chr10	81060133	81060632	chr10	81137227	81137726	Sgta|chr10:81137227-81137726	0.354171748961931	.	.
chr10	81060133	81060632	chr10	81192202	81192701	Sgta|chr10:81192202-81192701	0.497165782511795	.	.
chr10	81069721	81070220	chr10	80807167	80807666	Thop1|chr10:80807167-80807666	0.519076483256671	.	.
chr10	81069721	81070220	chr10	81430157	81430656	Thop1|chr10:81430157-81430656	0.487871210758818	.	.
chr10	81069721	81070220	chr10	81432821	81433320	Thop1|chr10:81432821-81433320	0.363668118934689	.	.
chr10	81105647	81106146	chr10	81137227	81137726	Map2k2|chr10:81137227-81137726	0.430150151800285	.	.
chr10	81105647	81106146	chr10	81192202	81192701	Map2k2|chr10:81192202-81192701	0.329656103416608	.	.
chr10	81167584	81168083	chr10	80774521	80775020	Pias4|chr10:80774521-80775020	0.403043111836717	.	.
chr10	81266395	81266894	chr10	81137227	81137726	Apba3|chr10:81137227-81137726	0.573145648030686	.	.
chr10	81266395	81266894	chr10	81137227	81137726	Apba3|chr10:81137227-81137726	0.573145648030687	.	.
chr10	81266395	81266894	chr10	81137227	81137726	Mrpl54|chr10:81137227-81137726	0.573145648030686	.	.
chr10	81266395	81266894	chr10	81137227	81137726	Mrpl54|chr10:81137227-81137726	0.573145648030687	.	.
chr10	81266395	81266894	chr10	81192202	81192701	Apba3|chr10:81192202-81192701	0.495719070846428	.	.
chr10	81266395	81266894	chr10	81192202	81192701	Mrpl54|chr10:81192202-81192701	0.495719070846428	.	.
chr10	81266395	81266894	chr10	81430157	81430656	Apba3|chr10:81430157-81430656	0.547416732908049	.	.
chr10	81266395	81266894	chr10	81430157	81430656	Mrpl54|chr10:81430157-81430656	0.547416732908049	.	.
chr10	81292618	81293117	chr10	81420323	81420822	Pip5k1c|chr10:81420323-81420822	0.40350700257062	.	.
chr10	81292618	81293117	chr10	81633421	81633920	Pip5k1c|chr10:81633421-81633920	0.433354487500908	.	.
chr10	81292618	81293117	chr10	81643405	81643904	Pip5k1c|chr10:81643405-81643904	0.33416589474158	.	.
chr10	81320497	81320996	chr10	81420323	81420822	Cactin|chr10:81420323-81420822	0.631573493700406	.	.
chr10	81320497	81320996	chr10	81633421	81633920	Cactin|chr10:81633421-81633920	0.34701334777241	.	.
chr10	81350327	81350826	chr10	81570705	81571204	Hmg20b|chr10:81570705-81571204	0.362180907843365	.	.
chr10	81357211	81357710	chr10	81570705	81571204	Mfsd12|chr10:81570705-81571204	0.501108404399084	.	.
chr10	81357211	81357710	chr10	81633421	81633920	Mfsd12|chr10:81633421-81633920	0.413021007046221	.	.
chr10	81357211	81357710	chr10	81643405	81643904	Mfsd12|chr10:81643405-81643904	0.452418459826538	.	.
chr10	81545004	81545503	chr10	81420323	81420822	Gna11|chr10:81420323-81420822	0.459363446412186	.	.
chr10	81605948	81606447	chr10	81420323	81420822	BC025920|chr10:81420323-81420822	0.636775394236892	.	.
chr10	81627379	81627878	chr10	81420323	81420822	Ankrd24|chr10:81420323-81420822	0.651269868696166	.	.
chr10	81627379	81627878	chr10	81420323	81420822	Sirt6|chr10:81420323-81420822	0.651269868696166	.	.
chr10	82353950	82354449	chr10	82662468	82662967	Gm4924|chr10:82662468-82662967	0.437614248413283	.	.
chr10	84440510	84441009	chr10	84437986	84438485	Gm47962|chr10:84437986-84438485	0.532379759392302	.	.
chr10	84440510	84441009	chr10	84437986	84438485	Nuak1|chr10:84437986-84438485	0.532379759392302	.	.
chr10	84622358	84622857	chr10	84357725	84358224	Gm17249|chr10:84357725-84358224	0.330881472673681	.	.
chr10	84622358	84622857	chr10	84357725	84358224	Polr3b|chr10:84357725-84358224	0.330881472673681	.	.
chr10	84622358	84622857	chr10	84437986	84438485	Gm17249|chr10:84437986-84438485	0.33069182663413	.	.
chr10	84622358	84622857	chr10	84437986	84438485	Polr3b|chr10:84437986-84438485	0.33069182663413	.	.
chr10	84917312	84917811	chr10	84515393	84515892	Ric8b|chr10:84515393-84515892	0.5257597068969	.	.
chr10	84917312	84917811	chr10	84836042	84836541	Ric8b|chr10:84836042-84836541	0.458689830857908	.	.
chr10	84917312	84917811	chr10	84963702	84964201	Ric8b|chr10:84963702-84964201	0.521550029535505	.	.
chr10	85185139	85185638	chr10	84836042	84836541	Cry1|chr10:84836042-84836541	0.572444309351247	.	.
chr10	85185139	85185638	chr10	84963702	84964201	Cry1|chr10:84963702-84964201	0.334752721934934	.	.
chr10	85386593	85387092	chr10	85475963	85476462	Btbd11|chr10:85475963-85476462	0.382193461755659	.	.
chr10	85916863	85917362	chr10	85523644	85524143	Prdm4|chr10:85523644-85524143	0.685056802778995	.	.
chr10	85916863	85917362	chr10	85639671	85640170	Prdm4|chr10:85639671-85640170	0.46011497630652	.	.
chr10	85916863	85917362	chr10	85871543	85872042	Prdm4|chr10:85871543-85872042	0.390446029366114	.	.
chr10	86021662	86022161	chr10	85871543	85872042	A230060F14Rik|chr10:85871543-85872042	0.616502633870023	.	.
chr10	86021662	86022161	chr10	85871543	85872042	Fbxo7|chr10:85871543-85872042	0.616502633870023	.	.
chr10	86021662	86022161	chr10	86323637	86324136	A230060F14Rik|chr10:86323637-86324136	0.651054665644377	.	.
chr10	86021662	86022161	chr10	86323637	86324136	Fbxo7|chr10:86323637-86324136	0.651054665644377	.	.
chr10	86021662	86022161	chr10	86339609	86340108	A230060F14Rik|chr10:86339609-86340108	0.572322613426103	.	.
chr10	86021662	86022161	chr10	86339609	86340108	Fbxo7|chr10:86339609-86340108	0.572322613426103	.	.
chr10	86021662	86022161	chr10	86452336	86452835	A230060F14Rik|chr10:86452336-86452835	0.330468203398222	.	.
chr10	86021662	86022161	chr10	86452336	86452835	Fbxo7|chr10:86452336-86452835	0.330468203398222	.	.
chr10	86021662	86022161	chr10	86473554	86474053	A230060F14Rik|chr10:86473554-86474053	0.533612297473808	.	.
chr10	86021662	86022161	chr10	86473554	86474053	Fbxo7|chr10:86473554-86474053	0.533612297473808	.	.
chr10	86021662	86022161	chr10	86479563	86480062	A230060F14Rik|chr10:86479563-86480062	0.604621153228584	.	.
chr10	86021662	86022161	chr10	86479563	86480062	Fbxo7|chr10:86479563-86480062	0.604621153228584	.	.
chr10	86021662	86022161	chr10	86491743	86492242	A230060F14Rik|chr10:86491743-86492242	0.678666074361606	.	.
chr10	86021662	86022161	chr10	86491743	86492242	Fbxo7|chr10:86491743-86492242	0.678666074361606	.	.
chr10	86705281	86705780	chr10	86410589	86411088	Hsp90b1|chr10:86410589-86411088	0.541702717927851	.	.
chr10	86705281	86705780	chr10	86410589	86411088	Ttc41|chr10:86410589-86411088	0.541702717927851	.	.
chr10	86705281	86705780	chr10	86418759	86419258	Hsp90b1|chr10:86418759-86419258	0.486772658492296	.	.
chr10	86705281	86705780	chr10	86418759	86419258	Ttc41|chr10:86418759-86419258	0.486772658492296	.	.
chr10	86705811	86706310	chr10	86410589	86411088	Hsp90b1|chr10:86410589-86411088	0.56386682108311	.	.
chr10	86705811	86706310	chr10	86410589	86411088	Ttc41|chr10:86410589-86411088	0.56386682108311	.	.
chr10	88378931	88379430	chr10	88738951	88739450	Dram1|chr10:88738951-88739450	0.536314422796578	.	.
chr10	88378931	88379430	chr10	88738951	88739450	Gnptab|chr10:88738951-88739450	0.536314422796578	.	.
chr10	88730714	88731213	chr10	88738951	88739450	Arl1|chr10:88738951-88739450	0.768947225188185	.	.
chr10	89685571	89686070	chr10	89461774	89462273	1500026H17Rik|chr10:89461774-89462273	0.668576362183805	.	.
chr10	89685571	89686070	chr10	89461774	89462273	1500026H17Rik|chr10:89461774-89462273	0.668576362183806	.	.
chr10	89685571	89686070	chr10	89461774	89462273	Scyl2|chr10:89461774-89462273	0.668576362183805	.	.
chr10	89685571	89686070	chr10	89461774	89462273	Scyl2|chr10:89461774-89462273	0.668576362183806	.	.
chr10	89685571	89686070	chr10	89903037	89903536	1500026H17Rik|chr10:89903037-89903536	0.348952508690709	.	.
chr10	89685571	89686070	chr10	89903037	89903536	Scyl2|chr10:89903037-89903536	0.348952508690709	.	.
chr10	89686076	89686575	chr10	89461774	89462273	1500026H17Rik|chr10:89461774-89462273	0.479545235860802	.	.
chr10	89686076	89686575	chr10	89461774	89462273	Scyl2|chr10:89461774-89462273	0.479545235860802	.	.
chr10	89872634	89873133	chr10	89634997	89635496	Anks1b|chr10:89634997-89635496	0.634767293484926	.	.
chr10	89872634	89873133	chr10	90098599	90099098	Anks1b|chr10:90098599-90099098	0.654270169305494	.	.
chr10	90728693	90729192	chr10	90766244	90766743	Gm47591|chr10:90766244-90766743	0.781374465436385	.	.
chr10	90728693	90729192	chr10	90780361	90780860	Gm47591|chr10:90780361-90780860	0.593730941617809	.	.
chr10	91082684	91083183	chr10	90779671	90780170	Apaf1|chr10:90779671-90780170	0.352034716516281	.	.
chr10	91082684	91083183	chr10	90779671	90780170	Ikbip|chr10:90779671-90780170	0.352034716516281	.	.
chr10	91082684	91083183	chr10	90780361	90780860	Apaf1|chr10:90780361-90780860	0.447763980756055	.	.
chr10	91082684	91083183	chr10	90780361	90780860	Ikbip|chr10:90780361-90780860	0.447763980756055	.	.
chr10	91181390	91181889	chr10	90780361	90780860	Tmpo|chr10:90780361-90780860	0.347770137167489	.	.
chr10	91181909	91182408	chr10	90766244	90766743	Tmpo|chr10:90766244-90766743	0.40249288136967	.	.
chr10	91181909	91182408	chr10	91384280	91384779	Tmpo|chr10:91384280-91384779	0.631266737252004	.	.
chr10	94035618	94036117	chr10	94428157	94428656	Fgd6|chr10:94428157-94428656	0.340287372025047	.	.
chr10	94035618	94036117	chr10	94428157	94428656	Vezt|chr10:94428157-94428656	0.340287372025047	.	.
chr10	94198747	94199246	chr10	93889551	93890050	Ndufa12|chr10:93889551-93890050	0.367159719816675	.	.
chr10	94198747	94199246	chr10	94428157	94428656	Ndufa12|chr10:94428157-94428656	0.527814830626829	.	.
chr10	94311896	94312395	chr10	94428157	94428656	Tmcc3|chr10:94428157-94428656	0.475913448285875	.	.
chr10	94311896	94312395	chr10	94609131	94609630	Tmcc3|chr10:94609131-94609630	0.473622956557681	.	.
chr10	95323354	95323853	chr10	95015625	95016124	Cradd|chr10:95015625-95016124	0.459898619883122	.	.
chr10	95336794	95337293	chr10	95139592	95140091	2310039L15Rik|chr10:95139592-95140091	0.408921605040213	.	.
chr10	95336794	95337293	chr10	95321916	95322415	2310039L15Rik|chr10:95321916-95322415	0.721073801066509	.	.
chr10	95336794	95337293	chr10	95397073	95397572	2310039L15Rik|chr10:95397073-95397572	0.569864155242618	.	.
chr10	95417115	95417614	chr10	95139592	95140091	5730420D15Rik|chr10:95139592-95140091	0.433915152355074	.	.
chr10	95417115	95417614	chr10	95139592	95140091	Socs2|chr10:95139592-95140091	0.433915152355074	.	.
chr10	95514775	95515274	chr10	95321916	95322415	Ube2n|chr10:95321916-95322415	0.472413429083971	.	.
chr10	95514775	95515274	chr10	95397073	95397572	Ube2n|chr10:95397073-95397572	0.422467969169222	.	.
chr10	95563534	95564033	chr10	95321916	95322415	Nudt4|chr10:95321916-95322415	0.477265982860406	.	.
chr10	95563534	95564033	chr10	95397073	95397572	Nudt4|chr10:95397073-95397572	0.474325060581371	.	.
chr10	95940376	95940875	chr10	96077389	96077888	Eea1|chr10:96077389-96077888	0.47447968946285	.	.
chr10	96616678	96617177	chr10	96860335	96860834	Btg1|chr10:96860335-96860834	0.556167446502217	.	.
chr10	98914146	98914645	chr10	98531385	98531884	Atp2b1|chr10:98531385-98531884	0.391477193656359	.	.
chr10	98914146	98914645	chr10	98742687	98743186	Atp2b1|chr10:98742687-98743186	0.394709105169735	.	.
chr10	99262970	99263469	chr10	99577218	99577717	Dusp6|chr10:99577218-99577717	0.502304508766441	.	.
chr10	99262970	99263469	chr10	99615735	99616234	Dusp6|chr10:99615735-99616234	0.415348300445915	.	.
chr10	100487126	100487625	chr10	100589041	100589540	Cep290|chr10:100589041-100589540	0.462905772850795	.	.
chr10	100487126	100487625	chr10	100589041	100589540	Tmtc3|chr10:100589041-100589540	0.462905772850795	.	.
chr10	105574222	105574721	chr10	105524155	105524654	Gm15663|chr10:105524155-105524654	0.504202459565147	.	.
chr10	105574222	105574721	chr10	105524155	105524654	Tmtc2|chr10:105524155-105524654	0.504202459565147	.	.
chr10	105574222	105574721	chr10	105568115	105568614	Gm15663|chr10:105568115-105568614	0.403164833879391	.	.
chr10	105574222	105574721	chr10	105568115	105568614	Tmtc2|chr10:105568115-105568614	0.403164833879391	.	.
chr10	105841096	105841595	chr10	105524155	105524654	Ccdc59|chr10:105524155-105524654	0.589423641409031	.	.
chr10	105841096	105841595	chr10	105524155	105524654	Mettl25|chr10:105524155-105524654	0.589423641409031	.	.
chr10	105841096	105841595	chr10	105568115	105568614	Ccdc59|chr10:105568115-105568614	0.383134980458161	.	.
chr10	105841096	105841595	chr10	105568115	105568614	Mettl25|chr10:105568115-105568614	0.383134980458161	.	.
chr10	115251206	115251705	chr10	115068150	115068649	Tbc1d15|chr10:115068150-115068649	0.658623465377539	.	.
chr10	116950206	116950705	chr10	116646009	116646508	4933412E12Rik|chr10:116646009-116646508	0.346189561398297	.	.
chr10	116950206	116950705	chr10	116646009	116646508	Rab3ip|chr10:116646009-116646508	0.346189561398297	.	.
chr10	116950206	116950705	chr10	116653392	116653891	4933412E12Rik|chr10:116653392-116653891	0.506169453249734	.	.
chr10	116950206	116950705	chr10	116653392	116653891	Rab3ip|chr10:116653392-116653891	0.506169453249734	.	.
chr10	117063671	117064170	chr10	117376790	117377289	Cct2|chr10:117376790-117377289	0.592303443487577	.	.
chr10	117063671	117064170	chr10	117435311	117435810	Cct2|chr10:117435311-117435810	0.394266946642236	.	.
chr10	117063671	117064170	chr10	117478060	117478559	Cct2|chr10:117478060-117478559	0.382188722101648	.	.
chr10	117223978	117224477	chr10	116871165	116871664	Gm48772|chr10:116871165-116871664	0.335520456301616	.	.
chr10	117223978	117224477	chr10	116871165	116871664	Yeats4|chr10:116871165-116871664	0.335520456301616	.	.
chr10	117223978	117224477	chr10	117376790	117377289	Gm48772|chr10:117376790-117377289	0.338951949645337	.	.
chr10	117223978	117224477	chr10	117376790	117377289	Yeats4|chr10:117376790-117377289	0.338951949645337	.	.
chr10	117223978	117224477	chr10	117435311	117435810	Gm48772|chr10:117435311-117435810	0.456711654234824	.	.
chr10	117223978	117224477	chr10	117435311	117435810	Yeats4|chr10:117435311-117435810	0.456711654234824	.	.
chr10	117710064	117710563	chr10	117435311	117435810	Mdm2|chr10:117435311-117435810	0.340114812012055	.	.
chr10	117710592	117711091	chr10	117435311	117435810	Mdm2|chr10:117435311-117435810	0.403856091531259	.	.
chr10	117746155	117746654	chr10	117994738	117995237	Slc35e3|chr10:117994738-117995237	0.693492090613177	.	.
chr10	117792609	117793108	chr10	117994738	117995237	Nup107|chr10:117994738-117995237	0.565918352997069	.	.
chr10	118141391	118141890	chr10	117994738	117995237	Mdm1|chr10:117994738-117995237	0.330336927143793	.	.
chr10	118141391	118141890	chr10	118370408	118370907	Mdm1|chr10:118370408-118370907	0.573442350905869	.	.
chr10	118869300	118869799	chr10	118648029	118648528	Dyrk2|chr10:118648029-118648528	0.474750764366408	.	.
chr10	119239821	119240320	chr10	118758643	118759142	Cand1|chr10:118758643-118759142	0.567210864887764	.	.
chr10	120388862	120389361	chr10	120655572	120656071	9230105E05Rik|chr10:120655572-120656071	0.581078857011711	.	.
chr10	120388862	120389361	chr10	120666200	120666699	9230105E05Rik|chr10:120666200-120666699	0.432978417077392	.	.
chr10	120388862	120389361	chr10	120666927	120667426	9230105E05Rik|chr10:120666927-120667426	0.528067611642772	.	.
chr10	120979164	120979663	chr10	120655572	120656071	Lemd3|chr10:120655572-120656071	0.435210709531089	.	.
chr10	120979164	120979663	chr10	120666200	120666699	Lemd3|chr10:120666200-120666699	0.361853029723223	.	.
chr10	120979164	120979663	chr10	120666927	120667426	Lemd3|chr10:120666927-120667426	0.41340250738006	.	.
chr10	121476095	121476594	chr10	121389451	121389950	Rassf3|chr10:121389451-121389950	0.437722931903547	.	.
chr10	121476095	121476594	chr10	121532053	121532552	Rassf3|chr10:121532053-121532552	0.490218258410464	.	.
chr10	121586575	121587074	chr10	121389451	121389950	Tbk1|chr10:121389451-121389950	0.430650178440387	.	.
chr10	121586575	121587074	chr10	121532053	121532552	Tbk1|chr10:121532053-121532552	0.506738126599128	.	.
chr10	121625755	121626254	chr10	121389451	121389950	Xpot|chr10:121389451-121389950	0.556490563937285	.	.
chr10	121625755	121626254	chr10	121532053	121532552	Xpot|chr10:121532053-121532552	0.626106638090755	.	.
chr10	121626329	121626828	chr10	121389451	121389950	Xpot|chr10:121389451-121389950	0.530417058361367	.	.
chr10	121626329	121626828	chr10	121532053	121532552	Xpot|chr10:121532053-121532552	0.517288441432185	.	.
chr10	121739673	121740172	chr10	121532053	121532552	BC048403|chr10:121532053-121532552	0.373541608450033	.	.
chr10	122678469	122678968	chr10	122680271	122680770	Ppm1h|chr10:122680271-122680770	0.358504757572031	.	.
chr10	122679190	122679689	chr10	122680271	122680770	Ppm1h|chr10:122680271-122680770	0.35603739714806	.	.
chr10	123076214	123076713	chr10	122985918	122986417	Mon2|chr10:122985918-122986417	0.472947103372904	.	.
chr10	123196699	123197198	chr10	123426946	123427445	Gm4129|chr10:123426946-123427445	0.349569313652621	.	.
chr10	123196699	123197198	chr10	123426946	123427445	Usp15|chr10:123426946-123427445	0.349569313652621	.	.
chr10	125965896	125966395	chr10	125786641	125787140	Lrig3|chr10:125786641-125787140	0.429610032952712	.	.
chr10	125965896	125966395	chr10	125994858	125995357	Lrig3|chr10:125994858-125995357	0.673434341235829	.	.
chr10	126901130	126901629	chr10	127078611	127079110	Atp23|chr10:127078611-127079110	0.553188036236618	.	.
chr10	126901130	126901629	chr10	127089745	127090244	Atp23|chr10:127089745-127090244	0.568449043961899	.	.
chr10	126978303	126978802	chr10	127089745	127090244	Ctdsp2|chr10:127089745-127090244	0.333829237156889	.	.
chr10	127030601	127031100	chr10	127177568	127178067	Tsfm|chr10:127177568-127178067	0.436496289024826	.	.
chr10	127030601	127031100	chr10	127188571	127189070	Tsfm|chr10:127188571-127189070	0.395779777632292	.	.
chr10	127063299	127063798	chr10	126905735	126906234	Cdk4|chr10:126905735-126906234	0.622667983192747	.	.
chr10	127070111	127070610	chr10	126919031	126919530	A730063M14Rik|chr10:126919031-126919530	0.377837313071748	.	.
chr10	127070111	127070610	chr10	126919031	126919530	Tspan31|chr10:126919031-126919530	0.377837313071748	.	.
chr10	127070111	127070610	chr10	127078611	127079110	A730063M14Rik|chr10:127078611-127079110	0.495183787529675	.	.
chr10	127070111	127070610	chr10	127078611	127079110	Tspan31|chr10:127078611-127079110	0.495183787529675	.	.
chr10	127121077	127121576	chr10	127089745	127090244	Os9|chr10:127089745-127090244	0.334282132736151	.	.
chr10	127164869	127165368	chr10	126928205	126928704	B4galnt1|chr10:126928205-126928704	0.570575770953039	.	.
chr10	127211362	127211861	chr10	126919031	126919530	Pip4k2c|chr10:126919031-126919530	0.607883695919561	.	.
chr10	127211362	127211861	chr10	126928205	126928704	Pip4k2c|chr10:126928205-126928704	0.400707008449147	.	.
chr10	127211362	127211861	chr10	127078611	127079110	Pip4k2c|chr10:127078611-127079110	0.573962227640661	.	.
chr10	127262910	127263409	chr10	127576244	127576743	Kif5a|chr10:127576244-127576743	0.533906515932503	.	.
chr10	127266068	127266567	chr10	127078611	127079110	Dctn2|chr10:127078611-127079110	0.434896349617496	.	.
chr10	127266068	127266567	chr10	127674755	127675254	Dctn2|chr10:127674755-127675254	0.331323964872911	.	.
chr10	127290344	127290843	chr10	127576244	127576743	Ddit3|chr10:127576244-127576743	0.441062936077146	.	.
chr10	127290344	127290843	chr10	127576244	127576743	Gm4189|chr10:127576244-127576743	0.441062936077146	.	.
chr10	127311513	127312012	chr10	127177568	127178067	Mars|chr10:127177568-127178067	0.348309257948101	.	.
chr10	127311513	127312012	chr10	127188571	127189070	Mars|chr10:127188571-127189070	0.356751778077886	.	.
chr10	127380330	127380829	chr10	127177568	127178067	R3hdm2|chr10:127177568-127178067	0.368613013112858	.	.
chr10	127380330	127380829	chr10	127511500	127511999	R3hdm2|chr10:127511500-127511999	0.382528739496992	.	.
chr10	127621484	127621983	chr10	127576244	127576743	Lrp1|chr10:127576244-127576743	0.478889064089785	.	.
chr10	127676744	127677243	chr10	127674755	127675254	Gm16230|chr10:127674755-127675254	0.450172031651388	.	.
chr10	127739224	127739723	chr10	127674755	127675254	Zbtb39|chr10:127674755-127675254	0.567456405483282	.	.
chr10	128058600	128059099	chr10	127937421	127937920	Ptges3|chr10:127937421-127937920	0.555651403862825	.	.
chr10	128058600	128059099	chr10	128176400	128176899	Ptges3|chr10:128176400-128176899	0.462150076878542	.	.
chr10	128059140	128059639	chr10	127937421	127937920	Ptges3|chr10:127937421-127937920	0.385758373947434	.	.
chr10	128082998	128083497	chr10	128409597	128410096	Atp5b|chr10:128409597-128410096	0.449068681305199	.	.
chr10	128082998	128083497	chr10	128409597	128410096	Gm47438|chr10:128409597-128410096	0.449068681305199	.	.
chr10	128211581	128212080	chr10	128283593	128284092	Spryd4|chr10:128283593-128284092	0.447547286264179	.	.
chr10	128303050	128303549	chr10	128176400	128176899	Pan2|chr10:128176400-128176899	0.394407848310036	.	.
chr10	128303050	128303549	chr10	128283593	128284092	Pan2|chr10:128283593-128284092	0.510899896010376	.	.
chr10	128368518	128369017	chr10	128283593	128284092	Coq10a|chr10:128283593-128284092	0.408966611409668	.	.
chr10	128368518	128369017	chr10	128409597	128410096	Coq10a|chr10:128409597-128410096	0.482415315657449	.	.
chr10	128458968	128459467	chr10	128409597	128410096	Smarcc2|chr10:128409597-128410096	0.50126823573699	.	.
chr10	128525706	128526205	chr10	128805195	128805694	Esyt1|chr10:128805195-128805694	0.50289991179314	.	.
chr10	128525706	128526205	chr10	128909639	128910138	Esyt1|chr10:128909639-128910138	0.650582670498637	.	.
chr10	128547478	128547977	chr10	128805195	128805694	Zc3h10|chr10:128805195-128805694	0.367130753682386	.	.
chr10	128547478	128547977	chr10	128909639	128910138	Zc3h10|chr10:128909639-128910138	0.5935262330848	.	.
chr10	128547478	128547977	chr10	128938413	128938912	Zc3h10|chr10:128938413-128938912	0.353728225175617	.	.
chr10	128548928	128549427	chr10	128909639	128910138	Rpl41|chr10:128909639-128910138	0.331853731750639	.	.
chr10	128565862	128566361	chr10	128909639	128910138	Pa2g4|chr10:128909639-128910138	0.372058498778513	.	.
chr10	128696211	128696710	chr10	128283593	128284092	Rab5b|chr10:128283593-128284092	0.465911805789835	.	.
chr10	128696211	128696710	chr10	128805195	128805694	Rab5b|chr10:128805195-128805694	0.471965086096832	.	.
chr10	128696211	128696710	chr10	128909639	128910138	Rab5b|chr10:128909639-128910138	0.804636754482805	.	.
chr10	128696211	128696710	chr10	128938413	128938912	Rab5b|chr10:128938413-128938912	0.360081395722013	.	.
chr10	128704864	128705363	chr10	128805195	128805694	Cdk2|chr10:128805195-128805694	0.401773071437578	.	.
chr10	128704864	128705363	chr10	128805195	128805694	Pmel|chr10:128805195-128805694	0.401773071437578	.	.
chr10	128704864	128705363	chr10	128909639	128910138	Cdk2|chr10:128909639-128910138	0.458658396615298	.	.
chr10	128704864	128705363	chr10	128909639	128910138	Pmel|chr10:128909639-128910138	0.458658396615298	.	.
chr10	128748233	128748732	chr10	128283593	128284092	Pym1|chr10:128283593-128284092	0.440255826993821	.	.
chr10	128748233	128748732	chr10	128805195	128805694	Pym1|chr10:128805195-128805694	0.588417169781565	.	.
chr10	128748233	128748732	chr10	128909639	128910138	Pym1|chr10:128909639-128910138	0.811996702864278	.	.
chr10	128748233	128748732	chr10	128909639	128910138	Pym1|chr10:128909639-128910138	0.811996702864279	.	.
chr10	128748233	128748732	chr10	128938413	128938912	Pym1|chr10:128938413-128938912	0.387311803829091	.	.
chr10	128821529	128822028	chr10	128805195	128805694	Ormdl2|chr10:128805195-128805694	0.582744366148016	.	.
chr10	128821529	128822028	chr10	128909639	128910138	Ormdl2|chr10:128909639-128910138	0.756291423465848	.	.
chr11	3202390	3202889	chr11	3123799	3124298	Eif4enif1|chr11:3123799-3124298	0.778421357896394	.	.
chr11	3202390	3202889	chr11	3347023	3347522	Eif4enif1|chr11:3347023-3347522	0.504554283479444	.	.
chr11	3266213	3266712	chr11	3332133	3332632	Drg1|chr11:3332133-3332632	0.411259411502477	.	.
chr11	3514597	3515096	chr11	3332133	3332632	Selenom|chr11:3332133-3332632	0.400023712008056	.	.
chr11	3514597	3515096	chr11	3774253	3774752	Selenom|chr11:3774253-3774752	0.339014327559326	.	.
chr11	3648877	3649376	chr11	3332133	3332632	Morc2a|chr11:3332133-3332632	0.446029234682756	.	.
chr11	3648877	3649376	chr11	3332133	3332632	Tug1|chr11:3332133-3332632	0.446029234682756	.	.
chr11	3648877	3649376	chr11	3774253	3774752	Morc2a|chr11:3774253-3774752	0.4604441815001	.	.
chr11	3648877	3649376	chr11	3774253	3774752	Tug1|chr11:3774253-3774752	0.4604441815001	.	.
chr11	4134899	4135398	chr11	3761927	3762426	Rnf215|chr11:3761927-3762426	0.554502226341443	.	.
chr11	4134899	4135398	chr11	4121657	4122156	Rnf215|chr11:4121657-4122156	0.588868788333138	.	.
chr11	4160019	4160518	chr11	3761927	3762426	Ccdc157|chr11:3761927-3762426	0.377932133215504	.	.
chr11	4160019	4160518	chr11	3761927	3762426	Sf3a1|chr11:3761927-3762426	0.377932133215504	.	.
chr11	4160019	4160518	chr11	4121657	4122156	Ccdc157|chr11:4121657-4122156	0.411743495442088	.	.
chr11	4160019	4160518	chr11	4121657	4122156	Sf3a1|chr11:4121657-4122156	0.411743495442088	.	.
chr11	4704399	4704898	chr11	4346654	4347153	Uqcr10|chr11:4346654-4347153	0.369037098201075	.	.
chr11	4704399	4704898	chr11	4346654	4347153	Zmat5|chr11:4346654-4347153	0.369037098201075	.	.
chr11	4849280	4849779	chr11	5114826	5115325	Nf2|chr11:5114826-5115325	0.427845734795221	.	.
chr11	5261501	5262000	chr11	5425007	5425506	Kremen1|chr11:5425007-5425506	0.471255914681746	.	.
chr11	5444680	5445179	chr11	5114826	5115325	Znrf3|chr11:5114826-5115325	0.328776504601194	.	.
chr11	5542005	5542504	chr11	5425007	5425506	Ccdc117|chr11:5425007-5425506	0.484823706249975	.	.
chr11	5837806	5838305	chr11	6187730	6188229	Polm|chr11:6187730-6188229	0.412526071373086	.	.
chr11	6065410	6065909	chr11	6187730	6188229	Camk2b|chr11:6187730-6188229	0.585497158515851	.	.
chr11	6416022	6416521	chr11	6187730	6188229	Ppia|chr11:6187730-6188229	0.512576425623014	.	.
chr11	20201041	20201540	chr11	19925308	19925807	Rab1a|chr11:19925308-19925807	0.417753641298848	.	.
chr11	20542743	20543242	chr11	20631609	20632108	Sertad2|chr11:20631609-20632108	0.501041416670393	.	.
chr11	22990297	22990796	chr11	23124342	23124841	Cct4|chr11:23124342-23124841	0.39637864021925	.	.
chr11	23895039	23895538	chr11	23855325	23855824	Gm12061|chr11:23855325-23855824	0.491343542163981	.	.
chr11	23895039	23895538	chr11	23855325	23855824	Papolg|chr11:23855325-23855824	0.491343542163981	.	.
chr11	23895039	23895538	chr11	24147666	24148165	Gm12061|chr11:24147666-24148165	0.796377719842458	.	.
chr11	23895039	23895538	chr11	24147666	24148165	Papolg|chr11:24147666-24148165	0.796377719842458	.	.
chr11	26210094	26210593	chr11	25862683	25863182	5730522E02Rik|chr11:25862683-25863182	0.363246308302234	.	.
chr11	26210094	26210593	chr11	26073822	26074321	5730522E02Rik|chr11:26073822-26074321	0.550088753903163	.	.
chr11	29373877	29374376	chr11	29180622	29181121	Ccdc88a|chr11:29180622-29181121	0.423610559492415	.	.
chr11	30025915	30026414	chr11	29885109	29885608	Eml6|chr11:29885109-29885608	0.657421385023857	.	.
chr11	30771490	30771989	chr11	30888059	30888558	Psme4|chr11:30888059-30888558	0.66842477530942	.	.
chr11	30954161	30954660	chr11	30888059	30888558	Erlec1|chr11:30888059-30888558	0.515153961323865	.	.
chr11	31369227	31369726	chr11	31610290	31610789	Stc2|chr11:31610290-31610789	0.329260485067918	.	.
chr11	31671728	31672227	chr11	31771489	31771988	Bod1|chr11:31771489-31771988	0.569813704352104	.	.
chr11	32226228	32226727	chr11	31770925	31771424	Mpg|chr11:31770925-31771424	0.813595776868283	.	.
chr11	32226228	32226727	chr11	31870507	31871006	Mpg|chr11:31870507-31871006	0.492551665426642	.	.
chr11	32454804	32455303	chr11	32591763	32592262	Ubtd2|chr11:32591763-32592262	0.616002444592942	.	.
chr11	32454804	32455303	chr11	32623103	32623602	Ubtd2|chr11:32623103-32623602	0.382778620668647	.	.
chr11	32642792	32643291	chr11	32591763	32592262	Fbxw11|chr11:32591763-32592262	0.628812693669633	.	.
chr11	32642792	32643291	chr11	32623103	32623602	Fbxw11|chr11:32623103-32623602	0.441487696386772	.	.
chr11	35798359	35798858	chr11	35601548	35602047	Fbll1|chr11:35601548-35602047	0.650192715514093	.	.
chr11	35798359	35798858	chr11	36001228	36001727	Fbll1|chr11:36001228-36001727	0.348059097166925	.	.
chr11	35798359	35798858	chr11	36221169	36221668	Fbll1|chr11:36221169-36221668	0.438164787022829	.	.
chr11	35798359	35798858	chr11	36221169	36221668	Fbll1|chr11:36221169-36221668	0.43816478702283	.	.
chr11	40733291	40733790	chr11	40692427	40692926	Hmmr|chr11:40692427-40692926	0.597156348627831	.	.
chr11	40733291	40733790	chr11	40692427	40692926	Nudcd2|chr11:40692427-40692926	0.597156348627831	.	.
chr11	40755146	40755645	chr11	40927171	40927670	Ccng1|chr11:40927171-40927670	0.641976318554853	.	.
chr11	43425980	43426479	chr11	43313933	43314432	Pttg1|chr11:43313933-43314432	0.513885318209868	.	.
chr11	43425980	43426479	chr11	43314435	43314934	Pttg1|chr11:43314435-43314934	0.399367022877392	.	.
chr11	43425980	43426479	chr11	43348558	43349057	Pttg1|chr11:43348558-43349057	0.481051179751735	.	.
chr11	43425980	43426479	chr11	43524026	43524525	Pttg1|chr11:43524026-43524525	0.438943449892106	.	.
chr11	43425980	43426479	chr11	43613025	43613524	Pttg1|chr11:43613025-43613524	0.567584856681242	.	.
chr11	43681550	43682049	chr11	43569543	43570042	Pwwp2a|chr11:43569543-43570042	0.744900234840781	.	.
chr11	46312118	46312617	chr11	46675673	46676172	Cyfip2|chr11:46675673-46676172	0.510311404646035	.	.
chr11	46436683	46437182	chr11	46215302	46215801	Med7|chr11:46215302-46215801	0.373769541662325	.	.
chr11	46436683	46437182	chr11	46675673	46676172	Med7|chr11:46675673-46676172	0.670939167471676	.	.
chr11	48799792	48800291	chr11	48588765	48589264	Rack1|chr11:48588765-48589264	0.461789724247648	.	.
chr11	50024486	50024985	chr11	50225615	50226114	Rnf130|chr11:50225615-50226114	0.43531838326267	.	.
chr11	50024486	50024985	chr11	50421849	50422348	Rnf130|chr11:50421849-50422348	0.622785825617518	.	.
chr11	50130638	50131137	chr11	50225066	50225565	Tbc1d9b|chr11:50225066-50225565	0.341219980931207	.	.
chr11	50131147	50131646	chr11	49918119	49918618	Tbc1d9b|chr11:49918119-49918618	0.3419921052889	.	.
chr11	50131147	50131646	chr11	49918119	49918618	Tbc1d9b|chr11:49918119-49918618	0.341992105288901	.	.
chr11	50131147	50131646	chr11	49918721	49919220	Tbc1d9b|chr11:49918721-49919220	0.363171425977336	.	.
chr11	50131147	50131646	chr11	50225066	50225565	Tbc1d9b|chr11:50225066-50225565	0.470763754144233	.	.
chr11	50131147	50131646	chr11	50421849	50422348	Tbc1d9b|chr11:50421849-50422348	0.338822366010941	.	.
chr11	50209885	50210384	chr11	50225066	50225565	Mgat4b|chr11:50225066-50225565	0.487655306029539	.	.
chr11	50209885	50210384	chr11	50225066	50225565	Sqstm1|chr11:50225066-50225565	0.487655306029539	.	.
chr11	50209885	50210384	chr11	50225615	50226114	Mgat4b|chr11:50225615-50226114	0.336448612604871	.	.
chr11	50209885	50210384	chr11	50225615	50226114	Sqstm1|chr11:50225615-50226114	0.336448612604871	.	.
chr11	50430591	50431090	chr11	50638362	50638861	Rufy1|chr11:50638362-50638861	0.418762630204132	.	.
chr11	50887467	50887966	chr11	50638362	50638861	Zfp454|chr11:50638362-50638861	0.530244661962396	.	.
chr11	50930921	50931420	chr11	50638362	50638861	Zfp354b|chr11:50638362-50638861	0.453196639970219	.	.
chr11	50931438	50931937	chr11	50638362	50638861	Zfp354b|chr11:50638362-50638861	0.392328866491828	.	.
chr11	51606706	51607205	chr11	51755773	51756272	Hnrnpab|chr11:51755773-51756272	0.536934224999746	.	.
chr11	51606706	51607205	chr11	51958380	51958879	Hnrnpab|chr11:51958380-51958879	0.348438851694085	.	.
chr11	51635626	51636125	chr11	51756283	51756782	Rmnd5b|chr11:51756283-51756782	0.346094166642376	.	.
chr11	51688541	51689040	chr11	51391471	51391970	0610009B22Rik|chr11:51391471-51391970	0.469246074917971	.	.
chr11	53350427	53350926	chr11	53049113	53049612	Aff4|chr11:53049113-53049612	0.453787278667059	.	.
chr11	53891550	53892049	chr11	54002632	54003131	Slc22a5|chr11:54002632-54003131	0.418785925443259	.	.
chr11	54437826	54438325	chr11	54002632	54003131	Fnip1|chr11:54002632-54003131	0.604144957135373	.	.
chr11	54437826	54438325	chr11	54256924	54257423	Fnip1|chr11:54256924-54257423	0.400153318850958	.	.
chr11	54522599	54523098	chr11	54354415	54354914	Rapgef6|chr11:54354415-54354914	0.379607084288377	.	.
chr11	54787443	54787942	chr11	54955884	54956383	Cdc42se2|chr11:54955884-54956383	0.419065055573047	.	.
chr11	54787443	54787942	chr11	55086973	55087472	Cdc42se2|chr11:55086973-55087472	0.584191700847533	.	.
chr11	54787443	54787942	chr11	55158780	55159279	Cdc42se2|chr11:55158780-55159279	0.3770796262671	.	.
chr11	54860391	54860890	chr11	54955884	54956383	Lyrm7|chr11:54955884-54956383	0.580224093116004	.	.
chr11	55204077	55204576	chr11	55086973	55087472	Slc36a1|chr11:55086973-55087472	0.47811693256758	.	.
chr11	55204077	55204576	chr11	55158780	55159279	Slc36a1|chr11:55158780-55159279	0.373810135688763	.	.
chr11	55204077	55204576	chr11	55402600	55403099	Slc36a1|chr11:55402600-55403099	0.611060288630545	.	.
chr11	55204077	55204576	chr11	55419161	55419660	Slc36a1|chr11:55419161-55419660	0.569438674690022	.	.
chr11	55204077	55204576	chr11	55419687	55420186	Slc36a1|chr11:55419687-55420186	0.4244144501251	.	.
chr11	55469134	55469633	chr11	55086973	55087472	G3bp1|chr11:55086973-55087472	0.63928132418519	.	.
chr11	55469134	55469633	chr11	55158780	55159279	G3bp1|chr11:55158780-55159279	0.534671206931253	.	.
chr11	55469134	55469633	chr11	55402600	55403099	G3bp1|chr11:55402600-55403099	0.737800925637071	.	.
chr11	55469134	55469633	chr11	55419161	55419660	G3bp1|chr11:55419161-55419660	0.515234438308379	.	.
chr11	55469134	55469633	chr11	55419687	55420186	G3bp1|chr11:55419687-55420186	0.461771949950402	.	.
chr11	55469134	55469633	chr11	55518735	55519234	G3bp1|chr11:55518735-55519234	0.527960803351526	.	.
chr11	55469713	55470212	chr11	55086973	55087472	G3bp1|chr11:55086973-55087472	0.377754772850902	.	.
chr11	55469713	55470212	chr11	55402600	55403099	G3bp1|chr11:55402600-55403099	0.443371973560642	.	.
chr11	55469713	55470212	chr11	55402600	55403099	G3bp1|chr11:55402600-55403099	0.443371973560643	.	.
chr11	58103758	58104257	chr11	58301694	58302193	Cnot8|chr11:58301694-58302193	0.48034841938505	.	.
chr11	58306797	58307296	chr11	58061291	58061790	Zfp692|chr11:58061291-58061790	0.482698538248984	.	.
chr11	58322621	58323120	chr11	58061291	58061790	1700047K16Rik|chr11:58061291-58061790	0.375423316383086	.	.
chr11	58330424	58330923	chr11	58301694	58302193	Sh3bp5l|chr11:58301694-58302193	0.448572461429975	.	.
chr11	58330424	58330923	chr11	58301694	58302193	Zfp672|chr11:58301694-58302193	0.448572461429975	.	.
chr11	58846859	58847358	chr11	58959825	58960324	Gm12258|chr11:58959825-58960324	0.355830293964776	.	.
chr11	58904043	58904542	chr11	59044692	59045191	Gm12257|chr11:59044692-59045191	0.549156929267696	.	.
chr11	58904043	58904542	chr11	59044692	59045191	Zfp39|chr11:59044692-59045191	0.549156929267696	.	.
chr11	59163194	59163693	chr11	58959825	58960324	Iba57|chr11:58959825-58960324	0.518881050192545	.	.
chr11	59191644	59192143	chr11	58959825	58960324	Guk1|chr11:58959825-58960324	0.493146153465893	.	.
chr11	59202207	59202706	chr11	58959825	58960324	2610507I01Rik|chr11:58959825-58960324	0.409773533273121	.	.
chr11	59202207	59202706	chr11	58959825	58960324	Mrpl55|chr11:58959825-58960324	0.409773533273121	.	.
chr11	59202207	59202706	chr11	59302669	59303168	2610507I01Rik|chr11:59302669-59303168	0.347089245289073	.	.
chr11	59202207	59202706	chr11	59302669	59303168	Mrpl55|chr11:59302669-59303168	0.347089245289073	.	.
chr11	59228020	59228519	chr11	58959825	58960324	Arf1|chr11:58959825-58960324	0.607068091191604	.	.
chr11	59228020	59228519	chr11	59302669	59303168	Arf1|chr11:59302669-59303168	0.453438369833197	.	.
chr11	59472277	59472776	chr11	59044692	59045191	Zfp867|chr11:59044692-59045191	0.41512221979999	.	.
chr11	59947944	59948443	chr11	59848097	59848596	Med9|chr11:59848097-59848596	0.344974282884387	.	.
chr11	59947944	59948443	chr11	59848097	59848596	Med9os|chr11:59848097-59848596	0.344974282884387	.	.
chr11	60115103	60115602	chr11	60220386	60220885	4930412M03Rik|chr11:60220386-60220885	0.372872579041781	.	.
chr11	60352835	60353334	chr11	60175844	60176343	Drc3|chr11:60175844-60176343	0.702448909593223	.	.
chr11	60352835	60353334	chr11	60175844	60176343	Tom1l2|chr11:60175844-60176343	0.702448909593223	.	.
chr11	60454364	60454863	chr11	60175844	60176343	Drg2|chr11:60175844-60176343	0.403185155565971	.	.
chr11	60536988	60537487	chr11	60852927	60853426	Alkbh5|chr11:60852927-60853426	0.372346196998217	.	.
chr11	60728149	60728648	chr11	60292688	60293187	Mief2|chr11:60292688-60293187	0.509304883652897	.	.
chr11	60728149	60728648	chr11	60927207	60927706	Mief2|chr11:60927207-60927706	0.365854237764742	.	.
chr11	60830383	60830882	chr11	60927207	60927706	Dhrs7b|chr11:60927207-60927706	0.4738338660237	.	.
chr11	60878582	60879081	chr11	60537735	60538234	Tmem11|chr11:60537735-60538234	0.501462560965731	.	.
chr11	60878582	60879081	chr11	60863086	60863585	Tmem11|chr11:60863086-60863585	0.645492587667926	.	.
chr11	60931712	60932211	chr11	60537735	60538234	Map2k3|chr11:60537735-60538234	0.439491334863175	.	.
chr11	60931712	60932211	chr11	60537735	60538234	Map2k3os|chr11:60537735-60538234	0.439491334863175	.	.
chr11	60931712	60932211	chr11	60927207	60927706	Map2k3|chr11:60927207-60927706	0.548004564303302	.	.
chr11	60931712	60932211	chr11	60927207	60927706	Map2k3os|chr11:60927207-60927706	0.548004564303302	.	.
chr11	61174850	61175349	chr11	60863086	60863585	Usp22|chr11:60863086-60863585	0.349590364849384	.	.
chr11	61266909	61267408	chr11	61284206	61284705	Aldh3a2|chr11:61284206-61284705	0.3302067954675	.	.
chr11	61854831	61855330	chr11	62127640	62128139	Ulk2|chr11:62127640-62128139	0.43146446046738	.	.
chr11	61930062	61930561	chr11	62127640	62128139	Akap10|chr11:62127640-62128139	0.487061135406165	.	.
chr11	61956512	61957011	chr11	61658942	61659441	Specc1|chr11:61658942-61659441	0.371662573222576	.	.
chr11	61956512	61957011	chr11	62127640	62128139	Specc1|chr11:62127640-62128139	0.38751419313007	.	.
chr11	61957310	61957809	chr11	61658942	61659441	Specc1|chr11:61658942-61659441	0.410389905525683	.	.
chr11	61957310	61957809	chr11	62127640	62128139	Specc1|chr11:62127640-62128139	0.381152684557302	.	.
chr11	62550856	62551355	chr11	62756738	62757237	Gm12279|chr11:62756738-62757237	0.477615242040396	.	.
chr11	62550856	62551355	chr11	62756738	62757237	Ubb|chr11:62756738-62757237	0.477615242040396	.	.
chr11	62602541	62603040	chr11	62756738	62757237	2410006H16Rik|chr11:62756738-62757237	0.400819441417403	.	.
chr11	67052413	67052912	chr11	67112722	67113221	Adprm|chr11:67112722-67113221	0.373882582437213	.	.
chr11	67052413	67052912	chr11	67112722	67113221	Sco1|chr11:67112722-67113221	0.373882582437213	.	.
chr11	68691203	68691702	chr11	68852821	68853320	Myh10|chr11:68852821-68853320	0.363944342128023	.	.
chr11	68967887	68968386	chr11	68852821	68853320	Slc25a35|chr11:68852821-68853320	0.350094346302296	.	.
chr11	69059376	69059875	chr11	69012265	69012764	9330160F10Rik|chr11:69012265-69012764	0.351254835061029	.	.
chr11	69059376	69059875	chr11	69012265	69012764	Borcs6|chr11:69012265-69012764	0.351254835061029	.	.
chr11	69070533	69071032	chr11	69041550	69042049	Tmem107|chr11:69041550-69042049	0.353971805655441	.	.
chr11	69088264	69088763	chr11	69012265	69012764	Vamp2|chr11:69012265-69012764	0.431856646076893	.	.
chr11	69088264	69088763	chr11	69211362	69211861	Vamp2|chr11:69211362-69211861	0.686326503487335	.	.
chr11	69088264	69088763	chr11	69418783	69419282	Vamp2|chr11:69418783-69419282	0.591969035643087	.	.
chr11	69323667	69324166	chr11	69041550	69042049	Cntrob|chr11:69041550-69042049	0.360024901083941	.	.
chr11	69323667	69324166	chr11	69041550	69042049	Trappc1|chr11:69041550-69042049	0.360024901083941	.	.
chr11	69323667	69324166	chr11	69706668	69707167	Cntrob|chr11:69706668-69707167	0.33425707404652	.	.
chr11	69323667	69324166	chr11	69706668	69707167	Trappc1|chr11:69706668-69707167	0.33425707404652	.	.
chr11	69332026	69332525	chr11	69211362	69211861	Kcnab3os|chr11:69211362-69211861	0.459755729280447	.	.
chr11	69332026	69332525	chr11	69418783	69419282	Kcnab3os|chr11:69418783-69419282	0.535684268507326	.	.
chr11	69340459	69340958	chr11	69041550	69042049	Rnf227|chr11:69041550-69042049	0.393778944916169	.	.
chr11	69340459	69340958	chr11	69706668	69707167	Rnf227|chr11:69706668-69707167	0.36436605763912	.	.
chr11	69340987	69341486	chr11	69041550	69042049	Rnf227|chr11:69041550-69042049	0.348393985044347	.	.
chr11	69340987	69341486	chr11	69706668	69707167	Rnf227|chr11:69706668-69707167	0.330303398704369	.	.
chr11	69395511	69396010	chr11	69211362	69211861	Cyb5d1|chr11:69211362-69211861	0.522826498080922	.	.
chr11	69395511	69396010	chr11	69211362	69211861	Naa38|chr11:69211362-69211861	0.522826498080922	.	.
chr11	69395511	69396010	chr11	69418783	69419282	Cyb5d1|chr11:69418783-69419282	0.797213422557902	.	.
chr11	69395511	69396010	chr11	69418783	69419282	Naa38|chr11:69418783-69419282	0.797213422557902	.	.
chr11	69401215	69401714	chr11	69211362	69211861	Kdm6bos|chr11:69211362-69211861	0.349305278165278	.	.
chr11	69401215	69401714	chr11	69418783	69419282	Kdm6bos|chr11:69418783-69419282	0.701656605210337	.	.
chr11	69579124	69579623	chr11	69418783	69419282	Trp53|chr11:69418783-69419282	0.684831104060595	.	.
chr11	69579124	69579623	chr11	69418783	69419282	Wrap53|chr11:69418783-69419282	0.684831104060595	.	.
chr11	69605738	69606237	chr11	69418783	69419282	Atp1b2|chr11:69418783-69419282	0.528406981073278	.	.
chr11	69605738	69606237	chr11	69671079	69671578	Atp1b2|chr11:69671079-69671578	0.56160283823373	.	.
chr11	69632563	69633062	chr11	69706668	69707167	Fxr2|chr11:69706668-69707167	0.335228741915589	.	.
chr11	69662430	69662929	chr11	69671079	69671578	Mpdu1|chr11:69671079-69671578	0.522791433842598	.	.
chr11	69672170	69672669	chr11	69706668	69707167	Eif4a1|chr11:69706668-69707167	0.589051103310936	.	.
chr11	69681799	69682298	chr11	69418783	69419282	Senp3|chr11:69418783-69419282	0.400609827441797	.	.
chr11	69681799	69682298	chr11	69418783	69419282	Tnfsf13os|chr11:69418783-69419282	0.400609827441797	.	.
chr11	69681799	69682298	chr11	69671079	69671578	Senp3|chr11:69671079-69671578	0.733767791153527	.	.
chr11	69681799	69682298	chr11	69671079	69671578	Tnfsf13os|chr11:69671079-69671578	0.733767791153527	.	.
chr11	69758467	69758966	chr11	70042612	70043111	Polr2a|chr11:70042612-70043111	0.36904403135671	.	.
chr11	69766253	69766752	chr11	69671079	69671578	Zbtb4|chr11:69671079-69671578	0.592673587660401	.	.
chr11	69795264	69795763	chr11	69706668	69707167	Chrnb1|chr11:69706668-69707167	0.672893573839572	.	.
chr11	69795264	69795763	chr11	70021350	70021849	Chrnb1|chr11:70021350-70021849	0.755068983097038	.	.
chr11	69795264	69795763	chr11	70029418	70029917	Chrnb1|chr11:70029418-70029917	0.602143147904318	.	.
chr11	69837825	69838324	chr11	70029418	70029917	Nlgn2|chr11:70029418-70029917	0.342161894403218	.	.
chr11	69837825	69838324	chr11	70029418	70029917	Tmem256|chr11:70029418-70029917	0.342161894403218	.	.
chr11	69837825	69838324	chr11	70042612	70043111	Nlgn2|chr11:70042612-70043111	0.549648420708076	.	.
chr11	69837825	69838324	chr11	70042612	70043111	Tmem256|chr11:70042612-70043111	0.549648420708076	.	.
chr11	69846328	69846827	chr11	70021350	70021849	Plscr3|chr11:70021350-70021849	0.524860721367897	.	.
chr11	69901471	69901970	chr11	69671079	69671578	2810408A11Rik|chr11:69671079-69671578	0.705993407608059	.	.
chr11	69901471	69901970	chr11	69671079	69671578	Neurl4|chr11:69671079-69671578	0.705993407608059	.	.
chr11	69921489	69921988	chr11	69671079	69671578	Eif5a|chr11:69671079-69671578	0.432340445015026	.	.
chr11	69921489	69921988	chr11	70042612	70043111	Eif5a|chr11:70042612-70043111	0.420851044666054	.	.
chr11	69935400	69935899	chr11	69706668	69707167	Ybx2|chr11:69706668-69707167	0.561609070857634	.	.
chr11	69935400	69935899	chr11	70021350	70021849	Ybx2|chr11:70021350-70021849	0.653069166953924	.	.
chr11	69935400	69935899	chr11	70029418	70029917	Ybx2|chr11:70029418-70029917	0.415139802662376	.	.
chr11	69991267	69991766	chr11	70021350	70021849	Gabarap|chr11:70021350-70021849	0.466860291829848	.	.
chr11	69995491	69995990	chr11	69671079	69671578	Phf23|chr11:69671079-69671578	0.47575442144389	.	.
chr11	70451951	70452450	chr11	70029418	70029917	Med11|chr11:70029418-70029917	0.333162344454233	.	.
chr11	70668659	70669158	chr11	70583437	70583936	Spag7|chr11:70583437-70583936	0.464097559144233	.	.
chr11	71019206	71019705	chr11	71446546	71447045	Derl2|chr11:71446546-71447045	0.647816852670929	.	.
chr11	71019206	71019705	chr11	71446546	71447045	Mis12|chr11:71446546-71447045	0.647816852670929	.	.
chr11	72135615	72136114	chr11	72488563	72489062	Pitpnm3|chr11:72488563-72489062	0.59585643635158	.	.
chr11	72214819	72215318	chr11	72068043	72068542	4930563E22Rik|chr11:72068043-72068542	0.570494424914547	.	.
chr11	72214819	72215318	chr11	72068043	72068542	Med31|chr11:72068043-72068542	0.570494424914547	.	.
chr11	72214819	72215318	chr11	72355238	72355737	4930563E22Rik|chr11:72355238-72355737	0.560527452884795	.	.
chr11	72214819	72215318	chr11	72355238	72355737	Med31|chr11:72355238-72355737	0.560527452884795	.	.
chr11	72302118	72302617	chr11	72072259	72072758	Xaf1|chr11:72072259-72072758	0.358322163069448	.	.
chr11	72302118	72302617	chr11	72349034	72349533	Xaf1|chr11:72349034-72349533	0.336596177750976	.	.
chr11	72441023	72441522	chr11	72608253	72608752	Mybbp1a|chr11:72608253-72608752	0.330655385966425	.	.
chr11	72606942	72607441	chr11	72608253	72608752	Ube2g1|chr11:72608253-72608752	0.469149826821869	.	.
chr11	72606942	72607441	chr11	72608253	72608752	Ube2g1|chr11:72608253-72608752	0.46914982682187	.	.
chr11	73176373	73176872	chr11	73030830	73031329	Emc6|chr11:73030830-73031329	0.378240489406715	.	.
chr11	73176373	73176872	chr11	73030830	73031329	Tax1bp3|chr11:73030830-73031329	0.378240489406715	.	.
chr11	74649173	74649672	chr11	74448659	74449158	Cluh|chr11:74448659-74449158	0.41796681742101	.	.
chr11	74649689	74650188	chr11	74448080	74448579	Cluh|chr11:74448080-74448579	0.346912073394224	.	.
chr11	74724132	74724631	chr11	74448659	74449158	Pafah1b1|chr11:74448659-74449158	0.476983587173892	.	.
chr11	75461221	75461720	chr11	75537407	75537906	Mir22hg|chr11:75537407-75537906	0.521253864342472	.	.
chr11	75461221	75461720	chr11	75537407	75537906	Tlcd2|chr11:75537407-75537906	0.521253864342472	.	.
chr11	75461221	75461720	chr11	75573278	75573777	Mir22hg|chr11:75573278-75573777	0.707340257276855	.	.
chr11	75461221	75461720	chr11	75573278	75573777	Tlcd2|chr11:75573278-75573777	0.707340257276855	.	.
chr11	75510497	75510996	chr11	75402156	75402655	Rilp|chr11:75402156-75402655	0.360922352227509	.	.
chr11	75679022	75679521	chr11	75537407	75537906	Crk|chr11:75537407-75537906	0.335490152990803	.	.
chr11	75679022	75679521	chr11	75573278	75573777	Crk|chr11:75573278-75573777	0.680303364573322	.	.
chr11	75679022	75679521	chr11	75573278	75573777	Crk|chr11:75573278-75573777	0.680303364573323	.	.
chr11	77685747	77686246	chr11	77645514	77646013	Nufip2|chr11:77645514-77646013	0.451181065511669	.	.
chr11	77763021	77763520	chr11	77513201	77513700	Myo18a|chr11:77513201-77513700	0.509715703012514	.	.
chr11	77763021	77763520	chr11	77630264	77630763	Myo18a|chr11:77630264-77630763	0.478966619711641	.	.
chr11	77763021	77763520	chr11	77645514	77646013	Myo18a|chr11:77645514-77646013	0.430498066190997	.	.
chr11	77763021	77763520	chr11	77793165	77793664	Myo18a|chr11:77793165-77793664	0.364822118394185	.	.
chr11	77763021	77763520	chr11	78060344	78060843	Myo18a|chr11:78060344-78060843	0.442919114188776	.	.
chr11	77763021	77763520	chr11	78115204	78115703	Myo18a|chr11:78115204-78115703	0.408315347029656	.	.
chr11	77982473	77982972	chr11	77906798	77907297	Phf12|chr11:77906798-77907297	0.447138195868039	.	.
chr11	78032034	78032533	chr11	78060344	78060843	Dhrs13|chr11:78060344-78060843	0.428705386078838	.	.
chr11	78032034	78032533	chr11	78060344	78060843	Dhrs13os|chr11:78060344-78060843	0.428705386078838	.	.
chr11	78032034	78032533	chr11	78115204	78115703	Dhrs13|chr11:78115204-78115703	0.523278814586632	.	.
chr11	78032034	78032533	chr11	78115204	78115703	Dhrs13os|chr11:78115204-78115703	0.523278814586632	.	.
chr11	78032034	78032533	chr11	78177686	78178185	Dhrs13|chr11:78177686-78178185	0.42138296005859	.	.
chr11	78032034	78032533	chr11	78177686	78178185	Dhrs13os|chr11:78177686-78178185	0.42138296005859	.	.
chr11	78094434	78094933	chr11	78177686	78178185	Fam222b|chr11:78177686-78178185	0.447501949526556	.	.
chr11	78165363	78165862	chr11	78060344	78060843	Traf4|chr11:78060344-78060843	0.352383047537146	.	.
chr11	78165363	78165862	chr11	78115204	78115703	Traf4|chr11:78115204-78115703	0.366883243017745	.	.
chr11	78183387	78183886	chr11	77793165	77793664	Rpl23a|chr11:77793165-77793664	0.346685259139064	.	.
chr11	78183387	78183886	chr11	78060344	78060843	Rpl23a|chr11:78060344-78060843	0.612519924661743	.	.
chr11	78183387	78183886	chr11	78115204	78115703	Rpl23a|chr11:78115204-78115703	0.737979207740094	.	.
chr11	78183387	78183886	chr11	78177686	78178185	Rpl23a|chr11:78177686-78178185	0.622593302033604	.	.
chr11	78497546	78498045	chr11	78115204	78115703	Sarm1|chr11:78115204-78115703	0.334356561737139	.	.
chr11	80476712	80477211	chr11	80670333	80670832	Cdk5r1|chr11:80670333-80670832	0.361912762605528	.	.
chr11	80779374	80779873	chr11	81003030	81003529	Myo1d|chr11:81003030-81003529	0.473826141851627	.	.
chr11	80779895	80780394	chr11	81003030	81003529	Myo1d|chr11:81003030-81003529	0.47290440479034	.	.
chr11	83291386	83291885	chr11	83371253	83371752	AA465934|chr11:83371253-83371752	0.412378833366363	.	.
chr11	83291386	83291885	chr11	83672498	83672997	AA465934|chr11:83672498-83672997	0.33583921030194	.	.
chr11	83941850	83942349	chr11	83608913	83609412	Ddx52|chr11:83608913-83609412	0.589745464558919	.	.
chr11	83941850	83942349	chr11	83672498	83672997	Ddx52|chr11:83672498-83672997	0.623745878277251	.	.
chr11	83941850	83942349	chr11	84053556	84054055	Ddx52|chr11:84053556-84054055	0.433081322017881	.	.
chr11	84129393	84129892	chr11	84179430	84179929	Acaca|chr11:84179430-84179929	0.381747234506973	.	.
chr11	84129393	84129892	chr11	84179430	84179929	Tada2a|chr11:84179430-84179929	0.381747234506973	.	.
chr11	84513387	84513886	chr11	84794454	84794953	Aatf|chr11:84794454-84794953	0.704476392238555	.	.
chr11	84818808	84819307	chr11	84794454	84794953	Mrm1|chr11:84794454-84794953	0.574408020327571	.	.
chr11	84870552	84871051	chr11	84794454	84794953	Ggnbp2|chr11:84794454-84794953	0.385767999627146	.	.
chr11	84879576	84880075	chr11	84794454	84794953	Myo19|chr11:84794454-84794953	0.399328644999252	.	.
chr11	84879576	84880075	chr11	84794454	84794953	Pigw|chr11:84794454-84794953	0.399328644999252	.	.
chr11	84880081	84880580	chr11	84592936	84593435	Myo19|chr11:84592936-84593435	0.434298844178176	.	.
chr11	84880081	84880580	chr11	84592936	84593435	Pigw|chr11:84592936-84593435	0.434298844178176	.	.
chr11	84916185	84916684	chr11	84759501	84760000	Znhit3|chr11:84759501-84760000	0.568953922795109	.	.
chr11	85310859	85311358	chr11	85329149	85329648	Ppm1d|chr11:85329149-85329648	0.560208404952182	.	.
chr11	85310859	85311358	chr11	85381993	85382492	Ppm1d|chr11:85381993-85382492	0.49133026983415	.	.
chr11	86201007	86201506	chr11	85848992	85849491	Brip1|chr11:85848992-85849491	0.643747663268126	.	.
chr11	86201007	86201506	chr11	85848992	85849491	Brip1os|chr11:85848992-85849491	0.643747663268126	.	.
chr11	86544666	86545165	chr11	86472724	86473223	Rps6kb1|chr11:86472724-86473223	0.44957996494535	.	.
chr11	86544666	86545165	chr11	86472724	86473223	Tubd1|chr11:86472724-86473223	0.44957996494535	.	.
chr11	86544666	86545165	chr11	86894173	86894672	Rps6kb1|chr11:86894173-86894672	0.345689769444448	.	.
chr11	86544666	86545165	chr11	86894173	86894672	Tubd1|chr11:86894173-86894672	0.345689769444448	.	.
chr11	86993544	86994043	chr11	86920349	86920848	Ypel2|chr11:86920349-86920848	0.352747470763234	.	.
chr11	87109633	87110132	chr11	87426496	87426995	Ska2|chr11:87426496-87426995	0.344448240092809	.	.
chr11	87109633	87110132	chr11	87461730	87462229	Ska2|chr11:87461730-87462229	0.358544152810253	.	.
chr11	87126953	87127452	chr11	86894173	86894672	Gm11491|chr11:86894173-86894672	0.40766443329688	.	.
chr11	87126953	87127452	chr11	86894173	86894672	Trim37|chr11:86894173-86894672	0.40766443329688	.	.
chr11	87404291	87404790	chr11	87426496	87426995	Rad51c|chr11:87426496-87426995	0.329582294505175	.	.
chr11	87404291	87404790	chr11	87426496	87426995	Tex14|chr11:87426496-87426995	0.329582294505175	.	.
chr11	87404291	87404790	chr11	87448115	87448614	Rad51c|chr11:87448115-87448614	0.551853711165429	.	.
chr11	87404291	87404790	chr11	87448115	87448614	Tex14|chr11:87448115-87448614	0.551853711165429	.	.
chr11	87404291	87404790	chr11	87461730	87462229	Rad51c|chr11:87461730-87462229	0.33348119806097	.	.
chr11	87404291	87404790	chr11	87461730	87462229	Tex14|chr11:87461730-87462229	0.33348119806097	.	.
chr11	87404291	87404790	chr11	87578269	87578768	Rad51c|chr11:87578269-87578768	0.443300374497427	.	.
chr11	87404291	87404790	chr11	87578269	87578768	Tex14|chr11:87578269-87578768	0.443300374497427	.	.
chr11	87591841	87592340	chr11	87778309	87778808	Mtmr4|chr11:87778309-87778808	0.433448779743902	.	.
chr11	87737242	87737741	chr11	87578269	87578768	Supt4a|chr11:87578269-87578768	0.354675044163317	.	.
chr11	87737242	87737741	chr11	87639192	87639691	Supt4a|chr11:87639192-87639691	0.364558940260333	.	.
chr11	87987313	87987812	chr11	88162001	88162500	Dynll2|chr11:88162001-88162500	0.372322080526154	.	.
chr11	87987313	87987812	chr11	88162001	88162500	Dynll2|chr11:88162001-88162500	0.372322080526155	.	.
chr11	88047380	88047879	chr11	87778309	87778808	Gm11508|chr11:87778309-87778808	0.36715043739427	.	.
chr11	88047380	88047879	chr11	87778309	87778808	Srsf1|chr11:87778309-87778808	0.36715043739427	.	.
chr11	88204093	88204592	chr11	87778309	87778808	Mrps23|chr11:87778309-87778808	0.564766276058367	.	.
chr11	88864555	88865054	chr11	89079225	89079724	Akap1|chr11:89079225-89079724	0.631105160224771	.	.
chr11	89303404	89303903	chr11	89079225	89079724	Gm2018|chr11:89079225-89079724	0.429718958310313	.	.
chr11	93885537	93886036	chr11	94160335	94160834	Mbtd1|chr11:94160335-94160834	0.36433139660661	.	.
chr11	93885537	93886036	chr11	94160335	94160834	Utp18|chr11:94160335-94160834	0.36433139660661	.	.
chr11	93968032	93968531	chr11	94160335	94160834	Nme1|chr11:94160335-94160834	0.489332860453302	.	.
chr11	94327658	94328157	chr11	94210093	94210592	Ankrd40|chr11:94210093-94210592	0.627846810169935	.	.
chr11	94548301	94548800	chr11	94978897	94979396	Rsad1|chr11:94978897-94979396	0.353544404858026	.	.
chr11	94548971	94549470	chr11	94404641	94405140	Rsad1|chr11:94404641-94405140	0.645661232397024	.	.
chr11	94548971	94549470	chr11	94913427	94913926	Rsad1|chr11:94913427-94913926	0.446828115775999	.	.
chr11	94548971	94549470	chr11	94989624	94990123	Rsad1|chr11:94989624-94990123	0.360842519208127	.	.
chr11	94629478	94629977	chr11	94928779	94929278	Lrrc59|chr11:94928779-94929278	0.431938436255591	.	.
chr11	94677225	94677724	chr11	94404641	94405140	Gm11542|chr11:94404641-94405140	0.465726634917151	.	.
chr11	94677225	94677724	chr11	94404641	94405140	Xylt2|chr11:94404641-94405140	0.465726634917151	.	.
chr11	94677225	94677724	chr11	94913427	94913926	Gm11542|chr11:94913427-94913926	0.344320640227288	.	.
chr11	94677225	94677724	chr11	94913427	94913926	Xylt2|chr11:94913427-94913926	0.344320640227288	.	.
chr11	94936932	94937431	chr11	94913427	94913926	Col1a1|chr11:94913427-94913926	0.415624647397515	.	.
chr11	94936932	94937431	chr11	94989624	94990123	Col1a1|chr11:94989624-94990123	0.66281632506203	.	.
chr11	95010021	95010520	chr11	95259002	95259501	Samd14|chr11:95259002-95259501	0.367219701658641	.	.
chr11	95041204	95041703	chr11	94912710	94913209	Pdk2|chr11:94912710-94913209	0.471320810754222	.	.
chr11	95712621	95713120	chr11	95259002	95259501	Zfp652|chr11:95259002-95259501	0.331577866966879	.	.
chr11	95712621	95713120	chr11	95259002	95259501	Zfp652os|chr11:95259002-95259501	0.331577866966879	.	.
chr11	95712621	95713120	chr11	95685952	95686451	Zfp652|chr11:95685952-95686451	0.363800368012001	.	.
chr11	95712621	95713120	chr11	95685952	95686451	Zfp652os|chr11:95685952-95686451	0.363800368012001	.	.
chr11	96777329	96777828	chr11	96977607	96978106	Snx11|chr11:96977607-96978106	0.388441030616426	.	.
chr11	96829883	96830382	chr11	96977607	96978106	Nfe2l1|chr11:96977607-96978106	0.482860344251977	.	.
chr11	97187903	97188402	chr11	96769930	96770429	Kpnb1|chr11:96769930-96770429	0.376672540437731	.	.
chr11	97280371	97280870	chr11	97734131	97734630	Gm11592|chr11:97734131-97734630	0.367590801271621	.	.
chr11	97280371	97280870	chr11	97734131	97734630	Npepps|chr11:97734131-97734630	0.367590801271621	.	.
chr11	97362011	97362510	chr11	97404116	97404615	Socs7|chr11:97404116-97404615	0.549379611271319	.	.
chr11	97362011	97362510	chr11	97435035	97435534	Socs7|chr11:97435035-97435534	0.37827294908876	.	.
chr11	97362011	97362510	chr11	97468867	97469366	Socs7|chr11:97468867-97469366	0.620041349818004	.	.
chr11	97362011	97362510	chr11	97573830	97574329	Socs7|chr11:97573830-97574329	0.497403135957626	.	.
chr11	97362011	97362510	chr11	97734131	97734630	Socs7|chr11:97734131-97734630	0.585090040735705	.	.
chr11	97629565	97630064	chr11	97404116	97404615	Epop|chr11:97404116-97404615	0.450455645788271	.	.
chr11	97629565	97630064	chr11	97468867	97469366	Epop|chr11:97468867-97469366	0.43990416171907	.	.
chr11	97629565	97630064	chr11	97573830	97574329	Epop|chr11:97573830-97574329	0.400554544512418	.	.
chr11	97629565	97630064	chr11	97734131	97734630	Epop|chr11:97734131-97734630	0.378431645799299	.	.
chr11	97660118	97660617	chr11	97404116	97404615	Gm11613|chr11:97404116-97404615	0.407478026599508	.	.
chr11	97660118	97660617	chr11	97435035	97435534	Gm11613|chr11:97435035-97435534	0.409708289379521	.	.
chr11	97660118	97660617	chr11	97468867	97469366	Gm11613|chr11:97468867-97469366	0.544865298717912	.	.
chr11	97660118	97660617	chr11	97573830	97574329	Gm11613|chr11:97573830-97574329	0.421599099844545	.	.
chr11	97660118	97660617	chr11	97734131	97734630	Gm11613|chr11:97734131-97734630	0.57187482868915	.	.
chr11	97702946	97703445	chr11	97531660	97532159	Psmb3|chr11:97531660-97532159	0.399087158814226	.	.
chr11	97745068	97745567	chr11	97734131	97734630	Pip4k2b|chr11:97734131-97734630	0.45062716732362	.	.
chr11	97766384	97766883	chr11	97573830	97574329	Cwc25|chr11:97573830-97574329	0.390769470373567	.	.
chr11	97840412	97840911	chr11	97734131	97734630	B230217C12Rik|chr11:97734131-97734630	0.4720615739083	.	.
chr11	97840412	97840911	chr11	98035829	98036328	B230217C12Rik|chr11:98035829-98036328	0.421592400190016	.	.
chr11	97883431	97883930	chr11	97734131	97734630	Fbxo47|chr11:97734131-97734630	0.362771614695015	.	.
chr11	97883431	97883930	chr11	97734131	97734630	Gm11630|chr11:97734131-97734630	0.362771614695015	.	.
chr11	97883431	97883930	chr11	98035829	98036328	Fbxo47|chr11:98035829-98036328	0.340062317528267	.	.
chr11	97883431	97883930	chr11	98035829	98036328	Gm11630|chr11:98035829-98036328	0.340062317528267	.	.
chr11	98053267	98053766	chr11	98059597	98060096	Stac2|chr11:98059597-98060096	0.367325926023685	.	.
chr11	98149403	98149902	chr11	98059597	98060096	Fbxl20|chr11:98059597-98060096	0.431232881001835	.	.
chr11	98149403	98149902	chr11	98457067	98457566	Fbxl20|chr11:98457067-98457566	0.364609590319177	.	.
chr11	98202507	98203006	chr11	98035829	98036328	Cdk12|chr11:98035829-98036328	0.516424812357004	.	.
chr11	98202507	98203006	chr11	98457067	98457566	Cdk12|chr11:98457067-98457566	0.384628932831109	.	.
chr11	98202507	98203006	chr11	98457689	98458188	Cdk12|chr11:98457689-98458188	0.342213071451318	.	.
chr11	98400055	98400554	chr11	98035829	98036328	Pgap3|chr11:98035829-98036328	0.373954657676409	.	.
chr11	98400055	98400554	chr11	98318568	98319067	Pgap3|chr11:98318568-98319067	0.428432120185262	.	.
chr11	98400055	98400554	chr11	98721416	98721915	Pgap3|chr11:98721416-98721915	0.489111783285339	.	.
chr11	98438736	98439235	chr11	98457067	98457566	Gm12352|chr11:98457067-98457566	0.437835831598042	.	.
chr11	98438736	98439235	chr11	98457067	98457566	Mien1|chr11:98457067-98457566	0.437835831598042	.	.
chr11	98551074	98551573	chr11	98937345	98937844	Zpbp2|chr11:98937345-98937844	0.467757473236492	.	.
chr11	98587062	98587561	chr11	98773764	98774263	Ormdl3|chr11:98773764-98774263	0.358840622787732	.	.
chr11	98682152	98682651	chr11	98721416	98721915	Psmd3|chr11:98721416-98721915	0.44688324692179	.	.
chr11	98682152	98682651	chr11	98754567	98755066	Psmd3|chr11:98754567-98755066	0.413395667299564	.	.
chr11	98795190	98795689	chr11	98721416	98721915	Msl1|chr11:98721416-98721915	0.330737254495829	.	.
chr11	98795190	98795689	chr11	98966577	98967076	Msl1|chr11:98966577-98967076	0.498690223537612	.	.
chr11	98863352	98863851	chr11	98754567	98755066	Wipf2|chr11:98754567-98755066	0.60085089703096	.	.
chr11	98864147	98864646	chr11	98937345	98937844	Wipf2|chr11:98937345-98937844	0.502078515982305	.	.
chr11	98907444	98907943	chr11	98721416	98721915	Cdc6|chr11:98721416-98721915	0.403866574261361	.	.
chr11	98907444	98907943	chr11	98754567	98755066	Cdc6|chr11:98754567-98755066	0.422927710471212	.	.
chr11	99230480	99230979	chr11	98754567	98755066	Smarce1|chr11:98754567-98755066	0.467120619369072	.	.
chr11	99230480	99230979	chr11	99379525	99380024	Smarce1|chr11:99379525-99380024	0.478666412766471	.	.
chr11	99230480	99230979	chr11	99385774	99386273	Smarce1|chr11:99385774-99386273	0.433894713008542	.	.
chr11	99243843	99244342	chr11	98754567	98755066	Krt222|chr11:98754567-98755066	0.32961704900992	.	.
chr11	100320207	100320706	chr11	100428614	100429113	Eif1|chr11:100428614-100429113	0.790431036449294	.	.
chr11	100545327	100545826	chr11	100428614	100429113	Ttc25|chr11:100428614-100429113	0.528603172056003	.	.
chr11	100619466	100619965	chr11	100407305	100407804	Dnajc7|chr11:100407305-100407804	0.560646389223369	.	.
chr11	100619466	100619965	chr11	100407305	100407804	Nkiras2|chr11:100407305-100407804	0.560646389223369	.	.
chr11	100619466	100619965	chr11	100428614	100429113	Dnajc7|chr11:100428614-100429113	0.534352462220717	.	.
chr11	100619466	100619965	chr11	100428614	100429113	Nkiras2|chr11:100428614-100429113	0.534352462220717	.	.
chr11	100738003	100738502	chr11	100407305	100407804	Rab5c|chr11:100407305-100407804	0.352624089153902	.	.
chr11	100738003	100738502	chr11	100622645	100623144	Rab5c|chr11:100622645-100623144	0.393634819279218	.	.
chr11	101069867	101070366	chr11	100817270	100817769	Naglu|chr11:100817270-100817769	0.658991741185549	.	.
chr11	101069867	101070366	chr11	101057800	101058299	Naglu|chr11:101057800-101058299	0.330940229021119	.	.
chr11	101442074	101442573	chr11	101641243	101641742	Rpl27|chr11:101641243-101641742	0.515853845966585	.	.
chr11	101551735	101552234	chr11	101641243	101641742	Brca1|chr11:101641243-101641742	0.571698186602417	.	.
chr11	101551735	101552234	chr11	101641243	101641742	Nbr1|chr11:101641243-101641742	0.571698186602417	.	.
chr11	102189386	102189885	chr11	102010048	102010547	G6pc3|chr11:102010048-102010547	0.360799014510144	.	.
chr11	102229918	102230417	chr11	102026771	102027270	Hdac5|chr11:102026771-102027270	0.338126861106379	.	.
chr11	102229918	102230417	chr11	102096933	102097432	Hdac5|chr11:102096933-102097432	0.342844421695487	.	.
chr11	102229918	102230417	chr11	102316573	102317072	Hdac5|chr11:102316573-102317072	0.377680259742834	.	.
chr11	102284531	102285030	chr11	102455929	102456428	Tmub2|chr11:102455929-102456428	0.379182868983074	.	.
chr11	102296871	102297370	chr11	102466978	102467477	Atxn7l3|chr11:102466978-102467477	0.626344767193091	.	.
chr11	102407285	102407784	chr11	102438192	102438691	Slc25a39|chr11:102438192-102438691	0.444306014861969	.	.
chr11	102407285	102407784	chr11	102466978	102467477	Slc25a39|chr11:102466978-102467477	0.389090074826042	.	.
chr11	102407285	102407784	chr11	102562905	102563404	Slc25a39|chr11:102562905-102563404	0.37539804006676	.	.
chr11	102408304	102408803	chr11	102438192	102438691	Slc25a39|chr11:102438192-102438691	0.546558110984312	.	.
chr11	102408304	102408803	chr11	102562905	102563404	Slc25a39|chr11:102562905-102563404	0.430461297315257	.	.
chr11	102430107	102430606	chr11	102026771	102027270	Grn|chr11:102026771-102027270	0.611754960735421	.	.
chr11	102447369	102447868	chr11	102096933	102097432	Fam171a2|chr11:102096933-102097432	0.392967997663113	.	.
chr11	102447369	102447868	chr11	102316573	102317072	Fam171a2|chr11:102316573-102317072	0.488928613727942	.	.
chr11	102447369	102447868	chr11	102455929	102456428	Fam171a2|chr11:102455929-102456428	0.51947170493944	.	.
chr11	102555463	102555962	chr11	102438192	102438691	Gpatch8|chr11:102438192-102438691	0.553256053316495	.	.
chr11	102555463	102555962	chr11	102455929	102456428	Gpatch8|chr11:102455929-102456428	0.352240069481968	.	.
chr11	102555463	102555962	chr11	102562905	102563404	Gpatch8|chr11:102562905-102563404	0.536353834275583	.	.
chr11	102555988	102556487	chr11	102455929	102456428	Gpatch8|chr11:102455929-102456428	0.672934941273521	.	.
chr11	102555988	102556487	chr11	102562905	102563404	Gpatch8|chr11:102562905-102563404	0.468368712930208	.	.
chr11	102604096	102604595	chr11	102739192	102739691	Fzd2|chr11:102739192-102739691	0.432411008549455	.	.
chr11	102924928	102925427	chr11	103158904	103159403	Kif18b|chr11:103158904-103159403	0.399781994454291	.	.
chr11	103028280	103028779	chr11	103016871	103017370	Dcakd|chr11:103016871-103017370	0.359358518710884	.	.
chr11	103028280	103028779	chr11	103016871	103017370	Nmt1|chr11:103016871-103017370	0.359358518710884	.	.
chr11	103028280	103028779	chr11	103141783	103142282	Dcakd|chr11:103141783-103142282	0.342856846444826	.	.
chr11	103028280	103028779	chr11	103141783	103142282	Nmt1|chr11:103141783-103142282	0.342856846444826	.	.
chr11	103028280	103028779	chr11	103158904	103159403	Dcakd|chr11:103158904-103159403	0.415012040092344	.	.
chr11	103028280	103028779	chr11	103158904	103159403	Nmt1|chr11:103158904-103159403	0.415012040092344	.	.
chr11	103217679	103218178	chr11	103158904	103159403	Spata32|chr11:103158904-103159403	0.526806751522622	.	.
chr11	103217679	103218178	chr11	103159427	103159926	Spata32|chr11:103159427-103159926	0.34118432527508	.	.
chr11	103267330	103267829	chr11	103016871	103017370	1700028N14Rik|chr11:103016871-103017370	0.500087148930207	.	.
chr11	103267330	103267829	chr11	103016871	103017370	Map3k14|chr11:103016871-103017370	0.500087148930207	.	.
chr11	103267330	103267829	chr11	103158904	103159403	1700028N14Rik|chr11:103158904-103159403	0.457343745228598	.	.
chr11	103267330	103267829	chr11	103158904	103159403	Map3k14|chr11:103158904-103159403	0.457343745228598	.	.
chr11	103267330	103267829	chr11	103661274	103661773	1700028N14Rik|chr11:103661274-103661773	0.436752606171692	.	.
chr11	103267330	103267829	chr11	103661274	103661773	Map3k14|chr11:103661274-103661773	0.436752606171692	.	.
chr11	103412544	103413043	chr11	103158904	103159403	Plekhm1|chr11:103158904-103159403	0.418744320454952	.	.
chr11	103966292	103966791	chr11	103803965	103804464	Arf2|chr11:103803965-103804464	0.372223770684278	.	.
chr11	106037326	106037825	chr11	106193332	106193831	Dcaf7|chr11:106193332-106193831	0.593340391229796	.	.
chr11	106066556	106067055	chr11	106193332	106193831	Taco1|chr11:106193332-106193831	0.578553969120173	.	.
chr11	106066556	106067055	chr11	106193332	106193831	Taco1os|chr11:106193332-106193831	0.578553969120173	.	.
chr11	106084076	106084575	chr11	106001700	106002199	Map3k3|chr11:106001700-106002199	0.706110129459024	.	.
chr11	106084076	106084575	chr11	106287022	106287521	Map3k3|chr11:106287022-106287521	0.408806803905547	.	.
chr11	106216219	106216718	chr11	106001700	106002199	Ccdc47|chr11:106001700-106002199	0.403899161083441	.	.
chr11	106216219	106216718	chr11	106001700	106002199	Ddx42|chr11:106001700-106002199	0.403899161083441	.	.
chr11	106216219	106216718	chr11	106287022	106287521	Ccdc47|chr11:106287022-106287521	0.535538583135101	.	.
chr11	106216219	106216718	chr11	106287022	106287521	Ddx42|chr11:106287022-106287521	0.535538583135101	.	.
chr11	106255864	106256363	chr11	106193332	106193831	Ftsj3|chr11:106193332-106193831	0.331342238208609	.	.
chr11	106255864	106256363	chr11	106193332	106193831	Psmc5|chr11:106193332-106193831	0.331342238208609	.	.
chr11	106272788	106273287	chr11	106193332	106193831	Smarcd2|chr11:106193332-106193831	0.443760824354515	.	.
chr11	106487648	106488147	chr11	106001700	106002199	Ern1|chr11:106001700-106002199	0.708467591138929	.	.
chr11	106487648	106488147	chr11	106287022	106287521	Ern1|chr11:106287022-106287521	0.624263207098751	.	.
chr11	106612788	106613287	chr11	106557279	106557778	Tex2|chr11:106557279-106557778	0.41305024659528	.	.
chr11	106612788	106613287	chr11	106802215	106802714	Tex2|chr11:106802215-106802714	0.619581652480849	.	.
chr11	106612788	106613287	chr11	106822413	106822912	Tex2|chr11:106822413-106822912	0.491265813736999	.	.
chr11	106920050	106920549	chr11	107012603	107013102	Smurf2|chr11:107012603-107013102	0.355689032064581	.	.
chr11	108424888	108425387	chr11	108195818	108196317	Cep112|chr11:108195818-108196317	0.373572626546569	.	.
chr11	109297938	109298437	chr11	109650670	109651169	Rgs9|chr11:109650670-109651169	0.487373559075742	.	.
chr11	114668308	114668807	chr11	114548593	114549092	Rpl38|chr11:114548593-114549092	0.583148967298343	.	.
chr11	114668308	114668807	chr11	114745067	114745566	Rpl38|chr11:114745067-114745566	0.376468453582503	.	.
chr11	115187220	115187719	chr11	115473784	115474283	Nat9|chr11:115473784-115474283	0.441887520318357	.	.
chr11	115187220	115187719	chr11	115473784	115474283	Tmem104|chr11:115473784-115474283	0.441887520318357	.	.
chr11	115276795	115277294	chr11	115473784	115474283	Fdxr|chr11:115473784-115474283	0.527028559891881	.	.
chr11	115367507	115368006	chr11	115412068	115412567	Hid1|chr11:115412068-115412567	0.521729237712878	.	.
chr11	115367507	115368006	chr11	115412569	115413068	Hid1|chr11:115412569-115413068	0.714014670638272	.	.
chr11	115367507	115368006	chr11	115413163	115413662	Hid1|chr11:115413163-115413662	0.541066759799927	.	.
chr11	115367507	115368006	chr11	115427827	115428326	Hid1|chr11:115427827-115428326	0.36778185163734	.	.
chr11	115381649	115382148	chr11	115412068	115412567	Cdr2l|chr11:115412068-115412567	0.398518487625039	.	.
chr11	115381649	115382148	chr11	115473784	115474283	Cdr2l|chr11:115473784-115474283	0.555403233957942	.	.
chr11	115419767	115420266	chr11	115473784	115474283	Atp5h|chr11:115473784-115474283	0.360844354798243	.	.
chr11	115419767	115420266	chr11	115473784	115474283	Kctd2|chr11:115473784-115474283	0.360844354798243	.	.
chr11	115535324	115535823	chr11	115412068	115412567	Sumo2|chr11:115412068-115412567	0.466793577182019	.	.
chr11	115535324	115535823	chr11	115412569	115413068	Sumo2|chr11:115412569-115413068	0.403741400650329	.	.
chr11	115535324	115535823	chr11	115473784	115474283	Sumo2|chr11:115473784-115474283	0.583703061214983	.	.
chr11	115536035	115536534	chr11	115412068	115412567	Sumo2|chr11:115412068-115412567	0.406467023923131	.	.
chr11	115536035	115536534	chr11	115473784	115474283	Sumo2|chr11:115473784-115474283	0.601361977495624	.	.
chr11	115564203	115564702	chr11	115412068	115412567	Nup85|chr11:115412068-115412567	0.41630767992944	.	.
chr11	115564203	115564702	chr11	115412569	115413068	Nup85|chr11:115412569-115413068	0.462605024239119	.	.
chr11	115612307	115612806	chr11	115776166	115776665	Mif4gd|chr11:115776166-115776665	0.351647210906696	.	.
chr11	115708511	115709010	chr11	115412068	115412567	Grb2|chr11:115412068-115412567	0.552719212727206	.	.
chr11	115708511	115709010	chr11	115412569	115413068	Grb2|chr11:115412569-115413068	0.641439587516705	.	.
chr11	115708511	115709010	chr11	115413163	115413662	Grb2|chr11:115413163-115413662	0.362907930602201	.	.
chr11	115708511	115709010	chr11	115473784	115474283	Grb2|chr11:115473784-115474283	0.369883975154103	.	.
chr11	116086859	116087358	chr11	116463777	116464276	Wbp2|chr11:116463777-116464276	0.372419443539808	.	.
chr11	116087367	116087866	chr11	116463777	116464276	Wbp2|chr11:116463777-116464276	0.52801017135638	.	.
chr11	116087367	116087866	chr11	116490449	116490948	Wbp2|chr11:116490449-116490948	0.444997669548332	.	.
chr11	116138679	116139178	chr11	115776166	115776665	Mrpl38|chr11:115776166-115776665	0.689085141880371	.	.
chr11	116138679	116139178	chr11	116024264	116024763	Mrpl38|chr11:116024264-116024763	0.542970863669411	.	.
chr11	116138679	116139178	chr11	116290190	116290689	Mrpl38|chr11:116290190-116290689	0.620090989589532	.	.
chr11	116138679	116139178	chr11	116318919	116319418	Mrpl38|chr11:116318919-116319418	0.499354129805368	.	.
chr11	116138679	116139178	chr11	116445845	116446344	Mrpl38|chr11:116445845-116446344	0.397351116423983	.	.
chr11	116198615	116199114	chr11	116024264	116024763	Acox1|chr11:116024264-116024763	0.381590979815833	.	.
chr11	116198615	116199114	chr11	116024264	116024763	Ten1|chr11:116024264-116024763	0.381590979815833	.	.
chr11	116199184	116199683	chr11	116463777	116464276	Acox1|chr11:116463777-116464276	0.349498784126435	.	.
chr11	116199184	116199683	chr11	116463777	116464276	Ten1|chr11:116463777-116464276	0.349498784126435	.	.
chr11	116199184	116199683	chr11	116489909	116490408	Acox1|chr11:116489909-116490408	0.34812342663332	.	.
chr11	116199184	116199683	chr11	116489909	116490408	Ten1|chr11:116489909-116490408	0.34812342663332	.	.
chr11	116199184	116199683	chr11	116490449	116490948	Acox1|chr11:116490449-116490948	0.495772545061358	.	.
chr11	116199184	116199683	chr11	116490449	116490948	Ten1|chr11:116490449-116490948	0.495772545061358	.	.
chr11	116273969	116274468	chr11	116463777	116464276	Srp68|chr11:116463777-116464276	0.604396029098471	.	.
chr11	116273969	116274468	chr11	116489909	116490408	Srp68|chr11:116489909-116490408	0.506385594549803	.	.
chr11	116273969	116274468	chr11	116490449	116490948	Srp68|chr11:116490449-116490948	0.663209523867108	.	.
chr11	116273969	116274468	chr11	116643154	116643653	Srp68|chr11:116643154-116643653	0.338917855625268	.	.
chr11	116306538	116307037	chr11	116024264	116024763	Exoc7|chr11:116024264-116024763	0.381538916640666	.	.
chr11	116306538	116307037	chr11	116290190	116290689	Exoc7|chr11:116290190-116290689	0.595554269301578	.	.
chr11	116306538	116307037	chr11	116318919	116319418	Exoc7|chr11:116318919-116319418	0.484195039261049	.	.
chr11	116306538	116307037	chr11	116445845	116446344	Exoc7|chr11:116445845-116446344	0.50520321706977	.	.
chr11	116306538	116307037	chr11	116657725	116658224	Exoc7|chr11:116657725-116658224	0.635492971518509	.	.
chr11	116335225	116335724	chr11	116534190	116534689	Foxj1|chr11:116534190-116534689	0.491194376245215	.	.
chr11	116335225	116335724	chr11	116643154	116643653	Foxj1|chr11:116643154-116643653	0.663881161919631	.	.
chr11	116412844	116413343	chr11	116643154	116643653	Rnf157|chr11:116643154-116643653	0.346075224862322	.	.
chr11	116433766	116434265	chr11	116463777	116464276	Ubald2|chr11:116463777-116464276	0.474482449599424	.	.
chr11	116433766	116434265	chr11	116534190	116534689	Ubald2|chr11:116534190-116534689	0.48674772444292	.	.
chr11	116433766	116434265	chr11	116643154	116643653	Ubald2|chr11:116643154-116643653	0.676860451243443	.	.
chr11	116581280	116581779	chr11	116463777	116464276	Ube2o|chr11:116463777-116464276	0.380757751060915	.	.
chr11	116581280	116581779	chr11	116534190	116534689	Ube2o|chr11:116534190-116534689	0.400754277537412	.	.
chr11	116581280	116581779	chr11	116643154	116643653	Ube2o|chr11:116643154-116643653	0.729378671231347	.	.
chr11	116581280	116581779	chr11	116811286	116811785	Ube2o|chr11:116811286-116811785	0.435813730726167	.	.
chr11	116671354	116671853	chr11	116463777	116464276	Snhg16|chr11:116463777-116464276	0.372101772614011	.	.
chr11	116671354	116671853	chr11	116489909	116490408	Snhg16|chr11:116489909-116490408	0.402542508616563	.	.
chr11	116671354	116671853	chr11	116490449	116490948	Snhg16|chr11:116490449-116490948	0.566841362882092	.	.
chr11	116671354	116671853	chr11	116534190	116534689	Snhg16|chr11:116534190-116534689	0.406087739644294	.	.
chr11	116671354	116671853	chr11	116811286	116811785	Snhg16|chr11:116811286-116811785	0.575439733847768	.	.
chr11	116843251	116843750	chr11	116592397	116592896	Jmjd6|chr11:116592397-116592896	0.416715335678891	.	.
chr11	116843251	116843750	chr11	116592397	116592896	Mettl23|chr11:116592397-116592896	0.416715335678891	.	.
chr11	116843251	116843750	chr11	116657725	116658224	Jmjd6|chr11:116657725-116658224	0.388234208327331	.	.
chr11	116843251	116843750	chr11	116657725	116658224	Mettl23|chr11:116657725-116658224	0.388234208327331	.	.
chr11	116852911	116853410	chr11	116643154	116643653	Mfsd11|chr11:116643154-116643653	0.735013040063735	.	.
chr11	116852911	116853410	chr11	116643154	116643653	Srsf2|chr11:116643154-116643653	0.735013040063735	.	.
chr11	116852911	116853410	chr11	116811286	116811785	Mfsd11|chr11:116811286-116811785	0.471740212468289	.	.
chr11	116852911	116853410	chr11	116811286	116811785	Srsf2|chr11:116811286-116811785	0.471740212468289	.	.
chr11	116852911	116853410	chr11	117123359	117123858	Mfsd11|chr11:117123359-117123858	0.541091574536196	.	.
chr11	116852911	116853410	chr11	117123359	117123858	Srsf2|chr11:117123359-117123858	0.541091574536196	.	.
chr11	116853480	116853979	chr11	116643154	116643653	Srsf2|chr11:116643154-116643653	0.369363679183308	.	.
chr11	116918569	116919068	chr11	116534190	116534689	Mgat5b|chr11:116534190-116534689	0.551503062032072	.	.
chr11	116918569	116919068	chr11	116643154	116643653	Mgat5b|chr11:116643154-116643653	0.662660581322441	.	.
chr11	116918569	116919068	chr11	116811286	116811785	Mgat5b|chr11:116811286-116811785	0.568062265631544	.	.
chr11	116918569	116919068	chr11	117123359	117123858	Mgat5b|chr11:117123359-117123858	0.39804387135006	.	.
chr11	118290007	118290506	chr11	118172680	118173179	Usp36|chr11:118172680-118173179	0.45364497915543	.	.
chr11	118418819	118419318	chr11	118393801	118394300	Cant1|chr11:118393801-118394300	0.393446277122862	.	.
chr11	118476673	118477172	chr11	118393801	118394300	Engase|chr11:118393801-118394300	0.654912123668577	.	.
chr11	119040875	119041374	chr11	119133857	119134356	Cbx8|chr11:119133857-119134356	0.591066963050953	.	.
chr11	119267672	119268171	chr11	119322432	119322931	Gaa|chr11:119322432-119322931	0.370250768371702	.	.
chr11	119267672	119268171	chr11	119514438	119514937	Gaa|chr11:119514438-119514937	0.388589539361347	.	.
chr11	119547515	119548014	chr11	119564374	119564873	Gm11762|chr11:119564374-119564873	0.585165794920569	.	.
chr11	119547515	119548014	chr11	119564374	119564873	Nptx1|chr11:119564374-119564873	0.585165794920569	.	.
chr11	119913561	119914060	chr11	119514438	119514937	Chmp6|chr11:119514438-119514937	0.467685063223051	.	.
chr11	119942743	119943242	chr11	119564374	119564873	Baiap2|chr11:119564374-119564873	0.678766513484388	.	.
chr11	119942743	119943242	chr11	119564374	119564873	Gm11767|chr11:119564374-119564873	0.678766513484388	.	.
chr11	120086644	120087143	chr11	120310730	120311229	Cep131|chr11:120310730-120311229	0.438580071979163	.	.
chr11	120189743	120190242	chr11	120261350	120261849	2810410L24Rik|chr11:120261350-120261849	0.561896240721607	.	.
chr11	120232610	120233109	chr11	120261350	120261849	Bahcc1|chr11:120261350-120261849	0.350098643882201	.	.
chr11	120378564	120379063	chr11	120261350	120261849	Faap100|chr11:120261350-120261849	0.549030581728725	.	.
chr11	120467224	120467723	chr11	120013001	120013500	Arl16|chr11:120013001-120013500	0.443132940858074	.	.
chr11	120467224	120467723	chr11	120013001	120013500	Hgs|chr11:120013001-120013500	0.443132940858074	.	.
chr11	120617708	120618207	chr11	120305040	120305539	Pcyt2|chr11:120305040-120305539	0.498861130071034	.	.
chr11	120673033	120673532	chr11	120310730	120311229	Aspscr1|chr11:120310730-120311229	0.37379889694212	.	.
chr11	120824566	120825065	chr11	121014976	121015475	Fasn|chr11:121014976-121015475	0.388413156549781	.	.
chr11	121259728	121260227	chr11	121014976	121015475	Foxk2|chr11:121014976-121015475	0.376751977907693	.	.
chr11	121354226	121354725	chr11	121307099	121307598	Wdr45b|chr11:121307099-121307598	0.423173961181206	.	.
chr11	121451733	121452232	chr11	121307099	121307598	Tbcd|chr11:121307099-121307598	0.343560734464594	.	.
chr12	3572196	3572695	chr12	3871578	3872077	Dtnb|chr12:3871578-3872077	0.643447518185163	.	.
chr12	3572773	3573272	chr12	3959786	3960285	Dtnb|chr12:3959786-3960285	0.348876225620784	.	.
chr12	3806195	3806694	chr12	3959786	3960285	Dnmt3a|chr12:3959786-3960285	0.452867711243223	.	.
chr12	3806195	3806694	chr12	4008740	4009239	Dnmt3a|chr12:4008740-4009239	0.474069457677867	.	.
chr12	3806745	3807244	chr12	3871578	3872077	Dnmt3a|chr12:3871578-3872077	0.561845193475247	.	.
chr12	3806745	3807244	chr12	4249736	4250235	Dnmt3a|chr12:4249736-4250235	0.587231327662918	.	.
chr12	4038690	4039189	chr12	4376396	4376895	Efr3b|chr12:4376396-4376895	0.32876937944944	.	.
chr12	4082092	4082591	chr12	4376396	4376895	Dnajc27|chr12:4376396-4376895	0.402553078493996	.	.
chr12	4082669	4083168	chr12	3791734	3792233	Dnajc27|chr12:3791734-3792233	0.382507826611605	.	.
chr12	4082669	4083168	chr12	4376396	4376895	Dnajc27|chr12:4376396-4376895	0.521669251036794	.	.
chr12	4234091	4234590	chr12	3871578	3872077	Cenpo|chr12:3871578-3872077	0.783925771710576	.	.
chr12	4234091	4234590	chr12	3871578	3872077	Ptrhd1|chr12:3871578-3872077	0.783925771710576	.	.
chr12	4234091	4234590	chr12	4249736	4250235	Cenpo|chr12:4249736-4250235	0.795674742949185	.	.
chr12	4234091	4234590	chr12	4249736	4250235	Ptrhd1|chr12:4249736-4250235	0.795674742949185	.	.
chr12	4476458	4476957	chr12	4249736	4250235	Ncoa1|chr12:4249736-4250235	0.797153521726027	.	.
chr12	4477009	4477508	chr12	4249736	4250235	Ncoa1|chr12:4249736-4250235	0.671670238416388	.	.
chr12	4769054	4769553	chr12	4905377	4905876	Fam228b|chr12:4905377-4905876	0.439795502420041	.	.
chr12	4769054	4769553	chr12	4905377	4905876	Pfn4|chr12:4905377-4905876	0.439795502420041	.	.
chr12	4817230	4817729	chr12	5119655	5120154	Sf3b6|chr12:5119655-5120154	0.414585199633095	.	.
chr12	8673939	8674438	chr12	8463695	8464194	Pum2|chr12:8463695-8464194	0.565283899875005	.	.
chr12	8771010	8771509	chr12	8777222	8777721	Gm4755|chr12:8777222-8777721	0.339999057726545	.	.
chr12	8771010	8771509	chr12	8777222	8777721	Sdc1|chr12:8777222-8777721	0.339999057726545	.	.
chr12	8771010	8771509	chr12	9052020	9052519	Gm4755|chr12:9052020-9052519	0.355909282926902	.	.
chr12	8771010	8771509	chr12	9052020	9052519	Sdc1|chr12:9052020-9052519	0.355909282926902	.	.
chr12	12261959	12262458	chr12	12420797	12421296	Fam49a|chr12:12420797-12421296	0.487676042091006	.	.
chr12	12941708	12942207	chr12	13086099	13086598	Mycn|chr12:13086099-13086598	0.432762694249638	.	.
chr12	16653362	16653861	chr12	16630387	16630886	Ntsr2|chr12:16630387-16630886	0.699297425451285	.	.
chr12	16810686	16811185	chr12	16630387	16630886	E2f6|chr12:16630387-16630886	0.580484304028049	.	.
chr12	16894535	16895034	chr12	16836129	16836628	Rock2|chr12:16836129-16836628	0.51471115429328	.	.
chr12	17348148	17348647	chr12	17569060	17569559	Gm46336|chr12:17569060-17569559	0.502373689841656	.	.
chr12	17348148	17348647	chr12	17569060	17569559	Nol10|chr12:17569060-17569559	0.502373689841656	.	.
chr12	20990211	20990710	chr12	20921056	20921555	Asap2|chr12:20921056-20921555	0.546410995789234	.	.
chr12	20990211	20990710	chr12	20921056	20921555	Asap2|chr12:20921056-20921555	0.546410995789235	.	.
chr12	20990211	20990710	chr12	20921056	20921555	Gm30124|chr12:20921056-20921555	0.546410995789234	.	.
chr12	20990211	20990710	chr12	20921056	20921555	Gm30124|chr12:20921056-20921555	0.546410995789235	.	.
chr12	24571882	24572381	chr12	24600714	24601213	Grhl1|chr12:24600714-24601213	0.588722213049899	.	.
chr12	31239773	31240272	chr12	31236696	31237195	Gm6993|chr12:31236696-31237195	0.431939429108042	.	.
chr12	31239773	31240272	chr12	31302636	31303135	Gm6993|chr12:31302636-31303135	0.650131168458249	.	.
chr12	31239773	31240272	chr12	31303137	31303636	Gm6993|chr12:31303137-31303636	0.477296486485052	.	.
chr12	31239773	31240272	chr12	31374527	31375026	Gm6993|chr12:31374527-31375026	0.353663579618956	.	.
chr12	31350693	31351192	chr12	31236696	31237195	Dld|chr12:31236696-31237195	0.401093630632236	.	.
chr12	31350693	31351192	chr12	31302636	31303135	Dld|chr12:31302636-31303135	0.489466397449997	.	.
chr12	31350693	31351192	chr12	31303137	31303636	Dld|chr12:31303137-31303636	0.379850405711822	.	.
chr12	31351199	31351698	chr12	31320872	31321371	Dld|chr12:31320872-31321371	0.431848586339348	.	.
chr12	31634359	31634858	chr12	31320872	31321371	Bcap29|chr12:31320872-31321371	0.635650507791751	.	.
chr12	31634359	31634858	chr12	31892704	31893203	Bcap29|chr12:31892704-31893203	0.557315099084374	.	.
chr12	31634359	31634858	chr12	31917254	31917753	Bcap29|chr12:31917254-31917753	0.558050901907497	.	.
chr12	31634359	31634858	chr12	31926682	31927181	Bcap29|chr12:31926682-31927181	0.60527531426817	.	.
chr12	31654576	31655075	chr12	31897021	31897520	Cog5|chr12:31897021-31897520	0.492781638431608	.	.
chr12	31654576	31655075	chr12	31897021	31897520	Dus4l|chr12:31897021-31897520	0.492781638431608	.	.
chr12	31713661	31714160	chr12	31302636	31303135	Gpr22|chr12:31302636-31303135	0.587184992558919	.	.
chr12	31713661	31714160	chr12	31303137	31303636	Gpr22|chr12:31303137-31303636	0.437850998478679	.	.
chr12	31713661	31714160	chr12	31374527	31375026	Gpr22|chr12:31374527-31375026	0.45812759410023	.	.
chr12	31713661	31714160	chr12	31897021	31897520	Gpr22|chr12:31897021-31897520	0.605678347284421	.	.
chr12	31849013	31849512	chr12	31897021	31897520	Gm48809|chr12:31897021-31897520	0.647654946438977	.	.
chr12	31950291	31950790	chr12	31897021	31897520	Hbp1|chr12:31897021-31897520	0.560130026203355	.	.
chr12	32061096	32061595	chr12	31892704	31893203	Prkar2b|chr12:31892704-31893203	0.639660239073308	.	.
chr12	32061096	32061595	chr12	31917254	31917753	Prkar2b|chr12:31917254-31917753	0.541423326329866	.	.
chr12	32061096	32061595	chr12	31926682	31927181	Prkar2b|chr12:31926682-31927181	0.537984821313729	.	.
chr12	32061096	32061595	chr12	31949224	31949723	Prkar2b|chr12:31949224-31949723	0.428369631453345	.	.
chr12	32379107	32379606	chr12	32379638	32380137	Ccdc71l|chr12:32379638-32380137	0.608921704506208	.	.
chr12	32819562	32820061	chr12	32897412	32897911	Nampt|chr12:32897412-32897911	0.501190136520317	.	.
chr12	32819562	32820061	chr12	33027108	33027607	Nampt|chr12:33027108-33027607	0.493783193854264	.	.
chr12	32820132	32820631	chr12	32910064	32910563	Nampt|chr12:32910064-32910563	0.62029503629017	.	.
chr12	32953896	32954395	chr12	32982539	32983038	4933406C10Rik|chr12:32982539-32983038	0.673453052997306	.	.
chr12	32953896	32954395	chr12	32982539	32983038	Sypl|chr12:32982539-32983038	0.673453052997306	.	.
chr12	32953896	32954395	chr12	33027108	33027607	4933406C10Rik|chr12:33027108-33027607	0.353465049763653	.	.
chr12	32953896	32954395	chr12	33027108	33027607	Sypl|chr12:33027108-33027607	0.353465049763653	.	.
chr12	33147407	33147906	chr12	32906277	32906776	Atxn7l1|chr12:32906277-32906776	0.366755718730894	.	.
chr12	33147407	33147906	chr12	32906277	32906776	F730043M19Rik|chr12:32906277-32906776	0.366755718730894	.	.
chr12	36156866	36157365	chr12	36150194	36150693	Ankmy2|chr12:36150194-36150693	0.636796350749787	.	.
chr12	36156866	36157365	chr12	36150194	36150693	Bzw2|chr12:36150194-36150693	0.636796350749787	.	.
chr12	36381311	36381810	chr12	36150194	36150693	Crppa|chr12:36150194-36150693	0.438037009562736	.	.
chr12	36381311	36381810	chr12	36150194	36150693	D630036H23Rik|chr12:36150194-36150693	0.438037009562736	.	.
chr12	40222499	40222998	chr12	39791019	39791518	Gm7008|chr12:39791019-39791518	0.476338436621317	.	.
chr12	40222499	40222998	chr12	40208947	40209446	Gm7008|chr12:40208947-40209446	0.467865367776732	.	.
chr12	40223096	40223595	chr12	39791019	39791518	Gm7008|chr12:39791019-39791518	0.682030969977758	.	.
chr12	40223096	40223595	chr12	39840103	39840602	Gm7008|chr12:39840103-39840602	0.386210247974247	.	.
chr12	40223096	40223595	chr12	40019169	40019668	Gm7008|chr12:40019169-40019668	0.495394802354268	.	.
chr12	40223096	40223595	chr12	40019169	40019668	Gm7008|chr12:40019169-40019668	0.495394802354269	.	.
chr12	40223096	40223595	chr12	40208947	40209446	Gm7008|chr12:40208947-40209446	0.731774235885457	.	.
chr12	41023758	41024257	chr12	40814884	40815383	Immp2l|chr12:40814884-40815383	0.446514397827054	.	.
chr12	41485774	41486273	chr12	41302253	41302752	Lrrn3|chr12:41302253-41302752	0.366868420290967	.	.
chr12	44210008	44210507	chr12	44384253	44384752	Dnajb9|chr12:44384253-44384752	0.631580248622923	.	.
chr12	44268865	44269364	chr12	44384253	44384752	Gm47096|chr12:44384253-44384752	0.611707989487066	.	.
chr12	44268865	44269364	chr12	44519453	44519952	Gm47096|chr12:44519453-44519952	0.353011773328854	.	.
chr12	51347945	51348444	chr12	51746533	51747032	G2e3|chr12:51746533-51747032	0.502100357111194	.	.
chr12	51692239	51692738	chr12	51844881	51845380	Strn3|chr12:51844881-51845380	0.417050900045147	.	.
chr12	51829343	51829842	chr12	51844881	51845380	Hectd1|chr12:51844881-51845380	0.509391151401092	.	.
chr12	52097471	52097970	chr12	51844881	51845380	Nubpl|chr12:51844881-51845380	0.33213367969212	.	.
chr12	52503037	52503536	chr12	52604639	52605138	Arhgap5|chr12:52604639-52605138	0.450577052525965	.	.
chr12	52699038	52699537	chr12	52604639	52605138	Akap6|chr12:52604639-52605138	0.490794816256319	.	.
chr12	55491802	55492301	chr12	55398522	55399021	Nfkbia|chr12:55398522-55399021	0.395328026214984	.	.
chr12	55491802	55492301	chr12	55446601	55447100	Nfkbia|chr12:55446601-55447100	0.615401141143302	.	.
chr12	59013153	59013652	chr12	59130628	59131127	Gemin2|chr12:59130628-59131127	0.624798470246918	.	.
chr12	59013153	59013652	chr12	59131158	59131657	Gemin2|chr12:59131158-59131657	0.492560198942231	.	.
chr12	59219087	59219586	chr12	59130628	59131127	Fbxo33|chr12:59130628-59131127	0.373840379735643	.	.
chr12	59219087	59219586	chr12	59131158	59131657	Fbxo33|chr12:59131158-59131657	0.561960467407858	.	.
chr12	69241732	69242231	chr12	69088142	69088641	Klhdc1|chr12:69088142-69088641	0.468729852181008	.	.
chr12	70347314	70347813	chr12	70287311	70287810	Gm32151|chr12:70287311-70287810	0.390245122635966	.	.
chr12	70347314	70347813	chr12	70287311	70287810	Trim9|chr12:70287311-70287810	0.390245122635966	.	.
chr12	70452822	70453321	chr12	70053588	70054087	Tmx1|chr12:70053588-70054087	0.539353902236642	.	.
chr12	70452822	70453321	chr12	70287311	70287810	Tmx1|chr12:70287311-70287810	0.360403229617498	.	.
chr12	70522500	70522999	chr12	70403733	70404232	Gm32219|chr12:70403733-70404232	0.427553572853002	.	.
chr12	70522500	70522999	chr12	70404237	70404736	Gm32219|chr12:70404237-70404736	0.37978097023804	.	.
chr12	70974937	70975436	chr12	70881231	70881730	Psma3|chr12:70881231-70881730	0.654806541150588	.	.
chr12	71830741	71831240	chr12	71845507	71846006	Daam1|chr12:71845507-71846006	0.723935010746278	.	.
chr12	72084881	72085380	chr12	71845507	71846006	Jkamp|chr12:71845507-71846006	0.414343235424551	.	.
chr12	72084881	72085380	chr12	71845507	71846006	L3hypdh|chr12:71845507-71846006	0.414343235424551	.	.
chr12	72084881	72085380	chr12	72001768	72002267	Jkamp|chr12:72001768-72002267	0.60060346198923	.	.
chr12	72084881	72085380	chr12	72001768	72002267	L3hypdh|chr12:72001768-72002267	0.60060346198923	.	.
chr12	72085417	72085916	chr12	71845507	71846006	Jkamp|chr12:71845507-71846006	0.415425007978997	.	.
chr12	72085417	72085916	chr12	71845507	71846006	L3hypdh|chr12:71845507-71846006	0.415425007978997	.	.
chr12	72085417	72085916	chr12	72001768	72002267	Jkamp|chr12:72001768-72002267	0.409677583561455	.	.
chr12	72085417	72085916	chr12	72001768	72002267	L3hypdh|chr12:72001768-72002267	0.409677583561455	.	.
chr12	72085978	72086477	chr12	71845507	71846006	Jkamp|chr12:71845507-71846006	0.505522603541916	.	.
chr12	72085978	72086477	chr12	71845507	71846006	L3hypdh|chr12:71845507-71846006	0.505522603541916	.	.
chr12	73355284	73355783	chr12	73450877	73451376	Gm48653|chr12:73450877-73451376	0.365617103489784	.	.
chr12	73355284	73355783	chr12	73710290	73710789	Gm48653|chr12:73710290-73710789	0.408232936567132	.	.
chr12	73964243	73964742	chr12	73710290	73710789	Snapc1|chr12:73710290-73710789	0.476550501824153	.	.
chr12	75669424	75669923	chr12	75557889	75558388	Wdr89|chr12:75557889-75558388	0.479499301753292	.	.
chr12	76403500	76403999	chr12	76081622	76082121	4930426I24Rik|chr12:76081622-76082121	0.58546266935797	.	.
chr12	76403500	76403999	chr12	76081622	76082121	Hspa2|chr12:76081622-76082121	0.58546266935797	.	.
chr12	76962072	76962571	chr12	76695052	76695551	Max|chr12:76695052-76695551	0.723169392743335	.	.
chr12	78225951	78226450	chr12	78133275	78133774	Gm48226|chr12:78133275-78133774	0.411593240105199	.	.
chr12	78225951	78226450	chr12	78133275	78133774	Gphn|chr12:78133275-78133774	0.411593240105199	.	.
chr12	79089416	79089915	chr12	78951901	78952400	Pigh|chr12:78951901-78952400	0.436929582359331	.	.
chr12	79172478	79172977	chr12	78951901	78952400	Vti1b|chr12:78951901-78952400	0.349681533525684	.	.
chr12	79296064	79296563	chr12	79612614	79613113	Rad51b|chr12:79612614-79613113	0.412818032699973	.	.
chr12	79296064	79296563	chr12	79612614	79613113	Zfyve26|chr12:79612614-79613113	0.412818032699973	.	.
chr12	80260202	80260701	chr12	80533819	80534318	Actn1|chr12:80533819-80534318	0.496734177963163	.	.
chr12	80260202	80260701	chr12	80564891	80565390	Actn1|chr12:80564891-80565390	0.463778663616742	.	.
chr12	80434985	80435484	chr12	80730503	80731002	Gm30025|chr12:80730503-80731002	0.65653173229899	.	.
chr12	80436408	80436907	chr12	80533819	80534318	Dcaf5|chr12:80533819-80534318	0.546927035519574	.	.
chr12	80462862	80463361	chr12	80114218	80114717	Exd2|chr12:80114218-80114717	0.608350672330425	.	.
chr12	80790258	80790757	chr12	81199506	81200005	Gm47941|chr12:81199506-81200005	0.785914749816878	.	.
chr12	80790258	80790757	chr12	81199506	81200005	Susd6|chr12:81199506-81200005	0.785914749816878	.	.
chr12	80945952	80946451	chr12	80730503	80731002	Gm20337|chr12:80730503-80731002	0.509442858527244	.	.
chr12	80945952	80946451	chr12	80730503	80731002	Srsf5|chr12:80730503-80731002	0.509442858527244	.	.
chr12	83520202	83520701	chr12	83302175	83302674	Dcaf4|chr12:83302175-83302674	0.38356613685997	.	.
chr12	83520202	83520701	chr12	83302766	83303265	Dcaf4|chr12:83302766-83303265	0.436309849968338	.	.
chr12	84918425	84918924	chr12	84807305	84807804	Gm17139|chr12:84807305-84807804	0.488156871879963	.	.
chr12	84996049	84996548	chr12	84807305	84807804	Ylpm1|chr12:84807305-84807804	0.600881696959588	.	.
chr12	85110578	85111077	chr12	85455080	85455579	Dlst|chr12:85455080-85455579	0.577618838329601	.	.
chr12	85110578	85111077	chr12	85455080	85455579	Prox2|chr12:85455080-85455579	0.577618838329601	.	.
chr12	85219042	85219541	chr12	85485824	85486323	Eif2b2|chr12:85485824-85486323	0.541652720039781	.	.
chr12	85270358	85270857	chr12	85280193	85280692	Mlh3|chr12:85280193-85280692	0.587293417394765	.	.
chr12	85270358	85270857	chr12	85346326	85346825	Mlh3|chr12:85346326-85346825	0.503228878947757	.	.
chr12	85270358	85270857	chr12	85485824	85486323	Mlh3|chr12:85485824-85486323	0.37395202750779	.	.
chr12	85270358	85270857	chr12	85492005	85492504	Mlh3|chr12:85492005-85492504	0.42639335058647	.	.
chr12	85374762	85375261	chr12	85455080	85455579	Gm47819|chr12:85455080-85455579	0.356343558977769	.	.
chr12	85374762	85375261	chr12	85455080	85455579	Tmed10|chr12:85455080-85455579	0.356343558977769	.	.
chr12	85473268	85473767	chr12	85455080	85455579	Fos|chr12:85455080-85455579	0.504735615276781	.	.
chr12	86079322	86079821	chr12	86445545	86446044	Gm48008|chr12:86445545-86446044	0.342618739076178	.	.
chr12	86079322	86079821	chr12	86445545	86446044	Tgfb3|chr12:86445545-86446044	0.342618739076178	.	.
chr12	86241595	86242094	chr12	86433230	86433729	Gpatch2l|chr12:86433230-86433729	0.537723422687579	.	.
chr12	86726246	86726745	chr12	86801213	86801712	Angel1|chr12:86801213-86801712	0.469466923831156	.	.
chr12	86884600	86885099	chr12	86867580	86868079	Irf2bpl|chr12:86867580-86868079	0.538269753175323	.	.
chr12	86884600	86885099	chr12	86894540	86895039	Irf2bpl|chr12:86894540-86895039	0.608179784288492	.	.
chr12	86884600	86885099	chr12	86959619	86960118	Irf2bpl|chr12:86959619-86960118	0.371899360243717	.	.
chr12	86947035	86947534	chr12	86801213	86801712	Cipc|chr12:86801213-86801712	0.462293244846623	.	.
chr12	87199989	87200488	chr12	86795750	86796249	Samd15|chr12:86795750-86796249	0.575120308376501	.	.
chr12	87199989	87200488	chr12	86795750	86796249	Tmed8|chr12:86795750-86796249	0.575120308376501	.	.
chr12	87199989	87200488	chr12	86867580	86868079	Samd15|chr12:86867580-86868079	0.640988904066642	.	.
chr12	87199989	87200488	chr12	86867580	86868079	Tmed8|chr12:86867580-86868079	0.640988904066642	.	.
chr12	87199989	87200488	chr12	86894540	86895039	Samd15|chr12:86894540-86895039	0.477154376709327	.	.
chr12	87199989	87200488	chr12	86894540	86895039	Tmed8|chr12:86894540-86895039	0.477154376709327	.	.
chr12	87199989	87200488	chr12	86959619	86960118	Samd15|chr12:86959619-86960118	0.620257064771914	.	.
chr12	87199989	87200488	chr12	86959619	86960118	Tmed8|chr12:86959619-86960118	0.620257064771914	.	.
chr12	87199989	87200488	chr12	86960123	86960622	Samd15|chr12:86960123-86960622	0.629023621555643	.	.
chr12	87199989	87200488	chr12	86960123	86960622	Tmed8|chr12:86960123-86960622	0.629023621555643	.	.
chr12	87199989	87200488	chr12	87124026	87124525	Samd15|chr12:87124026-87124525	0.384926962679081	.	.
chr12	87199989	87200488	chr12	87124026	87124525	Tmed8|chr12:87124026-87124525	0.384926962679081	.	.
chr12	87472056	87472555	chr12	87043112	87043611	Snw1|chr12:87043112-87043611	0.521018445865707	.	.
chr12	88360277	88360776	chr12	88738578	88739077	Adck1|chr12:88738578-88739077	0.820958170974891	.	.
chr12	91848976	91849475	chr12	92156553	92157052	Sel1l|chr12:92156553-92157052	0.520713541771711	.	.
chr12	91848976	91849475	chr12	92176193	92176692	Sel1l|chr12:92176193-92176692	0.634608313829492	.	.
chr12	91848976	91849475	chr12	92202138	92202637	Sel1l|chr12:92202138-92202637	0.425147425466481	.	.
chr12	98900762	98901261	chr12	99057509	99058008	Eml5|chr12:99057509-99058008	0.376413689565474	.	.
chr12	98900762	98901261	chr12	99215431	99215930	Eml5|chr12:99215431-99215930	0.525058285992935	.	.
chr12	99063106	99063605	chr12	99057509	99058008	Gm47116|chr12:99057509-99058008	0.742708701793804	.	.
chr12	99063106	99063605	chr12	99215431	99215930	Gm47116|chr12:99215431-99215930	0.614479588993553	.	.
chr12	99563429	99563928	chr12	99339882	99340381	Foxn3|chr12:99339882-99340381	0.54495177938084	.	.
chr12	99563429	99563928	chr12	99339882	99340381	Gm26839|chr12:99339882-99340381	0.54495177938084	.	.
chr12	99563429	99563928	chr12	99735098	99735597	Foxn3|chr12:99735098-99735597	0.354324535703532	.	.
chr12	99563429	99563928	chr12	99735098	99735597	Gm26839|chr12:99735098-99735597	0.354324535703532	.	.
chr12	100199231	100199730	chr12	100106307	100106806	Calm1|chr12:100106307-100106806	0.430834652357307	.	.
chr12	101028742	101029241	chr12	100857852	100858351	Ccdc88c|chr12:100857852-100858351	0.515435678262017	.	.
chr12	101083449	101083948	chr12	101020116	101020615	Ppp4r3a|chr12:101020116-101020615	0.332359684079904	.	.
chr12	102439514	102440013	chr12	102511338	102511837	Lgmn|chr12:102511338-102511837	0.725469792736562	.	.
chr12	102439514	102440013	chr12	102511338	102511837	Lgmn|chr12:102511338-102511837	0.725469792736563	.	.
chr12	102468822	102469321	chr12	102511338	102511837	Golga5|chr12:102511338-102511837	0.43860574816932	.	.
chr12	102468822	102469321	chr12	102719520	102720019	Golga5|chr12:102719520-102720019	0.346355361252784	.	.
chr12	102554667	102555166	chr12	102730303	102730802	Chga|chr12:102730303-102730802	0.333213463182813	.	.
chr12	102757703	102758202	chr12	103142388	103142887	Ubr7|chr12:103142388-103142887	0.42178499621882	.	.
chr12	105032263	105032762	chr12	105347436	105347935	Glrx5|chr12:105347436-105347935	0.470384902795243	.	.
chr12	105032263	105032762	chr12	105347436	105347935	Snhg10|chr12:105347436-105347935	0.470384902795243	.	.
chr12	108179112	108179611	chr12	108100454	108100953	Ccnk|chr12:108100454-108100953	0.648056281194286	.	.
chr12	108179112	108179611	chr12	108100454	108100953	Setd3|chr12:108100454-108100953	0.648056281194286	.	.
chr12	108179112	108179611	chr12	108490876	108491375	Ccnk|chr12:108490876-108491375	0.605072652929689	.	.
chr12	108179112	108179611	chr12	108490876	108491375	Setd3|chr12:108490876-108491375	0.605072652929689	.	.
chr12	108327769	108328268	chr12	108292926	108293425	4930478K11Rik|chr12:108292926-108293425	0.376976762733817	.	.
chr12	108792623	108793122	chr12	108757884	108758383	Yy1|chr12:108757884-108758383	0.433298362985838	.	.
chr12	110446315	110446814	chr12	110591371	110591870	Ppp2r5c|chr12:110591371-110591870	0.470188874380095	.	.
chr12	110601148	110601647	chr12	110591371	110591870	Dync1h1|chr12:110591371-110591870	0.598266323256287	.	.
chr12	110737634	110738133	chr12	110591371	110591870	Wdr20|chr12:110591371-110591870	0.527044448536525	.	.
chr12	110850022	110850521	chr12	110591371	110591870	Zfp839|chr12:110591371-110591870	0.458810966964758	.	.
chr12	110978797	110979296	chr12	110591371	110591870	Ankrd9|chr12:110591371-110591870	0.349655569777728	.	.
chr12	111537847	111538346	chr12	111687348	111687847	Eif5|chr12:111687348-111687847	0.682743492929582	.	.
chr12	111537847	111538346	chr12	111688078	111688577	Eif5|chr12:111688078-111688577	0.368334300325223	.	.
chr12	112802541	112803040	chr12	112551777	112552276	Ahnak2|chr12:112551777-112552276	0.426820485699125	.	.
chr12	112802541	112803040	chr12	113187508	113188007	Ahnak2|chr12:113187508-113188007	0.461202200822248	.	.
chr12	112808619	112809118	chr12	112551777	112552276	Clba1|chr12:112551777-112552276	0.369904853060815	.	.
chr12	112808619	112809118	chr12	113187508	113188007	Clba1|chr12:113187508-113188007	0.439022361077319	.	.
chr12	112976210	112976709	chr12	112693382	112693881	Btbd6|chr12:112693382-112693881	0.461975766372778	.	.
chr12	112976210	112976709	chr12	112693908	112694407	Btbd6|chr12:112693908-112694407	0.359430452656286	.	.
chr12	112976210	112976709	chr12	113187508	113188007	Btbd6|chr12:113187508-113188007	0.451845778316034	.	.
chr12	113014165	113014664	chr12	113102439	113102938	Pacs2|chr12:113102439-113102938	0.354059626275993	.	.
chr12	113074235	113074734	chr12	113187508	113188007	Tex22|chr12:113187508-113188007	0.585411933363073	.	.
chr12	113075107	113075606	chr12	113187508	113188007	Tex22|chr12:113187508-113188007	0.788532576720909	.	.
chr12	113097918	113098417	chr12	113187508	113188007	Mta1|chr12:113187508-113188007	0.389649834290217	.	.
chr12	116262774	116263273	chr12	116089804	116090303	Wdr60|chr12:116089804-116090303	0.391517836823107	.	.
chr12	116262774	116263273	chr12	116654565	116655064	Wdr60|chr12:116654565-116655064	0.421171324332266	.	.
chr12	116485956	116486455	chr12	116089804	116090303	Ptprn2|chr12:116089804-116090303	0.489600440235706	.	.
chr12	118301273	118301772	chr12	118256400	118256899	Sp4|chr12:118256400-118256899	0.402164529058496	.	.
chr12	118301927	118302426	chr12	118104472	118104971	Sp4|chr12:118104472-118104971	0.34037129912492	.	.
chr13	3537768	3538267	chr13	3893357	3893856	Gdi2|chr13:3893357-3893856	0.401236382752172	.	.
chr13	6547862	6548361	chr13	6836641	6837140	Pitrm1|chr13:6836641-6837140	0.52717375183874	.	.
chr13	8870839	8871338	chr13	8552257	8552756	Wdr37|chr13:8552257-8552756	0.392577515517646	.	.
chr13	8870839	8871338	chr13	8605566	8606065	Wdr37|chr13:8605566-8606065	0.331316668925561	.	.
chr13	8885590	8886089	chr13	8552257	8552756	Idi1|chr13:8552257-8552756	0.562860252316523	.	.
chr13	8885590	8886089	chr13	8785192	8785691	Idi1|chr13:8785192-8785691	0.431405577185703	.	.
chr13	9093516	9094015	chr13	9181814	9182313	Larp4b|chr13:9181814-9182313	0.350827085115804	.	.
chr13	12106596	12107095	chr13	11792481	11792980	Ryr2|chr13:11792481-11792980	0.387909490639022	.	.
chr13	14521571	14522070	chr13	14529564	14530063	Gm30893|chr13:14529564-14530063	0.789623013696626	.	.
chr13	14630002	14630501	chr13	14529564	14530063	AW209491|chr13:14529564-14530063	0.557379979765018	.	.
chr13	18948108	18948607	chr13	18809939	18810438	Amph|chr13:18809939-18810438	0.597542465473736	.	.
chr13	21179915	21180414	chr13	21408319	21408818	Trim27|chr13:21408319-21408818	0.360287856408076	.	.
chr13	21402484	21402983	chr13	21050050	21050549	Zkscan3|chr13:21050050-21050549	0.361807122463791	.	.
chr13	21402484	21402983	chr13	21233878	21234377	Zkscan3|chr13:21233878-21234377	0.477619814302438	.	.
chr13	21402484	21402983	chr13	21506077	21506576	Zkscan3|chr13:21506077-21506576	0.758291102663881	.	.
chr13	21440810	21441309	chr13	21408319	21408818	4930470G03Rik|chr13:21408319-21408818	0.423923760224781	.	.
chr13	21440810	21441309	chr13	21408319	21408818	Pgbd1|chr13:21408319-21408818	0.423923760224781	.	.
chr13	21468334	21468833	chr13	21050050	21050549	Nkapl|chr13:21050050-21050549	0.502541929928102	.	.
chr13	21468334	21468833	chr13	21233878	21234377	Nkapl|chr13:21233878-21234377	0.520579667783997	.	.
chr13	21468334	21468833	chr13	21506077	21506576	Nkapl|chr13:21506077-21506576	0.700016379473111	.	.
chr13	21530842	21531341	chr13	21710789	21711288	Zkscan8|chr13:21710789-21711288	0.334207476558788	.	.
chr13	21530842	21531341	chr13	21855091	21855590	Zkscan8|chr13:21855091-21855590	0.433044644826112	.	.
chr13	21717314	21717813	chr13	21855091	21855590	Hist1h3h|chr13:21855091-21855590	0.431020752547899	.	.
chr13	21750337	21750836	chr13	22050296	22050795	Hist1h4k|chr13:22050296-22050795	0.568938478165358	.	.
chr13	21750337	21750836	chr13	22050858	22051357	Hist1h4k|chr13:22050858-22051357	0.530213603646458	.	.
chr13	21787192	21787691	chr13	21709841	21710340	Hist1h2an|chr13:21709841-21710340	0.346752812288858	.	.
chr13	21787192	21787691	chr13	21709841	21710340	Hist1h2bp|chr13:21709841-21710340	0.346752812288858	.	.
chr13	21787192	21787691	chr13	21710789	21711288	Hist1h2an|chr13:21710789-21711288	0.406402836118244	.	.
chr13	21787192	21787691	chr13	21710789	21711288	Hist1h2bp|chr13:21710789-21711288	0.406402836118244	.	.
chr13	21787192	21787691	chr13	21855091	21855590	Hist1h2an|chr13:21855091-21855590	0.376576334029893	.	.
chr13	21787192	21787691	chr13	21855091	21855590	Hist1h2bp|chr13:21855091-21855590	0.376576334029893	.	.
chr13	21787192	21787691	chr13	21940682	21941181	Hist1h2an|chr13:21940682-21941181	0.36675104542563	.	.
chr13	21787192	21787691	chr13	21940682	21941181	Hist1h2bp|chr13:21940682-21941181	0.36675104542563	.	.
chr13	22041143	22041642	chr13	21855091	21855590	Hist1h4i|chr13:21855091-21855590	0.409017453668203	.	.
chr13	23423709	23424208	chr13	23739588	23740087	Abt1|chr13:23739588-23740087	0.453182470968212	.	.
chr13	23424419	23424918	chr13	23518837	23519336	Abt1|chr13:23518837-23519336	0.688605230121399	.	.
chr13	23430746	23431245	chr13	23411903	23412402	C230035I16Rik|chr13:23411903-23412402	0.472632120367134	.	.
chr13	23430746	23431245	chr13	23585820	23586319	C230035I16Rik|chr13:23585820-23586319	0.498444688484112	.	.
chr13	23431325	23431824	chr13	23585820	23586319	C230035I16Rik|chr13:23585820-23586319	0.413729265108187	.	.
chr13	23465405	23465904	chr13	23268974	23269473	Btn1a1|chr13:23268974-23269473	0.369878975231116	.	.
chr13	23465405	23465904	chr13	23585820	23586319	Btn1a1|chr13:23585820-23586319	0.485536122227413	.	.
chr13	23530769	23531268	chr13	23585820	23586319	Gm11335|chr13:23585820-23586319	0.374515666203027	.	.
chr13	23530769	23531268	chr13	23585820	23586319	Hist1h4h|chr13:23585820-23586319	0.374515666203027	.	.
chr13	23531506	23532005	chr13	23518837	23519336	Gm11335|chr13:23518837-23519336	0.565305883731089	.	.
chr13	23531506	23532005	chr13	23518837	23519336	Hist1h4h|chr13:23518837-23519336	0.565305883731089	.	.
chr13	23571065	23571564	chr13	23518837	23519336	Hist1h2ae|chr13:23518837-23519336	0.583104049542739	.	.
chr13	23571065	23571564	chr13	23518837	23519336	Hist1h2bg|chr13:23518837-23519336	0.583104049542739	.	.
chr13	23571065	23571564	chr13	23739588	23740087	Hist1h2ae|chr13:23739588-23740087	0.367416457867551	.	.
chr13	23571065	23571564	chr13	23739588	23740087	Hist1h2bg|chr13:23739588-23740087	0.367416457867551	.	.
chr13	23574072	23574571	chr13	23518837	23519336	Hist1h2ad|chr13:23518837-23519336	0.381684258540666	.	.
chr13	23574072	23574571	chr13	23518837	23519336	Hist1h2bf|chr13:23518837-23519336	0.381684258540666	.	.
chr13	23574072	23574571	chr13	23739588	23740087	Hist1h2ad|chr13:23739588-23740087	0.581451879281477	.	.
chr13	23574072	23574571	chr13	23739588	23740087	Hist1h2bf|chr13:23739588-23740087	0.581451879281477	.	.
chr13	23581261	23581760	chr13	23518837	23519336	Hist1h4d|chr13:23518837-23519336	0.444426064834665	.	.
chr13	23620521	23621020	chr13	23268974	23269473	Hist1h2be|chr13:23268974-23269473	0.41952977498705	.	.
chr13	23620521	23621020	chr13	23585820	23586319	Hist1h2be|chr13:23585820-23586319	0.334731329064301	.	.
chr13	23622332	23622831	chr13	23518837	23519336	Hist1h1e|chr13:23518837-23519336	0.516930113367261	.	.
chr13	24281092	24281591	chr13	24687187	24687686	Carmil1|chr13:24687187-24687686	0.370398001757402	.	.
chr13	34077831	34078330	chr13	34287701	34288200	Tubb2a|chr13:34287701-34288200	0.441322137178291	.	.
chr13	35905798	35906297	chr13	35599075	35599574	Gm48746|chr13:35599075-35599574	0.486938828034737	.	.
chr13	35905798	35906297	chr13	35599075	35599574	Rpp40|chr13:35599075-35599574	0.486938828034737	.	.
chr13	35905798	35906297	chr13	35832605	35833104	Gm48746|chr13:35832605-35833104	0.430839971619047	.	.
chr13	35905798	35906297	chr13	35832605	35833104	Rpp40|chr13:35832605-35833104	0.430839971619047	.	.
chr13	37453069	37453568	chr13	37144069	37144568	Gm29458|chr13:37144069-37144568	0.438590165213846	.	.
chr13	37482618	37483117	chr13	37312478	37312977	Gm47732|chr13:37312478-37312977	0.521853425959539	.	.
chr13	37483124	37483623	chr13	37144069	37144568	Gm47732|chr13:37144069-37144568	0.35844138852648	.	.
chr13	38527794	38528293	chr13	38623376	38623875	Gm31834|chr13:38623376-38623875	0.400991710367306	.	.
chr13	38527794	38528293	chr13	38623376	38623875	Txndc5|chr13:38623376-38623875	0.400991710367306	.	.
chr13	38634893	38635392	chr13	38484704	38485203	Bloc1s5|chr13:38484704-38485203	0.481896752853885	.	.
chr13	38634893	38635392	chr13	38484704	38485203	Gm47400|chr13:38484704-38485203	0.481896752853885	.	.
chr13	38960291	38960790	chr13	39011622	39012121	5033403F01Rik|chr13:39011622-39012121	0.532273256248442	.	.
chr13	38960291	38960790	chr13	39011622	39012121	Slc35b3|chr13:39011622-39012121	0.532273256248442	.	.
chr13	39647320	39647819	chr13	39894153	39894652	Gm32243|chr13:39894153-39894652	0.456162394572443	.	.
chr13	40722782	40723281	chr13	40461732	40462231	Gm47061|chr13:40461732-40462231	0.470168976346904	.	.
chr13	40722782	40723281	chr13	40730827	40731326	Gm47061|chr13:40730827-40731326	0.555507462362791	.	.
chr13	41000736	41001235	chr13	40952115	40952614	A730081D07Rik|chr13:40952115-40952614	0.364932051140619	.	.
chr13	41000736	41001235	chr13	40952115	40952614	Pak1ip1|chr13:40952115-40952614	0.364932051140619	.	.
chr13	41605379	41605878	chr13	41571953	41572452	Tmem170b|chr13:41571953-41572452	0.405732463835627	.	.
chr13	41605379	41605878	chr13	41956602	41957101	Tmem170b|chr13:41956602-41957101	0.847358593090457	.	.
chr13	43304026	43304525	chr13	43284563	43285062	Gfod1|chr13:43284563-43285062	0.53970196384556	.	.
chr13	43304026	43304525	chr13	43588406	43588905	Gfod1|chr13:43588406-43588905	0.645442602555744	.	.
chr13	43398635	43399134	chr13	43284563	43285062	Nol7|chr13:43284563-43285062	0.347031877541936	.	.
chr13	43398635	43399134	chr13	43588406	43588905	Nol7|chr13:43588406-43588905	0.402749660905103	.	.
chr13	43481082	43481581	chr13	43271439	43271938	Ranbp9|chr13:43271439-43271938	0.376905307205155	.	.
chr13	43560045	43560544	chr13	43706368	43706867	Mcur1|chr13:43706368-43706867	0.385501212074729	.	.
chr13	43615675	43616174	chr13	43284563	43285062	Rnf182|chr13:43284563-43285062	0.602783177190478	.	.
chr13	43615675	43616174	chr13	43285076	43285575	Rnf182|chr13:43285076-43285575	0.344940293183111	.	.
chr13	43615675	43616174	chr13	43588406	43588905	Rnf182|chr13:43588406-43588905	0.739738705637037	.	.
chr13	43948560	43949059	chr13	43816596	43817095	Gm2233|chr13:43816596-43817095	0.476243283218763	.	.
chr13	45389446	45389945	chr13	45539187	45539686	Mylip|chr13:45539187-45539686	0.449848233493272	.	.
chr13	45964390	45964889	chr13	45539187	45539686	5033430I15Rik|chr13:45539187-45539686	0.414284837512216	.	.
chr13	45964390	45964889	chr13	45539187	45539686	Atxn1|chr13:45539187-45539686	0.414284837512216	.	.
chr13	45964390	45964889	chr13	45802487	45802986	5033430I15Rik|chr13:45802487-45802986	0.330612050051508	.	.
chr13	45964390	45964889	chr13	45802487	45802986	Atxn1|chr13:45802487-45802986	0.330612050051508	.	.
chr13	45964390	45964889	chr13	46019694	46020193	5033430I15Rik|chr13:46019694-46020193	0.597101364501738	.	.
chr13	45964390	45964889	chr13	46019694	46020193	Atxn1|chr13:46019694-46020193	0.597101364501738	.	.
chr13	45965025	45965524	chr13	45539187	45539686	5033430I15Rik|chr13:45539187-45539686	0.33609192246215	.	.
chr13	45965025	45965524	chr13	45539187	45539686	Atxn1|chr13:45539187-45539686	0.33609192246215	.	.
chr13	45965025	45965524	chr13	45802487	45802986	5033430I15Rik|chr13:45802487-45802986	0.424512279270474	.	.
chr13	45965025	45965524	chr13	45802487	45802986	Atxn1|chr13:45802487-45802986	0.424512279270474	.	.
chr13	45965025	45965524	chr13	46019694	46020193	5033430I15Rik|chr13:46019694-46020193	0.650568401972127	.	.
chr13	45965025	45965524	chr13	46019694	46020193	Atxn1|chr13:46019694-46020193	0.650568401972127	.	.
chr13	46669204	46669703	chr13	46859845	46860344	Fam8a1|chr13:46859845-46860344	0.48595748557441	.	.
chr13	46669204	46669703	chr13	46943127	46943626	Fam8a1|chr13:46943127-46943626	0.698876348683972	.	.
chr13	46930222	46930721	chr13	46859845	46860344	Kif13a|chr13:46859845-46860344	0.380384462044564	.	.
chr13	47106238	47106737	chr13	46859845	46860344	1700026N04Rik|chr13:46859845-46860344	0.495288504253596	.	.
chr13	47106238	47106737	chr13	46859845	46860344	Dek|chr13:46859845-46860344	0.495288504253596	.	.
chr13	47106238	47106737	chr13	46943127	46943626	1700026N04Rik|chr13:46943127-46943626	0.444884797719035	.	.
chr13	47106238	47106737	chr13	46943127	46943626	Dek|chr13:46943127-46943626	0.444884797719035	.	.
chr13	48967360	48967859	chr13	48798155	48798654	Fam120a|chr13:48798155-48798654	0.560727581653732	.	.
chr13	48967360	48967859	chr13	49061293	49061792	Fam120a|chr13:49061293-49061792	0.329101211477798	.	.
chr13	48967360	48967859	chr13	49061293	49061792	Fam120a|chr13:49061293-49061792	0.329101211477799	.	.
chr13	48968109	48968608	chr13	48878454	48878953	Fam120a|chr13:48878454-48878953	0.375414727986365	.	.
chr13	49215799	49216298	chr13	48878454	48878953	Card19|chr13:48878454-48878953	0.680158446637748	.	.
chr13	49341273	49341772	chr13	49449432	49449931	Bicd2|chr13:49449432-49449931	0.5654877824655	.	.
chr13	49652677	49653176	chr13	49449432	49449931	Cenpp|chr13:49449432-49449931	0.572071777298645	.	.
chr13	49652677	49653176	chr13	49449432	49449931	Nol8|chr13:49449432-49449931	0.572071777298645	.	.
chr13	50417604	50418103	chr13	50452593	50453092	Fbxw17|chr13:50452593-50453092	0.617995667329258	.	.
chr13	51793437	51793936	chr13	51499771	51500270	Sema4d|chr13:51499771-51500270	0.630768328557524	.	.
chr13	51793437	51793936	chr13	51976648	51977147	Sema4d|chr13:51976648-51977147	0.545111313251589	.	.
chr13	52530536	52531035	chr13	52797658	52798157	Diras2|chr13:52797658-52798157	0.382102133123416	.	.
chr13	52980403	52980902	chr13	52797658	52798157	Nfil3|chr13:52797658-52798157	0.445915841747859	.	.
chr13	54055488	54055987	chr13	54189914	54190413	Drd1|chr13:54189914-54190413	0.386578519382635	.	.
chr13	54071497	54071996	chr13	54189914	54190413	Sfxn1|chr13:54189914-54190413	0.374170614259329	.	.
chr13	54693847	54694346	chr13	54758316	54758815	Rnf44|chr13:54758316-54758815	0.714271718230766	.	.
chr13	54694350	54694849	chr13	54758316	54758815	Rnf44|chr13:54758316-54758815	0.393535166943527	.	.
chr13	54749460	54749959	chr13	54758316	54758815	Gprin1|chr13:54758316-54758815	0.444196836028143	.	.
chr13	54789025	54789524	chr13	54955970	54956469	Tspan17|chr13:54955970-54956469	0.427808982049288	.	.
chr13	55692880	55693379	chr13	55327569	55328068	B230219D22Rik|chr13:55327569-55328068	0.544790857889773	.	.
chr13	55692880	55693379	chr13	55592838	55593337	B230219D22Rik|chr13:55592838-55593337	0.43596921628171	.	.
chr13	56522197	56522696	chr13	56550420	56550919	Fbxl21|chr13:56550420-56550919	0.593376865397317	.	.
chr13	56703074	56703573	chr13	56550420	56550919	Smad5|chr13:56550420-56550919	0.388022439708772	.	.
chr13	57908088	57908587	chr13	57806246	57806745	Spock1|chr13:57806246-57806745	0.351682716020444	.	.
chr13	58128353	58128852	chr13	57806246	57806745	Hnrnpa0|chr13:57806246-57806745	0.515497173131409	.	.
chr13	58215417	58215916	chr13	57806246	57806745	Ubqln1|chr13:57806246-57806745	0.457719649988807	.	.
chr13	58401390	58401889	chr13	58638873	58639372	Rmi1|chr13:58638873-58639372	0.539745744611109	.	.
chr13	58402270	58402769	chr13	58560518	58561017	Hnrnpk|chr13:58560518-58561017	0.615346150729289	.	.
chr13	58402270	58402769	chr13	58560518	58561017	Rmi1|chr13:58560518-58561017	0.615346150729289	.	.
chr13	58806280	58806779	chr13	59119507	59120006	Ntrk2|chr13:59119507-59120006	0.407764347814062	.	.
chr13	58806280	58806779	chr13	59235725	59236224	Ntrk2|chr13:59235725-59236224	0.385915806902561	.	.
chr13	58806780	58807279	chr13	59073618	59074117	Ntrk2|chr13:59073618-59074117	0.332557985146296	.	.
chr13	58806780	58807279	chr13	59119507	59120006	Ntrk2|chr13:59119507-59120006	0.343126530864373	.	.
chr13	62964614	62965113	chr13	62653053	62653552	Aopep|chr13:62653053-62653552	0.388803404701925	.	.
chr13	62964614	62965113	chr13	62684822	62685321	Aopep|chr13:62684822-62685321	0.457676844145108	.	.
chr13	64161562	64162061	chr13	64020751	64021250	Habp4|chr13:64020751-64021250	0.710780602567542	.	.
chr13	64161562	64162061	chr13	64257920	64258419	Habp4|chr13:64257920-64258419	0.523886869212799	.	.
chr13	64248404	64248903	chr13	64020751	64021250	1810034E14Rik|chr13:64020751-64021250	0.542725286580587	.	.
chr13	64312496	64312995	chr13	64257920	64258419	Prxl2c|chr13:64257920-64258419	0.37847232701939	.	.
chr13	67060281	67060780	chr13	67268961	67269460	Gm46440|chr13:67268961-67269460	0.426493849900655	.	.
chr13	67060281	67060780	chr13	67268961	67269460	Zfp712|chr13:67268961-67269460	0.426493849900655	.	.
chr13	67107621	67108120	chr13	67128412	67128911	Gm28557|chr13:67128412-67128911	0.630840550838594	.	.
chr13	67107621	67108120	chr13	67268961	67269460	Gm28557|chr13:67268961-67269460	0.614847768318569	.	.
chr13	67306295	67306794	chr13	67127897	67128396	Zfp457|chr13:67127897-67128396	0.380657353278826	.	.
chr13	67306295	67306794	chr13	67127897	67128396	Zfp457|chr13:67127897-67128396	0.380657353278827	.	.
chr13	67332189	67332688	chr13	67127897	67128396	Zfp595|chr13:67127897-67128396	0.648452012264007	.	.
chr13	67451386	67451885	chr13	67127897	67128396	Zfp874a|chr13:67127897-67128396	0.649139938008942	.	.
chr13	69611277	69611776	chr13	69809582	69810081	Srd5a1|chr13:69809582-69810081	0.342502042254204	.	.
chr13	69611778	69612277	chr13	69946621	69947120	Srd5a1|chr13:69946621-69947120	0.764092961403022	.	.
chr13	69739649	69740148	chr13	69946621	69947120	Ube2ql1|chr13:69946621-69947120	0.363556359664066	.	.
chr13	70637328	70637827	chr13	70788985	70789484	Ice1|chr13:70788985-70789484	0.366411544392505	.	.
chr13	73603707	73604206	chr13	73330735	73331234	Clptm1l|chr13:73330735-73331234	0.342805770364998	.	.
chr13	73603707	73604206	chr13	73417755	73418254	Clptm1l|chr13:73417755-73418254	0.625638746206722	.	.
chr13	73603707	73604206	chr13	73418255	73418754	Clptm1l|chr13:73418255-73418754	0.713655748975477	.	.
chr13	73603707	73604206	chr13	73970444	73970943	Clptm1l|chr13:73970444-73970943	0.43603090053917	.	.
chr13	76018387	76018886	chr13	75929403	75929902	Rfesd|chr13:75929403-75929902	0.674491819004026	.	.
chr13	83730294	83730793	chr13	83730910	83731409	Gm26803|chr13:83730910-83731409	0.494962276064233	.	.
chr13	83730294	83730793	chr13	83744888	83745387	Gm26803|chr13:83744888-83745387	0.508902681440149	.	.
chr13	84222022	84222521	chr13	84347956	84348455	A230107N01Rik|chr13:84347956-84348455	0.463204884769754	.	.
chr13	84222022	84222521	chr13	84347956	84348455	Tmem161b|chr13:84347956-84348455	0.463204884769754	.	.
chr13	85189132	85189631	chr13	85126922	85127421	Ccnh|chr13:85126922-85127421	0.349380206179036	.	.
chr13	85189669	85190168	chr13	85126922	85127421	Ccnh|chr13:85126922-85127421	0.49518089837025	.	.
chr13	90922887	90923386	chr13	90515656	90516155	Rps23|chr13:90515656-90516155	0.399896359462472	.	.
chr13	90922887	90923386	chr13	90720590	90721089	Rps23|chr13:90720590-90721089	0.439457134192545	.	.
chr13	91460225	91460724	chr13	91039080	91039579	Ssbp2|chr13:91039080-91039579	0.479344277724645	.	.
chr13	91460739	91461238	chr13	91039080	91039579	Ssbp2|chr13:91039080-91039579	0.560039474448938	.	.
chr13	91807459	91807958	chr13	91908172	91908671	Zcchc9|chr13:91908172-91908671	0.443441603319272	.	.
chr13	92530876	92531375	chr13	92733278	92733777	Zfyve16|chr13:92733278-92733777	0.435678829971725	.	.
chr13	92530876	92531375	chr13	92733839	92734338	Zfyve16|chr13:92733839-92734338	0.505051083361127	.	.
chr13	92530876	92531375	chr13	92751675	92752174	Zfyve16|chr13:92751675-92752174	0.45025904992496	.	.
chr13	93192254	93192753	chr13	92915380	92915879	Tent2|chr13:92915380-92915879	0.355674494002984	.	.
chr13	93192254	93192753	chr13	92915380	92915879	Tent2|chr13:92915380-92915879	0.355674494002985	.	.
chr13	94285185	94285684	chr13	94261550	94262049	Scamp1|chr13:94261550-94262049	0.362407944432445	.	.
chr13	94358727	94359226	chr13	94375920	94376419	Ap3b1|chr13:94375920-94376419	0.439469084608321	.	.
chr13	94358727	94359226	chr13	94375920	94376419	Gm9776|chr13:94375920-94376419	0.439469084608321	.	.
chr13	96387964	96388463	chr13	96430392	96430891	Poc5|chr13:96430392-96430891	0.651346095569207	.	.
chr13	97198179	97198678	chr13	97071802	97072301	Hexb|chr13:97071802-97072301	0.343060843953146	.	.
chr13	98262854	98263353	chr13	98171130	98171629	Ankra2|chr13:98171130-98171629	0.63408579263616	.	.
chr13	98262854	98263353	chr13	98171130	98171629	Utp15|chr13:98171130-98171629	0.63408579263616	.	.
chr13	103774557	103775056	chr13	104097658	104098157	Srek1|chr13:104097658-104098157	0.464546171427887	.	.
chr13	103774557	103775056	chr13	104097658	104098157	Srek1|chr13:104097658-104098157	0.464546171427888	.	.
chr13	103920983	103921482	chr13	103966620	103967119	Erbin|chr13:103966620-103967119	0.45016929214809	.	.
chr13	103977786	103978285	chr13	103966620	103967119	Gm47851|chr13:103966620-103967119	0.375007506684821	.	.
chr13	103977786	103978285	chr13	104089295	104089794	Gm47851|chr13:104089295-104089794	0.336738935292546	.	.
chr13	104109439	104109938	chr13	104038325	104038824	Nln|chr13:104038325-104038824	0.347893600363189	.	.
chr13	104109439	104109938	chr13	104038325	104038824	Sgtb|chr13:104038325-104038824	0.347893600363189	.	.
chr13	104228576	104229075	chr13	103966620	103967119	Cenpk|chr13:103966620-103967119	0.681402155827023	.	.
chr13	104228576	104229075	chr13	103966620	103967119	Ppwd1|chr13:103966620-103967119	0.681402155827023	.	.
chr13	107889889	107890388	chr13	107672216	107672715	Zswim6|chr13:107672216-107672715	0.603650993535479	.	.
chr13	107890410	107890909	chr13	107672216	107672715	Zswim6|chr13:107672216-107672715	0.687222107470408	.	.
chr13	110279897	110280396	chr13	110062999	110063498	Rab3c|chr13:110062999-110063498	0.362230530625356	.	.
chr13	110279897	110280396	chr13	110066998	110067497	Rab3c|chr13:110066998-110067497	0.449234229280396	.	.
chr13	110280446	110280945	chr13	110180197	110180696	Rab3c|chr13:110180197-110180696	0.388200242342411	.	.
chr13	110280446	110280945	chr13	110458651	110459150	Rab3c|chr13:110458651-110459150	0.343444941447677	.	.
chr13	111489830	111490329	chr13	111204514	111205013	Gpbp1|chr13:111204514-111205013	0.416678042471772	.	.
chr13	111725221	111725720	chr13	111686532	111687031	Gm15287|chr13:111686532-111687031	0.347115155842883	.	.
chr13	111725221	111725720	chr13	111771190	111771689	Gm15287|chr13:111771190-111771689	0.451172014499128	.	.
chr13	111725735	111726234	chr13	111771190	111771689	Gm15287|chr13:111771190-111771689	0.381504977498989	.	.
chr13	112288239	112288738	chr13	112259336	112259835	Ankrd55|chr13:112259336-112259835	0.52579020719857	.	.
chr13	112288239	112288738	chr13	112577988	112578487	Ankrd55|chr13:112577988-112578487	0.731433688591559	.	.
chr13	112463814	112464313	chr13	112577988	112578487	Il6st|chr13:112577988-112578487	0.472033553049736	.	.
chr13	113618324	113618823	chr13	113799895	113800394	Snx18|chr13:113799895-113800394	0.340339436295633	.	.
chr13	113618324	113618823	chr13	113986825	113987324	Snx18|chr13:113986825-113987324	0.495729746936905	.	.
chr13	118387046	118387545	chr13	118242052	118242551	B430218F22Rik|chr13:118242052-118242551	0.596958761950066	.	.
chr13	118387046	118387545	chr13	118242052	118242551	Mrps30|chr13:118242052-118242551	0.596958761950066	.	.
chr13	119429113	119429612	chr13	119640446	119640945	Paip1|chr13:119640446-119640945	0.507238734775775	.	.
chr14	4335470	4335969	chr14	4650275	4650774	2610042L04Rik|chr14:4650275-4650774	0.413225455900284	.	.
chr14	8002654	8003153	chr14	8355874	8356373	Abhd6|chr14:8355874-8356373	0.635593853604401	.	.
chr14	8080044	8080543	chr14	8039012	8039511	Rpp14|chr14:8039012-8039511	0.483621022627711	.	.
chr14	8080044	8080543	chr14	8331489	8331988	Rpp14|chr14:8331489-8331988	0.46031153304023	.	.
chr14	8213744	8214243	chr14	7765890	7766389	Kctd6|chr14:7765890-7766389	0.338485868962681	.	.
chr14	8213744	8214243	chr14	8355874	8356373	Kctd6|chr14:8355874-8356373	0.364906169357837	.	.
chr14	11553207	11553706	chr14	11998414	11998913	Ptprg|chr14:11998414-11998913	0.451889668046627	.	.
chr14	12822915	12823414	chr14	12549226	12549725	Cadps|chr14:12549226-12549725	0.610599061602486	.	.
chr14	12822915	12823414	chr14	12592617	12593116	Cadps|chr14:12592617-12593116	0.682281872164212	.	.
chr14	13284452	13284951	chr14	13275100	13275599	Gm5087|chr14:13275100-13275599	0.34349815996153	.	.
chr14	13284452	13284951	chr14	13275100	13275599	Synpr|chr14:13275100-13275599	0.34349815996153	.	.
chr14	13284452	13284951	chr14	13355904	13356403	Gm5087|chr14:13355904-13356403	0.775932881947351	.	.
chr14	13284452	13284951	chr14	13355904	13356403	Synpr|chr14:13355904-13356403	0.775932881947351	.	.
chr14	14345414	14345913	chr14	14054320	14054819	Il3ra|chr14:14054320-14054819	0.386844637061163	.	.
chr14	14702720	14703219	chr14	14904925	14905424	Slc4a7|chr14:14904925-14905424	0.490095262322253	.	.
chr14	16249097	16249596	chr14	16093127	16093626	Ngly1|chr14:16093127-16093626	0.347973539476473	.	.
chr14	16249097	16249596	chr14	16093127	16093626	Oxsm|chr14:16093127-16093626	0.347973539476473	.	.
chr14	16249097	16249596	chr14	16380120	16380619	Ngly1|chr14:16380120-16380619	0.688859914220988	.	.
chr14	16249097	16249596	chr14	16380120	16380619	Oxsm|chr14:16380120-16380619	0.688859914220988	.	.
chr14	16364875	16365374	chr14	16547873	16548372	Top2b|chr14:16547873-16548372	0.444440023617826	.	.
chr14	16575371	16575870	chr14	16380120	16380619	Gm48162|chr14:16380120-16380619	0.595710089419169	.	.
chr14	17660634	17661133	chr14	17658934	17659433	Thrb|chr14:17658934-17659433	0.358157126119976	.	.
chr14	18238228	18238727	chr14	17859962	17860461	Nr1d2|chr14:17859962-17860461	0.467040211223299	.	.
chr14	18238228	18238727	chr14	18356376	18356875	Nr1d2|chr14:18356376-18356875	0.394339369846391	.	.
chr14	18331621	18332120	chr14	18020539	18021038	Ube2e1|chr14:18020539-18021038	0.459639259674971	.	.
chr14	18331621	18332120	chr14	18356376	18356875	Ube2e1|chr14:18356376-18356875	0.383511247324795	.	.
chr14	19584899	19585398	chr14	19859054	19859553	Gm2237|chr14:19859054-19859553	0.492180568226993	.	.
chr14	20294349	20294848	chr14	20082882	20083381	Nudt13|chr14:20082882-20083381	0.389754986591815	.	.
chr14	20347984	20348483	chr14	20082882	20083381	Ecd|chr14:20082882-20083381	0.519295078493478	.	.
chr14	20347984	20348483	chr14	20082882	20083381	Fam149b|chr14:20082882-20083381	0.519295078493478	.	.
chr14	20347984	20348483	chr14	20258398	20258897	Ecd|chr14:20258398-20258897	0.395051604191807	.	.
chr14	20347984	20348483	chr14	20258398	20258897	Fam149b|chr14:20258398-20258897	0.395051604191807	.	.
chr14	20388758	20389257	chr14	20082882	20083381	Dnajc9|chr14:20082882-20083381	0.70928976356299	.	.
chr14	20388758	20389257	chr14	20258398	20258897	Dnajc9|chr14:20258398-20258897	0.381384696650008	.	.
chr14	20393428	20393927	chr14	20660915	20661414	Mrps16|chr14:20660915-20661414	0.476366873178202	.	.
chr14	20393428	20393927	chr14	20660915	20661414	Mrps16|chr14:20660915-20661414	0.476366873178203	.	.
chr14	20694463	20694962	chr14	20660915	20661414	Fut11|chr14:20660915-20661414	0.357787123406584	.	.
chr14	20695049	20695548	chr14	20660915	20661414	Fut11|chr14:20660915-20661414	0.492517872254942	.	.
chr14	20702794	20703293	chr14	20258398	20258897	6230400D17Rik|chr14:20258398-20258897	0.497601684873081	.	.
chr14	20702794	20703293	chr14	20258398	20258897	Chchd1|chr14:20258398-20258897	0.497601684873081	.	.
chr14	20929070	20929569	chr14	20660915	20661414	Vcl|chr14:20660915-20661414	0.600723218155829	.	.
chr14	20929070	20929569	chr14	21075884	21076383	Vcl|chr14:21075884-21076383	0.440605139181036	.	.
chr14	20929070	20929569	chr14	21075884	21076383	Vcl|chr14:21075884-21076383	0.440605139181037	.	.
chr14	21741727	21742226	chr14	21500468	21500967	Gm15935|chr14:21500468-21500967	0.584877804827216	.	.
chr14	21750282	21750781	chr14	21500468	21500967	Dusp13|chr14:21500468-21500967	0.332837741670409	.	.
chr14	21750282	21750781	chr14	21500468	21500967	Samd8|chr14:21500468-21500967	0.332837741670409	.	.
chr14	24486794	24487293	chr14	24578713	24579212	Polr3a|chr14:24578713-24579212	0.33271629584985	.	.
chr14	24486794	24487293	chr14	24578713	24579212	Rps24|chr14:24578713-24579212	0.33271629584985	.	.
chr14	26534733	26535232	chr14	26579294	26579793	Slmap|chr14:26579294-26579793	0.620360663262807	.	.
chr14	27622099	27622598	chr14	27280423	27280922	Erc2|chr14:27280423-27280922	0.418070983153718	.	.
chr14	29968101	29968600	chr14	29639188	29639687	Selenok|chr14:29639188-29639687	0.363028417875812	.	.
chr14	29978136	29978635	chr14	29648543	29649042	Actr8|chr14:29648543-29649042	0.477032774480264	.	.
chr14	30479234	30479733	chr14	30593586	30594085	Dcp1a|chr14:30593586-30594085	0.390757302251262	.	.
chr14	30548873	30549372	chr14	30593586	30594085	Tkt|chr14:30593586-30594085	0.460600995309772	.	.
chr14	30654103	30654602	chr14	30311543	30312042	Rft1|chr14:30311543-30312042	0.399721155374584	.	.
chr14	30654103	30654602	chr14	30593586	30594085	Rft1|chr14:30593586-30594085	0.339728302564477	.	.
chr14	30715396	30715895	chr14	30311543	30312042	Sfmbt1|chr14:30311543-30312042	0.524799861118406	.	.
chr14	31001121	31001620	chr14	31206493	31206992	Glt8d1|chr14:31206493-31206992	0.475321486749762	.	.
chr14	31001121	31001620	chr14	31206493	31206992	Spcs1|chr14:31206493-31206992	0.475321486749762	.	.
chr14	31001121	31001620	chr14	31464110	31464609	Glt8d1|chr14:31464110-31464609	0.52580187183707	.	.
chr14	31001121	31001620	chr14	31464110	31464609	Spcs1|chr14:31464110-31464609	0.52580187183707	.	.
chr14	31251093	31251592	chr14	31206493	31206992	Bap1|chr14:31206493-31206992	0.754982718180529	.	.
chr14	31251093	31251592	chr14	31206493	31206992	Phf7|chr14:31206493-31206992	0.754982718180529	.	.
chr14	31251093	31251592	chr14	31662146	31662645	Bap1|chr14:31662146-31662645	0.653859306431477	.	.
chr14	31251093	31251592	chr14	31662146	31662645	Phf7|chr14:31662146-31662645	0.653859306431477	.	.
chr14	31336848	31337347	chr14	31464110	31464609	Capn7|chr14:31464110-31464609	0.377611090411806	.	.
chr14	31336848	31337347	chr14	31662146	31662645	Capn7|chr14:31662146-31662645	0.685334343138654	.	.
chr14	31435944	31436443	chr14	31206493	31206992	Sh3bp5|chr14:31206493-31206992	0.457198154907477	.	.
chr14	31435944	31436443	chr14	31662146	31662645	Sh3bp5|chr14:31662146-31662645	0.465127467072866	.	.
chr14	31830547	31831046	chr14	31662146	31662645	Ankrd28|chr14:31662146-31662645	0.705394706609949	.	.
chr14	32321748	32322247	chr14	32536156	32536655	Ogdhl|chr14:32536156-32536655	0.470585376941469	.	.
chr14	32513507	32514006	chr14	32683294	32683793	Ercc6|chr14:32683294-32683793	0.53968646129762	.	.
chr14	34310439	34310938	chr14	34234934	34235433	Glud1|chr14:34234934-34235433	0.599258786343223	.	.
chr14	34310439	34310938	chr14	34234934	34235433	Shld2|chr14:34234934-34235433	0.599258786343223	.	.
chr14	34310439	34310938	chr14	34549279	34549778	Glud1|chr14:34549279-34549778	0.335395182523782	.	.
chr14	34310439	34310938	chr14	34549279	34549778	Shld2|chr14:34549279-34549778	0.335395182523782	.	.
chr14	36968552	36969051	chr14	37033218	37033717	Ccser2|chr14:37033218-37033717	0.710868025059147	.	.
chr14	37135505	37136004	chr14	37033218	37033717	Ghitm|chr14:37033218-37033717	0.593281599006108	.	.
chr14	37135505	37136004	chr14	37440845	37441344	Ghitm|chr14:37440845-37441344	0.563343307223131	.	.
chr14	39473274	39473773	chr14	39317412	39317911	Nrg3|chr14:39317412-39317911	0.475674294769254	.	.
chr14	40966775	40967274	chr14	40952655	40953154	Tspan14|chr14:40952655-40953154	0.43386839008023	.	.
chr14	45219241	45219740	chr14	45389174	45389673	Gpr137c|chr14:45389174-45389673	0.334593654274343	.	.
chr14	45219241	45219740	chr14	45389174	45389673	Txndc16|chr14:45389174-45389673	0.334593654274343	.	.
chr14	45318336	45318835	chr14	45388673	45389172	Ero1l|chr14:45388673-45389172	0.35926553910905	.	.
chr14	45318336	45318835	chr14	45389174	45389673	Ero1l|chr14:45389174-45389673	0.399491026582341	.	.
chr14	45329464	45329963	chr14	45388673	45389172	Psmc6|chr14:45388673-45389172	0.46246091058592	.	.
chr14	45329464	45329963	chr14	45389174	45389673	Psmc6|chr14:45389174-45389673	0.423062554637001	.	.
chr14	45350903	45351402	chr14	45388673	45389172	Styx|chr14:45388673-45389172	0.427573541449834	.	.
chr14	45350903	45351402	chr14	45389174	45389673	Styx|chr14:45389174-45389673	0.488785983811937	.	.
chr14	46788141	46788640	chr14	46723806	46724305	Cnih1|chr14:46723806-46724305	0.369210966059085	.	.
chr14	46788141	46788640	chr14	46723806	46724305	Gm48933|chr14:46723806-46724305	0.369210966059085	.	.
chr14	50785299	50785798	chr14	51065199	51065698	Ttc5|chr14:51065199-51065698	0.554114118655763	.	.
chr14	50807449	50807948	chr14	50896004	50896503	Ccnb1ip1|chr14:50896004-50896503	0.461598182589012	.	.
chr14	50807449	50807948	chr14	50896004	50896503	Parp2|chr14:50896004-50896503	0.461598182589012	.	.
chr14	50807449	50807948	chr14	51064679	51065178	Ccnb1ip1|chr14:51064679-51065178	0.339894247586992	.	.
chr14	50807449	50807948	chr14	51064679	51065178	Ccnb1ip1|chr14:51064679-51065178	0.339894247586993	.	.
chr14	50807449	50807948	chr14	51064679	51065178	Parp2|chr14:51064679-51065178	0.339894247586992	.	.
chr14	50807449	50807948	chr14	51064679	51065178	Parp2|chr14:51064679-51065178	0.339894247586993	.	.
chr14	50807449	50807948	chr14	51089267	51089766	Ccnb1ip1|chr14:51089267-51089766	0.410121742199799	.	.
chr14	50807449	50807948	chr14	51089267	51089766	Parp2|chr14:51089267-51089766	0.410121742199799	.	.
chr14	52104104	52104603	chr14	52323631	52324130	Hnrnpc|chr14:52323631-52324130	0.395059464912684	.	.
chr14	52197257	52197756	chr14	52008748	52009247	Gm26590|chr14:52008748-52009247	0.387369645380009	.	.
chr14	52197257	52197756	chr14	52008748	52009247	Supt16|chr14:52008748-52009247	0.387369645380009	.	.
chr14	52257618	52258117	chr14	52323631	52324130	Chd8|chr14:52323631-52324130	0.415404947557546	.	.
chr14	54191926	54192425	chr14	54258991	54259490	Traj27|chr14:54258991-54259490	0.728758599920149	.	.
chr14	54191926	54192425	chr14	54258991	54259490	Traj28|chr14:54258991-54259490	0.728758599920149	.	.
chr14	54253785	54254284	chr14	54228079	54228578	Abhd4|chr14:54228079-54228578	0.434633264702861	.	.
chr14	54253785	54254284	chr14	54228079	54228578	Dad1|chr14:54228079-54228578	0.434633264702861	.	.
chr14	54361071	54361570	chr14	54228079	54228578	Oxa1l|chr14:54228079-54228578	0.490442228322341	.	.
chr14	54361071	54361570	chr14	54443889	54444388	Oxa1l|chr14:54443889-54444388	0.708000968683835	.	.
chr14	54361071	54361570	chr14	54568981	54569480	Oxa1l|chr14:54568981-54569480	0.633796186604602	.	.
chr14	54426642	54427141	chr14	54443889	54444388	Mrpl52|chr14:54443889-54444388	0.418195945221246	.	.
chr14	54463894	54464393	chr14	54228079	54228578	Gm10366|chr14:54228079-54228578	0.481426921066893	.	.
chr14	54463894	54464393	chr14	54228079	54228578	Lrp10|chr14:54228079-54228578	0.481426921066893	.	.
chr14	54475807	54476306	chr14	54258991	54259490	Rem2|chr14:54258991-54259490	0.517773130596386	.	.
chr14	54475807	54476306	chr14	54603231	54603730	Rem2|chr14:54603231-54603730	0.486496270636648	.	.
chr14	54475807	54476306	chr14	54672888	54673387	Rem2|chr14:54672888-54673387	0.731453196519841	.	.
chr14	54517286	54517785	chr14	54568981	54569480	Prmt5|chr14:54568981-54569480	0.372840189129698	.	.
chr14	54554111	54554610	chr14	54672888	54673387	Haus4|chr14:54672888-54673387	0.477612210783909	.	.
chr14	54617759	54618258	chr14	54258991	54259490	Psmb5|chr14:54258991-54259490	0.332915456609084	.	.
chr14	54617759	54618258	chr14	54672888	54673387	Psmb5|chr14:54672888-54673387	0.608331056396689	.	.
chr14	54686518	54687017	chr14	54443889	54444388	1700123O20Rik|chr14:54443889-54444388	0.572270806934491	.	.
chr14	54686518	54687017	chr14	54443889	54444388	Acin1|chr14:54443889-54444388	0.572270806934491	.	.
chr14	54686518	54687017	chr14	54714030	54714529	1700123O20Rik|chr14:54714030-54714529	0.421834572717387	.	.
chr14	54686518	54687017	chr14	54714030	54714529	Acin1|chr14:54714030-54714529	0.421834572717387	.	.
chr14	54686518	54687017	chr14	54863917	54864416	1700123O20Rik|chr14:54863917-54864416	0.490930177063775	.	.
chr14	54686518	54687017	chr14	54863917	54864416	Acin1|chr14:54863917-54864416	0.490930177063775	.	.
chr14	54686518	54687017	chr14	54893842	54894341	1700123O20Rik|chr14:54893842-54894341	0.426306949980275	.	.
chr14	54686518	54687017	chr14	54893842	54894341	Acin1|chr14:54893842-54894341	0.426306949980275	.	.
chr14	54883130	54883629	chr14	54672888	54673387	Bcl2l2|chr14:54672888-54673387	0.370904136005599	.	.
chr14	54912371	54912870	chr14	54568981	54569480	Slc22a17|chr14:54568981-54569480	0.413188842817335	.	.
chr14	54912371	54912870	chr14	54863917	54864416	Slc22a17|chr14:54863917-54864416	0.535682957324591	.	.
chr14	54912371	54912870	chr14	55052508	55053007	Slc22a17|chr14:55052508-55053007	0.527574700656683	.	.
chr14	54912877	54913376	chr14	54568981	54569480	Slc22a17|chr14:54568981-54569480	0.335003574152505	.	.
chr14	54912877	54913376	chr14	55052508	55053007	Slc22a17|chr14:55052508-55053007	0.434577499592617	.	.
chr14	55014629	55015128	chr14	54863917	54864416	Ngdn|chr14:54863917-54864416	0.37063663781988	.	.
chr14	55015235	55015734	chr14	54863917	54864416	Ngdn|chr14:54863917-54864416	0.470069831962535	.	.
chr14	55015235	55015734	chr14	54893842	54894341	Ngdn|chr14:54893842-54894341	0.676300107986137	.	.
chr14	55015235	55015734	chr14	55052508	55053007	Ngdn|chr14:55052508-55053007	0.578458728358188	.	.
chr14	55015235	55015734	chr14	55497221	55497720	Ngdn|chr14:55497221-55497720	0.560317476795524	.	.
chr14	55092134	55092633	chr14	55114670	55115169	Zfhx2|chr14:55114670-55115169	0.456215871077704	.	.
chr14	55578166	55578665	chr14	55497221	55497720	Psme1|chr14:55497221-55497720	0.379657042272299	.	.
chr14	55642860	55643359	chr14	55767706	55768205	Gm49747|chr14:55767706-55768205	0.544491428028256	.	.
chr14	55642860	55643359	chr14	55767706	55768205	Tm9sf1|chr14:55767706-55768205	0.544491428028256	.	.
chr14	55643374	55643873	chr14	55497221	55497720	Gm49747|chr14:55497221-55497720	0.349193411813863	.	.
chr14	55643374	55643873	chr14	55497221	55497720	Tm9sf1|chr14:55497221-55497720	0.349193411813863	.	.
chr14	55643374	55643873	chr14	55767706	55768205	Gm49747|chr14:55767706-55768205	0.631272715029301	.	.
chr14	55643374	55643873	chr14	55767706	55768205	Tm9sf1|chr14:55767706-55768205	0.631272715029301	.	.
chr14	55671962	55672461	chr14	55814834	55815333	Gmpr2|chr14:55814834-55815333	0.331544398876326	.	.
chr14	55671962	55672461	chr14	55814834	55815333	Nedd8|chr14:55814834-55815333	0.331544398876326	.	.
chr14	55745430	55745929	chr14	55497221	55497720	Dhrs1|chr14:55497221-55497720	0.36860905515656	.	.
chr14	55745430	55745929	chr14	55497221	55497720	Nop9|chr14:55497221-55497720	0.36860905515656	.	.
chr14	55745430	55745929	chr14	55767706	55768205	Dhrs1|chr14:55767706-55768205	0.480726242764348	.	.
chr14	55745430	55745929	chr14	55767706	55768205	Nop9|chr14:55767706-55768205	0.480726242764348	.	.
chr14	56667971	56668470	chr14	56571678	56572177	Mphosph8|chr14:56571678-56572177	0.358284405754069	.	.
chr14	57423804	57424303	chr14	57679908	57680407	Ift88|chr14:57679908-57680407	0.452345385857952	.	.
chr14	57524803	57525302	chr14	57679908	57680407	Il17d|chr14:57679908-57680407	0.430756520638985	.	.
chr14	57524803	57525302	chr14	57723538	57724037	Il17d|chr14:57723538-57724037	0.387489082108545	.	.
chr14	57797888	57798387	chr14	57723538	57724037	Sap18|chr14:57723538-57724037	0.592594070290382	.	.
chr14	57797888	57798387	chr14	58112932	58113431	Sap18|chr14:58112932-58113431	0.597370235325556	.	.
chr14	57825996	57826495	chr14	57723538	57724037	Mrpl57|chr14:57723538-57724037	0.429099658334606	.	.
chr14	57825996	57826495	chr14	57723538	57724037	Ska3|chr14:57723538-57724037	0.429099658334606	.	.
chr14	57825996	57826495	chr14	58112932	58113431	Mrpl57|chr14:58112932-58113431	0.432878608076883	.	.
chr14	57825996	57826495	chr14	58112932	58113431	Ska3|chr14:58112932-58113431	0.432878608076883	.	.
chr14	57890091	57890590	chr14	58076172	58076671	Zdhhc20|chr14:58076172-58076671	0.396782213773766	.	.
chr14	57999048	57999547	chr14	57723538	57724037	3110083C13Rik|chr14:57723538-57724037	0.384447178095334	.	.
chr14	57999048	57999547	chr14	57723538	57724037	Micu2|chr14:57723538-57724037	0.384447178095334	.	.
chr14	60086683	60087182	chr14	60366153	60366652	4930563I02Rik|chr14:60366153-60366652	0.483608341068383	.	.
chr14	61439925	61440424	chr14	61327864	61328363	Kpna3|chr14:61327864-61328363	0.637040116056816	.	.
chr14	61556614	61557113	chr14	61599268	61599767	Spryd7|chr14:61599268-61599767	0.380448026675764	.	.
chr14	61648133	61648632	chr14	61327864	61328363	Gm27017|chr14:61327864-61328363	0.495492962464486	.	.
chr14	61648643	61649142	chr14	61327864	61328363	Gm27017|chr14:61327864-61328363	0.345188626037942	.	.
[truncated: 5,321 more rows]
