# Supplementary material for: Single-cell analysis of chromatin accessibility in the adult mouse brain
Source: Nature. 2023 Dec 13;624(7991):378–89. doi: 10.1038/s41586-023-06824-9 (PMC10719105; doi:10.1038/s41586-023-06824-9)
Supplement: Supplementary file 3 — Supplementary Tables 1–25 and their legends. [file 41586_2023_6824_MOESM3_ESM.zip › 2023-03-05453B-s3/SI Tables/SI Table 13 Summary of all the gene-cCRE correlations/sa2subclass.CBX_MLI_Megf11_Gaba.pdc.bedpe]

chr1	3670775	3671274	chr1	3508498	3508997	Xkr4|chr1:3508498-3508997	0.334928652957484	.	.
chr1	3670775	3671274	chr1	3543584	3544083	Xkr4|chr1:3543584-3544083	0.0904736639742766	.	.
chr1	3671529	3672028	chr1	3508498	3508997	Xkr4|chr1:3508498-3508997	0.186244967402486	.	.
chr1	3671529	3672028	chr1	3543584	3544083	Xkr4|chr1:3543584-3544083	0.0785703396548252	.	.
chr1	3671529	3672028	chr1	3916959	3917458	Xkr4|chr1:3916959-3917458	0.0872216867943858	.	.
chr1	3671529	3672028	chr1	3916959	3917458	Xkr4|chr1:3916959-3917458	0.0872216867943859	.	.
chr1	3672048	3672547	chr1	3517833	3518332	Xkr4|chr1:3517833-3518332	0.0859659768345406	.	.
chr1	3672048	3672547	chr1	3543584	3544083	Xkr4|chr1:3543584-3544083	0.0878505673718285	.	.
chr1	4785497	4785996	chr1	5018611	5019110	Mrpl15|chr1:5018611-5019110	0.114145683527917	.	.
chr1	4785497	4785996	chr1	5019854	5020353	Mrpl15|chr1:5019854-5020353	0.23858865408168	.	.
chr1	4807592	4808091	chr1	4767437	4767936	Lypla1|chr1:4767437-4767936	0.209900753177911	.	.
chr1	4857480	4857979	chr1	5082818	5083317	Tcea1|chr1:5082818-5083317	0.0784788823729733	.	.
chr1	4857480	4857979	chr1	5170387	5170886	Tcea1|chr1:5170387-5170886	0.0868937827370006	.	.
chr1	4858123	4858622	chr1	4767437	4767936	Tcea1|chr1:4767437-4767936	0.138353552273551	.	.
chr1	4858123	4858622	chr1	5018611	5019110	Tcea1|chr1:5018611-5019110	0.0708140563277394	.	.
chr1	4858123	4858622	chr1	5019201	5019700	Tcea1|chr1:5019201-5019700	0.0948905817825668	.	.
chr1	4858123	4858622	chr1	5019854	5020353	Tcea1|chr1:5019854-5020353	0.0991958015864593	.	.
chr1	4858123	4858622	chr1	5082818	5083317	Tcea1|chr1:5082818-5083317	0.0705443287010887	.	.
chr1	4970513	4971012	chr1	4767437	4767936	Gm16041|chr1:4767437-4767936	0.093411751817925	.	.
chr1	4970513	4971012	chr1	5170387	5170886	Gm16041|chr1:5170387-5170886	0.0821511382590792	.	.
chr1	5588179	5588678	chr1	5257589	5258088	Oprk1|chr1:5257589-5258088	0.358391745635251	.	.
chr1	5588179	5588678	chr1	5258162	5258661	Oprk1|chr1:5258162-5258661	0.14113587175797	.	.
chr1	6214386	6214885	chr1	6441268	6441767	4732440D04Rik|chr1:6441268-6441767	0.281154861516955	.	.
chr1	7088594	7089093	chr1	6819846	6820345	Pcmtd1|chr1:6819846-6820345	0.171531030304606	.	.
chr1	7398342	7398841	chr1	7010156	7010655	Gm26901|chr1:7010156-7010655	0.129531730685978	.	.
chr1	7398342	7398841	chr1	7095161	7095660	Gm26901|chr1:7095161-7095660	0.0950189782490598	.	.
chr1	9298975	9299474	chr1	9248389	9248888	Sntg1|chr1:9248389-9248888	0.195293740789097	.	.
chr1	9298975	9299474	chr1	9298270	9298769	Sntg1|chr1:9298270-9298769	0.217505463582307	.	.
chr1	9298975	9299474	chr1	9541113	9541612	Sntg1|chr1:9541113-9541612	0.257751728831764	.	.
chr1	9299496	9299995	chr1	9248389	9248888	Sntg1|chr1:9248389-9248888	0.162979923864774	.	.
chr1	9299496	9299995	chr1	9541113	9541612	Sntg1|chr1:9541113-9541612	0.0834733069714931	.	.
chr1	9545042	9545541	chr1	9298270	9298769	Rrs1|chr1:9298270-9298769	0.110400136847272	.	.
chr1	9545042	9545541	chr1	9541113	9541612	Rrs1|chr1:9541113-9541612	0.0931143604961698	.	.
chr1	9545042	9545541	chr1	9648756	9649255	Rrs1|chr1:9648756-9649255	0.114333381564415	.	.
chr1	9545042	9545541	chr1	9649264	9649763	Rrs1|chr1:9649264-9649763	0.107318749290026	.	.
chr1	9601474	9601973	chr1	9541113	9541612	Vxn|chr1:9541113-9541612	0.077618566126241	.	.
chr1	9630048	9630547	chr1	9298270	9298769	2610203C22Rik|chr1:9298270-9298769	0.0791877012502874	.	.
chr1	9630048	9630547	chr1	9649264	9649763	2610203C22Rik|chr1:9649264-9649763	0.0966208035234457	.	.
chr1	9700259	9700758	chr1	9541113	9541612	Mybl1|chr1:9541113-9541612	0.210000807153262	.	.
chr1	9748256	9748755	chr1	9649264	9649763	1700034P13Rik|chr1:9649264-9649763	0.148110792400052	.	.
chr1	9748256	9748755	chr1	9649264	9649763	Vcpip1|chr1:9649264-9649763	0.148110792400052	.	.
chr1	10993243	10993742	chr1	10759501	10760000	Prex2|chr1:10759501-10760000	0.129985676246873	.	.
chr1	11413910	11414409	chr1	11458356	11458855	A830018L16Rik|chr1:11458356-11458855	0.241771270059834	.	.
chr1	11413910	11414409	chr1	11569458	11569957	A830018L16Rik|chr1:11569458-11569957	0.520353537831881	.	.
chr1	11413910	11414409	chr1	11657996	11658495	A830018L16Rik|chr1:11657996-11658495	0.0974633654739535	.	.
chr1	13588843	13589342	chr1	13784344	13784843	Tram1|chr1:13784344-13784843	0.16327819049669	.	.
chr1	13589563	13590062	chr1	13784344	13784843	Tram1|chr1:13784344-13784843	0.166984143623672	.	.
chr1	13659706	13660205	chr1	13531462	13531961	Lactb2|chr1:13531462-13531961	0.0786198782023733	.	.
chr1	13660314	13660813	chr1	13531462	13531961	Lactb2|chr1:13531462-13531961	0.219285053802626	.	.
chr1	13660314	13660813	chr1	13784344	13784843	Lactb2|chr1:13784344-13784843	0.103761128045473	.	.
chr1	13660314	13660813	chr1	13830413	13830912	Lactb2|chr1:13830413-13830912	0.116245865340449	.	.
chr1	15286608	15287107	chr1	15007624	15008123	Kcnb2|chr1:15007624-15008123	0.0757353765764368	.	.
chr1	15805340	15805839	chr1	15936337	15936836	Terf1|chr1:15936337-15936836	0.143509767131603	.	.
chr1	15805340	15805839	chr1	15993491	15993990	Terf1|chr1:15993491-15993990	0.0915957375208336	.	.
chr1	15805340	15805839	chr1	16058539	16059038	Terf1|chr1:16058539-16059038	0.105714421825782	.	.
chr1	15806083	15806582	chr1	16058539	16059038	Terf1|chr1:16058539-16059038	0.0703681435292656	.	.
chr1	15806083	15806582	chr1	16115053	16115552	Terf1|chr1:16115053-16115552	0.0768636131875277	.	.
chr1	16093096	16093595	chr1	15993491	15993990	4930444P10Rik|chr1:15993491-15993990	0.154014008962544	.	.
chr1	16103947	16104446	chr1	15936337	15936836	Rpl7|chr1:15936337-15936836	0.186121534982112	.	.
chr1	16104453	16104952	chr1	15936337	15936836	Rpl7|chr1:15936337-15936836	0.163501967426576	.	.
chr1	16104999	16105498	chr1	16216324	16216823	Rdh10|chr1:16216324-16216823	0.111663465860017	.	.
chr1	16104999	16105498	chr1	16216324	16216823	Rpl7|chr1:16216324-16216823	0.111663465860017	.	.
chr1	16105563	16106062	chr1	16058539	16059038	Rdh10|chr1:16058539-16059038	0.0834903768122698	.	.
chr1	16105563	16106062	chr1	16111684	16112183	Rdh10|chr1:16111684-16112183	0.127906793669708	.	.
chr1	16105563	16106062	chr1	16115053	16115552	Rdh10|chr1:16115053-16115552	0.152364948330221	.	.
chr1	16519035	16519534	chr1	16518345	16518844	Stau2|chr1:16518345-16518844	0.0791958225246624	.	.
chr1	16519761	16520260	chr1	16745945	16746444	Stau2|chr1:16745945-16746444	0.0822010360962021	.	.
chr1	16618483	16618982	chr1	16518345	16518844	Ube2w|chr1:16518345-16518844	0.0698066619220465	.	.
chr1	16618483	16618982	chr1	16798252	16798751	Ube2w|chr1:16798252-16798751	0.109426969232593	.	.
chr1	16657258	16657757	chr1	16518345	16518844	D030040B21Rik|chr1:16518345-16518844	0.0777631532313253	.	.
chr1	16657258	16657757	chr1	16518345	16518844	Eloc|chr1:16518345-16518844	0.0777631532313253	.	.
chr1	16657258	16657757	chr1	16815946	16816445	D030040B21Rik|chr1:16815946-16816445	0.152883492563847	.	.
chr1	16657258	16657757	chr1	16815946	16816445	Eloc|chr1:16815946-16816445	0.152883492563847	.	.
chr1	16664905	16665404	chr1	16815946	16816445	Tmem70|chr1:16815946-16816445	0.159265670632026	.	.
chr1	17097078	17097577	chr1	16815946	16816445	Jph1|chr1:16815946-16816445	0.127058871192866	.	.
chr1	17097078	17097577	chr1	17059909	17060408	Jph1|chr1:17059909-17060408	0.0842227827174166	.	.
chr1	17097078	17097577	chr1	17090437	17090936	Jph1|chr1:17090437-17090936	0.0862308028464127	.	.
chr1	17097078	17097577	chr1	17096566	17097065	Jph1|chr1:17096566-17097065	0.363932592829715	.	.
chr1	17097665	17098164	chr1	17041101	17041600	Jph1|chr1:17041101-17041600	0.0842113470097375	.	.
chr1	17097665	17098164	chr1	17059909	17060408	Jph1|chr1:17059909-17060408	0.0710971548031688	.	.
chr1	17097665	17098164	chr1	17123369	17123868	Jph1|chr1:17123369-17123868	0.148974655163702	.	.
chr1	17145142	17145641	chr1	17033855	17034354	Gdap1|chr1:17033855-17034354	0.169281540664622	.	.
chr1	17145142	17145641	chr1	17059909	17060408	Gdap1|chr1:17059909-17060408	0.131054448933048	.	.
chr1	17145142	17145641	chr1	17060493	17060992	Gdap1|chr1:17060493-17060992	0.107493019580415	.	.
chr1	17145142	17145641	chr1	17096566	17097065	Gdap1|chr1:17096566-17097065	0.108809007142329	.	.
chr1	17145142	17145641	chr1	17121447	17121946	Gdap1|chr1:17121447-17121946	0.126445756138295	.	.
chr1	17145142	17145641	chr1	17123369	17123868	Gdap1|chr1:17123369-17123868	0.085513751501613	.	.
chr1	18057998	18058497	chr1	18168208	18168707	Gm28756|chr1:18168208-18168707	0.253084972153347	.	.
chr1	18057998	18058497	chr1	18292480	18292979	Gm28756|chr1:18292480-18292979	0.0756640625776704	.	.
chr1	18057998	18058497	chr1	18353113	18353612	Gm28756|chr1:18353113-18353612	0.189126292774567	.	.
chr1	18057998	18058497	chr1	18419832	18420331	Gm28756|chr1:18419832-18420331	0.129584785254851	.	.
chr1	18058553	18059052	chr1	18106146	18106645	Gm28756|chr1:18106146-18106645	0.13069561922402	.	.
chr1	18058553	18059052	chr1	18353113	18353612	Gm28756|chr1:18353113-18353612	0.0809667529218365	.	.
chr1	18058553	18059052	chr1	18359936	18360435	Gm28756|chr1:18359936-18360435	0.08304541378147	.	.
chr1	18058553	18059052	chr1	18412678	18413177	Gm28756|chr1:18412678-18413177	0.139268556922618	.	.
chr1	18058553	18059052	chr1	18419832	18420331	Gm28756|chr1:18419832-18420331	0.129631883404178	.	.
chr1	19208702	19209201	chr1	19211784	19212283	Tfap2b|chr1:19211784-19212283	0.205902695912268	.	.
chr1	19208702	19209201	chr1	19212361	19212860	Tfap2b|chr1:19212361-19212860	0.164738696328476	.	.
chr1	19208702	19209201	chr1	19233183	19233682	Tfap2b|chr1:19233183-19233682	0.0832044526615719	.	.
chr1	19208702	19209201	chr1	19233930	19234429	Tfap2b|chr1:19233930-19234429	0.107076055950994	.	.
chr1	19208702	19209201	chr1	19350496	19350995	Tfap2b|chr1:19350496-19350995	0.103943603002446	.	.
chr1	19208702	19209201	chr1	19421109	19421608	Tfap2b|chr1:19421109-19421608	0.186582577403314	.	.
chr1	20820187	20820686	chr1	20513637	20514136	Mcm3|chr1:20513637-20514136	0.133943783112228	.	.
chr1	20820187	20820686	chr1	20699955	20700454	Mcm3|chr1:20699955-20700454	0.0712763459725422	.	.
chr1	20820187	20820686	chr1	20801628	20802127	Mcm3|chr1:20801628-20802127	0.0947458204624571	.	.
chr1	20820187	20820686	chr1	20905651	20906150	Mcm3|chr1:20905651-20906150	0.186814173854712	.	.
chr1	20820187	20820686	chr1	20909477	20909976	Mcm3|chr1:20909477-20909976	0.0855708352830498	.	.
chr1	20820187	20820686	chr1	20919657	20920156	Mcm3|chr1:20919657-20920156	0.185945352787161	.	.
chr1	20820187	20820686	chr1	20922853	20923352	Mcm3|chr1:20922853-20923352	0.203872873828724	.	.
chr1	20820187	20820686	chr1	20923365	20923864	Mcm3|chr1:20923365-20923864	0.20387768940727	.	.
chr1	20890311	20890810	chr1	20759760	20760259	6720483E21Rik|chr1:20759760-20760259	0.242799113741084	.	.
chr1	20890311	20890810	chr1	20759760	20760259	Paqr8|chr1:20759760-20760259	0.242799113741084	.	.
chr1	20890311	20890810	chr1	20921118	20921617	6720483E21Rik|chr1:20921118-20921617	0.237005257366839	.	.
chr1	20890311	20890810	chr1	20921118	20921617	Paqr8|chr1:20921118-20921617	0.237005257366839	.	.
chr1	20890311	20890810	chr1	20933361	20933860	6720483E21Rik|chr1:20933361-20933860	0.092487297811129	.	.
chr1	20890311	20890810	chr1	20933361	20933860	Paqr8|chr1:20933361-20933860	0.092487297811129	.	.
chr1	20890311	20890810	chr1	20935006	20935505	6720483E21Rik|chr1:20935006-20935505	0.106376940060412	.	.
chr1	20890311	20890810	chr1	20935006	20935505	Paqr8|chr1:20935006-20935505	0.106376940060412	.	.
chr1	20890857	20891356	chr1	20759760	20760259	6720483E21Rik|chr1:20759760-20760259	0.199174996671518	.	.
chr1	20890857	20891356	chr1	20759760	20760259	Paqr8|chr1:20759760-20760259	0.199174996671518	.	.
chr1	20890857	20891356	chr1	20923365	20923864	6720483E21Rik|chr1:20923365-20923864	0.12587445324	.	.
chr1	20890857	20891356	chr1	20923365	20923864	Paqr8|chr1:20923365-20923864	0.12587445324	.	.
chr1	20890857	20891356	chr1	20933361	20933860	6720483E21Rik|chr1:20933361-20933860	0.165580309586621	.	.
chr1	20890857	20891356	chr1	20933361	20933860	Paqr8|chr1:20933361-20933860	0.165580309586621	.	.
chr1	20890857	20891356	chr1	20935006	20935505	6720483E21Rik|chr1:20935006-20935505	0.177582493016565	.	.
chr1	20890857	20891356	chr1	20935006	20935505	Paqr8|chr1:20935006-20935505	0.177582493016565	.	.
chr1	20951400	20951899	chr1	20759760	20760259	Efhc1|chr1:20759760-20760259	0.111450625929107	.	.
chr1	20951400	20951899	chr1	20923365	20923864	Efhc1|chr1:20923365-20923864	0.0728073245639965	.	.
chr1	24586286	24586785	chr1	24611656	24612155	Col19a1|chr1:24611656-24612155	0.174269540793352	.	.
chr1	24586286	24586785	chr1	24615721	24616220	Col19a1|chr1:24615721-24616220	0.0991305695540158	.	.
chr1	24586286	24586785	chr1	24759742	24760241	Col19a1|chr1:24759742-24760241	0.111665573966352	.	.
chr1	24586286	24586785	chr1	24760282	24760781	Col19a1|chr1:24760282-24760781	0.228115678969167	.	.
chr1	24586286	24586785	chr1	24818379	24818878	Col19a1|chr1:24818379-24818878	0.133557975205005	.	.
chr1	24587149	24587648	chr1	24611656	24612155	Col19a1|chr1:24611656-24612155	0.139976686315364	.	.
chr1	24587149	24587648	chr1	24615721	24616220	Col19a1|chr1:24615721-24616220	0.100964970295658	.	.
chr1	24587149	24587648	chr1	24760282	24760781	Col19a1|chr1:24760282-24760781	0.119773388797768	.	.
chr1	24677625	24678124	chr1	24611656	24612155	Lmbrd1|chr1:24611656-24612155	0.112275141550678	.	.
chr1	24677625	24678124	chr1	24614093	24614592	Lmbrd1|chr1:24614093-24614592	0.0778183037168135	.	.
chr1	24677625	24678124	chr1	24615721	24616220	Lmbrd1|chr1:24615721-24616220	0.0876587470828242	.	.
chr1	24677625	24678124	chr1	24760282	24760781	Lmbrd1|chr1:24760282-24760781	0.112454281949097	.	.
chr1	24678265	24678764	chr1	24515280	24515779	Lmbrd1|chr1:24515280-24515779	0.190069864522511	.	.
chr1	24678265	24678764	chr1	24550818	24551317	Lmbrd1|chr1:24550818-24551317	0.0865312133994005	.	.
chr1	24678265	24678764	chr1	24611656	24612155	Lmbrd1|chr1:24611656-24612155	0.271014101450096	.	.
chr1	24678265	24678764	chr1	24613347	24613846	Lmbrd1|chr1:24613347-24613846	0.297494986504018	.	.
chr1	24678265	24678764	chr1	24614093	24614592	Lmbrd1|chr1:24614093-24614592	0.282700406961844	.	.
chr1	24678265	24678764	chr1	24614797	24615296	Lmbrd1|chr1:24614797-24615296	0.2525441963204	.	.
chr1	24678265	24678764	chr1	24615721	24616220	Lmbrd1|chr1:24615721-24616220	0.229446433221167	.	.
chr1	24678265	24678764	chr1	24891326	24891825	Lmbrd1|chr1:24891326-24891825	0.156643014486647	.	.
chr1	25829930	25830429	chr1	26053369	26053868	Adgrb3|chr1:26053369-26053868	0.241142348335049	.	.
chr1	30872795	30873294	chr1	30503190	30503689	Phf3|chr1:30503190-30503689	0.0726301495258004	.	.
chr1	30872795	30873294	chr1	30624643	30625142	Phf3|chr1:30624643-30625142	0.193041671858919	.	.
chr1	30872795	30873294	chr1	30625224	30625723	Phf3|chr1:30625224-30625723	0.0740360175895119	.	.
chr1	30949080	30949579	chr1	30624643	30625142	Ptp4a1|chr1:30624643-30625142	0.103074208351989	.	.
chr1	30949582	30950081	chr1	30588278	30588777	Ptp4a1|chr1:30588278-30588777	0.0885533459942688	.	.
chr1	30949582	30950081	chr1	30624643	30625142	Ptp4a1|chr1:30624643-30625142	0.0831781294322985	.	.
chr1	30949582	30950081	chr1	30624643	30625142	Ptp4a1|chr1:30624643-30625142	0.0831781294322986	.	.
chr1	31040863	31041362	chr1	31033740	31034239	Gm28644|chr1:31033740-31034239	0.142915646993652	.	.
chr1	31040863	31041362	chr1	31095632	31096131	Gm28644|chr1:31095632-31096131	0.150572824430137	.	.
chr1	31040863	31041362	chr1	31096160	31096659	Gm28644|chr1:31096160-31096659	0.27277894781203	.	.
chr1	31040863	31041362	chr1	31101477	31101976	Gm28644|chr1:31101477-31101976	0.0717637942786477	.	.
chr1	31040863	31041362	chr1	31153918	31154417	Gm28644|chr1:31153918-31154417	0.0985169346292308	.	.
chr1	31040863	31041362	chr1	31184684	31185183	Gm28644|chr1:31184684-31185183	0.190525307391514	.	.
chr1	31040863	31041362	chr1	31184684	31185183	Gm28644|chr1:31184684-31185183	0.190525307391515	.	.
chr1	34801460	34801959	chr1	34867150	34867649	Arhgef4|chr1:34867150-34867649	0.098715130220404	.	.
chr1	34801460	34801959	chr1	34867150	34867649	Arhgef4|chr1:34867150-34867649	0.0987151302204041	.	.
chr1	34801460	34801959	chr1	34891506	34892005	Arhgef4|chr1:34891506-34892005	0.07225925684017	.	.
chr1	34801460	34801959	chr1	34891506	34892005	Arhgef4|chr1:34891506-34892005	0.0722592568401701	.	.
chr1	34801460	34801959	chr1	35032577	35033076	Arhgef4|chr1:35032577-35033076	0.0743683511418457	.	.
chr1	34801460	34801959	chr1	35202533	35203032	Arhgef4|chr1:35202533-35203032	0.0766157435483502	.	.
chr1	34801460	34801959	chr1	35216412	35216911	Arhgef4|chr1:35216412-35216911	0.162175677160978	.	.
chr1	34802224	34802723	chr1	35025523	35026022	Arhgef4|chr1:35025523-35026022	0.0742577340554464	.	.
chr1	34802224	34802723	chr1	35032577	35033076	Arhgef4|chr1:35032577-35033076	0.0861954245106891	.	.
chr1	34802224	34802723	chr1	35202533	35203032	Arhgef4|chr1:35202533-35203032	0.174484206180808	.	.
chr1	34802224	34802723	chr1	35232500	35232999	Arhgef4|chr1:35232500-35232999	0.137299755684516	.	.
chr1	34842804	34843303	chr1	34752832	34753331	Fam168b|chr1:34752832-34753331	0.183785503654115	.	.
chr1	34842804	34843303	chr1	34891506	34892005	Fam168b|chr1:34891506-34892005	0.0761566692564993	.	.
chr1	34842804	34843303	chr1	34896857	34897356	Fam168b|chr1:34896857-34897356	0.084563970856519	.	.
chr1	34849768	34850267	chr1	35025523	35026022	Plekhb2|chr1:35025523-35026022	0.102537011921928	.	.
chr1	34849768	34850267	chr1	35232500	35232999	Plekhb2|chr1:35232500-35232999	0.200313253602997	.	.
chr1	34850452	34850951	chr1	34750293	34750792	Plekhb2|chr1:34750293-34750792	0.0823143153947415	.	.
chr1	34850452	34850951	chr1	34750293	34750792	Plekhb2|chr1:34750293-34750792	0.0823143153947416	.	.
chr1	34850452	34850951	chr1	35232500	35232999	Plekhb2|chr1:35232500-35232999	0.07739608023095	.	.
chr1	37540354	37540853	chr1	37586074	37586573	Mgat4a|chr1:37586074-37586573	0.0853595686935865	.	.
chr1	37540354	37540853	chr1	37586074	37586573	Mgat4a|chr1:37586074-37586573	0.0853595686935866	.	.
chr1	37540354	37540853	chr1	37959295	37959794	Mgat4a|chr1:37959295-37959794	0.071048585949491	.	.
chr1	37540864	37541363	chr1	37560105	37560604	Mgat4a|chr1:37560105-37560604	0.087765869560952	.	.
chr1	37540864	37541363	chr1	37678238	37678737	Mgat4a|chr1:37678238-37678737	0.0906526182441286	.	.
chr1	37540864	37541363	chr1	37959295	37959794	Mgat4a|chr1:37959295-37959794	0.105472221287139	.	.
chr1	37719678	37720177	chr1	37639092	37639591	2010300C02Rik|chr1:37639092-37639591	0.135694910337274	.	.
chr1	37719678	37720177	chr1	37931762	37932261	2010300C02Rik|chr1:37931762-37932261	0.0700597367380588	.	.
chr1	37719678	37720177	chr1	37985674	37986173	2010300C02Rik|chr1:37985674-37986173	0.115184799630342	.	.
chr1	37864699	37865198	chr1	37639092	37639591	Gm26805|chr1:37639092-37639591	0.215462050326573	.	.
chr1	37864699	37865198	chr1	37678238	37678737	Gm26805|chr1:37678238-37678737	0.151884005809293	.	.
chr1	37865263	37865762	chr1	37560105	37560604	Gm26805|chr1:37560105-37560604	0.110616472870839	.	.
chr1	37865263	37865762	chr1	37560105	37560604	Tsga10|chr1:37560105-37560604	0.110616472870839	.	.
chr1	37865263	37865762	chr1	37572444	37572943	Gm26805|chr1:37572444-37572943	0.129815815569582	.	.
chr1	37865263	37865762	chr1	37572444	37572943	Tsga10|chr1:37572444-37572943	0.129815815569582	.	.
chr1	37865263	37865762	chr1	37678238	37678737	Gm26805|chr1:37678238-37678737	0.126116151919522	.	.
chr1	37865263	37865762	chr1	37678238	37678737	Tsga10|chr1:37678238-37678737	0.126116151919522	.	.
chr1	37871955	37872454	chr1	37959295	37959794	Lipt1|chr1:37959295-37959794	0.117747559103906	.	.
chr1	37871955	37872454	chr1	37964282	37964781	Lipt1|chr1:37964282-37964781	0.114950758936148	.	.
chr1	37890241	37890740	chr1	37985674	37986173	Mitd1|chr1:37985674-37986173	0.0903057730106802	.	.
chr1	37890241	37890740	chr1	37985674	37986173	Mrpl30|chr1:37985674-37986173	0.0903057730106802	.	.
chr1	37997082	37997581	chr1	37512048	37512547	Eif5b|chr1:37512048-37512547	0.10918224072368	.	.
chr1	37997082	37997581	chr1	37512048	37512547	Txndc9|chr1:37512048-37512547	0.10918224072368	.	.
chr1	37997082	37997581	chr1	37686791	37687290	Eif5b|chr1:37686791-37687290	0.0967032232946791	.	.
chr1	37997082	37997581	chr1	37686791	37687290	Txndc9|chr1:37686791-37687290	0.0967032232946791	.	.
chr1	37997082	37997581	chr1	37931762	37932261	Eif5b|chr1:37931762-37932261	0.10181349069257	.	.
chr1	37997082	37997581	chr1	37931762	37932261	Txndc9|chr1:37931762-37932261	0.10181349069257	.	.
chr1	37997082	37997581	chr1	37959295	37959794	Eif5b|chr1:37959295-37959794	0.0880771512878398	.	.
chr1	37997082	37997581	chr1	37959295	37959794	Txndc9|chr1:37959295-37959794	0.0880771512878398	.	.
chr1	37997778	37998277	chr1	37560105	37560604	Eif5b|chr1:37560105-37560604	0.0795915334619427	.	.
chr1	37997778	37998277	chr1	37560105	37560604	Txndc9|chr1:37560105-37560604	0.0795915334619427	.	.
chr1	37997778	37998277	chr1	37586074	37586573	Eif5b|chr1:37586074-37586573	0.0847911423239184	.	.
chr1	37997778	37998277	chr1	37586074	37586573	Txndc9|chr1:37586074-37586573	0.0847911423239184	.	.
chr1	42229631	42230130	chr1	41897760	41898259	Gm9915|chr1:41897760-41898259	0.0914385020320943	.	.
chr1	44102213	44102712	chr1	44041766	44042265	Tex30|chr1:44041766-44042265	0.102655282026574	.	.
chr1	44102213	44102712	chr1	44198134	44198633	Tex30|chr1:44198134-44198633	0.0941992179287796	.	.
chr1	44102213	44102712	chr1	44198134	44198633	Tex30|chr1:44198134-44198633	0.0941992179287797	.	.
chr1	44118638	44119137	chr1	44041766	44042265	Bivm|chr1:44041766-44042265	0.0999052241253831	.	.
chr1	44118638	44119137	chr1	44041766	44042265	Bivm|chr1:44041766-44042265	0.0999052241253832	.	.
chr1	44118638	44119137	chr1	44041766	44042265	Poglut2|chr1:44041766-44042265	0.0999052241253831	.	.
chr1	44118638	44119137	chr1	44041766	44042265	Poglut2|chr1:44041766-44042265	0.0999052241253832	.	.
chr1	44119144	44119643	chr1	44198134	44198633	Bivm|chr1:44198134-44198633	0.0782466747847139	.	.
chr1	44119144	44119643	chr1	44198134	44198633	Poglut2|chr1:44198134-44198633	0.0782466747847139	.	.
chr1	44147693	44148192	chr1	44041766	44042265	Ercc5|chr1:44041766-44042265	0.0998447476866777	.	.
chr1	44147693	44148192	chr1	44198134	44198633	Ercc5|chr1:44198134-44198633	0.0768226382692825	.	.
chr1	44147693	44148192	chr1	44217086	44217585	Ercc5|chr1:44217086-44217585	0.165320609384184	.	.
chr1	45925424	45925923	chr1	45816821	45817320	Slc40a1|chr1:45816821-45817320	0.100634338703948	.	.
chr1	45925424	45925923	chr1	45825095	45825594	Slc40a1|chr1:45825095-45825594	0.154844627312683	.	.
chr1	45925424	45925923	chr1	45837607	45838106	Slc40a1|chr1:45837607-45838106	0.119372701204655	.	.
chr1	45925424	45925923	chr1	45905047	45905546	Slc40a1|chr1:45905047-45905546	0.42749039873827	.	.
chr1	45925424	45925923	chr1	46022239	46022738	Slc40a1|chr1:46022239-46022738	0.191311527924088	.	.
chr1	45926254	45926753	chr1	45905047	45905546	Slc40a1|chr1:45905047-45905546	0.0789342991188334	.	.
chr1	46066566	46067065	chr1	45816821	45817320	Dnah7b|chr1:45816821-45817320	0.237196748595917	.	.
chr1	46066566	46067065	chr1	45821967	45822466	Dnah7b|chr1:45821967-45822466	0.0806498269362181	.	.
chr1	46066566	46067065	chr1	45837607	45838106	Dnah7b|chr1:45837607-45838106	0.0797588464786653	.	.
chr1	46066566	46067065	chr1	45837607	45838106	Dnah7b|chr1:45837607-45838106	0.0797588464786654	.	.
chr1	46066566	46067065	chr1	46088799	46089298	Dnah7b|chr1:46088799-46089298	0.0855970342163669	.	.
chr1	52816845	52817344	chr1	52798675	52799174	Inpp1|chr1:52798675-52799174	0.0804157956009489	.	.
chr1	52816845	52817344	chr1	52799343	52799842	Inpp1|chr1:52799343-52799842	0.118615560190165	.	.
chr1	52816845	52817344	chr1	52951973	52952472	Inpp1|chr1:52951973-52952472	0.141063901808347	.	.
chr1	52817513	52818012	chr1	52951973	52952472	Inpp1|chr1:52951973-52952472	0.125560152622677	.	.
chr1	52817513	52818012	chr1	52952486	52952985	Inpp1|chr1:52952486-52952985	0.106691376807243	.	.
chr1	52844734	52845233	chr1	52799343	52799842	Hibch|chr1:52799343-52799842	0.194011419272261	.	.
chr1	52844734	52845233	chr1	52953081	52953580	Hibch|chr1:52953081-52953580	0.107115258093152	.	.
chr1	53296806	53297305	chr1	53037383	53037882	Ormdl1|chr1:53037383-53037882	0.0909933954122011	.	.
chr1	53296806	53297305	chr1	53037383	53037882	Pms1|chr1:53037383-53037882	0.0909933954122011	.	.
chr1	53313399	53313898	chr1	53225566	53226065	Osgepl1|chr1:53225566-53226065	0.121268840703917	.	.
chr1	53313399	53313898	chr1	53709563	53710062	Osgepl1|chr1:53709563-53710062	0.0820679292477373	.	.
chr1	53352482	53352981	chr1	53251975	53252474	Asdurf|chr1:53251975-53252474	0.0733249180981117	.	.
chr1	53352482	53352981	chr1	53251975	53252474	Asnsd1|chr1:53251975-53252474	0.0733249180981117	.	.
chr1	53706596	53707095	chr1	53251975	53252474	Dnah7a|chr1:53251975-53252474	0.127585299466687	.	.
chr1	54250459	54250958	chr1	54381234	54381733	Ccdc150|chr1:54381234-54381733	0.196131635909033	.	.
chr1	54250459	54250958	chr1	54640136	54640635	Ccdc150|chr1:54640136-54640635	0.0922623628070339	.	.
chr1	54438767	54439266	chr1	54381234	54381733	Gtf3c3|chr1:54381234-54381733	0.0841414182041751	.	.
chr1	54438767	54439266	chr1	54381234	54381733	Gtf3c3|chr1:54381234-54381733	0.0841414182041752	.	.
chr1	54438767	54439266	chr1	54640136	54640635	Gtf3c3|chr1:54640136-54640635	0.0853292070879841	.	.
chr1	54557443	54557942	chr1	54356679	54357178	Pgap1|chr1:54356679-54357178	0.176295380281156	.	.
chr1	54557443	54557942	chr1	54640136	54640635	Pgap1|chr1:54640136-54640635	0.0789518253820384	.	.
chr1	54557443	54557942	chr1	54734870	54735369	Pgap1|chr1:54734870-54735369	0.0721605640170095	.	.
chr1	55026688	55027187	chr1	55404316	55404815	Sf3b1|chr1:55404316-55404815	0.188599888979596	.	.
chr1	55052491	55052990	chr1	55383081	55383580	Coq10b|chr1:55383081-55383580	0.0931586794628907	.	.
chr1	55363229	55363728	chr1	55404316	55404815	Boll|chr1:55404316-55404815	0.138378471573701	.	.
chr1	55405572	55406071	chr1	55404316	55404815	Plcl1|chr1:55404316-55404815	0.148917011845886	.	.
chr1	57377988	57378487	chr1	57428877	57429376	1700066M21Rik|chr1:57428877-57429376	0.0726046405709576	.	.
chr1	57377988	57378487	chr1	57428877	57429376	4930558J18Rik|chr1:57428877-57429376	0.0726046405709576	.	.
chr1	58504734	58505233	chr1	58746853	58747352	Gm15834|chr1:58746853-58747352	0.102585462793558	.	.
chr1	58504734	58505233	chr1	58746853	58747352	Orc2|chr1:58746853-58747352	0.102585462793558	.	.
chr1	58586034	58586533	chr1	58610099	58610598	Fam126b|chr1:58610099-58610598	0.122283814885686	.	.
chr1	58586034	58586533	chr1	58610099	58610598	Ndufb3|chr1:58610099-58610598	0.122283814885686	.	.
chr1	58586552	58587051	chr1	58712890	58713389	Fam126b|chr1:58712890-58713389	0.0785068884985895	.	.
chr1	58586552	58587051	chr1	58712890	58713389	Ndufb3|chr1:58712890-58713389	0.0785068884985895	.	.
chr1	58586552	58587051	chr1	58889882	58890381	Fam126b|chr1:58889882-58890381	0.155263874500639	.	.
chr1	58586552	58587051	chr1	58889882	58890381	Ndufb3|chr1:58889882-58890381	0.155263874500639	.	.
chr1	58711489	58711988	chr1	58621956	58622455	Cflar|chr1:58621956-58622455	0.0885094317676101	.	.
chr1	58711489	58711988	chr1	58645090	58645589	Cflar|chr1:58645090-58645589	0.1464714270981	.	.
chr1	58711489	58711988	chr1	58889882	58890381	Cflar|chr1:58889882-58890381	0.0763397584489153	.	.
chr1	58711489	58711988	chr1	58889882	58890381	Cflar|chr1:58889882-58890381	0.0763397584489154	.	.
chr1	58972763	58973262	chr1	58610099	58610598	Stradb|chr1:58610099-58610598	0.119284253417389	.	.
chr1	58972763	58973262	chr1	58610099	58610598	Trak2|chr1:58610099-58610598	0.119284253417389	.	.
chr1	58973284	58973783	chr1	59215359	59215858	Stradb|chr1:59215359-59215858	0.112549676538396	.	.
chr1	58973284	58973783	chr1	59215359	59215858	Trak2|chr1:59215359-59215858	0.112549676538396	.	.
chr1	58973284	58973783	chr1	59229166	59229665	Stradb|chr1:59229166-59229665	0.153343978720595	.	.
chr1	58973284	58973783	chr1	59229166	59229665	Trak2|chr1:59229166-59229665	0.153343978720595	.	.
chr1	58973886	58974385	chr1	58610099	58610598	Stradb|chr1:58610099-58610598	0.100967530623448	.	.
chr1	58973886	58974385	chr1	58610099	58610598	Trak2|chr1:58610099-58610598	0.100967530623448	.	.
chr1	58973886	58974385	chr1	58697550	58698049	Stradb|chr1:58697550-58698049	0.0712219253478606	.	.
chr1	58973886	58974385	chr1	58697550	58698049	Stradb|chr1:58697550-58698049	0.0712219253478607	.	.
chr1	58973886	58974385	chr1	58697550	58698049	Trak2|chr1:58697550-58698049	0.0712219253478606	.	.
chr1	58973886	58974385	chr1	58697550	58698049	Trak2|chr1:58697550-58698049	0.0712219253478607	.	.
chr1	58973886	58974385	chr1	58712890	58713389	Stradb|chr1:58712890-58713389	0.139515759244264	.	.
chr1	58973886	58974385	chr1	58712890	58713389	Trak2|chr1:58712890-58713389	0.139515759244264	.	.
chr1	58973886	58974385	chr1	59007346	59007845	Stradb|chr1:59007346-59007845	0.088748284465094	.	.
chr1	58973886	58974385	chr1	59007346	59007845	Trak2|chr1:59007346-59007845	0.088748284465094	.	.
chr1	58973886	58974385	chr1	59222043	59222542	Stradb|chr1:59222043-59222542	0.0856214354816011	.	.
chr1	58973886	58974385	chr1	59222043	59222542	Trak2|chr1:59222043-59222542	0.0856214354816011	.	.
chr1	59119578	59120077	chr1	59007346	59007845	G730003C15Rik|chr1:59007346-59007845	0.103917181054952	.	.
chr1	59119578	59120077	chr1	59007346	59007845	Tmem237|chr1:59007346-59007845	0.103917181054952	.	.
chr1	59119578	59120077	chr1	59215359	59215858	G730003C15Rik|chr1:59215359-59215858	0.13981006128148	.	.
chr1	59119578	59120077	chr1	59215359	59215858	Tmem237|chr1:59215359-59215858	0.13981006128148	.	.
chr1	59119578	59120077	chr1	59229166	59229665	G730003C15Rik|chr1:59229166-59229665	0.12530378529522	.	.
chr1	59119578	59120077	chr1	59229166	59229665	Tmem237|chr1:59229166-59229665	0.12530378529522	.	.
chr1	59120147	59120646	chr1	59007346	59007845	G730003C15Rik|chr1:59007346-59007845	0.088139599997418	.	.
chr1	59120147	59120646	chr1	59007346	59007845	Tmem237|chr1:59007346-59007845	0.088139599997418	.	.
chr1	59120147	59120646	chr1	59215359	59215858	G730003C15Rik|chr1:59215359-59215858	0.0997514518230256	.	.
chr1	59120147	59120646	chr1	59215359	59215858	Tmem237|chr1:59215359-59215858	0.0997514518230256	.	.
chr1	59120147	59120646	chr1	59229166	59229665	G730003C15Rik|chr1:59229166-59229665	0.0965094640625925	.	.
chr1	59120147	59120646	chr1	59229166	59229665	Tmem237|chr1:59229166-59229665	0.0965094640625925	.	.
chr1	59237006	59237505	chr1	59215359	59215858	Als2|chr1:59215359-59215858	0.205110349455748	.	.
chr1	59237895	59238394	chr1	59183807	59184306	Als2|chr1:59183807-59184306	0.0913224615425723	.	.
chr1	59237895	59238394	chr1	59214714	59215213	Als2|chr1:59214714-59215213	0.0860480544717264	.	.
chr1	59762644	59763143	chr1	60198896	60199395	Bmpr2|chr1:60198896-60199395	0.0735890166507219	.	.
chr1	59762644	59763143	chr1	60243908	60244407	Bmpr2|chr1:60243908-60244407	0.185024825203033	.	.
chr1	59763159	59763658	chr1	59795299	59795798	Bmpr2|chr1:59795299-59795798	0.179640444345025	.	.
chr1	59763159	59763658	chr1	59927245	59927744	Bmpr2|chr1:59927245-59927744	0.11843887079092	.	.
chr1	59763159	59763658	chr1	59967234	59967733	Bmpr2|chr1:59967234-59967733	0.0893141766444601	.	.
chr1	59763681	59764180	chr1	60198896	60199395	Bmpr2|chr1:60198896-60199395	0.109450691826868	.	.
chr1	59912662	59913161	chr1	59795299	59795798	Fam117b|chr1:59795299-59795798	0.080151435808518	.	.
chr1	59912662	59913161	chr1	59826439	59826938	Fam117b|chr1:59826439-59826938	0.179644768436794	.	.
chr1	59912662	59913161	chr1	59967234	59967733	Fam117b|chr1:59967234-59967733	0.192093820853618	.	.
chr1	59913211	59913710	chr1	59826439	59826938	Fam117b|chr1:59826439-59826938	0.125879761093146	.	.
chr1	59913211	59913710	chr1	59883669	59884168	Fam117b|chr1:59883669-59884168	0.16601572050492	.	.
chr1	60042424	60042923	chr1	59795299	59795798	Ica1l|chr1:59795299-59795798	0.156050748637296	.	.
chr1	60042424	60042923	chr1	59826439	59826938	Ica1l|chr1:59826439-59826938	0.0794960808371414	.	.
chr1	60042424	60042923	chr1	59883669	59884168	Ica1l|chr1:59883669-59884168	0.153572532592773	.	.
chr1	60042935	60043434	chr1	59795299	59795798	Ica1l|chr1:59795299-59795798	0.148960727750234	.	.
chr1	60042935	60043434	chr1	59826439	59826938	Ica1l|chr1:59826439-59826938	0.134799089642945	.	.
chr1	60097393	60097892	chr1	60490433	60490932	Carf|chr1:60490433-60490932	0.139973322094965	.	.
chr1	60097980	60098479	chr1	59795299	59795798	Carf|chr1:59795299-59795798	0.125895377618787	.	.
chr1	60097980	60098479	chr1	59795299	59795798	Wdr12|chr1:59795299-59795798	0.125895377618787	.	.
chr1	60097980	60098479	chr1	59858970	59859469	Carf|chr1:59858970-59859469	0.0767109567236568	.	.
chr1	60097980	60098479	chr1	59858970	59859469	Wdr12|chr1:59858970-59859469	0.0767109567236568	.	.
chr1	60097980	60098479	chr1	59883669	59884168	Carf|chr1:59883669-59884168	0.0896991172996619	.	.
chr1	60097980	60098479	chr1	59883669	59884168	Wdr12|chr1:59883669-59884168	0.0896991172996619	.	.
chr1	60097980	60098479	chr1	59967234	59967733	Carf|chr1:59967234-59967733	0.103353480203586	.	.
chr1	60097980	60098479	chr1	59967234	59967733	Wdr12|chr1:59967234-59967733	0.103353480203586	.	.
chr1	60097980	60098479	chr1	60428793	60429292	Carf|chr1:60428793-60429292	0.114881111236767	.	.
chr1	60097980	60098479	chr1	60428793	60429292	Wdr12|chr1:60428793-60429292	0.114881111236767	.	.
chr1	60098487	60098986	chr1	59795299	59795798	Carf|chr1:59795299-59795798	0.239364985061808	.	.
chr1	60098487	60098986	chr1	59795299	59795798	Wdr12|chr1:59795299-59795798	0.239364985061808	.	.
chr1	60098487	60098986	chr1	59826439	59826938	Carf|chr1:59826439-59826938	0.0808312069830522	.	.
chr1	60098487	60098986	chr1	59826439	59826938	Wdr12|chr1:59826439-59826938	0.0808312069830522	.	.
chr1	60098487	60098986	chr1	59883669	59884168	Carf|chr1:59883669-59884168	0.184557256287733	.	.
chr1	60098487	60098986	chr1	59883669	59884168	Wdr12|chr1:59883669-59884168	0.184557256287733	.	.
chr1	60098487	60098986	chr1	59967234	59967733	Carf|chr1:59967234-59967733	0.194105221216531	.	.
chr1	60098487	60098986	chr1	59967234	59967733	Wdr12|chr1:59967234-59967733	0.194105221216531	.	.
chr1	60180257	60180756	chr1	59883669	59884168	Nbeal1|chr1:59883669-59884168	0.107112380040517	.	.
chr1	60180257	60180756	chr1	60428793	60429292	Nbeal1|chr1:60428793-60429292	0.100034495436578	.	.
chr1	60180257	60180756	chr1	60490433	60490932	Nbeal1|chr1:60490433-60490932	0.180226027359642	.	.
chr1	60343314	60343813	chr1	60490433	60490932	Cyp20a1|chr1:60490433-60490932	0.0746363799837864	.	.
chr1	60409462	60409961	chr1	60428793	60429292	Abi2|chr1:60428793-60429292	0.143104239463936	.	.
chr1	60409462	60409961	chr1	60490433	60490932	Abi2|chr1:60490433-60490932	0.131683584413687	.	.
chr1	65186396	65186895	chr1	65178123	65178622	Idh1|chr1:65178123-65178622	0.171752880886223	.	.
chr1	65186396	65186895	chr1	65178123	65178622	Pikfyve|chr1:65178123-65178622	0.171752880886223	.	.
chr1	65186396	65186895	chr1	65179041	65179540	Idh1|chr1:65179041-65179540	0.209299311305412	.	.
chr1	65186396	65186895	chr1	65179041	65179540	Pikfyve|chr1:65179041-65179540	0.209299311305412	.	.
chr1	65282716	65283215	chr1	65046378	65046877	Pth2r|chr1:65046378-65046877	0.156706534898784	.	.
chr1	65282716	65283215	chr1	65178123	65178622	Pth2r|chr1:65178123-65178622	0.0784311523462016	.	.
chr1	66174880	66175379	chr1	66221458	66221957	Map2|chr1:66221458-66221957	0.163350125385934	.	.
chr1	69687151	69687650	chr1	69512488	69512987	Ikzf2|chr1:69512488-69512987	0.116579905914106	.	.
chr1	69687151	69687650	chr1	69535654	69536153	Ikzf2|chr1:69535654-69536153	0.151936829678252	.	.
chr1	74505730	74506229	chr1	74538638	74539137	Cnot9|chr1:74538638-74539137	0.187324823920959	.	.
chr1	74505730	74506229	chr1	74858307	74858806	Cnot9|chr1:74858307-74858806	0.17928194044919	.	.
chr1	74506443	74506942	chr1	74538638	74539137	Cnot9|chr1:74538638-74539137	0.0975988040307427	.	.
chr1	74506443	74506942	chr1	74802933	74803432	Cnot9|chr1:74802933-74803432	0.105677258327683	.	.
chr1	74506443	74506942	chr1	74858307	74858806	Cnot9|chr1:74858307-74858806	0.0758131522896776	.	.
chr1	74506443	74506942	chr1	74880737	74881236	Cnot9|chr1:74880737-74881236	0.108731930489587	.	.
chr1	74506443	74506942	chr1	74882110	74882609	Cnot9|chr1:74882110-74882609	0.0698028720292796	.	.
chr1	74506443	74506942	chr1	74894978	74895477	Cnot9|chr1:74894978-74895477	0.0867940583539777	.	.
chr1	74506443	74506942	chr1	74926640	74927139	Cnot9|chr1:74926640-74927139	0.0773268290071639	.	.
chr1	74541923	74542422	chr1	74816731	74817230	Plcd4|chr1:74816731-74817230	0.12078600201045	.	.
chr1	74541923	74542422	chr1	74882110	74882609	Plcd4|chr1:74882110-74882609	0.181059801052648	.	.
chr1	74542596	74543095	chr1	74772969	74773468	Plcd4|chr1:74772969-74773468	0.150903960570418	.	.
chr1	74542596	74543095	chr1	74816731	74817230	Plcd4|chr1:74816731-74817230	0.0727751411294171	.	.
chr1	74542596	74543095	chr1	74858307	74858806	Plcd4|chr1:74858307-74858806	0.104441435881486	.	.
chr1	74542596	74543095	chr1	74880737	74881236	Plcd4|chr1:74880737-74881236	0.104800723836524	.	.
chr1	74542596	74543095	chr1	74882110	74882609	Plcd4|chr1:74882110-74882609	0.267810312980041	.	.
chr1	74542596	74543095	chr1	74964428	74964927	Plcd4|chr1:74964428-74964927	0.0701854116582105	.	.
chr1	74587962	74588461	chr1	74538638	74539137	Bcs1l|chr1:74538638-74539137	0.0994333003925597	.	.
chr1	74587962	74588461	chr1	74538638	74539137	Bcs1l|chr1:74538638-74539137	0.0994333003925598	.	.
chr1	74587962	74588461	chr1	74538638	74539137	Zfp142|chr1:74538638-74539137	0.0994333003925597	.	.
chr1	74587962	74588461	chr1	74538638	74539137	Zfp142|chr1:74538638-74539137	0.0994333003925598	.	.
chr1	74587962	74588461	chr1	74621927	74622426	Bcs1l|chr1:74621927-74622426	0.0862422291044184	.	.
chr1	74587962	74588461	chr1	74621927	74622426	Zfp142|chr1:74621927-74622426	0.0862422291044184	.	.
chr1	74587962	74588461	chr1	74816731	74817230	Bcs1l|chr1:74816731-74817230	0.130903436096031	.	.
chr1	74587962	74588461	chr1	74816731	74817230	Zfp142|chr1:74816731-74817230	0.130903436096031	.	.
chr1	74587962	74588461	chr1	74964428	74964927	Bcs1l|chr1:74964428-74964927	0.0918089027721774	.	.
chr1	74587962	74588461	chr1	74964428	74964927	Zfp142|chr1:74964428-74964927	0.0918089027721774	.	.
chr1	74601175	74601674	chr1	74538638	74539137	Rnf25|chr1:74538638-74539137	0.0801772869612309	.	.
chr1	74601175	74601674	chr1	74538638	74539137	Stk36|chr1:74538638-74539137	0.0801772869612309	.	.
chr1	74601175	74601674	chr1	74858307	74858806	Rnf25|chr1:74858307-74858806	0.135534794428608	.	.
chr1	74601175	74601674	chr1	74858307	74858806	Stk36|chr1:74858307-74858806	0.135534794428608	.	.
chr1	74601175	74601674	chr1	74880737	74881236	Rnf25|chr1:74880737-74881236	0.114417467763388	.	.
chr1	74601175	74601674	chr1	74880737	74881236	Stk36|chr1:74880737-74881236	0.114417467763388	.	.
chr1	74601175	74601674	chr1	74926640	74927139	Rnf25|chr1:74926640-74927139	0.127711461306071	.	.
chr1	74601175	74601674	chr1	74926640	74927139	Stk36|chr1:74926640-74927139	0.127711461306071	.	.
chr1	74661495	74661994	chr1	74621927	74622426	Ttll4|chr1:74621927-74622426	0.107907050571385	.	.
chr1	74661495	74661994	chr1	74858307	74858806	Ttll4|chr1:74858307-74858806	0.130668280138303	.	.
chr1	74661495	74661994	chr1	74964428	74964927	Ttll4|chr1:74964428-74964927	0.156372431664903	.	.
chr1	74854708	74855207	chr1	74538638	74539137	Cdk5r2|chr1:74538638-74539137	0.0728370403608919	.	.
chr1	74854708	74855207	chr1	74772969	74773468	Cdk5r2|chr1:74772969-74773468	0.118139324238901	.	.
chr1	74854708	74855207	chr1	74858307	74858806	Cdk5r2|chr1:74858307-74858806	0.134348235549398	.	.
chr1	74854708	74855207	chr1	74880737	74881236	Cdk5r2|chr1:74880737-74881236	0.158513359574654	.	.
chr1	74854708	74855207	chr1	74882110	74882609	Cdk5r2|chr1:74882110-74882609	0.183654078090241	.	.
chr1	74854708	74855207	chr1	75244823	75245322	Cdk5r2|chr1:75244823-75245322	0.0827230826966187	.	.
chr1	74893408	74893907	chr1	74880737	74881236	Cryba2|chr1:74880737-74881236	0.112807033659798	.	.
chr1	74893408	74893907	chr1	74882110	74882609	Cryba2|chr1:74882110-74882609	0.139502873763803	.	.
chr1	74893408	74893907	chr1	74926640	74927139	Cryba2|chr1:74926640-74927139	0.148816329265246	.	.
chr1	75124760	75125259	chr1	74794449	74794948	Nhej1|chr1:74794449-74794948	0.0785710761371939	.	.
chr1	75124760	75125259	chr1	74858307	74858806	Nhej1|chr1:74858307-74858806	0.11317939813742	.	.
chr1	75124760	75125259	chr1	75016818	75017317	Nhej1|chr1:75016818-75017317	0.0742693295408289	.	.
chr1	75124760	75125259	chr1	75031996	75032495	Nhej1|chr1:75031996-75032495	0.0960678744176086	.	.
chr1	75124760	75125259	chr1	75234571	75235070	Nhej1|chr1:75234571-75235070	0.0753034410512595	.	.
chr1	75124760	75125259	chr1	75244823	75245322	Nhej1|chr1:75244823-75245322	0.0866080199810643	.	.
chr1	75142499	75142998	chr1	75216784	75217283	Cnppd1|chr1:75216784-75217283	0.073512812654479	.	.
chr1	75142499	75142998	chr1	75216784	75217283	Retreg2|chr1:75216784-75217283	0.073512812654479	.	.
chr1	75168424	75168923	chr1	74858307	74858806	Zfand2b|chr1:74858307-74858806	0.103553074765401	.	.
chr1	75168424	75168923	chr1	75016818	75017317	Zfand2b|chr1:75016818-75017317	0.171193332194378	.	.
chr1	75180079	75180578	chr1	74802933	74803432	Abcb6|chr1:74802933-74803432	0.123537818820713	.	.
chr1	75180079	75180578	chr1	74816731	74817230	Abcb6|chr1:74816731-74817230	0.0896016454537223	.	.
chr1	75191753	75192252	chr1	74808065	74808564	Ankzf1|chr1:74808065-74808564	0.0752608562967919	.	.
chr1	75191753	75192252	chr1	74808065	74808564	Atg9a|chr1:74808065-74808564	0.0752608562967919	.	.
chr1	75191753	75192252	chr1	74858307	74858806	Ankzf1|chr1:74858307-74858806	0.255408979707141	.	.
chr1	75191753	75192252	chr1	74858307	74858806	Atg9a|chr1:74858307-74858806	0.255408979707141	.	.
chr1	75191753	75192252	chr1	74964428	74964927	Ankzf1|chr1:74964428-74964927	0.0951603410860166	.	.
chr1	75191753	75192252	chr1	74964428	74964927	Atg9a|chr1:74964428-74964927	0.0951603410860166	.	.
chr1	75210546	75211045	chr1	74787775	74788274	Glb1l|chr1:74787775-74788274	0.0742484519562449	.	.
chr1	75210546	75211045	chr1	74787775	74788274	Stk16|chr1:74787775-74788274	0.0742484519562449	.	.
chr1	75210546	75211045	chr1	74858307	74858806	Glb1l|chr1:74858307-74858806	0.155460141982692	.	.
chr1	75210546	75211045	chr1	74858307	74858806	Stk16|chr1:74858307-74858806	0.155460141982692	.	.
chr1	75210546	75211045	chr1	74882110	74882609	Glb1l|chr1:74882110-74882609	0.0952162993750862	.	.
chr1	75210546	75211045	chr1	74882110	74882609	Stk16|chr1:74882110-74882609	0.0952162993750862	.	.
chr1	75210546	75211045	chr1	74894978	74895477	Glb1l|chr1:74894978-74895477	0.110578393273465	.	.
chr1	75210546	75211045	chr1	74894978	74895477	Stk16|chr1:74894978-74895477	0.110578393273465	.	.
chr1	75210546	75211045	chr1	75016818	75017317	Glb1l|chr1:75016818-75017317	0.0714398839021776	.	.
chr1	75210546	75211045	chr1	75016818	75017317	Stk16|chr1:75016818-75017317	0.0714398839021776	.	.
chr1	75210546	75211045	chr1	75244823	75245322	Glb1l|chr1:75244823-75245322	0.0708404963014248	.	.
chr1	75210546	75211045	chr1	75244823	75245322	Stk16|chr1:75244823-75245322	0.0708404963014248	.	.
chr1	75219086	75219585	chr1	74772969	74773468	Tuba4a|chr1:74772969-74773468	0.104175220818461	.	.
chr1	75219086	75219585	chr1	74858307	74858806	Tuba4a|chr1:74858307-74858806	0.197728226846266	.	.
chr1	75219086	75219585	chr1	75218312	75218811	Tuba4a|chr1:75218312-75218811	0.12884309010015	.	.
chr1	75236144	75236643	chr1	74858307	74858806	Dnajb2|chr1:74858307-74858806	0.17348987780261	.	.
chr1	75236144	75236643	chr1	74964428	74964927	Dnajb2|chr1:74964428-74964927	0.147638413947271	.	.
chr1	75236144	75236643	chr1	75234571	75235070	Dnajb2|chr1:75234571-75235070	0.0767974599241632	.	.
chr1	75236651	75237150	chr1	74787775	74788274	Dnajb2|chr1:74787775-74788274	0.100488463610008	.	.
chr1	75236651	75237150	chr1	74802933	74803432	Dnajb2|chr1:74802933-74803432	0.0750014470971674	.	.
chr1	75236651	75237150	chr1	74808065	74808564	Dnajb2|chr1:74808065-74808564	0.10812630864984	.	.
chr1	75236651	75237150	chr1	74964428	74964927	Dnajb2|chr1:74964428-74964927	0.124310514847439	.	.
chr1	77514195	77514694	chr1	77506114	77506613	Epha4|chr1:77506114-77506613	0.277448854487113	.	.
chr1	77514195	77514694	chr1	77506114	77506613	Gm28386|chr1:77506114-77506613	0.277448854487113	.	.
chr1	77514195	77514694	chr1	77513554	77514053	Epha4|chr1:77513554-77514053	0.681803999528315	.	.
chr1	77514195	77514694	chr1	77513554	77514053	Gm28386|chr1:77513554-77514053	0.681803999528315	.	.
chr1	77514195	77514694	chr1	77708109	77708608	Epha4|chr1:77708109-77708608	0.157564613229978	.	.
chr1	77514195	77514694	chr1	77708109	77708608	Gm28386|chr1:77708109-77708608	0.157564613229978	.	.
chr1	77514195	77514694	chr1	77708622	77709121	Epha4|chr1:77708622-77709121	0.116810336941164	.	.
chr1	77514195	77514694	chr1	77708622	77709121	Gm28386|chr1:77708622-77709121	0.116810336941164	.	.
chr1	77514939	77515438	chr1	77506114	77506613	Epha4|chr1:77506114-77506613	0.20289926001858	.	.
chr1	77514939	77515438	chr1	77506114	77506613	Gm28386|chr1:77506114-77506613	0.20289926001858	.	.
chr1	77514939	77515438	chr1	77513554	77514053	Epha4|chr1:77513554-77514053	0.593128643524731	.	.
chr1	77514939	77515438	chr1	77513554	77514053	Gm28386|chr1:77513554-77514053	0.593128643524731	.	.
chr1	77514939	77515438	chr1	77708109	77708608	Epha4|chr1:77708109-77708608	0.182477602807835	.	.
chr1	77514939	77515438	chr1	77708109	77708608	Gm28386|chr1:77708109-77708608	0.182477602807835	.	.
chr1	77514939	77515438	chr1	77708622	77709121	Epha4|chr1:77708622-77709121	0.187087219328695	.	.
chr1	77514939	77515438	chr1	77708622	77709121	Gm28386|chr1:77708622-77709121	0.187087219328695	.	.
chr1	77516009	77516508	chr1	77506114	77506613	Gm28386|chr1:77506114-77506613	0.122756884106839	.	.
chr1	77516009	77516508	chr1	77513554	77514053	Gm28386|chr1:77513554-77514053	0.326371884985003	.	.
chr1	77516009	77516508	chr1	77708622	77709121	Gm28386|chr1:77708622-77709121	0.100344360274612	.	.
chr1	78196613	78197112	chr1	78181806	78182305	Pax3|chr1:78181806-78182305	0.304838656057498	.	.
chr1	79439807	79440306	chr1	79321733	79322232	Scg2|chr1:79321733-79322232	0.0916169757543914	.	.
chr1	79439807	79440306	chr1	79321733	79322232	Scg2|chr1:79321733-79322232	0.0916169757543915	.	.
chr1	84839165	84839664	chr1	84838531	84839030	Fbxo36|chr1:84838531-84839030	0.14691685888226	.	.
chr1	84839165	84839664	chr1	84933383	84933882	Fbxo36|chr1:84933383-84933882	0.0910403941648507	.	.
chr1	84839808	84840307	chr1	84933383	84933882	Fbxo36|chr1:84933383-84933882	0.0719434295823978	.	.
chr1	84839808	84840307	chr1	84933383	84933882	Trip12|chr1:84933383-84933882	0.0719434295823978	.	.
chr1	84934371	84934870	chr1	84838531	84839030	Slc16a14|chr1:84838531-84839030	0.106631790854032	.	.
chr1	84934371	84934870	chr1	84933383	84933882	Slc16a14|chr1:84933383-84933882	0.186263591471227	.	.
chr1	84934371	84934870	chr1	85114670	85115169	Slc16a14|chr1:85114670-85115169	0.141770102046743	.	.
chr1	84934883	84935382	chr1	85114670	85115169	Slc16a14|chr1:85114670-85115169	0.167384031994518	.	.
chr1	85793160	85793659	chr1	85703519	85704018	Cab39|chr1:85703519-85704018	0.171078386021041	.	.
chr1	85894955	85895454	chr1	85895455	85895954	Itm2c|chr1:85895455-85895954	0.155240652461556	.	.
chr1	87755700	87756199	chr1	87790735	87791234	Atg16l1|chr1:87790735-87791234	0.0733540091806776	.	.
chr1	87755700	87756199	chr1	87925537	87926036	Atg16l1|chr1:87925537-87926036	0.13227737127442	.	.
chr1	87853009	87853508	chr1	87925537	87926036	Dgkd|chr1:87925537-87926036	0.127785491849144	.	.
chr1	87853009	87853508	chr1	88098448	88098947	Dgkd|chr1:88098448-88098947	0.0803533179808607	.	.
chr1	87853973	87854472	chr1	87790735	87791234	Dgkd|chr1:87790735-87791234	0.161295260109795	.	.
chr1	87853973	87854472	chr1	87790735	87791234	Gm19582|chr1:87790735-87791234	0.161295260109795	.	.
chr1	87853973	87854472	chr1	87925537	87926036	Dgkd|chr1:87925537-87926036	0.188173018252086	.	.
chr1	87853973	87854472	chr1	87925537	87926036	Gm19582|chr1:87925537-87926036	0.188173018252086	.	.
chr1	88008031	88008530	chr1	88342561	88343060	Usp40|chr1:88342561-88343060	0.0709294079389046	.	.
chr1	88008031	88008530	chr1	88357393	88357892	Usp40|chr1:88357393-88357892	0.106607326987343	.	.
chr1	88008031	88008530	chr1	88358086	88358585	Usp40|chr1:88358086-88358585	0.105525966153196	.	.
chr1	88008031	88008530	chr1	88386089	88386588	Usp40|chr1:88386089-88386588	0.180081390575016	.	.
chr1	88008031	88008530	chr1	88386089	88386588	Usp40|chr1:88386089-88386588	0.180081390575017	.	.
chr1	88008031	88008530	chr1	88397850	88398349	Usp40|chr1:88397850-88398349	0.23192508224686	.	.
chr1	88205505	88206004	chr1	87789687	87790186	Dnajb3|chr1:87789687-87790186	0.0851051297691631	.	.
chr1	88205505	88206004	chr1	87790735	87791234	Dnajb3|chr1:87790735-87791234	0.126122801230558	.	.
chr1	88205505	88206004	chr1	87925537	87926036	Dnajb3|chr1:87925537-87926036	0.246284405253798	.	.
chr1	88205505	88206004	chr1	87929761	87930260	Dnajb3|chr1:87929761-87930260	0.150464870951126	.	.
chr1	88205505	88206004	chr1	88318505	88319004	Dnajb3|chr1:88318505-88319004	0.0795840015735823	.	.
chr1	88277410	88277909	chr1	88348421	88348920	Hjurp|chr1:88348421-88348920	0.0860665654400365	.	.
chr1	88277410	88277909	chr1	88348421	88348920	Trpm8|chr1:88348421-88348920	0.0860665654400365	.	.
chr1	88277410	88277909	chr1	88356577	88357076	Hjurp|chr1:88356577-88357076	0.345022715034458	.	.
chr1	88277410	88277909	chr1	88356577	88357076	Trpm8|chr1:88356577-88357076	0.345022715034458	.	.
chr1	88277410	88277909	chr1	88357393	88357892	Hjurp|chr1:88357393-88357892	0.219160820659666	.	.
chr1	88277410	88277909	chr1	88357393	88357892	Trpm8|chr1:88357393-88357892	0.219160820659666	.	.
chr1	88277410	88277909	chr1	88358086	88358585	Hjurp|chr1:88358086-88358585	0.407994120554173	.	.
chr1	88277410	88277909	chr1	88358086	88358585	Trpm8|chr1:88358086-88358585	0.407994120554173	.	.
chr1	88277410	88277909	chr1	88397850	88398349	Hjurp|chr1:88397850-88398349	0.0761188234926894	.	.
chr1	88277410	88277909	chr1	88397850	88398349	Trpm8|chr1:88397850-88398349	0.0761188234926894	.	.
chr1	88407416	88407915	chr1	88356577	88357076	Spp2|chr1:88356577-88357076	0.0943168253769512	.	.
chr1	88407416	88407915	chr1	88357393	88357892	Spp2|chr1:88357393-88357892	0.126276734860743	.	.
chr1	88407416	88407915	chr1	88358086	88358585	Spp2|chr1:88358086-88358585	0.13534184862589	.	.
chr1	88407416	88407915	chr1	88397850	88398349	Spp2|chr1:88397850-88398349	0.0874787005814681	.	.
chr1	90998483	90998982	chr1	90588307	90588806	Lrrfip1|chr1:90588307-90588806	0.107076502079194	.	.
chr1	90998483	90998982	chr1	90590608	90591107	Lrrfip1|chr1:90590608-90591107	0.152996697014441	.	.
chr1	90998483	90998982	chr1	90896594	90897093	Lrrfip1|chr1:90896594-90897093	0.258595507606865	.	.
chr1	90998483	90998982	chr1	90973173	90973672	Lrrfip1|chr1:90973173-90973672	0.0705019893626615	.	.
chr1	93305687	93306186	chr1	93686883	93687382	Gm28535|chr1:93686883-93687382	0.13400711202962	.	.
chr1	93305687	93306186	chr1	93686883	93687382	Mterf4|chr1:93686883-93687382	0.13400711202962	.	.
chr1	93343358	93343857	chr1	93686883	93687382	Pask|chr1:93686883-93687382	0.124044777851717	.	.
chr1	93343358	93343857	chr1	93686883	93687382	Ppp1r7|chr1:93686883-93687382	0.124044777851717	.	.
chr1	93343358	93343857	chr1	93704205	93704704	Pask|chr1:93704205-93704704	0.153228436894646	.	.
chr1	93343358	93343857	chr1	93704205	93704704	Ppp1r7|chr1:93704205-93704704	0.153228436894646	.	.
chr1	93478107	93478606	chr1	93704205	93704704	Hdlbp|chr1:93704205-93704704	0.138095896515964	.	.
chr1	93478107	93478606	chr1	93704205	93704704	Sept2|chr1:93704205-93704704	0.138095896515964	.	.
chr1	93478622	93479121	chr1	93445454	93445953	Hdlbp|chr1:93445454-93445953	0.121522841591747	.	.
chr1	93478622	93479121	chr1	93445454	93445953	Sept2|chr1:93445454-93445953	0.121522841591747	.	.
chr1	93478622	93479121	chr1	93704205	93704704	Hdlbp|chr1:93704205-93704704	0.20192615431276	.	.
chr1	93478622	93479121	chr1	93704205	93704704	Sept2|chr1:93704205-93704704	0.20192615431276	.	.
chr1	93511801	93512300	chr1	93704205	93704704	Farp2|chr1:93704205-93704704	0.179400761948322	.	.
chr1	93635550	93636049	chr1	93444675	93445174	Gm28536|chr1:93444675-93445174	0.0919614826119745	.	.
chr1	93635550	93636049	chr1	93444675	93445174	Gm28536|chr1:93444675-93445174	0.0919614826119746	.	.
chr1	93635550	93636049	chr1	93686883	93687382	Gm28536|chr1:93686883-93687382	0.0868013981759069	.	.
chr1	93635550	93636049	chr1	93704205	93704704	Gm28536|chr1:93704205-93704704	0.0696175776766635	.	.
chr1	93685241	93685740	chr1	93444675	93445174	Bok|chr1:93444675-93445174	0.143607535250116	.	.
chr1	93686360	93686859	chr1	93686883	93687382	Bok|chr1:93686883-93687382	0.295849190434459	.	.
chr1	93686360	93686859	chr1	93704205	93704704	Bok|chr1:93704205-93704704	0.0765938797702299	.	.
chr1	93754078	93754577	chr1	93686883	93687382	Thap4|chr1:93686883-93687382	0.122858299787982	.	.
chr1	93754078	93754577	chr1	93704205	93704704	Thap4|chr1:93704205-93704704	0.0804351565810574	.	.
chr1	93754617	93755116	chr1	93704205	93704704	Thap4|chr1:93704205-93704704	0.216712711394619	.	.
chr1	93801756	93802255	chr1	93704205	93704704	Dtymk|chr1:93704205-93704704	0.0924072621844498	.	.
chr1	93801756	93802255	chr1	94139409	94139908	Dtymk|chr1:94139409-94139908	0.110146299028258	.	.
chr1	93801756	93802255	chr1	94220923	94221422	Dtymk|chr1:94220923-94221422	0.174049736117337	.	.
chr1	93803720	93804219	chr1	93686883	93687382	Ing5|chr1:93686883-93687382	0.14444918692939	.	.
chr1	93825281	93825780	chr1	93686883	93687382	D2hgdh|chr1:93686883-93687382	0.18661498774496	.	.
chr1	93825281	93825780	chr1	93704205	93704704	D2hgdh|chr1:93704205-93704704	0.0724570134390998	.	.
chr1	95313333	95313832	chr1	95223122	95223621	Fam174a|chr1:95223122-95223621	0.288805055800082	.	.
chr1	95313333	95313832	chr1	95241628	95242127	Fam174a|chr1:95241628-95242127	0.0859282460105471	.	.
chr1	95313333	95313832	chr1	95288013	95288512	Fam174a|chr1:95288013-95288512	0.100067574104891	.	.
chr1	95313851	95314350	chr1	95223122	95223621	Fam174a|chr1:95223122-95223621	0.172442012442679	.	.
chr1	95313851	95314350	chr1	95241628	95242127	Fam174a|chr1:95241628-95242127	0.0860634928930777	.	.
chr1	95313851	95314350	chr1	95241628	95242127	Fam174a|chr1:95241628-95242127	0.0860634928930778	.	.
chr1	95313851	95314350	chr1	95288013	95288512	Fam174a|chr1:95288013-95288512	0.111401755448643	.	.
chr1	95667416	95667915	chr1	95288013	95288512	St8sia4|chr1:95288013-95288512	0.223748091528734	.	.
chr1	95667921	95668420	chr1	95263807	95264306	St8sia4|chr1:95263807-95264306	0.117118103157291	.	.
chr1	95667921	95668420	chr1	95288013	95288512	St8sia4|chr1:95288013-95288512	0.237609420018989	.	.
chr1	97661204	97661703	chr1	97660435	97660934	D1Ertd622e|chr1:97660435-97660934	0.299571215588705	.	.
chr1	98094805	98095304	chr1	98073327	98073826	Pam|chr1:98073327-98073826	0.109682778314738	.	.
chr1	98094805	98095304	chr1	98082889	98083388	Pam|chr1:98082889-98083388	0.0843370204990282	.	.
chr1	98094805	98095304	chr1	98135552	98136051	Pam|chr1:98135552-98136051	0.190920142935379	.	.
chr1	98094805	98095304	chr1	98136176	98136675	Pam|chr1:98136176-98136675	0.151508773415878	.	.
chr1	98094805	98095304	chr1	98174728	98175227	Pam|chr1:98174728-98175227	0.142857149861874	.	.
chr1	98094805	98095304	chr1	98178505	98179004	Pam|chr1:98178505-98179004	0.0848287963158372	.	.
chr1	98094805	98095304	chr1	98179009	98179508	Pam|chr1:98179009-98179508	0.14893060200382	.	.
chr1	98095430	98095929	chr1	98002767	98003266	Pam|chr1:98002767-98003266	0.10746240087801	.	.
chr1	98095430	98095929	chr1	98048365	98048864	Pam|chr1:98048365-98048864	0.179645228741236	.	.
chr1	98095430	98095929	chr1	98073897	98074396	Pam|chr1:98073897-98074396	0.188228242666696	.	.
chr1	98095430	98095929	chr1	98082889	98083388	Pam|chr1:98082889-98083388	0.257460473494655	.	.
chr1	98095430	98095929	chr1	98135552	98136051	Pam|chr1:98135552-98136051	0.194855469961303	.	.
chr1	98095430	98095929	chr1	98136176	98136675	Pam|chr1:98136176-98136675	0.157793143659186	.	.
chr1	98095430	98095929	chr1	98179009	98179508	Pam|chr1:98179009-98179508	0.231906320597558	.	.
chr1	106796474	106796973	chr1	106818348	106818847	Vps4b|chr1:106818348-106818847	0.115254503363245	.	.
chr1	109982394	109982893	chr1	109985362	109985861	Cdh7|chr1:109985362-109985861	0.0857596812885028	.	.
chr1	109982394	109982893	chr1	109993775	109994274	Cdh7|chr1:109993775-109994274	0.0953882248425953	.	.
chr1	109982394	109982893	chr1	110060146	110060645	Cdh7|chr1:110060146-110060645	0.114833709391753	.	.
chr1	109982394	109982893	chr1	110215922	110216421	Cdh7|chr1:110215922-110216421	0.139339322958157	.	.
chr1	109982994	109983493	chr1	109929801	109930300	Cdh7|chr1:109929801-109930300	0.120284930927862	.	.
chr1	109982994	109983493	chr1	109948501	109949000	Cdh7|chr1:109948501-109949000	0.185742954013943	.	.
chr1	109982994	109983493	chr1	110215922	110216421	Cdh7|chr1:110215922-110216421	0.0761971492401383	.	.
chr1	118310992	118311491	chr1	118498277	118498776	Tsn|chr1:118498277-118498776	0.0696326032468544	.	.
chr1	118389052	118389551	chr1	118498277	118498776	Clasp1|chr1:118498277-118498776	0.0889309690586404	.	.
chr1	118458765	118459264	chr1	118445457	118445956	2900060B14Rik|chr1:118445457-118445956	0.128311548085012	.	.
chr1	118458765	118459264	chr1	118486029	118486528	2900060B14Rik|chr1:118486029-118486528	0.0950399336733514	.	.
chr1	120602016	120602515	chr1	120321403	120321902	En1|chr1:120321403-120321902	0.149886858794823	.	.
chr1	120602016	120602515	chr1	120732555	120733054	En1|chr1:120732555-120733054	0.102590080704004	.	.
chr1	120602767	120603266	chr1	120374741	120375240	En1|chr1:120374741-120375240	0.148525891293472	.	.
chr1	120602767	120603266	chr1	120549233	120549732	En1|chr1:120549233-120549732	0.0834641058614658	.	.
chr1	120602767	120603266	chr1	120750541	120751040	En1|chr1:120750541-120751040	0.142426646565867	.	.
chr1	121431333	121431832	chr1	121228286	121228785	Ccdc93|chr1:121228286-121228785	0.107107310836216	.	.
chr1	121431333	121431832	chr1	121419036	121419535	Ccdc93|chr1:121419036-121419535	0.112988010730052	.	.
chr1	121431333	121431832	chr1	121440527	121441026	Ccdc93|chr1:121440527-121441026	0.120658047026355	.	.
chr1	121431333	121431832	chr1	121478582	121479081	Ccdc93|chr1:121478582-121479081	0.0812074199087426	.	.
chr1	125434562	125435061	chr1	125370731	125371230	Actr3|chr1:125370731-125371230	0.165880302123726	.	.
chr1	125434562	125435061	chr1	125378863	125379362	Actr3|chr1:125378863-125379362	0.113958650971141	.	.
chr1	125434562	125435061	chr1	125542200	125542699	Actr3|chr1:125542200-125542699	0.0967030442563234	.	.
chr1	125561216	125561715	chr1	125388386	125388885	Slc35f5|chr1:125388386-125388885	0.0761006306921433	.	.
chr1	125561216	125561715	chr1	125607368	125607867	Slc35f5|chr1:125607368-125607867	0.119573134503888	.	.
chr1	130717229	130717728	chr1	130715647	130716146	Yod1|chr1:130715647-130716146	0.107692644845159	.	.
chr1	130717229	130717728	chr1	130940879	130941378	Yod1|chr1:130940879-130941378	0.146742773422628	.	.
chr1	130730936	130731435	chr1	130350205	130350704	AA986860|chr1:130350205-130350704	0.0928761892312683	.	.
chr1	130730936	130731435	chr1	130547917	130548416	AA986860|chr1:130547917-130548416	0.181814621050563	.	.
chr1	130730936	130731435	chr1	130875072	130875571	AA986860|chr1:130875072-130875571	0.133581506439844	.	.
chr1	130730936	130731435	chr1	130940879	130941378	AA986860|chr1:130940879-130941378	0.168650579144252	.	.
chr1	130823986	130824485	chr1	130715647	130716146	Gm15848|chr1:130715647-130716146	0.12356208387845	.	.
chr1	139421972	139422471	chr1	139267783	139268282	Zbtb41|chr1:139267783-139268282	0.101925572794328	.	.
chr1	139421972	139422471	chr1	139340430	139340929	Zbtb41|chr1:139340430-139340929	0.145932781816417	.	.
chr1	139454477	139454976	chr1	139267783	139268282	Aspm|chr1:139267783-139268282	0.100332551523135	.	.
chr1	140245186	140245685	chr1	140179977	140180476	Kcnt2|chr1:140179977-140180476	0.318764798782469	.	.
chr1	140245186	140245685	chr1	140180524	140181023	Kcnt2|chr1:140180524-140181023	0.0984458839557582	.	.
chr1	140245761	140246260	chr1	140179977	140180476	Kcnt2|chr1:140179977-140180476	0.177233584004449	.	.
chr1	140246413	140246912	chr1	140179977	140180476	Kcnt2|chr1:140179977-140180476	0.131412567482187	.	.
chr1	143640493	143640992	chr1	143739248	143739747	B3galt2|chr1:143739248-143739747	0.0755522489030567	.	.
chr1	143640493	143640992	chr1	143739932	143740431	B3galt2|chr1:143739932-143740431	0.146281993341533	.	.
chr1	143702603	143703102	chr1	143739248	143739747	Cdc73|chr1:143739248-143739747	0.0922080839846094	.	.
chr1	143702603	143703102	chr1	143739248	143739747	Cdc73|chr1:143739248-143739747	0.0922080839846095	.	.
chr1	144003472	144003971	chr1	144197633	144198132	Rgs2|chr1:144197633-144198132	0.085883073022479	.	.
chr1	144004041	144004540	chr1	144355990	144356489	Rgs2|chr1:144355990-144356489	0.099703694086756	.	.
chr1	146494826	146495325	chr1	146027545	146028044	Brinp3|chr1:146027545-146028044	0.10019222928704	.	.
chr1	146494826	146495325	chr1	146027545	146028044	Gm29514|chr1:146027545-146028044	0.10019222928704	.	.
chr1	146494826	146495325	chr1	146498409	146498908	Brinp3|chr1:146498409-146498908	0.0980020873460871	.	.
chr1	146494826	146495325	chr1	146498409	146498908	Gm29514|chr1:146498409-146498908	0.0980020873460871	.	.
chr1	146495368	146495867	chr1	146497757	146498256	Brinp3|chr1:146497757-146498256	0.105905438477907	.	.
chr1	146495368	146495867	chr1	146497757	146498256	Gm29514|chr1:146497757-146498256	0.105905438477907	.	.
chr1	146495368	146495867	chr1	146498409	146498908	Brinp3|chr1:146498409-146498908	0.101894017431635	.	.
chr1	146495368	146495867	chr1	146498409	146498908	Gm29514|chr1:146498409-146498908	0.101894017431635	.	.
chr1	146495368	146495867	chr1	146515325	146515824	Brinp3|chr1:146515325-146515824	0.0790331651496699	.	.
chr1	146495368	146495867	chr1	146515325	146515824	Gm29514|chr1:146515325-146515824	0.0790331651496699	.	.
chr1	146495368	146495867	chr1	146568057	146568556	Brinp3|chr1:146568057-146568556	0.0989492941796534	.	.
chr1	146495368	146495867	chr1	146568057	146568556	Gm29514|chr1:146568057-146568556	0.0989492941796534	.	.
chr1	150392883	150393382	chr1	150540218	150540717	Odr4|chr1:150540218-150540717	0.0966772007417881	.	.
chr1	150392883	150393382	chr1	150540218	150540717	Tpr|chr1:150540218-150540717	0.0966772007417881	.	.
chr1	155812620	155813119	chr1	155784767	155785266	Qsox1|chr1:155784767-155785266	0.0784932818843495	.	.
chr1	155812620	155813119	chr1	156040577	156041076	Qsox1|chr1:156040577-156041076	0.0729151240377164	.	.
chr1	155812620	155813119	chr1	156241652	156242151	Qsox1|chr1:156241652-156242151	0.0936606608833541	.	.
chr1	155973115	155973614	chr1	156040577	156041076	Cep350|chr1:156040577-156041076	0.20625696345373	.	.
chr1	155973668	155974167	chr1	156040577	156041076	Cep350|chr1:156040577-156041076	0.0927523568552781	.	.
chr1	155973668	155974167	chr1	156241652	156242151	Cep350|chr1:156241652-156242151	0.0832973440164976	.	.
chr1	156035344	156035843	chr1	155790417	155790916	Tor1aip1|chr1:155790417-155790916	0.0837347005892179	.	.
chr1	156035344	156035843	chr1	155790417	155790916	Tor1aip2|chr1:155790417-155790916	0.0837347005892179	.	.
chr1	156035344	156035843	chr1	155855451	155855950	Tor1aip1|chr1:155855451-155855950	0.0914070067204768	.	.
chr1	156035344	156035843	chr1	155855451	155855950	Tor1aip2|chr1:155855451-155855950	0.0914070067204768	.	.
chr1	156035344	156035843	chr1	156040577	156041076	Tor1aip1|chr1:156040577-156041076	0.0961018090861201	.	.
chr1	156035344	156035843	chr1	156040577	156041076	Tor1aip2|chr1:156040577-156041076	0.0961018090861201	.	.
chr1	156035344	156035843	chr1	156241652	156242151	Tor1aip1|chr1:156241652-156242151	0.0761676548507162	.	.
chr1	156035344	156035843	chr1	156241652	156242151	Tor1aip2|chr1:156241652-156242151	0.0761676548507162	.	.
chr1	156035344	156035843	chr1	156306391	156306890	Tor1aip1|chr1:156306391-156306890	0.116515886928445	.	.
chr1	156035344	156035843	chr1	156306391	156306890	Tor1aip2|chr1:156306391-156306890	0.116515886928445	.	.
chr1	156035344	156035843	chr1	156316449	156316948	Tor1aip1|chr1:156316449-156316948	0.126812960002171	.	.
chr1	156035344	156035843	chr1	156316449	156316948	Tor1aip2|chr1:156316449-156316948	0.126812960002171	.	.
chr1	156035878	156036377	chr1	156306391	156306890	Tor1aip1|chr1:156306391-156306890	0.214388431730256	.	.
chr1	156035878	156036377	chr1	156306391	156306890	Tor1aip2|chr1:156306391-156306890	0.214388431730256	.	.
chr1	156035878	156036377	chr1	156316449	156316948	Tor1aip1|chr1:156316449-156316948	0.214227684633449	.	.
chr1	156035878	156036377	chr1	156316449	156316948	Tor1aip2|chr1:156316449-156316948	0.214227684633449	.	.
chr1	156036379	156036878	chr1	155800969	155801468	Tor1aip1|chr1:155800969-155801468	0.0832451281518635	.	.
chr1	156036379	156036878	chr1	156040577	156041076	Tor1aip1|chr1:156040577-156041076	0.0930862145428575	.	.
chr1	156036379	156036878	chr1	156306391	156306890	Tor1aip1|chr1:156306391-156306890	0.311321211285667	.	.
chr1	156036379	156036878	chr1	156306391	156306890	Tor1aip1|chr1:156306391-156306890	0.311321211285668	.	.
chr1	156036379	156036878	chr1	156316449	156316948	Tor1aip1|chr1:156316449-156316948	0.165322817319048	.	.
chr1	156303125	156303624	chr1	156183175	156183674	4930518J20Rik|chr1:156183175-156183674	0.0917058738250019	.	.
chr1	156303125	156303624	chr1	156183175	156183674	Tdrd5|chr1:156183175-156183674	0.0917058738250019	.	.
chr1	156303125	156303624	chr1	156263255	156263754	4930518J20Rik|chr1:156263255-156263754	0.165339911698153	.	.
chr1	156303125	156303624	chr1	156263255	156263754	Tdrd5|chr1:156263255-156263754	0.165339911698153	.	.
chr1	156303125	156303624	chr1	156306391	156306890	4930518J20Rik|chr1:156306391-156306890	0.0779747313160778	.	.
chr1	156303125	156303624	chr1	156306391	156306890	Tdrd5|chr1:156306391-156306890	0.0779747313160778	.	.
chr1	156420903	156421402	chr1	156040577	156041076	Axdnd1|chr1:156040577-156041076	0.113443219223259	.	.
chr1	156420903	156421402	chr1	156085751	156086250	Axdnd1|chr1:156085751-156086250	0.161821913321613	.	.
chr1	156420903	156421402	chr1	156263255	156263754	Axdnd1|chr1:156263255-156263754	0.127218619741836	.	.
chr1	156474061	156474560	chr1	156184182	156184681	Soat1|chr1:156184182-156184681	0.143510918622828	.	.
chr1	156474061	156474560	chr1	156241652	156242151	Soat1|chr1:156241652-156242151	0.152245661592345	.	.
chr1	156474061	156474560	chr1	156306391	156306890	Soat1|chr1:156306391-156306890	0.074120564900188	.	.
chr1	159231368	159231867	chr1	158769933	158770432	Cop1|chr1:158769933-158770432	0.258411681684992	.	.
chr1	159231368	159231867	chr1	159002171	159002670	Cop1|chr1:159002171-159002670	0.0775766211244509	.	.
chr1	159231368	159231867	chr1	159015197	159015696	Cop1|chr1:159015197-159015696	0.109971457096918	.	.
chr1	159231910	159232409	chr1	158769933	158770432	Cop1|chr1:158769933-158770432	0.158026475236227	.	.
chr1	159231910	159232409	chr1	159392607	159393106	Cop1|chr1:159392607-159393106	0.106986641880646	.	.
chr1	166254415	166254914	chr1	166401360	166401859	Ildr2|chr1:166401360-166401859	0.0837708325407063	.	.
chr1	166308696	166309195	chr1	166319038	166319537	5330438I03Rik|chr1:166319038-166319537	0.0708785377098985	.	.
chr1	166308696	166309195	chr1	166319038	166319537	5330438I03Rik|chr1:166319038-166319537	0.0708785377098986	.	.
chr1	166308696	166309195	chr1	166401360	166401859	5330438I03Rik|chr1:166401360-166401859	0.220610854116806	.	.
chr1	166308696	166309195	chr1	166428926	166429425	5330438I03Rik|chr1:166428926-166429425	0.0945806387618046	.	.
chr1	166309200	166309699	chr1	166319038	166319537	5330438I03Rik|chr1:166319038-166319537	0.103372355864881	.	.
chr1	166309200	166309699	chr1	166401360	166401859	5330438I03Rik|chr1:166401360-166401859	0.151019387036429	.	.
chr1	166409578	166410077	chr1	166737948	166738447	Pogk|chr1:166737948-166738447	0.102590144827261	.	.
chr1	171270057	171270556	chr1	171319300	171319799	B4galt3|chr1:171319300-171319799	0.134312631768247	.	.
chr1	171270057	171270556	chr1	171358351	171358850	B4galt3|chr1:171358351-171358850	0.105560683324269	.	.
chr1	171270057	171270556	chr1	171379865	171380364	B4galt3|chr1:171379865-171380364	0.0720573215476997	.	.
chr1	171281054	171281553	chr1	171378249	171378748	Ppox|chr1:171378249-171378748	0.231013370832165	.	.
chr1	171281563	171282062	chr1	171257104	171257603	Ppox|chr1:171257104-171257603	0.0807686123597343	.	.
chr1	171287719	171288218	chr1	171358351	171358850	Usp21|chr1:171358351-171358850	0.0876983522855942	.	.
chr1	171287719	171288218	chr1	171378249	171378748	Usp21|chr1:171378249-171378748	0.0835966704046782	.	.
chr1	171287719	171288218	chr1	171379865	171380364	Usp21|chr1:171379865-171380364	0.0731149623753123	.	.
chr1	171294566	171295065	chr1	171470192	171470691	Ufc1|chr1:171470192-171470691	0.239643433588915	.	.
chr1	171328705	171329204	chr1	171263038	171263537	Dedd|chr1:171263038-171263537	0.0745104169820862	.	.
chr1	171328705	171329204	chr1	171321350	171321849	Dedd|chr1:171321350-171321849	0.0803014430528493	.	.
chr1	171328705	171329204	chr1	171378249	171378748	Dedd|chr1:171378249-171378748	0.155055762006529	.	.
chr1	171328705	171329204	chr1	171379865	171380364	Dedd|chr1:171379865-171380364	0.200615656400403	.	.
chr1	171329206	171329705	chr1	171319300	171319799	Dedd|chr1:171319300-171319799	0.110870126652477	.	.
chr1	171329206	171329705	chr1	171378249	171378748	Dedd|chr1:171378249-171378748	0.14995752930108	.	.
chr1	171329206	171329705	chr1	171379865	171380364	Dedd|chr1:171379865-171380364	0.131548042063356	.	.
chr1	171345437	171345936	chr1	171378249	171378748	Nit1|chr1:171378249-171378748	0.141862677224086	.	.
chr1	171345437	171345936	chr1	171378249	171378748	Pfdn2|chr1:171378249-171378748	0.141862677224086	.	.
chr1	171360576	171361075	chr1	171378249	171378748	Klhdc9|chr1:171378249-171378748	0.343035920380684	.	.
chr1	171360576	171361075	chr1	171379865	171380364	Klhdc9|chr1:171379865-171380364	0.198112175273434	.	.
chr1	171361088	171361587	chr1	171378249	171378748	Klhdc9|chr1:171378249-171378748	0.326288707954644	.	.
chr1	171361088	171361587	chr1	171379865	171380364	Klhdc9|chr1:171379865-171380364	0.122502476186839	.	.
chr1	171411068	171411567	chr1	171262470	171262969	Usf1|chr1:171262470-171262969	0.0808830881350412	.	.
chr1	171411068	171411567	chr1	171263038	171263537	Usf1|chr1:171263038-171263537	0.170960403679848	.	.
chr1	171411068	171411567	chr1	171319300	171319799	Usf1|chr1:171319300-171319799	0.142418673633174	.	.
chr1	171411068	171411567	chr1	171321350	171321849	Usf1|chr1:171321350-171321849	0.0849799605817711	.	.
chr1	171411068	171411567	chr1	171378249	171378748	Usf1|chr1:171378249-171378748	0.0834054844655644	.	.
chr1	171411068	171411567	chr1	171379865	171380364	Usf1|chr1:171379865-171380364	0.308399866140566	.	.
chr1	171411068	171411567	chr1	171470192	171470691	Usf1|chr1:171470192-171470691	0.154964322827619	.	.
chr1	171437234	171437733	chr1	171320119	171320618	F11r|chr1:171320119-171320618	0.0985328542090342	.	.
chr1	171437234	171437733	chr1	171379865	171380364	F11r|chr1:171379865-171380364	0.0750053496834326	.	.
chr1	171437234	171437733	chr1	171566785	171567284	F11r|chr1:171566785-171567284	0.0859030907134569	.	.
chr1	171503198	171503697	chr1	171262470	171262969	Alyref2|chr1:171262470-171262969	0.0768476784655833	.	.
chr1	171503198	171503697	chr1	171262470	171262969	B930036N10Rik|chr1:171262470-171262969	0.0768476784655833	.	.
chr1	171503198	171503697	chr1	171263038	171263537	Alyref2|chr1:171263038-171263537	0.151974475114395	.	.
chr1	171503198	171503697	chr1	171263038	171263537	B930036N10Rik|chr1:171263038-171263537	0.151974475114395	.	.
chr1	171503198	171503697	chr1	171358351	171358850	Alyref2|chr1:171358351-171358850	0.105412278667361	.	.
chr1	171503198	171503697	chr1	171358351	171358850	Alyref2|chr1:171358351-171358850	0.105412278667362	.	.
chr1	171503198	171503697	chr1	171358351	171358850	B930036N10Rik|chr1:171358351-171358850	0.105412278667361	.	.
chr1	171503198	171503697	chr1	171358351	171358850	B930036N10Rik|chr1:171358351-171358850	0.105412278667362	.	.
chr1	171503198	171503697	chr1	171566785	171567284	Alyref2|chr1:171566785-171567284	0.0714110306521497	.	.
chr1	171503198	171503697	chr1	171566785	171567284	B930036N10Rik|chr1:171566785-171567284	0.0714110306521497	.	.
chr1	173366644	173367143	chr1	173342361	173342860	Cadm3|chr1:173342361-173342860	0.130669896383744	.	.
chr1	173366644	173367143	chr1	173359533	173360032	Cadm3|chr1:173359533-173360032	0.191873938843444	.	.
chr1	173366644	173367143	chr1	173365810	173366309	Cadm3|chr1:173365810-173366309	0.157241532855293	.	.
chr1	173366644	173367143	chr1	173451636	173452135	Cadm3|chr1:173451636-173452135	0.0795527959493189	.	.
chr1	173367390	173367889	chr1	173342361	173342860	Cadm3|chr1:173342361-173342860	0.215234080325409	.	.
chr1	173367390	173367889	chr1	173359533	173360032	Cadm3|chr1:173359533-173360032	0.133947651328728	.	.
chr1	173367390	173367889	chr1	173364377	173364876	Cadm3|chr1:173364377-173364876	0.237751767451822	.	.
chr1	173367390	173367889	chr1	173365810	173366309	Cadm3|chr1:173365810-173366309	0.130456840036293	.	.
chr1	173367390	173367889	chr1	173390016	173390515	Cadm3|chr1:173390016-173390515	0.157352277867657	.	.
chr1	177795766	177796265	chr1	177589510	177590009	Adss|chr1:177589510-177590009	0.0904500561328386	.	.
chr1	177795766	177796265	chr1	177620448	177620947	Adss|chr1:177620448-177620947	0.0914794462525276	.	.
chr1	177795766	177796265	chr1	177620448	177620947	Adss|chr1:177620448-177620947	0.0914794462525277	.	.
chr1	177795766	177796265	chr1	177683819	177684318	Adss|chr1:177683819-177684318	0.0854559953570685	.	.
chr1	177796375	177796874	chr1	177592236	177592735	Adss|chr1:177592236-177592735	0.16052477214028	.	.
chr1	177796375	177796874	chr1	177608539	177609038	Adss|chr1:177608539-177609038	0.314113435416806	.	.
chr1	177796375	177796874	chr1	177609164	177609663	Adss|chr1:177609164-177609663	0.183380792760702	.	.
chr1	177796375	177796874	chr1	178219602	178220101	Adss|chr1:178219602-178220101	0.0798764160987557	.	.
chr1	177982967	177983466	chr1	177506449	177506948	Catspere2|chr1:177506449-177506948	0.097153902817681	.	.
chr1	177982967	177983466	chr1	177506989	177507488	Catspere2|chr1:177506989-177507488	0.104428923286091	.	.
chr1	177982967	177983466	chr1	177573280	177573779	Catspere2|chr1:177573280-177573779	0.175208701609214	.	.
chr1	177982967	177983466	chr1	177592236	177592735	Catspere2|chr1:177592236-177592735	0.253702746286886	.	.
chr1	177982967	177983466	chr1	177608539	177609038	Catspere2|chr1:177608539-177609038	0.0911788010142921	.	.
chr1	177982967	177983466	chr1	177609164	177609663	Catspere2|chr1:177609164-177609663	0.159220792377627	.	.
chr1	177982967	177983466	chr1	177692440	177692939	Catspere2|chr1:177692440-177692939	0.0901867783636613	.	.
chr1	177982967	177983466	chr1	178201634	178202133	Catspere2|chr1:178201634-178202133	0.216954727698168	.	.
chr1	178187311	178187810	chr1	178201634	178202133	Desi2|chr1:178201634-178202133	0.120166702681808	.	.
chr1	178187311	178187810	chr1	178336353	178336852	Desi2|chr1:178336353-178336852	0.221864163119098	.	.
chr1	178187311	178187810	chr1	178368821	178369320	Desi2|chr1:178368821-178369320	0.293379872549988	.	.
chr1	178187311	178187810	chr1	178449116	178449615	Desi2|chr1:178449116-178449615	0.177854840909449	.	.
chr1	178276142	178276641	chr1	178317080	178317579	4930527J03Rik|chr1:178317080-178317579	0.183987147638848	.	.
chr1	178276840	178277339	chr1	178219602	178220101	4930527J03Rik|chr1:178219602-178220101	0.13970634323617	.	.
chr1	178276840	178277339	chr1	178242116	178242615	4930527J03Rik|chr1:178242116-178242615	0.0742647190568011	.	.
chr1	178276840	178277339	chr1	178317080	178317579	4930527J03Rik|chr1:178317080-178317579	0.0854649717452581	.	.
chr1	178317988	178318487	chr1	178201634	178202133	B230369F24Rik|chr1:178201634-178202133	0.133000807156398	.	.
chr1	178317988	178318487	chr1	178201634	178202133	Cox20|chr1:178201634-178202133	0.133000807156398	.	.
chr1	178317988	178318487	chr1	178336353	178336852	B230369F24Rik|chr1:178336353-178336852	0.0715984646928939	.	.
chr1	178317988	178318487	chr1	178336353	178336852	Cox20|chr1:178336353-178336852	0.0715984646928939	.	.
chr1	178317988	178318487	chr1	178368821	178369320	B230369F24Rik|chr1:178368821-178369320	0.344551019243886	.	.
chr1	178317988	178318487	chr1	178368821	178369320	Cox20|chr1:178368821-178369320	0.344551019243886	.	.
chr1	178317988	178318487	chr1	178449116	178449615	B230369F24Rik|chr1:178449116-178449615	0.231892234253399	.	.
chr1	178317988	178318487	chr1	178449116	178449615	Cox20|chr1:178449116-178449615	0.231892234253399	.	.
chr1	178317988	178318487	chr1	178454037	178454536	B230369F24Rik|chr1:178454037-178454536	0.179534354336988	.	.
chr1	178317988	178318487	chr1	178454037	178454536	Cox20|chr1:178454037-178454536	0.179534354336988	.	.
chr1	178318532	178319031	chr1	178201634	178202133	B230369F24Rik|chr1:178201634-178202133	0.175494676699817	.	.
chr1	178318532	178319031	chr1	178201634	178202133	Cox20|chr1:178201634-178202133	0.175494676699817	.	.
chr1	178318532	178319031	chr1	178336353	178336852	B230369F24Rik|chr1:178336353-178336852	0.263881198933555	.	.
chr1	178318532	178319031	chr1	178336353	178336852	Cox20|chr1:178336353-178336852	0.263881198933555	.	.
chr1	178318532	178319031	chr1	178368821	178369320	B230369F24Rik|chr1:178368821-178369320	0.334862257926133	.	.
chr1	178318532	178319031	chr1	178368821	178369320	Cox20|chr1:178368821-178369320	0.334862257926133	.	.
chr1	178318532	178319031	chr1	178449116	178449615	B230369F24Rik|chr1:178449116-178449615	0.276675346425934	.	.
chr1	178318532	178319031	chr1	178449116	178449615	Cox20|chr1:178449116-178449615	0.276675346425934	.	.
chr1	178318532	178319031	chr1	178454037	178454536	B230369F24Rik|chr1:178454037-178454536	0.211415407342862	.	.
chr1	178318532	178319031	chr1	178454037	178454536	Cox20|chr1:178454037-178454536	0.211415407342862	.	.
chr1	178337559	178338058	chr1	178336353	178336852	Hnrnpu|chr1:178336353-178336852	0.140336470043051	.	.
chr1	178337559	178338058	chr1	178368821	178369320	Hnrnpu|chr1:178368821-178369320	0.16580176335085	.	.
chr1	178337559	178338058	chr1	178449116	178449615	Hnrnpu|chr1:178449116-178449615	0.14040425280069	.	.
chr1	178405450	178405949	chr1	178201634	178202133	Efcab2|chr1:178201634-178202133	0.0709042320018846	.	.
chr1	178405450	178405949	chr1	178336353	178336852	Efcab2|chr1:178336353-178336852	0.220871084685984	.	.
chr1	178405450	178405949	chr1	178368821	178369320	Efcab2|chr1:178368821-178369320	0.296887342327915	.	.
chr1	178405450	178405949	chr1	178449116	178449615	Efcab2|chr1:178449116-178449615	0.0924065255350416	.	.
chr1	178405450	178405949	chr1	178454037	178454536	Efcab2|chr1:178454037-178454536	0.128200089715506	.	.
chr1	178406170	178406669	chr1	178219602	178220101	Efcab2|chr1:178219602-178220101	0.119640934782976	.	.
chr1	178406170	178406669	chr1	178368821	178369320	Efcab2|chr1:178368821-178369320	0.329835516616315	.	.
chr1	178406170	178406669	chr1	178454037	178454536	Efcab2|chr1:178454037-178454536	0.0906851634311653	.	.
chr1	180767693	180768192	chr1	180863588	180864087	Gm38293|chr1:180863588-180864087	0.0949719070507831	.	.
chr1	180767693	180768192	chr1	180863588	180864087	Gm38293|chr1:180863588-180864087	0.0949719070507832	.	.
chr1	180767693	180768192	chr1	180987738	180988237	Gm38293|chr1:180987738-180988237	0.0700735216042764	.	.
chr1	180767693	180768192	chr1	181017318	181017817	Gm38293|chr1:181017318-181017817	0.0763364226036402	.	.
chr1	180768387	180768886	chr1	181150665	181151164	Gm38293|chr1:181150665-181151164	0.0746433365418819	.	.
chr1	180813365	180813864	chr1	180777540	180778039	H3f3a|chr1:180777540-180778039	0.107645021409824	.	.
chr1	180813365	180813864	chr1	180777540	180778039	H3f3aos|chr1:180777540-180778039	0.107645021409824	.	.
chr1	180813365	180813864	chr1	181017318	181017817	H3f3a|chr1:181017318-181017817	0.148192814689519	.	.
chr1	180813365	180813864	chr1	181017318	181017817	H3f3aos|chr1:181017318-181017817	0.148192814689519	.	.
chr1	180850639	180851138	chr1	180777540	180778039	Sde2|chr1:180777540-180778039	0.102277497470752	.	.
chr1	180850639	180851138	chr1	180778088	180778587	Sde2|chr1:180778088-180778587	0.10938885270282	.	.
chr1	180850639	180851138	chr1	180793110	180793609	Sde2|chr1:180793110-180793609	0.0738690679986925	.	.
chr1	180850639	180851138	chr1	180987738	180988237	Sde2|chr1:180987738-180988237	0.123125075980302	.	.
chr1	180850639	180851138	chr1	181150665	181151164	Sde2|chr1:181150665-181151164	0.0711319346611762	.	.
chr1	180903944	180904443	chr1	180763866	180764365	Pycr2|chr1:180763866-180764365	0.100164918079631	.	.
chr1	180903944	180904443	chr1	180793110	180793609	Pycr2|chr1:180793110-180793609	0.143812111842165	.	.
chr1	180903944	180904443	chr1	180848038	180848537	Pycr2|chr1:180848038-180848537	0.0960157031499016	.	.
chr1	180903944	180904443	chr1	180987738	180988237	Pycr2|chr1:180987738-180988237	0.228168189247934	.	.
chr1	181144061	181144560	chr1	181016358	181016857	Cnih4|chr1:181016358-181016857	0.0786855084215386	.	.
chr1	181144061	181144560	chr1	181016358	181016857	Nvl|chr1:181016358-181016857	0.0786855084215386	.	.
chr1	181211764	181212263	chr1	180777540	180778039	Wdr26|chr1:180777540-180778039	0.158046079564356	.	.
chr1	181211764	181212263	chr1	180778088	180778587	Wdr26|chr1:180778088-180778587	0.0918499282998796	.	.
chr1	183221261	183221760	chr1	183345255	183345754	Disp1|chr1:183345255-183345754	0.263568889245599	.	.
chr1	183221261	183221760	chr1	183452933	183453432	Disp1|chr1:183452933-183453432	0.197846485777423	.	.
chr1	183296308	183296807	chr1	183344755	183345254	Aida|chr1:183344755-183345254	0.0933360586386489	.	.
chr1	183296308	183296807	chr1	183344755	183345254	Brox|chr1:183344755-183345254	0.0933360586386489	.	.
chr1	183296308	183296807	chr1	183345255	183345754	Aida|chr1:183345255-183345754	0.106986738019922	.	.
chr1	183296308	183296807	chr1	183345255	183345754	Brox|chr1:183345255-183345754	0.106986738019922	.	.
chr1	183296308	183296807	chr1	183358838	183359337	Aida|chr1:183358838-183359337	0.100468516293655	.	.
chr1	183296308	183296807	chr1	183358838	183359337	Brox|chr1:183358838-183359337	0.100468516293655	.	.
chr1	183296308	183296807	chr1	183452933	183453432	Aida|chr1:183452933-183453432	0.140310946920561	.	.
chr1	183296308	183296807	chr1	183452933	183453432	Brox|chr1:183452933-183453432	0.140310946920561	.	.
chr1	183296824	183297323	chr1	183442295	183442794	Aida|chr1:183442295-183442794	0.105554670155598	.	.
chr1	183296824	183297323	chr1	183442295	183442794	Brox|chr1:183442295-183442794	0.105554670155598	.	.
chr1	183296824	183297323	chr1	183452933	183453432	Aida|chr1:183452933-183453432	0.125167930493852	.	.
chr1	183296824	183297323	chr1	183452933	183453432	Brox|chr1:183452933-183453432	0.125167930493852	.	.
chr1	183297516	183298015	chr1	183349780	183350279	Brox|chr1:183349780-183350279	0.101615908475913	.	.
chr1	183297516	183298015	chr1	183359496	183359995	Brox|chr1:183359496-183359995	0.0769453286986359	.	.
chr1	183297516	183298015	chr1	183451800	183452299	Brox|chr1:183451800-183452299	0.137251988654057	.	.
chr1	183297516	183298015	chr1	183452933	183453432	Brox|chr1:183452933-183453432	0.184264083390657	.	.
chr1	183369413	183369912	chr1	183358838	183359337	Mia3|chr1:183358838-183359337	0.134420022456126	.	.
chr1	183369413	183369912	chr1	183442295	183442794	Mia3|chr1:183442295-183442794	0.129784308534727	.	.
chr1	183369413	183369912	chr1	183451800	183452299	Mia3|chr1:183451800-183452299	0.109390122204674	.	.
chr1	183369413	183369912	chr1	183452933	183453432	Mia3|chr1:183452933-183453432	0.112305522921328	.	.
chr1	183388644	183389143	chr1	183345255	183345754	Taf1a|chr1:183345255-183345754	0.148218487731625	.	.
chr1	183388644	183389143	chr1	183452933	183453432	Taf1a|chr1:183452933-183453432	0.25615703182796	.	.
chr1	194976111	194976610	chr1	195016706	195017205	A330023F24Rik|chr1:195016706-195017205	0.187075023260537	.	.
chr1	194976111	194976610	chr1	195016706	195017205	Gm16897|chr1:195016706-195017205	0.187075023260537	.	.
chr1	194976111	194976610	chr1	195033930	195034429	A330023F24Rik|chr1:195033930-195034429	0.140936358765942	.	.
chr1	194976111	194976610	chr1	195033930	195034429	Gm16897|chr1:195033930-195034429	0.140936358765942	.	.
chr1	194976725	194977224	chr1	194773817	194774316	A330023F24Rik|chr1:194773817-194774316	0.0923972909297916	.	.
chr1	194976725	194977224	chr1	194773817	194774316	Gm16897|chr1:194773817-194774316	0.0923972909297916	.	.
chr1	194977431	194977930	chr1	194816816	194817315	Gm16897|chr1:194816816-194817315	0.163305493115781	.	.
chr1	194977431	194977930	chr1	194977967	194978466	Gm16897|chr1:194977967-194978466	0.167294448591128	.	.
chr1	194977431	194977930	chr1	195016706	195017205	Gm16897|chr1:195016706-195017205	0.118432012531328	.	.
chr1	194977431	194977930	chr1	195232530	195233029	Gm16897|chr1:195232530-195233029	0.154284675760793	.	.
chr1	195018071	195018570	chr1	194816816	194817315	Gm37027|chr1:194816816-194817315	0.0866384170374032	.	.
chr1	195018071	195018570	chr1	195016706	195017205	Gm37027|chr1:195016706-195017205	0.16712383116243	.	.
chr1	195092132	195092631	chr1	195004738	195005237	Cd46|chr1:195004738-195005237	0.111608257554126	.	.
chr1	195130829	195131328	chr1	195016706	195017205	Cr1l|chr1:195016706-195017205	0.0963360951120285	.	.
chr1	195131381	195131880	chr1	194773817	194774316	Cr1l|chr1:194773817-194774316	0.0973864186166921	.	.
chr1	195131381	195131880	chr1	194793141	194793640	Cr1l|chr1:194793141-194793640	0.121998753198194	.	.
chr1	195131381	195131880	chr1	194839176	194839675	Cr1l|chr1:194839176-194839675	0.0736562536339444	.	.
chr1	195176500	195176999	chr1	194949869	194950368	Cr2|chr1:194949869-194950368	0.170584771492478	.	.
chr10	3366298	3366797	chr10	3180054	3180553	Ppp1r14c|chr10:3180054-3180553	0.0773785241167207	.	.
chr10	3366298	3366797	chr10	3366890	3367389	Ppp1r14c|chr10:3366890-3367389	0.190531516496874	.	.
chr10	3366298	3366797	chr10	3411264	3411763	Ppp1r14c|chr10:3411264-3411763	0.0702386302752546	.	.
chr10	3366298	3366797	chr10	3414767	3415266	Ppp1r14c|chr10:3414767-3415266	0.137252074760942	.	.
chr10	3366298	3366797	chr10	3531321	3531820	Ppp1r14c|chr10:3531321-3531820	0.101156028339722	.	.
chr10	3366298	3366797	chr10	3551144	3551643	Ppp1r14c|chr10:3551144-3551643	0.188234756642626	.	.
chr10	3740116	3740615	chr10	3531321	3531820	Plekhg1|chr10:3531321-3531820	0.0755254766100626	.	.
chr10	3740116	3740615	chr10	3536796	3537295	Plekhg1|chr10:3536796-3537295	0.123422237152124	.	.
chr10	3740116	3740615	chr10	3931655	3932154	Plekhg1|chr10:3931655-3932154	0.167143932572653	.	.
chr10	3741065	3741564	chr10	3308192	3308691	Plekhg1|chr10:3308192-3308691	0.0856010263100218	.	.
chr10	3741065	3741564	chr10	3366890	3367389	Plekhg1|chr10:3366890-3367389	0.10711530095771	.	.
chr10	3741065	3741564	chr10	3414767	3415266	Plekhg1|chr10:3414767-3415266	0.136076970972333	.	.
chr10	3741065	3741564	chr10	3531321	3531820	Plekhg1|chr10:3531321-3531820	0.0725975955600691	.	.
chr10	3741065	3741564	chr10	3551144	3551643	Plekhg1|chr10:3551144-3551643	0.0838802722491146	.	.
chr10	3741065	3741564	chr10	3872449	3872948	Plekhg1|chr10:3872449-3872948	0.175735182627926	.	.
chr10	3741065	3741564	chr10	3979041	3979540	Plekhg1|chr10:3979041-3979540	0.187927503209282	.	.
chr10	3972861	3973360	chr10	3511093	3511592	Mthfd1l|chr10:3511093-3511592	0.0751053123945575	.	.
chr10	3973553	3974052	chr10	3536796	3537295	Mthfd1l|chr10:3536796-3537295	0.12807978123857	.	.
chr10	3973553	3974052	chr10	3551144	3551643	Mthfd1l|chr10:3551144-3551643	0.0732143831429757	.	.
chr10	3973553	3974052	chr10	3551144	3551643	Mthfd1l|chr10:3551144-3551643	0.0732143831429758	.	.
chr10	3973553	3974052	chr10	3931655	3932154	Mthfd1l|chr10:3931655-3932154	0.126916492942046	.	.
chr10	3973553	3974052	chr10	3943811	3944310	Mthfd1l|chr10:3943811-3944310	0.107531691466095	.	.
chr10	3973553	3974052	chr10	3979041	3979540	Mthfd1l|chr10:3979041-3979540	0.0958843411289576	.	.
chr10	4265552	4266051	chr10	4406190	4406689	Akap12|chr10:4406190-4406689	0.0995277125049362	.	.
chr10	4266269	4266768	chr10	4346705	4347204	Akap12|chr10:4346705-4347204	0.307217944889059	.	.
chr10	4266269	4266768	chr10	4406190	4406689	Akap12|chr10:4406190-4406689	0.157712118434312	.	.
chr10	4266915	4267414	chr10	4346705	4347204	Akap12|chr10:4346705-4347204	0.210785134976573	.	.
chr10	4266915	4267414	chr10	4371868	4372367	Akap12|chr10:4371868-4372367	0.0712691346727978	.	.
chr10	4387235	4387734	chr10	4346705	4347204	Zbtb2|chr10:4346705-4347204	0.133050896701197	.	.
chr10	4387235	4387734	chr10	4386733	4387232	Zbtb2|chr10:4386733-4387232	0.34933553610334	.	.
chr10	4387235	4387734	chr10	4712513	4713012	Zbtb2|chr10:4712513-4713012	0.0929046111731664	.	.
chr10	4387909	4388408	chr10	4346705	4347204	Zbtb2|chr10:4346705-4347204	0.109222716131422	.	.
chr10	4387909	4388408	chr10	4590913	4591412	Zbtb2|chr10:4590913-4591412	0.172273518257898	.	.
chr10	4432192	4432691	chr10	4386733	4387232	Armt1|chr10:4386733-4387232	0.51058307958535	.	.
chr10	4432192	4432691	chr10	4386733	4387232	Rmnd1|chr10:4386733-4387232	0.51058307958535	.	.
chr10	5550504	5551003	chr10	5504718	5505217	Syne1|chr10:5504718-5505217	0.0752606181744748	.	.
chr10	5550504	5551003	chr10	5528242	5528741	Syne1|chr10:5528242-5528741	0.0948185024367888	.	.
chr10	5550504	5551003	chr10	5549987	5550486	Syne1|chr10:5549987-5550486	0.465390273882759	.	.
chr10	5805395	5805894	chr10	5504718	5505217	Fbxo5|chr10:5504718-5505217	0.360324612221389	.	.
chr10	5805395	5805894	chr10	5520445	5520944	Fbxo5|chr10:5520445-5520944	0.0698439881848641	.	.
chr10	5805395	5805894	chr10	5528242	5528741	Fbxo5|chr10:5528242-5528741	0.0899585230044067	.	.
chr10	5805395	5805894	chr10	5549987	5550486	Fbxo5|chr10:5549987-5550486	0.111724472339688	.	.
chr10	5805395	5805894	chr10	5600051	5600550	Fbxo5|chr10:5600051-5600550	0.122333626709464	.	.
chr10	5805395	5805894	chr10	5735115	5735614	Fbxo5|chr10:5735115-5735614	0.095963602692779	.	.
chr10	5805395	5805894	chr10	5900144	5900643	Fbxo5|chr10:5900144-5900643	0.174494482508237	.	.
chr10	5805395	5805894	chr10	5900649	5901148	Fbxo5|chr10:5900649-5901148	0.194601694534119	.	.
chr10	5805395	5805894	chr10	6035780	6036279	Fbxo5|chr10:6035780-6036279	0.14603034757812	.	.
chr10	5823844	5824343	chr10	5504718	5505217	Mtrf1l|chr10:5504718-5505217	0.184721633757107	.	.
chr10	5823844	5824343	chr10	5528242	5528741	Mtrf1l|chr10:5528242-5528741	0.121840069593682	.	.
chr10	5823844	5824343	chr10	5549987	5550486	Mtrf1l|chr10:5549987-5550486	0.195935077042912	.	.
chr10	5823844	5824343	chr10	5600051	5600550	Mtrf1l|chr10:5600051-5600550	0.0845818277169936	.	.
chr10	5823844	5824343	chr10	5735115	5735614	Mtrf1l|chr10:5735115-5735614	0.178302285766889	.	.
chr10	5823844	5824343	chr10	5786848	5787347	Mtrf1l|chr10:5786848-5787347	0.111395837399987	.	.
chr10	5823844	5824343	chr10	5900144	5900643	Mtrf1l|chr10:5900144-5900643	0.186334000932558	.	.
chr10	5921342	5921841	chr10	5512248	5512747	Rgs17|chr10:5512248-5512747	0.11529055481778	.	.
chr10	5921342	5921841	chr10	5549987	5550486	Rgs17|chr10:5549987-5550486	0.148786042543374	.	.
chr10	5921342	5921841	chr10	5600051	5600550	Rgs17|chr10:5600051-5600550	0.202234885112463	.	.
chr10	5921342	5921841	chr10	5900649	5901148	Rgs17|chr10:5900649-5901148	0.117434350958794	.	.
chr10	5922199	5922698	chr10	5504718	5505217	Rgs17|chr10:5504718-5505217	0.179690258333005	.	.
chr10	5922199	5922698	chr10	5549987	5550486	Rgs17|chr10:5549987-5550486	0.143664103787683	.	.
chr10	5922199	5922698	chr10	5554911	5555410	Rgs17|chr10:5554911-5555410	0.0696380470781612	.	.
chr10	5922199	5922698	chr10	5904251	5904750	Rgs17|chr10:5904251-5904750	0.100085159656574	.	.
chr10	7211500	7211999	chr10	7076118	7076617	Cnksr3|chr10:7076118-7076617	0.0795612737889563	.	.
chr10	7211500	7211999	chr10	7076118	7076617	Cnksr3|chr10:7076118-7076617	0.0795612737889564	.	.
chr10	7211500	7211999	chr10	7158283	7158782	Cnksr3|chr10:7158283-7158782	0.0742311754029953	.	.
chr10	7211500	7211999	chr10	7210985	7211484	Cnksr3|chr10:7210985-7211484	0.428319462751041	.	.
chr10	7211500	7211999	chr10	7268348	7268847	Cnksr3|chr10:7268348-7268847	0.13586429302982	.	.
chr10	7211500	7211999	chr10	7333209	7333708	Cnksr3|chr10:7333209-7333708	0.115092071537627	.	.
chr10	7212004	7212503	chr10	7076118	7076617	Cnksr3|chr10:7076118-7076617	0.111277036503643	.	.
chr10	7212004	7212503	chr10	7118324	7118823	Cnksr3|chr10:7118324-7118823	0.0788952511636981	.	.
chr10	7212004	7212503	chr10	7158283	7158782	Cnksr3|chr10:7158283-7158782	0.0733564214349358	.	.
chr10	7212004	7212503	chr10	7210985	7211484	Cnksr3|chr10:7210985-7211484	0.202383174323845	.	.
chr10	7212004	7212503	chr10	7268348	7268847	Cnksr3|chr10:7268348-7268847	0.10756611642834	.	.
chr10	7589567	7590066	chr10	7268348	7268847	Lrp11|chr10:7268348-7268847	0.189579076762588	.	.
chr10	7589567	7590066	chr10	7333209	7333708	Lrp11|chr10:7333209-7333708	0.0876186946660693	.	.
chr10	7589567	7590066	chr10	7390606	7391105	Lrp11|chr10:7390606-7391105	0.185750427407689	.	.
chr10	7589567	7590066	chr10	7883479	7883978	Lrp11|chr10:7883479-7883978	0.0700339795139036	.	.
chr10	7590117	7590616	chr10	7268348	7268847	Lrp11|chr10:7268348-7268847	0.0754012917301155	.	.
chr10	7590117	7590616	chr10	7707877	7708376	Lrp11|chr10:7707877-7708376	0.107827214949688	.	.
chr10	7590117	7590616	chr10	7883479	7883978	Lrp11|chr10:7883479-7883978	0.100843509727359	.	.
chr10	7667254	7667753	chr10	7333209	7333708	Nup43|chr10:7333209-7333708	0.0796530228080271	.	.
chr10	7667254	7667753	chr10	7390606	7391105	Nup43|chr10:7390606-7391105	0.074779791996215	.	.
chr10	7667254	7667753	chr10	7663092	7663591	Nup43|chr10:7663092-7663591	0.156111751063776	.	.
chr10	7667254	7667753	chr10	7839497	7839996	Nup43|chr10:7839497-7839996	0.230817171289386	.	.
chr10	7667254	7667753	chr10	7911145	7911644	Nup43|chr10:7911145-7911644	0.100202448072996	.	.
chr10	7680943	7681442	chr10	7663092	7663591	Lats1|chr10:7663092-7663591	0.0953267300812543	.	.
chr10	7680943	7681442	chr10	7663092	7663591	Lats1|chr10:7663092-7663591	0.0953267300812544	.	.
chr10	7680943	7681442	chr10	7663092	7663591	Pcmt1|chr10:7663092-7663591	0.0953267300812543	.	.
chr10	7680943	7681442	chr10	7663092	7663591	Pcmt1|chr10:7663092-7663591	0.0953267300812544	.	.
chr10	7680943	7681442	chr10	7883479	7883978	Lats1|chr10:7883479-7883978	0.0903587454946776	.	.
chr10	7680943	7681442	chr10	7883479	7883978	Pcmt1|chr10:7883479-7883978	0.0903587454946776	.	.
chr10	7725685	7726184	chr10	7469964	7470463	Katna1|chr10:7469964-7470463	0.0850360130834083	.	.
chr10	7780721	7781220	chr10	7600611	7601110	B430219N15Rik|chr10:7600611-7601110	0.0785404328436883	.	.
chr10	7780721	7781220	chr10	7663092	7663591	B430219N15Rik|chr10:7663092-7663591	0.256156755044313	.	.
chr10	7780721	7781220	chr10	7839497	7839996	B430219N15Rik|chr10:7839497-7839996	0.0775277951556441	.	.
chr10	7780721	7781220	chr10	7911145	7911644	B430219N15Rik|chr10:7911145-7911644	0.0755993029425993	.	.
chr10	7780721	7781220	chr10	7911145	7911644	B430219N15Rik|chr10:7911145-7911644	0.0755993029425994	.	.
chr10	7780721	7781220	chr10	7928966	7929465	B430219N15Rik|chr10:7928966-7929465	0.127159311952461	.	.
chr10	7792631	7793130	chr10	7600611	7601110	Ginm1|chr10:7600611-7601110	0.0711705889272859	.	.
chr10	7792631	7793130	chr10	7600611	7601110	Ppil4|chr10:7600611-7601110	0.0711705889272859	.	.
chr10	7792631	7793130	chr10	7663092	7663591	Ginm1|chr10:7663092-7663591	0.0890400042344988	.	.
chr10	7792631	7793130	chr10	7663092	7663591	Ppil4|chr10:7663092-7663591	0.0890400042344988	.	.
chr10	7792631	7793130	chr10	7911145	7911644	Ginm1|chr10:7911145-7911644	0.0707234247544666	.	.
chr10	7792631	7793130	chr10	7911145	7911644	Ppil4|chr10:7911145-7911644	0.0707234247544666	.	.
chr10	7956090	7956589	chr10	7663092	7663591	Tab2|chr10:7663092-7663591	0.336487413001898	.	.
chr10	7956090	7956589	chr10	7839497	7839996	Tab2|chr10:7839497-7839996	0.0886827580140273	.	.
chr10	7956090	7956589	chr10	7911145	7911644	Tab2|chr10:7911145-7911644	0.104161102479043	.	.
chr10	11280524	11281023	chr10	11274403	11274902	4930432B10Rik|chr10:11274403-11274902	0.0818251342780744	.	.
chr10	11280524	11281023	chr10	11274403	11274902	Fbxo30|chr10:11274403-11274902	0.0818251342780744	.	.
chr10	11280524	11281023	chr10	11491884	11492383	4930432B10Rik|chr10:11491884-11492383	0.24593098418996	.	.
chr10	11280524	11281023	chr10	11491884	11492383	Fbxo30|chr10:11491884-11492383	0.24593098418996	.	.
chr10	11281047	11281546	chr10	11491884	11492383	4930432B10Rik|chr10:11491884-11492383	0.299222490360463	.	.
chr10	11281047	11281546	chr10	11491884	11492383	Fbxo30|chr10:11491884-11492383	0.299222490360463	.	.
chr10	11343450	11343949	chr10	11362273	11362772	Epm2a|chr10:11362273-11362772	0.108903303652143	.	.
chr10	14705323	14705822	chr10	14451754	14452253	Nmbr|chr10:14451754-14452253	0.0999165237212035	.	.
chr10	14705323	14705822	chr10	14451754	14452253	Vta1|chr10:14451754-14452253	0.0999165237212035	.	.
chr10	19015270	19015769	chr10	19165903	19166402	Tnfaip3|chr10:19165903-19166402	0.118110518760691	.	.
chr10	21881933	21882432	chr10	21823268	21823767	Sgk1|chr10:21823268-21823767	0.102356897737666	.	.
chr10	21881933	21882432	chr10	21839136	21839635	Sgk1|chr10:21839136-21839635	0.114669010201722	.	.
chr10	21881933	21882432	chr10	21868565	21869064	Sgk1|chr10:21868565-21869064	0.113262106351219	.	.
chr10	21881933	21882432	chr10	21883505	21884004	Sgk1|chr10:21883505-21884004	0.144224017870096	.	.
chr10	21881933	21882432	chr10	21891400	21891899	Sgk1|chr10:21891400-21891899	0.185818669479809	.	.
chr10	21881933	21882432	chr10	21962926	21963425	Sgk1|chr10:21962926-21963425	0.0862661503817569	.	.
chr10	21881933	21882432	chr10	21994360	21994859	Sgk1|chr10:21994360-21994859	0.288398581665992	.	.
chr10	21881933	21882432	chr10	22007748	22008247	Sgk1|chr10:22007748-22008247	0.0811243111788334	.	.
chr10	21881933	21882432	chr10	22058487	22058986	Sgk1|chr10:22058487-22058986	0.222133230036813	.	.
chr10	21882814	21883313	chr10	21838603	21839102	Sgk1|chr10:21838603-21839102	0.153130435853603	.	.
chr10	21882814	21883313	chr10	21838603	21839102	Sgk1|chr10:21838603-21839102	0.153130435853604	.	.
chr10	21882814	21883313	chr10	21839136	21839635	Sgk1|chr10:21839136-21839635	0.133650643449906	.	.
chr10	21882814	21883313	chr10	21868565	21869064	Sgk1|chr10:21868565-21869064	0.155368326031767	.	.
chr10	21882814	21883313	chr10	21883505	21884004	Sgk1|chr10:21883505-21884004	0.39933625683933	.	.
chr10	21882814	21883313	chr10	21891400	21891899	Sgk1|chr10:21891400-21891899	0.123677763005675	.	.
chr10	21882814	21883313	chr10	21954093	21954592	Sgk1|chr10:21954093-21954592	0.0785069572401426	.	.
chr10	21882814	21883313	chr10	21980955	21981454	Sgk1|chr10:21980955-21981454	0.114787586045177	.	.
chr10	21882814	21883313	chr10	22000299	22000798	Sgk1|chr10:22000299-22000798	0.0788431666676527	.	.
chr10	21882814	21883313	chr10	22007748	22008247	Sgk1|chr10:22007748-22008247	0.0748710993725586	.	.
chr10	21882814	21883313	chr10	22058487	22058986	Sgk1|chr10:22058487-22058986	0.145131122988079	.	.
chr10	22148605	22149104	chr10	21995873	21996372	E030030I06Rik|chr10:21995873-21996372	0.152722629576311	.	.
chr10	22148605	22149104	chr10	22000299	22000798	E030030I06Rik|chr10:22000299-22000798	0.138618458574417	.	.
chr10	22149256	22149755	chr10	22000860	22001359	E030030I06Rik|chr10:22000860-22001359	0.126391034648904	.	.
chr10	22149256	22149755	chr10	22010076	22010575	E030030I06Rik|chr10:22010076-22010575	0.146791260978434	.	.
chr10	22644131	22644630	chr10	22670880	22671379	Slc2a12|chr10:22670880-22671379	0.205669586635789	.	.
chr10	22644131	22644630	chr10	22698696	22699195	Slc2a12|chr10:22698696-22699195	0.0816559883517769	.	.
chr10	22644131	22644630	chr10	22714849	22715348	Slc2a12|chr10:22714849-22715348	0.160878962397592	.	.
chr10	22645129	22645628	chr10	22479767	22480266	Slc2a12|chr10:22479767-22480266	0.0889932483580087	.	.
chr10	22645129	22645628	chr10	22579377	22579876	Slc2a12|chr10:22579377-22579876	0.132842650205813	.	.
chr10	22645129	22645628	chr10	22660283	22660782	Slc2a12|chr10:22660283-22660782	0.2087925301593	.	.
chr10	22645129	22645628	chr10	22670880	22671379	Slc2a12|chr10:22670880-22671379	0.283247729285457	.	.
chr10	22645129	22645628	chr10	22698696	22699195	Slc2a12|chr10:22698696-22699195	0.153761407759096	.	.
chr10	22645129	22645628	chr10	22701532	22702031	Slc2a12|chr10:22701532-22702031	0.110225106206937	.	.
chr10	22645129	22645628	chr10	22746238	22746737	Slc2a12|chr10:22746238-22746737	0.205318360982843	.	.
chr10	22645129	22645628	chr10	22775980	22776479	Slc2a12|chr10:22775980-22776479	0.110322879447486	.	.
chr10	22731152	22731651	chr10	22579377	22579876	AC166256.1|chr10:22579377-22579876	0.249074866097313	.	.
chr10	22731152	22731651	chr10	22579377	22579876	Tbpl1|chr10:22579377-22579876	0.249074866097313	.	.
chr10	22731152	22731651	chr10	22660283	22660782	AC166256.1|chr10:22660283-22660782	0.137855962749318	.	.
chr10	22731152	22731651	chr10	22660283	22660782	Tbpl1|chr10:22660283-22660782	0.137855962749318	.	.
chr10	22731152	22731651	chr10	22698696	22699195	AC166256.1|chr10:22698696-22699195	0.110330882936978	.	.
chr10	22731152	22731651	chr10	22698696	22699195	Tbpl1|chr10:22698696-22699195	0.110330882936978	.	.
chr10	22731152	22731651	chr10	22746238	22746737	AC166256.1|chr10:22746238-22746737	0.0732359032266721	.	.
chr10	22731152	22731651	chr10	22746238	22746737	Tbpl1|chr10:22746238-22746737	0.0732359032266721	.	.
chr10	22731681	22732180	chr10	22579377	22579876	AC166256.1|chr10:22579377-22579876	0.102765010776338	.	.
chr10	22731681	22732180	chr10	22579377	22579876	Tbpl1|chr10:22579377-22579876	0.102765010776338	.	.
chr10	22731681	22732180	chr10	22618757	22619256	AC166256.1|chr10:22618757-22619256	0.0870816942815671	.	.
chr10	22731681	22732180	chr10	22618757	22619256	Tbpl1|chr10:22618757-22619256	0.0870816942815671	.	.
chr10	22731681	22732180	chr10	22701532	22702031	AC166256.1|chr10:22701532-22702031	0.10971846355933	.	.
chr10	22731681	22732180	chr10	22701532	22702031	Tbpl1|chr10:22701532-22702031	0.10971846355933	.	.
chr10	22731681	22732180	chr10	22718457	22718956	AC166256.1|chr10:22718457-22718956	0.205874469004618	.	.
chr10	22731681	22732180	chr10	22718457	22718956	Tbpl1|chr10:22718457-22718956	0.205874469004618	.	.
chr10	26374914	26375413	chr10	26710532	26711031	L3mbtl3|chr10:26710532-26711031	0.0810327937150624	.	.
chr10	26374914	26375413	chr10	26711043	26711542	L3mbtl3|chr10:26711043-26711542	0.098501081188502	.	.
chr10	26695050	26695549	chr10	26328164	26328663	Gm48893|chr10:26328164-26328663	0.0716170479037176	.	.
chr10	26695050	26695549	chr10	26372894	26373393	Gm48893|chr10:26372894-26373393	0.0737584848951007	.	.
chr10	29313161	29313660	chr10	29147547	29148046	Echdc1|chr10:29147547-29148046	0.154711490931519	.	.
chr10	29313161	29313660	chr10	29147547	29148046	Gm46218|chr10:29147547-29148046	0.154711490931519	.	.
chr10	29361318	29361817	chr10	29106909	29107408	Rnf146|chr10:29106909-29107408	0.0903527980172018	.	.
chr10	29361318	29361817	chr10	29146428	29146927	Rnf146|chr10:29146428-29146927	0.17215703726441	.	.
chr10	29361318	29361817	chr10	29146930	29147429	Rnf146|chr10:29146930-29147429	0.18362065151569	.	.
chr10	29361318	29361817	chr10	29532753	29533252	Rnf146|chr10:29532753-29533252	0.130410098243903	.	.
chr10	29361838	29362337	chr10	29106909	29107408	Rnf146|chr10:29106909-29107408	0.0837815830424593	.	.
chr10	29361838	29362337	chr10	29146428	29146927	Rnf146|chr10:29146428-29146927	0.169717999187378	.	.
chr10	29361838	29362337	chr10	29532753	29533252	Rnf146|chr10:29532753-29533252	0.119559127876621	.	.
chr10	30600453	30600952	chr10	30278912	30279411	Trmt11|chr10:30278912-30279411	0.0715849679734259	.	.
chr10	30600453	30600952	chr10	30537972	30538471	Trmt11|chr10:30537972-30538471	0.0711918508052201	.	.
chr10	30802619	30803118	chr10	30778012	30778511	Ncoa7|chr10:30778012-30778511	0.0900005096194557	.	.
chr10	30802619	30803118	chr10	30801947	30802446	Ncoa7|chr10:30801947-30802446	0.305055302686522	.	.
chr10	30802619	30803118	chr10	31014972	31015471	Ncoa7|chr10:31014972-31015471	0.0766504616218736	.	.
chr10	30802619	30803118	chr10	31189579	31190078	Ncoa7|chr10:31189579-31190078	0.074039083816926	.	.
chr10	30802619	30803118	chr10	31194690	31195189	Ncoa7|chr10:31194690-31195189	0.0988703683069001	.	.
chr10	30803126	30803625	chr10	30778643	30779142	Ncoa7|chr10:30778643-30779142	0.0826168570736681	.	.
chr10	30803126	30803625	chr10	30801947	30802446	Ncoa7|chr10:30801947-30802446	0.222357190292292	.	.
chr10	30803126	30803625	chr10	31194690	31195189	Ncoa7|chr10:31194690-31195189	0.112292389625938	.	.
chr10	30842620	30843119	chr10	30778012	30778511	Hey2|chr10:30778012-30778511	0.0737452780922371	.	.
chr10	30842620	30843119	chr10	30801947	30802446	Hey2|chr10:30801947-30802446	0.236925353129526	.	.
chr10	30842620	30843119	chr10	30810769	30811268	Hey2|chr10:30810769-30811268	0.138166029749282	.	.
chr10	30842620	30843119	chr10	31189579	31190078	Hey2|chr10:31189579-31190078	0.102822157936399	.	.
chr10	30842620	30843119	chr10	31194690	31195189	Hey2|chr10:31194690-31195189	0.109761448224141	.	.
chr10	31313140	31313639	chr10	31318423	31318922	Hddc2|chr10:31318423-31318922	0.104550792045681	.	.
chr10	31445701	31446200	chr10	31253055	31253554	Tpd52l1|chr10:31253055-31253554	0.0746666988303398	.	.
chr10	31445701	31446200	chr10	31318423	31318922	Tpd52l1|chr10:31318423-31318922	0.129847783323018	.	.
chr10	31608520	31609019	chr10	31551337	31551836	Rnf217|chr10:31551337-31551836	0.0916725657695369	.	.
chr10	31608520	31609019	chr10	31927567	31928066	Rnf217|chr10:31927567-31928066	0.168035014178053	.	.
chr10	31609486	31609985	chr10	31519382	31519881	Rnf217|chr10:31519382-31519881	0.0812644073946054	.	.
chr10	32889817	32890316	chr10	32871102	32871601	Nkain2|chr10:32871102-32871601	0.0860184582825879	.	.
chr10	32889817	32890316	chr10	32881875	32882374	Nkain2|chr10:32881875-32882374	0.112994733524811	.	.
chr10	33623953	33624452	chr10	33703373	33703872	Clvs2|chr10:33703373-33703872	0.0802389345890051	.	.
chr10	33623953	33624452	chr10	33703373	33703872	Gm15939|chr10:33703373-33703872	0.0802389345890051	.	.
chr10	33623953	33624452	chr10	33986736	33987235	Clvs2|chr10:33986736-33987235	0.0724371758915566	.	.
chr10	33623953	33624452	chr10	33986736	33987235	Gm15939|chr10:33986736-33987235	0.0724371758915566	.	.
chr10	33624501	33625000	chr10	33703373	33703872	Clvs2|chr10:33703373-33703872	0.104710810615351	.	.
chr10	33624501	33625000	chr10	33703373	33703872	Gm15939|chr10:33703373-33703872	0.104710810615351	.	.
chr10	34018867	34019366	chr10	34316872	34317371	Gm48045|chr10:34316872-34317371	0.0876450402004604	.	.
chr10	34018867	34019366	chr10	34316872	34317371	Rwdd1|chr10:34316872-34317371	0.0876450402004604	.	.
chr10	34018867	34019366	chr10	34328221	34328720	Gm48045|chr10:34328221-34328720	0.0936676887470012	.	.
chr10	34018867	34019366	chr10	34328221	34328720	Rwdd1|chr10:34328221-34328720	0.0936676887470012	.	.
chr10	34019491	34019990	chr10	34316363	34316862	Gm48045|chr10:34316363-34316862	0.369730536193289	.	.
chr10	34019491	34019990	chr10	34316363	34316862	Rwdd1|chr10:34316363-34316862	0.369730536193289	.	.
chr10	34019491	34019990	chr10	34316872	34317371	Gm48045|chr10:34316872-34317371	0.416423871519257	.	.
chr10	34019491	34019990	chr10	34316872	34317371	Rwdd1|chr10:34316872-34317371	0.416423871519257	.	.
chr10	34036511	34037010	chr10	34316363	34316862	Trappc3l|chr10:34316363-34316862	0.101474711572466	.	.
chr10	34096225	34096724	chr10	34280491	34280990	Calhm5|chr10:34280491-34280990	0.0778214009632822	.	.
chr10	34096225	34096724	chr10	34316872	34317371	Calhm5|chr10:34316872-34317371	0.226097411313112	.	.
chr10	34096225	34096724	chr10	34326656	34327155	Calhm5|chr10:34326656-34327155	0.111172476171791	.	.
chr10	34127449	34127948	chr10	34326656	34327155	Calhm6|chr10:34326656-34327155	0.114530350252221	.	.
chr10	34206579	34207078	chr10	33986736	33987235	Dse|chr10:33986736-33987235	0.096454901365502	.	.
chr10	34206579	34207078	chr10	34033850	34034349	Dse|chr10:34033850-34034349	0.148805902680428	.	.
chr10	34206579	34207078	chr10	34316872	34317371	Dse|chr10:34316872-34317371	0.195341410914914	.	.
chr10	34206579	34207078	chr10	34326656	34327155	Dse|chr10:34326656-34327155	0.0699932277808094	.	.
chr10	34206579	34207078	chr10	34326656	34327155	Dse|chr10:34326656-34327155	0.0699932277808095	.	.
chr10	34207257	34207756	chr10	34280491	34280990	Dse|chr10:34280491-34280990	0.170399992578115	.	.
chr10	34207257	34207756	chr10	34280491	34280990	Dse|chr10:34280491-34280990	0.170399992578116	.	.
chr10	34207257	34207756	chr10	34316872	34317371	Dse|chr10:34316872-34317371	0.0893203546533697	.	.
chr10	34281970	34282469	chr10	34316363	34316862	Tspyl1|chr10:34316363-34316862	0.200870228092169	.	.
chr10	34281970	34282469	chr10	34316872	34317371	Tspyl1|chr10:34316872-34317371	0.261716288568939	.	.
chr10	34282484	34282983	chr10	34328221	34328720	Tspyl1|chr10:34328221-34328720	0.128608796027638	.	.
chr10	34282484	34282983	chr10	34512501	34513000	Tspyl1|chr10:34512501-34513000	0.0779601303114493	.	.
chr10	34297174	34297673	chr10	34280491	34280990	Tspyl4|chr10:34280491-34280990	0.0868884814997958	.	.
chr10	34297174	34297673	chr10	34316872	34317371	Tspyl4|chr10:34316872-34317371	0.103944860233914	.	.
chr10	34297174	34297673	chr10	34355682	34356181	Tspyl4|chr10:34355682-34356181	0.171418698571246	.	.
chr10	34297971	34298470	chr10	34033850	34034349	Gm47512|chr10:34033850-34034349	0.139432004959613	.	.
chr10	34297971	34298470	chr10	34033850	34034349	Tspyl4|chr10:34033850-34034349	0.139432004959613	.	.
chr10	34297971	34298470	chr10	34316363	34316862	Gm47512|chr10:34316363-34316862	0.0957298661436317	.	.
chr10	34297971	34298470	chr10	34316363	34316862	Tspyl4|chr10:34316363-34316862	0.0957298661436317	.	.
chr10	34297971	34298470	chr10	34316872	34317371	Gm47512|chr10:34316872-34317371	0.142028985616855	.	.
chr10	34297971	34298470	chr10	34316872	34317371	Tspyl4|chr10:34316872-34317371	0.142028985616855	.	.
chr10	34297971	34298470	chr10	34355682	34356181	Gm47512|chr10:34355682-34356181	0.0905469128302628	.	.
chr10	34297971	34298470	chr10	34355682	34356181	Tspyl4|chr10:34355682-34356181	0.0905469128302628	.	.
chr10	34297971	34298470	chr10	34617147	34617646	Gm47512|chr10:34617147-34617646	0.0883184557325261	.	.
chr10	34297971	34298470	chr10	34617147	34617646	Tspyl4|chr10:34617147-34617646	0.0883184557325261	.	.
chr10	34418335	34418834	chr10	34316363	34316862	Nt5dc1|chr10:34316363-34316862	0.19396496723989	.	.
chr10	34418335	34418834	chr10	34316872	34317371	Nt5dc1|chr10:34316872-34317371	0.326898728397279	.	.
chr10	34418335	34418834	chr10	34326656	34327155	Nt5dc1|chr10:34326656-34327155	0.0753597558999097	.	.
chr10	36974002	36974501	chr10	36899076	36899575	Hdac2|chr10:36899076-36899575	0.210217899419204	.	.
chr10	36974613	36975112	chr10	36899076	36899575	Hdac2|chr10:36899076-36899575	0.11679866313134	.	.
chr10	36975153	36975652	chr10	36929887	36930386	Hdac2|chr10:36929887-36930386	0.086136206588023	.	.
chr10	37138712	37139211	chr10	37014232	37014731	5930403N24Rik|chr10:37014232-37014731	0.191729400569356	.	.
chr10	37138712	37139211	chr10	37014232	37014731	Marcks|chr10:37014232-37014731	0.191729400569356	.	.
chr10	37138712	37139211	chr10	37047820	37048319	5930403N24Rik|chr10:37047820-37048319	0.0790639732076536	.	.
chr10	37138712	37139211	chr10	37047820	37048319	Marcks|chr10:37047820-37048319	0.0790639732076536	.	.
chr10	37138712	37139211	chr10	37072777	37073276	5930403N24Rik|chr10:37072777-37073276	0.0848343762200023	.	.
chr10	37138712	37139211	chr10	37072777	37073276	Marcks|chr10:37072777-37073276	0.0848343762200023	.	.
chr10	37138712	37139211	chr10	37136922	37137421	5930403N24Rik|chr10:37136922-37137421	0.332934579172616	.	.
chr10	37138712	37139211	chr10	37136922	37137421	Marcks|chr10:37136922-37137421	0.332934579172616	.	.
chr10	39244746	39245245	chr10	39171094	39171593	Gm31562|chr10:39171094-39171593	0.0909217369235753	.	.
chr10	39244746	39245245	chr10	39239839	39240338	Gm31562|chr10:39239839-39240338	0.24032214502745	.	.
chr10	41071321	41071820	chr10	41241072	41241571	Gpr6|chr10:41241072-41241571	0.150568428327885	.	.
chr10	41071321	41071820	chr10	41288740	41289239	Gpr6|chr10:41288740-41289239	0.103055861657211	.	.
chr10	41072083	41072582	chr10	41010547	41011046	Gpr6|chr10:41010547-41011046	0.0968758983026617	.	.
chr10	41072083	41072582	chr10	41031700	41032199	Gpr6|chr10:41031700-41032199	0.140567653280337	.	.
chr10	41072083	41072582	chr10	41271811	41272310	Gpr6|chr10:41271811-41272310	0.277396444411764	.	.
chr10	41072083	41072582	chr10	41288740	41289239	Gpr6|chr10:41288740-41289239	0.102353024732081	.	.
chr10	41072083	41072582	chr10	41434516	41435015	Gpr6|chr10:41434516-41435015	0.0948539596270763	.	.
chr10	41072083	41072582	chr10	41434516	41435015	Gpr6|chr10:41434516-41435015	0.0948539596270764	.	.
chr10	41303028	41303527	chr10	41004323	41004822	Ak9|chr10:41004323-41004822	0.139513494325212	.	.
chr10	41303028	41303527	chr10	41004323	41004822	Fig4|chr10:41004323-41004822	0.139513494325212	.	.
chr10	41303028	41303527	chr10	41015647	41016146	Ak9|chr10:41015647-41016146	0.158259227135117	.	.
chr10	41303028	41303527	chr10	41015647	41016146	Fig4|chr10:41015647-41016146	0.158259227135117	.	.
chr10	41303028	41303527	chr10	41434516	41435015	Ak9|chr10:41434516-41435015	0.123427824687887	.	.
chr10	41303028	41303527	chr10	41434516	41435015	Fig4|chr10:41434516-41435015	0.123427824687887	.	.
chr10	41303669	41304168	chr10	41479887	41480386	Ak9|chr10:41479887-41480386	0.107798624250844	.	.
chr10	41303669	41304168	chr10	41479887	41480386	Fig4|chr10:41479887-41480386	0.107798624250844	.	.
chr10	41490156	41490655	chr10	41271811	41272310	Ppil6|chr10:41271811-41272310	0.0965789011456048	.	.
chr10	41490156	41490655	chr10	41271811	41272310	Smpd2|chr10:41271811-41272310	0.0965789011456048	.	.
chr10	42276537	42277036	chr10	42277563	42278062	Foxo3|chr10:42277563-42278062	0.355562982550872	.	.
chr10	42477769	42478268	chr10	42637134	42637633	Afg1l|chr10:42637134-42637633	0.124899427030955	.	.
chr10	42478381	42478880	chr10	42277563	42278062	Afg1l|chr10:42277563-42278062	0.0881475171767549	.	.
chr10	42478381	42478880	chr10	42637134	42637633	Afg1l|chr10:42637134-42637633	0.206114683091181	.	.
chr10	42501588	42502087	chr10	42277563	42278062	Snx3|chr10:42277563-42278062	0.141457278449363	.	.
chr10	42501588	42502087	chr10	42678656	42679155	Snx3|chr10:42678656-42679155	0.0771438267988087	.	.
chr10	42502326	42502825	chr10	42637134	42637633	Snx3|chr10:42637134-42637633	0.162242208216975	.	.
chr10	42502326	42502825	chr10	42678656	42679155	Snx3|chr10:42678656-42679155	0.143368633592347	.	.
chr10	42502326	42502825	chr10	42714934	42715433	Snx3|chr10:42714934-42715433	0.147044036524948	.	.
chr10	42502326	42502825	chr10	42715545	42716044	Snx3|chr10:42715545-42716044	0.0944218560453407	.	.
chr10	43901492	43901991	chr10	44050495	44050994	Qrsl1|chr10:44050495-44050994	0.0787291383400388	.	.
chr10	43901492	43901991	chr10	44050495	44050994	Rtn4ip1|chr10:44050495-44050994	0.0787291383400388	.	.
chr10	44148721	44149220	chr10	44020061	44020560	Crybg1|chr10:44020061-44020560	0.202833528913643	.	.
chr10	45485562	45486061	chr10	45363307	45363806	Lin28b|chr10:45363307-45363806	0.192105244028311	.	.
chr10	45485562	45486061	chr10	45373235	45373734	Lin28b|chr10:45373235-45373734	0.0714485637257338	.	.
chr10	45486237	45486736	chr10	45363307	45363806	Lin28b|chr10:45363307-45363806	0.131124045793456	.	.
chr10	45486237	45486736	chr10	45373235	45373734	Lin28b|chr10:45373235-45373734	0.0935226587899767	.	.
chr10	49788557	49789056	chr10	49783245	49783744	Grik2|chr10:49783245-49783744	0.0953888768539081	.	.
chr10	49788557	49789056	chr10	49783245	49783744	Grik2|chr10:49783245-49783744	0.0953888768539082	.	.
chr10	50592385	50592884	chr10	50671524	50672023	Ascc3|chr10:50671524-50672023	0.122627994502131	.	.
chr10	52232761	52233260	chr10	52106115	52106614	Dcbld1|chr10:52106115-52106614	0.0781930637921747	.	.
chr10	52232761	52233260	chr10	52274336	52274835	Dcbld1|chr10:52274336-52274835	0.102949750974265	.	.
chr10	52381180	52381679	chr10	52274336	52274835	Gopc|chr10:52274336-52274835	0.183835924265311	.	.
chr10	52381180	52381679	chr10	52274921	52275420	Gopc|chr10:52274921-52275420	0.0912601417108214	.	.
chr10	52381975	52382474	chr10	52659688	52660187	Gopc|chr10:52659688-52660187	0.0781861045294068	.	.
chr10	52690218	52690717	chr10	52330961	52331460	Slc35f1|chr10:52330961-52331460	0.148972799610748	.	.
chr10	52690218	52690717	chr10	52361156	52361655	Slc35f1|chr10:52361156-52361655	0.108723162003354	.	.
chr10	52690218	52690717	chr10	52703990	52704489	Slc35f1|chr10:52703990-52704489	0.143896931049357	.	.
chr10	52690218	52690717	chr10	52704503	52705002	Slc35f1|chr10:52704503-52705002	0.0862165697179048	.	.
chr10	52690801	52691300	chr10	52274336	52274835	Slc35f1|chr10:52274336-52274835	0.0732858322052291	.	.
chr10	52690801	52691300	chr10	52330961	52331460	Slc35f1|chr10:52330961-52331460	0.209284816236371	.	.
chr10	52690801	52691300	chr10	52691301	52691800	Slc35f1|chr10:52691301-52691800	0.268478161107063	.	.
chr10	52690801	52691300	chr10	52703990	52704489	Slc35f1|chr10:52703990-52704489	0.198209685874836	.	.
chr10	56106501	56107000	chr10	56115644	56116143	Msl3l2|chr10:56115644-56116143	0.10818634035813	.	.
chr10	56228732	56229231	chr10	56058855	56059354	Tbc1d32|chr10:56058855-56059354	0.25526533594099	.	.
chr10	56228732	56229231	chr10	56092871	56093370	Tbc1d32|chr10:56092871-56093370	0.130049408535867	.	.
chr10	56228732	56229231	chr10	56115133	56115632	Tbc1d32|chr10:56115133-56115632	0.221704247035971	.	.
chr10	56228732	56229231	chr10	56115644	56116143	Tbc1d32|chr10:56115644-56116143	0.223443073260606	.	.
chr10	56228732	56229231	chr10	56372970	56373469	Tbc1d32|chr10:56372970-56373469	0.194268487863774	.	.
chr10	57486054	57486553	chr10	57463283	57463782	4930467K11Rik|chr10:57463283-57463782	0.091230439427587	.	.
chr10	57486054	57486553	chr10	57463283	57463782	Hsf2|chr10:57463283-57463782	0.091230439427587	.	.
chr10	57486054	57486553	chr10	57663737	57664236	4930467K11Rik|chr10:57663737-57664236	0.187525982181021	.	.
chr10	57486054	57486553	chr10	57663737	57664236	Hsf2|chr10:57663737-57664236	0.187525982181021	.	.
chr10	57486054	57486553	chr10	57664298	57664797	4930467K11Rik|chr10:57664298-57664797	0.136854581185034	.	.
chr10	57486054	57486553	chr10	57664298	57664797	Hsf2|chr10:57664298-57664797	0.136854581185034	.	.
chr10	57486588	57487087	chr10	57313719	57314218	4930467K11Rik|chr10:57313719-57314218	0.0831119868919022	.	.
chr10	57486588	57487087	chr10	57313719	57314218	Hsf2|chr10:57313719-57314218	0.0831119868919022	.	.
chr10	57486588	57487087	chr10	57371139	57371638	4930467K11Rik|chr10:57371139-57371638	0.0986764071936733	.	.
chr10	57486588	57487087	chr10	57371139	57371638	4930467K11Rik|chr10:57371139-57371638	0.0986764071936734	.	.
chr10	57486588	57487087	chr10	57371139	57371638	Hsf2|chr10:57371139-57371638	0.0986764071936733	.	.
chr10	57486588	57487087	chr10	57371139	57371638	Hsf2|chr10:57371139-57371638	0.0986764071936734	.	.
chr10	57486588	57487087	chr10	57572089	57572588	4930467K11Rik|chr10:57572089-57572588	0.0786514249743794	.	.
chr10	57486588	57487087	chr10	57572089	57572588	Hsf2|chr10:57572089-57572588	0.0786514249743794	.	.
chr10	57486588	57487087	chr10	57604617	57605116	4930467K11Rik|chr10:57604617-57605116	0.0742610587670447	.	.
chr10	57486588	57487087	chr10	57604617	57605116	Hsf2|chr10:57604617-57605116	0.0742610587670447	.	.
chr10	57486588	57487087	chr10	57743482	57743981	4930467K11Rik|chr10:57743482-57743981	0.0886484915645759	.	.
chr10	57486588	57487087	chr10	57743482	57743981	Hsf2|chr10:57743482-57743981	0.0886484915645759	.	.
chr10	57486588	57487087	chr10	57744060	57744559	4930467K11Rik|chr10:57744060-57744559	0.0899037025781549	.	.
chr10	57486588	57487087	chr10	57744060	57744559	Hsf2|chr10:57744060-57744559	0.0899037025781549	.	.
chr10	57532304	57532803	chr10	57447879	57448378	Serinc1|chr10:57447879-57448378	0.134590411400244	.	.
chr10	57532304	57532803	chr10	57743482	57743981	Serinc1|chr10:57743482-57743981	0.082028892255152	.	.
chr10	57532304	57532803	chr10	57743482	57743981	Serinc1|chr10:57743482-57743981	0.0820288922551521	.	.
chr10	57631815	57632314	chr10	57313719	57314218	Pkib|chr10:57313719-57314218	0.17911343727181	.	.
chr10	57631815	57632314	chr10	57420864	57421363	Pkib|chr10:57420864-57421363	0.215524382505211	.	.
chr10	57631815	57632314	chr10	57553615	57554114	Pkib|chr10:57553615-57554114	0.0986609165282691	.	.
chr10	57631815	57632314	chr10	57604617	57605116	Pkib|chr10:57604617-57605116	0.10945940391824	.	.
chr10	57631815	57632314	chr10	57743482	57743981	Pkib|chr10:57743482-57743981	0.0833020737706069	.	.
chr10	57632515	57633014	chr10	57313719	57314218	Pkib|chr10:57313719-57314218	0.171758254608779	.	.
chr10	57632515	57633014	chr10	57420864	57421363	Pkib|chr10:57420864-57421363	0.170000971856448	.	.
chr10	57632515	57633014	chr10	57447879	57448378	Pkib|chr10:57447879-57448378	0.188017715552445	.	.
chr10	57784508	57785007	chr10	57744060	57744559	Fabp7|chr10:57744060-57744559	0.10774620059592	.	.
chr10	57784508	57785007	chr10	57841830	57842329	Fabp7|chr10:57841830-57842329	0.144585453995739	.	.
chr10	57794436	57794935	chr10	57553615	57554114	Smpdl3a|chr10:57553615-57554114	0.228349403020082	.	.
chr10	57794436	57794935	chr10	57572089	57572588	Smpdl3a|chr10:57572089-57572588	0.111570400034125	.	.
chr10	57794436	57794935	chr10	57604617	57605116	Smpdl3a|chr10:57604617-57605116	0.0748458599958717	.	.
chr10	57794436	57794935	chr10	57744060	57744559	Smpdl3a|chr10:57744060-57744559	0.0858193486363977	.	.
chr10	57794939	57795438	chr10	57553615	57554114	Smpdl3a|chr10:57553615-57554114	0.120588945786184	.	.
chr10	57794939	57795438	chr10	57572089	57572588	Smpdl3a|chr10:57572089-57572588	0.0828009698617228	.	.
chr10	57794939	57795438	chr10	57841830	57842329	Smpdl3a|chr10:57841830-57842329	0.127714609987187	.	.
chr10	58255194	58255693	chr10	58362676	58363175	Gcc2|chr10:58362676-58363175	0.103714072669379	.	.
chr10	58255194	58255693	chr10	58383254	58383753	Gcc2|chr10:58383254-58383753	0.16386618523844	.	.
chr10	58255194	58255693	chr10	58401851	58402350	Gcc2|chr10:58401851-58402350	0.180520043955041	.	.
chr10	58323065	58323564	chr10	58371409	58371908	Lims1|chr10:58371409-58371908	0.0855074045820852	.	.
chr10	58323065	58323564	chr10	58477133	58477632	Lims1|chr10:58477133-58477632	0.185497340817495	.	.
chr10	58446597	58447096	chr10	58362676	58363175	Ranbp2|chr10:58362676-58363175	0.109215747263345	.	.
chr10	58446597	58447096	chr10	58376801	58377300	Ranbp2|chr10:58376801-58377300	0.152229263578666	.	.
chr10	58446597	58447096	chr10	58401851	58402350	Ranbp2|chr10:58401851-58402350	0.162359081586982	.	.
chr10	58446597	58447096	chr10	58476600	58477099	Ranbp2|chr10:58476600-58477099	0.12946759316675	.	.
chr10	58446597	58447096	chr10	58477133	58477632	Ranbp2|chr10:58477133-58477632	0.104218900408296	.	.
chr10	58497623	58498122	chr10	58362676	58363175	Ccdc138|chr10:58362676-58363175	0.199228803391981	.	.
chr10	58497623	58498122	chr10	58377737	58378236	Ccdc138|chr10:58377737-58378236	0.0945618185258389	.	.
chr10	58497623	58498122	chr10	58401851	58402350	Ccdc138|chr10:58401851-58402350	0.152585964314297	.	.
chr10	58497623	58498122	chr10	58476600	58477099	Ccdc138|chr10:58476600-58477099	0.0718051776264022	.	.
chr10	61783021	61783520	chr10	61885570	61886069	H2afy2|chr10:61885570-61886069	0.105970330028177	.	.
chr10	61783021	61783520	chr10	61920313	61920812	H2afy2|chr10:61920313-61920812	0.0844636892313707	.	.
chr10	61783021	61783520	chr10	61920313	61920812	H2afy2|chr10:61920313-61920812	0.0844636892313708	.	.
chr10	61783021	61783520	chr10	62182988	62183487	H2afy2|chr10:62182988-62183487	0.125015008487621	.	.
chr10	61783021	61783520	chr10	62216527	62217026	H2afy2|chr10:62216527-62217026	0.112256322526872	.	.
chr10	61783689	61784188	chr10	62182988	62183487	H2afy2|chr10:62182988-62183487	0.103837116667572	.	.
chr10	62231026	62231525	chr10	61764623	61765122	Tspan15|chr10:61764623-61765122	0.0915045505397022	.	.
chr10	62231026	62231525	chr10	62105101	62105600	Tspan15|chr10:62105101-62105600	0.0841527633729164	.	.
chr10	62231026	62231525	chr10	62110799	62111298	Tspan15|chr10:62110799-62111298	0.106226937930988	.	.
chr10	62231026	62231525	chr10	62208440	62208939	Tspan15|chr10:62208440-62208939	0.0900259665259452	.	.
chr10	62231026	62231525	chr10	62260971	62261470	Tspan15|chr10:62260971-62261470	0.120867815673134	.	.
chr10	62231026	62231525	chr10	62329836	62330335	Tspan15|chr10:62329836-62330335	0.0873376757019921	.	.
chr10	62231026	62231525	chr10	62410887	62411386	Tspan15|chr10:62410887-62411386	0.142118045181047	.	.
chr10	62231026	62231525	chr10	62411417	62411916	Tspan15|chr10:62411417-62411916	0.102788028315096	.	.
chr10	62339392	62339891	chr10	62192668	62193167	Hk1os|chr10:62192668-62193167	0.108178256122407	.	.
chr10	62339392	62339891	chr10	62216527	62217026	Hk1os|chr10:62216527-62217026	0.182726001070186	.	.
chr10	62339392	62339891	chr10	62314466	62314965	Hk1os|chr10:62314466-62314965	0.0717699163888091	.	.
chr10	62339392	62339891	chr10	62674652	62675151	Hk1os|chr10:62674652-62675151	0.133413441296413	.	.
chr10	62339392	62339891	chr10	62713329	62713828	Hk1os|chr10:62713329-62713828	0.157783036711134	.	.
chr10	62340040	62340539	chr10	62182988	62183487	Hk1os|chr10:62182988-62183487	0.0875755658080773	.	.
chr10	62340040	62340539	chr10	62192668	62193167	Hk1os|chr10:62192668-62193167	0.148422690672631	.	.
chr10	62340040	62340539	chr10	62216527	62217026	Hk1os|chr10:62216527-62217026	0.146589305484187	.	.
chr10	62340040	62340539	chr10	62300269	62300768	Hk1os|chr10:62300269-62300768	0.138991328063047	.	.
chr10	62340040	62340539	chr10	62314466	62314965	Hk1os|chr10:62314466-62314965	0.116169767906112	.	.
chr10	62340040	62340539	chr10	62320502	62321001	Hk1os|chr10:62320502-62321001	0.103648267253201	.	.
chr10	62449224	62449723	chr10	62105101	62105600	4930507D05Rik|chr10:62105101-62105600	0.170980841450801	.	.
chr10	62449224	62449723	chr10	62105101	62105600	Supv3l1|chr10:62105101-62105600	0.170980841450801	.	.
chr10	62449224	62449723	chr10	62110799	62111298	4930507D05Rik|chr10:62110799-62111298	0.127541958410267	.	.
chr10	62449224	62449723	chr10	62110799	62111298	Supv3l1|chr10:62110799-62111298	0.127541958410267	.	.
chr10	62449224	62449723	chr10	62401310	62401809	4930507D05Rik|chr10:62401310-62401809	0.0904777651289972	.	.
chr10	62449224	62449723	chr10	62401310	62401809	Supv3l1|chr10:62401310-62401809	0.0904777651289972	.	.
chr10	62449224	62449723	chr10	62412055	62412554	4930507D05Rik|chr10:62412055-62412554	0.152590791719668	.	.
chr10	62449224	62449723	chr10	62412055	62412554	Supv3l1|chr10:62412055-62412554	0.152590791719668	.	.
chr10	62449224	62449723	chr10	62418448	62418947	4930507D05Rik|chr10:62418448-62418947	0.163614192694998	.	.
chr10	62449224	62449723	chr10	62418448	62418947	Supv3l1|chr10:62418448-62418947	0.163614192694998	.	.
chr10	62449224	62449723	chr10	62500120	62500619	4930507D05Rik|chr10:62500120-62500619	0.0753981416156415	.	.
chr10	62449224	62449723	chr10	62500120	62500619	Supv3l1|chr10:62500120-62500619	0.0753981416156415	.	.
chr10	62449224	62449723	chr10	62739951	62740450	4930507D05Rik|chr10:62739951-62740450	0.193170997499228	.	.
chr10	62449224	62449723	chr10	62739951	62740450	Supv3l1|chr10:62739951-62740450	0.193170997499228	.	.
chr10	62449766	62450265	chr10	62500120	62500619	4930507D05Rik|chr10:62500120-62500619	0.0705664261979548	.	.
chr10	62449766	62450265	chr10	62500120	62500619	Supv3l1|chr10:62500120-62500619	0.0705664261979548	.	.
chr10	62449766	62450265	chr10	62674652	62675151	4930507D05Rik|chr10:62674652-62675151	0.0827758596607358	.	.
chr10	62449766	62450265	chr10	62674652	62675151	Supv3l1|chr10:62674652-62675151	0.0827758596607358	.	.
chr10	62449766	62450265	chr10	62739951	62740450	4930507D05Rik|chr10:62739951-62740450	0.0874550720690308	.	.
chr10	62449766	62450265	chr10	62739951	62740450	Supv3l1|chr10:62739951-62740450	0.0874550720690308	.	.
chr10	62486129	62486628	chr10	62110799	62111298	Vps26a|chr10:62110799-62111298	0.125672306988203	.	.
chr10	62486129	62486628	chr10	62300269	62300768	Vps26a|chr10:62300269-62300768	0.185618303153477	.	.
chr10	62486129	62486628	chr10	62313730	62314229	Vps26a|chr10:62313730-62314229	0.195528119640369	.	.
chr10	62486129	62486628	chr10	62320502	62321001	Vps26a|chr10:62320502-62321001	0.103856259738089	.	.
chr10	62486629	62487128	chr10	62110799	62111298	Vps26a|chr10:62110799-62111298	0.207051288480449	.	.
chr10	62486629	62487128	chr10	62182988	62183487	Vps26a|chr10:62182988-62183487	0.0961688908596311	.	.
chr10	62486629	62487128	chr10	62194920	62195419	Vps26a|chr10:62194920-62195419	0.08651059727749	.	.
chr10	62486629	62487128	chr10	62216527	62217026	Vps26a|chr10:62216527-62217026	0.265851025241476	.	.
chr10	62486629	62487128	chr10	62300269	62300768	Vps26a|chr10:62300269-62300768	0.112472900400565	.	.
chr10	62486629	62487128	chr10	62320502	62321001	Vps26a|chr10:62320502-62321001	0.228298928800332	.	.
chr10	62486629	62487128	chr10	62411417	62411916	Vps26a|chr10:62411417-62411916	0.156951707394843	.	.
chr10	62486629	62487128	chr10	62713329	62713828	Vps26a|chr10:62713329-62713828	0.0697019689449765	.	.
chr10	62486629	62487128	chr10	62713329	62713828	Vps26a|chr10:62713329-62713828	0.0697019689449766	.	.
chr10	62486629	62487128	chr10	62739951	62740450	Vps26a|chr10:62739951-62740450	0.143086633291109	.	.
chr10	62577623	62578122	chr10	62320502	62321001	4933428P19Rik|chr10:62320502-62321001	0.0729877712788384	.	.
chr10	62577623	62578122	chr10	62320502	62321001	Kif1bp|chr10:62320502-62321001	0.0729877712788384	.	.
chr10	62577623	62578122	chr10	62410887	62411386	4933428P19Rik|chr10:62410887-62411386	0.126624531088551	.	.
chr10	62577623	62578122	chr10	62410887	62411386	Kif1bp|chr10:62410887-62411386	0.126624531088551	.	.
chr10	62577623	62578122	chr10	62412055	62412554	4933428P19Rik|chr10:62412055-62412554	0.0852469751272054	.	.
chr10	62577623	62578122	chr10	62412055	62412554	Kif1bp|chr10:62412055-62412554	0.0852469751272054	.	.
chr10	62577623	62578122	chr10	62856650	62857149	4933428P19Rik|chr10:62856650-62857149	0.108200164695043	.	.
chr10	62577623	62578122	chr10	62856650	62857149	Kif1bp|chr10:62856650-62857149	0.108200164695043	.	.
chr10	62578211	62578710	chr10	62300269	62300768	4933428P19Rik|chr10:62300269-62300768	0.0996266731451809	.	.
chr10	62578211	62578710	chr10	62300269	62300768	Kif1bp|chr10:62300269-62300768	0.0996266731451809	.	.
chr10	62578211	62578710	chr10	62314466	62314965	4933428P19Rik|chr10:62314466-62314965	0.0799016914161949	.	.
chr10	62578211	62578710	chr10	62314466	62314965	Kif1bp|chr10:62314466-62314965	0.0799016914161949	.	.
chr10	62578211	62578710	chr10	62320502	62321001	4933428P19Rik|chr10:62320502-62321001	0.145334571389503	.	.
chr10	62578211	62578710	chr10	62320502	62321001	Kif1bp|chr10:62320502-62321001	0.145334571389503	.	.
chr10	62578211	62578710	chr10	62329836	62330335	4933428P19Rik|chr10:62329836-62330335	0.126217467121787	.	.
chr10	62578211	62578710	chr10	62329836	62330335	Kif1bp|chr10:62329836-62330335	0.126217467121787	.	.
chr10	62578211	62578710	chr10	62332391	62332890	4933428P19Rik|chr10:62332391-62332890	0.0832914714172826	.	.
chr10	62578211	62578710	chr10	62332391	62332890	Kif1bp|chr10:62332391-62332890	0.0832914714172826	.	.
chr10	62578211	62578710	chr10	62590203	62590702	4933428P19Rik|chr10:62590203-62590702	0.12986970041406	.	.
chr10	62578211	62578710	chr10	62590203	62590702	Kif1bp|chr10:62590203-62590702	0.12986970041406	.	.
chr10	62578211	62578710	chr10	62739951	62740450	4933428P19Rik|chr10:62739951-62740450	0.0899478396117805	.	.
chr10	62578211	62578710	chr10	62739951	62740450	Kif1bp|chr10:62739951-62740450	0.0899478396117805	.	.
chr10	62578211	62578710	chr10	62856650	62857149	4933428P19Rik|chr10:62856650-62857149	0.207090587082583	.	.
chr10	62578211	62578710	chr10	62856650	62857149	Kif1bp|chr10:62856650-62857149	0.207090587082583	.	.
chr10	62578211	62578710	chr10	62865210	62865709	4933428P19Rik|chr10:62865210-62865709	0.133227196178176	.	.
chr10	62578211	62578710	chr10	62865210	62865709	Kif1bp|chr10:62865210-62865709	0.133227196178176	.	.
chr10	62602059	62602558	chr10	62300269	62300768	Ddx21|chr10:62300269-62300768	0.087075164801789	.	.
chr10	62602059	62602558	chr10	62300269	62300768	Gm47257|chr10:62300269-62300768	0.087075164801789	.	.
chr10	62602059	62602558	chr10	62320502	62321001	Ddx21|chr10:62320502-62321001	0.177437402007262	.	.
chr10	62602059	62602558	chr10	62320502	62321001	Gm47257|chr10:62320502-62321001	0.177437402007262	.	.
chr10	62602059	62602558	chr10	62329836	62330335	Ddx21|chr10:62329836-62330335	0.135535301617147	.	.
chr10	62602059	62602558	chr10	62329836	62330335	Gm47257|chr10:62329836-62330335	0.135535301617147	.	.
chr10	62602059	62602558	chr10	62332391	62332890	Ddx21|chr10:62332391-62332890	0.0781844680626227	.	.
chr10	62602059	62602558	chr10	62332391	62332890	Gm47257|chr10:62332391-62332890	0.0781844680626227	.	.
chr10	62602059	62602558	chr10	62411417	62411916	Ddx21|chr10:62411417-62411916	0.122033179189452	.	.
chr10	62602059	62602558	chr10	62411417	62411916	Gm47257|chr10:62411417-62411916	0.122033179189452	.	.
chr10	62602059	62602558	chr10	62549665	62550164	Ddx21|chr10:62549665-62550164	0.0959586620784631	.	.
chr10	62602059	62602558	chr10	62549665	62550164	Gm47257|chr10:62549665-62550164	0.0959586620784631	.	.
chr10	62602059	62602558	chr10	62675651	62676150	Ddx21|chr10:62675651-62676150	0.110237819217347	.	.
chr10	62602059	62602558	chr10	62675651	62676150	Gm47257|chr10:62675651-62676150	0.110237819217347	.	.
chr10	62602059	62602558	chr10	62713329	62713828	Ddx21|chr10:62713329-62713828	0.110531415409599	.	.
chr10	62602059	62602558	chr10	62713329	62713828	Gm47257|chr10:62713329-62713828	0.110531415409599	.	.
chr10	62602059	62602558	chr10	62856650	62857149	Ddx21|chr10:62856650-62857149	0.112681654209824	.	.
chr10	62602059	62602558	chr10	62856650	62857149	Gm47257|chr10:62856650-62857149	0.112681654209824	.	.
chr10	62602059	62602558	chr10	62865210	62865709	Ddx21|chr10:62865210-62865709	0.116978775876512	.	.
chr10	62602059	62602558	chr10	62865210	62865709	Gm47257|chr10:62865210-62865709	0.116978775876512	.	.
chr10	62602059	62602558	chr10	62865795	62866294	Ddx21|chr10:62865795-62866294	0.0842993353382277	.	.
chr10	62602059	62602558	chr10	62865795	62866294	Gm47257|chr10:62865795-62866294	0.0842993353382277	.	.
chr10	62602059	62602558	chr10	62886750	62887249	Ddx21|chr10:62886750-62887249	0.167472451908442	.	.
chr10	62602059	62602558	chr10	62886750	62887249	Gm47257|chr10:62886750-62887249	0.167472451908442	.	.
chr10	62602059	62602558	chr10	62887257	62887756	Ddx21|chr10:62887257-62887756	0.134799586666287	.	.
chr10	62602059	62602558	chr10	62887257	62887756	Gm47257|chr10:62887257-62887756	0.134799586666287	.	.
chr10	62651098	62651597	chr10	62300269	62300768	Ddx50|chr10:62300269-62300768	0.336589020634046	.	.
chr10	62651098	62651597	chr10	62320502	62321001	Ddx50|chr10:62320502-62321001	0.191214496048759	.	.
chr10	62651098	62651597	chr10	62739951	62740450	Ddx50|chr10:62739951-62740450	0.130028174879443	.	.
chr10	62651098	62651597	chr10	62856650	62857149	Ddx50|chr10:62856650-62857149	0.21238000612691	.	.
chr10	62651098	62651597	chr10	62857169	62857668	Ddx50|chr10:62857169-62857668	0.112944598727714	.	.
chr10	62651098	62651597	chr10	62865210	62865709	Ddx50|chr10:62865210-62865709	0.0758418079032385	.	.
chr10	62651098	62651597	chr10	62865795	62866294	Ddx50|chr10:62865795-62866294	0.0985398414348098	.	.
chr10	62725538	62726037	chr10	62313730	62314229	Stox1|chr10:62313730-62314229	0.125606502061519	.	.
chr10	62725538	62726037	chr10	62401310	62401809	Stox1|chr10:62401310-62401809	0.141826806966612	.	.
chr10	62725538	62726037	chr10	62412055	62412554	Stox1|chr10:62412055-62412554	0.108361733761561	.	.
chr10	62725538	62726037	chr10	62418448	62418947	Stox1|chr10:62418448-62418947	0.0793711114060778	.	.
chr10	62725538	62726037	chr10	62675651	62676150	Stox1|chr10:62675651-62676150	0.0926952838338655	.	.
chr10	62725538	62726037	chr10	62713329	62713828	Stox1|chr10:62713329-62713828	0.204627069989376	.	.
chr10	62725538	62726037	chr10	62857169	62857668	Stox1|chr10:62857169-62857668	0.0995325805550021	.	.
chr10	62725538	62726037	chr10	62857169	62857668	Stox1|chr10:62857169-62857668	0.0995325805550022	.	.
chr10	62792172	62792671	chr10	62739951	62740450	Ccar1|chr10:62739951-62740450	0.0995314967897057	.	.
chr10	62792172	62792671	chr10	62846898	62847397	Ccar1|chr10:62846898-62847397	0.070224429353717	.	.
chr10	62792172	62792671	chr10	62856650	62857149	Ccar1|chr10:62856650-62857149	0.161247053801418	.	.
chr10	62792172	62792671	chr10	62865210	62865709	Ccar1|chr10:62865210-62865709	0.107525665790334	.	.
chr10	62792172	62792671	chr10	63065948	63066447	Ccar1|chr10:63065948-63066447	0.141740388563602	.	.
chr10	62792172	62792671	chr10	63085149	63085648	Ccar1|chr10:63085149-63085648	0.0701319325665027	.	.
chr10	62792172	62792671	chr10	63113099	63113598	Ccar1|chr10:63113099-63113598	0.173120833598332	.	.
chr10	62919701	62920200	chr10	62713329	62713828	Slc25a16|chr10:62713329-62713828	0.171396011282943	.	.
chr10	62919701	62920200	chr10	62857169	62857668	Slc25a16|chr10:62857169-62857668	0.0965025106788277	.	.
chr10	62919701	62920200	chr10	62886750	62887249	Slc25a16|chr10:62886750-62887249	0.0789545099652528	.	.
chr10	62919701	62920200	chr10	62971839	62972338	Slc25a16|chr10:62971839-62972338	0.154210036905879	.	.
chr10	62919701	62920200	chr10	63113099	63113598	Slc25a16|chr10:63113099-63113598	0.071173270899926	.	.
chr10	62920395	62920894	chr10	62674652	62675151	Slc25a16|chr10:62674652-62675151	0.126436902175711	.	.
chr10	62920395	62920894	chr10	62713329	62713828	Slc25a16|chr10:62713329-62713828	0.0944111149926389	.	.
chr10	62920395	62920894	chr10	62865210	62865709	Slc25a16|chr10:62865210-62865709	0.0987734632971059	.	.
chr10	62920395	62920894	chr10	62971839	62972338	Slc25a16|chr10:62971839-62972338	0.0946580014383337	.	.
chr10	62946840	62947339	chr10	62856650	62857149	Dna2|chr10:62856650-62857149	0.17148482265503	.	.
chr10	62946840	62947339	chr10	62857169	62857668	Dna2|chr10:62857169-62857668	0.112818640630266	.	.
chr10	62946840	62947339	chr10	62866298	62866797	Dna2|chr10:62866298-62866797	0.104650821378396	.	.
chr10	62946840	62947339	chr10	62963893	62964392	Dna2|chr10:62963893-62964392	0.0865974141611127	.	.
chr10	62946840	62947339	chr10	63113099	63113598	Dna2|chr10:63113099-63113598	0.0725188855947277	.	.
chr10	62979983	62980482	chr10	62846898	62847397	Rufy2|chr10:62846898-62847397	0.117861686613147	.	.
chr10	62979983	62980482	chr10	62856650	62857149	Rufy2|chr10:62856650-62857149	0.137270789407467	.	.
chr10	62979983	62980482	chr10	62857169	62857668	Rufy2|chr10:62857169-62857668	0.0764446033664654	.	.
chr10	62979983	62980482	chr10	62865210	62865709	Rufy2|chr10:62865210-62865709	0.145054091239522	.	.
chr10	62979983	62980482	chr10	63084401	63084900	Rufy2|chr10:63084401-63084900	0.218563069390187	.	.
chr10	63023030	63023529	chr10	62857169	62857668	Hnrnph3|chr10:62857169-62857668	0.0731470230103459	.	.
chr10	63023030	63023529	chr10	62866298	62866797	Hnrnph3|chr10:62866298-62866797	0.106520441686208	.	.
chr10	63023030	63023529	chr10	62971839	62972338	Hnrnph3|chr10:62971839-62972338	0.132081120328066	.	.
chr10	63023030	63023529	chr10	63153641	63154140	Hnrnph3|chr10:63153641-63154140	0.117884698122524	.	.
chr10	63023688	63024187	chr10	62856650	62857149	Hnrnph3|chr10:62856650-62857149	0.117659851010166	.	.
chr10	63023688	63024187	chr10	62856650	62857149	Pbld2|chr10:62856650-62857149	0.117659851010166	.	.
chr10	63023688	63024187	chr10	62865210	62865709	Hnrnph3|chr10:62865210-62865709	0.130550024355973	.	.
chr10	63023688	63024187	chr10	62865210	62865709	Pbld2|chr10:62865210-62865709	0.130550024355973	.	.
chr10	63023688	63024187	chr10	62971839	62972338	Hnrnph3|chr10:62971839-62972338	0.145415835636998	.	.
chr10	63023688	63024187	chr10	62971839	62972338	Pbld2|chr10:62971839-62972338	0.145415835636998	.	.
chr10	63023688	63024187	chr10	63084401	63084900	Hnrnph3|chr10:63084401-63084900	0.0825178730620856	.	.
chr10	63023688	63024187	chr10	63084401	63084900	Pbld2|chr10:63084401-63084900	0.0825178730620856	.	.
chr10	63023688	63024187	chr10	63085149	63085648	Hnrnph3|chr10:63085149-63085648	0.089544250695534	.	.
chr10	63023688	63024187	chr10	63085149	63085648	Pbld2|chr10:63085149-63085648	0.089544250695534	.	.
chr10	63023688	63024187	chr10	63338211	63338710	Hnrnph3|chr10:63338211-63338710	0.120366864606635	.	.
chr10	63023688	63024187	chr10	63338211	63338710	Pbld2|chr10:63338211-63338710	0.120366864606635	.	.
chr10	63023688	63024187	chr10	63338814	63339313	Hnrnph3|chr10:63338814-63339313	0.207157926053947	.	.
chr10	63023688	63024187	chr10	63338814	63339313	Pbld2|chr10:63338814-63339313	0.207157926053947	.	.
chr10	63023688	63024187	chr10	63402998	63403497	Hnrnph3|chr10:63402998-63403497	0.0842406850238516	.	.
chr10	63023688	63024187	chr10	63402998	63403497	Pbld2|chr10:63402998-63403497	0.0842406850238516	.	.
chr10	63023688	63024187	chr10	63478904	63479403	Hnrnph3|chr10:63478904-63479403	0.0883095752282056	.	.
chr10	63023688	63024187	chr10	63478904	63479403	Pbld2|chr10:63478904-63479403	0.0883095752282056	.	.
chr10	63024490	63024989	chr10	62846898	62847397	Hnrnph3|chr10:62846898-62847397	0.181448490658678	.	.
chr10	63024490	63024989	chr10	62846898	62847397	Pbld2|chr10:62846898-62847397	0.181448490658678	.	.
chr10	63024490	63024989	chr10	62856650	62857149	Hnrnph3|chr10:62856650-62857149	0.122588799691477	.	.
chr10	63024490	63024989	chr10	62856650	62857149	Pbld2|chr10:62856650-62857149	0.122588799691477	.	.
chr10	63024490	63024989	chr10	62857169	62857668	Hnrnph3|chr10:62857169-62857668	0.113058338994885	.	.
chr10	63024490	63024989	chr10	62857169	62857668	Pbld2|chr10:62857169-62857668	0.113058338994885	.	.
chr10	63024490	63024989	chr10	62865210	62865709	Hnrnph3|chr10:62865210-62865709	0.0873114871184541	.	.
chr10	63024490	63024989	chr10	62865210	62865709	Pbld2|chr10:62865210-62865709	0.0873114871184541	.	.
chr10	63024490	63024989	chr10	62866298	62866797	Hnrnph3|chr10:62866298-62866797	0.14005502342397	.	.
chr10	63024490	63024989	chr10	62866298	62866797	Pbld2|chr10:62866298-62866797	0.14005502342397	.	.
chr10	63024490	63024989	chr10	63065948	63066447	Hnrnph3|chr10:63065948-63066447	0.15774496773574	.	.
chr10	63024490	63024989	chr10	63065948	63066447	Pbld2|chr10:63065948-63066447	0.15774496773574	.	.
chr10	63024490	63024989	chr10	63113099	63113598	Hnrnph3|chr10:63113099-63113598	0.227737591359252	.	.
chr10	63024490	63024989	chr10	63113099	63113598	Pbld2|chr10:63113099-63113598	0.227737591359252	.	.
chr10	63024490	63024989	chr10	63122482	63122981	Hnrnph3|chr10:63122482-63122981	0.0886286637954813	.	.
chr10	63024490	63024989	chr10	63122482	63122981	Pbld2|chr10:63122482-63122981	0.0886286637954813	.	.
chr10	63024490	63024989	chr10	63261956	63262455	Hnrnph3|chr10:63261956-63262455	0.14643754929314	.	.
chr10	63024490	63024989	chr10	63261956	63262455	Pbld2|chr10:63261956-63262455	0.14643754929314	.	.
chr10	63024490	63024989	chr10	63308515	63309014	Hnrnph3|chr10:63308515-63309014	0.10570743311498	.	.
chr10	63024490	63024989	chr10	63308515	63309014	Pbld2|chr10:63308515-63309014	0.10570743311498	.	.
chr10	63024490	63024989	chr10	63338814	63339313	Hnrnph3|chr10:63338814-63339313	0.0992815075618131	.	.
chr10	63024490	63024989	chr10	63338814	63339313	Pbld2|chr10:63338814-63339313	0.0992815075618131	.	.
chr10	63024490	63024989	chr10	63478904	63479403	Hnrnph3|chr10:63478904-63479403	0.107986995309787	.	.
chr10	63024490	63024989	chr10	63478904	63479403	Pbld2|chr10:63478904-63479403	0.107986995309787	.	.
chr10	63099496	63099995	chr10	62856650	62857149	Atoh7|chr10:62856650-62857149	0.196550286616687	.	.
chr10	63099496	63099995	chr10	62857169	62857668	Atoh7|chr10:62857169-62857668	0.0846291603059262	.	.
chr10	63099496	63099995	chr10	63308515	63309014	Atoh7|chr10:63308515-63309014	0.216378950844416	.	.
chr10	63099496	63099995	chr10	63338211	63338710	Atoh7|chr10:63338211-63338710	0.212539950831657	.	.
chr10	63099496	63099995	chr10	63478904	63479403	Atoh7|chr10:63478904-63479403	0.198284882541319	.	.
chr10	63099999	63100498	chr10	62856650	62857149	Atoh7|chr10:62856650-62857149	0.124907584982523	.	.
chr10	63099999	63100498	chr10	62971839	62972338	Atoh7|chr10:62971839-62972338	0.0822960418667928	.	.
chr10	63099999	63100498	chr10	63338814	63339313	Atoh7|chr10:63338814-63339313	0.136270866892375	.	.
chr10	63243618	63244117	chr10	62856650	62857149	1700120B22Rik|chr10:62856650-62857149	0.166417567437844	.	.
chr10	63243618	63244117	chr10	62856650	62857149	Herc4|chr10:62856650-62857149	0.166417567437844	.	.
chr10	63243618	63244117	chr10	62857169	62857668	1700120B22Rik|chr10:62857169-62857668	0.168822704084008	.	.
chr10	63243618	63244117	chr10	62857169	62857668	Herc4|chr10:62857169-62857668	0.168822704084008	.	.
chr10	63243618	63244117	chr10	62865210	62865709	1700120B22Rik|chr10:62865210-62865709	0.136520265430841	.	.
chr10	63243618	63244117	chr10	62865210	62865709	Herc4|chr10:62865210-62865709	0.136520265430841	.	.
chr10	63243618	63244117	chr10	62866298	62866797	1700120B22Rik|chr10:62866298-62866797	0.0898604257910683	.	.
chr10	63243618	63244117	chr10	62866298	62866797	Herc4|chr10:62866298-62866797	0.0898604257910683	.	.
chr10	63243618	63244117	chr10	62971839	62972338	1700120B22Rik|chr10:62971839-62972338	0.112261257412806	.	.
chr10	63243618	63244117	chr10	62971839	62972338	Herc4|chr10:62971839-62972338	0.112261257412806	.	.
chr10	63243618	63244117	chr10	63065948	63066447	1700120B22Rik|chr10:63065948-63066447	0.0761346894412641	.	.
chr10	63243618	63244117	chr10	63065948	63066447	Herc4|chr10:63065948-63066447	0.0761346894412641	.	.
chr10	63243618	63244117	chr10	63338211	63338710	1700120B22Rik|chr10:63338211-63338710	0.0783784291595949	.	.
chr10	63243618	63244117	chr10	63338211	63338710	Herc4|chr10:63338211-63338710	0.0783784291595949	.	.
chr10	63243618	63244117	chr10	63338814	63339313	1700120B22Rik|chr10:63338814-63339313	0.260442826870863	.	.
chr10	63243618	63244117	chr10	63338814	63339313	Herc4|chr10:63338814-63339313	0.260442826870863	.	.
chr10	63243618	63244117	chr10	63402998	63403497	1700120B22Rik|chr10:63402998-63403497	0.193495412173295	.	.
chr10	63243618	63244117	chr10	63402998	63403497	Herc4|chr10:63402998-63403497	0.193495412173295	.	.
chr10	63243618	63244117	chr10	63478904	63479403	1700120B22Rik|chr10:63478904-63479403	0.165964839698857	.	.
chr10	63243618	63244117	chr10	63478904	63479403	Herc4|chr10:63478904-63479403	0.165964839698857	.	.
chr10	63244186	63244685	chr10	63113099	63113598	1700120B22Rik|chr10:63113099-63113598	0.157653034458341	.	.
chr10	63244186	63244685	chr10	63113099	63113598	Herc4|chr10:63113099-63113598	0.157653034458341	.	.
chr10	63244186	63244685	chr10	63122482	63122981	1700120B22Rik|chr10:63122482-63122981	0.128107962927047	.	.
chr10	63244186	63244685	chr10	63122482	63122981	Herc4|chr10:63122482-63122981	0.128107962927047	.	.
chr10	63244186	63244685	chr10	63261956	63262455	1700120B22Rik|chr10:63261956-63262455	0.198562205386681	.	.
chr10	63244186	63244685	chr10	63261956	63262455	Herc4|chr10:63261956-63262455	0.198562205386681	.	.
chr10	63382558	63383057	chr10	63113099	63113598	Dnajc12|chr10:63113099-63113598	0.125104017849554	.	.
chr10	63382558	63383057	chr10	63338211	63338710	Dnajc12|chr10:63338211-63338710	0.138310614816847	.	.
chr10	63382558	63383057	chr10	63338814	63339313	Dnajc12|chr10:63338814-63339313	0.0914354207594052	.	.
chr10	63429313	63429812	chr10	63084401	63084900	Ctnna3|chr10:63084401-63084900	0.09137114155486	.	.
chr10	63429313	63429812	chr10	63308515	63309014	Ctnna3|chr10:63308515-63309014	0.0902719390645121	.	.
chr10	63429313	63429812	chr10	63338211	63338710	Ctnna3|chr10:63338211-63338710	0.145998011447072	.	.
chr10	63429313	63429812	chr10	63338814	63339313	Ctnna3|chr10:63338814-63339313	0.15292320279365	.	.
chr10	63429313	63429812	chr10	63402998	63403497	Ctnna3|chr10:63402998-63403497	0.0831164804161405	.	.
chr10	63429313	63429812	chr10	63478904	63479403	Ctnna3|chr10:63478904-63479403	0.0942662792582979	.	.
chr10	63429957	63430456	chr10	63084401	63084900	Ctnna3|chr10:63084401-63084900	0.075330974998641	.	.
chr10	63429957	63430456	chr10	63085149	63085648	Ctnna3|chr10:63085149-63085648	0.165494102898626	.	.
chr10	63429957	63430456	chr10	63122482	63122981	Ctnna3|chr10:63122482-63122981	0.122919327131757	.	.
chr10	63429957	63430456	chr10	63478904	63479403	Ctnna3|chr10:63478904-63479403	0.0831514490326159	.	.
chr10	63429957	63430456	chr10	63582526	63583025	Ctnna3|chr10:63582526-63583025	0.106591246581006	.	.
chr10	75764120	75764619	chr10	75872865	75873364	Cabin1|chr10:75872865-75873364	0.127347290277205	.	.
chr10	75764120	75764619	chr10	76129370	76129869	Cabin1|chr10:76129370-76129869	0.118555437183515	.	.
chr10	75772543	75773042	chr10	75828455	75828954	Ddt|chr10:75828455-75828954	0.136535905064917	.	.
chr10	75772543	75773042	chr10	75853409	75853908	Ddt|chr10:75853409-75853908	0.190873137568023	.	.
chr10	75772543	75773042	chr10	76002137	76002636	Ddt|chr10:76002137-76002636	0.304645720784464	.	.
chr10	75773277	75773776	chr10	75828455	75828954	Ddt|chr10:75828455-75828954	0.247171056025289	.	.
chr10	75773277	75773776	chr10	75835332	75835831	Ddt|chr10:75835332-75835831	0.0726414422694915	.	.
chr10	75773277	75773776	chr10	75872865	75873364	Ddt|chr10:75872865-75873364	0.161111530444661	.	.
chr10	75773277	75773776	chr10	76002137	76002636	Ddt|chr10:76002137-76002636	0.107722606119625	.	.
chr10	75797531	75798030	chr10	75828455	75828954	Gstt1|chr10:75828455-75828954	0.149883108209845	.	.
chr10	75797531	75798030	chr10	75835332	75835831	Gstt1|chr10:75835332-75835831	0.10630404859654	.	.
chr10	75797531	75798030	chr10	75872865	75873364	Gstt1|chr10:75872865-75873364	0.192220579880911	.	.
chr10	75797531	75798030	chr10	76002137	76002636	Gstt1|chr10:76002137-76002636	0.100813261435714	.	.
chr10	75860073	75860572	chr10	75835332	75835831	Mif|chr10:75835332-75835831	0.119551815351863	.	.
chr10	75893088	75893587	chr10	75828455	75828954	Derl3|chr10:75828455-75828954	0.0799031251710555	.	.
chr10	75921379	75921878	chr10	75828455	75828954	Smarcb1|chr10:75828455-75828954	0.0973361199105426	.	.
chr10	75921379	75921878	chr10	75835332	75835831	Smarcb1|chr10:75835332-75835831	0.266894978975205	.	.
chr10	75921379	75921878	chr10	75872865	75873364	Smarcb1|chr10:75872865-75873364	0.128604566957198	.	.
chr10	75921379	75921878	chr10	76002137	76002636	Smarcb1|chr10:76002137-76002636	0.103708250624245	.	.
chr10	75935571	75936070	chr10	75828455	75828954	Mmp11|chr10:75828455-75828954	0.158604443499833	.	.
chr10	75935571	75936070	chr10	75835332	75835831	Mmp11|chr10:75835332-75835831	0.164936698391258	.	.
chr10	75935571	75936070	chr10	75872865	75873364	Mmp11|chr10:75872865-75873364	0.134947375778709	.	.
chr10	75935571	75936070	chr10	76002137	76002636	Mmp11|chr10:76002137-76002636	0.081970272134634	.	.
chr10	75936223	75936722	chr10	76002137	76002636	Mmp11|chr10:76002137-76002636	0.123616733855677	.	.
chr10	76237626	76238125	chr10	75828455	75828954	Prmt2|chr10:75828455-75828954	0.207255040226528	.	.
chr10	76237626	76238125	chr10	75835332	75835831	Prmt2|chr10:75835332-75835831	0.280993064977283	.	.
chr10	76237626	76238125	chr10	75872865	75873364	Prmt2|chr10:75872865-75873364	0.247340959840627	.	.
chr10	76345090	76345589	chr10	76334331	76334830	Dip2a|chr10:76334331-76334830	0.087642595716126	.	.
chr10	76442015	76442514	chr10	76002137	76002636	Pcnt|chr10:76002137-76002636	0.0939274572783228	.	.
chr10	76442015	76442514	chr10	76259502	76260001	Pcnt|chr10:76259502-76260001	0.120089284480062	.	.
chr10	76442556	76443055	chr10	76259502	76260001	Pcnt|chr10:76259502-76260001	0.152680631787852	.	.
chr10	76442556	76443055	chr10	76423543	76424042	Pcnt|chr10:76423543-76424042	0.0749753541304039	.	.
chr10	76468680	76469179	chr10	76002137	76002636	Mcm3ap|chr10:76002137-76002636	0.102912051633832	.	.
chr10	76468680	76469179	chr10	76002137	76002636	Ybey|chr10:76002137-76002636	0.102912051633832	.	.
chr10	76468680	76469179	chr10	76129370	76129869	Mcm3ap|chr10:76129370-76129869	0.0717030611132762	.	.
chr10	76468680	76469179	chr10	76129370	76129869	Ybey|chr10:76129370-76129869	0.0717030611132762	.	.
chr10	76468680	76469179	chr10	76326547	76327046	Mcm3ap|chr10:76326547-76327046	0.116249601076622	.	.
chr10	76468680	76469179	chr10	76326547	76327046	Ybey|chr10:76326547-76327046	0.116249601076622	.	.
chr10	76468680	76469179	chr10	76455222	76455721	Mcm3ap|chr10:76455222-76455721	0.130543151059559	.	.
chr10	76468680	76469179	chr10	76455222	76455721	Ybey|chr10:76455222-76455721	0.130543151059559	.	.
chr10	78264726	78265225	chr10	78297685	78298184	Gm30122|chr10:78297685-78298184	0.0945915846006481	.	.
chr10	78264726	78265225	chr10	78316183	78316682	Gm30122|chr10:78316183-78316682	0.101562085834266	.	.
chr10	78264726	78265225	chr10	78323378	78323877	Gm30122|chr10:78323378-78323877	0.13924076728425	.	.
chr10	78264726	78265225	chr10	78396201	78396700	Gm30122|chr10:78396201-78396700	0.162829440784568	.	.
chr10	78264726	78265225	chr10	78438115	78438614	Gm30122|chr10:78438115-78438614	0.122751713550884	.	.
chr10	78264726	78265225	chr10	78438115	78438614	Gm30122|chr10:78438115-78438614	0.122751713550885	.	.
chr10	78352152	78352651	chr10	78279111	78279610	Agpat3|chr10:78279111-78279610	0.0775510975567455	.	.
chr10	78352152	78352651	chr10	78279111	78279610	Gm40709|chr10:78279111-78279610	0.0775510975567455	.	.
chr10	78352152	78352651	chr10	78316183	78316682	Agpat3|chr10:78316183-78316682	0.0740030355348119	.	.
chr10	78352152	78352651	chr10	78316183	78316682	Gm40709|chr10:78316183-78316682	0.0740030355348119	.	.
chr10	78352152	78352651	chr10	78388512	78389011	Agpat3|chr10:78388512-78389011	0.0798060724928921	.	.
chr10	78352152	78352651	chr10	78388512	78389011	Gm40709|chr10:78388512-78389011	0.0798060724928921	.	.
chr10	78352152	78352651	chr10	78686751	78687250	Agpat3|chr10:78686751-78687250	0.0809897611555961	.	.
chr10	78352152	78352651	chr10	78686751	78687250	Gm40709|chr10:78686751-78687250	0.0809897611555961	.	.
chr10	78412126	78412625	chr10	78261221	78261720	Rrp1|chr10:78261221-78261720	0.134607000692856	.	.
chr10	78412126	78412625	chr10	78324938	78325437	Rrp1|chr10:78324938-78325437	0.107799507813143	.	.
chr10	78412126	78412625	chr10	78334755	78335254	Rrp1|chr10:78334755-78335254	0.0960610632792792	.	.
chr10	78412126	78412625	chr10	78361867	78362366	Rrp1|chr10:78361867-78362366	0.0773418111746658	.	.
chr10	78412126	78412625	chr10	78361867	78362366	Rrp1|chr10:78361867-78362366	0.0773418111746659	.	.
chr10	78412126	78412625	chr10	78388512	78389011	Rrp1|chr10:78388512-78389011	0.094598571845317	.	.
chr10	78412126	78412625	chr10	78482411	78482910	Rrp1|chr10:78482411-78482910	0.154644958402454	.	.
chr10	78412126	78412625	chr10	78487672	78488171	Rrp1|chr10:78487672-78488171	0.148696614532682	.	.
chr10	78412843	78413342	chr10	78297685	78298184	Rrp1|chr10:78297685-78298184	0.0954200007472704	.	.
chr10	78412843	78413342	chr10	78441786	78442285	Rrp1|chr10:78441786-78442285	0.0943006721065143	.	.
chr10	78412843	78413342	chr10	78481893	78482392	Rrp1|chr10:78481893-78482392	0.14006884125312	.	.
chr10	78412843	78413342	chr10	78482411	78482910	Rrp1|chr10:78482411-78482910	0.111676094737376	.	.
chr10	78425391	78425890	chr10	78316183	78316682	Cstb|chr10:78316183-78316682	0.214464381614212	.	.
chr10	78425391	78425890	chr10	78316683	78317182	Cstb|chr10:78316683-78317182	0.121699842263136	.	.
chr10	78425391	78425890	chr10	78338079	78338578	Cstb|chr10:78338079-78338578	0.174101592829254	.	.
chr10	78425391	78425890	chr10	78487672	78488171	Cstb|chr10:78487672-78488171	0.10023684884332	.	.
chr10	78425391	78425890	chr10	78686751	78687250	Cstb|chr10:78686751-78687250	0.141032444394575	.	.
chr10	78425914	78426413	chr10	78316183	78316682	Cstb|chr10:78316183-78316682	0.267989395210705	.	.
chr10	78425914	78426413	chr10	78316683	78317182	Cstb|chr10:78316683-78317182	0.165326599225385	.	.
chr10	78425914	78426413	chr10	78334755	78335254	Cstb|chr10:78334755-78335254	0.117390263858259	.	.
chr10	78425914	78426413	chr10	78396201	78396700	Cstb|chr10:78396201-78396700	0.0775653921780602	.	.
chr10	78425914	78426413	chr10	78396201	78396700	Cstb|chr10:78396201-78396700	0.0775653921780603	.	.
chr10	78464708	78465207	chr10	78260684	78261183	Pdxk|chr10:78260684-78261183	0.338211059580888	.	.
chr10	78464708	78465207	chr10	78261221	78261720	Pdxk|chr10:78261221-78261720	0.101396398593925	.	.
chr10	78464708	78465207	chr10	78324281	78324780	Pdxk|chr10:78324281-78324780	0.125439269184459	.	.
chr10	78464708	78465207	chr10	78360393	78360892	Pdxk|chr10:78360393-78360892	0.261650548343238	.	.
chr10	78464708	78465207	chr10	78487672	78488171	Pdxk|chr10:78487672-78488171	0.112469584110627	.	.
chr10	78574182	78574681	chr10	78260684	78261183	Ilvbl|chr10:78260684-78261183	0.206651795423518	.	.
chr10	78574182	78574681	chr10	78261221	78261720	Ilvbl|chr10:78261221-78261720	0.10633455109566	.	.
chr10	78574182	78574681	chr10	78438115	78438614	Ilvbl|chr10:78438115-78438614	0.127556322063987	.	.
chr10	78574182	78574681	chr10	78482411	78482910	Ilvbl|chr10:78482411-78482910	0.0955712088020815	.	.
chr10	78574182	78574681	chr10	78487672	78488171	Ilvbl|chr10:78487672-78488171	0.129383897767896	.	.
chr10	78574182	78574681	chr10	78632261	78632760	Ilvbl|chr10:78632261-78632760	0.0751414706147373	.	.
chr10	78574691	78575190	chr10	78260684	78261183	Ilvbl|chr10:78260684-78261183	0.222651842422333	.	.
chr10	78574691	78575190	chr10	78261221	78261720	Ilvbl|chr10:78261221-78261720	0.148955742878456	.	.
chr10	78574691	78575190	chr10	78323378	78323877	Ilvbl|chr10:78323378-78323877	0.0836783988322098	.	.
chr10	78574691	78575190	chr10	78360393	78360892	Ilvbl|chr10:78360393-78360892	0.108625159526178	.	.
chr10	78574691	78575190	chr10	78392012	78392511	Ilvbl|chr10:78392012-78392511	0.0933686435378752	.	.
chr10	78574691	78575190	chr10	78487672	78488171	Ilvbl|chr10:78487672-78488171	0.112098684981522	.	.
chr10	78574691	78575190	chr10	78632261	78632760	Ilvbl|chr10:78632261-78632760	0.176948335797258	.	.
chr10	78574691	78575190	chr10	78787724	78788223	Ilvbl|chr10:78787724-78788223	0.110432837030025	.	.
chr10	78746859	78747358	chr10	78260684	78261183	Gm30400|chr10:78260684-78261183	0.129333228686483	.	.
chr10	78746859	78747358	chr10	78324281	78324780	Gm30400|chr10:78324281-78324780	0.161536554096249	.	.
chr10	78746859	78747358	chr10	78487672	78488171	Gm30400|chr10:78487672-78488171	0.100877919151711	.	.
chr10	78746859	78747358	chr10	78686751	78687250	Gm30400|chr10:78686751-78687250	0.0754599513441972	.	.
chr10	78747414	78747913	chr10	78260684	78261183	Gm30400|chr10:78260684-78261183	0.217222263428513	.	.
chr10	78747414	78747913	chr10	78261221	78261720	Gm30400|chr10:78261221-78261720	0.071732240815698	.	.
chr10	78747414	78747913	chr10	78324281	78324780	Gm30400|chr10:78324281-78324780	0.156336889732228	.	.
chr10	78747414	78747913	chr10	78334755	78335254	Gm30400|chr10:78334755-78335254	0.163660057464891	.	.
chr10	78747414	78747913	chr10	78438115	78438614	Gm30400|chr10:78438115-78438614	0.140643103650984	.	.
chr10	78747414	78747913	chr10	78487672	78488171	Gm30400|chr10:78487672-78488171	0.151787260404726	.	.
chr10	78747414	78747913	chr10	78632261	78632760	Gm30400|chr10:78632261-78632760	0.15930555753976	.	.
chr10	78747414	78747913	chr10	78787724	78788223	Gm30400|chr10:78787724-78788223	0.158327689285297	.	.
chr10	78752339	78752838	chr10	78632261	78632760	Ccdc105|chr10:78632261-78632760	0.123240295775437	.	.
chr10	78752339	78752838	chr10	78686751	78687250	Ccdc105|chr10:78686751-78687250	0.133071376573615	.	.
chr10	79097368	79097867	chr10	78787724	78788223	2610008E11Rik|chr10:78787724-78788223	0.103898243837476	.	.
chr10	79097368	79097867	chr10	79116275	79116774	2610008E11Rik|chr10:79116275-79116774	0.0846978619209607	.	.
chr10	79533559	79534058	chr10	79717959	79718458	Plpp2|chr10:79717959-79718458	0.205990125112653	.	.
chr10	79554336	79554835	chr10	79595188	79595687	Mier2|chr10:79595188-79595687	0.103657436404527	.	.
chr10	79554879	79555378	chr10	79595188	79595687	Mier2|chr10:79595188-79595687	0.0865956282398816	.	.
chr10	79613886	79614385	chr10	79649318	79649817	C2cd4c|chr10:79649318-79649817	0.112741208996334	.	.
chr10	79637007	79637506	chr10	79712388	79712887	Gm47163|chr10:79712388-79712887	0.0768061175712307	.	.
chr10	79637007	79637506	chr10	79712388	79712887	Shc2|chr10:79712388-79712887	0.0768061175712307	.	.
chr10	79637007	79637506	chr10	79717959	79718458	Gm47163|chr10:79717959-79718458	0.0802596618412943	.	.
chr10	79637007	79637506	chr10	79717959	79718458	Shc2|chr10:79717959-79718458	0.0802596618412943	.	.
chr10	79637658	79638157	chr10	79595188	79595687	Gm47163|chr10:79595188-79595687	0.14674252034803	.	.
chr10	79637658	79638157	chr10	79595188	79595687	Shc2|chr10:79595188-79595687	0.14674252034803	.	.
chr10	79663935	79664434	chr10	79712388	79712887	Madcam1|chr10:79712388-79712887	0.0730771114678285	.	.
chr10	79663935	79664434	chr10	79717959	79718458	Madcam1|chr10:79717959-79718458	0.0846455752237929	.	.
chr10	79669185	79669684	chr10	79649318	79649817	Tpgs1|chr10:79649318-79649817	0.0726987349089031	.	.
chr10	79681760	79682259	chr10	79649318	79649817	Cdc34|chr10:79649318-79649817	0.141271870797931	.	.
chr10	79704676	79705175	chr10	79717959	79718458	Bsg|chr10:79717959-79718458	0.0895606083902051	.	.
chr10	79716415	79716914	chr10	79649318	79649817	Hcn2|chr10:79649318-79649817	0.0786568336819348	.	.
chr10	79717010	79717509	chr10	79595188	79595687	Hcn2|chr10:79595188-79595687	0.116435480391447	.	.
chr10	79717010	79717509	chr10	79631298	79631797	Hcn2|chr10:79631298-79631797	0.1631958770624	.	.
chr10	79717010	79717509	chr10	79638841	79639340	Hcn2|chr10:79638841-79639340	0.117734994403498	.	.
chr10	79717010	79717509	chr10	79712388	79712887	Hcn2|chr10:79712388-79712887	0.0769168507999703	.	.
chr10	79746371	79746870	chr10	79595188	79595687	Polrmt|chr10:79595188-79595687	0.136369848281173	.	.
chr10	79746371	79746870	chr10	79638841	79639340	Polrmt|chr10:79638841-79639340	0.0759465174215122	.	.
chr10	79746371	79746870	chr10	79712388	79712887	Polrmt|chr10:79712388-79712887	0.121392065078808	.	.
chr10	79746371	79746870	chr10	79717959	79718458	Polrmt|chr10:79717959-79718458	0.153830345754874	.	.
chr10	81253019	81253518	chr10	81285670	81286169	Matk|chr10:81285670-81286169	0.117541766073832	.	.
chr10	81253019	81253518	chr10	81430157	81430656	Matk|chr10:81430157-81430656	0.102514570024663	.	.
chr10	81253019	81253518	chr10	81472805	81473304	Matk|chr10:81472805-81473304	0.111707265726687	.	.
chr10	81253019	81253518	chr10	81502626	81503125	Matk|chr10:81502626-81503125	0.15543658215492	.	.
chr10	81253019	81253518	chr10	81570705	81571204	Matk|chr10:81570705-81571204	0.201462166153893	.	.
chr10	81253019	81253518	chr10	81571498	81571997	Matk|chr10:81571498-81571997	0.119270894902172	.	.
chr10	81266395	81266894	chr10	81267945	81268444	Apba3|chr10:81267945-81268444	0.120517729935276	.	.
chr10	81266395	81266894	chr10	81267945	81268444	Mrpl54|chr10:81267945-81268444	0.120517729935276	.	.
chr10	81266395	81266894	chr10	81400550	81401049	Apba3|chr10:81400550-81401049	0.10036183179014	.	.
chr10	81266395	81266894	chr10	81400550	81401049	Mrpl54|chr10:81400550-81401049	0.10036183179014	.	.
chr10	81266395	81266894	chr10	81420323	81420822	Apba3|chr10:81420323-81420822	0.152246177654147	.	.
chr10	81266395	81266894	chr10	81420323	81420822	Mrpl54|chr10:81420323-81420822	0.152246177654147	.	.
chr10	81266395	81266894	chr10	81424726	81425225	Apba3|chr10:81424726-81425225	0.0844671739852253	.	.
chr10	81266395	81266894	chr10	81424726	81425225	Mrpl54|chr10:81424726-81425225	0.0844671739852253	.	.
chr10	81266395	81266894	chr10	81432821	81433320	Apba3|chr10:81432821-81433320	0.205914556904037	.	.
chr10	81266395	81266894	chr10	81432821	81433320	Mrpl54|chr10:81432821-81433320	0.205914556904037	.	.
chr10	81266395	81266894	chr10	81472805	81473304	Apba3|chr10:81472805-81473304	0.13149685916445	.	.
chr10	81266395	81266894	chr10	81472805	81473304	Mrpl54|chr10:81472805-81473304	0.13149685916445	.	.
chr10	81266395	81266894	chr10	81502626	81503125	Apba3|chr10:81502626-81503125	0.0807254144312717	.	.
chr10	81266395	81266894	chr10	81502626	81503125	Mrpl54|chr10:81502626-81503125	0.0807254144312717	.	.
chr10	81266395	81266894	chr10	81571498	81571997	Apba3|chr10:81571498-81571997	0.16027964482643	.	.
chr10	81266395	81266894	chr10	81571498	81571997	Mrpl54|chr10:81571498-81571997	0.16027964482643	.	.
chr10	81266395	81266894	chr10	81605015	81605514	Apba3|chr10:81605015-81605514	0.0788045977108789	.	.
chr10	81266395	81266894	chr10	81605015	81605514	Mrpl54|chr10:81605015-81605514	0.0788045977108789	.	.
chr10	81292618	81293117	chr10	81400550	81401049	Pip5k1c|chr10:81400550-81401049	0.07280957983663	.	.
chr10	81292618	81293117	chr10	81405809	81406308	Pip5k1c|chr10:81405809-81406308	0.0870446551160149	.	.
chr10	81292618	81293117	chr10	81420323	81420822	Pip5k1c|chr10:81420323-81420822	0.192554066369949	.	.
chr10	81292618	81293117	chr10	81430157	81430656	Pip5k1c|chr10:81430157-81430656	0.288265521859975	.	.
chr10	81292618	81293117	chr10	81430826	81431325	Pip5k1c|chr10:81430826-81431325	0.254223879731001	.	.
chr10	81292618	81293117	chr10	81432821	81433320	Pip5k1c|chr10:81432821-81433320	0.191884382490073	.	.
chr10	81292618	81293117	chr10	81472805	81473304	Pip5k1c|chr10:81472805-81473304	0.159010435876449	.	.
chr10	81292618	81293117	chr10	81643405	81643904	Pip5k1c|chr10:81643405-81643904	0.164762280857665	.	.
chr10	81302735	81303234	chr10	81304769	81305268	Gm16315|chr10:81304769-81305268	0.107123881006523	.	.
chr10	81302735	81303234	chr10	81405809	81406308	Gm16315|chr10:81405809-81406308	0.0890391600308566	.	.
chr10	81302735	81303234	chr10	81413787	81414286	Gm16315|chr10:81413787-81414286	0.158578566799426	.	.
chr10	81302735	81303234	chr10	81420323	81420822	Gm16315|chr10:81420323-81420822	0.112213359628564	.	.
chr10	81302735	81303234	chr10	81424726	81425225	Gm16315|chr10:81424726-81425225	0.120872439175358	.	.
chr10	81302735	81303234	chr10	81432821	81433320	Gm16315|chr10:81432821-81433320	0.102895651403346	.	.
chr10	81302735	81303234	chr10	81464334	81464833	Gm16315|chr10:81464334-81464833	0.118608990135519	.	.
chr10	81302735	81303234	chr10	81502626	81503125	Gm16315|chr10:81502626-81503125	0.152881598876651	.	.
chr10	81302735	81303234	chr10	81571498	81571997	Gm16315|chr10:81571498-81571997	0.136486904462673	.	.
chr10	81302735	81303234	chr10	81633421	81633920	Gm16315|chr10:81633421-81633920	0.156956874402098	.	.
chr10	81320497	81320996	chr10	81420323	81420822	Cactin|chr10:81420323-81420822	0.133124081732762	.	.
chr10	81320497	81320996	chr10	81430157	81430656	Cactin|chr10:81430157-81430656	0.230631453544711	.	.
chr10	81320497	81320996	chr10	81432821	81433320	Cactin|chr10:81432821-81433320	0.131387751335667	.	.
chr10	81320497	81320996	chr10	81464334	81464833	Cactin|chr10:81464334-81464833	0.152115280522621	.	.
chr10	81320497	81320996	chr10	81472805	81473304	Cactin|chr10:81472805-81473304	0.103284866193098	.	.
chr10	81320497	81320996	chr10	81643405	81643904	Cactin|chr10:81643405-81643904	0.0844880896242543	.	.
chr10	81350327	81350826	chr10	81257213	81257712	Hmg20b|chr10:81257213-81257712	0.119743630186829	.	.
chr10	81350327	81350826	chr10	81412098	81412597	Hmg20b|chr10:81412098-81412597	0.0885170288747063	.	.
chr10	81350327	81350826	chr10	81416888	81417387	Hmg20b|chr10:81416888-81417387	0.09088929453691	.	.
chr10	81350327	81350826	chr10	81420323	81420822	Hmg20b|chr10:81420323-81420822	0.0845289299565876	.	.
chr10	81350327	81350826	chr10	81430157	81430656	Hmg20b|chr10:81430157-81430656	0.133352938237173	.	.
chr10	81350327	81350826	chr10	81430826	81431325	Hmg20b|chr10:81430826-81431325	0.101627636616756	.	.
chr10	81350327	81350826	chr10	81464334	81464833	Hmg20b|chr10:81464334-81464833	0.0832640226485879	.	.
chr10	81350327	81350826	chr10	81472805	81473304	Hmg20b|chr10:81472805-81473304	0.0791625164020423	.	.
chr10	81357211	81357710	chr10	81405809	81406308	Mfsd12|chr10:81405809-81406308	0.0745397544339009	.	.
chr10	81357211	81357710	chr10	81411554	81412053	Mfsd12|chr10:81411554-81412053	0.0728419565787119	.	.
chr10	81357211	81357710	chr10	81420323	81420822	Mfsd12|chr10:81420323-81420822	0.127717885636247	.	.
chr10	81357211	81357710	chr10	81464334	81464833	Mfsd12|chr10:81464334-81464833	0.0909037855331238	.	.
chr10	81357211	81357710	chr10	81571498	81571997	Mfsd12|chr10:81571498-81571997	0.0863925528642501	.	.
chr10	81357211	81357710	chr10	81643405	81643904	Mfsd12|chr10:81643405-81643904	0.201389093592004	.	.
chr10	81378395	81378894	chr10	81267945	81268444	Fzr1|chr10:81267945-81268444	0.0923001352192841	.	.
chr10	81378395	81378894	chr10	81416888	81417387	Fzr1|chr10:81416888-81417387	0.084825666947214	.	.
chr10	81378395	81378894	chr10	81420323	81420822	Fzr1|chr10:81420323-81420822	0.112235361534978	.	.
chr10	81378395	81378894	chr10	81430157	81430656	Fzr1|chr10:81430157-81430656	0.297230359719155	.	.
chr10	81378395	81378894	chr10	81430826	81431325	Fzr1|chr10:81430826-81431325	0.210077334255868	.	.
chr10	81378395	81378894	chr10	81432821	81433320	Fzr1|chr10:81432821-81433320	0.157765696851847	.	.
chr10	81378395	81378894	chr10	81472805	81473304	Fzr1|chr10:81472805-81473304	0.15967262797944	.	.
chr10	81378395	81378894	chr10	81571498	81571997	Fzr1|chr10:81571498-81571997	0.202530566486251	.	.
chr10	81378395	81378894	chr10	81643405	81643904	Fzr1|chr10:81643405-81643904	0.260319671822137	.	.
chr10	81384063	81384562	chr10	81267945	81268444	Dohh|chr10:81267945-81268444	0.156432412323917	.	.
chr10	81384063	81384562	chr10	81304769	81305268	Dohh|chr10:81304769-81305268	0.139231930107864	.	.
chr10	81384063	81384562	chr10	81405809	81406308	Dohh|chr10:81405809-81406308	0.0804405698121353	.	.
chr10	81384063	81384562	chr10	81411554	81412053	Dohh|chr10:81411554-81412053	0.156851003863853	.	.
chr10	81384063	81384562	chr10	81412098	81412597	Dohh|chr10:81412098-81412597	0.172857196229507	.	.
chr10	81384063	81384562	chr10	81420323	81420822	Dohh|chr10:81420323-81420822	0.104307500260105	.	.
chr10	81384063	81384562	chr10	81424726	81425225	Dohh|chr10:81424726-81425225	0.159382795261301	.	.
chr10	81384063	81384562	chr10	81430157	81430656	Dohh|chr10:81430157-81430656	0.142977000853427	.	.
chr10	81384063	81384562	chr10	81430826	81431325	Dohh|chr10:81430826-81431325	0.155926856596343	.	.
chr10	81384063	81384562	chr10	81432821	81433320	Dohh|chr10:81432821-81433320	0.199451668135912	.	.
chr10	81384063	81384562	chr10	81502626	81503125	Dohh|chr10:81502626-81503125	0.126479678771811	.	.
chr10	81384063	81384562	chr10	81571498	81571997	Dohh|chr10:81571498-81571997	0.193854045739065	.	.
chr10	81384063	81384562	chr10	81643405	81643904	Dohh|chr10:81643405-81643904	0.220837886124275	.	.
chr10	81389740	81390239	chr10	81267945	81268444	Gm48552|chr10:81267945-81268444	0.0764959727223617	.	.
chr10	81389740	81390239	chr10	81413787	81414286	Gm48552|chr10:81413787-81414286	0.10402446439536	.	.
chr10	81389740	81390239	chr10	81420323	81420822	Gm48552|chr10:81420323-81420822	0.131099150735394	.	.
chr10	81389740	81390239	chr10	81440996	81441495	Gm48552|chr10:81440996-81441495	0.144194823936165	.	.
chr10	81389740	81390239	chr10	81450104	81450603	Gm48552|chr10:81450104-81450603	0.11390740026938	.	.
chr10	81389740	81390239	chr10	81551522	81552021	Gm48552|chr10:81551522-81552021	0.0732743378521277	.	.
chr10	81389740	81390239	chr10	81605015	81605514	Gm48552|chr10:81605015-81605514	0.0760952008796073	.	.
chr10	81389740	81390239	chr10	81633421	81633920	Gm48552|chr10:81633421-81633920	0.115651962684576	.	.
chr10	81482441	81482940	chr10	81257213	81257712	Celf5|chr10:81257213-81257712	0.311533816145252	.	.
chr10	81482441	81482940	chr10	81285670	81286169	Celf5|chr10:81285670-81286169	0.0745658142037381	.	.
chr10	81482441	81482940	chr10	81464334	81464833	Celf5|chr10:81464334-81464833	0.114260157374522	.	.
chr10	81482441	81482940	chr10	81605015	81605514	Celf5|chr10:81605015-81605514	0.260837690164442	.	.
chr10	81496231	81496730	chr10	81257213	81257712	Ncln|chr10:81257213-81257712	0.0902997774091189	.	.
chr10	81496231	81496730	chr10	81304769	81305268	Ncln|chr10:81304769-81305268	0.0821737940775572	.	.
chr10	81496231	81496730	chr10	81304769	81305268	Ncln|chr10:81304769-81305268	0.0821737940775573	.	.
chr10	81496231	81496730	chr10	81400550	81401049	Ncln|chr10:81400550-81401049	0.119876730749915	.	.
chr10	81496231	81496730	chr10	81416888	81417387	Ncln|chr10:81416888-81417387	0.0931384038016254	.	.
chr10	81496231	81496730	chr10	81420323	81420822	Ncln|chr10:81420323-81420822	0.220388654216468	.	.
chr10	81496231	81496730	chr10	81430157	81430656	Ncln|chr10:81430157-81430656	0.125382099548355	.	.
chr10	81496231	81496730	chr10	81430826	81431325	Ncln|chr10:81430826-81431325	0.16692722648617	.	.
chr10	81496231	81496730	chr10	81432821	81433320	Ncln|chr10:81432821-81433320	0.128572125860649	.	.
chr10	81496231	81496730	chr10	81472805	81473304	Ncln|chr10:81472805-81473304	0.0982834443648729	.	.
chr10	81496231	81496730	chr10	81571498	81571997	Ncln|chr10:81571498-81571997	0.0720420194729413	.	.
chr10	81496231	81496730	chr10	81571498	81571997	Ncln|chr10:81571498-81571997	0.0720420194729414	.	.
chr10	81496231	81496730	chr10	81605015	81605514	Ncln|chr10:81605015-81605514	0.11010552901009	.	.
chr10	81496231	81496730	chr10	81633421	81633920	Ncln|chr10:81633421-81633920	0.101494799775847	.	.
chr10	81496231	81496730	chr10	81643405	81643904	Ncln|chr10:81643405-81643904	0.074052880732513	.	.
chr10	81545004	81545503	chr10	81267945	81268444	Gna11|chr10:81267945-81268444	0.0881198537191008	.	.
chr10	81545004	81545503	chr10	81416888	81417387	Gna11|chr10:81416888-81417387	0.0865375656917853	.	.
chr10	81545004	81545503	chr10	81420323	81420822	Gna11|chr10:81420323-81420822	0.222314260218096	.	.
chr10	81545004	81545503	chr10	81430157	81430656	Gna11|chr10:81430157-81430656	0.0893300969340328	.	.
chr10	81545004	81545503	chr10	81430826	81431325	Gna11|chr10:81430826-81431325	0.231071088295268	.	.
chr10	81545004	81545503	chr10	81432821	81433320	Gna11|chr10:81432821-81433320	0.121522597121555	.	.
chr10	81545004	81545503	chr10	81472805	81473304	Gna11|chr10:81472805-81473304	0.211030624018625	.	.
chr10	81545004	81545503	chr10	81571498	81571997	Gna11|chr10:81571498-81571997	0.120549036708788	.	.
chr10	81545004	81545503	chr10	81605015	81605514	Gna11|chr10:81605015-81605514	0.0822961774365029	.	.
chr10	81545004	81545503	chr10	81643405	81643904	Gna11|chr10:81643405-81643904	0.175699148016096	.	.
chr10	81559200	81559699	chr10	81257213	81257712	Tle5|chr10:81257213-81257712	0.140672244642435	.	.
chr10	81559200	81559699	chr10	81400550	81401049	Tle5|chr10:81400550-81401049	0.106864925447299	.	.
chr10	81559200	81559699	chr10	81416888	81417387	Tle5|chr10:81416888-81417387	0.0758467495694726	.	.
chr10	81559200	81559699	chr10	81440996	81441495	Tle5|chr10:81440996-81441495	0.070927924701334	.	.
chr10	81559200	81559699	chr10	81551522	81552021	Tle5|chr10:81551522-81552021	0.0882382569816776	.	.
chr10	81559200	81559699	chr10	81605015	81605514	Tle5|chr10:81605015-81605514	0.138572273619638	.	.
chr10	81559200	81559699	chr10	81997141	81997640	Tle5|chr10:81997141-81997640	0.0750156801611812	.	.
chr10	81560176	81560675	chr10	81257213	81257712	Tle5|chr10:81257213-81257712	0.130190396057707	.	.
chr10	81560176	81560675	chr10	81416888	81417387	Tle5|chr10:81416888-81417387	0.136102843648612	.	.
chr10	81560176	81560675	chr10	81430157	81430656	Tle5|chr10:81430157-81430656	0.115317257562209	.	.
chr10	81560176	81560675	chr10	81472805	81473304	Tle5|chr10:81472805-81473304	0.119860066195015	.	.
chr10	81560176	81560675	chr10	81605015	81605514	Tle5|chr10:81605015-81605514	0.0730597915465733	.	.
chr10	81600731	81601230	chr10	81267945	81268444	Tle6|chr10:81267945-81268444	0.213573951792005	.	.
chr10	81600731	81601230	chr10	81405809	81406308	Tle6|chr10:81405809-81406308	0.0711175839175115	.	.
chr10	81600731	81601230	chr10	81411554	81412053	Tle6|chr10:81411554-81412053	0.118533952917393	.	.
chr10	81600731	81601230	chr10	81420323	81420822	Tle6|chr10:81420323-81420822	0.188860580086468	.	.
chr10	81600731	81601230	chr10	81424726	81425225	Tle6|chr10:81424726-81425225	0.0700112783214088	.	.
chr10	81600731	81601230	chr10	81430157	81430656	Tle6|chr10:81430157-81430656	0.0903920116602792	.	.
chr10	81600731	81601230	chr10	81430826	81431325	Tle6|chr10:81430826-81431325	0.108826903626942	.	.
chr10	81600731	81601230	chr10	81432821	81433320	Tle6|chr10:81432821-81433320	0.153609915621793	.	.
chr10	81600731	81601230	chr10	81570705	81571204	Tle6|chr10:81570705-81571204	0.0954693100649496	.	.
chr10	81600731	81601230	chr10	81571498	81571997	Tle6|chr10:81571498-81571997	0.086435874371424	.	.
chr10	81600731	81601230	chr10	81605015	81605514	Tle6|chr10:81605015-81605514	0.0882811972866538	.	.
chr10	81600731	81601230	chr10	81997141	81997640	Tle6|chr10:81997141-81997640	0.137009196257605	.	.
chr10	81605948	81606447	chr10	81267945	81268444	BC025920|chr10:81267945-81268444	0.117837817717483	.	.
chr10	81605948	81606447	chr10	81416888	81417387	BC025920|chr10:81416888-81417387	0.0938732914328248	.	.
chr10	81605948	81606447	chr10	81420323	81420822	BC025920|chr10:81420323-81420822	0.0992313095495743	.	.
chr10	81605948	81606447	chr10	81420323	81420822	BC025920|chr10:81420323-81420822	0.0992313095495744	.	.
chr10	81605948	81606447	chr10	81424726	81425225	BC025920|chr10:81424726-81425225	0.133290602312914	.	.
chr10	81605948	81606447	chr10	81430157	81430656	BC025920|chr10:81430157-81430656	0.260745745795526	.	.
chr10	81605948	81606447	chr10	81432821	81433320	BC025920|chr10:81432821-81433320	0.0713849432424076	.	.
chr10	81605948	81606447	chr10	81472805	81473304	BC025920|chr10:81472805-81473304	0.203150453669482	.	.
chr10	81605948	81606447	chr10	81570705	81571204	BC025920|chr10:81570705-81571204	0.18976370522875	.	.
chr10	81605948	81606447	chr10	81571498	81571997	BC025920|chr10:81571498-81571997	0.148916737872445	.	.
chr10	81605948	81606447	chr10	81605015	81605514	BC025920|chr10:81605015-81605514	0.147867081515783	.	.
chr10	81605948	81606447	chr10	81633421	81633920	BC025920|chr10:81633421-81633920	0.116462675264733	.	.
chr10	81605948	81606447	chr10	81997141	81997640	BC025920|chr10:81997141-81997640	0.135480785308896	.	.
chr10	81627379	81627878	chr10	81411554	81412053	Ankrd24|chr10:81411554-81412053	0.207881521265386	.	.
chr10	81627379	81627878	chr10	81411554	81412053	Sirt6|chr10:81411554-81412053	0.207881521265386	.	.
chr10	81627379	81627878	chr10	81412098	81412597	Ankrd24|chr10:81412098-81412597	0.121129531697845	.	.
chr10	81627379	81627878	chr10	81412098	81412597	Sirt6|chr10:81412098-81412597	0.121129531697845	.	.
chr10	81627379	81627878	chr10	81420323	81420822	Ankrd24|chr10:81420323-81420822	0.127101505316773	.	.
chr10	81627379	81627878	chr10	81420323	81420822	Sirt6|chr10:81420323-81420822	0.127101505316773	.	.
chr10	81627379	81627878	chr10	81430157	81430656	Ankrd24|chr10:81430157-81430656	0.102456443003418	.	.
chr10	81627379	81627878	chr10	81430157	81430656	Sirt6|chr10:81430157-81430656	0.102456443003418	.	.
chr10	81627379	81627878	chr10	81472805	81473304	Ankrd24|chr10:81472805-81473304	0.074137009697078	.	.
chr10	81627379	81627878	chr10	81472805	81473304	Sirt6|chr10:81472805-81473304	0.074137009697078	.	.
chr10	81627379	81627878	chr10	81643405	81643904	Ankrd24|chr10:81643405-81643904	0.0880532682943652	.	.
chr10	81627379	81627878	chr10	81643405	81643904	Sirt6|chr10:81643405-81643904	0.0880532682943652	.	.
chr10	81648748	81649247	chr10	81257213	81257712	Gm10778|chr10:81257213-81257712	0.122027037607403	.	.
chr10	81648748	81649247	chr10	81304769	81305268	Gm10778|chr10:81304769-81305268	0.138489135091741	.	.
chr10	81648748	81649247	chr10	81400550	81401049	Gm10778|chr10:81400550-81401049	0.101025073602535	.	.
chr10	81648748	81649247	chr10	81420323	81420822	Gm10778|chr10:81420323-81420822	0.120379259928868	.	.
chr10	81648748	81649247	chr10	81430157	81430656	Gm10778|chr10:81430157-81430656	0.0783914504805753	.	.
chr10	81648748	81649247	chr10	81430826	81431325	Gm10778|chr10:81430826-81431325	0.123679799852683	.	.
chr10	81648748	81649247	chr10	81643405	81643904	Gm10778|chr10:81643405-81643904	0.0917123160867131	.	.
chr10	82178379	82178878	chr10	81997141	81997640	Gm15608|chr10:81997141-81997640	0.10478364116766	.	.
chr10	82353950	82354449	chr10	82513606	82514105	Gm4924|chr10:82513606-82514105	0.109374212726194	.	.
chr10	82353950	82354449	chr10	82662468	82662967	Gm4924|chr10:82662468-82662967	0.181395327765207	.	.
chr10	82353950	82354449	chr10	82666399	82666898	Gm4924|chr10:82666399-82666898	0.107590831222266	.	.
chr10	82353950	82354449	chr10	82698823	82699322	Gm4924|chr10:82698823-82699322	0.0800446880926134	.	.
chr10	82354542	82355041	chr10	82662468	82662967	Gm4924|chr10:82662468-82662967	0.172176309339612	.	.
chr10	82622905	82623404	chr10	82860253	82860752	1190007I07Rik|chr10:82860253-82860752	0.0878383629922236	.	.
chr10	82622905	82623404	chr10	82894969	82895468	1190007I07Rik|chr10:82894969-82895468	0.148711517213476	.	.
chr10	82629507	82630006	chr10	82662468	82662967	Tdg|chr10:82662468-82662967	0.0704336370980432	.	.
chr10	82629507	82630006	chr10	82676913	82677412	Tdg|chr10:82676913-82677412	0.184334452728443	.	.
chr10	82629507	82630006	chr10	82860253	82860752	Tdg|chr10:82860253-82860752	0.117821330836558	.	.
chr10	82629507	82630006	chr10	82901365	82901864	Tdg|chr10:82901365-82901864	0.10893405961616	.	.
chr10	82763879	82764378	chr10	82662468	82662967	Nfyb|chr10:82662468-82662967	0.225026337893492	.	.
chr10	82763879	82764378	chr10	82698823	82699322	Nfyb|chr10:82698823-82699322	0.098791021487809	.	.
chr10	82763879	82764378	chr10	82894969	82895468	Nfyb|chr10:82894969-82895468	0.131116659587668	.	.
chr10	82763879	82764378	chr10	82901365	82901864	Nfyb|chr10:82901365-82901864	0.127994838506246	.	.
chr10	82763879	82764378	chr10	82914534	82915033	Nfyb|chr10:82914534-82915033	0.0776434509913939	.	.
chr10	82811778	82812277	chr10	82662468	82662967	1700028I16Rik|chr10:82662468-82662967	0.0818999566436362	.	.
chr10	82811778	82812277	chr10	82795313	82795812	1700028I16Rik|chr10:82795313-82795812	0.0855157988027451	.	.
chr10	82811778	82812277	chr10	82894969	82895468	1700028I16Rik|chr10:82894969-82895468	0.0835312683427264	.	.
chr10	82811778	82812277	chr10	82914534	82915033	1700028I16Rik|chr10:82914534-82915033	0.0765857920084781	.	.
chr10	82858893	82859392	chr10	82662468	82662967	Gm38560|chr10:82662468-82662967	0.113493435650592	.	.
chr10	82858893	82859392	chr10	82666399	82666898	Gm38560|chr10:82666399-82666898	0.0822620706072683	.	.
chr10	82858893	82859392	chr10	82676913	82677412	Gm38560|chr10:82676913-82677412	0.19783816620001	.	.
chr10	82858893	82859392	chr10	82795313	82795812	Gm38560|chr10:82795313-82795812	0.0868282885237062	.	.
chr10	82858893	82859392	chr10	82860253	82860752	Gm38560|chr10:82860253-82860752	0.078259776794923	.	.
chr10	82858893	82859392	chr10	82894969	82895468	Gm38560|chr10:82894969-82895468	0.0698701610791466	.	.
chr10	82858893	82859392	chr10	82914534	82915033	Gm38560|chr10:82914534-82915033	0.0935735898611083	.	.
chr10	82859558	82860057	chr10	82662468	82662967	Gm38560|chr10:82662468-82662967	0.0793162024441942	.	.
chr10	82859558	82860057	chr10	82666399	82666898	Gm38560|chr10:82666399-82666898	0.0774628728952574	.	.
chr10	82859558	82860057	chr10	82676913	82677412	Gm38560|chr10:82676913-82677412	0.130877501117844	.	.
chr10	82859558	82860057	chr10	82698823	82699322	Gm38560|chr10:82698823-82699322	0.102697793040686	.	.
chr10	82859558	82860057	chr10	82755463	82755962	Gm38560|chr10:82755463-82755962	0.080677379033899	.	.
chr10	82859558	82860057	chr10	82755463	82755962	Gm38560|chr10:82755463-82755962	0.0806773790338991	.	.
chr10	82859558	82860057	chr10	82860253	82860752	Gm38560|chr10:82860253-82860752	0.270570604503381	.	.
chr10	82866386	82866885	chr10	82676913	82677412	Eid3|chr10:82676913-82677412	0.120750412064802	.	.
chr10	82867198	82867697	chr10	82676913	82677412	Eid3|chr10:82676913-82677412	0.0758633838218256	.	.
chr10	82867198	82867697	chr10	82860253	82860752	Eid3|chr10:82860253-82860752	0.205082299407908	.	.
chr10	82985064	82985563	chr10	82894969	82895468	Chst11|chr10:82894969-82895468	0.151164165025932	.	.
chr10	82985754	82986253	chr10	82755463	82755962	Chst11|chr10:82755463-82755962	0.0787817931585794	.	.
chr10	82985754	82986253	chr10	82860253	82860752	Chst11|chr10:82860253-82860752	0.0968651074105774	.	.
chr10	85829194	85829693	chr10	85598554	85599053	Pwp1|chr10:85598554-85599053	0.0908465647888955	.	.
chr10	85829194	85829693	chr10	85624915	85625414	Pwp1|chr10:85624915-85625414	0.206354440175912	.	.
chr10	85829194	85829693	chr10	85651694	85652193	Pwp1|chr10:85651694-85652193	0.0987055856331133	.	.
chr10	85829743	85830242	chr10	85582603	85583102	Pwp1|chr10:85582603-85583102	0.109439288589865	.	.
chr10	85829743	85830242	chr10	85624915	85625414	Pwp1|chr10:85624915-85625414	0.0805558496515069	.	.
chr10	85916334	85916833	chr10	85928481	85928980	Prdm4|chr10:85928481-85928980	0.137011442471841	.	.
chr10	85916863	85917362	chr10	85928481	85928980	Prdm4|chr10:85928481-85928980	0.265092247730786	.	.
chr10	85957553	85958052	chr10	85505089	85505588	Rtcb|chr10:85505089-85505588	0.0852419314086786	.	.
chr10	85957553	85958052	chr10	85604558	85605057	Rtcb|chr10:85604558-85605057	0.135669204713067	.	.
chr10	85957553	85958052	chr10	85871543	85872042	Rtcb|chr10:85871543-85872042	0.126775157887657	.	.
chr10	86705281	86705780	chr10	86685259	86685758	Hsp90b1|chr10:86685259-86685758	0.20571300715694	.	.
chr10	86705281	86705780	chr10	86685259	86685758	Ttc41|chr10:86685259-86685758	0.20571300715694	.	.
chr10	86705811	86706310	chr10	86685259	86685758	Hsp90b1|chr10:86685259-86685758	0.138226453007428	.	.
chr10	86705811	86706310	chr10	86685259	86685758	Ttc41|chr10:86685259-86685758	0.138226453007428	.	.
chr10	86705811	86706310	chr10	86880300	86880799	Hsp90b1|chr10:86880300-86880799	0.0788308582686037	.	.
chr10	86705811	86706310	chr10	86880300	86880799	Ttc41|chr10:86880300-86880799	0.0788308582686037	.	.
chr10	86778694	86779193	chr10	86685259	86685758	Nt5dc3|chr10:86685259-86685758	0.141084436284727	.	.
chr10	86778694	86779193	chr10	86795182	86795681	Nt5dc3|chr10:86795182-86795681	0.0713555855267244	.	.
chr10	86778694	86779193	chr10	86880300	86880799	Nt5dc3|chr10:86880300-86880799	0.0874229274122519	.	.
chr10	86971914	86972413	chr10	86730664	86731163	Gm16271|chr10:86730664-86731163	0.214918509592353	.	.
chr10	86971914	86972413	chr10	86772228	86772727	Gm16271|chr10:86772228-86772727	0.0965151028154809	.	.
chr10	87007688	87008187	chr10	87020693	87021192	Stab2|chr10:87020693-87021192	0.149966204070852	.	.
chr10	87007688	87008187	chr10	87021381	87021880	Stab2|chr10:87021381-87021880	0.0779984295352365	.	.
chr10	87007688	87008187	chr10	87485409	87485908	Stab2|chr10:87485409-87485908	0.190850070240424	.	.
chr10	87007688	87008187	chr10	87486178	87486677	Stab2|chr10:87486178-87486677	0.177056847808289	.	.
chr10	87008232	87008731	chr10	87020693	87021192	Stab2|chr10:87020693-87021192	0.0885537671693716	.	.
chr10	87008232	87008731	chr10	87021381	87021880	Stab2|chr10:87021381-87021880	0.117934074089883	.	.
chr10	87008232	87008731	chr10	87485409	87485908	Stab2|chr10:87485409-87485908	0.125630099147355	.	.
chr10	87008232	87008731	chr10	87486178	87486677	Stab2|chr10:87486178-87486677	0.104464183376746	.	.
chr10	87492598	87493097	chr10	87020693	87021192	Ascl1|chr10:87020693-87021192	0.439369812367256	.	.
chr10	87492598	87493097	chr10	87021381	87021880	Ascl1|chr10:87021381-87021880	0.244612806205658	.	.
chr10	87492598	87493097	chr10	87024821	87025320	Ascl1|chr10:87024821-87025320	0.10013630895133	.	.
chr10	87492598	87493097	chr10	87094225	87094724	Ascl1|chr10:87094225-87094724	0.157307805940227	.	.
chr10	87492598	87493097	chr10	87122482	87122981	Ascl1|chr10:87122482-87122981	0.191631949666769	.	.
chr10	87492598	87493097	chr10	87485409	87485908	Ascl1|chr10:87485409-87485908	0.578576006773045	.	.
chr10	87492598	87493097	chr10	87486178	87486677	Ascl1|chr10:87486178-87486677	0.677366354599085	.	.
chr10	87492598	87493097	chr10	87486178	87486677	Ascl1|chr10:87486178-87486677	0.677366354599086	.	.
chr10	87492598	87493097	chr10	87552637	87553136	Ascl1|chr10:87552637-87553136	0.148809699517548	.	.
chr10	87492598	87493097	chr10	87597155	87597654	Ascl1|chr10:87597155-87597654	0.0925792909178375	.	.
chr10	87492598	87493097	chr10	87742709	87743208	Ascl1|chr10:87742709-87743208	0.369353493567729	.	.
chr10	87493100	87493599	chr10	87020693	87021192	Ascl1|chr10:87020693-87021192	0.327705643461642	.	.
chr10	87493100	87493599	chr10	87021381	87021880	Ascl1|chr10:87021381-87021880	0.160384307234043	.	.
chr10	87493100	87493599	chr10	87024821	87025320	Ascl1|chr10:87024821-87025320	0.112276155744753	.	.
chr10	87493100	87493599	chr10	87094225	87094724	Ascl1|chr10:87094225-87094724	0.108571829539934	.	.
chr10	87493100	87493599	chr10	87122482	87122981	Ascl1|chr10:87122482-87122981	0.192803243160062	.	.
chr10	87493100	87493599	chr10	87485409	87485908	Ascl1|chr10:87485409-87485908	0.502253947290153	.	.
chr10	87493100	87493599	chr10	87486178	87486677	Ascl1|chr10:87486178-87486677	0.621506336748753	.	.
chr10	87493100	87493599	chr10	87552637	87553136	Ascl1|chr10:87552637-87553136	0.117028967517978	.	.
chr10	87493100	87493599	chr10	87597155	87597654	Ascl1|chr10:87597155-87597654	0.100802211284213	.	.
chr10	87493100	87493599	chr10	87742709	87743208	Ascl1|chr10:87742709-87743208	0.327490838680038	.	.
chr10	87493609	87494108	chr10	87020693	87021192	Ascl1|chr10:87020693-87021192	0.372114125189044	.	.
chr10	87493609	87494108	chr10	87021381	87021880	Ascl1|chr10:87021381-87021880	0.291214429376569	.	.
chr10	87493609	87494108	chr10	87024821	87025320	Ascl1|chr10:87024821-87025320	0.115381813052149	.	.
chr10	87493609	87494108	chr10	87094225	87094724	Ascl1|chr10:87094225-87094724	0.0779309512156069	.	.
chr10	87493609	87494108	chr10	87485409	87485908	Ascl1|chr10:87485409-87485908	0.512479869723943	.	.
chr10	87493609	87494108	chr10	87486178	87486677	Ascl1|chr10:87486178-87486677	0.637843886538553	.	.
chr10	87493609	87494108	chr10	87552637	87553136	Ascl1|chr10:87552637-87553136	0.125361401583357	.	.
chr10	87493609	87494108	chr10	87597155	87597654	Ascl1|chr10:87597155-87597654	0.13495174065593	.	.
chr10	87493609	87494108	chr10	87742709	87743208	Ascl1|chr10:87742709-87743208	0.295139855245957	.	.
chr10	88730714	88731213	chr10	88738951	88739450	Arl1|chr10:88738951-88739450	0.23593017355949	.	.
chr10	100486524	100487023	chr10	100617181	100617680	Cep290|chr10:100617181-100617680	0.212098314548942	.	.
chr10	100486524	100487023	chr10	100617181	100617680	Tmtc3|chr10:100617181-100617680	0.212098314548942	.	.
chr10	100486524	100487023	chr10	100619605	100620104	Cep290|chr10:100619605-100620104	0.088175270356013	.	.
chr10	100486524	100487023	chr10	100619605	100620104	Tmtc3|chr10:100619605-100620104	0.088175270356013	.	.
chr10	100487126	100487625	chr10	100190929	100191428	Cep290|chr10:100190929-100191428	0.101484843456934	.	.
chr10	100487126	100487625	chr10	100190929	100191428	Tmtc3|chr10:100190929-100191428	0.101484843456934	.	.
chr10	100487126	100487625	chr10	100588503	100589002	Cep290|chr10:100588503-100589002	0.0873159652545397	.	.
chr10	100487126	100487625	chr10	100588503	100589002	Tmtc3|chr10:100588503-100589002	0.0873159652545397	.	.
chr10	100487126	100487625	chr10	100617181	100617680	Cep290|chr10:100617181-100617680	0.23905104730525	.	.
chr10	100487126	100487625	chr10	100617181	100617680	Tmtc3|chr10:100617181-100617680	0.23905104730525	.	.
chr10	100742024	100742523	chr10	100588503	100589002	Gm35722|chr10:100588503-100589002	0.0768801417997918	.	.
chr10	100742024	100742523	chr10	100604199	100604698	Gm35722|chr10:100604199-100604698	0.124108217921787	.	.
chr10	100742024	100742523	chr10	100617181	100617680	Gm35722|chr10:100617181-100617680	0.0758630203849019	.	.
chr10	100742024	100742523	chr10	100621306	100621805	Gm35722|chr10:100621306-100621805	0.108773464829467	.	.
chr10	100742024	100742523	chr10	100630234	100630733	Gm35722|chr10:100630234-100630733	0.0725291056758128	.	.
chr10	100742024	100742523	chr10	100700260	100700759	Gm35722|chr10:100700260-100700759	0.142756650348336	.	.
chr10	101681454	101681953	chr10	101373822	101374321	Mgat4c|chr10:101373822-101374321	0.208159543145379	.	.
chr10	101681454	101681953	chr10	101683445	101683944	Mgat4c|chr10:101683445-101683944	0.139413722535442	.	.
chr10	101681454	101681953	chr10	101816863	101817362	Mgat4c|chr10:101816863-101817362	0.110499516197861	.	.
chr10	101681454	101681953	chr10	101914223	101914722	Mgat4c|chr10:101914223-101914722	0.0712357747566734	.	.
chr10	101681454	101681953	chr10	101968607	101969106	Mgat4c|chr10:101968607-101969106	0.131065193236217	.	.
chr10	102435035	102435534	chr10	102158792	102159291	Gm47101|chr10:102158792-102159291	0.100676893890553	.	.
chr10	102435035	102435534	chr10	102444853	102445352	Gm47101|chr10:102444853-102445352	0.16526260522434	.	.
chr10	103236075	103236574	chr10	103253781	103254280	Lrriq1|chr10:103253781-103254280	0.0743668512078245	.	.
chr10	103367473	103367972	chr10	103369009	103369508	Slc6a15|chr10:103369009-103369508	0.236714326369416	.	.
chr10	103368022	103368521	chr10	103321922	103322421	Slc6a15|chr10:103321922-103322421	0.155899995380618	.	.
chr10	105841096	105841595	chr10	106006958	106007457	Ccdc59|chr10:106006958-106007457	0.13735392512233	.	.
chr10	105841096	105841595	chr10	106006958	106007457	Mettl25|chr10:106006958-106007457	0.13735392512233	.	.
chr10	105841096	105841595	chr10	106007506	106008005	Ccdc59|chr10:106007506-106008005	0.190069735915799	.	.
chr10	105841096	105841595	chr10	106007506	106008005	Mettl25|chr10:106007506-106008005	0.190069735915799	.	.
chr10	106469497	106469996	chr10	106007506	106008005	Ppfia2|chr10:106007506-106008005	0.153926017236672	.	.
chr10	106469497	106469996	chr10	106273875	106274374	Ppfia2|chr10:106273875-106274374	0.0946689733095648	.	.
chr10	106469497	106469996	chr10	106468917	106469416	Ppfia2|chr10:106468917-106469416	0.227352590315338	.	.
chr10	106470005	106470504	chr10	106120950	106121449	Ppfia2|chr10:106120950-106121449	0.105524838608482	.	.
chr10	106470005	106470504	chr10	106273875	106274374	Ppfia2|chr10:106273875-106274374	0.133120269686651	.	.
chr10	106470005	106470504	chr10	106274543	106275042	Ppfia2|chr10:106274543-106275042	0.167375881912864	.	.
chr10	106470005	106470504	chr10	106468917	106469416	Ppfia2|chr10:106468917-106469416	0.132710567183777	.	.
chr10	111972408	111972907	chr10	111928801	111929300	Krr1|chr10:111928801-111929300	0.15710463107068	.	.
chr10	111972408	111972907	chr10	111957677	111958176	Krr1|chr10:111957677-111958176	0.0826161816743304	.	.
chr10	112059424	112059923	chr10	111957677	111958176	Glipr1l1|chr10:111957677-111958176	0.0832661789605373	.	.
chr10	112059424	112059923	chr10	112138513	112139012	Glipr1l1|chr10:112138513-112139012	0.133515983763511	.	.
chr10	112059933	112060432	chr10	112138513	112139012	Glipr1l1|chr10:112138513-112139012	0.17989377213269	.	.
chr10	112160072	112160571	chr10	111925446	111925945	Glipr1l3|chr10:111925446-111925945	0.160977792642272	.	.
chr10	112160072	112160571	chr10	111957677	111958176	Glipr1l3|chr10:111957677-111958176	0.123407309827756	.	.
chr10	112928805	112929304	chr10	112801514	112802013	Atxn7l3b|chr10:112801514-112802013	0.156309843075722	.	.
chr10	112928805	112929304	chr10	112803541	112804040	Atxn7l3b|chr10:112803541-112804040	0.142336976934041	.	.
chr10	118113174	118113673	chr10	118003139	118003638	5330439M10Rik|chr10:118003139-118003638	0.458273802551144	.	.
chr10	118113174	118113673	chr10	118003810	118004309	5330439M10Rik|chr10:118003810-118004309	0.600399222307698	.	.
chr10	118113174	118113673	chr10	118103082	118103581	5330439M10Rik|chr10:118103082-118103581	0.264456869928849	.	.
chr10	118113174	118113673	chr10	118110038	118110537	5330439M10Rik|chr10:118110038-118110537	0.518084051180108	.	.
chr10	118113174	118113673	chr10	118117071	118117570	5330439M10Rik|chr10:118117071-118117570	0.409366611883581	.	.
chr10	118113174	118113673	chr10	118206379	118206878	5330439M10Rik|chr10:118206379-118206878	0.141626711018746	.	.
chr10	118113174	118113673	chr10	118292564	118293063	5330439M10Rik|chr10:118292564-118293063	0.129876105189758	.	.
chr10	118113174	118113673	chr10	118476604	118477103	5330439M10Rik|chr10:118476604-118477103	0.100116904769418	.	.
chr10	118141391	118141890	chr10	118049221	118049720	Mdm1|chr10:118049221-118049720	0.107000943216412	.	.
chr10	118141391	118141890	chr10	118206379	118206878	Mdm1|chr10:118206379-118206878	0.127319594973545	.	.
chr10	118141391	118141890	chr10	118370408	118370907	Mdm1|chr10:118370408-118370907	0.146445998933035	.	.
chr10	118141391	118141890	chr10	118415375	118415874	Mdm1|chr10:118415375-118415874	0.146424433395898	.	.
chr10	118141391	118141890	chr10	118441958	118442457	Mdm1|chr10:118441958-118442457	0.115728183872948	.	.
chr10	118141391	118141890	chr10	118476604	118477103	Mdm1|chr10:118476604-118477103	0.1551598549378	.	.
chr10	120388862	120389361	chr10	120640836	120641335	9230105E05Rik|chr10:120640836-120641335	0.163876561600037	.	.
chr10	120898763	120899262	chr10	120882228	120882727	Gm4473|chr10:120882228-120882727	0.198727494755883	.	.
chr10	120898763	120899262	chr10	120882228	120882727	Gm4473|chr10:120882228-120882727	0.198727494755884	.	.
chr10	120898763	120899262	chr10	120882228	120882727	Msrb3|chr10:120882228-120882727	0.198727494755883	.	.
chr10	120898763	120899262	chr10	120882228	120882727	Msrb3|chr10:120882228-120882727	0.198727494755884	.	.
chr10	120898763	120899262	chr10	120882734	120883233	Gm4473|chr10:120882734-120883233	0.218466897371784	.	.
chr10	120898763	120899262	chr10	120882734	120883233	Msrb3|chr10:120882734-120883233	0.218466897371784	.	.
chr10	120978656	120979155	chr10	120872347	120872846	Lemd3|chr10:120872347-120872846	0.079406523222133	.	.
chr10	120978656	120979155	chr10	121205957	121206456	Lemd3|chr10:121205957-121206456	0.0769473384333468	.	.
chr10	120978656	120979155	chr10	121206515	121207014	Lemd3|chr10:121206515-121207014	0.128886398479992	.	.
chr10	120979164	120979663	chr10	120876144	120876643	Lemd3|chr10:120876144-120876643	0.111862711536236	.	.
chr10	121033677	121034176	chr10	120882228	120882727	Wif1|chr10:120882228-120882727	0.0887168188444732	.	.
chr10	121033677	121034176	chr10	120882734	120883233	Wif1|chr10:120882734-120883233	0.12307369827962	.	.
chr10	121033677	121034176	chr10	120883783	120884282	Wif1|chr10:120883783-120884282	0.0707893270478251	.	.
chr10	122096429	122096928	chr10	122447221	122447720	Rxylt1|chr10:122447221-122447720	0.0837196255570282	.	.
chr10	128008199	128008698	chr10	127937421	127937920	Hsd17b6|chr10:127937421-127937920	0.133190949862096	.	.
chr10	128008199	128008698	chr10	128092468	128092967	Hsd17b6|chr10:128092468-128092967	0.137641661385281	.	.
chr10	128008199	128008698	chr10	128093145	128093644	Hsd17b6|chr10:128093145-128093644	0.10121451682957	.	.
chr10	128008199	128008698	chr10	128142151	128142650	Hsd17b6|chr10:128142151-128142650	0.170101331028325	.	.
chr10	128008199	128008698	chr10	128434561	128435060	Hsd17b6|chr10:128434561-128435060	0.18406744644236	.	.
chr10	128008199	128008698	chr10	128436296	128436795	Hsd17b6|chr10:128436296-128436795	0.138908383139155	.	.
chr10	128008199	128008698	chr10	128440394	128440893	Hsd17b6|chr10:128440394-128440893	0.0704913151989265	.	.
chr10	128014912	128015411	chr10	127945472	127945971	Prim1|chr10:127945472-127945971	0.0978705780401279	.	.
chr10	128014912	128015411	chr10	128388917	128389416	Prim1|chr10:128388917-128389416	0.070744788547317	.	.
chr10	128014912	128015411	chr10	128389448	128389947	Prim1|chr10:128389448-128389947	0.168249297719922	.	.
chr10	128014912	128015411	chr10	128436296	128436795	Prim1|chr10:128436296-128436795	0.164175874290225	.	.
chr10	128035316	128035815	chr10	128092468	128092967	Naca|chr10:128092468-128092967	0.0814404333969656	.	.
chr10	128035316	128035815	chr10	128096604	128097103	Naca|chr10:128096604-128097103	0.125852377679601	.	.
chr10	128035316	128035815	chr10	128249636	128250135	Naca|chr10:128249636-128250135	0.135936571429433	.	.
chr10	128035316	128035815	chr10	128283593	128284092	Naca|chr10:128283593-128284092	0.320803049412555	.	.
chr10	128035316	128035815	chr10	128389448	128389947	Naca|chr10:128389448-128389947	0.125003404414529	.	.
chr10	128035316	128035815	chr10	128409597	128410096	Naca|chr10:128409597-128410096	0.160752243870511	.	.
chr10	128036012	128036511	chr10	128094515	128095014	Naca|chr10:128094515-128095014	0.0944108019851499	.	.
chr10	128036012	128036511	chr10	128096604	128097103	Naca|chr10:128096604-128097103	0.172240481512384	.	.
chr10	128036012	128036511	chr10	128185950	128186449	Naca|chr10:128185950-128186449	0.0780914927922667	.	.
chr10	128036012	128036511	chr10	128249636	128250135	Naca|chr10:128249636-128250135	0.1543010220536	.	.
chr10	128036012	128036511	chr10	128455230	128455729	Naca|chr10:128455230-128455729	0.0818278595249226	.	.
chr10	128058600	128059099	chr10	127956046	127956545	Ptges3|chr10:127956046-127956545	0.0939185698621878	.	.
chr10	128058600	128059099	chr10	128185950	128186449	Ptges3|chr10:128185950-128186449	0.0767519971059389	.	.
chr10	128058600	128059099	chr10	128212738	128213237	Ptges3|chr10:128212738-128213237	0.069772039071874	.	.
chr10	128058600	128059099	chr10	128237698	128238197	Ptges3|chr10:128237698-128238197	0.155086120503787	.	.
chr10	128058600	128059099	chr10	128283593	128284092	Ptges3|chr10:128283593-128284092	0.130029307071054	.	.
chr10	128059140	128059639	chr10	127945472	127945971	Ptges3|chr10:127945472-127945971	0.0737393981161253	.	.
chr10	128059140	128059639	chr10	128212738	128213237	Ptges3|chr10:128212738-128213237	0.0968344325476633	.	.
chr10	128059140	128059639	chr10	128389448	128389947	Ptges3|chr10:128389448-128389947	0.0931234209469946	.	.
chr10	128082998	128083497	chr10	127956046	127956545	Atp5b|chr10:127956046-127956545	0.0938869264061634	.	.
chr10	128082998	128083497	chr10	127956046	127956545	Gm47438|chr10:127956046-127956545	0.0938869264061634	.	.
chr10	128082998	128083497	chr10	128093145	128093644	Atp5b|chr10:128093145-128093644	0.1236525924242	.	.
chr10	128082998	128083497	chr10	128093145	128093644	Gm47438|chr10:128093145-128093644	0.1236525924242	.	.
chr10	128082998	128083497	chr10	128094515	128095014	Atp5b|chr10:128094515-128095014	0.0995088295689685	.	.
chr10	128082998	128083497	chr10	128094515	128095014	Gm47438|chr10:128094515-128095014	0.0995088295689685	.	.
chr10	128082998	128083497	chr10	128212738	128213237	Atp5b|chr10:128212738-128213237	0.143492737320532	.	.
[truncated: 32,819 more rows]
