# Supplementary material for: Single-cell analysis of chromatin accessibility in the adult mouse brain
Source: Nature. 2023 Dec 13;624(7991):378–89. doi: 10.1038/s41586-023-06824-9 (PMC10719105; doi:10.1038/s41586-023-06824-9)
Supplement: Supplementary file 3 — Supplementary Tables 1–25 and their legends. [file 41586_2023_6824_MOESM3_ESM.zip › 2023-03-05453B-s3/SI Tables/SI Table 13 Summary of all the gene-cCRE correlations/sa2subclass.CBX_Purkinje_Gaba.pdc.bedpe]

chr1	3670775	3671274	chr1	3552481	3552980	Xkr4|chr1:3552481-3552980	0.523270469142824	.	.
chr1	3670775	3671274	chr1	3692963	3693462	Xkr4|chr1:3692963-3693462	0.578074675181267	.	.
chr1	4785497	4785996	chr1	5225490	5225989	Mrpl15|chr1:5225490-5225989	0.368031991228141	.	.
chr1	4807592	4808091	chr1	4766696	4767195	Lypla1|chr1:4766696-4767195	0.411374693299327	.	.
chr1	4807592	4808091	chr1	4813181	4813680	Lypla1|chr1:4813181-4813680	0.373073736196187	.	.
chr1	4807592	4808091	chr1	4902264	4902763	Lypla1|chr1:4902264-4902763	0.364046546570176	.	.
chr1	4807592	4808091	chr1	5170387	5170886	Lypla1|chr1:5170387-5170886	0.398186896669005	.	.
chr1	4807592	4808091	chr1	5183460	5183959	Lypla1|chr1:5183460-5183959	0.384846631619309	.	.
chr1	4857480	4857979	chr1	4554106	4554605	Tcea1|chr1:4554106-4554605	0.615046804863127	.	.
chr1	4857480	4857979	chr1	4902264	4902763	Tcea1|chr1:4902264-4902763	0.550793977209313	.	.
chr1	4857480	4857979	chr1	4902264	4902763	Tcea1|chr1:4902264-4902763	0.550793977209314	.	.
chr1	4857480	4857979	chr1	4934807	4935306	Tcea1|chr1:4934807-4935306	0.730373005323949	.	.
chr1	4857480	4857979	chr1	5082818	5083317	Tcea1|chr1:5082818-5083317	0.664526901988614	.	.
chr1	4857480	4857979	chr1	5208080	5208579	Tcea1|chr1:5208080-5208579	0.41616702774529	.	.
chr1	4858123	4858622	chr1	5208080	5208579	Tcea1|chr1:5208080-5208579	0.341417547361195	.	.
chr1	4969660	4970159	chr1	4902264	4902763	Gm16041|chr1:4902264-4902763	0.399664443252538	.	.
chr1	4969660	4970159	chr1	4934807	4935306	Gm16041|chr1:4934807-4935306	0.445327972544299	.	.
chr1	4969660	4970159	chr1	5082818	5083317	Gm16041|chr1:5082818-5083317	0.450709902976226	.	.
chr1	4970513	4971012	chr1	4813181	4813680	Gm16041|chr1:4813181-4813680	0.415220966918526	.	.
chr1	4970513	4971012	chr1	5018611	5019110	Gm16041|chr1:5018611-5019110	0.435319148720884	.	.
chr1	5070122	5070621	chr1	4902264	4902763	Atp6v1h|chr1:4902264-4902763	0.329202574750992	.	.
chr1	5070122	5070621	chr1	4902264	4902763	Rgs20|chr1:4902264-4902763	0.329202574750992	.	.
chr1	5916575	5917074	chr1	5924216	5924715	Npbwr1|chr1:5924216-5924715	0.611497081228946	.	.
chr1	5916575	5917074	chr1	6134983	6135482	Npbwr1|chr1:6134983-6135482	0.389612186719563	.	.
chr1	5917179	5917678	chr1	5892113	5892612	Npbwr1|chr1:5892113-5892612	0.434559558043644	.	.
chr1	5917179	5917678	chr1	6152392	6152891	Npbwr1|chr1:6152392-6152891	0.467671005052154	.	.
chr1	6214386	6214885	chr1	6152392	6152891	4732440D04Rik|chr1:6152392-6152891	0.360729730868926	.	.
chr1	6214386	6214885	chr1	6272212	6272711	4732440D04Rik|chr1:6272212-6272711	0.332217552730002	.	.
chr1	6214386	6214885	chr1	6410037	6410536	4732440D04Rik|chr1:6410037-6410536	0.318232998111546	.	.
chr1	6214899	6215398	chr1	6441268	6441767	4732440D04Rik|chr1:6441268-6441767	0.349626038999288	.	.
chr1	7397174	7397673	chr1	7206575	7207074	Gm26901|chr1:7206575-7207074	0.524152048989099	.	.
chr1	7397837	7398336	chr1	7010156	7010655	Gm26901|chr1:7010156-7010655	0.357505396556924	.	.
chr1	7397837	7398336	chr1	7128516	7129015	Gm26901|chr1:7128516-7129015	0.597631933349023	.	.
chr1	7397837	7398336	chr1	7170867	7171366	Gm26901|chr1:7170867-7171366	0.541129968271213	.	.
chr1	7398342	7398841	chr1	7010156	7010655	Gm26901|chr1:7010156-7010655	0.347236603395915	.	.
chr1	7398342	7398841	chr1	7170867	7171366	Gm26901|chr1:7170867-7171366	0.531974251228106	.	.
chr1	7398342	7398841	chr1	7170867	7171366	Gm26901|chr1:7170867-7171366	0.531974251228107	.	.
chr1	9298975	9299474	chr1	9205427	9205926	Sntg1|chr1:9205427-9205926	0.381661057861498	.	.
chr1	9298975	9299474	chr1	9422972	9423471	Sntg1|chr1:9422972-9423471	0.401322005400576	.	.
chr1	9299496	9299995	chr1	9296942	9297441	Sntg1|chr1:9296942-9297441	0.451341437711531	.	.
chr1	9299496	9299995	chr1	9523818	9524317	Sntg1|chr1:9523818-9524317	0.319166711612998	.	.
chr1	9545042	9545541	chr1	9296942	9297441	Rrs1|chr1:9296942-9297441	0.406488034505931	.	.
chr1	9545042	9545541	chr1	9628374	9628873	Rrs1|chr1:9628374-9628873	0.527978765517388	.	.
chr1	9747574	9748073	chr1	9407941	9408440	1700034P13Rik|chr1:9407941-9408440	0.563043559849009	.	.
chr1	9747574	9748073	chr1	9407941	9408440	1700034P13Rik|chr1:9407941-9408440	0.56304355984901	.	.
chr1	9747574	9748073	chr1	9407941	9408440	Vcpip1|chr1:9407941-9408440	0.563043559849009	.	.
chr1	9747574	9748073	chr1	9407941	9408440	Vcpip1|chr1:9407941-9408440	0.56304355984901	.	.
chr1	9747574	9748073	chr1	9541113	9541612	1700034P13Rik|chr1:9541113-9541612	0.547443799909821	.	.
chr1	9747574	9748073	chr1	9541113	9541612	Vcpip1|chr1:9541113-9541612	0.547443799909821	.	.
chr1	9747574	9748073	chr1	9645672	9646171	1700034P13Rik|chr1:9645672-9646171	0.40840623182707	.	.
chr1	9747574	9748073	chr1	9645672	9646171	Vcpip1|chr1:9645672-9646171	0.40840623182707	.	.
chr1	9747574	9748073	chr1	9952867	9953366	1700034P13Rik|chr1:9952867-9953366	0.355413240671307	.	.
chr1	9747574	9748073	chr1	9952867	9953366	Vcpip1|chr1:9952867-9953366	0.355413240671307	.	.
chr1	9748256	9748755	chr1	9422972	9423471	1700034P13Rik|chr1:9422972-9423471	0.349972132261563	.	.
chr1	9748256	9748755	chr1	9422972	9423471	Vcpip1|chr1:9422972-9423471	0.349972132261563	.	.
chr1	9798078	9798577	chr1	10007180	10007679	Sgk3|chr1:10007180-10007679	0.327678392010415	.	.
chr1	9908384	9908883	chr1	10071190	10071689	Mcmdc2|chr1:10071190-10071689	0.320372989136148	.	.
chr1	9908384	9908883	chr1	10096972	10097471	Mcmdc2|chr1:10096972-10097471	0.346296841489485	.	.
chr1	9908384	9908883	chr1	9541113	9541612	Mcmdc2|chr1:9541113-9541612	0.457255655989316	.	.
chr1	9908384	9908883	chr1	9645672	9646171	Mcmdc2|chr1:9645672-9646171	0.456049076229574	.	.
chr1	9908384	9908883	chr1	9952867	9953366	Mcmdc2|chr1:9952867-9953366	0.480352628553463	.	.
chr1	9943920	9944419	chr1	10092270	10092769	Snhg6|chr1:10092270-10092769	0.343110636051529	.	.
chr1	9943920	9944419	chr1	10096972	10097471	Snhg6|chr1:10096972-10097471	0.322205167397593	.	.
chr1	9943920	9944419	chr1	10193027	10193526	Snhg6|chr1:10193027-10193526	0.450359902092475	.	.
chr1	9943920	9944419	chr1	9772700	9773199	Snhg6|chr1:9772700-9773199	0.433477695275753	.	.
chr1	10037697	10038196	chr1	10071190	10071689	Cops5|chr1:10071190-10071689	0.372624084722664	.	.
chr1	10037697	10038196	chr1	10071190	10071689	Cspp1|chr1:10071190-10071689	0.372624084722664	.	.
chr1	10232855	10233354	chr1	10039501	10040000	Arfgef1|chr1:10039501-10040000	0.360094288672841	.	.
chr1	10993243	10993742	chr1	10942845	10943344	Prex2|chr1:10942845-10943344	0.397171946803088	.	.
chr1	10993772	10994271	chr1	10850572	10851071	Prex2|chr1:10850572-10851071	0.431183875024341	.	.
chr1	10993772	10994271	chr1	10942845	10943344	Prex2|chr1:10942845-10943344	0.505979343894916	.	.
chr1	11413910	11414409	chr1	11026450	11026949	A830018L16Rik|chr1:11026450-11026949	0.442116534681886	.	.
chr1	11413910	11414409	chr1	11572012	11572511	A830018L16Rik|chr1:11572012-11572511	0.474804532704462	.	.
chr1	12991973	12992472	chr1	12991004	12991503	Slco5a1|chr1:12991004-12991503	0.477594752184558	.	.
chr1	12992497	12992996	chr1	12684684	12685183	Slco5a1|chr1:12684684-12685183	0.375148357517067	.	.
chr1	12992497	12992996	chr1	12710573	12711072	Slco5a1|chr1:12710573-12711072	0.528442245109579	.	.
chr1	12992497	12992996	chr1	12734823	12735322	Slco5a1|chr1:12734823-12735322	0.449562205054379	.	.
chr1	12992497	12992996	chr1	12822160	12822659	Slco5a1|chr1:12822160-12822659	0.415371893165343	.	.
chr1	12992497	12992996	chr1	12835919	12836418	Slco5a1|chr1:12835919-12836418	0.503300580091283	.	.
chr1	12992497	12992996	chr1	12864005	12864504	Slco5a1|chr1:12864005-12864504	0.489399059834785	.	.
chr1	13373516	13374015	chr1	13372290	13372789	Ncoa2|chr1:13372290-13372789	0.388003545855176	.	.
chr1	13373516	13374015	chr1	13396372	13396871	Ncoa2|chr1:13396372-13396871	0.404682986196326	.	.
chr1	13373516	13374015	chr1	13559314	13559813	Ncoa2|chr1:13559314-13559813	0.352744137650749	.	.
chr1	13589563	13590062	chr1	13531462	13531961	Tram1|chr1:13531462-13531961	0.448189592724073	.	.
chr1	13589563	13590062	chr1	13531462	13531961	Tram1|chr1:13531462-13531961	0.448189592724074	.	.
chr1	13659706	13660205	chr1	13783752	13784251	Lactb2|chr1:13783752-13784251	0.371020138480956	.	.
chr1	13659706	13660205	chr1	13930911	13931410	Lactb2|chr1:13930911-13931410	0.499816797512214	.	.
chr1	13659706	13660205	chr1	13962245	13962744	Lactb2|chr1:13962245-13962744	0.42282431360612	.	.
chr1	14309549	14310048	chr1	14504725	14505224	Eya1|chr1:14504725-14505224	0.388566598420234	.	.
chr1	14309549	14310048	chr1	14635842	14636341	Eya1|chr1:14635842-14636341	0.73046466401873	.	.
chr1	14309549	14310048	chr1	14728986	14729485	Eya1|chr1:14728986-14729485	0.578084271345344	.	.
chr1	14309549	14310048	chr1	14739996	14740495	Eya1|chr1:14739996-14740495	0.606979402647743	.	.
chr1	14755218	14755717	chr1	14635842	14636341	Msc|chr1:14635842-14636341	0.376233816320236	.	.
chr1	14755218	14755717	chr1	14728986	14729485	Msc|chr1:14728986-14729485	0.370459719115499	.	.
chr1	14755218	14755717	chr1	14739996	14740495	Msc|chr1:14739996-14740495	0.335250394531554	.	.
chr1	14755218	14755717	chr1	14980277	14980776	Msc|chr1:14980277-14980776	0.317135933470346	.	.
chr1	14755218	14755717	chr1	15121824	15122323	Msc|chr1:15121824-15122323	0.631052006687488	.	.
chr1	14755218	14755717	chr1	15122351	15122850	Msc|chr1:15122351-15122850	0.573772323399804	.	.
chr1	15286608	15287107	chr1	15121824	15122323	Kcnb2|chr1:15121824-15122323	0.53189570557065	.	.
chr1	15286608	15287107	chr1	15122351	15122850	Kcnb2|chr1:15122351-15122850	0.412534828747206	.	.
chr1	15286608	15287107	chr1	15426615	15427114	Kcnb2|chr1:15426615-15427114	0.472334353894353	.	.
chr1	15286608	15287107	chr1	15427230	15427729	Kcnb2|chr1:15427230-15427729	0.439938557156138	.	.
chr1	15286608	15287107	chr1	15651733	15652232	Kcnb2|chr1:15651733-15652232	0.326080318373355	.	.
chr1	16093096	16093595	chr1	15913038	15913537	4930444P10Rik|chr1:15913038-15913537	0.363905456671542	.	.
chr1	16104999	16105498	chr1	15993491	15993990	Rdh10|chr1:15993491-15993990	0.324685376424079	.	.
chr1	16104999	16105498	chr1	15993491	15993990	Rpl7|chr1:15993491-15993990	0.324685376424079	.	.
chr1	16105563	16106062	chr1	15791827	15792326	Rdh10|chr1:15791827-15792326	0.521881046765049	.	.
chr1	16105563	16106062	chr1	16304858	16305357	Rdh10|chr1:16304858-16305357	0.39862773037297	.	.
chr1	16519035	16519534	chr1	16440142	16440641	Stau2|chr1:16440142-16440641	0.365946221408967	.	.
chr1	16519761	16520260	chr1	16279310	16279809	Stau2|chr1:16279310-16279809	0.498155916658761	.	.
chr1	16519761	16520260	chr1	16784530	16785029	Stau2|chr1:16784530-16785029	0.318456826208334	.	.
chr1	16519761	16520260	chr1	16798252	16798751	Stau2|chr1:16798252-16798751	0.53459422172349	.	.
chr1	16519761	16520260	chr1	16868483	16868982	Stau2|chr1:16868483-16868982	0.430816644898266	.	.
chr1	16519761	16520260	chr1	16868483	16868982	Stau2|chr1:16868483-16868982	0.430816644898267	.	.
chr1	16519761	16520260	chr1	16900085	16900584	Stau2|chr1:16900085-16900584	0.32680032101821	.	.
chr1	16618483	16618982	chr1	16356345	16356844	Ube2w|chr1:16356345-16356844	0.361133730653617	.	.
chr1	16618483	16618982	chr1	16502360	16502859	Ube2w|chr1:16502360-16502859	0.375620513544636	.	.
chr1	16619102	16619601	chr1	16353593	16354092	Ube2w|chr1:16353593-16354092	0.353692310111389	.	.
chr1	16619102	16619601	chr1	16784530	16785029	Ube2w|chr1:16784530-16785029	0.364286483173951	.	.
chr1	16619102	16619601	chr1	16798252	16798751	Ube2w|chr1:16798252-16798751	0.68442827977318	.	.
chr1	16656744	16657243	chr1	16689607	16690106	D030040B21Rik|chr1:16689607-16690106	0.511215956744883	.	.
chr1	16656744	16657243	chr1	16689607	16690106	Eloc|chr1:16689607-16690106	0.511215956744883	.	.
chr1	16656744	16657243	chr1	16745945	16746444	D030040B21Rik|chr1:16745945-16746444	0.394800836815802	.	.
chr1	16656744	16657243	chr1	16745945	16746444	D030040B21Rik|chr1:16745945-16746444	0.394800836815803	.	.
chr1	16656744	16657243	chr1	16745945	16746444	Eloc|chr1:16745945-16746444	0.394800836815802	.	.
chr1	16656744	16657243	chr1	16745945	16746444	Eloc|chr1:16745945-16746444	0.394800836815803	.	.
chr1	16656744	16657243	chr1	16868483	16868982	D030040B21Rik|chr1:16868483-16868982	0.514756802974508	.	.
chr1	16656744	16657243	chr1	16868483	16868982	Eloc|chr1:16868483-16868982	0.514756802974508	.	.
chr1	16688506	16689005	chr1	16798252	16798751	Ly96|chr1:16798252-16798751	0.398575258101603	.	.
chr1	17097078	17097577	chr1	16798252	16798751	Jph1|chr1:16798252-16798751	0.371163151613708	.	.
chr1	17097078	17097577	chr1	17096566	17097065	Jph1|chr1:17096566-17097065	0.642241405473609	.	.
chr1	17097665	17098164	chr1	16784530	16785029	Jph1|chr1:16784530-16785029	0.472432964596072	.	.
chr1	17097665	17098164	chr1	16798252	16798751	Jph1|chr1:16798252-16798751	0.675190128321895	.	.
chr1	17097665	17098164	chr1	16900085	16900584	Jph1|chr1:16900085-16900584	0.464814537125772	.	.
chr1	17097665	17098164	chr1	17024035	17024534	Jph1|chr1:17024035-17024534	0.476232900478212	.	.
chr1	17097665	17098164	chr1	17033855	17034354	Jph1|chr1:17033855-17034354	0.502247559923778	.	.
chr1	17145142	17145641	chr1	17024035	17024534	Gdap1|chr1:17024035-17024534	0.334511990275342	.	.
chr1	17727608	17728107	chr1	17646859	17647358	Crispld1|chr1:17646859-17647358	0.330906034743025	.	.
chr1	17727608	17728107	chr1	17646859	17647358	Gm16070|chr1:17646859-17647358	0.330906034743025	.	.
chr1	18057998	18058497	chr1	17941366	17941865	Gm28756|chr1:17941366-17941865	0.368607615083441	.	.
chr1	18057998	18058497	chr1	18302559	18303058	Gm28756|chr1:18302559-18303058	0.41237388170232	.	.
chr1	18057998	18058497	chr1	18366723	18367222	Gm28756|chr1:18366723-18367222	0.39641018396064	.	.
chr1	20670495	20670994	chr1	20302945	20303444	Gm28653|chr1:20302945-20303444	0.424227951222124	.	.
chr1	20670495	20670994	chr1	20671052	20671551	Gm28653|chr1:20671052-20671551	0.554253853919059	.	.
chr1	20670495	20670994	chr1	20724753	20725252	Gm28653|chr1:20724753-20725252	0.686372590303522	.	.
chr1	20670495	20670994	chr1	20801628	20802127	Gm28653|chr1:20801628-20802127	0.490247163120368	.	.
chr1	20670495	20670994	chr1	20933361	20933860	Gm28653|chr1:20933361-20933860	0.395615985786818	.	.
chr1	20890311	20890810	chr1	20612697	20613196	6720483E21Rik|chr1:20612697-20613196	0.351759512327744	.	.
chr1	20890311	20890810	chr1	20612697	20613196	Paqr8|chr1:20612697-20613196	0.351759512327744	.	.
chr1	20890311	20890810	chr1	20724753	20725252	6720483E21Rik|chr1:20724753-20725252	0.33068151488513	.	.
chr1	20890311	20890810	chr1	20724753	20725252	Paqr8|chr1:20724753-20725252	0.33068151488513	.	.
chr1	20890311	20890810	chr1	20932583	20933082	6720483E21Rik|chr1:20932583-20933082	0.316464742241969	.	.
chr1	20890311	20890810	chr1	20932583	20933082	Paqr8|chr1:20932583-20933082	0.316464742241969	.	.
chr1	20890311	20890810	chr1	20938964	20939463	6720483E21Rik|chr1:20938964-20939463	0.352970059775013	.	.
chr1	20890311	20890810	chr1	20938964	20939463	Paqr8|chr1:20938964-20939463	0.352970059775013	.	.
chr1	20890311	20890810	chr1	21204629	21205128	6720483E21Rik|chr1:21204629-21205128	0.502298550689598	.	.
chr1	20890311	20890810	chr1	21204629	21205128	Paqr8|chr1:21204629-21205128	0.502298550689598	.	.
chr1	20890857	20891356	chr1	20657222	20657721	6720483E21Rik|chr1:20657222-20657721	0.517328838757021	.	.
chr1	20890857	20891356	chr1	20657222	20657721	Paqr8|chr1:20657222-20657721	0.517328838757021	.	.
chr1	20890857	20891356	chr1	20724753	20725252	6720483E21Rik|chr1:20724753-20725252	0.472494534709429	.	.
chr1	20890857	20891356	chr1	20724753	20725252	Paqr8|chr1:20724753-20725252	0.472494534709429	.	.
chr1	20890857	20891356	chr1	20801628	20802127	6720483E21Rik|chr1:20801628-20802127	0.335734754587561	.	.
chr1	20890857	20891356	chr1	20801628	20802127	Paqr8|chr1:20801628-20802127	0.335734754587561	.	.
chr1	20890857	20891356	chr1	20932583	20933082	6720483E21Rik|chr1:20932583-20933082	0.432826670354889	.	.
chr1	20890857	20891356	chr1	20932583	20933082	Paqr8|chr1:20932583-20933082	0.432826670354889	.	.
chr1	20890857	20891356	chr1	20933361	20933860	6720483E21Rik|chr1:20933361-20933860	0.796131953072213	.	.
chr1	20890857	20891356	chr1	20933361	20933860	Paqr8|chr1:20933361-20933860	0.796131953072213	.	.
chr1	20890857	20891356	chr1	21166203	21166702	6720483E21Rik|chr1:21166203-21166702	0.342383144217359	.	.
chr1	20890857	20891356	chr1	21166203	21166702	Paqr8|chr1:21166203-21166702	0.342383144217359	.	.
chr1	20890857	20891356	chr1	21204629	21205128	6720483E21Rik|chr1:21204629-21205128	0.602390697286852	.	.
chr1	20890857	20891356	chr1	21204629	21205128	Paqr8|chr1:21204629-21205128	0.602390697286852	.	.
chr1	20951400	20951899	chr1	20612697	20613196	Efhc1|chr1:20612697-20613196	0.348351213944595	.	.
chr1	20951400	20951899	chr1	20657222	20657721	Efhc1|chr1:20657222-20657721	0.410924073783987	.	.
chr1	20951400	20951899	chr1	20699955	20700454	Efhc1|chr1:20699955-20700454	0.32387306304163	.	.
chr1	20951400	20951899	chr1	20792434	20792933	Efhc1|chr1:20792434-20792933	0.36755552668559	.	.
chr1	20951400	20951899	chr1	20932583	20933082	Efhc1|chr1:20932583-20933082	0.316264481882656	.	.
chr1	20951400	20951899	chr1	20933361	20933860	Efhc1|chr1:20933361-20933860	0.349760714884287	.	.
chr1	20951400	20951899	chr1	21204629	21205128	Efhc1|chr1:21204629-21205128	0.558878294907753	.	.
chr1	21079134	21079633	chr1	20932583	20933082	Gm28287|chr1:20932583-20933082	0.343586968480675	.	.
chr1	21079134	21079633	chr1	20932583	20933082	Tram2|chr1:20932583-20933082	0.343586968480675	.	.
chr1	21079134	21079633	chr1	20933361	20933860	Gm28287|chr1:20933361-20933860	0.32386080705051	.	.
chr1	21079134	21079633	chr1	20933361	20933860	Tram2|chr1:20933361-20933860	0.32386080705051	.	.
chr1	21079134	21079633	chr1	21166203	21166702	Gm28287|chr1:21166203-21166702	0.39426646697801	.	.
chr1	21079134	21079633	chr1	21166203	21166702	Tram2|chr1:21166203-21166702	0.39426646697801	.	.
chr1	21079134	21079633	chr1	21204629	21205128	Gm28287|chr1:21204629-21205128	0.417082016121839	.	.
chr1	21079134	21079633	chr1	21204629	21205128	Tram2|chr1:21204629-21205128	0.417082016121839	.	.
chr1	21079134	21079633	chr1	21411526	21412025	Gm28287|chr1:21411526-21412025	0.461702196202761	.	.
chr1	21079134	21079633	chr1	21411526	21412025	Tram2|chr1:21411526-21412025	0.461702196202761	.	.
chr1	21218543	21219042	chr1	20921118	20921617	Tmem14a|chr1:20921118-20921617	0.337049801143832	.	.
chr1	21961224	21961723	chr1	21749236	21749735	Kcnq5|chr1:21749236-21749735	0.472976849306117	.	.
chr1	22805771	22806270	chr1	22931464	22931963	Rims1|chr1:22931464-22931963	0.468714283733125	.	.
chr1	23761777	23762276	chr1	23594522	23595021	B3gat2|chr1:23594522-23595021	0.428392162716884	.	.
chr1	23761777	23762276	chr1	23762798	23763297	B3gat2|chr1:23762798-23763297	0.51675667819195	.	.
chr1	23762292	23762791	chr1	23595043	23595542	B3gat2|chr1:23595043-23595542	0.3217612593674	.	.
chr1	23762292	23762791	chr1	24171412	24171911	B3gat2|chr1:24171412-24171911	0.504191305590038	.	.
chr1	23921626	23922125	chr1	24040227	24040726	Smap1|chr1:24040227-24040726	0.509118514377962	.	.
chr1	23922128	23922627	chr1	23948229	23948728	Smap1|chr1:23948229-23948728	0.456998731792417	.	.
chr1	23922128	23922627	chr1	24040227	24040726	Smap1|chr1:24040227-24040726	0.428097798041797	.	.
chr1	23922128	23922627	chr1	24134825	24135324	Smap1|chr1:24134825-24135324	0.357539386262736	.	.
chr1	23922128	23922627	chr1	24249074	24249573	Smap1|chr1:24249074-24249573	0.327044412635337	.	.
chr1	23922128	23922627	chr1	24249074	24249573	Smap1|chr1:24249074-24249573	0.327044412635338	.	.
chr1	24005456	24005955	chr1	24040227	24040726	Sdhaf4|chr1:24040227-24040726	0.360548598961273	.	.
chr1	24005456	24005955	chr1	24175413	24175912	Sdhaf4|chr1:24175413-24175912	0.520624177614004	.	.
chr1	24005456	24005955	chr1	24175413	24175912	Sdhaf4|chr1:24175413-24175912	0.520624177614005	.	.
chr1	24005456	24005955	chr1	24249074	24249573	Sdhaf4|chr1:24249074-24249573	0.490503700989115	.	.
chr1	24005456	24005955	chr1	24386632	24387131	Sdhaf4|chr1:24386632-24387131	0.622482580460722	.	.
chr1	24005456	24005955	chr1	24387180	24387679	Sdhaf4|chr1:24387180-24387679	0.515972027199838	.	.
chr1	24099649	24100148	chr1	23762798	23763297	Fam135a|chr1:23762798-23763297	0.346942507310069	.	.
chr1	24100186	24100685	chr1	23834245	23834744	Fam135a|chr1:23834245-23834744	0.587067377893499	.	.
chr1	24100186	24100685	chr1	24225970	24226469	Fam135a|chr1:24225970-24226469	0.475404544922607	.	.
chr1	24100186	24100685	chr1	24226515	24227014	Fam135a|chr1:24226515-24227014	0.465153777389888	.	.
chr1	24100186	24100685	chr1	24257925	24258424	Fam135a|chr1:24257925-24258424	0.596187856468007	.	.
chr1	24100186	24100685	chr1	24290250	24290749	Fam135a|chr1:24290250-24290749	0.331024429972114	.	.
chr1	24100186	24100685	chr1	24349664	24350163	Fam135a|chr1:24349664-24350163	0.572775809497857	.	.
chr1	24100186	24100685	chr1	24367541	24368040	Fam135a|chr1:24367541-24368040	0.419381136835613	.	.
chr1	24587149	24587648	chr1	24336005	24336504	Col19a1|chr1:24336005-24336504	0.348498072635713	.	.
chr1	24678265	24678764	chr1	24296926	24297425	Lmbrd1|chr1:24296926-24297425	0.321055028274262	.	.
chr1	25829930	25830429	chr1	25761146	25761645	Adgrb3|chr1:25761146-25761645	0.512309329786002	.	.
chr1	30872795	30873294	chr1	30503190	30503689	Phf3|chr1:30503190-30503689	0.423772373183362	.	.
chr1	30872795	30873294	chr1	30527802	30528301	Phf3|chr1:30527802-30528301	0.365621462603906	.	.
chr1	30872795	30873294	chr1	30585345	30585844	Phf3|chr1:30585345-30585844	0.539019336169415	.	.
chr1	30872795	30873294	chr1	30700382	30700881	Phf3|chr1:30700382-30700881	0.544358566334382	.	.
chr1	30873430	30873929	chr1	31033740	31034239	Phf3|chr1:31033740-31034239	0.474045816371258	.	.
chr1	30949080	30949579	chr1	31033740	31034239	Ptp4a1|chr1:31033740-31034239	0.49245603168451	.	.
chr1	30949582	30950081	chr1	30595347	30595846	Ptp4a1|chr1:30595347-30595846	0.359690463477156	.	.
chr1	30949582	30950081	chr1	31094536	31095035	Ptp4a1|chr1:31094536-31095035	0.458750793280487	.	.
chr1	30949582	30950081	chr1	31102929	31103428	Ptp4a1|chr1:31102929-31103428	0.453485708585127	.	.
chr1	31040863	31041362	chr1	31094536	31095035	Gm28644|chr1:31094536-31095035	0.708425419239741	.	.
chr1	31040863	31041362	chr1	31102929	31103428	Gm28644|chr1:31102929-31103428	0.407172392280968	.	.
chr1	31040863	31041362	chr1	31153918	31154417	Gm28644|chr1:31153918-31154417	0.505276038827052	.	.
chr1	32172459	32172958	chr1	32301349	32301848	Khdrbs2|chr1:32301349-32301848	0.53658973907261	.	.
chr1	33669575	33670074	chr1	33446349	33446848	Prim2|chr1:33446349-33446848	0.336614536883122	.	.
chr1	33669575	33670074	chr1	33684431	33684930	Prim2|chr1:33684431-33684930	0.408501363772861	.	.
chr1	33670156	33670655	chr1	33446349	33446848	Prim2|chr1:33446349-33446848	0.49590348671445	.	.
chr1	33670156	33670655	chr1	33500762	33501261	Prim2|chr1:33500762-33501261	0.388234989154044	.	.
chr1	33670156	33670655	chr1	33714755	33715254	Prim2|chr1:33714755-33715254	0.373242782652145	.	.
chr1	33719875	33720374	chr1	33496042	33496541	Rab23|chr1:33496042-33496541	0.472853392263019	.	.
chr1	33719875	33720374	chr1	33551397	33551896	Rab23|chr1:33551397-33551896	0.384234994573	.	.
chr1	33719875	33720374	chr1	33611124	33611623	Rab23|chr1:33611124-33611623	0.527986326045767	.	.
chr1	33719875	33720374	chr1	33627716	33628215	Rab23|chr1:33627716-33628215	0.332409951125635	.	.
chr1	34579442	34579941	chr1	34324241	34324740	1700101I19Rik|chr1:34324241-34324740	0.58655738279331	.	.
chr1	34579442	34579941	chr1	34324241	34324740	Amer3|chr1:34324241-34324740	0.58655738279331	.	.
chr1	34579442	34579941	chr1	34616969	34617468	1700101I19Rik|chr1:34616969-34617468	0.433970298378158	.	.
chr1	34579442	34579941	chr1	34616969	34617468	Amer3|chr1:34616969-34617468	0.433970298378158	.	.
chr1	34579442	34579941	chr1	34910567	34911066	1700101I19Rik|chr1:34910567-34911066	0.505173587348393	.	.
chr1	34579442	34579941	chr1	34910567	34911066	Amer3|chr1:34910567-34911066	0.505173587348393	.	.
chr1	34801460	34801959	chr1	34616969	34617468	Arhgef4|chr1:34616969-34617468	0.761769589025664	.	.
chr1	34801460	34801959	chr1	34738307	34738806	Arhgef4|chr1:34738307-34738806	0.496629963888644	.	.
chr1	34801460	34801959	chr1	34793414	34793913	Arhgef4|chr1:34793414-34793913	0.417886784941146	.	.
chr1	34801460	34801959	chr1	34871623	34872122	Arhgef4|chr1:34871623-34872122	0.361915079911251	.	.
chr1	34801460	34801959	chr1	34891506	34892005	Arhgef4|chr1:34891506-34892005	0.330174207140817	.	.
chr1	34841956	34842455	chr1	34597394	34597893	Fam168b|chr1:34597394-34597893	0.366101266937075	.	.
chr1	34841956	34842455	chr1	34616969	34617468	Fam168b|chr1:34616969-34617468	0.543614818007976	.	.
chr1	34841956	34842455	chr1	34891506	34892005	Fam168b|chr1:34891506-34892005	0.379833413241489	.	.
chr1	34842804	34843303	chr1	34752832	34753331	Fam168b|chr1:34752832-34753331	0.528587093871695	.	.
chr1	34842804	34843303	chr1	34827924	34828423	Fam168b|chr1:34827924-34828423	0.533586277481252	.	.
chr1	34849768	34850267	chr1	34769130	34769629	Plekhb2|chr1:34769130-34769629	0.362973225220805	.	.
chr1	34849768	34850267	chr1	35200910	35201409	Plekhb2|chr1:35200910-35201409	0.361268527032332	.	.
chr1	36068061	36068560	chr1	36149378	36149877	Hs6st1|chr1:36149378-36149877	0.408909850955198	.	.
chr1	36068061	36068560	chr1	36303259	36303758	Hs6st1|chr1:36303259-36303758	0.557968491804385	.	.
chr1	36068061	36068560	chr1	36304583	36305082	Hs6st1|chr1:36304583-36305082	0.59821313155706	.	.
chr1	36244101	36244600	chr1	36079640	36080139	Uggt1|chr1:36079640-36080139	0.337986010805028	.	.
chr1	36368438	36368937	chr1	36611814	36612313	Kansl3|chr1:36611814-36612313	0.449725297991755	.	.
chr1	36368438	36368937	chr1	36634901	36635400	Kansl3|chr1:36634901-36635400	0.351725464444667	.	.
chr1	36368963	36369462	chr1	36064836	36065335	Kansl3|chr1:36064836-36065335	0.342908161188038	.	.
chr1	36368963	36369462	chr1	36611814	36612313	Kansl3|chr1:36611814-36612313	0.527247295082668	.	.
chr1	36368963	36369462	chr1	36634901	36635400	Kansl3|chr1:36634901-36635400	0.33247446704897	.	.
chr1	36368963	36369462	chr1	36684036	36684535	Kansl3|chr1:36684036-36684535	0.395729268959178	.	.
chr1	36445084	36445583	chr1	36304583	36305082	Lman2l|chr1:36304583-36305082	0.454566803796634	.	.
chr1	36445084	36445583	chr1	36684036	36684535	Lman2l|chr1:36684036-36684535	0.465773640188202	.	.
chr1	36471319	36471818	chr1	36303259	36303758	Cnnm4|chr1:36303259-36303758	0.395211412469303	.	.
chr1	36471319	36471818	chr1	36304583	36305082	Cnnm4|chr1:36304583-36305082	0.716400352158943	.	.
chr1	36471319	36471818	chr1	36304583	36305082	Cnnm4|chr1:36304583-36305082	0.716400352158944	.	.
chr1	36471319	36471818	chr1	36684036	36684535	Cnnm4|chr1:36684036-36684535	0.341431399171502	.	.
chr1	36511549	36512048	chr1	36304583	36305082	Cnnm3|chr1:36304583-36305082	0.401017011976513	.	.
chr1	36511549	36512048	chr1	36611814	36612313	Cnnm3|chr1:36611814-36612313	0.393912079794948	.	.
chr1	36511549	36512048	chr1	36684036	36684535	Cnnm3|chr1:36684036-36684535	0.430982089654964	.	.
chr1	36547105	36547604	chr1	36324037	36324536	Ankrd39|chr1:36324037-36324536	0.33542629164739	.	.
chr1	36558001	36558500	chr1	36303259	36303758	D430040D24Rik|chr1:36303259-36303758	0.394460581751913	.	.
chr1	36558001	36558500	chr1	36303259	36303758	Sema4c|chr1:36303259-36303758	0.394460581751913	.	.
chr1	36558001	36558500	chr1	36304583	36305082	D430040D24Rik|chr1:36304583-36305082	0.354211728286166	.	.
chr1	36558001	36558500	chr1	36304583	36305082	Sema4c|chr1:36304583-36305082	0.354211728286166	.	.
chr1	36709882	36710381	chr1	36303259	36303758	4933424G06Rik|chr1:36303259-36303758	0.607927286292498	.	.
chr1	36709882	36710381	chr1	36304583	36305082	4933424G06Rik|chr1:36304583-36305082	0.466212344171782	.	.
chr1	36744515	36745014	chr1	36572651	36573150	Gm33533|chr1:36572651-36573150	0.353837159915183	.	.
chr1	36744515	36745014	chr1	36599595	36600094	Gm33533|chr1:36599595-36600094	0.368020086448081	.	.
chr1	37540864	37541363	chr1	37512048	37512547	Mgat4a|chr1:37512048-37512547	0.507169804824222	.	.
chr1	37540864	37541363	chr1	37985674	37986173	Mgat4a|chr1:37985674-37986173	0.342855134203978	.	.
chr1	37614024	37614523	chr1	37512048	37512547	4930556I23Rik|chr1:37512048-37512547	0.354001157783461	.	.
chr1	37719678	37720177	chr1	37677095	37677594	2010300C02Rik|chr1:37677095-37677594	0.385539148542166	.	.
chr1	37864699	37865198	chr1	37512048	37512547	Gm26805|chr1:37512048-37512547	0.498419070951976	.	.
chr1	37864699	37865198	chr1	37560105	37560604	Gm26805|chr1:37560105-37560604	0.75368064716171	.	.
chr1	37864699	37865198	chr1	37931762	37932261	Gm26805|chr1:37931762-37932261	0.321187588055151	.	.
chr1	37871955	37872454	chr1	37518098	37518597	Lipt1|chr1:37518098-37518597	0.32946895616744	.	.
chr1	37871955	37872454	chr1	37560105	37560604	Lipt1|chr1:37560105-37560604	0.362772425329307	.	.
chr1	37871955	37872454	chr1	37600786	37601285	Lipt1|chr1:37600786-37601285	0.493421864104373	.	.
chr1	37871955	37872454	chr1	37677095	37677594	Lipt1|chr1:37677095-37677594	0.607014171793245	.	.
chr1	37871955	37872454	chr1	37744846	37745345	Lipt1|chr1:37744846-37745345	0.392149982067344	.	.
chr1	37871955	37872454	chr1	37745347	37745846	Lipt1|chr1:37745347-37745846	0.536454488063794	.	.
chr1	37871955	37872454	chr1	37799367	37799866	Lipt1|chr1:37799367-37799866	0.47862223150631	.	.
chr1	37890241	37890740	chr1	37600786	37601285	Mitd1|chr1:37600786-37601285	0.32162868367644	.	.
chr1	37890241	37890740	chr1	37600786	37601285	Mrpl30|chr1:37600786-37601285	0.32162868367644	.	.
chr1	37890241	37890740	chr1	37678238	37678737	Mitd1|chr1:37678238-37678737	0.452167950992744	.	.
chr1	37890241	37890740	chr1	37678238	37678737	Mrpl30|chr1:37678238-37678737	0.452167950992744	.	.
chr1	37890241	37890740	chr1	37799367	37799866	Mitd1|chr1:37799367-37799866	0.321549514843123	.	.
chr1	37890241	37890740	chr1	37799367	37799866	Mrpl30|chr1:37799367-37799866	0.321549514843123	.	.
chr1	37890241	37890740	chr1	38066319	38066818	Mitd1|chr1:38066319-38066818	0.37426585849751	.	.
chr1	37890241	37890740	chr1	38066319	38066818	Mrpl30|chr1:38066319-38066818	0.37426585849751	.	.
chr1	37997082	37997581	chr1	38031394	38031893	Eif5b|chr1:38031394-38031893	0.399417295563404	.	.
chr1	37997082	37997581	chr1	38031394	38031893	Txndc9|chr1:38031394-38031893	0.399417295563404	.	.
chr1	37997778	37998277	chr1	37512048	37512547	Eif5b|chr1:37512048-37512547	0.504186108886692	.	.
chr1	37997778	37998277	chr1	37512048	37512547	Txndc9|chr1:37512048-37512547	0.504186108886692	.	.
chr1	37997778	37998277	chr1	37560105	37560604	Eif5b|chr1:37560105-37560604	0.380197584059289	.	.
chr1	37997778	37998277	chr1	37560105	37560604	Txndc9|chr1:37560105-37560604	0.380197584059289	.	.
chr1	37997778	37998277	chr1	37745347	37745846	Eif5b|chr1:37745347-37745846	0.357464803461508	.	.
chr1	37997778	37998277	chr1	37745347	37745846	Txndc9|chr1:37745347-37745846	0.357464803461508	.	.
chr1	37997778	37998277	chr1	38199949	38200448	Eif5b|chr1:38199949-38200448	0.412229000229535	.	.
chr1	37997778	37998277	chr1	38199949	38200448	Txndc9|chr1:38199949-38200448	0.412229000229535	.	.
chr1	38129526	38130025	chr1	37799367	37799866	Rev1|chr1:37799367-37799866	0.390669761798035	.	.
chr1	38129526	38130025	chr1	37931762	37932261	Rev1|chr1:37931762-37932261	0.545394543386595	.	.
chr1	38129526	38130025	chr1	38066319	38066818	Rev1|chr1:38066319-38066818	0.577866962461454	.	.
chr1	38836359	38836858	chr1	38769779	38770278	Lonrf2|chr1:38769779-38770278	0.328809619814459	.	.
chr1	38836359	38836858	chr1	38987477	38987976	Lonrf2|chr1:38987477-38987976	0.31654047570444	.	.
chr1	38836359	38836858	chr1	39223483	39223982	Lonrf2|chr1:39223483-39223982	0.349489483961976	.	.
chr1	38836359	38836858	chr1	39226620	39227119	Lonrf2|chr1:39226620-39227119	0.331168387090762	.	.
chr1	38897724	38898223	chr1	38600110	38600609	Chst10|chr1:38600110-38600609	0.469549294034548	.	.
chr1	38897724	38898223	chr1	38795476	38795975	Chst10|chr1:38795476-38795975	0.352987357078084	.	.
chr1	38897724	38898223	chr1	38796025	38796524	Chst10|chr1:38796025-38796524	0.317469708898713	.	.
chr1	38897724	38898223	chr1	38848773	38849272	Chst10|chr1:38848773-38849272	0.496826679951967	.	.
chr1	38897724	38898223	chr1	39010677	39011176	Chst10|chr1:39010677-39011176	0.447640579654422	.	.
chr1	39192627	39193126	chr1	39288265	39288764	Npas2|chr1:39288265-39288764	0.448501055111751	.	.
chr1	39367561	39368060	chr1	39535964	39536463	Rpl31|chr1:39535964-39536463	0.408228469083523	.	.
chr1	39367561	39368060	chr1	39719097	39719596	Rpl31|chr1:39719097-39719596	0.615717744832008	.	.
chr1	39368071	39368570	chr1	39340678	39341177	Rpl31|chr1:39340678-39341177	0.348871949854565	.	.
chr1	39368071	39368570	chr1	39609089	39609588	Rpl31|chr1:39609089-39609588	0.49145138344945	.	.
chr1	39368071	39368570	chr1	39719097	39719596	Rpl31|chr1:39719097-39719596	0.326517291294032	.	.
chr1	39478529	39479028	chr1	39302141	39302640	Tbc1d8|chr1:39302141-39302640	0.396020537926933	.	.
chr1	39478529	39479028	chr1	39527404	39527903	Tbc1d8|chr1:39527404-39527903	0.425615533378687	.	.
chr1	39535425	39535924	chr1	39535964	39536463	Cnot11|chr1:39535964-39536463	0.687428102084085	.	.
chr1	39576797	39577296	chr1	39267419	39267918	Rnf149|chr1:39267419-39267918	0.354715592815444	.	.
chr1	39576797	39577296	chr1	39288265	39288764	Rnf149|chr1:39288265-39288764	0.381054604956645	.	.
chr1	39576797	39577296	chr1	39609089	39609588	Rnf149|chr1:39609089-39609588	0.409610191335692	.	.
chr1	39576797	39577296	chr1	39685789	39686288	Rnf149|chr1:39685789-39686288	0.543386272951257	.	.
chr1	39577299	39577798	chr1	39288265	39288764	Rnf149|chr1:39288265-39288764	0.45857734070054	.	.
chr1	39577299	39577798	chr1	39609089	39609588	Rnf149|chr1:39609089-39609588	0.530635064744295	.	.
chr1	39577299	39577798	chr1	39719097	39719596	Rnf149|chr1:39719097-39719596	0.342117995034929	.	.
chr1	39650724	39651223	chr1	39317853	39318352	Creg2|chr1:39317853-39318352	0.457396809652875	.	.
chr1	39650724	39651223	chr1	39317853	39318352	D930019O06Rik|chr1:39317853-39318352	0.457396809652875	.	.
chr1	39720690	39721189	chr1	39288265	39288764	Rfx8|chr1:39288265-39288764	0.345276269575777	.	.
chr1	39720690	39721189	chr1	39609089	39609588	Rfx8|chr1:39609089-39609588	0.425264951003608	.	.
chr1	39721229	39721728	chr1	39284707	39285206	Rfx8|chr1:39284707-39285206	0.519514506269477	.	.
chr1	39721229	39721728	chr1	39288265	39288764	Rfx8|chr1:39288265-39288764	0.346400947099714	.	.
chr1	39721229	39721728	chr1	39320284	39320783	Rfx8|chr1:39320284-39320783	0.420080131540699	.	.
chr1	39721229	39721728	chr1	39527404	39527903	Rfx8|chr1:39527404-39527903	0.425709616285223	.	.
chr1	39721229	39721728	chr1	39535964	39536463	Rfx8|chr1:39535964-39536463	0.530399135598369	.	.
chr1	39721229	39721728	chr1	39719097	39719596	Rfx8|chr1:39719097-39719596	0.544500125183088	.	.
chr1	40085635	40086134	chr1	40230200	40230699	Gm16894|chr1:40230200-40230699	0.471380536109792	.	.
chr1	40681063	40681562	chr1	40266906	40267405	Slc9a2|chr1:40266906-40267405	0.39147710988128	.	.
chr1	42850995	42851494	chr1	42600886	42601385	Mrps9|chr1:42600886-42601385	0.404190438611925	.	.
chr1	42850995	42851494	chr1	42763993	42764492	Mrps9|chr1:42763993-42764492	0.376007109569004	.	.
chr1	42850995	42851494	chr1	42961776	42962275	Mrps9|chr1:42961776-42962275	0.343231924807046	.	.
chr1	42952608	42953107	chr1	42978049	42978548	Gpr45|chr1:42978049-42978548	0.449910039108388	.	.
chr1	43827615	43828114	chr1	43635663	43636162	Uxs1|chr1:43635663-43636162	0.522241127928858	.	.
chr1	43827615	43828114	chr1	43898955	43899454	Uxs1|chr1:43898955-43899454	0.371049764366298	.	.
chr1	43827615	43828114	chr1	43942760	43943259	Uxs1|chr1:43942760-43943259	0.501776701438232	.	.
chr1	43827615	43828114	chr1	44198134	44198633	Uxs1|chr1:44198134-44198633	0.426533326385676	.	.
chr1	43827615	43828114	chr1	44242103	44242602	Uxs1|chr1:44242103-44242602	0.334730196264075	.	.
chr1	43933698	43934197	chr1	44198134	44198633	Tpp2|chr1:44198134-44198633	0.560251387524069	.	.
chr1	44020453	44020952	chr1	43898955	43899454	Mettl21c|chr1:43898955-43899454	0.345488819383711	.	.
chr1	44020453	44020952	chr1	44242103	44242602	Mettl21c|chr1:44242103-44242602	0.329976296116994	.	.
chr1	44118638	44119137	chr1	43798365	43798864	Bivm|chr1:43798365-43798864	0.358510978449785	.	.
chr1	44118638	44119137	chr1	43798365	43798864	Poglut2|chr1:43798365-43798864	0.358510978449785	.	.
chr1	44118638	44119137	chr1	44027598	44028097	Bivm|chr1:44027598-44028097	0.396541211466767	.	.
chr1	44118638	44119137	chr1	44027598	44028097	Poglut2|chr1:44027598-44028097	0.396541211466767	.	.
chr1	44119144	44119643	chr1	43898955	43899454	Bivm|chr1:43898955-43899454	0.557903964464114	.	.
chr1	44119144	44119643	chr1	43898955	43899454	Poglut2|chr1:43898955-43899454	0.557903964464114	.	.
chr1	44147693	44148192	chr1	43942760	43943259	Ercc5|chr1:43942760-43943259	0.351682807085891	.	.
chr1	45795197	45795696	chr1	45620009	45620508	Wdr75|chr1:45620009-45620508	0.319746106155996	.	.
chr1	45795197	45795696	chr1	46141346	46141845	Wdr75|chr1:46141346-46141845	0.387975512538215	.	.
chr1	45925424	45925923	chr1	45627823	45628322	Slc40a1|chr1:45627823-45628322	0.494239951709721	.	.
chr1	45925424	45925923	chr1	45766100	45766599	Slc40a1|chr1:45766100-45766599	0.381796457902681	.	.
chr1	45925424	45925923	chr1	46157308	46157807	Slc40a1|chr1:46157308-46157807	0.517049669974844	.	.
chr1	45925424	45925923	chr1	46160998	46161497	Slc40a1|chr1:46160998-46161497	0.360784414690546	.	.
chr1	45925424	45925923	chr1	46173386	46173885	Slc40a1|chr1:46173386-46173885	0.411467786284261	.	.
chr1	46066566	46067065	chr1	46125003	46125502	Dnah7b|chr1:46125003-46125502	0.350078555599079	.	.
chr1	46066566	46067065	chr1	46141862	46142361	Dnah7b|chr1:46141862-46142361	0.317623031211974	.	.
chr1	46425176	46425675	chr1	46141346	46141845	Dnah7c|chr1:46141346-46141845	0.33350628700013	.	.
chr1	46425176	46425675	chr1	46160998	46161497	Dnah7c|chr1:46160998-46161497	0.363389984290198	.	.
chr1	46425176	46425675	chr1	46173386	46173885	Dnah7c|chr1:46173386-46173885	0.446664727590857	.	.
chr1	46425176	46425675	chr1	46416614	46417113	Dnah7c|chr1:46416614-46417113	0.395950685609712	.	.
chr1	52113595	52114094	chr1	52143129	52143628	Gm31812|chr1:52143129-52143628	0.579616850655569	.	.
chr1	52113595	52114094	chr1	52143843	52144342	Gm31812|chr1:52143843-52144342	0.452655469652273	.	.
chr1	52113595	52114094	chr1	52146524	52147023	Gm31812|chr1:52146524-52147023	0.567972719872481	.	.
chr1	52113595	52114094	chr1	52157834	52158333	Gm31812|chr1:52157834-52158333	0.363429739435728	.	.
chr1	52113595	52114094	chr1	52175268	52175767	Gm31812|chr1:52175268-52175767	0.539311241171855	.	.
chr1	52113595	52114094	chr1	52362919	52363418	Gm31812|chr1:52362919-52363418	0.381127048351072	.	.
chr1	52119152	52119651	chr1	52364337	52364836	Stat1|chr1:52364337-52364836	0.319751412901406	.	.
chr1	52232193	52232692	chr1	52143843	52144342	Gls|chr1:52143843-52144342	0.446974395007286	.	.
chr1	52232193	52232692	chr1	52146524	52147023	Gls|chr1:52146524-52147023	0.371819021563674	.	.
chr1	52232193	52232692	chr1	52331366	52331865	Gls|chr1:52331366-52331865	0.473335395334988	.	.
chr1	52232193	52232692	chr1	52362919	52363418	Gls|chr1:52362919-52363418	0.320420028260992	.	.
chr1	52233098	52233597	chr1	52143129	52143628	Gls|chr1:52143129-52143628	0.328453707023171	.	.
chr1	52233098	52233597	chr1	52143843	52144342	Gls|chr1:52143843-52144342	0.391234609872389	.	.
chr1	52233098	52233597	chr1	52294430	52294929	Gls|chr1:52294430-52294929	0.479898824376154	.	.
chr1	52233098	52233597	chr1	52388093	52388592	Gls|chr1:52388093-52388592	0.339758957707302	.	.
chr1	52499614	52500113	chr1	52143129	52143628	Nab1|chr1:52143129-52143628	0.316903638903085	.	.
chr1	52499614	52500113	chr1	52305534	52306033	Nab1|chr1:52305534-52306033	0.564311452403726	.	.
chr1	52499614	52500113	chr1	52331366	52331865	Nab1|chr1:52331366-52331865	0.343711669027097	.	.
chr1	52499614	52500113	chr1	52362919	52363418	Nab1|chr1:52362919-52363418	0.327733304150221	.	.
chr1	52816845	52817344	chr1	53060359	53060858	Inpp1|chr1:53060359-53060858	0.347825234860871	.	.
chr1	52817513	52818012	chr1	52769693	52770192	Inpp1|chr1:52769693-52770192	0.41004147920937	.	.
chr1	52817513	52818012	chr1	52769693	52770192	Inpp1|chr1:52769693-52770192	0.410041479209371	.	.
chr1	52817513	52818012	chr1	52864854	52865353	Inpp1|chr1:52864854-52865353	0.408972457240671	.	.
chr1	52844734	52845233	chr1	52804506	52805005	Hibch|chr1:52804506-52805005	0.337768844462358	.	.
chr1	52844734	52845233	chr1	53225566	53226065	Hibch|chr1:53225566-53226065	0.331316155947014	.	.
chr1	52845579	52846078	chr1	52804506	52805005	Hibch|chr1:52804506-52805005	0.555286799300055	.	.
chr1	52845579	52846078	chr1	52866774	52867273	Hibch|chr1:52866774-52867273	0.324504163248527	.	.
chr1	52845579	52846078	chr1	53225566	53226065	Hibch|chr1:53225566-53226065	0.513872986408474	.	.
chr1	53296806	53297305	chr1	53060359	53060858	Ormdl1|chr1:53060359-53060858	0.543534602988123	.	.
chr1	53296806	53297305	chr1	53060359	53060858	Pms1|chr1:53060359-53060858	0.543534602988123	.	.
chr1	53296806	53297305	chr1	53224765	53225264	Ormdl1|chr1:53224765-53225264	0.320340901850402	.	.
chr1	53296806	53297305	chr1	53224765	53225264	Pms1|chr1:53224765-53225264	0.320340901850402	.	.
chr1	53297308	53297807	chr1	53060359	53060858	Ormdl1|chr1:53060359-53060858	0.350983556856364	.	.
chr1	53297308	53297807	chr1	53060359	53060858	Pms1|chr1:53060359-53060858	0.350983556856364	.	.
chr1	53313399	53313898	chr1	53225566	53226065	Osgepl1|chr1:53225566-53226065	0.359308235124311	.	.
chr1	53352482	53352981	chr1	53224765	53225264	Asdurf|chr1:53224765-53225264	0.379768875270524	.	.
chr1	53352482	53352981	chr1	53224765	53225264	Asnsd1|chr1:53224765-53225264	0.379768875270524	.	.
chr1	53706596	53707095	chr1	53272612	53273111	Dnah7a|chr1:53272612-53273111	0.389445836097773	.	.
chr1	53706596	53707095	chr1	53894252	53894751	Dnah7a|chr1:53894252-53894751	0.404281196089725	.	.
chr1	53706596	53707095	chr1	53895098	53895597	Dnah7a|chr1:53895098-53895597	0.485654598903784	.	.
chr1	53785040	53785539	chr1	53895098	53895597	Stk17b|chr1:53895098-53895597	0.527561723146277	.	.
chr1	53785040	53785539	chr1	53940595	53941094	Stk17b|chr1:53940595-53941094	0.354678400386906	.	.
chr1	54194329	54194828	chr1	54112865	54113364	Hecw2|chr1:54112865-54113364	0.367137880341093	.	.
chr1	54194329	54194828	chr1	54171542	54172041	Hecw2|chr1:54171542-54172041	0.38173713701148	.	.
chr1	54194329	54194828	chr1	54332940	54333439	Hecw2|chr1:54332940-54333439	0.412450693804458	.	.
chr1	54194947	54195446	chr1	54010099	54010598	Hecw2|chr1:54010099-54010598	0.316264152737213	.	.
chr1	54194947	54195446	chr1	54043121	54043620	Hecw2|chr1:54043121-54043620	0.375664596055941	.	.
chr1	54194947	54195446	chr1	54133690	54134189	Hecw2|chr1:54133690-54134189	0.553749789086254	.	.
chr1	54194947	54195446	chr1	54332940	54333439	Hecw2|chr1:54332940-54333439	0.448264558106098	.	.
chr1	54557443	54557942	chr1	54331882	54332381	Pgap1|chr1:54331882-54332381	0.336913761430723	.	.
chr1	54557443	54557942	chr1	54667986	54668485	Pgap1|chr1:54667986-54668485	0.44301068460073	.	.
chr1	54557443	54557942	chr1	54734870	54735369	Pgap1|chr1:54734870-54735369	0.4642501287391	.	.
chr1	54557443	54557942	chr1	54743069	54743568	Pgap1|chr1:54743069-54743568	0.337653166581074	.	.
chr1	54557443	54557942	chr1	54743069	54743568	Pgap1|chr1:54743069-54743568	0.337653166581075	.	.
chr1	55027198	55027697	chr1	55184120	55184619	Sf3b1|chr1:55184120-55184619	0.627877009325998	.	.
chr1	55027198	55027697	chr1	55383081	55383580	Sf3b1|chr1:55383081-55383580	0.392280024271214	.	.
chr1	55052491	55052990	chr1	55184120	55184619	Coq10b|chr1:55184120-55184619	0.484643363123154	.	.
chr1	55052491	55052990	chr1	55383081	55383580	Coq10b|chr1:55383081-55383580	0.602851030042502	.	.
chr1	55087395	55087894	chr1	55184120	55184619	Hspd1|chr1:55184120-55184619	0.483478630203208	.	.
chr1	55087395	55087894	chr1	55184120	55184619	Hspe1|chr1:55184120-55184619	0.483478630203208	.	.
chr1	55087395	55087894	chr1	55383081	55383580	Hspd1|chr1:55383081-55383580	0.573802634494798	.	.
chr1	55087395	55087894	chr1	55383081	55383580	Hspe1|chr1:55383081-55383580	0.573802634494798	.	.
chr1	55087908	55088407	chr1	55383081	55383580	Hspd1|chr1:55383081-55383580	0.591149812580488	.	.
chr1	55087908	55088407	chr1	55383081	55383580	Hspe1|chr1:55383081-55383580	0.591149812580488	.	.
chr1	55130908	55131407	chr1	55184120	55184619	Mob4|chr1:55184120-55184619	0.445659045277332	.	.
chr1	55130908	55131407	chr1	55383081	55383580	Mob4|chr1:55383081-55383580	0.677975545849863	.	.
chr1	55131471	55131970	chr1	55184120	55184619	Mob4|chr1:55184120-55184619	0.34742697839937	.	.
chr1	55131471	55131970	chr1	55221300	55221799	Mob4|chr1:55221300-55221799	0.350847684148525	.	.
chr1	55131471	55131970	chr1	55383081	55383580	Mob4|chr1:55383081-55383580	0.743028259057634	.	.
chr1	55236881	55237380	chr1	55118458	55118957	Mars2|chr1:55118458-55118957	0.377302569321603	.	.
chr1	55405572	55406071	chr1	55201711	55202210	Plcl1|chr1:55201711-55202210	0.317884715764246	.	.
chr1	55405572	55406071	chr1	55201711	55202210	Plcl1|chr1:55201711-55202210	0.317884715764247	.	.
chr1	57773916	57774415	chr1	57684335	57684834	Spats2l|chr1:57684335-57684834	0.48302778214075	.	.
chr1	57773916	57774415	chr1	57766666	57767165	Spats2l|chr1:57766666-57767165	0.453033032490895	.	.
chr1	57773916	57774415	chr1	57775384	57775883	Spats2l|chr1:57775384-57775883	0.481035933936885	.	.
chr1	57773916	57774415	chr1	58214274	58214773	Spats2l|chr1:58214274-58214773	0.41183782939888	.	.
chr1	57774846	57775345	chr1	57882672	57883171	Spats2l|chr1:57882672-57883171	0.512024102966097	.	.
chr1	57774846	57775345	chr1	58191243	58191742	Spats2l|chr1:58191243-58191742	0.467263929484837	.	.
chr1	57774846	57775345	chr1	58214274	58214773	Spats2l|chr1:58214274-58214773	0.540012115105567	.	.
chr1	57774846	57775345	chr1	58214274	58214773	Spats2l|chr1:58214274-58214773	0.540012115105568	.	.
chr1	57774846	57775345	chr1	58229670	58230169	Spats2l|chr1:58229670-58230169	0.596775604499123	.	.
chr1	58392818	58393317	chr1	58461898	58462397	Bzw1|chr1:58461898-58462397	0.468054764624805	.	.
chr1	58393482	58393981	chr1	58652543	58653042	Bzw1|chr1:58652543-58653042	0.33823808576302	.	.
chr1	58393482	58393981	chr1	58712890	58713389	Bzw1|chr1:58712890-58713389	0.36222484325666	.	.
chr1	58423825	58424324	chr1	58622546	58623045	Clk1|chr1:58622546-58623045	0.426413468638794	.	.
chr1	58423825	58424324	chr1	58652543	58653042	Clk1|chr1:58652543-58653042	0.36564002120068	.	.
chr1	58423825	58424324	chr1	58712890	58713389	Clk1|chr1:58712890-58713389	0.602129324436035	.	.
chr1	58445384	58445883	chr1	58398760	58399259	Nif3l1|chr1:58398760-58399259	0.573973123113294	.	.
chr1	58445384	58445883	chr1	58398760	58399259	Ppil3|chr1:58398760-58399259	0.573973123113294	.	.
chr1	58445384	58445883	chr1	58622546	58623045	Nif3l1|chr1:58622546-58623045	0.667373632596311	.	.
chr1	58445384	58445883	chr1	58622546	58623045	Ppil3|chr1:58622546-58623045	0.667373632596311	.	.
chr1	58445384	58445883	chr1	58712890	58713389	Nif3l1|chr1:58712890-58713389	0.567102817542515	.	.
chr1	58445384	58445883	chr1	58712890	58713389	Ppil3|chr1:58712890-58713389	0.567102817542515	.	.
chr1	58504734	58505233	chr1	58422814	58423313	Gm15834|chr1:58422814-58423313	0.437529377054888	.	.
chr1	58504734	58505233	chr1	58422814	58423313	Orc2|chr1:58422814-58423313	0.437529377054888	.	.
chr1	58586034	58586533	chr1	58366648	58367147	Fam126b|chr1:58366648-58367147	0.328249679255006	.	.
chr1	58586034	58586533	chr1	58366648	58367147	Ndufb3|chr1:58366648-58367147	0.328249679255006	.	.
chr1	58586034	58586533	chr1	58375455	58375954	Fam126b|chr1:58375455-58375954	0.371408817198767	.	.
chr1	58586034	58586533	chr1	58375455	58375954	Ndufb3|chr1:58375455-58375954	0.371408817198767	.	.
chr1	58586034	58586533	chr1	58621956	58622455	Fam126b|chr1:58621956-58622455	0.427920498139325	.	.
chr1	58586034	58586533	chr1	58621956	58622455	Ndufb3|chr1:58621956-58622455	0.427920498139325	.	.
chr1	58586034	58586533	chr1	58622546	58623045	Fam126b|chr1:58622546-58623045	0.637128854114591	.	.
chr1	58586034	58586533	chr1	58622546	58623045	Ndufb3|chr1:58622546-58623045	0.637128854114591	.	.
chr1	58586034	58586533	chr1	58652543	58653042	Fam126b|chr1:58652543-58653042	0.321609893658824	.	.
chr1	58586034	58586533	chr1	58652543	58653042	Ndufb3|chr1:58652543-58653042	0.321609893658824	.	.
chr1	58586034	58586533	chr1	58712890	58713389	Fam126b|chr1:58712890-58713389	0.384768896938255	.	.
chr1	58586034	58586533	chr1	58712890	58713389	Ndufb3|chr1:58712890-58713389	0.384768896938255	.	.
chr1	58586034	58586533	chr1	58952480	58952979	Fam126b|chr1:58952480-58952979	0.335019485987743	.	.
chr1	58586034	58586533	chr1	58952480	58952979	Ndufb3|chr1:58952480-58952979	0.335019485987743	.	.
chr1	58586552	58587051	chr1	58366648	58367147	Fam126b|chr1:58366648-58367147	0.318409986035691	.	.
chr1	58586552	58587051	chr1	58366648	58367147	Ndufb3|chr1:58366648-58367147	0.318409986035691	.	.
chr1	58586552	58587051	chr1	58375455	58375954	Fam126b|chr1:58375455-58375954	0.358206778790337	.	.
chr1	58586552	58587051	chr1	58375455	58375954	Ndufb3|chr1:58375455-58375954	0.358206778790337	.	.
chr1	58586552	58587051	chr1	58398760	58399259	Fam126b|chr1:58398760-58399259	0.431773389238624	.	.
chr1	58586552	58587051	chr1	58398760	58399259	Ndufb3|chr1:58398760-58399259	0.431773389238624	.	.
chr1	58586552	58587051	chr1	58622546	58623045	Fam126b|chr1:58622546-58623045	0.437387411188367	.	.
chr1	58586552	58587051	chr1	58622546	58623045	Ndufb3|chr1:58622546-58623045	0.437387411188367	.	.
chr1	58586552	58587051	chr1	58770010	58770509	Fam126b|chr1:58770010-58770509	0.331349102115493	.	.
chr1	58586552	58587051	chr1	58770010	58770509	Ndufb3|chr1:58770010-58770509	0.331349102115493	.	.
chr1	58710970	58711469	chr1	58366648	58367147	Cflar|chr1:58366648-58367147	0.405434962687489	.	.
chr1	58710970	58711469	chr1	58621956	58622455	Cflar|chr1:58621956-58622455	0.399716506653644	.	.
chr1	58710970	58711469	chr1	58622546	58623045	Cflar|chr1:58622546-58623045	0.392978199172426	.	.
chr1	58710970	58711469	chr1	58652543	58653042	Cflar|chr1:58652543-58653042	0.333318913843989	.	.
chr1	58710970	58711469	chr1	58712890	58713389	Cflar|chr1:58712890-58713389	0.400748839304647	.	.
chr1	58711489	58711988	chr1	58398760	58399259	Cflar|chr1:58398760-58399259	0.481957189929771	.	.
chr1	58711489	58711988	chr1	58622546	58623045	Cflar|chr1:58622546-58623045	0.661303093997829	.	.
chr1	58711489	58711988	chr1	58652543	58653042	Cflar|chr1:58652543-58653042	0.403490801657302	.	.
chr1	58711489	58711988	chr1	58712890	58713389	Cflar|chr1:58712890-58713389	0.742463534173657	.	.
chr1	58973284	58973783	chr1	58722266	58722765	Stradb|chr1:58722266-58722765	0.425018844952847	.	.
chr1	58973284	58973783	chr1	58722266	58722765	Trak2|chr1:58722266-58722765	0.425018844952847	.	.
chr1	58973284	58973783	chr1	59067948	59068447	Stradb|chr1:59067948-59068447	0.325636148300635	.	.
chr1	58973284	58973783	chr1	59067948	59068447	Trak2|chr1:59067948-59068447	0.325636148300635	.	.
chr1	59119578	59120077	chr1	59009165	59009664	G730003C15Rik|chr1:59009165-59009664	0.378785614325943	.	.
chr1	59119578	59120077	chr1	59009165	59009664	Tmem237|chr1:59009165-59009664	0.378785614325943	.	.
chr1	59119578	59120077	chr1	59316631	59317130	G730003C15Rik|chr1:59316631-59317130	0.428040848069597	.	.
chr1	59119578	59120077	chr1	59316631	59317130	Tmem237|chr1:59316631-59317130	0.428040848069597	.	.
chr1	59119578	59120077	chr1	59403269	59403768	G730003C15Rik|chr1:59403269-59403768	0.457543395707669	.	.
chr1	59119578	59120077	chr1	59403269	59403768	Tmem237|chr1:59403269-59403768	0.457543395707669	.	.
chr1	59119578	59120077	chr1	59487512	59488011	G730003C15Rik|chr1:59487512-59488011	0.579988105474226	.	.
chr1	59119578	59120077	chr1	59487512	59488011	Tmem237|chr1:59487512-59488011	0.579988105474226	.	.
chr1	59237006	59237505	chr1	59247600	59248099	Als2|chr1:59247600-59248099	0.40294492947773	.	.
chr1	59237895	59238394	chr1	59009165	59009664	Als2|chr1:59009165-59009664	0.36927042427705	.	.
chr1	59237895	59238394	chr1	59067948	59068447	Als2|chr1:59067948-59068447	0.451069265214485	.	.
chr1	59237895	59238394	chr1	59403269	59403768	Als2|chr1:59403269-59403768	0.387184657440507	.	.
chr1	59237895	59238394	chr1	59487512	59488011	Als2|chr1:59487512-59488011	0.43304768737034	.	.
chr1	59481835	59482334	chr1	59403269	59403768	Fzd7|chr1:59403269-59403768	0.383450280941236	.	.
chr1	59481835	59482334	chr1	59487512	59488011	Fzd7|chr1:59487512-59488011	0.42696983678868	.	.
chr1	59762644	59763143	chr1	59574272	59574771	Bmpr2|chr1:59574272-59574771	0.443428953581144	.	.
chr1	59762644	59763143	chr1	59574808	59575307	Bmpr2|chr1:59574808-59575307	0.454256109456437	.	.
chr1	59763159	59763658	chr1	59574272	59574771	Bmpr2|chr1:59574272-59574771	0.330821818944084	.	.
chr1	59763159	59763658	chr1	59574808	59575307	Bmpr2|chr1:59574808-59575307	0.316296891509274	.	.
chr1	59763159	59763658	chr1	59635197	59635696	Bmpr2|chr1:59635197-59635696	0.520017655193008	.	.
chr1	59763681	59764180	chr1	59574272	59574771	Bmpr2|chr1:59574272-59574771	0.449260364990014	.	.
chr1	59763681	59764180	chr1	59574808	59575307	Bmpr2|chr1:59574808-59575307	0.440316802876519	.	.
chr1	59912662	59913161	chr1	59871383	59871882	Fam117b|chr1:59871383-59871882	0.356760049433202	.	.
chr1	59913211	59913710	chr1	59718988	59719487	Fam117b|chr1:59718988-59719487	0.326680198181472	.	.
chr1	59913211	59913710	chr1	59866081	59866580	Fam117b|chr1:59866081-59866580	0.492902742508454	.	.
chr1	59913211	59913710	chr1	59871383	59871882	Fam117b|chr1:59871383-59871882	0.464124303266996	.	.
chr1	59913211	59913710	chr1	59899192	59899691	Fam117b|chr1:59899192-59899691	0.324795601572867	.	.
chr1	59913211	59913710	chr1	59975007	59975506	Fam117b|chr1:59975007-59975506	0.389132708966245	.	.
chr1	60042935	60043434	chr1	60387961	60388460	Ica1l|chr1:60387961-60388460	0.520080538957568	.	.
chr1	60097980	60098479	chr1	59899192	59899691	Carf|chr1:59899192-59899691	0.42973370225881	.	.
chr1	60097980	60098479	chr1	59899192	59899691	Wdr12|chr1:59899192-59899691	0.42973370225881	.	.
chr1	60180912	60181411	chr1	60169674	60170173	Nbeal1|chr1:60169674-60170173	0.604358780754418	.	.
chr1	60180912	60181411	chr1	60387961	60388460	Nbeal1|chr1:60387961-60388460	0.454334802358588	.	.
chr1	60343314	60343813	chr1	60627164	60627663	Cyp20a1|chr1:60627164-60627663	0.366540832308785	.	.
chr1	60343314	60343813	chr1	60641310	60641809	Cyp20a1|chr1:60641310-60641809	0.36800886821998	.	.
chr1	60409462	60409961	chr1	60363838	60364337	Abi2|chr1:60363838-60364337	0.412408222839161	.	.
chr1	60565982	60566481	chr1	60592935	60593434	Raph1|chr1:60592935-60593434	0.335993685365992	.	.
chr1	60565982	60566481	chr1	60668203	60668702	Raph1|chr1:60668203-60668702	0.417827917328995	.	.
chr1	60565982	60566481	chr1	60762585	60763084	Raph1|chr1:60762585-60763084	0.382038201390656	.	.
chr1	60565982	60566481	chr1	60771801	60772300	Raph1|chr1:60771801-60772300	0.352651649194242	.	.
chr1	60565982	60566481	chr1	60902081	60902580	Raph1|chr1:60902081-60902580	0.355836517127147	.	.
chr1	60565982	60566481	chr1	60920896	60921395	Raph1|chr1:60920896-60921395	0.337642074428035	.	.
chr1	60715645	60716144	chr1	60387961	60388460	Cd28|chr1:60387961-60388460	0.39567659080221	.	.
chr1	60715645	60716144	chr1	60592935	60593434	Cd28|chr1:60592935-60593434	0.488479540325161	.	.
chr1	60715645	60716144	chr1	60610652	60611151	Cd28|chr1:60610652-60611151	0.521607573907446	.	.
chr1	60715645	60716144	chr1	60762585	60763084	Cd28|chr1:60762585-60763084	0.425712381114592	.	.
chr1	60715645	60716144	chr1	60771801	60772300	Cd28|chr1:60771801-60772300	0.607256859103558	.	.
chr1	60715645	60716144	chr1	60902081	60902580	Cd28|chr1:60902081-60902580	0.38347709955379	.	.
chr1	60715645	60716144	chr1	60920896	60921395	Cd28|chr1:60920896-60921395	0.564761323961298	.	.
chr1	61638558	61639057	chr1	61297917	61298416	Pard3b|chr1:61297917-61298416	0.442023499908272	.	.
chr1	61638558	61639057	chr1	61924923	61925422	Pard3b|chr1:61924923-61925422	0.346139910530604	.	.
chr1	61639276	61639775	chr1	61265709	61266208	Pard3b|chr1:61265709-61266208	0.425620008152984	.	.
chr1	61639276	61639775	chr1	61297917	61298416	Pard3b|chr1:61297917-61298416	0.449084799367538	.	.
chr1	61639276	61639775	chr1	61587817	61588316	Pard3b|chr1:61587817-61588316	0.390204384237754	.	.
chr1	61639276	61639775	chr1	61924923	61925422	Pard3b|chr1:61924923-61925422	0.393581533519246	.	.
chr1	62703034	62703533	chr1	62429253	62429752	Nrp2|chr1:62429253-62429752	0.371949482876697	.	.
chr1	62703034	62703533	chr1	62488913	62489412	Nrp2|chr1:62488913-62489412	0.380192447103204	.	.
chr1	62703034	62703533	chr1	62516673	62517172	Nrp2|chr1:62516673-62517172	0.32409181292197	.	.
chr1	63114071	63114570	chr1	63395390	63395889	Ino80d|chr1:63395390-63395889	0.376103716223582	.	.
chr1	63176509	63177008	chr1	63450007	63450506	Eef1b2|chr1:63450007-63450506	0.513268788879348	.	.
chr1	63176509	63177008	chr1	63450007	63450506	Ndufs1|chr1:63450007-63450506	0.513268788879348	.	.
chr1	63272985	63273484	chr1	63667897	63668396	Gm11608|chr1:63667897-63668396	0.579551315312724	.	.
chr1	63272985	63273484	chr1	63667897	63668396	Zdbf2|chr1:63667897-63668396	0.579551315312724	.	.
chr1	63272985	63273484	chr1	63668754	63669253	Gm11608|chr1:63668754-63669253	0.44541106090952	.	.
chr1	63272985	63273484	chr1	63668754	63669253	Zdbf2|chr1:63668754-63669253	0.44541106090952	.	.
chr1	63272985	63273484	chr1	63671247	63671746	Gm11608|chr1:63671247-63671746	0.417729545086618	.	.
chr1	63272985	63273484	chr1	63671247	63671746	Zdbf2|chr1:63671247-63671746	0.417729545086618	.	.
chr1	63445105	63445604	chr1	63023276	63023775	Adam23|chr1:63023276-63023775	0.48444514756249	.	.
chr1	63445105	63445604	chr1	63153005	63153504	Adam23|chr1:63153005-63153504	0.391190900351413	.	.
chr1	63445105	63445604	chr1	63263399	63263898	Adam23|chr1:63263399-63263898	0.384150087753616	.	.
chr1	63445671	63446170	chr1	63506235	63506734	Adam23|chr1:63506235-63506734	0.451987322462594	.	.
chr1	63445671	63446170	chr1	63539793	63540292	Adam23|chr1:63539793-63540292	0.391502789661707	.	.
chr1	63730384	63730883	chr1	63405675	63406174	Fastkd2|chr1:63405675-63406174	0.389961571444178	.	.
chr1	63730384	63730883	chr1	63405675	63406174	Mdh1b|chr1:63405675-63406174	0.389961571444178	.	.
chr1	63730384	63730883	chr1	63724437	63724936	Fastkd2|chr1:63724437-63724936	0.450007049818116	.	.
chr1	63730384	63730883	chr1	63724437	63724936	Mdh1b|chr1:63724437-63724936	0.450007049818116	.	.
chr1	64078811	64079310	chr1	63763110	63763609	Gm13748|chr1:63763110-63763609	0.471373963410572	.	.
chr1	64078811	64079310	chr1	64226173	64226672	Gm13748|chr1:64226173-64226672	0.568761611866653	.	.
chr1	64121506	64122005	chr1	63953367	63953866	Klf7|chr1:63953367-63953866	0.523890221732442	.	.
chr1	64121506	64122005	chr1	64059957	64060456	Klf7|chr1:64059957-64060456	0.413353493551466	.	.
chr1	64121506	64122005	chr1	64277932	64278431	Klf7|chr1:64277932-64278431	0.555763538168462	.	.
chr1	64121506	64122005	chr1	64444297	64444796	Klf7|chr1:64444297-64444796	0.325654223627217	.	.
chr1	64122089	64122588	chr1	63946634	63947133	Klf7|chr1:63946634-63947133	0.505860983148792	.	.
chr1	64122089	64122588	chr1	63953367	63953866	Klf7|chr1:63953367-63953866	0.526767167499996	.	.
chr1	64122089	64122588	chr1	64059957	64060456	Klf7|chr1:64059957-64060456	0.358209125938601	.	.
chr1	64122089	64122588	chr1	64221991	64222490	Klf7|chr1:64221991-64222490	0.544576408559698	.	.
chr1	64122089	64122588	chr1	64222538	64223037	Klf7|chr1:64222538-64223037	0.352280575916125	.	.
chr1	64122089	64122588	chr1	64277932	64278431	Klf7|chr1:64277932-64278431	0.3319026215418	.	.
chr1	64302882	64303381	chr1	64523057	64523556	Gm28981|chr1:64523057-64523556	0.38640773297947	.	.
chr1	64532547	64533046	chr1	64277932	64278431	Creb1|chr1:64277932-64278431	0.53102557424756	.	.
chr1	64532547	64533046	chr1	64444297	64444796	Creb1|chr1:64444297-64444796	0.441049291799157	.	.
chr1	64532547	64533046	chr1	64445949	64446448	Creb1|chr1:64445949-64446448	0.532251042229434	.	.
chr1	64616950	64617449	chr1	64444297	64444796	Gm28982|chr1:64444297-64444796	0.400930471177893	.	.
chr1	64616950	64617449	chr1	64444297	64444796	Mettl21a|chr1:64444297-64444796	0.400930471177893	.	.
chr1	64649636	64650135	chr1	64289060	64289559	Gm29152|chr1:64289060-64289559	0.328513781240985	.	.
chr1	64649636	64650135	chr1	64445949	64446448	Gm29152|chr1:64445949-64446448	0.368458859929659	.	.
chr1	64690474	64690973	chr1	64361902	64362401	2810408I11Rik|chr1:64361902-64362401	0.319387671498148	.	.
chr1	64690474	64690973	chr1	64361902	64362401	Ccnyl1|chr1:64361902-64362401	0.319387671498148	.	.
chr1	64690474	64690973	chr1	64444297	64444796	2810408I11Rik|chr1:64444297-64444796	0.560489908561113	.	.
chr1	64690474	64690973	chr1	64444297	64444796	Ccnyl1|chr1:64444297-64444796	0.560489908561113	.	.
chr1	64690474	64690973	chr1	64445949	64446448	2810408I11Rik|chr1:64445949-64446448	0.347963145333686	.	.
chr1	64690474	64690973	chr1	64445949	64446448	Ccnyl1|chr1:64445949-64446448	0.347963145333686	.	.
chr1	64737642	64738141	chr1	64361902	64362401	Fzd5|chr1:64361902-64362401	0.491300258771897	.	.
chr1	64956569	64957068	chr1	64832489	64832988	Plekhm3|chr1:64832489-64832988	0.382813803071736	.	.
chr1	64956569	64957068	chr1	64893709	64894208	Plekhm3|chr1:64893709-64894208	0.468353066301201	.	.
chr1	64956569	64957068	chr1	64932944	64933443	Plekhm3|chr1:64932944-64933443	0.540806944338945	.	.
chr1	64956569	64957068	chr1	64991202	64991701	Plekhm3|chr1:64991202-64991701	0.507520609760244	.	.
chr1	64956569	64957068	chr1	64998715	64999214	Plekhm3|chr1:64998715-64999214	0.317161069194063	.	.
chr1	64956569	64957068	chr1	65010101	65010600	Plekhm3|chr1:65010101-65010600	0.5361962344311	.	.
chr1	64956569	64957068	chr1	65179041	65179540	Plekhm3|chr1:65179041-65179540	0.36368913091807	.	.
chr1	65186396	65186895	chr1	64893709	64894208	Idh1|chr1:64893709-64894208	0.354371713333629	.	.
chr1	65186396	65186895	chr1	64893709	64894208	Pikfyve|chr1:64893709-64894208	0.354371713333629	.	.
chr1	65186396	65186895	chr1	64991202	64991701	Idh1|chr1:64991202-64991701	0.367801964181503	.	.
chr1	65186396	65186895	chr1	64991202	64991701	Pikfyve|chr1:64991202-64991701	0.367801964181503	.	.
chr1	65186396	65186895	chr1	65010101	65010600	Idh1|chr1:65010101-65010600	0.352695779753557	.	.
chr1	65186396	65186895	chr1	65010101	65010600	Pikfyve|chr1:65010101-65010600	0.352695779753557	.	.
chr1	65186396	65186895	chr1	65030489	65030988	Idh1|chr1:65030489-65030988	0.319031413811625	.	.
chr1	65186396	65186895	chr1	65030489	65030988	Pikfyve|chr1:65030489-65030988	0.319031413811625	.	.
chr1	65282716	65283215	chr1	65010101	65010600	Pth2r|chr1:65010101-65010600	0.466273253352107	.	.
chr1	65282716	65283215	chr1	65030489	65030988	Pth2r|chr1:65030489-65030988	0.549592935588267	.	.
chr1	65282716	65283215	chr1	65111968	65112467	Pth2r|chr1:65111968-65112467	0.368444615417758	.	.
chr1	65282716	65283215	chr1	65179041	65179540	Pth2r|chr1:65179041-65179540	0.446157869502112	.	.
chr1	66174880	66175379	chr1	66099767	66100266	Map2|chr1:66099767-66100266	0.417414401778984	.	.
chr1	66174880	66175379	chr1	66205476	66205975	Map2|chr1:66205476-66205975	0.372631958401263	.	.
chr1	66174880	66175379	chr1	66206023	66206522	Map2|chr1:66206023-66206522	0.468053387158519	.	.
chr1	66816734	66817233	chr1	66895631	66896130	Kansl1l|chr1:66895631-66896130	0.426420985638473	.	.
chr1	66816734	66817233	chr1	66933899	66934398	Kansl1l|chr1:66933899-66934398	0.448601039428989	.	.
chr1	66816734	66817233	chr1	67027933	67028432	Kansl1l|chr1:67027933-67028432	0.427069742989185	.	.
chr1	66816734	66817233	chr1	67049509	67050008	Kansl1l|chr1:67049509-67050008	0.471148430983428	.	.
chr1	66816734	66817233	chr1	67091916	67092415	Kansl1l|chr1:67091916-67092415	0.434499833381475	.	.
chr1	66817441	66817940	chr1	67027933	67028432	Kansl1l|chr1:67027933-67028432	0.468971759020146	.	.
chr1	66862543	66863042	chr1	67049509	67050008	Acadl|chr1:67049509-67050008	0.415626637578586	.	.
chr1	66863047	66863546	chr1	67181101	67181600	Acadl|chr1:67181101-67181600	0.385041244851371	.	.
chr1	67038596	67039095	chr1	67049509	67050008	Lancl1|chr1:67049509-67050008	0.670769558902533	.	.
chr1	67038596	67039095	chr1	67143908	67144407	Lancl1|chr1:67143908-67144407	0.50686295239393	.	.
chr1	67038596	67039095	chr1	67227615	67228114	Lancl1|chr1:67227615-67228114	0.356928682761068	.	.
chr1	67038596	67039095	chr1	67453130	67453629	Lancl1|chr1:67453130-67453629	0.518091876414196	.	.
chr1	67038596	67039095	chr1	67477914	67478413	Lancl1|chr1:67477914-67478413	0.394385799814907	.	.
chr1	69687151	69687650	chr1	69515850	69516349	Ikzf2|chr1:69515850-69516349	0.3424211074609	.	.
chr1	70724978	70725477	chr1	70316336	70316835	Vwc2l|chr1:70316336-70316835	0.353136309273101	.	.
chr1	70724978	70725477	chr1	70442562	70443061	Vwc2l|chr1:70442562-70443061	0.482344748991881	.	.
chr1	70725497	70725996	chr1	70442562	70443061	Vwc2l|chr1:70442562-70443061	0.480825246023365	.	.
chr1	72212372	72212871	chr1	72178350	72178849	Mreg|chr1:72178350-72178849	0.376448766820169	.	.
chr1	72212372	72212871	chr1	72236869	72237368	Mreg|chr1:72236869-72237368	0.365564000389133	.	.
chr1	72536444	72536943	chr1	72593369	72593868	March4|chr1:72593369-72593868	0.338044663627473	.	.
chr1	72536444	72536943	chr1	72935060	72935559	March4|chr1:72935060-72935559	0.500576031837367	.	.
chr1	72536444	72536943	chr1	72967528	72968027	March4|chr1:72967528-72968027	0.446620303857607	.	.
chr1	72536972	72537471	chr1	72554122	72554621	March4|chr1:72554122-72554621	0.363158358037567	.	.
chr1	72536972	72537471	chr1	72736067	72736566	March4|chr1:72736067-72736566	0.332242259714972	.	.
chr1	72536972	72537471	chr1	72935060	72935559	March4|chr1:72935060-72935559	0.427658945990797	.	.
chr1	72582908	72583407	chr1	72499842	72500341	Smarcal1|chr1:72499842-72500341	0.474024594069138	.	.
chr1	72582908	72583407	chr1	72567011	72567510	Smarcal1|chr1:72567011-72567510	0.525405630803498	.	.
chr1	72582908	72583407	chr1	72716905	72717404	Smarcal1|chr1:72716905-72717404	0.58328179243613	.	.
chr1	72582908	72583407	chr1	72992989	72993488	Smarcal1|chr1:72992989-72993488	0.486482973351786	.	.
chr1	72640885	72641384	chr1	72634086	72634585	Gm39662|chr1:72634086-72634585	0.465618425354733	.	.
chr1	72711014	72711513	chr1	72518340	72518839	Rpl37a|chr1:72518340-72518839	0.424248215160704	.	.
chr1	72711014	72711513	chr1	72623544	72624043	Rpl37a|chr1:72623544-72624043	0.577769983078355	.	.
chr1	72711014	72711513	chr1	72623544	72624043	Rpl37a|chr1:72623544-72624043	0.577769983078356	.	.
chr1	72711014	72711513	chr1	72870991	72871490	Rpl37a|chr1:72870991-72871490	0.553045252733431	.	.
chr1	72824488	72824987	chr1	72854858	72855357	Igfbp2|chr1:72854858-72855357	0.383980708206737	.	.
chr1	74125051	74125550	chr1	74460234	74460733	Rufy4|chr1:74460234-74460733	0.442026529740484	.	.
chr1	74125051	74125550	chr1	74460234	74460733	Tns1|chr1:74460234-74460733	0.442026529740484	.	.
chr1	74284588	74285087	chr1	74386756	74387255	Aamp|chr1:74386756-74387255	0.383471925436257	.	.
chr1	74284588	74285087	chr1	74386756	74387255	Pnkd|chr1:74386756-74387255	0.383471925436257	.	.
chr1	74391301	74391800	chr1	74175744	74176243	Ctdsp1|chr1:74175744-74176243	0.448443471809134	.	.
chr1	74391301	74391800	chr1	74317672	74318171	Ctdsp1|chr1:74317672-74318171	0.432779572888246	.	.
chr1	74391301	74391800	chr1	74452541	74453040	Ctdsp1|chr1:74452541-74453040	0.493242648234236	.	.
chr1	74391301	74391800	chr1	74609478	74609977	Ctdsp1|chr1:74609478-74609977	0.433548918159355	.	.
chr1	74505730	74506229	chr1	74452541	74453040	Cnot9|chr1:74452541-74453040	0.500608921658384	.	.
chr1	74505730	74506229	chr1	74609478	74609977	Cnot9|chr1:74609478-74609977	0.376735885163666	.	.
chr1	74505730	74506229	chr1	74772969	74773468	Cnot9|chr1:74772969-74773468	0.542079461111175	.	.
chr1	74505730	74506229	chr1	74880737	74881236	Cnot9|chr1:74880737-74881236	0.517889603706902	.	.
chr1	74506443	74506942	chr1	74257211	74257710	Cnot9|chr1:74257211-74257710	0.397569686906251	.	.
chr1	74506443	74506942	chr1	74452541	74453040	Cnot9|chr1:74452541-74453040	0.498323668166207	.	.
chr1	74506443	74506942	chr1	74609478	74609977	Cnot9|chr1:74609478-74609977	0.452524960439458	.	.
chr1	74506443	74506942	chr1	74672684	74673183	Cnot9|chr1:74672684-74673183	0.382397269355147	.	.
chr1	74506443	74506942	chr1	74688037	74688536	Cnot9|chr1:74688037-74688536	0.521024751470751	.	.
chr1	74506443	74506942	chr1	74759797	74760296	Cnot9|chr1:74759797-74760296	0.500280807925146	.	.
chr1	74506443	74506942	chr1	74772969	74773468	Cnot9|chr1:74772969-74773468	0.557780490555215	.	.
chr1	74541923	74542422	chr1	74741997	74742496	Plcd4|chr1:74741997-74742496	0.365109925939932	.	.
chr1	74541923	74542422	chr1	74794449	74794948	Plcd4|chr1:74794449-74794948	0.371965760815	.	.
chr1	74541923	74542422	chr1	74808065	74808564	Plcd4|chr1:74808065-74808564	0.324547677662431	.	.
chr1	74542596	74543095	chr1	74386756	74387255	Plcd4|chr1:74386756-74387255	0.380607946402027	.	.
chr1	74542596	74543095	chr1	74609478	74609977	Plcd4|chr1:74609478-74609977	0.451730178642196	.	.
chr1	74542596	74543095	chr1	74759797	74760296	Plcd4|chr1:74759797-74760296	0.506830650852604	.	.
chr1	74542596	74543095	chr1	74858307	74858806	Plcd4|chr1:74858307-74858806	0.477554629695988	.	.
chr1	74587962	74588461	chr1	74386756	74387255	Bcs1l|chr1:74386756-74387255	0.625912482627238	.	.
chr1	74587962	74588461	chr1	74386756	74387255	Zfp142|chr1:74386756-74387255	0.625912482627238	.	.
chr1	74587962	74588461	chr1	74429045	74429544	Bcs1l|chr1:74429045-74429544	0.392009509803528	.	.
chr1	74587962	74588461	chr1	74429045	74429544	Zfp142|chr1:74429045-74429544	0.392009509803528	.	.
chr1	74587962	74588461	chr1	74784124	74784623	Bcs1l|chr1:74784124-74784623	0.316689317924528	.	.
chr1	74587962	74588461	chr1	74784124	74784623	Zfp142|chr1:74784124-74784623	0.316689317924528	.	.
chr1	74587962	74588461	chr1	74816731	74817230	Bcs1l|chr1:74816731-74817230	0.434003805326475	.	.
chr1	74587962	74588461	chr1	74816731	74817230	Zfp142|chr1:74816731-74817230	0.434003805326475	.	.
chr1	74587962	74588461	chr1	74858307	74858806	Bcs1l|chr1:74858307-74858806	0.41921079533062	.	.
chr1	74587962	74588461	chr1	74858307	74858806	Zfp142|chr1:74858307-74858806	0.41921079533062	.	.
chr1	74601175	74601674	chr1	74666518	74667017	Rnf25|chr1:74666518-74667017	0.391426557268973	.	.
chr1	74601175	74601674	chr1	74666518	74667017	Stk36|chr1:74666518-74667017	0.391426557268973	.	.
chr1	74601175	74601674	chr1	74763029	74763528	Rnf25|chr1:74763029-74763528	0.45051228825227	.	.
chr1	74601175	74601674	chr1	74763029	74763528	Stk36|chr1:74763029-74763528	0.45051228825227	.	.
chr1	74601175	74601674	chr1	74794449	74794948	Rnf25|chr1:74794449-74794948	0.598512161594326	.	.
chr1	74601175	74601674	chr1	74794449	74794948	Stk36|chr1:74794449-74794948	0.598512161594326	.	.
chr1	74601175	74601674	chr1	74802933	74803432	Rnf25|chr1:74802933-74803432	0.356386005258944	.	.
chr1	74601175	74601674	chr1	74802933	74803432	Stk36|chr1:74802933-74803432	0.356386005258944	.	.
chr1	74601175	74601674	chr1	74808065	74808564	Rnf25|chr1:74808065-74808564	0.632825067727269	.	.
chr1	74601175	74601674	chr1	74808065	74808564	Stk36|chr1:74808065-74808564	0.632825067727269	.	.
chr1	74601175	74601674	chr1	74839961	74840460	Rnf25|chr1:74839961-74840460	0.562727983553936	.	.
chr1	74601175	74601674	chr1	74839961	74840460	Stk36|chr1:74839961-74840460	0.562727983553936	.	.
chr1	74661495	74661994	chr1	74257211	74257710	Ttll4|chr1:74257211-74257710	0.425223623533303	.	.
chr1	74661495	74661994	chr1	74672684	74673183	Ttll4|chr1:74672684-74673183	0.489385665777115	.	.
chr1	74661495	74661994	chr1	74688037	74688536	Ttll4|chr1:74688037-74688536	0.598737560505813	.	.
chr1	74661495	74661994	chr1	74772969	74773468	Ttll4|chr1:74772969-74773468	0.699930919039143	.	.
chr1	74661495	74661994	chr1	74880737	74881236	Ttll4|chr1:74880737-74881236	0.411181850304183	.	.
chr1	74712949	74713448	chr1	74741997	74742496	Cyp27a1|chr1:74741997-74742496	0.61777922530488	.	.
chr1	74712949	74713448	chr1	74763029	74763528	Cyp27a1|chr1:74763029-74763528	0.5998565123113	.	.
chr1	74712949	74713448	chr1	74794449	74794948	Cyp27a1|chr1:74794449-74794948	0.451607153859362	.	.
chr1	74712949	74713448	chr1	74808065	74808564	Cyp27a1|chr1:74808065-74808564	0.558723765155627	.	.
chr1	74712949	74713448	chr1	74817277	74817776	Cyp27a1|chr1:74817277-74817776	0.383203673560937	.	.
chr1	74748718	74749217	chr1	74317672	74318171	Prkag3|chr1:74317672-74318171	0.317360776946155	.	.
chr1	74854708	74855207	chr1	74688037	74688536	Cdk5r2|chr1:74688037-74688536	0.363428580884616	.	.
chr1	74854708	74855207	chr1	74759797	74760296	Cdk5r2|chr1:74759797-74760296	0.417817689631121	.	.
chr1	74854708	74855207	chr1	74816731	74817230	Cdk5r2|chr1:74816731-74817230	0.321125415063652	.	.
chr1	74854708	74855207	chr1	74858307	74858806	Cdk5r2|chr1:74858307-74858806	0.591886809670363	.	.
chr1	74854708	74855207	chr1	75141393	75141892	Cdk5r2|chr1:75141393-75141892	0.373195664248931	.	.
chr1	74935357	74935856	chr1	75016818	75017317	Cfap65|chr1:75016818-75017317	0.328294114599672	.	.
chr1	75124760	75125259	chr1	74763029	74763528	Nhej1|chr1:74763029-74763528	0.401633679479138	.	.
chr1	75124760	75125259	chr1	74794449	74794948	Nhej1|chr1:74794449-74794948	0.381329166337069	.	.
chr1	75124760	75125259	chr1	74802933	74803432	Nhej1|chr1:74802933-74803432	0.571231569666869	.	.
chr1	75124760	75125259	chr1	74858307	74858806	Nhej1|chr1:74858307-74858806	0.372389866345504	.	.
chr1	75124760	75125259	chr1	75458368	75458867	Nhej1|chr1:75458368-75458867	0.339346604662316	.	.
chr1	75142499	75142998	chr1	74759797	74760296	Cnppd1|chr1:74759797-74760296	0.414455612540048	.	.
chr1	75142499	75142998	chr1	74759797	74760296	Retreg2|chr1:74759797-74760296	0.414455612540048	.	.
chr1	75142499	75142998	chr1	74858307	74858806	Cnppd1|chr1:74858307-74858806	0.451451142169729	.	.
chr1	75142499	75142998	chr1	74858307	74858806	Retreg2|chr1:74858307-74858806	0.451451142169729	.	.
chr1	75142499	75142998	chr1	75290547	75291046	Cnppd1|chr1:75290547-75291046	0.339201624265533	.	.
chr1	75142499	75142998	chr1	75290547	75291046	Retreg2|chr1:75290547-75291046	0.339201624265533	.	.
chr1	75168424	75168923	chr1	74772969	74773468	Zfand2b|chr1:74772969-74773468	0.348342378253048	.	.
chr1	75168424	75168923	chr1	75290547	75291046	Zfand2b|chr1:75290547-75291046	0.384453925214726	.	.
chr1	75180079	75180578	chr1	74784124	74784623	Abcb6|chr1:74784124-74784623	0.437003229081158	.	.
chr1	75180079	75180578	chr1	74784124	74784623	Abcb6|chr1:74784124-74784623	0.437003229081159	.	.
chr1	75180079	75180578	chr1	74816731	74817230	Abcb6|chr1:74816731-74817230	0.482415464563172	.	.
chr1	75180079	75180578	chr1	75477362	75477861	Abcb6|chr1:75477362-75477861	0.349092101070895	.	.
chr1	75210546	75211045	chr1	74759797	74760296	Glb1l|chr1:74759797-74760296	0.383844845043055	.	.
chr1	75210546	75211045	chr1	74759797	74760296	Stk16|chr1:74759797-74760296	0.383844845043055	.	.
chr1	75210546	75211045	chr1	74772969	74773468	Glb1l|chr1:74772969-74773468	0.423054383546616	.	.
chr1	75210546	75211045	chr1	74772969	74773468	Stk16|chr1:74772969-74773468	0.423054383546616	.	.
chr1	75210546	75211045	chr1	74880737	74881236	Glb1l|chr1:74880737-74881236	0.369788142948295	.	.
chr1	75210546	75211045	chr1	74880737	74881236	Stk16|chr1:74880737-74881236	0.369788142948295	.	.
chr1	75210546	75211045	chr1	75141393	75141892	Glb1l|chr1:75141393-75141892	0.414827048427088	.	.
chr1	75210546	75211045	chr1	75141393	75141892	Stk16|chr1:75141393-75141892	0.414827048427088	.	.
chr1	75210546	75211045	chr1	75225175	75225674	Glb1l|chr1:75225175-75225674	0.486948913128518	.	.
chr1	75210546	75211045	chr1	75225175	75225674	Stk16|chr1:75225175-75225674	0.486948913128518	.	.
chr1	75210546	75211045	chr1	75234571	75235070	Glb1l|chr1:75234571-75235070	0.406927407370561	.	.
chr1	75210546	75211045	chr1	75234571	75235070	Stk16|chr1:75234571-75235070	0.406927407370561	.	.
chr1	75210546	75211045	chr1	75254226	75254725	Glb1l|chr1:75254226-75254725	0.465655940200391	.	.
chr1	75210546	75211045	chr1	75254226	75254725	Stk16|chr1:75254226-75254725	0.465655940200391	.	.
chr1	75210546	75211045	chr1	75290547	75291046	Glb1l|chr1:75290547-75291046	0.441181831584298	.	.
chr1	75210546	75211045	chr1	75290547	75291046	Stk16|chr1:75290547-75291046	0.441181831584298	.	.
chr1	75210546	75211045	chr1	75381822	75382321	Glb1l|chr1:75381822-75382321	0.508291897683908	.	.
chr1	75210546	75211045	chr1	75381822	75382321	Stk16|chr1:75381822-75382321	0.508291897683908	.	.
chr1	75219086	75219585	chr1	75141393	75141892	Tuba4a|chr1:75141393-75141892	0.371803687772724	.	.
chr1	75219086	75219585	chr1	75225175	75225674	Tuba4a|chr1:75225175-75225674	0.406021866532579	.	.
chr1	75219086	75219585	chr1	75467494	75467993	Tuba4a|chr1:75467494-75467993	0.32404279878739	.	.
chr1	75236144	75236643	chr1	74784124	74784623	Dnajb2|chr1:74784124-74784623	0.326021310041817	.	.
chr1	75236144	75236643	chr1	74882110	74882609	Dnajb2|chr1:74882110-74882609	0.380305010156704	.	.
chr1	75236144	75236643	chr1	75225175	75225674	Dnajb2|chr1:75225175-75225674	0.377043139212085	.	.
chr1	75236651	75237150	chr1	74817277	74817776	Dnajb2|chr1:74817277-74817776	0.430883136907973	.	.
chr1	75236651	75237150	chr1	75342805	75343304	Dnajb2|chr1:75342805-75343304	0.423727413064269	.	.
chr1	75264008	75264507	chr1	75225175	75225674	Ptprn|chr1:75225175-75225674	0.485399085257519	.	.
chr1	75264008	75264507	chr1	75290547	75291046	Ptprn|chr1:75290547-75291046	0.335668634764213	.	.
chr1	75264008	75264507	chr1	75559353	75559852	Ptprn|chr1:75559353-75559852	0.408091612803189	.	.
chr1	75317346	75317845	chr1	75225175	75225674	Dnpep|chr1:75225175-75225674	0.674990004236592	.	.
chr1	75317346	75317845	chr1	75290547	75291046	Dnpep|chr1:75290547-75291046	0.498694254561983	.	.
chr1	75317346	75317845	chr1	75290547	75291046	Dnpep|chr1:75290547-75291046	0.498694254561984	.	.
chr1	75317346	75317845	chr1	75559353	75559852	Dnpep|chr1:75559353-75559852	0.442691542256945	.	.
chr1	75435709	75436208	chr1	75141393	75141892	Gmppa|chr1:75141393-75141892	0.36797277566803	.	.
chr1	75435709	75436208	chr1	75559353	75559852	Gmppa|chr1:75559353-75559852	0.614186509765338	.	.
chr1	75435709	75436208	chr1	75738564	75739063	Gmppa|chr1:75738564-75739063	0.383996973183389	.	.
chr1	75478598	75479097	chr1	75487302	75487801	Chpf|chr1:75487302-75487801	0.510604342258074	.	.
chr1	75478598	75479097	chr1	75487302	75487801	Tmem198|chr1:75487302-75487801	0.510604342258074	.	.
chr1	75478598	75479097	chr1	75559353	75559852	Chpf|chr1:75559353-75559852	0.458470799374559	.	.
chr1	75478598	75479097	chr1	75559353	75559852	Tmem198|chr1:75559353-75559852	0.458470799374559	.	.
chr1	75479156	75479655	chr1	75141393	75141892	Chpf|chr1:75141393-75141892	0.429613622450114	.	.
chr1	75479156	75479655	chr1	75141393	75141892	Tmem198|chr1:75141393-75141892	0.429613622450114	.	.
chr1	75479156	75479655	chr1	75254226	75254725	Chpf|chr1:75254226-75254725	0.449466480627196	.	.
chr1	75479156	75479655	chr1	75254226	75254725	Tmem198|chr1:75254226-75254725	0.449466480627196	.	.
chr1	75479156	75479655	chr1	75381822	75382321	Chpf|chr1:75381822-75382321	0.327519128709538	.	.
chr1	75479156	75479655	chr1	75381822	75382321	Tmem198|chr1:75381822-75382321	0.327519128709538	.	.
chr1	75479156	75479655	chr1	75487302	75487801	Chpf|chr1:75487302-75487801	0.365088389376961	.	.
chr1	75479156	75479655	chr1	75487302	75487801	Tmem198|chr1:75487302-75487801	0.365088389376961	.	.
chr1	75479156	75479655	chr1	75559353	75559852	Chpf|chr1:75559353-75559852	0.322029726850905	.	.
chr1	75479156	75479655	chr1	75559353	75559852	Tmem198|chr1:75559353-75559852	0.322029726850905	.	.
chr1	75506139	75506638	chr1	75843313	75843812	Inha|chr1:75843313-75843812	0.421735657199513	.	.
chr1	75506139	75506638	chr1	75843313	75843812	Obsl1|chr1:75843313-75843812	0.421735657199513	.	.
chr1	75506139	75506638	chr1	75933624	75934123	Inha|chr1:75933624-75934123	0.316191753646289	.	.
chr1	75506139	75506638	chr1	75933624	75934123	Obsl1|chr1:75933624-75934123	0.316191753646289	.	.
chr1	75521240	75521739	chr1	75290547	75291046	Stk11ip|chr1:75290547-75291046	0.406805400511528	.	.
chr1	75521240	75521739	chr1	75381822	75382321	Stk11ip|chr1:75381822-75382321	0.420692244692808	.	.
chr1	75521240	75521739	chr1	75477362	75477861	Stk11ip|chr1:75477362-75477861	0.440731770337657	.	.
chr1	75521240	75521739	chr1	75559353	75559852	Stk11ip|chr1:75559353-75559852	0.341560414161621	.	.
chr1	75521240	75521739	chr1	75843313	75843812	Stk11ip|chr1:75843313-75843812	0.330280636413358	.	.
chr1	75521240	75521739	chr1	75925739	75926238	Stk11ip|chr1:75925739-75926238	0.323471063494923	.	.
chr1	75546261	75546760	chr1	75381822	75382321	Slc4a3|chr1:75381822-75382321	0.373296476982512	.	.
chr1	75546261	75546760	chr1	75445624	75446123	Slc4a3|chr1:75445624-75446123	0.336168926181589	.	.
chr1	75546261	75546760	chr1	75487302	75487801	Slc4a3|chr1:75487302-75487801	0.387475862203782	.	.
chr1	75546261	75546760	chr1	75843313	75843812	Slc4a3|chr1:75843313-75843812	0.654287479826628	.	.
chr1	76489516	76490015	chr1	76246204	76246703	Gm17751|chr1:76246204-76246703	0.398500278360609	.	.
chr1	77514195	77514694	chr1	77275264	77275763	Epha4|chr1:77275264-77275763	0.619948360209568	.	.
chr1	77514195	77514694	chr1	77275264	77275763	Gm28386|chr1:77275264-77275763	0.619948360209568	.	.
chr1	77514195	77514694	chr1	77437767	77438266	Epha4|chr1:77437767-77438266	0.330888351794392	.	.
chr1	77514195	77514694	chr1	77437767	77438266	Gm28386|chr1:77437767-77438266	0.330888351794392	.	.
chr1	77514195	77514694	chr1	77589356	77589855	Epha4|chr1:77589356-77589855	0.371401960666834	.	.
chr1	77514195	77514694	chr1	77589356	77589855	Gm28386|chr1:77589356-77589855	0.371401960666834	.	.
chr1	77514195	77514694	chr1	77660560	77661059	Epha4|chr1:77660560-77661059	0.413275684999147	.	.
chr1	77514195	77514694	chr1	77660560	77661059	Gm28386|chr1:77660560-77661059	0.413275684999147	.	.
chr1	77514939	77515438	chr1	77326100	77326599	Epha4|chr1:77326100-77326599	0.453072841031114	.	.
chr1	77514939	77515438	chr1	77326100	77326599	Gm28386|chr1:77326100-77326599	0.453072841031114	.	.
chr1	77514939	77515438	chr1	77429059	77429558	Epha4|chr1:77429059-77429558	0.386323383801824	.	.
chr1	77514939	77515438	chr1	77429059	77429558	Gm28386|chr1:77429059-77429558	0.386323383801824	.	.
chr1	77514939	77515438	chr1	77545710	77546209	Epha4|chr1:77545710-77546209	0.37614153554141	.	.
chr1	77514939	77515438	chr1	77545710	77546209	Gm28386|chr1:77545710-77546209	0.37614153554141	.	.
chr1	77514939	77515438	chr1	77943057	77943556	Epha4|chr1:77943057-77943556	0.653413536902772	.	.
chr1	77514939	77515438	chr1	77943057	77943556	Gm28386|chr1:77943057-77943556	0.653413536902772	.	.
chr1	77514939	77515438	chr1	77978623	77979122	Epha4|chr1:77978623-77979122	0.388018394207046	.	.
chr1	77514939	77515438	chr1	77978623	77979122	Gm28386|chr1:77978623-77979122	0.388018394207046	.	.
chr1	77516009	77516508	chr1	77403731	77404230	Gm28386|chr1:77403731-77404230	0.456713810288202	.	.
chr1	77516009	77516508	chr1	77501122	77501621	Gm28386|chr1:77501122-77501621	0.317379174192532	.	.
chr1	77516009	77516508	chr1	77708622	77709121	Gm28386|chr1:77708622-77709121	0.31610225188639	.	.
chr1	77516009	77516508	chr1	77947879	77948378	Gm28386|chr1:77947879-77948378	0.340279742960185	.	.
chr1	77972152	77972651	chr1	77545710	77546209	Gm28387|chr1:77545710-77546209	0.332354943104363	.	.
chr1	78310032	78310531	chr1	78536720	78537219	Sgpp2|chr1:78536720-78537219	0.320327216356493	.	.
chr1	78310931	78311430	chr1	78425218	78425717	Sgpp2|chr1:78425218-78425717	0.338665439298419	.	.
chr1	78488387	78488886	chr1	78203685	78204184	Farsb|chr1:78203685-78204184	0.390984987187966	.	.
chr1	78488387	78488886	chr1	78293376	78293875	Farsb|chr1:78293376-78293875	0.385020661318029	.	.
chr1	78488387	78488886	chr1	78686809	78687308	Farsb|chr1:78686809-78687308	0.368460008884433	.	.
chr1	78488900	78489399	chr1	78525118	78525617	Farsb|chr1:78525118-78525617	0.535795770152132	.	.
chr1	78657540	78658039	chr1	78371610	78372109	Acsl3|chr1:78371610-78372109	0.331698786442942	.	.
chr1	78657540	78658039	chr1	78371610	78372109	Utp14b|chr1:78371610-78372109	0.331698786442942	.	.
chr1	78657540	78658039	chr1	78707255	78707754	Acsl3|chr1:78707255-78707754	0.388828350910004	.	.
chr1	78657540	78658039	chr1	78707255	78707754	Utp14b|chr1:78707255-78707754	0.388828350910004	.	.
chr1	78657540	78658039	chr1	78745265	78745764	Acsl3|chr1:78745265-78745764	0.344757443668596	.	.
chr1	78657540	78658039	chr1	78745265	78745764	Utp14b|chr1:78745265-78745764	0.344757443668596	.	.
chr1	78657540	78658039	chr1	78845043	78845542	Acsl3|chr1:78845043-78845542	0.39094597368759	.	.
chr1	78657540	78658039	chr1	78845043	78845542	Utp14b|chr1:78845043-78845542	0.39094597368759	.	.
chr1	78658201	78658700	chr1	78293376	78293875	Acsl3|chr1:78293376-78293875	0.493657866990869	.	.
chr1	78658201	78658700	chr1	78293376	78293875	Utp14b|chr1:78293376-78293875	0.493657866990869	.	.
chr1	78658201	78658700	chr1	78699480	78699979	Acsl3|chr1:78699480-78699979	0.394142136580638	.	.
chr1	78658201	78658700	chr1	78699480	78699979	Utp14b|chr1:78699480-78699979	0.394142136580638	.	.
chr1	78658201	78658700	chr1	78845043	78845542	Acsl3|chr1:78845043-78845542	0.361184049278984	.	.
chr1	78658201	78658700	chr1	78845043	78845542	Utp14b|chr1:78845043-78845542	0.361184049278984	.	.
chr1	78658201	78658700	chr1	78935169	78935668	Acsl3|chr1:78935169-78935668	0.367766745935801	.	.
chr1	78658201	78658700	chr1	78935169	78935668	Utp14b|chr1:78935169-78935668	0.367766745935801	.	.
chr1	78658201	78658700	chr1	78998471	78998970	Acsl3|chr1:78998471-78998970	0.510142879368397	.	.
chr1	78658201	78658700	chr1	78998471	78998970	Utp14b|chr1:78998471-78998970	0.510142879368397	.	.
chr1	79439807	79440306	chr1	79107215	79107714	Scg2|chr1:79107215-79107714	0.494578591394029	.	.
chr1	79439807	79440306	chr1	79117249	79117748	Scg2|chr1:79117249-79117748	0.39155584066295	.	.
chr1	79439807	79440306	chr1	79379541	79380040	Scg2|chr1:79379541-79380040	0.49758875355405	.	.
chr1	79671350	79671849	chr1	79580908	79581407	Ap1s3|chr1:79580908-79581407	0.387183932903587	.	.
chr1	79671948	79672447	chr1	79580908	79581407	Ap1s3|chr1:79580908-79581407	0.404365522195098	.	.
chr1	79775809	79776308	chr1	79580908	79581407	Mrpl44|chr1:79580908-79581407	0.567382377792496	.	.
chr1	79775809	79776308	chr1	79580908	79581407	Wdfy1|chr1:79580908-79581407	0.567382377792496	.	.
chr1	79775809	79776308	chr1	79750576	79751075	Mrpl44|chr1:79750576-79751075	0.467321109272871	.	.
chr1	79775809	79776308	chr1	79750576	79751075	Wdfy1|chr1:79750576-79751075	0.467321109272871	.	.
chr1	79775809	79776308	chr1	79761515	79762014	Mrpl44|chr1:79761515-79762014	0.406540487113303	.	.
chr1	79775809	79776308	chr1	79761515	79762014	Wdfy1|chr1:79761515-79762014	0.406540487113303	.	.
chr1	79775809	79776308	chr1	80169115	80169614	Mrpl44|chr1:80169115-80169614	0.57563977751304	.	.
chr1	79775809	79776308	chr1	80169115	80169614	Wdfy1|chr1:80169115-80169614	0.57563977751304	.	.
chr1	80339971	80340470	chr1	80031237	80031736	Cul3|chr1:80031237-80031736	0.37753632752254	.	.
chr1	80339971	80340470	chr1	80180986	80181485	Cul3|chr1:80180986-80181485	0.485720529114243	.	.
chr1	80339971	80340470	chr1	80216806	80217305	Cul3|chr1:80216806-80217305	0.375441574462262	.	.
chr1	80340736	80341235	chr1	80169683	80170182	Cul3|chr1:80169683-80170182	0.396378844093524	.	.
chr1	81076257	81076756	chr1	80939300	80939799	Nyap2|chr1:80939300-80939799	0.512775260182454	.	.
chr1	81076257	81076756	chr1	81248672	81249171	Nyap2|chr1:81248672-81249171	0.466668508651814	.	.
chr1	81076257	81076756	chr1	81317099	81317598	Nyap2|chr1:81317099-81317598	0.639986895715217	.	.
chr1	82232532	82233031	chr1	82272179	82272678	Gm9747|chr1:82272179-82272678	0.321847590610268	.	.
chr1	82232532	82233031	chr1	82412017	82412516	Gm9747|chr1:82412017-82412516	0.378720479648256	.	.
chr1	82232532	82233031	chr1	82420172	82420671	Gm9747|chr1:82420172-82420671	0.34086267180795	.	.
chr1	82291243	82291742	chr1	82292699	82293198	Irs1|chr1:82292699-82293198	0.40893401978241	.	.
chr1	82291243	82291742	chr1	82360342	82360841	Irs1|chr1:82360342-82360841	0.614354867805649	.	.
chr1	82291243	82291742	chr1	82409177	82409676	Irs1|chr1:82409177-82409676	0.410211328290082	.	.
chr1	82316361	82316860	chr1	82274781	82275280	Rhbdd1|chr1:82274781-82275280	0.362025715380894	.	.
chr1	82316361	82316860	chr1	82292699	82293198	Rhbdd1|chr1:82292699-82293198	0.51469303313005	.	.
chr1	82724600	82725099	chr1	82360342	82360841	C430014B12Rik|chr1:82360342-82360841	0.510072375870227	.	.
chr1	82724600	82725099	chr1	82360342	82360841	Mff|chr1:82360342-82360841	0.510072375870227	.	.
chr1	82724600	82725099	chr1	82409177	82409676	C430014B12Rik|chr1:82409177-82409676	0.447213133925915	.	.
chr1	82724600	82725099	chr1	82409177	82409676	Mff|chr1:82409177-82409676	0.447213133925915	.	.
chr1	82724600	82725099	chr1	82412017	82412516	C430014B12Rik|chr1:82412017-82412516	0.342054630216597	.	.
chr1	82724600	82725099	chr1	82412017	82412516	Mff|chr1:82412017-82412516	0.342054630216597	.	.
chr1	82724600	82725099	chr1	82433306	82433805	C430014B12Rik|chr1:82433306-82433805	0.441730296327567	.	.
chr1	82724600	82725099	chr1	82433306	82433805	Mff|chr1:82433306-82433805	0.441730296327567	.	.
chr1	82724600	82725099	chr1	82907095	82907594	C430014B12Rik|chr1:82907095-82907594	0.34169065881376	.	.
chr1	82724600	82725099	chr1	82907095	82907594	Mff|chr1:82907095-82907594	0.34169065881376	.	.
chr1	82725115	82725614	chr1	82360342	82360841	C430014B12Rik|chr1:82360342-82360841	0.585082480041879	.	.
chr1	82725115	82725614	chr1	82360342	82360841	Mff|chr1:82360342-82360841	0.585082480041879	.	.
chr1	82725115	82725614	chr1	82409177	82409676	C430014B12Rik|chr1:82409177-82409676	0.607769717422838	.	.
chr1	82725115	82725614	chr1	82409177	82409676	Mff|chr1:82409177-82409676	0.607769717422838	.	.
chr1	82725115	82725614	chr1	82412017	82412516	C430014B12Rik|chr1:82412017-82412516	0.405144529467962	.	.
chr1	82725115	82725614	chr1	82412017	82412516	Mff|chr1:82412017-82412516	0.405144529467962	.	.
chr1	82725115	82725614	chr1	82433306	82433805	C430014B12Rik|chr1:82433306-82433805	0.430467184370856	.	.
chr1	82725115	82725614	chr1	82433306	82433805	Mff|chr1:82433306-82433805	0.430467184370856	.	.
chr1	82725115	82725614	chr1	82811300	82811799	C430014B12Rik|chr1:82811300-82811799	0.379344067045118	.	.
chr1	82725115	82725614	chr1	82811300	82811799	Mff|chr1:82811300-82811799	0.379344067045118	.	.
chr1	82725115	82725614	chr1	82907095	82907594	C430014B12Rik|chr1:82907095-82907594	0.391449861516559	.	.
chr1	82725115	82725614	chr1	82907095	82907594	Mff|chr1:82907095-82907594	0.391449861516559	.	.
chr1	82820106	82820605	chr1	82773159	82773658	Gm28942|chr1:82773159-82773658	0.413637760915104	.	.
chr1	82820106	82820605	chr1	82826697	82827196	Gm28942|chr1:82826697-82827196	0.352223148435467	.	.
chr1	82820106	82820605	chr1	82880089	82880588	Gm28942|chr1:82880089-82880588	0.512172779700702	.	.
chr1	82820106	82820605	chr1	82980619	82981118	Gm28942|chr1:82980619-82981118	0.434359439097464	.	.
chr1	82820106	82820605	chr1	82987702	82988201	Gm28942|chr1:82987702-82988201	0.399174658287471	.	.
chr1	82820106	82820605	chr1	82992967	82993466	Gm28942|chr1:82992967-82993466	0.322091615187436	.	.
chr1	82820106	82820605	chr1	83218179	83218678	Gm28942|chr1:83218179-83218678	0.428987417035832	.	.
chr1	83037972	83038471	chr1	82880089	82880588	Slc19a3|chr1:82880089-82880588	0.371528590469454	.	.
chr1	83037972	83038471	chr1	82987702	82988201	Slc19a3|chr1:82987702-82988201	0.489917638245822	.	.
chr1	83037972	83038471	chr1	83138027	83138526	Slc19a3|chr1:83138027-83138526	0.336137753017959	.	.
chr1	83038671	83039170	chr1	82773159	82773658	Slc19a3|chr1:82773159-82773658	0.415486710336565	.	.
chr1	83038671	83039170	chr1	82864513	82865012	Slc19a3|chr1:82864513-82865012	0.325237660555887	.	.
chr1	83038671	83039170	chr1	82880089	82880588	Slc19a3|chr1:82880089-82880588	0.33523575507322	.	.
chr1	83038671	83039170	chr1	82918423	82918922	Slc19a3|chr1:82918423-82918922	0.465530694842343	.	.
chr1	83038671	83039170	chr1	82980619	82981118	Slc19a3|chr1:82980619-82981118	0.697916631251784	.	.
chr1	83038671	83039170	chr1	82987702	82988201	Slc19a3|chr1:82987702-82988201	0.535118352963283	.	.
chr1	83038671	83039170	chr1	82992967	82993466	Slc19a3|chr1:82992967-82993466	0.717250363283959	.	.
chr1	83159481	83159980	chr1	83138027	83138526	Daw1|chr1:83138027-83138526	0.365641397023932	.	.
chr1	83159481	83159980	chr1	83487650	83488149	Daw1|chr1:83487650-83488149	0.516362419287846	.	.
chr1	83407134	83407633	chr1	83282751	83283250	Sphkap|chr1:83282751-83283250	0.41195982760294	.	.
chr1	83407134	83407633	chr1	83345462	83345961	Sphkap|chr1:83345462-83345961	0.435752326712769	.	.
chr1	83407918	83408417	chr1	83248222	83248721	Sphkap|chr1:83248222-83248721	0.323103655849557	.	.
chr1	83407918	83408417	chr1	83699652	83700151	Sphkap|chr1:83699652-83700151	0.480712561848535	.	.
chr1	84839165	84839664	chr1	84846729	84847228	Fbxo36|chr1:84846729-84847228	0.320784526223005	.	.
chr1	84839165	84839664	chr1	84869215	84869714	Fbxo36|chr1:84869215-84869714	0.483198239882026	.	.
chr1	84934371	84934870	chr1	84951526	84952025	Slc16a14|chr1:84951526-84952025	0.333247221296248	.	.
chr1	85894274	85894773	chr1	85853262	85853761	Itm2c|chr1:85853262-85853761	0.357346556455915	.	.
chr1	85894274	85894773	chr1	85958147	85958646	Itm2c|chr1:85958147-85958646	0.441052820247693	.	.
chr1	86046083	86046582	chr1	86433961	86434460	2810459M11Rik|chr1:86433961-86434460	0.445646126167696	.	.
chr1	86064385	86064884	chr1	86018323	86018822	Psmd1|chr1:86018323-86018822	0.359771662691305	.	.
chr1	86064385	86064884	chr1	86378305	86378804	Psmd1|chr1:86378305-86378804	0.320987959356383	.	.
chr1	86064385	86064884	chr1	86442428	86442927	Psmd1|chr1:86442428-86442927	0.442500104373303	.	.
chr1	86064385	86064884	chr1	86470639	86471138	Psmd1|chr1:86470639-86471138	0.607650085554006	.	.
chr1	86154471	86154970	chr1	86287172	86287671	Armc9|chr1:86287172-86287671	0.529801530411518	.	.
chr1	86154471	86154970	chr1	86389211	86389710	Armc9|chr1:86389211-86389710	0.330100330724498	.	.
chr1	86154471	86154970	chr1	86433961	86434460	Armc9|chr1:86433961-86434460	0.403616160318287	.	.
chr1	86154471	86154970	chr1	86435332	86435831	Armc9|chr1:86435332-86435831	0.32679263281487	.	.
chr1	86359268	86359767	chr1	86472164	86472663	C130036L24Rik|chr1:86472164-86472663	0.47334471487907	.	.
chr1	86359268	86359767	chr1	86472164	86472663	Ncl|chr1:86472164-86472663	0.47334471487907	.	.
chr1	86359268	86359767	chr1	86525204	86525703	C130036L24Rik|chr1:86525204-86525703	0.509423761138697	.	.
chr1	86359268	86359767	chr1	86525204	86525703	Ncl|chr1:86525204-86525703	0.509423761138697	.	.
chr1	86526360	86526859	chr1	86339345	86339844	Ptma|chr1:86339345-86339844	0.673957507559842	.	.
chr1	86526360	86526859	chr1	86389211	86389710	Ptma|chr1:86389211-86389710	0.374386827978191	.	.
chr1	86526360	86526859	chr1	86434501	86435000	Ptma|chr1:86434501-86435000	0.362325351375853	.	.
chr1	86526360	86526859	chr1	86440464	86440963	Ptma|chr1:86440464-86440963	0.362228806269037	.	.
chr1	86526360	86526859	chr1	86470639	86471138	Ptma|chr1:86470639-86471138	0.399625635390759	.	.
chr1	86526360	86526859	chr1	86487143	86487642	Ptma|chr1:86487143-86487642	0.497953485557691	.	.
chr1	86526360	86526859	chr1	86546750	86547249	Ptma|chr1:86546750-86547249	0.43509671215769	.	.
chr1	86582078	86582577	chr1	86442428	86442927	Cops7b|chr1:86442428-86442927	0.318473505668549	.	.
chr1	86582078	86582577	chr1	86442428	86442927	Pde6d|chr1:86442428-86442927	0.318473505668549	.	.
chr1	86582078	86582577	chr1	86634632	86635131	Cops7b|chr1:86634632-86635131	0.362990873370668	.	.
chr1	86582078	86582577	chr1	86634632	86635131	Pde6d|chr1:86634632-86635131	0.362990873370668	.	.
chr1	86582603	86583102	chr1	86586879	86587378	Cops7b|chr1:86586879-86587378	0.378368619904649	.	.
chr1	86582603	86583102	chr1	86586879	86587378	Pde6d|chr1:86586879-86587378	0.378368619904649	.	.
chr1	86669399	86669898	chr1	86550443	86550942	Nppc|chr1:86550443-86550942	0.698215934205242	.	.
chr1	86670393	86670892	chr1	86371911	86372410	Nppc|chr1:86371911-86372410	0.321721639187917	.	.
chr1	86670393	86670892	chr1	86487725	86488224	Nppc|chr1:86487725-86488224	0.462652636377792	.	.
chr1	86670393	86670892	chr1	86528114	86528613	Nppc|chr1:86528114-86528613	0.494070578535417	.	.
chr1	86670393	86670892	chr1	86532333	86532832	Nppc|chr1:86532333-86532832	0.682076405567525	.	.
chr1	86670393	86670892	chr1	86536081	86536580	Nppc|chr1:86536081-86536580	0.364549076869016	.	.
chr1	86670393	86670892	chr1	86676075	86676574	Nppc|chr1:86676075-86676574	0.629816723027387	.	.
chr1	86670393	86670892	chr1	86739077	86739576	Nppc|chr1:86739077-86739576	0.569459420580506	.	.
chr1	86703565	86704064	chr1	86435332	86435831	Dis3l2|chr1:86435332-86435831	0.424874663598318	.	.
chr1	86703565	86704064	chr1	86532333	86532832	Dis3l2|chr1:86532333-86532832	0.574158423591469	.	.
chr1	86703565	86704064	chr1	86607399	86607898	Dis3l2|chr1:86607399-86607898	0.31990701010436	.	.
chr1	86703565	86704064	chr1	86650000	86650499	Dis3l2|chr1:86650000-86650499	0.320792259457683	.	.
chr1	86703565	86704064	chr1	86676075	86676574	Dis3l2|chr1:86676075-86676574	0.368833548216467	.	.
chr1	86703565	86704064	chr1	86739077	86739576	Dis3l2|chr1:86739077-86739576	0.477648888629653	.	.
chr1	87213673	87214172	chr1	87087927	87088426	Eif4e2|chr1:87087927-87088426	0.570250225742883	.	.
chr1	87213673	87214172	chr1	87184750	87185249	Eif4e2|chr1:87184750-87185249	0.400852566026161	.	.
chr1	87213673	87214172	chr1	87258487	87258986	Eif4e2|chr1:87258487-87258986	0.681383376998819	.	.
chr1	87264078	87264577	chr1	87082559	87083058	Efhd1|chr1:87082559-87083058	0.472487575960381	.	.
chr1	87264078	87264577	chr1	87082559	87083058	Efhd1os|chr1:87082559-87083058	0.472487575960381	.	.
chr1	87264078	87264577	chr1	87175930	87176429	Efhd1|chr1:87175930-87176429	0.459228036158228	.	.
chr1	87264078	87264577	chr1	87175930	87176429	Efhd1os|chr1:87175930-87176429	0.459228036158228	.	.
chr1	87264078	87264577	chr1	87258487	87258986	Efhd1|chr1:87258487-87258986	0.331247633411569	.	.
chr1	87264078	87264577	chr1	87258487	87258986	Efhd1os|chr1:87258487-87258986	0.331247633411569	.	.
chr1	87264078	87264577	chr1	87364817	87365316	Efhd1|chr1:87364817-87365316	0.68376431609814	.	.
chr1	87264078	87264577	chr1	87364817	87365316	Efhd1os|chr1:87364817-87365316	0.68376431609814	.	.
chr1	87326698	87327197	chr1	87043281	87043780	Gigyf2|chr1:87043281-87043780	0.353156774869326	.	.
chr1	87326698	87327197	chr1	87493504	87494003	Gigyf2|chr1:87493504-87494003	0.42379082397469	.	.
chr1	87326698	87327197	chr1	87594335	87594834	Gigyf2|chr1:87594335-87594834	0.435385275348909	.	.
chr1	87510023	87510522	chr1	87594335	87594834	Neu2|chr1:87594335-87594834	0.328702216981024	.	.
chr1	87510023	87510522	chr1	87925537	87926036	Neu2|chr1:87925537-87926036	0.336083768412676	.	.
chr1	87755700	87756199	chr1	87594335	87594834	Atg16l1|chr1:87594335-87594834	0.39387150501882	.	.
chr1	87755700	87756199	chr1	87721301	87721800	Atg16l1|chr1:87721301-87721800	0.471584182412094	.	.
chr1	87755700	87756199	chr1	87790735	87791234	Atg16l1|chr1:87790735-87791234	0.483888006865832	.	.
chr1	87755700	87756199	chr1	87906478	87906977	Atg16l1|chr1:87906478-87906977	0.490718388904387	.	.
chr1	87853009	87853508	chr1	87925537	87926036	Dgkd|chr1:87925537-87926036	0.335822831268114	.	.
chr1	88008031	88008530	chr1	87925537	87926036	Usp40|chr1:87925537-87926036	0.345287994150489	.	.
chr1	88205505	88206004	chr1	88429538	88430037	Dnajb3|chr1:88429538-88430037	0.488075465207224	.	.
chr1	88277410	88277909	chr1	88256135	88256634	Hjurp|chr1:88256135-88256634	0.490971960092831	.	.
chr1	88277410	88277909	chr1	88256135	88256634	Trpm8|chr1:88256135-88256634	0.490971960092831	.	.
chr1	88277410	88277909	chr1	88371261	88371760	Hjurp|chr1:88371261-88371760	0.410164721711541	.	.
chr1	88277410	88277909	chr1	88371261	88371760	Trpm8|chr1:88371261-88371760	0.410164721711541	.	.
chr1	88277410	88277909	chr1	88489924	88490423	Hjurp|chr1:88489924-88490423	0.587346492632656	.	.
chr1	88277410	88277909	chr1	88489924	88490423	Trpm8|chr1:88489924-88490423	0.587346492632656	.	.
chr1	88701430	88701929	chr1	88357393	88357892	Arl4c|chr1:88357393-88357892	0.50481445477746	.	.
chr1	88701430	88701929	chr1	88778047	88778546	Arl4c|chr1:88778047-88778546	0.366856095017161	.	.
chr1	88701430	88701929	chr1	88994968	88995467	Arl4c|chr1:88994968-88995467	0.400565352064493	.	.
chr1	90203739	90204238	chr1	89781374	89781873	Ackr3|chr1:89781374-89781873	0.446770186322206	.	.
chr1	90203739	90204238	chr1	89876642	89877141	Ackr3|chr1:89876642-89877141	0.357346258163938	.	.
chr1	90203739	90204238	chr1	89883633	89884132	Ackr3|chr1:89883633-89884132	0.409159500168607	.	.
chr1	90203739	90204238	chr1	89925588	89926087	Ackr3|chr1:89925588-89926087	0.462957907595714	.	.
chr1	90203739	90204238	chr1	89925588	89926087	Ackr3|chr1:89925588-89926087	0.462957907595715	.	.
chr1	90203739	90204238	chr1	89943148	89943647	Ackr3|chr1:89943148-89943647	0.382449759287344	.	.
chr1	90203739	90204238	chr1	90060498	90060997	Ackr3|chr1:90060498-90060997	0.546931750888979	.	.
chr1	90603129	90603628	chr1	90928476	90928975	Cops8|chr1:90928476-90928975	0.489731979981627	.	.
chr1	90603129	90603628	chr1	90973173	90973672	Cops8|chr1:90973173-90973672	0.425659941654306	.	.
chr1	90998483	90998982	chr1	90956622	90957121	Lrrfip1|chr1:90956622-90957121	0.390429745980775	.	.
chr1	91298026	91298525	chr1	91631148	91631647	Scly|chr1:91631148-91631647	0.449739666531217	.	.
chr1	91349999	91350498	chr1	91344825	91345324	Klhl30|chr1:91344825-91345324	0.356013666521608	.	.
chr1	91349999	91350498	chr1	91345344	91345843	Klhl30|chr1:91345344-91345843	0.368091256380711	.	.
chr1	91349999	91350498	chr1	91428588	91429087	Klhl30|chr1:91428588-91429087	0.637888823129218	.	.
chr1	91413043	91413542	chr1	91345344	91345843	Hes6|chr1:91345344-91345843	0.346470000708019	.	.
chr1	91413043	91413542	chr1	91638284	91638783	Hes6|chr1:91638284-91638783	0.348963003280538	.	.
chr1	91459292	91459791	chr1	91407185	91407684	Per2|chr1:91407185-91407684	0.375583361444684	.	.
chr1	91483230	91483729	chr1	91631148	91631647	Gm28382|chr1:91631148-91631647	0.363684737585268	.	.
chr1	91539706	91540205	chr1	91407185	91407684	Asb1|chr1:91407185-91407684	0.369232603881401	.	.
chr1	91540218	91540717	chr1	91345344	91345843	Asb1|chr1:91345344-91345843	0.377001071894543	.	.
chr1	91540218	91540717	chr1	91574158	91574657	Asb1|chr1:91574158-91574657	0.527143633294209	.	.
chr1	91540218	91540717	chr1	91909971	91910470	Asb1|chr1:91909971-91910470	0.340416637506992	.	.
chr1	91540218	91540717	chr1	91967146	91967645	Asb1|chr1:91967146-91967645	0.47689891865257	.	.
chr1	92641129	92641628	chr1	92277119	92277618	Cops9|chr1:92277119-92277618	0.623744549439977	.	.
chr1	92641129	92641628	chr1	92378998	92379497	Cops9|chr1:92378998-92379497	0.415429120472341	.	.
chr1	92641129	92641628	chr1	92718432	92718931	Cops9|chr1:92718432-92718931	0.437449980112273	.	.
chr1	92641129	92641628	chr1	92718993	92719492	Cops9|chr1:92718993-92719492	0.442585007581443	.	.
chr1	92641129	92641628	chr1	92730498	92730997	Cops9|chr1:92730498-92730997	0.348338056584062	.	.
chr1	92648213	92648712	chr1	92737648	92738147	Otos|chr1:92737648-92738147	0.344172355141219	.	.
chr1	92648720	92649219	chr1	92384295	92384794	Otos|chr1:92384295-92384794	0.426473217563724	.	.
chr1	92831030	92831529	chr1	92718432	92718931	Gpc1|chr1:92718432-92718931	0.432389028940664	.	.
chr1	92831030	92831529	chr1	92718993	92719492	Gpc1|chr1:92718993-92719492	0.418854157323518	.	.
chr1	92831030	92831529	chr1	93217554	93218053	Gpc1|chr1:93217554-93218053	0.318333631778227	.	.
chr1	92902753	92903252	chr1	93128625	93129124	Ankmy1|chr1:93128625-93129124	0.394607758418843	.	.
chr1	92907215	92907714	chr1	93031155	93031654	Dusp28|chr1:93031155-93031654	0.449078215308945	.	.
chr1	92910928	92911427	chr1	93115042	93115541	5033417F24Rik|chr1:93115042-93115541	0.475509164624402	.	.
chr1	92910928	92911427	chr1	93115042	93115541	Rnpepl1|chr1:93115042-93115541	0.475509164624402	.	.
chr1	92910928	92911427	chr1	93128625	93129124	5033417F24Rik|chr1:93128625-93129124	0.333953985482244	.	.
chr1	92910928	92911427	chr1	93128625	93129124	Rnpepl1|chr1:93128625-93129124	0.333953985482244	.	.
chr1	92910928	92911427	chr1	93139656	93140155	5033417F24Rik|chr1:93139656-93140155	0.4886800691635	.	.
chr1	92910928	92911427	chr1	93139656	93140155	Rnpepl1|chr1:93139656-93140155	0.4886800691635	.	.
chr1	92934435	92934934	chr1	92610875	92611374	Capn10|chr1:92610875-92611374	0.547973702135889	.	.
chr1	92934435	92934934	chr1	92718432	92718931	Capn10|chr1:92718432-92718931	0.517689033291119	.	.
chr1	92934435	92934934	chr1	92718993	92719492	Capn10|chr1:92718993-92719492	0.49409205457501	.	.
chr1	92934435	92934934	chr1	92730498	92730997	Capn10|chr1:92730498-92730997	0.340707659318939	.	.
chr1	92934435	92934934	chr1	93223911	93224410	Capn10|chr1:93223911-93224410	0.486061964297016	.	.
chr1	93100965	93101464	chr1	93115042	93115541	Kif1a|chr1:93115042-93115541	0.521938340960162	.	.
chr1	93100965	93101464	chr1	93128625	93129124	Kif1a|chr1:93128625-93129124	0.34676652399101	.	.
chr1	93100965	93101464	chr1	93129136	93129635	Kif1a|chr1:93129136-93129635	0.351338682601603	.	.
chr1	93100965	93101464	chr1	93444675	93445174	Kif1a|chr1:93444675-93445174	0.359341913047595	.	.
chr1	93101696	93102195	chr1	93014431	93014930	Kif1a|chr1:93014431-93014930	0.380437793306534	.	.
chr1	93101696	93102195	chr1	93115042	93115541	Kif1a|chr1:93115042-93115541	0.402249122949703	.	.
chr1	93101696	93102195	chr1	93128625	93129124	Kif1a|chr1:93128625-93129124	0.399767150048211	.	.
chr1	93101696	93102195	chr1	93129136	93129635	Kif1a|chr1:93129136-93129635	0.36776203004376	.	.
chr1	93101696	93102195	chr1	93444675	93445174	Kif1a|chr1:93444675-93445174	0.512529279110892	.	.
chr1	93235496	93235995	chr1	93121825	93122324	Sned1|chr1:93121825-93122324	0.323046895885865	.	.
chr1	93235496	93235995	chr1	93217554	93218053	Sned1|chr1:93217554-93218053	0.320321707690343	.	.
chr1	93235496	93235995	chr1	93272407	93272906	Sned1|chr1:93272407-93272906	0.344108915933457	.	.
chr1	93305687	93306186	chr1	93083832	93084331	Gm28535|chr1:93083832-93084331	0.407845738499175	.	.
chr1	93305687	93306186	chr1	93083832	93084331	Mterf4|chr1:93083832-93084331	0.407845738499175	.	.
chr1	93305687	93306186	chr1	93445454	93445953	Gm28535|chr1:93445454-93445953	0.544172037428293	.	.
chr1	93305687	93306186	chr1	93445454	93445953	Mterf4|chr1:93445454-93445953	0.544172037428293	.	.
chr1	93305687	93306186	chr1	93487677	93488176	Gm28535|chr1:93487677-93488176	0.475489446223129	.	.
chr1	93305687	93306186	chr1	93487677	93488176	Mterf4|chr1:93487677-93488176	0.475489446223129	.	.
chr1	93342619	93343118	chr1	93115042	93115541	Pask|chr1:93115042-93115541	0.555768300271464	.	.
chr1	93342619	93343118	chr1	93115042	93115541	Ppp1r7|chr1:93115042-93115541	0.555768300271464	.	.
chr1	93342619	93343118	chr1	93139656	93140155	Pask|chr1:93139656-93140155	0.531714235453625	.	.
chr1	93342619	93343118	chr1	93139656	93140155	Ppp1r7|chr1:93139656-93140155	0.531714235453625	.	.
chr1	93343358	93343857	chr1	93083832	93084331	Pask|chr1:93083832-93084331	0.344448098745586	.	.
chr1	93343358	93343857	chr1	93083832	93084331	Pask|chr1:93083832-93084331	0.344448098745587	.	.
chr1	93343358	93343857	chr1	93083832	93084331	Ppp1r7|chr1:93083832-93084331	0.344448098745586	.	.
chr1	93343358	93343857	chr1	93083832	93084331	Ppp1r7|chr1:93083832-93084331	0.344448098745587	.	.
chr1	93343358	93343857	chr1	93115042	93115541	Pask|chr1:93115042-93115541	0.336616432697576	.	.
chr1	93343358	93343857	chr1	93115042	93115541	Ppp1r7|chr1:93115042-93115541	0.336616432697576	.	.
chr1	93343358	93343857	chr1	93128625	93129124	Pask|chr1:93128625-93129124	0.385841741648568	.	.
chr1	93343358	93343857	chr1	93128625	93129124	Ppp1r7|chr1:93128625-93129124	0.385841741648568	.	.
chr1	93343358	93343857	chr1	93129136	93129635	Pask|chr1:93129136-93129635	0.330607051818507	.	.
chr1	93343358	93343857	chr1	93129136	93129635	Ppp1r7|chr1:93129136-93129635	0.330607051818507	.	.
chr1	93343358	93343857	chr1	93139656	93140155	Pask|chr1:93139656-93140155	0.325767254503278	.	.
chr1	93343358	93343857	chr1	93139656	93140155	Ppp1r7|chr1:93139656-93140155	0.325767254503278	.	.
chr1	93343358	93343857	chr1	93444675	93445174	Pask|chr1:93444675-93445174	0.384539004434503	.	.
chr1	93343358	93343857	chr1	93444675	93445174	Ppp1r7|chr1:93444675-93445174	0.384539004434503	.	.
chr1	93478107	93478606	chr1	93444675	93445174	Hdlbp|chr1:93444675-93445174	0.360736341597601	.	.
chr1	93478107	93478606	chr1	93444675	93445174	Sept2|chr1:93444675-93445174	0.360736341597601	.	.
chr1	93478107	93478606	chr1	93547215	93547714	Hdlbp|chr1:93547215-93547714	0.40362397403249	.	.
chr1	93478107	93478606	chr1	93547215	93547714	Sept2|chr1:93547215-93547714	0.40362397403249	.	.
chr1	93478107	93478606	chr1	93700250	93700749	Hdlbp|chr1:93700250-93700749	0.579785969071236	.	.
chr1	93478107	93478606	chr1	93700250	93700749	Sept2|chr1:93700250-93700749	0.579785969071236	.	.
chr1	93478107	93478606	chr1	93738834	93739333	Hdlbp|chr1:93738834-93739333	0.552953796587914	.	.
chr1	93478107	93478606	chr1	93738834	93739333	Sept2|chr1:93738834-93739333	0.552953796587914	.	.
chr1	93478622	93479121	chr1	93014431	93014930	Hdlbp|chr1:93014431-93014930	0.34229539049973	.	.
chr1	93478622	93479121	chr1	93014431	93014930	Sept2|chr1:93014431-93014930	0.34229539049973	.	.
chr1	93478622	93479121	chr1	93444675	93445174	Hdlbp|chr1:93444675-93445174	0.346416855615232	.	.
chr1	93478622	93479121	chr1	93444675	93445174	Sept2|chr1:93444675-93445174	0.346416855615232	.	.
chr1	93478622	93479121	chr1	93547215	93547714	Hdlbp|chr1:93547215-93547714	0.508363175350408	.	.
chr1	93478622	93479121	chr1	93547215	93547714	Sept2|chr1:93547215-93547714	0.508363175350408	.	.
chr1	93478622	93479121	chr1	93618024	93618523	Hdlbp|chr1:93618024-93618523	0.46854265915394	.	.
chr1	93478622	93479121	chr1	93618024	93618523	Sept2|chr1:93618024-93618523	0.46854265915394	.	.
chr1	93478622	93479121	chr1	93700250	93700749	Hdlbp|chr1:93700250-93700749	0.699235900343065	.	.
chr1	93478622	93479121	chr1	93700250	93700749	Sept2|chr1:93700250-93700749	0.699235900343065	.	.
chr1	93478622	93479121	chr1	93738834	93739333	Hdlbp|chr1:93738834-93739333	0.464664501657997	.	.
chr1	93478622	93479121	chr1	93738834	93739333	Sept2|chr1:93738834-93739333	0.464664501657997	.	.
chr1	93511801	93512300	chr1	93425624	93426123	Farp2|chr1:93425624-93426123	0.508875395387394	.	.
chr1	93511801	93512300	chr1	93761646	93762145	Farp2|chr1:93761646-93762145	0.46469956942795	.	.
chr1	93635550	93636049	chr1	93700250	93700749	Gm28536|chr1:93700250-93700749	0.390358432373759	.	.
chr1	93731754	93732253	chr1	93272407	93272906	Gm10550|chr1:93272407-93272906	0.405621584302762	.	.
chr1	93731754	93732253	chr1	93425624	93426123	Gm10550|chr1:93425624-93426123	0.364837898274059	.	.
chr1	93731754	93732253	chr1	93699126	93699625	Gm10550|chr1:93699126-93699625	0.42157909941485	.	.
chr1	93754078	93754577	chr1	93761646	93762145	Thap4|chr1:93761646-93762145	0.321093036898593	.	.
chr1	93754617	93755116	chr1	94217195	94217694	Thap4|chr1:94217195-94217694	0.364124678629891	.	.
chr1	93801756	93802255	chr1	93700250	93700749	Dtymk|chr1:93700250-93700749	0.400684186854463	.	.
chr1	93801756	93802255	chr1	93738834	93739333	Dtymk|chr1:93738834-93739333	0.360648386400258	.	.
chr1	93801756	93802255	chr1	93761646	93762145	Dtymk|chr1:93761646-93762145	0.348775564966561	.	.
chr1	93801756	93802255	chr1	94217195	94217694	Dtymk|chr1:94217195-94217694	0.531088359792028	.	.
chr1	93803720	93804219	chr1	93761646	93762145	Ing5|chr1:93761646-93762145	0.367840920815775	.	.
chr1	93825281	93825780	chr1	93699126	93699625	D2hgdh|chr1:93699126-93699625	0.543446481461902	.	.
chr1	95313333	95313832	chr1	95353317	95353816	Fam174a|chr1:95353317-95353816	0.350829843456385	.	.
chr1	95667416	95667915	chr1	95265090	95265589	St8sia4|chr1:95265090-95265589	0.53283013915494	.	.
chr1	95667416	95667915	chr1	95609892	95610391	St8sia4|chr1:95609892-95610391	0.475693611281198	.	.
chr1	95667416	95667915	chr1	95751913	95752412	St8sia4|chr1:95751913-95752412	0.415598646819102	.	.
chr1	96871948	96872447	chr1	97247315	97247814	Slco4c1|chr1:97247315-97247814	0.353125511873602	.	.
chr1	97661204	97661703	chr1	97522222	97522721	D1Ertd622e|chr1:97522222-97522721	0.49691214927115	.	.
chr1	97661204	97661703	chr1	97628850	97629349	D1Ertd622e|chr1:97628850-97629349	0.608288875755121	.	.
chr1	97661800	97662299	chr1	97522222	97522721	D1Ertd622e|chr1:97522222-97522721	0.576769634103452	.	.
chr1	97661800	97662299	chr1	97628850	97629349	D1Ertd622e|chr1:97628850-97629349	0.514766511112801	.	.
chr1	97661800	97662299	chr1	97628850	97629349	D1Ertd622e|chr1:97628850-97629349	0.514766511112802	.	.
chr1	97769886	97770385	chr1	97522222	97522721	Gin1|chr1:97522222-97522721	0.3412732900906	.	.
chr1	97769886	97770385	chr1	97522222	97522721	Ppip5k2|chr1:97522222-97522721	0.3412732900906	.	.
chr1	97769886	97770385	chr1	97554873	97555372	Gin1|chr1:97554873-97555372	0.388090190640276	.	.
chr1	97769886	97770385	chr1	97554873	97555372	Ppip5k2|chr1:97554873-97555372	0.388090190640276	.	.
chr1	97769886	97770385	chr1	97802505	97803004	Gin1|chr1:97802505-97803004	0.424133089285065	.	.
chr1	97769886	97770385	chr1	97802505	97803004	Ppip5k2|chr1:97802505-97803004	0.424133089285065	.	.
chr1	105356312	105356811	chr1	105446167	105446666	Gm17634|chr1:105446167-105446666	0.337879206685465	.	.
chr1	105356312	105356811	chr1	105446167	105446666	Rnf152|chr1:105446167-105446666	0.337879206685465	.	.
chr1	105663536	105664035	chr1	105259709	105260208	Pign|chr1:105259709-105260208	0.379348519835027	.	.
chr1	105663536	105664035	chr1	105259709	105260208	Relch|chr1:105259709-105260208	0.379348519835027	.	.
chr1	105780395	105780894	chr1	105589650	105590149	Tnfrsf11a|chr1:105589650-105590149	0.549257984894842	.	.
chr1	105780395	105780894	chr1	105890977	105891476	Tnfrsf11a|chr1:105890977-105891476	0.489082053090245	.	.
chr1	105780395	105780894	chr1	105916806	105917305	Tnfrsf11a|chr1:105916806-105917305	0.578439480343136	.	.
chr1	105780395	105780894	chr1	105993776	105994275	Tnfrsf11a|chr1:105993776-105994275	0.459250778091407	.	.
chr1	105990273	105990772	chr1	105589650	105590149	Gm7160|chr1:105589650-105590149	0.588355570813511	.	.
chr1	105990273	105990772	chr1	105589650	105590149	Zcchc2|chr1:105589650-105590149	0.588355570813511	.	.
chr1	105990273	105990772	chr1	105944975	105945474	Gm7160|chr1:105944975-105945474	0.483841690952171	.	.
chr1	105990273	105990772	chr1	105944975	105945474	Zcchc2|chr1:105944975-105945474	0.483841690952171	.	.
chr1	105990273	105990772	chr1	105963943	105964442	Gm7160|chr1:105963943-105964442	0.394207680279017	.	.
chr1	105990273	105990772	chr1	105963943	105964442	Zcchc2|chr1:105963943-105964442	0.394207680279017	.	.
chr1	105990273	105990772	chr1	105993776	105994275	Gm7160|chr1:105993776-105994275	0.584435868841505	.	.
chr1	105990273	105990772	chr1	105993776	105994275	Zcchc2|chr1:105993776-105994275	0.584435868841505	.	.
chr1	105991031	105991530	chr1	105916806	105917305	Gm7160|chr1:105916806-105917305	0.427275155526036	.	.
chr1	105991031	105991530	chr1	105916806	105917305	Zcchc2|chr1:105916806-105917305	0.427275155526036	.	.
chr1	106759529	106760028	chr1	106883748	106884247	Kdsr|chr1:106883748-106884247	0.416913110084956	.	.
chr1	107511229	107511728	chr1	107375621	107376120	Serpinb2|chr1:107375621-107376120	0.459375181636201	.	.
chr1	107511229	107511728	chr1	107900874	107901373	Serpinb2|chr1:107900874-107901373	0.355645783461625	.	.
chr1	107511229	107511728	chr1	107908177	107908676	Serpinb2|chr1:107908177-107908676	0.403262549049743	.	.
chr1	115684447	115684946	chr1	115354808	115355307	Cntnap5a|chr1:115354808-115355307	0.342133105706826	.	.
chr1	115684447	115684946	chr1	115589742	115590241	Cntnap5a|chr1:115589742-115590241	0.410035423101442	.	.
chr1	115684447	115684946	chr1	115658610	115659109	Cntnap5a|chr1:115658610-115659109	0.52493404191798	.	.
chr1	115684447	115684946	chr1	115686455	115686954	Cntnap5a|chr1:115686455-115686954	0.414590185716588	.	.
chr1	115684447	115684946	chr1	115699004	115699503	Cntnap5a|chr1:115699004-115699503	0.56039991877304	.	.
chr1	115684447	115684946	chr1	115764382	115764881	Cntnap5a|chr1:115764382-115764881	0.324249139139378	.	.
chr1	115684447	115684946	chr1	115874336	115874835	Cntnap5a|chr1:115874336-115874835	0.321647889785952	.	.
chr1	115684447	115684946	chr1	115874924	115875423	Cntnap5a|chr1:115874924-115875423	0.460998814085295	.	.
chr1	115684447	115684946	chr1	115931076	115931575	Cntnap5a|chr1:115931076-115931575	0.476370988281836	.	.
chr1	118310992	118311491	chr1	118012685	118013184	Tsn|chr1:118012685-118013184	0.508253891487639	.	.
chr1	118310992	118311491	chr1	118236045	118236544	Tsn|chr1:118236045-118236544	0.363309173622562	.	.
chr1	118310992	118311491	chr1	118358883	118359382	Tsn|chr1:118358883-118359382	0.385646409969241	.	.
chr1	118310992	118311491	chr1	118439448	118439947	Tsn|chr1:118439448-118439947	0.427069520560506	.	.
chr1	118310992	118311491	chr1	118528571	118529070	Tsn|chr1:118528571-118529070	0.454500682642756	.	.
chr1	118310992	118311491	chr1	118570114	118570613	Tsn|chr1:118570114-118570613	0.317374291742861	.	.
chr1	118389052	118389551	chr1	118439448	118439947	Clasp1|chr1:118439448-118439947	0.342001921661958	.	.
chr1	118389052	118389551	chr1	118492751	118493250	Clasp1|chr1:118492751-118493250	0.351107646811342	.	.
chr1	118389052	118389551	chr1	118570114	118570613	Clasp1|chr1:118570114-118570613	0.411014273093649	.	.
chr1	118458765	118459264	chr1	118481738	118482237	2900060B14Rik|chr1:118481738-118482237	0.331877623761505	.	.
chr1	118627626	118628125	chr1	118358883	118359382	Tfcp2l1|chr1:118358883-118359382	0.448984101368859	.	.
chr1	118627626	118628125	chr1	118529224	118529723	Tfcp2l1|chr1:118529224-118529723	0.741352284983953	.	.
chr1	119053430	119053929	chr1	119023572	119024071	Gli2|chr1:119023572-119024071	0.423142335754905	.	.
chr1	119053430	119053929	chr1	119082542	119083041	Gli2|chr1:119082542-119083041	0.323711759582533	.	.
chr1	119053430	119053929	chr1	119189552	119190051	Gli2|chr1:119189552-119190051	0.327264708803152	.	.
chr1	119053430	119053929	chr1	119419998	119420497	Gli2|chr1:119419998-119420497	0.330932849967358	.	.
chr1	119053430	119053929	chr1	119458164	119458663	Gli2|chr1:119458164-119458663	0.422004080089026	.	.
chr1	119421524	119422023	chr1	119082542	119083041	Inhbb|chr1:119082542-119083041	0.370183423325249	.	.
chr1	119421524	119422023	chr1	119373756	119374255	Inhbb|chr1:119373756-119374255	0.421068317795534	.	.
chr1	119421524	119422023	chr1	119419998	119420497	Inhbb|chr1:119419998-119420497	0.489197406167267	.	.
chr1	119421524	119422023	chr1	119458164	119458663	Inhbb|chr1:119458164-119458663	0.437514395759227	.	.
chr1	119421524	119422023	chr1	119486679	119487178	Inhbb|chr1:119486679-119487178	0.322742337273559	.	.
chr1	119422101	119422600	chr1	119023572	119024071	Inhbb|chr1:119023572-119024071	0.326621257618417	.	.
chr1	119422101	119422600	chr1	119082542	119083041	Inhbb|chr1:119082542-119083041	0.330097893065785	.	.
chr1	119422101	119422600	chr1	119331052	119331551	Inhbb|chr1:119331052-119331551	0.490516993031512	.	.
chr1	119422101	119422600	chr1	119456664	119457163	Inhbb|chr1:119456664-119457163	0.363140539822354	.	.
chr1	119422101	119422600	chr1	119458164	119458663	Inhbb|chr1:119458164-119458663	0.362498420067681	.	.
chr1	119504531	119505030	chr1	119419998	119420497	Ralb|chr1:119419998-119420497	0.357027455663226	.	.
chr1	119504531	119505030	chr1	119584938	119585437	Ralb|chr1:119584938-119585437	0.476127700666806	.	.
chr1	119504531	119505030	chr1	119585493	119585992	Ralb|chr1:119585493-119585992	0.674389405198444	.	.
chr1	119504531	119505030	chr1	119671392	119671891	Ralb|chr1:119671392-119671891	0.344508395584294	.	.
chr1	119525867	119526366	chr1	119263827	119264326	Gm27184|chr1:119263827-119264326	0.457166078205909	.	.
chr1	119525867	119526366	chr1	119263827	119264326	Tmem185b|chr1:119263827-119264326	0.457166078205909	.	.
chr1	119525867	119526366	chr1	119456664	119457163	Gm27184|chr1:119456664-119457163	0.349070732170624	.	.
chr1	119525867	119526366	chr1	119456664	119457163	Tmem185b|chr1:119456664-119457163	0.349070732170624	.	.
chr1	119525867	119526366	chr1	119671392	119671891	Gm27184|chr1:119671392-119671891	0.460846207155419	.	.
chr1	119525867	119526366	chr1	119671392	119671891	Tmem185b|chr1:119671392-119671891	0.460846207155419	.	.
chr1	119648156	119648655	chr1	119331052	119331551	Epb41l5|chr1:119331052-119331551	0.481216371968658	.	.
chr1	119648156	119648655	chr1	119486679	119487178	Epb41l5|chr1:119486679-119487178	0.376204381704899	.	.
chr1	119648156	119648655	chr1	119713031	119713530	Epb41l5|chr1:119713031-119713530	0.323963090285668	.	.
chr1	119648156	119648655	chr1	119894904	119895403	Epb41l5|chr1:119894904-119895403	0.364583175023217	.	.
chr1	119648754	119649253	chr1	119486679	119487178	Epb41l5|chr1:119486679-119487178	0.385911111117392	.	.
chr1	119648754	119649253	chr1	119548633	119549132	Epb41l5|chr1:119548633-119549132	0.546298125317446	.	.
chr1	119648754	119649253	chr1	119713031	119713530	Epb41l5|chr1:119713031-119713530	0.47430283781513	.	.
chr1	119648754	119649253	chr1	119713650	119714149	Epb41l5|chr1:119713650-119714149	0.473675925064773	.	.
chr1	119648754	119649253	chr1	119893541	119894040	Epb41l5|chr1:119893541-119894040	0.40794627832124	.	.
chr1	119648754	119649253	chr1	119929686	119930185	Epb41l5|chr1:119929686-119930185	0.360078653615213	.	.
chr1	119836618	119837117	chr1	119548633	119549132	Ptpn4|chr1:119548633-119549132	0.33343010479424	.	.
chr1	119836618	119837117	chr1	119584938	119585437	Ptpn4|chr1:119584938-119585437	0.333639445797169	.	.
chr1	119836618	119837117	chr1	119585493	119585992	Ptpn4|chr1:119585493-119585992	0.486219324382832	.	.
chr1	119836618	119837117	chr1	119713031	119713530	Ptpn4|chr1:119713031-119713530	0.474399299426893	.	.
chr1	119836618	119837117	chr1	119929686	119930185	Ptpn4|chr1:119929686-119930185	0.318011289486871	.	.
chr1	119837335	119837834	chr1	119585493	119585992	Ptpn4|chr1:119585493-119585992	0.3252522331744	.	.
chr1	119912947	119913446	chr1	119548633	119549132	Tmem177|chr1:119548633-119549132	0.352879206149768	.	.
chr1	119912947	119913446	chr1	119713650	119714149	Tmem177|chr1:119713650-119714149	0.431410015020145	.	.
chr1	119912947	119913446	chr1	119893541	119894040	Tmem177|chr1:119893541-119894040	0.599212288201983	.	.
chr1	120120898	120121397	chr1	119893541	119894040	3110009E18Rik|chr1:119893541-119894040	0.539733527118994	.	.
chr1	120120898	120121397	chr1	119893541	119894040	Dbi|chr1:119893541-119894040	0.539733527118994	.	.
chr1	120120898	120121397	chr1	120013072	120013571	3110009E18Rik|chr1:120013072-120013571	0.444511424981018	.	.
chr1	120120898	120121397	chr1	120013072	120013571	Dbi|chr1:120013072-120013571	0.444511424981018	.	.
chr1	120602016	120602515	chr1	120655115	120655614	En1|chr1:120655115-120655614	0.418768840929268	.	.
chr1	120602016	120602515	chr1	120703699	120704198	En1|chr1:120703699-120704198	0.353674848463076	.	.
chr1	121567757	121568256	chr1	121480007	121480506	Ddx18|chr1:121480007-121480506	0.320946183605213	.	.
chr1	125911894	125912393	chr1	125911387	125911886	Lypd1|chr1:125911387-125911886	0.431920487046278	.	.
chr1	125911894	125912393	chr1	125982138	125982637	Lypd1|chr1:125982138-125982637	0.363626308392136	.	.
chr1	127204681	127205180	chr1	126749676	126750175	Mgat5|chr1:126749676-126750175	0.353874595665344	.	.
chr1	127204681	127205180	chr1	126806689	126807188	Mgat5|chr1:126806689-126807188	0.527508227052853	.	.
chr1	127204681	127205180	chr1	126858465	126858964	Mgat5|chr1:126858465-126858964	0.421887059098751	.	.
chr1	127204681	127205180	chr1	126865422	126865921	Mgat5|chr1:126865422-126865921	0.470095464750451	.	.
chr1	127204681	127205180	chr1	127035268	127035767	Mgat5|chr1:127035268-127035767	0.547398013873151	.	.
chr1	127204681	127205180	chr1	127123090	127123589	Mgat5|chr1:127123090-127123589	0.342216269697112	.	.
chr1	127773884	127774383	chr1	127706287	127706786	2900009J06Rik|chr1:127706287-127706786	0.44428013133936	.	.
chr1	127773884	127774383	chr1	127706287	127706786	Ccnt2|chr1:127706287-127706786	0.44428013133936	.	.
chr1	127868495	127868994	chr1	127706287	127706786	Rab3gap1|chr1:127706287-127706786	0.333796377754283	.	.
chr1	128102952	128103451	chr1	128046340	128046839	R3hdm1|chr1:128046340-128046839	0.507537821515976	.	.
chr1	128102952	128103451	chr1	128046340	128046839	Zranb3|chr1:128046340-128046839	0.507537821515976	.	.
chr1	128102952	128103451	chr1	128140980	128141479	R3hdm1|chr1:128140980-128141479	0.503571614078368	.	.
chr1	128102952	128103451	chr1	128140980	128141479	Zranb3|chr1:128140980-128141479	0.503571614078368	.	.
chr1	128243885	128244384	chr1	128046340	128046839	Ubxn4|chr1:128046340-128046839	0.613989782529041	.	.
chr1	128244624	128245123	chr1	128046340	128046839	Ubxn4|chr1:128046340-128046839	0.541916282510016	.	.
chr1	128244624	128245123	chr1	128046340	128046839	Ubxn4|chr1:128046340-128046839	0.541916282510017	.	.
chr1	128244624	128245123	chr1	128308433	128308932	Ubxn4|chr1:128308433-128308932	0.363077030479486	.	.
chr1	128359460	128359959	chr1	128140980	128141479	Mcm6|chr1:128140980-128141479	0.482861223019205	.	.
chr1	128359460	128359959	chr1	128738149	128738648	Mcm6|chr1:128738149-128738648	0.385592560273858	.	.
chr1	128416641	128417140	chr1	128046340	128046839	Dars|chr1:128046340-128046839	0.380228536836765	.	.
chr1	128416641	128417140	chr1	128457015	128457514	Dars|chr1:128457015-128457514	0.406805782789198	.	.
chr1	128416641	128417140	chr1	128621008	128621507	Dars|chr1:128621008-128621507	0.441019058363903	.	.
chr1	128417141	128417640	chr1	128046340	128046839	Dars|chr1:128046340-128046839	0.386760542510056	.	.
chr1	128417141	128417640	chr1	128308433	128308932	Dars|chr1:128308433-128308932	0.464516048750705	.	.
chr1	128417141	128417640	chr1	128391686	128392185	Dars|chr1:128391686-128392185	0.512139799136296	.	.
chr1	128592363	128592862	chr1	128457015	128457514	Cxcr4|chr1:128457015-128457514	0.392326916246073	.	.
chr1	128592363	128592862	chr1	128595490	128595989	Cxcr4|chr1:128595490-128595989	0.494514055444143	.	.
chr1	128592363	128592862	chr1	128661832	128662331	Cxcr4|chr1:128661832-128662331	0.31848964562819	.	.
chr1	128592363	128592862	chr1	128788213	128788712	Cxcr4|chr1:128788213-128788712	0.388479777574007	.	.
chr1	128592363	128592862	chr1	128829416	128829915	Cxcr4|chr1:128829416-128829915	0.468502673163848	.	.
chr1	128592363	128592862	chr1	128895889	128896388	Cxcr4|chr1:128895889-128896388	0.526408098001804	.	.
chr1	129273098	129273597	chr1	129537578	129538077	Thsd7b|chr1:129537578-129538077	0.323625823630683	.	.
chr1	130462505	130463004	chr1	130121926	130122425	Cd55|chr1:130121926-130122425	0.372092993472041	.	.
chr1	130462505	130463004	chr1	130121926	130122425	Cd55|chr1:130121926-130122425	0.372092993472042	.	.
chr1	130462505	130463004	chr1	130121926	130122425	Gm16083|chr1:130121926-130122425	0.372092993472041	.	.
chr1	130462505	130463004	chr1	130121926	130122425	Gm16083|chr1:130121926-130122425	0.372092993472042	.	.
chr1	130462505	130463004	chr1	130274411	130274910	Cd55|chr1:130274411-130274910	0.584576080485629	.	.
chr1	130462505	130463004	chr1	130274411	130274910	Gm16083|chr1:130274411-130274910	0.584576080485629	.	.
chr1	131527318	131527817	chr1	131519917	131520416	Fam72a|chr1:131519917-131520416	0.695891695345739	.	.
chr1	131527318	131527817	chr1	131519917	131520416	Srgap2|chr1:131519917-131520416	0.695891695345739	.	.
chr1	131527318	131527817	chr1	131751071	131751570	Fam72a|chr1:131751071-131751570	0.34384202417056	.	.
chr1	131527318	131527817	chr1	131751071	131751570	Srgap2|chr1:131751071-131751570	0.34384202417056	.	.
chr1	131910162	131910661	chr1	131658033	131658532	Nucks1|chr1:131658033-131658532	0.373569781458082	.	.
chr1	131910162	131910661	chr1	131659536	131660035	Nucks1|chr1:131659536-131660035	0.319375863147706	.	.
chr1	131910162	131910661	chr1	132037729	132038228	Nucks1|chr1:132037729-132038228	0.561991387963331	.	.
chr1	131910162	131910661	chr1	132153665	132154164	Nucks1|chr1:132153665-132154164	0.378796235406945	.	.
chr1	131910162	131910661	chr1	132199896	132200395	Nucks1|chr1:132199896-132200395	0.434233772058682	.	.
chr1	131910666	131911165	chr1	132117216	132117715	Nucks1|chr1:132117216-132117715	0.381390980981172	.	.
chr1	132067653	132068152	chr1	132153665	132154164	Mfsd4a|chr1:132153665-132154164	0.491663213859505	.	.
chr1	133045916	133046415	chr1	133032963	133033462	Pik3c2b|chr1:133032963-133033462	0.404053554947541	.	.
chr1	133045916	133046415	chr1	133177407	133177906	Pik3c2b|chr1:133177407-133177906	0.369059529567699	.	.
chr1	133130962	133131461	chr1	133265295	133265794	Ppp1r15b|chr1:133265295-133265794	0.61951471080732	.	.
chr1	133131519	133132018	chr1	133381952	133382451	Ppp1r15b|chr1:133381952-133382451	0.740487941461244	.	.
chr1	133424176	133424675	chr1	133596626	133597125	Sox13|chr1:133596626-133597125	0.459774085291645	.	.
chr1	133610089	133610588	chr1	133264322	133264821	Snrpe|chr1:133264322-133264821	0.544000259467954	.	.
chr1	133610089	133610588	chr1	133267838	133268337	Snrpe|chr1:133267838-133268337	0.517954992359401	.	.
chr1	133610089	133610588	chr1	133647777	133648276	Snrpe|chr1:133647777-133648276	0.415681715828533	.	.
chr1	133610089	133610588	chr1	133880544	133881043	Snrpe|chr1:133880544-133881043	0.39280900829721	.	.
chr1	134037162	134037661	chr1	133896218	133896717	Fmod|chr1:133896218-133896717	0.36966839997313	.	.
chr1	134037162	134037661	chr1	133980053	133980552	Fmod|chr1:133980053-133980552	0.495923989152855	.	.
chr1	134037162	134037661	chr1	134092834	134093333	Fmod|chr1:134092834-134093333	0.434165232439502	.	.
chr1	134037162	134037661	chr1	134188140	134188639	Fmod|chr1:134188140-134188639	0.427859198057412	.	.
chr1	134037162	134037661	chr1	134234151	134234650	Fmod|chr1:134234151-134234650	0.368071582933225	.	.
chr1	134078899	134079398	chr1	133977217	133977716	Btg2|chr1:133977217-133977716	0.383565419018321	.	.
chr1	134078899	134079398	chr1	134092834	134093333	Btg2|chr1:134092834-134093333	0.726423619073494	.	.
chr1	134078899	134079398	chr1	134205988	134206487	Btg2|chr1:134205988-134206487	0.344985282714929	.	.
chr1	134078899	134079398	chr1	134244113	134244612	Btg2|chr1:134244113-134244612	0.41106617033825	.	.
chr1	134078899	134079398	chr1	134304602	134305101	Btg2|chr1:134304602-134305101	0.336452231375033	.	.
chr1	134234747	134235246	chr1	133896218	133896717	Adora1|chr1:133896218-133896717	0.341832812017565	.	.
chr1	134234747	134235246	chr1	133977217	133977716	Adora1|chr1:133977217-133977716	0.366360372304542	.	.
chr1	134234747	134235246	chr1	133980053	133980552	Adora1|chr1:133980053-133980552	0.500147840639273	.	.
chr1	134234747	134235246	chr1	134063673	134064172	Adora1|chr1:134063673-134064172	0.388918437474944	.	.
chr1	134234747	134235246	chr1	134092834	134093333	Adora1|chr1:134092834-134093333	0.498439869544819	.	.
chr1	134234747	134235246	chr1	134188140	134188639	Adora1|chr1:134188140-134188639	0.328805777066781	.	.
chr1	134234747	134235246	chr1	134205988	134206487	Adora1|chr1:134205988-134206487	0.337107209683981	.	.
chr1	134234747	134235246	chr1	134234151	134234650	Adora1|chr1:134234151-134234650	0.6223161740007	.	.
chr1	134234747	134235246	chr1	134304602	134305101	Adora1|chr1:134304602-134305101	0.316252593419039	.	.
chr1	134332671	134333170	chr1	134302965	134303464	Ppfia4|chr1:134302965-134303464	0.352465691145747	.	.
chr1	134361764	134362263	chr1	134092834	134093333	Tmem183a|chr1:134092834-134093333	0.433731993411379	.	.
chr1	134361764	134362263	chr1	134188140	134188639	Tmem183a|chr1:134188140-134188639	0.396277478489477	.	.
chr1	134361764	134362263	chr1	134234151	134234650	Tmem183a|chr1:134234151-134234650	0.365898792996737	.	.
chr1	134405737	134406236	chr1	134638444	134638943	Cyb5r1|chr1:134638444-134638943	0.389286970013023	.	.
chr1	134415089	134415588	chr1	134092834	134093333	Adipor1|chr1:134092834-134093333	0.325077022957335	.	.
chr1	134415089	134415588	chr1	134120587	134121086	Adipor1|chr1:134120587-134121086	0.371027896498034	.	.
chr1	134415089	134415588	chr1	134188140	134188639	Adipor1|chr1:134188140-134188639	0.443367037647761	.	.
chr1	134415089	134415588	chr1	134709018	134709517	Adipor1|chr1:134709018-134709517	0.467318245334286	.	.
chr1	134415089	134415588	chr1	134709574	134710073	Adipor1|chr1:134709574-134710073	0.365744455534233	.	.
chr1	134494334	134494833	chr1	134048675	134049174	Rabif|chr1:134048675-134049174	0.42152279578537	.	.
chr1	134494334	134494833	chr1	134099100	134099599	Rabif|chr1:134099100-134099599	0.508593773043695	.	.
chr1	134494334	134494833	chr1	134120037	134120536	Rabif|chr1:134120037-134120536	0.332588764038277	.	.
chr1	134494334	134494833	chr1	134120587	134121086	Rabif|chr1:134120587-134121086	0.337806167125208	.	.
chr1	134494334	134494833	chr1	134145986	134146485	Rabif|chr1:134145986-134146485	0.383979272950986	.	.
chr1	134494334	134494833	chr1	134196306	134196805	Rabif|chr1:134196306-134196805	0.353253186368254	.	.
chr1	134494334	134494833	chr1	134229223	134229722	Rabif|chr1:134229223-134229722	0.417984831438801	.	.
chr1	134494334	134494833	chr1	134302965	134303464	Rabif|chr1:134302965-134303464	0.351771615971742	.	.
chr1	134494334	134494833	chr1	134518653	134519152	Rabif|chr1:134518653-134519152	0.354033543384682	.	.
chr1	134494334	134494833	chr1	134548166	134548665	Rabif|chr1:134548166-134548665	0.569574553515249	.	.
chr1	134494927	134495426	chr1	134099100	134099599	Rabif|chr1:134099100-134099599	0.333298873371122	.	.
chr1	134494927	134495426	chr1	134120037	134120536	Rabif|chr1:134120037-134120536	0.438135735751851	.	.
chr1	134494927	134495426	chr1	134120587	134121086	Rabif|chr1:134120587-134121086	0.496994959610822	.	.
chr1	134494927	134495426	chr1	134145986	134146485	Rabif|chr1:134145986-134146485	0.403460986200888	.	.
chr1	134494927	134495426	chr1	134168370	134168869	Rabif|chr1:134168370-134168869	0.458067579157682	.	.
chr1	134494927	134495426	chr1	134229223	134229722	Rabif|chr1:134229223-134229722	0.439547429616925	.	.
chr1	134494927	134495426	chr1	134302965	134303464	Rabif|chr1:134302965-134303464	0.59302146426282	.	.
chr1	134494927	134495426	chr1	134344509	134345008	Rabif|chr1:134344509-134345008	0.337607926665449	.	.
chr1	134494927	134495426	chr1	134518653	134519152	Rabif|chr1:134518653-134519152	0.536980647589212	.	.
chr1	134494927	134495426	chr1	134548166	134548665	Rabif|chr1:134548166-134548665	0.346694991646818	.	.
chr1	134494927	134495426	chr1	134709018	134709517	Rabif|chr1:134709018-134709517	0.334279912020862	.	.
chr1	134559917	134560416	chr1	134344509	134345008	Kdm5b|chr1:134344509-134345008	0.474598618237071	.	.
chr1	134559917	134560416	chr1	134638444	134638943	Kdm5b|chr1:134638444-134638943	0.335159230242747	.	.
chr1	134559917	134560416	chr1	134652027	134652526	Kdm5b|chr1:134652027-134652526	0.37112751902207	.	.
chr1	134646329	134646828	chr1	134302965	134303464	Gm26783|chr1:134302965-134303464	0.366308851445741	.	.
chr1	134646329	134646828	chr1	134302965	134303464	Syt2|chr1:134302965-134303464	0.366308851445741	.	.
chr1	134646329	134646828	chr1	134548166	134548665	Gm26783|chr1:134548166-134548665	0.644353603812014	.	.
chr1	134646329	134646828	chr1	134548166	134548665	Syt2|chr1:134548166-134548665	0.644353603812014	.	.
chr1	135105913	135106412	chr1	135368172	135368671	Lgr6|chr1:135368172-135368671	0.696268048857517	.	.
chr1	135146503	135147002	chr1	135337186	135337685	Arl8a|chr1:135337186-135337685	0.452779242597237	.	.
chr1	135167381	135167880	chr1	135136460	135136959	Gpr37l1|chr1:135136460-135136959	0.348904896932751	.	.
chr1	135167381	135167880	chr1	135368172	135368671	Gpr37l1|chr1:135368172-135368671	0.466049418294529	.	.
chr1	135248334	135248833	chr1	135110035	135110534	Gm26642|chr1:135110035-135110534	0.407261668532214	.	.
chr1	135248334	135248833	chr1	135154328	135154827	Gm26642|chr1:135154328-135154827	0.351518515967545	.	.
chr1	135258303	135258802	chr1	135337186	135337685	Elf3|chr1:135337186-135337685	0.414267924585157	.	.
chr1	135283180	135283679	chr1	135110035	135110534	Rnpep|chr1:135110035-135110534	0.402681324735222	.	.
chr1	135283180	135283679	chr1	135154328	135154827	Rnpep|chr1:135154328-135154827	0.469382285299796	.	.
chr1	135283732	135284231	chr1	135136460	135136959	Rnpep|chr1:135136460-135136959	0.337573186954787	.	.
chr1	135283732	135284231	chr1	135379958	135380457	Rnpep|chr1:135379958-135380457	0.337821638133907	.	.
chr1	135430227	135430726	chr1	135337186	135337685	Ipo9|chr1:135337186-135337685	0.505336796368998	.	.
chr1	136051392	136051891	chr1	136109423	136109922	Ascl5|chr1:136109423-136109922	0.422535623563514	.	.
chr1	136051392	136051891	chr1	136142432	136142931	Ascl5|chr1:136142432-136142931	0.58229604507865	.	.
chr1	136051392	136051891	chr1	136395747	136396246	Ascl5|chr1:136395747-136396246	0.361130400678762	.	.
chr1	136215432	136215931	chr1	135752912	135753411	Gm26568|chr1:135752912-135753411	0.559788069145014	.	.
chr1	136215432	136215931	chr1	135755363	135755862	Gm26568|chr1:135755363-135755862	0.430696670139132	.	.
chr1	136215432	136215931	chr1	136170040	136170539	Gm26568|chr1:136170040-136170539	0.598065585352428	.	.
chr1	136215432	136215931	chr1	136170040	136170539	Gm26568|chr1:136170040-136170539	0.598065585352429	.	.
chr1	136215432	136215931	chr1	136325874	136326373	Gm26568|chr1:136325874-136326373	0.409803884531148	.	.
chr1	136260203	136260702	chr1	136017772	136018271	Gpr25|chr1:136017772-136018271	0.514971179246254	.	.
chr1	136260203	136260702	chr1	136127760	136128259	Gpr25|chr1:136127760-136128259	0.429319969900997	.	.
chr1	136260203	136260702	chr1	136395747	136396246	Gpr25|chr1:136395747-136396246	0.321121106184976	.	.
chr1	136260203	136260702	chr1	136462320	136462819	Gpr25|chr1:136462320-136462819	0.427222896416082	.	.
chr1	136260203	136260702	chr1	136524873	136525372	Gpr25|chr1:136524873-136525372	0.528813286530563	.	.
chr1	136260203	136260702	chr1	136527075	136527574	Gpr25|chr1:136527075-136527574	0.432441456349677	.	.
chr1	136260203	136260702	chr1	136550851	136551350	Gpr25|chr1:136550851-136551350	0.526927753074825	.	.
chr1	136260729	136261228	chr1	136381098	136381597	Gpr25|chr1:136381098-136381597	0.440737787036217	.	.
chr1	136260729	136261228	chr1	136447344	136447843	Gpr25|chr1:136447344-136447843	0.609678253522861	.	.
chr1	136260729	136261228	chr1	136550851	136551350	Gpr25|chr1:136550851-136551350	0.32767381689772	.	.
chr1	136260729	136261228	chr1	136656448	136656947	Gpr25|chr1:136656448-136656947	0.360717425260679	.	.
chr1	136345905	136346404	chr1	136056987	136057486	Camsap2|chr1:136056987-136057486	0.517841577421347	.	.
chr1	136345905	136346404	chr1	136089713	136090212	Camsap2|chr1:136089713-136090212	0.530692417179458	.	.
chr1	136345905	136346404	chr1	136381098	136381597	Camsap2|chr1:136381098-136381597	0.326729936509904	.	.
chr1	136415292	136415791	chr1	136056987	136057486	9230116N13Rik|chr1:136056987-136057486	0.46458679360672	.	.
chr1	136415292	136415791	chr1	136056987	136057486	Ddx59|chr1:136056987-136057486	0.46458679360672	.	.
chr1	136415292	136415791	chr1	136089713	136090212	9230116N13Rik|chr1:136089713-136090212	0.596036300387601	.	.
chr1	136415292	136415791	chr1	136089713	136090212	Ddx59|chr1:136089713-136090212	0.596036300387601	.	.
chr1	136415292	136415791	chr1	136109423	136109922	9230116N13Rik|chr1:136109423-136109922	0.361505248739432	.	.
chr1	136415292	136415791	chr1	136109423	136109922	Ddx59|chr1:136109423-136109922	0.361505248739432	.	.
chr1	136415292	136415791	chr1	136325874	136326373	9230116N13Rik|chr1:136325874-136326373	0.43793333777609	.	.
chr1	136415292	136415791	chr1	136325874	136326373	Ddx59|chr1:136325874-136326373	0.43793333777609	.	.
chr1	136415292	136415791	chr1	136445166	136445665	9230116N13Rik|chr1:136445166-136445665	0.325756734270068	.	.
chr1	136415292	136415791	chr1	136445166	136445665	Ddx59|chr1:136445166-136445665	0.325756734270068	.	.
chr1	136466035	136466534	chr1	136381098	136381597	Kif14|chr1:136381098-136381597	0.676332290814244	.	.
chr1	136466035	136466534	chr1	136447344	136447843	Kif14|chr1:136447344-136447843	0.459840928147622	.	.
chr1	136466035	136466534	chr1	136550851	136551350	Kif14|chr1:136550851-136551350	0.436986218436705	.	.
chr1	136466035	136466534	chr1	136581810	136582309	Kif14|chr1:136581810-136582309	0.463244883797817	.	.
chr1	136466035	136466534	chr1	136656448	136656947	Kif14|chr1:136656448-136656947	0.387463057608259	.	.
chr1	136624093	136624592	chr1	136527075	136527574	Platr23|chr1:136527075-136527574	0.336689311226231	.	.
chr1	136624093	136624592	chr1	136527075	136527574	Platr23|chr1:136527075-136527574	0.336689311226232	.	.
chr1	136624093	136624592	chr1	136527075	136527574	Zfp281|chr1:136527075-136527574	0.336689311226231	.	.
chr1	136624093	136624592	chr1	136527075	136527574	Zfp281|chr1:136527075-136527574	0.336689311226232	.	.
chr1	136624613	136625112	chr1	136325874	136326373	Platr23|chr1:136325874-136326373	0.419616250630654	.	.
chr1	136624613	136625112	chr1	136325874	136326373	Zfp281|chr1:136325874-136326373	0.419616250630654	.	.
chr1	136624613	136625112	chr1	136379799	136380298	Platr23|chr1:136379799-136380298	0.384871008658909	.	.
chr1	136624613	136625112	chr1	136379799	136380298	Zfp281|chr1:136379799-136380298	0.384871008658909	.	.
chr1	136624613	136625112	chr1	136458762	136459261	Platr23|chr1:136458762-136459261	0.384820550839451	.	.
chr1	136624613	136625112	chr1	136458762	136459261	Zfp281|chr1:136458762-136459261	0.384820550839451	.	.
chr1	136624613	136625112	chr1	136656448	136656947	Platr23|chr1:136656448-136656947	0.338552384593215	.	.
chr1	136624613	136625112	chr1	136656448	136656947	Zfp281|chr1:136656448-136656947	0.338552384593215	.	.
chr1	136625345	136625844	chr1	136325874	136326373	Platr23|chr1:136325874-136326373	0.559421030695394	.	.
chr1	136625345	136625844	chr1	136325874	136326373	Zfp281|chr1:136325874-136326373	0.559421030695394	.	.
chr1	136625345	136625844	chr1	136379799	136380298	Platr23|chr1:136379799-136380298	0.52071668899881	.	.
chr1	136625345	136625844	chr1	136379799	136380298	Zfp281|chr1:136379799-136380298	0.52071668899881	.	.
chr1	136625345	136625844	chr1	136458762	136459261	Platr23|chr1:136458762-136459261	0.568154174439541	.	.
chr1	136625345	136625844	chr1	136458762	136459261	Zfp281|chr1:136458762-136459261	0.568154174439541	.	.
chr1	136625345	136625844	chr1	136909600	136910099	Platr23|chr1:136909600-136910099	0.390613326858139	.	.
chr1	136625345	136625844	chr1	136909600	136910099	Zfp281|chr1:136909600-136910099	0.390613326858139	.	.
chr1	136625345	136625844	chr1	136948875	136949374	Platr23|chr1:136948875-136949374	0.43794766689204	.	.
chr1	136625345	136625844	chr1	136948875	136949374	Zfp281|chr1:136948875-136949374	0.43794766689204	.	.
chr1	137898255	137898754	chr1	137746074	137746573	Gm4258|chr1:137746074-137746573	0.404715673336115	.	.
chr1	137898255	137898754	chr1	137926319	137926818	Gm4258|chr1:137926319-137926818	0.456461717149359	.	.
chr1	137898255	137898754	chr1	137926319	137926818	Gm4258|chr1:137926319-137926818	0.45646171714936	.	.
chr1	137898255	137898754	chr1	138037424	138037923	Gm4258|chr1:138037424-138037923	0.47137763746793	.	.
chr1	138618987	138619486	chr1	138617900	138618399	Nek7|chr1:138617900-138618399	0.511622618447479	.	.
chr1	138618987	138619486	chr1	138643362	138643861	Nek7|chr1:138643362-138643861	0.423555615788657	.	.
chr1	138618987	138619486	chr1	138755859	138756358	Nek7|chr1:138755859-138756358	0.368008377098753	.	.
chr1	138619514	138620013	chr1	138499382	138499881	Nek7|chr1:138499382-138499881	0.334845044226298	.	.
chr1	138619514	138620013	chr1	138617900	138618399	Nek7|chr1:138617900-138618399	0.440346876965424	.	.
chr1	138619514	138620013	chr1	138642856	138643355	Nek7|chr1:138642856-138643355	0.490988027080883	.	.
chr1	138963206	138963705	chr1	138507605	138508104	Dennd1b|chr1:138507605-138508104	0.319176338548402	.	.
chr1	138963206	138963705	chr1	138642856	138643355	Dennd1b|chr1:138642856-138643355	0.540599929627543	.	.
chr1	138963206	138963705	chr1	138674107	138674606	Dennd1b|chr1:138674107-138674606	0.501983527000729	.	.
chr1	138963753	138964252	chr1	138604665	138605164	Dennd1b|chr1:138604665-138605164	0.327029902027054	.	.
chr1	139376823	139377322	chr1	139002621	139003120	Crb1|chr1:139002621-139003120	0.456571425939297	.	.
chr1	139376823	139377322	chr1	139080478	139080977	Crb1|chr1:139080478-139080977	0.415937193391731	.	.
chr1	139421972	139422471	chr1	139002621	139003120	Zbtb41|chr1:139002621-139003120	0.342257184353853	.	.
chr1	139421972	139422471	chr1	139021254	139021753	Zbtb41|chr1:139021254-139021753	0.48438165648619	.	.
chr1	139421972	139422471	chr1	139128661	139129160	Zbtb41|chr1:139128661-139129160	0.366372980141937	.	.
chr1	139421972	139422471	chr1	139129182	139129681	Zbtb41|chr1:139129182-139129681	0.601144278187064	.	.
chr1	139421972	139422471	chr1	139129182	139129681	Zbtb41|chr1:139129182-139129681	0.601144278187065	.	.
chr1	139421972	139422471	chr1	139340430	139340929	Zbtb41|chr1:139340430-139340929	0.33581854605307	.	.
chr1	139454477	139454976	chr1	139267783	139268282	Aspm|chr1:139267783-139268282	0.461411754191265	.	.
chr1	139454477	139454976	chr1	139389160	139389659	Aspm|chr1:139389160-139389659	0.413510078042772	.	.
chr1	139454477	139454976	chr1	139391723	139392222	Aspm|chr1:139391723-139392222	0.359997065096317	.	.
chr1	143640493	143640992	chr1	143265853	143266352	B3galt2|chr1:143265853-143266352	0.688697565284599	.	.
chr1	143640493	143640992	chr1	143576921	143577420	B3galt2|chr1:143576921-143577420	0.472009487920038	.	.
chr1	143701942	143702441	chr1	143739248	143739747	Cdc73|chr1:143739248-143739747	0.485413552518173	.	.
chr1	143701942	143702441	chr1	143739932	143740431	Cdc73|chr1:143739932-143740431	0.580894577541535	.	.
chr1	143702603	143703102	chr1	143304871	143305370	Cdc73|chr1:143304871-143305370	0.46303773369596	.	.
chr1	143702603	143703102	chr1	143318379	143318878	Cdc73|chr1:143318379-143318878	0.330402091113856	.	.
chr1	143702603	143703102	chr1	143356069	143356568	Cdc73|chr1:143356069-143356568	0.338235055996732	.	.
chr1	143702603	143703102	chr1	143503441	143503940	Cdc73|chr1:143503441-143503940	0.381909169315931	.	.
chr1	143702603	143703102	chr1	143541402	143541901	Cdc73|chr1:143541402-143541901	0.406576862204947	.	.
chr1	143702603	143703102	chr1	143566320	143566819	Cdc73|chr1:143566320-143566819	0.500616401807531	.	.
chr1	143702603	143703102	chr1	143576921	143577420	Cdc73|chr1:143576921-143577420	0.515453170284167	.	.
chr1	143702603	143703102	chr1	143739932	143740431	Cdc73|chr1:143739932-143740431	0.394408487965608	.	.
chr1	143702603	143703102	chr1	143813845	143814344	Cdc73|chr1:143813845-143814344	0.327872639651279	.	.
chr1	143776839	143777338	chr1	143551347	143551846	Gm29170|chr1:143551347-143551846	0.340635302516074	.	.
chr1	143776839	143777338	chr1	143551347	143551846	Ro60|chr1:143551347-143551846	0.340635302516074	.	.
chr1	143776839	143777338	chr1	143551347	143551846	Uchl5|chr1:143551347-143551846	0.340635302516074	.	.
chr1	143776839	143777338	chr1	143739248	143739747	Gm29170|chr1:143739248-143739747	0.479077667206829	.	.
chr1	143776839	143777338	chr1	143739248	143739747	Ro60|chr1:143739248-143739747	0.479077667206829	.	.
chr1	143776839	143777338	chr1	143739248	143739747	Uchl5|chr1:143739248-143739747	0.479077667206829	.	.
chr1	143776839	143777338	chr1	143739932	143740431	Gm29170|chr1:143739932-143740431	0.473050204875307	.	.
chr1	143776839	143777338	chr1	143739932	143740431	Ro60|chr1:143739932-143740431	0.473050204875307	.	.
chr1	143776839	143777338	chr1	143739932	143740431	Uchl5|chr1:143739932-143740431	0.473050204875307	.	.
chr1	143776839	143777338	chr1	143803496	143803995	Gm29170|chr1:143803496-143803995	0.380010273868854	.	.
chr1	143776839	143777338	chr1	143803496	143803995	Ro60|chr1:143803496-143803995	0.380010273868854	.	.
chr1	143776839	143777338	chr1	143803496	143803995	Uchl5|chr1:143803496-143803995	0.380010273868854	.	.
chr1	143776839	143777338	chr1	143888758	143889257	Gm29170|chr1:143888758-143889257	0.391334065966745	.	.
chr1	143776839	143777338	chr1	143888758	143889257	Ro60|chr1:143888758-143889257	0.391334065966745	.	.
chr1	143776839	143777338	chr1	143888758	143889257	Uchl5|chr1:143888758-143889257	0.391334065966745	.	.
chr1	143776839	143777338	chr1	143992079	143992578	Gm29170|chr1:143992079-143992578	0.493099515257474	.	.
chr1	143776839	143777338	chr1	143992079	143992578	Ro60|chr1:143992079-143992578	0.493099515257474	.	.
chr1	143776839	143777338	chr1	143992079	143992578	Uchl5|chr1:143992079-143992578	0.493099515257474	.	.
chr1	144003472	144003971	chr1	144029649	144030148	Rgs2|chr1:144029649-144030148	0.358531980837574	.	.
chr1	144003472	144003971	chr1	144267716	144268215	Rgs2|chr1:144267716-144268215	0.357299930230997	.	.
chr1	146494062	146494561	chr1	146497757	146498256	Brinp3|chr1:146497757-146498256	0.437161418102579	.	.
chr1	146494062	146494561	chr1	146497757	146498256	Gm29514|chr1:146497757-146498256	0.437161418102579	.	.
chr1	146494062	146494561	chr1	146544503	146545002	Brinp3|chr1:146544503-146545002	0.42819682169248	.	.
chr1	146494062	146494561	chr1	146544503	146545002	Gm29514|chr1:146544503-146545002	0.42819682169248	.	.
chr1	146494062	146494561	chr1	146577873	146578372	Brinp3|chr1:146577873-146578372	0.36306500338456	.	.
chr1	146494062	146494561	chr1	146577873	146578372	Gm29514|chr1:146577873-146578372	0.36306500338456	.	.
chr1	146494062	146494561	chr1	146642310	146642809	Brinp3|chr1:146642310-146642809	0.432889606481745	.	.
chr1	146494062	146494561	chr1	146642310	146642809	Gm29514|chr1:146642310-146642809	0.432889606481745	.	.
chr1	146494062	146494561	chr1	146681220	146681719	Brinp3|chr1:146681220-146681719	0.325415034486846	.	.
chr1	146494062	146494561	chr1	146681220	146681719	Gm29514|chr1:146681220-146681719	0.325415034486846	.	.
chr1	146494062	146494561	chr1	146697800	146698299	Brinp3|chr1:146697800-146698299	0.352788799736906	.	.
chr1	146494062	146494561	chr1	146697800	146698299	Gm29514|chr1:146697800-146698299	0.352788799736906	.	.
chr1	146494062	146494561	chr1	146724743	146725242	Brinp3|chr1:146724743-146725242	0.426261934379739	.	.
chr1	146494062	146494561	chr1	146724743	146725242	Gm29514|chr1:146724743-146725242	0.426261934379739	.	.
chr1	150099643	150100142	chr1	150010902	150011401	Ptgs2|chr1:150010902-150011401	0.384264453972226	.	.
chr1	150099643	150100142	chr1	150010902	150011401	Ptgs2os|chr1:150010902-150011401	0.384264453972226	.	.
chr1	150099643	150100142	chr1	150470015	150470514	Ptgs2|chr1:150470015-150470514	0.346905214317426	.	.
chr1	150099643	150100142	chr1	150470015	150470514	Ptgs2os|chr1:150470015-150470514	0.346905214317426	.	.
chr1	150392883	150393382	chr1	150043770	150044269	Odr4|chr1:150043770-150044269	0.335968084632791	.	.
chr1	150392883	150393382	chr1	150043770	150044269	Tpr|chr1:150043770-150044269	0.335968084632791	.	.
chr1	150392883	150393382	chr1	150472423	150472922	Odr4|chr1:150472423-150472922	0.6841405435517	.	.
chr1	150392883	150393382	chr1	150472423	150472922	Tpr|chr1:150472423-150472922	0.6841405435517	.	.
chr1	150392883	150393382	chr1	150485124	150485623	Odr4|chr1:150485124-150485623	0.362931214689627	.	.
chr1	150392883	150393382	chr1	150485124	150485623	Tpr|chr1:150485124-150485623	0.362931214689627	.	.
chr1	151345057	151345556	chr1	151103621	151104120	Gm10138|chr1:151103621-151104120	0.329224463044151	.	.
chr1	151345057	151345556	chr1	151103621	151104120	Ivns1abp|chr1:151103621-151104120	0.329224463044151	.	.
chr1	151428258	151428757	chr1	151706042	151706541	Swt1|chr1:151706042-151706541	0.386972048517954	.	.
chr1	151428258	151428757	chr1	151706042	151706541	Trmt1l|chr1:151706042-151706541	0.386972048517954	.	.
chr1	151428762	151429261	chr1	151629809	151630308	Swt1|chr1:151629809-151630308	0.472093766425041	.	.
chr1	151428762	151429261	chr1	151629809	151630308	Trmt1l|chr1:151629809-151630308	0.472093766425041	.	.
chr1	151499981	151500480	chr1	151088366	151088865	Rnf2|chr1:151088366-151088865	0.488199282911353	.	.
chr1	151499981	151500480	chr1	151561301	151561800	Rnf2|chr1:151561301-151561800	0.56596280749367	.	.
chr1	151499981	151500480	chr1	151564412	151564911	Rnf2|chr1:151564412-151564911	0.606163805546233	.	.
chr1	151499981	151500480	chr1	151614290	151614789	Rnf2|chr1:151614290-151614789	0.54868578301888	.	.
chr1	151499981	151500480	chr1	151714773	151715272	Rnf2|chr1:151714773-151715272	0.336387683215857	.	.
chr1	151550730	151551229	chr1	151629809	151630308	Gm28181|chr1:151629809-151630308	0.439424062769224	.	.
chr1	151571134	151571633	chr1	151335145	151335644	Fam129a|chr1:151335145-151335644	0.388247010821265	.	.
chr1	151571134	151571633	chr1	151561301	151561800	Fam129a|chr1:151561301-151561800	0.545272331223936	.	.
chr1	151571134	151571633	chr1	151564412	151564911	Fam129a|chr1:151564412-151564911	0.696540702726461	.	.
chr1	151571134	151571633	chr1	151614290	151614789	Fam129a|chr1:151614290-151614789	0.624056800403976	.	.
chr1	152089368	152089867	chr1	152290216	152290715	1700025G04Rik|chr1:152290216-152290715	0.371012948764022	.	.
chr1	152090109	152090608	chr1	152165209	152165708	1700025G04Rik|chr1:152165209-152165708	0.455325440697744	.	.
chr1	152090109	152090608	chr1	152369161	152369660	1700025G04Rik|chr1:152369161-152369660	0.375932197572728	.	.
chr1	152090109	152090608	chr1	152492809	152493308	1700025G04Rik|chr1:152492809-152493308	0.352154314327975	.	.
chr1	152386383	152386882	chr1	152165209	152165708	Tsen15|chr1:152165209-152165708	0.330539416452469	.	.
chr1	152386383	152386882	chr1	152624959	152625458	Tsen15|chr1:152624959-152625458	0.392455219021466	.	.
chr1	153549494	153549993	chr1	153599545	153600044	Npl|chr1:153599545-153600044	0.341733758422753	.	.
chr1	153549494	153549993	chr1	153629631	153630130	Npl|chr1:153629631-153630130	0.437818364475679	.	.
chr1	153549494	153549993	chr1	153638199	153638698	Npl|chr1:153638199-153638698	0.384537836230959	.	.
chr1	153549494	153549993	chr1	153641868	153642367	Npl|chr1:153641868-153642367	0.405230461184147	.	.
chr1	153549494	153549993	chr1	153661210	153661709	Npl|chr1:153661210-153661709	0.522521120596011	.	.
chr1	153549494	153549993	chr1	153894787	153895286	Npl|chr1:153894787-153895286	0.396334720537883	.	.
chr1	153652792	153653291	chr1	153599545	153600044	Rgs8|chr1:153599545-153600044	0.346664894898186	.	.
chr1	153652792	153653291	chr1	153629631	153630130	Rgs8|chr1:153629631-153630130	0.328031976026085	.	.
chr1	153748943	153749442	chr1	153586730	153587229	Gm28513|chr1:153586730-153587229	0.344877945583081	.	.
chr1	153748943	153749442	chr1	153586730	153587229	Rnasel|chr1:153586730-153587229	0.344877945583081	.	.
chr1	153749495	153749994	chr1	153535671	153536170	Gm28512|chr1:153535671-153536170	0.324553151404062	.	.
chr1	153749495	153749994	chr1	153535671	153536170	Gm28513|chr1:153535671-153536170	0.324553151404062	.	.
chr1	153749495	153749994	chr1	153535671	153536170	Rnasel|chr1:153535671-153536170	0.324553151404062	.	.
chr1	153749495	153749994	chr1	153638199	153638698	Gm28512|chr1:153638199-153638698	0.316264272858124	.	.
chr1	153749495	153749994	chr1	153638199	153638698	Gm28513|chr1:153638199-153638698	0.316264272858124	.	.
chr1	153749495	153749994	chr1	153638199	153638698	Rnasel|chr1:153638199-153638698	0.316264272858124	.	.
chr1	153749495	153749994	chr1	153918470	153918969	Gm28512|chr1:153918470-153918969	0.321037137277023	.	.
chr1	153749495	153749994	chr1	153918470	153918969	Gm28513|chr1:153918470-153918969	0.321037137277023	.	.
chr1	153749495	153749994	chr1	153918470	153918969	Rnasel|chr1:153918470-153918969	0.321037137277023	.	.
chr1	153899574	153900073	chr1	153535671	153536170	Glul|chr1:153535671-153536170	0.535266447984498	.	.
chr1	153899574	153900073	chr1	153535671	153536170	Teddm2|chr1:153535671-153536170	0.535266447984498	.	.
chr1	153899574	153900073	chr1	153556864	153557363	Glul|chr1:153556864-153557363	0.343108189657602	.	.
chr1	153899574	153900073	chr1	153556864	153557363	Teddm2|chr1:153556864-153557363	0.343108189657602	.	.
chr1	153899574	153900073	chr1	153559234	153559733	Glul|chr1:153559234-153559733	0.364694100804031	.	.
chr1	153899574	153900073	chr1	153559234	153559733	Teddm2|chr1:153559234-153559733	0.364694100804031	.	.
chr1	153899574	153900073	chr1	153599545	153600044	Glul|chr1:153599545-153600044	0.45553955738841	.	.
chr1	153899574	153900073	chr1	153599545	153600044	Teddm2|chr1:153599545-153600044	0.45553955738841	.	.
chr1	153899574	153900073	chr1	153638199	153638698	Glul|chr1:153638199-153638698	0.577781609171577	.	.
chr1	153899574	153900073	chr1	153638199	153638698	Teddm2|chr1:153638199-153638698	0.577781609171577	.	.
chr1	153899574	153900073	chr1	153846966	153847465	Glul|chr1:153846966-153847465	0.483855615840261	.	.
chr1	153899574	153900073	chr1	153846966	153847465	Teddm2|chr1:153846966-153847465	0.483855615840261	.	.
chr1	153899574	153900073	chr1	153918470	153918969	Glul|chr1:153918470-153918969	0.469765714182601	.	.
chr1	153899574	153900073	chr1	153918470	153918969	Teddm2|chr1:153918470-153918969	0.469765714182601	.	.
chr1	153899574	153900073	chr1	154044671	154045170	Glul|chr1:154044671-154045170	0.453295511635715	.	.
chr1	153899574	153900073	chr1	154044671	154045170	Teddm2|chr1:154044671-154045170	0.453295511635715	.	.
chr1	153899574	153900073	chr1	154185681	154186180	Glul|chr1:154185681-154186180	0.444220932466307	.	.
chr1	153899574	153900073	chr1	154185681	154186180	Teddm2|chr1:154185681-154186180	0.444220932466307	.	.
chr1	154118577	154119076	chr1	153807304	153807803	A830008E24Rik|chr1:153807304-153807803	0.335895603971543	.	.
chr1	155083298	155083797	chr1	155048907	155049406	Gm9530|chr1:155048907-155049406	0.44794520775952	.	.
chr1	155083298	155083797	chr1	155058886	155059385	Gm9530|chr1:155058886-155059385	0.721917689025156	.	.
chr1	155083298	155083797	chr1	155202230	155202729	Gm9530|chr1:155202230-155202729	0.629805656354958	.	.
chr1	155098555	155099054	chr1	155048907	155049406	Ier5|chr1:155048907-155049406	0.40529288363636	.	.
chr1	155098555	155099054	chr1	155058886	155059385	Ier5|chr1:155058886-155059385	0.316930997348631	.	.
chr1	155099441	155099940	chr1	155048907	155049406	Ier5|chr1:155048907-155049406	0.347220041173061	.	.
chr1	155099441	155099940	chr1	155058886	155059385	Ier5|chr1:155058886-155059385	0.514743237099049	.	.
chr1	155099441	155099940	chr1	155202230	155202729	Ier5|chr1:155202230-155202729	0.445294195142432	.	.
chr1	155158401	155158900	chr1	155010969	155011468	Stx6|chr1:155010969-155011468	0.458766418735656	.	.
chr1	155158401	155158900	chr1	155026152	155026651	Stx6|chr1:155026152-155026651	0.504233865472738	.	.
chr1	155158401	155158900	chr1	155091884	155092383	Stx6|chr1:155091884-155092383	0.68376057611953	.	.
chr1	155158998	155159497	chr1	155010969	155011468	Stx6|chr1:155010969-155011468	0.606130434742772	.	.
chr1	155158998	155159497	chr1	155091226	155091725	Stx6|chr1:155091226-155091725	0.409621140767058	.	.
chr1	155158998	155159497	chr1	155091884	155092383	Stx6|chr1:155091884-155092383	0.471660924541395	.	.
chr1	155158998	155159497	chr1	155233680	155234179	Stx6|chr1:155233680-155234179	0.448365468970359	.	.
chr1	155416705	155417204	chr1	155605630	155606129	Xpr1|chr1:155605630-155606129	0.396096741144798	.	.
chr1	155417226	155417725	chr1	155605630	155606129	Xpr1|chr1:155605630-155606129	0.366760244812197	.	.
chr1	155557936	155558435	chr1	155372720	155373219	Acbd6|chr1:155372720-155373219	0.376237753193394	.	.
chr1	155812620	155813119	chr1	155784767	155785266	Qsox1|chr1:155784767-155785266	0.388017927473149	.	.
chr1	155812620	155813119	chr1	156192834	156193333	Qsox1|chr1:156192834-156193333	0.513480871233606	.	.
chr1	155973115	155973614	chr1	155605630	155606129	Cep350|chr1:155605630-155606129	0.516206002830475	.	.
chr1	155973115	155973614	chr1	155645763	155646262	Cep350|chr1:155645763-155646262	0.352185940409473	.	.
chr1	155973115	155973614	chr1	156241652	156242151	Cep350|chr1:156241652-156242151	0.318024825892444	.	.
chr1	155973668	155974167	chr1	155645763	155646262	Cep350|chr1:155645763-155646262	0.326940284118937	.	.
chr1	156035878	156036377	chr1	156192834	156193333	Tor1aip1|chr1:156192834-156193333	0.444237994420735	.	.
chr1	156035878	156036377	chr1	156192834	156193333	Tor1aip2|chr1:156192834-156193333	0.444237994420735	.	.
chr1	156303125	156303624	chr1	156241652	156242151	4930518J20Rik|chr1:156241652-156242151	0.324908933843028	.	.
chr1	156303125	156303624	chr1	156241652	156242151	Tdrd5|chr1:156241652-156242151	0.324908933843028	.	.
chr1	156303125	156303624	chr1	156247880	156248379	4930518J20Rik|chr1:156247880-156248379	0.371089573722199	.	.
chr1	156303125	156303624	chr1	156247880	156248379	Tdrd5|chr1:156247880-156248379	0.371089573722199	.	.
chr1	156303125	156303624	chr1	156644052	156644551	4930518J20Rik|chr1:156644052-156644551	0.352968731868151	.	.
chr1	156303125	156303624	chr1	156644052	156644551	Tdrd5|chr1:156644052-156644551	0.352968731868151	.	.
chr1	156420903	156421402	chr1	156241053	156241552	Axdnd1|chr1:156241053-156241552	0.458904197543802	.	.
chr1	156420903	156421402	chr1	156247880	156248379	Axdnd1|chr1:156247880-156248379	0.31929774087987	.	.
chr1	156420903	156421402	chr1	156269853	156270352	Axdnd1|chr1:156269853-156270352	0.443996214158279	.	.
chr1	156420903	156421402	chr1	156677127	156677626	Axdnd1|chr1:156677127-156677626	0.596513340172297	.	.
chr1	156420903	156421402	chr1	156741799	156742298	Axdnd1|chr1:156741799-156742298	0.55443958849312	.	.
chr1	156474061	156474560	chr1	156644052	156644551	Soat1|chr1:156644052-156644551	0.447508018661061	.	.
chr1	156558476	156558975	chr1	156269853	156270352	Abl2|chr1:156269853-156270352	0.335614033348895	.	.
chr1	156558476	156558975	chr1	156629034	156629533	Abl2|chr1:156629034-156629533	0.335067144055601	.	.
chr1	156558476	156558975	chr1	156677127	156677626	Abl2|chr1:156677127-156677626	0.598939748315312	.	.
chr1	156718320	156718819	chr1	156270379	156270878	Fam20b|chr1:156270379-156270878	0.338764660614493	.	.
chr1	156718320	156718819	chr1	156543852	156544351	Fam20b|chr1:156543852-156544351	0.580478015521322	.	.
chr1	156718320	156718819	chr1	156628136	156628635	Fam20b|chr1:156628136-156628635	0.334756792913585	.	.
chr1	156718854	156719353	chr1	156644052	156644551	Fam20b|chr1:156644052-156644551	0.534817733380725	.	.
chr1	159231910	159232409	chr1	159392607	159393106	Cop1|chr1:159392607-159393106	0.432543710635385	.	.
chr1	159231910	159232409	chr1	159392607	159393106	Cop1|chr1:159392607-159393106	0.432543710635386	.	.
chr1	159523530	159524029	chr1	159392607	159393106	Tnr|chr1:159392607-159393106	0.412311262397037	.	.
chr1	159523530	159524029	chr1	159517612	159518111	Tnr|chr1:159517612-159518111	0.649509083492084	.	.
chr1	159523530	159524029	chr1	159594174	159594673	Tnr|chr1:159594174-159594673	0.616936187815971	.	.
chr1	159523530	159524029	chr1	159670755	159671254	Tnr|chr1:159670755-159671254	0.54278983830374	.	.
chr1	159523530	159524029	chr1	159840250	159840749	Tnr|chr1:159840250-159840749	0.492018664251389	.	.
chr1	159523530	159524029	chr1	159910940	159911439	Tnr|chr1:159910940-159911439	0.45794343279564	.	.
chr1	159523530	159524029	chr1	159948245	159948744	Tnr|chr1:159948245-159948744	0.353733529791707	.	.
chr1	160194792	160195291	chr1	160184477	160184976	Mrps14|chr1:160184477-160184976	0.368137312385867	.	.
chr1	160212750	160213249	chr1	159840250	159840749	Cacybp|chr1:159840250-159840749	0.338497418542566	.	.
chr1	160212750	160213249	chr1	159920560	159921059	Cacybp|chr1:159920560-159921059	0.364870368100529	.	.
chr1	160212750	160213249	chr1	160246811	160247310	Cacybp|chr1:160246811-160247310	0.328530607632392	.	.
chr1	160906055	160906554	chr1	160876462	160876961	Rc3h1|chr1:160876462-160876961	0.338711050093846	.	.
chr1	160906055	160906554	chr1	160968584	160969083	Rc3h1|chr1:160968584-160969083	0.356327386838704	.	.
chr1	160906055	160906554	chr1	161025424	161025923	Rc3h1|chr1:161025424-161025923	0.581121809796608	.	.
chr1	160906055	160906554	chr1	161217679	161218178	Rc3h1|chr1:161217679-161218178	0.437247782677437	.	.
chr1	160906592	160907091	chr1	160840032	160840531	Rc3h1|chr1:160840032-160840531	0.486978315525058	.	.
chr1	160906592	160907091	chr1	160876462	160876961	Rc3h1|chr1:160876462-160876961	0.384388334119075	.	.
chr1	160906592	160907091	chr1	160968584	160969083	Rc3h1|chr1:160968584-160969083	0.344689074941941	.	.
chr1	160906592	160907091	chr1	161025424	161025923	Rc3h1|chr1:161025424-161025923	0.442790573066979	.	.
chr1	160906592	160907091	chr1	161170609	161171108	Rc3h1|chr1:161170609-161171108	0.339983227500788	.	.
chr1	161034286	161034785	chr1	160934068	160934567	Gas5|chr1:160934068-160934567	0.438134709887706	.	.
chr1	161034286	161034785	chr1	160934068	160934567	Zbtb37|chr1:160934068-160934567	0.438134709887706	.	.
chr1	161070536	161071035	chr1	161400084	161400583	Cenpl|chr1:161400084-161400583	0.406020293431595	.	.
chr1	161070536	161071035	chr1	161400084	161400583	Dars2|chr1:161400084-161400583	0.406020293431595	.	.
chr1	161131254	161131753	chr1	160968584	160969083	Klhl20|chr1:160968584-160969083	0.454294055634006	.	.
chr1	161131254	161131753	chr1	161217679	161218178	Klhl20|chr1:161217679-161218178	0.419038395616631	.	.
chr1	161131254	161131753	chr1	161400084	161400583	Klhl20|chr1:161400084-161400583	0.392625312123478	.	.
chr1	161143255	161143754	chr1	160877151	160877650	Ankrd45|chr1:160877151-160877650	0.345091035096655	.	.
chr1	161250941	161251440	chr1	161286641	161287140	Prdx6|chr1:161286641-161287140	0.437999718991572	.	.
chr1	161876715	161877214	chr1	161962922	161963421	Suco|chr1:161962922-161963421	0.367357547874397	.	.
chr1	161876715	161877214	chr1	161999997	162000496	Suco|chr1:161999997-162000496	0.344853320386111	.	.
chr1	161890851	161891350	chr1	161748714	161749213	Gm31925|chr1:161748714-161749213	0.424487382086286	.	.
chr1	161968972	161969471	chr1	161921868	161922367	Gm38304|chr1:161921868-161922367	0.381075066526632	.	.
chr1	161968972	161969471	chr1	161921868	161922367	Pigc|chr1:161921868-161922367	0.381075066526632	.	.
chr1	161968972	161969471	chr1	161962922	161963421	Gm38304|chr1:161962922-161963421	0.33349594199054	.	.
chr1	161968972	161969471	chr1	161962922	161963421	Pigc|chr1:161962922-161963421	0.33349594199054	.	.
chr1	162548386	162548885	chr1	162587249	162587748	Eef1aknmt|chr1:162587249-162587748	0.432337480245924	.	.
chr1	162548386	162548885	chr1	162587785	162588284	Eef1aknmt|chr1:162587785-162588284	0.3609700637677	.	.
chr1	162548386	162548885	chr1	162775085	162775584	Eef1aknmt|chr1:162775085-162775584	0.576211523342342	.	.
chr1	162548386	162548885	chr1	162803083	162803582	Eef1aknmt|chr1:162803083-162803582	0.480556142533004	.	.
chr1	162570372	162570871	chr1	162665061	162665560	Vamp4|chr1:162665061-162665560	0.453480028132355	.	.
chr1	162740352	162740851	chr1	162900423	162900922	Prrc2c|chr1:162900423-162900922	0.475804207849595	.	.
chr1	163403421	163403920	chr1	163091295	163091794	Gorab|chr1:163091295-163091794	0.386693164600113	.	.
chr1	163403421	163403920	chr1	163505994	163506493	Gorab|chr1:163505994-163506493	0.514622326779556	.	.
chr1	163779331	163779830	chr1	163910292	163910791	Kifap3|chr1:163910292-163910791	0.542232530373843	.	.
chr1	163779331	163779830	chr1	164002841	164003340	Kifap3|chr1:164002841-164003340	0.399437051694688	.	.
chr1	163779331	163779830	chr1	164014026	164014525	Kifap3|chr1:164014026-164014525	0.511062818605759	.	.
chr1	163779331	163779830	chr1	164097985	164098484	Kifap3|chr1:164097985-164098484	0.565084641404984	.	.
chr1	163928756	163929255	chr1	163708284	163708783	Scyl3|chr1:163708284-163708783	0.33042894963169	.	.
chr1	163928756	163929255	chr1	163792813	163793312	Scyl3|chr1:163792813-163793312	0.32581427233605	.	.
chr1	163928756	163929255	chr1	163844954	163845453	Scyl3|chr1:163844954-163845453	0.354553508771466	.	.
chr1	163929752	163930251	chr1	163505994	163506493	Scyl3|chr1:163505994-163506493	0.333204021672437	.	.
chr1	163929752	163930251	chr1	163844954	163845453	Scyl3|chr1:163844954-163845453	0.501877823003924	.	.
chr1	163929752	163930251	chr1	164055963	164056462	Scyl3|chr1:164055963-164056462	0.344972717405178	.	.
chr1	163994642	163995141	chr1	163910292	163910791	BC055324|chr1:163910292-163910791	0.329196888526514	.	.
chr1	163994642	163995141	chr1	163910292	163910791	Mettl18|chr1:163910292-163910791	0.329196888526514	.	.
chr1	163994642	163995141	chr1	164002841	164003340	BC055324|chr1:164002841-164003340	0.369900455232933	.	.
chr1	163994642	163995141	chr1	164002841	164003340	Mettl18|chr1:164002841-164003340	0.369900455232933	.	.
chr1	163994642	163995141	chr1	164014026	164014525	BC055324|chr1:164014026-164014525	0.324618994933595	.	.
chr1	163994642	163995141	chr1	164014026	164014525	Mettl18|chr1:164014026-164014525	0.324618994933595	.	.
chr1	164248686	164249185	chr1	163910292	163910791	Slc19a2|chr1:163910292-163910791	0.359950054151253	.	.
chr1	164248686	164249185	chr1	164014026	164014525	Slc19a2|chr1:164014026-164014525	0.474253304885101	.	.
chr1	164249286	164249785	chr1	163792813	163793312	Slc19a2|chr1:163792813-163793312	0.545741640155797	.	.
chr1	164249286	164249785	chr1	163923981	163924480	Slc19a2|chr1:163923981-163924480	0.656505283927057	.	.
chr1	164249286	164249785	chr1	164292887	164293386	Slc19a2|chr1:164292887-164293386	0.421078032421286	.	.
chr1	164249286	164249785	chr1	164395586	164396085	Slc19a2|chr1:164395586-164396085	0.398323778583068	.	.
chr1	164249286	164249785	chr1	164416282	164416781	Slc19a2|chr1:164416282-164416781	0.464387760751096	.	.
chr1	164249286	164249785	chr1	164428925	164429424	Slc19a2|chr1:164428925-164429424	0.416904628290956	.	.
chr1	164249286	164249785	chr1	164474792	164475291	Slc19a2|chr1:164474792-164475291	0.44186268703992	.	.
chr1	164307370	164307869	chr1	164002841	164003340	Blzf1|chr1:164002841-164003340	0.431475789665685	.	.
chr1	164307370	164307869	chr1	164235945	164236444	Blzf1|chr1:164235945-164236444	0.320384284353296	.	.
chr1	164307370	164307869	chr1	164334527	164335026	Blzf1|chr1:164334527-164335026	0.394308831223098	.	.
chr1	164457803	164458302	chr1	164002841	164003340	Atp1b1|chr1:164002841-164003340	0.385141740884604	.	.
chr1	164457803	164458302	chr1	164097985	164098484	Atp1b1|chr1:164097985-164098484	0.329179786042195	.	.
chr1	164457803	164458302	chr1	164313959	164314458	Atp1b1|chr1:164313959-164314458	0.416183840917705	.	.
chr1	164457803	164458302	chr1	164366670	164367169	Atp1b1|chr1:164366670-164367169	0.389699896101871	.	.
chr1	164502271	164502770	chr1	164292887	164293386	Gm26685|chr1:164292887-164293386	0.388551712780355	.	.
chr1	164502271	164502770	chr1	164334527	164335026	Gm26685|chr1:164334527-164335026	0.58527563534402	.	.
chr1	164502271	164502770	chr1	164395586	164396085	Gm26685|chr1:164395586-164396085	0.480100100698049	.	.
chr1	164502271	164502770	chr1	164428925	164429424	Gm26685|chr1:164428925-164429424	0.317756060666931	.	.
chr1	164502271	164502770	chr1	164550594	164551093	Gm26685|chr1:164550594-164551093	0.37022999083934	.	.
chr1	164502271	164502770	chr1	164620861	164621360	Gm26685|chr1:164620861-164621360	0.504072118303443	.	.
chr1	164502271	164502770	chr1	164713576	164714075	Gm26685|chr1:164713576-164714075	0.475866786687147	.	.
chr1	164502271	164502770	chr1	164905001	164905500	Gm26685|chr1:164905001-164905500	0.412280802735195	.	.
chr1	164502271	164502770	chr1	164998595	164999094	Gm26685|chr1:164998595-164999094	0.589219244207249	.	.
chr1	164898957	164899456	chr1	164879761	164880260	Gm32569|chr1:164879761-164880260	0.617082631251099	.	.
chr1	164898957	164899456	chr1	164972892	164973391	Gm32569|chr1:164972892-164973391	0.387910048281795	.	.
chr1	164899648	164900147	chr1	164530695	164531194	Gm32569|chr1:164530695-164531194	0.321834613892238	.	.
chr1	164899648	164900147	chr1	164550594	164551093	Gm32569|chr1:164550594-164551093	0.437047361396143	.	.
chr1	164899648	164900147	chr1	164969680	164970179	Gm32569|chr1:164969680-164970179	0.394953353728406	.	.
chr1	165460313	165460812	chr1	165320429	165320928	Dcaf6|chr1:165320429-165320928	0.460376523831318	.	.
chr1	165460313	165460812	chr1	165320429	165320928	Mpc2|chr1:165320429-165320928	0.460376523831318	.	.
chr1	165460313	165460812	chr1	165381239	165381738	Dcaf6|chr1:165381239-165381738	0.43706498659169	.	.
chr1	165460313	165460812	chr1	165381239	165381738	Mpc2|chr1:165381239-165381738	0.43706498659169	.	.
chr1	165460313	165460812	chr1	165520172	165520671	Dcaf6|chr1:165520172-165520671	0.336844987560443	.	.
chr1	165460313	165460812	chr1	165520172	165520671	Mpc2|chr1:165520172-165520671	0.336844987560443	.	.
chr1	165460313	165460812	chr1	165567588	165568087	Dcaf6|chr1:165567588-165568087	0.447430003543949	.	.
chr1	165460313	165460812	chr1	165567588	165568087	Mpc2|chr1:165567588-165568087	0.447430003543949	.	.
chr1	165460313	165460812	chr1	165583511	165584010	Dcaf6|chr1:165583511-165584010	0.38276037896806	.	.
chr1	165460313	165460812	chr1	165583511	165584010	Mpc2|chr1:165583511-165584010	0.38276037896806	.	.
chr1	165460313	165460812	chr1	165584580	165585079	Dcaf6|chr1:165584580-165585079	0.58926058907026	.	.
chr1	165460313	165460812	chr1	165584580	165585079	Mpc2|chr1:165584580-165585079	0.58926058907026	.	.
chr1	165460313	165460812	chr1	165603153	165603652	Dcaf6|chr1:165603153-165603652	0.333476707076285	.	.
chr1	165460313	165460812	chr1	165603153	165603652	Mpc2|chr1:165603153-165603652	0.333476707076285	.	.
chr1	165460313	165460812	chr1	165610890	165611389	Dcaf6|chr1:165610890-165611389	0.495213900879762	.	.
chr1	165460313	165460812	chr1	165610890	165611389	Mpc2|chr1:165610890-165611389	0.495213900879762	.	.
chr1	165460313	165460812	chr1	165618098	165618597	Dcaf6|chr1:165618098-165618597	0.522057616475812	.	.
chr1	165460313	165460812	chr1	165618098	165618597	Mpc2|chr1:165618098-165618597	0.522057616475812	.	.
chr1	165460922	165461421	chr1	165520172	165520671	Dcaf6|chr1:165520172-165520671	0.340894555883069	.	.
chr1	165460922	165461421	chr1	165520172	165520671	Mpc2|chr1:165520172-165520671	0.340894555883069	.	.
chr1	165460922	165461421	chr1	165603153	165603652	Dcaf6|chr1:165603153-165603652	0.367578430556234	.	.
chr1	165460922	165461421	chr1	165603153	165603652	Mpc2|chr1:165603153-165603652	0.367578430556234	.	.
chr1	165460922	165461421	chr1	165610890	165611389	Dcaf6|chr1:165610890-165611389	0.442670632014674	.	.
chr1	165460922	165461421	chr1	165610890	165611389	Mpc2|chr1:165610890-165611389	0.442670632014674	.	.
chr1	165634316	165634815	chr1	165308025	165308524	Mpzl1|chr1:165308025-165308524	0.5325786310706	.	.
chr1	165634316	165634815	chr1	165381239	165381738	Mpzl1|chr1:165381239-165381738	0.34832744353066	.	.
chr1	165634316	165634815	chr1	165584580	165585079	Mpzl1|chr1:165584580-165585079	0.461860550271228	.	.
chr1	165634316	165634815	chr1	165618098	165618597	Mpzl1|chr1:165618098-165618597	0.454706531135599	.	.
chr1	165763500	165763999	chr1	165814687	165815186	Creg1|chr1:165814687-165815186	0.692178206473364	.	.
chr1	165763500	165763999	chr1	165872819	165873318	Creg1|chr1:165872819-165873318	0.393471439878593	.	.
chr1	165763500	165763999	chr1	165983400	165983899	Creg1|chr1:165983400-165983899	0.367459578736625	.	.
chr1	165763500	165763999	chr1	166160566	166161065	Creg1|chr1:166160566-166161065	0.318227609016535	.	.
chr1	165764089	165764588	chr1	165814687	165815186	Creg1|chr1:165814687-165815186	0.455683781664695	.	.
chr1	165764089	165764588	chr1	165862629	165863128	Creg1|chr1:165862629-165863128	0.318799206925937	.	.
chr1	165764089	165764588	chr1	165872819	165873318	Creg1|chr1:165872819-165873318	0.355764887836872	.	.
chr1	165764089	165764588	chr1	166160566	166161065	Creg1|chr1:166160566-166161065	0.419151786110266	.	.
chr1	165780459	165780958	chr1	165773159	165773658	Gm16565|chr1:165773159-165773658	0.375789706826856	.	.
chr1	165780459	165780958	chr1	165775339	165775838	Gm16565|chr1:165775339-165775838	0.321352679924782	.	.
chr1	165780459	165780958	chr1	165814687	165815186	Gm16565|chr1:165814687-165815186	0.445663394163653	.	.
chr1	165780459	165780958	chr1	165861271	165861770	Gm16565|chr1:165861271-165861770	0.415114817445768	.	.
chr1	165780459	165780958	chr1	165983400	165983899	Gm16565|chr1:165983400-165983899	0.566930831634824	.	.
chr1	165780459	165780958	chr1	166055102	166055601	Gm16565|chr1:166055102-166055601	0.320456861688355	.	.
chr1	165780459	165780958	chr1	166160566	166161065	Gm16565|chr1:166160566-166161065	0.390104216266252	.	.
chr1	165780459	165780958	chr1	166160566	166161065	Gm16565|chr1:166160566-166161065	0.390104216266253	.	.
chr1	166002418	166002917	chr1	165993190	165993689	Gm26665|chr1:165993190-165993689	0.443968347164191	.	.
chr1	166002418	166002917	chr1	165993190	165993689	Pou2f1|chr1:165993190-165993689	0.443968347164191	.	.
chr1	166002418	166002917	chr1	166139809	166140308	Gm26665|chr1:166139809-166140308	0.47720768055799	.	.
chr1	166002418	166002917	chr1	166139809	166140308	Pou2f1|chr1:166139809-166140308	0.47720768055799	.	.
chr1	166002418	166002917	chr1	166405525	166406024	Gm26665|chr1:166405525-166406024	0.57237162302639	.	.
chr1	166002418	166002917	chr1	166405525	166406024	Pou2f1|chr1:166405525-166406024	0.57237162302639	.	.
chr1	166003176	166003675	chr1	165775339	165775838	Gm26665|chr1:165775339-165775838	0.581344741365189	.	.
chr1	166003176	166003675	chr1	165775339	165775838	Pou2f1|chr1:165775339-165775838	0.581344741365189	.	.
chr1	166253817	166254316	chr1	166047755	166048254	Ildr2|chr1:166047755-166048254	0.686789438374487	.	.
chr1	166253817	166254316	chr1	166088473	166088972	Ildr2|chr1:166088473-166088972	0.565209970006229	.	.
chr1	166253817	166254316	chr1	166153330	166153829	Ildr2|chr1:166153330-166153829	0.367315609213859	.	.
chr1	166379002	166379501	chr1	166139809	166140308	Tada1|chr1:166139809-166140308	0.45181916629211	.	.
chr1	166379002	166379501	chr1	166360121	166360620	Tada1|chr1:166360121-166360620	0.338821596475064	.	.
chr1	166379002	166379501	chr1	166405525	166406024	Tada1|chr1:166405525-166406024	0.731302533425489	.	.
chr1	166379863	166380362	chr1	166048366	166048865	Gm15853|chr1:166048366-166048865	0.40985854038082	.	.
chr1	166379863	166380362	chr1	166185275	166185774	Gm15853|chr1:166185275-166185774	0.340631680224164	.	.
chr1	166409578	166410077	chr1	166154109	166154608	Pogk|chr1:166154109-166154608	0.425473111068285	.	.
chr1	167284101	167284600	chr1	167283517	167284016	Gm2453|chr1:167283517-167284016	0.597248931656261	.	.
chr1	167284101	167284600	chr1	167283517	167284016	Uck2|chr1:167283517-167284016	0.597248931656261	.	.
chr1	167284924	167285423	chr1	167457646	167458145	Gm2453|chr1:167457646-167458145	0.343627490927268	.	.
chr1	167284924	167285423	chr1	167457646	167458145	Uck2|chr1:167457646-167458145	0.343627490927268	.	.
chr1	167308418	167308917	chr1	167644841	167645340	Tmco1|chr1:167644841-167645340	0.369172789869237	.	.
chr1	167349707	167350206	chr1	167369851	167370350	Aldh9a1|chr1:167369851-167370350	0.480372166877878	.	.
chr1	167393588	167394087	chr1	167369851	167370350	Mgst3|chr1:167369851-167370350	0.448379522748325	.	.
chr1	167394156	167394655	chr1	167256829	167257328	Mgst3|chr1:167256829-167257328	0.434487570260517	.	.
chr1	167598393	167598892	chr1	167256829	167257328	Rxrg|chr1:167256829-167257328	0.346102714954267	.	.
chr1	167598393	167598892	chr1	167457646	167458145	Rxrg|chr1:167457646-167458145	0.341905784465607	.	.
chr1	168432123	168432622	chr1	168455117	168455616	Pbx1|chr1:168455117-168455616	0.454001787276447	.	.
chr1	168432123	168432622	chr1	168476564	168477063	Pbx1|chr1:168476564-168477063	0.365722365481843	.	.
chr1	168432123	168432622	chr1	168676717	168677216	Pbx1|chr1:168676717-168677216	0.331447233036028	.	.
chr1	169532064	169532563	chr1	169495843	169496342	Nuf2|chr1:169495843-169496342	0.352172543658212	.	.
chr1	169532064	169532563	chr1	169636631	169637130	Nuf2|chr1:169636631-169637130	0.457434849752455	.	.
chr1	169532064	169532563	chr1	169645145	169645644	Nuf2|chr1:169645145-169645644	0.434057109274318	.	.
chr1	169532064	169532563	chr1	169762469	169762968	Nuf2|chr1:169762469-169762968	0.516945904984219	.	.
chr1	169532064	169532563	chr1	169919108	169919607	Nuf2|chr1:169919108-169919607	0.46899581438977	.	.
chr1	169747461	169747960	chr1	169338321	169338820	Rgs4|chr1:169338321-169338820	0.392144853920025	.	.
chr1	169747461	169747960	chr1	169762469	169762968	Rgs4|chr1:169762469-169762968	0.336046600790269	.	.
chr1	169748255	169748754	chr1	169338321	169338820	Rgs4|chr1:169338321-169338820	0.519310013636241	.	.
chr1	169748255	169748754	chr1	169344117	169344616	Rgs4|chr1:169344117-169344616	0.510113818092516	.	.
chr1	169748255	169748754	chr1	169479628	169480127	Rgs4|chr1:169479628-169480127	0.337861614824019	.	.
chr1	169748255	169748754	chr1	169698668	169699167	Rgs4|chr1:169698668-169699167	0.4964687739622	.	.
chr1	169748255	169748754	chr1	169981147	169981646	Rgs4|chr1:169981147-169981646	0.333420384108457	.	.
chr1	169969082	169969581	chr1	169762469	169762968	3110045C21Rik|chr1:169762469-169762968	0.459695017914451	.	.
chr1	169969082	169969581	chr1	169762469	169762968	Hsd17b7|chr1:169762469-169762968	0.459695017914451	.	.
chr1	170174840	170175339	chr1	170211573	170212072	Gm37748|chr1:170211573-170212072	0.3335841030301	.	.
chr1	170174840	170175339	chr1	170211573	170212072	Uap1|chr1:170211573-170212072	0.3335841030301	.	.
chr1	170215136	170215635	chr1	169762469	169762968	4930500M09Rik|chr1:169762469-169762968	0.504802094054293	.	.
chr1	170215136	170215635	chr1	169762469	169762968	Uhmk1|chr1:169762469-169762968	0.504802094054293	.	.
chr1	170215136	170215635	chr1	170255487	170255986	4930500M09Rik|chr1:170255487-170255986	0.437508114905337	.	.
chr1	170215136	170215635	chr1	170255487	170255986	Uhmk1|chr1:170255487-170255986	0.437508114905337	.	.
chr1	170215136	170215635	chr1	170375184	170375683	4930500M09Rik|chr1:170375184-170375683	0.397584666808132	.	.
chr1	170215136	170215635	chr1	170375184	170375683	Uhmk1|chr1:170375184-170375683	0.397584666808132	.	.
chr1	170867571	170868070	chr1	170512309	170512808	Atf6|chr1:170512309-170512808	0.496822477184915	.	.
chr1	170867571	170868070	chr1	170512309	170512808	Gm9929|chr1:170512309-170512808	0.496822477184915	.	.
chr1	170867571	170868070	chr1	170538817	170539316	Atf6|chr1:170538817-170539316	0.410566187406739	.	.
chr1	170867571	170868070	chr1	170538817	170539316	Gm9929|chr1:170538817-170539316	0.410566187406739	.	.
chr1	170867571	170868070	chr1	170887208	170887707	Atf6|chr1:170887208-170887707	0.344911835659372	.	.
chr1	170867571	170868070	chr1	170887208	170887707	Gm9929|chr1:170887208-170887707	0.344911835659372	.	.
chr1	170867571	170868070	chr1	171066545	171067044	Atf6|chr1:171066545-171067044	0.469260568712047	.	.
chr1	170867571	170868070	chr1	171066545	171067044	Gm9929|chr1:171066545-171067044	0.469260568712047	.	.
chr1	170867571	170868070	chr1	171074227	171074726	Atf6|chr1:171074227-171074726	0.389487177943587	.	.
chr1	170867571	170868070	chr1	171074227	171074726	Gm9929|chr1:171074227-171074726	0.389487177943587	.	.
chr1	170868410	170868909	chr1	170505771	170506270	Atf6|chr1:170505771-170506270	0.556792643741357	.	.
chr1	170868410	170868909	chr1	170505771	170506270	Gm9929|chr1:170505771-170506270	0.556792643741357	.	.
chr1	170868410	170868909	chr1	171037809	171038308	Atf6|chr1:171037809-171038308	0.418557845057439	.	.
chr1	170868410	170868909	chr1	171037809	171038308	Gm9929|chr1:171037809-171038308	0.418557845057439	.	.
chr1	170868410	170868909	chr1	171038357	171038856	Atf6|chr1:171038357-171038856	0.444132476860993	.	.
chr1	170868410	170868909	chr1	171038357	171038856	Gm9929|chr1:171038357-171038856	0.444132476860993	.	.
chr1	170868410	170868909	chr1	171118208	171118707	Atf6|chr1:171118208-171118707	0.572463125195498	.	.
chr1	170868410	170868909	chr1	171118208	171118707	Gm9929|chr1:171118208-171118707	0.572463125195498	.	.
chr1	170868410	170868909	chr1	171228289	171228788	Atf6|chr1:171228289-171228788	0.340531461124103	.	.
chr1	170868410	170868909	chr1	171228289	171228788	Gm9929|chr1:171228289-171228788	0.340531461124103	.	.
chr1	170868410	170868909	chr1	171235762	171236261	Atf6|chr1:171235762-171236261	0.418700999006909	.	.
chr1	170868410	170868909	chr1	171235762	171236261	Gm9929|chr1:171235762-171236261	0.418700999006909	.	.
chr1	170885252	170885751	chr1	171033681	171034180	Dusp12|chr1:171033681-171034180	0.346049026104441	.	.
chr1	170885252	170885751	chr1	171033681	171034180	Gm26620|chr1:171033681-171034180	0.346049026104441	.	.
chr1	170885252	170885751	chr1	171037809	171038308	Dusp12|chr1:171037809-171038308	0.514190470868813	.	.
chr1	170885252	170885751	chr1	171037809	171038308	Dusp12|chr1:171037809-171038308	0.514190470868814	.	.
chr1	170885252	170885751	chr1	171037809	171038308	Gm26620|chr1:171037809-171038308	0.514190470868813	.	.
chr1	170885252	170885751	chr1	171037809	171038308	Gm26620|chr1:171037809-171038308	0.514190470868814	.	.
chr1	170885252	170885751	chr1	171038357	171038856	Dusp12|chr1:171038357-171038856	0.542334227535636	.	.
chr1	170885252	170885751	chr1	171038357	171038856	Gm26620|chr1:171038357-171038856	0.542334227535636	.	.
chr1	170885252	170885751	chr1	171044776	171045275	Dusp12|chr1:171044776-171045275	0.431851356578947	.	.
chr1	170885252	170885751	chr1	171044776	171045275	Gm26620|chr1:171044776-171045275	0.431851356578947	.	.
chr1	171064360	171064859	chr1	171066545	171067044	Fcgr3|chr1:171066545-171067044	0.595027468509839	.	.
chr1	171064360	171064859	chr1	171074227	171074726	Fcgr3|chr1:171074227-171074726	0.340110398835842	.	.
chr1	171064360	171064859	chr1	171161018	171161517	Fcgr3|chr1:171161018-171161517	0.502416426411622	.	.
chr1	171064360	171064859	chr1	171180959	171181458	Fcgr3|chr1:171180959-171181458	0.370757543065456	.	.
chr1	171064360	171064859	chr1	171247027	171247526	Fcgr3|chr1:171247027-171247526	0.502934566225569	.	.
chr1	171150371	171150870	chr1	171118208	171118707	Mpz|chr1:171118208-171118707	0.394627061185786	.	.
chr1	171150371	171150870	chr1	171118208	171118707	Sdhc|chr1:171118208-171118707	0.394627061185786	.	.
chr1	171196077	171196576	chr1	170850489	170850988	Pcp4l1|chr1:170850489-170850988	0.403103832663764	.	.
chr1	171196077	171196576	chr1	171110922	171111421	Pcp4l1|chr1:171110922-171111421	0.408100355261268	.	.
chr1	171196077	171196576	chr1	171192867	171193366	Pcp4l1|chr1:171192867-171193366	0.434719745380403	.	.
chr1	171222404	171222903	chr1	171044266	171044765	Tomm40l|chr1:171044266-171044765	0.395221947440628	.	.
chr1	171222404	171222903	chr1	171102488	171102987	Tomm40l|chr1:171102488-171102987	0.483522036140654	.	.
chr1	171250636	171251135	chr1	171262470	171262969	Adamts4|chr1:171262470-171262969	0.394598765164022	.	.
chr1	171250636	171251135	chr1	171262470	171262969	Ndufs2|chr1:171262470-171262969	0.394598765164022	.	.
chr1	171250636	171251135	chr1	171379865	171380364	Adamts4|chr1:171379865-171380364	0.387826961895864	.	.
chr1	171250636	171251135	chr1	171379865	171380364	Ndufs2|chr1:171379865-171380364	0.387826961895864	.	.
chr1	171270057	171270556	chr1	171262470	171262969	B4galt3|chr1:171262470-171262969	0.471760423542861	.	.
chr1	171270057	171270556	chr1	171263038	171263537	B4galt3|chr1:171263038-171263537	0.461121148642046	.	.
chr1	171270057	171270556	chr1	171379865	171380364	B4galt3|chr1:171379865-171380364	0.661010045672543	.	.
chr1	171270057	171270556	chr1	171449639	171450138	B4galt3|chr1:171449639-171450138	0.397689566303856	.	.
chr1	171287719	171288218	chr1	171449639	171450138	Usp21|chr1:171449639-171450138	0.341973402619561	.	.
chr1	171328140	171328639	chr1	171318640	171319139	Dedd|chr1:171318640-171319139	0.397853325734311	.	.
chr1	171328705	171329204	chr1	171449639	171450138	Dedd|chr1:171449639-171450138	0.376085410738189	.	.
chr1	171329206	171329705	chr1	171263038	171263537	Dedd|chr1:171263038-171263537	0.456580896361321	.	.
chr1	171329206	171329705	chr1	171318640	171319139	Dedd|chr1:171318640-171319139	0.520149144740598	.	.
chr1	171329206	171329705	chr1	171449639	171450138	Dedd|chr1:171449639-171450138	0.636043465611908	.	.
chr1	171345437	171345936	chr1	171318640	171319139	Nit1|chr1:171318640-171319139	0.32515314055988	.	.
chr1	171345437	171345936	chr1	171318640	171319139	Pfdn2|chr1:171318640-171319139	0.32515314055988	.	.
chr1	171361088	171361587	chr1	171318640	171319139	Klhdc9|chr1:171318640-171319139	0.535275783416995	.	.
chr1	171361088	171361587	chr1	171449639	171450138	Klhdc9|chr1:171449639-171450138	0.474471457747881	.	.
chr1	171411068	171411567	chr1	171318640	171319139	Usf1|chr1:171318640-171319139	0.529247765731513	.	.
chr1	171411068	171411567	chr1	171449639	171450138	Usf1|chr1:171449639-171450138	0.646058048962626	.	.
chr1	171503198	171503697	chr1	171379865	171380364	Alyref2|chr1:171379865-171380364	0.519839780814422	.	.
chr1	171503198	171503697	chr1	171379865	171380364	B930036N10Rik|chr1:171379865-171380364	0.519839780814422	.	.
chr1	172027641	172028140	chr1	172027134	172027633	Vangl2|chr1:172027134-172027633	0.605943812843045	.	.
chr1	172027641	172028140	chr1	172217086	172217585	Vangl2|chr1:172217086-172217585	0.329397398296891	.	.
chr1	172027641	172028140	chr1	172217086	172217585	Vangl2|chr1:172217086-172217585	0.329397398296892	.	.
chr1	172126494	172126993	chr1	172016003	172016502	Pex19|chr1:172016003-172016502	0.33649173554317	.	.
chr1	172126494	172126993	chr1	172095076	172095575	Pex19|chr1:172095076-172095575	0.459119665896981	.	.
chr1	172126494	172126993	chr1	172186335	172186834	Pex19|chr1:172186335-172186834	0.609538363262563	.	.
chr1	172126494	172126993	chr1	172202224	172202723	Pex19|chr1:172202224-172202723	0.621140117284749	.	.
chr1	172147848	172148347	chr1	172095076	172095575	Dcaf8|chr1:172095076-172095575	0.440362495769851	.	.
chr1	172147848	172148347	chr1	172202224	172202723	Dcaf8|chr1:172202224-172202723	0.547032098613229	.	.
chr1	172148427	172148926	chr1	172016003	172016502	Dcaf8|chr1:172016003-172016502	0.475569588543223	.	.
chr1	172148427	172148926	chr1	172095076	172095575	Dcaf8|chr1:172095076-172095575	0.432763458310053	.	.
chr1	172148427	172148926	chr1	172186335	172186834	Dcaf8|chr1:172186335-172186834	0.337166765283439	.	.
chr1	172148427	172148926	chr1	172202224	172202723	Dcaf8|chr1:172202224-172202723	0.565053247159407	.	.
chr1	172206562	172207061	chr1	172217086	172217585	Pea15a|chr1:172217086-172217585	0.503445155125535	.	.
chr1	172632295	172632794	chr1	172551811	172552310	Dusp23|chr1:172551811-172552310	0.333960660489985	.	.
chr1	172632295	172632794	chr1	172702761	172703260	Dusp23|chr1:172702761-172703260	0.633714916737507	.	.
chr1	172632827	172633326	chr1	172551811	172552310	Dusp23|chr1:172551811-172552310	0.655375542140589	.	.
chr1	172632827	172633326	chr1	172700778	172701277	Dusp23|chr1:172700778-172701277	0.345201729431863	.	.
chr1	172632827	172633326	chr1	172702761	172703260	Dusp23|chr1:172702761-172703260	0.33325175963586	.	.
chr1	173367390	173367889	chr1	173044475	173044974	Cadm3|chr1:173044475-173044974	0.447385388729017	.	.
chr1	173367390	173367889	chr1	173355088	173355587	Cadm3|chr1:173355088-173355587	0.428497055575075	.	.
chr1	173367390	173367889	chr1	173377444	173377943	Cadm3|chr1:173377444-173377943	0.488521027829649	.	.
chr1	174501578	174502077	chr1	174503374	174503873	Fmn2|chr1:174503374-174503873	0.384487685971115	.	.
chr1	174501578	174502077	chr1	174503374	174503873	Fmn2|chr1:174503374-174503873	0.384487685971116	.	.
chr1	174501578	174502077	chr1	174608199	174608698	Fmn2|chr1:174608199-174608698	0.331896813871036	.	.
chr1	174502434	174502933	chr1	174452720	174453219	Fmn2|chr1:174452720-174453219	0.410373159212246	.	.
chr1	174502434	174502933	chr1	174503374	174503873	Fmn2|chr1:174503374-174503873	0.446703431393441	.	.
chr1	175625436	175625935	chr1	175922004	175922503	Fh1|chr1:175922004-175922503	0.341664718506933	.	.
chr1	175625938	175626437	chr1	175677901	175678400	Fh1|chr1:175677901-175678400	0.405184811085711	.	.
chr1	175625938	175626437	chr1	175923807	175924306	Fh1|chr1:175923807-175924306	0.382455582629482	.	.
chr1	175692503	175693002	chr1	175772910	175773409	Chml|chr1:175772910-175773409	0.432994145607697	.	.
chr1	175692503	175693002	chr1	175772910	175773409	Opn3|chr1:175772910-175773409	0.432994145607697	.	.
chr1	175692503	175693002	chr1	175936373	175936872	Chml|chr1:175936373-175936872	0.374726959328392	.	.
chr1	175692503	175693002	chr1	175936373	175936872	Opn3|chr1:175936373-175936872	0.374726959328392	.	.
chr1	175693049	175693548	chr1	175616241	175616740	Chml|chr1:175616241-175616740	0.427862419078192	.	.
chr1	175693049	175693548	chr1	175616241	175616740	Opn3|chr1:175616241-175616740	0.427862419078192	.	.
chr1	175693049	175693548	chr1	175677901	175678400	Chml|chr1:175677901-175678400	0.573101730684315	.	.
chr1	175693049	175693548	chr1	175677901	175678400	Opn3|chr1:175677901-175678400	0.573101730684315	.	.
chr1	175693049	175693548	chr1	175922004	175922503	Chml|chr1:175922004-175922503	0.38981685881168	.	.
chr1	175693049	175693548	chr1	175922004	175922503	Opn3|chr1:175922004-175922503	0.38981685881168	.	.
chr1	175693049	175693548	chr1	175923807	175924306	Chml|chr1:175923807-175924306	0.532125732148516	.	.
chr1	175693049	175693548	chr1	175923807	175924306	Opn3|chr1:175923807-175924306	0.532125732148516	.	.
chr1	175693578	175694077	chr1	175936373	175936872	Chml|chr1:175936373-175936872	0.458852436574637	.	.
chr1	175880538	175881037	chr1	175677901	175678400	Exo1|chr1:175677901-175678400	0.378538086705004	.	.
chr1	175880538	175881037	chr1	175923807	175924306	Exo1|chr1:175923807-175924306	0.356114301560296	.	.
chr1	175880538	175881037	chr1	176008649	176009148	Exo1|chr1:176008649-176009148	0.524515937895451	.	.
chr1	175880538	175881037	chr1	176098379	176098878	Exo1|chr1:176098379-176098878	0.42437320021708	.	.
chr1	175880538	175881037	chr1	176119639	176120138	Exo1|chr1:176119639-176120138	0.443466422574269	.	.
chr1	177257580	177258079	chr1	177322779	177323278	Akt3|chr1:177322779-177323278	0.561829041481147	.	.
chr1	177257580	177258079	chr1	177323418	177323917	Akt3|chr1:177323418-177323917	0.373433847520457	.	.
chr1	177257580	177258079	chr1	177519975	177520474	Akt3|chr1:177519975-177520474	0.50215376842926	.	.
chr1	177258176	177258675	chr1	177307601	177308100	Akt3|chr1:177307601-177308100	0.347019007293168	.	.
chr1	177258176	177258675	chr1	177519975	177520474	Akt3|chr1:177519975-177520474	0.575169260296842	.	.
chr1	177258176	177258675	chr1	177703313	177703812	Akt3|chr1:177703313-177703812	0.373875938778622	.	.
chr1	177441325	177441824	chr1	177321832	177322331	Zbtb18|chr1:177321832-177322331	0.33606885674724	.	.
chr1	177441325	177441824	chr1	177669932	177670431	Zbtb18|chr1:177669932-177670431	0.344861497322092	.	.
chr1	177441840	177442339	chr1	177029240	177029739	Zbtb18|chr1:177029240-177029739	0.458111969371705	.	.
chr1	177441840	177442339	chr1	177063490	177063989	Zbtb18|chr1:177063490-177063989	0.569548785847311	.	.
chr1	177441840	177442339	chr1	177669932	177670431	Zbtb18|chr1:177669932-177670431	0.719603166603778	.	.
chr1	177796375	177796874	chr1	177519975	177520474	Adss|chr1:177519975-177520474	0.318913249591704	.	.
chr1	177796375	177796874	chr1	177561671	177562170	Adss|chr1:177561671-177562170	0.365804517712446	.	.
chr1	177796375	177796874	chr1	177702809	177703308	Adss|chr1:177702809-177703308	0.323871759155696	.	.
chr1	177982967	177983466	chr1	177669932	177670431	Catspere2|chr1:177669932-177670431	0.393536870233367	.	.
chr1	178276142	178276641	chr1	178390555	178391054	4930527J03Rik|chr1:178390555-178391054	0.532069687672711	.	.
chr1	178276142	178276641	chr1	178399916	178400415	4930527J03Rik|chr1:178399916-178400415	0.384493250537565	.	.
chr1	178276142	178276641	chr1	178496205	178496704	4930527J03Rik|chr1:178496205-178496704	0.408185376524371	.	.
chr1	178276142	178276641	chr1	178635288	178635787	4930527J03Rik|chr1:178635288-178635787	0.344946962884787	.	.
chr1	178317988	178318487	chr1	178249061	178249560	B230369F24Rik|chr1:178249061-178249560	0.527349338125772	.	.
chr1	178317988	178318487	chr1	178249061	178249560	Cox20|chr1:178249061-178249560	0.527349338125772	.	.
chr1	178317988	178318487	chr1	178579327	178579826	B230369F24Rik|chr1:178579327-178579826	0.447981341094262	.	.
chr1	178317988	178318487	chr1	178579327	178579826	Cox20|chr1:178579327-178579826	0.447981341094262	.	.
chr1	178317988	178318487	chr1	178606250	178606749	B230369F24Rik|chr1:178606250-178606749	0.326685504402686	.	.
chr1	178317988	178318487	chr1	178606250	178606749	Cox20|chr1:178606250-178606749	0.326685504402686	.	.
chr1	178317988	178318487	chr1	178744413	178744912	B230369F24Rik|chr1:178744413-178744912	0.509056733259202	.	.
chr1	178317988	178318487	chr1	178744413	178744912	Cox20|chr1:178744413-178744912	0.509056733259202	.	.
chr1	178318532	178319031	chr1	178579327	178579826	B230369F24Rik|chr1:178579327-178579826	0.478377629927663	.	.
chr1	178318532	178319031	chr1	178579327	178579826	Cox20|chr1:178579327-178579826	0.478377629927663	.	.
chr1	178337559	178338058	chr1	178454037	178454536	Hnrnpu|chr1:178454037-178454536	0.336333185875229	.	.
chr1	178405450	178405949	chr1	178431556	178432055	Efcab2|chr1:178431556-178432055	0.320769114515276	.	.
chr1	178405450	178405949	chr1	178579327	178579826	Efcab2|chr1:178579327-178579826	0.371445228773229	.	.
chr1	178406170	178406669	chr1	178292616	178293115	Efcab2|chr1:178292616-178293115	0.326930644775203	.	.
chr1	178528092	178528591	chr1	178368821	178369320	Kif26b|chr1:178368821-178369320	0.529508042568141	.	.
chr1	178528092	178528591	chr1	178454037	178454536	Kif26b|chr1:178454037-178454536	0.392283690623227	.	.
chr1	178528092	178528591	chr1	178579327	178579826	Kif26b|chr1:178579327-178579826	0.378903900500542	.	.
chr1	178528092	178528591	chr1	178799785	178800284	Kif26b|chr1:178799785-178800284	0.38331098290481	.	.
chr1	178528092	178528591	chr1	178811898	178812397	Kif26b|chr1:178811898-178812397	0.588689771183039	.	.
chr1	178528092	178528591	chr1	178876858	178877357	Kif26b|chr1:178876858-178877357	0.327188254583357	.	.
chr1	178528774	178529273	chr1	178876858	178877357	Kif26b|chr1:178876858-178877357	0.478437532777689	.	.
chr1	179546057	179546556	chr1	179390223	179390722	Cnst|chr1:179390223-179390722	0.46663133110809	.	.
chr1	179546057	179546556	chr1	179390223	179390722	Tfb2m|chr1:179390223-179390722	0.46663133110809	.	.
chr1	179546057	179546556	chr1	179571230	179571729	Cnst|chr1:179571230-179571729	0.321670339644082	.	.
chr1	179546057	179546556	chr1	179571230	179571729	Tfb2m|chr1:179571230-179571729	0.321670339644082	.	.
chr1	179546057	179546556	chr1	179851969	179852468	Cnst|chr1:179851969-179852468	0.338954959737715	.	.
chr1	179546057	179546556	chr1	179851969	179852468	Tfb2m|chr1:179851969-179852468	0.338954959737715	.	.
chr1	179802857	179803356	chr1	180001850	180002349	Ahctf1|chr1:180001850-180002349	0.515680020951149	.	.
chr1	179802857	179803356	chr1	180001850	180002349	Gm10518|chr1:180001850-180002349	0.515680020951149	.	.
chr1	179802857	179803356	chr1	180088290	180088789	Ahctf1|chr1:180088290-180088789	0.440849394134295	.	.
chr1	179802857	179803356	chr1	180088290	180088789	Gm10518|chr1:180088290-180088789	0.440849394134295	.	.
chr1	179802857	179803356	chr1	180185837	180186336	Ahctf1|chr1:180185837-180186336	0.422592221170388	.	.
chr1	179802857	179803356	chr1	180185837	180186336	Gm10518|chr1:180185837-180186336	0.422592221170388	.	.
chr1	179803447	179803946	chr1	179571230	179571729	Ahctf1|chr1:179571230-179571729	0.43124956065888	.	.
chr1	179803447	179803946	chr1	179571230	179571729	Gm10518|chr1:179571230-179571729	0.43124956065888	.	.
chr1	179803447	179803946	chr1	179917435	179917934	Ahctf1|chr1:179917435-179917934	0.438805751398601	.	.
chr1	179803447	179803946	chr1	179917435	179917934	Gm10518|chr1:179917435-179917934	0.438805751398601	.	.
chr1	179959653	179960152	chr1	180141681	180142180	Cdc42bpa|chr1:180141681-180142180	0.400195801691177	.	.
chr1	179959653	179960152	chr1	180184593	180185092	Cdc42bpa|chr1:180184593-180185092	0.316305876724174	.	.
chr1	180211877	180212376	chr1	179933891	179934390	Gm37336|chr1:179933891-179934390	0.396217119918794	.	.
chr1	180255556	180256055	chr1	180555895	180556394	Gm31728|chr1:180555895-180556394	0.399427146449251	.	.
chr1	180256056	180256555	chr1	180283992	180284491	Gm31728|chr1:180283992-180284491	0.381048106303881	.	.
chr1	180256056	180256555	chr1	180365065	180365564	Gm31728|chr1:180365065-180365564	0.31959975133779	.	.
chr1	180256056	180256555	chr1	180377150	180377649	Gm31728|chr1:180377150-180377649	0.338133503577617	.	.
chr1	180256056	180256555	chr1	180415810	180416309	Gm31728|chr1:180415810-180416309	0.373736009001912	.	.
chr1	180483928	180484427	chr1	180249956	180250455	Stum|chr1:180249956-180250455	0.36685914320395	.	.
chr1	180483928	180484427	chr1	180486223	180486722	Stum|chr1:180486223-180486722	0.332688732229564	.	.
chr1	180483928	180484427	chr1	180496140	180496639	Stum|chr1:180496140-180496639	0.471841747523968	.	.
chr1	180483928	180484427	chr1	180555895	180556394	Stum|chr1:180555895-180556394	0.590728282116391	.	.
chr1	180483928	180484427	chr1	180604475	180604974	Stum|chr1:180604475-180604974	0.337994968240282	.	.
chr1	180568576	180569075	chr1	180407883	180408382	Parp1|chr1:180407883-180408382	0.353692344924201	.	.
chr1	180568576	180569075	chr1	180555895	180556394	Parp1|chr1:180555895-180556394	0.450946781503044	.	.
[truncated: 37,679 more rows]
