# Supplementary material for: Single-cell analysis of chromatin accessibility in the adult mouse brain
Source: Nature. 2023 Dec 13;624(7991):378–89. doi: 10.1038/s41586-023-06824-9 (PMC10719105; doi:10.1038/s41586-023-06824-9)
Supplement: Supplementary file 3 — Supplementary Tables 1–25 and their legends. [file 41586_2023_6824_MOESM3_ESM.zip › 2023-03-05453B-s3/SI Tables/SI Table 13 Summary of all the gene-cCRE correlations/sa2subclass.CEA-AAA-BST_Six3_Sp9_Gaba.pdc.bedpe]

chr1	3466260	3466759	chr1	3433741	3434240	Gm1992|chr1:3433741-3434240	0.271035611232463	.	.
chr1	4785497	4785996	chr1	4766696	4767195	Mrpl15|chr1:4766696-4767195	0.10558312702092	.	.
chr1	4785497	4785996	chr1	4926263	4926762	Mrpl15|chr1:4926263-4926762	0.176722816203791	.	.
chr1	4785497	4785996	chr1	5023205	5023704	Mrpl15|chr1:5023205-5023704	0.141376063914568	.	.
chr1	4807592	4808091	chr1	5071134	5071633	Lypla1|chr1:5071134-5071633	0.113114233073776	.	.
chr1	4807592	4808091	chr1	5082818	5083317	Lypla1|chr1:5082818-5083317	0.139973929208581	.	.
chr1	4807592	4808091	chr1	5103120	5103619	Lypla1|chr1:5103120-5103619	0.132837070799549	.	.
chr1	4807592	4808091	chr1	5170387	5170886	Lypla1|chr1:5170387-5170886	0.173773002782686	.	.
chr1	4857480	4857979	chr1	4819527	4820026	Tcea1|chr1:4819527-4820026	0.224129480943961	.	.
chr1	4857480	4857979	chr1	4926263	4926762	Tcea1|chr1:4926263-4926762	0.180630275690233	.	.
chr1	4857480	4857979	chr1	5150490	5150989	Tcea1|chr1:5150490-5150989	0.155606182515332	.	.
chr1	4858123	4858622	chr1	4571692	4572191	Tcea1|chr1:4571692-4572191	0.248002111340146	.	.
chr1	4858123	4858622	chr1	4934807	4935306	Tcea1|chr1:4934807-4935306	0.108823630893382	.	.
chr1	4858123	4858622	chr1	5019201	5019700	Tcea1|chr1:5019201-5019700	0.1482007412349	.	.
chr1	4858123	4858622	chr1	5071134	5071633	Tcea1|chr1:5071134-5071633	0.146240710826426	.	.
chr1	4858123	4858622	chr1	5159225	5159724	Tcea1|chr1:5159225-5159724	0.123414509633876	.	.
chr1	4858123	4858622	chr1	5183460	5183959	Tcea1|chr1:5183460-5183959	0.175958511198448	.	.
chr1	4970513	4971012	chr1	4819527	4820026	Gm16041|chr1:4819527-4820026	0.135624517194925	.	.
chr1	4970513	4971012	chr1	5015264	5015763	Gm16041|chr1:5015264-5015763	0.266122410140667	.	.
chr1	4970513	4971012	chr1	5018611	5019110	Gm16041|chr1:5018611-5019110	0.132281827829112	.	.
chr1	4970513	4971012	chr1	5233031	5233530	Gm16041|chr1:5233031-5233530	0.167147469732572	.	.
chr1	5070122	5070621	chr1	4934807	4935306	Atp6v1h|chr1:4934807-4935306	0.181154154847766	.	.
chr1	5070122	5070621	chr1	4934807	4935306	Rgs20|chr1:4934807-4935306	0.181154154847766	.	.
chr1	5070122	5070621	chr1	5015264	5015763	Atp6v1h|chr1:5015264-5015763	0.139530700964688	.	.
chr1	5070122	5070621	chr1	5015264	5015763	Rgs20|chr1:5015264-5015763	0.139530700964688	.	.
chr1	5070122	5070621	chr1	5019201	5019700	Atp6v1h|chr1:5019201-5019700	0.103788028553264	.	.
chr1	5070122	5070621	chr1	5019201	5019700	Rgs20|chr1:5019201-5019700	0.103788028553264	.	.
chr1	5070122	5070621	chr1	5022621	5023120	Atp6v1h|chr1:5022621-5023120	0.149173688334136	.	.
chr1	5070122	5070621	chr1	5022621	5023120	Rgs20|chr1:5022621-5023120	0.149173688334136	.	.
chr1	5070122	5070621	chr1	5082818	5083317	Atp6v1h|chr1:5082818-5083317	0.099837336704971	.	.
chr1	5070122	5070621	chr1	5082818	5083317	Rgs20|chr1:5082818-5083317	0.099837336704971	.	.
chr1	5070122	5070621	chr1	5159225	5159724	Atp6v1h|chr1:5159225-5159724	0.110187218814144	.	.
chr1	5070122	5070621	chr1	5159225	5159724	Rgs20|chr1:5159225-5159724	0.110187218814144	.	.
chr1	5070122	5070621	chr1	5208080	5208579	Atp6v1h|chr1:5208080-5208579	0.173158613889289	.	.
chr1	5070122	5070621	chr1	5208080	5208579	Rgs20|chr1:5208080-5208579	0.173158613889289	.	.
chr1	5588179	5588678	chr1	5261125	5261624	Oprk1|chr1:5261125-5261624	0.260395689877736	.	.
chr1	5588179	5588678	chr1	5275586	5276085	Oprk1|chr1:5275586-5276085	0.385701383181752	.	.
chr1	5588179	5588678	chr1	5285112	5285611	Oprk1|chr1:5285112-5285611	0.234079471585268	.	.
chr1	5588179	5588678	chr1	5378998	5379497	Oprk1|chr1:5378998-5379497	0.251044785329618	.	.
chr1	5588179	5588678	chr1	5641018	5641517	Oprk1|chr1:5641018-5641517	0.322349210651858	.	.
chr1	5588179	5588678	chr1	5655516	5656015	Oprk1|chr1:5655516-5656015	0.165011231873056	.	.
chr1	5588179	5588678	chr1	5656057	5656556	Oprk1|chr1:5656057-5656556	0.112612343113429	.	.
chr1	5588179	5588678	chr1	5780930	5781429	Oprk1|chr1:5780930-5781429	0.221642677549942	.	.
chr1	5588179	5588678	chr1	5829504	5830003	Oprk1|chr1:5829504-5830003	0.321472214738773	.	.
chr1	5588179	5588678	chr1	5894403	5894902	Oprk1|chr1:5894403-5894902	0.151021382136363	.	.
chr1	5588179	5588678	chr1	5904738	5905237	Oprk1|chr1:5904738-5905237	0.118433213322577	.	.
chr1	5588179	5588678	chr1	5915307	5915806	Oprk1|chr1:5915307-5915806	0.128839848627789	.	.
chr1	5917179	5917678	chr1	5641018	5641517	Npbwr1|chr1:5641018-5641517	0.190798689036664	.	.
chr1	5917179	5917678	chr1	5780930	5781429	Npbwr1|chr1:5780930-5781429	0.143682650861083	.	.
chr1	5917179	5917678	chr1	5829504	5830003	Npbwr1|chr1:5829504-5830003	0.12743887918708	.	.
chr1	5917179	5917678	chr1	5915307	5915806	Npbwr1|chr1:5915307-5915806	0.192987320023368	.	.
chr1	6214386	6214885	chr1	6441268	6441767	4732440D04Rik|chr1:6441268-6441767	0.188840840150072	.	.
chr1	7088594	7089093	chr1	6844819	6845318	Pcmtd1|chr1:6844819-6845318	0.17437637803163	.	.
chr1	7397174	7397673	chr1	7143907	7144406	Gm26901|chr1:7143907-7144406	0.201668347946703	.	.
chr1	7397174	7397673	chr1	7160987	7161486	Gm26901|chr1:7160987-7161486	0.124858061038564	.	.
chr1	7397174	7397673	chr1	7244513	7245012	Gm26901|chr1:7244513-7245012	0.158546998437064	.	.
chr1	7397837	7398336	chr1	7143907	7144406	Gm26901|chr1:7143907-7144406	0.126929832485197	.	.
chr1	7397837	7398336	chr1	7204719	7205218	Gm26901|chr1:7204719-7205218	0.136673769011749	.	.
chr1	7397837	7398336	chr1	7206575	7207074	Gm26901|chr1:7206575-7207074	0.217890805277765	.	.
chr1	7397837	7398336	chr1	7548128	7548627	Gm26901|chr1:7548128-7548627	0.243356562253553	.	.
chr1	7397837	7398336	chr1	7548737	7549236	Gm26901|chr1:7548737-7549236	0.219074034357092	.	.
chr1	9600949	9601448	chr1	9253984	9254483	Vxn|chr1:9253984-9254483	0.150968742552756	.	.
chr1	9600949	9601448	chr1	9772700	9773199	Vxn|chr1:9772700-9773199	0.137468413952722	.	.
chr1	9600949	9601448	chr1	9848033	9848532	Vxn|chr1:9848033-9848532	0.145870000381088	.	.
chr1	9600949	9601448	chr1	9849537	9850036	Vxn|chr1:9849537-9850036	0.284416097298431	.	.
chr1	9600949	9601448	chr1	9931858	9932357	Vxn|chr1:9931858-9932357	0.172800782520022	.	.
chr1	9601474	9601973	chr1	9569900	9570399	Vxn|chr1:9569900-9570399	0.106369008998055	.	.
chr1	9601474	9601973	chr1	9772700	9773199	Vxn|chr1:9772700-9773199	0.1962453622636	.	.
chr1	9601474	9601973	chr1	9848033	9848532	Vxn|chr1:9848033-9848532	0.221741281302568	.	.
chr1	9601474	9601973	chr1	9931858	9932357	Vxn|chr1:9931858-9932357	0.128979473701303	.	.
chr1	9700259	9700758	chr1	9772700	9773199	Mybl1|chr1:9772700-9773199	0.164762271748465	.	.
chr1	9700259	9700758	chr1	9849537	9850036	Mybl1|chr1:9849537-9850036	0.290420012314148	.	.
chr1	9747574	9748073	chr1	9298270	9298769	1700034P13Rik|chr1:9298270-9298769	0.130296529894058	.	.
chr1	9747574	9748073	chr1	9298270	9298769	Vcpip1|chr1:9298270-9298769	0.130296529894058	.	.
chr1	9747574	9748073	chr1	9573148	9573647	1700034P13Rik|chr1:9573148-9573647	0.112713213235014	.	.
chr1	9747574	9748073	chr1	9573148	9573647	Vcpip1|chr1:9573148-9573647	0.112713213235014	.	.
chr1	9747574	9748073	chr1	9790223	9790722	1700034P13Rik|chr1:9790223-9790722	0.100116520043509	.	.
chr1	9747574	9748073	chr1	9790223	9790722	Vcpip1|chr1:9790223-9790722	0.100116520043509	.	.
chr1	9747574	9748073	chr1	9800589	9801088	1700034P13Rik|chr1:9800589-9801088	0.275677483981141	.	.
chr1	9747574	9748073	chr1	9800589	9801088	Vcpip1|chr1:9800589-9801088	0.275677483981141	.	.
chr1	9747574	9748073	chr1	9849537	9850036	1700034P13Rik|chr1:9849537-9850036	0.190334257633949	.	.
chr1	9747574	9748073	chr1	9849537	9850036	Vcpip1|chr1:9849537-9850036	0.190334257633949	.	.
chr1	9747574	9748073	chr1	9993716	9994215	1700034P13Rik|chr1:9993716-9994215	0.169456399228233	.	.
chr1	9747574	9748073	chr1	9993716	9994215	Vcpip1|chr1:9993716-9994215	0.169456399228233	.	.
chr1	9798078	9798577	chr1	9615198	9615697	Sgk3|chr1:9615198-9615697	0.236604705005743	.	.
chr1	9798078	9798577	chr1	9790223	9790722	Sgk3|chr1:9790223-9790722	0.116130070464777	.	.
chr1	9798078	9798577	chr1	9848033	9848532	Sgk3|chr1:9848033-9848532	0.1804536343291	.	.
chr1	9798078	9798577	chr1	9931858	9932357	Sgk3|chr1:9931858-9932357	0.167071134421112	.	.
chr1	9798078	9798577	chr1	9993716	9994215	Sgk3|chr1:9993716-9994215	0.198203747509837	.	.
chr1	9908384	9908883	chr1	9849537	9850036	Mcmdc2|chr1:9849537-9850036	0.143838981998683	.	.
chr1	9982019	9982518	chr1	9569900	9570399	Gm15818|chr1:9569900-9570399	0.118214362622423	.	.
chr1	9982019	9982518	chr1	9570415	9570914	Gm15818|chr1:9570415-9570914	0.182013573244396	.	.
chr1	9982019	9982518	chr1	9790223	9790722	Gm15818|chr1:9790223-9790722	0.33639309520605	.	.
chr1	9982019	9982518	chr1	9800589	9801088	Gm15818|chr1:9800589-9801088	0.237907632728982	.	.
chr1	9982019	9982518	chr1	9848033	9848532	Gm15818|chr1:9848033-9848532	0.176691751268795	.	.
chr1	9982019	9982518	chr1	9993716	9994215	Gm15818|chr1:9993716-9994215	0.246962758679704	.	.
chr1	10993243	10993742	chr1	10641099	10641598	Prex2|chr1:10641099-10641598	0.409708643384545	.	.
chr1	10993243	10993742	chr1	10835602	10836101	Prex2|chr1:10835602-10836101	0.159759374869266	.	.
chr1	10993243	10993742	chr1	10955127	10955626	Prex2|chr1:10955127-10955626	0.316059260179473	.	.
chr1	10993243	10993742	chr1	11231148	11231647	Prex2|chr1:11231148-11231647	0.116668266967163	.	.
chr1	10993772	10994271	chr1	10641099	10641598	Prex2|chr1:10641099-10641598	0.271927620836905	.	.
chr1	10993772	10994271	chr1	10835602	10836101	Prex2|chr1:10835602-10836101	0.116776279856667	.	.
chr1	10993772	10994271	chr1	10874715	10875214	Prex2|chr1:10874715-10875214	0.118503239651082	.	.
chr1	10993772	10994271	chr1	10880273	10880772	Prex2|chr1:10880273-10880772	0.0994133563127279	.	.
chr1	10993772	10994271	chr1	10955127	10955626	Prex2|chr1:10955127-10955626	0.240982996578633	.	.
chr1	11413910	11414409	chr1	11344700	11345199	A830018L16Rik|chr1:11344700-11345199	0.178513372395299	.	.
chr1	13588843	13589342	chr1	13938390	13938889	Tram1|chr1:13938390-13938889	0.156603154524411	.	.
chr1	13589563	13590062	chr1	13752366	13752865	Tram1|chr1:13752366-13752865	0.145767132367726	.	.
chr1	13589563	13590062	chr1	13834775	13835274	Tram1|chr1:13834775-13835274	0.148137571887883	.	.
chr1	13589563	13590062	chr1	13851123	13851622	Tram1|chr1:13851123-13851622	0.128124736231045	.	.
chr1	13659706	13660205	chr1	13834775	13835274	Lactb2|chr1:13834775-13835274	0.154824317170288	.	.
chr1	13659706	13660205	chr1	13851123	13851622	Lactb2|chr1:13851123-13851622	0.199585728265818	.	.
chr1	13659706	13660205	chr1	13991135	13991634	Lactb2|chr1:13991135-13991634	0.133782370976896	.	.
chr1	14309549	14310048	chr1	14126333	14126832	Eya1|chr1:14126333-14126832	0.102433528425528	.	.
chr1	14309549	14310048	chr1	14143826	14144325	Eya1|chr1:14143826-14144325	0.109439914789591	.	.
chr1	14309549	14310048	chr1	14234125	14234624	Eya1|chr1:14234125-14234624	0.245691265031739	.	.
chr1	14309549	14310048	chr1	14620503	14621002	Eya1|chr1:14620503-14621002	0.215289469374256	.	.
chr1	14309549	14310048	chr1	14621019	14621518	Eya1|chr1:14621019-14621518	0.14528752616726	.	.
chr1	14309549	14310048	chr1	14728986	14729485	Eya1|chr1:14728986-14729485	0.120214771450683	.	.
chr1	14755218	14755717	chr1	15057507	15058006	Msc|chr1:15057507-15058006	0.205419024376738	.	.
chr1	14755218	14755717	chr1	15121824	15122323	Msc|chr1:15121824-15122323	0.0993377424769362	.	.
chr1	15286608	15287107	chr1	15007624	15008123	Kcnb2|chr1:15007624-15008123	0.120017052237547	.	.
chr1	15286608	15287107	chr1	15057507	15058006	Kcnb2|chr1:15057507-15058006	0.102571490033937	.	.
chr1	15286608	15287107	chr1	15180076	15180575	Kcnb2|chr1:15180076-15180575	0.130680975710853	.	.
chr1	15287268	15287767	chr1	15439517	15440016	Kcnb2|chr1:15439517-15440016	0.141738833334647	.	.
chr1	15805340	15805839	chr1	16120540	16121039	Terf1|chr1:16120540-16121039	0.102769188233498	.	.
chr1	15805340	15805839	chr1	16229492	16229991	Terf1|chr1:16229492-16229991	0.219292129145169	.	.
chr1	15892493	15892992	chr1	16249569	16250068	Sbspon|chr1:16249569-16250068	0.303999382362878	.	.
chr1	16093096	16093595	chr1	15899561	15900060	4930444P10Rik|chr1:15899561-15900060	0.105518778453986	.	.
chr1	16093096	16093595	chr1	15905034	15905533	4930444P10Rik|chr1:15905034-15905533	0.350014910409261	.	.
chr1	16093096	16093595	chr1	15943655	15944154	4930444P10Rik|chr1:15943655-15944154	0.11352089472764	.	.
chr1	16093096	16093595	chr1	16248932	16249431	4930444P10Rik|chr1:16248932-16249431	0.104651929097123	.	.
chr1	16093096	16093595	chr1	16249569	16250068	4930444P10Rik|chr1:16249569-16250068	0.322203547586712	.	.
chr1	16103947	16104446	chr1	16091635	16092134	Rpl7|chr1:16091635-16092134	0.113828077113611	.	.
chr1	16104453	16104952	chr1	15905034	15905533	Rpl7|chr1:15905034-15905533	0.309870531976523	.	.
chr1	16104453	16104952	chr1	15943655	15944154	Rpl7|chr1:15943655-15944154	0.126217289416951	.	.
chr1	16104453	16104952	chr1	16249569	16250068	Rpl7|chr1:16249569-16250068	0.264309312654091	.	.
chr1	16104999	16105498	chr1	15899561	15900060	Rdh10|chr1:15899561-15900060	0.130736908221048	.	.
chr1	16104999	16105498	chr1	15899561	15900060	Rpl7|chr1:15899561-15900060	0.130736908221048	.	.
chr1	16104999	16105498	chr1	16249569	16250068	Rdh10|chr1:16249569-16250068	0.140960893359143	.	.
chr1	16104999	16105498	chr1	16249569	16250068	Rpl7|chr1:16249569-16250068	0.140960893359143	.	.
chr1	16105563	16106062	chr1	16249569	16250068	Rdh10|chr1:16249569-16250068	0.10154308227791	.	.
chr1	16519035	16519534	chr1	16798252	16798751	Stau2|chr1:16798252-16798751	0.214859337265979	.	.
chr1	16656744	16657243	chr1	16846410	16846909	D030040B21Rik|chr1:16846410-16846909	0.159712164686824	.	.
chr1	16656744	16657243	chr1	16846410	16846909	Eloc|chr1:16846410-16846909	0.159712164686824	.	.
chr1	16657258	16657757	chr1	16846410	16846909	D030040B21Rik|chr1:16846410-16846909	0.129462699397193	.	.
chr1	16657258	16657757	chr1	16846410	16846909	Eloc|chr1:16846410-16846909	0.129462699397193	.	.
chr1	16688506	16689005	chr1	16546643	16547142	Ly96|chr1:16546643-16547142	0.0985353501757934	.	.
chr1	17097665	17098164	chr1	17163496	17163995	Jph1|chr1:17163496-17163995	0.111469375664919	.	.
chr1	17097665	17098164	chr1	17311278	17311777	Jph1|chr1:17311278-17311777	0.167188652250665	.	.
chr1	17145142	17145641	chr1	16798252	16798751	Gdap1|chr1:16798252-16798751	0.168550313991921	.	.
chr1	17145142	17145641	chr1	17416797	17417296	Gdap1|chr1:17416797-17417296	0.10549532104389	.	.
chr1	17727070	17727569	chr1	17413910	17414409	Crispld1|chr1:17413910-17414409	0.238137736641951	.	.
chr1	17727070	17727569	chr1	17413910	17414409	Gm16070|chr1:17413910-17414409	0.238137736641951	.	.
chr1	17727070	17727569	chr1	17765245	17765744	Crispld1|chr1:17765245-17765744	0.159559407631592	.	.
chr1	17727070	17727569	chr1	17765245	17765744	Gm16070|chr1:17765245-17765744	0.159559407631592	.	.
chr1	17727070	17727569	chr1	17928015	17928514	Crispld1|chr1:17928015-17928514	0.101314534186483	.	.
chr1	17727070	17727569	chr1	17928015	17928514	Gm16070|chr1:17928015-17928514	0.101314534186483	.	.
chr1	17727608	17728107	chr1	17311278	17311777	Crispld1|chr1:17311278-17311777	0.111604665245721	.	.
chr1	17727608	17728107	chr1	17311278	17311777	Gm16070|chr1:17311278-17311777	0.111604665245721	.	.
chr1	17727608	17728107	chr1	17413910	17414409	Crispld1|chr1:17413910-17414409	0.281144206715379	.	.
chr1	17727608	17728107	chr1	17413910	17414409	Gm16070|chr1:17413910-17414409	0.281144206715379	.	.
chr1	17727608	17728107	chr1	17765245	17765744	Crispld1|chr1:17765245-17765744	0.195163335731991	.	.
chr1	17727608	17728107	chr1	17765245	17765744	Gm16070|chr1:17765245-17765744	0.195163335731991	.	.
chr1	17727608	17728107	chr1	17928015	17928514	Crispld1|chr1:17928015-17928514	0.100867707487165	.	.
chr1	17727608	17728107	chr1	17928015	17928514	Gm16070|chr1:17928015-17928514	0.100867707487165	.	.
chr1	18057998	18058497	chr1	17928015	17928514	Gm28756|chr1:17928015-17928514	0.122126410997806	.	.
chr1	18057998	18058497	chr1	18026190	18026689	Gm28756|chr1:18026190-18026689	0.242886807878062	.	.
chr1	18057998	18058497	chr1	18106146	18106645	Gm28756|chr1:18106146-18106645	0.117403469435658	.	.
chr1	18057998	18058497	chr1	18106689	18107188	Gm28756|chr1:18106689-18107188	0.160142559917569	.	.
chr1	18057998	18058497	chr1	18175228	18175727	Gm28756|chr1:18175228-18175727	0.121237994189136	.	.
chr1	18057998	18058497	chr1	18416187	18416686	Gm28756|chr1:18416187-18416686	0.30120653818682	.	.
chr1	18058553	18059052	chr1	17928015	17928514	Gm28756|chr1:17928015-17928514	0.154404355894255	.	.
chr1	18058553	18059052	chr1	18026190	18026689	Gm28756|chr1:18026190-18026689	0.408444704047736	.	.
chr1	18058553	18059052	chr1	18041542	18042041	Gm28756|chr1:18041542-18042041	0.151948466903319	.	.
chr1	18058553	18059052	chr1	18175228	18175727	Gm28756|chr1:18175228-18175727	0.16647792268823	.	.
chr1	18058553	18059052	chr1	18371522	18372021	Gm28756|chr1:18371522-18372021	0.137980351386035	.	.
chr1	18058553	18059052	chr1	18416187	18416686	Gm28756|chr1:18416187-18416686	0.413243595570592	.	.
chr1	20820187	20820686	chr1	20699955	20700454	Mcm3|chr1:20699955-20700454	0.112760484522225	.	.
chr1	20890311	20890810	chr1	20925578	20926077	6720483E21Rik|chr1:20925578-20926077	0.318004162369762	.	.
chr1	20890311	20890810	chr1	20925578	20926077	Paqr8|chr1:20925578-20926077	0.318004162369762	.	.
chr1	20890311	20890810	chr1	20941260	20941759	6720483E21Rik|chr1:20941260-20941759	0.234671056131545	.	.
chr1	20890311	20890810	chr1	20941260	20941759	Paqr8|chr1:20941260-20941759	0.234671056131545	.	.
chr1	20890311	20890810	chr1	20981026	20981525	6720483E21Rik|chr1:20981026-20981525	0.131997976438854	.	.
chr1	20890311	20890810	chr1	20981026	20981525	Paqr8|chr1:20981026-20981525	0.131997976438854	.	.
chr1	20890311	20890810	chr1	20981765	20982264	6720483E21Rik|chr1:20981765-20982264	0.123699446969854	.	.
chr1	20890311	20890810	chr1	20981765	20982264	Paqr8|chr1:20981765-20982264	0.123699446969854	.	.
chr1	20890857	20891356	chr1	20925578	20926077	6720483E21Rik|chr1:20925578-20926077	0.139333246155294	.	.
chr1	20890857	20891356	chr1	20925578	20926077	Paqr8|chr1:20925578-20926077	0.139333246155294	.	.
chr1	20890857	20891356	chr1	20933361	20933860	6720483E21Rik|chr1:20933361-20933860	0.138172665066542	.	.
chr1	20890857	20891356	chr1	20933361	20933860	Paqr8|chr1:20933361-20933860	0.138172665066542	.	.
chr1	20890857	20891356	chr1	20941260	20941759	6720483E21Rik|chr1:20941260-20941759	0.243282565254019	.	.
chr1	20890857	20891356	chr1	20941260	20941759	Paqr8|chr1:20941260-20941759	0.243282565254019	.	.
chr1	20890857	20891356	chr1	20981765	20982264	6720483E21Rik|chr1:20981765-20982264	0.1481276953147	.	.
chr1	20890857	20891356	chr1	20981765	20982264	Paqr8|chr1:20981765-20982264	0.1481276953147	.	.
chr1	20951400	20951899	chr1	20867294	20867793	Efhc1|chr1:20867294-20867793	0.356350285451707	.	.
chr1	20951400	20951899	chr1	20877410	20877909	Efhc1|chr1:20877410-20877909	0.11413097143082	.	.
chr1	20951400	20951899	chr1	20938964	20939463	Efhc1|chr1:20938964-20939463	0.114345545489516	.	.
chr1	23291436	23291935	chr1	23256580	23257079	Gm27028|chr1:23256580-23257079	0.180245106522654	.	.
chr1	23291436	23291935	chr1	23264174	23264673	Gm27028|chr1:23264174-23264673	0.24511260227047	.	.
chr1	23291436	23291935	chr1	23365627	23366126	Gm27028|chr1:23365627-23366126	0.140528410644891	.	.
chr1	23291436	23291935	chr1	23414683	23415182	Gm27028|chr1:23414683-23415182	0.219195055698599	.	.
chr1	23291436	23291935	chr1	23495190	23495689	Gm27028|chr1:23495190-23495689	0.247285481344108	.	.
chr1	23291436	23291935	chr1	23744872	23745371	Gm27028|chr1:23744872-23745371	0.448677038245269	.	.
chr1	25829930	25830429	chr1	26072087	26072586	Adgrb3|chr1:26072087-26072586	0.132720461028057	.	.
chr1	25829930	25830429	chr1	26072087	26072586	Adgrb3|chr1:26072087-26072586	0.132720461028058	.	.
chr1	30872795	30873294	chr1	30740784	30741283	Phf3|chr1:30740784-30741283	0.11933114713342	.	.
chr1	30873430	30873929	chr1	30527802	30528301	Phf3|chr1:30527802-30528301	0.126882135554398	.	.
chr1	30873430	30873929	chr1	30527802	30528301	Phf3|chr1:30527802-30528301	0.126882135554399	.	.
chr1	30873430	30873929	chr1	30537143	30537642	Phf3|chr1:30537143-30537642	0.121106405893962	.	.
chr1	30873430	30873929	chr1	30656202	30656701	Phf3|chr1:30656202-30656701	0.119719953485994	.	.
chr1	30873430	30873929	chr1	30716282	30716781	Phf3|chr1:30716282-30716781	0.207181254423395	.	.
chr1	30873430	30873929	chr1	30826902	30827401	Phf3|chr1:30826902-30827401	0.134209701841126	.	.
chr1	30873942	30874441	chr1	30503190	30503689	Phf3|chr1:30503190-30503689	0.143266977030786	.	.
chr1	30873942	30874441	chr1	30716282	30716781	Phf3|chr1:30716282-30716781	0.149201007484004	.	.
chr1	30873942	30874441	chr1	30740784	30741283	Phf3|chr1:30740784-30741283	0.115510336751484	.	.
chr1	30949080	30949579	chr1	30527802	30528301	Ptp4a1|chr1:30527802-30528301	0.114475143427277	.	.
chr1	30949080	30949579	chr1	30537143	30537642	Ptp4a1|chr1:30537143-30537642	0.138206961006059	.	.
chr1	30949080	30949579	chr1	30639815	30640314	Ptp4a1|chr1:30639815-30640314	0.245329090645217	.	.
chr1	30949080	30949579	chr1	30826902	30827401	Ptp4a1|chr1:30826902-30827401	0.121662311460917	.	.
chr1	30949582	30950081	chr1	30639815	30640314	Ptp4a1|chr1:30639815-30640314	0.104866704988719	.	.
chr1	30949582	30950081	chr1	30656202	30656701	Ptp4a1|chr1:30656202-30656701	0.166566980116692	.	.
chr1	30949582	30950081	chr1	30716282	30716781	Ptp4a1|chr1:30716282-30716781	0.115862322871323	.	.
chr1	30949582	30950081	chr1	30751054	30751553	Ptp4a1|chr1:30751054-30751553	0.194047985653011	.	.
chr1	30949582	30950081	chr1	30929933	30930432	Ptp4a1|chr1:30929933-30930432	0.112622103695252	.	.
chr1	34433080	34433579	chr1	34602327	34602826	Gm37233|chr1:34602327-34602826	0.203633036145099	.	.
chr1	34459438	34459937	chr1	34738307	34738806	Ptpn18|chr1:34738307-34738806	0.141023025912756	.	.
chr1	34485782	34486281	chr1	34434650	34435149	4930568A12Rik|chr1:34434650-34435149	0.238256116888695	.	.
chr1	34579990	34580489	chr1	34434650	34435149	1700101I19Rik|chr1:34434650-34435149	0.129648492648529	.	.
chr1	34579990	34580489	chr1	34434650	34435149	Amer3|chr1:34434650-34435149	0.129648492648529	.	.
chr1	37540354	37540853	chr1	37628704	37629203	Mgat4a|chr1:37628704-37629203	0.128055402182758	.	.
chr1	37540354	37540853	chr1	37662322	37662821	Mgat4a|chr1:37662322-37662821	0.262628619426057	.	.
chr1	37540354	37540853	chr1	37678238	37678737	Mgat4a|chr1:37678238-37678737	0.101140515939846	.	.
chr1	37540354	37540853	chr1	37711594	37712093	Mgat4a|chr1:37711594-37712093	0.0999682804571184	.	.
chr1	37540354	37540853	chr1	37725725	37726224	Mgat4a|chr1:37725725-37726224	0.135186576100717	.	.
chr1	37540354	37540853	chr1	37872597	37873096	Mgat4a|chr1:37872597-37873096	0.13299831480557	.	.
chr1	37540864	37541363	chr1	37512048	37512547	Mgat4a|chr1:37512048-37512547	0.129615019081565	.	.
chr1	37540864	37541363	chr1	37678238	37678737	Mgat4a|chr1:37678238-37678737	0.126423921348378	.	.
chr1	37540864	37541363	chr1	37711594	37712093	Mgat4a|chr1:37711594-37712093	0.208329506018732	.	.
chr1	37540864	37541363	chr1	37725725	37726224	Mgat4a|chr1:37725725-37726224	0.12742917450418	.	.
chr1	37614024	37614523	chr1	37512048	37512547	4930556I23Rik|chr1:37512048-37512547	0.21512777135956	.	.
chr1	37614024	37614523	chr1	37628704	37629203	4930556I23Rik|chr1:37628704-37629203	0.201581233259934	.	.
chr1	37614024	37614523	chr1	37711594	37712093	4930556I23Rik|chr1:37711594-37712093	0.300814646513657	.	.
chr1	37614024	37614523	chr1	37872597	37873096	4930556I23Rik|chr1:37872597-37873096	0.118686595486285	.	.
chr1	37614024	37614523	chr1	37918070	37918569	4930556I23Rik|chr1:37918070-37918569	0.102072851936895	.	.
chr1	37719678	37720177	chr1	37639092	37639591	2010300C02Rik|chr1:37639092-37639591	0.105539815620276	.	.
chr1	37720763	37721262	chr1	37678238	37678737	2010300C02Rik|chr1:37678238-37678737	0.131345772093389	.	.
chr1	37720763	37721262	chr1	37696888	37697387	2010300C02Rik|chr1:37696888-37697387	0.134117778433313	.	.
chr1	37720763	37721262	chr1	37725725	37726224	2010300C02Rik|chr1:37725725-37726224	0.290687808511963	.	.
chr1	37720763	37721262	chr1	37918070	37918569	2010300C02Rik|chr1:37918070-37918569	0.227481451775451	.	.
chr1	37864699	37865198	chr1	37628704	37629203	Gm26805|chr1:37628704-37629203	0.146695341384729	.	.
chr1	37864699	37865198	chr1	37711594	37712093	Gm26805|chr1:37711594-37712093	0.224321710035971	.	.
chr1	37864699	37865198	chr1	37725725	37726224	Gm26805|chr1:37725725-37726224	0.109058910187076	.	.
chr1	37864699	37865198	chr1	37742623	37743122	Gm26805|chr1:37742623-37743122	0.209346569765501	.	.
chr1	37865263	37865762	chr1	37639092	37639591	Gm26805|chr1:37639092-37639591	0.153724307698268	.	.
chr1	37865263	37865762	chr1	37639092	37639591	Tsga10|chr1:37639092-37639591	0.153724307698268	.	.
chr1	37865263	37865762	chr1	37711594	37712093	Gm26805|chr1:37711594-37712093	0.200679744963116	.	.
chr1	37865263	37865762	chr1	37711594	37712093	Tsga10|chr1:37711594-37712093	0.200679744963116	.	.
chr1	37865263	37865762	chr1	37742623	37743122	Gm26805|chr1:37742623-37743122	0.125837371540804	.	.
chr1	37865263	37865762	chr1	37742623	37743122	Tsga10|chr1:37742623-37743122	0.125837371540804	.	.
chr1	37865263	37865762	chr1	37959295	37959794	Gm26805|chr1:37959295-37959794	0.166959974667852	.	.
chr1	37865263	37865762	chr1	37959295	37959794	Tsga10|chr1:37959295-37959794	0.166959974667852	.	.
chr1	37871955	37872454	chr1	37698123	37698622	Lipt1|chr1:37698123-37698622	0.203898240668582	.	.
chr1	37871955	37872454	chr1	37725725	37726224	Lipt1|chr1:37725725-37726224	0.158301594897365	.	.
chr1	37871955	37872454	chr1	37742623	37743122	Lipt1|chr1:37742623-37743122	0.185539611619302	.	.
chr1	37871955	37872454	chr1	37872597	37873096	Lipt1|chr1:37872597-37873096	0.370768374088799	.	.
chr1	37890241	37890740	chr1	37512048	37512547	Mitd1|chr1:37512048-37512547	0.137203586470606	.	.
chr1	37890241	37890740	chr1	37512048	37512547	Mrpl30|chr1:37512048-37512547	0.137203586470606	.	.
chr1	37890241	37890740	chr1	37726317	37726816	Mitd1|chr1:37726317-37726816	0.11725991372558	.	.
chr1	37890241	37890740	chr1	37726317	37726816	Mrpl30|chr1:37726317-37726816	0.11725991372558	.	.
chr1	37890241	37890740	chr1	37742623	37743122	Mitd1|chr1:37742623-37743122	0.269620103464371	.	.
chr1	37890241	37890740	chr1	37742623	37743122	Mrpl30|chr1:37742623-37743122	0.269620103464371	.	.
chr1	37997082	37997581	chr1	37742623	37743122	Eif5b|chr1:37742623-37743122	0.347818791371795	.	.
chr1	37997082	37997581	chr1	37742623	37743122	Txndc9|chr1:37742623-37743122	0.347818791371795	.	.
chr1	37997778	37998277	chr1	37628704	37629203	Eif5b|chr1:37628704-37629203	0.144616496888897	.	.
chr1	37997778	37998277	chr1	37628704	37629203	Txndc9|chr1:37628704-37629203	0.144616496888897	.	.
chr1	37997778	37998277	chr1	37725725	37726224	Eif5b|chr1:37725725-37726224	0.152971743062409	.	.
chr1	37997778	37998277	chr1	37725725	37726224	Txndc9|chr1:37725725-37726224	0.152971743062409	.	.
chr1	37997778	37998277	chr1	37742623	37743122	Eif5b|chr1:37742623-37743122	0.161203569163512	.	.
chr1	37997778	37998277	chr1	37742623	37743122	Txndc9|chr1:37742623-37743122	0.161203569163512	.	.
chr1	37997778	37998277	chr1	37872597	37873096	Eif5b|chr1:37872597-37873096	0.159722428676904	.	.
chr1	37997778	37998277	chr1	37872597	37873096	Txndc9|chr1:37872597-37873096	0.159722428676904	.	.
chr1	40790447	40790946	chr1	40855204	40855703	Mfsd9|chr1:40855204-40855703	0.132489028707863	.	.
chr1	40790447	40790946	chr1	41158010	41158509	Mfsd9|chr1:41158010-41158509	0.169706892158088	.	.
chr1	44102213	44102712	chr1	44041766	44042265	Tex30|chr1:44041766-44042265	0.198480532364484	.	.
chr1	44102213	44102712	chr1	44064570	44065069	Tex30|chr1:44064570-44065069	0.140827891509619	.	.
chr1	44118638	44119137	chr1	44041766	44042265	Bivm|chr1:44041766-44042265	0.148518775456808	.	.
chr1	44118638	44119137	chr1	44041766	44042265	Poglut2|chr1:44041766-44042265	0.148518775456808	.	.
chr1	44118638	44119137	chr1	44198134	44198633	Bivm|chr1:44198134-44198633	0.114337561356937	.	.
chr1	44118638	44119137	chr1	44198134	44198633	Poglut2|chr1:44198134-44198633	0.114337561356937	.	.
chr1	44119144	44119643	chr1	44041766	44042265	Bivm|chr1:44041766-44042265	0.246936681103501	.	.
chr1	44119144	44119643	chr1	44041766	44042265	Poglut2|chr1:44041766-44042265	0.246936681103501	.	.
chr1	44119663	44120162	chr1	44041766	44042265	Bivm|chr1:44041766-44042265	0.207796768690832	.	.
chr1	44147693	44148192	chr1	44064570	44065069	Ercc5|chr1:44064570-44065069	0.108689359474269	.	.
chr1	44147693	44148192	chr1	44174622	44175121	Ercc5|chr1:44174622-44175121	0.207546848882106	.	.
chr1	44147693	44148192	chr1	44198134	44198633	Ercc5|chr1:44198134-44198633	0.131548309392384	.	.
chr1	44147693	44148192	chr1	44214428	44214927	Ercc5|chr1:44214428-44214927	0.121654968621975	.	.
chr1	44551396	44551895	chr1	44566988	44567487	Gulp1|chr1:44566988-44567487	0.222398336389228	.	.
chr1	44551396	44551895	chr1	44575894	44576393	Gulp1|chr1:44575894-44576393	0.348653938630837	.	.
chr1	44551396	44551895	chr1	44589006	44589505	Gulp1|chr1:44589006-44589505	0.160653458465369	.	.
chr1	44551396	44551895	chr1	44669372	44669871	Gulp1|chr1:44669372-44669871	0.22044725696452	.	.
chr1	44551396	44551895	chr1	44720979	44721478	Gulp1|chr1:44720979-44721478	0.306008646473794	.	.
chr1	44552204	44552703	chr1	44575894	44576393	Gulp1|chr1:44575894-44576393	0.273957445780018	.	.
chr1	44552204	44552703	chr1	44589006	44589505	Gulp1|chr1:44589006-44589505	0.174801133463821	.	.
chr1	44552204	44552703	chr1	44669372	44669871	Gulp1|chr1:44669372-44669871	0.187382997461573	.	.
chr1	44552204	44552703	chr1	44720979	44721478	Gulp1|chr1:44720979-44721478	0.193243340660967	.	.
chr1	45795197	45795696	chr1	46160998	46161497	Wdr75|chr1:46160998-46161497	0.245785059087714	.	.
chr1	45925424	45925923	chr1	45816821	45817320	Slc40a1|chr1:45816821-45817320	0.131006586536968	.	.
chr1	46066566	46067065	chr1	45780721	45781220	Dnah7b|chr1:45780721-45781220	0.116266934704386	.	.
chr1	46425176	46425675	chr1	46018316	46018815	Dnah7c|chr1:46018316-46018815	0.180834452103732	.	.
chr1	52816845	52817344	chr1	52800230	52800729	Inpp1|chr1:52800230-52800729	0.136811315317996	.	.
chr1	52816845	52817344	chr1	52951973	52952472	Inpp1|chr1:52951973-52952472	0.146793953561475	.	.
chr1	52817513	52818012	chr1	52752671	52753170	Inpp1|chr1:52752671-52753170	0.135421747187416	.	.
chr1	52817513	52818012	chr1	52799343	52799842	Inpp1|chr1:52799343-52799842	0.122229369474973	.	.
chr1	52844734	52845233	chr1	52800230	52800729	Hibch|chr1:52800230-52800729	0.186927412232142	.	.
chr1	52844734	52845233	chr1	52952486	52952985	Hibch|chr1:52952486-52952985	0.237472402485164	.	.
chr1	52844734	52845233	chr1	53053006	53053505	Hibch|chr1:53053006-53053505	0.192908935626841	.	.
chr1	53061825	53062324	chr1	53017260	53017759	Mstn|chr1:53017260-53017759	0.36559129673145	.	.
chr1	53296806	53297305	chr1	53558330	53558829	Ormdl1|chr1:53558330-53558829	0.11018848412614	.	.
chr1	53296806	53297305	chr1	53558330	53558829	Pms1|chr1:53558330-53558829	0.11018848412614	.	.
chr1	53296806	53297305	chr1	53558936	53559435	Ormdl1|chr1:53558936-53559435	0.112363201710521	.	.
chr1	53296806	53297305	chr1	53558936	53559435	Pms1|chr1:53558936-53559435	0.112363201710521	.	.
chr1	53297308	53297807	chr1	53558330	53558829	Ormdl1|chr1:53558330-53558829	0.138647833667456	.	.
chr1	53297308	53297807	chr1	53558330	53558829	Pms1|chr1:53558330-53558829	0.138647833667456	.	.
chr1	53313399	53313898	chr1	53053006	53053505	Osgepl1|chr1:53053006-53053505	0.120276632678463	.	.
chr1	53313399	53313898	chr1	53558330	53558829	Osgepl1|chr1:53558330-53558829	0.0983756228323149	.	.
chr1	53313399	53313898	chr1	53558936	53559435	Osgepl1|chr1:53558936-53559435	0.102787684011845	.	.
chr1	53313399	53313898	chr1	53647863	53648362	Osgepl1|chr1:53647863-53648362	0.142457295955784	.	.
chr1	53707111	53707610	chr1	53524107	53524606	Dnah7a|chr1:53524107-53524606	0.167769495164037	.	.
chr1	54194329	54194828	chr1	54118496	54118995	Hecw2|chr1:54118496-54118995	0.177394119775621	.	.
chr1	54194329	54194828	chr1	54144996	54145495	Hecw2|chr1:54144996-54145495	0.10769907972815	.	.
chr1	54194329	54194828	chr1	54256299	54256798	Hecw2|chr1:54256299-54256798	0.155275568158308	.	.
chr1	54194329	54194828	chr1	54467308	54467807	Hecw2|chr1:54467308-54467807	0.135119122719742	.	.
chr1	54194329	54194828	chr1	54486248	54486747	Hecw2|chr1:54486248-54486747	0.207597823481096	.	.
chr1	54194947	54195446	chr1	54043121	54043620	Hecw2|chr1:54043121-54043620	0.176694977822879	.	.
chr1	54194947	54195446	chr1	54256299	54256798	Hecw2|chr1:54256299-54256798	0.136320254796985	.	.
chr1	54250459	54250958	chr1	54464974	54465473	Ccdc150|chr1:54464974-54465473	0.119204001296358	.	.
chr1	54250459	54250958	chr1	54585255	54585754	Ccdc150|chr1:54585255-54585754	0.253760042892213	.	.
chr1	54438767	54439266	chr1	54043121	54043620	Gtf3c3|chr1:54043121-54043620	0.142327770654087	.	.
chr1	54438767	54439266	chr1	54133690	54134189	Gtf3c3|chr1:54133690-54134189	0.139622294797728	.	.
chr1	54438767	54439266	chr1	54448109	54448608	Gtf3c3|chr1:54448109-54448608	0.101501351709933	.	.
chr1	54438767	54439266	chr1	54467308	54467807	Gtf3c3|chr1:54467308-54467807	0.167766024362445	.	.
chr1	54438767	54439266	chr1	54585255	54585754	Gtf3c3|chr1:54585255-54585754	0.238562459312392	.	.
chr1	54438767	54439266	chr1	54596097	54596596	Gtf3c3|chr1:54596097-54596596	0.139432874828407	.	.
chr1	54438767	54439266	chr1	54600204	54600703	Gtf3c3|chr1:54600204-54600703	0.137309657317295	.	.
chr1	54438767	54439266	chr1	54707058	54707557	Gtf3c3|chr1:54707058-54707557	0.100926444794484	.	.
chr1	54557443	54557942	chr1	54256299	54256798	Pgap1|chr1:54256299-54256798	0.143921495625553	.	.
chr1	54557443	54557942	chr1	54448109	54448608	Pgap1|chr1:54448109-54448608	0.19843279196371	.	.
chr1	54557443	54557942	chr1	54486248	54486747	Pgap1|chr1:54486248-54486747	0.105514129263123	.	.
chr1	54557443	54557942	chr1	54492251	54492750	Pgap1|chr1:54492251-54492750	0.14908862342664	.	.
chr1	54557443	54557942	chr1	54584699	54585198	Pgap1|chr1:54584699-54585198	0.141810893922909	.	.
chr1	54557443	54557942	chr1	54665931	54666430	Pgap1|chr1:54665931-54666430	0.179242659889411	.	.
chr1	54557443	54557942	chr1	54702878	54703377	Pgap1|chr1:54702878-54703377	0.119150641000259	.	.
chr1	54557443	54557942	chr1	54737438	54737937	Pgap1|chr1:54737438-54737937	0.0995023798157631	.	.
chr1	55027198	55027697	chr1	55383081	55383580	Sf3b1|chr1:55383081-55383580	0.186749617949101	.	.
chr1	55052491	55052990	chr1	55399828	55400327	Coq10b|chr1:55399828-55400327	0.126126857934432	.	.
chr1	55236881	55237380	chr1	55399828	55400327	Mars2|chr1:55399828-55400327	0.130782756528967	.	.
chr1	55405572	55406071	chr1	55442451	55442950	Plcl1|chr1:55442451-55442950	0.212713740982017	.	.
chr1	55406395	55406894	chr1	55399828	55400327	Plcl1|chr1:55399828-55400327	0.153514676644885	.	.
chr1	55406395	55406894	chr1	55430568	55431067	Plcl1|chr1:55430568-55431067	0.127696661234215	.	.
chr1	57377988	57378487	chr1	57269706	57270205	1700066M21Rik|chr1:57269706-57270205	0.103306818020182	.	.
chr1	57377988	57378487	chr1	57269706	57270205	4930558J18Rik|chr1:57269706-57270205	0.103306818020182	.	.
chr1	57406257	57406756	chr1	57083035	57083534	Maip1|chr1:57083035-57083534	0.208025224730044	.	.
chr1	57406257	57406756	chr1	57083035	57083534	Tyw5|chr1:57083035-57083534	0.208025224730044	.	.
chr1	57406257	57406756	chr1	57168188	57168687	Maip1|chr1:57168188-57168687	0.104339745459211	.	.
chr1	57406257	57406756	chr1	57168188	57168687	Tyw5|chr1:57168188-57168687	0.104339745459211	.	.
chr1	57406257	57406756	chr1	57400829	57401328	Maip1|chr1:57400829-57401328	0.172380675219631	.	.
chr1	57406257	57406756	chr1	57400829	57401328	Tyw5|chr1:57400829-57401328	0.172380675219631	.	.
chr1	57406767	57407266	chr1	57400829	57401328	Maip1|chr1:57400829-57401328	0.127124295441261	.	.
chr1	57406767	57407266	chr1	57400829	57401328	Tyw5|chr1:57400829-57401328	0.127124295441261	.	.
chr1	57406767	57407266	chr1	57430057	57430556	Maip1|chr1:57430057-57430556	0.107476407102737	.	.
chr1	57406767	57407266	chr1	57430057	57430556	Tyw5|chr1:57430057-57430556	0.107476407102737	.	.
chr1	58392818	58393317	chr1	58454453	58454952	Bzw1|chr1:58454453-58454952	0.183392022017776	.	.
chr1	58423825	58424324	chr1	58422814	58423313	Clk1|chr1:58422814-58423313	0.101959523951876	.	.
chr1	58423825	58424324	chr1	58614393	58614892	Clk1|chr1:58614393-58614892	0.193476617305109	.	.
chr1	58423825	58424324	chr1	58652543	58653042	Clk1|chr1:58652543-58653042	0.203775894920324	.	.
chr1	58423825	58424324	chr1	58739453	58739952	Clk1|chr1:58739453-58739952	0.127618279914024	.	.
chr1	58445384	58445883	chr1	58271090	58271589	Nif3l1|chr1:58271090-58271589	0.154334533272135	.	.
chr1	58445384	58445883	chr1	58271090	58271589	Ppil3|chr1:58271090-58271589	0.154334533272135	.	.
chr1	58445384	58445883	chr1	58289826	58290325	Nif3l1|chr1:58289826-58290325	0.106934123308003	.	.
chr1	58445384	58445883	chr1	58289826	58290325	Ppil3|chr1:58289826-58290325	0.106934123308003	.	.
chr1	58445384	58445883	chr1	58454453	58454952	Nif3l1|chr1:58454453-58454952	0.155386804225393	.	.
chr1	58445384	58445883	chr1	58454453	58454952	Ppil3|chr1:58454453-58454952	0.155386804225393	.	.
chr1	58504734	58505233	chr1	58603665	58604164	Gm15834|chr1:58603665-58604164	0.208822168950191	.	.
chr1	58504734	58505233	chr1	58603665	58604164	Orc2|chr1:58603665-58604164	0.208822168950191	.	.
chr1	58586034	58586533	chr1	58271090	58271589	Fam126b|chr1:58271090-58271589	0.150919125942696	.	.
chr1	58586034	58586533	chr1	58271090	58271589	Ndufb3|chr1:58271090-58271589	0.150919125942696	.	.
chr1	58586034	58586533	chr1	58454453	58454952	Fam126b|chr1:58454453-58454952	0.10289805237668	.	.
chr1	58586034	58586533	chr1	58454453	58454952	Ndufb3|chr1:58454453-58454952	0.10289805237668	.	.
chr1	58586552	58587051	chr1	58271090	58271589	Fam126b|chr1:58271090-58271589	0.13649638516137	.	.
chr1	58586552	58587051	chr1	58271090	58271589	Ndufb3|chr1:58271090-58271589	0.13649638516137	.	.
chr1	58710970	58711469	chr1	58289826	58290325	Cflar|chr1:58289826-58290325	0.13007534906038	.	.
chr1	58711489	58711988	chr1	58652543	58653042	Cflar|chr1:58652543-58653042	0.111843759039529	.	.
chr1	58972763	58973262	chr1	59181832	59182331	Stradb|chr1:59181832-59182331	0.129380961775784	.	.
chr1	58972763	58973262	chr1	59181832	59182331	Trak2|chr1:59181832-59182331	0.129380961775784	.	.
chr1	58973284	58973783	chr1	58952480	58952979	Stradb|chr1:58952480-58952979	0.19938116935349	.	.
chr1	58973284	58973783	chr1	58952480	58952979	Trak2|chr1:58952480-58952979	0.19938116935349	.	.
chr1	58973284	58973783	chr1	59181832	59182331	Stradb|chr1:59181832-59182331	0.114481739412086	.	.
chr1	58973284	58973783	chr1	59181832	59182331	Trak2|chr1:59181832-59182331	0.114481739412086	.	.
chr1	58973886	58974385	chr1	58603665	58604164	Stradb|chr1:58603665-58604164	0.114048478150539	.	.
chr1	58973886	58974385	chr1	58603665	58604164	Trak2|chr1:58603665-58604164	0.114048478150539	.	.
chr1	58973886	58974385	chr1	58614393	58614892	Stradb|chr1:58614393-58614892	0.188450877993293	.	.
chr1	58973886	58974385	chr1	58614393	58614892	Trak2|chr1:58614393-58614892	0.188450877993293	.	.
chr1	58973886	58974385	chr1	58652543	58653042	Stradb|chr1:58652543-58653042	0.109518124755635	.	.
chr1	58973886	58974385	chr1	58652543	58653042	Trak2|chr1:58652543-58653042	0.109518124755635	.	.
chr1	58973886	58974385	chr1	58739453	58739952	Stradb|chr1:58739453-58739952	0.131407163376307	.	.
chr1	58973886	58974385	chr1	58739453	58739952	Trak2|chr1:58739453-58739952	0.131407163376307	.	.
chr1	58973886	58974385	chr1	58952480	58952979	Stradb|chr1:58952480-58952979	0.167155156291382	.	.
chr1	58973886	58974385	chr1	58952480	58952979	Trak2|chr1:58952480-58952979	0.167155156291382	.	.
chr1	58973886	58974385	chr1	58953049	58953548	Stradb|chr1:58953049-58953548	0.356055178672586	.	.
chr1	58973886	58974385	chr1	58953049	58953548	Trak2|chr1:58953049-58953548	0.356055178672586	.	.
chr1	58973886	58974385	chr1	59207514	59208013	Stradb|chr1:59207514-59208013	0.103084932908223	.	.
chr1	58973886	58974385	chr1	59207514	59208013	Trak2|chr1:59207514-59208013	0.103084932908223	.	.
chr1	59119578	59120077	chr1	58937261	58937760	G730003C15Rik|chr1:58937261-58937760	0.100708827849778	.	.
chr1	59119578	59120077	chr1	58937261	58937760	Tmem237|chr1:58937261-58937760	0.100708827849778	.	.
chr1	59119578	59120077	chr1	59207514	59208013	G730003C15Rik|chr1:59207514-59208013	0.151872660461975	.	.
chr1	59119578	59120077	chr1	59207514	59208013	Tmem237|chr1:59207514-59208013	0.151872660461975	.	.
chr1	59119578	59120077	chr1	59341159	59341658	G730003C15Rik|chr1:59341159-59341658	0.163869228173233	.	.
chr1	59119578	59120077	chr1	59341159	59341658	Tmem237|chr1:59341159-59341658	0.163869228173233	.	.
chr1	59119578	59120077	chr1	59387510	59388009	G730003C15Rik|chr1:59387510-59388009	0.104367122037418	.	.
chr1	59119578	59120077	chr1	59387510	59388009	Tmem237|chr1:59387510-59388009	0.104367122037418	.	.
chr1	59119578	59120077	chr1	59415783	59416282	G730003C15Rik|chr1:59415783-59416282	0.276122715034492	.	.
chr1	59119578	59120077	chr1	59415783	59416282	Tmem237|chr1:59415783-59416282	0.276122715034492	.	.
chr1	59120147	59120646	chr1	58937261	58937760	G730003C15Rik|chr1:58937261-58937760	0.107191479512402	.	.
chr1	59120147	59120646	chr1	58937261	58937760	Tmem237|chr1:58937261-58937760	0.107191479512402	.	.
chr1	59120147	59120646	chr1	59311861	59312360	G730003C15Rik|chr1:59311861-59312360	0.145384674933973	.	.
chr1	59120147	59120646	chr1	59311861	59312360	Tmem237|chr1:59311861-59312360	0.145384674933973	.	.
chr1	59120147	59120646	chr1	59312429	59312928	G730003C15Rik|chr1:59312429-59312928	0.16837335400847	.	.
chr1	59120147	59120646	chr1	59312429	59312928	Tmem237|chr1:59312429-59312928	0.16837335400847	.	.
chr1	59120147	59120646	chr1	59394461	59394960	G730003C15Rik|chr1:59394461-59394960	0.106521688687729	.	.
chr1	59120147	59120646	chr1	59394461	59394960	Tmem237|chr1:59394461-59394960	0.106521688687729	.	.
chr1	59162883	59163382	chr1	58909565	58910064	Mpp4|chr1:58909565-58910064	0.393304736545047	.	.
chr1	59162883	59163382	chr1	58936737	58937236	Mpp4|chr1:58936737-58937236	0.12859753198355	.	.
chr1	59162883	59163382	chr1	58937261	58937760	Mpp4|chr1:58937261-58937760	0.230031050778644	.	.
chr1	59162883	59163382	chr1	58953049	58953548	Mpp4|chr1:58953049-58953548	0.280644057783735	.	.
chr1	59162883	59163382	chr1	59207514	59208013	Mpp4|chr1:59207514-59208013	0.326990116180169	.	.
chr1	59162883	59163382	chr1	59208053	59208552	Mpp4|chr1:59208053-59208552	0.17923689861182	.	.
chr1	59162883	59163382	chr1	59415783	59416282	Mpp4|chr1:59415783-59416282	0.124851847947197	.	.
chr1	59237006	59237505	chr1	59312429	59312928	Als2|chr1:59312429-59312928	0.121380689261228	.	.
chr1	59237006	59237505	chr1	59386985	59387484	Als2|chr1:59386985-59387484	0.108458240934902	.	.
chr1	59481835	59482334	chr1	59341159	59341658	Fzd7|chr1:59341159-59341658	0.124043210145488	.	.
chr1	59481835	59482334	chr1	59394461	59394960	Fzd7|chr1:59394461-59394960	0.156517820747919	.	.
chr1	59482577	59483076	chr1	59341159	59341658	Fzd7|chr1:59341159-59341658	0.341224275881508	.	.
chr1	59482577	59483076	chr1	59387510	59388009	Fzd7|chr1:59387510-59388009	0.151161905429446	.	.
chr1	59483085	59483584	chr1	59252319	59252818	Fzd7|chr1:59252319-59252818	0.117048472137888	.	.
chr1	59483085	59483584	chr1	59341159	59341658	Fzd7|chr1:59341159-59341658	0.233516151425572	.	.
chr1	59763681	59764180	chr1	60000360	60000859	Bmpr2|chr1:60000360-60000859	0.220044929616002	.	.
chr1	59763681	59764180	chr1	60228487	60228986	Bmpr2|chr1:60228487-60228986	0.142696996642731	.	.
chr1	59913211	59913710	chr1	59987611	59988110	Fam117b|chr1:59987611-59988110	0.128853354309109	.	.
chr1	59913211	59913710	chr1	59987611	59988110	Fam117b|chr1:59987611-59988110	0.12885335430911	.	.
chr1	60042935	60043434	chr1	60000360	60000859	Ica1l|chr1:60000360-60000859	0.103119515152799	.	.
chr1	60097393	60097892	chr1	59899192	59899691	Carf|chr1:59899192-59899691	0.114886786692989	.	.
chr1	60097393	60097892	chr1	60000360	60000859	Carf|chr1:60000360-60000859	0.133477979184391	.	.
chr1	60097393	60097892	chr1	60227957	60228456	Carf|chr1:60227957-60228456	0.111437823284028	.	.
chr1	60097393	60097892	chr1	60228487	60228986	Carf|chr1:60228487-60228986	0.169891621903766	.	.
chr1	60097980	60098479	chr1	60000360	60000859	Carf|chr1:60000360-60000859	0.112835204556703	.	.
chr1	60097980	60098479	chr1	60000360	60000859	Wdr12|chr1:60000360-60000859	0.112835204556703	.	.
chr1	60343314	60343813	chr1	60228487	60228986	Cyp20a1|chr1:60228487-60228986	0.10057524650453	.	.
chr1	60409462	60409961	chr1	60000360	60000859	Abi2|chr1:60000360-60000859	0.179718172402549	.	.
chr1	65122893	65123392	chr1	65245572	65246071	D630023F18Rik|chr1:65245572-65246071	0.169938911876011	.	.
chr1	65122893	65123392	chr1	65389673	65390172	D630023F18Rik|chr1:65389673-65390172	0.186822451272492	.	.
chr1	65186396	65186895	chr1	65010101	65010600	Idh1|chr1:65010101-65010600	0.103292879872253	.	.
chr1	65186396	65186895	chr1	65010101	65010600	Pikfyve|chr1:65010101-65010600	0.103292879872253	.	.
chr1	65186396	65186895	chr1	65129584	65130083	Idh1|chr1:65129584-65130083	0.120476507506922	.	.
chr1	65186396	65186895	chr1	65129584	65130083	Pikfyve|chr1:65129584-65130083	0.120476507506922	.	.
chr1	65186396	65186895	chr1	65333902	65334401	Idh1|chr1:65333902-65334401	0.197177860215944	.	.
chr1	65186396	65186895	chr1	65333902	65334401	Pikfyve|chr1:65333902-65334401	0.197177860215944	.	.
chr1	65282716	65283215	chr1	65162227	65162726	Pth2r|chr1:65162227-65162726	0.105092162084095	.	.
chr1	65282716	65283215	chr1	65698082	65698581	Pth2r|chr1:65698082-65698581	0.224866254882166	.	.
chr1	66174880	66175379	chr1	65843757	65844256	Map2|chr1:65843757-65844256	0.148701214171526	.	.
chr1	70725497	70725996	chr1	70351293	70351792	Vwc2l|chr1:70351293-70351792	0.0995091387949401	.	.
chr1	70725497	70725996	chr1	70536410	70536909	Vwc2l|chr1:70536410-70536909	0.150474918367466	.	.
chr1	74505730	74506229	chr1	74816731	74817230	Cnot9|chr1:74816731-74817230	0.149907766749172	.	.
chr1	74505730	74506229	chr1	74872216	74872715	Cnot9|chr1:74872216-74872715	0.12860528511376	.	.
chr1	74587962	74588461	chr1	74858307	74858806	Bcs1l|chr1:74858307-74858806	0.191041177825462	.	.
chr1	74587962	74588461	chr1	74858307	74858806	Zfp142|chr1:74858307-74858806	0.191041177825462	.	.
chr1	74587962	74588461	chr1	74872216	74872715	Bcs1l|chr1:74872216-74872715	0.165003321646962	.	.
chr1	74587962	74588461	chr1	74872216	74872715	Zfp142|chr1:74872216-74872715	0.165003321646962	.	.
chr1	74601175	74601674	chr1	74794449	74794948	Rnf25|chr1:74794449-74794948	0.101502386516644	.	.
chr1	74601175	74601674	chr1	74794449	74794948	Stk36|chr1:74794449-74794948	0.101502386516644	.	.
chr1	74601175	74601674	chr1	74872216	74872715	Rnf25|chr1:74872216-74872715	0.118455294318445	.	.
chr1	74601175	74601674	chr1	74872216	74872715	Stk36|chr1:74872216-74872715	0.118455294318445	.	.
chr1	74661495	74661994	chr1	74794449	74794948	Ttll4|chr1:74794449-74794948	0.188387726784132	.	.
chr1	74661495	74661994	chr1	74799965	74800464	Ttll4|chr1:74799965-74800464	0.0997050746969139	.	.
chr1	74661495	74661994	chr1	74800566	74801065	Ttll4|chr1:74800566-74801065	0.114698993681755	.	.
chr1	74661495	74661994	chr1	74802933	74803432	Ttll4|chr1:74802933-74803432	0.195323264670595	.	.
chr1	74661495	74661994	chr1	74806444	74806943	Ttll4|chr1:74806444-74806943	0.215657966050301	.	.
chr1	74661495	74661994	chr1	74806952	74807451	Ttll4|chr1:74806952-74807451	0.229698158621962	.	.
chr1	74661495	74661994	chr1	74808065	74808564	Ttll4|chr1:74808065-74808564	0.321553766291023	.	.
chr1	74661495	74661994	chr1	74808065	74808564	Ttll4|chr1:74808065-74808564	0.321553766291024	.	.
chr1	74661495	74661994	chr1	74816731	74817230	Ttll4|chr1:74816731-74817230	0.106845094103434	.	.
chr1	74661495	74661994	chr1	74858307	74858806	Ttll4|chr1:74858307-74858806	0.114972186655681	.	.
chr1	74661495	74661994	chr1	74900755	74901254	Ttll4|chr1:74900755-74901254	0.114656585560935	.	.
chr1	74850152	74850651	chr1	74621927	74622426	Gm16582|chr1:74621927-74622426	0.180888850155246	.	.
chr1	74850152	74850651	chr1	74816731	74817230	Gm16582|chr1:74816731-74817230	0.154782694177774	.	.
chr1	74850152	74850651	chr1	74900755	74901254	Gm16582|chr1:74900755-74901254	0.225988393165232	.	.
chr1	74854708	74855207	chr1	74787775	74788274	Cdk5r2|chr1:74787775-74788274	0.175594013310501	.	.
chr1	74854708	74855207	chr1	74794449	74794948	Cdk5r2|chr1:74794449-74794948	0.194382465706263	.	.
chr1	74854708	74855207	chr1	74800566	74801065	Cdk5r2|chr1:74800566-74801065	0.169431194876943	.	.
chr1	74854708	74855207	chr1	74806952	74807451	Cdk5r2|chr1:74806952-74807451	0.221749719065921	.	.
chr1	74854708	74855207	chr1	74816731	74817230	Cdk5r2|chr1:74816731-74817230	0.270234312276961	.	.
chr1	74854708	74855207	chr1	74858307	74858806	Cdk5r2|chr1:74858307-74858806	0.124102888175477	.	.
chr1	74854708	74855207	chr1	74900755	74901254	Cdk5r2|chr1:74900755-74901254	0.124065502421534	.	.
chr1	74935357	74935856	chr1	74787775	74788274	Cfap65|chr1:74787775-74788274	0.214530019427999	.	.
chr1	74935357	74935856	chr1	74816731	74817230	Cfap65|chr1:74816731-74817230	0.177607020524664	.	.
chr1	74935357	74935856	chr1	74858307	74858806	Cfap65|chr1:74858307-74858806	0.105115698466816	.	.
chr1	74935357	74935856	chr1	74948735	74949234	Cfap65|chr1:74948735-74949234	0.105398845650522	.	.
chr1	74935357	74935856	chr1	75218312	75218811	Cfap65|chr1:75218312-75218811	0.103399112821027	.	.
chr1	75124760	75125259	chr1	75244823	75245322	Nhej1|chr1:75244823-75245322	0.168787979335268	.	.
chr1	75142499	75142998	chr1	75001124	75001623	Cnppd1|chr1:75001124-75001623	0.210721019845708	.	.
chr1	75142499	75142998	chr1	75001124	75001623	Retreg2|chr1:75001124-75001623	0.210721019845708	.	.
chr1	75142499	75142998	chr1	75141393	75141892	Cnppd1|chr1:75141393-75141892	0.142332741726499	.	.
chr1	75142499	75142998	chr1	75141393	75141892	Retreg2|chr1:75141393-75141892	0.142332741726499	.	.
chr1	75142499	75142998	chr1	75244823	75245322	Cnppd1|chr1:75244823-75245322	0.112416071546662	.	.
chr1	75142499	75142998	chr1	75244823	75245322	Retreg2|chr1:75244823-75245322	0.112416071546662	.	.
chr1	75168424	75168923	chr1	74799965	74800464	Zfand2b|chr1:74799965-74800464	0.13534886144888	.	.
chr1	75168424	75168923	chr1	74948735	74949234	Zfand2b|chr1:74948735-74949234	0.135062914874089	.	.
chr1	75180079	75180578	chr1	74808065	74808564	Abcb6|chr1:74808065-74808564	0.136966518092041	.	.
chr1	75180079	75180578	chr1	74894978	74895477	Abcb6|chr1:74894978-74895477	0.26961649080363	.	.
chr1	75180079	75180578	chr1	75001124	75001623	Abcb6|chr1:75001124-75001623	0.125042656909876	.	.
chr1	75191753	75192252	chr1	75218312	75218811	Ankzf1|chr1:75218312-75218811	0.131439481138778	.	.
chr1	75191753	75192252	chr1	75218312	75218811	Atg9a|chr1:75218312-75218811	0.131439481138778	.	.
chr1	75192415	75192914	chr1	74894978	74895477	Ankzf1|chr1:74894978-74895477	0.10254048255225	.	.
chr1	75192415	75192914	chr1	74894978	74895477	Atg9a|chr1:74894978-74895477	0.10254048255225	.	.
chr1	75210546	75211045	chr1	74787775	74788274	Glb1l|chr1:74787775-74788274	0.120285485833737	.	.
chr1	75210546	75211045	chr1	74787775	74788274	Stk16|chr1:74787775-74788274	0.120285485833737	.	.
chr1	75210546	75211045	chr1	74794449	74794948	Glb1l|chr1:74794449-74794948	0.139546917952275	.	.
chr1	75210546	75211045	chr1	74794449	74794948	Stk16|chr1:74794449-74794948	0.139546917952275	.	.
chr1	75210546	75211045	chr1	74816731	74817230	Glb1l|chr1:74816731-74817230	0.141557558248804	.	.
chr1	75210546	75211045	chr1	74816731	74817230	Stk16|chr1:74816731-74817230	0.141557558248804	.	.
chr1	75219086	75219585	chr1	74806952	74807451	Tuba4a|chr1:74806952-74807451	0.182747379927829	.	.
chr1	75219086	75219585	chr1	74816731	74817230	Tuba4a|chr1:74816731-74817230	0.146723878857613	.	.
chr1	75219086	75219585	chr1	74817277	74817776	Tuba4a|chr1:74817277-74817776	0.128306262017984	.	.
chr1	75219086	75219585	chr1	74894978	74895477	Tuba4a|chr1:74894978-74895477	0.186178654456991	.	.
chr1	75236144	75236643	chr1	74787775	74788274	Dnajb2|chr1:74787775-74788274	0.169753010843843	.	.
chr1	75236144	75236643	chr1	74806952	74807451	Dnajb2|chr1:74806952-74807451	0.143631331541886	.	.
chr1	75236144	75236643	chr1	74808065	74808564	Dnajb2|chr1:74808065-74808564	0.135871266598056	.	.
chr1	75236144	75236643	chr1	74816731	74817230	Dnajb2|chr1:74816731-74817230	0.131998144885046	.	.
chr1	75236144	75236643	chr1	74824729	74825228	Dnajb2|chr1:74824729-74825228	0.197284704931168	.	.
chr1	75236144	75236643	chr1	75218312	75218811	Dnajb2|chr1:75218312-75218811	0.126309740779808	.	.
chr1	75236651	75237150	chr1	74806952	74807451	Dnajb2|chr1:74806952-74807451	0.109083152776133	.	.
chr1	75236651	75237150	chr1	74872216	74872715	Dnajb2|chr1:74872216-74872715	0.178017753322105	.	.
chr1	78310931	78311430	chr1	78217089	78217588	Sgpp2|chr1:78217089-78217588	0.223470529788121	.	.
chr1	78310931	78311430	chr1	78234564	78235063	Sgpp2|chr1:78234564-78235063	0.189565345785525	.	.
chr1	78488387	78488886	chr1	78448136	78448635	Farsb|chr1:78448136-78448635	0.160263979846832	.	.
chr1	79439807	79440306	chr1	79076421	79076920	Scg2|chr1:79076421-79076920	0.141479280802678	.	.
chr1	79439807	79440306	chr1	79259662	79260161	Scg2|chr1:79259662-79260161	0.110803928371772	.	.
chr1	79439807	79440306	chr1	79450145	79450644	Scg2|chr1:79450145-79450644	0.166167995713545	.	.
chr1	84839165	84839664	chr1	84838531	84839030	Fbxo36|chr1:84838531-84839030	0.183198356673517	.	.
chr1	84839808	84840307	chr1	84838531	84839030	Fbxo36|chr1:84838531-84839030	0.121048892757165	.	.
chr1	84839808	84840307	chr1	84838531	84839030	Trip12|chr1:84838531-84839030	0.121048892757165	.	.
chr1	84934371	84934870	chr1	84838531	84839030	Slc16a14|chr1:84838531-84839030	0.193854947812317	.	.
chr1	85793160	85793659	chr1	85736435	85736934	Cab39|chr1:85736435-85736934	0.227266248421094	.	.
chr1	85894274	85894773	chr1	85870417	85870916	Itm2c|chr1:85870417-85870916	0.148989009511042	.	.
chr1	85894274	85894773	chr1	85999484	85999983	Itm2c|chr1:85999484-85999983	0.132036513453043	.	.
chr1	88008031	88008530	chr1	87848618	87849117	Usp40|chr1:87848618-87849117	0.114865223382832	.	.
chr1	88008031	88008530	chr1	88320520	88321019	Usp40|chr1:88320520-88321019	0.148019665921764	.	.
chr1	88008031	88008530	chr1	88357393	88357892	Usp40|chr1:88357393-88357892	0.0979442156709192	.	.
chr1	88205505	88206004	chr1	88375925	88376424	Dnajb3|chr1:88375925-88376424	0.118693403094592	.	.
chr1	88277410	88277909	chr1	88398999	88399498	Hjurp|chr1:88398999-88399498	0.105516776154343	.	.
chr1	88277410	88277909	chr1	88398999	88399498	Trpm8|chr1:88398999-88399498	0.105516776154343	.	.
chr1	92641765	92642264	chr1	92799618	92800117	Cops9|chr1:92799618-92800117	0.171268693845802	.	.
chr1	92648213	92648712	chr1	92799618	92800117	Otos|chr1:92799618-92800117	0.109069880672069	.	.
chr1	92831030	92831529	chr1	92699111	92699610	Gpc1|chr1:92699111-92699610	0.137012350605159	.	.
chr1	92849473	92849972	chr1	92699111	92699610	Gm29480|chr1:92699111-92699610	0.101766896783857	.	.
chr1	92849473	92849972	chr1	92733792	92734291	Gm29480|chr1:92733792-92734291	0.121593091954357	.	.
chr1	92902753	92903252	chr1	92739737	92740236	Ankmy1|chr1:92739737-92740236	0.437904736481264	.	.
chr1	92902753	92903252	chr1	92866110	92866609	Ankmy1|chr1:92866110-92866609	0.124376930519592	.	.
chr1	92910928	92911427	chr1	92733792	92734291	5033417F24Rik|chr1:92733792-92734291	0.134952512174513	.	.
chr1	92910928	92911427	chr1	92733792	92734291	Rnpepl1|chr1:92733792-92734291	0.134952512174513	.	.
chr1	92934435	92934934	chr1	92739737	92740236	Capn10|chr1:92739737-92740236	0.289111772589245	.	.
chr1	92934435	92934934	chr1	92895020	92895519	Capn10|chr1:92895020-92895519	0.203384948288216	.	.
chr1	93478622	93479121	chr1	93686883	93687382	Hdlbp|chr1:93686883-93687382	0.109047532309626	.	.
chr1	93478622	93479121	chr1	93686883	93687382	Sept2|chr1:93686883-93687382	0.109047532309626	.	.
chr1	93511801	93512300	chr1	93347074	93347573	Farp2|chr1:93347074-93347573	0.196168884226069	.	.
chr1	93511801	93512300	chr1	93699126	93699625	Farp2|chr1:93699126-93699625	0.2316440286916	.	.
chr1	93634975	93635474	chr1	93445454	93445953	Gm28536|chr1:93445454-93445953	0.100391525144662	.	.
chr1	93635550	93636049	chr1	93347074	93347573	Gm28536|chr1:93347074-93347573	0.161608852136049	.	.
chr1	93635550	93636049	chr1	93445454	93445953	Gm28536|chr1:93445454-93445953	0.236285928389125	.	.
chr1	93635550	93636049	chr1	93698616	93699115	Gm28536|chr1:93698616-93699115	0.118762520578213	.	.
chr1	93685241	93685740	chr1	93698616	93699115	Bok|chr1:93698616-93699115	0.129555845804613	.	.
chr1	93685241	93685740	chr1	93699126	93699625	Bok|chr1:93699126-93699625	0.281776781116868	.	.
chr1	93686360	93686859	chr1	93686883	93687382	Bok|chr1:93686883-93687382	0.224220919430907	.	.
chr1	93731754	93732253	chr1	93347074	93347573	Gm10550|chr1:93347074-93347573	0.143184803408412	.	.
chr1	93731754	93732253	chr1	93445454	93445953	Gm10550|chr1:93445454-93445953	0.123975453515996	.	.
chr1	93731754	93732253	chr1	93699126	93699625	Gm10550|chr1:93699126-93699625	0.135133413125152	.	.
chr1	93754078	93754577	chr1	94079039	94079538	Thap4|chr1:94079039-94079538	0.207676474933571	.	.
chr1	93754617	93755116	chr1	93686883	93687382	Thap4|chr1:93686883-93687382	0.120805882436532	.	.
chr1	93754617	93755116	chr1	94079039	94079538	Thap4|chr1:94079039-94079538	0.181385083053143	.	.
chr1	93754617	93755116	chr1	94139409	94139908	Thap4|chr1:94139409-94139908	0.14831259139896	.	.
chr1	93803720	93804219	chr1	94139409	94139908	Ing5|chr1:94139409-94139908	0.176484881133487	.	.
chr1	93825281	93825780	chr1	94035198	94035697	D2hgdh|chr1:94035198-94035697	0.144067863227467	.	.
chr1	95313851	95314350	chr1	95255092	95255591	Fam174a|chr1:95255092-95255591	0.104424069315928	.	.
chr1	95667416	95667915	chr1	95255092	95255591	St8sia4|chr1:95255092-95255591	0.185868992375417	.	.
chr1	95667416	95667915	chr1	95263807	95264306	St8sia4|chr1:95263807-95264306	0.220330606546594	.	.
chr1	95667416	95667915	chr1	95540920	95541419	St8sia4|chr1:95540920-95541419	0.10917407374206	.	.
chr1	95667416	95667915	chr1	95950365	95950864	St8sia4|chr1:95950365-95950864	0.155705315509139	.	.
chr1	95667921	95668420	chr1	95255092	95255591	St8sia4|chr1:95255092-95255591	0.120485887228137	.	.
chr1	95667921	95668420	chr1	95278555	95279054	St8sia4|chr1:95278555-95279054	0.14825080902658	.	.
chr1	95667921	95668420	chr1	95466998	95467497	St8sia4|chr1:95466998-95467497	0.137820841846437	.	.
chr1	97661204	97661703	chr1	97482621	97483120	D1Ertd622e|chr1:97482621-97483120	0.133232366544174	.	.
chr1	98094805	98095304	chr1	98031757	98032256	Pam|chr1:98031757-98032256	0.206204591251467	.	.
chr1	98094805	98095304	chr1	98082889	98083388	Pam|chr1:98082889-98083388	0.232012057271684	.	.
chr1	98094805	98095304	chr1	98162266	98162765	Pam|chr1:98162266-98162765	0.196547990191852	.	.
chr1	98094805	98095304	chr1	98310495	98310994	Pam|chr1:98310495-98310994	0.139332085497137	.	.
chr1	98095430	98095929	chr1	98047553	98048052	Pam|chr1:98047553-98048052	0.155843057802988	.	.
chr1	98095430	98095929	chr1	98082889	98083388	Pam|chr1:98082889-98083388	0.16544893849515	.	.
chr1	98095430	98095929	chr1	98190632	98191131	Pam|chr1:98190632-98191131	0.116648656469033	.	.
chr1	98095430	98095929	chr1	98192084	98192583	Pam|chr1:98192084-98192583	0.152680838488165	.	.
chr1	98095430	98095929	chr1	98192708	98193207	Pam|chr1:98192708-98193207	0.245576724516474	.	.
chr1	98095430	98095929	chr1	98275503	98276002	Pam|chr1:98275503-98276002	0.119144619140166	.	.
chr1	105780395	105780894	chr1	105742425	105742924	Tnfrsf11a|chr1:105742425-105742924	0.317442937327736	.	.
chr1	105780395	105780894	chr1	105757529	105758028	Tnfrsf11a|chr1:105757529-105758028	0.207916202592479	.	.
chr1	105780395	105780894	chr1	105801815	105802314	Tnfrsf11a|chr1:105801815-105802314	0.2780576033873	.	.
chr1	105780395	105780894	chr1	105829070	105829569	Tnfrsf11a|chr1:105829070-105829569	0.141271989729055	.	.
chr1	105780395	105780894	chr1	105890977	105891476	Tnfrsf11a|chr1:105890977-105891476	0.199497121968133	.	.
chr1	105780395	105780894	chr1	105946547	105947046	Tnfrsf11a|chr1:105946547-105947046	0.131621796052965	.	.
chr1	105780395	105780894	chr1	105947093	105947592	Tnfrsf11a|chr1:105947093-105947592	0.104110217874864	.	.
chr1	105990273	105990772	chr1	105580899	105581398	Gm7160|chr1:105580899-105581398	0.117505160133921	.	.
chr1	105990273	105990772	chr1	105580899	105581398	Zcchc2|chr1:105580899-105581398	0.117505160133921	.	.
chr1	105990273	105990772	chr1	105829070	105829569	Gm7160|chr1:105829070-105829569	0.117842613060486	.	.
chr1	105990273	105990772	chr1	105829070	105829569	Zcchc2|chr1:105829070-105829569	0.117842613060486	.	.
chr1	105990273	105990772	chr1	105999656	106000155	Gm7160|chr1:105999656-106000155	0.246846329549706	.	.
chr1	105990273	105990772	chr1	105999656	106000155	Zcchc2|chr1:105999656-106000155	0.246846329549706	.	.
chr1	105991031	105991530	chr1	105844184	105844683	Gm7160|chr1:105844184-105844683	0.147119763865386	.	.
chr1	105991031	105991530	chr1	105844184	105844683	Zcchc2|chr1:105844184-105844683	0.147119763865386	.	.
chr1	105991031	105991530	chr1	105925738	105926237	Gm7160|chr1:105925738-105926237	0.190969595741856	.	.
chr1	105991031	105991530	chr1	105925738	105926237	Zcchc2|chr1:105925738-105926237	0.190969595741856	.	.
chr1	105991031	105991530	chr1	105926450	105926949	Gm7160|chr1:105926450-105926949	0.170688265698444	.	.
chr1	105991031	105991530	chr1	105926450	105926949	Zcchc2|chr1:105926450-105926949	0.170688265698444	.	.
chr1	106759529	106760028	chr1	106765706	106766205	Kdsr|chr1:106765706-106766205	0.137986126385384	.	.
chr1	106759529	106760028	chr1	106818348	106818847	Kdsr|chr1:106818348-106818847	0.119782821466741	.	.
chr1	106759529	106760028	chr1	106821863	106822362	Kdsr|chr1:106821863-106822362	0.126504102665933	.	.
chr1	106796474	106796973	chr1	106765706	106766205	Vps4b|chr1:106765706-106766205	0.127073260736493	.	.
chr1	106796474	106796973	chr1	106818348	106818847	Vps4b|chr1:106818348-106818847	0.22707150343502	.	.
chr1	106796474	106796973	chr1	106821863	106822362	Vps4b|chr1:106821863-106822362	0.130828884335405	.	.
chr1	106796474	106796973	chr1	107017300	107017799	Vps4b|chr1:107017300-107017799	0.108186393463893	.	.
chr1	106796474	106796973	chr1	107069256	107069755	Vps4b|chr1:107069256-107069755	0.153906667369314	.	.
chr1	107511229	107511728	chr1	107346138	107346637	Serpinb2|chr1:107346138-107346637	0.197139963187826	.	.
chr1	107511229	107511728	chr1	107445338	107445837	Serpinb2|chr1:107445338-107445837	0.212193142091009	.	.
chr1	107589493	107589992	chr1	107676900	107677399	Serpinb8|chr1:107676900-107677399	0.133083139164524	.	.
chr1	107589493	107589992	chr1	107728383	107728882	Serpinb8|chr1:107728383-107728882	0.162395740911886	.	.
chr1	107590073	107590572	chr1	107676900	107677399	Serpinb8|chr1:107676900-107677399	0.110914703599961	.	.
chr1	107590073	107590572	chr1	107728383	107728882	Serpinb8|chr1:107728383-107728882	0.201468098391919	.	.
chr1	109982394	109982893	chr1	109893845	109894344	Cdh7|chr1:109893845-109894344	0.133402200155237	.	.
chr1	109982394	109982893	chr1	109910470	109910969	Cdh7|chr1:109910470-109910969	0.0977533491067776	.	.
chr1	109982394	109982893	chr1	110060146	110060645	Cdh7|chr1:110060146-110060645	0.166321520141362	.	.
chr1	109982994	109983493	chr1	109956572	109957071	Cdh7|chr1:109956572-109957071	0.180629359425238	.	.
chr1	109982994	109983493	chr1	110060146	110060645	Cdh7|chr1:110060146-110060645	0.191662099262913	.	.
chr1	109982994	109983493	chr1	110078415	110078914	Cdh7|chr1:110078415-110078914	0.151353722059877	.	.
chr1	111863863	111864362	chr1	111660215	111660714	Dsel|chr1:111660215-111660714	0.103730367989917	.	.
chr1	111863863	111864362	chr1	112184967	112185466	Dsel|chr1:112184967-112185466	0.176202370413679	.	.
chr1	115684447	115684946	chr1	115388149	115388648	Cntnap5a|chr1:115388149-115388648	0.129004147682417	.	.
chr1	118310992	118311491	chr1	118488135	118488634	Tsn|chr1:118488135-118488634	0.10070103178461	.	.
chr1	118389052	118389551	chr1	118481184	118481683	Clasp1|chr1:118481184-118481683	0.108776044174565	.	.
chr1	119053430	119053929	chr1	119472020	119472519	Gli2|chr1:119472020-119472519	0.178597731572602	.	.
chr1	119421524	119422023	chr1	119380566	119381065	Inhbb|chr1:119380566-119381065	0.227155649806675	.	.
chr1	119421524	119422023	chr1	119451456	119451955	Inhbb|chr1:119451456-119451955	0.380873696298755	.	.
chr1	119422101	119422600	chr1	119451456	119451955	Inhbb|chr1:119451456-119451955	0.263490115755974	.	.
chr1	121224225	121224724	chr1	120801633	120802132	Gm29359|chr1:120801633-120802132	0.237617107546381	.	.
chr1	121430778	121431277	chr1	121441031	121441530	Ccdc93|chr1:121441031-121441530	0.192871757751991	.	.
chr1	121431333	121431832	chr1	121096477	121096976	Ccdc93|chr1:121096477-121096976	0.202174011416556	.	.
chr1	121431333	121431832	chr1	121327621	121328120	Ccdc93|chr1:121327621-121328120	0.241100304811338	.	.
chr1	125435289	125435788	chr1	125537779	125538278	Actr3|chr1:125537779-125538278	0.201879046640425	.	.
chr1	125435289	125435788	chr1	125607368	125607867	Actr3|chr1:125607368-125607867	0.14622375339272	.	.
chr1	125560306	125560805	chr1	125370731	125371230	Slc35f5|chr1:125370731-125371230	0.102263667858865	.	.
chr1	125560306	125560805	chr1	125639826	125640325	Slc35f5|chr1:125639826-125640325	0.210062542207257	.	.
chr1	130462505	130463004	chr1	130082528	130083027	Cd55|chr1:130082528-130083027	0.113866526670265	.	.
chr1	130462505	130463004	chr1	130082528	130083027	Gm16083|chr1:130082528-130083027	0.113866526670265	.	.
chr1	130462505	130463004	chr1	130192564	130193063	Cd55|chr1:130192564-130193063	0.155520183925251	.	.
chr1	130462505	130463004	chr1	130192564	130193063	Gm16083|chr1:130192564-130193063	0.155520183925251	.	.
chr1	130462505	130463004	chr1	130195228	130195727	Cd55|chr1:130195228-130195727	0.290052589509384	.	.
chr1	130462505	130463004	chr1	130195228	130195727	Gm16083|chr1:130195228-130195727	0.290052589509384	.	.
chr1	130462505	130463004	chr1	130282604	130283103	Cd55|chr1:130282604-130283103	0.184300240269026	.	.
chr1	130462505	130463004	chr1	130282604	130283103	Gm16083|chr1:130282604-130283103	0.184300240269026	.	.
chr1	130462505	130463004	chr1	130517865	130518364	Cd55|chr1:130517865-130518364	0.141187300959256	.	.
chr1	130462505	130463004	chr1	130517865	130518364	Gm16083|chr1:130517865-130518364	0.141187300959256	.	.
chr1	130462505	130463004	chr1	130576286	130576785	Cd55|chr1:130576286-130576785	0.159756622990927	.	.
chr1	130462505	130463004	chr1	130576286	130576785	Gm16083|chr1:130576286-130576785	0.159756622990927	.	.
chr1	130717229	130717728	chr1	130282604	130283103	Yod1|chr1:130282604-130283103	0.100592651626363	.	.
chr1	130717229	130717728	chr1	130715647	130716146	Yod1|chr1:130715647-130716146	0.213852112478066	.	.
chr1	130740732	130741231	chr1	130715647	130716146	Gm28857|chr1:130715647-130716146	0.19880131239414	.	.
chr1	131526753	131527252	chr1	131543821	131544320	Fam72a|chr1:131543821-131544320	0.145214135832834	.	.
chr1	131526753	131527252	chr1	131543821	131544320	Srgap2|chr1:131543821-131544320	0.145214135832834	.	.
chr1	131527318	131527817	chr1	131543821	131544320	Fam72a|chr1:131543821-131544320	0.152044324285243	.	.
chr1	131527318	131527817	chr1	131543821	131544320	Srgap2|chr1:131543821-131544320	0.152044324285243	.	.
chr1	131527318	131527817	chr1	131586783	131587282	Fam72a|chr1:131586783-131587282	0.231588394710139	.	.
chr1	131527318	131527817	chr1	131586783	131587282	Srgap2|chr1:131586783-131587282	0.231588394710139	.	.
chr1	131827667	131828166	chr1	131573579	131574078	Slc41a1|chr1:131573579-131574078	0.156133518535272	.	.
chr1	131827667	131828166	chr1	131765519	131766018	Slc41a1|chr1:131765519-131766018	0.219681472858163	.	.
chr1	131866958	131867457	chr1	131543821	131544320	Rab29|chr1:131543821-131544320	0.112716067210042	.	.
chr1	131866958	131867457	chr1	131586783	131587282	Rab29|chr1:131586783-131587282	0.115755360653499	.	.
chr1	131910162	131910661	chr1	131573579	131574078	Nucks1|chr1:131573579-131574078	0.190264515199419	.	.
chr1	131910162	131910661	chr1	131586783	131587282	Nucks1|chr1:131586783-131587282	0.242308296332728	.	.
chr1	131910666	131911165	chr1	131573579	131574078	Nucks1|chr1:131573579-131574078	0.111096541344627	.	.
chr1	131910666	131911165	chr1	131586783	131587282	Nucks1|chr1:131586783-131587282	0.231362062059085	.	.
chr1	131910666	131911165	chr1	131765519	131766018	Nucks1|chr1:131765519-131766018	0.144494608679376	.	.
chr1	131910666	131911165	chr1	131937643	131938142	Nucks1|chr1:131937643-131938142	0.210961498329366	.	.
chr1	139421972	139422471	chr1	139481086	139481585	Zbtb41|chr1:139481086-139481585	0.161028901861467	.	.
chr1	139421972	139422471	chr1	139700025	139700524	Zbtb41|chr1:139700025-139700524	0.250592614626215	.	.
chr1	139454477	139454976	chr1	139267783	139268282	Aspm|chr1:139267783-139268282	0.131427840651811	.	.
chr1	140245761	140246260	chr1	140489751	140490250	Kcnt2|chr1:140489751-140490250	0.240739904638374	.	.
chr1	143702603	143703102	chr1	143540660	143541159	Cdc73|chr1:143540660-143541159	0.154920761449367	.	.
chr1	143702603	143703102	chr1	143739932	143740431	Cdc73|chr1:143739932-143740431	0.312510028705495	.	.
chr1	144003472	144003971	chr1	144190045	144190544	Rgs2|chr1:144190045-144190544	0.10744447817187	.	.
chr1	144003472	144003971	chr1	144306249	144306748	Rgs2|chr1:144306249-144306748	0.164211071539708	.	.
chr1	144004041	144004540	chr1	144190045	144190544	Rgs2|chr1:144190045-144190544	0.104357629761672	.	.
chr1	144004041	144004540	chr1	144367467	144367966	Rgs2|chr1:144367467-144367966	0.101187528706705	.	.
chr1	144004041	144004540	chr1	144415295	144415794	Rgs2|chr1:144415295-144415794	0.163539399001802	.	.
chr1	144004041	144004540	chr1	144415804	144416303	Rgs2|chr1:144415804-144416303	0.0986315204014884	.	.
chr1	144004041	144004540	chr1	144472641	144473140	Rgs2|chr1:144472641-144473140	0.303189626469013	.	.
chr1	144177193	144177692	chr1	144151764	144152263	Rgs13|chr1:144151764-144152263	0.2050956419265	.	.
chr1	144177193	144177692	chr1	144189290	144189789	Rgs13|chr1:144189290-144189789	0.157468176071858	.	.
chr1	144177193	144177692	chr1	144190045	144190544	Rgs13|chr1:144190045-144190544	0.103047556920084	.	.
chr1	144177193	144177692	chr1	144367467	144367966	Rgs13|chr1:144367467-144367966	0.118698800435681	.	.
chr1	144177193	144177692	chr1	144415295	144415794	Rgs13|chr1:144415295-144415794	0.121134946030015	.	.
chr1	144177193	144177692	chr1	144415804	144416303	Rgs13|chr1:144415804-144416303	0.146946578221493	.	.
chr1	144177193	144177692	chr1	144472641	144473140	Rgs13|chr1:144472641-144473140	0.106759439088269	.	.
chr1	146494826	146495325	chr1	146052423	146052922	Brinp3|chr1:146052423-146052922	0.10984042314025	.	.
chr1	146494826	146495325	chr1	146052423	146052922	Gm29514|chr1:146052423-146052922	0.10984042314025	.	.
chr1	146494826	146495325	chr1	146497237	146497736	Brinp3|chr1:146497237-146497736	0.190026996474369	.	.
chr1	146494826	146495325	chr1	146497237	146497736	Gm29514|chr1:146497237-146497736	0.190026996474369	.	.
chr1	146495368	146495867	chr1	146497237	146497736	Brinp3|chr1:146497237-146497736	0.247014948682932	.	.
chr1	146495368	146495867	chr1	146497237	146497736	Gm29514|chr1:146497237-146497736	0.247014948682932	.	.
chr1	146495368	146495867	chr1	146498409	146498908	Brinp3|chr1:146498409-146498908	0.136941382976821	.	.
chr1	146495368	146495867	chr1	146498409	146498908	Gm29514|chr1:146498409-146498908	0.136941382976821	.	.
chr1	146495368	146495867	chr1	146552925	146553424	Brinp3|chr1:146552925-146553424	0.131754244899936	.	.
chr1	146495368	146495867	chr1	146552925	146553424	Gm29514|chr1:146552925-146553424	0.131754244899936	.	.
chr1	149960676	149961175	chr1	149541353	149541852	Pla2g4a|chr1:149541353-149541852	0.12765063097728	.	.
chr1	149960676	149961175	chr1	149556340	149556839	Pla2g4a|chr1:149556340-149556839	0.179573313477736	.	.
chr1	149960676	149961175	chr1	149670968	149671467	Pla2g4a|chr1:149670968-149671467	0.284100789720615	.	.
chr1	149960676	149961175	chr1	149671479	149671978	Pla2g4a|chr1:149671479-149671978	0.297927189052161	.	.
chr1	149960676	149961175	chr1	149738568	149739067	Pla2g4a|chr1:149738568-149739067	0.259399918766477	.	.
chr1	149960676	149961175	chr1	149856755	149857254	Pla2g4a|chr1:149856755-149857254	0.158978251608994	.	.
chr1	149960676	149961175	chr1	149862610	149863109	Pla2g4a|chr1:149862610-149863109	0.334200392398058	.	.
chr1	149960676	149961175	chr1	149867204	149867703	Pla2g4a|chr1:149867204-149867703	0.378584060284333	.	.
chr1	149960676	149961175	chr1	149876488	149876987	Pla2g4a|chr1:149876488-149876987	0.270828316644376	.	.
chr1	149960676	149961175	chr1	149891406	149891905	Pla2g4a|chr1:149891406-149891905	0.276560905702939	.	.
chr1	149960676	149961175	chr1	149906576	149907075	Pla2g4a|chr1:149906576-149907075	0.436014204443187	.	.
chr1	149960676	149961175	chr1	150089246	150089745	Pla2g4a|chr1:150089246-150089745	0.143654403317854	.	.
chr1	149960676	149961175	chr1	150110332	150110831	Pla2g4a|chr1:150110332-150110831	0.311448169121232	.	.
chr1	149960676	149961175	chr1	150218604	150219103	Pla2g4a|chr1:150218604-150219103	0.258900825213379	.	.
chr1	150099643	150100142	chr1	149856755	149857254	Ptgs2|chr1:149856755-149857254	0.299088107839333	.	.
chr1	150099643	150100142	chr1	149856755	149857254	Ptgs2os|chr1:149856755-149857254	0.299088107839333	.	.
chr1	150099643	150100142	chr1	149862610	149863109	Ptgs2|chr1:149862610-149863109	0.125478452041033	.	.
chr1	150099643	150100142	chr1	149862610	149863109	Ptgs2os|chr1:149862610-149863109	0.125478452041033	.	.
chr1	150099643	150100142	chr1	149867204	149867703	Ptgs2|chr1:149867204-149867703	0.293332116766865	.	.
chr1	150099643	150100142	chr1	149867204	149867703	Ptgs2os|chr1:149867204-149867703	0.293332116766865	.	.
chr1	150099643	150100142	chr1	149876488	149876987	Ptgs2|chr1:149876488-149876987	0.448199270370647	.	.
chr1	150099643	150100142	chr1	149876488	149876987	Ptgs2os|chr1:149876488-149876987	0.448199270370647	.	.
chr1	150099643	150100142	chr1	149891406	149891905	Ptgs2|chr1:149891406-149891905	0.189150441087315	.	.
chr1	150099643	150100142	chr1	149891406	149891905	Ptgs2os|chr1:149891406-149891905	0.189150441087315	.	.
chr1	150099643	150100142	chr1	149906576	149907075	Ptgs2|chr1:149906576-149907075	0.219342960373857	.	.
chr1	150099643	150100142	chr1	149906576	149907075	Ptgs2os|chr1:149906576-149907075	0.219342960373857	.	.
chr1	150099643	150100142	chr1	150059264	150059763	Ptgs2|chr1:150059264-150059763	0.130234926129588	.	.
chr1	150099643	150100142	chr1	150059264	150059763	Ptgs2os|chr1:150059264-150059763	0.130234926129588	.	.
chr1	150099643	150100142	chr1	150110332	150110831	Ptgs2|chr1:150110332-150110831	0.137382230334686	.	.
chr1	150099643	150100142	chr1	150110332	150110831	Ptgs2os|chr1:150110332-150110831	0.137382230334686	.	.
chr1	150099643	150100142	chr1	150218604	150219103	Ptgs2|chr1:150218604-150219103	0.198221768425179	.	.
chr1	150099643	150100142	chr1	150218604	150219103	Ptgs2os|chr1:150218604-150219103	0.198221768425179	.	.
chr1	150099643	150100142	chr1	150260209	150260708	Ptgs2|chr1:150260209-150260708	0.315530039312966	.	.
chr1	150099643	150100142	chr1	150260209	150260708	Ptgs2os|chr1:150260209-150260708	0.315530039312966	.	.
chr1	150099643	150100142	chr1	150453122	150453621	Ptgs2|chr1:150453122-150453621	0.180082391690466	.	.
chr1	150099643	150100142	chr1	150453122	150453621	Ptgs2os|chr1:150453122-150453621	0.180082391690466	.	.
chr1	150392883	150393382	chr1	150089246	150089745	Odr4|chr1:150089246-150089745	0.193465950207742	.	.
chr1	150392883	150393382	chr1	150089246	150089745	Tpr|chr1:150089246-150089745	0.193465950207742	.	.
chr1	150392883	150393382	chr1	150374641	150375140	Odr4|chr1:150374641-150375140	0.119836323291978	.	.
chr1	150392883	150393382	chr1	150374641	150375140	Tpr|chr1:150374641-150375140	0.119836323291978	.	.
chr1	150392883	150393382	chr1	150512333	150512832	Odr4|chr1:150512333-150512832	0.290388709310167	.	.
chr1	150392883	150393382	chr1	150512333	150512832	Tpr|chr1:150512333-150512832	0.290388709310167	.	.
chr1	150392883	150393382	chr1	150540218	150540717	Odr4|chr1:150540218-150540717	0.109369566561333	.	.
chr1	150392883	150393382	chr1	150540218	150540717	Tpr|chr1:150540218-150540717	0.109369566561333	.	.
chr1	150393401	150393900	chr1	150089246	150089745	Odr4|chr1:150089246-150089745	0.231053910712474	.	.
chr1	150393401	150393900	chr1	150089246	150089745	Tpr|chr1:150089246-150089745	0.231053910712474	.	.
chr1	150393401	150393900	chr1	150374641	150375140	Odr4|chr1:150374641-150375140	0.145265570732534	.	.
chr1	150393401	150393900	chr1	150374641	150375140	Tpr|chr1:150374641-150375140	0.145265570732534	.	.
chr1	150393401	150393900	chr1	150495524	150496023	Odr4|chr1:150495524-150496023	0.122351394151844	.	.
chr1	150393401	150393900	chr1	150495524	150496023	Tpr|chr1:150495524-150496023	0.122351394151844	.	.
chr1	150393401	150393900	chr1	150512333	150512832	Odr4|chr1:150512333-150512832	0.172599343953057	.	.
chr1	150393401	150393900	chr1	150512333	150512832	Tpr|chr1:150512333-150512832	0.172599343953057	.	.
chr1	155812620	155813119	chr1	155885952	155886451	Qsox1|chr1:155885952-155886451	0.143169189472201	.	.
chr1	155973115	155973614	chr1	155784767	155785266	Cep350|chr1:155784767-155785266	0.108537866918612	.	.
chr1	155973115	155973614	chr1	156085751	156086250	Cep350|chr1:156085751-156086250	0.165600692026818	.	.
chr1	156035344	156035843	chr1	156270379	156270878	Tor1aip1|chr1:156270379-156270878	0.181344831265684	.	.
chr1	156035344	156035843	chr1	156270379	156270878	Tor1aip2|chr1:156270379-156270878	0.181344831265684	.	.
chr1	156204775	156205274	chr1	156269853	156270352	Fam163a|chr1:156269853-156270352	0.109034978924879	.	.
chr1	156204775	156205274	chr1	156270379	156270878	Fam163a|chr1:156270379-156270878	0.12686991939675	.	.
chr1	156303125	156303624	chr1	156040577	156041076	4930518J20Rik|chr1:156040577-156041076	0.108510297189021	.	.
chr1	156303125	156303624	chr1	156040577	156041076	Tdrd5|chr1:156040577-156041076	0.108510297189021	.	.
chr1	156303125	156303624	chr1	156270379	156270878	4930518J20Rik|chr1:156270379-156270878	0.347396387412189	.	.
chr1	156303125	156303624	chr1	156270379	156270878	Tdrd5|chr1:156270379-156270878	0.347396387412189	.	.
chr1	156303125	156303624	chr1	156494994	156495493	4930518J20Rik|chr1:156494994-156495493	0.216334562499848	.	.
chr1	156303125	156303624	chr1	156494994	156495493	Tdrd5|chr1:156494994-156495493	0.216334562499848	.	.
chr1	156474061	156474560	chr1	156040577	156041076	Soat1|chr1:156040577-156041076	0.208121951609001	.	.
chr1	156474061	156474560	chr1	156085751	156086250	Soat1|chr1:156085751-156086250	0.127235333799495	.	.
chr1	156558476	156558975	chr1	156269853	156270352	Abl2|chr1:156269853-156270352	0.118191749406233	.	.
chr1	156558476	156558975	chr1	156270379	156270878	Abl2|chr1:156270379-156270878	0.115582853669549	.	.
chr1	156559155	156559654	chr1	156260902	156261401	Abl2|chr1:156260902-156261401	0.16320973687289	.	.
chr1	156559155	156559654	chr1	156270379	156270878	Abl2|chr1:156270379-156270878	0.208944714169897	.	.
chr1	156559155	156559654	chr1	156271559	156272058	Abl2|chr1:156271559-156272058	0.12405160149517	.	.
chr1	156559155	156559654	chr1	156494994	156495493	Abl2|chr1:156494994-156495493	0.100583082059569	.	.
chr1	156718854	156719353	chr1	156270379	156270878	Fam20b|chr1:156270379-156270878	0.160199695576149	.	.
chr1	156718854	156719353	chr1	156571312	156571811	Fam20b|chr1:156571312-156571811	0.113226175125402	.	.
chr1	156718854	156719353	chr1	156613877	156614376	Fam20b|chr1:156613877-156614376	0.174412232658127	.	.
chr1	159231910	159232409	chr1	159211646	159212145	Cop1|chr1:159211646-159212145	0.285605089036707	.	.
chr1	159231910	159232409	chr1	159415579	159416078	Cop1|chr1:159415579-159416078	0.15382645890739	.	.
chr1	159231910	159232409	chr1	159442182	159442681	Cop1|chr1:159442182-159442681	0.237802303872102	.	.
chr1	159231910	159232409	chr1	159445654	159446153	Cop1|chr1:159445654-159446153	0.109041389072453	.	.
chr1	159231910	159232409	chr1	159475668	159476167	Cop1|chr1:159475668-159476167	0.170682437746338	.	.
chr1	161034286	161034785	chr1	161249392	161249891	Gas5|chr1:161249392-161249891	0.191438893011459	.	.
chr1	161034286	161034785	chr1	161249392	161249891	Zbtb37|chr1:161249392-161249891	0.191438893011459	.	.
chr1	161034786	161035285	chr1	161249392	161249891	Gas5|chr1:161249392-161249891	0.195627311536123	.	.
chr1	161034786	161035285	chr1	161249392	161249891	Zbtb37|chr1:161249392-161249891	0.195627311536123	.	.
chr1	161070536	161071035	chr1	161090193	161090692	Cenpl|chr1:161090193-161090692	0.209755141897825	.	.
chr1	161070536	161071035	chr1	161090193	161090692	Dars2|chr1:161090193-161090692	0.209755141897825	.	.
chr1	161070536	161071035	chr1	161195428	161195927	Cenpl|chr1:161195428-161195927	0.102028199039884	.	.
chr1	161070536	161071035	chr1	161195428	161195927	Dars2|chr1:161195428-161195927	0.102028199039884	.	.
chr1	161070536	161071035	chr1	161196029	161196528	Cenpl|chr1:161196029-161196528	0.224840995600019	.	.
chr1	161070536	161071035	chr1	161196029	161196528	Dars2|chr1:161196029-161196528	0.224840995600019	.	.
chr1	161070536	161071035	chr1	161249392	161249891	Cenpl|chr1:161249392-161249891	0.262339921704997	.	.
chr1	161070536	161071035	chr1	161249392	161249891	Dars2|chr1:161249392-161249891	0.262339921704997	.	.
chr1	161070536	161071035	chr1	161368542	161369041	Cenpl|chr1:161368542-161369041	0.173280511888786	.	.
chr1	161070536	161071035	chr1	161368542	161369041	Dars2|chr1:161368542-161369041	0.173280511888786	.	.
chr1	161070536	161071035	chr1	161369160	161369659	Cenpl|chr1:161369160-161369659	0.177596554282044	.	.
chr1	161070536	161071035	chr1	161369160	161369659	Dars2|chr1:161369160-161369659	0.177596554282044	.	.
chr1	161250941	161251440	chr1	161196029	161196528	Prdx6|chr1:161196029-161196528	0.110772435817403	.	.
chr1	163279834	163280333	chr1	163281583	163282082	Gm20471|chr1:163281583-163282082	0.170823619877947	.	.
chr1	163279834	163280333	chr1	163282116	163282615	Gm20471|chr1:163282116-163282615	0.123877620763011	.	.
chr1	163279834	163280333	chr1	163284991	163285490	Gm20471|chr1:163284991-163285490	0.25381389934761	.	.
chr1	163279834	163280333	chr1	163365733	163366232	Gm20471|chr1:163365733-163366232	0.189328996204791	.	.
chr1	163279834	163280333	chr1	163366317	163366816	Gm20471|chr1:163366317-163366816	0.308642930244071	.	.
chr1	163279834	163280333	chr1	163370180	163370679	Gm20471|chr1:163370180-163370679	0.145326286953212	.	.
chr1	163279834	163280333	chr1	163620549	163621048	Gm20471|chr1:163620549-163621048	0.138886901873207	.	.
chr1	163280611	163281110	chr1	163365733	163366232	Gm20471|chr1:163365733-163366232	0.124482356976277	.	.
chr1	163280611	163281110	chr1	163370180	163370679	Gm20471|chr1:163370180-163370679	0.144309323783118	.	.
chr1	163403421	163403920	chr1	163365733	163366232	Gorab|chr1:163365733-163366232	0.132975612336823	.	.
chr1	163403421	163403920	chr1	163366317	163366816	Gorab|chr1:163366317-163366816	0.114599194924348	.	.
chr1	163403421	163403920	chr1	163488419	163488918	Gorab|chr1:163488419-163488918	0.255651742638815	.	.
chr1	163725017	163725516	chr1	163281583	163282082	Mettl11b|chr1:163281583-163282082	0.200448096238143	.	.
chr1	163725017	163725516	chr1	163282116	163282615	Mettl11b|chr1:163282116-163282615	0.140803084485111	.	.
chr1	163725017	163725516	chr1	163284991	163285490	Mettl11b|chr1:163284991-163285490	0.130480730749676	.	.
chr1	163725017	163725516	chr1	163620549	163621048	Mettl11b|chr1:163620549-163621048	0.121127270182859	.	.
chr1	163725017	163725516	chr1	163641141	163641640	Mettl11b|chr1:163641141-163641640	0.152830055096418	.	.
chr1	163779331	163779830	chr1	163620549	163621048	Kifap3|chr1:163620549-163621048	0.204258663872182	.	.
chr1	163779331	163779830	chr1	163629872	163630371	Kifap3|chr1:163629872-163630371	0.113392521952771	.	.
chr1	163779331	163779830	chr1	163969956	163970455	Kifap3|chr1:163969956-163970455	0.332319630103479	.	.
chr1	163994642	163995141	chr1	163640558	163641057	BC055324|chr1:163640558-163641057	0.099660917466571	.	.
chr1	163994642	163995141	chr1	163640558	163641057	Mettl18|chr1:163640558-163641057	0.099660917466571	.	.
chr1	166253817	166254316	chr1	166282640	166283139	Ildr2|chr1:166282640-166283139	0.138012047848893	.	.
chr1	166253817	166254316	chr1	166343030	166343529	Ildr2|chr1:166343030-166343529	0.18835125755267	.	.
chr1	166253817	166254316	chr1	166360121	166360620	Ildr2|chr1:166360121-166360620	0.139526869516411	.	.
chr1	166253817	166254316	chr1	166443517	166444016	Ildr2|chr1:166443517-166444016	0.311808153102263	.	.
chr1	166253817	166254316	chr1	166736418	166736917	Ildr2|chr1:166736418-166736917	0.337191062551834	.	.
chr1	166254415	166254914	chr1	166302681	166303180	Ildr2|chr1:166302681-166303180	0.098196457129164	.	.
chr1	166254415	166254914	chr1	166326364	166326863	Ildr2|chr1:166326364-166326863	0.121616906529834	.	.
chr1	166254415	166254914	chr1	166330745	166331244	Ildr2|chr1:166330745-166331244	0.240052570947417	.	.
chr1	166254415	166254914	chr1	166395202	166395701	Ildr2|chr1:166395202-166395701	0.137717059834148	.	.
chr1	166254415	166254914	chr1	166395768	166396267	Ildr2|chr1:166395768-166396267	0.128005303549722	.	.
chr1	166254415	166254914	chr1	166395768	166396267	Ildr2|chr1:166395768-166396267	0.128005303549723	.	.
chr1	166308696	166309195	chr1	166428926	166429425	5330438I03Rik|chr1:166428926-166429425	0.108625842383122	.	.
chr1	166309200	166309699	chr1	166279985	166280484	5330438I03Rik|chr1:166279985-166280484	0.124675355953958	.	.
chr1	166309200	166309699	chr1	166299784	166300283	5330438I03Rik|chr1:166299784-166300283	0.206675498226822	.	.
chr1	166309200	166309699	chr1	166313555	166314054	5330438I03Rik|chr1:166313555-166314054	0.193100039179055	.	.
chr1	166309200	166309699	chr1	166326364	166326863	5330438I03Rik|chr1:166326364-166326863	0.154037299943959	.	.
chr1	166309200	166309699	chr1	166330745	166331244	5330438I03Rik|chr1:166330745-166331244	0.303460673733336	.	.
chr1	166379002	166379501	chr1	166280533	166281032	Tada1|chr1:166280533-166281032	0.239460386816434	.	.
chr1	166379002	166379501	chr1	166301382	166301881	Tada1|chr1:166301382-166301881	0.217894032648946	.	.
chr1	166379002	166379501	chr1	166343030	166343529	Tada1|chr1:166343030-166343529	0.112181855996781	.	.
chr1	166379002	166379501	chr1	166443517	166444016	Tada1|chr1:166443517-166444016	0.114410744651957	.	.
chr1	166409578	166410077	chr1	166301382	166301881	Pogk|chr1:166301382-166301881	0.216773174580317	.	.
chr1	166409578	166410077	chr1	166326364	166326863	Pogk|chr1:166326364-166326863	0.142271096600802	.	.
chr1	166409578	166410077	chr1	166395202	166395701	Pogk|chr1:166395202-166395701	0.147019201473483	.	.
chr1	166409578	166410077	chr1	166515685	166516184	Pogk|chr1:166515685-166516184	0.212840265918468	.	.
chr1	166409578	166410077	chr1	166736418	166736917	Pogk|chr1:166736418-166736917	0.143634531477393	.	.
chr1	166681166	166681665	chr1	166282640	166283139	Fmo9|chr1:166282640-166283139	0.275629739070223	.	.
chr1	166681166	166681665	chr1	166302681	166303180	Fmo9|chr1:166302681-166303180	0.0991093343987949	.	.
chr1	166681166	166681665	chr1	166330745	166331244	Fmo9|chr1:166330745-166331244	0.180305092698138	.	.
chr1	166681166	166681665	chr1	166429732	166430231	Fmo9|chr1:166429732-166430231	0.116674684409642	.	.
chr1	166681166	166681665	chr1	166755015	166755514	Fmo9|chr1:166755015-166755514	0.178738570343388	.	.
chr1	166681166	166681665	chr1	166782067	166782566	Fmo9|chr1:166782067-166782566	0.101587650443167	.	.
chr1	166681166	166681665	chr1	166807095	166807594	Fmo9|chr1:166807095-166807594	0.193122620790688	.	.
chr1	171281054	171281553	chr1	171412450	171412949	Ppox|chr1:171412450-171412949	0.190587845077134	.	.
chr1	171287719	171288218	chr1	171365864	171366363	Usp21|chr1:171365864-171366363	0.207825933088979	.	.
chr1	171287719	171288218	chr1	171379865	171380364	Usp21|chr1:171379865-171380364	0.120717030358405	.	.
chr1	171287719	171288218	chr1	171379865	171380364	Usp21|chr1:171379865-171380364	0.120717030358406	.	.
chr1	171287719	171288218	chr1	171470192	171470691	Usp21|chr1:171470192-171470691	0.109213449086698	.	.
chr1	171287719	171288218	chr1	171478928	171479427	Usp21|chr1:171478928-171479427	0.111620723346183	.	.
chr1	171294566	171295065	chr1	171365864	171366363	Ufc1|chr1:171365864-171366363	0.139549646082366	.	.
chr1	171294566	171295065	chr1	171478928	171479427	Ufc1|chr1:171478928-171479427	0.179764660289899	.	.
chr1	171294566	171295065	chr1	171553589	171554088	Ufc1|chr1:171553589-171554088	0.122466809469547	.	.
chr1	171328705	171329204	chr1	171262470	171262969	Dedd|chr1:171262470-171262969	0.0992171224658262	.	.
chr1	171328705	171329204	chr1	171379865	171380364	Dedd|chr1:171379865-171380364	0.115836598923254	.	.
chr1	171328705	171329204	chr1	171380549	171381048	Dedd|chr1:171380549-171381048	0.122890990126203	.	.
chr1	171328705	171329204	chr1	171470192	171470691	Dedd|chr1:171470192-171470691	0.1816787346134	.	.
chr1	171328705	171329204	chr1	171658362	171658861	Dedd|chr1:171658362-171658861	0.138658132162333	.	.
chr1	171329206	171329705	chr1	171365864	171366363	Dedd|chr1:171365864-171366363	0.146983315182573	.	.
chr1	171329206	171329705	chr1	171478928	171479427	Dedd|chr1:171478928-171479427	0.135447454799015	.	.
chr1	171329206	171329705	chr1	171553589	171554088	Dedd|chr1:171553589-171554088	0.209374739892695	.	.
chr1	171345437	171345936	chr1	171365864	171366363	Nit1|chr1:171365864-171366363	0.104768388967035	.	.
chr1	171345437	171345936	chr1	171365864	171366363	Pfdn2|chr1:171365864-171366363	0.104768388967035	.	.
chr1	171345437	171345936	chr1	171412450	171412949	Nit1|chr1:171412450-171412949	0.100103552152516	.	.
chr1	171345437	171345936	chr1	171412450	171412949	Pfdn2|chr1:171412450-171412949	0.100103552152516	.	.
chr1	171411068	171411567	chr1	171263038	171263537	Usf1|chr1:171263038-171263537	0.110012233185801	.	.
chr1	171411068	171411567	chr1	171379865	171380364	Usf1|chr1:171379865-171380364	0.121954729002345	.	.
chr1	171411068	171411567	chr1	171412450	171412949	Usf1|chr1:171412450-171412949	0.127401207764405	.	.
chr1	171411068	171411567	chr1	171478928	171479427	Usf1|chr1:171478928-171479427	0.145064441923155	.	.
chr1	171411068	171411567	chr1	171658362	171658861	Usf1|chr1:171658362-171658861	0.168526743986072	.	.
chr1	171437234	171437733	chr1	171262470	171262969	F11r|chr1:171262470-171262969	0.154521566310432	.	.
chr1	171437234	171437733	chr1	171638729	171639228	F11r|chr1:171638729-171639228	0.133589895346008	.	.
chr1	171503198	171503697	chr1	171478928	171479427	Alyref2|chr1:171478928-171479427	0.245580332679304	.	.
chr1	171503198	171503697	chr1	171478928	171479427	B930036N10Rik|chr1:171478928-171479427	0.245580332679304	.	.
chr1	171503198	171503697	chr1	171553589	171554088	Alyref2|chr1:171553589-171554088	0.122373348202153	.	.
chr1	171503198	171503697	chr1	171553589	171554088	B930036N10Rik|chr1:171553589-171554088	0.122373348202153	.	.
chr1	171503198	171503697	chr1	171938891	171939390	Alyref2|chr1:171938891-171939390	0.0979957290567718	.	.
chr1	171503198	171503697	chr1	171938891	171939390	B930036N10Rik|chr1:171938891-171939390	0.0979957290567718	.	.
chr1	171503848	171504347	chr1	171365864	171366363	Alyref2|chr1:171365864-171366363	0.11054629541184	.	.
chr1	171503848	171504347	chr1	171365864	171366363	B930036N10Rik|chr1:171365864-171366363	0.11054629541184	.	.
chr1	171503848	171504347	chr1	171775740	171776239	Alyref2|chr1:171775740-171776239	0.100909512486646	.	.
chr1	171503848	171504347	chr1	171775740	171776239	B930036N10Rik|chr1:171775740-171776239	0.100909512486646	.	.
chr1	171503848	171504347	chr1	171815706	171816205	Alyref2|chr1:171815706-171816205	0.136855341377307	.	.
chr1	171503848	171504347	chr1	171815706	171816205	B930036N10Rik|chr1:171815706-171816205	0.136855341377307	.	.
chr1	173137284	173137783	chr1	172885984	172886483	Olfr1408|chr1:172885984-172886483	0.138845626656497	.	.
chr1	173137284	173137783	chr1	173269322	173269821	Olfr1408|chr1:173269322-173269821	0.306942125326017	.	.
chr1	173137284	173137783	chr1	173308130	173308629	Olfr1408|chr1:173308130-173308629	0.166586162029789	.	.
chr1	173137284	173137783	chr1	173337000	173337499	Olfr1408|chr1:173337000-173337499	0.200122952644017	.	.
chr1	173137284	173137783	chr1	173389447	173389946	Olfr1408|chr1:173389447-173389946	0.26965851766611	.	.
chr1	173197967	173198466	chr1	172960383	172960882	Olfr218|chr1:172960383-172960882	0.339685021993277	.	.
chr1	173197967	173198466	chr1	173322220	173322719	Olfr218|chr1:173322220-173322719	0.12659420154747	.	.
chr1	173197967	173198466	chr1	173355088	173355587	Olfr218|chr1:173355088-173355587	0.339734658173468	.	.
chr1	173197967	173198466	chr1	173488094	173488593	Olfr218|chr1:173488094-173488593	0.153716300450978	.	.
chr1	173366644	173367143	chr1	173377444	173377943	Cadm3|chr1:173377444-173377943	0.106214984382451	.	.
chr1	173366644	173367143	chr1	173434436	173434935	Cadm3|chr1:173434436-173434935	0.154133260112506	.	.
chr1	173367390	173367889	chr1	173269322	173269821	Cadm3|chr1:173269322-173269821	0.154490943277177	.	.
chr1	177796375	177796874	chr1	177640159	177640658	Adss|chr1:177640159-177640658	0.104907692916403	.	.
chr1	177982967	177983466	chr1	177558908	177559407	Catspere2|chr1:177558908-177559407	0.209318875835252	.	.
chr1	178187311	178187810	chr1	178336353	178336852	Desi2|chr1:178336353-178336852	0.13818749061506	.	.
chr1	178187311	178187810	chr1	178368821	178369320	Desi2|chr1:178368821-178369320	0.148730706078953	.	.
chr1	178276142	178276641	chr1	178290989	178291488	4930527J03Rik|chr1:178290989-178291488	0.200167901241879	.	.
chr1	178317988	178318487	chr1	178048508	178049007	B230369F24Rik|chr1:178048508-178049007	0.106713618373505	.	.
chr1	178317988	178318487	chr1	178048508	178049007	Cox20|chr1:178048508-178049007	0.106713618373505	.	.
chr1	178317988	178318487	chr1	178449116	178449615	B230369F24Rik|chr1:178449116-178449615	0.139323761078837	.	.
chr1	178317988	178318487	chr1	178449116	178449615	Cox20|chr1:178449116-178449615	0.139323761078837	.	.
chr1	178318532	178319031	chr1	178290989	178291488	B230369F24Rik|chr1:178290989-178291488	0.194066586875368	.	.
chr1	178318532	178319031	chr1	178290989	178291488	Cox20|chr1:178290989-178291488	0.194066586875368	.	.
chr1	178318532	178319031	chr1	178336353	178336852	B230369F24Rik|chr1:178336353-178336852	0.112517715113791	.	.
chr1	178318532	178319031	chr1	178336353	178336852	Cox20|chr1:178336353-178336852	0.112517715113791	.	.
chr1	178318532	178319031	chr1	178357754	178358253	B230369F24Rik|chr1:178357754-178358253	0.107590679690334	.	.
chr1	178318532	178319031	chr1	178357754	178358253	Cox20|chr1:178357754-178358253	0.107590679690334	.	.
chr1	178318532	178319031	chr1	178368821	178369320	B230369F24Rik|chr1:178368821-178369320	0.104083347903997	.	.
chr1	178318532	178319031	chr1	178368821	178369320	Cox20|chr1:178368821-178369320	0.104083347903997	.	.
chr1	178318532	178319031	chr1	178463658	178464157	B230369F24Rik|chr1:178463658-178464157	0.116320964981867	.	.
chr1	178318532	178319031	chr1	178463658	178464157	Cox20|chr1:178463658-178464157	0.116320964981867	.	.
chr1	178337559	178338058	chr1	178290989	178291488	Hnrnpu|chr1:178290989-178291488	0.108520930915534	.	.
chr1	178405450	178405949	chr1	178368821	178369320	Efcab2|chr1:178368821-178369320	0.100822182215353	.	.
chr1	178406170	178406669	chr1	178368821	178369320	Efcab2|chr1:178368821-178369320	0.188525624269635	.	.
chr1	179803447	179803946	chr1	179844815	179845314	Ahctf1|chr1:179844815-179845314	0.113974312692279	.	.
chr1	179803447	179803946	chr1	179844815	179845314	Gm10518|chr1:179844815-179845314	0.113974312692279	.	.
chr1	179803447	179803946	chr1	179940070	179940569	Ahctf1|chr1:179940070-179940569	0.109276935609491	.	.
chr1	179803447	179803946	chr1	179940070	179940569	Gm10518|chr1:179940070-179940569	0.109276935609491	.	.
chr1	179803447	179803946	chr1	180089107	180089606	Ahctf1|chr1:180089107-180089606	0.116873342482888	.	.
chr1	179803447	179803946	chr1	180089107	180089606	Gm10518|chr1:180089107-180089606	0.116873342482888	.	.
chr1	179803447	179803946	chr1	180195828	180196327	Ahctf1|chr1:180195828-180196327	0.132933774610214	.	.
chr1	179803447	179803946	chr1	180195828	180196327	Gm10518|chr1:180195828-180196327	0.132933774610214	.	.
chr1	179959653	179960152	chr1	180195828	180196327	Cdc42bpa|chr1:180195828-180196327	0.282301066541929	.	.
chr1	180520142	180520641	chr1	180520682	180521181	Gm37267|chr1:180520682-180521181	0.407137743840611	.	.
chr1	180520142	180520641	chr1	180863588	180864087	Gm37267|chr1:180863588-180864087	0.129341077478641	.	.
chr1	180568576	180569075	chr1	180540642	180541141	Parp1|chr1:180540642-180541141	0.247097531005994	.	.
chr1	180641033	180641532	chr1	180540642	180541141	Lin9|chr1:180540642-180541141	0.150997886044513	.	.
chr1	180725789	180726288	chr1	180530440	180530939	Acbd3|chr1:180530440-180530939	0.122891280892632	.	.
chr1	180725789	180726288	chr1	180564919	180565418	Acbd3|chr1:180564919-180565418	0.133874913155793	.	.
chr1	180725789	180726288	chr1	180763866	180764365	Acbd3|chr1:180763866-180764365	0.29407273670236	.	.
chr1	180725789	180726288	chr1	180778088	180778587	Acbd3|chr1:180778088-180778587	0.118294035866226	.	.
chr1	180813365	180813864	chr1	180540642	180541141	H3f3a|chr1:180540642-180541141	0.397922241430901	.	.
chr1	180813365	180813864	chr1	180540642	180541141	H3f3aos|chr1:180540642-180541141	0.397922241430901	.	.
chr1	180813365	180813864	chr1	180848038	180848537	H3f3a|chr1:180848038-180848537	0.167532697055993	.	.
chr1	180813365	180813864	chr1	180848038	180848537	H3f3aos|chr1:180848038-180848537	0.167532697055993	.	.
chr1	180850639	180851138	chr1	180848038	180848537	Sde2|chr1:180848038-180848537	0.139469228886148	.	.
chr1	180903944	180904443	chr1	180848038	180848537	Pycr2|chr1:180848038-180848537	0.13299615396998	.	.
chr1	180903944	180904443	chr1	180863588	180864087	Pycr2|chr1:180863588-180864087	0.202102273429466	.	.
chr1	181842237	181842736	chr1	181545377	181545876	Lbr|chr1:181545377-181545876	0.192603659119201	.	.
chr1	181842237	181842736	chr1	181841665	181842164	Lbr|chr1:181841665-181842164	0.3280499988432	.	.
chr1	183296824	183297323	chr1	183345255	183345754	Aida|chr1:183345255-183345754	0.119845103053421	.	.
chr1	183296824	183297323	chr1	183345255	183345754	Brox|chr1:183345255-183345754	0.119845103053421	.	.
chr1	183296824	183297323	chr1	183727837	183728336	Aida|chr1:183727837-183728336	0.17938833942268	.	.
chr1	183296824	183297323	chr1	183727837	183728336	Brox|chr1:183727837-183728336	0.17938833942268	.	.
chr1	183369413	183369912	chr1	183316300	183316799	Mia3|chr1:183316300-183316799	0.190185438520495	.	.
chr1	183369413	183369912	chr1	183397384	183397883	Mia3|chr1:183397384-183397883	0.222924846700677	.	.
chr1	183369413	183369912	chr1	183727837	183728336	Mia3|chr1:183727837-183728336	0.149011866580154	.	.
chr1	183388644	183389143	chr1	183397384	183397883	Taf1a|chr1:183397384-183397883	0.13159401064353	.	.
chr1	183419689	183420188	chr1	183334833	183335332	Gm37214|chr1:183334833-183335332	0.21021661930051	.	.
chr1	183419689	183420188	chr1	183669579	183670078	Gm37214|chr1:183669579-183670078	0.262498585864334	.	.
chr1	186117016	186117515	chr1	185847099	185847598	Lyplal1|chr1:185847099-185847598	0.127174248885024	.	.
chr1	186117016	186117515	chr1	185942450	185942949	Lyplal1|chr1:185942450-185942949	0.133899500855526	.	.
chr1	186117016	186117515	chr1	185943018	185943517	Lyplal1|chr1:185943018-185943517	0.187195965051512	.	.
chr1	186117016	186117515	chr1	186046224	186046723	Lyplal1|chr1:186046224-186046723	0.100900838973796	.	.
chr1	187215277	187215776	chr1	186848235	186848734	Gpatch2|chr1:186848235-186848734	0.145634359039072	.	.
chr1	187215277	187215776	chr1	186848235	186848734	Spata17|chr1:186848235-186848734	0.145634359039072	.	.
chr1	187215277	187215776	chr1	186865904	186866403	Gpatch2|chr1:186865904-186866403	0.116921003727089	.	.
chr1	187215277	187215776	chr1	186865904	186866403	Spata17|chr1:186865904-186866403	0.116921003727089	.	.
chr1	187215277	187215776	chr1	187173506	187174005	Gpatch2|chr1:187173506-187174005	0.215724108766722	.	.
chr1	187215277	187215776	chr1	187173506	187174005	Spata17|chr1:187173506-187174005	0.215724108766722	.	.
chr1	194976725	194977224	chr1	195232530	195233029	A330023F24Rik|chr1:195232530-195233029	0.119865081906146	.	.
chr1	194976725	194977224	chr1	195232530	195233029	Gm16897|chr1:195232530-195233029	0.119865081906146	.	.
chr1	194977431	194977930	chr1	194977967	194978466	Gm16897|chr1:194977967-194978466	0.236062360752968	.	.
chr1	195018071	195018570	chr1	194795310	194795809	Gm37027|chr1:194795310-194795809	0.112587737517213	.	.
chr1	195018071	195018570	chr1	194816816	194817315	Gm37027|chr1:194816816-194817315	0.114975808792854	.	.
chr1	195018071	195018570	chr1	194955659	194956158	Gm37027|chr1:194955659-194956158	0.109874487211963	.	.
chr1	195130829	195131328	chr1	194879521	194880020	Cr1l|chr1:194879521-194880020	0.120029957303897	.	.
chr1	195131381	195131880	chr1	194795310	194795809	Cr1l|chr1:194795310-194795809	0.12503993538092	.	.
chr1	195131381	195131880	chr1	194977967	194978466	Cr1l|chr1:194977967-194978466	0.276987391660045	.	.
chr1	195176500	195176999	chr1	194777569	194778068	Cr2|chr1:194777569-194778068	0.121247562395679	.	.
chr10	3366298	3366797	chr10	3366890	3367389	Ppp1r14c|chr10:3366890-3367389	0.109095062450794	.	.
chr10	3366298	3366797	chr10	3397964	3398463	Ppp1r14c|chr10:3397964-3398463	0.115855282105498	.	.
chr10	3366298	3366797	chr10	3531321	3531820	Ppp1r14c|chr10:3531321-3531820	0.152826361819757	.	.
chr10	3740116	3740615	chr10	3514570	3515069	Plekhg1|chr10:3514570-3515069	0.198959047456581	.	.
chr10	3740116	3740615	chr10	3883660	3884159	Plekhg1|chr10:3883660-3884159	0.350067401946416	.	.
chr10	3972861	3973360	chr10	3920389	3920888	Mthfd1l|chr10:3920389-3920888	0.144741225944265	.	.
chr10	3973553	3974052	chr10	3920389	3920888	Mthfd1l|chr10:3920389-3920888	0.106847260892668	.	.
chr10	4266269	4266768	chr10	4274065	4274564	Akap12|chr10:4274065-4274564	0.119766745990698	.	.
chr10	4266269	4266768	chr10	4346705	4347204	Akap12|chr10:4346705-4347204	0.133223856198468	.	.
chr10	4266269	4266768	chr10	4404832	4405331	Akap12|chr10:4404832-4405331	0.22786017314339	.	.
chr10	4266269	4266768	chr10	4581799	4582298	Akap12|chr10:4581799-4582298	0.125202581368139	.	.
chr10	4266269	4266768	chr10	4670878	4671377	Akap12|chr10:4670878-4671377	0.217893062917892	.	.
chr10	4266269	4266768	chr10	4712513	4713012	Akap12|chr10:4712513-4713012	0.105841791950108	.	.
chr10	4387235	4387734	chr10	4274065	4274564	Zbtb2|chr10:4274065-4274564	0.108592673632832	.	.
chr10	4387235	4387734	chr10	4346705	4347204	Zbtb2|chr10:4346705-4347204	0.231081979223044	.	.
chr10	4387235	4387734	chr10	4386733	4387232	Zbtb2|chr10:4386733-4387232	0.344872803466819	.	.
chr10	4387235	4387734	chr10	4581799	4582298	Zbtb2|chr10:4581799-4582298	0.184437614347183	.	.
chr10	4387235	4387734	chr10	4670878	4671377	Zbtb2|chr10:4670878-4671377	0.108387044745493	.	.
chr10	4387909	4388408	chr10	4274065	4274564	Zbtb2|chr10:4274065-4274564	0.121569845582657	.	.
chr10	4387909	4388408	chr10	4581799	4582298	Zbtb2|chr10:4581799-4582298	0.212229534739566	.	.
chr10	4387909	4388408	chr10	4598223	4598722	Zbtb2|chr10:4598223-4598722	0.205977688109043	.	.
chr10	4387909	4388408	chr10	4712513	4713012	Zbtb2|chr10:4712513-4713012	0.160619102152932	.	.
chr10	4432192	4432691	chr10	4386733	4387232	Armt1|chr10:4386733-4387232	0.260839310068852	.	.
chr10	4432192	4432691	chr10	4386733	4387232	Rmnd1|chr10:4386733-4387232	0.260839310068852	.	.
chr10	4432192	4432691	chr10	4681078	4681577	Armt1|chr10:4681078-4681577	0.131446573793732	.	.
chr10	4432192	4432691	chr10	4681078	4681577	Rmnd1|chr10:4681078-4681577	0.131446573793732	.	.
chr10	5550504	5551003	chr10	5549987	5550486	Syne1|chr10:5549987-5550486	0.318352293162924	.	.
chr10	5550504	5551003	chr10	5568911	5569410	Syne1|chr10:5568911-5569410	0.125428050595543	.	.
chr10	5805395	5805894	chr10	5549987	5550486	Fbxo5|chr10:5549987-5550486	0.146497303165019	.	.
chr10	5805395	5805894	chr10	5886106	5886605	Fbxo5|chr10:5886106-5886605	0.191611194656489	.	.
chr10	5805395	5805894	chr10	5974422	5974921	Fbxo5|chr10:5974422-5974921	0.192256870827254	.	.
chr10	5805395	5805894	chr10	5995666	5996165	Fbxo5|chr10:5995666-5996165	0.108278316309296	.	.
chr10	5823844	5824343	chr10	5849767	5850266	Mtrf1l|chr10:5849767-5850266	0.206421297017167	.	.
chr10	5823844	5824343	chr10	5912713	5913212	Mtrf1l|chr10:5912713-5913212	0.102892650902267	.	.
chr10	5823844	5824343	chr10	5974422	5974921	Mtrf1l|chr10:5974422-5974921	0.119524637384517	.	.
chr10	5823844	5824343	chr10	5995666	5996165	Mtrf1l|chr10:5995666-5996165	0.11054159149401	.	.
chr10	5823844	5824343	chr10	6124365	6124864	Mtrf1l|chr10:6124365-6124864	0.2157688400654	.	.
chr10	5921342	5921841	chr10	5548675	5549174	Rgs17|chr10:5548675-5549174	0.168748096264149	.	.
chr10	5921342	5921841	chr10	5853238	5853737	Rgs17|chr10:5853238-5853737	0.144367916797564	.	.
chr10	5921342	5921841	chr10	5995666	5996165	Rgs17|chr10:5995666-5996165	0.0978576113423952	.	.
chr10	5921342	5921841	chr10	6151873	6152372	Rgs17|chr10:6151873-6152372	0.10536707220344	.	.
chr10	5922199	5922698	chr10	5886106	5886605	Rgs17|chr10:5886106-5886605	0.153694964233542	.	.
chr10	5922199	5922698	chr10	5974422	5974921	Rgs17|chr10:5974422-5974921	0.186146848313397	.	.
chr10	5922199	5922698	chr10	5995666	5996165	Rgs17|chr10:5995666-5996165	0.143425086258632	.	.
chr10	5922199	5922698	chr10	6124365	6124864	Rgs17|chr10:6124365-6124864	0.129690601814915	.	.
chr10	5922199	5922698	chr10	6133252	6133751	Rgs17|chr10:6133252-6133751	0.107543902928744	.	.
chr10	5923047	5923546	chr10	5568911	5569410	Rgs17|chr10:5568911-5569410	0.103319821827696	.	.
chr10	5923047	5923546	chr10	5777351	5777850	Rgs17|chr10:5777351-5777850	0.291276492169775	.	.
chr10	5923047	5923546	chr10	5846889	5847388	Rgs17|chr10:5846889-5847388	0.115519986744752	.	.
chr10	5923047	5923546	chr10	5849767	5850266	Rgs17|chr10:5849767-5850266	0.279231749343049	.	.
chr10	5923047	5923546	chr10	5886106	5886605	Rgs17|chr10:5886106-5886605	0.23359624804014	.	.
chr10	5923047	5923546	chr10	5974422	5974921	Rgs17|chr10:5974422-5974921	0.400891324535235	.	.
chr10	5923047	5923546	chr10	6124365	6124864	Rgs17|chr10:6124365-6124864	0.167761570811868	.	.
chr10	5923047	5923546	chr10	6156925	6157424	Rgs17|chr10:6156925-6157424	0.0993689767194499	.	.
chr10	7211500	7211999	chr10	7068312	7068811	Cnksr3|chr10:7068312-7068811	0.105760812796722	.	.
chr10	7589567	7590066	chr10	7581361	7581860	Lrp11|chr10:7581361-7581860	0.105404076366214	.	.
chr10	7589567	7590066	chr10	7900869	7901368	Lrp11|chr10:7900869-7901368	0.265968888333075	.	.
chr10	7589567	7590066	chr10	7959016	7959515	Lrp11|chr10:7959016-7959515	0.207117686498967	.	.
chr10	7667254	7667753	chr10	7663092	7663591	Nup43|chr10:7663092-7663591	0.207798916101858	.	.
chr10	7725685	7726184	chr10	7883479	7883978	Katna1|chr10:7883479-7883978	0.10719244796282	.	.
chr10	7780721	7781220	chr10	7883479	7883978	B430219N15Rik|chr10:7883479-7883978	0.137532227158724	.	.
chr10	7956090	7956589	chr10	7663092	7663591	Tab2|chr10:7663092-7663591	0.117186086455779	.	.
chr10	10472118	10472617	chr10	10610880	10611379	Adgb|chr10:10610880-10611379	0.135763709755343	.	.
chr10	10557986	10558485	chr10	10408073	10408572	Rab32|chr10:10408073-10408572	0.136829693050072	.	.
chr10	10557986	10558485	chr10	10492654	10493153	Rab32|chr10:10492654-10493153	0.235575200186447	.	.
chr10	11280524	11281023	chr10	11254663	11255162	4930432B10Rik|chr10:11254663-11255162	0.2106707002581	.	.
chr10	11280524	11281023	chr10	11254663	11255162	Fbxo30|chr10:11254663-11255162	0.2106707002581	.	.
chr10	11280524	11281023	chr10	11255182	11255681	4930432B10Rik|chr10:11255182-11255681	0.205315470588491	.	.
chr10	11280524	11281023	chr10	11255182	11255681	Fbxo30|chr10:11255182-11255681	0.205315470588491	.	.
chr10	11280524	11281023	chr10	11362273	11362772	4930432B10Rik|chr10:11362273-11362772	0.15461393007998	.	.
chr10	11280524	11281023	chr10	11362273	11362772	Fbxo30|chr10:11362273-11362772	0.15461393007998	.	.
chr10	11280524	11281023	chr10	11441518	11442017	4930432B10Rik|chr10:11441518-11442017	0.109360741953013	.	.
chr10	11280524	11281023	chr10	11441518	11442017	Fbxo30|chr10:11441518-11442017	0.109360741953013	.	.
chr10	11280524	11281023	chr10	11442023	11442522	4930432B10Rik|chr10:11442023-11442522	0.250413168923832	.	.
chr10	11280524	11281023	chr10	11442023	11442522	Fbxo30|chr10:11442023-11442522	0.250413168923832	.	.
chr10	11281047	11281546	chr10	11254663	11255162	4930432B10Rik|chr10:11254663-11255162	0.19880101946505	.	.
chr10	11281047	11281546	chr10	11254663	11255162	Fbxo30|chr10:11254663-11255162	0.19880101946505	.	.
chr10	11281047	11281546	chr10	11255182	11255681	4930432B10Rik|chr10:11255182-11255681	0.108748959837879	.	.
chr10	11281047	11281546	chr10	11255182	11255681	Fbxo30|chr10:11255182-11255681	0.108748959837879	.	.
chr10	11281047	11281546	chr10	11352982	11353481	4930432B10Rik|chr10:11352982-11353481	0.158362269259281	.	.
chr10	11281047	11281546	chr10	11352982	11353481	Fbxo30|chr10:11352982-11353481	0.158362269259281	.	.
chr10	11281047	11281546	chr10	11353509	11354008	4930432B10Rik|chr10:11353509-11354008	0.103317814405424	.	.
chr10	11281047	11281546	chr10	11353509	11354008	Fbxo30|chr10:11353509-11354008	0.103317814405424	.	.
chr10	11281047	11281546	chr10	11362273	11362772	4930432B10Rik|chr10:11362273-11362772	0.152573866789102	.	.
chr10	11281047	11281546	chr10	11362273	11362772	Fbxo30|chr10:11362273-11362772	0.152573866789102	.	.
chr10	11281047	11281546	chr10	11442023	11442522	4930432B10Rik|chr10:11442023-11442522	0.112779322608484	.	.
chr10	11281047	11281546	chr10	11442023	11442522	Fbxo30|chr10:11442023-11442522	0.112779322608484	.	.
chr10	11343450	11343949	chr10	11255182	11255681	Epm2a|chr10:11255182-11255681	0.114056534773367	.	.
chr10	11343450	11343949	chr10	11313714	11314213	Epm2a|chr10:11313714-11314213	0.196868521089773	.	.
chr10	11343450	11343949	chr10	11352982	11353481	Epm2a|chr10:11352982-11353481	0.152338779640791	.	.
chr10	11343450	11343949	chr10	11442023	11442522	Epm2a|chr10:11442023-11442522	0.211755424861763	.	.
chr10	11343450	11343949	chr10	11442023	11442522	Epm2a|chr10:11442023-11442522	0.211755424861764	.	.
chr10	11343450	11343949	chr10	11491884	11492383	Epm2a|chr10:11491884-11492383	0.13756629919295	.	.
chr10	11841343	11841842	chr10	11539540	11540039	Gm48697|chr10:11539540-11540039	0.13134191003454	.	.
chr10	11841343	11841842	chr10	11752198	11752697	Gm48697|chr10:11752198-11752697	0.113928149976292	.	.
chr10	11841343	11841842	chr10	11875312	11875811	Gm48697|chr10:11875312-11875811	0.195127085291304	.	.
chr10	14705323	14705822	chr10	14362672	14363171	Nmbr|chr10:14362672-14363171	0.107370121949523	.	.
chr10	14705323	14705822	chr10	14362672	14363171	Vta1|chr10:14362672-14363171	0.107370121949523	.	.
chr10	14705323	14705822	chr10	14451754	14452253	Nmbr|chr10:14451754-14452253	0.150305630029543	.	.
chr10	14705323	14705822	chr10	14451754	14452253	Vta1|chr10:14451754-14452253	0.150305630029543	.	.
chr10	14759884	14760383	chr10	14662021	14662520	B230364G03Rik|chr10:14662021-14662520	0.196641038690788	.	.
chr10	14759884	14760383	chr10	14667087	14667586	B230364G03Rik|chr10:14667087-14667586	0.182954109608662	.	.
chr10	14759884	14760383	chr10	14725631	14726130	B230364G03Rik|chr10:14725631-14726130	0.132026554301307	.	.
chr10	14759884	14760383	chr10	15122990	15123489	B230364G03Rik|chr10:15122990-15123489	0.229875500923831	.	.
chr10	18886878	18887377	chr10	19122099	19122598	Gm48483|chr10:19122099-19122598	0.204976643421873	.	.
chr10	19015270	19015769	chr10	18800212	18800711	Tnfaip3|chr10:18800212-18800711	0.11096416009998	.	.
chr10	19015270	19015769	chr10	18894206	18894705	Tnfaip3|chr10:18894206-18894705	0.111922097122979	.	.
chr10	19015270	19015769	chr10	18916956	18917455	Tnfaip3|chr10:18916956-18917455	0.129973259981416	.	.
chr10	19015270	19015769	chr10	18953612	18954111	Tnfaip3|chr10:18953612-18954111	0.203420074469202	.	.
chr10	19015270	19015769	chr10	19061883	19062382	Tnfaip3|chr10:19061883-19062382	0.12715284200999	.	.
chr10	19015270	19015769	chr10	19091832	19092331	Tnfaip3|chr10:19091832-19092331	0.195214334749188	.	.
chr10	19015270	19015769	chr10	19122099	19122598	Tnfaip3|chr10:19122099-19122598	0.163500967662114	.	.
chr10	19591671	19592170	chr10	19748778	19749277	Ifngr1|chr10:19748778-19749277	0.105860698059675	.	.
chr10	19645071	19645570	chr10	19491443	19491942	9230106D20Rik|chr10:19491443-19491942	0.100134515517174	.	.
chr10	19712255	19712754	chr10	19743986	19744485	Il20ra|chr10:19743986-19744485	0.177827067033531	.	.
chr10	21881933	21882432	chr10	21762495	21762994	Sgk1|chr10:21762495-21762994	0.158237362639869	.	.
chr10	21881933	21882432	chr10	21810019	21810518	Sgk1|chr10:21810019-21810518	0.13780345731364	.	.
chr10	21881933	21882432	chr10	21839136	21839635	Sgk1|chr10:21839136-21839635	0.119894052689838	.	.
chr10	21881933	21882432	chr10	21916633	21917132	Sgk1|chr10:21916633-21917132	0.290123517278651	.	.
chr10	22645129	22645628	chr10	22618757	22619256	Slc2a12|chr10:22618757-22619256	0.202728150616515	.	.
chr10	22645129	22645628	chr10	22631429	22631928	Slc2a12|chr10:22631429-22631928	0.212254312794801	.	.
chr10	22645129	22645628	chr10	22916010	22916509	Slc2a12|chr10:22916010-22916509	0.129489902022722	.	.
chr10	22730224	22730723	chr10	22591718	22592217	AC166256.1|chr10:22591718-22592217	0.170254415047098	.	.
chr10	22731152	22731651	chr10	22609034	22609533	AC166256.1|chr10:22609034-22609533	0.223248924819126	.	.
chr10	22731152	22731651	chr10	22609034	22609533	Tbpl1|chr10:22609034-22609533	0.223248924819126	.	.
chr10	22731152	22731651	chr10	22714849	22715348	AC166256.1|chr10:22714849-22715348	0.14978328607425	.	.
chr10	22731152	22731651	chr10	22714849	22715348	Tbpl1|chr10:22714849-22715348	0.14978328607425	.	.
chr10	22731681	22732180	chr10	22281804	22282303	AC166256.1|chr10:22281804-22282303	0.131810258813336	.	.
chr10	22731681	22732180	chr10	22281804	22282303	Tbpl1|chr10:22281804-22282303	0.131810258813336	.	.
chr10	22731681	22732180	chr10	22298127	22298626	AC166256.1|chr10:22298127-22298626	0.114646255091214	.	.
chr10	22731681	22732180	chr10	22298127	22298626	Tbpl1|chr10:22298127-22298626	0.114646255091214	.	.
chr10	22731681	22732180	chr10	22591718	22592217	AC166256.1|chr10:22591718-22592217	0.184645742819138	.	.
chr10	22731681	22732180	chr10	22591718	22592217	Tbpl1|chr10:22591718-22592217	0.184645742819138	.	.
chr10	22731681	22732180	chr10	22618757	22619256	AC166256.1|chr10:22618757-22619256	0.301587698368844	.	.
chr10	22731681	22732180	chr10	22618757	22619256	Tbpl1|chr10:22618757-22619256	0.301587698368844	.	.
chr10	22731681	22732180	chr10	22710292	22710791	AC166256.1|chr10:22710292-22710791	0.195428864261873	.	.
chr10	22731681	22732180	chr10	22710292	22710791	Tbpl1|chr10:22710292-22710791	0.195428864261873	.	.
chr10	23349982	23350481	chr10	23086307	23086806	Eya4|chr10:23086307-23086806	0.111067989313687	.	.
chr10	23349982	23350481	chr10	23091897	23092396	Eya4|chr10:23091897-23092396	0.282855773479819	.	.
chr10	23349982	23350481	chr10	23092450	23092949	Eya4|chr10:23092450-23092949	0.215303928526278	.	.
chr10	23349982	23350481	chr10	23116739	23117238	Eya4|chr10:23116739-23117238	0.309307812340318	.	.
chr10	23349982	23350481	chr10	23126406	23126905	Eya4|chr10:23126406-23126905	0.376989770703508	.	.
chr10	23349982	23350481	chr10	23216704	23217203	Eya4|chr10:23216704-23217203	0.335372577404824	.	.
chr10	23349982	23350481	chr10	23338804	23339303	Eya4|chr10:23338804-23339303	0.453112718444095	.	.
chr10	23349982	23350481	chr10	23603675	23604174	Eya4|chr10:23603675-23604174	0.166794849095293	.	.
chr10	23787039	23787538	chr10	23600605	23601104	Rps12|chr10:23600605-23601104	0.167444830519463	.	.
chr10	23796872	23797371	chr10	23569394	23569893	Slc18b1|chr10:23569394-23569893	0.119616382487423	.	.
chr10	23796872	23797371	chr10	23753650	23754149	Slc18b1|chr10:23753650-23754149	0.101618634160202	.	.
chr10	23796872	23797371	chr10	23754157	23754656	Slc18b1|chr10:23754157-23754656	0.110221944219461	.	.
chr10	26374914	26375413	chr10	26359590	26360089	L3mbtl3|chr10:26359590-26360089	0.190654272685062	.	.
chr10	26374914	26375413	chr10	26544688	26545187	L3mbtl3|chr10:26544688-26545187	0.0987917149437765	.	.
chr10	26374914	26375413	chr10	26564421	26564920	L3mbtl3|chr10:26564421-26564920	0.170988000767413	.	.
chr10	26375759	26376258	chr10	26359590	26360089	L3mbtl3|chr10:26359590-26360089	0.109566338173227	.	.
chr10	26375759	26376258	chr10	26500511	26501010	L3mbtl3|chr10:26500511-26501010	0.198378039716497	.	.
chr10	26375759	26376258	chr10	26544010	26544509	L3mbtl3|chr10:26544010-26544509	0.280355775277961	.	.
chr10	26375759	26376258	chr10	26703221	26703720	L3mbtl3|chr10:26703221-26703720	0.137135447840093	.	.
chr10	26695050	26695549	chr10	26630133	26630632	Gm48893|chr10:26630133-26630632	0.173290284739053	.	.
chr10	26695050	26695549	chr10	26679772	26680271	Gm48893|chr10:26679772-26680271	0.178101149380114	.	.
chr10	29313161	29313660	chr10	29146930	29147429	Echdc1|chr10:29146930-29147429	0.141052114845287	.	.
chr10	29313161	29313660	chr10	29146930	29147429	Gm46218|chr10:29146930-29147429	0.141052114845287	.	.
chr10	29313161	29313660	chr10	29160849	29161348	Echdc1|chr10:29160849-29161348	0.135241104006578	.	.
chr10	29313161	29313660	chr10	29160849	29161348	Gm46218|chr10:29160849-29161348	0.135241104006578	.	.
chr10	29313161	29313660	chr10	29206679	29207178	Echdc1|chr10:29206679-29207178	0.127040643031322	.	.
chr10	29313161	29313660	chr10	29206679	29207178	Gm46218|chr10:29206679-29207178	0.127040643031322	.	.
chr10	29313161	29313660	chr10	29485991	29486490	Echdc1|chr10:29485991-29486490	0.14205864533896	.	.
chr10	29313161	29313660	chr10	29485991	29486490	Gm46218|chr10:29485991-29486490	0.14205864533896	.	.
chr10	29313161	29313660	chr10	29661715	29662214	Echdc1|chr10:29661715-29662214	0.145190347585145	.	.
chr10	29313161	29313660	chr10	29661715	29662214	Gm46218|chr10:29661715-29662214	0.145190347585145	.	.
chr10	29361838	29362337	chr10	29146428	29146927	Rnf146|chr10:29146428-29146927	0.129240578906828	.	.
chr10	29361838	29362337	chr10	29146930	29147429	Rnf146|chr10:29146930-29147429	0.230193209381714	.	.
chr10	29361838	29362337	chr10	29148055	29148554	Rnf146|chr10:29148055-29148554	0.20782406714058	.	.
chr10	29361838	29362337	chr10	29160849	29161348	Rnf146|chr10:29160849-29161348	0.147320403498186	.	.
chr10	29361838	29362337	chr10	29181065	29181564	Rnf146|chr10:29181065-29181564	0.115706982025195	.	.
chr10	29361838	29362337	chr10	29338603	29339102	Rnf146|chr10:29338603-29339102	0.147757921607751	.	.
chr10	29535581	29536080	chr10	29340262	29340761	Rspo3|chr10:29340262-29340761	0.116838416609083	.	.
chr10	29535581	29536080	chr10	29532753	29533252	Rspo3|chr10:29532753-29533252	0.399352402484648	.	.
chr10	29535581	29536080	chr10	29661715	29662214	Rspo3|chr10:29661715-29662214	0.132070869571096	.	.
chr10	30003142	30003641	chr10	29795851	29796350	Gm48215|chr10:29795851-29796350	0.153192710529115	.	.
chr10	30003142	30003641	chr10	30426337	30426836	Gm48215|chr10:30426337-30426836	0.18564134004379	.	.
chr10	30200346	30200845	chr10	30419345	30419844	Cenpw|chr10:30419345-30419844	0.131720592125885	.	.
chr10	30200346	30200845	chr10	30426337	30426836	Cenpw|chr10:30426337-30426836	0.144355638571223	.	.
chr10	30600453	30600952	chr10	30713113	30713612	Trmt11|chr10:30713113-30713612	0.117219742061226	.	.
chr10	30802619	30803118	chr10	31026379	31026878	Ncoa7|chr10:31026379-31026878	0.257143163161343	.	.
chr10	30803126	30803625	chr10	30772529	30773028	Ncoa7|chr10:30772529-30773028	0.13525053219459	.	.
chr10	30803126	30803625	chr10	30824988	30825487	Ncoa7|chr10:30824988-30825487	0.158688491933028	.	.
chr10	30842620	30843119	chr10	31026379	31026878	Hey2|chr10:31026379-31026878	0.254571309162916	.	.
chr10	31313140	31313639	chr10	31288582	31289081	Hddc2|chr10:31288582-31289081	0.121768061266638	.	.
chr10	31445701	31446200	chr10	31299140	31299639	Tpd52l1|chr10:31299140-31299639	0.200046838010255	.	.
chr10	31445701	31446200	chr10	31424441	31424940	Tpd52l1|chr10:31424441-31424940	0.103240896736983	.	.
chr10	31608520	31609019	chr10	31517553	31518052	Rnf217|chr10:31517553-31518052	0.0984905300558344	.	.
chr10	31608520	31609019	chr10	31517553	31518052	Rnf217|chr10:31517553-31518052	0.0984905300558345	.	.
chr10	31608520	31609019	chr10	31720083	31720582	Rnf217|chr10:31720083-31720582	0.132744572488233	.	.
chr10	31608520	31609019	chr10	31943728	31944227	Rnf217|chr10:31943728-31944227	0.112619427301611	.	.
chr10	31608520	31609019	chr10	31995371	31995870	Rnf217|chr10:31995371-31995870	0.164288480175473	.	.
chr10	31609486	31609985	chr10	31720083	31720582	Rnf217|chr10:31720083-31720582	0.133109859470214	.	.
chr10	32890706	32891205	chr10	32576522	32577021	Nkain2|chr10:32576522-32577021	0.258305566066536	.	.
chr10	32890706	32891205	chr10	32868974	32869473	Nkain2|chr10:32868974-32869473	0.118155181643629	.	.
chr10	33623953	33624452	chr10	33524693	33525192	Clvs2|chr10:33524693-33525192	0.162398396130229	.	.
chr10	33623953	33624452	chr10	33524693	33525192	Gm15939|chr10:33524693-33525192	0.162398396130229	.	.
chr10	33623953	33624452	chr10	33703373	33703872	Clvs2|chr10:33703373-33703872	0.193794328423298	.	.
chr10	33623953	33624452	chr10	33703373	33703872	Gm15939|chr10:33703373-33703872	0.193794328423298	.	.
chr10	33623953	33624452	chr10	33713307	33713806	Clvs2|chr10:33713307-33713806	0.128571724985745	.	.
chr10	33623953	33624452	chr10	33713307	33713806	Gm15939|chr10:33713307-33713806	0.128571724985745	.	.
chr10	33904718	33905217	chr10	33713307	33713806	Rsph4a|chr10:33713307-33713806	0.201344526510971	.	.
chr10	33904718	33905217	chr10	33800841	33801340	Rsph4a|chr10:33800841-33801340	0.171264445530862	.	.
chr10	33904718	33905217	chr10	34033850	34034349	Rsph4a|chr10:34033850-34034349	0.140899332614573	.	.
chr10	33904718	33905217	chr10	34091720	34092219	Rsph4a|chr10:34091720-34092219	0.128778483194465	.	.
chr10	33904718	33905217	chr10	34230653	34231152	Rsph4a|chr10:34230653-34231152	0.127185987103326	.	.
chr10	33951019	33951518	chr10	34230653	34231152	Zup1|chr10:34230653-34231152	0.105688787782809	.	.
chr10	34018867	34019366	chr10	33986736	33987235	Gm48045|chr10:33986736-33987235	0.222897606125822	.	.
chr10	34018867	34019366	chr10	33986736	33987235	Rwdd1|chr10:33986736-33987235	0.222897606125822	.	.
chr10	34018867	34019366	chr10	34316363	34316862	Gm48045|chr10:34316363-34316862	0.262872457157839	.	.
chr10	34018867	34019366	chr10	34316363	34316862	Rwdd1|chr10:34316363-34316862	0.262872457157839	.	.
chr10	34019491	34019990	chr10	33986736	33987235	Gm48045|chr10:33986736-33987235	0.139479433004136	.	.
chr10	34019491	34019990	chr10	33986736	33987235	Rwdd1|chr10:33986736-33987235	0.139479433004136	.	.
chr10	34019491	34019990	chr10	34175504	34176003	Gm48045|chr10:34175504-34176003	0.106339252369506	.	.
chr10	34019491	34019990	chr10	34175504	34176003	Rwdd1|chr10:34175504-34176003	0.106339252369506	.	.
chr10	34019491	34019990	chr10	34316363	34316862	Gm48045|chr10:34316363-34316862	0.134794935841723	.	.
chr10	34019491	34019990	chr10	34316363	34316862	Rwdd1|chr10:34316363-34316862	0.134794935841723	.	.
chr10	34036511	34037010	chr10	33986736	33987235	Trappc3l|chr10:33986736-33987235	0.111344618768448	.	.
chr10	34036511	34037010	chr10	34033850	34034349	Trappc3l|chr10:34033850-34034349	0.234988777188272	.	.
chr10	34036511	34037010	chr10	34316872	34317371	Trappc3l|chr10:34316872-34317371	0.15798995113078	.	.
chr10	34096225	34096724	chr10	33959963	33960462	Calhm5|chr10:33959963-33960462	0.173656640671134	.	.
chr10	34096225	34096724	chr10	33986736	33987235	Calhm5|chr10:33986736-33987235	0.141828372673068	.	.
chr10	34127449	34127948	chr10	34175504	34176003	Calhm6|chr10:34175504-34176003	0.102169046767041	.	.
chr10	34206579	34207078	chr10	34070989	34071488	Dse|chr10:34070989-34071488	0.145753190689371	.	.
chr10	34206579	34207078	chr10	34274348	34274847	Dse|chr10:34274348-34274847	0.140008835687844	.	.
chr10	34207257	34207756	chr10	33800841	33801340	Dse|chr10:33800841-33801340	0.124357178477479	.	.
chr10	34207257	34207756	chr10	34091720	34092219	Dse|chr10:34091720-34092219	0.237750120824953	.	.
chr10	34207257	34207756	chr10	34316363	34316862	Dse|chr10:34316363-34316862	0.118319948642773	.	.
chr10	34207257	34207756	chr10	34316872	34317371	Dse|chr10:34316872-34317371	0.136781732530816	.	.
chr10	34281970	34282469	chr10	34091720	34092219	Tspyl1|chr10:34091720-34092219	0.148604547368324	.	.
chr10	34281970	34282469	chr10	34230653	34231152	Tspyl1|chr10:34230653-34231152	0.193166599167227	.	.
chr10	34281970	34282469	chr10	34578867	34579366	Tspyl1|chr10:34578867-34579366	0.271770265463883	.	.
chr10	34281970	34282469	chr10	34667107	34667606	Tspyl1|chr10:34667107-34667606	0.38461512910185	.	.
chr10	34281970	34282469	chr10	34718709	34719208	Tspyl1|chr10:34718709-34719208	0.156640287936463	.	.
chr10	34282484	34282983	chr10	34091720	34092219	Tspyl1|chr10:34091720-34092219	0.132577095916091	.	.
chr10	34282484	34282983	chr10	34608756	34609255	Tspyl1|chr10:34608756-34609255	0.195363106409787	.	.
chr10	34282484	34282983	chr10	34718709	34719208	Tspyl1|chr10:34718709-34719208	0.217539745537845	.	.
chr10	34297174	34297673	chr10	34091720	34092219	Tspyl4|chr10:34091720-34092219	0.142231166439615	.	.
chr10	34297174	34297673	chr10	34578867	34579366	Tspyl4|chr10:34578867-34579366	0.114945067652989	.	.
chr10	34297174	34297673	chr10	34667107	34667606	Tspyl4|chr10:34667107-34667606	0.102384681986056	.	.
chr10	34418335	34418834	chr10	34230653	34231152	Nt5dc1|chr10:34230653-34231152	0.126209478968832	.	.
chr10	34418335	34418834	chr10	34592283	34592782	Nt5dc1|chr10:34592283-34592782	0.148744361273306	.	.
chr10	34418335	34418834	chr10	34608756	34609255	Nt5dc1|chr10:34608756-34609255	0.0981058455818428	.	.
chr10	36506584	36507083	chr10	36469938	36470437	Hs3st5|chr10:36469938-36470437	0.260939991585577	.	.
chr10	36506584	36507083	chr10	36580858	36581357	Hs3st5|chr10:36580858-36581357	0.145876078400387	.	.
chr10	36506584	36507083	chr10	36692859	36693358	Hs3st5|chr10:36692859-36693358	0.123060197802423	.	.
chr10	36506584	36507083	chr10	36695948	36696447	Hs3st5|chr10:36695948-36696447	0.181391744548733	.	.
chr10	36507177	36507676	chr10	36409340	36409839	Hs3st5|chr10:36409340-36409839	0.107115873099056	.	.
chr10	36507177	36507676	chr10	36692859	36693358	Hs3st5|chr10:36692859-36693358	0.113362732065148	.	.
chr10	36974002	36974501	chr10	36791758	36792257	Hdac2|chr10:36791758-36792257	0.147657469763632	.	.
chr10	36974002	36974501	chr10	37047820	37048319	Hdac2|chr10:37047820-37048319	0.108146237323648	.	.
chr10	36974613	36975112	chr10	36773626	36774125	Hdac2|chr10:36773626-36774125	0.195631367879599	.	.
chr10	36974613	36975112	chr10	36862471	36862970	Hdac2|chr10:36862471-36862970	0.128542339747566	.	.
chr10	36974613	36975112	chr10	37072777	37073276	Hdac2|chr10:37072777-37073276	0.0995951079753399	.	.
chr10	36974613	36975112	chr10	37101528	37102027	Hdac2|chr10:37101528-37102027	0.150998532337842	.	.
chr10	36974613	36975112	chr10	37136922	37137421	Hdac2|chr10:37136922-37137421	0.209456523702077	.	.
chr10	37138712	37139211	chr10	37136922	37137421	5930403N24Rik|chr10:37136922-37137421	0.120652484417447	.	.
chr10	37138712	37139211	chr10	37136922	37137421	Marcks|chr10:37136922-37137421	0.120652484417447	.	.
chr10	37138712	37139211	chr10	37140760	37141259	5930403N24Rik|chr10:37140760-37141259	0.271179166970196	.	.
chr10	37138712	37139211	chr10	37140760	37141259	Marcks|chr10:37140760-37141259	0.271179166970196	.	.
chr10	38965296	38965795	chr10	38849073	38849572	Lama4|chr10:38849073-38849572	0.111476640454905	.	.
chr10	38965296	38965795	chr10	39006058	39006557	Lama4|chr10:39006058-39006557	0.24045021839568	.	.
chr10	38965296	38965795	chr10	39039529	39040028	Lama4|chr10:39039529-39040028	0.111690179021753	.	.
chr10	39133692	39134191	chr10	39169960	39170459	Fam229b|chr10:39169960-39170459	0.179159849837508	.	.
chr10	39133692	39134191	chr10	39169960	39170459	Tube1|chr10:39169960-39170459	0.179159849837508	.	.
chr10	39133692	39134191	chr10	39171094	39171593	Fam229b|chr10:39171094-39171593	0.184251067884046	.	.
chr10	39133692	39134191	chr10	39171094	39171593	Tube1|chr10:39171094-39171593	0.184251067884046	.	.
chr10	41071321	41071820	chr10	41004323	41004822	Gpr6|chr10:41004323-41004822	0.252193834679662	.	.
chr10	41071321	41071820	chr10	41015647	41016146	Gpr6|chr10:41015647-41016146	0.111038727627557	.	.
chr10	41071321	41071820	chr10	41100073	41100572	Gpr6|chr10:41100073-41100572	0.173076604845172	.	.
chr10	41071321	41071820	chr10	41182288	41182787	Gpr6|chr10:41182288-41182787	0.239538977865152	.	.
chr10	41071321	41071820	chr10	41245017	41245516	Gpr6|chr10:41245017-41245516	0.114905303434783	.	.
chr10	41072083	41072582	chr10	41042198	41042697	Gpr6|chr10:41042198-41042697	0.114417139514595	.	.
chr10	41072083	41072582	chr10	41142665	41143164	Gpr6|chr10:41142665-41143164	0.276703815329333	.	.
chr10	41072083	41072582	chr10	41295019	41295518	Gpr6|chr10:41295019-41295518	0.290743312273244	.	.
chr10	41075908	41076407	chr10	41246073	41246572	Gm32284|chr10:41246073-41246572	0.105607683046953	.	.
chr10	41303028	41303527	chr10	41195525	41196024	Ak9|chr10:41195525-41196024	0.139957818403574	.	.
chr10	41303028	41303527	chr10	41195525	41196024	Fig4|chr10:41195525-41196024	0.139957818403574	.	.
chr10	41303028	41303527	chr10	41204929	41205428	Ak9|chr10:41204929-41205428	0.102691917917066	.	.
chr10	41303028	41303527	chr10	41204929	41205428	Fig4|chr10:41204929-41205428	0.102691917917066	.	.
chr10	41303028	41303527	chr10	41245017	41245516	Ak9|chr10:41245017-41245516	0.255562723502607	.	.
chr10	41303028	41303527	chr10	41245017	41245516	Fig4|chr10:41245017-41245516	0.255562723502607	.	.
chr10	41303028	41303527	chr10	41246073	41246572	Ak9|chr10:41246073-41246572	0.100746192861447	.	.
chr10	41303028	41303527	chr10	41246073	41246572	Fig4|chr10:41246073-41246572	0.100746192861447	.	.
chr10	41303028	41303527	chr10	41678789	41679288	Ak9|chr10:41678789-41679288	0.191275119027829	.	.
chr10	41303028	41303527	chr10	41678789	41679288	Fig4|chr10:41678789-41679288	0.191275119027829	.	.
chr10	41303669	41304168	chr10	41118178	41118677	Ak9|chr10:41118178-41118677	0.180923989466458	.	.
chr10	41303669	41304168	chr10	41118178	41118677	Fig4|chr10:41118178-41118677	0.180923989466458	.	.
chr10	41303669	41304168	chr10	41142665	41143164	Ak9|chr10:41142665-41143164	0.173248409830363	.	.
chr10	41303669	41304168	chr10	41142665	41143164	Fig4|chr10:41142665-41143164	0.173248409830363	.	.
chr10	41303669	41304168	chr10	41195525	41196024	Ak9|chr10:41195525-41196024	0.150894407427019	.	.
chr10	41303669	41304168	chr10	41195525	41196024	Fig4|chr10:41195525-41196024	0.150894407427019	.	.
chr10	41303669	41304168	chr10	41204929	41205428	Ak9|chr10:41204929-41205428	0.285683686242313	.	.
chr10	41303669	41304168	chr10	41204929	41205428	Fig4|chr10:41204929-41205428	0.285683686242313	.	.
chr10	41303669	41304168	chr10	41285733	41286232	Ak9|chr10:41285733-41286232	0.21113910693943	.	.
chr10	41303669	41304168	chr10	41285733	41286232	Fig4|chr10:41285733-41286232	0.21113910693943	.	.
chr10	41303669	41304168	chr10	41288740	41289239	Ak9|chr10:41288740-41289239	0.224510175143214	.	.
chr10	41303669	41304168	chr10	41288740	41289239	Fig4|chr10:41288740-41289239	0.224510175143214	.	.
chr10	41303669	41304168	chr10	41682610	41683109	Ak9|chr10:41682610-41683109	0.198249350975401	.	.
chr10	41303669	41304168	chr10	41682610	41683109	Fig4|chr10:41682610-41683109	0.198249350975401	.	.
chr10	41303669	41304168	chr10	41689835	41690334	Ak9|chr10:41689835-41690334	0.195437221247749	.	.
chr10	41303669	41304168	chr10	41689835	41690334	Fig4|chr10:41689835-41690334	0.195437221247749	.	.
chr10	41450048	41450547	chr10	41142665	41143164	Zbtb24|chr10:41142665-41143164	0.105643357358208	.	.
chr10	41450048	41450547	chr10	41285733	41286232	Zbtb24|chr10:41285733-41286232	0.160662720280828	.	.
chr10	41490156	41490655	chr10	41092655	41093154	Ppil6|chr10:41092655-41093154	0.118824985501123	.	.
chr10	41490156	41490655	chr10	41092655	41093154	Smpd2|chr10:41092655-41093154	0.118824985501123	.	.
chr10	41490156	41490655	chr10	41151336	41151835	Ppil6|chr10:41151336-41151835	0.0989145461146618	.	.
chr10	41490156	41490655	chr10	41151336	41151835	Smpd2|chr10:41151336-41151835	0.0989145461146618	.	.
chr10	41490156	41490655	chr10	41204929	41205428	Ppil6|chr10:41204929-41205428	0.190724373139596	.	.
chr10	41490156	41490655	chr10	41204929	41205428	Smpd2|chr10:41204929-41205428	0.190724373139596	.	.
chr10	41490156	41490655	chr10	41295019	41295518	Ppil6|chr10:41295019-41295518	0.100767922739792	.	.
chr10	41490156	41490655	chr10	41295019	41295518	Smpd2|chr10:41295019-41295518	0.100767922739792	.	.
chr10	41518902	41519401	chr10	41285733	41286232	Cd164|chr10:41285733-41286232	0.213351004424338	.	.
chr10	41518902	41519401	chr10	41682610	41683109	Cd164|chr10:41682610-41683109	0.124086814484803	.	.
chr10	41518902	41519401	chr10	41719495	41719994	Cd164|chr10:41719495-41719994	0.112782200324346	.	.
chr10	41716064	41716563	chr10	41285733	41286232	Ccdc162|chr10:41285733-41286232	0.14294390116187	.	.
chr10	41716064	41716563	chr10	41689835	41690334	Ccdc162|chr10:41689835-41690334	0.099065128987375	.	.
chr10	41716064	41716563	chr10	41719495	41719994	Ccdc162|chr10:41719495-41719994	0.19483926025774	.	.
chr10	41716564	41717063	chr10	41678789	41679288	Ccdc162|chr10:41678789-41679288	0.175484461905925	.	.
chr10	41716564	41717063	chr10	41682610	41683109	Ccdc162|chr10:41682610-41683109	0.172025588618081	.	.
chr10	41716564	41717063	chr10	41719495	41719994	Ccdc162|chr10:41719495-41719994	0.161263276155421	.	.
chr10	41746516	41747015	chr10	41601964	41602463	BC048559|chr10:41601964-41602463	0.14753866621333	.	.
chr10	41746516	41747015	chr10	41678789	41679288	BC048559|chr10:41678789-41679288	0.209398052933039	.	.
chr10	42276537	42277036	chr10	42277563	42278062	Foxo3|chr10:42277563-42278062	0.293807188610045	.	.
chr10	42276537	42277036	chr10	42339635	42340134	Foxo3|chr10:42339635-42340134	0.126880192668614	.	.
chr10	42276537	42277036	chr10	42490380	42490879	Foxo3|chr10:42490380-42490879	0.106082356604451	.	.
chr10	42276537	42277036	chr10	42491090	42491589	Foxo3|chr10:42491090-42491589	0.170849160395824	.	.
chr10	42276537	42277036	chr10	42599056	42599555	Foxo3|chr10:42599056-42599555	0.275368416925737	.	.
chr10	42276537	42277036	chr10	42723482	42723981	Foxo3|chr10:42723482-42723981	0.136555743859404	.	.
chr10	42478381	42478880	chr10	42637134	42637633	Afg1l|chr10:42637134-42637633	0.111175093074078	.	.
chr10	42501588	42502087	chr10	42277563	42278062	Snx3|chr10:42277563-42278062	0.165399256336866	.	.
chr10	42501588	42502087	chr10	42308048	42308547	Snx3|chr10:42308048-42308547	0.130741883219418	.	.
chr10	42501588	42502087	chr10	42678656	42679155	Snx3|chr10:42678656-42679155	0.168310809416547	.	.
chr10	45066851	45067350	chr10	44945275	44945774	Prep|chr10:44945275-44945774	0.134013018421859	.	.
chr10	45066851	45067350	chr10	45045177	45045676	Prep|chr10:45045177-45045676	0.137788407663015	.	.
chr10	45335421	45335920	chr10	45446148	45446647	Bves|chr10:45446148-45446647	0.123659244798658	.	.
chr10	45335421	45335920	chr10	45587999	45588498	Bves|chr10:45587999-45588498	0.16053805016853	.	.
chr10	45335958	45336457	chr10	45446148	45446647	Bves|chr10:45446148-45446647	0.145942007606484	.	.
chr10	45335958	45336457	chr10	45587999	45588498	Bves|chr10:45587999-45588498	0.111330948499468	.	.
chr10	45486237	45486736	chr10	45373235	45373734	Lin28b|chr10:45373235-45373734	0.104443491675042	.	.
chr10	45486237	45486736	chr10	45587999	45588498	Lin28b|chr10:45587999-45588498	0.147308513745332	.	.
chr10	45578214	45578713	chr10	45587999	45588498	Hace1|chr10:45587999-45588498	0.11406850106901	.	.
chr10	49788557	49789056	chr10	49627248	49627747	Grik2|chr10:49627248-49627747	0.159511412246999	.	.
chr10	49788557	49789056	chr10	49663532	49664031	Grik2|chr10:49663532-49664031	0.207298901117154	.	.
chr10	49788557	49789056	chr10	49676514	49677013	Grik2|chr10:49676514-49677013	0.105444023841158	.	.
chr10	49788557	49789056	chr10	49716705	49717204	Grik2|chr10:49716705-49717204	0.154025446685999	.	.
chr10	49788557	49789056	chr10	49743033	49743532	Grik2|chr10:49743033-49743532	0.236758273182448	.	.
chr10	49788557	49789056	chr10	49767486	49767985	Grik2|chr10:49767486-49767985	0.278910249214314	.	.
chr10	49788557	49789056	chr10	50057000	50057499	Grik2|chr10:50057000-50057499	0.23104880953357	.	.
chr10	49788557	49789056	chr10	50142352	50142851	Grik2|chr10:50142352-50142851	0.103608413190625	.	.
chr10	49788557	49789056	chr10	50196236	50196735	Grik2|chr10:50196236-50196735	0.270165136600349	.	.
chr10	50592385	50592884	chr10	50495533	50496032	Ascc3|chr10:50495533-50496032	0.162394084523324	.	.
chr10	51677907	51678406	chr10	51259294	51259793	Rfx6|chr10:51259294-51259793	0.127583157461847	.	.
chr10	51677907	51678406	chr10	51595056	51595555	Rfx6|chr10:51595056-51595555	0.158073175021642	.	.
chr10	52381975	52382474	chr10	52712103	52712602	Gopc|chr10:52712103-52712602	0.12683065392194	.	.
chr10	52417238	52417737	chr10	52216726	52217225	Nus1|chr10:52216726-52217225	0.185915862788523	.	.
chr10	52417238	52417737	chr10	52471563	52472062	Nus1|chr10:52471563-52472062	0.0982320225866954	.	.
chr10	52417238	52417737	chr10	52705014	52705513	Nus1|chr10:52705014-52705513	0.173200347049424	.	.
chr10	52417238	52417737	chr10	52712103	52712602	Nus1|chr10:52712103-52712602	0.185163711016035	.	.
chr10	52690218	52690717	chr10	52516421	52516920	Slc35f1|chr10:52516421-52516920	0.116291005675625	.	.
chr10	52690218	52690717	chr10	52589458	52589957	Slc35f1|chr10:52589458-52589957	0.107485894831328	.	.
chr10	52690218	52690717	chr10	52704503	52705002	Slc35f1|chr10:52704503-52705002	0.168024982152016	.	.
chr10	52690801	52691300	chr10	52589458	52589957	Slc35f1|chr10:52589458-52589957	0.237050334591065	.	.
chr10	52690801	52691300	chr10	52691301	52691800	Slc35f1|chr10:52691301-52691800	0.161107946906307	.	.
chr10	56106501	56107000	chr10	56165636	56166135	Msl3l2|chr10:56165636-56166135	0.112376633993188	.	.
chr10	56106501	56107000	chr10	56335552	56336051	Msl3l2|chr10:56335552-56336051	0.134832114646581	.	.
chr10	56106501	56107000	chr10	56339053	56339552	Msl3l2|chr10:56339053-56339552	0.169566902539653	.	.
chr10	56228732	56229231	chr10	55835195	55835694	Tbc1d32|chr10:55835195-55835694	0.195304629124986	.	.
chr10	56228732	56229231	chr10	56115133	56115632	Tbc1d32|chr10:56115133-56115632	0.170615375057163	.	.
chr10	56228732	56229231	chr10	56115644	56116143	Tbc1d32|chr10:56115644-56116143	0.270461773039385	.	.
chr10	56431764	56432263	chr10	56372970	56373469	Gm36595|chr10:56372970-56373469	0.110300784079656	.	.
chr10	57486054	57486553	chr10	57001179	57001678	4930467K11Rik|chr10:57001179-57001678	0.248293035763744	.	.
chr10	57486054	57486553	chr10	57001179	57001678	Hsf2|chr10:57001179-57001678	0.248293035763744	.	.
chr10	57486054	57486553	chr10	57474117	57474616	4930467K11Rik|chr10:57474117-57474616	0.146523620509453	.	.
chr10	57486054	57486553	chr10	57474117	57474616	Hsf2|chr10:57474117-57474616	0.146523620509453	.	.
chr10	57486054	57486553	chr10	57474621	57475120	4930467K11Rik|chr10:57474621-57475120	0.132129174082565	.	.
chr10	57486054	57486553	chr10	57474621	57475120	Hsf2|chr10:57474621-57475120	0.132129174082565	.	.
chr10	57532304	57532803	chr10	57783465	57783964	Serinc1|chr10:57783465-57783964	0.12218458284422	.	.
chr10	57631815	57632314	chr10	57841830	57842329	Pkib|chr10:57841830-57842329	0.157927795502048	.	.
chr10	57784508	57785007	chr10	57743482	57743981	Fabp7|chr10:57743482-57743981	0.163073485468867	.	.
chr10	57784508	57785007	chr10	57744060	57744559	Fabp7|chr10:57744060-57744559	0.124076943408353	.	.
chr10	57784508	57785007	chr10	57822486	57822985	Fabp7|chr10:57822486-57822985	0.333675611147079	.	.
chr10	57784508	57785007	chr10	57848308	57848807	Fabp7|chr10:57848308-57848807	0.183007353742588	.	.
chr10	57785118	57785617	chr10	57743482	57743981	Fabp7|chr10:57743482-57743981	0.252345333727781	.	.
chr10	57785118	57785617	chr10	57744060	57744559	Fabp7|chr10:57744060-57744559	0.17994050881509	.	.
chr10	57785118	57785617	chr10	57822486	57822985	Fabp7|chr10:57822486-57822985	0.458308889935417	.	.
chr10	57785118	57785617	chr10	57848308	57848807	Fabp7|chr10:57848308-57848807	0.158569994456889	.	.
chr10	57794436	57794935	chr10	57743482	57743981	Smpdl3a|chr10:57743482-57743981	0.10411832436577	.	.
chr10	57794436	57794935	chr10	57783465	57783964	Smpdl3a|chr10:57783465-57783964	0.168194423370117	.	.
chr10	57794436	57794935	chr10	57822486	57822985	Smpdl3a|chr10:57822486-57822985	0.167335422545838	.	.
chr10	57794939	57795438	chr10	57822486	57822985	Smpdl3a|chr10:57822486-57822985	0.282030030283215	.	.
chr10	58323065	58323564	chr10	58394948	58395447	Lims1|chr10:58394948-58395447	0.114034358054651	.	.
chr10	58446597	58447096	chr10	58383254	58383753	Ranbp2|chr10:58383254-58383753	0.104387781668074	.	.
chr10	61147435	61147934	chr10	61012235	61012734	Sgpl1|chr10:61012235-61012734	0.150162533631951	.	.
chr10	61383246	61383745	chr10	61146254	61146753	Pald1|chr10:61146254-61146753	0.143628752080259	.	.
chr10	61452044	61452543	chr10	61001765	61002264	Eif4ebp2|chr10:61001765-61002264	0.217161109892185	.	.
chr10	61452044	61452543	chr10	61146254	61146753	Eif4ebp2|chr10:61146254-61146753	0.161517107345152	.	.
chr10	61475458	61475957	chr10	61068463	61068962	Lrrc20|chr10:61068463-61068962	0.238865263533488	.	.
chr10	61475458	61475957	chr10	61399317	61399816	Lrrc20|chr10:61399317-61399816	0.12172129559054	.	.
chr10	61475965	61476464	chr10	61133986	61134485	D830039M14Rik|chr10:61133986-61134485	0.186452671189694	.	.
chr10	61475965	61476464	chr10	61133986	61134485	Lrrc20|chr10:61133986-61134485	0.186452671189694	.	.
chr10	61783689	61784188	chr10	61949445	61949944	H2afy2|chr10:61949445-61949944	0.206770788175496	.	.
chr10	61783689	61784188	chr10	62110799	62111298	H2afy2|chr10:62110799-62111298	0.200444815327706	.	.
chr10	61783689	61784188	chr10	62111313	62111812	H2afy2|chr10:62111313-62111812	0.169448114741784	.	.
chr10	61783689	61784188	chr10	62186811	62187310	H2afy2|chr10:62186811-62187310	0.115873501240216	.	.
chr10	61783689	61784188	chr10	62238649	62239148	H2afy2|chr10:62238649-62239148	0.100073770593257	.	.
chr10	62231026	62231525	chr10	61759720	61760219	Tspan15|chr10:61759720-61760219	0.112472550708896	.	.
chr10	62231026	62231525	chr10	62006403	62006902	Tspan15|chr10:62006403-62006902	0.110596451156133	.	.
chr10	62231026	62231525	chr10	62105101	62105600	Tspan15|chr10:62105101-62105600	0.105752734067173	.	.
chr10	62231026	62231525	chr10	62110799	62111298	Tspan15|chr10:62110799-62111298	0.209960388628621	.	.
chr10	62340040	62340539	chr10	62006403	62006902	Hk1os|chr10:62006403-62006902	0.212123946587141	.	.
chr10	62340040	62340539	chr10	62047957	62048456	Hk1os|chr10:62047957-62048456	0.0996677617218489	.	.
chr10	62340040	62340539	chr10	62186811	62187310	Hk1os|chr10:62186811-62187310	0.114444258865264	.	.
chr10	62449224	62449723	chr10	62076484	62076983	4930507D05Rik|chr10:62076484-62076983	0.169818536153861	.	.
chr10	62449224	62449723	chr10	62076484	62076983	Supv3l1|chr10:62076484-62076983	0.169818536153861	.	.
chr10	62449224	62449723	chr10	62089056	62089555	4930507D05Rik|chr10:62089056-62089555	0.188513027124576	.	.
chr10	62449224	62449723	chr10	62089056	62089555	Supv3l1|chr10:62089056-62089555	0.188513027124576	.	.
chr10	62449224	62449723	chr10	62101434	62101933	4930507D05Rik|chr10:62101434-62101933	0.134565194592316	.	.
chr10	62449224	62449723	chr10	62101434	62101933	Supv3l1|chr10:62101434-62101933	0.134565194592316	.	.
chr10	62449224	62449723	chr10	62186811	62187310	4930507D05Rik|chr10:62186811-62187310	0.0982122844771263	.	.
chr10	62449224	62449723	chr10	62186811	62187310	Supv3l1|chr10:62186811-62187310	0.0982122844771263	.	.
chr10	62449766	62450265	chr10	62076484	62076983	4930507D05Rik|chr10:62076484-62076983	0.242169641989904	.	.
chr10	62449766	62450265	chr10	62076484	62076983	Supv3l1|chr10:62076484-62076983	0.242169641989904	.	.
chr10	62449766	62450265	chr10	62110799	62111298	4930507D05Rik|chr10:62110799-62111298	0.210534380817993	.	.
chr10	62449766	62450265	chr10	62110799	62111298	Supv3l1|chr10:62110799-62111298	0.210534380817993	.	.
chr10	62449766	62450265	chr10	62186811	62187310	4930507D05Rik|chr10:62186811-62187310	0.280394346420094	.	.
chr10	62449766	62450265	chr10	62186811	62187310	Supv3l1|chr10:62186811-62187310	0.280394346420094	.	.
chr10	62449766	62450265	chr10	62332391	62332890	4930507D05Rik|chr10:62332391-62332890	0.123564811988366	.	.
chr10	62449766	62450265	chr10	62332391	62332890	Supv3l1|chr10:62332391-62332890	0.123564811988366	.	.
chr10	62449766	62450265	chr10	62712275	62712774	4930507D05Rik|chr10:62712275-62712774	0.149859374928439	.	.
chr10	62449766	62450265	chr10	62712275	62712774	Supv3l1|chr10:62712275-62712774	0.149859374928439	.	.
chr10	62486129	62486628	chr10	62006403	62006902	Vps26a|chr10:62006403-62006902	0.107923476315852	.	.
chr10	62486129	62486628	chr10	62055333	62055832	Vps26a|chr10:62055333-62055832	0.137445574411588	.	.
chr10	62486129	62486628	chr10	62089056	62089555	Vps26a|chr10:62089056-62089555	0.164810174996915	.	.
chr10	62486129	62486628	chr10	62186811	62187310	Vps26a|chr10:62186811-62187310	0.179185658540668	.	.
chr10	62486129	62486628	chr10	62202512	62203011	Vps26a|chr10:62202512-62203011	0.176947228959524	.	.
chr10	62486129	62486628	chr10	62242877	62243376	Vps26a|chr10:62242877-62243376	0.117503140616835	.	.
chr10	62486129	62486628	chr10	62332391	62332890	Vps26a|chr10:62332391-62332890	0.269676045078813	.	.
chr10	62486129	62486628	chr10	62500120	62500619	Vps26a|chr10:62500120-62500619	0.100039747805422	.	.
chr10	62486129	62486628	chr10	62590203	62590702	Vps26a|chr10:62590203-62590702	0.107055333272109	.	.
chr10	62486629	62487128	chr10	62006403	62006902	Vps26a|chr10:62006403-62006902	0.187791472508329	.	.
chr10	62486629	62487128	chr10	62110799	62111298	Vps26a|chr10:62110799-62111298	0.13693819173533	.	.
chr10	62486629	62487128	chr10	62202512	62203011	Vps26a|chr10:62202512-62203011	0.0983495148662852	.	.
chr10	62486629	62487128	chr10	62242877	62243376	Vps26a|chr10:62242877-62243376	0.205980918349438	.	.
chr10	62486629	62487128	chr10	62332391	62332890	Vps26a|chr10:62332391-62332890	0.167724588219204	.	.
chr10	62486629	62487128	chr10	62712275	62712774	Vps26a|chr10:62712275-62712774	0.231446272220011	.	.
chr10	62577623	62578122	chr10	62590203	62590702	4933428P19Rik|chr10:62590203-62590702	0.136664524659938	.	.
chr10	62577623	62578122	chr10	62590203	62590702	Kif1bp|chr10:62590203-62590702	0.136664524659938	.	.
chr10	62578211	62578710	chr10	62410887	62411386	4933428P19Rik|chr10:62410887-62411386	0.144631929339089	.	.
chr10	62578211	62578710	chr10	62410887	62411386	Kif1bp|chr10:62410887-62411386	0.144631929339089	.	.
chr10	62578211	62578710	chr10	62856650	62857149	4933428P19Rik|chr10:62856650-62857149	0.149417243392813	.	.
chr10	62578211	62578710	chr10	62856650	62857149	Kif1bp|chr10:62856650-62857149	0.149417243392813	.	.
chr10	62578211	62578710	chr10	62865210	62865709	4933428P19Rik|chr10:62865210-62865709	0.334710019954304	.	.
chr10	62578211	62578710	chr10	62865210	62865709	Kif1bp|chr10:62865210-62865709	0.334710019954304	.	.
chr10	62602059	62602558	chr10	62332391	62332890	Ddx21|chr10:62332391-62332890	0.164631837245216	.	.
chr10	62602059	62602558	chr10	62332391	62332890	Gm47257|chr10:62332391-62332890	0.164631837245216	.	.
chr10	62602059	62602558	chr10	62712275	62712774	Ddx21|chr10:62712275-62712774	0.197865259498522	.	.
chr10	62602059	62602558	chr10	62712275	62712774	Gm47257|chr10:62712275-62712774	0.197865259498522	.	.
chr10	62602059	62602558	chr10	62856650	62857149	Ddx21|chr10:62856650-62857149	0.153134526529491	.	.
chr10	62602059	62602558	chr10	62856650	62857149	Gm47257|chr10:62856650-62857149	0.153134526529491	.	.
chr10	62602059	62602558	chr10	62865210	62865709	Ddx21|chr10:62865210-62865709	0.25242187608432	.	.
chr10	62602059	62602558	chr10	62865210	62865709	Gm47257|chr10:62865210-62865709	0.25242187608432	.	.
chr10	62651098	62651597	chr10	62865210	62865709	Ddx50|chr10:62865210-62865709	0.212006656111034	.	.
chr10	62725538	62726037	chr10	62846898	62847397	Stox1|chr10:62846898-62847397	0.153973424720049	.	.
chr10	62792172	62792671	chr10	62851440	62851939	Ccar1|chr10:62851440-62851939	0.156412276408901	.	.
chr10	62792172	62792671	chr10	62856650	62857149	Ccar1|chr10:62856650-62857149	0.180211980542746	.	.
chr10	62919701	62920200	chr10	62500120	62500619	Slc25a16|chr10:62500120-62500619	0.173005190559492	.	.
chr10	62919701	62920200	chr10	62590203	62590702	Slc25a16|chr10:62590203-62590702	0.110424900267291	.	.
chr10	62919701	62920200	chr10	62865210	62865709	Slc25a16|chr10:62865210-62865709	0.100033260397159	.	.
chr10	62920395	62920894	chr10	62712275	62712774	Slc25a16|chr10:62712275-62712774	0.222644397101442	.	.
chr10	62920395	62920894	chr10	62846898	62847397	Slc25a16|chr10:62846898-62847397	0.120749756808089	.	.
chr10	62920395	62920894	chr10	62856650	62857149	Slc25a16|chr10:62856650-62857149	0.280716170883435	.	.
chr10	62920395	62920894	chr10	62865210	62865709	Slc25a16|chr10:62865210-62865709	0.187747147132055	.	.
chr10	62946840	62947339	chr10	62712275	62712774	Dna2|chr10:62712275-62712774	0.174268018576084	.	.
chr10	62946840	62947339	chr10	62846898	62847397	Dna2|chr10:62846898-62847397	0.0979291409112139	.	.
chr10	62946840	62947339	chr10	62851440	62851939	Dna2|chr10:62851440-62851939	0.140986161634622	.	.
chr10	62979983	62980482	chr10	62712275	62712774	Rufy2|chr10:62712275-62712774	0.101362999975551	.	.
chr10	62979983	62980482	chr10	62850934	62851433	Rufy2|chr10:62850934-62851433	0.106115585049551	.	.
chr10	63023030	63023529	chr10	62865210	62865709	Hnrnph3|chr10:62865210-62865709	0.173147999992989	.	.
chr10	63023030	63023529	chr10	63386349	63386848	Hnrnph3|chr10:63386349-63386848	0.105440958233069	.	.
chr10	63023688	63024187	chr10	62856650	62857149	Hnrnph3|chr10:62856650-62857149	0.118688468025114	.	.
chr10	63023688	63024187	chr10	62856650	62857149	Pbld2|chr10:62856650-62857149	0.118688468025114	.	.
chr10	63023688	63024187	chr10	62865210	62865709	Hnrnph3|chr10:62865210-62865709	0.230873110489646	.	.
chr10	63023688	63024187	chr10	62865210	62865709	Pbld2|chr10:62865210-62865709	0.230873110489646	.	.
chr10	63024490	63024989	chr10	62851440	62851939	Hnrnph3|chr10:62851440-62851939	0.15093332569251	.	.
chr10	63024490	63024989	chr10	62851440	62851939	Pbld2|chr10:62851440-62851939	0.15093332569251	.	.
chr10	63099999	63100498	chr10	62865210	62865709	Atoh7|chr10:62865210-62865709	0.22761298310692	.	.
chr10	63243618	63244117	chr10	62856650	62857149	1700120B22Rik|chr10:62856650-62857149	0.132966403328664	.	.
chr10	63243618	63244117	chr10	62856650	62857149	Herc4|chr10:62856650-62857149	0.132966403328664	.	.
chr10	63243618	63244117	chr10	62865210	62865709	1700120B22Rik|chr10:62865210-62865709	0.12285025035349	.	.
chr10	63243618	63244117	chr10	62865210	62865709	Herc4|chr10:62865210-62865709	0.12285025035349	.	.
chr10	63243618	63244117	chr10	63065948	63066447	1700120B22Rik|chr10:63065948-63066447	0.161873112948348	.	.
chr10	63243618	63244117	chr10	63065948	63066447	Herc4|chr10:63065948-63066447	0.161873112948348	.	.
chr10	63243618	63244117	chr10	63338211	63338710	1700120B22Rik|chr10:63338211-63338710	0.144770455253139	.	.
chr10	63243618	63244117	chr10	63338211	63338710	Herc4|chr10:63338211-63338710	0.144770455253139	.	.
chr10	63243618	63244117	chr10	63377381	63377880	1700120B22Rik|chr10:63377381-63377880	0.207195952651129	.	.
chr10	63243618	63244117	chr10	63377381	63377880	Herc4|chr10:63377381-63377880	0.207195952651129	.	.
chr10	63382558	63383057	chr10	63582526	63583025	Dnajc12|chr10:63582526-63583025	0.147803456700474	.	.
chr10	63382558	63383057	chr10	63710083	63710582	Dnajc12|chr10:63710083-63710582	0.148672850211519	.	.
chr10	63429313	63429812	chr10	63377381	63377880	Ctnna3|chr10:63377381-63377880	0.1006157593619	.	.
chr10	63429957	63430456	chr10	63338814	63339313	Ctnna3|chr10:63338814-63339313	0.153592839446401	.	.
chr10	63429957	63430456	chr10	63377381	63377880	Ctnna3|chr10:63377381-63377880	0.23115668922805	.	.
chr10	63429957	63430456	chr10	63582526	63583025	Ctnna3|chr10:63582526-63583025	0.205077535537684	.	.
chr10	63429957	63430456	chr10	63710083	63710582	Ctnna3|chr10:63710083-63710582	0.150430177177016	.	.
chr10	63429957	63430456	chr10	63748731	63749230	Ctnna3|chr10:63748731-63749230	0.15248856298252	.	.
chr10	68541629	68542128	chr10	68512388	68512887	Cabcoco1|chr10:68512388-68512887	0.214804641157218	.	.
chr10	68541629	68542128	chr10	68701656	68702155	Cabcoco1|chr10:68701656-68702155	0.382295259865538	.	.
chr10	68541629	68542128	chr10	68933966	68934465	Cabcoco1|chr10:68933966-68934465	0.114650851109347	.	.
chr10	72654602	72655101	chr10	72280533	72281032	Zwint|chr10:72280533-72281032	0.122525236513053	.	.
chr10	72654602	72655101	chr10	72326700	72327199	Zwint|chr10:72326700-72327199	0.172276063228158	.	.
chr10	72654602	72655101	chr10	72466775	72467274	Zwint|chr10:72466775-72467274	0.151302484520571	.	.
chr10	72654602	72655101	chr10	72566319	72566818	Zwint|chr10:72566319-72566818	0.0977919814141414	.	.
chr10	72654602	72655101	chr10	72601326	72601825	Zwint|chr10:72601326-72601825	0.147523651987374	.	.
chr10	72654602	72655101	chr10	72858797	72859296	Zwint|chr10:72858797-72859296	0.226860822575014	.	.
chr10	72654602	72655101	chr10	72986914	72987413	Zwint|chr10:72986914-72987413	0.168962340133117	.	.
chr10	72655128	72655627	chr10	72747956	72748455	Zwint|chr10:72747956-72748455	0.0978031777492632	.	.
chr10	72655128	72655627	chr10	72747956	72748455	Zwint|chr10:72747956-72748455	0.0978031777492633	.	.
chr10	74966773	74967272	chr10	74626574	74627073	Gnaz|chr10:74626574-74627073	0.193916748197133	.	.
chr10	74966773	74967272	chr10	74826071	74826570	Gnaz|chr10:74826071-74826570	0.143363862806641	.	.
chr10	74966773	74967272	chr10	74920811	74921310	Gnaz|chr10:74920811-74921310	0.223691345369172	.	.
chr10	74966773	74967272	chr10	74922859	74923358	Gnaz|chr10:74922859-74923358	0.115372687644487	.	.
chr10	74966773	74967272	chr10	74925300	74925799	Gnaz|chr10:74925300-74925799	0.322681163265827	.	.
chr10	74966773	74967272	chr10	74936945	74937444	Gnaz|chr10:74936945-74937444	0.110079393969283	.	.
chr10	75764120	75764619	chr10	76132547	76133046	Cabin1|chr10:76132547-76133046	0.156664527011421	.	.
chr10	75773277	75773776	chr10	75872865	75873364	Ddt|chr10:75872865-75873364	0.127215809764846	.	.
chr10	75773277	75773776	chr10	75883039	75883538	Ddt|chr10:75883039-75883538	0.181327475283938	.	.
chr10	75773277	75773776	chr10	76041941	76042440	Ddt|chr10:76041941-76042440	0.104931566183777	.	.
chr10	75773277	75773776	chr10	76042455	76042954	Ddt|chr10:76042455-76042954	0.140541162774585	.	.
chr10	75859343	75859842	chr10	75858827	75859326	Mif|chr10:75858827-75859326	0.205099919681838	.	.
chr10	75860073	75860572	chr10	76203887	76204386	Mif|chr10:76203887-76204386	0.187252068480126	.	.
chr10	75893088	75893587	chr10	76042455	76042954	Derl3|chr10:76042455-76042954	0.206980731265831	.	.
chr10	75921379	75921878	chr10	75853409	75853908	Smarcb1|chr10:75853409-75853908	0.221134308658514	.	.
chr10	75921379	75921878	chr10	76132547	76133046	Smarcb1|chr10:76132547-76133046	0.195263737647715	.	.
chr10	75936223	75936722	chr10	76203887	76204386	Mmp11|chr10:76203887-76204386	0.177206373636141	.	.
chr10	76032290	76032789	chr10	75853409	75853908	Zfp280b|chr10:75853409-75853908	0.259919564949071	.	.
chr10	76032290	76032789	chr10	75858827	75859326	Zfp280b|chr10:75858827-75859326	0.195053708515393	.	.
chr10	76032290	76032789	chr10	76203887	76204386	Zfp280b|chr10:76203887-76204386	0.132597598505524	.	.
chr10	76032290	76032789	chr10	76368808	76369307	Zfp280b|chr10:76368808-76369307	0.20146969141278	.	.
chr10	76237626	76238125	chr10	76203887	76204386	Prmt2|chr10:76203887-76204386	0.161203337686776	.	.
chr10	76237626	76238125	chr10	76496368	76496867	Prmt2|chr10:76496368-76496867	0.146147370435631	.	.
chr10	76345090	76345589	chr10	76307552	76308051	Dip2a|chr10:76307552-76308051	0.186601857531697	.	.
chr10	76442015	76442514	chr10	76042455	76042954	Pcnt|chr10:76042455-76042954	0.128680865283621	.	.
chr10	76442015	76442514	chr10	76132547	76133046	Pcnt|chr10:76132547-76133046	0.210689521471288	.	.
chr10	76442015	76442514	chr10	76201963	76202462	Pcnt|chr10:76201963-76202462	0.255735432090265	.	.
chr10	76442556	76443055	chr10	76132547	76133046	Pcnt|chr10:76132547-76133046	0.352446419973276	.	.
chr10	76442556	76443055	chr10	76495867	76496366	Pcnt|chr10:76495867-76496366	0.130735001015055	.	.
chr10	76442556	76443055	chr10	76496368	76496867	Pcnt|chr10:76496368-76496867	0.129722799440796	.	.
chr10	76468680	76469179	chr10	76368808	76369307	Mcm3ap|chr10:76368808-76369307	0.199532878065376	.	.
chr10	76468680	76469179	chr10	76368808	76369307	Ybey|chr10:76368808-76369307	0.199532878065376	.	.
chr10	76531225	76531724	chr10	76714201	76714700	Lss|chr10:76714201-76714700	0.197342326690609	.	.
chr10	76531225	76531724	chr10	76790031	76790530	Lss|chr10:76790031-76790530	0.23519196257912	.	.
chr10	76531225	76531724	chr10	76844380	76844879	Lss|chr10:76844380-76844879	0.157958466798024	.	.
chr10	76623163	76623662	chr10	76790031	76790530	Col6a2|chr10:76790031-76790530	0.131209414195736	.	.
chr10	76729705	76730204	chr10	76732742	76733241	Gm48276|chr10:76732742-76733241	0.194943435518731	.	.
chr10	76729705	76730204	chr10	76865885	76866384	Gm48276|chr10:76865885-76866384	0.123004322662752	.	.
chr10	76729705	76730204	chr10	76874107	76874606	Gm48276|chr10:76874107-76874606	0.112851404135172	.	.
chr10	76730227	76730726	chr10	76732742	76733241	Gm48276|chr10:76732742-76733241	0.317696176291368	.	.
chr10	76730227	76730726	chr10	76733248	76733747	Gm48276|chr10:76733248-76733747	0.143141261519862	.	.
chr10	76730227	76730726	chr10	76841244	76841743	Gm48276|chr10:76841244-76841743	0.125456526742208	.	.
chr10	76730227	76730726	chr10	76849097	76849596	Gm48276|chr10:76849097-76849596	0.177457412881631	.	.
chr10	76730227	76730726	chr10	76865885	76866384	Gm48276|chr10:76865885-76866384	0.171817147109206	.	.
chr10	76730227	76730726	chr10	76874107	76874606	Gm48276|chr10:76874107-76874606	0.173924337039507	.	.
chr10	76730227	76730726	chr10	76939031	76939530	Gm48276|chr10:76939031-76939530	0.116776093116312	.	.
chr10	76730227	76730726	chr10	76963727	76964226	Gm48276|chr10:76963727-76964226	0.136792095128645	.	.
chr10	76961928	76962427	chr10	76714201	76714700	Pcbp3|chr10:76714201-76714700	0.165301686793921	.	.
chr10	76961928	76962427	chr10	76790031	76790530	Pcbp3|chr10:76790031-76790530	0.243909697600742	.	.
chr10	76961928	76962427	chr10	76835726	76836225	Pcbp3|chr10:76835726-76836225	0.1020605364639	.	.
chr10	76961928	76962427	chr10	76844380	76844879	Pcbp3|chr10:76844380-76844879	0.171024662697353	.	.
chr10	76961928	76962427	chr10	76849097	76849596	Pcbp3|chr10:76849097-76849596	0.163413192150043	.	.
chr10	78352152	78352651	chr10	78396201	78396700	Agpat3|chr10:78396201-78396700	0.199900189679104	.	.
chr10	78352152	78352651	chr10	78396201	78396700	Gm40709|chr10:78396201-78396700	0.199900189679104	.	.
chr10	78412843	78413342	chr10	78303574	78304073	Rrp1|chr10:78303574-78304073	0.137585704922067	.	.
chr10	78412843	78413342	chr10	78396201	78396700	Rrp1|chr10:78396201-78396700	0.101110049285799	.	.
chr10	78425914	78426413	chr10	78457906	78458405	Cstb|chr10:78457906-78458405	0.179482241190417	.	.
chr10	78425914	78426413	chr10	78481893	78482392	Cstb|chr10:78481893-78482392	0.165174987483564	.	.
chr10	78464708	78465207	chr10	78457906	78458405	Pdxk|chr10:78457906-78458405	0.126905803211509	.	.
chr10	78464708	78465207	chr10	78481893	78482392	Pdxk|chr10:78481893-78482392	0.159883592656013	.	.
chr10	78464708	78465207	chr10	78632261	78632760	Pdxk|chr10:78632261-78632760	0.141412627197553	.	.
chr10	78574182	78574681	chr10	78297685	78298184	Ilvbl|chr10:78297685-78298184	0.264090147944527	.	.
chr10	78574182	78574681	chr10	78303574	78304073	Ilvbl|chr10:78303574-78304073	0.200167156073311	.	.
chr10	78574182	78574681	chr10	78387967	78388466	Ilvbl|chr10:78387967-78388466	0.183527003529632	.	.
chr10	78574182	78574681	chr10	78388512	78389011	Ilvbl|chr10:78388512-78389011	0.320898978356053	.	.
chr10	78574182	78574681	chr10	78396201	78396700	Ilvbl|chr10:78396201-78396700	0.189746410880012	.	.
chr10	78574182	78574681	chr10	78457906	78458405	Ilvbl|chr10:78457906-78458405	0.165951148672115	.	.
chr10	78574691	78575190	chr10	78396201	78396700	Ilvbl|chr10:78396201-78396700	0.0991097960972476	.	.
chr10	78574691	78575190	chr10	78481893	78482392	Ilvbl|chr10:78481893-78482392	0.129687852738258	.	.
chr10	78746859	78747358	chr10	78438115	78438614	Gm30400|chr10:78438115-78438614	0.152320306713093	.	.
chr10	78746859	78747358	chr10	78787724	78788223	Gm30400|chr10:78787724-78788223	0.166511846393854	.	.
chr10	78752863	78753362	chr10	78686751	78687250	Ccdc105|chr10:78686751-78687250	0.102720449886276	.	.
chr10	79097368	79097867	chr10	78787724	78788223	2610008E11Rik|chr10:78787724-78788223	0.183519267312001	.	.
chr10	79097368	79097867	chr10	79116275	79116774	2610008E11Rik|chr10:79116275-79116774	0.236895656092445	.	.
chr10	79554879	79555378	chr10	79597022	79597521	Mier2|chr10:79597022-79597521	0.10278585314366	.	.
chr10	79554879	79555378	chr10	79649318	79649817	Mier2|chr10:79649318-79649817	0.142826550852514	.	.
chr10	79613886	79614385	chr10	79655302	79655801	C2cd4c|chr10:79655302-79655801	0.102776435689845	.	.
chr10	79637658	79638157	chr10	79597022	79597521	Gm47163|chr10:79597022-79597521	0.109605654397561	.	.
chr10	79637658	79638157	chr10	79597022	79597521	Shc2|chr10:79597022-79597521	0.109605654397561	.	.
chr10	79637658	79638157	chr10	79649318	79649817	Gm47163|chr10:79649318-79649817	0.137037342485528	.	.
chr10	79637658	79638157	chr10	79649318	79649817	Shc2|chr10:79649318-79649817	0.137037342485528	.	.
chr10	79668658	79669157	chr10	79654793	79655292	Tpgs1|chr10:79654793-79655292	0.12377117250831	.	.
chr10	79669185	79669684	chr10	79595188	79595687	Tpgs1|chr10:79595188-79595687	0.201395076988181	.	.
chr10	79669185	79669684	chr10	79655302	79655801	Tpgs1|chr10:79655302-79655801	0.229436793464178	.	.
chr10	79669743	79670242	chr10	79649318	79649817	Tpgs1|chr10:79649318-79649817	0.204168241569569	.	.
chr10	79669743	79670242	chr10	79655302	79655801	Tpgs1|chr10:79655302-79655801	0.183475740388443	.	.
chr10	79681760	79682259	chr10	79595188	79595687	Cdc34|chr10:79595188-79595687	0.276659430618847	.	.
chr10	79681760	79682259	chr10	79597022	79597521	Cdc34|chr10:79597022-79597521	0.135128996586377	.	.
chr10	79681760	79682259	chr10	79654793	79655292	Cdc34|chr10:79654793-79655292	0.265093317262657	.	.
chr10	79681760	79682259	chr10	79655302	79655801	Cdc34|chr10:79655302-79655801	0.113586645978921	.	.
chr10	79704113	79704612	chr10	79595188	79595687	Bsg|chr10:79595188-79595687	0.1503632116574	.	.
chr10	79704113	79704612	chr10	79649318	79649817	Bsg|chr10:79649318-79649817	0.128366397329084	.	.
chr10	79704113	79704612	chr10	79654793	79655292	Bsg|chr10:79654793-79655292	0.192499574512612	.	.
chr10	79704113	79704612	chr10	79655302	79655801	Bsg|chr10:79655302-79655801	0.304392570763248	.	.
chr10	79716415	79716914	chr10	79649318	79649817	Hcn2|chr10:79649318-79649817	0.270523551064229	.	.
chr10	79716415	79716914	chr10	79655302	79655801	Hcn2|chr10:79655302-79655801	0.173826560350621	.	.
chr10	79717010	79717509	chr10	79649318	79649817	Hcn2|chr10:79649318-79649817	0.183280130299589	.	.
chr10	79746371	79746870	chr10	79595188	79595687	Polrmt|chr10:79595188-79595687	0.131610798995194	.	.
chr10	79746371	79746870	chr10	79654793	79655292	Polrmt|chr10:79654793-79655292	0.21254044185765	.	.
chr10	81252204	81252703	chr10	81257213	81257712	Matk|chr10:81257213-81257712	0.151670885690434	.	.
chr10	81252204	81252703	chr10	81346675	81347174	Matk|chr10:81346675-81347174	0.123992977808275	.	.
chr10	81252204	81252703	chr10	81551522	81552021	Matk|chr10:81551522-81552021	0.263753180212419	.	.
chr10	81252204	81252703	chr10	81571498	81571997	Matk|chr10:81571498-81571997	0.133547659764188	.	.
chr10	81252204	81252703	chr10	81605015	81605514	Matk|chr10:81605015-81605514	0.10849925072046	.	.
chr10	81252204	81252703	chr10	81633421	81633920	Matk|chr10:81633421-81633920	0.136828375911096	.	.
chr10	81253019	81253518	chr10	81285670	81286169	Matk|chr10:81285670-81286169	0.163732683714161	.	.
chr10	81253019	81253518	chr10	81407442	81407941	Matk|chr10:81407442-81407941	0.110216927568973	.	.
chr10	81253019	81253518	chr10	81430157	81430656	Matk|chr10:81430157-81430656	0.143094217183544	.	.
chr10	81253019	81253518	chr10	81570705	81571204	Matk|chr10:81570705-81571204	0.141623064462322	.	.
chr10	81253019	81253518	chr10	81605015	81605514	Matk|chr10:81605015-81605514	0.269273846138685	.	.
chr10	81266395	81266894	chr10	81407442	81407941	Apba3|chr10:81407442-81407941	0.128278042980085	.	.
chr10	81266395	81266894	chr10	81407442	81407941	Mrpl54|chr10:81407442-81407941	0.128278042980085	.	.
chr10	81266395	81266894	chr10	81430157	81430656	Apba3|chr10:81430157-81430656	0.130505342633715	.	.
chr10	81266395	81266894	chr10	81430157	81430656	Mrpl54|chr10:81430157-81430656	0.130505342633715	.	.
chr10	81266395	81266894	chr10	81432821	81433320	Apba3|chr10:81432821-81433320	0.180122105420379	.	.
chr10	81266395	81266894	chr10	81432821	81433320	Mrpl54|chr10:81432821-81433320	0.180122105420379	.	.
chr10	81266395	81266894	chr10	81472805	81473304	Apba3|chr10:81472805-81473304	0.191385095912275	.	.
chr10	81266395	81266894	chr10	81472805	81473304	Mrpl54|chr10:81472805-81473304	0.191385095912275	.	.
chr10	81292618	81293117	chr10	81432821	81433320	Pip5k1c|chr10:81432821-81433320	0.12023568527837	.	.
chr10	81292618	81293117	chr10	81643405	81643904	Pip5k1c|chr10:81643405-81643904	0.13459817817715	.	.
chr10	81302735	81303234	chr10	81430157	81430656	Gm16315|chr10:81430157-81430656	0.163465002870469	.	.
chr10	81319957	81320456	chr10	81346675	81347174	Cactin|chr10:81346675-81347174	0.270865015128547	.	.
chr10	81319957	81320456	chr10	81413787	81414286	Cactin|chr10:81413787-81414286	0.130373248868769	.	.
chr10	81319957	81320456	chr10	81430157	81430656	Cactin|chr10:81430157-81430656	0.22303502082884	.	.
chr10	81319957	81320456	chr10	81502626	81503125	Cactin|chr10:81502626-81503125	0.135879453776499	.	.
chr10	81319957	81320456	chr10	81551522	81552021	Cactin|chr10:81551522-81552021	0.165621309070809	.	.
chr10	81320497	81320996	chr10	81346675	81347174	Cactin|chr10:81346675-81347174	0.220359650821517	.	.
chr10	81320497	81320996	chr10	81413787	81414286	Cactin|chr10:81413787-81414286	0.103322179669914	.	.
chr10	81320497	81320996	chr10	81430157	81430656	Cactin|chr10:81430157-81430656	0.19752210537118	.	.
chr10	81320497	81320996	chr10	81430826	81431325	Cactin|chr10:81430826-81431325	0.167566060177616	.	.
chr10	81320497	81320996	chr10	81551522	81552021	Cactin|chr10:81551522-81552021	0.126626685605271	.	.
chr10	81320497	81320996	chr10	81605015	81605514	Cactin|chr10:81605015-81605514	0.115412507187086	.	.
chr10	81320497	81320996	chr10	81643405	81643904	Cactin|chr10:81643405-81643904	0.216123671305944	.	.
chr10	81350327	81350826	chr10	81257877	81258376	Hmg20b|chr10:81257877-81258376	0.14291406419012	.	.
chr10	81357211	81357710	chr10	81430826	81431325	Mfsd12|chr10:81430826-81431325	0.235912243186319	.	.
chr10	81357211	81357710	chr10	81432821	81433320	Mfsd12|chr10:81432821-81433320	0.298763148635563	.	.
chr10	81357211	81357710	chr10	81472805	81473304	Mfsd12|chr10:81472805-81473304	0.146392297506912	.	.
chr10	81357211	81357710	chr10	81643405	81643904	Mfsd12|chr10:81643405-81643904	0.201386033361157	.	.
chr10	81378395	81378894	chr10	81346675	81347174	Fzr1|chr10:81346675-81347174	0.153974220123712	.	.
chr10	81378395	81378894	chr10	81430157	81430656	Fzr1|chr10:81430157-81430656	0.117068596683971	.	.
chr10	81378395	81378894	chr10	81643405	81643904	Fzr1|chr10:81643405-81643904	0.146168443844733	.	.
chr10	81384063	81384562	chr10	81285670	81286169	Dohh|chr10:81285670-81286169	0.127916516424538	.	.
chr10	81384063	81384562	chr10	81346675	81347174	Dohh|chr10:81346675-81347174	0.129039577123787	.	.
chr10	81384063	81384562	chr10	81413787	81414286	Dohh|chr10:81413787-81414286	0.258428874799043	.	.
chr10	81384063	81384562	chr10	81430157	81430656	Dohh|chr10:81430157-81430656	0.16933388113115	.	.
chr10	81384063	81384562	chr10	81551522	81552021	Dohh|chr10:81551522-81552021	0.170497338293825	.	.
chr10	81384063	81384562	chr10	81605015	81605514	Dohh|chr10:81605015-81605514	0.169867119920125	.	.
chr10	81384063	81384562	chr10	81633421	81633920	Dohh|chr10:81633421-81633920	0.100309476512942	.	.
chr10	81384063	81384562	chr10	81643405	81643904	Dohh|chr10:81643405-81643904	0.138754498814216	.	.
chr10	81482441	81482940	chr10	81413787	81414286	Celf5|chr10:81413787-81414286	0.12671924046635	.	.
chr10	81482441	81482940	chr10	81430157	81430656	Celf5|chr10:81430157-81430656	0.216757701949034	.	.
chr10	81482441	81482940	chr10	81430826	81431325	Celf5|chr10:81430826-81431325	0.141184573654414	.	.
chr10	81482441	81482940	chr10	81432821	81433320	Celf5|chr10:81432821-81433320	0.16384095465486	.	.
chr10	81482441	81482940	chr10	81472805	81473304	Celf5|chr10:81472805-81473304	0.205157091714886	.	.
chr10	81482441	81482940	chr10	81571498	81571997	Celf5|chr10:81571498-81571997	0.167348364874291	.	.
chr10	81482441	81482940	chr10	81605015	81605514	Celf5|chr10:81605015-81605514	0.199421446381262	.	.
chr10	81496231	81496730	chr10	81285670	81286169	Ncln|chr10:81285670-81286169	0.198872303733344	.	.
chr10	81496231	81496730	chr10	81407442	81407941	Ncln|chr10:81407442-81407941	0.263033517480635	.	.
chr10	81496231	81496730	chr10	81472805	81473304	Ncln|chr10:81472805-81473304	0.207490345473667	.	.
chr10	81496231	81496730	chr10	81605015	81605514	Ncln|chr10:81605015-81605514	0.217179393321617	.	.
chr10	81544468	81544967	chr10	81267945	81268444	Gna11|chr10:81267945-81268444	0.230964877030489	.	.
chr10	81544468	81544967	chr10	81413787	81414286	Gna11|chr10:81413787-81414286	0.176145945737696	.	.
chr10	81544468	81544967	chr10	81551522	81552021	Gna11|chr10:81551522-81552021	0.19763319343433	.	.
chr10	81544468	81544967	chr10	81570705	81571204	Gna11|chr10:81570705-81571204	0.120117479980095	.	.
chr10	81544468	81544967	chr10	81571498	81571997	Gna11|chr10:81571498-81571997	0.146478147704886	.	.
chr10	81544468	81544967	chr10	81605015	81605514	Gna11|chr10:81605015-81605514	0.249402407668963	.	.
chr10	81545004	81545503	chr10	81430826	81431325	Gna11|chr10:81430826-81431325	0.102680113080441	.	.
chr10	81545004	81545503	chr10	81605015	81605514	Gna11|chr10:81605015-81605514	0.213218245154805	.	.
chr10	81545004	81545503	chr10	81643405	81643904	Gna11|chr10:81643405-81643904	0.160931036384607	.	.
chr10	81545004	81545503	chr10	81997141	81997640	Gna11|chr10:81997141-81997640	0.135143489052448	.	.
chr10	81559200	81559699	chr10	81346675	81347174	Tle5|chr10:81346675-81347174	0.135259565986927	.	.
chr10	81559200	81559699	chr10	81413787	81414286	Tle5|chr10:81413787-81414286	0.0989280821373478	.	.
chr10	81559200	81559699	chr10	81432821	81433320	Tle5|chr10:81432821-81433320	0.309726655913799	.	.
chr10	81600731	81601230	chr10	81551522	81552021	Tle6|chr10:81551522-81552021	0.175331931618018	.	.
chr10	81600731	81601230	chr10	81570705	81571204	Tle6|chr10:81570705-81571204	0.212797785518302	.	.
chr10	81600731	81601230	chr10	81605015	81605514	Tle6|chr10:81605015-81605514	0.167069239679321	.	.
chr10	81600731	81601230	chr10	81997141	81997640	Tle6|chr10:81997141-81997640	0.103488346985781	.	.
chr10	81605948	81606447	chr10	81430157	81430656	BC025920|chr10:81430157-81430656	0.131760713251075	.	.
chr10	81605948	81606447	chr10	81430826	81431325	BC025920|chr10:81430826-81431325	0.131564883230956	.	.
chr10	81605948	81606447	chr10	81472805	81473304	BC025920|chr10:81472805-81473304	0.122882391347794	.	.
chr10	81605948	81606447	chr10	81570705	81571204	BC025920|chr10:81570705-81571204	0.16284510330753	.	.
chr10	81605948	81606447	chr10	81571498	81571997	BC025920|chr10:81571498-81571997	0.116400111538409	.	.
chr10	81605948	81606447	chr10	81605015	81605514	BC025920|chr10:81605015-81605514	0.195046082701484	.	.
chr10	81648748	81649247	chr10	81413787	81414286	Gm10778|chr10:81413787-81414286	0.11370651672111	.	.
chr10	81648748	81649247	chr10	81430157	81430656	Gm10778|chr10:81430157-81430656	0.108481343994134	.	.
chr10	81648748	81649247	chr10	81430826	81431325	Gm10778|chr10:81430826-81431325	0.255462070910118	.	.
chr10	81648748	81649247	chr10	81432821	81433320	Gm10778|chr10:81432821-81433320	0.155511157713817	.	.
chr10	81648748	81649247	chr10	81570705	81571204	Gm10778|chr10:81570705-81571204	0.158990244418418	.	.
chr10	81648748	81649247	chr10	81643405	81643904	Gm10778|chr10:81643405-81643904	0.299327279185155	.	.
chr10	81648748	81649247	chr10	81997141	81997640	Gm10778|chr10:81997141-81997640	0.10157002080349	.	.
chr10	82622905	82623404	chr10	82698823	82699322	1190007I07Rik|chr10:82698823-82699322	0.305027227543927	.	.
chr10	82622905	82623404	chr10	82730789	82731288	1190007I07Rik|chr10:82730789-82731288	0.371134318981825	.	.
chr10	82622905	82623404	chr10	82758318	82758817	1190007I07Rik|chr10:82758318-82758817	0.0991995174470778	.	.
chr10	82622905	82623404	chr10	82894218	82894717	1190007I07Rik|chr10:82894218-82894717	0.181153848130533	.	.
chr10	82622905	82623404	chr10	82900594	82901093	1190007I07Rik|chr10:82900594-82901093	0.128377794280003	.	.
chr10	82629507	82630006	chr10	82730789	82731288	Tdg|chr10:82730789-82731288	0.229655380452298	.	.
chr10	82629507	82630006	chr10	82795313	82795812	Tdg|chr10:82795313-82795812	0.319867785316846	.	.
chr10	82689726	82690225	chr10	82697350	82697849	Glt8d2|chr10:82697350-82697849	0.151752669761468	.	.
chr10	82689726	82690225	chr10	82730789	82731288	Glt8d2|chr10:82730789-82731288	0.20934765168046	.	.
chr10	82689726	82690225	chr10	82844171	82844670	Glt8d2|chr10:82844171-82844670	0.155199492787961	.	.
chr10	82689726	82690225	chr10	82844712	82845211	Glt8d2|chr10:82844712-82845211	0.18160196176423	.	.
chr10	82689726	82690225	chr10	82860253	82860752	Glt8d2|chr10:82860253-82860752	0.167802179712378	.	.
chr10	82689726	82690225	chr10	82894218	82894717	Glt8d2|chr10:82894218-82894717	0.331416124420455	.	.
chr10	82690486	82690985	chr10	82730789	82731288	Glt8d2|chr10:82730789-82731288	0.146804123656807	.	.
chr10	82690486	82690985	chr10	82758318	82758817	Glt8d2|chr10:82758318-82758817	0.117427982084565	.	.
chr10	82690486	82690985	chr10	82844712	82845211	Glt8d2|chr10:82844712-82845211	0.104169163647988	.	.
chr10	82690486	82690985	chr10	82894218	82894717	Glt8d2|chr10:82894218-82894717	0.208692486158193	.	.
chr10	82696830	82697329	chr10	82697350	82697849	Hcfc2|chr10:82697350-82697849	0.674986716408359	.	.
chr10	82696830	82697329	chr10	82860253	82860752	Hcfc2|chr10:82860253-82860752	0.202951823090109	.	.
chr10	82696830	82697329	chr10	82919329	82919828	Hcfc2|chr10:82919329-82919828	0.174478106948929	.	.
chr10	82763879	82764378	chr10	82698823	82699322	Nfyb|chr10:82698823-82699322	0.122557842510756	.	.
chr10	82763879	82764378	chr10	82900594	82901093	Nfyb|chr10:82900594-82901093	0.147306694441562	.	.
chr10	82811778	82812277	chr10	82730789	82731288	1700028I16Rik|chr10:82730789-82731288	0.126184852372058	.	.
chr10	82811778	82812277	chr10	82860253	82860752	1700028I16Rik|chr10:82860253-82860752	0.142667512737112	.	.
chr10	82811778	82812277	chr10	82894218	82894717	1700028I16Rik|chr10:82894218-82894717	0.129096405848795	.	.
chr10	82858893	82859392	chr10	82697350	82697849	Gm38560|chr10:82697350-82697849	0.224241798687202	.	.
chr10	82858893	82859392	chr10	82844171	82844670	Gm38560|chr10:82844171-82844670	0.127887073641908	.	.
chr10	82858893	82859392	chr10	82860253	82860752	Gm38560|chr10:82860253-82860752	0.213897677526641	.	.
chr10	82858893	82859392	chr10	82894218	82894717	Gm38560|chr10:82894218-82894717	0.185954381311772	.	.
chr10	82985064	82985563	chr10	82844712	82845211	Chst11|chr10:82844712-82845211	0.107097052579024	.	.
chr10	82985754	82986253	chr10	82795313	82795812	Chst11|chr10:82795313-82795812	0.102036566232771	.	.
chr10	82985754	82986253	chr10	82860253	82860752	Chst11|chr10:82860253-82860752	0.10531010114879	.	.
chr10	82985754	82986253	chr10	82919329	82919828	Chst11|chr10:82919329-82919828	0.117466292703462	.	.
chr10	85829194	85829693	chr10	85565190	85565689	Pwp1|chr10:85565190-85565689	0.109623139755986	.	.
chr10	85829194	85829693	chr10	85624915	85625414	Pwp1|chr10:85624915-85625414	0.124893385938642	.	.
chr10	85916334	85916833	chr10	85871543	85872042	Prdm4|chr10:85871543-85872042	0.109841705399747	.	.
chr10	85916863	85917362	chr10	85565190	85565689	Prdm4|chr10:85565190-85565689	0.141731659506788	.	.
chr10	85916863	85917362	chr10	85612783	85613282	Prdm4|chr10:85612783-85613282	0.210114831487679	.	.
chr10	85916863	85917362	chr10	85624915	85625414	Prdm4|chr10:85624915-85625414	0.115962149920417	.	.
chr10	85957553	85958052	chr10	85565190	85565689	Rtcb|chr10:85565190-85565689	0.0985670215360216	.	.
chr10	85957553	85958052	chr10	85612783	85613282	Rtcb|chr10:85612783-85613282	0.129144550168809	.	.
chr10	86656997	86657496	chr10	86501979	86502478	Gm48485|chr10:86501979-86502478	0.171974367912444	.	.
chr10	86656997	86657496	chr10	86539728	86540227	Gm48485|chr10:86539728-86540227	0.14463707682259	.	.
chr10	86656997	86657496	chr10	86685259	86685758	Gm48485|chr10:86685259-86685758	0.146842051767382	.	.
chr10	86656997	86657496	chr10	86934267	86934766	Gm48485|chr10:86934267-86934766	0.19698374478527	.	.
chr10	86656997	86657496	chr10	86976065	86976564	Gm48485|chr10:86976065-86976564	0.207007749259131	.	.
chr10	86705281	86705780	chr10	86501979	86502478	Hsp90b1|chr10:86501979-86502478	0.260659551963617	.	.
chr10	86705281	86705780	chr10	86501979	86502478	Ttc41|chr10:86501979-86502478	0.260659551963617	.	.
chr10	86705281	86705780	chr10	86992100	86992599	Hsp90b1|chr10:86992100-86992599	0.236252184110276	.	.
chr10	86705281	86705780	chr10	86992100	86992599	Ttc41|chr10:86992100-86992599	0.236252184110276	.	.
chr10	86705811	86706310	chr10	86501979	86502478	Hsp90b1|chr10:86501979-86502478	0.28150262382383	.	.
chr10	86705811	86706310	chr10	86501979	86502478	Ttc41|chr10:86501979-86502478	0.28150262382383	.	.
chr10	86705811	86706310	chr10	86685259	86685758	Hsp90b1|chr10:86685259-86685758	0.212551644548154	.	.
chr10	86705811	86706310	chr10	86685259	86685758	Ttc41|chr10:86685259-86685758	0.212551644548154	.	.
chr10	86705811	86706310	chr10	86730664	86731163	Hsp90b1|chr10:86730664-86731163	0.259530750959084	.	.
chr10	86705811	86706310	chr10	86730664	86731163	Hsp90b1|chr10:86730664-86731163	0.259530750959085	.	.
chr10	86705811	86706310	chr10	86730664	86731163	Ttc41|chr10:86730664-86731163	0.259530750959084	.	.
chr10	86705811	86706310	chr10	86730664	86731163	Ttc41|chr10:86730664-86731163	0.259530750959085	.	.
chr10	86705811	86706310	chr10	86992100	86992599	Hsp90b1|chr10:86992100-86992599	0.231667019754328	.	.
chr10	86705811	86706310	chr10	86992100	86992599	Ttc41|chr10:86992100-86992599	0.231667019754328	.	.
chr10	86778694	86779193	chr10	86730664	86731163	Nt5dc3|chr10:86730664-86731163	0.267439101968292	.	.
chr10	86778694	86779193	chr10	86789235	86789734	Nt5dc3|chr10:86789235-86789734	0.165008747479826	.	.
chr10	86778694	86779193	chr10	86833203	86833702	Nt5dc3|chr10:86833203-86833702	0.115595981811136	.	.
chr10	86778694	86779193	chr10	86934267	86934766	Nt5dc3|chr10:86934267-86934766	0.115913989247781	.	.
chr10	86971914	86972413	chr10	86513706	86514205	Gm16271|chr10:86513706-86514205	0.18185926302974	.	.
chr10	86971914	86972413	chr10	86612303	86612802	Gm16271|chr10:86612303-86612802	0.193930954000554	.	.
chr10	86971914	86972413	chr10	86636804	86637303	Gm16271|chr10:86636804-86637303	0.174379866130658	.	.
chr10	86971914	86972413	chr10	86789235	86789734	Gm16271|chr10:86789235-86789734	0.167964624997384	.	.
chr10	86971914	86972413	chr10	86794607	86795106	Gm16271|chr10:86794607-86795106	0.118174693801325	.	.
chr10	86971914	86972413	chr10	86976065	86976564	Gm16271|chr10:86976065-86976564	0.208531653017069	.	.
chr10	86971914	86972413	chr10	86992100	86992599	Gm16271|chr10:86992100-86992599	0.113028764706824	.	.
chr10	86972417	86972916	chr10	86636804	86637303	Gm16271|chr10:86636804-86637303	0.158526286980877	.	.
chr10	86972417	86972916	chr10	86795182	86795681	Gm16271|chr10:86795182-86795681	0.141011049285677	.	.
chr10	86972417	86972916	chr10	86992100	86992599	Gm16271|chr10:86992100-86992599	0.20556672275507	.	.
chr10	87492598	87493097	chr10	87024821	87025320	Ascl1|chr10:87024821-87025320	0.209837922050494	.	.
chr10	87492598	87493097	chr10	87110994	87111493	Ascl1|chr10:87110994-87111493	0.188885190799588	.	.
chr10	87492598	87493097	chr10	87273074	87273573	Ascl1|chr10:87273074-87273573	0.240239707257868	.	.
chr10	87492598	87493097	chr10	87389241	87389740	Ascl1|chr10:87389241-87389740	0.210876370451876	.	.
chr10	87492598	87493097	chr10	87486178	87486677	Ascl1|chr10:87486178-87486677	0.175252950679582	.	.
chr10	87492598	87493097	chr10	87537899	87538398	Ascl1|chr10:87537899-87538398	0.20400502111102	.	.
chr10	87493100	87493599	chr10	87024821	87025320	Ascl1|chr10:87024821-87025320	0.134307436812941	.	.
chr10	87493100	87493599	chr10	87110994	87111493	Ascl1|chr10:87110994-87111493	0.149609008636861	.	.
chr10	87493100	87493599	chr10	87351496	87351995	Ascl1|chr10:87351496-87351995	0.179080416306796	.	.
chr10	87493609	87494108	chr10	87552637	87553136	Ascl1|chr10:87552637-87553136	0.232707077126884	.	.
chr10	87521480	87521979	chr10	87641579	87642078	Pah|chr10:87641579-87642078	0.145090895923413	.	.
chr10	88146664	88147163	chr10	87883875	87884374	Nup37|chr10:87883875-87884374	0.14434132197512	.	.
chr10	88146664	88147163	chr10	87883875	87884374	Parpbp|chr10:87883875-87884374	0.14434132197512	.	.
chr10	88146664	88147163	chr10	87904280	87904779	Nup37|chr10:87904280-87904779	0.221500474500708	.	.
chr10	88146664	88147163	chr10	87904280	87904779	Parpbp|chr10:87904280-87904779	0.221500474500708	.	.
chr10	88200852	88201351	chr10	87883875	87884374	Washc3|chr10:87883875-87884374	0.159424254342224	.	.
chr10	88200852	88201351	chr10	88304248	88304747	Washc3|chr10:88304248-88304747	0.115854446788119	.	.
chr10	88200852	88201351	chr10	88327377	88327876	Washc3|chr10:88327377-88327876	0.193245882253358	.	.
chr10	88201358	88201857	chr10	88327377	88327876	Washc3|chr10:88327377-88327876	0.116917221827363	.	.
chr10	88201358	88201857	chr10	88426387	88426886	Washc3|chr10:88426387-88426886	0.143120358215733	.	.
chr10	88378931	88379430	chr10	88304248	88304747	Dram1|chr10:88304248-88304747	0.103449843208092	.	.
chr10	88378931	88379430	chr10	88304248	88304747	Gnptab|chr10:88304248-88304747	0.103449843208092	.	.
chr10	88378931	88379430	chr10	88330707	88331206	Dram1|chr10:88330707-88331206	0.157035746655432	.	.
chr10	88378931	88379430	chr10	88330707	88331206	Gnptab|chr10:88330707-88331206	0.157035746655432	.	.
chr10	88378931	88379430	chr10	88376668	88377167	Dram1|chr10:88376668-88377167	0.115380713807352	.	.
chr10	88378931	88379430	chr10	88376668	88377167	Gnptab|chr10:88376668-88377167	0.115380713807352	.	.
chr10	88378931	88379430	chr10	88622310	88622809	Dram1|chr10:88622310-88622809	0.0980568385424951	.	.
chr10	88378931	88379430	chr10	88622310	88622809	Gnptab|chr10:88622310-88622809	0.0980568385424951	.	.
chr10	88449082	88449581	chr10	88392435	88392934	Gm16235|chr10:88392435-88392934	0.237281201359206	.	.
chr10	88449082	88449581	chr10	88708682	88709181	Gm16235|chr10:88708682-88709181	0.0985919484345619	.	.
chr10	88503248	88503747	chr10	88326830	88327329	Chpt1|chr10:88326830-88327329	0.125121132334373	.	.
chr10	88503248	88503747	chr10	88738951	88739450	Chpt1|chr10:88738951-88739450	0.161951645690658	.	.
chr10	88503248	88503747	chr10	88747261	88747760	Chpt1|chr10:88747261-88747760	0.12230710197889	.	.
chr10	88503789	88504288	chr10	88356902	88357401	Chpt1|chr10:88356902-88357401	0.122089453859992	.	.
chr10	88503789	88504288	chr10	88622310	88622809	Chpt1|chr10:88622310-88622809	0.25941164886993	.	.
chr10	88503789	88504288	chr10	88738951	88739450	Chpt1|chr10:88738951-88739450	0.211382253035288	.	.
chr10	88730714	88731213	chr10	88304248	88304747	Arl1|chr10:88304248-88304747	0.152258787185318	.	.
chr10	88730714	88731213	chr10	88356902	88357401	Arl1|chr10:88356902-88357401	0.118646839854872	.	.
chr10	88730714	88731213	chr10	88376668	88377167	Arl1|chr10:88376668-88377167	0.214909233223109	.	.
chr10	88730714	88731213	chr10	88622310	88622809	Arl1|chr10:88622310-88622809	0.115050932271091	.	.
chr10	88730714	88731213	chr10	88669648	88670147	Arl1|chr10:88669648-88670147	0.131706459330599	.	.
chr10	88730714	88731213	chr10	88714328	88714827	Arl1|chr10:88714328-88714827	0.113965758030956	.	.
chr10	88730714	88731213	chr10	88738951	88739450	Arl1|chr10:88738951-88739450	0.202324648416862	.	.
chr10	88730714	88731213	chr10	88747261	88747760	Arl1|chr10:88747261-88747760	0.144406510745984	.	.
chr10	88730714	88731213	chr10	88781999	88782498	Arl1|chr10:88781999-88782498	0.210972755321194	.	.
chr10	88731569	88732068	chr10	88304248	88304747	Arl1|chr10:88304248-88304747	0.213885356643929	.	.
chr10	88731569	88732068	chr10	88622310	88622809	Arl1|chr10:88622310-88622809	0.191783724424734	.	.
chr10	88731569	88732068	chr10	88781999	88782498	Arl1|chr10:88781999-88782498	0.168346399366389	.	.
chr10	88826571	88827070	chr10	88627039	88627538	Utp20|chr10:88627039-88627538	0.131509532922292	.	.
chr10	93588750	93589249	chr10	93577463	93577962	4933408J17Rik|chr10:93577463-93577962	0.282473838445161	.	.
chr10	93588750	93589249	chr10	93577463	93577962	Snrpf|chr10:93577463-93577962	0.282473838445161	.	.
chr10	93588750	93589249	chr10	93611330	93611829	4933408J17Rik|chr10:93611330-93611829	0.136994489264461	.	.
chr10	93588750	93589249	chr10	93611330	93611829	Snrpf|chr10:93611330-93611829	0.136994489264461	.	.
chr10	93588750	93589249	chr10	93771778	93772277	4933408J17Rik|chr10:93771778-93772277	0.132182842841139	.	.
chr10	93588750	93589249	chr10	93771778	93772277	Snrpf|chr10:93771778-93772277	0.132182842841139	.	.
chr10	93588750	93589249	chr10	93812965	93813464	4933408J17Rik|chr10:93812965-93813464	0.1473883744541	.	.
chr10	93588750	93589249	chr10	93812965	93813464	Snrpf|chr10:93812965-93813464	0.1473883744541	.	.
chr10	93588750	93589249	chr10	93889551	93890050	4933408J17Rik|chr10:93889551-93890050	0.100903836850373	.	.
chr10	93588750	93589249	chr10	93889551	93890050	Snrpf|chr10:93889551-93890050	0.100903836850373	.	.
chr10	93589426	93589925	chr10	93639160	93639659	4933408J17Rik|chr10:93639160-93639659	0.142990196656522	.	.
chr10	93589426	93589925	chr10	93639160	93639659	Snrpf|chr10:93639160-93639659	0.142990196656522	.	.
chr10	97966895	97967394	chr10	97768066	97768565	Gm10754|chr10:97768066-97768565	0.167591062638587	.	.
chr10	97966895	97967394	chr10	97768570	97769069	Gm10754|chr10:97768570-97769069	0.119037193185962	.	.
chr10	97966895	97967394	chr10	97786893	97787392	Gm10754|chr10:97786893-97787392	0.123389464716084	.	.
chr10	97966895	97967394	chr10	97940275	97940774	Gm10754|chr10:97940275-97940774	0.222987128008099	.	.
chr10	97966895	97967394	chr10	98006982	98007481	Gm10754|chr10:98006982-98007481	0.111720002709147	.	.
chr10	97966895	97967394	chr10	98212935	98213434	Gm10754|chr10:98212935-98213434	0.419123301989839	.	.
chr10	100015452	100015951	chr10	100153300	100153799	Kitl|chr10:100153300-100153799	0.175442944453067	.	.
chr10	100016298	100016797	chr10	100186234	100186733	Kitl|chr10:100186234-100186733	0.138940931212002	.	.
chr10	100016298	100016797	chr10	100186790	100187289	Kitl|chr10:100186790-100187289	0.268774917004557	.	.
chr10	101681454	101681953	chr10	101293129	101293628	Mgat4c|chr10:101293129-101293628	0.169953572566837	.	.
chr10	101681454	101681953	chr10	101427877	101428376	Mgat4c|chr10:101427877-101428376	0.168273324254409	.	.
chr10	101681454	101681953	chr10	101505526	101506025	Mgat4c|chr10:101505526-101506025	0.339233080518876	.	.
chr10	101681454	101681953	chr10	101614213	101614712	Mgat4c|chr10:101614213-101614712	0.13991839135091	.	.
chr10	101681454	101681953	chr10	101614213	101614712	Mgat4c|chr10:101614213-101614712	0.139918391350911	.	.
chr10	101681454	101681953	chr10	101804780	101805279	Mgat4c|chr10:101804780-101805279	0.225133656333336	.	.
chr10	102490096	102490595	chr10	102027532	102028031	Nts|chr10:102027532-102028031	0.197807776284974	.	.
chr10	102490096	102490595	chr10	102048838	102049337	Nts|chr10:102048838-102049337	0.2636383087872	.	.
chr10	102490096	102490595	chr10	102158792	102159291	Nts|chr10:102158792-102159291	0.158919787177647	.	.
chr10	102490096	102490595	chr10	102245458	102245957	Nts|chr10:102245458-102245957	0.414281402781338	.	.
chr10	102490096	102490595	chr10	102451688	102452187	Nts|chr10:102451688-102452187	0.212939231493256	.	.
chr10	102490096	102490595	chr10	102475021	102475520	Nts|chr10:102475021-102475520	0.440949864310008	.	.
chr10	102490096	102490595	chr10	102491725	102492224	Nts|chr10:102491725-102492224	0.276913992548879	.	.
chr10	102490096	102490595	chr10	102578843	102579342	Nts|chr10:102578843-102579342	0.27805488220466	.	.
chr10	102490096	102490595	chr10	102609005	102609504	Nts|chr10:102609005-102609504	0.213661766629451	.	.
chr10	102490096	102490595	chr10	102622632	102623131	Nts|chr10:102622632-102623131	0.174750514315238	.	.
chr10	102490096	102490595	chr10	102679788	102680287	Nts|chr10:102679788-102680287	0.226263036938333	.	.
chr10	102490096	102490595	chr10	102684769	102685268	Nts|chr10:102684769-102685268	0.528370797016692	.	.
chr10	102490096	102490595	chr10	102701677	102702176	Nts|chr10:102701677-102702176	0.200566532743539	.	.
chr10	103236075	103236574	chr10	103307925	103308424	Lrriq1|chr10:103307925-103308424	0.384356699654472	.	.
chr10	103236075	103236574	chr10	103309382	103309881	Lrriq1|chr10:103309382-103309881	0.211199123544017	.	.
chr10	103236075	103236574	chr10	103369009	103369508	Lrriq1|chr10:103369009-103369508	0.13611579038193	.	.
chr10	103367473	103367972	chr10	103369009	103369508	Slc6a15|chr10:103369009-103369508	0.098074304970698	.	.
chr10	105841096	105841595	chr10	105999445	105999944	Ccdc59|chr10:105999445-105999944	0.175859292091704	.	.
chr10	105841096	105841595	chr10	105999445	105999944	Mettl25|chr10:105999445-105999944	0.175859292091704	.	.
chr10	105841096	105841595	chr10	106010541	106011040	Ccdc59|chr10:106010541-106011040	0.107713502079985	.	.
chr10	105841096	105841595	chr10	106010541	106011040	Mettl25|chr10:106010541-106011040	0.107713502079985	.	.
chr10	106469497	106469996	chr10	106195163	106195662	Ppfia2|chr10:106195163-106195662	0.123918837910987	.	.
chr10	106469497	106469996	chr10	106468917	106469416	Ppfia2|chr10:106468917-106469416	0.280346495708949	.	.
chr10	106470005	106470504	chr10	106120950	106121449	Ppfia2|chr10:106120950-106121449	0.119133084661286	.	.
chr10	106470005	106470504	chr10	106195163	106195662	Ppfia2|chr10:106195163-106195662	0.278223592318545	.	.
chr10	106470005	106470504	chr10	106242145	106242644	Ppfia2|chr10:106242145-106242644	0.210022493045055	.	.
chr10	112059933	112060432	chr10	112203407	112203906	Glipr1l1|chr10:112203407-112203906	0.102104065070251	.	.
chr10	112059933	112060432	chr10	112277462	112277961	Glipr1l1|chr10:112277462-112277961	0.215275514371706	.	.
chr10	112059933	112060432	chr10	112277963	112278462	Glipr1l1|chr10:112277963-112278462	0.125596108208628	.	.
chr10	112059933	112060432	chr10	112315104	112315603	Glipr1l1|chr10:112315104-112315603	0.104484039042699	.	.
chr10	112059933	112060432	chr10	112400755	112401254	Glipr1l1|chr10:112400755-112401254	0.102202289101439	.	.
chr10	112270038	112270537	chr10	112203407	112203906	Kcnc2|chr10:112203407-112203906	0.242854023221779	.	.
chr10	112270038	112270537	chr10	112216277	112216776	Kcnc2|chr10:112216277-112216776	0.103446121243617	.	.
chr10	112270038	112270537	chr10	112224236	112224735	Kcnc2|chr10:112224236-112224735	0.196067881357042	.	.
chr10	112270038	112270537	chr10	112418172	112418671	Kcnc2|chr10:112418172-112418671	0.109641227411512	.	.
chr10	112270038	112270537	chr10	112481411	112481910	Kcnc2|chr10:112481411-112481910	0.119920213577841	.	.
chr10	112271231	112271730	chr10	112448831	112449330	Kcnc2|chr10:112448831-112449330	0.181425409860809	.	.
chr10	112271856	112272355	chr10	112216277	112216776	Kcnc2|chr10:112216277-112216776	0.105777135136224	.	.
chr10	112271856	112272355	chr10	112400755	112401254	Kcnc2|chr10:112400755-112401254	0.104503548644314	.	.
chr10	112271856	112272355	chr10	112448831	112449330	Kcnc2|chr10:112448831-112449330	0.137854923822007	.	.
chr10	112928298	112928797	chr10	112900239	112900738	Atxn7l3b|chr10:112900239-112900738	0.143736532052758	.	.
chr10	112928298	112928797	chr10	112903195	112903694	Atxn7l3b|chr10:112903195-112903694	0.17765196790672	.	.
chr10	112928298	112928797	chr10	112920744	112921243	Atxn7l3b|chr10:112920744-112921243	0.105865776917733	.	.
chr10	112928298	112928797	chr10	112940940	112941439	Atxn7l3b|chr10:112940940-112941439	0.144594680830475	.	.
chr10	112928805	112929304	chr10	112553692	112554191	Atxn7l3b|chr10:112553692-112554191	0.139519264873167	.	.
chr10	112928805	112929304	chr10	112632485	112632984	Atxn7l3b|chr10:112632485-112632984	0.158040926801754	.	.
chr10	112928805	112929304	chr10	112746619	112747118	Atxn7l3b|chr10:112746619-112747118	0.137852680282418	.	.
chr10	112928805	112929304	chr10	112940940	112941439	Atxn7l3b|chr10:112940940-112941439	0.16288846007996	.	.
chr10	115587608	115588107	chr10	115521446	115521945	Lgr5|chr10:115521446-115521945	0.142589041349492	.	.
chr10	115587608	115588107	chr10	115556933	115557432	Lgr5|chr10:115556933-115557432	0.198231211341261	.	.
chr10	115587608	115588107	chr10	115636019	115636518	Lgr5|chr10:115636019-115636518	0.12557676587198	.	.
chr10	115587608	115588107	chr10	115664382	115664881	Lgr5|chr10:115664382-115664881	0.199062959345474	.	.
chr10	115587608	115588107	chr10	115829203	115829702	Lgr5|chr10:115829203-115829702	0.162260832832062	.	.
chr10	115587608	115588107	chr10	115833954	115834453	Lgr5|chr10:115833954-115834453	0.248076109484709	.	.
chr10	115587608	115588107	chr10	115834460	115834959	Lgr5|chr10:115834460-115834959	0.299348021380901	.	.
chr10	120112717	120113216	chr10	120134032	120134531	Helb|chr10:120134032-120134531	0.181736844184218	.	.
chr10	120112717	120113216	chr10	120197022	120197521	Helb|chr10:120197022-120197521	0.191457970079748	.	.
chr10	120202065	120202564	chr10	120197606	120198105	Irak3|chr10:120197606-120198105	0.143396708666917	.	.
chr10	120202065	120202564	chr10	120197606	120198105	Tmbim4|chr10:120197606-120198105	0.143396708666917	.	.
chr10	120227259	120227758	chr10	120006810	120007309	Llph|chr10:120006810-120007309	0.246166542642897	.	.
chr10	120227259	120227758	chr10	120012300	120012799	Llph|chr10:120012300-120012799	0.104703851029726	.	.
chr10	120227259	120227758	chr10	120197606	120198105	Llph|chr10:120197606-120198105	0.183211395124715	.	.
chr10	120227259	120227758	chr10	120443702	120444201	Llph|chr10:120443702-120444201	0.113970312071443	.	.
chr10	120898233	120898732	chr10	120810254	120810753	Gm4473|chr10:120810254-120810753	0.17419516553311	.	.
chr10	120898233	120898732	chr10	120810254	120810753	Msrb3|chr10:120810254-120810753	0.17419516553311	.	.
chr10	120898233	120898732	chr10	120845149	120845648	Gm4473|chr10:120845149-120845648	0.191201866103899	.	.
chr10	120898233	120898732	chr10	120845149	120845648	Msrb3|chr10:120845149-120845648	0.191201866103899	.	.
chr10	120898233	120898732	chr10	120938302	120938801	Gm4473|chr10:120938302-120938801	0.117600514220878	.	.
chr10	120898233	120898732	chr10	120938302	120938801	Msrb3|chr10:120938302-120938801	0.117600514220878	.	.
chr10	120898233	120898732	chr10	121055436	121055935	Gm4473|chr10:121055436-121055935	0.109652655685155	.	.
chr10	120898233	120898732	chr10	121055436	121055935	Msrb3|chr10:121055436-121055935	0.109652655685155	.	.
chr10	120898233	120898732	chr10	121056057	121056556	Gm4473|chr10:121056057-121056556	0.106199817966503	.	.
chr10	120898233	120898732	chr10	121056057	121056556	Msrb3|chr10:121056057-121056556	0.106199817966503	.	.
chr10	120898763	120899262	chr10	120533562	120534061	Gm4473|chr10:120533562-120534061	0.192005737433536	.	.
chr10	120898763	120899262	chr10	120533562	120534061	Msrb3|chr10:120533562-120534061	0.192005737433536	.	.
chr10	120898763	120899262	chr10	120810254	120810753	Gm4473|chr10:120810254-120810753	0.407055226540262	.	.
chr10	120898763	120899262	chr10	120810254	120810753	Msrb3|chr10:120810254-120810753	0.407055226540262	.	.
chr10	120898763	120899262	chr10	120845149	120845648	Gm4473|chr10:120845149-120845648	0.348203583093328	.	.
chr10	120898763	120899262	chr10	120845149	120845648	Msrb3|chr10:120845149-120845648	0.348203583093328	.	.
chr10	120898763	120899262	chr10	120938302	120938801	Gm4473|chr10:120938302-120938801	0.274004765849602	.	.
chr10	120898763	120899262	chr10	120938302	120938801	Msrb3|chr10:120938302-120938801	0.274004765849602	.	.
chr10	120898763	120899262	chr10	121055436	121055935	Gm4473|chr10:121055436-121055935	0.163206650555113	.	.
chr10	120898763	120899262	chr10	121055436	121055935	Msrb3|chr10:121055436-121055935	0.163206650555113	.	.
chr10	120898763	120899262	chr10	121056057	121056556	Gm4473|chr10:121056057-121056556	0.219987143369747	.	.
chr10	120898763	120899262	chr10	121056057	121056556	Msrb3|chr10:121056057-121056556	0.219987143369747	.	.
chr10	120898763	120899262	chr10	121188392	121188891	Gm4473|chr10:121188392-121188891	0.0997138193020281	.	.
chr10	120898763	120899262	chr10	121188392	121188891	Msrb3|chr10:121188392-121188891	0.0997138193020281	.	.
chr10	120899307	120899806	chr10	120609922	120610421	Gm4473|chr10:120609922-120610421	0.181551144334313	.	.
chr10	120899307	120899806	chr10	120609922	120610421	Msrb3|chr10:120609922-120610421	0.181551144334313	.	.
chr10	120899307	120899806	chr10	120810254	120810753	Gm4473|chr10:120810254-120810753	0.122674988369059	.	.
chr10	120899307	120899806	chr10	120810254	120810753	Msrb3|chr10:120810254-120810753	0.122674988369059	.	.
chr10	120899307	120899806	chr10	120845149	120845648	Gm4473|chr10:120845149-120845648	0.103475400982367	.	.
chr10	120899307	120899806	chr10	120845149	120845648	Msrb3|chr10:120845149-120845648	0.103475400982367	.	.
chr10	120899307	120899806	chr10	120882228	120882727	Gm4473|chr10:120882228-120882727	0.117015662050031	.	.
chr10	120899307	120899806	chr10	120882228	120882727	Msrb3|chr10:120882228-120882727	0.117015662050031	.	.
chr10	120899307	120899806	chr10	120938302	120938801	Gm4473|chr10:120938302-120938801	0.171870728384814	.	.
chr10	120899307	120899806	chr10	120938302	120938801	Msrb3|chr10:120938302-120938801	0.171870728384814	.	.
chr10	120899307	120899806	chr10	120993972	120994471	Gm4473|chr10:120993972-120994471	0.243756324928062	.	.
chr10	120899307	120899806	chr10	120993972	120994471	Msrb3|chr10:120993972-120994471	0.243756324928062	.	.
chr10	120899307	120899806	chr10	121056057	121056556	Gm4473|chr10:121056057-121056556	0.120968717429419	.	.
chr10	120899307	120899806	chr10	121056057	121056556	Msrb3|chr10:121056057-121056556	0.120968717429419	.	.
chr10	120978126	120978625	chr10	121055436	121055935	Lemd3|chr10:121055436-121055935	0.107961727789251	.	.
chr10	120979164	120979663	chr10	120864391	120864890	Lemd3|chr10:120864391-120864890	0.186281574167116	.	.
chr10	120979164	120979663	chr10	120993972	120994471	Lemd3|chr10:120993972-120994471	0.115283578783373	.	.
chr10	121033677	121034176	chr10	120810254	120810753	Wif1|chr10:120810254-120810753	0.18348636031977	.	.
chr10	121033677	121034176	chr10	120845149	120845648	Wif1|chr10:120845149-120845648	0.115907068466357	.	.
chr10	121033677	121034176	chr10	120938302	120938801	Wif1|chr10:120938302-120938801	0.125871175670528	.	.
chr10	121033677	121034176	chr10	121055436	121055935	Wif1|chr10:121055436-121055935	0.183016196501718	.	.
chr10	122047104	122047603	chr10	122029208	122029707	Srgap1|chr10:122029208-122029707	0.136813923027626	.	.
chr10	122047104	122047603	chr10	122145600	122146099	Srgap1|chr10:122145600-122146099	0.141463695484046	.	.
chr10	122047104	122047603	chr10	122193288	122193787	Srgap1|chr10:122193288-122193787	0.109573987611081	.	.
chr10	122047104	122047603	chr10	122195906	122196405	Srgap1|chr10:122195906-122196405	0.13553638581471	.	.
chr10	122047104	122047603	chr10	122248000	122248499	Srgap1|chr10:122248000-122248499	0.14347069089517	.	.
chr10	122047104	122047603	chr10	122319686	122320185	Srgap1|chr10:122319686-122320185	0.109804512213596	.	.
chr10	122047655	122048154	chr10	122008793	122009292	Srgap1|chr10:122008793-122009292	0.102014230137737	.	.
chr10	122047655	122048154	chr10	122120828	122121327	Srgap1|chr10:122120828-122121327	0.114588293178324	.	.
chr10	122047655	122048154	chr10	122248000	122248499	Srgap1|chr10:122248000-122248499	0.187528307050095	.	.
chr10	122096429	122096928	chr10	122105330	122105829	Rxylt1|chr10:122105330-122105829	0.260234013298993	.	.
chr10	122096429	122096928	chr10	122145600	122146099	Rxylt1|chr10:122145600-122146099	0.139872583653004	.	.
chr10	122096429	122096928	chr10	122195906	122196405	Rxylt1|chr10:122195906-122196405	0.314879577004478	.	.
chr10	122096429	122096928	chr10	122248000	122248499	Rxylt1|chr10:122248000-122248499	0.109848182383215	.	.
chr10	122097114	122097613	chr10	122029778	122030277	Rxylt1|chr10:122029778-122030277	0.107373942361641	.	.
chr10	122448406	122448905	chr10	122137887	122138386	Avpr1a|chr10:122137887-122138386	0.112815203708335	.	.
chr10	122448406	122448905	chr10	122195906	122196405	Avpr1a|chr10:122195906-122196405	0.154858119634852	.	.
chr10	122448406	122448905	chr10	122248000	122248499	Avpr1a|chr10:122248000-122248499	0.222779342459619	.	.
chr10	122449084	122449583	chr10	122105330	122105829	Avpr1a|chr10:122105330-122105829	0.166599933734565	.	.
chr10	122449084	122449583	chr10	122195906	122196405	Avpr1a|chr10:122195906-122196405	0.190386627523904	.	.
chr10	122449084	122449583	chr10	122319686	122320185	Avpr1a|chr10:122319686-122320185	0.173696145368766	.	.
chr10	125965896	125966395	chr10	125997037	125997536	Lrig3|chr10:125997037-125997536	0.141695495366599	.	.
chr10	125965896	125966395	chr10	126070233	126070732	Lrig3|chr10:126070233-126070732	0.154010668995384	.	.
[truncated: 25,333 more rows]
