# Supplementary material for: Single-cell analysis of chromatin accessibility in the adult mouse brain
Source: Nature. 2023 Dec 13;624(7991):378–89. doi: 10.1038/s41586-023-06824-9 (PMC10719105; doi:10.1038/s41586-023-06824-9)
Supplement: Supplementary file 3 — Supplementary Tables 1–25 and their legends. [file 41586_2023_6824_MOESM3_ESM.zip › 2023-03-05453B-s3/SI Tables/SI Table 13 Summary of all the gene-cCRE correlations/sa2subclass.CEA-BST_Ebf1_Pdyn_Gaba.pdc.bedpe]

chr1	3466260	3466759	chr1	3441447	3441946	Gm1992|chr1:3441447-3441946	0.217308826326401	.	.
chr1	3466260	3466759	chr1	3450748	3451247	Gm1992|chr1:3450748-3451247	0.210863020084285	.	.
chr1	3670775	3671274	chr1	3628152	3628651	Xkr4|chr1:3628152-3628651	0.0918018263824339	.	.
chr1	3671529	3672028	chr1	3628152	3628651	Xkr4|chr1:3628152-3628651	0.236743656767426	.	.
chr1	4785497	4785996	chr1	4766696	4767195	Mrpl15|chr1:4766696-4767195	0.11605752921135	.	.
chr1	4785497	4785996	chr1	5007260	5007759	Mrpl15|chr1:5007260-5007759	0.119011762237107	.	.
chr1	4785497	4785996	chr1	5015264	5015763	Mrpl15|chr1:5015264-5015763	0.165799912651281	.	.
chr1	4785497	4785996	chr1	5019201	5019700	Mrpl15|chr1:5019201-5019700	0.0970361421022815	.	.
chr1	4785497	4785996	chr1	5127403	5127902	Mrpl15|chr1:5127403-5127902	0.106185482836038	.	.
chr1	4785497	4785996	chr1	5198014	5198513	Mrpl15|chr1:5198014-5198513	0.19220238442494	.	.
chr1	4807592	4808091	chr1	4766696	4767195	Lypla1|chr1:4766696-4767195	0.198180996343546	.	.
chr1	4807592	4808091	chr1	5103120	5103619	Lypla1|chr1:5103120-5103619	0.127923870834561	.	.
chr1	4807592	4808091	chr1	5198014	5198513	Lypla1|chr1:5198014-5198513	0.21733713078434	.	.
chr1	4857480	4857979	chr1	4571692	4572191	Tcea1|chr1:4571692-4572191	0.13095200608871	.	.
chr1	4857480	4857979	chr1	4766696	4767195	Tcea1|chr1:4766696-4767195	0.346203641846435	.	.
chr1	4857480	4857979	chr1	5198014	5198513	Tcea1|chr1:5198014-5198513	0.350835046480907	.	.
chr1	4858123	4858622	chr1	5029771	5030270	Tcea1|chr1:5029771-5030270	0.0978607923878024	.	.
chr1	4858123	4858622	chr1	5177158	5177657	Tcea1|chr1:5177158-5177657	0.156733867577191	.	.
chr1	4970513	4971012	chr1	4934807	4935306	Gm16041|chr1:4934807-4935306	0.228349048018743	.	.
chr1	4970513	4971012	chr1	4961760	4962259	Gm16041|chr1:4961760-4962259	0.234170170150175	.	.
chr1	4970513	4971012	chr1	5007260	5007759	Gm16041|chr1:5007260-5007759	0.573330697108456	.	.
chr1	4970513	4971012	chr1	5015264	5015763	Gm16041|chr1:5015264-5015763	0.480239627947801	.	.
chr1	4970513	4971012	chr1	5018611	5019110	Gm16041|chr1:5018611-5019110	0.326448135878537	.	.
chr1	4970513	4971012	chr1	5019201	5019700	Gm16041|chr1:5019201-5019700	0.20907710039858	.	.
chr1	4970513	4971012	chr1	5019201	5019700	Gm16041|chr1:5019201-5019700	0.209077100398581	.	.
chr1	4970513	4971012	chr1	5029270	5029769	Gm16041|chr1:5029270-5029769	0.212152558629423	.	.
chr1	4970513	4971012	chr1	5029771	5030270	Gm16041|chr1:5029771-5030270	0.252567147446264	.	.
chr1	4970513	4971012	chr1	5082818	5083317	Gm16041|chr1:5082818-5083317	0.142133832381598	.	.
chr1	4970513	4971012	chr1	5127403	5127902	Gm16041|chr1:5127403-5127902	0.333134771080985	.	.
chr1	4970513	4971012	chr1	5170387	5170886	Gm16041|chr1:5170387-5170886	0.171687161630582	.	.
chr1	5070122	5070621	chr1	4926263	4926762	Atp6v1h|chr1:4926263-4926762	0.208415870385604	.	.
chr1	5070122	5070621	chr1	4926263	4926762	Rgs20|chr1:4926263-4926762	0.208415870385604	.	.
chr1	5070122	5070621	chr1	4934807	4935306	Atp6v1h|chr1:4934807-4935306	0.214423149109737	.	.
chr1	5070122	5070621	chr1	4934807	4935306	Rgs20|chr1:4934807-4935306	0.214423149109737	.	.
chr1	5070122	5070621	chr1	4961760	4962259	Atp6v1h|chr1:4961760-4962259	0.262347683577983	.	.
chr1	5070122	5070621	chr1	4961760	4962259	Rgs20|chr1:4961760-4962259	0.262347683577983	.	.
chr1	5070122	5070621	chr1	5018611	5019110	Atp6v1h|chr1:5018611-5019110	0.198290788578063	.	.
chr1	5070122	5070621	chr1	5018611	5019110	Rgs20|chr1:5018611-5019110	0.198290788578063	.	.
chr1	5070122	5070621	chr1	5019201	5019700	Atp6v1h|chr1:5019201-5019700	0.264343830706699	.	.
chr1	5070122	5070621	chr1	5019201	5019700	Rgs20|chr1:5019201-5019700	0.264343830706699	.	.
chr1	5070122	5070621	chr1	5029270	5029769	Atp6v1h|chr1:5029270-5029769	0.144302755890854	.	.
chr1	5070122	5070621	chr1	5029270	5029769	Rgs20|chr1:5029270-5029769	0.144302755890854	.	.
chr1	5070122	5070621	chr1	5071134	5071633	Atp6v1h|chr1:5071134-5071633	0.458029562339349	.	.
chr1	5070122	5070621	chr1	5071134	5071633	Rgs20|chr1:5071134-5071633	0.458029562339349	.	.
chr1	5070122	5070621	chr1	5127403	5127902	Atp6v1h|chr1:5127403-5127902	0.271249609893041	.	.
chr1	5070122	5070621	chr1	5127403	5127902	Rgs20|chr1:5127403-5127902	0.271249609893041	.	.
chr1	5070122	5070621	chr1	5150490	5150989	Atp6v1h|chr1:5150490-5150989	0.143504611037218	.	.
chr1	5070122	5070621	chr1	5150490	5150989	Rgs20|chr1:5150490-5150989	0.143504611037218	.	.
chr1	5588179	5588678	chr1	5275586	5276085	Oprk1|chr1:5275586-5276085	0.145078222143319	.	.
chr1	5588179	5588678	chr1	5780930	5781429	Oprk1|chr1:5780930-5781429	0.21353685236051	.	.
chr1	5588179	5588678	chr1	5814930	5815429	Oprk1|chr1:5814930-5815429	0.14667856771302	.	.
chr1	5588179	5588678	chr1	5827475	5827974	Oprk1|chr1:5827475-5827974	0.39708868521137	.	.
chr1	5588179	5588678	chr1	5829504	5830003	Oprk1|chr1:5829504-5830003	0.455354096484989	.	.
chr1	5588179	5588678	chr1	5894403	5894902	Oprk1|chr1:5894403-5894902	0.300219572361965	.	.
chr1	5588820	5589319	chr1	5753339	5753838	Oprk1|chr1:5753339-5753838	0.142181865292399	.	.
chr1	5588820	5589319	chr1	5814930	5815429	Oprk1|chr1:5814930-5815429	0.100289185020644	.	.
chr1	5588820	5589319	chr1	5827475	5827974	Oprk1|chr1:5827475-5827974	0.216899568581502	.	.
chr1	5588820	5589319	chr1	5829504	5830003	Oprk1|chr1:5829504-5830003	0.276791656482292	.	.
chr1	5588820	5589319	chr1	5894403	5894902	Oprk1|chr1:5894403-5894902	0.175899913074606	.	.
chr1	5588820	5589319	chr1	5955256	5955755	Oprk1|chr1:5955256-5955755	0.0951005661481965	.	.
chr1	5917179	5917678	chr1	5510483	5510982	Npbwr1|chr1:5510483-5510982	0.224629840487919	.	.
chr1	5917179	5917678	chr1	5915307	5915806	Npbwr1|chr1:5915307-5915806	0.394667849274259	.	.
chr1	5917179	5917678	chr1	5950762	5951261	Npbwr1|chr1:5950762-5951261	0.514523875862373	.	.
chr1	5917179	5917678	chr1	6102224	6102723	Npbwr1|chr1:6102224-6102723	0.370051827698773	.	.
chr1	5917179	5917678	chr1	6102756	6103255	Npbwr1|chr1:6102756-6103255	0.229374148834155	.	.
chr1	5917179	5917678	chr1	6118968	6119467	Npbwr1|chr1:6118968-6119467	0.184408630376218	.	.
chr1	5917179	5917678	chr1	6134983	6135482	Npbwr1|chr1:6134983-6135482	0.278199634777026	.	.
chr1	6214386	6214885	chr1	5780930	5781429	4732440D04Rik|chr1:5780930-5781429	0.167148875099093	.	.
chr1	6214386	6214885	chr1	5894403	5894902	4732440D04Rik|chr1:5894403-5894902	0.150027039082129	.	.
chr1	6214386	6214885	chr1	5904738	5905237	4732440D04Rik|chr1:5904738-5905237	0.108409955627442	.	.
chr1	6214386	6214885	chr1	6410037	6410536	4732440D04Rik|chr1:6410037-6410536	0.181744391065119	.	.
chr1	6214899	6215398	chr1	5753339	5753838	4732440D04Rik|chr1:5753339-5753838	0.254094697462561	.	.
chr1	6214899	6215398	chr1	5780930	5781429	4732440D04Rik|chr1:5780930-5781429	0.120814396456972	.	.
chr1	6214899	6215398	chr1	5814930	5815429	4732440D04Rik|chr1:5814930-5815429	0.147875463008005	.	.
chr1	6214899	6215398	chr1	5829504	5830003	4732440D04Rik|chr1:5829504-5830003	0.123308251035609	.	.
chr1	6214899	6215398	chr1	5955256	5955755	4732440D04Rik|chr1:5955256-5955755	0.165002487888129	.	.
chr1	6214899	6215398	chr1	6094097	6094596	4732440D04Rik|chr1:6094097-6094596	0.0942106061957484	.	.
chr1	6214899	6215398	chr1	6272212	6272711	4732440D04Rik|chr1:6272212-6272711	0.123486128860245	.	.
chr1	6214899	6215398	chr1	6382628	6383127	4732440D04Rik|chr1:6382628-6383127	0.189464811135816	.	.
chr1	6214899	6215398	chr1	6410037	6410536	4732440D04Rik|chr1:6410037-6410536	0.101641673648961	.	.
chr1	6214899	6215398	chr1	6483957	6484456	4732440D04Rik|chr1:6483957-6484456	0.137011808982879	.	.
chr1	7088594	7089093	chr1	6751716	6752215	Pcmtd1|chr1:6751716-6752215	0.139771937753331	.	.
chr1	7088594	7089093	chr1	6800064	6800563	Pcmtd1|chr1:6800064-6800563	0.204744355282843	.	.
chr1	7088594	7089093	chr1	6819846	6820345	Pcmtd1|chr1:6819846-6820345	0.212807147439481	.	.
chr1	7088594	7089093	chr1	6893590	6894089	Pcmtd1|chr1:6893590-6894089	0.236534093773384	.	.
chr1	7088594	7089093	chr1	7159510	7160009	Pcmtd1|chr1:7159510-7160009	0.210445742985419	.	.
chr1	7397174	7397673	chr1	7105020	7105519	Gm26901|chr1:7105020-7105519	0.126838483260502	.	.
chr1	7397174	7397673	chr1	7204719	7205218	Gm26901|chr1:7204719-7205218	0.150767151058206	.	.
chr1	7397174	7397673	chr1	7206575	7207074	Gm26901|chr1:7206575-7207074	0.128472515379622	.	.
chr1	7397174	7397673	chr1	7218866	7219365	Gm26901|chr1:7218866-7219365	0.129926793505848	.	.
chr1	7397174	7397673	chr1	7316301	7316800	Gm26901|chr1:7316301-7316800	0.0956763538598991	.	.
chr1	7397174	7397673	chr1	7678452	7678951	Gm26901|chr1:7678452-7678951	0.141233119392609	.	.
chr1	7397837	7398336	chr1	7105020	7105519	Gm26901|chr1:7105020-7105519	0.332160122963721	.	.
chr1	7397837	7398336	chr1	7204719	7205218	Gm26901|chr1:7204719-7205218	0.123538643185487	.	.
chr1	7397837	7398336	chr1	7218866	7219365	Gm26901|chr1:7218866-7219365	0.143327170809542	.	.
chr1	7397837	7398336	chr1	7316301	7316800	Gm26901|chr1:7316301-7316800	0.100510643659483	.	.
chr1	7398342	7398841	chr1	7105020	7105519	Gm26901|chr1:7105020-7105519	0.161138598842046	.	.
chr1	7398342	7398841	chr1	7204719	7205218	Gm26901|chr1:7204719-7205218	0.091622743164433	.	.
chr1	7398342	7398841	chr1	7218866	7219365	Gm26901|chr1:7218866-7219365	0.146069030357182	.	.
chr1	7398342	7398841	chr1	7292884	7293383	Gm26901|chr1:7292884-7293383	0.106074273097304	.	.
chr1	9298975	9299474	chr1	9151915	9152414	Sntg1|chr1:9151915-9152414	0.111564961000479	.	.
chr1	9298975	9299474	chr1	9298270	9298769	Sntg1|chr1:9298270-9298769	0.166931702280732	.	.
chr1	9299496	9299995	chr1	9382233	9382732	Sntg1|chr1:9382233-9382732	0.123174984085538	.	.
chr1	9600949	9601448	chr1	9382233	9382732	Vxn|chr1:9382233-9382732	0.178432627447725	.	.
chr1	9600949	9601448	chr1	9541113	9541612	Vxn|chr1:9541113-9541612	0.125556023194542	.	.
chr1	9600949	9601448	chr1	9569900	9570399	Vxn|chr1:9569900-9570399	0.186137948965288	.	.
chr1	9600949	9601448	chr1	9570415	9570914	Vxn|chr1:9570415-9570914	0.188292477966284	.	.
chr1	9600949	9601448	chr1	9609186	9609685	Vxn|chr1:9609186-9609685	0.175159132986675	.	.
chr1	9601474	9601973	chr1	9541113	9541612	Vxn|chr1:9541113-9541612	0.122573805750442	.	.
chr1	9601474	9601973	chr1	9569900	9570399	Vxn|chr1:9569900-9570399	0.0979633914801789	.	.
chr1	9601474	9601973	chr1	9570415	9570914	Vxn|chr1:9570415-9570914	0.117838594808349	.	.
chr1	9601474	9601973	chr1	9609186	9609685	Vxn|chr1:9609186-9609685	0.154580677744374	.	.
chr1	9700259	9700758	chr1	9298270	9298769	Mybl1|chr1:9298270-9298769	0.100811835384068	.	.
chr1	10993243	10993742	chr1	10771716	10772215	Prex2|chr1:10771716-10772215	0.127672995531252	.	.
chr1	10993243	10993742	chr1	10814151	10814650	Prex2|chr1:10814151-10814650	0.235404500521858	.	.
chr1	10993243	10993742	chr1	10874715	10875214	Prex2|chr1:10874715-10875214	0.14480371719641	.	.
chr1	10993243	10993742	chr1	10955127	10955626	Prex2|chr1:10955127-10955626	0.174683183444298	.	.
chr1	10993243	10993742	chr1	11139848	11140347	Prex2|chr1:11139848-11140347	0.168429665674585	.	.
chr1	10993243	10993742	chr1	11144417	11144916	Prex2|chr1:11144417-11144916	0.16721163891682	.	.
chr1	10993243	10993742	chr1	11183392	11183891	Prex2|chr1:11183392-11183891	0.216403664519319	.	.
chr1	10993772	10994271	chr1	10771716	10772215	Prex2|chr1:10771716-10772215	0.124102348182863	.	.
chr1	10993772	10994271	chr1	10814151	10814650	Prex2|chr1:10814151-10814650	0.229975040606014	.	.
chr1	10993772	10994271	chr1	11139848	11140347	Prex2|chr1:11139848-11140347	0.126640116614352	.	.
chr1	10993772	10994271	chr1	11144417	11144916	Prex2|chr1:11144417-11144916	0.131074575794114	.	.
chr1	11413910	11414409	chr1	11594948	11595447	A830018L16Rik|chr1:11594948-11595447	0.33115151453687	.	.
chr1	13589563	13590062	chr1	13619870	13620369	Tram1|chr1:13619870-13620369	0.12983603493963	.	.
chr1	13589563	13590062	chr1	13784344	13784843	Tram1|chr1:13784344-13784843	0.215360654190765	.	.
chr1	13589563	13590062	chr1	13938390	13938889	Tram1|chr1:13938390-13938889	0.125488572061452	.	.
chr1	13589563	13590062	chr1	13992884	13993383	Tram1|chr1:13992884-13993383	0.117346293104955	.	.
chr1	13659706	13660205	chr1	13619870	13620369	Lactb2|chr1:13619870-13620369	0.275168407846484	.	.
chr1	13659706	13660205	chr1	13632427	13632926	Lactb2|chr1:13632427-13632926	0.137327399542162	.	.
chr1	13659706	13660205	chr1	13938390	13938889	Lactb2|chr1:13938390-13938889	0.153629364448546	.	.
chr1	13660314	13660813	chr1	13601203	13601702	Lactb2|chr1:13601203-13601702	0.263829265924971	.	.
chr1	13660314	13660813	chr1	13619870	13620369	Lactb2|chr1:13619870-13620369	0.329999143209485	.	.
chr1	13660314	13660813	chr1	13623351	13623850	Lactb2|chr1:13623351-13623850	0.149657627172056	.	.
chr1	13660314	13660813	chr1	13706254	13706753	Lactb2|chr1:13706254-13706753	0.153974412692305	.	.
chr1	13660314	13660813	chr1	13738820	13739319	Lactb2|chr1:13738820-13739319	0.21005200000017	.	.
chr1	13660314	13660813	chr1	13752366	13752865	Lactb2|chr1:13752366-13752865	0.202478235976793	.	.
chr1	13660314	13660813	chr1	13784344	13784843	Lactb2|chr1:13784344-13784843	0.129865243579602	.	.
chr1	14309549	14310048	chr1	14263849	14264348	Eya1|chr1:14263849-14264348	0.09354532340586	.	.
chr1	14309549	14310048	chr1	14517652	14518151	Eya1|chr1:14517652-14518151	0.219532048465175	.	.
chr1	14309549	14310048	chr1	14585344	14585843	Eya1|chr1:14585344-14585843	0.223065962742697	.	.
chr1	14755218	14755717	chr1	14513458	14513957	Msc|chr1:14513458-14513957	0.255637715011279	.	.
chr1	14755218	14755717	chr1	14517652	14518151	Msc|chr1:14517652-14518151	0.197413665944571	.	.
chr1	14755218	14755717	chr1	14585344	14585843	Msc|chr1:14585344-14585843	0.227935339927769	.	.
chr1	14755218	14755717	chr1	14620503	14621002	Msc|chr1:14620503-14621002	0.215637774681415	.	.
chr1	14755218	14755717	chr1	14627135	14627634	Msc|chr1:14627135-14627634	0.261429109869621	.	.
chr1	14755218	14755717	chr1	14635842	14636341	Msc|chr1:14635842-14636341	0.210961092810026	.	.
chr1	14755218	14755717	chr1	14862298	14862797	Msc|chr1:14862298-14862797	0.129143401101964	.	.
chr1	14755218	14755717	chr1	15007624	15008123	Msc|chr1:15007624-15008123	0.169048591831859	.	.
chr1	15805340	15805839	chr1	15791827	15792326	Terf1|chr1:15791827-15792326	0.178666529776201	.	.
chr1	15805340	15805839	chr1	15905034	15905533	Terf1|chr1:15905034-15905533	0.129490724435905	.	.
chr1	15805340	15805839	chr1	15992582	15993081	Terf1|chr1:15992582-15993081	0.101310186243654	.	.
chr1	15805340	15805839	chr1	16135760	16136259	Terf1|chr1:16135760-16136259	0.20695155076796	.	.
chr1	15805340	15805839	chr1	16192740	16193239	Terf1|chr1:16192740-16193239	0.144460129945041	.	.
chr1	15805340	15805839	chr1	16214520	16215019	Terf1|chr1:16214520-16215019	0.200262432844066	.	.
chr1	16093096	16093595	chr1	15796455	15796954	4930444P10Rik|chr1:15796455-15796954	0.367523135524293	.	.
chr1	16093096	16093595	chr1	15905034	15905533	4930444P10Rik|chr1:15905034-15905533	0.171418240815309	.	.
chr1	16093096	16093595	chr1	16135760	16136259	4930444P10Rik|chr1:16135760-16136259	0.180555000384378	.	.
chr1	16103947	16104446	chr1	15936337	15936836	Rpl7|chr1:15936337-15936836	0.0940334167529146	.	.
chr1	16103947	16104446	chr1	15992582	15993081	Rpl7|chr1:15992582-15993081	0.139803451795685	.	.
chr1	16103947	16104446	chr1	16115053	16115552	Rpl7|chr1:16115053-16115552	0.225414756551047	.	.
chr1	16103947	16104446	chr1	16120540	16121039	Rpl7|chr1:16120540-16121039	0.189335967661	.	.
chr1	16103947	16104446	chr1	16232131	16232630	Rpl7|chr1:16232131-16232630	0.102980272252438	.	.
chr1	16103947	16104446	chr1	16237212	16237711	Rpl7|chr1:16237212-16237711	0.0981469927998574	.	.
chr1	16104453	16104952	chr1	15796455	15796954	Rpl7|chr1:15796455-15796954	0.139544693359372	.	.
chr1	16104453	16104952	chr1	15899561	15900060	Rpl7|chr1:15899561-15900060	0.116028509764703	.	.
chr1	16104453	16104952	chr1	16232131	16232630	Rpl7|chr1:16232131-16232630	0.10422070482716	.	.
chr1	16104999	16105498	chr1	15796455	15796954	Rdh10|chr1:15796455-15796954	0.183074638975475	.	.
chr1	16104999	16105498	chr1	15796455	15796954	Rpl7|chr1:15796455-15796954	0.183074638975475	.	.
chr1	16105563	16106062	chr1	16192740	16193239	Rdh10|chr1:16192740-16193239	0.152169128504446	.	.
chr1	16519035	16519534	chr1	16512456	16512955	Stau2|chr1:16512456-16512955	0.123245360719403	.	.
chr1	16519035	16519534	chr1	16878603	16879102	Stau2|chr1:16878603-16879102	0.113011021512118	.	.
chr1	16618483	16618982	chr1	16566122	16566621	Ube2w|chr1:16566122-16566621	0.138332825890046	.	.
chr1	16618483	16618982	chr1	16592201	16592700	Ube2w|chr1:16592201-16592700	0.0933332924298054	.	.
chr1	16618483	16618982	chr1	16798252	16798751	Ube2w|chr1:16798252-16798751	0.165492338024862	.	.
chr1	16618483	16618982	chr1	16846410	16846909	Ube2w|chr1:16846410-16846909	0.120202923513964	.	.
chr1	16619102	16619601	chr1	16846410	16846909	Ube2w|chr1:16846410-16846909	0.208313897930461	.	.
chr1	16664905	16665404	chr1	16512456	16512955	Tmem70|chr1:16512456-16512955	0.205542544374561	.	.
chr1	16664905	16665404	chr1	16676850	16677349	Tmem70|chr1:16676850-16677349	0.183689225910103	.	.
chr1	16664905	16665404	chr1	16878603	16879102	Tmem70|chr1:16878603-16879102	0.14094611165301	.	.
chr1	17097665	17098164	chr1	16798252	16798751	Jph1|chr1:16798252-16798751	0.0995062671428206	.	.
chr1	17097665	17098164	chr1	16798252	16798751	Jph1|chr1:16798252-16798751	0.0995062671428207	.	.
chr1	17097665	17098164	chr1	16846410	16846909	Jph1|chr1:16846410-16846909	0.0998209654661857	.	.
chr1	17097665	17098164	chr1	16846410	16846909	Jph1|chr1:16846410-16846909	0.0998209654661858	.	.
chr1	17097665	17098164	chr1	17122724	17123223	Jph1|chr1:17122724-17123223	0.112188116626991	.	.
chr1	17097665	17098164	chr1	17406304	17406803	Jph1|chr1:17406304-17406803	0.136807395800083	.	.
chr1	17727070	17727569	chr1	17309890	17310389	Crispld1|chr1:17309890-17310389	0.302996323955062	.	.
chr1	17727070	17727569	chr1	17309890	17310389	Gm16070|chr1:17309890-17310389	0.302996323955062	.	.
chr1	17727070	17727569	chr1	17599870	17600369	Crispld1|chr1:17599870-17600369	0.159012373011143	.	.
chr1	17727070	17727569	chr1	17599870	17600369	Gm16070|chr1:17599870-17600369	0.159012373011143	.	.
chr1	17727070	17727569	chr1	17751349	17751848	Crispld1|chr1:17751349-17751848	0.318806883192084	.	.
chr1	17727070	17727569	chr1	17751349	17751848	Gm16070|chr1:17751349-17751848	0.318806883192084	.	.
chr1	17727070	17727569	chr1	17840747	17841246	Crispld1|chr1:17840747-17841246	0.158249178502176	.	.
chr1	17727070	17727569	chr1	17840747	17841246	Gm16070|chr1:17840747-17841246	0.158249178502176	.	.
chr1	17727608	17728107	chr1	17751349	17751848	Crispld1|chr1:17751349-17751848	0.245207233172794	.	.
chr1	17727608	17728107	chr1	17751349	17751848	Gm16070|chr1:17751349-17751848	0.245207233172794	.	.
chr1	17727608	17728107	chr1	17840747	17841246	Crispld1|chr1:17840747-17841246	0.144411630635736	.	.
chr1	17727608	17728107	chr1	17840747	17841246	Gm16070|chr1:17840747-17841246	0.144411630635736	.	.
chr1	18057998	18058497	chr1	17765245	17765744	Gm28756|chr1:17765245-17765744	0.30861522075218	.	.
chr1	18057998	18058497	chr1	17838342	17838841	Gm28756|chr1:17838342-17838841	0.117142391371803	.	.
chr1	18057998	18058497	chr1	18026190	18026689	Gm28756|chr1:18026190-18026689	0.193762337534627	.	.
chr1	18057998	18058497	chr1	18181145	18181644	Gm28756|chr1:18181145-18181644	0.195586149119592	.	.
chr1	18057998	18058497	chr1	18272465	18272964	Gm28756|chr1:18272465-18272964	0.171854805150858	.	.
chr1	18057998	18058497	chr1	18399597	18400096	Gm28756|chr1:18399597-18400096	0.119801660109385	.	.
chr1	18057998	18058497	chr1	18416187	18416686	Gm28756|chr1:18416187-18416686	0.181669940785261	.	.
chr1	18058553	18059052	chr1	17751349	17751848	Gm28756|chr1:17751349-17751848	0.179304687988151	.	.
chr1	18058553	18059052	chr1	17765245	17765744	Gm28756|chr1:17765245-17765744	0.207155990235974	.	.
chr1	18058553	18059052	chr1	17840747	17841246	Gm28756|chr1:17840747-17841246	0.138308422168693	.	.
chr1	18058553	18059052	chr1	18026190	18026689	Gm28756|chr1:18026190-18026689	0.0969245001703231	.	.
chr1	18058553	18059052	chr1	18106146	18106645	Gm28756|chr1:18106146-18106645	0.0922129466132599	.	.
chr1	18058553	18059052	chr1	18399597	18400096	Gm28756|chr1:18399597-18400096	0.110803905153775	.	.
chr1	18058553	18059052	chr1	18416187	18416686	Gm28756|chr1:18416187-18416686	0.201506941187148	.	.
chr1	20820187	20820686	chr1	20699955	20700454	Mcm3|chr1:20699955-20700454	0.122311560842009	.	.
chr1	20820187	20820686	chr1	20786199	20786698	Mcm3|chr1:20786199-20786698	0.10933247734157	.	.
chr1	20890311	20890810	chr1	20513637	20514136	6720483E21Rik|chr1:20513637-20514136	0.12580746785729	.	.
chr1	20890311	20890810	chr1	20513637	20514136	Paqr8|chr1:20513637-20514136	0.12580746785729	.	.
chr1	20890311	20890810	chr1	20554332	20554831	6720483E21Rik|chr1:20554332-20554831	0.260181222229959	.	.
chr1	20890311	20890810	chr1	20554332	20554831	Paqr8|chr1:20554332-20554831	0.260181222229959	.	.
chr1	20890311	20890810	chr1	20925578	20926077	6720483E21Rik|chr1:20925578-20926077	0.159495735726506	.	.
chr1	20890311	20890810	chr1	20925578	20926077	Paqr8|chr1:20925578-20926077	0.159495735726506	.	.
chr1	20890857	20891356	chr1	20554332	20554831	6720483E21Rik|chr1:20554332-20554831	0.108174909286395	.	.
chr1	20890857	20891356	chr1	20554332	20554831	Paqr8|chr1:20554332-20554831	0.108174909286395	.	.
chr1	20890857	20891356	chr1	20925578	20926077	6720483E21Rik|chr1:20925578-20926077	0.135761256316913	.	.
chr1	20890857	20891356	chr1	20925578	20926077	Paqr8|chr1:20925578-20926077	0.135761256316913	.	.
chr1	25828941	25829440	chr1	25793933	25794432	Adgrb3|chr1:25793933-25794432	0.244043092322113	.	.
chr1	25828941	25829440	chr1	25891031	25891530	Adgrb3|chr1:25891031-25891530	0.118196418945104	.	.
chr1	25828941	25829440	chr1	26111089	26111588	Adgrb3|chr1:26111089-26111588	0.157523861831248	.	.
chr1	25828941	25829440	chr1	26116418	26116917	Adgrb3|chr1:26116418-26116917	0.103818532263475	.	.
chr1	30872795	30873294	chr1	30561112	30561611	Phf3|chr1:30561112-30561611	0.095360767545069	.	.
chr1	30872795	30873294	chr1	30656202	30656701	Phf3|chr1:30656202-30656701	0.113923336954245	.	.
chr1	30872795	30873294	chr1	30700382	30700881	Phf3|chr1:30700382-30700881	0.093137699902331	.	.
chr1	30872795	30873294	chr1	30740784	30741283	Phf3|chr1:30740784-30741283	0.170928132722056	.	.
chr1	30873430	30873929	chr1	30716282	30716781	Phf3|chr1:30716282-30716781	0.129770904910583	.	.
chr1	30873430	30873929	chr1	30740784	30741283	Phf3|chr1:30740784-30741283	0.10955682981768	.	.
chr1	30873430	30873929	chr1	30751054	30751553	Phf3|chr1:30751054-30751553	0.133541619541083	.	.
chr1	30873942	30874441	chr1	30716282	30716781	Phf3|chr1:30716282-30716781	0.1450422983455	.	.
chr1	30873942	30874441	chr1	30929933	30930432	Phf3|chr1:30929933-30930432	0.161355325891206	.	.
chr1	30949080	30949579	chr1	30554981	30555480	Ptp4a1|chr1:30554981-30555480	0.0913811312722832	.	.
chr1	30949080	30949579	chr1	30561112	30561611	Ptp4a1|chr1:30561112-30561611	0.119106506593297	.	.
chr1	30949080	30949579	chr1	30561640	30562139	Ptp4a1|chr1:30561640-30562139	0.119503170798485	.	.
chr1	30949080	30949579	chr1	30595347	30595846	Ptp4a1|chr1:30595347-30595846	0.0986878311537835	.	.
chr1	30949080	30949579	chr1	30681722	30682221	Ptp4a1|chr1:30681722-30682221	0.183521056526583	.	.
chr1	30949080	30949579	chr1	30716282	30716781	Ptp4a1|chr1:30716282-30716781	0.094157527850235	.	.
chr1	30949080	30949579	chr1	30751054	30751553	Ptp4a1|chr1:30751054-30751553	0.0985693385421887	.	.
chr1	30949080	30949579	chr1	30930527	30931026	Ptp4a1|chr1:30930527-30931026	0.0975748662610968	.	.
chr1	30949582	30950081	chr1	30561112	30561611	Ptp4a1|chr1:30561112-30561611	0.131907016594853	.	.
chr1	30949582	30950081	chr1	30656202	30656701	Ptp4a1|chr1:30656202-30656701	0.188510218526639	.	.
chr1	30949582	30950081	chr1	30681722	30682221	Ptp4a1|chr1:30681722-30682221	0.124853094608395	.	.
chr1	30949582	30950081	chr1	30716282	30716781	Ptp4a1|chr1:30716282-30716781	0.202720807320087	.	.
chr1	32172459	32172958	chr1	31848493	31848992	Khdrbs2|chr1:31848493-31848992	0.259991816433265	.	.
chr1	32172459	32172958	chr1	31876659	31877158	Khdrbs2|chr1:31876659-31877158	0.156935533960871	.	.
chr1	32172459	32172958	chr1	31996198	31996697	Khdrbs2|chr1:31996198-31996697	0.0909646370746163	.	.
chr1	32172459	32172958	chr1	32105715	32106214	Khdrbs2|chr1:32105715-32106214	0.164267463123224	.	.
chr1	40790447	40790946	chr1	40797275	40797774	Mfsd9|chr1:40797275-40797774	0.0924827071513475	.	.
chr1	40790447	40790946	chr1	40844577	40845076	Mfsd9|chr1:40844577-40845076	0.213283346397632	.	.
chr1	40790447	40790946	chr1	40878983	40879482	Mfsd9|chr1:40878983-40879482	0.110826138273433	.	.
chr1	40790447	40790946	chr1	41092756	41093255	Mfsd9|chr1:41092756-41093255	0.111448835850564	.	.
chr1	40790447	40790946	chr1	41114591	41115090	Mfsd9|chr1:41114591-41115090	0.236574537095492	.	.
chr1	40790447	40790946	chr1	41123555	41124054	Mfsd9|chr1:41123555-41124054	0.18139576284229	.	.
chr1	44102213	44102712	chr1	44064570	44065069	Tex30|chr1:44064570-44065069	0.130739139363295	.	.
chr1	44102213	44102712	chr1	44452616	44453115	Tex30|chr1:44452616-44453115	0.0945067770027417	.	.
chr1	44118638	44119137	chr1	44064570	44065069	Bivm|chr1:44064570-44065069	0.108747066303886	.	.
chr1	44118638	44119137	chr1	44064570	44065069	Poglut2|chr1:44064570-44065069	0.108747066303886	.	.
chr1	44118638	44119137	chr1	44459127	44459626	Bivm|chr1:44459127-44459626	0.0981420973389166	.	.
chr1	44118638	44119137	chr1	44459127	44459626	Poglut2|chr1:44459127-44459626	0.0981420973389166	.	.
chr1	44119144	44119643	chr1	44064570	44065069	Bivm|chr1:44064570-44065069	0.110528028471445	.	.
chr1	44119144	44119643	chr1	44064570	44065069	Poglut2|chr1:44064570-44065069	0.110528028471445	.	.
chr1	44119144	44119643	chr1	44174622	44175121	Bivm|chr1:44174622-44175121	0.140087708143041	.	.
chr1	44119144	44119643	chr1	44174622	44175121	Poglut2|chr1:44174622-44175121	0.140087708143041	.	.
chr1	44119663	44120162	chr1	44064570	44065069	Bivm|chr1:44064570-44065069	0.188698706544761	.	.
chr1	44119663	44120162	chr1	44174622	44175121	Bivm|chr1:44174622-44175121	0.156714344747947	.	.
chr1	44119663	44120162	chr1	44214428	44214927	Bivm|chr1:44214428-44214927	0.277328113658465	.	.
chr1	44119663	44120162	chr1	44452616	44453115	Bivm|chr1:44452616-44453115	0.091265042780319	.	.
chr1	44551396	44551895	chr1	44459127	44459626	Gulp1|chr1:44459127-44459626	0.153031183800382	.	.
chr1	44551396	44551895	chr1	44566988	44567487	Gulp1|chr1:44566988-44567487	0.225458661262823	.	.
chr1	44551396	44551895	chr1	44589518	44590017	Gulp1|chr1:44589518-44590017	0.278062807414595	.	.
chr1	44551396	44551895	chr1	44645161	44645660	Gulp1|chr1:44645161-44645660	0.202306882209192	.	.
chr1	44551396	44551895	chr1	44645681	44646180	Gulp1|chr1:44645681-44646180	0.117094533599394	.	.
chr1	44551396	44551895	chr1	44650158	44650657	Gulp1|chr1:44650158-44650657	0.466743060237107	.	.
chr1	44551396	44551895	chr1	44659614	44660113	Gulp1|chr1:44659614-44660113	0.130422571491228	.	.
chr1	44551396	44551895	chr1	44663694	44664193	Gulp1|chr1:44663694-44664193	0.269201928881785	.	.
chr1	44551396	44551895	chr1	44737195	44737694	Gulp1|chr1:44737195-44737694	0.102024900939756	.	.
chr1	44552204	44552703	chr1	44566988	44567487	Gulp1|chr1:44566988-44567487	0.208692588425834	.	.
chr1	44552204	44552703	chr1	44589518	44590017	Gulp1|chr1:44589518-44590017	0.118984091000664	.	.
chr1	44552204	44552703	chr1	44645161	44645660	Gulp1|chr1:44645161-44645660	0.158597103040608	.	.
chr1	44552204	44552703	chr1	44650158	44650657	Gulp1|chr1:44650158-44650657	0.277971286887419	.	.
chr1	44552204	44552703	chr1	44663694	44664193	Gulp1|chr1:44663694-44664193	0.255615406365247	.	.
chr1	44745649	44746148	chr1	44459127	44459626	4930521E06Rik|chr1:44459127-44459626	0.10269071586112	.	.
chr1	44745649	44746148	chr1	44506360	44506859	4930521E06Rik|chr1:44506360-44506859	0.207052557035953	.	.
chr1	44745649	44746148	chr1	44669372	44669871	4930521E06Rik|chr1:44669372-44669871	0.0911045985262744	.	.
chr1	44745649	44746148	chr1	44704623	44705122	4930521E06Rik|chr1:44704623-44705122	0.163122536978417	.	.
chr1	45794689	45795188	chr1	45766100	45766599	Wdr75|chr1:45766100-45766599	0.113375298642458	.	.
chr1	45794689	45795188	chr1	46022239	46022738	Wdr75|chr1:46022239-46022738	0.209798613538762	.	.
chr1	45794689	45795188	chr1	46222543	46223042	Wdr75|chr1:46222543-46223042	0.164577799435913	.	.
chr1	45795197	45795696	chr1	45627823	45628322	Wdr75|chr1:45627823-45628322	0.0964539367447759	.	.
chr1	45925424	45925923	chr1	45627823	45628322	Slc40a1|chr1:45627823-45628322	0.0910234054942042	.	.
chr1	45925424	45925923	chr1	45766100	45766599	Slc40a1|chr1:45766100-45766599	0.109523507698596	.	.
chr1	45925424	45925923	chr1	45780721	45781220	Slc40a1|chr1:45780721-45781220	0.116853143856751	.	.
chr1	45925424	45925923	chr1	46067115	46067614	Slc40a1|chr1:46067115-46067614	0.203842161335734	.	.
chr1	45925424	45925923	chr1	46222543	46223042	Slc40a1|chr1:46222543-46223042	0.124510562392641	.	.
chr1	46065930	46066429	chr1	46052276	46052775	Dnah7b|chr1:46052276-46052775	0.134559728191976	.	.
chr1	46066566	46067065	chr1	45766100	45766599	Dnah7b|chr1:45766100-45766599	0.0972134590775711	.	.
chr1	46066566	46067065	chr1	45780721	45781220	Dnah7b|chr1:45780721-45781220	0.158616021707067	.	.
chr1	46066566	46067065	chr1	46067115	46067614	Dnah7b|chr1:46067115-46067614	0.494530007462315	.	.
chr1	46066566	46067065	chr1	46222543	46223042	Dnah7b|chr1:46222543-46223042	0.240734700342888	.	.
chr1	46066566	46067065	chr1	46416614	46417113	Dnah7b|chr1:46416614-46417113	0.213394963690282	.	.
chr1	46425176	46425675	chr1	46052276	46052775	Dnah7c|chr1:46052276-46052775	0.112092051700387	.	.
chr1	46425176	46425675	chr1	46067115	46067614	Dnah7c|chr1:46067115-46067614	0.172148127345146	.	.
chr1	46425176	46425675	chr1	46222543	46223042	Dnah7c|chr1:46222543-46223042	0.254740456948465	.	.
chr1	46425176	46425675	chr1	46580384	46580883	Dnah7c|chr1:46580384-46580883	0.110603274934815	.	.
chr1	52816845	52817344	chr1	52854016	52854515	Inpp1|chr1:52854016-52854515	0.183711211506951	.	.
chr1	52816845	52817344	chr1	52872724	52873223	Inpp1|chr1:52872724-52873223	0.150471060714969	.	.
chr1	52817513	52818012	chr1	52854016	52854515	Inpp1|chr1:52854016-52854515	0.102436306037561	.	.
chr1	52817513	52818012	chr1	52872724	52873223	Inpp1|chr1:52872724-52873223	0.288892334144696	.	.
chr1	52817513	52818012	chr1	52952486	52952985	Inpp1|chr1:52952486-52952985	0.102285028571292	.	.
chr1	52817513	52818012	chr1	52971822	52972321	Inpp1|chr1:52971822-52972321	0.139431520846089	.	.
chr1	52817513	52818012	chr1	52986655	52987154	Inpp1|chr1:52986655-52987154	0.0978810100266073	.	.
chr1	52844734	52845233	chr1	52758085	52758584	Hibch|chr1:52758085-52758584	0.118042665948663	.	.
chr1	52844734	52845233	chr1	52872724	52873223	Hibch|chr1:52872724-52873223	0.137209091741404	.	.
chr1	52844734	52845233	chr1	52951973	52952472	Hibch|chr1:52951973-52952472	0.171792490475214	.	.
chr1	52844734	52845233	chr1	52955615	52956114	Hibch|chr1:52955615-52956114	0.119535493997445	.	.
chr1	52844734	52845233	chr1	52971822	52972321	Hibch|chr1:52971822-52972321	0.114224473119964	.	.
chr1	52844734	52845233	chr1	53017260	53017759	Hibch|chr1:53017260-53017759	0.180953534557347	.	.
chr1	53061825	53062324	chr1	52752671	52753170	Mstn|chr1:52752671-52753170	0.0932248799928753	.	.
chr1	53061825	53062324	chr1	52951973	52952472	Mstn|chr1:52951973-52952472	0.157822759602621	.	.
chr1	53061825	53062324	chr1	52971822	52972321	Mstn|chr1:52971822-52972321	0.151716010371606	.	.
chr1	53061825	53062324	chr1	53017260	53017759	Mstn|chr1:53017260-53017759	0.0988064449757939	.	.
chr1	53061825	53062324	chr1	53032502	53033001	Mstn|chr1:53032502-53033001	0.131397303407274	.	.
chr1	53061825	53062324	chr1	53466685	53467184	Mstn|chr1:53466685-53467184	0.26533997381362	.	.
chr1	53296806	53297305	chr1	53017260	53017759	Ormdl1|chr1:53017260-53017759	0.116820335651185	.	.
chr1	53296806	53297305	chr1	53017260	53017759	Pms1|chr1:53017260-53017759	0.116820335651185	.	.
chr1	53296806	53297305	chr1	53647863	53648362	Ormdl1|chr1:53647863-53648362	0.299927246784466	.	.
chr1	53296806	53297305	chr1	53647863	53648362	Pms1|chr1:53647863-53648362	0.299927246784466	.	.
chr1	53313399	53313898	chr1	53017260	53017759	Osgepl1|chr1:53017260-53017759	0.128628782577797	.	.
chr1	53313399	53313898	chr1	53272612	53273111	Osgepl1|chr1:53272612-53273111	0.15315798228879	.	.
chr1	53352482	53352981	chr1	53466685	53467184	Asdurf|chr1:53466685-53467184	0.30422451632339	.	.
chr1	53352482	53352981	chr1	53466685	53467184	Asnsd1|chr1:53466685-53467184	0.30422451632339	.	.
chr1	53352482	53352981	chr1	53546977	53547476	Asdurf|chr1:53546977-53547476	0.364439177937469	.	.
chr1	53352482	53352981	chr1	53546977	53547476	Asnsd1|chr1:53546977-53547476	0.364439177937469	.	.
chr1	53706596	53707095	chr1	53272612	53273111	Dnah7a|chr1:53272612-53273111	0.197512601741556	.	.
chr1	53706596	53707095	chr1	53466685	53467184	Dnah7a|chr1:53466685-53467184	0.121096983508656	.	.
chr1	53706596	53707095	chr1	53647863	53648362	Dnah7a|chr1:53647863-53648362	0.319876824436059	.	.
chr1	54194329	54194828	chr1	54193770	54194269	Hecw2|chr1:54193770-54194269	0.221469571154977	.	.
chr1	54194329	54194828	chr1	54256299	54256798	Hecw2|chr1:54256299-54256798	0.0917199208320582	.	.
chr1	54194329	54194828	chr1	54448109	54448608	Hecw2|chr1:54448109-54448608	0.100678283422131	.	.
chr1	54194329	54194828	chr1	54448766	54449265	Hecw2|chr1:54448766-54449265	0.129188327021899	.	.
chr1	54194947	54195446	chr1	54039037	54039536	Hecw2|chr1:54039037-54039536	0.170027462320069	.	.
chr1	54194947	54195446	chr1	54065359	54065858	Hecw2|chr1:54065359-54065858	0.316018785936478	.	.
chr1	54194947	54195446	chr1	54193770	54194269	Hecw2|chr1:54193770-54194269	0.0982386594001566	.	.
chr1	54194947	54195446	chr1	54332940	54333439	Hecw2|chr1:54332940-54333439	0.126856752142569	.	.
chr1	54194947	54195446	chr1	54464442	54464941	Hecw2|chr1:54464442-54464941	0.144237874772813	.	.
chr1	54250459	54250958	chr1	54578469	54578968	Ccdc150|chr1:54578469-54578968	0.207698727672587	.	.
chr1	54250459	54250958	chr1	54665931	54666430	Ccdc150|chr1:54665931-54666430	0.134368998994704	.	.
chr1	54438767	54439266	chr1	54332940	54333439	Gtf3c3|chr1:54332940-54333439	0.117961554231333	.	.
chr1	54438767	54439266	chr1	54467308	54467807	Gtf3c3|chr1:54467308-54467807	0.12256944441911	.	.
chr1	54438767	54439266	chr1	54715009	54715508	Gtf3c3|chr1:54715009-54715508	0.102604703517312	.	.
chr1	54438767	54439266	chr1	54735435	54735934	Gtf3c3|chr1:54735435-54735934	0.122628450714474	.	.
chr1	54557443	54557942	chr1	54534145	54534644	Pgap1|chr1:54534145-54534644	0.187302517210554	.	.
chr1	54557443	54557942	chr1	54578469	54578968	Pgap1|chr1:54578469-54578968	0.26417439304125	.	.
chr1	54557443	54557942	chr1	54690573	54691072	Pgap1|chr1:54690573-54691072	0.0949688787567741	.	.
chr1	54557443	54557942	chr1	54723257	54723756	Pgap1|chr1:54723257-54723756	0.0923182396764419	.	.
chr1	55052491	55052990	chr1	55383081	55383580	Coq10b|chr1:55383081-55383580	0.155247441287443	.	.
chr1	55052491	55052990	chr1	55399828	55400327	Coq10b|chr1:55399828-55400327	0.236168928714401	.	.
chr1	55052491	55052990	chr1	55428879	55429378	Coq10b|chr1:55428879-55429378	0.110848462237954	.	.
chr1	55087395	55087894	chr1	55192060	55192559	Hspd1|chr1:55192060-55192559	0.122495541627321	.	.
chr1	55087395	55087894	chr1	55192060	55192559	Hspe1|chr1:55192060-55192559	0.122495541627321	.	.
chr1	55087395	55087894	chr1	55383081	55383580	Hspd1|chr1:55383081-55383580	0.116188836063552	.	.
chr1	55087395	55087894	chr1	55383081	55383580	Hspe1|chr1:55383081-55383580	0.116188836063552	.	.
chr1	55130908	55131407	chr1	55192060	55192559	Mob4|chr1:55192060-55192559	0.183378753281325	.	.
chr1	55131471	55131970	chr1	55192060	55192559	Mob4|chr1:55192060-55192559	0.260279353827012	.	.
chr1	55405572	55406071	chr1	55383081	55383580	Plcl1|chr1:55383081-55383580	0.251362502909085	.	.
chr1	56972152	56972651	chr1	56611082	56611581	9130024F11Rik|chr1:56611082-56611581	0.12627777821269	.	.
chr1	56972152	56972651	chr1	56733327	56733826	9130024F11Rik|chr1:56733327-56733826	0.168614171264973	.	.
chr1	57377374	57377873	chr1	57423605	57424104	1700066M21Rik|chr1:57423605-57424104	0.225876209845955	.	.
chr1	57377374	57377873	chr1	57423605	57424104	4930558J18Rik|chr1:57423605-57424104	0.225876209845955	.	.
chr1	57377374	57377873	chr1	57430057	57430556	1700066M21Rik|chr1:57430057-57430556	0.138693346840376	.	.
chr1	57377374	57377873	chr1	57430057	57430556	1700066M21Rik|chr1:57430057-57430556	0.138693346840377	.	.
chr1	57377374	57377873	chr1	57430057	57430556	4930558J18Rik|chr1:57430057-57430556	0.138693346840376	.	.
chr1	57377374	57377873	chr1	57430057	57430556	4930558J18Rik|chr1:57430057-57430556	0.138693346840377	.	.
chr1	57377374	57377873	chr1	57436901	57437400	1700066M21Rik|chr1:57436901-57437400	0.112301783415719	.	.
chr1	57377374	57377873	chr1	57436901	57437400	4930558J18Rik|chr1:57436901-57437400	0.112301783415719	.	.
chr1	57377988	57378487	chr1	57269706	57270205	1700066M21Rik|chr1:57269706-57270205	0.136401511442352	.	.
chr1	57377988	57378487	chr1	57269706	57270205	4930558J18Rik|chr1:57269706-57270205	0.136401511442352	.	.
chr1	57377988	57378487	chr1	57450186	57450685	1700066M21Rik|chr1:57450186-57450685	0.104117494235491	.	.
chr1	57377988	57378487	chr1	57450186	57450685	4930558J18Rik|chr1:57450186-57450685	0.104117494235491	.	.
chr1	57406257	57406756	chr1	57394001	57394500	Maip1|chr1:57394001-57394500	0.175657661429255	.	.
chr1	57406257	57406756	chr1	57394001	57394500	Tyw5|chr1:57394001-57394500	0.175657661429255	.	.
chr1	58972763	58973262	chr1	58952480	58952979	Stradb|chr1:58952480-58952979	0.139634365495115	.	.
chr1	58972763	58973262	chr1	58952480	58952979	Trak2|chr1:58952480-58952979	0.139634365495115	.	.
chr1	58973284	58973783	chr1	58936737	58937236	Stradb|chr1:58936737-58937236	0.148367942403862	.	.
chr1	58973284	58973783	chr1	58936737	58937236	Trak2|chr1:58936737-58937236	0.148367942403862	.	.
chr1	58973284	58973783	chr1	58947998	58948497	Stradb|chr1:58947998-58948497	0.187022626858833	.	.
chr1	58973284	58973783	chr1	58947998	58948497	Trak2|chr1:58947998-58948497	0.187022626858833	.	.
chr1	59120147	59120646	chr1	59100963	59101462	G730003C15Rik|chr1:59100963-59101462	0.100063802333149	.	.
chr1	59120147	59120646	chr1	59100963	59101462	Tmem237|chr1:59100963-59101462	0.100063802333149	.	.
chr1	59162883	59163382	chr1	58855939	58856438	Mpp4|chr1:58855939-58856438	0.517305586511116	.	.
chr1	59162883	59163382	chr1	58856761	58857260	Mpp4|chr1:58856761-58857260	0.329929298142195	.	.
chr1	59162883	59163382	chr1	58909565	58910064	Mpp4|chr1:58909565-58910064	0.656296066570037	.	.
chr1	59162883	59163382	chr1	58936737	58937236	Mpp4|chr1:58936737-58937236	0.525562643684575	.	.
chr1	59162883	59163382	chr1	58937261	58937760	Mpp4|chr1:58937261-58937760	0.512639535773968	.	.
chr1	59162883	59163382	chr1	58947998	58948497	Mpp4|chr1:58947998-58948497	0.415019245999013	.	.
chr1	59162883	59163382	chr1	58952480	58952979	Mpp4|chr1:58952480-58952979	0.235829985724325	.	.
chr1	59162883	59163382	chr1	58953049	58953548	Mpp4|chr1:58953049-58953548	0.441242465317472	.	.
chr1	59162883	59163382	chr1	59207514	59208013	Mpp4|chr1:59207514-59208013	0.449777601799676	.	.
chr1	59162883	59163382	chr1	59208053	59208552	Mpp4|chr1:59208053-59208552	0.201002682924438	.	.
chr1	59762644	59763143	chr1	59987611	59988110	Bmpr2|chr1:59987611-59988110	0.183018196547307	.	.
chr1	60042424	60042923	chr1	60488668	60489167	Ica1l|chr1:60488668-60489167	0.147682991837086	.	.
chr1	60042935	60043434	chr1	59899192	59899691	Ica1l|chr1:59899192-59899691	0.140192591951751	.	.
chr1	60042935	60043434	chr1	59958040	59958539	Ica1l|chr1:59958040-59958539	0.0943147168260257	.	.
chr1	60097980	60098479	chr1	60272439	60272938	Carf|chr1:60272439-60272938	0.156747364986259	.	.
chr1	60097980	60098479	chr1	60272439	60272938	Wdr12|chr1:60272439-60272938	0.156747364986259	.	.
chr1	60098487	60098986	chr1	60494905	60495404	Carf|chr1:60494905-60495404	0.165200144833662	.	.
chr1	60098487	60098986	chr1	60494905	60495404	Wdr12|chr1:60494905-60495404	0.165200144833662	.	.
chr1	60180257	60180756	chr1	60488668	60489167	Nbeal1|chr1:60488668-60489167	0.127581922524697	.	.
chr1	60342754	60343253	chr1	60263575	60264074	Cyp20a1|chr1:60263575-60264074	0.18734835336942	.	.
chr1	60342754	60343253	chr1	60488668	60489167	Cyp20a1|chr1:60488668-60489167	0.199004364908913	.	.
chr1	60343314	60343813	chr1	60488668	60489167	Cyp20a1|chr1:60488668-60489167	0.118602543669031	.	.
chr1	60343314	60343813	chr1	60494905	60495404	Cyp20a1|chr1:60494905-60495404	0.181454089329351	.	.
chr1	60409462	60409961	chr1	60494905	60495404	Abi2|chr1:60494905-60495404	0.171905536112062	.	.
chr1	65122893	65123392	chr1	65010101	65010600	D630023F18Rik|chr1:65010101-65010600	0.18225254752442	.	.
chr1	65122893	65123392	chr1	65179041	65179540	D630023F18Rik|chr1:65179041-65179540	0.113892287240441	.	.
chr1	65122893	65123392	chr1	65310949	65311448	D630023F18Rik|chr1:65310949-65311448	0.0948838470242962	.	.
chr1	65122893	65123392	chr1	65311469	65311968	D630023F18Rik|chr1:65311469-65311968	0.128679991755787	.	.
chr1	65186396	65186895	chr1	65169273	65169772	Idh1|chr1:65169273-65169772	0.0997660718527433	.	.
chr1	65186396	65186895	chr1	65169273	65169772	Idh1|chr1:65169273-65169772	0.0997660718527434	.	.
chr1	65186396	65186895	chr1	65169273	65169772	Pikfyve|chr1:65169273-65169772	0.0997660718527433	.	.
chr1	65186396	65186895	chr1	65169273	65169772	Pikfyve|chr1:65169273-65169772	0.0997660718527434	.	.
chr1	65186396	65186895	chr1	65178123	65178622	Idh1|chr1:65178123-65178622	0.221833594759033	.	.
chr1	65186396	65186895	chr1	65178123	65178622	Pikfyve|chr1:65178123-65178622	0.221833594759033	.	.
chr1	65186396	65186895	chr1	65431052	65431551	Idh1|chr1:65431052-65431551	0.118361675180249	.	.
chr1	65186396	65186895	chr1	65431052	65431551	Pikfyve|chr1:65431052-65431551	0.118361675180249	.	.
chr1	65282716	65283215	chr1	65046378	65046877	Pth2r|chr1:65046378-65046877	0.122021156269715	.	.
chr1	65282716	65283215	chr1	65280343	65280842	Pth2r|chr1:65280343-65280842	0.194454169175635	.	.
chr1	65282716	65283215	chr1	65441989	65442488	Pth2r|chr1:65441989-65442488	0.163282661864887	.	.
chr1	65282716	65283215	chr1	65638890	65639389	Pth2r|chr1:65638890-65639389	0.152096812898817	.	.
chr1	65282716	65283215	chr1	65687075	65687574	Pth2r|chr1:65687075-65687574	0.271595851062063	.	.
chr1	65282716	65283215	chr1	65687594	65688093	Pth2r|chr1:65687594-65688093	0.200683404167288	.	.
chr1	66174880	66175379	chr1	66129054	66129553	Map2|chr1:66129054-66129553	0.0926691384078645	.	.
chr1	66174880	66175379	chr1	66186399	66186898	Map2|chr1:66186399-66186898	0.156316905806223	.	.
chr1	66174880	66175379	chr1	66187006	66187505	Map2|chr1:66187006-66187505	0.116797676609936	.	.
chr1	66174880	66175379	chr1	66196627	66197126	Map2|chr1:66196627-66197126	0.106425440706676	.	.
chr1	69687151	69687650	chr1	69885030	69885529	Ikzf2|chr1:69885030-69885529	0.116292714929557	.	.
chr1	69826647	69827146	chr1	69600991	69601490	Spag16|chr1:69600991-69601490	0.168986037481009	.	.
chr1	69826647	69827146	chr1	69828081	69828580	Spag16|chr1:69828081-69828580	0.196495019677505	.	.
chr1	69826647	69827146	chr1	69885030	69885529	Spag16|chr1:69885030-69885529	0.110752554303086	.	.
chr1	69826647	69827146	chr1	70012899	70013398	Spag16|chr1:70012899-70013398	0.110678032652235	.	.
chr1	69826647	69827146	chr1	70143939	70144438	Spag16|chr1:70143939-70144438	0.159603248463699	.	.
chr1	70724978	70725477	chr1	70258183	70258682	Vwc2l|chr1:70258183-70258682	0.149254685816858	.	.
chr1	70724978	70725477	chr1	70316336	70316835	Vwc2l|chr1:70316336-70316835	0.159669195143125	.	.
chr1	70724978	70725477	chr1	70422676	70423175	Vwc2l|chr1:70422676-70423175	0.0932311845590464	.	.
chr1	70724978	70725477	chr1	70684092	70684591	Vwc2l|chr1:70684092-70684591	0.244344779104321	.	.
chr1	70724978	70725477	chr1	70684750	70685249	Vwc2l|chr1:70684750-70685249	0.173966865762401	.	.
chr1	70724978	70725477	chr1	70701929	70702428	Vwc2l|chr1:70701929-70702428	0.274149954284376	.	.
chr1	70724978	70725477	chr1	70738507	70739006	Vwc2l|chr1:70738507-70739006	0.18922828952498	.	.
chr1	70725497	70725996	chr1	70258183	70258682	Vwc2l|chr1:70258183-70258682	0.373507236178044	.	.
chr1	70725497	70725996	chr1	70316336	70316835	Vwc2l|chr1:70316336-70316835	0.252440036004566	.	.
chr1	70725497	70725996	chr1	70422676	70423175	Vwc2l|chr1:70422676-70423175	0.155942818935171	.	.
chr1	70725497	70725996	chr1	70533707	70534206	Vwc2l|chr1:70533707-70534206	0.0998613523130595	.	.
chr1	70725497	70725996	chr1	70536410	70536909	Vwc2l|chr1:70536410-70536909	0.270730556511092	.	.
chr1	70725497	70725996	chr1	70684092	70684591	Vwc2l|chr1:70684092-70684591	0.447596409740755	.	.
chr1	70725497	70725996	chr1	70684750	70685249	Vwc2l|chr1:70684750-70685249	0.111040639042777	.	.
chr1	70725497	70725996	chr1	70701929	70702428	Vwc2l|chr1:70701929-70702428	0.284734131962737	.	.
chr1	70725497	70725996	chr1	70738507	70739006	Vwc2l|chr1:70738507-70739006	0.295806811997012	.	.
chr1	74505730	74506229	chr1	74784124	74784623	Cnot9|chr1:74784124-74784623	0.209357902742658	.	.
chr1	74505730	74506229	chr1	74786284	74786783	Cnot9|chr1:74786284-74786783	0.0946045331696996	.	.
chr1	74505730	74506229	chr1	74802933	74803432	Cnot9|chr1:74802933-74803432	0.134992474766579	.	.
chr1	74505730	74506229	chr1	74806444	74806943	Cnot9|chr1:74806444-74806943	0.100285096737017	.	.
chr1	74505730	74506229	chr1	74806952	74807451	Cnot9|chr1:74806952-74807451	0.163326237881481	.	.
chr1	74505730	74506229	chr1	74872216	74872715	Cnot9|chr1:74872216-74872715	0.342121560256788	.	.
chr1	74505730	74506229	chr1	74894978	74895477	Cnot9|chr1:74894978-74895477	0.174593883632105	.	.
chr1	74506443	74506942	chr1	74763029	74763528	Cnot9|chr1:74763029-74763528	0.104380806203556	.	.
chr1	74506443	74506942	chr1	74784124	74784623	Cnot9|chr1:74784124-74784623	0.157088626323997	.	.
chr1	74506443	74506942	chr1	74802933	74803432	Cnot9|chr1:74802933-74803432	0.190162909794196	.	.
chr1	74506443	74506942	chr1	74872216	74872715	Cnot9|chr1:74872216-74872715	0.120697272329732	.	.
chr1	74506443	74506942	chr1	74880737	74881236	Cnot9|chr1:74880737-74881236	0.15180907379873	.	.
chr1	74506443	74506942	chr1	74882110	74882609	Cnot9|chr1:74882110-74882609	0.12033920152839	.	.
chr1	74506443	74506942	chr1	74894978	74895477	Cnot9|chr1:74894978-74895477	0.131817262361073	.	.
chr1	74587205	74587704	chr1	74806444	74806943	Bcs1l|chr1:74806444-74806943	0.097668703019354	.	.
chr1	74587205	74587704	chr1	74806444	74806943	Zfp142|chr1:74806444-74806943	0.097668703019354	.	.
chr1	74587962	74588461	chr1	74794449	74794948	Bcs1l|chr1:74794449-74794948	0.161959511740137	.	.
chr1	74587962	74588461	chr1	74794449	74794948	Zfp142|chr1:74794449-74794948	0.161959511740137	.	.
chr1	74587962	74588461	chr1	74806444	74806943	Bcs1l|chr1:74806444-74806943	0.146679108145185	.	.
chr1	74587962	74588461	chr1	74806444	74806943	Bcs1l|chr1:74806444-74806943	0.146679108145186	.	.
chr1	74587962	74588461	chr1	74806444	74806943	Zfp142|chr1:74806444-74806943	0.146679108145185	.	.
chr1	74587962	74588461	chr1	74806444	74806943	Zfp142|chr1:74806444-74806943	0.146679108145186	.	.
chr1	74587962	74588461	chr1	74858307	74858806	Bcs1l|chr1:74858307-74858806	0.108584685715079	.	.
chr1	74587962	74588461	chr1	74858307	74858806	Zfp142|chr1:74858307-74858806	0.108584685715079	.	.
chr1	74587962	74588461	chr1	74880737	74881236	Bcs1l|chr1:74880737-74881236	0.171926071269945	.	.
chr1	74587962	74588461	chr1	74880737	74881236	Zfp142|chr1:74880737-74881236	0.171926071269945	.	.
chr1	74601175	74601674	chr1	74799965	74800464	Rnf25|chr1:74799965-74800464	0.102564928310386	.	.
chr1	74601175	74601674	chr1	74799965	74800464	Stk36|chr1:74799965-74800464	0.102564928310386	.	.
chr1	74601175	74601674	chr1	74872216	74872715	Rnf25|chr1:74872216-74872715	0.0940328223283622	.	.
chr1	74601175	74601674	chr1	74872216	74872715	Stk36|chr1:74872216-74872715	0.0940328223283622	.	.
chr1	74661495	74661994	chr1	74802933	74803432	Ttll4|chr1:74802933-74803432	0.251967683531815	.	.
chr1	74661495	74661994	chr1	74806952	74807451	Ttll4|chr1:74806952-74807451	0.116194167412791	.	.
chr1	74661495	74661994	chr1	74816731	74817230	Ttll4|chr1:74816731-74817230	0.15779413005136	.	.
chr1	74661495	74661994	chr1	74858307	74858806	Ttll4|chr1:74858307-74858806	0.252151196056486	.	.
chr1	74661495	74661994	chr1	74872216	74872715	Ttll4|chr1:74872216-74872715	0.19601051769273	.	.
chr1	74661495	74661994	chr1	74880737	74881236	Ttll4|chr1:74880737-74881236	0.216607876286618	.	.
chr1	74850152	74850651	chr1	74621927	74622426	Gm16582|chr1:74621927-74622426	0.234650176646029	.	.
chr1	74850152	74850651	chr1	74621927	74622426	Gm16582|chr1:74621927-74622426	0.23465017664603	.	.
chr1	74850152	74850651	chr1	74872216	74872715	Gm16582|chr1:74872216-74872715	0.126640853844461	.	.
chr1	74854708	74855207	chr1	74808065	74808564	Cdk5r2|chr1:74808065-74808564	0.106364013925611	.	.
chr1	74854708	74855207	chr1	74872216	74872715	Cdk5r2|chr1:74872216-74872715	0.151744686901524	.	.
chr1	74854708	74855207	chr1	74882110	74882609	Cdk5r2|chr1:74882110-74882609	0.221659793593221	.	.
chr1	74854708	74855207	chr1	75141393	75141892	Cdk5r2|chr1:75141393-75141892	0.214215678854306	.	.
chr1	74893408	74893907	chr1	74800566	74801065	Cryba2|chr1:74800566-74801065	0.11606825086076	.	.
chr1	74893408	74893907	chr1	74858307	74858806	Cryba2|chr1:74858307-74858806	0.0943601935074542	.	.
chr1	74893408	74893907	chr1	74872216	74872715	Cryba2|chr1:74872216-74872715	0.157831483657053	.	.
chr1	74935357	74935856	chr1	74784124	74784623	Cfap65|chr1:74784124-74784623	0.194414952087264	.	.
chr1	74935357	74935856	chr1	74800566	74801065	Cfap65|chr1:74800566-74801065	0.101276475932911	.	.
chr1	74935357	74935856	chr1	74808065	74808564	Cfap65|chr1:74808065-74808564	0.0917230883406982	.	.
chr1	75124760	75125259	chr1	74786284	74786783	Nhej1|chr1:74786284-74786783	0.103844986824235	.	.
chr1	75124760	75125259	chr1	74794449	74794948	Nhej1|chr1:74794449-74794948	0.104941558115889	.	.
chr1	75124760	75125259	chr1	74806952	74807451	Nhej1|chr1:74806952-74807451	0.136051521668412	.	.
chr1	75124760	75125259	chr1	74858307	74858806	Nhej1|chr1:74858307-74858806	0.0941203161118433	.	.
chr1	75124760	75125259	chr1	74872216	74872715	Nhej1|chr1:74872216-74872715	0.170294507922781	.	.
chr1	75124760	75125259	chr1	74882110	74882609	Nhej1|chr1:74882110-74882609	0.0944500370389153	.	.
chr1	75124760	75125259	chr1	75001124	75001623	Nhej1|chr1:75001124-75001623	0.165342451029099	.	.
chr1	75124760	75125259	chr1	75244823	75245322	Nhej1|chr1:75244823-75245322	0.105479299156417	.	.
chr1	75142499	75142998	chr1	74802933	74803432	Cnppd1|chr1:74802933-74803432	0.169547086540664	.	.
chr1	75142499	75142998	chr1	74802933	74803432	Retreg2|chr1:74802933-74803432	0.169547086540664	.	.
chr1	75142499	75142998	chr1	74806444	74806943	Cnppd1|chr1:74806444-74806943	0.153060337641397	.	.
chr1	75142499	75142998	chr1	74806444	74806943	Cnppd1|chr1:74806444-74806943	0.153060337641398	.	.
chr1	75142499	75142998	chr1	74806444	74806943	Retreg2|chr1:74806444-74806943	0.153060337641397	.	.
chr1	75142499	75142998	chr1	74806444	74806943	Retreg2|chr1:74806444-74806943	0.153060337641398	.	.
chr1	75142499	75142998	chr1	74806952	74807451	Cnppd1|chr1:74806952-74807451	0.228587092725121	.	.
chr1	75142499	75142998	chr1	74806952	74807451	Retreg2|chr1:74806952-74807451	0.228587092725121	.	.
chr1	75142499	75142998	chr1	74816731	74817230	Cnppd1|chr1:74816731-74817230	0.241120031005166	.	.
chr1	75142499	75142998	chr1	74816731	74817230	Retreg2|chr1:74816731-74817230	0.241120031005166	.	.
chr1	75142499	75142998	chr1	74880737	74881236	Cnppd1|chr1:74880737-74881236	0.202356349147503	.	.
chr1	75142499	75142998	chr1	74880737	74881236	Retreg2|chr1:74880737-74881236	0.202356349147503	.	.
chr1	75142499	75142998	chr1	74882110	74882609	Cnppd1|chr1:74882110-74882609	0.102630474611888	.	.
chr1	75142499	75142998	chr1	74882110	74882609	Retreg2|chr1:74882110-74882609	0.102630474611888	.	.
chr1	75142499	75142998	chr1	74894978	74895477	Cnppd1|chr1:74894978-74895477	0.099003745649236	.	.
chr1	75142499	75142998	chr1	74894978	74895477	Retreg2|chr1:74894978-74895477	0.099003745649236	.	.
chr1	75142499	75142998	chr1	74948735	74949234	Cnppd1|chr1:74948735-74949234	0.108301175947664	.	.
chr1	75142499	75142998	chr1	74948735	74949234	Retreg2|chr1:74948735-74949234	0.108301175947664	.	.
chr1	75142499	75142998	chr1	75001124	75001623	Cnppd1|chr1:75001124-75001623	0.101262928931318	.	.
chr1	75142499	75142998	chr1	75001124	75001623	Retreg2|chr1:75001124-75001623	0.101262928931318	.	.
chr1	75168424	75168923	chr1	74759797	74760296	Zfand2b|chr1:74759797-74760296	0.120342894165351	.	.
chr1	75168424	75168923	chr1	74806444	74806943	Zfand2b|chr1:74806444-74806943	0.0969215525858966	.	.
chr1	75168424	75168923	chr1	75244823	75245322	Zfand2b|chr1:75244823-75245322	0.2314444369713	.	.
chr1	75169048	75169547	chr1	74799965	74800464	Zfand2b|chr1:74799965-74800464	0.0961921941596411	.	.
chr1	75169048	75169547	chr1	74806952	74807451	Zfand2b|chr1:74806952-74807451	0.0952568570130115	.	.
chr1	75169048	75169547	chr1	75218312	75218811	Zfand2b|chr1:75218312-75218811	0.135292613181739	.	.
chr1	75169048	75169547	chr1	75244823	75245322	Zfand2b|chr1:75244823-75245322	0.128876971603844	.	.
chr1	75180079	75180578	chr1	74802933	74803432	Abcb6|chr1:74802933-74803432	0.0953684845186211	.	.
chr1	75180079	75180578	chr1	74806952	74807451	Abcb6|chr1:74806952-74807451	0.0983553091266651	.	.
chr1	75180079	75180578	chr1	74806952	74807451	Abcb6|chr1:74806952-74807451	0.0983553091266652	.	.
chr1	75180079	75180578	chr1	74858307	74858806	Abcb6|chr1:74858307-74858806	0.312985807798943	.	.
chr1	75180079	75180578	chr1	75001124	75001623	Abcb6|chr1:75001124-75001623	0.185060351965369	.	.
chr1	75191753	75192252	chr1	74948735	74949234	Ankzf1|chr1:74948735-74949234	0.151120300135612	.	.
chr1	75191753	75192252	chr1	74948735	74949234	Atg9a|chr1:74948735-74949234	0.151120300135612	.	.
chr1	75192415	75192914	chr1	74802933	74803432	Ankzf1|chr1:74802933-74803432	0.244708033575566	.	.
chr1	75192415	75192914	chr1	74802933	74803432	Atg9a|chr1:74802933-74803432	0.244708033575566	.	.
chr1	75192415	75192914	chr1	74806444	74806943	Ankzf1|chr1:74806444-74806943	0.120985404756968	.	.
chr1	75192415	75192914	chr1	74806444	74806943	Atg9a|chr1:74806444-74806943	0.120985404756968	.	.
chr1	75192415	75192914	chr1	74806952	74807451	Ankzf1|chr1:74806952-74807451	0.16717183309801	.	.
chr1	75192415	75192914	chr1	74806952	74807451	Atg9a|chr1:74806952-74807451	0.16717183309801	.	.
chr1	75192415	75192914	chr1	74816731	74817230	Ankzf1|chr1:74816731-74817230	0.0980262164528432	.	.
chr1	75192415	75192914	chr1	74816731	74817230	Atg9a|chr1:74816731-74817230	0.0980262164528432	.	.
chr1	75192415	75192914	chr1	74858307	74858806	Ankzf1|chr1:74858307-74858806	0.189495252318418	.	.
chr1	75192415	75192914	chr1	74858307	74858806	Atg9a|chr1:74858307-74858806	0.189495252318418	.	.
chr1	75192415	75192914	chr1	74880737	74881236	Ankzf1|chr1:74880737-74881236	0.0924645543125158	.	.
chr1	75192415	75192914	chr1	74880737	74881236	Atg9a|chr1:74880737-74881236	0.0924645543125158	.	.
chr1	75192415	75192914	chr1	75001124	75001623	Ankzf1|chr1:75001124-75001623	0.121838224344583	.	.
chr1	75192415	75192914	chr1	75001124	75001623	Atg9a|chr1:75001124-75001623	0.121838224344583	.	.
chr1	75210546	75211045	chr1	74784124	74784623	Glb1l|chr1:74784124-74784623	0.11053373776918	.	.
chr1	75210546	75211045	chr1	74784124	74784623	Stk16|chr1:74784124-74784623	0.11053373776918	.	.
chr1	75210546	75211045	chr1	74786284	74786783	Glb1l|chr1:74786284-74786783	0.178082949865253	.	.
chr1	75210546	75211045	chr1	74786284	74786783	Stk16|chr1:74786284-74786783	0.178082949865253	.	.
chr1	75210546	75211045	chr1	74802933	74803432	Glb1l|chr1:74802933-74803432	0.116645196780838	.	.
chr1	75210546	75211045	chr1	74802933	74803432	Stk16|chr1:74802933-74803432	0.116645196780838	.	.
chr1	75210546	75211045	chr1	74806952	74807451	Glb1l|chr1:74806952-74807451	0.140242923650175	.	.
chr1	75210546	75211045	chr1	74806952	74807451	Stk16|chr1:74806952-74807451	0.140242923650175	.	.
chr1	75210546	75211045	chr1	74816731	74817230	Glb1l|chr1:74816731-74817230	0.240997018488121	.	.
chr1	75210546	75211045	chr1	74816731	74817230	Stk16|chr1:74816731-74817230	0.240997018488121	.	.
chr1	75210546	75211045	chr1	74858307	74858806	Glb1l|chr1:74858307-74858806	0.131768289906962	.	.
chr1	75210546	75211045	chr1	74858307	74858806	Stk16|chr1:74858307-74858806	0.131768289906962	.	.
chr1	75210546	75211045	chr1	74872216	74872715	Glb1l|chr1:74872216-74872715	0.209116183649024	.	.
chr1	75210546	75211045	chr1	74872216	74872715	Stk16|chr1:74872216-74872715	0.209116183649024	.	.
chr1	75210546	75211045	chr1	74882110	74882609	Glb1l|chr1:74882110-74882609	0.096360706249143	.	.
chr1	75210546	75211045	chr1	74882110	74882609	Stk16|chr1:74882110-74882609	0.096360706249143	.	.
chr1	75210546	75211045	chr1	74894978	74895477	Glb1l|chr1:74894978-74895477	0.129279059478117	.	.
chr1	75210546	75211045	chr1	74894978	74895477	Stk16|chr1:74894978-74895477	0.129279059478117	.	.
chr1	75219086	75219585	chr1	74802933	74803432	Tuba4a|chr1:74802933-74803432	0.195061422933785	.	.
chr1	75219086	75219585	chr1	74806952	74807451	Tuba4a|chr1:74806952-74807451	0.174941333636575	.	.
chr1	75219086	75219585	chr1	74808065	74808564	Tuba4a|chr1:74808065-74808564	0.0966888192819652	.	.
chr1	75219086	75219585	chr1	75141393	75141892	Tuba4a|chr1:75141393-75141892	0.092963112518262	.	.
chr1	75219086	75219585	chr1	75218312	75218811	Tuba4a|chr1:75218312-75218811	0.195507863683379	.	.
chr1	75236144	75236643	chr1	74802933	74803432	Dnajb2|chr1:74802933-74803432	0.292026995842348	.	.
chr1	75236144	75236643	chr1	74806444	74806943	Dnajb2|chr1:74806444-74806943	0.200011546107235	.	.
chr1	75236144	75236643	chr1	74806952	74807451	Dnajb2|chr1:74806952-74807451	0.172962631295055	.	.
chr1	75236144	75236643	chr1	74816731	74817230	Dnajb2|chr1:74816731-74817230	0.144809272973063	.	.
chr1	75236144	75236643	chr1	74858307	74858806	Dnajb2|chr1:74858307-74858806	0.162997753058731	.	.
chr1	75236144	75236643	chr1	74880737	74881236	Dnajb2|chr1:74880737-74881236	0.23787219276075	.	.
chr1	75236144	75236643	chr1	74882110	74882609	Dnajb2|chr1:74882110-74882609	0.142576719342699	.	.
chr1	75236144	75236643	chr1	75141393	75141892	Dnajb2|chr1:75141393-75141892	0.101155679354849	.	.
chr1	75236651	75237150	chr1	74784124	74784623	Dnajb2|chr1:74784124-74784623	0.374059202844269	.	.
chr1	75236651	75237150	chr1	74786284	74786783	Dnajb2|chr1:74786284-74786783	0.103901468905388	.	.
chr1	75236651	75237150	chr1	74806444	74806943	Dnajb2|chr1:74806444-74806943	0.194988142940172	.	.
chr1	75236651	75237150	chr1	74806952	74807451	Dnajb2|chr1:74806952-74807451	0.238854361688888	.	.
chr1	75236651	75237150	chr1	74872216	74872715	Dnajb2|chr1:74872216-74872715	0.166848527417709	.	.
chr1	75236651	75237150	chr1	74880737	74881236	Dnajb2|chr1:74880737-74881236	0.105530785339166	.	.
chr1	75236651	75237150	chr1	74882110	74882609	Dnajb2|chr1:74882110-74882609	0.263641349775236	.	.
chr1	75236651	75237150	chr1	74894978	74895477	Dnajb2|chr1:74894978-74895477	0.151549012060602	.	.
chr1	78310032	78310531	chr1	78217089	78217588	Sgpp2|chr1:78217089-78217588	0.14809014927631	.	.
chr1	78310032	78310531	chr1	78284569	78285068	Sgpp2|chr1:78284569-78285068	0.168950427443936	.	.
chr1	78310032	78310531	chr1	78388062	78388561	Sgpp2|chr1:78388062-78388561	0.162257380325372	.	.
chr1	78310032	78310531	chr1	78426741	78427240	Sgpp2|chr1:78426741-78427240	0.123224527851099	.	.
chr1	78310931	78311430	chr1	78284569	78285068	Sgpp2|chr1:78284569-78285068	0.16940069690204	.	.
chr1	78310931	78311430	chr1	78426741	78427240	Sgpp2|chr1:78426741-78427240	0.187762964862859	.	.
chr1	78488387	78488886	chr1	78217089	78217588	Farsb|chr1:78217089-78217588	0.130861208446057	.	.
chr1	78488387	78488886	chr1	78448136	78448635	Farsb|chr1:78448136-78448635	0.146833824384014	.	.
chr1	78488387	78488886	chr1	78484242	78484741	Farsb|chr1:78484242-78484741	0.215497577873217	.	.
chr1	78488900	78489399	chr1	78448136	78448635	Farsb|chr1:78448136-78448635	0.142017999171398	.	.
chr1	78488900	78489399	chr1	78484242	78484741	Farsb|chr1:78484242-78484741	0.214589283198056	.	.
chr1	84839165	84839664	chr1	84882861	84883360	Fbxo36|chr1:84882861-84883360	0.0962399722604099	.	.
chr1	84839165	84839664	chr1	84933383	84933882	Fbxo36|chr1:84933383-84933882	0.110195064678734	.	.
chr1	84839808	84840307	chr1	84777376	84777875	Fbxo36|chr1:84777376-84777875	0.130174940242707	.	.
chr1	84839808	84840307	chr1	84777376	84777875	Trip12|chr1:84777376-84777875	0.130174940242707	.	.
chr1	84934371	84934870	chr1	84777376	84777875	Slc16a14|chr1:84777376-84777875	0.0956043351503862	.	.
chr1	84934883	84935382	chr1	84933383	84933882	Slc16a14|chr1:84933383-84933882	0.1030938567352	.	.
chr1	85793160	85793659	chr1	85720188	85720687	Cab39|chr1:85720188-85720687	0.115167306097995	.	.
chr1	85894274	85894773	chr1	85736435	85736934	Itm2c|chr1:85736435-85736934	0.106250293476389	.	.
chr1	85894274	85894773	chr1	85870417	85870916	Itm2c|chr1:85870417-85870916	0.175122694849848	.	.
chr1	85894274	85894773	chr1	85916833	85917332	Itm2c|chr1:85916833-85917332	0.123738146676994	.	.
chr1	85894274	85894773	chr1	85931026	85931525	Itm2c|chr1:85931026-85931525	0.179770877504691	.	.
chr1	85894274	85894773	chr1	85958147	85958646	Itm2c|chr1:85958147-85958646	0.276248152830173	.	.
chr1	85894274	85894773	chr1	85984308	85984807	Itm2c|chr1:85984308-85984807	0.287834874978973	.	.
chr1	85894274	85894773	chr1	85999484	85999983	Itm2c|chr1:85999484-85999983	0.167480234159039	.	.
chr1	85928201	85928700	chr1	85776113	85776612	4933407L21Rik|chr1:85776113-85776612	0.143553739956215	.	.
chr1	85928201	85928700	chr1	85853262	85853761	4933407L21Rik|chr1:85853262-85853761	0.142485491194888	.	.
chr1	85928201	85928700	chr1	85853262	85853761	4933407L21Rik|chr1:85853262-85853761	0.142485491194889	.	.
chr1	87755700	87756199	chr1	87813063	87813562	Atg16l1|chr1:87813063-87813562	0.220978067973125	.	.
chr1	87755700	87756199	chr1	87913212	87913711	Atg16l1|chr1:87913212-87913711	0.132692485244727	.	.
chr1	87853009	87853508	chr1	87848618	87849117	Dgkd|chr1:87848618-87849117	0.134676498915198	.	.
chr1	88007504	88008003	chr1	87821938	87822437	Usp40|chr1:87821938-87822437	0.210377655293949	.	.
chr1	88007504	88008003	chr1	87959988	87960487	Usp40|chr1:87959988-87960487	0.097785351793403	.	.
chr1	88008031	88008530	chr1	87950834	87951333	Usp40|chr1:87950834-87951333	0.109865672366706	.	.
chr1	88205505	88206004	chr1	87821938	87822437	Dnajb3|chr1:87821938-87822437	0.118561877839521	.	.
chr1	88205505	88206004	chr1	87959988	87960487	Dnajb3|chr1:87959988-87960487	0.187499281417643	.	.
chr1	93342619	93343118	chr1	93272407	93272906	Pask|chr1:93272407-93272906	0.102427450121261	.	.
chr1	93342619	93343118	chr1	93272407	93272906	Ppp1r7|chr1:93272407-93272906	0.102427450121261	.	.
chr1	93342619	93343118	chr1	93347074	93347573	Pask|chr1:93347074-93347573	0.125929311585715	.	.
chr1	93342619	93343118	chr1	93347074	93347573	Ppp1r7|chr1:93347074-93347573	0.125929311585715	.	.
chr1	93342619	93343118	chr1	93365603	93366102	Pask|chr1:93365603-93366102	0.109173425639913	.	.
chr1	93342619	93343118	chr1	93365603	93366102	Ppp1r7|chr1:93365603-93366102	0.109173425639913	.	.
chr1	93343358	93343857	chr1	93272407	93272906	Pask|chr1:93272407-93272906	0.16099304254293	.	.
chr1	93343358	93343857	chr1	93272407	93272906	Ppp1r7|chr1:93272407-93272906	0.16099304254293	.	.
chr1	93343358	93343857	chr1	93347074	93347573	Pask|chr1:93347074-93347573	0.158079288651763	.	.
chr1	93343358	93343857	chr1	93347074	93347573	Ppp1r7|chr1:93347074-93347573	0.158079288651763	.	.
chr1	93343358	93343857	chr1	93359597	93360096	Pask|chr1:93359597-93360096	0.104465626036917	.	.
chr1	93343358	93343857	chr1	93359597	93360096	Ppp1r7|chr1:93359597-93360096	0.104465626036917	.	.
chr1	93343358	93343857	chr1	93366135	93366634	Pask|chr1:93366135-93366634	0.130678637473182	.	.
chr1	93343358	93343857	chr1	93366135	93366634	Ppp1r7|chr1:93366135-93366634	0.130678637473182	.	.
chr1	93478107	93478606	chr1	93347074	93347573	Hdlbp|chr1:93347074-93347573	0.227038974077076	.	.
chr1	93478107	93478606	chr1	93347074	93347573	Sept2|chr1:93347074-93347573	0.227038974077076	.	.
chr1	93478107	93478606	chr1	93668682	93669181	Hdlbp|chr1:93668682-93669181	0.103880045889233	.	.
chr1	93478107	93478606	chr1	93668682	93669181	Sept2|chr1:93668682-93669181	0.103880045889233	.	.
chr1	93478622	93479121	chr1	93272407	93272906	Hdlbp|chr1:93272407-93272906	0.120976872446919	.	.
chr1	93478622	93479121	chr1	93272407	93272906	Sept2|chr1:93272407-93272906	0.120976872446919	.	.
chr1	93478622	93479121	chr1	93347074	93347573	Hdlbp|chr1:93347074-93347573	0.265098712751074	.	.
chr1	93478622	93479121	chr1	93347074	93347573	Sept2|chr1:93347074-93347573	0.265098712751074	.	.
chr1	93478622	93479121	chr1	93445454	93445953	Hdlbp|chr1:93445454-93445953	0.134086604733487	.	.
chr1	93478622	93479121	chr1	93445454	93445953	Sept2|chr1:93445454-93445953	0.134086604733487	.	.
chr1	93478622	93479121	chr1	93560595	93561094	Hdlbp|chr1:93560595-93561094	0.111082789863922	.	.
chr1	93478622	93479121	chr1	93560595	93561094	Sept2|chr1:93560595-93561094	0.111082789863922	.	.
chr1	93478622	93479121	chr1	93668682	93669181	Hdlbp|chr1:93668682-93669181	0.142784670740014	.	.
chr1	93478622	93479121	chr1	93668682	93669181	Sept2|chr1:93668682-93669181	0.142784670740014	.	.
chr1	93511801	93512300	chr1	93272407	93272906	Farp2|chr1:93272407-93272906	0.128964978051947	.	.
chr1	93511801	93512300	chr1	93347074	93347573	Farp2|chr1:93347074-93347573	0.112427252250805	.	.
chr1	93634975	93635474	chr1	93272407	93272906	Gm28536|chr1:93272407-93272906	0.168288548694357	.	.
chr1	93634975	93635474	chr1	93347074	93347573	Gm28536|chr1:93347074-93347573	0.259808586073599	.	.
chr1	93634975	93635474	chr1	93359597	93360096	Gm28536|chr1:93359597-93360096	0.126213101752288	.	.
chr1	93635550	93636049	chr1	93366135	93366634	Gm28536|chr1:93366135-93366634	0.255250029686388	.	.
chr1	93635550	93636049	chr1	93577026	93577525	Gm28536|chr1:93577026-93577525	0.165571523110945	.	.
chr1	93685241	93685740	chr1	93445454	93445953	Bok|chr1:93445454-93445953	0.167689039255022	.	.
chr1	93685241	93685740	chr1	93560595	93561094	Bok|chr1:93560595-93561094	0.156707140864441	.	.
chr1	93685241	93685740	chr1	93668682	93669181	Bok|chr1:93668682-93669181	0.244463830551001	.	.
chr1	93686360	93686859	chr1	93347074	93347573	Bok|chr1:93347074-93347573	0.0919425532827869	.	.
chr1	93686360	93686859	chr1	93560595	93561094	Bok|chr1:93560595-93561094	0.100635825418331	.	.
chr1	93686360	93686859	chr1	93668682	93669181	Bok|chr1:93668682-93669181	0.106909364058519	.	.
chr1	93731754	93732253	chr1	93347074	93347573	Gm10550|chr1:93347074-93347573	0.214389715670768	.	.
chr1	93731754	93732253	chr1	93365603	93366102	Gm10550|chr1:93365603-93366102	0.135339081443603	.	.
chr1	93731754	93732253	chr1	93366135	93366634	Gm10550|chr1:93366135-93366634	0.184980584651928	.	.
chr1	93731754	93732253	chr1	93577026	93577525	Gm10550|chr1:93577026-93577525	0.174310324261175	.	.
chr1	93754078	93754577	chr1	93560595	93561094	Thap4|chr1:93560595-93561094	0.115304933305132	.	.
chr1	93754078	93754577	chr1	93740606	93741105	Thap4|chr1:93740606-93741105	0.0965598542835057	.	.
chr1	93754617	93755116	chr1	93668682	93669181	Thap4|chr1:93668682-93669181	0.154194198463528	.	.
chr1	93754617	93755116	chr1	94027601	94028100	Thap4|chr1:94027601-94028100	0.228715153392374	.	.
chr1	93754617	93755116	chr1	94035198	94035697	Thap4|chr1:94035198-94035697	0.215024881958083	.	.
chr1	93803720	93804219	chr1	94079039	94079538	Ing5|chr1:94079039-94079538	0.104115518577335	.	.
chr1	93825281	93825780	chr1	94079039	94079538	D2hgdh|chr1:94079039-94079538	0.150524708665611	.	.
chr1	95313333	95313832	chr1	95442048	95442547	Fam174a|chr1:95442048-95442547	0.119745834065963	.	.
chr1	95313333	95313832	chr1	95450351	95450850	Fam174a|chr1:95450351-95450850	0.173844908053423	.	.
chr1	95313851	95314350	chr1	95110436	95110935	Fam174a|chr1:95110436-95110935	0.12743210500323	.	.
chr1	95313851	95314350	chr1	95442048	95442547	Fam174a|chr1:95442048-95442547	0.117464655248716	.	.
chr1	95313851	95314350	chr1	95466998	95467497	Fam174a|chr1:95466998-95467497	0.153423202303817	.	.
chr1	95313851	95314350	chr1	95621832	95622331	Fam174a|chr1:95621832-95622331	0.127043053138573	.	.
chr1	95667416	95667915	chr1	95621832	95622331	St8sia4|chr1:95621832-95622331	0.11961287714107	.	.
chr1	96021651	96022150	chr1	96073749	96074248	1700063A18Rik|chr1:96073749-96074248	0.361180431100028	.	.
chr1	96021651	96022150	chr1	96073749	96074248	1700063A18Rik|chr1:96073749-96074248	0.361180431100029	.	.
chr1	96021651	96022150	chr1	96339326	96339825	1700063A18Rik|chr1:96339326-96339825	0.125368652151923	.	.
chr1	96021651	96022150	chr1	96373346	96373845	1700063A18Rik|chr1:96373346-96373845	0.201140590325289	.	.
chr1	96021651	96022150	chr1	96373882	96374381	1700063A18Rik|chr1:96373882-96374381	0.245890156366648	.	.
chr1	96021651	96022150	chr1	96414000	96414499	1700063A18Rik|chr1:96414000-96414499	0.360961526966835	.	.
chr1	96021651	96022150	chr1	96432927	96433426	1700063A18Rik|chr1:96432927-96433426	0.102481934069136	.	.
chr1	96021651	96022150	chr1	96461703	96462202	1700063A18Rik|chr1:96461703-96462202	0.161671641795248	.	.
chr1	96871195	96871694	chr1	96541943	96542442	Panct2|chr1:96541943-96542442	0.111271366281055	.	.
chr1	96871195	96871694	chr1	96541943	96542442	Slco4c1|chr1:96541943-96542442	0.111271366281055	.	.
chr1	96871195	96871694	chr1	96828997	96829496	Panct2|chr1:96828997-96829496	0.145263970990879	.	.
chr1	96871195	96871694	chr1	96828997	96829496	Slco4c1|chr1:96828997-96829496	0.145263970990879	.	.
chr1	96871948	96872447	chr1	96541943	96542442	Slco4c1|chr1:96541943-96542442	0.175485780378206	.	.
chr1	96871948	96872447	chr1	96773607	96774106	Slco4c1|chr1:96773607-96774106	0.103331720642595	.	.
chr1	96871948	96872447	chr1	96828997	96829496	Slco4c1|chr1:96828997-96829496	0.328010114236987	.	.
chr1	97661800	97662299	chr1	97552882	97553381	D1Ertd622e|chr1:97552882-97553381	0.135101941696272	.	.
chr1	106759529	106760028	chr1	106765706	106766205	Kdsr|chr1:106765706-106766205	0.0917852171450045	.	.
chr1	106759529	106760028	chr1	107017300	107017799	Kdsr|chr1:107017300-107017799	0.148938828265537	.	.
chr1	106759529	106760028	chr1	107069256	107069755	Kdsr|chr1:107069256-107069755	0.160456771614173	.	.
chr1	109982394	109982893	chr1	109956572	109957071	Cdh7|chr1:109956572-109957071	0.17115915689566	.	.
chr1	109982394	109982893	chr1	110078415	110078914	Cdh7|chr1:110078415-110078914	0.138495912911917	.	.
chr1	109982994	109983493	chr1	109602049	109602548	Cdh7|chr1:109602049-109602548	0.118586140589752	.	.
chr1	109982994	109983493	chr1	109956572	109957071	Cdh7|chr1:109956572-109957071	0.21526153904071	.	.
chr1	111863863	111864362	chr1	111547399	111547898	Dsel|chr1:111547399-111547898	0.0966285755217058	.	.
chr1	111863863	111864362	chr1	111558001	111558500	Dsel|chr1:111558001-111558500	0.239753668642418	.	.
chr1	111863863	111864362	chr1	111558001	111558500	Dsel|chr1:111558001-111558500	0.239753668642419	.	.
chr1	111863863	111864362	chr1	111660215	111660714	Dsel|chr1:111660215-111660714	0.142234169706912	.	.
chr1	111863863	111864362	chr1	111781940	111782439	Dsel|chr1:111781940-111782439	0.0918075904718458	.	.
chr1	111863863	111864362	chr1	111833732	111834231	Dsel|chr1:111833732-111834231	0.117202858589594	.	.
chr1	111863863	111864362	chr1	112184967	112185466	Dsel|chr1:112184967-112185466	0.195685804876129	.	.
chr1	111864757	111865256	chr1	111558001	111558500	Dsel|chr1:111558001-111558500	0.416061471529924	.	.
chr1	111864757	111865256	chr1	111660215	111660714	Dsel|chr1:111660215-111660714	0.126874955195772	.	.
chr1	111864757	111865256	chr1	111765674	111766173	Dsel|chr1:111765674-111766173	0.27857918247261	.	.
chr1	111864757	111865256	chr1	111781940	111782439	Dsel|chr1:111781940-111782439	0.0911712294099397	.	.
chr1	111864757	111865256	chr1	111833732	111834231	Dsel|chr1:111833732-111834231	0.183574997626458	.	.
chr1	111864757	111865256	chr1	112028578	112029077	Dsel|chr1:112028578-112029077	0.0952967388007426	.	.
chr1	111864757	111865256	chr1	112184967	112185466	Dsel|chr1:112184967-112185466	0.267525748281312	.	.
chr1	115684447	115684946	chr1	115388149	115388648	Cntnap5a|chr1:115388149-115388648	0.122938534070729	.	.
chr1	115684447	115684946	chr1	115686455	115686954	Cntnap5a|chr1:115686455-115686954	0.200798130455547	.	.
chr1	115684447	115684946	chr1	115709817	115710316	Cntnap5a|chr1:115709817-115710316	0.15020607971668	.	.
chr1	118310992	118311491	chr1	118481738	118482237	Tsn|chr1:118481738-118482237	0.230742940765775	.	.
chr1	118321592	118322091	chr1	118482394	118482893	Nifk|chr1:118482394-118482893	0.136647290977444	.	.
chr1	118389052	118389551	chr1	118389960	118390459	Clasp1|chr1:118389960-118390459	0.137426079110862	.	.
chr1	118389052	118389551	chr1	118403738	118404237	Clasp1|chr1:118403738-118404237	0.0909795156744184	.	.
chr1	118458765	118459264	chr1	118481738	118482237	2900060B14Rik|chr1:118481738-118482237	0.0932507707965157	.	.
chr1	118458765	118459264	chr1	118482394	118482893	2900060B14Rik|chr1:118482394-118482893	0.119809294936285	.	.
chr1	118459308	118459807	chr1	118470332	118470831	2900060B14Rik|chr1:118470332-118470831	0.0921736681209112	.	.
chr1	118459308	118459807	chr1	118481738	118482237	2900060B14Rik|chr1:118481738-118482237	0.134603607689705	.	.
chr1	118459308	118459807	chr1	118482394	118482893	2900060B14Rik|chr1:118482394-118482893	0.169198836602404	.	.
chr1	118459308	118459807	chr1	118498277	118498776	2900060B14Rik|chr1:118498277-118498776	0.0921864979249329	.	.
chr1	118459862	118460361	chr1	118389960	118390459	2900060B14Rik|chr1:118389960-118390459	0.129184629073151	.	.
chr1	118459862	118460361	chr1	118498277	118498776	2900060B14Rik|chr1:118498277-118498776	0.101960782741551	.	.
chr1	119053430	119053929	chr1	119383831	119384330	Gli2|chr1:119383831-119384330	0.156699746104172	.	.
chr1	119421524	119422023	chr1	119087525	119088024	Inhbb|chr1:119087525-119088024	0.112843831535644	.	.
chr1	119421524	119422023	chr1	119383831	119384330	Inhbb|chr1:119383831-119384330	0.112552198379515	.	.
chr1	119422101	119422600	chr1	119083894	119084393	Inhbb|chr1:119083894-119084393	0.0972548593199733	.	.
chr1	119422101	119422600	chr1	119383831	119384330	Inhbb|chr1:119383831-119384330	0.282353333598225	.	.
chr1	119422101	119422600	chr1	119419998	119420497	Inhbb|chr1:119419998-119420497	0.189695734979748	.	.
chr1	120340287	120340786	chr1	120258224	120258723	C1ql2|chr1:120258224-120258723	0.132646517895085	.	.
chr1	120340287	120340786	chr1	120297822	120298321	C1ql2|chr1:120297822-120298321	0.160115828984604	.	.
chr1	120340287	120340786	chr1	120320868	120321367	C1ql2|chr1:120320868-120321367	0.101789554688363	.	.
chr1	120340287	120340786	chr1	120549866	120550365	C1ql2|chr1:120549866-120550365	0.105455978354424	.	.
chr1	120340287	120340786	chr1	120587771	120588270	C1ql2|chr1:120587771-120588270	0.127952278830479	.	.
chr1	120340287	120340786	chr1	120594518	120595017	C1ql2|chr1:120594518-120595017	0.0996281816491375	.	.
chr1	120602767	120603266	chr1	120587771	120588270	En1|chr1:120587771-120588270	0.0910320754684651	.	.
chr1	124845849	124846348	chr1	124775451	124775950	Dpp10|chr1:124775451-124775950	0.154594732783718	.	.
chr1	124845849	124846348	chr1	125131126	125131625	Dpp10|chr1:125131126-125131625	0.236792204506474	.	.
chr1	125435289	125435788	chr1	125064698	125065197	Actr3|chr1:125064698-125065197	0.153975371697176	.	.
chr1	125560306	125560805	chr1	125386168	125386667	Slc35f5|chr1:125386168-125386667	0.133095240062626	.	.
chr1	125560306	125560805	chr1	125604229	125604728	Slc35f5|chr1:125604229-125604728	0.111371973853926	.	.
chr1	125560306	125560805	chr1	125607368	125607867	Slc35f5|chr1:125607368-125607867	0.0981420931063096	.	.
chr1	125560306	125560805	chr1	125636854	125637353	Slc35f5|chr1:125636854-125637353	0.18562009892557	.	.
chr1	125560306	125560805	chr1	125636854	125637353	Slc35f5|chr1:125636854-125637353	0.185620098925571	.	.
chr1	125560306	125560805	chr1	125647460	125647959	Slc35f5|chr1:125647460-125647959	0.241774230030457	.	.
chr1	125560306	125560805	chr1	125699335	125699834	Slc35f5|chr1:125699335-125699834	0.14307471168443	.	.
chr1	125561216	125561715	chr1	125336998	125337497	Slc35f5|chr1:125336998-125337497	0.131691017872346	.	.
chr1	125561216	125561715	chr1	125372763	125373262	Slc35f5|chr1:125372763-125373262	0.158000974829797	.	.
chr1	125561216	125561715	chr1	125401439	125401938	Slc35f5|chr1:125401439-125401938	0.0987756336620788	.	.
chr1	125561216	125561715	chr1	125647460	125647959	Slc35f5|chr1:125647460-125647959	0.120401565429169	.	.
chr1	125561216	125561715	chr1	125699335	125699834	Slc35f5|chr1:125699335-125699834	0.214290522796051	.	.
chr1	125561216	125561715	chr1	125736048	125736547	Slc35f5|chr1:125736048-125736547	0.132186970533856	.	.
chr1	130717229	130717728	chr1	130576286	130576785	Yod1|chr1:130576286-130576785	0.144853315740956	.	.
chr1	130717229	130717728	chr1	130715647	130716146	Yod1|chr1:130715647-130716146	0.232220462294858	.	.
chr1	130717229	130717728	chr1	130811295	130811794	Yod1|chr1:130811295-130811794	0.12634461641172	.	.
chr1	130717229	130717728	chr1	130876890	130877389	Yod1|chr1:130876890-130877389	0.127525487329183	.	.
chr1	130740732	130741231	chr1	130282076	130282575	Gm28857|chr1:130282076-130282575	0.156469260776089	.	.
chr1	130740732	130741231	chr1	130333899	130334398	Gm28857|chr1:130333899-130334398	0.197459176917324	.	.
chr1	130740732	130741231	chr1	130576286	130576785	Gm28857|chr1:130576286-130576785	0.243079881402169	.	.
chr1	130740732	130741231	chr1	130715647	130716146	Gm28857|chr1:130715647-130716146	0.455249886777802	.	.
chr1	130740732	130741231	chr1	130949178	130949677	Gm28857|chr1:130949178-130949677	0.246820818423867	.	.
chr1	139421972	139422471	chr1	139481086	139481585	Zbtb41|chr1:139481086-139481585	0.102264195325904	.	.
chr1	139454477	139454976	chr1	139279000	139279499	Aspm|chr1:139279000-139279499	0.164683758404707	.	.
chr1	139454477	139454976	chr1	139328265	139328764	Aspm|chr1:139328265-139328764	0.110946249217551	.	.
chr1	139454477	139454976	chr1	139340430	139340929	Aspm|chr1:139340430-139340929	0.126192865560317	.	.
chr1	139454477	139454976	chr1	139481086	139481585	Aspm|chr1:139481086-139481585	0.179621009773162	.	.
chr1	140245186	140245685	chr1	140171485	140171984	Kcnt2|chr1:140171485-140171984	0.123618450653027	.	.
chr1	140245186	140245685	chr1	140219928	140220427	Kcnt2|chr1:140219928-140220427	0.154298394131016	.	.
chr1	140245186	140245685	chr1	140335747	140336246	Kcnt2|chr1:140335747-140336246	0.180391487660867	.	.
chr1	140245186	140245685	chr1	140373489	140373988	Kcnt2|chr1:140373489-140373988	0.199317468896241	.	.
chr1	140245186	140245685	chr1	140471594	140472093	Kcnt2|chr1:140471594-140472093	0.155894455882834	.	.
chr1	140245186	140245685	chr1	140489751	140490250	Kcnt2|chr1:140489751-140490250	0.117802811867098	.	.
chr1	140245761	140246260	chr1	140219928	140220427	Kcnt2|chr1:140219928-140220427	0.116985535314009	.	.
chr1	140245761	140246260	chr1	140243582	140244081	Kcnt2|chr1:140243582-140244081	0.135344608327825	.	.
chr1	140245761	140246260	chr1	140307013	140307512	Kcnt2|chr1:140307013-140307512	0.211622980282997	.	.
chr1	140245761	140246260	chr1	140468290	140468789	Kcnt2|chr1:140468290-140468789	0.278051200123217	.	.
chr1	140245761	140246260	chr1	140471594	140472093	Kcnt2|chr1:140471594-140472093	0.205300443055814	.	.
chr1	140245761	140246260	chr1	140489751	140490250	Kcnt2|chr1:140489751-140490250	0.211828518943364	.	.
chr1	140246413	140246912	chr1	140219928	140220427	Kcnt2|chr1:140219928-140220427	0.229611637943374	.	.
chr1	140246413	140246912	chr1	140243582	140244081	Kcnt2|chr1:140243582-140244081	0.161524808667705	.	.
chr1	140246413	140246912	chr1	140243582	140244081	Kcnt2|chr1:140243582-140244081	0.161524808667706	.	.
chr1	140246413	140246912	chr1	140373489	140373988	Kcnt2|chr1:140373489-140373988	0.16309302771522	.	.
chr1	140246413	140246912	chr1	140468290	140468789	Kcnt2|chr1:140468290-140468789	0.267275086827552	.	.
chr1	140246413	140246912	chr1	140471594	140472093	Kcnt2|chr1:140471594-140472093	0.386286286588774	.	.
chr1	140246413	140246912	chr1	140489751	140490250	Kcnt2|chr1:140489751-140490250	0.243004338999006	.	.
chr1	143640493	143640992	chr1	143455675	143456174	B3galt2|chr1:143455675-143456174	0.112860646740839	.	.
chr1	143640493	143640992	chr1	143644121	143644620	B3galt2|chr1:143644121-143644620	0.0972439730893895	.	.
chr1	143640493	143640992	chr1	143738737	143739236	B3galt2|chr1:143738737-143739236	0.139580196291112	.	.
chr1	143641020	143641519	chr1	143467797	143468296	B3galt2|chr1:143467797-143468296	0.104906262146971	.	.
chr1	143641020	143641519	chr1	143540660	143541159	B3galt2|chr1:143540660-143541159	0.109851551463295	.	.
chr1	143641020	143641519	chr1	143738737	143739236	B3galt2|chr1:143738737-143739236	0.275388057837696	.	.
chr1	143702603	143703102	chr1	143644121	143644620	Cdc73|chr1:143644121-143644620	0.141161260790582	.	.
chr1	143702603	143703102	chr1	143739932	143740431	Cdc73|chr1:143739932-143740431	0.125589498229285	.	.
chr1	144774475	144774974	chr1	144603068	144603567	Rgs18|chr1:144603068-144603567	0.151587010285103	.	.
chr1	144774475	144774974	chr1	144710539	144711038	Rgs18|chr1:144710539-144711038	0.0952527105156854	.	.
chr1	144774475	144774974	chr1	144883539	144884038	Rgs18|chr1:144883539-144884038	0.111617138361194	.	.
chr1	144774475	144774974	chr1	145045324	145045823	Rgs18|chr1:145045324-145045823	0.224149978144036	.	.
chr1	146494826	146495325	chr1	146070613	146071112	Brinp3|chr1:146070613-146071112	0.212563987662247	.	.
chr1	146494826	146495325	chr1	146070613	146071112	Gm29514|chr1:146070613-146071112	0.212563987662247	.	.
chr1	146494826	146495325	chr1	146119172	146119671	Brinp3|chr1:146119172-146119671	0.229260860590439	.	.
chr1	146494826	146495325	chr1	146119172	146119671	Gm29514|chr1:146119172-146119671	0.229260860590439	.	.
chr1	146494826	146495325	chr1	146497757	146498256	Brinp3|chr1:146497757-146498256	0.262454895503283	.	.
chr1	146494826	146495325	chr1	146497757	146498256	Gm29514|chr1:146497757-146498256	0.262454895503283	.	.
chr1	146494826	146495325	chr1	146736149	146736648	Brinp3|chr1:146736149-146736648	0.155638394851932	.	.
chr1	146494826	146495325	chr1	146736149	146736648	Gm29514|chr1:146736149-146736648	0.155638394851932	.	.
chr1	146495368	146495867	chr1	146052423	146052922	Brinp3|chr1:146052423-146052922	0.104848912317111	.	.
chr1	146495368	146495867	chr1	146052423	146052922	Gm29514|chr1:146052423-146052922	0.104848912317111	.	.
chr1	146495368	146495867	chr1	146070613	146071112	Brinp3|chr1:146070613-146071112	0.238285703238376	.	.
chr1	146495368	146495867	chr1	146070613	146071112	Gm29514|chr1:146070613-146071112	0.238285703238376	.	.
chr1	146495368	146495867	chr1	146119172	146119671	Brinp3|chr1:146119172-146119671	0.261209610116361	.	.
chr1	146495368	146495867	chr1	146119172	146119671	Gm29514|chr1:146119172-146119671	0.261209610116361	.	.
chr1	146495368	146495867	chr1	146267491	146267990	Brinp3|chr1:146267491-146267990	0.103070757123607	.	.
chr1	146495368	146495867	chr1	146267491	146267990	Gm29514|chr1:146267491-146267990	0.103070757123607	.	.
chr1	146495368	146495867	chr1	146311701	146312200	Brinp3|chr1:146311701-146312200	0.181675684664322	.	.
chr1	146495368	146495867	chr1	146311701	146312200	Gm29514|chr1:146311701-146312200	0.181675684664322	.	.
chr1	146495368	146495867	chr1	146497237	146497736	Brinp3|chr1:146497237-146497736	0.201165050054667	.	.
chr1	146495368	146495867	chr1	146497237	146497736	Gm29514|chr1:146497237-146497736	0.201165050054667	.	.
chr1	146495368	146495867	chr1	146497757	146498256	Brinp3|chr1:146497757-146498256	0.240027908202159	.	.
chr1	146495368	146495867	chr1	146497757	146498256	Gm29514|chr1:146497757-146498256	0.240027908202159	.	.
chr1	146495368	146495867	chr1	146736149	146736648	Brinp3|chr1:146736149-146736648	0.185322833006891	.	.
chr1	146495368	146495867	chr1	146736149	146736648	Gm29514|chr1:146736149-146736648	0.185322833006891	.	.
chr1	146495368	146495867	chr1	146739761	146740260	Brinp3|chr1:146739761-146740260	0.140656376538752	.	.
chr1	146495368	146495867	chr1	146739761	146740260	Gm29514|chr1:146739761-146740260	0.140656376538752	.	.
chr1	150099643	150100142	chr1	149882561	149883060	Ptgs2|chr1:149882561-149883060	0.101812933630581	.	.
chr1	150099643	150100142	chr1	149882561	149883060	Ptgs2os|chr1:149882561-149883060	0.101812933630581	.	.
chr1	150099643	150100142	chr1	149891406	149891905	Ptgs2|chr1:149891406-149891905	0.0998937551446724	.	.
chr1	150099643	150100142	chr1	149891406	149891905	Ptgs2os|chr1:149891406-149891905	0.0998937551446724	.	.
chr1	150099643	150100142	chr1	150243398	150243897	Ptgs2|chr1:150243398-150243897	0.127657013856364	.	.
chr1	150099643	150100142	chr1	150243398	150243897	Ptgs2os|chr1:150243398-150243897	0.127657013856364	.	.
chr1	150392883	150393382	chr1	150089246	150089745	Odr4|chr1:150089246-150089745	0.143679880617155	.	.
chr1	150392883	150393382	chr1	150089246	150089745	Tpr|chr1:150089246-150089745	0.143679880617155	.	.
chr1	150392883	150393382	chr1	150266492	150266991	Odr4|chr1:150266492-150266991	0.189309050937847	.	.
chr1	150392883	150393382	chr1	150266492	150266991	Tpr|chr1:150266492-150266991	0.189309050937847	.	.
chr1	150392883	150393382	chr1	150614366	150614865	Odr4|chr1:150614366-150614865	0.175514069335951	.	.
chr1	150392883	150393382	chr1	150614366	150614865	Tpr|chr1:150614366-150614865	0.175514069335951	.	.
chr1	150392883	150393382	chr1	150614901	150615400	Odr4|chr1:150614901-150615400	0.137392600846771	.	.
chr1	150392883	150393382	chr1	150614901	150615400	Tpr|chr1:150614901-150615400	0.137392600846771	.	.
chr1	150393401	150393900	chr1	150243398	150243897	Odr4|chr1:150243398-150243897	0.108146648418364	.	.
chr1	150393401	150393900	chr1	150243398	150243897	Tpr|chr1:150243398-150243897	0.108146648418364	.	.
chr1	150393401	150393900	chr1	150512333	150512832	Odr4|chr1:150512333-150512832	0.148420155506976	.	.
chr1	150393401	150393900	chr1	150512333	150512832	Tpr|chr1:150512333-150512832	0.148420155506976	.	.
chr1	150393401	150393900	chr1	150540218	150540717	Odr4|chr1:150540218-150540717	0.159443587400162	.	.
chr1	150393401	150393900	chr1	150540218	150540717	Tpr|chr1:150540218-150540717	0.159443587400162	.	.
chr1	155812620	155813119	chr1	156040577	156041076	Qsox1|chr1:156040577-156041076	0.1109530248305	.	.
chr1	155973115	155973614	chr1	156055635	156056134	Cep350|chr1:156055635-156056134	0.166314648104381	.	.
chr1	155973115	155973614	chr1	156055635	156056134	Cep350|chr1:156055635-156056134	0.166314648104382	.	.
chr1	156035344	156035843	chr1	156256092	156256591	Tor1aip1|chr1:156256092-156256591	0.294696533733527	.	.
chr1	156035344	156035843	chr1	156256092	156256591	Tor1aip2|chr1:156256092-156256591	0.294696533733527	.	.
chr1	156035344	156035843	chr1	156270379	156270878	Tor1aip1|chr1:156270379-156270878	0.160226965589121	.	.
chr1	156035344	156035843	chr1	156270379	156270878	Tor1aip2|chr1:156270379-156270878	0.160226965589121	.	.
chr1	156035878	156036377	chr1	155866354	155866853	Tor1aip1|chr1:155866354-155866853	0.125324300750392	.	.
chr1	156035878	156036377	chr1	155866354	155866853	Tor1aip2|chr1:155866354-155866853	0.125324300750392	.	.
chr1	156035878	156036377	chr1	156040577	156041076	Tor1aip1|chr1:156040577-156041076	0.126063734183611	.	.
chr1	156035878	156036377	chr1	156040577	156041076	Tor1aip2|chr1:156040577-156041076	0.126063734183611	.	.
chr1	156035878	156036377	chr1	156494994	156495493	Tor1aip1|chr1:156494994-156495493	0.191560163527548	.	.
chr1	156035878	156036377	chr1	156494994	156495493	Tor1aip2|chr1:156494994-156495493	0.191560163527548	.	.
chr1	156303125	156303624	chr1	156241652	156242151	4930518J20Rik|chr1:156241652-156242151	0.106749314894922	.	.
chr1	156303125	156303624	chr1	156241652	156242151	Tdrd5|chr1:156241652-156242151	0.106749314894922	.	.
chr1	156303125	156303624	chr1	156256092	156256591	4930518J20Rik|chr1:156256092-156256591	0.144459120289159	.	.
chr1	156303125	156303624	chr1	156256092	156256591	Tdrd5|chr1:156256092-156256591	0.144459120289159	.	.
chr1	156303125	156303624	chr1	156270379	156270878	4930518J20Rik|chr1:156270379-156270878	0.140291969631893	.	.
chr1	156303125	156303624	chr1	156270379	156270878	Tdrd5|chr1:156270379-156270878	0.140291969631893	.	.
chr1	156303125	156303624	chr1	156540096	156540595	4930518J20Rik|chr1:156540096-156540595	0.101200975182756	.	.
chr1	156303125	156303624	chr1	156540096	156540595	Tdrd5|chr1:156540096-156540595	0.101200975182756	.	.
chr1	156303125	156303624	chr1	156741799	156742298	4930518J20Rik|chr1:156741799-156742298	0.14915982665657	.	.
chr1	156303125	156303624	chr1	156741799	156742298	Tdrd5|chr1:156741799-156742298	0.14915982665657	.	.
chr1	156303125	156303624	chr1	156743658	156744157	4930518J20Rik|chr1:156743658-156744157	0.225537875012795	.	.
chr1	156303125	156303624	chr1	156743658	156744157	Tdrd5|chr1:156743658-156744157	0.225537875012795	.	.
chr1	156420903	156421402	chr1	156040577	156041076	Axdnd1|chr1:156040577-156041076	0.17661920183345	.	.
chr1	156420903	156421402	chr1	156270379	156270878	Axdnd1|chr1:156270379-156270878	0.104786830725328	.	.
chr1	156420903	156421402	chr1	156581092	156581591	Axdnd1|chr1:156581092-156581591	0.287565430107034	.	.
chr1	156420903	156421402	chr1	156613877	156614376	Axdnd1|chr1:156613877-156614376	0.183778138877888	.	.
chr1	156420903	156421402	chr1	156703298	156703797	Axdnd1|chr1:156703298-156703797	0.138291098934086	.	.
chr1	156474061	156474560	chr1	156085751	156086250	Soat1|chr1:156085751-156086250	0.121212002185578	.	.
chr1	156474061	156474560	chr1	156494994	156495493	Soat1|chr1:156494994-156495493	0.18524441036248	.	.
chr1	156474061	156474560	chr1	156593173	156593672	Soat1|chr1:156593173-156593672	0.264090918418729	.	.
chr1	156474061	156474560	chr1	156640587	156641086	Soat1|chr1:156640587-156641086	0.0945283366526287	.	.
chr1	156474061	156474560	chr1	156743658	156744157	Soat1|chr1:156743658-156744157	0.12181321969269	.	.
chr1	156558476	156558975	chr1	156256092	156256591	Abl2|chr1:156256092-156256591	0.228261924931517	.	.
chr1	156558476	156558975	chr1	156270379	156270878	Abl2|chr1:156270379-156270878	0.135663737658101	.	.
chr1	156558476	156558975	chr1	156576861	156577360	Abl2|chr1:156576861-156577360	0.25722500161024	.	.
chr1	156558476	156558975	chr1	156613877	156614376	Abl2|chr1:156613877-156614376	0.154245314848216	.	.
chr1	156558476	156558975	chr1	156629969	156630468	Abl2|chr1:156629969-156630468	0.215673280391343	.	.
chr1	156559155	156559654	chr1	156256092	156256591	Abl2|chr1:156256092-156256591	0.121023949670865	.	.
chr1	156559155	156559654	chr1	156571312	156571811	Abl2|chr1:156571312-156571811	0.132044147648904	.	.
chr1	156559155	156559654	chr1	156593173	156593672	Abl2|chr1:156593173-156593672	0.110643312866755	.	.
chr1	156559155	156559654	chr1	156613877	156614376	Abl2|chr1:156613877-156614376	0.152293046503494	.	.
chr1	156559155	156559654	chr1	156629969	156630468	Abl2|chr1:156629969-156630468	0.159435378487029	.	.
chr1	156718320	156718819	chr1	156256092	156256591	Fam20b|chr1:156256092-156256591	0.16407084219187	.	.
chr1	156718320	156718819	chr1	156270379	156270878	Fam20b|chr1:156270379-156270878	0.0978101574648227	.	.
chr1	156718320	156718819	chr1	156576861	156577360	Fam20b|chr1:156576861-156577360	0.173217307179829	.	.
chr1	156718320	156718819	chr1	156629969	156630468	Fam20b|chr1:156629969-156630468	0.139079194071275	.	.
chr1	156718854	156719353	chr1	156256092	156256591	Fam20b|chr1:156256092-156256591	0.131141249789529	.	.
chr1	156718854	156719353	chr1	156270379	156270878	Fam20b|chr1:156270379-156270878	0.195875796495286	.	.
chr1	156718854	156719353	chr1	156613877	156614376	Fam20b|chr1:156613877-156614376	0.0982991916120809	.	.
chr1	156718854	156719353	chr1	156629969	156630468	Fam20b|chr1:156629969-156630468	0.149301944259216	.	.
chr1	156718854	156719353	chr1	156741799	156742298	Fam20b|chr1:156741799-156742298	0.22463335676602	.	.
chr1	156718854	156719353	chr1	156743658	156744157	Fam20b|chr1:156743658-156744157	0.1881877769923	.	.
chr1	156719393	156719892	chr1	156256092	156256591	Fam20b|chr1:156256092-156256591	0.188145648671826	.	.
chr1	156719393	156719892	chr1	156270379	156270878	Fam20b|chr1:156270379-156270878	0.132732888555268	.	.
chr1	159231910	159232409	chr1	159413380	159413879	Cop1|chr1:159413380-159413879	0.152990017734551	.	.
chr1	159231910	159232409	chr1	159423675	159424174	Cop1|chr1:159423675-159424174	0.182251293405014	.	.
chr1	159231910	159232409	chr1	159445654	159446153	Cop1|chr1:159445654-159446153	0.198904255240507	.	.
chr1	166253817	166254316	chr1	166282640	166283139	Ildr2|chr1:166282640-166283139	0.527851903231013	.	.
chr1	166253817	166254316	chr1	166296977	166297476	Ildr2|chr1:166296977-166297476	0.158616674008555	.	.
chr1	166253817	166254316	chr1	166301382	166301881	Ildr2|chr1:166301382-166301881	0.204281591621483	.	.
chr1	166253817	166254316	chr1	166319038	166319537	Ildr2|chr1:166319038-166319537	0.118834937277823	.	.
chr1	166253817	166254316	chr1	166344303	166344802	Ildr2|chr1:166344303-166344802	0.193692904749125	.	.
chr1	166253817	166254316	chr1	166395768	166396267	Ildr2|chr1:166395768-166396267	0.124503890817955	.	.
chr1	166253817	166254316	chr1	166428926	166429425	Ildr2|chr1:166428926-166429425	0.09048040994431	.	.
chr1	166253817	166254316	chr1	166443517	166444016	Ildr2|chr1:166443517-166444016	0.57986841554514	.	.
chr1	166254415	166254914	chr1	166269932	166270431	Ildr2|chr1:166269932-166270431	0.122440416294322	.	.
chr1	166254415	166254914	chr1	166282640	166283139	Ildr2|chr1:166282640-166283139	0.212722971381246	.	.
chr1	166254415	166254914	chr1	166313555	166314054	Ildr2|chr1:166313555-166314054	0.120362858370465	.	.
chr1	166254415	166254914	chr1	166395768	166396267	Ildr2|chr1:166395768-166396267	0.13013248528199	.	.
chr1	166254415	166254914	chr1	166443517	166444016	Ildr2|chr1:166443517-166444016	0.199452142162044	.	.
chr1	166254415	166254914	chr1	166515685	166516184	Ildr2|chr1:166515685-166516184	0.111247919409627	.	.
chr1	166308696	166309195	chr1	166269932	166270431	5330438I03Rik|chr1:166269932-166270431	0.102174152636316	.	.
chr1	166308696	166309195	chr1	166282640	166283139	5330438I03Rik|chr1:166282640-166283139	0.163026178632171	.	.
chr1	166308696	166309195	chr1	166296977	166297476	5330438I03Rik|chr1:166296977-166297476	0.121541465548293	.	.
chr1	166308696	166309195	chr1	166395768	166396267	5330438I03Rik|chr1:166395768-166396267	0.192760797446716	.	.
chr1	166308696	166309195	chr1	166443517	166444016	5330438I03Rik|chr1:166443517-166444016	0.292696686827292	.	.
chr1	166309200	166309699	chr1	166269932	166270431	5330438I03Rik|chr1:166269932-166270431	0.336386110285278	.	.
chr1	166309200	166309699	chr1	166282640	166283139	5330438I03Rik|chr1:166282640-166283139	0.283512677081153	.	.
chr1	166309200	166309699	chr1	166296977	166297476	5330438I03Rik|chr1:166296977-166297476	0.0996160199715662	.	.
chr1	166309200	166309699	chr1	166348226	166348725	5330438I03Rik|chr1:166348226-166348725	0.174161386723963	.	.
chr1	166309200	166309699	chr1	166395768	166396267	5330438I03Rik|chr1:166395768-166396267	0.2809190005509	.	.
chr1	166309200	166309699	chr1	166443517	166444016	5330438I03Rik|chr1:166443517-166444016	0.283869682775228	.	.
chr1	166379002	166379501	chr1	166269932	166270431	Tada1|chr1:166269932-166270431	0.100096935382434	.	.
chr1	166379002	166379501	chr1	166282640	166283139	Tada1|chr1:166282640-166283139	0.288566187445005	.	.
chr1	166379002	166379501	chr1	166360121	166360620	Tada1|chr1:166360121-166360620	0.15315019248143	.	.
chr1	166379002	166379501	chr1	166443517	166444016	Tada1|chr1:166443517-166444016	0.125319667759249	.	.
chr1	166379863	166380362	chr1	166271819	166272318	Gm15853|chr1:166271819-166272318	0.129608922148033	.	.
chr1	166379863	166380362	chr1	166344303	166344802	Gm15853|chr1:166344303-166344802	0.165427429103946	.	.
chr1	166379863	166380362	chr1	166360121	166360620	Gm15853|chr1:166360121-166360620	0.14514924392023	.	.
chr1	166379863	166380362	chr1	166428926	166429425	Gm15853|chr1:166428926-166429425	0.175740054688653	.	.
chr1	166409578	166410077	chr1	166269932	166270431	Pogk|chr1:166269932-166270431	0.172295165320665	.	.
chr1	166409578	166410077	chr1	166282640	166283139	Pogk|chr1:166282640-166283139	0.279995321885567	.	.
chr1	166409578	166410077	chr1	166360121	166360620	Pogk|chr1:166360121-166360620	0.190214411910681	.	.
chr1	166409578	166410077	chr1	166428926	166429425	Pogk|chr1:166428926-166429425	0.0905414220726342	.	.
chr1	166409578	166410077	chr1	166443517	166444016	Pogk|chr1:166443517-166444016	0.188062354616052	.	.
chr1	171270057	171270556	chr1	171257104	171257603	B4galt3|chr1:171257104-171257603	0.135616534454789	.	.
chr1	171270057	171270556	chr1	171478928	171479427	B4galt3|chr1:171478928-171479427	0.145717891291661	.	.
chr1	171270057	171270556	chr1	171553589	171554088	B4galt3|chr1:171553589-171554088	0.124755838184287	.	.
chr1	171270620	171271119	chr1	171262470	171262969	B4galt3|chr1:171262470-171262969	0.108467332318557	.	.
chr1	171270620	171271119	chr1	171566785	171567284	B4galt3|chr1:171566785-171567284	0.0993958557619717	.	.
chr1	171270620	171271119	chr1	171638729	171639228	B4galt3|chr1:171638729-171639228	0.112956268053088	.	.
chr1	171281054	171281553	chr1	171478928	171479427	Ppox|chr1:171478928-171479427	0.14111646581114	.	.
chr1	171287719	171288218	chr1	171262470	171262969	Usp21|chr1:171262470-171262969	0.093334401040116	.	.
chr1	171287719	171288218	chr1	171566785	171567284	Usp21|chr1:171566785-171567284	0.167291093663748	.	.
chr1	171287719	171288218	chr1	171638729	171639228	Usp21|chr1:171638729-171639228	0.144270845689903	.	.
chr1	171328705	171329204	chr1	171257104	171257603	Dedd|chr1:171257104-171257603	0.146817485090461	.	.
chr1	171328705	171329204	chr1	171638729	171639228	Dedd|chr1:171638729-171639228	0.211555924628319	.	.
chr1	171328705	171329204	chr1	171656077	171656576	Dedd|chr1:171656077-171656576	0.091299733313807	.	.
chr1	171329206	171329705	chr1	171478928	171479427	Dedd|chr1:171478928-171479427	0.17338059424292	.	.
chr1	171329206	171329705	chr1	171638729	171639228	Dedd|chr1:171638729-171639228	0.193630092654393	.	.
chr1	171329206	171329705	chr1	171656077	171656576	Dedd|chr1:171656077-171656576	0.132899796764045	.	.
chr1	171345437	171345936	chr1	171379865	171380364	Nit1|chr1:171379865-171380364	0.0909140050420995	.	.
chr1	171345437	171345936	chr1	171379865	171380364	Pfdn2|chr1:171379865-171380364	0.0909140050420995	.	.
chr1	171345437	171345936	chr1	171470192	171470691	Nit1|chr1:171470192-171470691	0.13602774218835	.	.
chr1	171345437	171345936	chr1	171470192	171470691	Pfdn2|chr1:171470192-171470691	0.13602774218835	.	.
chr1	171345437	171345936	chr1	171658362	171658861	Nit1|chr1:171658362-171658861	0.241908623291399	.	.
chr1	171345437	171345936	chr1	171658362	171658861	Pfdn2|chr1:171658362-171658861	0.241908623291399	.	.
chr1	171345938	171346437	chr1	171658362	171658861	Nit1|chr1:171658362-171658861	0.18941078621434	.	.
chr1	171345938	171346437	chr1	171658362	171658861	Pfdn2|chr1:171658362-171658861	0.18941078621434	.	.
chr1	171360576	171361075	chr1	171257104	171257603	Klhdc9|chr1:171257104-171257603	0.0914848126527954	.	.
chr1	171360576	171361075	chr1	171656077	171656576	Klhdc9|chr1:171656077-171656576	0.145679157260873	.	.
chr1	171361088	171361587	chr1	171379865	171380364	Klhdc9|chr1:171379865-171380364	0.135829498649722	.	.
chr1	171361088	171361587	chr1	171470192	171470691	Klhdc9|chr1:171470192-171470691	0.236211044948284	.	.
chr1	171361088	171361587	chr1	171656077	171656576	Klhdc9|chr1:171656077-171656576	0.162864189796172	.	.
chr1	171361088	171361587	chr1	171658362	171658861	Klhdc9|chr1:171658362-171658861	0.143208836736778	.	.
chr1	171411068	171411567	chr1	171656077	171656576	Usf1|chr1:171656077-171656576	0.212771297863046	.	.
chr1	171437234	171437733	chr1	171257104	171257603	F11r|chr1:171257104-171257603	0.110788321492446	.	.
chr1	171437234	171437733	chr1	171478928	171479427	F11r|chr1:171478928-171479427	0.103046095924279	.	.
chr1	171502334	171502833	chr1	171263038	171263537	Alyref2|chr1:171263038-171263537	0.2750458427103	.	.
chr1	171502334	171502833	chr1	171815706	171816205	Alyref2|chr1:171815706-171816205	0.13692918486573	.	.
chr1	171503198	171503697	chr1	171263038	171263537	Alyref2|chr1:171263038-171263537	0.157898672045756	.	.
chr1	171503198	171503697	chr1	171263038	171263537	B930036N10Rik|chr1:171263038-171263537	0.157898672045756	.	.
chr1	171503198	171503697	chr1	171379865	171380364	Alyref2|chr1:171379865-171380364	0.152348171970616	.	.
chr1	171503198	171503697	chr1	171379865	171380364	B930036N10Rik|chr1:171379865-171380364	0.152348171970616	.	.
chr1	171503198	171503697	chr1	171774677	171775176	Alyref2|chr1:171774677-171775176	0.169275048178411	.	.
chr1	171503198	171503697	chr1	171774677	171775176	B930036N10Rik|chr1:171774677-171775176	0.169275048178411	.	.
chr1	171634914	171635413	chr1	171638729	171639228	Gm37787|chr1:171638729-171639228	0.355090868702254	.	.
chr1	171634914	171635413	chr1	171656077	171656576	Gm37787|chr1:171656077-171656576	0.0975960362811375	.	.
chr1	171634914	171635413	chr1	171698913	171699412	Gm37787|chr1:171698913-171699412	0.15195764779163	.	.
chr1	171634914	171635413	chr1	171698913	171699412	Gm37787|chr1:171698913-171699412	0.151957647791631	.	.
chr1	171634914	171635413	chr1	171775740	171776239	Gm37787|chr1:171775740-171776239	0.355333263710779	.	.
chr1	171634914	171635413	chr1	171782369	171782868	Gm37787|chr1:171782369-171782868	0.161272574272273	.	.
chr1	172895271	172895770	chr1	172885984	172886483	Apcs|chr1:172885984-172886483	0.177231669887073	.	.
chr1	172895271	172895770	chr1	172960383	172960882	Apcs|chr1:172960383-172960882	0.685318779798487	.	.
chr1	172895271	172895770	chr1	173027422	173027921	Apcs|chr1:173027422-173027921	0.288452704446654	.	.
chr1	173197967	173198466	chr1	172960383	172960882	Olfr218|chr1:172960383-172960882	0.393464857080902	.	.
chr1	173197967	173198466	chr1	173027422	173027921	Olfr218|chr1:173027422-173027921	0.536860903662121	.	.
chr1	173366644	173367143	chr1	173390016	173390515	Cadm3|chr1:173390016-173390515	0.136000430070093	.	.
chr1	173367390	173367889	chr1	173322220	173322719	Cadm3|chr1:173322220-173322719	0.0975649513451511	.	.
chr1	173367390	173367889	chr1	173335927	173336426	Cadm3|chr1:173335927-173336426	0.226717154246064	.	.
chr1	173367390	173367889	chr1	173358928	173359427	Cadm3|chr1:173358928-173359427	0.137882326526268	.	.
chr1	173367390	173367889	chr1	173377444	173377943	Cadm3|chr1:173377444-173377943	0.210745817424349	.	.
chr1	173367390	173367889	chr1	173435049	173435548	Cadm3|chr1:173435049-173435548	0.335695490848863	.	.
chr1	173630548	173631047	chr1	173322220	173322719	Ifi209|chr1:173322220-173322719	0.583924688928666	.	.
chr1	173630548	173631047	chr1	173335927	173336426	Ifi209|chr1:173335927-173336426	0.30335976242447	.	.
chr1	173630548	173631047	chr1	173337000	173337499	Ifi209|chr1:173337000-173337499	0.105100666618977	.	.
chr1	173630548	173631047	chr1	173355088	173355587	Ifi209|chr1:173355088-173355587	0.345822484297531	.	.
chr1	173630548	173631047	chr1	173357691	173358190	Ifi209|chr1:173357691-173358190	0.516571086741189	.	.
chr1	173630548	173631047	chr1	173358928	173359427	Ifi209|chr1:173358928-173359427	0.240416406857824	.	.
chr1	173630548	173631047	chr1	173377444	173377943	Ifi209|chr1:173377444-173377943	0.263370926822305	.	.
chr1	177795766	177796265	chr1	177558908	177559407	Adss|chr1:177558908-177559407	0.197177468422905	.	.
chr1	177796375	177796874	chr1	177516930	177517429	Adss|chr1:177516930-177517429	0.172566913325275	.	.
chr1	177796375	177796874	chr1	177607874	177608373	Adss|chr1:177607874-177608373	0.147549047907558	.	.
chr1	177796375	177796874	chr1	177608539	177609038	Adss|chr1:177608539-177609038	0.193688400018272	.	.
chr1	177796375	177796874	chr1	177640159	177640658	Adss|chr1:177640159-177640658	0.100890533526816	.	.
chr1	177982967	177983466	chr1	177516930	177517429	Catspere2|chr1:177516930-177517429	0.18014215488538	.	.
chr1	177982967	177983466	chr1	177558908	177559407	Catspere2|chr1:177558908-177559407	0.157880149086089	.	.
chr1	177982967	177983466	chr1	177608539	177609038	Catspere2|chr1:177608539-177609038	0.138970235560318	.	.
chr1	177982967	177983466	chr1	177640159	177640658	Catspere2|chr1:177640159-177640658	0.0968137666162044	.	.
chr1	178187311	178187810	chr1	178290989	178291488	Desi2|chr1:178290989-178291488	0.20033835268617	.	.
chr1	178187311	178187810	chr1	178336353	178336852	Desi2|chr1:178336353-178336852	0.188466718344658	.	.
chr1	178187311	178187810	chr1	178463658	178464157	Desi2|chr1:178463658-178464157	0.116466753473117	.	.
chr1	178276142	178276641	chr1	178336353	178336852	4930527J03Rik|chr1:178336353-178336852	0.287863400582833	.	.
chr1	178276142	178276641	chr1	178357754	178358253	4930527J03Rik|chr1:178357754-178358253	0.0938821947511652	.	.
chr1	178276142	178276641	chr1	178368821	178369320	4930527J03Rik|chr1:178368821-178369320	0.0933054008795276	.	.
chr1	178317988	178318487	chr1	178368821	178369320	B230369F24Rik|chr1:178368821-178369320	0.131603498239255	.	.
chr1	178317988	178318487	chr1	178368821	178369320	Cox20|chr1:178368821-178369320	0.131603498239255	.	.
chr1	178318532	178319031	chr1	178336353	178336852	B230369F24Rik|chr1:178336353-178336852	0.135191179029099	.	.
chr1	178318532	178319031	chr1	178336353	178336852	Cox20|chr1:178336353-178336852	0.135191179029099	.	.
chr1	178318532	178319031	chr1	178448418	178448917	B230369F24Rik|chr1:178448418-178448917	0.0944620057088324	.	.
chr1	178318532	178319031	chr1	178448418	178448917	Cox20|chr1:178448418-178448917	0.0944620057088324	.	.
chr1	178318532	178319031	chr1	178449116	178449615	B230369F24Rik|chr1:178449116-178449615	0.100314264666829	.	.
chr1	178318532	178319031	chr1	178449116	178449615	Cox20|chr1:178449116-178449615	0.100314264666829	.	.
chr1	178337022	178337521	chr1	178048508	178049007	Hnrnpu|chr1:178048508-178049007	0.220267300166514	.	.
chr1	178337022	178337521	chr1	178217124	178217623	Hnrnpu|chr1:178217124-178217623	0.128540336806881	.	.
chr1	178337022	178337521	chr1	178294017	178294516	Hnrnpu|chr1:178294017-178294516	0.0963285592809517	.	.
chr1	178337022	178337521	chr1	178294017	178294516	Hnrnpu|chr1:178294017-178294516	0.0963285592809518	.	.
chr1	178337022	178337521	chr1	178336353	178336852	Hnrnpu|chr1:178336353-178336852	0.196277543390229	.	.
chr1	178337022	178337521	chr1	178357754	178358253	Hnrnpu|chr1:178357754-178358253	0.15470553184121	.	.
chr1	178337022	178337521	chr1	178449116	178449615	Hnrnpu|chr1:178449116-178449615	0.162055687447065	.	.
chr1	178337022	178337521	chr1	178463658	178464157	Hnrnpu|chr1:178463658-178464157	0.12085615583448	.	.
chr1	178337022	178337521	chr1	178486689	178487188	Hnrnpu|chr1:178486689-178487188	0.122030445236034	.	.
chr1	178337559	178338058	chr1	178336353	178336852	Hnrnpu|chr1:178336353-178336852	0.0978575126482201	.	.
chr1	178337559	178338058	chr1	178448418	178448917	Hnrnpu|chr1:178448418-178448917	0.101392320134921	.	.
chr1	178405450	178405949	chr1	178290989	178291488	Efcab2|chr1:178290989-178291488	0.158243328273603	.	.
chr1	178405450	178405949	chr1	178303332	178303831	Efcab2|chr1:178303332-178303831	0.12310846670386	.	.
chr1	178406170	178406669	chr1	178290989	178291488	Efcab2|chr1:178290989-178291488	0.134004096226978	.	.
chr1	178406170	178406669	chr1	178336353	178336852	Efcab2|chr1:178336353-178336852	0.180544119427149	.	.
chr1	178406170	178406669	chr1	178463658	178464157	Efcab2|chr1:178463658-178464157	0.103047374201499	.	.
chr1	194976111	194976610	chr1	194761366	194761865	A330023F24Rik|chr1:194761366-194761865	0.119610324406976	.	.
chr1	194976111	194976610	chr1	194761366	194761865	Gm16897|chr1:194761366-194761865	0.119610324406976	.	.
chr1	194976111	194976610	chr1	194777569	194778068	A330023F24Rik|chr1:194777569-194778068	0.113768176859926	.	.
chr1	194976111	194976610	chr1	194777569	194778068	Gm16897|chr1:194777569-194778068	0.113768176859926	.	.
chr1	194976725	194977224	chr1	194879521	194880020	A330023F24Rik|chr1:194879521-194880020	0.155855340721846	.	.
chr1	194976725	194977224	chr1	194879521	194880020	Gm16897|chr1:194879521-194880020	0.155855340721846	.	.
chr1	194976725	194977224	chr1	194881498	194881997	A330023F24Rik|chr1:194881498-194881997	0.196213734394464	.	.
chr1	194976725	194977224	chr1	194881498	194881997	Gm16897|chr1:194881498-194881997	0.196213734394464	.	.
chr1	194976725	194977224	chr1	195040386	195040885	A330023F24Rik|chr1:195040386-195040885	0.125322548780558	.	.
chr1	194976725	194977224	chr1	195040386	195040885	Gm16897|chr1:195040386-195040885	0.125322548780558	.	.
chr1	194976725	194977224	chr1	195232530	195233029	A330023F24Rik|chr1:195232530-195233029	0.150558155730469	.	.
chr1	194976725	194977224	chr1	195232530	195233029	Gm16897|chr1:195232530-195233029	0.150558155730469	.	.
chr1	195018071	195018570	chr1	194962131	194962630	Gm37027|chr1:194962131-194962630	0.107371936839326	.	.
chr1	195018071	195018570	chr1	195016706	195017205	Gm37027|chr1:195016706-195017205	0.206723674270954	.	.
chr1	195130829	195131328	chr1	194777569	194778068	Cr1l|chr1:194777569-194778068	0.0987119419594681	.	.
chr1	195130829	195131328	chr1	194795310	194795809	Cr1l|chr1:194795310-194795809	0.174887681737912	.	.
chr1	195130829	195131328	chr1	194879521	194880020	Cr1l|chr1:194879521-194880020	0.168764525686604	.	.
chr1	195130829	195131328	chr1	194962131	194962630	Cr1l|chr1:194962131-194962630	0.215564860297265	.	.
chr1	195130829	195131328	chr1	195032267	195032766	Cr1l|chr1:195032267-195032766	0.258717412630299	.	.
chr1	195130829	195131328	chr1	195040386	195040885	Cr1l|chr1:195040386-195040885	0.115424174126012	.	.
chr1	195131381	195131880	chr1	194879521	194880020	Cr1l|chr1:194879521-194880020	0.221673266078551	.	.
chr1	195131381	195131880	chr1	195032267	195032766	Cr1l|chr1:195032267-195032766	0.106806001714311	.	.
chr1	195176500	195176999	chr1	194846983	194847482	Cr2|chr1:194846983-194847482	0.104789839962994	.	.
chr1	195176500	195176999	chr1	195232530	195233029	Cr2|chr1:195232530-195233029	0.126442189201134	.	.
chr10	3366298	3366797	chr10	3366890	3367389	Ppp1r14c|chr10:3366890-3367389	0.292437136623529	.	.
chr10	3366298	3366797	chr10	3534487	3534986	Ppp1r14c|chr10:3534487-3534986	0.123583263831298	.	.
chr10	3740116	3740615	chr10	3332842	3333341	Plekhg1|chr10:3332842-3333341	0.167900410042962	.	.
chr10	3740116	3740615	chr10	3531321	3531820	Plekhg1|chr10:3531321-3531820	0.122135825253193	.	.
chr10	3740116	3740615	chr10	3534487	3534986	Plekhg1|chr10:3534487-3534986	0.174059032497839	.	.
chr10	3740116	3740615	chr10	3690448	3690947	Plekhg1|chr10:3690448-3690947	0.134861760475476	.	.
chr10	3741065	3741564	chr10	3332842	3333341	Plekhg1|chr10:3332842-3333341	0.0984118355027171	.	.
chr10	3741065	3741564	chr10	3398980	3399479	Plekhg1|chr10:3398980-3399479	0.30305603243221	.	.
chr10	3741065	3741564	chr10	3572927	3573426	Plekhg1|chr10:3572927-3573426	0.292478634068523	.	.
chr10	3972861	3973360	chr10	3505975	3506474	Mthfd1l|chr10:3505975-3506474	0.116809858725184	.	.
chr10	3972861	3973360	chr10	3690448	3690947	Mthfd1l|chr10:3690448-3690947	0.284451216840243	.	.
chr10	3972861	3973360	chr10	3691020	3691519	Mthfd1l|chr10:3691020-3691519	0.163994182324729	.	.
chr10	3973553	3974052	chr10	3505975	3506474	Mthfd1l|chr10:3505975-3506474	0.141244812650283	.	.
chr10	3973553	3974052	chr10	3534487	3534986	Mthfd1l|chr10:3534487-3534986	0.145112170832679	.	.
chr10	3973553	3974052	chr10	3690448	3690947	Mthfd1l|chr10:3690448-3690947	0.34363816962911	.	.
chr10	3973553	3974052	chr10	3691020	3691519	Mthfd1l|chr10:3691020-3691519	0.179502103145872	.	.
chr10	5550504	5551003	chr10	5549987	5550486	Syne1|chr10:5549987-5550486	0.259367511886237	.	.
chr10	5550504	5551003	chr10	5696101	5696600	Syne1|chr10:5696101-5696600	0.154922188526832	.	.
chr10	5550504	5551003	chr10	5846889	5847388	Syne1|chr10:5846889-5847388	0.0961028495653626	.	.
chr10	5550504	5551003	chr10	5849767	5850266	Syne1|chr10:5849767-5850266	0.229289527629564	.	.
chr10	5550504	5551003	chr10	5853238	5853737	Syne1|chr10:5853238-5853737	0.157770806779991	.	.
chr10	5550504	5551003	chr10	5906931	5907430	Syne1|chr10:5906931-5907430	0.130318180737807	.	.
chr10	5550504	5551003	chr10	5912713	5913212	Syne1|chr10:5912713-5913212	0.190164391199941	.	.
chr10	5805395	5805894	chr10	5507539	5508038	Fbxo5|chr10:5507539-5508038	0.0976880194896794	.	.
chr10	5805395	5805894	chr10	5549987	5550486	Fbxo5|chr10:5549987-5550486	0.15813044582667	.	.
chr10	5805395	5805894	chr10	5600051	5600550	Fbxo5|chr10:5600051-5600550	0.115759609608057	.	.
chr10	5805395	5805894	chr10	5634278	5634777	Fbxo5|chr10:5634278-5634777	0.153375111113422	.	.
chr10	5805395	5805894	chr10	5696101	5696600	Fbxo5|chr10:5696101-5696600	0.144695148684988	.	.
chr10	5823844	5824343	chr10	5661867	5662366	Mtrf1l|chr10:5661867-5662366	0.208135102727255	.	.
chr10	5823844	5824343	chr10	5786848	5787347	Mtrf1l|chr10:5786848-5787347	0.123498902498007	.	.
chr10	5823844	5824343	chr10	5849767	5850266	Mtrf1l|chr10:5849767-5850266	0.194129134346539	.	.
chr10	5823844	5824343	chr10	5906427	5906926	Mtrf1l|chr10:5906427-5906926	0.150477669905409	.	.
chr10	5823844	5824343	chr10	5906931	5907430	Mtrf1l|chr10:5906931-5907430	0.170896571892267	.	.
chr10	5823844	5824343	chr10	5912713	5913212	Mtrf1l|chr10:5912713-5913212	0.220774270171815	.	.
chr10	5823844	5824343	chr10	6043839	6044338	Mtrf1l|chr10:6043839-6044338	0.154342639207572	.	.
chr10	5823844	5824343	chr10	6147006	6147505	Mtrf1l|chr10:6147006-6147505	0.119940663396564	.	.
chr10	5921342	5921841	chr10	5507539	5508038	Rgs17|chr10:5507539-5508038	0.138007889254817	.	.
chr10	5921342	5921841	chr10	5634278	5634777	Rgs17|chr10:5634278-5634777	0.26050534155375	.	.
chr10	5921342	5921841	chr10	5886106	5886605	Rgs17|chr10:5886106-5886605	0.259846213234761	.	.
chr10	5921342	5921841	chr10	5912713	5913212	Rgs17|chr10:5912713-5913212	0.288243616154585	.	.
chr10	5921342	5921841	chr10	6147006	6147505	Rgs17|chr10:6147006-6147505	0.111224649479245	.	.
chr10	5921342	5921841	chr10	6151873	6152372	Rgs17|chr10:6151873-6152372	0.148209145974604	.	.
chr10	5921342	5921841	chr10	6156925	6157424	Rgs17|chr10:6156925-6157424	0.120062367586483	.	.
chr10	5922199	5922698	chr10	5549987	5550486	Rgs17|chr10:5549987-5550486	0.0981973797780567	.	.
chr10	5922199	5922698	chr10	5634278	5634777	Rgs17|chr10:5634278-5634777	0.179511099295814	.	.
chr10	5922199	5922698	chr10	5846889	5847388	Rgs17|chr10:5846889-5847388	0.110700491910912	.	.
chr10	5922199	5922698	chr10	5849767	5850266	Rgs17|chr10:5849767-5850266	0.2409928025551	.	.
chr10	5922199	5922698	chr10	5853238	5853737	Rgs17|chr10:5853238-5853737	0.0939897497150068	.	.
chr10	5922199	5922698	chr10	5886106	5886605	Rgs17|chr10:5886106-5886605	0.214526530057581	.	.
chr10	5922199	5922698	chr10	5912713	5913212	Rgs17|chr10:5912713-5913212	0.357705042183866	.	.
chr10	5922199	5922698	chr10	6151873	6152372	Rgs17|chr10:6151873-6152372	0.175816471301559	.	.
chr10	7211500	7211999	chr10	7024531	7025030	Cnksr3|chr10:7024531-7025030	0.110085546604222	.	.
chr10	7211500	7211999	chr10	7076118	7076617	Cnksr3|chr10:7076118-7076617	0.210237057505557	.	.
chr10	7211500	7211999	chr10	7106052	7106551	Cnksr3|chr10:7106052-7106551	0.278134897121701	.	.
chr10	7211500	7211999	chr10	7111549	7112048	Cnksr3|chr10:7111549-7112048	0.0959188799080046	.	.
chr10	7211500	7211999	chr10	7210985	7211484	Cnksr3|chr10:7210985-7211484	0.337939581067491	.	.
chr10	7211500	7211999	chr10	7289523	7290022	Cnksr3|chr10:7289523-7290022	0.115446558600684	.	.
chr10	7212004	7212503	chr10	7024531	7025030	Cnksr3|chr10:7024531-7025030	0.182048001666439	.	.
chr10	7212004	7212503	chr10	7106052	7106551	Cnksr3|chr10:7106052-7106551	0.352832865978717	.	.
chr10	7212004	7212503	chr10	7111549	7112048	Cnksr3|chr10:7111549-7112048	0.25600397085007	.	.
chr10	7212518	7213017	chr10	7076118	7076617	Cnksr3|chr10:7076118-7076617	0.182352607183294	.	.
chr10	7212518	7213017	chr10	7106052	7106551	Cnksr3|chr10:7106052-7106551	0.141369694019339	.	.
chr10	7212518	7213017	chr10	7124937	7125436	Cnksr3|chr10:7124937-7125436	0.130986178038316	.	.
chr10	7212518	7213017	chr10	7260251	7260750	Cnksr3|chr10:7260251-7260750	0.094413847644984	.	.
chr10	7212518	7213017	chr10	7289523	7290022	Cnksr3|chr10:7289523-7290022	0.212224154450359	.	.
chr10	7589567	7590066	chr10	7600611	7601110	Lrp11|chr10:7600611-7601110	0.142197496159944	.	.
chr10	7589567	7590066	chr10	7626977	7627476	Lrp11|chr10:7626977-7627476	0.12262673879824	.	.
chr10	7589567	7590066	chr10	7663092	7663591	Lrp11|chr10:7663092-7663591	0.162020610396403	.	.
chr10	7589567	7590066	chr10	7819035	7819534	Lrp11|chr10:7819035-7819534	0.101423728116595	.	.
chr10	7589567	7590066	chr10	7883479	7883978	Lrp11|chr10:7883479-7883978	0.141531029526122	.	.
chr10	7589567	7590066	chr10	7959016	7959515	Lrp11|chr10:7959016-7959515	0.193698516706819	.	.
chr10	7590117	7590616	chr10	7260251	7260750	Lrp11|chr10:7260251-7260750	0.157206962132915	.	.
chr10	7590117	7590616	chr10	7600611	7601110	Lrp11|chr10:7600611-7601110	0.165307823275096	.	.
chr10	7590117	7590616	chr10	7663092	7663591	Lrp11|chr10:7663092-7663591	0.169178471623388	.	.
chr10	7590117	7590616	chr10	7883479	7883978	Lrp11|chr10:7883479-7883978	0.104605965163515	.	.
chr10	7590117	7590616	chr10	7900869	7901368	Lrp11|chr10:7900869-7901368	0.0920214094204945	.	.
chr10	7667254	7667753	chr10	7390606	7391105	Nup43|chr10:7390606-7391105	0.113742294766559	.	.
chr10	7667254	7667753	chr10	7596238	7596737	Nup43|chr10:7596238-7596737	0.108202829469145	.	.
chr10	7667254	7667753	chr10	7756714	7757213	Nup43|chr10:7756714-7757213	0.113866791965223	.	.
chr10	7667254	7667753	chr10	7809906	7810405	Nup43|chr10:7809906-7810405	0.229995193450769	.	.
chr10	7667254	7667753	chr10	7819035	7819534	Nup43|chr10:7819035-7819534	0.111398665005627	.	.
chr10	7680943	7681442	chr10	7600611	7601110	Lats1|chr10:7600611-7601110	0.0957920455718413	.	.
chr10	7680943	7681442	chr10	7600611	7601110	Pcmt1|chr10:7600611-7601110	0.0957920455718413	.	.
chr10	7680943	7681442	chr10	7626977	7627476	Lats1|chr10:7626977-7627476	0.150593818435248	.	.
chr10	7680943	7681442	chr10	7626977	7627476	Pcmt1|chr10:7626977-7627476	0.150593818435248	.	.
chr10	7680943	7681442	chr10	7663092	7663591	Lats1|chr10:7663092-7663591	0.167265410541223	.	.
chr10	7680943	7681442	chr10	7663092	7663591	Pcmt1|chr10:7663092-7663591	0.167265410541223	.	.
chr10	7680943	7681442	chr10	7809906	7810405	Lats1|chr10:7809906-7810405	0.129535292106237	.	.
chr10	7680943	7681442	chr10	7809906	7810405	Pcmt1|chr10:7809906-7810405	0.129535292106237	.	.
chr10	7680943	7681442	chr10	7819035	7819534	Lats1|chr10:7819035-7819534	0.129363820141337	.	.
chr10	7680943	7681442	chr10	7819035	7819534	Pcmt1|chr10:7819035-7819534	0.129363820141337	.	.
chr10	7680943	7681442	chr10	7900869	7901368	Lats1|chr10:7900869-7901368	0.202514306636416	.	.
chr10	7680943	7681442	chr10	7900869	7901368	Pcmt1|chr10:7900869-7901368	0.202514306636416	.	.
chr10	7725685	7726184	chr10	7756714	7757213	Katna1|chr10:7756714-7757213	0.105871301484273	.	.
chr10	7725685	7726184	chr10	7819035	7819534	Katna1|chr10:7819035-7819534	0.197908020899194	.	.
chr10	7725685	7726184	chr10	7959016	7959515	Katna1|chr10:7959016-7959515	0.171004645026521	.	.
chr10	7780721	7781220	chr10	7600611	7601110	B430219N15Rik|chr10:7600611-7601110	0.108948436438276	.	.
chr10	7780721	7781220	chr10	7626977	7627476	B430219N15Rik|chr10:7626977-7627476	0.198669731799268	.	.
chr10	7780721	7781220	chr10	7819035	7819534	B430219N15Rik|chr10:7819035-7819534	0.131016049225436	.	.
chr10	7780721	7781220	chr10	7883479	7883978	B430219N15Rik|chr10:7883479-7883978	0.177697684075249	.	.
chr10	7792631	7793130	chr10	7756714	7757213	Ginm1|chr10:7756714-7757213	0.227983659600435	.	.
chr10	7792631	7793130	chr10	7756714	7757213	Ppil4|chr10:7756714-7757213	0.227983659600435	.	.
chr10	7792631	7793130	chr10	7809906	7810405	Ginm1|chr10:7809906-7810405	0.174526357560853	.	.
chr10	7792631	7793130	chr10	7809906	7810405	Ppil4|chr10:7809906-7810405	0.174526357560853	.	.
chr10	7792631	7793130	chr10	7959016	7959515	Ginm1|chr10:7959016-7959515	0.241602206003563	.	.
chr10	7792631	7793130	chr10	7959016	7959515	Ppil4|chr10:7959016-7959515	0.241602206003563	.	.
chr10	7955534	7956033	chr10	7596238	7596737	Tab2|chr10:7596238-7596737	0.122732300585825	.	.
chr10	7955534	7956033	chr10	7756714	7757213	Tab2|chr10:7756714-7757213	0.182036551393674	.	.
chr10	7956090	7956589	chr10	7756714	7757213	Tab2|chr10:7756714-7757213	0.151118753145646	.	.
chr10	7956090	7956589	chr10	7819035	7819534	Tab2|chr10:7819035-7819534	0.0941844617087022	.	.
chr10	11280524	11281023	chr10	11352982	11353481	4930432B10Rik|chr10:11352982-11353481	0.302851856786768	.	.
chr10	11280524	11281023	chr10	11352982	11353481	Fbxo30|chr10:11352982-11353481	0.302851856786768	.	.
chr10	11280524	11281023	chr10	11353509	11354008	4930432B10Rik|chr10:11353509-11354008	0.213952467040273	.	.
chr10	11280524	11281023	chr10	11353509	11354008	Fbxo30|chr10:11353509-11354008	0.213952467040273	.	.
chr10	11280524	11281023	chr10	11438348	11438847	4930432B10Rik|chr10:11438348-11438847	0.366536457651576	.	.
chr10	11280524	11281023	chr10	11438348	11438847	Fbxo30|chr10:11438348-11438847	0.366536457651576	.	.
chr10	11280524	11281023	chr10	11441518	11442017	4930432B10Rik|chr10:11441518-11442017	0.191421520824317	.	.
chr10	11280524	11281023	chr10	11441518	11442017	Fbxo30|chr10:11441518-11442017	0.191421520824317	.	.
chr10	11280524	11281023	chr10	11442023	11442522	4930432B10Rik|chr10:11442023-11442522	0.267241933991374	.	.
chr10	11280524	11281023	chr10	11442023	11442522	Fbxo30|chr10:11442023-11442522	0.267241933991374	.	.
chr10	11281047	11281546	chr10	11352982	11353481	4930432B10Rik|chr10:11352982-11353481	0.12678692961221	.	.
chr10	11281047	11281546	chr10	11352982	11353481	Fbxo30|chr10:11352982-11353481	0.12678692961221	.	.
chr10	11281047	11281546	chr10	11363027	11363526	4930432B10Rik|chr10:11363027-11363526	0.117066708299642	.	.
chr10	11281047	11281546	chr10	11363027	11363526	Fbxo30|chr10:11363027-11363526	0.117066708299642	.	.
chr10	11281047	11281546	chr10	11364730	11365229	4930432B10Rik|chr10:11364730-11365229	0.148680558834454	.	.
chr10	11281047	11281546	chr10	11364730	11365229	Fbxo30|chr10:11364730-11365229	0.148680558834454	.	.
chr10	11281047	11281546	chr10	11438348	11438847	4930432B10Rik|chr10:11438348-11438847	0.301883646614355	.	.
chr10	11281047	11281546	chr10	11438348	11438847	Fbxo30|chr10:11438348-11438847	0.301883646614355	.	.
chr10	11281047	11281546	chr10	11491884	11492383	4930432B10Rik|chr10:11491884-11492383	0.163590010520393	.	.
chr10	11281047	11281546	chr10	11491884	11492383	Fbxo30|chr10:11491884-11492383	0.163590010520393	.	.
chr10	11343450	11343949	chr10	11352982	11353481	Epm2a|chr10:11352982-11353481	0.40050661142416	.	.
chr10	11343450	11343949	chr10	11353509	11354008	Epm2a|chr10:11353509-11354008	0.266049378729667	.	.
chr10	11343450	11343949	chr10	11363027	11363526	Epm2a|chr10:11363027-11363526	0.16409326148157	.	.
chr10	11343450	11343949	chr10	11441518	11442017	Epm2a|chr10:11441518-11442017	0.429039119838247	.	.
chr10	11343450	11343949	chr10	11442023	11442522	Epm2a|chr10:11442023-11442522	0.252486361822929	.	.
chr10	15300071	15300570	chr10	15442875	15443374	Gm47710|chr10:15442875-15443374	0.151990471398171	.	.
chr10	15759186	15759685	chr10	15758520	15759019	Gm40604|chr10:15758520-15759019	0.11350947064291	.	.
chr10	15759186	15759685	chr10	15841294	15841793	Gm40604|chr10:15841294-15841793	0.184984197902117	.	.
chr10	19014684	19015183	chr10	19185903	19186402	Tnfaip3|chr10:19185903-19186402	0.243101921513228	.	.
chr10	19014684	19015183	chr10	19188055	19188554	Tnfaip3|chr10:19188055-19188554	0.310248982359406	.	.
chr10	19014684	19015183	chr10	19241783	19242282	Tnfaip3|chr10:19241783-19242282	0.117221786459556	.	.
chr10	19014684	19015183	chr10	19485260	19485759	Tnfaip3|chr10:19485260-19485759	0.209097973935311	.	.
chr10	19645071	19645570	chr10	19485260	19485759	9230106D20Rik|chr10:19485260-19485759	0.333540798244186	.	.
chr10	19645071	19645570	chr10	19491443	19491942	9230106D20Rik|chr10:19491443-19491942	0.192575174755942	.	.
chr10	19645071	19645570	chr10	19578316	19578815	9230106D20Rik|chr10:19578316-19578815	0.105676960769433	.	.
chr10	19645071	19645570	chr10	19693066	19693565	9230106D20Rik|chr10:19693066-19693565	0.10766815582661	.	.
chr10	19645071	19645570	chr10	19743986	19744485	9230106D20Rik|chr10:19743986-19744485	0.282713468178108	.	.
chr10	19712255	19712754	chr10	19491443	19491942	Il20ra|chr10:19491443-19491942	0.12043081357993	.	.
chr10	19712255	19712754	chr10	19578961	19579460	Il20ra|chr10:19578961-19579460	0.111766244738761	.	.
chr10	19712255	19712754	chr10	19693066	19693565	Il20ra|chr10:19693066-19693565	0.112421317741175	.	.
chr10	19712255	19712754	chr10	19714956	19715455	Il20ra|chr10:19714956-19715455	0.0949813491585395	.	.
chr10	19712255	19712754	chr10	19743986	19744485	Il20ra|chr10:19743986-19744485	0.11356805167319	.	.
chr10	21881933	21882432	chr10	21776610	21777109	Sgk1|chr10:21776610-21777109	0.133231176244317	.	.
chr10	21881933	21882432	chr10	21792407	21792906	Sgk1|chr10:21792407-21792906	0.228480818589169	.	.
chr10	21881933	21882432	chr10	21793632	21794131	Sgk1|chr10:21793632-21794131	0.424107520380718	.	.
chr10	21881933	21882432	chr10	21805467	21805966	Sgk1|chr10:21805467-21805966	0.173858677608904	.	.
chr10	21881933	21882432	chr10	22069488	22069987	Sgk1|chr10:22069488-22069987	0.130585426299134	.	.
chr10	22148605	22149104	chr10	21922868	21923367	E030030I06Rik|chr10:21922868-21923367	0.248021738556167	.	.
chr10	22149256	22149755	chr10	21801391	21801890	E030030I06Rik|chr10:21801391-21801890	0.0954389789139214	.	.
chr10	22149256	22149755	chr10	21839136	21839635	E030030I06Rik|chr10:21839136-21839635	0.163624103281036	.	.
chr10	22149256	22149755	chr10	21922868	21923367	E030030I06Rik|chr10:21922868-21923367	0.231670298387135	.	.
chr10	22149256	22149755	chr10	21992970	21993469	E030030I06Rik|chr10:21992970-21993469	0.175107756282752	.	.
chr10	22149256	22149755	chr10	21994360	21994859	E030030I06Rik|chr10:21994360-21994859	0.234514777053513	.	.
chr10	22149256	22149755	chr10	22140879	22141378	E030030I06Rik|chr10:22140879-22141378	0.248035811331167	.	.
chr10	22149256	22149755	chr10	22479767	22480266	E030030I06Rik|chr10:22479767-22480266	0.205731825564526	.	.
chr10	22645129	22645628	chr10	22479767	22480266	Slc2a12|chr10:22479767-22480266	0.167219397071833	.	.
chr10	22645129	22645628	chr10	22484089	22484588	Slc2a12|chr10:22484089-22484588	0.199338521246945	.	.
chr10	22645129	22645628	chr10	22579377	22579876	Slc2a12|chr10:22579377-22579876	0.0921234251994405	.	.
chr10	22645129	22645628	chr10	22591718	22592217	Slc2a12|chr10:22591718-22592217	0.103711525551388	.	.
chr10	22645129	22645628	chr10	22609034	22609533	Slc2a12|chr10:22609034-22609533	0.321451171471146	.	.
chr10	22645129	22645628	chr10	22710292	22710791	Slc2a12|chr10:22710292-22710791	0.100700053711212	.	.
chr10	22731152	22731651	chr10	22484089	22484588	AC166256.1|chr10:22484089-22484588	0.248047653224079	.	.
chr10	22731152	22731651	chr10	22484089	22484588	Tbpl1|chr10:22484089-22484588	0.248047653224079	.	.
chr10	22731152	22731651	chr10	22591718	22592217	AC166256.1|chr10:22591718-22592217	0.12352699237946	.	.
chr10	22731152	22731651	chr10	22591718	22592217	Tbpl1|chr10:22591718-22592217	0.12352699237946	.	.
chr10	22731152	22731651	chr10	22609034	22609533	AC166256.1|chr10:22609034-22609533	0.193233113952246	.	.
chr10	22731152	22731651	chr10	22609034	22609533	Tbpl1|chr10:22609034-22609533	0.193233113952246	.	.
chr10	22731681	22732180	chr10	22298127	22298626	AC166256.1|chr10:22298127-22298626	0.132717944011795	.	.
chr10	22731681	22732180	chr10	22298127	22298626	Tbpl1|chr10:22298127-22298626	0.132717944011795	.	.
chr10	22731681	22732180	chr10	22479767	22480266	AC166256.1|chr10:22479767-22480266	0.091796897688867	.	.
chr10	22731681	22732180	chr10	22479767	22480266	Tbpl1|chr10:22479767-22480266	0.091796897688867	.	.
chr10	22731681	22732180	chr10	22484089	22484588	AC166256.1|chr10:22484089-22484588	0.174231345529603	.	.
chr10	22731681	22732180	chr10	22484089	22484588	Tbpl1|chr10:22484089-22484588	0.174231345529603	.	.
chr10	22731681	22732180	chr10	22579377	22579876	AC166256.1|chr10:22579377-22579876	0.17066963741532	.	.
chr10	22731681	22732180	chr10	22579377	22579876	Tbpl1|chr10:22579377-22579876	0.17066963741532	.	.
chr10	22731681	22732180	chr10	22609034	22609533	AC166256.1|chr10:22609034-22609533	0.112995903981678	.	.
chr10	22731681	22732180	chr10	22609034	22609533	Tbpl1|chr10:22609034-22609533	0.112995903981678	.	.
chr10	22731681	22732180	chr10	22714849	22715348	AC166256.1|chr10:22714849-22715348	0.170747517734562	.	.
chr10	22731681	22732180	chr10	22714849	22715348	Tbpl1|chr10:22714849-22715348	0.170747517734562	.	.
chr10	23349982	23350481	chr10	23040005	23040504	Eya4|chr10:23040005-23040504	0.158370035661519	.	.
chr10	23349982	23350481	chr10	23203859	23204358	Eya4|chr10:23203859-23204358	0.240021115849286	.	.
chr10	23349982	23350481	chr10	23228541	23229040	Eya4|chr10:23228541-23229040	0.135239340017342	.	.
chr10	23349982	23350481	chr10	23262181	23262680	Eya4|chr10:23262181-23262680	0.156488661209661	.	.
chr10	23349982	23350481	chr10	23413895	23414394	Eya4|chr10:23413895-23414394	0.099123949356995	.	.
chr10	23349982	23350481	chr10	23568885	23569384	Eya4|chr10:23568885-23569384	0.222540327100124	.	.
chr10	23349982	23350481	chr10	23569394	23569893	Eya4|chr10:23569394-23569893	0.151968529538463	.	.
chr10	26374914	26375413	chr10	26249702	26250201	L3mbtl3|chr10:26249702-26250201	0.174921366866029	.	.
chr10	26374914	26375413	chr10	26374170	26374669	L3mbtl3|chr10:26374170-26374669	0.244002715890963	.	.
chr10	26374914	26375413	chr10	26500511	26501010	L3mbtl3|chr10:26500511-26501010	0.246199857995783	.	.
chr10	26374914	26375413	chr10	26544010	26544509	L3mbtl3|chr10:26544010-26544509	0.224219538483607	.	.
chr10	26374914	26375413	chr10	26544688	26545187	L3mbtl3|chr10:26544688-26545187	0.256095974385411	.	.
chr10	26374914	26375413	chr10	26564421	26564920	L3mbtl3|chr10:26564421-26564920	0.177190472234756	.	.
chr10	26374914	26375413	chr10	26630133	26630632	L3mbtl3|chr10:26630133-26630632	0.111924637170041	.	.
chr10	26375759	26376258	chr10	26303433	26303932	L3mbtl3|chr10:26303433-26303932	0.0945685622849397	.	.
chr10	26375759	26376258	chr10	26303433	26303932	L3mbtl3|chr10:26303433-26303932	0.0945685622849398	.	.
chr10	26375759	26376258	chr10	26327653	26328152	L3mbtl3|chr10:26327653-26328152	0.1326497015721	.	.
chr10	26375759	26376258	chr10	26374170	26374669	L3mbtl3|chr10:26374170-26374669	0.13284911513998	.	.
chr10	26695050	26695549	chr10	26303433	26303932	Gm48893|chr10:26303433-26303932	0.108351527717548	.	.
chr10	26695050	26695549	chr10	26374170	26374669	Gm48893|chr10:26374170-26374669	0.105144331387513	.	.
chr10	26695050	26695549	chr10	26513273	26513772	Gm48893|chr10:26513273-26513772	0.136326705291861	.	.
chr10	29313161	29313660	chr10	29146930	29147429	Echdc1|chr10:29146930-29147429	0.176637548797644	.	.
chr10	29313161	29313660	chr10	29146930	29147429	Gm46218|chr10:29146930-29147429	0.176637548797644	.	.
chr10	29313161	29313660	chr10	29198130	29198629	Echdc1|chr10:29198130-29198629	0.195729116320381	.	.
chr10	29313161	29313660	chr10	29198130	29198629	Gm46218|chr10:29198130-29198629	0.195729116320381	.	.
chr10	29313161	29313660	chr10	29198641	29199140	Echdc1|chr10:29198641-29199140	0.22452009633368	.	.
chr10	29313161	29313660	chr10	29198641	29199140	Gm46218|chr10:29198641-29199140	0.22452009633368	.	.
chr10	29313161	29313660	chr10	29425118	29425617	Echdc1|chr10:29425118-29425617	0.150251910311518	.	.
chr10	29313161	29313660	chr10	29425118	29425617	Gm46218|chr10:29425118-29425617	0.150251910311518	.	.
chr10	29313161	29313660	chr10	29485991	29486490	Echdc1|chr10:29485991-29486490	0.178584945330947	.	.
chr10	29313161	29313660	chr10	29485991	29486490	Gm46218|chr10:29485991-29486490	0.178584945330947	.	.
chr10	29313161	29313660	chr10	29532753	29533252	Echdc1|chr10:29532753-29533252	0.137242408044163	.	.
chr10	29313161	29313660	chr10	29532753	29533252	Gm46218|chr10:29532753-29533252	0.137242408044163	.	.
chr10	29361318	29361817	chr10	29031737	29032236	Rnf146|chr10:29031737-29032236	0.188111561769592	.	.
chr10	29361318	29361817	chr10	29135447	29135946	Rnf146|chr10:29135447-29135946	0.149184874035328	.	.
chr10	29361318	29361817	chr10	29181065	29181564	Rnf146|chr10:29181065-29181564	0.105213963314513	.	.
chr10	29361318	29361817	chr10	29206679	29207178	Rnf146|chr10:29206679-29207178	0.11483590386675	.	.
chr10	29361318	29361817	chr10	29213681	29214180	Rnf146|chr10:29213681-29214180	0.196203394738195	.	.
chr10	29361838	29362337	chr10	29031737	29032236	Rnf146|chr10:29031737-29032236	0.227891479106934	.	.
chr10	29361838	29362337	chr10	29106909	29107408	Rnf146|chr10:29106909-29107408	0.110628119434953	.	.
chr10	29361838	29362337	chr10	29206679	29207178	Rnf146|chr10:29206679-29207178	0.195484449879423	.	.
chr10	29361838	29362337	chr10	29213681	29214180	Rnf146|chr10:29213681-29214180	0.286734418296134	.	.
chr10	30200346	30200845	chr10	29804096	29804595	Cenpw|chr10:29804096-29804595	0.129764837489996	.	.
chr10	30200346	30200845	chr10	30128402	30128901	Cenpw|chr10:30128402-30128901	0.21637870500234	.	.
chr10	30200346	30200845	chr10	30278912	30279411	Cenpw|chr10:30278912-30279411	0.147843201827489	.	.
chr10	30600453	30600952	chr10	30278912	30279411	Trmt11|chr10:30278912-30279411	0.159689385622259	.	.
chr10	30600453	30600952	chr10	30419345	30419844	Trmt11|chr10:30419345-30419844	0.10398596822992	.	.
chr10	30600453	30600952	chr10	30537972	30538471	Trmt11|chr10:30537972-30538471	0.147821953584439	.	.
chr10	30600453	30600952	chr10	30618199	30618698	Trmt11|chr10:30618199-30618698	0.257332466486604	.	.
chr10	30600453	30600952	chr10	30706249	30706748	Trmt11|chr10:30706249-30706748	0.106810785317567	.	.
chr10	30600453	30600952	chr10	30718184	30718683	Trmt11|chr10:30718184-30718683	0.189830812474311	.	.
chr10	30600453	30600952	chr10	30718850	30719349	Trmt11|chr10:30718850-30719349	0.155369046364294	.	.
chr10	30802619	30803118	chr10	30773145	30773644	Ncoa7|chr10:30773145-30773644	0.145693762378554	.	.
chr10	30802619	30803118	chr10	30782997	30783496	Ncoa7|chr10:30782997-30783496	0.0965046596032537	.	.
chr10	30802619	30803118	chr10	30810769	30811268	Ncoa7|chr10:30810769-30811268	0.140794103070107	.	.
chr10	30802619	30803118	chr10	30992142	30992641	Ncoa7|chr10:30992142-30992641	0.124295987475959	.	.
chr10	30803126	30803625	chr10	30772529	30773028	Ncoa7|chr10:30772529-30773028	0.10161522875975	.	.
chr10	30803126	30803625	chr10	30773145	30773644	Ncoa7|chr10:30773145-30773644	0.15687968702914	.	.
chr10	30803126	30803625	chr10	30801947	30802446	Ncoa7|chr10:30801947-30802446	0.199050901277491	.	.
chr10	30803126	30803625	chr10	30810769	30811268	Ncoa7|chr10:30810769-30811268	0.106065360932778	.	.
chr10	30803126	30803625	chr10	30992142	30992641	Ncoa7|chr10:30992142-30992641	0.238089420777034	.	.
chr10	30842620	30843119	chr10	30754113	30754612	Hey2|chr10:30754113-30754612	0.154184208710344	.	.
chr10	30842620	30843119	chr10	30785138	30785637	Hey2|chr10:30785138-30785637	0.130853292107548	.	.
chr10	30842620	30843119	chr10	30992142	30992641	Hey2|chr10:30992142-30992641	0.176267076564282	.	.
chr10	30842620	30843119	chr10	31045904	31046403	Hey2|chr10:31045904-31046403	0.179338542778835	.	.
chr10	31313140	31313639	chr10	31161698	31162197	Hddc2|chr10:31161698-31162197	0.100340273086002	.	.
chr10	31313140	31313639	chr10	31288582	31289081	Hddc2|chr10:31288582-31289081	0.183522485172002	.	.
chr10	31313140	31313639	chr10	31327196	31327695	Hddc2|chr10:31327196-31327695	0.220867249003308	.	.
chr10	31313140	31313639	chr10	31336375	31336874	Hddc2|chr10:31336375-31336874	0.183609466184095	.	.
chr10	31313140	31313639	chr10	31370149	31370648	Hddc2|chr10:31370149-31370648	0.187527690681062	.	.
chr10	31445701	31446200	chr10	31026379	31026878	Tpd52l1|chr10:31026379-31026878	0.164826407917589	.	.
chr10	31445701	31446200	chr10	31252553	31253052	Tpd52l1|chr10:31252553-31253052	0.100939911229226	.	.
chr10	31608520	31609019	chr10	31592665	31593164	Rnf217|chr10:31592665-31593164	0.115207000095829	.	.
chr10	31609486	31609985	chr10	31594496	31594995	Rnf217|chr10:31594496-31594995	0.0986852701663274	.	.
chr10	31609486	31609985	chr10	31742380	31742879	Rnf217|chr10:31742380-31742879	0.164569247714859	.	.
chr10	32889817	32890316	chr10	32576522	32577021	Nkain2|chr10:32576522-32577021	0.125341159969069	.	.
chr10	32889817	32890316	chr10	32716048	32716547	Nkain2|chr10:32716048-32716547	0.112011278037237	.	.
chr10	32889817	32890316	chr10	32997462	32997961	Nkain2|chr10:32997462-32997961	0.173660089646627	.	.
chr10	32889817	32890316	chr10	33061713	33062212	Nkain2|chr10:33061713-33062212	0.145699693010543	.	.
chr10	32890706	32891205	chr10	32711709	32712208	Nkain2|chr10:32711709-32712208	0.179414018813308	.	.
chr10	32890706	32891205	chr10	32784368	32784867	Nkain2|chr10:32784368-32784867	0.142933166114057	.	.
chr10	33623953	33624452	chr10	33920382	33920881	Clvs2|chr10:33920382-33920881	0.213330253722743	.	.
chr10	33623953	33624452	chr10	33920382	33920881	Gm15939|chr10:33920382-33920881	0.213330253722743	.	.
chr10	33623953	33624452	chr10	33996648	33997147	Clvs2|chr10:33996648-33997147	0.224865149754347	.	.
chr10	33623953	33624452	chr10	33996648	33997147	Gm15939|chr10:33996648-33997147	0.224865149754347	.	.
chr10	33904718	33905217	chr10	34055841	34056340	Rsph4a|chr10:34055841-34056340	0.181335101192935	.	.
chr10	33904718	33905217	chr10	34056390	34056889	Rsph4a|chr10:34056390-34056889	0.0995715784518103	.	.
chr10	33951019	33951518	chr10	34013321	34013820	Zup1|chr10:34013321-34013820	0.144422870107879	.	.
chr10	34018867	34019366	chr10	34033850	34034349	Gm48045|chr10:34033850-34034349	0.110653642092359	.	.
chr10	34018867	34019366	chr10	34033850	34034349	Rwdd1|chr10:34033850-34034349	0.110653642092359	.	.
chr10	34018867	34019366	chr10	34055841	34056340	Gm48045|chr10:34055841-34056340	0.187853596332454	.	.
chr10	34018867	34019366	chr10	34055841	34056340	Rwdd1|chr10:34055841-34056340	0.187853596332454	.	.
chr10	34019491	34019990	chr10	34033850	34034349	Gm48045|chr10:34033850-34034349	0.186213940942146	.	.
chr10	34019491	34019990	chr10	34033850	34034349	Rwdd1|chr10:34033850-34034349	0.186213940942146	.	.
chr10	34036511	34037010	chr10	34013321	34013820	Trappc3l|chr10:34013321-34013820	0.176387467066227	.	.
chr10	34096225	34096724	chr10	33920382	33920881	Calhm5|chr10:33920382-33920881	0.361055701485712	.	.
chr10	34096225	34096724	chr10	33996648	33997147	Calhm5|chr10:33996648-33997147	0.403628903131357	.	.
chr10	34096225	34096724	chr10	34055841	34056340	Calhm5|chr10:34055841-34056340	0.292057317101843	.	.
chr10	34096225	34096724	chr10	34056390	34056889	Calhm5|chr10:34056390-34056889	0.384283010922649	.	.
chr10	34096225	34096724	chr10	34166889	34167388	Calhm5|chr10:34166889-34167388	0.253398863929342	.	.
chr10	34096225	34096724	chr10	34230653	34231152	Calhm5|chr10:34230653-34231152	0.169933227336322	.	.
chr10	34127449	34127948	chr10	34186543	34187042	Calhm6|chr10:34186543-34187042	0.162744463330397	.	.
chr10	34127449	34127948	chr10	34230653	34231152	Calhm6|chr10:34230653-34231152	0.13757027315355	.	.
chr10	34206579	34207078	chr10	34033850	34034349	Dse|chr10:34033850-34034349	0.237680158962345	.	.
chr10	34206579	34207078	chr10	34230653	34231152	Dse|chr10:34230653-34231152	0.247844629309334	.	.
chr10	34207257	34207756	chr10	34186543	34187042	Dse|chr10:34186543-34187042	0.112103862730759	.	.
chr10	34281970	34282469	chr10	34316363	34316862	Tspyl1|chr10:34316363-34316862	0.164484781749621	.	.
chr10	34281970	34282469	chr10	34592855	34593354	Tspyl1|chr10:34592855-34593354	0.120007235874744	.	.
chr10	34297174	34297673	chr10	34307032	34307531	Tspyl4|chr10:34307032-34307531	0.100042660268097	.	.
chr10	34297174	34297673	chr10	34316363	34316862	Tspyl4|chr10:34316363-34316862	0.121237420987146	.	.
chr10	34297174	34297673	chr10	34368075	34368574	Tspyl4|chr10:34368075-34368574	0.093091805292238	.	.
chr10	38121886	38122385	chr10	37914703	37915202	Gm31378|chr10:37914703-37915202	0.134036451233807	.	.
chr10	38121886	38122385	chr10	38072447	38072946	Gm31378|chr10:38072447-38072946	0.183608717713938	.	.
chr10	38965296	38965795	chr10	38555067	38555566	Lama4|chr10:38555067-38555566	0.163069046619969	.	.
chr10	38965296	38965795	chr10	39028333	39028832	Lama4|chr10:39028333-39028832	0.123768671673297	.	.
chr10	38965296	38965795	chr10	39045080	39045579	Lama4|chr10:39045080-39045579	0.111192570651822	.	.
chr10	38965296	38965795	chr10	39152015	39152514	Lama4|chr10:39152015-39152514	0.124948154548858	.	.
chr10	38965296	38965795	chr10	39165450	39165949	Lama4|chr10:39165450-39165949	0.0929026051996556	.	.
chr10	38965296	38965795	chr10	39209125	39209624	Lama4|chr10:39209125-39209624	0.128739440256537	.	.
chr10	38965296	38965795	chr10	39209663	39210162	Lama4|chr10:39209663-39210162	0.103417725353471	.	.
chr10	39133692	39134191	chr10	39006058	39006557	Fam229b|chr10:39006058-39006557	0.146010065877728	.	.
chr10	39133692	39134191	chr10	39006058	39006557	Tube1|chr10:39006058-39006557	0.146010065877728	.	.
chr10	39133692	39134191	chr10	39166215	39166714	Fam229b|chr10:39166215-39166714	0.110947962751085	.	.
chr10	39133692	39134191	chr10	39166215	39166714	Tube1|chr10:39166215-39166714	0.110947962751085	.	.
chr10	42276537	42277036	chr10	42277563	42278062	Foxo3|chr10:42277563-42278062	0.207297739924852	.	.
chr10	42276537	42277036	chr10	42278179	42278678	Foxo3|chr10:42278179-42278678	0.140500023565894	.	.
chr10	42276537	42277036	chr10	42308048	42308547	Foxo3|chr10:42308048-42308547	0.122955760972225	.	.
chr10	42276537	42277036	chr10	42308548	42309047	Foxo3|chr10:42308548-42309047	0.131596957936933	.	.
chr10	42276537	42277036	chr10	42486713	42487212	Foxo3|chr10:42486713-42487212	0.164786666721619	.	.
chr10	42478381	42478880	chr10	42277563	42278062	Afg1l|chr10:42277563-42278062	0.121382556600564	.	.
chr10	42478381	42478880	chr10	42294980	42295479	Afg1l|chr10:42294980-42295479	0.0999353983886269	.	.
chr10	42501588	42502087	chr10	42277563	42278062	Snx3|chr10:42277563-42278062	0.153726147479244	.	.
chr10	42501588	42502087	chr10	42308048	42308547	Snx3|chr10:42308048-42308547	0.133441457996426	.	.
chr10	42501588	42502087	chr10	42696935	42697434	Snx3|chr10:42696935-42697434	0.190451038652552	.	.
chr10	42502326	42502825	chr10	42308548	42309047	Snx3|chr10:42308548-42309047	0.11657967162662	.	.
chr10	42502326	42502825	chr10	42678656	42679155	Snx3|chr10:42678656-42679155	0.184094830242997	.	.
chr10	43901492	43901991	chr10	43759163	43759662	Qrsl1|chr10:43759163-43759662	0.206101454388626	.	.
chr10	43901492	43901991	chr10	43759163	43759662	Rtn4ip1|chr10:43759163-43759662	0.206101454388626	.	.
chr10	43901492	43901991	chr10	43944843	43945342	Qrsl1|chr10:43944843-43945342	0.276221373450371	.	.
chr10	43901492	43901991	chr10	43944843	43945342	Rtn4ip1|chr10:43944843-43945342	0.276221373450371	.	.
chr10	43901492	43901991	chr10	44004315	44004814	Qrsl1|chr10:44004315-44004814	0.115703538631585	.	.
chr10	43901492	43901991	chr10	44004315	44004814	Rtn4ip1|chr10:44004315-44004814	0.115703538631585	.	.
chr10	43901492	43901991	chr10	44028836	44029335	Qrsl1|chr10:44028836-44029335	0.319222915603248	.	.
chr10	43901492	43901991	chr10	44028836	44029335	Rtn4ip1|chr10:44028836-44029335	0.319222915603248	.	.
chr10	43901492	43901991	chr10	44029437	44029936	Qrsl1|chr10:44029437-44029936	0.137128392484466	.	.
chr10	43901492	43901991	chr10	44029437	44029936	Rtn4ip1|chr10:44029437-44029936	0.137128392484466	.	.
chr10	43901492	43901991	chr10	44078672	44079171	Qrsl1|chr10:44078672-44079171	0.295943754138163	.	.
chr10	43901492	43901991	chr10	44078672	44079171	Rtn4ip1|chr10:44078672-44079171	0.295943754138163	.	.
chr10	43901492	43901991	chr10	44079184	44079683	Qrsl1|chr10:44079184-44079683	0.231850141102927	.	.
chr10	43901492	43901991	chr10	44079184	44079683	Rtn4ip1|chr10:44079184-44079683	0.231850141102927	.	.
chr10	44148721	44149220	chr10	43759163	43759662	Crybg1|chr10:43759163-43759662	0.148846495832312	.	.
chr10	44148721	44149220	chr10	43944843	43945342	Crybg1|chr10:43944843-43945342	0.121204105571463	.	.
chr10	44148721	44149220	chr10	44004315	44004814	Crybg1|chr10:44004315-44004814	0.45069391793943	.	.
chr10	44148721	44149220	chr10	44028836	44029335	Crybg1|chr10:44028836-44029335	0.28843421399314	.	.
chr10	44148721	44149220	chr10	44071106	44071605	Crybg1|chr10:44071106-44071605	0.168842772699254	.	.
chr10	44148721	44149220	chr10	44078672	44079171	Crybg1|chr10:44078672-44079171	0.266252483210561	.	.
chr10	44148721	44149220	chr10	44079184	44079683	Crybg1|chr10:44079184-44079683	0.386647854389972	.	.
chr10	45289129	45289628	chr10	45410577	45411076	Gm15934|chr10:45410577-45411076	0.0988786889812017	.	.
chr10	45289129	45289628	chr10	45411103	45411602	Gm15934|chr10:45411103-45411602	0.240098838852763	.	.
chr10	45289129	45289628	chr10	45676685	45677184	Gm15934|chr10:45676685-45677184	0.14990764106098	.	.
chr10	45289129	45289628	chr10	45723448	45723947	Gm15934|chr10:45723448-45723947	0.210092049806789	.	.
chr10	45335421	45335920	chr10	45310265	45310764	Bves|chr10:45310265-45310764	0.44419020408822	.	.
chr10	45335421	45335920	chr10	45405257	45405756	Bves|chr10:45405257-45405756	0.179100021960155	.	.
chr10	45335421	45335920	chr10	45621951	45622450	Bves|chr10:45621951-45622450	0.145161210432392	.	.
chr10	45335421	45335920	chr10	45622617	45623116	Bves|chr10:45622617-45623116	0.120899816520305	.	.
chr10	45485562	45486061	chr10	45342779	45343278	Lin28b|chr10:45342779-45343278	0.252169304427712	.	.
chr10	45485562	45486061	chr10	45670393	45670892	Lin28b|chr10:45670393-45670892	0.173138116495271	.	.
chr10	45486237	45486736	chr10	45310265	45310764	Lin28b|chr10:45310265-45310764	0.266024542937371	.	.
chr10	45486237	45486736	chr10	45342779	45343278	Lin28b|chr10:45342779-45343278	0.208265448866053	.	.
chr10	45486237	45486736	chr10	45405257	45405756	Lin28b|chr10:45405257-45405756	0.150498010833082	.	.
chr10	45486237	45486736	chr10	45611837	45612336	Lin28b|chr10:45611837-45612336	0.249329177119369	.	.
chr10	45486237	45486736	chr10	45621951	45622450	Lin28b|chr10:45621951-45622450	0.199417713283709	.	.
chr10	45486237	45486736	chr10	45622617	45623116	Lin28b|chr10:45622617-45623116	0.142054055524362	.	.
chr10	45577590	45578089	chr10	45373235	45373734	Hace1|chr10:45373235-45373734	0.20082480781701	.	.
chr10	45577590	45578089	chr10	45381821	45382320	Hace1|chr10:45381821-45382320	0.165103473623564	.	.
chr10	45577590	45578089	chr10	45405257	45405756	Hace1|chr10:45405257-45405756	0.108169280795118	.	.
chr10	45577590	45578089	chr10	45611837	45612336	Hace1|chr10:45611837-45612336	0.13951254060783	.	.
chr10	45577590	45578089	chr10	45621951	45622450	Hace1|chr10:45621951-45622450	0.191190464803037	.	.
chr10	45577590	45578089	chr10	45711324	45711823	Hace1|chr10:45711324-45711823	0.213473584678077	.	.
chr10	45578214	45578713	chr10	45373235	45373734	Hace1|chr10:45373235-45373734	0.10347488578414	.	.
chr10	45578214	45578713	chr10	45611837	45612336	Hace1|chr10:45611837-45612336	0.0998295960453514	.	.
chr10	49788557	49789056	chr10	49617962	49618461	Grik2|chr10:49617962-49618461	0.18562364830275	.	.
chr10	49788557	49789056	chr10	49740126	49740625	Grik2|chr10:49740126-49740625	0.117402643335376	.	.
chr10	49788557	49789056	chr10	49782586	49783085	Grik2|chr10:49782586-49783085	0.180144666076543	.	.
chr10	49788557	49789056	chr10	49980280	49980779	Grik2|chr10:49980280-49980779	0.115677878490864	.	.
chr10	49788557	49789056	chr10	50079445	50079944	Grik2|chr10:50079445-50079944	0.153737940276905	.	.
chr10	49788557	49789056	chr10	50141699	50142198	Grik2|chr10:50141699-50142198	0.15779611278429	.	.
chr10	49788557	49789056	chr10	50142352	50142851	Grik2|chr10:50142352-50142851	0.125591066947589	.	.
chr10	49788557	49789056	chr10	50199870	50200369	Grik2|chr10:50199870-50200369	0.141083571625106	.	.
chr10	50592385	50592884	chr10	50495533	50496032	Ascc3|chr10:50495533-50496032	0.271900157346702	.	.
chr10	51677907	51678406	chr10	51405082	51405581	Rfx6|chr10:51405082-51405581	0.0920224039051378	.	.
chr10	51677907	51678406	chr10	51553300	51553799	Rfx6|chr10:51553300-51553799	0.133046055790432	.	.
chr10	52022446	52022945	chr10	51828019	51828518	Vgll2|chr10:51828019-51828518	0.134082030104829	.	.
chr10	52022446	52022945	chr10	51941150	51941649	Vgll2|chr10:51941150-51941649	0.253479865469612	.	.
chr10	52022446	52022945	chr10	52179200	52179699	Vgll2|chr10:52179200-52179699	0.153549066758363	.	.
chr10	52022446	52022945	chr10	52185861	52186360	Vgll2|chr10:52185861-52186360	0.145525652489125	.	.
chr10	52022446	52022945	chr10	52361156	52361655	Vgll2|chr10:52361156-52361655	0.198717666094917	.	.
chr10	52022446	52022945	chr10	52374766	52375265	Vgll2|chr10:52374766-52375265	0.15366792648087	.	.
chr10	52233366	52233865	chr10	51941150	51941649	Dcbld1|chr10:51941150-51941649	0.153269243556553	.	.
chr10	52233366	52233865	chr10	52179200	52179699	Dcbld1|chr10:52179200-52179699	0.179112927161194	.	.
chr10	52233366	52233865	chr10	52185861	52186360	Dcbld1|chr10:52185861-52186360	0.11198096532187	.	.
chr10	52233366	52233865	chr10	52355307	52355806	Dcbld1|chr10:52355307-52355806	0.225442410492639	.	.
chr10	52233366	52233865	chr10	52361156	52361655	Dcbld1|chr10:52361156-52361655	0.148069934549034	.	.
chr10	52233366	52233865	chr10	52374766	52375265	Dcbld1|chr10:52374766-52375265	0.169471189622854	.	.
chr10	52233867	52234366	chr10	52355307	52355806	Dcbld1|chr10:52355307-52355806	0.0909812726863178	.	.
chr10	52381975	52382474	chr10	52179200	52179699	Gopc|chr10:52179200-52179699	0.155879062805635	.	.
chr10	52381975	52382474	chr10	52185861	52186360	Gopc|chr10:52185861-52186360	0.160371661712732	.	.
chr10	52381975	52382474	chr10	52374766	52375265	Gopc|chr10:52374766-52375265	0.14976064590427	.	.
chr10	52381975	52382474	chr10	52715107	52715606	Gopc|chr10:52715107-52715606	0.153844587636061	.	.
chr10	52417238	52417737	chr10	52179200	52179699	Nus1|chr10:52179200-52179699	0.0913261263316242	.	.
chr10	52417238	52417737	chr10	52179200	52179699	Nus1|chr10:52179200-52179699	0.0913261263316243	.	.
chr10	52417238	52417737	chr10	52704503	52705002	Nus1|chr10:52704503-52705002	0.100691238299103	.	.
chr10	52690218	52690717	chr10	52658870	52659369	Slc35f1|chr10:52658870-52659369	0.193270783941818	.	.
chr10	52690218	52690717	chr10	52704503	52705002	Slc35f1|chr10:52704503-52705002	0.201036012816635	.	.
chr10	52690218	52690717	chr10	52705014	52705513	Slc35f1|chr10:52705014-52705513	0.162384933208536	.	.
chr10	52690801	52691300	chr10	52355307	52355806	Slc35f1|chr10:52355307-52355806	0.166163118075619	.	.
chr10	52690801	52691300	chr10	52669389	52669888	Slc35f1|chr10:52669389-52669888	0.23432138667999	.	.
chr10	52690801	52691300	chr10	52691301	52691800	Slc35f1|chr10:52691301-52691800	0.283743145984126	.	.
chr10	52690801	52691300	chr10	52703990	52704489	Slc35f1|chr10:52703990-52704489	0.129319674411265	.	.
chr10	52690801	52691300	chr10	52704503	52705002	Slc35f1|chr10:52704503-52705002	0.209962204889836	.	.
chr10	52690801	52691300	chr10	52705014	52705513	Slc35f1|chr10:52705014-52705513	0.121068401085519	.	.
chr10	56106501	56107000	chr10	56017516	56018015	Msl3l2|chr10:56017516-56018015	0.354399470432192	.	.
chr10	56106501	56107000	chr10	56062699	56063198	Msl3l2|chr10:56062699-56063198	0.167064750472233	.	.
chr10	56106501	56107000	chr10	56115644	56116143	Msl3l2|chr10:56115644-56116143	0.173404997002662	.	.
chr10	56106501	56107000	chr10	56405022	56405521	Msl3l2|chr10:56405022-56405521	0.361017037582033	.	.
chr10	56106501	56107000	chr10	56480432	56480931	Msl3l2|chr10:56480432-56480931	0.227537541531567	.	.
chr10	56106501	56107000	chr10	56486593	56487092	Msl3l2|chr10:56486593-56487092	0.408256038503443	.	.
chr10	56228732	56229231	chr10	56017516	56018015	Tbc1d32|chr10:56017516-56018015	0.18125299411792	.	.
chr10	56228732	56229231	chr10	56055093	56055592	Tbc1d32|chr10:56055093-56055592	0.177984429856474	.	.
chr10	56228732	56229231	chr10	56062699	56063198	Tbc1d32|chr10:56062699-56063198	0.126606262736867	.	.
chr10	56228732	56229231	chr10	56175190	56175689	Tbc1d32|chr10:56175190-56175689	0.0966654330415307	.	.
chr10	56228732	56229231	chr10	56405022	56405521	Tbc1d32|chr10:56405022-56405521	0.131586243917194	.	.
chr10	56228732	56229231	chr10	56480432	56480931	Tbc1d32|chr10:56480432-56480931	0.119176484338717	.	.
chr10	56228732	56229231	chr10	56480973	56481472	Tbc1d32|chr10:56480973-56481472	0.115995181270109	.	.
chr10	56228732	56229231	chr10	56486593	56487092	Tbc1d32|chr10:56486593-56487092	0.195259012677879	.	.
chr10	56431168	56431667	chr10	56017516	56018015	Gm36595|chr10:56017516-56018015	0.129452235012632	.	.
chr10	56431168	56431667	chr10	56062699	56063198	Gm36595|chr10:56062699-56063198	0.13210948023299	.	.
chr10	56431168	56431667	chr10	56405022	56405521	Gm36595|chr10:56405022-56405521	0.238208421361543	.	.
chr10	56431168	56431667	chr10	56480432	56480931	Gm36595|chr10:56480432-56480931	0.145484634729594	.	.
chr10	56431168	56431667	chr10	56486593	56487092	Gm36595|chr10:56486593-56487092	0.1857851639954	.	.
chr10	56431168	56431667	chr10	56582007	56582506	Gm36595|chr10:56582007-56582506	0.0979234185709223	.	.
chr10	56431764	56432263	chr10	56017516	56018015	Gm36595|chr10:56017516-56018015	0.361440844219447	.	.
chr10	56431764	56432263	chr10	56055093	56055592	Gm36595|chr10:56055093-56055592	0.148146485414486	.	.
chr10	56431764	56432263	chr10	56062699	56063198	Gm36595|chr10:56062699-56063198	0.119812599771353	.	.
chr10	56431764	56432263	chr10	56405022	56405521	Gm36595|chr10:56405022-56405521	0.330125605281362	.	.
chr10	56431764	56432263	chr10	56480432	56480931	Gm36595|chr10:56480432-56480931	0.314812239474648	.	.
chr10	56431764	56432263	chr10	56480973	56481472	Gm36595|chr10:56480973-56481472	0.113380705330101	.	.
chr10	56431764	56432263	chr10	56486593	56487092	Gm36595|chr10:56486593-56487092	0.279578188004378	.	.
chr10	56431764	56432263	chr10	56582007	56582506	Gm36595|chr10:56582007-56582506	0.152805589958281	.	.
chr10	57486054	57486553	chr10	57463283	57463782	4930467K11Rik|chr10:57463283-57463782	0.15229891308653	.	.
chr10	57486054	57486553	chr10	57463283	57463782	Hsf2|chr10:57463283-57463782	0.15229891308653	.	.
chr10	57486054	57486553	chr10	57499690	57500189	4930467K11Rik|chr10:57499690-57500189	0.165145931386563	.	.
chr10	57486054	57486553	chr10	57499690	57500189	Hsf2|chr10:57499690-57500189	0.165145931386563	.	.
chr10	57532304	57532803	chr10	57463283	57463782	Serinc1|chr10:57463283-57463782	0.195735080865164	.	.
chr10	57532304	57532803	chr10	57499690	57500189	Serinc1|chr10:57499690-57500189	0.31318038207111	.	.
chr10	57532304	57532803	chr10	57829597	57830096	Serinc1|chr10:57829597-57830096	0.0907790451628683	.	.
chr10	57631815	57632314	chr10	57743482	57743981	Pkib|chr10:57743482-57743981	0.100914158006835	.	.
chr10	57631815	57632314	chr10	57744060	57744559	Pkib|chr10:57744060-57744559	0.283202608456986	.	.
chr10	57784508	57785007	chr10	57743482	57743981	Fabp7|chr10:57743482-57743981	0.136962840675919	.	.
chr10	57785118	57785617	chr10	57499690	57500189	Fabp7|chr10:57499690-57500189	0.102942243952818	.	.
chr10	57794436	57794935	chr10	57743482	57743981	Smpdl3a|chr10:57743482-57743981	0.194619041972142	.	.
chr10	57794436	57794935	chr10	57744060	57744559	Smpdl3a|chr10:57744060-57744559	0.208794999159727	.	.
chr10	57794436	57794935	chr10	57822486	57822985	Smpdl3a|chr10:57822486-57822985	0.110832074848411	.	.
chr10	57794436	57794935	chr10	57848308	57848807	Smpdl3a|chr10:57848308-57848807	0.189584470128858	.	.
chr10	57794939	57795438	chr10	57720972	57721471	Smpdl3a|chr10:57720972-57721471	0.117199941723886	.	.
chr10	57794939	57795438	chr10	57743482	57743981	Smpdl3a|chr10:57743482-57743981	0.129260768263074	.	.
chr10	57794939	57795438	chr10	57744060	57744559	Smpdl3a|chr10:57744060-57744559	0.235688394568375	.	.
chr10	57794939	57795438	chr10	57822486	57822985	Smpdl3a|chr10:57822486-57822985	0.169759696934349	.	.
chr10	58255194	58255693	chr10	58424853	58425352	Gcc2|chr10:58424853-58425352	0.171470867846026	.	.
chr10	58255194	58255693	chr10	58476600	58477099	Gcc2|chr10:58476600-58477099	0.208393623353983	.	.
chr10	58255194	58255693	chr10	58477133	58477632	Gcc2|chr10:58477133-58477632	0.248880416867974	.	.
chr10	58323065	58323564	chr10	58338241	58338740	Lims1|chr10:58338241-58338740	0.218248198276832	.	.
chr10	58323065	58323564	chr10	58384035	58384534	Lims1|chr10:58384035-58384534	0.139428008844778	.	.
chr10	58323065	58323564	chr10	58476600	58477099	Lims1|chr10:58476600-58477099	0.155780077868611	.	.
chr10	58323065	58323564	chr10	58477133	58477632	Lims1|chr10:58477133-58477632	0.210621362590648	.	.
chr10	58446597	58447096	chr10	58383254	58383753	Ranbp2|chr10:58383254-58383753	0.141869032706649	.	.
chr10	58446597	58447096	chr10	58424853	58425352	Ranbp2|chr10:58424853-58425352	0.11900398108505	.	.
chr10	58497623	58498122	chr10	58401851	58402350	Ccdc138|chr10:58401851-58402350	0.0976673105072134	.	.
chr10	58497623	58498122	chr10	58401851	58402350	Ccdc138|chr10:58401851-58402350	0.0976673105072135	.	.
chr10	58497623	58498122	chr10	58476600	58477099	Ccdc138|chr10:58476600-58477099	0.126982742120258	.	.
chr10	61783021	61783520	chr10	62101434	62101933	H2afy2|chr10:62101434-62101933	0.110831717795018	.	.
chr10	61783021	61783520	chr10	62186811	62187310	H2afy2|chr10:62186811-62187310	0.110234536704263	.	.
chr10	61783689	61784188	chr10	61949445	61949944	H2afy2|chr10:61949445-61949944	0.121031126493466	.	.
chr10	61783689	61784188	chr10	62055333	62055832	H2afy2|chr10:62055333-62055832	0.221247909513978	.	.
chr10	61783689	61784188	chr10	62242877	62243376	H2afy2|chr10:62242877-62243376	0.179457034676949	.	.
chr10	62231026	62231525	chr10	61771645	61772144	Tspan15|chr10:61771645-61772144	0.0997668386342696	.	.
chr10	62231026	62231525	chr10	62186811	62187310	Tspan15|chr10:62186811-62187310	0.0931266333717136	.	.
chr10	62231026	62231525	chr10	62242877	62243376	Tspan15|chr10:62242877-62243376	0.160702357857524	.	.
chr10	62231026	62231525	chr10	62260971	62261470	Tspan15|chr10:62260971-62261470	0.129355646379121	.	.
chr10	62231026	62231525	chr10	62298056	62298555	Tspan15|chr10:62298056-62298555	0.0968360813740565	.	.
chr10	62340040	62340539	chr10	62101434	62101933	Hk1os|chr10:62101434-62101933	0.0990288344786542	.	.
chr10	62340040	62340539	chr10	62186811	62187310	Hk1os|chr10:62186811-62187310	0.158255879161657	.	.
chr10	62340040	62340539	chr10	62192668	62193167	Hk1os|chr10:62192668-62193167	0.161011520888446	.	.
chr10	62340040	62340539	chr10	62202512	62203011	Hk1os|chr10:62202512-62203011	0.128244019879822	.	.
chr10	62340040	62340539	chr10	62260971	62261470	Hk1os|chr10:62260971-62261470	0.20364389266413	.	.
chr10	62340040	62340539	chr10	62298056	62298555	Hk1os|chr10:62298056-62298555	0.109058864217037	.	.
chr10	62340040	62340539	chr10	62590203	62590702	Hk1os|chr10:62590203-62590702	0.0986887123632016	.	.
chr10	62449224	62449723	chr10	62110799	62111298	4930507D05Rik|chr10:62110799-62111298	0.115558409962905	.	.
chr10	62449224	62449723	chr10	62110799	62111298	Supv3l1|chr10:62110799-62111298	0.115558409962905	.	.
chr10	62449224	62449723	chr10	62186811	62187310	4930507D05Rik|chr10:62186811-62187310	0.0928100409105548	.	.
chr10	62449224	62449723	chr10	62186811	62187310	Supv3l1|chr10:62186811-62187310	0.0928100409105548	.	.
chr10	62449224	62449723	chr10	62192668	62193167	4930507D05Rik|chr10:62192668-62193167	0.346014725488773	.	.
chr10	62449224	62449723	chr10	62192668	62193167	Supv3l1|chr10:62192668-62193167	0.346014725488773	.	.
chr10	62449224	62449723	chr10	62202512	62203011	4930507D05Rik|chr10:62202512-62203011	0.324620388552747	.	.
chr10	62449224	62449723	chr10	62202512	62203011	Supv3l1|chr10:62202512-62203011	0.324620388552747	.	.
chr10	62449224	62449723	chr10	62260971	62261470	4930507D05Rik|chr10:62260971-62261470	0.149426503432723	.	.
chr10	62449224	62449723	chr10	62260971	62261470	Supv3l1|chr10:62260971-62261470	0.149426503432723	.	.
chr10	62449224	62449723	chr10	62298056	62298555	4930507D05Rik|chr10:62298056-62298555	0.389530664105543	.	.
chr10	62449224	62449723	chr10	62298056	62298555	Supv3l1|chr10:62298056-62298555	0.389530664105543	.	.
chr10	62449224	62449723	chr10	62549665	62550164	4930507D05Rik|chr10:62549665-62550164	0.20030343300043	.	.
chr10	62449224	62449723	chr10	62549665	62550164	Supv3l1|chr10:62549665-62550164	0.20030343300043	.	.
chr10	62449224	62449723	chr10	62590203	62590702	4930507D05Rik|chr10:62590203-62590702	0.125861248815354	.	.
chr10	62449224	62449723	chr10	62590203	62590702	Supv3l1|chr10:62590203-62590702	0.125861248815354	.	.
chr10	62449766	62450265	chr10	62101434	62101933	4930507D05Rik|chr10:62101434-62101933	0.125647131656808	.	.
chr10	62449766	62450265	chr10	62101434	62101933	Supv3l1|chr10:62101434-62101933	0.125647131656808	.	.
chr10	62449766	62450265	chr10	62182988	62183487	4930507D05Rik|chr10:62182988-62183487	0.144839162714904	.	.
chr10	62449766	62450265	chr10	62182988	62183487	Supv3l1|chr10:62182988-62183487	0.144839162714904	.	.
chr10	62449766	62450265	chr10	62192668	62193167	4930507D05Rik|chr10:62192668-62193167	0.257192186657193	.	.
chr10	62449766	62450265	chr10	62192668	62193167	Supv3l1|chr10:62192668-62193167	0.257192186657193	.	.
chr10	62449766	62450265	chr10	62202512	62203011	4930507D05Rik|chr10:62202512-62203011	0.10697541514758	.	.
chr10	62449766	62450265	chr10	62202512	62203011	Supv3l1|chr10:62202512-62203011	0.10697541514758	.	.
chr10	62449766	62450265	chr10	62298056	62298555	4930507D05Rik|chr10:62298056-62298555	0.273289269348537	.	.
chr10	62449766	62450265	chr10	62298056	62298555	Supv3l1|chr10:62298056-62298555	0.273289269348537	.	.
chr10	62449766	62450265	chr10	62590203	62590702	4930507D05Rik|chr10:62590203-62590702	0.190227181019808	.	.
chr10	62449766	62450265	chr10	62590203	62590702	Supv3l1|chr10:62590203-62590702	0.190227181019808	.	.
chr10	62486629	62487128	chr10	62101434	62101933	Vps26a|chr10:62101434-62101933	0.135196424932824	.	.
chr10	62486629	62487128	chr10	62105101	62105600	Vps26a|chr10:62105101-62105600	0.14361872660052	.	.
chr10	62486629	62487128	chr10	62186811	62187310	Vps26a|chr10:62186811-62187310	0.117400453918627	.	.
chr10	62486629	62487128	chr10	62260971	62261470	Vps26a|chr10:62260971-62261470	0.110760968290185	.	.
chr10	62486629	62487128	chr10	62332391	62332890	Vps26a|chr10:62332391-62332890	0.117771539113903	.	.
chr10	62486629	62487128	chr10	62590203	62590702	Vps26a|chr10:62590203-62590702	0.245333775934013	.	.
chr10	62577623	62578122	chr10	62260971	62261470	4933428P19Rik|chr10:62260971-62261470	0.110590207484571	.	.
chr10	62577623	62578122	chr10	62260971	62261470	Kif1bp|chr10:62260971-62261470	0.110590207484571	.	.
chr10	62577623	62578122	chr10	62298056	62298555	4933428P19Rik|chr10:62298056-62298555	0.202572229850144	.	.
chr10	62577623	62578122	chr10	62298056	62298555	Kif1bp|chr10:62298056-62298555	0.202572229850144	.	.
chr10	62577623	62578122	chr10	62332391	62332890	4933428P19Rik|chr10:62332391-62332890	0.148358437428881	.	.
chr10	62577623	62578122	chr10	62332391	62332890	Kif1bp|chr10:62332391-62332890	0.148358437428881	.	.
chr10	62577623	62578122	chr10	62549665	62550164	4933428P19Rik|chr10:62549665-62550164	0.0945976016989669	.	.
chr10	62577623	62578122	chr10	62549665	62550164	Kif1bp|chr10:62549665-62550164	0.0945976016989669	.	.
chr10	62577623	62578122	chr10	62850934	62851433	4933428P19Rik|chr10:62850934-62851433	0.107029502703956	.	.
chr10	62577623	62578122	chr10	62850934	62851433	Kif1bp|chr10:62850934-62851433	0.107029502703956	.	.
chr10	62578211	62578710	chr10	62298056	62298555	4933428P19Rik|chr10:62298056-62298555	0.16640925054571	.	.
chr10	62578211	62578710	chr10	62298056	62298555	Kif1bp|chr10:62298056-62298555	0.16640925054571	.	.
chr10	62578211	62578710	chr10	62590203	62590702	4933428P19Rik|chr10:62590203-62590702	0.111915130961353	.	.
chr10	62578211	62578710	chr10	62590203	62590702	Kif1bp|chr10:62590203-62590702	0.111915130961353	.	.
chr10	62602059	62602558	chr10	62549665	62550164	Ddx21|chr10:62549665-62550164	0.115091483342575	.	.
chr10	62602059	62602558	chr10	62549665	62550164	Gm47257|chr10:62549665-62550164	0.115091483342575	.	.
chr10	62602059	62602558	chr10	62856650	62857149	Ddx21|chr10:62856650-62857149	0.132841764601234	.	.
chr10	62602059	62602558	chr10	62856650	62857149	Gm47257|chr10:62856650-62857149	0.132841764601234	.	.
chr10	62602059	62602558	chr10	62865210	62865709	Ddx21|chr10:62865210-62865709	0.251145348623572	.	.
chr10	62602059	62602558	chr10	62865210	62865709	Gm47257|chr10:62865210-62865709	0.251145348623572	.	.
chr10	62651098	62651597	chr10	62298056	62298555	Ddx50|chr10:62298056-62298555	0.130229542811853	.	.
chr10	62651098	62651597	chr10	62332391	62332890	Ddx50|chr10:62332391-62332890	0.162555130112711	.	.
chr10	62651098	62651597	chr10	62410887	62411386	Ddx50|chr10:62410887-62411386	0.114322710978137	.	.
chr10	62651098	62651597	chr10	62590203	62590702	Ddx50|chr10:62590203-62590702	0.2859534215222	.	.
chr10	62651098	62651597	chr10	62856650	62857149	Ddx50|chr10:62856650-62857149	0.149848042634716	.	.
chr10	62725538	62726037	chr10	62590203	62590702	Stox1|chr10:62590203-62590702	0.122070728077723	.	.
chr10	62792172	62792671	chr10	62590203	62590702	Ccar1|chr10:62590203-62590702	0.109452472779087	.	.
chr10	62792172	62792671	chr10	62856650	62857149	Ccar1|chr10:62856650-62857149	0.206098322084629	.	.
chr10	62919701	62920200	chr10	62831702	62832201	Slc25a16|chr10:62831702-62832201	0.213804715945172	.	.
chr10	62919701	62920200	chr10	62856650	62857149	Slc25a16|chr10:62856650-62857149	0.162230353644879	.	.
chr10	62919701	62920200	chr10	63065948	63066447	Slc25a16|chr10:63065948-63066447	0.103351444473781	.	.
chr10	62920395	62920894	chr10	62590203	62590702	Slc25a16|chr10:62590203-62590702	0.138856811138938	.	.
chr10	62920395	62920894	chr10	62865210	62865709	Slc25a16|chr10:62865210-62865709	0.164910842316331	.	.
chr10	62946840	62947339	chr10	62851440	62851939	Dna2|chr10:62851440-62851939	0.132535670879649	.	.
chr10	62946840	62947339	chr10	62856650	62857149	Dna2|chr10:62856650-62857149	0.107581393527982	.	.
chr10	62946840	62947339	chr10	62865210	62865709	Dna2|chr10:62865210-62865709	0.106836278921843	.	.
chr10	62946840	62947339	chr10	63156747	63157246	Dna2|chr10:63156747-63157246	0.15816892813356	.	.
chr10	62979983	62980482	chr10	62831702	62832201	Rufy2|chr10:62831702-62832201	0.132944448943742	.	.
chr10	62979983	62980482	chr10	62865210	62865709	Rufy2|chr10:62865210-62865709	0.110440472066985	.	.
chr10	63023688	63024187	chr10	62856650	62857149	Hnrnph3|chr10:62856650-62857149	0.251164844808686	.	.
chr10	63023688	63024187	chr10	62856650	62857149	Pbld2|chr10:62856650-62857149	0.251164844808686	.	.
chr10	63023688	63024187	chr10	63032866	63033365	Hnrnph3|chr10:63032866-63033365	0.145835350484017	.	.
chr10	63023688	63024187	chr10	63032866	63033365	Pbld2|chr10:63032866-63033365	0.145835350484017	.	.
chr10	63023688	63024187	chr10	63043681	63044180	Hnrnph3|chr10:63043681-63044180	0.111196424188363	.	.
chr10	63023688	63024187	chr10	63043681	63044180	Pbld2|chr10:63043681-63044180	0.111196424188363	.	.
chr10	63023688	63024187	chr10	63338211	63338710	Hnrnph3|chr10:63338211-63338710	0.0995788404376236	.	.
chr10	63023688	63024187	chr10	63338211	63338710	Pbld2|chr10:63338211-63338710	0.0995788404376236	.	.
chr10	63023688	63024187	chr10	63377381	63377880	Hnrnph3|chr10:63377381-63377880	0.0913163402508342	.	.
chr10	63023688	63024187	chr10	63377381	63377880	Pbld2|chr10:63377381-63377880	0.0913163402508342	.	.
chr10	63023688	63024187	chr10	63386349	63386848	Hnrnph3|chr10:63386349-63386848	0.185833728998242	.	.
chr10	63023688	63024187	chr10	63386349	63386848	Pbld2|chr10:63386349-63386848	0.185833728998242	.	.
chr10	63099999	63100498	chr10	62865210	62865709	Atoh7|chr10:62865210-62865709	0.172865732898416	.	.
chr10	63099999	63100498	chr10	63156747	63157246	Atoh7|chr10:63156747-63157246	0.259738461607053	.	.
chr10	63099999	63100498	chr10	63157347	63157846	Atoh7|chr10:63157347-63157846	0.145582411596501	.	.
chr10	63099999	63100498	chr10	63259519	63260018	Atoh7|chr10:63259519-63260018	0.129284137857211	.	.
chr10	63099999	63100498	chr10	63338211	63338710	Atoh7|chr10:63338211-63338710	0.117875979394451	.	.
chr10	63099999	63100498	chr10	63338814	63339313	Atoh7|chr10:63338814-63339313	0.174007553871808	.	.
chr10	63099999	63100498	chr10	63442342	63442841	Atoh7|chr10:63442342-63442841	0.141082884345277	.	.
chr10	63243618	63244117	chr10	63065948	63066447	1700120B22Rik|chr10:63065948-63066447	0.112731674319812	.	.
chr10	63243618	63244117	chr10	63065948	63066447	Herc4|chr10:63065948-63066447	0.112731674319812	.	.
chr10	63243618	63244117	chr10	63156747	63157246	1700120B22Rik|chr10:63156747-63157246	0.141218273515474	.	.
chr10	63243618	63244117	chr10	63156747	63157246	Herc4|chr10:63156747-63157246	0.141218273515474	.	.
chr10	63243618	63244117	chr10	63259519	63260018	1700120B22Rik|chr10:63259519-63260018	0.14374319605718	.	.
chr10	63243618	63244117	chr10	63259519	63260018	Herc4|chr10:63259519-63260018	0.14374319605718	.	.
chr10	63244186	63244685	chr10	62831702	62832201	1700120B22Rik|chr10:62831702-62832201	0.299875401249029	.	.
chr10	63244186	63244685	chr10	62831702	62832201	Herc4|chr10:62831702-62832201	0.299875401249029	.	.
chr10	63244186	63244685	chr10	63157347	63157846	1700120B22Rik|chr10:63157347-63157846	0.125295459441275	.	.
chr10	63244186	63244685	chr10	63157347	63157846	Herc4|chr10:63157347-63157846	0.125295459441275	.	.
chr10	63244186	63244685	chr10	63308515	63309014	1700120B22Rik|chr10:63308515-63309014	0.169022391963006	.	.
chr10	63244186	63244685	chr10	63308515	63309014	Herc4|chr10:63308515-63309014	0.169022391963006	.	.
chr10	63244186	63244685	chr10	63386349	63386848	1700120B22Rik|chr10:63386349-63386848	0.13105552613798	.	.
chr10	63244186	63244685	chr10	63386349	63386848	Herc4|chr10:63386349-63386848	0.13105552613798	.	.
chr10	63382558	63383057	chr10	63259519	63260018	Dnajc12|chr10:63259519-63260018	0.146365587594526	.	.
chr10	63382558	63383057	chr10	63338814	63339313	Dnajc12|chr10:63338814-63339313	0.172173738446045	.	.
chr10	63382558	63383057	chr10	63530323	63530822	Dnajc12|chr10:63530323-63530822	0.189327006525662	.	.
chr10	63382558	63383057	chr10	63607282	63607781	Dnajc12|chr10:63607282-63607781	0.133533945143784	.	.
chr10	63382558	63383057	chr10	63607782	63608281	Dnajc12|chr10:63607782-63608281	0.0959505785050291	.	.
chr10	63429313	63429812	chr10	63089921	63090420	Ctnna3|chr10:63089921-63090420	0.115215460884398	.	.
chr10	63429313	63429812	chr10	63442342	63442841	Ctnna3|chr10:63442342-63442841	0.171690447297938	.	.
chr10	63429313	63429812	chr10	63582526	63583025	Ctnna3|chr10:63582526-63583025	0.14010993054155	.	.
chr10	63429313	63429812	chr10	63607282	63607781	Ctnna3|chr10:63607282-63607781	0.167086953059138	.	.
chr10	63429313	63429812	chr10	63685017	63685516	Ctnna3|chr10:63685017-63685516	0.116473428243529	.	.
chr10	63429957	63430456	chr10	63338814	63339313	Ctnna3|chr10:63338814-63339313	0.312985198379779	.	.
chr10	63429957	63430456	chr10	63442342	63442841	Ctnna3|chr10:63442342-63442841	0.11501741821574	.	.
chr10	63429957	63430456	chr10	63638130	63638629	Ctnna3|chr10:63638130-63638629	0.0980149314981865	.	.
chr10	74966773	74967272	chr10	74577135	74577634	Gnaz|chr10:74577135-74577634	0.108481182526698	.	.
chr10	74966773	74967272	chr10	74626574	74627073	Gnaz|chr10:74626574-74627073	0.206679288361648	.	.
chr10	74966773	74967272	chr10	74764324	74764823	Gnaz|chr10:74764324-74764823	0.205128028728804	.	.
chr10	74966773	74967272	chr10	74826071	74826570	Gnaz|chr10:74826071-74826570	0.319517932149488	.	.
chr10	74966773	74967272	chr10	74920811	74921310	Gnaz|chr10:74920811-74921310	0.189277767093806	.	.
chr10	74966773	74967272	chr10	74922859	74923358	Gnaz|chr10:74922859-74923358	0.230730441766222	.	.
chr10	74966773	74967272	chr10	74925300	74925799	Gnaz|chr10:74925300-74925799	0.127803445356321	.	.
chr10	74966773	74967272	chr10	74936945	74937444	Gnaz|chr10:74936945-74937444	0.124951934684229	.	.
chr10	74966773	74967272	chr10	74946447	74946946	Gnaz|chr10:74946447-74946946	0.146150740945961	.	.
chr10	74966773	74967272	chr10	74995370	74995869	Gnaz|chr10:74995370-74995869	0.229274667205746	.	.
chr10	75764120	75764619	chr10	75904374	75904873	Cabin1|chr10:75904374-75904873	0.160241571724731	.	.
chr10	75764120	75764619	chr10	76183479	76183978	Cabin1|chr10:76183479-76183978	0.132652340814282	.	.
chr10	75764120	75764619	chr10	76246483	76246982	Cabin1|chr10:76246483-76246982	0.0914823480590983	.	.
chr10	75773277	75773776	chr10	76201963	76202462	Ddt|chr10:76201963-76202462	0.145799782742037	.	.
chr10	75797531	75798030	chr10	75872865	75873364	Gstt1|chr10:75872865-75873364	0.226565564639686	.	.
chr10	75797531	75798030	chr10	75883039	75883538	Gstt1|chr10:75883039-75883538	0.100612595392118	.	.
chr10	75797531	75798030	chr10	76203887	76204386	Gstt1|chr10:76203887-76204386	0.146891590911204	.	.
chr10	75837242	75837741	chr10	75951750	75952249	Gstt2|chr10:75951750-75952249	0.162864371013409	.	.
chr10	75837242	75837741	chr10	76108602	76109101	Gstt2|chr10:76108602-76109101	0.202239450907715	.	.
chr10	75837242	75837741	chr10	76201963	76202462	Gstt2|chr10:76201963-76202462	0.117294571794974	.	.
chr10	75859343	75859842	chr10	75858827	75859326	Mif|chr10:75858827-75859326	0.234383402060482	.	.
chr10	75859343	75859842	chr10	75951750	75952249	Mif|chr10:75951750-75952249	0.108132695270929	.	.
chr10	75859343	75859842	chr10	76183479	76183978	Mif|chr10:76183479-76183978	0.150830407665975	.	.
chr10	75859343	75859842	chr10	76246483	76246982	Mif|chr10:76246483-76246982	0.112412940259504	.	.
chr10	75860073	75860572	chr10	75853409	75853908	Mif|chr10:75853409-75853908	0.170906920650805	.	.
chr10	75860073	75860572	chr10	75858827	75859326	Mif|chr10:75858827-75859326	0.163139661284862	.	.
chr10	75860073	75860572	chr10	76213307	76213806	Mif|chr10:76213307-76213806	0.191792823168764	.	.
chr10	75860073	75860572	chr10	76227263	76227762	Mif|chr10:76227263-76227762	0.160075243852974	.	.
chr10	75860073	75860572	chr10	76246483	76246982	Mif|chr10:76246483-76246982	0.170376013061482	.	.
chr10	75893088	75893587	chr10	75853409	75853908	Derl3|chr10:75853409-75853908	0.210096326660918	.	.
chr10	75921379	75921878	chr10	75853409	75853908	Smarcb1|chr10:75853409-75853908	0.130662869937186	.	.
chr10	75921379	75921878	chr10	75904374	75904873	Smarcb1|chr10:75904374-75904873	0.186864159125241	.	.
chr10	75921379	75921878	chr10	76132547	76133046	Smarcb1|chr10:76132547-76133046	0.104741797588068	.	.
chr10	75921379	75921878	chr10	76183479	76183978	Smarcb1|chr10:76183479-76183978	0.120691753378095	.	.
chr10	75921379	75921878	chr10	76246483	76246982	Smarcb1|chr10:76246483-76246982	0.16836628113052	.	.
chr10	75936223	75936722	chr10	75872865	75873364	Mmp11|chr10:75872865-75873364	0.114394360295506	.	.
chr10	75939785	75940284	chr10	75872865	75873364	Gm867|chr10:75872865-75873364	0.178789143366205	.	.
chr10	75939785	75940284	chr10	76183479	76183978	Gm867|chr10:76183479-76183978	0.181678178915898	.	.
chr10	75939785	75940284	chr10	76227263	76227762	Gm867|chr10:76227263-76227762	0.197575815960676	.	.
chr10	75994489	75994988	chr10	75853409	75853908	Gm16220|chr10:75853409-75853908	0.0947975502020269	.	.
chr10	76032290	76032789	chr10	75904374	75904873	Zfp280b|chr10:75904374-75904873	0.175321964357733	.	.
chr10	76032290	76032789	chr10	76183479	76183978	Zfp280b|chr10:76183479-76183978	0.117498613917612	.	.
chr10	76032290	76032789	chr10	76213307	76213806	Zfp280b|chr10:76213307-76213806	0.223427880941826	.	.
chr10	76032290	76032789	chr10	76227263	76227762	Zfp280b|chr10:76227263-76227762	0.0939321207825253	.	.
chr10	76032290	76032789	chr10	76246483	76246982	Zfp280b|chr10:76246483-76246982	0.364598885952079	.	.
chr10	76032290	76032789	chr10	76297808	76298307	Zfp280b|chr10:76297808-76298307	0.186881670805981	.	.
chr10	76237626	76238125	chr10	76308710	76309209	Prmt2|chr10:76308710-76309209	0.140511136828463	.	.
chr10	76253541	76254040	chr10	76132547	76133046	S100b|chr10:76132547-76133046	0.165592657586008	.	.
chr10	76253541	76254040	chr10	76201963	76202462	S100b|chr10:76201963-76202462	0.148930853281915	.	.
chr10	76253541	76254040	chr10	76307552	76308051	S100b|chr10:76307552-76308051	0.119774246430935	.	.
chr10	76253541	76254040	chr10	76308710	76309209	S100b|chr10:76308710-76309209	0.139966691822887	.	.
chr10	76253541	76254040	chr10	76495867	76496366	S100b|chr10:76495867-76496366	0.12668402519822	.	.
chr10	76345090	76345589	chr10	76203887	76204386	Dip2a|chr10:76203887-76204386	0.0957186098869991	.	.
chr10	76442015	76442514	chr10	76361762	76362261	Pcnt|chr10:76361762-76362261	0.102877634192684	.	.
chr10	76442556	76443055	chr10	76213307	76213806	Pcnt|chr10:76213307-76213806	0.0957985481657063	.	.
chr10	76442556	76443055	chr10	76246483	76246982	Pcnt|chr10:76246483-76246982	0.154447875268658	.	.
chr10	76442556	76443055	chr10	76496368	76496867	Pcnt|chr10:76496368-76496867	0.102728947879692	.	.
chr10	76468680	76469179	chr10	76308710	76309209	Mcm3ap|chr10:76308710-76309209	0.0998133181800533	.	.
chr10	76468680	76469179	chr10	76308710	76309209	Ybey|chr10:76308710-76309209	0.0998133181800533	.	.
chr10	76468680	76469179	chr10	76365065	76365564	Mcm3ap|chr10:76365065-76365564	0.151914433629663	.	.
chr10	76468680	76469179	chr10	76365065	76365564	Ybey|chr10:76365065-76365564	0.151914433629663	.	.
chr10	76468680	76469179	chr10	76391682	76392181	Mcm3ap|chr10:76391682-76392181	0.198674860169809	.	.
chr10	76468680	76469179	chr10	76391682	76392181	Ybey|chr10:76391682-76392181	0.198674860169809	.	.
chr10	76468680	76469179	chr10	76495867	76496366	Mcm3ap|chr10:76495867-76496366	0.130465664918152	.	.
chr10	76468680	76469179	chr10	76495867	76496366	Ybey|chr10:76495867-76496366	0.130465664918152	.	.
chr10	76468680	76469179	chr10	76496368	76496867	Mcm3ap|chr10:76496368-76496867	0.199656889773818	.	.
chr10	76468680	76469179	chr10	76496368	76496867	Ybey|chr10:76496368-76496867	0.199656889773818	.	.
chr10	78352152	78352651	chr10	78399195	78399694	Agpat3|chr10:78399195-78399694	0.367290696066985	.	.
chr10	78352152	78352651	chr10	78399195	78399694	Gm40709|chr10:78399195-78399694	0.367290696066985	.	.
chr10	78352152	78352651	chr10	78481893	78482392	Agpat3|chr10:78481893-78482392	0.294305942923569	.	.
chr10	78352152	78352651	chr10	78481893	78482392	Gm40709|chr10:78481893-78482392	0.294305942923569	.	.
chr10	78352152	78352651	chr10	78585151	78585650	Agpat3|chr10:78585151-78585650	0.1613379628844	.	.
chr10	78352152	78352651	chr10	78585151	78585650	Gm40709|chr10:78585151-78585650	0.1613379628844	.	.
chr10	78412126	78412625	chr10	78312402	78312901	Rrp1|chr10:78312402-78312901	0.118378982861373	.	.
chr10	78412126	78412625	chr10	78322362	78322861	Rrp1|chr10:78322362-78322861	0.149657206704065	.	.
chr10	78412126	78412625	chr10	78387967	78388466	Rrp1|chr10:78387967-78388466	0.123038944787715	.	.
chr10	78412126	78412625	chr10	78388512	78389011	Rrp1|chr10:78388512-78389011	0.158922638747566	.	.
chr10	78412126	78412625	chr10	78457906	78458405	Rrp1|chr10:78457906-78458405	0.113996861482587	.	.
chr10	78412126	78412625	chr10	78481893	78482392	Rrp1|chr10:78481893-78482392	0.150901638764578	.	.
chr10	78412843	78413342	chr10	78300068	78300567	Rrp1|chr10:78300068-78300567	0.274130287028174	.	.
chr10	78412843	78413342	chr10	78312402	78312901	Rrp1|chr10:78312402-78312901	0.214167547781868	.	.
chr10	78412843	78413342	chr10	78322362	78322861	Rrp1|chr10:78322362-78322861	0.195058526672382	.	.
chr10	78412843	78413342	chr10	78334252	78334751	Rrp1|chr10:78334252-78334751	0.154918821321013	.	.
chr10	78412843	78413342	chr10	78360393	78360892	Rrp1|chr10:78360393-78360892	0.231959769952188	.	.
chr10	78412843	78413342	chr10	78387967	78388466	Rrp1|chr10:78387967-78388466	0.172398332328323	.	.
chr10	78412843	78413342	chr10	78396201	78396700	Rrp1|chr10:78396201-78396700	0.105028699383053	.	.
chr10	78412843	78413342	chr10	78457906	78458405	Rrp1|chr10:78457906-78458405	0.214599381506019	.	.
chr10	78412843	78413342	chr10	78458736	78459235	Rrp1|chr10:78458736-78459235	0.163305231063036	.	.
chr10	78412843	78413342	chr10	78471038	78471537	Rrp1|chr10:78471038-78471537	0.212174155893738	.	.
chr10	78412843	78413342	chr10	78481893	78482392	Rrp1|chr10:78481893-78482392	0.111466226690502	.	.
chr10	78425391	78425890	chr10	78300068	78300567	Cstb|chr10:78300068-78300567	0.211611805364424	.	.
chr10	78425391	78425890	chr10	78312402	78312901	Cstb|chr10:78312402-78312901	0.133186466659961	.	.
chr10	78425391	78425890	chr10	78388512	78389011	Cstb|chr10:78388512-78389011	0.101731813006799	.	.
chr10	78425391	78425890	chr10	78457906	78458405	Cstb|chr10:78457906-78458405	0.101696227914014	.	.
chr10	78425391	78425890	chr10	78471038	78471537	Cstb|chr10:78471038-78471537	0.138154960328208	.	.
chr10	78464708	78465207	chr10	78297685	78298184	Pdxk|chr10:78297685-78298184	0.136261220435431	.	.
chr10	78464708	78465207	chr10	78399195	78399694	Pdxk|chr10:78399195-78399694	0.183586560466054	.	.
chr10	78464708	78465207	chr10	78585151	78585650	Pdxk|chr10:78585151-78585650	0.270354691297375	.	.
chr10	78574182	78574681	chr10	78312402	78312901	Ilvbl|chr10:78312402-78312901	0.117671897253692	.	.
chr10	78574182	78574681	chr10	78322362	78322861	Ilvbl|chr10:78322362-78322861	0.181429687600176	.	.
chr10	78574182	78574681	chr10	78334252	78334751	Ilvbl|chr10:78334252-78334751	0.168395017375098	.	.
chr10	78574182	78574681	chr10	78360393	78360892	Ilvbl|chr10:78360393-78360892	0.239029473612315	.	.
chr10	78574182	78574681	chr10	78388512	78389011	Ilvbl|chr10:78388512-78389011	0.163263142780003	.	.
chr10	78574182	78574681	chr10	78396201	78396700	Ilvbl|chr10:78396201-78396700	0.0909170717481581	.	.
chr10	78574182	78574681	chr10	78399195	78399694	Ilvbl|chr10:78399195-78399694	0.15468937585767	.	.
chr10	78574182	78574681	chr10	78438115	78438614	Ilvbl|chr10:78438115-78438614	0.1295140560731	.	.
chr10	78574182	78574681	chr10	78457906	78458405	Ilvbl|chr10:78457906-78458405	0.145190064592265	.	.
chr10	78574182	78574681	chr10	78481893	78482392	Ilvbl|chr10:78481893-78482392	0.0912386146858995	.	.
chr10	78574182	78574681	chr10	78481893	78482392	Ilvbl|chr10:78481893-78482392	0.0912386146858996	.	.
chr10	78574182	78574681	chr10	78487672	78488171	Ilvbl|chr10:78487672-78488171	0.0989829166201098	.	.
chr10	78574691	78575190	chr10	78312402	78312901	Ilvbl|chr10:78312402-78312901	0.100986886510481	.	.
chr10	78574691	78575190	chr10	78334252	78334751	Ilvbl|chr10:78334252-78334751	0.123370349133019	.	.
chr10	78574691	78575190	chr10	78360393	78360892	Ilvbl|chr10:78360393-78360892	0.124375300089296	.	.
chr10	78574691	78575190	chr10	78396201	78396700	Ilvbl|chr10:78396201-78396700	0.136162690527387	.	.
chr10	78574691	78575190	chr10	78399195	78399694	Ilvbl|chr10:78399195-78399694	0.14770305734839	.	.
chr10	78574691	78575190	chr10	78457906	78458405	Ilvbl|chr10:78457906-78458405	0.0969056612114211	.	.
chr10	78574691	78575190	chr10	78481893	78482392	Ilvbl|chr10:78481893-78482392	0.21719604740566	.	.
chr10	78746859	78747358	chr10	78585151	78585650	Gm30400|chr10:78585151-78585650	0.12137382604352	.	.
chr10	78746859	78747358	chr10	78812600	78813099	Gm30400|chr10:78812600-78813099	0.092240083431367	.	.
chr10	78747414	78747913	chr10	78787724	78788223	Gm30400|chr10:78787724-78788223	0.0909260341416096	.	.
chr10	78747414	78747913	chr10	78812600	78813099	Gm30400|chr10:78812600-78813099	0.154167748631295	.	.
chr10	78752339	78752838	chr10	78585151	78585650	Ccdc105|chr10:78585151-78585650	0.253850445862115	.	.
chr10	78752339	78752838	chr10	78787724	78788223	Ccdc105|chr10:78787724-78788223	0.23549247594261	.	.
chr10	78752863	78753362	chr10	79116275	79116774	Ccdc105|chr10:79116275-79116774	0.163695273042893	.	.
chr10	79028386	79028885	chr10	78756031	78756530	Olfr57|chr10:78756031-78756530	0.133600408762274	.	.
chr10	79028386	79028885	chr10	78787724	78788223	Olfr57|chr10:78787724-78788223	0.099490577437159	.	.
chr10	79028386	79028885	chr10	79116275	79116774	Olfr57|chr10:79116275-79116774	0.345202776996551	.	.
chr10	79097368	79097867	chr10	78756031	78756530	2610008E11Rik|chr10:78756031-78756530	0.133774440837506	.	.
chr10	79097368	79097867	chr10	78787724	78788223	2610008E11Rik|chr10:78787724-78788223	0.0962933287585212	.	.
chr10	79554879	79555378	chr10	79649318	79649817	Mier2|chr10:79649318-79649817	0.0974998852629196	.	.
chr10	79554879	79555378	chr10	79654793	79655292	Mier2|chr10:79654793-79655292	0.128535991388734	.	.
chr10	79613886	79614385	chr10	79654793	79655292	C2cd4c|chr10:79654793-79655292	0.175587701374701	.	.
chr10	79613886	79614385	chr10	79655302	79655801	C2cd4c|chr10:79655302-79655801	0.12078657960429	.	.
chr10	79637658	79638157	chr10	79595188	79595687	Gm47163|chr10:79595188-79595687	0.170449136537241	.	.
chr10	79637658	79638157	chr10	79595188	79595687	Shc2|chr10:79595188-79595687	0.170449136537241	.	.
chr10	79668658	79669157	chr10	79654793	79655292	Tpgs1|chr10:79654793-79655292	0.301700878114035	.	.
chr10	79668658	79669157	chr10	79655302	79655801	Tpgs1|chr10:79655302-79655801	0.315298240308551	.	.
chr10	79669185	79669684	chr10	79595188	79595687	Tpgs1|chr10:79595188-79595687	0.0949692695457339	.	.
chr10	79669185	79669684	chr10	79654793	79655292	Tpgs1|chr10:79654793-79655292	0.138158365818166	.	.
chr10	79669185	79669684	chr10	79655302	79655801	Tpgs1|chr10:79655302-79655801	0.136659264487863	.	.
chr10	79681760	79682259	chr10	79595188	79595687	Cdc34|chr10:79595188-79595687	0.0988562467672926	.	.
chr10	79681760	79682259	chr10	79654793	79655292	Cdc34|chr10:79654793-79655292	0.30646786752264	.	.
chr10	79681760	79682259	chr10	79655302	79655801	Cdc34|chr10:79655302-79655801	0.26367513971962	.	.
chr10	79704113	79704612	chr10	79597022	79597521	Bsg|chr10:79597022-79597521	0.181310905308731	.	.
chr10	79704113	79704612	chr10	79654793	79655292	Bsg|chr10:79654793-79655292	0.197410486092496	.	.
chr10	79704113	79704612	chr10	79655302	79655801	Bsg|chr10:79655302-79655801	0.209808672427545	.	.
chr10	79716415	79716914	chr10	79654793	79655292	Hcn2|chr10:79654793-79655292	0.105474050738614	.	.
chr10	79716415	79716914	chr10	79655302	79655801	Hcn2|chr10:79655302-79655801	0.0964426360178613	.	.
chr10	79717010	79717509	chr10	79597022	79597521	Hcn2|chr10:79597022-79597521	0.102658777969815	.	.
chr10	79717010	79717509	chr10	79654793	79655292	Hcn2|chr10:79654793-79655292	0.254432598754158	.	.
chr10	79717010	79717509	chr10	79655302	79655801	Hcn2|chr10:79655302-79655801	0.20772890495714	.	.
chr10	79746371	79746870	chr10	79654793	79655292	Polrmt|chr10:79654793-79655292	0.156863556522319	.	.
chr10	79746371	79746870	chr10	79655302	79655801	Polrmt|chr10:79655302-79655801	0.111436301696425	.	.
chr10	81252204	81252703	chr10	81285670	81286169	Matk|chr10:81285670-81286169	0.148771821207187	.	.
chr10	81252204	81252703	chr10	81413787	81414286	Matk|chr10:81413787-81414286	0.204702703612308	.	.
chr10	81252204	81252703	chr10	81416888	81417387	Matk|chr10:81416888-81417387	0.0995768328092578	.	.
chr10	81252204	81252703	chr10	81484387	81484886	Matk|chr10:81484387-81484886	0.186822746453334	.	.
chr10	81252204	81252703	chr10	81571498	81571997	Matk|chr10:81571498-81571997	0.0963559863247253	.	.
chr10	81253019	81253518	chr10	81407442	81407941	Matk|chr10:81407442-81407941	0.145146122394556	.	.
chr10	81253019	81253518	chr10	81413787	81414286	Matk|chr10:81413787-81414286	0.133030515331315	.	.
chr10	81253019	81253518	chr10	81430157	81430656	Matk|chr10:81430157-81430656	0.101469530628905	.	.
chr10	81253019	81253518	chr10	81484387	81484886	Matk|chr10:81484387-81484886	0.12490531356752	.	.
chr10	81253019	81253518	chr10	81643405	81643904	Matk|chr10:81643405-81643904	0.246635650351666	.	.
chr10	81266395	81266894	chr10	81257213	81257712	Apba3|chr10:81257213-81257712	0.146125236168965	.	.
chr10	81266395	81266894	chr10	81257213	81257712	Mrpl54|chr10:81257213-81257712	0.146125236168965	.	.
chr10	81266395	81266894	chr10	81633421	81633920	Apba3|chr10:81633421-81633920	0.125109925252244	.	.
chr10	81266395	81266894	chr10	81633421	81633920	Mrpl54|chr10:81633421-81633920	0.125109925252244	.	.
chr10	81266395	81266894	chr10	81643405	81643904	Apba3|chr10:81643405-81643904	0.104195528068589	.	.
chr10	81266395	81266894	chr10	81643405	81643904	Mrpl54|chr10:81643405-81643904	0.104195528068589	.	.
chr10	81292618	81293117	chr10	81257213	81257712	Pip5k1c|chr10:81257213-81257712	0.114326485180823	.	.
chr10	81292618	81293117	chr10	81257877	81258376	Pip5k1c|chr10:81257877-81258376	0.107926940636997	.	.
chr10	81292618	81293117	chr10	81413787	81414286	Pip5k1c|chr10:81413787-81414286	0.152147418858427	.	.
chr10	81292618	81293117	chr10	81472805	81473304	Pip5k1c|chr10:81472805-81473304	0.135352991890603	.	.
chr10	81292618	81293117	chr10	81571498	81571997	Pip5k1c|chr10:81571498-81571997	0.16265574202623	.	.
chr10	81292618	81293117	chr10	81633421	81633920	Pip5k1c|chr10:81633421-81633920	0.101839738513199	.	.
chr10	81302735	81303234	chr10	81267945	81268444	Gm16315|chr10:81267945-81268444	0.133862098881077	.	.
chr10	81302735	81303234	chr10	81430826	81431325	Gm16315|chr10:81430826-81431325	0.196919802436498	.	.
chr10	81302735	81303234	chr10	81472805	81473304	Gm16315|chr10:81472805-81473304	0.148704565867479	.	.
chr10	81302735	81303234	chr10	81502626	81503125	Gm16315|chr10:81502626-81503125	0.233275901249138	.	.
chr10	81302735	81303234	chr10	81551522	81552021	Gm16315|chr10:81551522-81552021	0.168879699599328	.	.
chr10	81302735	81303234	chr10	81570705	81571204	Gm16315|chr10:81570705-81571204	0.162052588309941	.	.
chr10	81320497	81320996	chr10	81430826	81431325	Cactin|chr10:81430826-81431325	0.0928738711340888	.	.
chr10	81320497	81320996	chr10	81472805	81473304	Cactin|chr10:81472805-81473304	0.158233436134902	.	.
chr10	81320497	81320996	chr10	81570705	81571204	Cactin|chr10:81570705-81571204	0.185395929755489	.	.
chr10	81320497	81320996	chr10	81571498	81571997	Cactin|chr10:81571498-81571997	0.298475045844612	.	.
chr10	81320497	81320996	chr10	81633421	81633920	Cactin|chr10:81633421-81633920	0.176200694048791	.	.
chr10	81320497	81320996	chr10	81643405	81643904	Cactin|chr10:81643405-81643904	0.111734046634906	.	.
chr10	81350327	81350826	chr10	81257213	81257712	Hmg20b|chr10:81257213-81257712	0.133220331581653	.	.
chr10	81350327	81350826	chr10	81413787	81414286	Hmg20b|chr10:81413787-81414286	0.230869000961092	.	.
chr10	81350327	81350826	chr10	81432821	81433320	Hmg20b|chr10:81432821-81433320	0.197949293902714	.	.
chr10	81350327	81350826	chr10	81551522	81552021	Hmg20b|chr10:81551522-81552021	0.0986673175977544	.	.
chr10	81350327	81350826	chr10	81633421	81633920	Hmg20b|chr10:81633421-81633920	0.204100063949602	.	.
chr10	81357211	81357710	chr10	81432821	81433320	Mfsd12|chr10:81432821-81433320	0.125325469743322	.	.
chr10	81357211	81357710	chr10	81472805	81473304	Mfsd12|chr10:81472805-81473304	0.260875328597257	.	.
chr10	81357211	81357710	chr10	81502626	81503125	Mfsd12|chr10:81502626-81503125	0.121571071202108	.	.
chr10	81357211	81357710	chr10	81551522	81552021	Mfsd12|chr10:81551522-81552021	0.187323301096723	.	.
chr10	81378395	81378894	chr10	81257213	81257712	Fzr1|chr10:81257213-81257712	0.206712869653527	.	.
chr10	81378395	81378894	chr10	81257877	81258376	Fzr1|chr10:81257877-81258376	0.112791426365504	.	.
chr10	81378395	81378894	chr10	81413787	81414286	Fzr1|chr10:81413787-81414286	0.120897375351569	.	.
chr10	81378395	81378894	chr10	81416888	81417387	Fzr1|chr10:81416888-81417387	0.12814180204279	.	.
chr10	81378395	81378894	chr10	81432821	81433320	Fzr1|chr10:81432821-81433320	0.280784012794837	.	.
chr10	81378395	81378894	chr10	81472805	81473304	Fzr1|chr10:81472805-81473304	0.125227538967707	.	.
chr10	81378395	81378894	chr10	81571498	81571997	Fzr1|chr10:81571498-81571997	0.156906586032579	.	.
chr10	81378395	81378894	chr10	81633421	81633920	Fzr1|chr10:81633421-81633920	0.14716219290313	.	.
chr10	81378395	81378894	chr10	81643405	81643904	Fzr1|chr10:81643405-81643904	0.0906823996058683	.	.
chr10	81384063	81384562	chr10	81267945	81268444	Dohh|chr10:81267945-81268444	0.124113298398078	.	.
chr10	81384063	81384562	chr10	81430826	81431325	Dohh|chr10:81430826-81431325	0.105750019995009	.	.
chr10	81384063	81384562	chr10	81472805	81473304	Dohh|chr10:81472805-81473304	0.263834800451693	.	.
chr10	81384063	81384562	chr10	81472805	81473304	Dohh|chr10:81472805-81473304	0.263834800451694	.	.
chr10	81384063	81384562	chr10	81502626	81503125	Dohh|chr10:81502626-81503125	0.115566469283328	.	.
chr10	81384063	81384562	chr10	81570705	81571204	Dohh|chr10:81570705-81571204	0.183784658461984	.	.
chr10	81384063	81384562	chr10	81571498	81571997	Dohh|chr10:81571498-81571997	0.20421413596436	.	.
chr10	81384063	81384562	chr10	81633421	81633920	Dohh|chr10:81633421-81633920	0.147512750438905	.	.
chr10	81384063	81384562	chr10	81643405	81643904	Dohh|chr10:81643405-81643904	0.119502871829966	.	.
chr10	81389740	81390239	chr10	81285670	81286169	Gm48552|chr10:81285670-81286169	0.125341650856352	.	.
chr10	81389740	81390239	chr10	81416888	81417387	Gm48552|chr10:81416888-81417387	0.102440907887778	.	.
chr10	81389740	81390239	chr10	81551522	81552021	Gm48552|chr10:81551522-81552021	0.142531174821291	.	.
chr10	81389740	81390239	chr10	81605015	81605514	Gm48552|chr10:81605015-81605514	0.0939858221099134	.	.
chr10	81481874	81482373	chr10	81257213	81257712	Celf5|chr10:81257213-81257712	0.106719980903929	.	.
chr10	81481874	81482373	chr10	81472805	81473304	Celf5|chr10:81472805-81473304	0.151834744958731	.	.
chr10	81481874	81482373	chr10	81502626	81503125	Celf5|chr10:81502626-81503125	0.200991305400104	.	.
chr10	81481874	81482373	chr10	81570705	81571204	Celf5|chr10:81570705-81571204	0.1109001629399	.	.
chr10	81481874	81482373	chr10	81571498	81571997	Celf5|chr10:81571498-81571997	0.14136774920583	.	.
chr10	81481874	81482373	chr10	81633421	81633920	Celf5|chr10:81633421-81633920	0.276480464176906	.	.
chr10	81481874	81482373	chr10	81643405	81643904	Celf5|chr10:81643405-81643904	0.123209464159336	.	.
chr10	81482441	81482940	chr10	81267945	81268444	Celf5|chr10:81267945-81268444	0.154390753150335	.	.
chr10	81482441	81482940	chr10	81472805	81473304	Celf5|chr10:81472805-81473304	0.158126519659783	.	.
chr10	81482441	81482940	chr10	81484387	81484886	Celf5|chr10:81484387-81484886	0.0981667347804542	.	.
chr10	81482441	81482940	chr10	81570705	81571204	Celf5|chr10:81570705-81571204	0.145721338143589	.	.
chr10	81482441	81482940	chr10	81633421	81633920	Celf5|chr10:81633421-81633920	0.160376522219385	.	.
chr10	81496231	81496730	chr10	81407442	81407941	Ncln|chr10:81407442-81407941	0.161315214585958	.	.
chr10	81496231	81496730	chr10	81430826	81431325	Ncln|chr10:81430826-81431325	0.105959234891031	.	.
chr10	81496231	81496730	chr10	81570705	81571204	Ncln|chr10:81570705-81571204	0.108234637859648	.	.
chr10	81496231	81496730	chr10	81571498	81571997	Ncln|chr10:81571498-81571997	0.10509396807495	.	.
chr10	81496231	81496730	chr10	81633421	81633920	Ncln|chr10:81633421-81633920	0.204471162060322	.	.
chr10	81496231	81496730	chr10	81643405	81643904	Ncln|chr10:81643405-81643904	0.150271191754908	.	.
chr10	81545004	81545503	chr10	81472805	81473304	Gna11|chr10:81472805-81473304	0.212681380476888	.	.
chr10	81545004	81545503	chr10	81484387	81484886	Gna11|chr10:81484387-81484886	0.178854218863485	.	.
chr10	81545004	81545503	chr10	81570705	81571204	Gna11|chr10:81570705-81571204	0.166428147645728	.	.
chr10	81545004	81545503	chr10	81571498	81571997	Gna11|chr10:81571498-81571997	0.167270720799103	.	.
chr10	81545004	81545503	chr10	81633421	81633920	Gna11|chr10:81633421-81633920	0.120757533422131	.	.
chr10	81545004	81545503	chr10	81643405	81643904	Gna11|chr10:81643405-81643904	0.311209730573973	.	.
chr10	81559200	81559699	chr10	81257213	81257712	Tle5|chr10:81257213-81257712	0.100122186387998	.	.
chr10	81559200	81559699	chr10	81267945	81268444	Tle5|chr10:81267945-81268444	0.231967299289416	.	.
chr10	81559200	81559699	chr10	81430826	81431325	Tle5|chr10:81430826-81431325	0.16380820295147	.	.
chr10	81559200	81559699	chr10	81432821	81433320	Tle5|chr10:81432821-81433320	0.108722398625937	.	.
chr10	81559200	81559699	chr10	81472805	81473304	Tle5|chr10:81472805-81473304	0.20495182499776	.	.
chr10	81559200	81559699	chr10	81551522	81552021	Tle5|chr10:81551522-81552021	0.271772629357711	.	.
chr10	81559200	81559699	chr10	81643405	81643904	Tle5|chr10:81643405-81643904	0.269807498004114	.	.
chr10	81559200	81559699	chr10	81997141	81997640	Tle5|chr10:81997141-81997640	0.10668888423096	.	.
chr10	81560176	81560675	chr10	81257877	81258376	Tle5|chr10:81257877-81258376	0.0932316256607632	.	.
chr10	81560176	81560675	chr10	81267945	81268444	Tle5|chr10:81267945-81268444	0.225140005345831	.	.
chr10	81560176	81560675	chr10	81430826	81431325	Tle5|chr10:81430826-81431325	0.344852312833597	.	.
chr10	81560176	81560675	chr10	81551522	81552021	Tle5|chr10:81551522-81552021	0.105163080441982	.	.
chr10	81560176	81560675	chr10	81570705	81571204	Tle5|chr10:81570705-81571204	0.0953471989047098	.	.
chr10	81560176	81560675	chr10	81633421	81633920	Tle5|chr10:81633421-81633920	0.15004650308769	.	.
chr10	81600731	81601230	chr10	81407442	81407941	Tle6|chr10:81407442-81407941	0.159520593156147	.	.
chr10	81600731	81601230	chr10	81413787	81414286	Tle6|chr10:81413787-81414286	0.243777757565662	.	.
chr10	81600731	81601230	chr10	81450104	81450603	Tle6|chr10:81450104-81450603	0.140806045427453	.	.
chr10	81600731	81601230	chr10	81450104	81450603	Tle6|chr10:81450104-81450603	0.140806045427454	.	.
chr10	81605948	81606447	chr10	81407442	81407941	BC025920|chr10:81407442-81407941	0.267885544136347	.	.
chr10	81605948	81606447	chr10	81413787	81414286	BC025920|chr10:81413787-81414286	0.117069805870517	.	.
chr10	81605948	81606447	chr10	81430157	81430656	BC025920|chr10:81430157-81430656	0.214394006820418	.	.
chr10	81605948	81606447	chr10	81430826	81431325	BC025920|chr10:81430826-81431325	0.119613796965306	.	.
chr10	81605948	81606447	chr10	81450104	81450603	BC025920|chr10:81450104-81450603	0.106075756431484	.	.
chr10	81605948	81606447	chr10	81570705	81571204	BC025920|chr10:81570705-81571204	0.12716040052899	.	.
chr10	81605948	81606447	chr10	81643405	81643904	BC025920|chr10:81643405-81643904	0.310229098112076	.	.
chr10	81627379	81627878	chr10	81285670	81286169	Ankrd24|chr10:81285670-81286169	0.107136326138168	.	.
chr10	81627379	81627878	chr10	81285670	81286169	Sirt6|chr10:81285670-81286169	0.107136326138168	.	.
chr10	81627379	81627878	chr10	81472805	81473304	Ankrd24|chr10:81472805-81473304	0.261874797954954	.	.
chr10	81627379	81627878	chr10	81472805	81473304	Sirt6|chr10:81472805-81473304	0.261874797954954	.	.
chr10	81627379	81627878	chr10	81502626	81503125	Ankrd24|chr10:81502626-81503125	0.186085340131277	.	.
chr10	81627379	81627878	chr10	81502626	81503125	Sirt6|chr10:81502626-81503125	0.186085340131277	.	.
chr10	81627379	81627878	chr10	81551522	81552021	Ankrd24|chr10:81551522-81552021	0.162782391212692	.	.
chr10	81627379	81627878	chr10	81551522	81552021	Sirt6|chr10:81551522-81552021	0.162782391212692	.	.
chr10	81627379	81627878	chr10	81571498	81571997	Ankrd24|chr10:81571498-81571997	0.121307639504838	.	.
chr10	81627379	81627878	chr10	81571498	81571997	Sirt6|chr10:81571498-81571997	0.121307639504838	.	.
chr10	81627379	81627878	chr10	81605015	81605514	Ankrd24|chr10:81605015-81605514	0.0998000714626659	.	.
chr10	81627379	81627878	chr10	81605015	81605514	Sirt6|chr10:81605015-81605514	0.0998000714626659	.	.
chr10	81627379	81627878	chr10	81633421	81633920	Ankrd24|chr10:81633421-81633920	0.254616888636047	.	.
chr10	81627379	81627878	chr10	81633421	81633920	Sirt6|chr10:81633421-81633920	0.254616888636047	.	.
chr10	81648748	81649247	chr10	81285670	81286169	Gm10778|chr10:81285670-81286169	0.113670488074422	.	.
chr10	81648748	81649247	chr10	81416888	81417387	Gm10778|chr10:81416888-81417387	0.139460923586913	.	.
chr10	81648748	81649247	chr10	81430826	81431325	Gm10778|chr10:81430826-81431325	0.164886543216912	.	.
chr10	81648748	81649247	chr10	81472805	81473304	Gm10778|chr10:81472805-81473304	0.21668360521883	.	.
chr10	81648748	81649247	chr10	81570705	81571204	Gm10778|chr10:81570705-81571204	0.118574476578935	.	.
chr10	81648748	81649247	chr10	81571498	81571997	Gm10778|chr10:81571498-81571997	0.151710771662295	.	.
chr10	81648748	81649247	chr10	81633421	81633920	Gm10778|chr10:81633421-81633920	0.235110091332265	.	.
chr10	82353950	82354449	chr10	82698823	82699322	Gm4924|chr10:82698823-82699322	0.216423245378872	.	.
chr10	82689726	82690225	chr10	82698823	82699322	Glt8d2|chr10:82698823-82699322	0.204172450164477	.	.
chr10	82689726	82690225	chr10	82795313	82795812	Glt8d2|chr10:82795313-82795812	0.206112650118548	.	.
chr10	82689726	82690225	chr10	82900594	82901093	Glt8d2|chr10:82900594-82901093	0.180717796024176	.	.
chr10	82690486	82690985	chr10	82698823	82699322	Glt8d2|chr10:82698823-82699322	0.141429509442214	.	.
chr10	82690486	82690985	chr10	82795313	82795812	Glt8d2|chr10:82795313-82795812	0.118434935842993	.	.
[truncated: 32,057 more rows]
