# Supplementary material for: Single-cell analysis of chromatin accessibility in the adult mouse brain
Source: Nature. 2023 Dec 13;624(7991):378–89. doi: 10.1038/s41586-023-06824-9 (PMC10719105; doi:10.1038/s41586-023-06824-9)
Supplement: Supplementary file 3 — Supplementary Tables 1–25 and their legends. [file 41586_2023_6824_MOESM3_ESM.zip › 2023-03-05453B-s3/SI Tables/SI Table 13 Summary of all the gene-cCRE correlations/sa2subclass.CEA-BST_Rai14_Pdyn_Crh_Gaba.pdc.bedpe]

chr1	3466260	3466759	chr1	3205008	3205507	Gm1992|chr1:3205008-3205507	0.334619631012977	.	.
chr1	3466260	3466759	chr1	3395473	3395972	Gm1992|chr1:3395473-3395972	0.496267974484367	.	.
chr1	3670775	3671274	chr1	3395473	3395972	Xkr4|chr1:3395473-3395972	0.507639376720412	.	.
chr1	3671529	3672028	chr1	3249686	3250185	Xkr4|chr1:3249686-3250185	0.407342179198227	.	.
chr1	7397837	7398336	chr1	7543474	7543973	Gm26901|chr1:7543474-7543973	0.352947228779369	.	.
chr1	9298975	9299474	chr1	9298270	9298769	Sntg1|chr1:9298270-9298769	0.27418488396114	.	.
chr1	9545042	9545541	chr1	9298270	9298769	Rrs1|chr1:9298270-9298769	0.371853316520284	.	.
chr1	9545042	9545541	chr1	9993716	9994215	Rrs1|chr1:9993716-9994215	0.368086871756002	.	.
chr1	9700259	9700758	chr1	9848033	9848532	Mybl1|chr1:9848033-9848532	0.423194399795935	.	.
chr1	9700259	9700758	chr1	9993716	9994215	Mybl1|chr1:9993716-9994215	0.605306591977952	.	.
chr1	10037697	10038196	chr1	10039501	10040000	Cops5|chr1:10039501-10040000	0.313077582375666	.	.
chr1	10037697	10038196	chr1	10039501	10040000	Cspp1|chr1:10039501-10040000	0.313077582375666	.	.
chr1	10232301	10232800	chr1	10110789	10111288	Arfgef1|chr1:10110789-10111288	0.375284529964074	.	.
chr1	10232301	10232800	chr1	9848033	9848532	Arfgef1|chr1:9848033-9848532	0.295734496794249	.	.
chr1	12692874	12693373	chr1	12519559	12520058	Sulf1|chr1:12519559-12520058	0.573078790179959	.	.
chr1	12692874	12693373	chr1	12718098	12718597	Sulf1|chr1:12718098-12718597	0.539493298414665	.	.
chr1	13373516	13374015	chr1	13682912	13683411	Ncoa2|chr1:13682912-13683411	0.286806385633513	.	.
chr1	13589563	13590062	chr1	13682912	13683411	Tram1|chr1:13682912-13683411	0.267176976084378	.	.
chr1	13659706	13660205	chr1	13320217	13320716	Lactb2|chr1:13320217-13320716	0.428095028898154	.	.
chr1	13659706	13660205	chr1	13682912	13683411	Lactb2|chr1:13682912-13683411	0.484601644607108	.	.
chr1	13660314	13660813	chr1	13320217	13320716	Lactb2|chr1:13320217-13320716	0.496176387414721	.	.
chr1	13660314	13660813	chr1	13682912	13683411	Lactb2|chr1:13682912-13683411	0.50330456509479	.	.
chr1	14309549	14310048	chr1	14204214	14204713	Eya1|chr1:14204214-14204713	0.61951030843712	.	.
chr1	14309549	14310048	chr1	14244731	14245230	Eya1|chr1:14244731-14245230	0.290669378200492	.	.
chr1	14309549	14310048	chr1	14484440	14484939	Eya1|chr1:14484440-14484939	0.277604468343872	.	.
chr1	15286608	15287107	chr1	15483457	15483956	Kcnb2|chr1:15483457-15483956	0.356547238336881	.	.
chr1	15286608	15287107	chr1	15683532	15684031	Kcnb2|chr1:15683532-15684031	0.323765612694993	.	.
chr1	15805340	15805839	chr1	15610392	15610891	Terf1|chr1:15610392-15610891	0.268336294263073	.	.
chr1	15805340	15805839	chr1	15651733	15652232	Terf1|chr1:15651733-15652232	0.283710710545003	.	.
chr1	16104453	16104952	chr1	16485746	16486245	Rpl7|chr1:16485746-16486245	0.478275849268839	.	.
chr1	16253796	16254295	chr1	16485746	16486245	Gm7568|chr1:16485746-16486245	0.45789575687801	.	.
chr1	16253796	16254295	chr1	16676850	16677349	Gm7568|chr1:16676850-16677349	0.267228831647995	.	.
chr1	16656744	16657243	chr1	16676850	16677349	D030040B21Rik|chr1:16676850-16677349	0.40348009224511	.	.
chr1	16656744	16657243	chr1	16676850	16677349	Eloc|chr1:16676850-16677349	0.40348009224511	.	.
chr1	16664905	16665404	chr1	16262148	16262647	Tmem70|chr1:16262148-16262647	0.517528609224937	.	.
chr1	16664905	16665404	chr1	16676850	16677349	Tmem70|chr1:16676850-16677349	0.359396583566649	.	.
chr1	17145142	17145641	chr1	17123369	17123868	Gdap1|chr1:17123369-17123868	0.287148614103776	.	.
chr1	17727070	17727569	chr1	17311278	17311777	Crispld1|chr1:17311278-17311777	0.582072936209279	.	.
chr1	17727070	17727569	chr1	17311278	17311777	Gm16070|chr1:17311278-17311777	0.582072936209279	.	.
chr1	17727608	17728107	chr1	17311278	17311777	Crispld1|chr1:17311278-17311777	0.442049089391182	.	.
chr1	17727608	17728107	chr1	17311278	17311777	Gm16070|chr1:17311278-17311777	0.442049089391182	.	.
chr1	20890311	20890810	chr1	20941260	20941759	6720483E21Rik|chr1:20941260-20941759	0.352548089154811	.	.
chr1	20890311	20890810	chr1	20941260	20941759	Paqr8|chr1:20941260-20941759	0.352548089154811	.	.
chr1	20890857	20891356	chr1	20941260	20941759	6720483E21Rik|chr1:20941260-20941759	0.41183220592981	.	.
chr1	20890857	20891356	chr1	20941260	20941759	Paqr8|chr1:20941260-20941759	0.41183220592981	.	.
chr1	20890857	20891356	chr1	21166203	21166702	6720483E21Rik|chr1:21166203-21166702	0.361955189367596	.	.
chr1	20890857	20891356	chr1	21166203	21166702	Paqr8|chr1:21166203-21166702	0.361955189367596	.	.
chr1	20890857	20891356	chr1	21232056	21232555	6720483E21Rik|chr1:21232056-21232555	0.384460888378434	.	.
chr1	20890857	20891356	chr1	21232056	21232555	Paqr8|chr1:21232056-21232555	0.384460888378434	.	.
chr1	21218543	21219042	chr1	20941260	20941759	Tmem14a|chr1:20941260-20941759	0.260761443554581	.	.
chr1	21218543	21219042	chr1	21411526	21412025	Tmem14a|chr1:21411526-21412025	0.538436503083707	.	.
chr1	21961224	21961723	chr1	22211143	22211642	Kcnq5|chr1:22211143-22211642	0.486671913252818	.	.
chr1	21961224	21961723	chr1	22243893	22244392	Kcnq5|chr1:22243893-22244392	0.554783481160746	.	.
chr1	23761777	23762276	chr1	23762798	23763297	B3gat2|chr1:23762798-23763297	0.439952146920727	.	.
chr1	24100186	24100685	chr1	24107548	24108047	Fam135a|chr1:24107548-24108047	0.259064305479514	.	.
chr1	24100186	24100685	chr1	24188950	24189449	Fam135a|chr1:24188950-24189449	0.420155441325447	.	.
chr1	24100186	24100685	chr1	24249074	24249573	Fam135a|chr1:24249074-24249573	0.426186597785483	.	.
chr1	24678265	24678764	chr1	24452128	24452627	Lmbrd1|chr1:24452128-24452627	0.343024561276049	.	.
chr1	24678265	24678764	chr1	24891326	24891825	Lmbrd1|chr1:24891326-24891825	0.36506446427505	.	.
chr1	24678265	24678764	chr1	24961898	24962397	Lmbrd1|chr1:24961898-24962397	0.524935739391216	.	.
chr1	25027454	25027953	chr1	24786856	24787355	Gm29414|chr1:24786856-24787355	0.467475157887556	.	.
chr1	25027454	25027953	chr1	25008326	25008825	Gm29414|chr1:25008326-25008825	0.359337069656767	.	.
chr1	25027454	25027953	chr1	25091067	25091566	Gm29414|chr1:25091067-25091566	0.368892751833863	.	.
chr1	25027454	25027953	chr1	25165663	25166162	Gm29414|chr1:25165663-25166162	0.297835262820619	.	.
chr1	25027454	25027953	chr1	25171535	25172034	Gm29414|chr1:25171535-25172034	0.371772155766806	.	.
chr1	30873430	30873929	chr1	30537143	30537642	Phf3|chr1:30537143-30537642	0.272577021597164	.	.
chr1	30873430	30873929	chr1	31146926	31147425	Phf3|chr1:31146926-31147425	0.326280483897615	.	.
chr1	30873942	30874441	chr1	30537143	30537642	Phf3|chr1:30537143-30537642	0.423812685790769	.	.
chr1	30873942	30874441	chr1	30554981	30555480	Phf3|chr1:30554981-30555480	0.348429014330809	.	.
chr1	30873942	30874441	chr1	30656202	30656701	Phf3|chr1:30656202-30656701	0.270456112475473	.	.
chr1	30873942	30874441	chr1	30793399	30793898	Phf3|chr1:30793399-30793898	0.348413283057932	.	.
chr1	30873942	30874441	chr1	30800748	30801247	Phf3|chr1:30800748-30801247	0.292574327705981	.	.
chr1	30873942	30874441	chr1	31146926	31147425	Phf3|chr1:31146926-31147425	0.530946108877169	.	.
chr1	30949080	30949579	chr1	31153918	31154417	Ptp4a1|chr1:31153918-31154417	0.351429452629562	.	.
chr1	30949582	30950081	chr1	30519086	30519585	Ptp4a1|chr1:30519086-30519585	0.287812458736942	.	.
chr1	30949582	30950081	chr1	30583020	30583519	Ptp4a1|chr1:30583020-30583519	0.263149129392316	.	.
chr1	30949582	30950081	chr1	30639815	30640314	Ptp4a1|chr1:30639815-30640314	0.377148632144233	.	.
chr1	30949582	30950081	chr1	31083206	31083705	Ptp4a1|chr1:31083206-31083705	0.341111910661219	.	.
chr1	32172459	32172958	chr1	32471426	32471925	Khdrbs2|chr1:32471426-32471925	0.754289562545709	.	.
chr1	33669575	33670074	chr1	33897408	33897907	Prim2|chr1:33897408-33897907	0.352475272637744	.	.
chr1	33719875	33720374	chr1	33271662	33272161	Rab23|chr1:33271662-33272161	0.332023029090441	.	.
chr1	33719875	33720374	chr1	33395531	33396030	Rab23|chr1:33395531-33396030	0.317385643280866	.	.
chr1	33907308	33907807	chr1	33739270	33739769	Bend6|chr1:33739270-33739769	0.271644106568762	.	.
chr1	33907308	33907807	chr1	33739270	33739769	Dst|chr1:33739270-33739769	0.271644106568762	.	.
chr1	34439491	34439990	chr1	34597394	34597893	Ccdc115|chr1:34597394-34597893	0.397277936512174	.	.
chr1	34439491	34439990	chr1	34597394	34597893	Imp4|chr1:34597394-34597893	0.397277936512174	.	.
chr1	34485782	34486281	chr1	34596806	34597305	4930568A12Rik|chr1:34596806-34597305	0.437535058489667	.	.
chr1	34485782	34486281	chr1	34597394	34597893	4930568A12Rik|chr1:34597394-34597893	0.484375637243834	.	.
chr1	34579442	34579941	chr1	34596806	34597305	1700101I19Rik|chr1:34596806-34597305	0.394128115234839	.	.
chr1	34579442	34579941	chr1	34596806	34597305	Amer3|chr1:34596806-34597305	0.394128115234839	.	.
chr1	34579442	34579941	chr1	34597394	34597893	1700101I19Rik|chr1:34597394-34597893	0.33651369693238	.	.
chr1	34579442	34579941	chr1	34597394	34597893	Amer3|chr1:34597394-34597893	0.33651369693238	.	.
chr1	34842804	34843303	chr1	34597394	34597893	Fam168b|chr1:34597394-34597893	0.38963795537058	.	.
chr1	34842804	34843303	chr1	34744195	34744694	Fam168b|chr1:34744195-34744694	0.305422644468968	.	.
chr1	34842804	34843303	chr1	34752832	34753331	Fam168b|chr1:34752832-34753331	0.339970745941354	.	.
chr1	35879549	35880048	chr1	35697740	35698239	1110002O04Rik|chr1:35697740-35698239	0.480533672784832	.	.
chr1	35879549	35880048	chr1	35758900	35759399	1110002O04Rik|chr1:35758900-35759399	0.321785081060689	.	.
chr1	35879549	35880048	chr1	36064836	36065335	1110002O04Rik|chr1:36064836-36065335	0.299864825022254	.	.
chr1	36244101	36244600	chr1	36064836	36065335	Uggt1|chr1:36064836-36065335	0.371440271171966	.	.
chr1	36307414	36307913	chr1	36064836	36065335	Arid5a|chr1:36064836-36065335	0.307959494112159	.	.
chr1	36307414	36307913	chr1	36421700	36422199	Arid5a|chr1:36421700-36422199	0.428203554862484	.	.
chr1	36471319	36471818	chr1	36064836	36065335	Cnnm4|chr1:36064836-36065335	0.489910259925279	.	.
chr1	36471319	36471818	chr1	36421700	36422199	Cnnm4|chr1:36421700-36422199	0.276901626406503	.	.
chr1	36511549	36512048	chr1	36737259	36737758	Cnnm3|chr1:36737259-36737758	0.315513392372512	.	.
chr1	36511549	36512048	chr1	36847242	36847741	Cnnm3|chr1:36847242-36847741	0.274351758506647	.	.
chr1	36547105	36547604	chr1	36847242	36847741	Ankrd39|chr1:36847242-36847741	0.406789277343916	.	.
chr1	36691240	36691739	chr1	36737259	36737758	Cox5b|chr1:36737259-36737758	0.566095787714733	.	.
chr1	36691240	36691739	chr1	36939401	36939900	Cox5b|chr1:36939401-36939900	0.269435061518026	.	.
chr1	36709882	36710381	chr1	36421700	36422199	4933424G06Rik|chr1:36421700-36422199	0.269125655348632	.	.
chr1	36709882	36710381	chr1	36421700	36422199	4933424G06Rik|chr1:36421700-36422199	0.269125655348633	.	.
chr1	37299595	37300094	chr1	37288051	37288550	Inpp4a|chr1:37288051-37288550	0.412551036671617	.	.
chr1	37429364	37429863	chr1	37029031	37029530	Coa5|chr1:37029031-37029530	0.317707135152281	.	.
chr1	37429364	37429863	chr1	37029031	37029530	Unc50|chr1:37029031-37029530	0.317707135152281	.	.
chr1	37429877	37430376	chr1	37029031	37029530	Coa5|chr1:37029031-37029530	0.353110893655141	.	.
chr1	37429877	37430376	chr1	37029031	37029530	Unc50|chr1:37029031-37029530	0.353110893655141	.	.
chr1	37719678	37720177	chr1	37678238	37678737	2010300C02Rik|chr1:37678238-37678737	0.387801207413033	.	.
chr1	37865263	37865762	chr1	38198432	38198931	Gm26805|chr1:38198432-38198931	0.292120521178247	.	.
chr1	37865263	37865762	chr1	38198432	38198931	Tsga10|chr1:38198432-38198931	0.292120521178247	.	.
chr1	37871955	37872454	chr1	38198432	38198931	Lipt1|chr1:38198432-38198931	0.361104311241566	.	.
chr1	37890241	37890740	chr1	37678238	37678737	Mitd1|chr1:37678238-37678737	0.291169801911816	.	.
chr1	37890241	37890740	chr1	37678238	37678737	Mrpl30|chr1:37678238-37678737	0.291169801911816	.	.
chr1	37997082	37997581	chr1	37678238	37678737	Eif5b|chr1:37678238-37678737	0.356592590585322	.	.
chr1	37997082	37997581	chr1	37678238	37678737	Txndc9|chr1:37678238-37678737	0.356592590585322	.	.
chr1	37997082	37997581	chr1	37872597	37873096	Eif5b|chr1:37872597-37873096	0.356056390954942	.	.
chr1	37997082	37997581	chr1	37872597	37873096	Txndc9|chr1:37872597-37873096	0.356056390954942	.	.
chr1	37997082	37997581	chr1	38198432	38198931	Eif5b|chr1:38198432-38198931	0.313733456172045	.	.
chr1	37997082	37997581	chr1	38198432	38198931	Txndc9|chr1:38198432-38198931	0.313733456172045	.	.
chr1	37997778	37998277	chr1	37678238	37678737	Eif5b|chr1:37678238-37678737	0.491451347169404	.	.
chr1	37997778	37998277	chr1	37678238	37678737	Txndc9|chr1:37678238-37678737	0.491451347169404	.	.
chr1	37997778	37998277	chr1	37872597	37873096	Eif5b|chr1:37872597-37873096	0.302065132124481	.	.
chr1	37997778	37998277	chr1	37872597	37873096	Txndc9|chr1:37872597-37873096	0.302065132124481	.	.
chr1	38129526	38130025	chr1	38198432	38198931	Rev1|chr1:38198432-38198931	0.331503229313168	.	.
chr1	38835659	38836158	chr1	38847818	38848317	Lonrf2|chr1:38847818-38848317	0.399009093371747	.	.
chr1	38835659	38836158	chr1	39063984	39064483	Lonrf2|chr1:39063984-39064483	0.619709907571782	.	.
chr1	38836359	38836858	chr1	38626826	38627325	Lonrf2|chr1:38626826-38627325	0.367334973562416	.	.
chr1	38897724	38898223	chr1	38626826	38627325	Chst10|chr1:38626826-38627325	0.489336133562357	.	.
chr1	39193901	39194400	chr1	38795476	38795975	Npas2|chr1:38795476-38795975	0.321548208207598	.	.
chr1	39193901	39194400	chr1	38796025	38796524	Npas2|chr1:38796025-38796524	0.344721996436217	.	.
chr1	39193901	39194400	chr1	38973149	38973648	Npas2|chr1:38973149-38973648	0.263065567484664	.	.
chr1	39478529	39479028	chr1	39177188	39177687	Tbc1d8|chr1:39177188-39177687	0.463313763963783	.	.
chr1	39478529	39479028	chr1	39318838	39319337	Tbc1d8|chr1:39318838-39319337	0.340115707498192	.	.
chr1	39478529	39479028	chr1	39339054	39339553	Tbc1d8|chr1:39339054-39339553	0.286242210465486	.	.
chr1	39478529	39479028	chr1	39339566	39340065	Tbc1d8|chr1:39339566-39340065	0.31238552558146	.	.
chr1	39478529	39479028	chr1	39441615	39442114	Tbc1d8|chr1:39441615-39442114	0.348406141001433	.	.
chr1	39478529	39479028	chr1	39527404	39527903	Tbc1d8|chr1:39527404-39527903	0.384854847210067	.	.
chr1	39478529	39479028	chr1	39555969	39556468	Tbc1d8|chr1:39555969-39556468	0.434931514957395	.	.
chr1	39535425	39535924	chr1	39535964	39536463	Cnot11|chr1:39535964-39536463	0.689604309586804	.	.
chr1	39535425	39535924	chr1	39535964	39536463	Cnot11|chr1:39535964-39536463	0.689604309586805	.	.
chr1	39576797	39577296	chr1	39441615	39442114	Rnf149|chr1:39441615-39442114	0.454468982980265	.	.
chr1	39576797	39577296	chr1	39893015	39893514	Rnf149|chr1:39893015-39893514	0.357831875080739	.	.
chr1	39577299	39577798	chr1	39318838	39319337	Rnf149|chr1:39318838-39319337	0.398844573397338	.	.
chr1	39577299	39577798	chr1	39339566	39340065	Rnf149|chr1:39339566-39340065	0.339598524519272	.	.
chr1	39577299	39577798	chr1	39441615	39442114	Rnf149|chr1:39441615-39442114	0.302694652319243	.	.
chr1	39577299	39577798	chr1	39527404	39527903	Rnf149|chr1:39527404-39527903	0.342282102880708	.	.
chr1	39649896	39650395	chr1	39441615	39442114	D930019O06Rik|chr1:39441615-39442114	0.301835289127888	.	.
chr1	39649896	39650395	chr1	39936433	39936932	D930019O06Rik|chr1:39936433-39936932	0.337749364421161	.	.
chr1	40681063	40681562	chr1	40270343	40270842	Slc9a2|chr1:40270343-40270842	0.540126750564489	.	.
chr1	40681063	40681562	chr1	40887752	40888251	Slc9a2|chr1:40887752-40888251	0.373774718104329	.	.
chr1	42695450	42695949	chr1	42407118	42407617	Gm20646|chr1:42407118-42407617	0.292790122664195	.	.
chr1	42695450	42695949	chr1	42407118	42407617	Pantr1|chr1:42407118-42407617	0.292790122664195	.	.
chr1	42695450	42695949	chr1	42407118	42407617	Pou3f3|chr1:42407118-42407617	0.292790122664195	.	.
chr1	42695450	42695949	chr1	42499017	42499516	Gm20646|chr1:42499017-42499516	0.569467449684189	.	.
chr1	42695450	42695949	chr1	42499017	42499516	Pantr1|chr1:42499017-42499516	0.569467449684189	.	.
chr1	42695450	42695949	chr1	42499017	42499516	Pou3f3|chr1:42499017-42499516	0.569467449684189	.	.
chr1	42695450	42695949	chr1	42684202	42684701	Gm20646|chr1:42684202-42684701	0.363556292191888	.	.
chr1	42695450	42695949	chr1	42684202	42684701	Pantr1|chr1:42684202-42684701	0.363556292191888	.	.
chr1	42695450	42695949	chr1	42684202	42684701	Pou3f3|chr1:42684202-42684701	0.363556292191888	.	.
chr1	42695450	42695949	chr1	42684717	42685216	Gm20646|chr1:42684717-42685216	0.409758054114554	.	.
chr1	42695450	42695949	chr1	42684717	42685216	Pantr1|chr1:42684717-42685216	0.409758054114554	.	.
chr1	42695450	42695949	chr1	42684717	42685216	Pou3f3|chr1:42684717-42685216	0.409758054114554	.	.
chr1	42695450	42695949	chr1	42714289	42714788	Gm20646|chr1:42714289-42714788	0.285582837897331	.	.
chr1	42695450	42695949	chr1	42714289	42714788	Pantr1|chr1:42714289-42714788	0.285582837897331	.	.
chr1	42695450	42695949	chr1	42714289	42714788	Pou3f3|chr1:42714289-42714788	0.285582837897331	.	.
chr1	42695450	42695949	chr1	42720741	42721240	Gm20646|chr1:42720741-42721240	0.615741660702363	.	.
chr1	42695450	42695949	chr1	42720741	42721240	Pantr1|chr1:42720741-42721240	0.615741660702363	.	.
chr1	42695450	42695949	chr1	42720741	42721240	Pou3f3|chr1:42720741-42721240	0.615741660702363	.	.
chr1	42695450	42695949	chr1	42721325	42721824	Gm20646|chr1:42721325-42721824	0.35939975555256	.	.
chr1	42695450	42695949	chr1	42721325	42721824	Pantr1|chr1:42721325-42721824	0.35939975555256	.	.
chr1	42695450	42695949	chr1	42721325	42721824	Pou3f3|chr1:42721325-42721824	0.35939975555256	.	.
chr1	42695450	42695949	chr1	42888594	42889093	Gm20646|chr1:42888594-42889093	0.386156984481682	.	.
chr1	42695450	42695949	chr1	42888594	42889093	Pantr1|chr1:42888594-42889093	0.386156984481682	.	.
chr1	42695450	42695949	chr1	42888594	42889093	Pou3f3|chr1:42888594-42889093	0.386156984481682	.	.
chr1	42695450	42695949	chr1	42935654	42936153	Gm20646|chr1:42935654-42936153	0.429483403743365	.	.
chr1	42695450	42695949	chr1	42935654	42936153	Pantr1|chr1:42935654-42936153	0.429483403743365	.	.
chr1	42695450	42695949	chr1	42935654	42936153	Pou3f3|chr1:42935654-42936153	0.429483403743365	.	.
chr1	42850995	42851494	chr1	42684202	42684701	Mrps9|chr1:42684202-42684701	0.281337598335634	.	.
chr1	42850995	42851494	chr1	42720741	42721240	Mrps9|chr1:42720741-42721240	0.30939534595934	.	.
chr1	42850995	42851494	chr1	42721325	42721824	Mrps9|chr1:42721325-42721824	0.315346759235096	.	.
chr1	42952608	42953107	chr1	43005906	43006405	Gpr45|chr1:43005906-43006405	0.367208525267394	.	.
chr1	42952608	42953107	chr1	43178211	43178710	Gpr45|chr1:43178211-43178710	0.525953141438591	.	.
chr1	42952608	42953107	chr1	43199784	43200283	Gpr45|chr1:43199784-43200283	0.614385006903802	.	.
chr1	43098457	43098956	chr1	43005906	43006405	AI597479|chr1:43005906-43006405	0.374716141562175	.	.
chr1	43098457	43098956	chr1	43005906	43006405	Tgfbrap1|chr1:43005906-43006405	0.374716141562175	.	.
chr1	43098457	43098956	chr1	43042147	43042646	AI597479|chr1:43042147-43042646	0.288500842654043	.	.
chr1	43098457	43098956	chr1	43042147	43042646	Tgfbrap1|chr1:43042147-43042646	0.288500842654043	.	.
chr1	43098457	43098956	chr1	43178211	43178710	AI597479|chr1:43178211-43178710	0.623626584928343	.	.
chr1	43098457	43098956	chr1	43178211	43178710	Tgfbrap1|chr1:43178211-43178710	0.623626584928343	.	.
chr1	43098457	43098956	chr1	43199784	43200283	AI597479|chr1:43199784-43200283	0.615598182780506	.	.
chr1	43098457	43098956	chr1	43199784	43200283	Tgfbrap1|chr1:43199784-43200283	0.615598182780506	.	.
chr1	43098457	43098956	chr1	43468875	43469374	AI597479|chr1:43468875-43469374	0.276399772803467	.	.
chr1	43098457	43098956	chr1	43468875	43469374	Tgfbrap1|chr1:43468875-43469374	0.276399772803467	.	.
chr1	44118638	44119137	chr1	44069857	44070356	Bivm|chr1:44069857-44070356	0.269471155578612	.	.
chr1	44118638	44119137	chr1	44069857	44070356	Poglut2|chr1:44069857-44070356	0.269471155578612	.	.
chr1	51333906	51334405	chr1	51307687	51308186	9330175M20Rik|chr1:51307687-51308186	0.28927946184038	.	.
chr1	51333906	51334405	chr1	51326217	51326716	9330175M20Rik|chr1:51326217-51326716	0.592384707339829	.	.
chr1	51333906	51334405	chr1	51401852	51402351	9330175M20Rik|chr1:51401852-51402351	0.55114519851463	.	.
chr1	51333906	51334405	chr1	51720202	51720701	9330175M20Rik|chr1:51720202-51720701	0.591809707631229	.	.
chr1	51478239	51478738	chr1	51315411	51315910	Nabp1|chr1:51315411-51315910	0.412996458225656	.	.
chr1	51478239	51478738	chr1	51383838	51384337	Nabp1|chr1:51383838-51384337	0.422642763822708	.	.
chr1	51478239	51478738	chr1	51636749	51637248	Nabp1|chr1:51636749-51637248	0.508913215925214	.	.
chr1	51478239	51478738	chr1	51647144	51647643	Nabp1|chr1:51647144-51647643	0.440487491977662	.	.
chr1	51478239	51478738	chr1	51678593	51679092	Nabp1|chr1:51678593-51679092	0.52258215156244	.	.
chr1	51596911	51597410	chr1	51697113	51697612	Gm17767|chr1:51697113-51697612	0.336712223667565	.	.
chr1	51596911	51597410	chr1	51697655	51698154	Gm17767|chr1:51697655-51698154	0.404634041472733	.	.
chr1	51596911	51597410	chr1	51970139	51970638	Gm17767|chr1:51970139-51970638	0.401548441085459	.	.
chr1	52113595	52114094	chr1	51758780	51759279	Gm31812|chr1:51758780-51759279	0.289820578836958	.	.
chr1	52119152	52119651	chr1	51970139	51970638	Stat1|chr1:51970139-51970638	0.623323785846811	.	.
chr1	52119152	52119651	chr1	52156743	52157242	Stat1|chr1:52156743-52157242	0.434176865704965	.	.
chr1	52119152	52119651	chr1	52156743	52157242	Stat1|chr1:52156743-52157242	0.434176865704966	.	.
chr1	52630383	52630882	chr1	52971822	52972321	Nemp2|chr1:52971822-52972321	0.429005417895013	.	.
chr1	52726931	52727430	chr1	52799343	52799842	Mfsd6|chr1:52799343-52799842	0.261052668465172	.	.
chr1	52844734	52845233	chr1	52971822	52972321	Hibch|chr1:52971822-52972321	0.518576696490355	.	.
chr1	53313399	53313898	chr1	53728752	53729251	Osgepl1|chr1:53728752-53729251	0.268853118854196	.	.
chr1	53352482	53352981	chr1	53728752	53729251	Asdurf|chr1:53728752-53729251	0.272341458421819	.	.
chr1	53352482	53352981	chr1	53728752	53729251	Asnsd1|chr1:53728752-53729251	0.272341458421819	.	.
chr1	53706596	53707095	chr1	53823748	53824247	Dnah7a|chr1:53823748-53824247	0.266787489225228	.	.
chr1	53785040	53785539	chr1	53823748	53824247	Stk17b|chr1:53823748-53824247	0.443113576512488	.	.
chr1	54194329	54194828	chr1	53909069	53909568	Hecw2|chr1:53909069-53909568	0.313283252487003	.	.
chr1	54194329	54194828	chr1	54144996	54145495	Hecw2|chr1:54144996-54145495	0.276038541832995	.	.
chr1	54250459	54250958	chr1	54144996	54145495	Ccdc150|chr1:54144996-54145495	0.267274313377237	.	.
chr1	54250459	54250958	chr1	54584699	54585198	Ccdc150|chr1:54584699-54585198	0.4301236370836	.	.
chr1	54250459	54250958	chr1	54585255	54585754	Ccdc150|chr1:54585255-54585754	0.367361455677838	.	.
chr1	54438767	54439266	chr1	54578469	54578968	Gtf3c3|chr1:54578469-54578968	0.303375136831247	.	.
chr1	54438767	54439266	chr1	54734870	54735369	Gtf3c3|chr1:54734870-54735369	0.301056927817451	.	.
chr1	54438767	54439266	chr1	54735435	54735934	Gtf3c3|chr1:54735435-54735934	0.275878244456344	.	.
chr1	54557443	54557942	chr1	54735435	54735934	Pgap1|chr1:54735435-54735934	0.434740484238644	.	.
chr1	55405572	55406071	chr1	55571652	55572151	Plcl1|chr1:55571652-55572151	0.281485808795297	.	.
chr1	57406257	57406756	chr1	57436901	57437400	Maip1|chr1:57436901-57437400	0.332357686863584	.	.
chr1	57406257	57406756	chr1	57436901	57437400	Tyw5|chr1:57436901-57437400	0.332357686863584	.	.
chr1	57406257	57406756	chr1	57612380	57612879	Maip1|chr1:57612380-57612879	0.378911565972443	.	.
chr1	57406257	57406756	chr1	57612380	57612879	Tyw5|chr1:57612380-57612879	0.378911565972443	.	.
chr1	57774846	57775345	chr1	57593404	57593903	Spats2l|chr1:57593404-57593903	0.486600997048183	.	.
chr1	57774846	57775345	chr1	57742910	57743409	Spats2l|chr1:57742910-57743409	0.385364211077517	.	.
chr1	57774846	57775345	chr1	57784198	57784697	Spats2l|chr1:57784198-57784697	0.291439097698509	.	.
chr1	57774846	57775345	chr1	57969827	57970326	Spats2l|chr1:57969827-57970326	0.374299522133454	.	.
chr1	58112727	58113226	chr1	58296260	58296759	Aox3|chr1:58296260-58296759	0.480797661368451	.	.
chr1	58112727	58113226	chr1	58359437	58359936	Aox3|chr1:58359437-58359936	0.353031118081712	.	.
chr1	58586034	58586533	chr1	58289826	58290325	Fam126b|chr1:58289826-58290325	0.292024853353146	.	.
chr1	58586034	58586533	chr1	58289826	58290325	Ndufb3|chr1:58289826-58290325	0.292024853353146	.	.
chr1	58973284	58973783	chr1	58740296	58740795	Stradb|chr1:58740296-58740795	0.404215096738905	.	.
chr1	58973284	58973783	chr1	58740296	58740795	Trak2|chr1:58740296-58740795	0.404215096738905	.	.
chr1	59684706	59685205	chr1	59623298	59623797	Nop58|chr1:59623298-59623797	0.347174492478564	.	.
chr1	59762644	59763143	chr1	59574808	59575307	Bmpr2|chr1:59574808-59575307	0.29662473853569	.	.
chr1	59763159	59763658	chr1	59623298	59623797	Bmpr2|chr1:59623298-59623797	0.447594309836804	.	.
chr1	59913211	59913710	chr1	59574808	59575307	Fam117b|chr1:59574808-59575307	0.325277156195843	.	.
chr1	60042424	60042923	chr1	59886825	59887324	Ica1l|chr1:59886825-59887324	0.279002350548997	.	.
chr1	60042424	60042923	chr1	59886825	59887324	Ica1l|chr1:59886825-59887324	0.279002350548998	.	.
chr1	60097393	60097892	chr1	60494905	60495404	Carf|chr1:60494905-60495404	0.425593420248498	.	.
chr1	60343314	60343813	chr1	60667667	60668166	Cyp20a1|chr1:60667667-60668166	0.406404505843946	.	.
chr1	60409462	60409961	chr1	60667667	60668166	Abi2|chr1:60667667-60668166	0.263764391936543	.	.
chr1	60566593	60567092	chr1	60667667	60668166	Raph1|chr1:60667667-60668166	0.509104747105807	.	.
chr1	60566593	60567092	chr1	60936138	60936637	Raph1|chr1:60936138-60936637	0.33603916001627	.	.
chr1	62703034	62703533	chr1	62794447	62794946	Nrp2|chr1:62794447-62794946	0.481988739430914	.	.
chr1	62703034	62703533	chr1	62808354	62808853	Nrp2|chr1:62808354-62808853	0.535527112959013	.	.
chr1	62703034	62703533	chr1	62908541	62909040	Nrp2|chr1:62908541-62909040	0.593907120938451	.	.
chr1	62703034	62703533	chr1	62947095	62947594	Nrp2|chr1:62947095-62947594	0.550170015874634	.	.
chr1	63114071	63114570	chr1	63153005	63153504	Ino80d|chr1:63153005-63153504	0.343879080528965	.	.
chr1	63114071	63114570	chr1	63492398	63492897	Ino80d|chr1:63492398-63492897	0.400851548792577	.	.
chr1	63273583	63274082	chr1	63055677	63056176	Gm11608|chr1:63055677-63056176	0.319268838267172	.	.
chr1	63273583	63274082	chr1	63055677	63056176	Zdbf2|chr1:63055677-63056176	0.319268838267172	.	.
chr1	63273583	63274082	chr1	63406208	63406707	Gm11608|chr1:63406208-63406707	0.503954328011563	.	.
chr1	63273583	63274082	chr1	63406208	63406707	Zdbf2|chr1:63406208-63406707	0.503954328011563	.	.
chr1	63445105	63445604	chr1	63055677	63056176	Adam23|chr1:63055677-63056176	0.54541660752604	.	.
chr1	63445105	63445604	chr1	63055677	63056176	Adam23|chr1:63055677-63056176	0.545416607526041	.	.
chr1	63445105	63445604	chr1	63180992	63181491	Adam23|chr1:63180992-63181491	0.405265586800748	.	.
chr1	63445105	63445604	chr1	63406208	63406707	Adam23|chr1:63406208-63406707	0.643238517758585	.	.
chr1	63445671	63446170	chr1	63406208	63406707	Adam23|chr1:63406208-63406707	0.307536814392377	.	.
chr1	63445671	63446170	chr1	63566396	63566895	Adam23|chr1:63566396-63566895	0.27800256239353	.	.
chr1	63729868	63730367	chr1	63668754	63669253	Fastkd2|chr1:63668754-63669253	0.316989993231597	.	.
chr1	63729868	63730367	chr1	63668754	63669253	Mdh1b|chr1:63668754-63669253	0.316989993231597	.	.
chr1	64122089	64122588	chr1	64121000	64121499	Klf7|chr1:64121000-64121499	0.359547156144191	.	.
chr1	64122089	64122588	chr1	64305488	64305987	Klf7|chr1:64305488-64305987	0.279875764214449	.	.
chr1	64532547	64533046	chr1	64523057	64523556	Creb1|chr1:64523057-64523556	0.347954700973104	.	.
chr1	64533232	64533731	chr1	64523057	64523556	Creb1|chr1:64523057-64523556	0.292493812762783	.	.
chr1	64616950	64617449	chr1	64488535	64489034	Gm28982|chr1:64488535-64489034	0.44405517774044	.	.
chr1	64616950	64617449	chr1	64488535	64489034	Mettl21a|chr1:64488535-64489034	0.44405517774044	.	.
chr1	64690474	64690973	chr1	64488535	64489034	2810408I11Rik|chr1:64488535-64489034	0.268164846622306	.	.
chr1	64690474	64690973	chr1	64488535	64489034	Ccnyl1|chr1:64488535-64489034	0.268164846622306	.	.
chr1	64956569	64957068	chr1	64720952	64721451	Plekhm3|chr1:64720952-64721451	0.264840064793589	.	.
chr1	64956569	64957068	chr1	64791706	64792205	Plekhm3|chr1:64791706-64792205	0.426493512506144	.	.
chr1	64956569	64957068	chr1	64978383	64978882	Plekhm3|chr1:64978383-64978882	0.304626846001545	.	.
chr1	66174880	66175379	chr1	65830858	65831357	Map2|chr1:65830858-65831357	0.350997393816804	.	.
chr1	66174880	66175379	chr1	66003779	66004278	Map2|chr1:66003779-66004278	0.587510193620637	.	.
chr1	66174880	66175379	chr1	66004304	66004803	Map2|chr1:66004304-66004803	0.547101059213345	.	.
chr1	66467921	66468420	chr1	66031642	66032141	Unc80|chr1:66031642-66032141	0.324868340475386	.	.
chr1	66467921	66468420	chr1	66386643	66387142	Unc80|chr1:66386643-66387142	0.272747410947803	.	.
chr1	67038596	67039095	chr1	66913810	66914309	Lancl1|chr1:66913810-66914309	0.276955668274315	.	.
chr1	72211757	72212256	chr1	71980005	71980504	Mreg|chr1:71980005-71980504	0.267862252596906	.	.
chr1	72211757	72212256	chr1	72188304	72188803	Mreg|chr1:72188304-72188803	0.621515213893038	.	.
chr1	72212372	72212871	chr1	72254545	72255044	Mreg|chr1:72254545-72255044	0.277743900415607	.	.
chr1	72212372	72212871	chr1	72254545	72255044	Mreg|chr1:72254545-72255044	0.277743900415608	.	.
chr1	72212372	72212871	chr1	72255113	72255612	Mreg|chr1:72255113-72255612	0.542253663410143	.	.
chr1	72212372	72212871	chr1	72336759	72337258	Mreg|chr1:72336759-72337258	0.53698970177091	.	.
chr1	72284104	72284603	chr1	72236179	72236678	Pecr|chr1:72236179-72236678	0.264062969030859	.	.
chr1	72284104	72284603	chr1	72236179	72236678	Tmem169|chr1:72236179-72236678	0.264062969030859	.	.
chr1	72307199	72307698	chr1	72236179	72236678	Xrcc5|chr1:72236179-72236678	0.529440999122892	.	.
chr1	72307199	72307698	chr1	72243720	72244219	Xrcc5|chr1:72243720-72244219	0.65312302117729	.	.
chr1	72536444	72536943	chr1	72929780	72930279	March4|chr1:72929780-72930279	0.434084137653142	.	.
chr1	72536972	72537471	chr1	72870991	72871490	March4|chr1:72870991-72871490	0.382148528018136	.	.
chr1	72536972	72537471	chr1	72929780	72930279	March4|chr1:72929780-72930279	0.319710653887629	.	.
chr1	72582908	72583407	chr1	72673919	72674418	Smarcal1|chr1:72673919-72674418	0.29484873572704	.	.
chr1	72582908	72583407	chr1	72872440	72872939	Smarcal1|chr1:72872440-72872939	0.551701696112694	.	.
chr1	72582908	72583407	chr1	72872440	72872939	Smarcal1|chr1:72872440-72872939	0.551701696112695	.	.
chr1	72582908	72583407	chr1	72929780	72930279	Smarcal1|chr1:72929780-72930279	0.288164573787554	.	.
chr1	72711014	72711513	chr1	72255113	72255612	Rpl37a|chr1:72255113-72255612	0.368759914835156	.	.
chr1	74236196	74236695	chr1	74438461	74438960	Arpc2|chr1:74438461-74438960	0.362787148923957	.	.
chr1	74236196	74236695	chr1	74485599	74486098	Arpc2|chr1:74485599-74486098	0.346130385208993	.	.
chr1	74284588	74285087	chr1	74437955	74438454	Aamp|chr1:74437955-74438454	0.303028042269184	.	.
chr1	74284588	74285087	chr1	74437955	74438454	Pnkd|chr1:74437955-74438454	0.303028042269184	.	.
chr1	74284588	74285087	chr1	74485599	74486098	Aamp|chr1:74485599-74486098	0.31398808586633	.	.
chr1	74284588	74285087	chr1	74485599	74486098	Pnkd|chr1:74485599-74486098	0.31398808586633	.	.
chr1	74505730	74506229	chr1	74386756	74387255	Cnot9|chr1:74386756-74387255	0.384718263758179	.	.
chr1	74505730	74506229	chr1	74808065	74808564	Cnot9|chr1:74808065-74808564	0.279142961513936	.	.
chr1	74587962	74588461	chr1	74438461	74438960	Bcs1l|chr1:74438461-74438960	0.434098079600705	.	.
chr1	74587962	74588461	chr1	74438461	74438960	Zfp142|chr1:74438461-74438960	0.434098079600705	.	.
chr1	74587962	74588461	chr1	74485599	74486098	Bcs1l|chr1:74485599-74486098	0.604224037659595	.	.
chr1	74587962	74588461	chr1	74485599	74486098	Zfp142|chr1:74485599-74486098	0.604224037659595	.	.
chr1	74587962	74588461	chr1	74816731	74817230	Bcs1l|chr1:74816731-74817230	0.406925220481552	.	.
chr1	74587962	74588461	chr1	74816731	74817230	Zfp142|chr1:74816731-74817230	0.406925220481552	.	.
chr1	74587962	74588461	chr1	74824729	74825228	Bcs1l|chr1:74824729-74825228	0.326111384382207	.	.
chr1	74587962	74588461	chr1	74824729	74825228	Zfp142|chr1:74824729-74825228	0.326111384382207	.	.
chr1	74601175	74601674	chr1	74858307	74858806	Rnf25|chr1:74858307-74858806	0.280876200533999	.	.
chr1	74601175	74601674	chr1	74858307	74858806	Stk36|chr1:74858307-74858806	0.280876200533999	.	.
chr1	74661495	74661994	chr1	74824729	74825228	Ttll4|chr1:74824729-74825228	0.25883684617035	.	.
chr1	74850152	74850651	chr1	74872216	74872715	Gm16582|chr1:74872216-74872715	0.37694561235686	.	.
chr1	75124760	75125259	chr1	74824729	74825228	Nhej1|chr1:74824729-74825228	0.339088117221627	.	.
chr1	75124760	75125259	chr1	75381822	75382321	Nhej1|chr1:75381822-75382321	0.321747660178103	.	.
chr1	75168424	75168923	chr1	74872216	74872715	Zfand2b|chr1:74872216-74872715	0.379289365817319	.	.
chr1	75168424	75168923	chr1	75289863	75290362	Zfand2b|chr1:75289863-75290362	0.278272192773206	.	.
chr1	75180079	75180578	chr1	75381822	75382321	Abcb6|chr1:75381822-75382321	0.431210702472738	.	.
chr1	75210546	75211045	chr1	75381822	75382321	Glb1l|chr1:75381822-75382321	0.356614245444945	.	.
chr1	75210546	75211045	chr1	75381822	75382321	Stk16|chr1:75381822-75382321	0.356614245444945	.	.
chr1	75219086	75219585	chr1	74802933	74803432	Tuba4a|chr1:74802933-74803432	0.352068477219348	.	.
chr1	75219086	75219585	chr1	75381822	75382321	Tuba4a|chr1:75381822-75382321	0.282033267751754	.	.
chr1	75236651	75237150	chr1	74802933	74803432	Dnajb2|chr1:74802933-74803432	0.259114674187517	.	.
chr1	75236651	75237150	chr1	74824729	74825228	Dnajb2|chr1:74824729-74825228	0.360601228822879	.	.
chr1	75236651	75237150	chr1	75381822	75382321	Dnajb2|chr1:75381822-75382321	0.359576267947763	.	.
chr1	75264008	75264507	chr1	75263237	75263736	Ptprn|chr1:75263237-75263736	0.377668855000317	.	.
chr1	75264008	75264507	chr1	75282920	75283419	Ptprn|chr1:75282920-75283419	0.32185459017978	.	.
chr1	75317346	75317845	chr1	75381822	75382321	Dnpep|chr1:75381822-75382321	0.318338120581234	.	.
chr1	75479156	75479655	chr1	75381822	75382321	Chpf|chr1:75381822-75382321	0.599558416772863	.	.
chr1	75479156	75479655	chr1	75381822	75382321	Tmem198|chr1:75381822-75382321	0.599558416772863	.	.
chr1	75505376	75505875	chr1	75381822	75382321	Obsl1|chr1:75381822-75382321	0.4289627025188	.	.
chr1	75521240	75521739	chr1	75289863	75290362	Stk11ip|chr1:75289863-75290362	0.334605409175885	.	.
chr1	75521240	75521739	chr1	75588851	75589350	Stk11ip|chr1:75588851-75589350	0.525053882730115	.	.
chr1	77514939	77515438	chr1	77521768	77522267	Epha4|chr1:77521768-77522267	0.561853129528158	.	.
chr1	77514939	77515438	chr1	77521768	77522267	Gm28386|chr1:77521768-77522267	0.561853129528158	.	.
chr1	77514939	77515438	chr1	77544495	77544994	Epha4|chr1:77544495-77544994	0.577344212481328	.	.
chr1	77514939	77515438	chr1	77544495	77544994	Gm28386|chr1:77544495-77544994	0.577344212481328	.	.
chr1	77514939	77515438	chr1	77545005	77545504	Epha4|chr1:77545005-77545504	0.487780137629931	.	.
chr1	77514939	77515438	chr1	77545005	77545504	Gm28386|chr1:77545005-77545504	0.487780137629931	.	.
chr1	77514939	77515438	chr1	77782443	77782942	Epha4|chr1:77782443-77782942	0.269739782564453	.	.
chr1	77514939	77515438	chr1	77782443	77782942	Gm28386|chr1:77782443-77782942	0.269739782564453	.	.
chr1	77514939	77515438	chr1	77783028	77783527	Epha4|chr1:77783028-77783527	0.554974821086677	.	.
chr1	77514939	77515438	chr1	77783028	77783527	Gm28386|chr1:77783028-77783527	0.554974821086677	.	.
chr1	77514939	77515438	chr1	77823205	77823704	Epha4|chr1:77823205-77823704	0.268507396061981	.	.
chr1	77514939	77515438	chr1	77823205	77823704	Gm28386|chr1:77823205-77823704	0.268507396061981	.	.
chr1	78657540	78658039	chr1	78525118	78525617	Acsl3|chr1:78525118-78525617	0.476484800331319	.	.
chr1	78657540	78658039	chr1	78525118	78525617	Utp14b|chr1:78525118-78525617	0.476484800331319	.	.
chr1	78657540	78658039	chr1	78536720	78537219	Acsl3|chr1:78536720-78537219	0.291287499779895	.	.
chr1	78657540	78658039	chr1	78536720	78537219	Utp14b|chr1:78536720-78537219	0.291287499779895	.	.
chr1	78657540	78658039	chr1	78979996	78980495	Acsl3|chr1:78979996-78980495	0.360194949101789	.	.
chr1	78657540	78658039	chr1	78979996	78980495	Utp14b|chr1:78979996-78980495	0.360194949101789	.	.
chr1	78657540	78658039	chr1	78980510	78981009	Acsl3|chr1:78980510-78981009	0.434681350618385	.	.
chr1	78657540	78658039	chr1	78980510	78981009	Utp14b|chr1:78980510-78981009	0.434681350618385	.	.
chr1	79439807	79440306	chr1	79262397	79262896	Scg2|chr1:79262397-79262896	0.304546807011906	.	.
chr1	79775809	79776308	chr1	79580908	79581407	Mrpl44|chr1:79580908-79581407	0.374787788847324	.	.
chr1	79775809	79776308	chr1	79580908	79581407	Wdfy1|chr1:79580908-79581407	0.374787788847324	.	.
chr1	79775809	79776308	chr1	79581417	79581916	Mrpl44|chr1:79581417-79581916	0.358932888795226	.	.
chr1	79775809	79776308	chr1	79581417	79581916	Wdfy1|chr1:79581417-79581916	0.358932888795226	.	.
chr1	79775809	79776308	chr1	79694696	79695195	Mrpl44|chr1:79694696-79695195	0.263868168734338	.	.
chr1	79775809	79776308	chr1	79694696	79695195	Wdfy1|chr1:79694696-79695195	0.263868168734338	.	.
chr1	80340736	80341235	chr1	80021514	80022013	Cul3|chr1:80021514-80022013	0.519045745620443	.	.
chr1	80340736	80341235	chr1	80603057	80603556	Cul3|chr1:80603057-80603556	0.283950002309576	.	.
chr1	80340736	80341235	chr1	80700049	80700548	Cul3|chr1:80700049-80700548	0.297487689257432	.	.
chr1	80460989	80461488	chr1	80472390	80472889	Gm45261|chr1:80472390-80472889	0.395115556432765	.	.
chr1	80757286	80757785	chr1	80616625	80617124	Dock10|chr1:80616625-80617124	0.6280997431205	.	.
chr1	80757286	80757785	chr1	81111077	81111576	Dock10|chr1:81111077-81111576	0.387514078110061	.	.
chr1	80757286	80757785	chr1	81180631	81181130	Dock10|chr1:81180631-81181130	0.564087982629639	.	.
chr1	80758332	80758831	chr1	80603057	80603556	Dock10|chr1:80603057-80603556	0.346331012219267	.	.
chr1	80758332	80758831	chr1	80630513	80631012	Dock10|chr1:80630513-80631012	0.616211417476663	.	.
chr1	80758332	80758831	chr1	81098195	81098694	Dock10|chr1:81098195-81098694	0.285459505250033	.	.
chr1	80758332	80758831	chr1	81219000	81219499	Dock10|chr1:81219000-81219499	0.463280358243114	.	.
chr1	81076879	81077378	chr1	81062768	81063267	Nyap2|chr1:81062768-81063267	0.308465446578216	.	.
chr1	81076879	81077378	chr1	81111077	81111576	Nyap2|chr1:81111077-81111576	0.291942384517424	.	.
chr1	81076879	81077378	chr1	81180631	81181130	Nyap2|chr1:81180631-81181130	0.60686537889414	.	.
chr1	82290681	82291180	chr1	82201432	82201931	Irs1|chr1:82201432-82201931	0.259342450121727	.	.
chr1	82290681	82291180	chr1	82283141	82283640	Irs1|chr1:82283141-82283640	0.330537232138839	.	.
chr1	82291243	82291742	chr1	82201432	82201931	Irs1|chr1:82201432-82201931	0.504388332322418	.	.
chr1	82291243	82291742	chr1	82283141	82283640	Irs1|chr1:82283141-82283640	0.347476537072739	.	.
chr1	82316361	82316860	chr1	82129652	82130151	Rhbdd1|chr1:82129652-82130151	0.37859913577494	.	.
chr1	82839194	82839693	chr1	82787312	82787811	Agfg1|chr1:82787312-82787811	0.367013267175642	.	.
chr1	83037972	83038471	chr1	83288844	83289343	Slc19a3|chr1:83288844-83289343	0.357745829112771	.	.
chr1	83037972	83038471	chr1	83345462	83345961	Slc19a3|chr1:83345462-83345961	0.417529059887143	.	.
chr1	84695000	84695499	chr1	84284342	84284841	Dner|chr1:84284342-84284841	0.266274724124688	.	.
chr1	84695000	84695499	chr1	84637345	84637844	Dner|chr1:84637345-84637844	0.376870576727662	.	.
chr1	84839808	84840307	chr1	84585323	84585822	Fbxo36|chr1:84585323-84585822	0.32034503944235	.	.
chr1	84839808	84840307	chr1	84585323	84585822	Trip12|chr1:84585323-84585822	0.32034503944235	.	.
chr1	84839808	84840307	chr1	84636826	84637325	Fbxo36|chr1:84636826-84637325	0.399772032693375	.	.
chr1	84839808	84840307	chr1	84636826	84637325	Trip12|chr1:84636826-84637325	0.399772032693375	.	.
chr1	85793160	85793659	chr1	85853262	85853761	Cab39|chr1:85853262-85853761	0.418517427914676	.	.
chr1	85793160	85793659	chr1	85958147	85958646	Cab39|chr1:85958147-85958646	0.270345379477837	.	.
chr1	85793160	85793659	chr1	85999484	85999983	Cab39|chr1:85999484-85999983	0.29910954248265	.	.
chr1	85793160	85793659	chr1	86178901	86179400	Cab39|chr1:86178901-86179400	0.378631294135599	.	.
chr1	85894274	85894773	chr1	85916833	85917332	Itm2c|chr1:85916833-85917332	0.457709901430712	.	.
chr1	86046083	86046582	chr1	86059359	86059858	2810459M11Rik|chr1:86059359-86059858	0.317384973311013	.	.
chr1	86046083	86046582	chr1	86440464	86440963	2810459M11Rik|chr1:86440464-86440963	0.289407639247927	.	.
chr1	86064385	86064884	chr1	86434501	86435000	Psmd1|chr1:86434501-86435000	0.384011637509239	.	.
chr1	86064385	86064884	chr1	86487725	86488224	Psmd1|chr1:86487725-86488224	0.2681462563184	.	.
chr1	86359268	86359767	chr1	86059359	86059858	C130036L24Rik|chr1:86059359-86059858	0.430772105154469	.	.
chr1	86359268	86359767	chr1	86059359	86059858	Ncl|chr1:86059359-86059858	0.430772105154469	.	.
chr1	86359268	86359767	chr1	86440464	86440963	C130036L24Rik|chr1:86440464-86440963	0.552641128910042	.	.
chr1	86359268	86359767	chr1	86440464	86440963	Ncl|chr1:86440464-86440963	0.552641128910042	.	.
chr1	86359268	86359767	chr1	86442428	86442927	C130036L24Rik|chr1:86442428-86442927	0.501354401205908	.	.
chr1	86359268	86359767	chr1	86442428	86442927	Ncl|chr1:86442428-86442927	0.501354401205908	.	.
chr1	86359268	86359767	chr1	86487725	86488224	C130036L24Rik|chr1:86487725-86488224	0.358079900021178	.	.
chr1	86359268	86359767	chr1	86487725	86488224	C130036L24Rik|chr1:86487725-86488224	0.358079900021179	.	.
chr1	86359268	86359767	chr1	86487725	86488224	Ncl|chr1:86487725-86488224	0.358079900021178	.	.
chr1	86359268	86359767	chr1	86487725	86488224	Ncl|chr1:86487725-86488224	0.358079900021179	.	.
chr1	86582603	86583102	chr1	86571865	86572364	Cops7b|chr1:86571865-86572364	0.441719216972939	.	.
chr1	86582603	86583102	chr1	86571865	86572364	Pde6d|chr1:86571865-86572364	0.441719216972939	.	.
chr1	86670393	86670892	chr1	86379079	86379578	Nppc|chr1:86379079-86379578	0.387656015988934	.	.
chr1	86670393	86670892	chr1	86931540	86932039	Nppc|chr1:86931540-86932039	0.340505606385368	.	.
chr1	86670393	86670892	chr1	86952459	86952958	Nppc|chr1:86952459-86952958	0.384156252330048	.	.
chr1	86670393	86670892	chr1	86953009	86953508	Nppc|chr1:86953009-86953508	0.342617571212282	.	.
chr1	86703565	86704064	chr1	86434501	86435000	Dis3l2|chr1:86434501-86435000	0.381996255141687	.	.
chr1	86703565	86704064	chr1	86487143	86487642	Dis3l2|chr1:86487143-86487642	0.406807722897012	.	.
chr1	86703565	86704064	chr1	86487725	86488224	Dis3l2|chr1:86487725-86488224	0.307549225650534	.	.
chr1	87326698	87327197	chr1	87721301	87721800	Gigyf2|chr1:87721301-87721800	0.402340146499269	.	.
chr1	87510023	87510522	chr1	87475311	87475810	Neu2|chr1:87475311-87475810	0.488592194795756	.	.
chr1	87510023	87510522	chr1	87486296	87486795	Neu2|chr1:87486296-87486795	0.334348678635544	.	.
chr1	87510023	87510522	chr1	87520468	87520967	Neu2|chr1:87520468-87520967	0.360075451377332	.	.
chr1	87510023	87510522	chr1	87594335	87594834	Neu2|chr1:87594335-87594834	0.370057986676507	.	.
chr1	87510023	87510522	chr1	87848618	87849117	Neu2|chr1:87848618-87849117	0.263847796348957	.	.
chr1	87853009	87853508	chr1	87721301	87721800	Dgkd|chr1:87721301-87721800	0.408357727979415	.	.
chr1	88205505	88206004	chr1	87925537	87926036	Dnajb3|chr1:87925537-87926036	0.368066428175104	.	.
chr1	89454554	89455053	chr1	89092502	89093001	Agap1|chr1:89092502-89093001	0.449433183750228	.	.
chr1	89454554	89455053	chr1	89117685	89118184	Agap1|chr1:89117685-89118184	0.479908920475862	.	.
chr1	89454554	89455053	chr1	89302546	89303045	Agap1|chr1:89302546-89303045	0.376775603995395	.	.
chr1	89454554	89455053	chr1	89471846	89472345	Agap1|chr1:89471846-89472345	0.493684119108544	.	.
chr1	90603129	90603628	chr1	90743797	90744296	Cops8|chr1:90743797-90744296	0.287335880428125	.	.
chr1	90998483	90998982	chr1	91152230	91152729	Lrrfip1|chr1:91152230-91152729	0.298341009021627	.	.
chr1	90998483	90998982	chr1	91188005	91188504	Lrrfip1|chr1:91188005-91188504	0.326509439725779	.	.
chr1	90998483	90998982	chr1	91188005	91188504	Lrrfip1|chr1:91188005-91188504	0.32650943972578	.	.
chr1	91249940	91250439	chr1	91152230	91152729	Ube2f|chr1:91152230-91152729	0.428910007738945	.	.
chr1	91298026	91298525	chr1	91152230	91152729	Scly|chr1:91152230-91152729	0.568683479451311	.	.
chr1	91398520	91399019	chr1	91152230	91152729	Ilkap|chr1:91152230-91152729	0.333296055459467	.	.
chr1	91413043	91413542	chr1	91062300	91062799	Hes6|chr1:91062300-91062799	0.312317604256788	.	.
chr1	92641765	92642264	chr1	92371533	92372032	Cops9|chr1:92371533-92372032	0.301608813806131	.	.
chr1	92907215	92907714	chr1	93014431	93014930	Dusp28|chr1:93014431-93014930	0.314489719125672	.	.
chr1	93305687	93306186	chr1	93115042	93115541	Gm28535|chr1:93115042-93115541	0.268375891338836	.	.
chr1	93305687	93306186	chr1	93115042	93115541	Mterf4|chr1:93115042-93115541	0.268375891338836	.	.
chr1	93478622	93479121	chr1	93014431	93014930	Hdlbp|chr1:93014431-93014930	0.336749979238522	.	.
chr1	93478622	93479121	chr1	93014431	93014930	Sept2|chr1:93014431-93014930	0.336749979238522	.	.
chr1	93754078	93754577	chr1	94079039	94079538	Thap4|chr1:94079039-94079538	0.363417385897579	.	.
chr1	93801756	93802255	chr1	94079039	94079538	Dtymk|chr1:94079039-94079538	0.274397513694491	.	.
chr1	95313333	95313832	chr1	95387103	95387602	Fam174a|chr1:95387103-95387602	0.32483581997073	.	.
chr1	95313851	95314350	chr1	95109905	95110404	Fam174a|chr1:95109905-95110404	0.310984231957594	.	.
chr1	95313851	95314350	chr1	95387103	95387602	Fam174a|chr1:95387103-95387602	0.313120195655519	.	.
chr1	95313851	95314350	chr1	95387103	95387602	Fam174a|chr1:95387103-95387602	0.31312019565552	.	.
chr1	95667416	95667915	chr1	95999785	96000284	St8sia4|chr1:95999785-96000284	0.361834637510793	.	.
chr1	97661204	97661703	chr1	97862230	97862729	D1Ertd622e|chr1:97862230-97862729	0.367182847086871	.	.
chr1	97661204	97661703	chr1	97915696	97916195	D1Ertd622e|chr1:97915696-97916195	0.47732934089383	.	.
chr1	97661800	97662299	chr1	97976856	97977355	D1Ertd622e|chr1:97976856-97977355	0.40982370271409	.	.
chr1	97769886	97770385	chr1	97862230	97862729	Gin1|chr1:97862230-97862729	0.338277703675895	.	.
chr1	97769886	97770385	chr1	97862230	97862729	Ppip5k2|chr1:97862230-97862729	0.338277703675895	.	.
chr1	97769886	97770385	chr1	97915696	97916195	Gin1|chr1:97915696-97916195	0.387552702756216	.	.
chr1	97769886	97770385	chr1	97915696	97916195	Ppip5k2|chr1:97915696-97916195	0.387552702756216	.	.
chr1	98095430	98095929	chr1	97976856	97977355	Pam|chr1:97976856-97977355	0.339659961411599	.	.
chr1	98095430	98095929	chr1	98058849	98059348	Pam|chr1:98058849-98059348	0.68927810607653	.	.
chr1	98095430	98095929	chr1	98275503	98276002	Pam|chr1:98275503-98276002	0.292537930892812	.	.
chr1	99772082	99772581	chr1	100246393	100246892	Cntnap5b|chr1:100246393-100246892	0.362618871223283	.	.
chr1	106171270	106171769	chr1	106096251	106096750	Gm20753|chr1:106096251-106096750	0.280177156823614	.	.
chr1	106171270	106171769	chr1	106096251	106096750	Phlpp1|chr1:106096251-106096750	0.280177156823614	.	.
chr1	106796474	106796973	chr1	106514228	106514727	Vps4b|chr1:106514228-106514727	0.326860252422537	.	.
chr1	106796474	106796973	chr1	106765706	106766205	Vps4b|chr1:106765706-106766205	0.312137512198063	.	.
chr1	109982394	109982893	chr1	109998022	109998521	Cdh7|chr1:109998022-109998521	0.34683738708997	.	.
chr1	118389052	118389551	chr1	118481738	118482237	Clasp1|chr1:118481738-118482237	0.384633324736965	.	.
chr1	119525867	119526366	chr1	119929686	119930185	Gm27184|chr1:119929686-119930185	0.340110381264128	.	.
chr1	119525867	119526366	chr1	119929686	119930185	Tmem185b|chr1:119929686-119930185	0.340110381264128	.	.
chr1	119837335	119837834	chr1	119929686	119930185	Ptpn4|chr1:119929686-119930185	0.393528138979903	.	.
chr1	119837335	119837834	chr1	120190992	120191491	Ptpn4|chr1:120190992-120191491	0.533674399376764	.	.
chr1	120120898	120121397	chr1	120197108	120197607	3110009E18Rik|chr1:120197108-120197607	0.319535323229118	.	.
chr1	120120898	120121397	chr1	120197108	120197607	Dbi|chr1:120197108-120197607	0.319535323229118	.	.
chr1	121430778	121431277	chr1	121441031	121441530	Ccdc93|chr1:121441031-121441530	0.286855494167533	.	.
chr1	121430778	121431277	chr1	121446668	121447167	Ccdc93|chr1:121446668-121447167	0.527968768872278	.	.
chr1	125560306	125560805	chr1	125401439	125401938	Slc35f5|chr1:125401439-125401938	0.319311402727494	.	.
chr1	125560306	125560805	chr1	125839878	125840377	Slc35f5|chr1:125839878-125840377	0.382692222014616	.	.
chr1	125560306	125560805	chr1	125854474	125854973	Slc35f5|chr1:125854474-125854973	0.410472369086925	.	.
chr1	125911894	125912393	chr1	125911387	125911886	Lypd1|chr1:125911387-125911886	0.497000069621501	.	.
chr1	127773884	127774383	chr1	127677563	127678062	2900009J06Rik|chr1:127677563-127678062	0.491834592381062	.	.
chr1	127773884	127774383	chr1	127677563	127678062	Ccnt2|chr1:127677563-127678062	0.491834592381062	.	.
chr1	127868495	127868994	chr1	127838212	127838711	Rab3gap1|chr1:127838212-127838711	0.270575889421124	.	.
chr1	127868495	127868994	chr1	127859961	127860460	Rab3gap1|chr1:127859961-127860460	0.307979432928644	.	.
chr1	127868495	127868994	chr1	127860480	127860979	Rab3gap1|chr1:127860480-127860979	0.3041046953127	.	.
chr1	127959199	127959698	chr1	127677563	127678062	Gm28800|chr1:127677563-127678062	0.469322022455788	.	.
chr1	127959199	127959698	chr1	127838212	127838711	Gm28800|chr1:127838212-127838711	0.326900130696973	.	.
chr1	127959199	127959698	chr1	127838735	127839234	Gm28800|chr1:127838735-127839234	0.319491331905758	.	.
chr1	127959199	127959698	chr1	127860480	127860979	Gm28800|chr1:127860480-127860979	0.377249205958321	.	.
chr1	127959199	127959698	chr1	127936672	127937171	Gm28800|chr1:127936672-127937171	0.421714684849353	.	.
chr1	127959199	127959698	chr1	127990069	127990568	Gm28800|chr1:127990069-127990568	0.51018922371621	.	.
chr1	128102952	128103451	chr1	128472408	128472907	R3hdm1|chr1:128472408-128472907	0.384377402623234	.	.
chr1	128102952	128103451	chr1	128472408	128472907	Zranb3|chr1:128472408-128472907	0.384377402623234	.	.
chr1	128243885	128244384	chr1	128009728	128010227	Ubxn4|chr1:128009728-128010227	0.322057855100655	.	.
chr1	128243885	128244384	chr1	128073031	128073530	Ubxn4|chr1:128073031-128073530	0.511471368197156	.	.
chr1	128359460	128359959	chr1	128679208	128679707	Mcm6|chr1:128679208-128679707	0.383110119310677	.	.
chr1	128416641	128417140	chr1	128472408	128472907	Dars|chr1:128472408-128472907	0.575303349056745	.	.
chr1	128416641	128417140	chr1	128679208	128679707	Dars|chr1:128679208-128679707	0.621621338012444	.	.
chr1	129273098	129273597	chr1	129373222	129373721	Thsd7b|chr1:129373222-129373721	0.275833807553364	.	.
chr1	130717229	130717728	chr1	130715647	130716146	Yod1|chr1:130715647-130716146	0.721472175710542	.	.
chr1	131245008	131245507	chr1	131074370	131074869	Rassf5|chr1:131074370-131074869	0.313880189950972	.	.
chr1	131259797	131260296	chr1	131260313	131260812	Gm28914|chr1:131260313-131260812	0.27977727438212	.	.
chr1	131259797	131260296	chr1	131565190	131565689	Gm28914|chr1:131565190-131565689	0.274162863668185	.	.
chr1	131527318	131527817	chr1	131443836	131444335	Fam72a|chr1:131443836-131444335	0.306558828376152	.	.
chr1	131527318	131527817	chr1	131443836	131444335	Srgap2|chr1:131443836-131444335	0.306558828376152	.	.
chr1	131527318	131527817	chr1	131555074	131555573	Fam72a|chr1:131555074-131555573	0.316984045448907	.	.
chr1	131527318	131527817	chr1	131555074	131555573	Srgap2|chr1:131555074-131555573	0.316984045448907	.	.
chr1	131527318	131527817	chr1	131579217	131579716	Fam72a|chr1:131579217-131579716	0.456697446857915	.	.
chr1	131527318	131527817	chr1	131579217	131579716	Srgap2|chr1:131579217-131579716	0.456697446857915	.	.
chr1	131527318	131527817	chr1	131580370	131580869	Fam72a|chr1:131580370-131580869	0.335543183137662	.	.
chr1	131527318	131527817	chr1	131580370	131580869	Srgap2|chr1:131580370-131580869	0.335543183137662	.	.
chr1	131827667	131828166	chr1	131565190	131565689	Slc41a1|chr1:131565190-131565689	0.277142762590164	.	.
chr1	131827667	131828166	chr1	131579217	131579716	Slc41a1|chr1:131579217-131579716	0.5501296958498	.	.
chr1	131827667	131828166	chr1	131580370	131580869	Slc41a1|chr1:131580370-131580869	0.451546446672025	.	.
chr1	131910162	131910661	chr1	131555074	131555573	Nucks1|chr1:131555074-131555573	0.361623869776481	.	.
chr1	132007294	132007793	chr1	132367533	132368032	Elk4|chr1:132367533-132368032	0.34679404425618	.	.
chr1	132007800	132008299	chr1	132208097	132208596	Elk4|chr1:132208097-132208596	0.313209673731761	.	.
chr1	132067653	132068152	chr1	132208097	132208596	Mfsd4a|chr1:132208097-132208596	0.599518822708011	.	.
chr1	132298673	132299172	chr1	132144172	132144671	Klhdc8a|chr1:132144172-132144671	0.398902208358909	.	.
chr1	132315820	132316319	chr1	132144172	132144671	Nuak2|chr1:132144172-132144671	0.313843519718548	.	.
chr1	132315820	132316319	chr1	132367533	132368032	Nuak2|chr1:132367533-132368032	0.501470643905549	.	.
chr1	132477175	132477674	chr1	132143643	132144142	6030442K20Rik|chr1:132143643-132144142	0.313402944133256	.	.
chr1	132477175	132477674	chr1	132143643	132144142	Rbbp5|chr1:132143643-132144142	0.313402944133256	.	.
chr1	132477175	132477674	chr1	132200622	132201121	6030442K20Rik|chr1:132200622-132201121	0.427080187734372	.	.
chr1	132477175	132477674	chr1	132200622	132201121	Rbbp5|chr1:132200622-132201121	0.427080187734372	.	.
chr1	132477175	132477674	chr1	132428699	132429198	6030442K20Rik|chr1:132428699-132429198	0.337976593009038	.	.
chr1	132477175	132477674	chr1	132428699	132429198	Rbbp5|chr1:132428699-132429198	0.337976593009038	.	.
chr1	132477175	132477674	chr1	132429294	132429793	6030442K20Rik|chr1:132429294-132429793	0.302319737956145	.	.
chr1	132477175	132477674	chr1	132429294	132429793	Rbbp5|chr1:132429294-132429793	0.302319737956145	.	.
chr1	132880112	132880611	chr1	133209401	133209900	Lrrn2|chr1:133209401-133209900	0.45966037035327	.	.
chr1	133130962	133131461	chr1	133492051	133492550	Ppp1r15b|chr1:133492051-133492550	0.320782944471777	.	.
chr1	133130962	133131461	chr1	133492567	133493066	Ppp1r15b|chr1:133492567-133493066	0.321972635498048	.	.
chr1	133363199	133363698	chr1	133209401	133209900	Etnk2|chr1:133209401-133209900	0.332537494362527	.	.
chr1	133363199	133363698	chr1	133209951	133210450	Etnk2|chr1:133209951-133210450	0.331152657396608	.	.
chr1	133363199	133363698	chr1	133492051	133492550	Etnk2|chr1:133492051-133492550	0.282926931115258	.	.
chr1	133363199	133363698	chr1	133492567	133493066	Etnk2|chr1:133492567-133493066	0.522232171204228	.	.
chr1	133424176	133424675	chr1	133209401	133209900	Sox13|chr1:133209401-133209900	0.416220998969682	.	.
chr1	133424176	133424675	chr1	133492051	133492550	Sox13|chr1:133492051-133492550	0.52146704244904	.	.
chr1	133424176	133424675	chr1	133492567	133493066	Sox13|chr1:133492567-133493066	0.735560478584608	.	.
chr1	133610089	133610588	chr1	133492567	133493066	Snrpe|chr1:133492567-133493066	0.478919289371252	.	.
chr1	133610089	133610588	chr1	133812195	133812694	Snrpe|chr1:133812195-133812694	0.374708958051284	.	.
chr1	133661173	133661672	chr1	133736167	133736666	Gm38394|chr1:133736167-133736666	0.29591427333952	.	.
chr1	133661173	133661672	chr1	133736167	133736666	Zbed6|chr1:133736167-133736666	0.29591427333952	.	.
chr1	133661173	133661672	chr1	133736167	133736666	Zc3h11a|chr1:133736167-133736666	0.29591427333952	.	.
chr1	133800824	133801323	chr1	134045877	134046376	Atp2b4|chr1:134045877-134046376	0.286514743234844	.	.
chr1	133908258	133908757	chr1	133854685	133855184	Optc|chr1:133854685-133855184	0.447827220339013	.	.
chr1	133908258	133908757	chr1	134045877	134046376	Optc|chr1:134045877-134046376	0.33355082882955	.	.
chr1	133920748	133921247	chr1	133855214	133855713	Prelp|chr1:133855214-133855713	0.329708186808356	.	.
chr1	134078899	134079398	chr1	133812195	133812694	Btg2|chr1:133812195-133812694	0.517912888042159	.	.
chr1	134078899	134079398	chr1	133896218	133896717	Btg2|chr1:133896218-133896717	0.379405817116298	.	.
chr1	134078899	134079398	chr1	134045877	134046376	Btg2|chr1:134045877-134046376	0.40857440487884	.	.
chr1	134078899	134079398	chr1	134099100	134099599	Btg2|chr1:134099100-134099599	0.439621634843931	.	.
chr1	134078899	134079398	chr1	134244113	134244612	Btg2|chr1:134244113-134244612	0.423942755603396	.	.
chr1	134078899	134079398	chr1	134273415	134273914	Btg2|chr1:134273415-134273914	0.491929723147885	.	.
chr1	134078899	134079398	chr1	134273415	134273914	Btg2|chr1:134273415-134273914	0.491929723147886	.	.
chr1	134415089	134415588	chr1	134273415	134273914	Adipor1|chr1:134273415-134273914	0.314789591449394	.	.
chr1	134415089	134415588	chr1	134556182	134556681	Adipor1|chr1:134556182-134556681	0.490774048635595	.	.
chr1	134415089	134415588	chr1	134556771	134557270	Adipor1|chr1:134556771-134557270	0.355522054156682	.	.
chr1	134455268	134455767	chr1	134099100	134099599	Klhl12|chr1:134099100-134099599	0.339344800425809	.	.
chr1	134455268	134455767	chr1	134244113	134244612	Klhl12|chr1:134244113-134244612	0.309441305763071	.	.
chr1	134455268	134455767	chr1	134273415	134273914	Klhl12|chr1:134273415-134273914	0.356334964935028	.	.
chr1	134494334	134494833	chr1	134099100	134099599	Rabif|chr1:134099100-134099599	0.481196460219783	.	.
chr1	134494334	134494833	chr1	134244113	134244612	Rabif|chr1:134244113-134244612	0.424880610110774	.	.
chr1	134494334	134494833	chr1	134273415	134273914	Rabif|chr1:134273415-134273914	0.266469494221886	.	.
chr1	134560674	134561173	chr1	134846503	134847002	Kdm5b|chr1:134846503-134847002	0.261580508026543	.	.
chr1	134560674	134561173	chr1	134987558	134988057	Kdm5b|chr1:134987558-134988057	0.275786682254093	.	.
chr1	134955755	134956254	chr1	134826620	134827119	Ppp1r12b|chr1:134826620-134827119	0.646530678746633	.	.
chr1	135146503	135147002	chr1	134826620	134827119	Arl8a|chr1:134826620-134827119	0.464083329093203	.	.
chr1	135248334	135248833	chr1	135126553	135127052	Gm26642|chr1:135126553-135127052	0.27834251321592	.	.
chr1	135283732	135284231	chr1	135154328	135154827	Rnpep|chr1:135154328-135154827	0.281312999615625	.	.
chr1	135283732	135284231	chr1	135670341	135670840	Rnpep|chr1:135670341-135670840	0.305229005187199	.	.
chr1	135284244	135284743	chr1	135126553	135127052	Rnpep|chr1:135126553-135127052	0.305129311982909	.	.
chr1	135284244	135284743	chr1	135385135	135385634	Rnpep|chr1:135385135-135385634	0.431998059959666	.	.
chr1	135284244	135284743	chr1	135463659	135464158	Rnpep|chr1:135463659-135464158	0.38011688996461	.	.
chr1	135284244	135284743	chr1	135670341	135670840	Rnpep|chr1:135670341-135670840	0.330382334647241	.	.
chr1	135313568	135314067	chr1	135171914	135172413	Timm17a|chr1:135171914-135172413	0.300187859228004	.	.
chr1	135313568	135314067	chr1	135699225	135699724	Timm17a|chr1:135699225-135699724	0.374562394695579	.	.
chr1	135313568	135314067	chr1	135699225	135699724	Timm17a|chr1:135699225-135699724	0.37456239469558	.	.
chr1	135430227	135430726	chr1	135154328	135154827	Ipo9|chr1:135154328-135154827	0.34788884151136	.	.
chr1	135430227	135430726	chr1	135188124	135188623	Ipo9|chr1:135188124-135188623	0.282714674446685	.	.
chr1	135585020	135585519	chr1	135585530	135586029	Gm4793|chr1:135585530-135586029	0.562316214301145	.	.
chr1	135585020	135585519	chr1	135694257	135694756	Gm4793|chr1:135694257-135694756	0.5622830635517	.	.
chr1	135766118	135766617	chr1	135699225	135699724	Phlda3|chr1:135699225-135699724	0.264305131145332	.	.
chr1	135766118	135766617	chr1	135752912	135753411	Phlda3|chr1:135752912-135753411	0.306601001170857	.	.
chr1	135766118	135766617	chr1	136089713	136090212	Phlda3|chr1:136089713-136090212	0.377599637931868	.	.
chr1	136260203	136260702	chr1	136170040	136170539	Gpr25|chr1:136170040-136170539	0.42386576582447	.	.
chr1	136260203	136260702	chr1	136706410	136706909	Gpr25|chr1:136706410-136706909	0.386896906113082	.	.
chr1	136345905	136346404	chr1	136089713	136090212	Camsap2|chr1:136089713-136090212	0.486203183656282	.	.
chr1	136345905	136346404	chr1	136170040	136170539	Camsap2|chr1:136170040-136170539	0.349662150598804	.	.
chr1	136345905	136346404	chr1	136521473	136521972	Camsap2|chr1:136521473-136521972	0.325606282846553	.	.
chr1	136345905	136346404	chr1	136612909	136613408	Camsap2|chr1:136612909-136613408	0.304278277657543	.	.
chr1	136345905	136346404	chr1	136706410	136706909	Camsap2|chr1:136706410-136706909	0.435988032623469	.	.
chr1	136415292	136415791	chr1	136170040	136170539	9230116N13Rik|chr1:136170040-136170539	0.296339850259934	.	.
chr1	136415292	136415791	chr1	136170040	136170539	Ddx59|chr1:136170040-136170539	0.296339850259934	.	.
chr1	137898255	137898754	chr1	137922686	137923185	Gm4258|chr1:137922686-137923185	0.270859441491914	.	.
chr1	137898255	137898754	chr1	138135901	138136400	Gm4258|chr1:138135901-138136400	0.297649505576477	.	.
chr1	137898255	137898754	chr1	138136448	138136947	Gm4258|chr1:138136448-138136947	0.380290171755754	.	.
chr1	137898255	137898754	chr1	138215020	138215519	Gm4258|chr1:138215020-138215519	0.551454384892323	.	.
chr1	137898255	137898754	chr1	138244482	138244981	Gm4258|chr1:138244482-138244981	0.26801965685819	.	.
chr1	137966094	137966593	chr1	137617350	137617849	A430106G13Rik|chr1:137617350-137617849	0.409041114969838	.	.
chr1	137966094	137966593	chr1	137669846	137670345	A430106G13Rik|chr1:137669846-137670345	0.378348210629761	.	.
chr1	137966094	137966593	chr1	137900099	137900598	A430106G13Rik|chr1:137900099-137900598	0.270911322830694	.	.
chr1	138618987	138619486	chr1	138499382	138499881	Nek7|chr1:138499382-138499881	0.381166131328811	.	.
chr1	138618987	138619486	chr1	138992363	138992862	Nek7|chr1:138992363-138992862	0.387991786164614	.	.
chr1	138856629	138857128	chr1	138637810	138638309	2310009B15Rik|chr1:138637810-138638309	0.281687221811805	.	.
chr1	138856629	138857128	chr1	138798355	138798854	2310009B15Rik|chr1:138798355-138798854	0.395562762760214	.	.
chr1	138963206	138963705	chr1	138608018	138608517	Dennd1b|chr1:138608018-138608517	0.404745197195444	.	.
chr1	138963753	138964252	chr1	138992363	138992862	Dennd1b|chr1:138992363-138992862	0.283693492030993	.	.
chr1	143640493	143640992	chr1	143938546	143939045	B3galt2|chr1:143938546-143939045	0.266943272490882	.	.
chr1	143702603	143703102	chr1	143739248	143739747	Cdc73|chr1:143739248-143739747	0.34997455057977	.	.
chr1	143702603	143703102	chr1	143918991	143919490	Cdc73|chr1:143918991-143919490	0.320139612548066	.	.
chr1	143776839	143777338	chr1	143536794	143537293	Gm29170|chr1:143536794-143537293	0.496041231728506	.	.
chr1	143776839	143777338	chr1	143536794	143537293	Ro60|chr1:143536794-143537293	0.496041231728506	.	.
chr1	143776839	143777338	chr1	143536794	143537293	Uchl5|chr1:143536794-143537293	0.496041231728506	.	.
chr1	143776839	143777338	chr1	143918991	143919490	Gm29170|chr1:143918991-143919490	0.37325128905752	.	.
chr1	143776839	143777338	chr1	143918991	143919490	Ro60|chr1:143918991-143919490	0.37325128905752	.	.
chr1	143776839	143777338	chr1	143918991	143919490	Uchl5|chr1:143918991-143919490	0.37325128905752	.	.
chr1	143776839	143777338	chr1	144023118	144023617	Gm29170|chr1:144023118-144023617	0.28078884322849	.	.
chr1	143776839	143777338	chr1	144023118	144023617	Ro60|chr1:144023118-144023617	0.28078884322849	.	.
chr1	143776839	143777338	chr1	144023118	144023617	Uchl5|chr1:144023118-144023617	0.28078884322849	.	.
chr1	143776839	143777338	chr1	144168889	144169388	Gm29170|chr1:144168889-144169388	0.266899895771735	.	.
chr1	143776839	143777338	chr1	144168889	144169388	Ro60|chr1:144168889-144169388	0.266899895771735	.	.
chr1	143776839	143777338	chr1	144168889	144169388	Uchl5|chr1:144168889-144169388	0.266899895771735	.	.
chr1	144004041	144004540	chr1	144023118	144023617	Rgs2|chr1:144023118-144023617	0.499870958146119	.	.
chr1	144004041	144004540	chr1	144151764	144152263	Rgs2|chr1:144151764-144152263	0.273595650766277	.	.
chr1	144004041	144004540	chr1	144168889	144169388	Rgs2|chr1:144168889-144169388	0.275770410419561	.	.
chr1	144004041	144004540	chr1	144406592	144407091	Rgs2|chr1:144406592-144407091	0.397676166893158	.	.
chr1	146495368	146495867	chr1	146581590	146582089	Brinp3|chr1:146581590-146582089	0.360560680399433	.	.
chr1	146495368	146495867	chr1	146581590	146582089	Gm29514|chr1:146581590-146582089	0.360560680399433	.	.
chr1	150099643	150100142	chr1	149882561	149883060	Ptgs2|chr1:149882561-149883060	0.516856363509417	.	.
chr1	150099643	150100142	chr1	149882561	149883060	Ptgs2os|chr1:149882561-149883060	0.516856363509417	.	.
chr1	150099643	150100142	chr1	150118321	150118820	Ptgs2|chr1:150118321-150118820	0.502222984110302	.	.
chr1	150099643	150100142	chr1	150118321	150118820	Ptgs2os|chr1:150118321-150118820	0.502222984110302	.	.
chr1	151138226	151138725	chr1	150782964	150783463	C730036E19Rik|chr1:150782964-150783463	0.318261016296693	.	.
chr1	151344167	151344666	chr1	151034915	151035414	Gm10138|chr1:151034915-151035414	0.366968738584879	.	.
chr1	151344167	151344666	chr1	151034915	151035414	Ivns1abp|chr1:151034915-151035414	0.366968738584879	.	.
chr1	151345057	151345556	chr1	151078846	151079345	Gm10138|chr1:151078846-151079345	0.383030628645524	.	.
chr1	151345057	151345556	chr1	151078846	151079345	Ivns1abp|chr1:151078846-151079345	0.383030628645524	.	.
chr1	151345057	151345556	chr1	151087826	151088325	Gm10138|chr1:151087826-151088325	0.305184125266506	.	.
chr1	151345057	151345556	chr1	151087826	151088325	Ivns1abp|chr1:151087826-151088325	0.305184125266506	.	.
chr1	151345057	151345556	chr1	151359280	151359779	Gm10138|chr1:151359280-151359779	0.316481509313254	.	.
chr1	151345057	151345556	chr1	151359280	151359779	Ivns1abp|chr1:151359280-151359779	0.316481509313254	.	.
chr1	151754914	151755413	chr1	151706042	151706541	2810414N06Rik|chr1:151706042-151706541	0.28458827760959	.	.
chr1	151754914	151755413	chr1	151706042	151706541	Edem3|chr1:151706042-151706541	0.28458827760959	.	.
chr1	151754914	151755413	chr1	151812294	151812793	2810414N06Rik|chr1:151812294-151812793	0.328870002680736	.	.
chr1	151754914	151755413	chr1	151812294	151812793	Edem3|chr1:151812294-151812793	0.328870002680736	.	.
chr1	152090109	152090608	chr1	152301257	152301756	1700025G04Rik|chr1:152301257-152301756	0.323580137236717	.	.
chr1	152386383	152386882	chr1	152524922	152525421	Tsen15|chr1:152524922-152525421	0.363239020514405	.	.
chr1	152766246	152766745	chr1	153125190	153125689	Arpc5|chr1:153125190-153125689	0.262910371063477	.	.
chr1	152766246	152766745	chr1	153125190	153125689	Rgl1|chr1:153125190-153125689	0.262910371063477	.	.
chr1	152799895	152800394	chr1	152624446	152624945	Ncf2|chr1:152624446-152624945	0.416992960362874	.	.
chr1	152799895	152800394	chr1	152817806	152818305	Ncf2|chr1:152817806-152818305	0.409345530101811	.	.
chr1	152799895	152800394	chr1	152830943	152831442	Ncf2|chr1:152830943-152831442	0.397114519140871	.	.
chr1	152799895	152800394	chr1	153210119	153210618	Ncf2|chr1:153210119-153210618	0.353408498035529	.	.
chr1	152902988	152903487	chr1	152524922	152525421	Smg7|chr1:152524922-152525421	0.292508278747385	.	.
chr1	152902988	152903487	chr1	152830943	152831442	Smg7|chr1:152830943-152831442	0.670001009949392	.	.
chr1	152954713	152955212	chr1	152817806	152818305	Nmnat2|chr1:152817806-152818305	0.303406742604381	.	.
chr1	152954713	152955212	chr1	152830943	152831442	Nmnat2|chr1:152830943-152831442	0.280110104156627	.	.
chr1	152954713	152955212	chr1	153210119	153210618	Nmnat2|chr1:153210119-153210618	0.289412019519119	.	.
chr1	153332786	153333285	chr1	153125190	153125689	Lamc1|chr1:153125190-153125689	0.32574718383893	.	.
chr1	153424875	153425374	chr1	153287990	153288489	Shcbp1l|chr1:153287990-153288489	0.280726867911917	.	.
chr1	153424875	153425374	chr1	153679079	153679578	Shcbp1l|chr1:153679079-153679578	0.404020939803162	.	.
chr1	153424875	153425374	chr1	153730627	153731126	Shcbp1l|chr1:153730627-153731126	0.363438031437659	.	.
chr1	153487484	153487983	chr1	153053931	153054430	Dhx9|chr1:153053931-153054430	0.332023658287658	.	.
chr1	153487484	153487983	chr1	153125190	153125689	Dhx9|chr1:153125190-153125689	0.423381247271538	.	.
chr1	153549494	153549993	chr1	153287990	153288489	Npl|chr1:153287990-153288489	0.544235866768808	.	.
chr1	153549494	153549993	chr1	153593702	153594201	Npl|chr1:153593702-153594201	0.579707176869549	.	.
chr1	153549494	153549993	chr1	153624149	153624648	Npl|chr1:153624149-153624648	0.484409675931658	.	.
chr1	153549494	153549993	chr1	153683332	153683831	Npl|chr1:153683332-153683831	0.492227484423328	.	.
chr1	153549494	153549993	chr1	153717908	153718407	Npl|chr1:153717908-153718407	0.260387724757531	.	.
chr1	153652792	153653291	chr1	153991064	153991563	Rgs8|chr1:153991064-153991563	0.41264774375504	.	.
chr1	153737285	153737784	chr1	153679079	153679578	C230024C17Rik|chr1:153679079-153679578	0.576286154226191	.	.
chr1	153737285	153737784	chr1	153730627	153731126	C230024C17Rik|chr1:153730627-153731126	0.385745937393929	.	.
chr1	153740057	153740556	chr1	153624149	153624648	Rgs16|chr1:153624149-153624648	0.27260669409781	.	.
chr1	153740057	153740556	chr1	153679079	153679578	Rgs16|chr1:153679079-153679578	0.366486604585983	.	.
chr1	153740057	153740556	chr1	153730627	153731126	Rgs16|chr1:153730627-153731126	0.310700952373255	.	.
chr1	153873950	153874449	chr1	153564592	153565091	Teddm1b|chr1:153564592-153565091	0.397383077390182	.	.
chr1	153873950	153874449	chr1	153565212	153565711	Teddm1b|chr1:153565212-153565711	0.480534213021952	.	.
chr1	153873950	153874449	chr1	153585704	153586203	Teddm1b|chr1:153585704-153586203	0.383982485655286	.	.
chr1	153873950	153874449	chr1	153593702	153594201	Teddm1b|chr1:153593702-153594201	0.683815813407941	.	.
chr1	153873950	153874449	chr1	153624149	153624648	Teddm1b|chr1:153624149-153624648	0.296160469600206	.	.
chr1	153873950	153874449	chr1	153683332	153683831	Teddm1b|chr1:153683332-153683831	0.49764340155396	.	.
chr1	153873950	153874449	chr1	153991064	153991563	Teddm1b|chr1:153991064-153991563	0.603527694971677	.	.
chr1	153873950	153874449	chr1	154069546	154070045	Teddm1b|chr1:154069546-154070045	0.28289107245172	.	.
chr1	153873950	153874449	chr1	154178018	154178517	Teddm1b|chr1:154178018-154178517	0.764544824598167	.	.
chr1	153873950	153874449	chr1	154223809	154224308	Teddm1b|chr1:154223809-154224308	0.347631926601883	.	.
chr1	153899574	153900073	chr1	153679079	153679578	Glul|chr1:153679079-153679578	0.276982384060138	.	.
chr1	153899574	153900073	chr1	153679079	153679578	Teddm2|chr1:153679079-153679578	0.276982384060138	.	.
chr1	153899574	153900073	chr1	153709930	153710429	Glul|chr1:153709930-153710429	0.273765969148935	.	.
chr1	153899574	153900073	chr1	153709930	153710429	Teddm2|chr1:153709930-153710429	0.273765969148935	.	.
chr1	153899574	153900073	chr1	154156674	154157173	Glul|chr1:154156674-154157173	0.629980419140243	.	.
chr1	153899574	153900073	chr1	154156674	154157173	Teddm2|chr1:154156674-154157173	0.629980419140243	.	.
chr1	153899574	153900073	chr1	154167632	154168131	Glul|chr1:154167632-154168131	0.361963076196947	.	.
chr1	153899574	153900073	chr1	154167632	154168131	Teddm2|chr1:154167632-154168131	0.361963076196947	.	.
chr1	155417226	155417725	chr1	155504932	155505431	Xpr1|chr1:155504932-155505431	0.452108914339865	.	.
chr1	155527653	155528152	chr1	155281431	155281930	Gm5532|chr1:155281431-155281930	0.506487567925828	.	.
chr1	155527653	155528152	chr1	155306700	155307199	Gm5532|chr1:155306700-155307199	0.401735723318872	.	.
chr1	155527653	155528152	chr1	155833835	155834334	Gm5532|chr1:155833835-155834334	0.330655065179108	.	.
chr1	155557936	155558435	chr1	155442623	155443122	Acbd6|chr1:155442623-155443122	0.394980745867187	.	.
chr1	155973115	155973614	chr1	155517010	155517509	Cep350|chr1:155517010-155517509	0.299842122294184	.	.
chr1	157412497	157412996	chr1	157220444	157220943	Rasal2|chr1:157220444-157220943	0.419455244657186	.	.
chr1	157412497	157412996	chr1	157433260	157433759	Rasal2|chr1:157433260-157433759	0.366098718985691	.	.
chr1	157412497	157412996	chr1	157440139	157440638	Rasal2|chr1:157440139-157440638	0.349959625134938	.	.
chr1	158356145	158356644	chr1	158464722	158465221	Brinp2|chr1:158464722-158465221	0.31855840678433	.	.
chr1	158362285	158362784	chr1	158464722	158465221	Astn1|chr1:158464722-158465221	0.356442292070723	.	.
chr1	159522994	159523493	chr1	159393211	159393710	Tnr|chr1:159393211-159393710	0.314242592351859	.	.
chr1	159522994	159523493	chr1	159423675	159424174	Tnr|chr1:159423675-159424174	0.338501586942073	.	.
chr1	160194792	160195291	chr1	159840250	159840749	Mrps14|chr1:159840250-159840749	0.449920899416931	.	.
chr1	160194792	160195291	chr1	159854244	159854743	Mrps14|chr1:159854244-159854743	0.290139964762804	.	.
chr1	160194792	160195291	chr1	159880810	159881309	Mrps14|chr1:159880810-159881309	0.376001406606965	.	.
chr1	160194792	160195291	chr1	160184477	160184976	Mrps14|chr1:160184477-160184976	0.300559114620691	.	.
chr1	160194792	160195291	chr1	160351869	160352368	Mrps14|chr1:160351869-160352368	0.27866449932089	.	.
chr1	160212234	160212733	chr1	159840250	159840749	Cacybp|chr1:159840250-159840749	0.480183692051416	.	.
chr1	160212234	160212733	chr1	159854244	159854743	Cacybp|chr1:159854244-159854743	0.279358368108143	.	.
chr1	160212234	160212733	chr1	159880810	159881309	Cacybp|chr1:159880810-159881309	0.392721041437862	.	.
chr1	160212234	160212733	chr1	160063551	160064050	Cacybp|chr1:160063551-160064050	0.3557588821677	.	.
chr1	160212234	160212733	chr1	160064084	160064583	Cacybp|chr1:160064084-160064583	0.388144000670805	.	.
chr1	160212234	160212733	chr1	160304917	160305416	Cacybp|chr1:160304917-160305416	0.265654806197739	.	.
chr1	160212234	160212733	chr1	160351869	160352368	Cacybp|chr1:160351869-160352368	0.470446037060862	.	.
chr1	160212750	160213249	chr1	159840250	159840749	Cacybp|chr1:159840250-159840749	0.365412936252541	.	.
chr1	160212750	160213249	chr1	159853692	159854191	Cacybp|chr1:159853692-159854191	0.589752184035652	.	.
chr1	160212750	160213249	chr1	159854244	159854743	Cacybp|chr1:159854244-159854743	0.515090955481743	.	.
chr1	160212750	160213249	chr1	160063551	160064050	Cacybp|chr1:160063551-160064050	0.457533877534901	.	.
chr1	160212750	160213249	chr1	160064084	160064583	Cacybp|chr1:160064084-160064583	0.49301013082746	.	.
chr1	160792667	160793166	chr1	160579562	160580061	Rabgap1l|chr1:160579562-160580061	0.313823669725638	.	.
chr1	160906055	160906554	chr1	161005298	161005797	Rc3h1|chr1:161005298-161005797	0.280581897838583	.	.
chr1	161034286	161034785	chr1	161170609	161171108	Gas5|chr1:161170609-161171108	0.519775043985116	.	.
chr1	161034286	161034785	chr1	161170609	161171108	Zbtb37|chr1:161170609-161171108	0.519775043985116	.	.
chr1	161034786	161035285	chr1	161170609	161171108	Gas5|chr1:161170609-161171108	0.277120576476464	.	.
chr1	161034786	161035285	chr1	161170609	161171108	Zbtb37|chr1:161170609-161171108	0.277120576476464	.	.
chr1	161788277	161788776	chr1	161607401	161607900	Fasl|chr1:161607401-161607900	0.492271654328965	.	.
chr1	161876715	161877214	chr1	162044309	162044808	Suco|chr1:162044309-162044808	0.369896345262931	.	.
chr1	161876715	161877214	chr1	162132519	162133018	Suco|chr1:162132519-162133018	0.352264605705312	.	.
chr1	161968972	161969471	chr1	162044309	162044808	Gm38304|chr1:162044309-162044808	0.511792888639985	.	.
chr1	161968972	161969471	chr1	162044309	162044808	Pigc|chr1:162044309-162044808	0.511792888639985	.	.
chr1	161968972	161969471	chr1	162132519	162133018	Gm38304|chr1:162132519-162133018	0.374807893374253	.	.
chr1	161968972	161969471	chr1	162132519	162133018	Pigc|chr1:162132519-162133018	0.374807893374253	.	.
chr1	162477766	162478265	chr1	162044309	162044808	Dnm3|chr1:162044309-162044808	0.323502261924752	.	.
chr1	162548386	162548885	chr1	162305282	162305781	Eef1aknmt|chr1:162305282-162305781	0.359983496854855	.	.
chr1	162548386	162548885	chr1	162397773	162398272	Eef1aknmt|chr1:162397773-162398272	0.496520305332361	.	.
chr1	162548386	162548885	chr1	162402931	162403430	Eef1aknmt|chr1:162402931-162403430	0.508742999906991	.	.
chr1	162548386	162548885	chr1	162621772	162622271	Eef1aknmt|chr1:162621772-162622271	0.432473318535136	.	.
chr1	162548386	162548885	chr1	162727036	162727535	Eef1aknmt|chr1:162727036-162727535	0.378442431654561	.	.
chr1	162548386	162548885	chr1	162967604	162968103	Eef1aknmt|chr1:162967604-162968103	0.415946787530315	.	.
chr1	162548386	162548885	chr1	162967604	162968103	Eef1aknmt|chr1:162967604-162968103	0.415946787530316	.	.
chr1	162740352	162740851	chr1	162509243	162509742	Prrc2c|chr1:162509243-162509742	0.382016028079233	.	.
chr1	162740352	162740851	chr1	162621772	162622271	Prrc2c|chr1:162621772-162622271	0.410602959384862	.	.
chr1	163725017	163725516	chr1	163557432	163557931	Mettl11b|chr1:163557432-163557931	0.36676431220113	.	.
chr1	163725017	163725516	chr1	163952499	163952998	Mettl11b|chr1:163952499-163952998	0.569598369700994	.	.
chr1	163779331	163779830	chr1	163557432	163557931	Kifap3|chr1:163557432-163557931	0.275182044007665	.	.
chr1	163779331	163779830	chr1	163952499	163952998	Kifap3|chr1:163952499-163952998	0.4051146420221	.	.
chr1	164248686	164249185	chr1	163952499	163952998	Slc19a2|chr1:163952499-163952998	0.338401411814998	.	.
chr1	164307370	164307869	chr1	164366670	164367169	Blzf1|chr1:164366670-164367169	0.360146700943327	.	.
chr1	164307370	164307869	chr1	164441505	164442004	Blzf1|chr1:164441505-164442004	0.376484059000142	.	.
chr1	164307370	164307869	chr1	164585910	164586409	Blzf1|chr1:164585910-164586409	0.341680239997104	.	.
chr1	164457803	164458302	chr1	164184474	164184973	Atp1b1|chr1:164184474-164184973	0.427340779389611	.	.
chr1	164631669	164632168	chr1	164683734	164684233	Gm37754|chr1:164683734-164684233	0.316535290331056	.	.
chr1	164631669	164632168	chr1	164689190	164689689	Gm37754|chr1:164689190-164689689	0.318100671678466	.	.
chr1	164898957	164899456	chr1	164753679	164754178	Gm32569|chr1:164753679-164754178	0.393838551695088	.	.
chr1	164898957	164899456	chr1	165191422	165191921	Gm32569|chr1:165191422-165191921	0.378580341754434	.	.
chr1	165091724	165092223	chr1	164753679	164754178	4930568G15Rik|chr1:164753679-164754178	0.632666277423958	.	.
chr1	165236724	165237223	chr1	165018673	165019172	Tiprl|chr1:165018673-165019172	0.271204868721539	.	.
chr1	165236724	165237223	chr1	165281633	165282132	Tiprl|chr1:165281633-165282132	0.442881145420882	.	.
chr1	165460313	165460812	chr1	165191422	165191921	Dcaf6|chr1:165191422-165191921	0.481240821878243	.	.
chr1	165460313	165460812	chr1	165191422	165191921	Mpc2|chr1:165191422-165191921	0.481240821878243	.	.
chr1	165460922	165461421	chr1	165191422	165191921	Dcaf6|chr1:165191422-165191921	0.360328184502362	.	.
chr1	165460922	165461421	chr1	165191422	165191921	Mpc2|chr1:165191422-165191921	0.360328184502362	.	.
chr1	165460922	165461421	chr1	165281633	165282132	Dcaf6|chr1:165281633-165282132	0.333145195549154	.	.
chr1	165460922	165461421	chr1	165281633	165282132	Mpc2|chr1:165281633-165282132	0.333145195549154	.	.
chr1	165460922	165461421	chr1	165642102	165642601	Dcaf6|chr1:165642102-165642601	0.30568020732417	.	.
chr1	165460922	165461421	chr1	165642102	165642601	Mpc2|chr1:165642102-165642601	0.30568020732417	.	.
chr1	165634316	165634815	chr1	165281633	165282132	Mpzl1|chr1:165281633-165282132	0.646790274262002	.	.
chr1	165634316	165634815	chr1	165641351	165641850	Mpzl1|chr1:165641351-165641850	0.261457456819313	.	.
chr1	165634316	165634815	chr1	165642102	165642601	Mpzl1|chr1:165642102-165642601	0.587580357061337	.	.
chr1	165763500	165763999	chr1	166153330	166153829	Creg1|chr1:166153330-166153829	0.490786692021092	.	.
chr1	165763500	165763999	chr1	166160566	166161065	Creg1|chr1:166160566-166161065	0.292571913652997	.	.
chr1	165763500	165763999	chr1	166192340	166192839	Creg1|chr1:166192340-166192839	0.316281583370136	.	.
chr1	166003176	166003675	chr1	166244127	166244626	Gm26665|chr1:166244127-166244626	0.295396476588582	.	.
chr1	166003176	166003675	chr1	166244127	166244626	Pou2f1|chr1:166244127-166244626	0.295396476588582	.	.
chr1	166253817	166254316	chr1	166192340	166192839	Ildr2|chr1:166192340-166192839	0.267454980230644	.	.
chr1	166253817	166254316	chr1	166360121	166360620	Ildr2|chr1:166360121-166360620	0.561279166540861	.	.
chr1	166379002	166379501	chr1	166244127	166244626	Tada1|chr1:166244127-166244626	0.441967119900086	.	.
chr1	166409578	166410077	chr1	166023900	166024399	Pogk|chr1:166023900-166024399	0.535856557291093	.	.
chr1	166409578	166410077	chr1	166192340	166192839	Pogk|chr1:166192340-166192839	0.659621523153705	.	.
chr1	166409578	166410077	chr1	166260363	166260862	Pogk|chr1:166260363-166260862	0.628009570932312	.	.
chr1	166409578	166410077	chr1	166360121	166360620	Pogk|chr1:166360121-166360620	0.422562721003523	.	.
chr1	167284924	167285423	chr1	167032192	167032691	Gm2453|chr1:167032192-167032691	0.288014313973042	.	.
chr1	167284924	167285423	chr1	167032192	167032691	Uck2|chr1:167032192-167032691	0.288014313973042	.	.
chr1	167284924	167285423	chr1	167343523	167344022	Gm2453|chr1:167343523-167344022	0.380385758481262	.	.
chr1	167284924	167285423	chr1	167343523	167344022	Uck2|chr1:167343523-167344022	0.380385758481262	.	.
chr1	167308418	167308917	chr1	167032192	167032691	Tmco1|chr1:167032192-167032691	0.281673680536574	.	.
chr1	167308418	167308917	chr1	167343523	167344022	Tmco1|chr1:167343523-167344022	0.306603016191612	.	.
chr1	167349707	167350206	chr1	167343523	167344022	Aldh9a1|chr1:167343523-167344022	0.376041997991288	.	.
chr1	167349707	167350206	chr1	167749629	167750128	Aldh9a1|chr1:167749629-167750128	0.273843580799506	.	.
chr1	167597755	167598254	chr1	167259638	167260137	Rxrg|chr1:167259638-167260137	0.323756309966465	.	.
chr1	167597755	167598254	chr1	167560285	167560784	Rxrg|chr1:167560285-167560784	0.634075488660151	.	.
chr1	167597755	167598254	chr1	167821062	167821561	Rxrg|chr1:167821062-167821561	0.506597987121882	.	.
chr1	167598393	167598892	chr1	167560285	167560784	Rxrg|chr1:167560285-167560784	0.421974976850741	.	.
chr1	167598393	167598892	chr1	167821062	167821561	Rxrg|chr1:167821062-167821561	0.433530129929868	.	.
chr1	169531254	169531753	chr1	169384582	169385081	Nuf2|chr1:169384582-169385081	0.280312398907242	.	.
chr1	169531254	169531753	chr1	169418279	169418778	Nuf2|chr1:169418279-169418778	0.363550492941973	.	.
chr1	169747461	169747960	chr1	169418279	169418778	Rgs4|chr1:169418279-169418778	0.386819837017096	.	.
chr1	169747461	169747960	chr1	169817032	169817531	Rgs4|chr1:169817032-169817531	0.291668647070452	.	.
chr1	169969082	169969581	chr1	169830533	169831032	3110045C21Rik|chr1:169830533-169831032	0.323847186265811	.	.
chr1	169969082	169969581	chr1	169830533	169831032	Hsd17b7|chr1:169830533-169831032	0.323847186265811	.	.
chr1	170174840	170175339	chr1	170136286	170136785	Gm37748|chr1:170136286-170136785	0.307462327893972	.	.
chr1	170174840	170175339	chr1	170136286	170136785	Uap1|chr1:170136286-170136785	0.307462327893972	.	.
chr1	170174840	170175339	chr1	170356799	170357298	Gm37748|chr1:170356799-170357298	0.266844025322522	.	.
chr1	170174840	170175339	chr1	170356799	170357298	Uap1|chr1:170356799-170357298	0.266844025322522	.	.
chr1	170174840	170175339	chr1	170485206	170485705	Gm37748|chr1:170485206-170485705	0.32615234699076	.	.
chr1	170174840	170175339	chr1	170485206	170485705	Uap1|chr1:170485206-170485705	0.32615234699076	.	.
chr1	170215136	170215635	chr1	170356023	170356522	4930500M09Rik|chr1:170356023-170356522	0.369150129646024	.	.
chr1	170215136	170215635	chr1	170356023	170356522	Uhmk1|chr1:170356023-170356522	0.369150129646024	.	.
chr1	170215136	170215635	chr1	170403995	170404494	4930500M09Rik|chr1:170403995-170404494	0.314790448861667	.	.
chr1	170215136	170215635	chr1	170403995	170404494	Uhmk1|chr1:170403995-170404494	0.314790448861667	.	.
chr1	170215136	170215635	chr1	170489898	170490397	4930500M09Rik|chr1:170489898-170490397	0.325295360760672	.	.
chr1	170215136	170215635	chr1	170489898	170490397	Uhmk1|chr1:170489898-170490397	0.325295360760672	.	.
chr1	170589545	170590044	chr1	170849918	170850417	Nos1ap|chr1:170849918-170850417	0.543066206958247	.	.
chr1	170589545	170590044	chr1	170907734	170908233	Nos1ap|chr1:170907734-170908233	0.414416672379293	.	.
chr1	170867571	170868070	chr1	170908240	170908739	Atf6|chr1:170908240-170908739	0.294444427208286	.	.
chr1	170867571	170868070	chr1	170908240	170908739	Gm9929|chr1:170908240-170908739	0.294444427208286	.	.
chr1	170867571	170868070	chr1	171044776	171045275	Atf6|chr1:171044776-171045275	0.274700521305545	.	.
chr1	170867571	170868070	chr1	171044776	171045275	Gm9929|chr1:171044776-171045275	0.274700521305545	.	.
chr1	170867571	170868070	chr1	171102488	171102987	Atf6|chr1:171102488-171102987	0.360166286420978	.	.
chr1	170867571	170868070	chr1	171102488	171102987	Gm9929|chr1:171102488-171102987	0.360166286420978	.	.
chr1	170868410	170868909	chr1	170849918	170850417	Atf6|chr1:170849918-170850417	0.26834711137646	.	.
chr1	170868410	170868909	chr1	170849918	170850417	Gm9929|chr1:170849918-170850417	0.26834711137646	.	.
chr1	170885252	170885751	chr1	170907734	170908233	Dusp12|chr1:170907734-170908233	0.279716910141358	.	.
chr1	170885252	170885751	chr1	170907734	170908233	Gm26620|chr1:170907734-170908233	0.279716910141358	.	.
chr1	170885252	170885751	chr1	171110922	171111421	Dusp12|chr1:171110922-171111421	0.38093219137729	.	.
chr1	170885252	170885751	chr1	171110922	171111421	Gm26620|chr1:171110922-171111421	0.38093219137729	.	.
chr1	171150371	171150870	chr1	170855115	170855614	Mpz|chr1:170855115-170855614	0.358324544030634	.	.
chr1	171150371	171150870	chr1	170855115	170855614	Sdhc|chr1:170855115-170855614	0.358324544030634	.	.
chr1	171150371	171150870	chr1	170891614	170892113	Mpz|chr1:170891614-170892113	0.35737864827803	.	.
chr1	171150371	171150870	chr1	170891614	170892113	Sdhc|chr1:170891614-170892113	0.35737864827803	.	.
chr1	171150371	171150870	chr1	171172716	171173215	Mpz|chr1:171172716-171173215	0.605425683035975	.	.
chr1	171150371	171150870	chr1	171172716	171173215	Sdhc|chr1:171172716-171173215	0.605425683035975	.	.
chr1	171150371	171150870	chr1	171262470	171262969	Mpz|chr1:171262470-171262969	0.606029945413694	.	.
chr1	171150371	171150870	chr1	171262470	171262969	Sdhc|chr1:171262470-171262969	0.606029945413694	.	.
chr1	171196077	171196576	chr1	170907734	170908233	Pcp4l1|chr1:170907734-170908233	0.282168941788449	.	.
chr1	171196077	171196576	chr1	171263038	171263537	Pcp4l1|chr1:171263038-171263537	0.513443497859203	.	.
chr1	171222404	171222903	chr1	171044266	171044765	Tomm40l|chr1:171044266-171044765	0.350651513540823	.	.
chr1	171222404	171222903	chr1	171101659	171102158	Tomm40l|chr1:171101659-171102158	0.261265307750859	.	.
chr1	171270057	171270556	chr1	171172716	171173215	B4galt3|chr1:171172716-171173215	0.349738261693214	.	.
chr1	171270057	171270556	chr1	171262470	171262969	B4galt3|chr1:171262470-171262969	0.355126501147682	.	.
chr1	171270057	171270556	chr1	171263038	171263537	B4galt3|chr1:171263038-171263537	0.267534161627352	.	.
chr1	171270057	171270556	chr1	171379865	171380364	B4galt3|chr1:171379865-171380364	0.420337994857117	.	.
chr1	171281054	171281553	chr1	171044266	171044765	Ppox|chr1:171044266-171044765	0.373298538918658	.	.
chr1	171281054	171281553	chr1	171101659	171102158	Ppox|chr1:171101659-171102158	0.304097058442401	.	.
chr1	171281054	171281553	chr1	171658362	171658861	Ppox|chr1:171658362-171658861	0.389363205788003	.	.
chr1	171287719	171288218	chr1	171044266	171044765	Usp21|chr1:171044266-171044765	0.491459649069937	.	.
chr1	171287719	171288218	chr1	171101659	171102158	Usp21|chr1:171101659-171102158	0.344587472714376	.	.
chr1	171287719	171288218	chr1	171102488	171102987	Usp21|chr1:171102488-171102987	0.358512163154697	.	.
chr1	171287719	171288218	chr1	171247027	171247526	Usp21|chr1:171247027-171247526	0.418506176026988	.	.
chr1	171294566	171295065	chr1	171102488	171102987	Ufc1|chr1:171102488-171102987	0.38578048449544	.	.
chr1	171328705	171329204	chr1	171263038	171263537	Dedd|chr1:171263038-171263537	0.349132505909979	.	.
chr1	171328705	171329204	chr1	171379865	171380364	Dedd|chr1:171379865-171380364	0.292658443272526	.	.
chr1	171328705	171329204	chr1	171658362	171658861	Dedd|chr1:171658362-171658861	0.396140325627404	.	.
chr1	171329206	171329705	chr1	171044776	171045275	Dedd|chr1:171044776-171045275	0.359517533416923	.	.
chr1	171329206	171329705	chr1	171101659	171102158	Dedd|chr1:171101659-171102158	0.394245107167873	.	.
chr1	171345437	171345936	chr1	171044266	171044765	Nit1|chr1:171044266-171044765	0.549872381902979	.	.
chr1	171345437	171345936	chr1	171044266	171044765	Pfdn2|chr1:171044266-171044765	0.549872381902979	.	.
chr1	171345437	171345936	chr1	171101659	171102158	Nit1|chr1:171101659-171102158	0.395170449706964	.	.
chr1	171345437	171345936	chr1	171101659	171102158	Pfdn2|chr1:171101659-171102158	0.395170449706964	.	.
chr1	171345437	171345936	chr1	171102488	171102987	Nit1|chr1:171102488-171102987	0.537750811778851	.	.
chr1	171345437	171345936	chr1	171102488	171102987	Pfdn2|chr1:171102488-171102987	0.537750811778851	.	.
chr1	171345437	171345936	chr1	171247027	171247526	Nit1|chr1:171247027-171247526	0.523955909887407	.	.
chr1	171345437	171345936	chr1	171247027	171247526	Pfdn2|chr1:171247027-171247526	0.523955909887407	.	.
chr1	171360576	171361075	chr1	171110922	171111421	Klhdc9|chr1:171110922-171111421	0.366588585345924	.	.
chr1	171360576	171361075	chr1	171658362	171658861	Klhdc9|chr1:171658362-171658861	0.375130168120837	.	.
chr1	171411068	171411567	chr1	171044266	171044765	Usf1|chr1:171044266-171044765	0.29637672144808	.	.
chr1	171411068	171411567	chr1	171044776	171045275	Usf1|chr1:171044776-171045275	0.272535450413591	.	.
chr1	172027641	172028140	chr1	172027134	172027633	Vangl2|chr1:172027134-172027633	0.465418881646844	.	.
chr1	172027641	172028140	chr1	172490308	172490807	Vangl2|chr1:172490308-172490807	0.262562676232729	.	.
chr1	172082460	172082959	chr1	172107605	172108104	Copa|chr1:172107605-172108104	0.325547544862266	.	.
chr1	172082460	172082959	chr1	172107605	172108104	Ncstn|chr1:172107605-172108104	0.325547544862266	.	.
chr1	172126494	172126993	chr1	172311471	172311970	Pex19|chr1:172311471-172311970	0.386018847992197	.	.
chr1	172147848	172148347	chr1	172040183	172040682	Dcaf8|chr1:172040183-172040682	0.39924347555758	.	.
chr1	172147848	172148347	chr1	172217086	172217585	Dcaf8|chr1:172217086-172217585	0.511704746751968	.	.
chr1	172147848	172148347	chr1	172312070	172312569	Dcaf8|chr1:172312070-172312569	0.359986298440926	.	.
chr1	172206038	172206537	chr1	172107605	172108104	Pea15a|chr1:172107605-172108104	0.4408190302018	.	.
chr1	172206038	172206537	chr1	172312070	172312569	Pea15a|chr1:172312070-172312569	0.490577757439019	.	.
chr1	172206562	172207061	chr1	172040183	172040682	Pea15a|chr1:172040183-172040682	0.595495785744872	.	.
chr1	172206562	172207061	chr1	172217086	172217585	Pea15a|chr1:172217086-172217585	0.526347863334212	.	.
chr1	172206562	172207061	chr1	172311471	172311970	Pea15a|chr1:172311471-172311970	0.482463791614129	.	.
chr1	172206562	172207061	chr1	172312070	172312569	Pea15a|chr1:172312070-172312569	0.316068377464796	.	.
chr1	172329099	172329598	chr1	172040183	172040682	Kcnj9|chr1:172040183-172040682	0.332817765788491	.	.
chr1	172329099	172329598	chr1	172217086	172217585	Kcnj9|chr1:172217086-172217585	0.511055149360195	.	.
chr1	172329099	172329598	chr1	172280086	172280585	Kcnj9|chr1:172280086-172280585	0.326875751418129	.	.
chr1	172329099	172329598	chr1	172311471	172311970	Kcnj9|chr1:172311471-172311970	0.361403729096878	.	.
chr1	172329099	172329598	chr1	172312070	172312569	Kcnj9|chr1:172312070-172312569	0.425136791905195	.	.
chr1	172376174	172376673	chr1	172107605	172108104	Pigm|chr1:172107605-172108104	0.470970952175824	.	.
chr1	172376174	172376673	chr1	172280086	172280585	Pigm|chr1:172280086-172280585	0.440409781454063	.	.
chr1	172376174	172376673	chr1	172312070	172312569	Pigm|chr1:172312070-172312569	0.290482277098301	.	.
chr1	172481873	172482372	chr1	172312070	172312569	Igsf9|chr1:172312070-172312569	0.44177500583769	.	.
chr1	172520879	172521378	chr1	172311471	172311970	Cfap45|chr1:172311471-172311970	0.301750396473705	.	.
chr1	172520879	172521378	chr1	172528665	172529164	Cfap45|chr1:172528665-172529164	0.414460470757367	.	.
chr1	172632295	172632794	chr1	172312070	172312569	Dusp23|chr1:172312070-172312569	0.405726102713072	.	.
chr1	172632827	172633326	chr1	172312070	172312569	Dusp23|chr1:172312070-172312569	0.493442813846036	.	.
chr1	174501578	174502077	chr1	174503374	174503873	Fmn2|chr1:174503374-174503873	0.347817622142732	.	.
chr1	174501578	174502077	chr1	174513291	174513790	Fmn2|chr1:174513291-174513790	0.261994901916846	.	.
chr1	174501578	174502077	chr1	174759317	174759816	Fmn2|chr1:174759317-174759816	0.380781208664418	.	.
chr1	174501578	174502077	chr1	174999750	175000249	Fmn2|chr1:174999750-175000249	0.344630858500304	.	.
chr1	174921518	174922017	chr1	175203497	175203996	Grem2|chr1:175203497-175203996	0.307688728793695	.	.
chr1	175491640	175492139	chr1	174999750	175000249	Rgs7|chr1:174999750-175000249	0.425220113948815	.	.
chr1	175491640	175492139	chr1	175203497	175203996	Rgs7|chr1:175203497-175203996	0.482474664841047	.	.
chr1	175491640	175492139	chr1	175391932	175392431	Rgs7|chr1:175391932-175392431	0.316787151553385	.	.
chr1	175492256	175492755	chr1	174999750	175000249	Rgs7|chr1:174999750-175000249	0.300939299447749	.	.
chr1	175492256	175492755	chr1	175203497	175203996	Rgs7|chr1:175203497-175203996	0.28538097583756	.	.
chr1	175625436	175625935	chr1	175259030	175259529	Fh1|chr1:175259030-175259529	0.425470065693886	.	.
chr1	175692503	175693002	chr1	175936373	175936872	Chml|chr1:175936373-175936872	0.293264057469404	.	.
chr1	175692503	175693002	chr1	175936373	175936872	Opn3|chr1:175936373-175936872	0.293264057469404	.	.
chr1	175880538	175881037	chr1	175770581	175771080	Exo1|chr1:175770581-175771080	0.517525550642948	.	.
chr1	175880538	175881037	chr1	175823962	175824461	Exo1|chr1:175823962-175824461	0.323654502978418	.	.
chr1	176275192	176275691	chr1	176013812	176014311	Gm38101|chr1:176013812-176014311	0.543321375568034	.	.
chr1	176275192	176275691	chr1	176013812	176014311	Pld5|chr1:176013812-176014311	0.543321375568034	.	.
chr1	176275192	176275691	chr1	176039743	176040242	Gm38101|chr1:176039743-176040242	0.314145496684393	.	.
chr1	176275192	176275691	chr1	176039743	176040242	Pld5|chr1:176039743-176040242	0.314145496684393	.	.
chr1	176275192	176275691	chr1	176060884	176061383	Gm38101|chr1:176060884-176061383	0.576219995166877	.	.
chr1	176275192	176275691	chr1	176060884	176061383	Pld5|chr1:176060884-176061383	0.576219995166877	.	.
chr1	176275192	176275691	chr1	176522262	176522761	Gm38101|chr1:176522262-176522761	0.311103010645006	.	.
chr1	176275192	176275691	chr1	176522262	176522761	Pld5|chr1:176522262-176522761	0.311103010645006	.	.
chr1	176275192	176275691	chr1	176675146	176675645	Gm38101|chr1:176675146-176675645	0.3142213621267	.	.
chr1	176275192	176275691	chr1	176675146	176675645	Pld5|chr1:176675146-176675645	0.3142213621267	.	.
chr1	176813947	176814446	chr1	176922874	176923373	Cep170|chr1:176922874-176923373	0.289164046933787	.	.
chr1	176813947	176814446	chr1	176922874	176923373	Sdccag8|chr1:176922874-176923373	0.289164046933787	.	.
chr1	176814465	176814964	chr1	176615542	176616041	Cep170|chr1:176615542-176616041	0.369427873417321	.	.
chr1	176814465	176814964	chr1	176615542	176616041	Sdccag8|chr1:176615542-176616041	0.369427873417321	.	.
chr1	177257580	177258079	chr1	177126516	177127015	Akt3|chr1:177126516-177127015	0.356036366700486	.	.
chr1	178187311	178187810	chr1	178290989	178291488	Desi2|chr1:178290989-178291488	0.327429241028192	.	.
chr1	178187311	178187810	chr1	178336353	178336852	Desi2|chr1:178336353-178336852	0.320683702775487	.	.
chr1	178187311	178187810	chr1	178368821	178369320	Desi2|chr1:178368821-178369320	0.268927799712726	.	.
chr1	178276142	178276641	chr1	178463658	178464157	4930527J03Rik|chr1:178463658-178464157	0.275390182308173	.	.
chr1	178337559	178338058	chr1	178336353	178336852	Hnrnpu|chr1:178336353-178336852	0.283944933895708	.	.
chr1	179546057	179546556	chr1	179261687	179262186	Cnst|chr1:179261687-179262186	0.329823025475259	.	.
chr1	179546057	179546556	chr1	179261687	179262186	Tfb2m|chr1:179261687-179262186	0.329823025475259	.	.
chr1	179546057	179546556	chr1	179390223	179390722	Cnst|chr1:179390223-179390722	0.266662735136782	.	.
chr1	179546057	179546556	chr1	179390223	179390722	Tfb2m|chr1:179390223-179390722	0.266662735136782	.	.
chr1	179546057	179546556	chr1	179605881	179606380	Cnst|chr1:179605881-179606380	0.491294584004273	.	.
chr1	179546057	179546556	chr1	179605881	179606380	Tfb2m|chr1:179605881-179606380	0.491294584004273	.	.
chr1	179546570	179547069	chr1	179261161	179261660	Cnst|chr1:179261161-179261660	0.318974505338001	.	.
chr1	179546570	179547069	chr1	179261161	179261660	Tfb2m|chr1:179261161-179261660	0.318974505338001	.	.
chr1	179546570	179547069	chr1	179645628	179646127	Cnst|chr1:179645628-179646127	0.438961375344572	.	.
chr1	179546570	179547069	chr1	179645628	179646127	Tfb2m|chr1:179645628-179646127	0.438961375344572	.	.
chr1	179667997	179668496	chr1	179261687	179262186	Sccpdh|chr1:179261687-179262186	0.289785867494255	.	.
chr1	179803447	179803946	chr1	179605881	179606380	Ahctf1|chr1:179605881-179606380	0.546103140829288	.	.
chr1	179803447	179803946	chr1	179605881	179606380	Gm10518|chr1:179605881-179606380	0.546103140829288	.	.
chr1	180256056	180256555	chr1	180268550	180269049	Gm31728|chr1:180268550-180269049	0.262709586456866	.	.
chr1	180256056	180256555	chr1	180387432	180387931	Gm31728|chr1:180387432-180387931	0.481873565482946	.	.
chr1	180256056	180256555	chr1	180427682	180428181	Gm31728|chr1:180427682-180428181	0.353586635045266	.	.
chr1	180483264	180483763	chr1	180134943	180135442	Stum|chr1:180134943-180135442	0.40275373044114	.	.
chr1	180483264	180483763	chr1	180384307	180384806	Stum|chr1:180384307-180384806	0.386279473172207	.	.
chr1	180483928	180484427	chr1	180384307	180384806	Stum|chr1:180384307-180384806	0.418553465089193	.	.
chr1	180520142	180520641	chr1	180268550	180269049	Gm37267|chr1:180268550-180269049	0.409101800390274	.	.
chr1	180520142	180520641	chr1	180427682	180428181	Gm37267|chr1:180427682-180428181	0.330205347492517	.	.
chr1	180568576	180569075	chr1	180387432	180387931	Parp1|chr1:180387432-180387931	0.433793908953691	.	.
chr1	180725789	180726288	chr1	180387432	180387931	Acbd3|chr1:180387432-180387931	0.48048930308598	.	.
chr1	180813365	180813864	chr1	181023497	181023996	H3f3a|chr1:181023497-181023996	0.330509237856988	.	.
chr1	180813365	180813864	chr1	181023497	181023996	H3f3aos|chr1:181023497-181023996	0.330509237856988	.	.
chr1	180903944	180904443	chr1	181150665	181151164	Pycr2|chr1:181150665-181151164	0.442502400362791	.	.
chr1	181144061	181144560	chr1	181369005	181369504	Cnih4|chr1:181369005-181369504	0.374056062788331	.	.
chr1	181144061	181144560	chr1	181369005	181369504	Nvl|chr1:181369005-181369504	0.374056062788331	.	.
chr1	181211237	181211736	chr1	181150665	181151164	Wdr26|chr1:181150665-181151164	0.312704452152541	.	.
chr1	181211237	181211736	chr1	181420231	181420730	Wdr26|chr1:181420231-181420730	0.402593168048353	.	.
chr1	181211764	181212263	chr1	181447926	181448425	Wdr26|chr1:181447926-181448425	0.323568327132997	.	.
chr1	181352831	181353330	chr1	181017318	181017817	Cnih3|chr1:181017318-181017817	0.312052448879207	.	.
chr1	182019822	182020321	chr1	181757035	181757534	Enah|chr1:181757035-181757534	0.278354112684801	.	.
chr1	182019822	182020321	chr1	182302497	182302996	Enah|chr1:182302497-182302996	0.283905960716831	.	.
chr1	182019822	182020321	chr1	182489705	182490204	Enah|chr1:182489705-182490204	0.26299557797308	.	.
chr1	182020341	182020840	chr1	181757035	181757534	Enah|chr1:181757035-181757534	0.324779337181841	.	.
chr1	182020341	182020840	chr1	182081947	182082446	Enah|chr1:182081947-182082446	0.311010576423231	.	.
chr1	182124497	182124996	chr1	181968177	181968676	Srp9|chr1:181968177-181968676	0.357670333878181	.	.
chr1	182124497	182124996	chr1	181975524	181976023	Srp9|chr1:181975524-181976023	0.354744837395514	.	.
chr1	182282558	182283057	chr1	182578639	182579138	Degs1|chr1:182578639-182579138	0.271632056831092	.	.
chr1	182341398	182341897	chr1	182081947	182082446	Fbxo28|chr1:182081947-182082446	0.425280126563175	.	.
chr1	182341398	182341897	chr1	182663670	182664169	Fbxo28|chr1:182663670-182664169	0.345479146128514	.	.
chr1	182341398	182341897	chr1	182728937	182729436	Fbxo28|chr1:182728937-182729436	0.318338838806785	.	.
chr1	182408896	182409395	chr1	182302497	182302996	Trp53bp2|chr1:182302497-182302996	0.262397879964886	.	.
chr1	182517320	182517819	chr1	182578639	182579138	Capn2|chr1:182578639-182579138	0.329333549716085	.	.
chr1	182763734	182764233	chr1	182506462	182506961	Susd4|chr1:182506462-182506961	0.498586703773927	.	.
chr1	182763734	182764233	chr1	182852064	182852563	Susd4|chr1:182852064-182852563	0.494937619811917	.	.
chr1	183296824	183297323	chr1	183720201	183720700	Aida|chr1:183720201-183720700	0.343846857410692	.	.
chr1	183296824	183297323	chr1	183720201	183720700	Brox|chr1:183720201-183720700	0.343846857410692	.	.
chr1	183297516	183298015	chr1	183720201	183720700	Brox|chr1:183720201-183720700	0.390245370898773	.	.
chr1	184845644	184846143	chr1	185022988	185023487	Marc2|chr1:185022988-185023487	0.266418725622621	.	.
chr1	184999545	185000044	chr1	184650564	184651063	Mark1|chr1:184650564-184651063	0.363734714360353	.	.
chr1	184999545	185000044	chr1	184650564	184651063	Mark1|chr1:184650564-184651063	0.363734714360354	.	.
chr1	184999545	185000044	chr1	185217914	185218413	Mark1|chr1:185217914-185218413	0.594746179287903	.	.
chr1	185203864	185204363	chr1	185117250	185117749	Rab3gap2|chr1:185117250-185117749	0.494244395490157	.	.
chr1	185203864	185204363	chr1	185117250	185117749	Rab3gap2|chr1:185117250-185117749	0.494244395490158	.	.
chr1	185329129	185329628	chr1	185117250	185117749	Iars2|chr1:185117250-185117749	0.57201397440803	.	.
chr1	185331876	185332375	chr1	185022988	185023487	Bpnt1|chr1:185022988-185023487	0.392557090596783	.	.
chr1	185331876	185332375	chr1	185117250	185117749	Bpnt1|chr1:185117250-185117749	0.385692828269256	.	.
chr1	185362697	185363196	chr1	185185526	185186025	4930532G15Rik|chr1:185185526-185186025	0.387366042008024	.	.
chr1	185362697	185363196	chr1	185185526	185186025	Eprs|chr1:185185526-185186025	0.387366042008024	.	.
chr1	185455175	185455674	chr1	185022988	185023487	Gm2061|chr1:185022988-185023487	0.465307301659148	.	.
chr1	185455175	185455674	chr1	185022988	185023487	Slc30a10|chr1:185022988-185023487	0.465307301659148	.	.
chr1	186117016	186117515	chr1	186018664	186019163	Lyplal1|chr1:186018664-186019163	0.375344302020123	.	.
chr1	187652340	187652839	chr1	187672412	187672911	Gm36388|chr1:187672412-187672911	0.276332194674208	.	.
chr1	189007615	189008114	chr1	188978127	188978626	Kctd3|chr1:188978127-188978626	0.311827918148923	.	.
chr1	189343635	189344134	chr1	189113043	189113542	A430027H14Rik|chr1:189113043-189113542	0.366834902792491	.	.
chr1	189343635	189344134	chr1	189217799	189218298	A430027H14Rik|chr1:189217799-189218298	0.324808437908515	.	.
chr1	189343635	189344134	chr1	189228632	189229131	A430027H14Rik|chr1:189228632-189229131	0.528011941917306	.	.
chr1	189343635	189344134	chr1	189457410	189457909	A430027H14Rik|chr1:189457410-189457909	0.485721948258534	.	.
chr1	189687923	189688422	chr1	189645268	189645767	Cenpf|chr1:189645268-189645767	0.555331528456657	.	.
chr1	190911562	190912061	chr1	191183196	191183695	Rps6kc1|chr1:191183196-191183695	0.445243594918908	.	.
chr1	191026045	191026544	chr1	190928315	190928814	A230020J21Rik|chr1:190928315-190928814	0.433021990717164	.	.
chr1	191026045	191026544	chr1	190928315	190928814	Flvcr1|chr1:190928315-190928814	0.433021990717164	.	.
chr1	191062684	191063183	chr1	190928315	190928814	Nsl1|chr1:190928315-190928814	0.379877746434726	.	.
chr1	191062684	191063183	chr1	190928315	190928814	Tatdn3|chr1:190928315-190928814	0.379877746434726	.	.
chr1	191224177	191224676	chr1	191414363	191414862	D730003I15Rik|chr1:191414363-191414862	0.448230996643653	.	.
chr1	191325660	191326159	chr1	191470543	191471042	Pacc1|chr1:191470543-191471042	0.288680024114468	.	.
chr1	191575408	191575907	chr1	191414363	191414862	Dtl|chr1:191414363-191414862	0.287342137054001	.	.
chr1	191575408	191575907	chr1	191414363	191414862	Ints7|chr1:191414363-191414862	0.287342137054001	.	.
chr1	191575408	191575907	chr1	191611650	191612149	Dtl|chr1:191611650-191612149	0.491620404169824	.	.
chr1	191575408	191575907	chr1	191611650	191612149	Ints7|chr1:191611650-191612149	0.491620404169824	.	.
chr1	191575408	191575907	chr1	191894316	191894815	Dtl|chr1:191894316-191894815	0.372890862151008	.	.
chr1	191575408	191575907	chr1	191894316	191894815	Ints7|chr1:191894316-191894815	0.372890862151008	.	.
chr1	191906374	191906873	chr1	191592326	191592825	1700034H15Rik|chr1:191592326-191592825	0.384044172752554	.	.
chr1	191906374	191906873	chr1	191592326	191592825	Slc30a1|chr1:191592326-191592825	0.384044172752554	.	.
chr1	191906374	191906873	chr1	191894316	191894815	1700034H15Rik|chr1:191894316-191894815	0.385273014977817	.	.
chr1	191906374	191906873	chr1	191894316	191894815	Slc30a1|chr1:191894316-191894815	0.385273014977817	.	.
chr1	191989950	191990449	chr1	191611650	191612149	Gm26670|chr1:191611650-191612149	0.547234274574433	.	.
chr1	192092422	192092921	chr1	191894316	191894815	Gm26879|chr1:191894316-191894815	0.283540698309735	.	.
chr1	192092422	192092921	chr1	191894316	191894815	Traf5|chr1:191894316-191894815	0.283540698309735	.	.
chr1	192092422	192092921	chr1	192061556	192062055	Gm26879|chr1:192061556-192062055	0.404833495641497	.	.
chr1	192092422	192092921	chr1	192061556	192062055	Traf5|chr1:192061556-192062055	0.404833495641497	.	.
chr1	192136426	192136925	chr1	191894316	191894815	Gm10516|chr1:191894316-191894815	0.342663624064911	.	.
chr1	192770423	192770922	chr1	192562972	192563471	Hhat|chr1:192562972-192563471	0.469381043418781	.	.
chr1	192770423	192770922	chr1	192677588	192678087	Hhat|chr1:192677588-192678087	0.337834431881791	.	.
chr1	192770423	192770922	chr1	192719715	192720214	Hhat|chr1:192719715-192720214	0.37634692737335	.	.
chr1	192770423	192770922	chr1	192720225	192720724	Hhat|chr1:192720225-192720724	0.307703700967998	.	.
chr1	192770423	192770922	chr1	192755099	192755598	Hhat|chr1:192755099-192755598	0.482568676648583	.	.
chr1	192770423	192770922	chr1	192762876	192763375	Hhat|chr1:192762876-192763375	0.486464142391998	.	.
chr1	192770423	192770922	chr1	193243843	193244342	Hhat|chr1:193243843-193244342	0.678577602577413	.	.
chr1	193035210	193035709	chr1	192755099	192755598	Syt14|chr1:192755099-192755598	0.270847330812433	.	.
chr1	193035210	193035709	chr1	192762876	192763375	Syt14|chr1:192762876-192763375	0.540691810988347	.	.
chr1	193035210	193035709	chr1	193379426	193379925	Syt14|chr1:193379426-193379925	0.416560488939192	.	.
chr1	193035812	193036311	chr1	192755099	192755598	Syt14|chr1:192755099-192755598	0.429961948310457	.	.
chr1	193035812	193036311	chr1	193243843	193244342	Syt14|chr1:193243843-193244342	0.333697570971364	.	.
chr1	193130022	193130521	chr1	192861257	192861756	Utp25|chr1:192861257-192861756	0.264262202078249	.	.
chr1	193208153	193208652	chr1	192784324	192784823	Lamb3|chr1:192784324-192784823	0.269806836225345	.	.
chr1	193208153	193208652	chr1	192791794	192792293	Lamb3|chr1:192791794-192792293	0.332076287572918	.	.
chr1	193208153	193208652	chr1	192983902	192984401	Lamb3|chr1:192983902-192984401	0.376376591809049	.	.
chr1	193208153	193208652	chr1	193480767	193481266	Lamb3|chr1:193480767-193481266	0.365129540965042	.	.
chr1	193370052	193370551	chr1	193243843	193244342	Camk1g|chr1:193243843-193244342	0.326323514430936	.	.
chr1	193370052	193370551	chr1	193520721	193521220	Camk1g|chr1:193520721-193521220	0.408530658804529	.	.
chr1	193370052	193370551	chr1	193568639	193569138	Camk1g|chr1:193568639-193569138	0.380535646854812	.	.
chr1	193370052	193370551	chr1	193720305	193720804	Camk1g|chr1:193720305-193720804	0.30158999520901	.	.
chr1	194976111	194976610	chr1	194977967	194978466	A330023F24Rik|chr1:194977967-194978466	0.553295828733813	.	.
chr1	194976111	194976610	chr1	194977967	194978466	A330023F24Rik|chr1:194977967-194978466	0.553295828733814	.	.
chr1	194976111	194976610	chr1	194977967	194978466	Gm16897|chr1:194977967-194978466	0.553295828733813	.	.
chr1	194976111	194976610	chr1	194977967	194978466	Gm16897|chr1:194977967-194978466	0.553295828733814	.	.
chr1	195018071	195018570	chr1	194754581	194755080	Gm37027|chr1:194754581-194755080	0.580369097021009	.	.
chr1	195018071	195018570	chr1	194836673	194837172	Gm37027|chr1:194836673-194837172	0.366956561913035	.	.
chr1	195018071	195018570	chr1	194962131	194962630	Gm37027|chr1:194962131-194962630	0.404204894140423	.	.
chr1	195018071	195018570	chr1	195016706	195017205	Gm37027|chr1:195016706-195017205	0.335168009082514	.	.
chr1	195018071	195018570	chr1	195040386	195040885	Gm37027|chr1:195040386-195040885	0.300388852005208	.	.
chr1	195130829	195131328	chr1	195016706	195017205	Cr1l|chr1:195016706-195017205	0.454805896544508	.	.
chr10	4387235	4387734	chr10	4386733	4387232	Zbtb2|chr10:4386733-4387232	0.355724700553234	.	.
chr10	4432192	4432691	chr10	4386733	4387232	Armt1|chr10:4386733-4387232	0.500868583452302	.	.
chr10	4432192	4432691	chr10	4386733	4387232	Rmnd1|chr10:4386733-4387232	0.500868583452302	.	.
chr10	5550504	5551003	chr10	5264459	5264958	Syne1|chr10:5264459-5264958	0.483518533508035	.	.
chr10	5550504	5551003	chr10	5415637	5416136	Syne1|chr10:5415637-5416136	0.302586992024275	.	.
chr10	5550504	5551003	chr10	5549987	5550486	Syne1|chr10:5549987-5550486	0.309730089933804	.	.
chr10	5922199	5922698	chr10	5514520	5515019	Rgs17|chr10:5514520-5515019	0.473364478150739	.	.
chr10	5922199	5922698	chr10	5591297	5591796	Rgs17|chr10:5591297-5591796	0.742654280361793	.	.
chr10	5922199	5922698	chr10	5849767	5850266	Rgs17|chr10:5849767-5850266	0.496438454642249	.	.
chr10	5922199	5922698	chr10	6124365	6124864	Rgs17|chr10:6124365-6124864	0.760744153553714	.	.
chr10	7212004	7212503	chr10	6895718	6896217	Cnksr3|chr10:6895718-6896217	0.387000692197007	.	.
chr10	7680943	7681442	chr10	7900869	7901368	Lats1|chr10:7900869-7901368	0.328542926438571	.	.
chr10	7680943	7681442	chr10	7900869	7901368	Pcmt1|chr10:7900869-7901368	0.328542926438571	.	.
chr10	7792631	7793130	chr10	7900869	7901368	Ginm1|chr10:7900869-7901368	0.304380777706961	.	.
chr10	7792631	7793130	chr10	7900869	7901368	Ppil4|chr10:7900869-7901368	0.304380777706961	.	.
chr10	7956090	7956589	chr10	7663092	7663591	Tab2|chr10:7663092-7663591	0.312183416336015	.	.
chr10	9674500	9674999	chr10	9586332	9586831	Samd5|chr10:9586332-9586831	0.410648048832256	.	.
chr10	9675019	9675518	chr10	9331547	9332046	Samd5|chr10:9331547-9332046	0.449358459448661	.	.
chr10	9675019	9675518	chr10	9586332	9586831	Samd5|chr10:9586332-9586831	0.31224544233588	.	.
chr10	9901024	9901523	chr10	10062505	10063004	Gm46210|chr10:10062505-10063004	0.376324541665114	.	.
chr10	9901024	9901523	chr10	10062505	10063004	Stxbp5|chr10:10062505-10063004	0.376324541665114	.	.
chr10	9901801	9902300	chr10	10093567	10094066	Gm46210|chr10:10093567-10094066	0.387957187822569	.	.
chr10	9901801	9902300	chr10	10093567	10094066	Stxbp5|chr10:10093567-10094066	0.387957187822569	.	.
chr10	9901801	9902300	chr10	10094090	10094589	Gm46210|chr10:10094090-10094589	0.358748835341687	.	.
chr10	9901801	9902300	chr10	10094090	10094589	Stxbp5|chr10:10094090-10094589	0.358748835341687	.	.
chr10	9976303	9976802	chr10	10077716	10078215	Gm28905|chr10:10077716-10078215	0.439186088688788	.	.
chr10	9976303	9976802	chr10	10085958	10086457	Gm28905|chr10:10085958-10086457	0.417663196032155	.	.
chr10	9976303	9976802	chr10	9957429	9957928	Gm28905|chr10:9957429-9957928	0.775464536050211	.	.
chr10	9976303	9976802	chr10	9957949	9958448	Gm28905|chr10:9957949-9958448	0.709535409526011	.	.
chr10	11082083	11082582	chr10	11199982	11200481	Grm1|chr10:11199982-11200481	0.428928353027265	.	.
chr10	11082083	11082582	chr10	11491884	11492383	Grm1|chr10:11491884-11492383	0.324657977412598	.	.
chr10	11149164	11149663	chr10	11199982	11200481	Shprh|chr10:11199982-11200481	0.424086212666025	.	.
chr10	11149164	11149663	chr10	11491884	11492383	Shprh|chr10:11491884-11492383	0.284289704327704	.	.
chr10	11280524	11281023	chr10	11491884	11492383	4930432B10Rik|chr10:11491884-11492383	0.418916474166146	.	.
chr10	11280524	11281023	chr10	11491884	11492383	Fbxo30|chr10:11491884-11492383	0.418916474166146	.	.
chr10	11281047	11281546	chr10	11199982	11200481	4930432B10Rik|chr10:11199982-11200481	0.31192739533248	.	.
chr10	11281047	11281546	chr10	11199982	11200481	Fbxo30|chr10:11199982-11200481	0.31192739533248	.	.
chr10	12922927	12923426	chr10	12507768	12508267	B230208H11Rik|chr10:12507768-12508267	0.399888683180235	.	.
chr10	12922927	12923426	chr10	13008121	13008620	B230208H11Rik|chr10:13008121-13008620	0.278382198597262	.	.
chr10	13192919	13193418	chr10	13214160	13214659	Ltv1|chr10:13214160-13214659	0.329085035945915	.	.
chr10	13552855	13553354	chr10	13584990	13585489	Adat2|chr10:13584990-13585489	0.334521040656583	.	.
chr10	13552855	13553354	chr10	13584990	13585489	Pex3|chr10:13584990-13585489	0.334521040656583	.	.
chr10	13868703	13869202	chr10	13967576	13968075	Aig1|chr10:13967576-13968075	0.351027787207886	.	.
chr10	13965511	13966010	chr10	13584990	13585489	Hivep2|chr10:13584990-13585489	0.33372054839984	.	.
chr10	13965511	13966010	chr10	13654037	13654536	Hivep2|chr10:13654037-13654536	0.276203437336585	.	.
chr10	13965511	13966010	chr10	13761008	13761507	Hivep2|chr10:13761008-13761507	0.300822181413434	.	.
chr10	14195933	14196432	chr10	13761623	13762122	Gm48843|chr10:13761623-13762122	0.320209199733463	.	.
chr10	14195933	14196432	chr10	13832582	13833081	Gm48843|chr10:13832582-13833081	0.385050620241418	.	.
chr10	14195933	14196432	chr10	14004724	14005223	Gm48843|chr10:14004724-14005223	0.274332010405572	.	.
chr10	14195933	14196432	chr10	14180011	14180510	Gm48843|chr10:14180011-14180510	0.27997254601895	.	.
chr10	14195933	14196432	chr10	14314537	14315036	Gm48843|chr10:14314537-14315036	0.427583343625299	.	.
chr10	14195933	14196432	chr10	14315229	14315728	Gm48843|chr10:14315229-14315728	0.292797877231786	.	.
chr10	14195933	14196432	chr10	14391220	14391719	Gm48843|chr10:14391220-14391719	0.583416712830969	.	.
chr10	14196708	14197207	chr10	13967576	13968075	Gm48843|chr10:13967576-13968075	0.348360110672485	.	.
chr10	17331923	17332422	chr10	17331372	17331871	Gm47760|chr10:17331372-17331871	0.282693576487926	.	.
chr10	17527277	17527776	chr10	17486010	17486509	Gm47770|chr10:17486010-17486509	0.349954311686839	.	.
chr10	17722198	17722697	chr10	17486010	17486509	Cited2|chr10:17486010-17486509	0.28940904150554	.	.
chr10	17722963	17723462	chr10	17486010	17486509	Cited2|chr10:17486010-17486509	0.540923677759868	.	.
chr10	17722963	17723462	chr10	17814956	17815455	Cited2|chr10:17814956-17815455	0.375897905194778	.	.
chr10	17795966	17796465	chr10	17869893	17870392	Txlnb|chr10:17869893-17870392	0.267095439714836	.	.
chr10	17795966	17796465	chr10	17921553	17922052	Txlnb|chr10:17921553-17922052	0.522276948077036	.	.
chr10	17795966	17796465	chr10	18182182	18182681	Txlnb|chr10:18182182-18182681	0.315731308516804	.	.
chr10	17947841	17948340	chr10	17869893	17870392	Heca|chr10:17869893-17870392	0.499292990506858	.	.
chr10	17947841	17948340	chr10	18182182	18182681	Heca|chr10:18182182-18182681	0.525494314107426	.	.
chr10	17948344	17948843	chr10	17830304	17830803	Heca|chr10:17830304-17830803	0.361491408400908	.	.
chr10	17948344	17948843	chr10	17831025	17831524	Heca|chr10:17831025-17831524	0.380172645147963	.	.
chr10	18022923	18023422	chr10	17814956	17815455	Abracl|chr10:17814956-17815455	0.533384471959768	.	.
chr10	18743491	18743990	chr10	18916956	18917455	Arfgef3|chr10:18916956-18917455	0.276425699162973	.	.
chr10	18743491	18743990	chr10	18916956	18917455	Gm32926|chr10:18916956-18917455	0.276425699162973	.	.
chr10	19015270	19015769	chr10	18916956	18917455	Tnfaip3|chr10:18916956-18917455	0.36207263442257	.	.
chr10	19645071	19645570	chr10	19779077	19779576	9230106D20Rik|chr10:19779077-19779576	0.714134451965543	.	.
chr10	19907191	19907690	chr10	19779077	19779576	Pex7|chr10:19779077-19779576	0.33992225401065	.	.
chr10	19907191	19907690	chr10	20018243	20018742	Pex7|chr10:20018243-20018742	0.360799853386122	.	.
chr10	19907191	19907690	chr10	20018793	20019292	Pex7|chr10:20018793-20019292	0.382343058359702	.	.
chr10	19933466	19933965	chr10	19915249	19915748	Map3k5|chr10:19915249-19915748	0.281674681898	.	.
chr10	19933466	19933965	chr10	20018243	20018742	Map3k5|chr10:20018243-20018742	0.313799450419274	.	.
chr10	19933991	19934490	chr10	20018243	20018742	Map3k5|chr10:20018243-20018742	0.290135631646149	.	.
chr10	19933991	19934490	chr10	20018793	20019292	Map3k5|chr10:20018793-20019292	0.292732844254776	.	.
chr10	20147901	20148400	chr10	19779077	19779576	Map7|chr10:19779077-19779576	0.38239176917084	.	.
chr10	20147901	20148400	chr10	19889889	19890388	Map7|chr10:19889889-19890388	0.272344740660094	.	.
chr10	20147901	20148400	chr10	20073190	20073689	Map7|chr10:20073190-20073689	0.343533921195561	.	.
chr10	20147901	20148400	chr10	20089048	20089547	Map7|chr10:20089048-20089547	0.318701098504088	.	.
chr10	20147901	20148400	chr10	20170432	20170931	Map7|chr10:20170432-20170931	0.610313066702363	.	.
chr10	20147901	20148400	chr10	20454350	20454849	Map7|chr10:20454350-20454849	0.632166169512678	.	.
chr10	20148657	20149156	chr10	20073190	20073689	Map7|chr10:20073190-20073689	0.446138095989982	.	.
chr10	20148657	20149156	chr10	20089048	20089547	Map7|chr10:20089048-20089547	0.274437387314055	.	.
chr10	20149202	20149701	chr10	19915249	19915748	Map7|chr10:19915249-19915748	0.292460215313026	.	.
chr10	20149202	20149701	chr10	20018243	20018742	Map7|chr10:20018243-20018742	0.292160615827245	.	.
chr10	20312122	20312621	chr10	20486828	20487327	4933406P04Rik|chr10:20486828-20487327	0.303243132334446	.	.
chr10	20312122	20312621	chr10	20486828	20487327	Bclaf1|chr10:20486828-20487327	0.303243132334446	.	.
chr10	20347497	20347996	chr10	20018243	20018742	Mtfr2|chr10:20018243-20018742	0.507386386768468	.	.
chr10	20347497	20347996	chr10	20018793	20019292	Mtfr2|chr10:20018793-20019292	0.531956735710706	.	.
chr10	20347497	20347996	chr10	20170432	20170931	Mtfr2|chr10:20170432-20170931	0.368355726511276	.	.
chr10	20347497	20347996	chr10	20658782	20659281	Mtfr2|chr10:20658782-20659281	0.308815852466111	.	.
chr10	20724806	20725305	chr10	20937429	20937928	Pde7b|chr10:20937429-20937928	0.401858766726274	.	.
chr10	21144872	21145371	chr10	20937429	20937928	Gm26577|chr10:20937429-20937928	0.352123529831624	.	.
chr10	21188931	21189430	chr10	20937429	20937928	Gm40608|chr10:20937429-20937928	0.402244159834634	.	.
chr10	21188931	21189430	chr10	21465312	21465811	Gm40608|chr10:21465312-21465811	0.303081437000372	.	.
chr10	23787039	23787538	chr10	23979250	23979749	Rps12|chr10:23979250-23979749	0.322685818021929	.	.
chr10	23796872	23797371	chr10	23603675	23604174	Slc18b1|chr10:23603675-23604174	0.523279089403449	.	.
chr10	23949561	23950060	chr10	23979250	23979749	Taar3|chr10:23979250-23979749	0.368861493775202	.	.
chr10	24149016	24149515	chr10	23979250	23979749	Stx7|chr10:23979250-23979749	0.316814157729601	.	.
chr10	24869684	24870183	chr10	24984897	24985396	Med23|chr10:24984897-24985396	0.534025410830195	.	.
chr10	25359501	25360000	chr10	25145327	25145826	Epb41l2|chr10:25145327-25145826	0.345478018816926	.	.
chr10	25359501	25360000	chr10	25239123	25239622	Epb41l2|chr10:25239123-25239622	0.442626760075944	.	.
chr10	25359501	25360000	chr10	25296861	25297360	Epb41l2|chr10:25296861-25297360	0.558747685419615	.	.
chr10	25359501	25360000	chr10	25677861	25678360	Epb41l2|chr10:25677861-25678360	0.357971598832219	.	.
chr10	26375759	26376258	chr10	26249702	26250201	L3mbtl3|chr10:26249702-26250201	0.468270250880302	.	.
chr10	28074536	28075035	chr10	27942054	27942553	Ptprk|chr10:27942054-27942553	0.603657451054224	.	.
chr10	28074536	28075035	chr10	27942054	27942553	Ptprk|chr10:27942054-27942553	0.603657451054225	.	.
chr10	28074536	28075035	chr10	28389476	28389975	Ptprk|chr10:28389476-28389975	0.33208603029909	.	.
chr10	28074536	28075035	chr10	28493177	28493676	Ptprk|chr10:28493177-28493676	0.634720886589006	.	.
chr10	29313161	29313660	chr10	29213681	29214180	Echdc1|chr10:29213681-29214180	0.287920734054083	.	.
chr10	29313161	29313660	chr10	29213681	29214180	Gm46218|chr10:29213681-29214180	0.287920734054083	.	.
chr10	29361838	29362337	chr10	29146930	29147429	Rnf146|chr10:29146930-29147429	0.267700559582235	.	.
chr10	29361838	29362337	chr10	29213681	29214180	Rnf146|chr10:29213681-29214180	0.375251737051847	.	.
chr10	30802619	30803118	chr10	30810769	30811268	Ncoa7|chr10:30810769-30811268	0.312433998713931	.	.
chr10	30842620	30843119	chr10	30618199	30618698	Hey2|chr10:30618199-30618698	0.59526444828821	.	.
chr10	31313140	31313639	chr10	31183289	31183788	Hddc2|chr10:31183289-31183788	0.308336834849309	.	.
chr10	31313140	31313639	chr10	31504123	31504622	Hddc2|chr10:31504123-31504622	0.48362357893568	.	.
chr10	31445701	31446200	chr10	31026379	31026878	Tpd52l1|chr10:31026379-31026878	0.382721353834199	.	.
chr10	31608520	31609019	chr10	31784977	31785476	Rnf217|chr10:31784977-31785476	0.281191752722486	.	.
chr10	31608520	31609019	chr10	31903993	31904492	Rnf217|chr10:31903993-31904492	0.273811482199848	.	.
chr10	31609486	31609985	chr10	31541386	31541885	Rnf217|chr10:31541386-31541885	0.27090158193616	.	.
chr10	32889817	32890316	chr10	33136500	33136999	Nkain2|chr10:33136500-33136999	0.339985746414846	.	.
chr10	33623953	33624452	chr10	33357367	33357866	Clvs2|chr10:33357367-33357866	0.365701860131241	.	.
chr10	33623953	33624452	chr10	33357367	33357866	Gm15939|chr10:33357367-33357866	0.365701860131241	.	.
chr10	33623953	33624452	chr10	33524693	33525192	Clvs2|chr10:33524693-33525192	0.380287595848179	.	.
chr10	33623953	33624452	chr10	33524693	33525192	Gm15939|chr10:33524693-33525192	0.380287595848179	.	.
chr10	33623953	33624452	chr10	33986736	33987235	Clvs2|chr10:33986736-33987235	0.270610823499396	.	.
chr10	33623953	33624452	chr10	33986736	33987235	Gm15939|chr10:33986736-33987235	0.270610823499396	.	.
chr10	33904718	33905217	chr10	33703373	33703872	Rsph4a|chr10:33703373-33703872	0.29668238110544	.	.
chr10	34036511	34037010	chr10	34391671	34392170	Trappc3l|chr10:34391671-34392170	0.337435831664541	.	.
chr10	34096225	34096724	chr10	33986736	33987235	Calhm5|chr10:33986736-33987235	0.279478875006927	.	.
chr10	34096225	34096724	chr10	34328221	34328720	Calhm5|chr10:34328221-34328720	0.339043199369111	.	.
chr10	34096225	34096724	chr10	34391671	34392170	Calhm5|chr10:34391671-34392170	0.587003578105514	.	.
chr10	34127449	34127948	chr10	34391671	34392170	Calhm6|chr10:34391671-34392170	0.291061013798666	.	.
chr10	34207257	34207756	chr10	34316363	34316862	Dse|chr10:34316363-34316862	0.373155379710109	.	.
chr10	34207257	34207756	chr10	34316872	34317371	Dse|chr10:34316872-34317371	0.538561392462263	.	.
chr10	34281970	34282469	chr10	34667107	34667606	Tspyl1|chr10:34667107-34667606	0.359230299703986	.	.
chr10	36974002	36974501	chr10	36908840	36909339	Hdac2|chr10:36908840-36909339	0.341747061222255	.	.
chr10	36974002	36974501	chr10	37014232	37014731	Hdac2|chr10:37014232-37014731	0.33394108779161	.	.
chr10	39369440	39369939	chr10	39354525	39355024	Fyn|chr10:39354525-39355024	0.421054759499488	.	.
chr10	39899007	39899506	chr10	40036661	40037160	4930547M16Rik|chr10:40036661-40037160	0.469540431725398	.	.
chr10	39899007	39899506	chr10	40036661	40037160	Mfsd4b4|chr10:40036661-40037160	0.469540431725398	.	.
chr10	39899007	39899506	chr10	40085921	40086420	4930547M16Rik|chr10:40085921-40086420	0.424660285913479	.	.
chr10	39899007	39899506	chr10	40085921	40086420	Mfsd4b4|chr10:40085921-40086420	0.424660285913479	.	.
chr10	40025041	40025540	chr10	40085921	40086420	Mfsd4b1|chr10:40085921-40086420	0.364512988566698	.	.
chr10	40142083	40142582	chr10	40036661	40037160	Slc16a10|chr10:40036661-40037160	0.374047636055108	.	.
chr10	40142083	40142582	chr10	40300650	40301149	Slc16a10|chr10:40300650-40301149	0.307860936812496	.	.
chr10	40246833	40247332	chr10	40036661	40037160	Rpf2|chr10:40036661-40037160	0.342554748659462	.	.
chr10	40246833	40247332	chr10	40113487	40113986	Rpf2|chr10:40113487-40113986	0.400324774967648	.	.
chr10	40246833	40247332	chr10	40372248	40372747	Rpf2|chr10:40372248-40372747	0.335811841796106	.	.
chr10	40246833	40247332	chr10	40422594	40423093	Rpf2|chr10:40422594-40423093	0.314055452761433	.	.
chr10	40257484	40257983	chr10	40036661	40037160	Gtf3c6|chr10:40036661-40037160	0.267485367146371	.	.
chr10	40257484	40257983	chr10	40113487	40113986	Gtf3c6|chr10:40113487-40113986	0.4353707663196	.	.
chr10	40257484	40257983	chr10	40372248	40372747	Gtf3c6|chr10:40372248-40372747	0.265965353800228	.	.
chr10	40258264	40258763	chr10	40688239	40688738	Gtf3c6|chr10:40688239-40688738	0.281234728745658	.	.
chr10	40301997	40302496	chr10	40036661	40037160	Amd1|chr10:40036661-40037160	0.321506786989426	.	.
chr10	40348905	40349404	chr10	40212385	40212884	Cdk19os|chr10:40212385-40212884	0.354316556534151	.	.
chr10	40883216	40883715	chr10	40804860	40805359	Cdc40|chr10:40804860-40805359	0.323954074994823	.	.
chr10	40883216	40883715	chr10	40804860	40805359	Wasf1|chr10:40804860-40805359	0.323954074994823	.	.
chr10	41075908	41076407	chr10	40970945	40971444	Gm32284|chr10:40970945-40971444	0.359901490496813	.	.
chr10	41303028	41303527	chr10	41420441	41420940	Ak9|chr10:41420441-41420940	0.27634476534238	.	.
chr10	41303028	41303527	chr10	41420441	41420940	Fig4|chr10:41420441-41420940	0.27634476534238	.	.
chr10	41303028	41303527	chr10	41678789	41679288	Ak9|chr10:41678789-41679288	0.305521302116345	.	.
chr10	41303028	41303527	chr10	41678789	41679288	Fig4|chr10:41678789-41679288	0.305521302116345	.	.
chr10	41303669	41304168	chr10	41245017	41245516	Ak9|chr10:41245017-41245516	0.468752654630652	.	.
chr10	41303669	41304168	chr10	41245017	41245516	Fig4|chr10:41245017-41245516	0.468752654630652	.	.
chr10	41303669	41304168	chr10	41245521	41246020	Ak9|chr10:41245521-41246020	0.360985223422743	.	.
chr10	41303669	41304168	chr10	41245521	41246020	Fig4|chr10:41245521-41246020	0.360985223422743	.	.
chr10	41303669	41304168	chr10	41505407	41505906	Ak9|chr10:41505407-41505906	0.292980385996529	.	.
chr10	41303669	41304168	chr10	41505407	41505906	Fig4|chr10:41505407-41505906	0.292980385996529	.	.
chr10	41450048	41450547	chr10	41245017	41245516	Zbtb24|chr10:41245017-41245516	0.420807445827445	.	.
chr10	41450048	41450547	chr10	41245521	41246020	Zbtb24|chr10:41245521-41246020	0.377040674553491	.	.
chr10	41450048	41450547	chr10	41245521	41246020	Zbtb24|chr10:41245521-41246020	0.377040674553492	.	.
chr10	41490156	41490655	chr10	41420441	41420940	Ppil6|chr10:41420441-41420940	0.331410364228417	.	.
chr10	41490156	41490655	chr10	41420441	41420940	Smpd2|chr10:41420441-41420940	0.331410364228417	.	.
chr10	41809843	41810342	chr10	41505407	41505906	Cep57l1|chr10:41505407-41505906	0.432022780364727	.	.
chr10	41809843	41810342	chr10	41505407	41505906	Cep57l1|chr10:41505407-41505906	0.432022780364728	.	.
chr10	41809843	41810342	chr10	41505407	41505906	Sesn1|chr10:41505407-41505906	0.432022780364727	.	.
chr10	41809843	41810342	chr10	41505407	41505906	Sesn1|chr10:41505407-41505906	0.432022780364728	.	.
chr10	41809843	41810342	chr10	41830818	41831317	Cep57l1|chr10:41830818-41831317	0.523987147655397	.	.
chr10	41809843	41810342	chr10	41830818	41831317	Sesn1|chr10:41830818-41831317	0.523987147655397	.	.
chr10	41809843	41810342	chr10	42209651	42210150	Cep57l1|chr10:42209651-42210150	0.33046358024131	.	.
chr10	41809843	41810342	chr10	42209651	42210150	Sesn1|chr10:42209651-42210150	0.33046358024131	.	.
chr10	41809843	41810342	chr10	42210172	42210671	Cep57l1|chr10:42210172-42210671	0.259152651994354	.	.
chr10	41809843	41810342	chr10	42210172	42210671	Sesn1|chr10:42210172-42210671	0.259152651994354	.	.
chr10	42018185	42018684	chr10	42209651	42210150	1700016J18Rik|chr10:42209651-42210150	0.356557968781328	.	.
chr10	42018185	42018684	chr10	42209651	42210150	Armc2|chr10:42209651-42210150	0.356557968781328	.	.
chr10	42018185	42018684	chr10	42210172	42210671	1700016J18Rik|chr10:42210172-42210671	0.40084242332282	.	.
chr10	42018185	42018684	chr10	42210172	42210671	Armc2|chr10:42210172-42210671	0.40084242332282	.	.
chr10	42276537	42277036	chr10	42209651	42210150	Foxo3|chr10:42209651-42210150	0.441541573745665	.	.
chr10	42276537	42277036	chr10	42210172	42210671	Foxo3|chr10:42210172-42210671	0.317237237807266	.	.
chr10	42478381	42478880	chr10	42209651	42210150	Afg1l|chr10:42209651-42210150	0.400621205575145	.	.
chr10	42478381	42478880	chr10	42210172	42210671	Afg1l|chr10:42210172-42210671	0.343307313592207	.	.
chr10	42478381	42478880	chr10	42678656	42679155	Afg1l|chr10:42678656-42679155	0.331073949574322	.	.
chr10	42501588	42502087	chr10	42277563	42278062	Snx3|chr10:42277563-42278062	0.350021246457105	.	.
chr10	42501588	42502087	chr10	42958099	42958598	Snx3|chr10:42958099-42958598	0.268116740472523	.	.
chr10	42761268	42761767	chr10	43054188	43054687	Sec63|chr10:43054188-43054687	0.343594276529451	.	.
chr10	42860008	42860507	chr10	43106200	43106699	Scml4|chr10:43106200-43106699	0.334699977455976	.	.
chr10	42860008	42860507	chr10	43106752	43107251	Scml4|chr10:43106752-43107251	0.353134784833535	.	.
chr10	42860528	42861027	chr10	43106200	43106699	Scml4|chr10:43106200-43106699	0.396355600653013	.	.
chr10	42860528	42861027	chr10	43106752	43107251	Scml4|chr10:43106752-43107251	0.335309868432671	.	.
chr10	42860528	42861027	chr10	43154974	43155473	Scml4|chr10:43154974-43155473	0.401166302875373	.	.
chr10	43174324	43174823	chr10	42958099	42958598	9030612E09Rik|chr10:42958099-42958598	0.274645208304832	.	.
chr10	43174324	43174823	chr10	42958099	42958598	Sobp|chr10:42958099-42958598	0.274645208304832	.	.
chr10	43174324	43174823	chr10	42958615	42959114	9030612E09Rik|chr10:42958615-42959114	0.32869350217198	.	.
chr10	43174324	43174823	chr10	42958615	42959114	Sobp|chr10:42958615-42959114	0.32869350217198	.	.
chr10	43221102	43221601	chr10	43106200	43106699	Pdss2|chr10:43106200-43106699	0.266374182796378	.	.
chr10	43221102	43221601	chr10	43154974	43155473	Pdss2|chr10:43154974-43155473	0.433158921342014	.	.
chr10	43478691	43479190	chr10	43106200	43106699	Bend3|chr10:43106200-43106699	0.396950596420815	.	.
chr10	43478691	43479190	chr10	43272355	43272854	Bend3|chr10:43272355-43272854	0.513492148446787	.	.
chr10	43478691	43479190	chr10	43420530	43421029	Bend3|chr10:43420530-43421029	0.310850868150849	.	.
chr10	43478691	43479190	chr10	43452371	43452870	Bend3|chr10:43452371-43452870	0.326074930274034	.	.
chr10	43478691	43479190	chr10	43625060	43625559	Bend3|chr10:43625060-43625559	0.463134906536839	.	.
chr10	43540736	43541235	chr10	43420530	43421029	1700021F05Rik|chr10:43420530-43421029	0.384554316034443	.	.
chr10	43901492	43901991	chr10	43625060	43625559	Qrsl1|chr10:43625060-43625559	0.475403579845819	.	.
chr10	43901492	43901991	chr10	43625060	43625559	Rtn4ip1|chr10:43625060-43625559	0.475403579845819	.	.
chr10	43901492	43901991	chr10	43887749	43888248	Qrsl1|chr10:43887749-43888248	0.480113180304662	.	.
chr10	43901492	43901991	chr10	43887749	43888248	Rtn4ip1|chr10:43887749-43888248	0.480113180304662	.	.
chr10	45335421	45335920	chr10	45373235	45373734	Bves|chr10:45373235-45373734	0.280570628643791	.	.
chr10	45335958	45336457	chr10	45373235	45373734	Bves|chr10:45373235-45373734	0.309231647218377	.	.
chr10	45335958	45336457	chr10	45584200	45584699	Bves|chr10:45584200-45584699	0.292462850690472	.	.
chr10	45577590	45578089	chr10	45373235	45373734	Hace1|chr10:45373235-45373734	0.331241562868718	.	.
chr10	45578214	45578713	chr10	45373235	45373734	Hace1|chr10:45373235-45373734	0.661186284805498	.	.
chr10	45578214	45578713	chr10	45584200	45584699	Hace1|chr10:45584200-45584699	0.623681552856224	.	.
chr10	52233366	52233865	chr10	51828019	51828518	Dcbld1|chr10:51828019-51828518	0.331171633724585	.	.
chr10	52417238	52417737	chr10	52212844	52213343	Nus1|chr10:52212844-52213343	0.467409134097361	.	.
chr10	53379691	53380190	chr10	53528299	53528798	Cep85l|chr10:53528299-53528798	0.280751040959838	.	.
chr10	53750991	53751490	chr10	53528299	53528798	Fam184a|chr10:53528299-53528798	0.555861618551976	.	.
chr10	53750991	53751490	chr10	53765409	53765908	Fam184a|chr10:53765409-53765908	0.73854446238249	.	.
chr10	53750991	53751490	chr10	53863390	53863889	Fam184a|chr10:53863390-53863889	0.298572019653609	.	.
chr10	54075590	54076089	chr10	53765409	53765908	Gm16998|chr10:53765409-53765908	0.349952674923888	.	.
chr10	54075590	54076089	chr10	53765409	53765908	Man1a|chr10:53765409-53765908	0.349952674923888	.	.
chr10	54075590	54076089	chr10	54355903	54356402	Gm16998|chr10:54355903-54356402	0.667097090498515	.	.
chr10	54075590	54076089	chr10	54355903	54356402	Man1a|chr10:54355903-54356402	0.667097090498515	.	.
chr10	56106501	56107000	chr10	55838951	55839450	Msl3l2|chr10:55838951-55839450	0.432398751590231	.	.
chr10	56106501	56107000	chr10	56057367	56057866	Msl3l2|chr10:56057367-56057866	0.656875939688474	.	.
chr10	56106501	56107000	chr10	56062699	56063198	Msl3l2|chr10:56062699-56063198	0.429696336792393	.	.
chr10	56106501	56107000	chr10	56165636	56166135	Msl3l2|chr10:56165636-56166135	0.611572435441932	.	.
chr10	56106501	56107000	chr10	56165636	56166135	Msl3l2|chr10:56165636-56166135	0.611572435441933	.	.
chr10	56228732	56229231	chr10	55838951	55839450	Tbc1d32|chr10:55838951-55839450	0.269140229796455	.	.
chr10	57486054	57486553	chr10	57031485	57031984	4930467K11Rik|chr10:57031485-57031984	0.468371252772543	.	.
chr10	57486054	57486553	chr10	57031485	57031984	Hsf2|chr10:57031485-57031984	0.468371252772543	.	.
chr10	57532304	57532803	chr10	57848308	57848807	Serinc1|chr10:57848308-57848807	0.47325949921495	.	.
chr10	57631815	57632314	chr10	57557530	57558029	Pkib|chr10:57557530-57558029	0.301131140353475	.	.
chr10	57784508	57785007	chr10	57848308	57848807	Fabp7|chr10:57848308-57848807	0.662630861081654	.	.
chr10	57785118	57785617	chr10	57848308	57848807	Fabp7|chr10:57848308-57848807	0.582951415584099	.	.
chr10	58255194	58255693	chr10	58338241	58338740	Gcc2|chr10:58338241-58338740	0.468209117715517	.	.
chr10	58255194	58255693	chr10	58384035	58384534	Gcc2|chr10:58384035-58384534	0.455624920448558	.	.
chr10	58255194	58255693	chr10	58401851	58402350	Gcc2|chr10:58401851-58402350	0.284136640264816	.	.
chr10	58323065	58323564	chr10	58338241	58338740	Lims1|chr10:58338241-58338740	0.560607600272181	.	.
chr10	58497623	58498122	chr10	58338241	58338740	Ccdc138|chr10:58338241-58338740	0.261606739926562	.	.
chr10	58497623	58498122	chr10	58384035	58384534	Ccdc138|chr10:58384035-58384534	0.267446009097463	.	.
chr10	58813051	58813550	chr10	58800773	58801272	Sh3rf3|chr10:58800773-58801272	0.498446879451858	.	.
chr10	59221544	59222043	chr10	58812094	58812593	Sept10|chr10:58812094-58812593	0.413250595875105	.	.
chr10	59221544	59222043	chr10	58812094	58812593	Sowahc|chr10:58812094-58812593	0.413250595875105	.	.
chr10	59221544	59222043	chr10	58986017	58986516	Sept10|chr10:58986017-58986516	0.396908579918435	.	.
chr10	59221544	59222043	chr10	58986017	58986516	Sowahc|chr10:58986017-58986516	0.396908579918435	.	.
chr10	59322979	59323478	chr10	59011423	59011922	P4ha1|chr10:59011423-59011922	0.429711903357826	.	.
chr10	59322979	59323478	chr10	59077799	59078298	P4ha1|chr10:59077799-59078298	0.369003318638094	.	.
chr10	59322979	59323478	chr10	59078382	59078881	P4ha1|chr10:59078382-59078881	0.312562963378554	.	.
chr10	59322979	59323478	chr10	59547474	59547973	P4ha1|chr10:59547474-59547973	0.433697923061511	.	.
chr10	59616480	59616979	chr10	59942265	59942764	Gm10322|chr10:59942265-59942764	0.317264899093069	.	.
chr10	59616480	59616979	chr10	59942265	59942764	Mcu|chr10:59942265-59942764	0.317264899093069	.	.
chr10	59702220	59702719	chr10	59602878	59603377	Micu1|chr10:59602878-59603377	0.27717051560546	.	.
chr10	59879326	59879825	chr10	59539373	59539872	Dnajb12|chr10:59539373-59539872	0.421082948643122	.	.
chr10	59879326	59879825	chr10	59547474	59547973	Dnajb12|chr10:59547474-59547973	0.408936876825076	.	.
chr10	59879326	59879825	chr10	59547474	59547973	Dnajb12|chr10:59547474-59547973	0.408936876825077	.	.
chr10	59879326	59879825	chr10	59558437	59558936	Dnajb12|chr10:59558437-59558936	0.421559678557422	.	.
chr10	59879326	59879825	chr10	59899607	59900106	Dnajb12|chr10:59899607-59900106	0.606756820573147	.	.
chr10	59879326	59879825	chr10	59920436	59920935	Dnajb12|chr10:59920436-59920935	0.307785926958557	.	.
chr10	59879326	59879825	chr10	59930864	59931363	Dnajb12|chr10:59930864-59931363	0.277470900812776	.	.
chr10	59951690	59952189	chr10	59661026	59661525	Ddit4|chr10:59661026-59661525	0.332155642363852	.	.
chr10	59951690	59952189	chr10	59897556	59898055	Ddit4|chr10:59897556-59898055	0.361032702610224	.	.
chr10	60105854	60106353	chr10	60191675	60192174	Spock2|chr10:60191675-60192174	0.365045193723789	.	.
chr10	60106712	60107211	chr10	60081806	60082305	Spock2|chr10:60081806-60082305	0.310799452390687	.	.
chr10	60277677	60278176	chr10	60046607	60047106	Psap|chr10:60046607-60047106	0.310899592756653	.	.
chr10	60277677	60278176	chr10	60046607	60047106	Psap|chr10:60046607-60047106	0.310899592756654	.	.
chr10	60277677	60278176	chr10	60687431	60687930	Psap|chr10:60687431-60687930	0.383078019397456	.	.
chr10	61475458	61475957	chr10	61662379	61662878	Lrrc20|chr10:61662379-61662878	0.390748327357356	.	.
chr10	61475965	61476464	chr10	61662379	61662878	D830039M14Rik|chr10:61662379-61662878	0.378916270195757	.	.
chr10	61475965	61476464	chr10	61662379	61662878	Lrrc20|chr10:61662379-61662878	0.378916270195757	.	.
chr10	61695204	61695703	chr10	61736535	61737034	Tysnd1|chr10:61736535-61737034	0.442620195827794	.	.
chr10	61783021	61783520	chr10	61662379	61662878	H2afy2|chr10:61662379-61662878	0.449703695389694	.	.
chr10	61783021	61783520	chr10	62055333	62055832	H2afy2|chr10:62055333-62055832	0.329810104526505	.	.
chr10	61783689	61784188	chr10	62055333	62055832	H2afy2|chr10:62055333-62055832	0.418250597625781	.	.
chr10	61783689	61784188	chr10	62055333	62055832	H2afy2|chr10:62055333-62055832	0.418250597625782	.	.
chr10	62340040	62340539	chr10	62182988	62183487	Hk1os|chr10:62182988-62183487	0.617476369908387	.	.
chr10	62340040	62340539	chr10	62202512	62203011	Hk1os|chr10:62202512-62203011	0.282947584059596	.	.
chr10	62340040	62340539	chr10	62355851	62356350	Hk1os|chr10:62355851-62356350	0.461560270182488	.	.
chr10	62340040	62340539	chr10	62356389	62356888	Hk1os|chr10:62356389-62356888	0.292890898381935	.	.
chr10	62449766	62450265	chr10	62101434	62101933	4930507D05Rik|chr10:62101434-62101933	0.258913311748547	.	.
chr10	62449766	62450265	chr10	62101434	62101933	Supv3l1|chr10:62101434-62101933	0.258913311748547	.	.
chr10	62449766	62450265	chr10	62102023	62102522	4930507D05Rik|chr10:62102023-62102522	0.381853424790633	.	.
chr10	62449766	62450265	chr10	62102023	62102522	Supv3l1|chr10:62102023-62102522	0.381853424790633	.	.
chr10	62449766	62450265	chr10	62182988	62183487	4930507D05Rik|chr10:62182988-62183487	0.589897218574331	.	.
chr10	62449766	62450265	chr10	62182988	62183487	Supv3l1|chr10:62182988-62183487	0.589897218574331	.	.
chr10	62449766	62450265	chr10	62355851	62356350	4930507D05Rik|chr10:62355851-62356350	0.505021995435196	.	.
chr10	62449766	62450265	chr10	62355851	62356350	Supv3l1|chr10:62355851-62356350	0.505021995435196	.	.
chr10	62449766	62450265	chr10	62356389	62356888	4930507D05Rik|chr10:62356389-62356888	0.3276767377984	.	.
chr10	62449766	62450265	chr10	62356389	62356888	Supv3l1|chr10:62356389-62356888	0.3276767377984	.	.
chr10	62486629	62487128	chr10	62182988	62183487	Vps26a|chr10:62182988-62183487	0.340139417810589	.	.
chr10	62486629	62487128	chr10	62355851	62356350	Vps26a|chr10:62355851-62356350	0.302115291292857	.	.
chr10	62792172	62792671	chr10	63156747	63157246	Ccar1|chr10:63156747-63157246	0.587510661065594	.	.
chr10	62792172	62792671	chr10	63157347	63157846	Ccar1|chr10:63157347-63157846	0.425807176308177	.	.
chr10	62946840	62947339	chr10	62865210	62865709	Dna2|chr10:62865210-62865709	0.28229730088864	.	.
chr10	63429313	63429812	chr10	63156747	63157246	Ctnna3|chr10:63156747-63157246	0.387871961013956	.	.
chr10	63429313	63429812	chr10	63157347	63157846	Ctnna3|chr10:63157347-63157846	0.281116029773677	.	.
chr10	63429957	63430456	chr10	63532880	63533379	Ctnna3|chr10:63532880-63533379	0.483991507279877	.	.
chr10	64090014	64090513	chr10	63761741	63762240	Lrrtm3|chr10:63761741-63762240	0.361128233173497	.	.
chr10	64090014	64090513	chr10	64483132	64483631	Lrrtm3|chr10:64483132-64483631	0.286670650070949	.	.
chr10	66836742	66837241	chr10	66770312	66770811	Gm47900|chr10:66770312-66770811	0.650853645742293	.	.
chr10	66836742	66837241	chr10	66836216	66836715	Gm47900|chr10:66836216-66836715	0.710718343023843	.	.
chr10	66836742	66837241	chr10	66889668	66890167	Gm47900|chr10:66889668-66890167	0.385747724559188	.	.
chr10	66836742	66837241	chr10	67038883	67039382	Gm47900|chr10:67038883-67039382	0.570766040167062	.	.
chr10	66836742	66837241	chr10	67115148	67115647	Gm47900|chr10:67115148-67115647	0.479235847547168	.	.
chr10	66836742	66837241	chr10	67185423	67185922	Gm47900|chr10:67185423-67185922	0.351893526838048	.	.
chr10	67096716	67097215	chr10	67195073	67195572	Jmjd1c|chr10:67195073-67195572	0.354207873864515	.	.
chr10	67096716	67097215	chr10	67195073	67195572	Reep3|chr10:67195073-67195572	0.354207873864515	.	.
chr10	67285073	67285572	chr10	67038883	67039382	Nrbf2|chr10:67038883-67039382	0.333055539766986	.	.
chr10	67285073	67285572	chr10	67115148	67115647	Nrbf2|chr10:67115148-67115647	0.273672527958395	.	.
chr10	67285073	67285572	chr10	67185423	67185922	Nrbf2|chr10:67185423-67185922	0.394214009279645	.	.
chr10	67285073	67285572	chr10	67195073	67195572	Nrbf2|chr10:67195073-67195572	0.292247383107516	.	.
chr10	67912421	67912920	chr10	67855674	67856173	Zfp365|chr10:67855674-67856173	0.376463216741835	.	.
chr10	67912421	67912920	chr10	67918093	67918592	Zfp365|chr10:67918093-67918592	0.357165499254782	.	.
chr10	67912421	67912920	chr10	68104449	68104948	Zfp365|chr10:68104449-68104948	0.438545941363086	.	.
chr10	67979231	67979730	chr10	67537526	67538025	Rtkn2|chr10:67537526-67538025	0.346770786418406	.	.
chr10	67979231	67979730	chr10	67807582	67808081	Rtkn2|chr10:67807582-67808081	0.263597470017301	.	.
chr10	67979231	67979730	chr10	67918093	67918592	Rtkn2|chr10:67918093-67918592	0.400382706900837	.	.
chr10	68541629	68542128	chr10	68705405	68705904	Cabcoco1|chr10:68705405-68705904	0.294277226506511	.	.
chr10	69212738	69213237	chr10	68771881	68772380	A930033H14Rik|chr10:68771881-68772380	0.537885041410468	.	.
chr10	69212738	69213237	chr10	69412841	69413340	A930033H14Rik|chr10:69412841-69413340	0.303449464911525	.	.
chr10	70096855	70097354	chr10	70426416	70426915	Ccdc6|chr10:70426416-70426915	0.546130208471925	.	.
chr10	70096855	70097354	chr10	70433282	70433781	Ccdc6|chr10:70433282-70433781	0.266782012967439	.	.
chr10	70440127	70440626	chr10	70433282	70433781	Fam13c|chr10:70433282-70433781	0.289513648938038	.	.
chr10	70440631	70441130	chr10	70426416	70426915	Fam13c|chr10:70426416-70426915	0.350669278381397	.	.
chr10	70440631	70441130	chr10	70433282	70433781	Fam13c|chr10:70433282-70433781	0.588854248295617	.	.
chr10	71237867	71238366	chr10	70855847	70856346	Tfam|chr10:70855847-70856346	0.463361495535475	.	.
chr10	71237867	71238366	chr10	71269501	71270000	Tfam|chr10:71269501-71270000	0.390019666185354	.	.
chr10	71237867	71238366	chr10	71299101	71299600	Tfam|chr10:71299101-71299600	0.578378312822551	.	.
chr10	71285013	71285512	chr10	71218217	71218716	Ube2d1|chr10:71218217-71218716	0.376674825398812	.	.
chr10	71344660	71345159	chr10	71218217	71218716	Cisd1|chr10:71218217-71218716	0.281081621609972	.	.
chr10	71347532	71348031	chr10	71542090	71542589	Ipmk|chr10:71542090-71542589	0.614598297875955	.	.
chr10	71347532	71348031	chr10	71542851	71543350	Ipmk|chr10:71542851-71543350	0.644095339784724	.	.
chr10	72654602	72655101	chr10	72285076	72285575	Zwint|chr10:72285076-72285575	0.302248779799714	.	.
chr10	72655128	72655627	chr10	72620503	72621002	Zwint|chr10:72620503-72621002	0.554996606338112	.	.
chr10	73098895	73099394	chr10	73328116	73328615	Pcdh15|chr10:73328116-73328615	0.519923832658352	.	.
chr10	73098895	73099394	chr10	73417116	73417615	Pcdh15|chr10:73417116-73417615	0.264563104687699	.	.
chr10	73099619	73100118	chr10	73328116	73328615	Pcdh15|chr10:73328116-73328615	0.326755661171445	.	.
chr10	73099619	73100118	chr10	73417116	73417615	Pcdh15|chr10:73417116-73417615	0.304096979680379	.	.
chr10	74966773	74967272	chr10	75127510	75128009	Gnaz|chr10:75127510-75128009	0.274522515059258	.	.
chr10	75036948	75037447	chr10	74936945	74937444	Rab36|chr10:74936945-74937444	0.339660623642523	.	.
chr10	75036948	75037447	chr10	75086733	75087232	Rab36|chr10:75086733-75087232	0.296601543020154	.	.
chr10	75036948	75037447	chr10	75127510	75128009	Rab36|chr10:75127510-75128009	0.392191406432771	.	.
chr10	75036948	75037447	chr10	75170461	75170960	Rab36|chr10:75170461-75170960	0.344540025689593	.	.
chr10	75060294	75060793	chr10	74936945	74937444	Bcr|chr10:74936945-74937444	0.346711861971232	.	.
chr10	75060294	75060793	chr10	75127510	75128009	Bcr|chr10:75127510-75128009	0.261986617993656	.	.
chr10	75211769	75212268	chr10	75127510	75128009	Specc1l|chr10:75127510-75128009	0.321657162289236	.	.
chr10	75517195	75517694	chr10	75704631	75705130	Gucd1|chr10:75704631-75705130	0.272313912585886	.	.
chr10	75517195	75517694	chr10	75704631	75705130	Snrpd3|chr10:75704631-75705130	0.272313912585886	.	.
chr10	75643576	75644075	chr10	75632514	75633013	Susd2|chr10:75632514-75633013	0.42113776123373	.	.
chr10	75643576	75644075	chr10	75704087	75704586	Susd2|chr10:75704087-75704586	0.332834148298832	.	.
chr10	75643576	75644075	chr10	75704631	75705130	Susd2|chr10:75704631-75705130	0.347236229729574	.	.
chr10	75644158	75644657	chr10	75704631	75705130	Susd2|chr10:75704631-75705130	0.559016813182862	.	.
chr10	75764120	75764619	chr10	75666478	75666977	Cabin1|chr10:75666478-75666977	0.427945721715004	.	.
chr10	75773277	75773776	chr10	75666478	75666977	Ddt|chr10:75666478-75666977	0.262759437497593	.	.
chr10	75797531	75798030	chr10	75704087	75704586	Gstt1|chr10:75704087-75704586	0.383340119743229	.	.
chr10	75797531	75798030	chr10	75704631	75705130	Gstt1|chr10:75704631-75705130	0.633394084851025	.	.
chr10	75797531	75798030	chr10	75704631	75705130	Gstt1|chr10:75704631-75705130	0.633394084851026	.	.
chr10	75797531	75798030	chr10	75853409	75853908	Gstt1|chr10:75853409-75853908	0.312500613345337	.	.
chr10	75837242	75837741	chr10	75586177	75586676	Gstt2|chr10:75586177-75586676	0.315520966458913	.	.
chr10	75837242	75837741	chr10	75666478	75666977	Gstt2|chr10:75666478-75666977	0.393241543155788	.	.
chr10	75837242	75837741	chr10	75667316	75667815	Gstt2|chr10:75667316-75667815	0.30302427467355	.	.
chr10	75860073	75860572	chr10	75704631	75705130	Mif|chr10:75704631-75705130	0.452513975566237	.	.
chr10	75893088	75893587	chr10	75666478	75666977	Derl3|chr10:75666478-75666977	0.271328966481682	.	.
chr10	75893088	75893587	chr10	75704631	75705130	Derl3|chr10:75704631-75705130	0.384636643234211	.	.
chr10	75921379	75921878	chr10	75632514	75633013	Smarcb1|chr10:75632514-75633013	0.314213661749058	.	.
chr10	76442556	76443055	chr10	76496368	76496867	Pcnt|chr10:76496368-76496867	0.414302091667511	.	.
chr10	76531225	76531724	chr10	76632740	76633239	Lss|chr10:76632740-76633239	0.386982452132718	.	.
chr10	76531225	76531724	chr10	76642810	76643309	Lss|chr10:76642810-76643309	0.403237894961883	.	.
chr10	76531225	76531724	chr10	76732742	76733241	Lss|chr10:76732742-76733241	0.424975749103931	.	.
chr10	76531225	76531724	chr10	76874107	76874606	Lss|chr10:76874107-76874606	0.28782201126233	.	.
chr10	76730227	76730726	chr10	76632740	76633239	Gm48276|chr10:76632740-76633239	0.404537795263517	.	.
chr10	76730227	76730726	chr10	76642810	76643309	Gm48276|chr10:76642810-76643309	0.397284405501826	.	.
chr10	76730227	76730726	chr10	76874107	76874606	Gm48276|chr10:76874107-76874606	0.39360274844946	.	.
chr10	77258974	77259473	chr10	77237775	77238274	Gm10941|chr10:77237775-77238274	0.355451501053373	.	.
chr10	77258974	77259473	chr10	77237775	77238274	Pofut2|chr10:77237775-77238274	0.355451501053373	.	.
chr10	77258974	77259473	chr10	77353288	77353787	Gm10941|chr10:77353288-77353787	0.311255646050536	.	.
chr10	77258974	77259473	chr10	77353288	77353787	Pofut2|chr10:77353288-77353787	0.311255646050536	.	.
chr10	77258974	77259473	chr10	77406205	77406704	Gm10941|chr10:77406205-77406704	0.336390446858828	.	.
chr10	77258974	77259473	chr10	77406205	77406704	Pofut2|chr10:77406205-77406704	0.336390446858828	.	.
chr10	77258974	77259473	chr10	77491387	77491886	Gm10941|chr10:77491387-77491886	0.272751321032299	.	.
chr10	77258974	77259473	chr10	77491387	77491886	Pofut2|chr10:77491387-77491886	0.272751321032299	.	.
chr10	77515609	77516108	chr10	77864325	77864824	Fam207a|chr10:77864325-77864824	0.414553384118052	.	.
chr10	77581441	77581940	chr10	77406205	77406704	Pttg1ip|chr10:77406205-77406704	0.316572061414182	.	.
chr10	77581441	77581940	chr10	77590819	77591318	Pttg1ip|chr10:77590819-77591318	0.360347740502688	.	.
chr10	77606279	77606778	chr10	77353288	77353787	Sumo3|chr10:77353288-77353787	0.275452435958348	.	.
chr10	77606279	77606778	chr10	77864325	77864824	Sumo3|chr10:77864325-77864824	0.409828334939005	.	.
chr10	77622031	77622530	chr10	77353288	77353787	Ube2g2|chr10:77353288-77353787	0.261345851660362	.	.
chr10	77622031	77622530	chr10	77864325	77864824	Ube2g2|chr10:77864325-77864824	0.383570646609694	.	.
chr10	77902300	77902799	chr10	78159856	78160355	Lrrc3|chr10:78159856-78160355	0.396420302446096	.	.
chr10	77902814	77903313	chr10	77596070	77596569	Lrrc3|chr10:77596070-77596569	0.29213219049909	.	.
chr10	77902814	77903313	chr10	78190358	78190857	Lrrc3|chr10:78190358-78190857	0.375336544966902	.	.
chr10	77969634	77970133	chr10	77864325	77864824	Trpm2|chr10:77864325-77864824	0.466919433338705	.	.
chr10	77978313	77978812	chr10	77864325	77864824	Cfap410|chr10:77864325-77864824	0.294924169575747	.	.
chr10	78009528	78010027	chr10	78312402	78312901	Pfkl|chr10:78312402-78312901	0.32325939256672	.	.
chr10	78009528	78010027	chr10	78358365	78358864	Pfkl|chr10:78358365-78358864	0.294955225508309	.	.
chr10	78009528	78010027	chr10	78373250	78373749	Pfkl|chr10:78373250-78373749	0.4160639855812	.	.
chr10	78169521	78170020	chr10	77864325	77864824	Gatd3a|chr10:77864325-77864824	0.334472027186448	.	.
chr10	78169521	78170020	chr10	78388512	78389011	Gatd3a|chr10:78388512-78389011	0.268186367647602	.	.
chr10	78184961	78185460	chr10	77864325	77864824	Pwp2|chr10:77864325-77864824	0.378171642879846	.	.
chr10	78184961	78185460	chr10	78396201	78396700	Pwp2|chr10:78396201-78396700	0.307713492692059	.	.
chr10	78244489	78244988	chr10	77864325	77864824	Trappc10|chr10:77864325-77864824	0.419269033823614	.	.
chr10	78412843	78413342	chr10	78632261	78632760	Rrp1|chr10:78632261-78632760	0.28704517563249	.	.
chr10	78425391	78425890	chr10	78159856	78160355	Cstb|chr10:78159856-78160355	0.376497702507563	.	.
chr10	78425391	78425890	chr10	78388512	78389011	Cstb|chr10:78388512-78389011	0.285045111361001	.	.
chr10	78464708	78465207	chr10	78159856	78160355	Pdxk|chr10:78159856-78160355	0.387599235492775	.	.
chr10	78779460	78779959	chr10	78787724	78788223	Slc1a6|chr10:78787724-78788223	0.536265849329881	.	.
chr10	79554879	79555378	chr10	79654793	79655292	Mier2|chr10:79654793-79655292	0.338322605537759	.	.
chr10	79554879	79555378	chr10	79655302	79655801	Mier2|chr10:79655302-79655801	0.286716264638538	.	.
chr10	79554879	79555378	chr10	79803556	79804055	Mier2|chr10:79803556-79804055	0.259345937586085	.	.
chr10	79669185	79669684	chr10	79654793	79655292	Tpgs1|chr10:79654793-79655292	0.378790087148696	.	.
chr10	79669185	79669684	chr10	79655302	79655801	Tpgs1|chr10:79655302-79655801	0.27298367692862	.	.
chr10	79704113	79704612	chr10	79803556	79804055	Bsg|chr10:79803556-79804055	0.280296790626635	.	.
chr10	79754800	79755299	chr10	80053303	80053802	Fgf22|chr10:80053303-80053802	0.533459748919506	.	.
chr10	79754800	79755299	chr10	80142013	80142512	Fgf22|chr10:80142013-80142512	0.363982544959778	.	.
chr10	79766337	79766836	chr10	80053303	80053802	Rnf126|chr10:80053303-80053802	0.419644410955882	.	.
chr10	79766337	79766836	chr10	80142013	80142512	Rnf126|chr10:80142013-80142512	0.383106918132362	.	.
chr10	79766873	79767372	chr10	80053303	80053802	Rnf126|chr10:80053303-80053802	0.482039295187842	.	.
chr10	79766873	79767372	chr10	80149272	80149771	Rnf126|chr10:80149272-80149771	0.520766021559298	.	.
chr10	79766873	79767372	chr10	80167470	80167969	Rnf126|chr10:80167470-80167969	0.341911494811541	.	.
chr10	79767373	79767872	chr10	79654793	79655292	Rnf126|chr10:79654793-79655292	0.293624712520649	.	.
chr10	79767373	79767872	chr10	80149272	80149771	Rnf126|chr10:80149272-80149771	0.321902681062207	.	.
chr10	79793406	79793905	chr10	80053303	80053802	Palm|chr10:80053303-80053802	0.333694760844823	.	.
chr10	79793406	79793905	chr10	80142013	80142512	Palm|chr10:80142013-80142512	0.474668604860845	.	.
chr10	79874174	79874673	chr10	80159857	80160356	Plppr3|chr10:80159857-80160356	0.467995860416147	.	.
chr10	79874174	79874673	chr10	80159857	80160356	Prtn3|chr10:80159857-80160356	0.467995860416147	.	.
chr10	79908430	79908929	chr10	79780004	79780503	Med16|chr10:79780004-79780503	0.261472290863994	.	.
chr10	79908430	79908929	chr10	80053303	80053802	Med16|chr10:80053303-80053802	0.265105477927578	.	.
chr10	79908430	79908929	chr10	80149272	80149771	Med16|chr10:80149272-80149771	0.332729198801836	.	.
chr10	79908430	79908929	chr10	80159857	80160356	Med16|chr10:80159857-80160356	0.363684777160208	.	.
chr10	79908430	79908929	chr10	80159857	80160356	Med16|chr10:80159857-80160356	0.363684777160209	.	.
chr10	79908430	79908929	chr10	80167470	80167969	Med16|chr10:80167470-80167969	0.324310137921871	.	.
chr10	79908963	79909462	chr10	79840773	79841272	Med16|chr10:79840773-79841272	0.304989396016162	.	.
chr10	79908963	79909462	chr10	80149272	80149771	Med16|chr10:80149272-80149771	0.405860173671086	.	.
chr10	79908963	79909462	chr10	80167470	80167969	Med16|chr10:80167470-80167969	0.513556240052517	.	.
chr10	79926703	79927202	chr10	79840773	79841272	Arid3a|chr10:79840773-79841272	0.321144615604611	.	.
chr10	79959680	79960179	chr10	80053303	80053802	Wdr18|chr10:80053303-80053802	0.279682809472851	.	.
chr10	79959680	79960179	chr10	80142013	80142512	Wdr18|chr10:80142013-80142512	0.44302123873307	.	.
chr10	79984135	79984634	chr10	80102436	80102935	Tmem259|chr10:80102436-80102935	0.323603683367305	.	.
chr10	79984727	79985226	chr10	80053303	80053802	Tmem259|chr10:80053303-80053802	0.588592865198649	.	.
chr10	79984727	79985226	chr10	80142013	80142512	Tmem259|chr10:80142013-80142512	0.344060325081118	.	.
chr10	80039610	80040109	chr10	79803556	79804055	Polr2e|chr10:79803556-79804055	0.448135596012841	.	.
chr10	80115299	80115798	chr10	80053303	80053802	Stk11|chr10:80053303-80053802	0.515003747493715	.	.
chr10	80115299	80115798	chr10	80142013	80142512	Stk11|chr10:80142013-80142512	0.307689187390285	.	.
chr10	80115299	80115798	chr10	80149272	80149771	Stk11|chr10:80149272-80149771	0.457398966172169	.	.
chr10	80115299	80115798	chr10	80264751	80265250	Stk11|chr10:80264751-80265250	0.370077871361115	.	.
chr10	80115299	80115798	chr10	80298753	80299252	Stk11|chr10:80298753-80299252	0.464045678891835	.	.
chr10	80141214	80141713	chr10	79803556	79804055	Cbarp|chr10:79803556-79804055	0.429352157930114	.	.
chr10	80141214	80141713	chr10	80264751	80265250	Cbarp|chr10:80264751-80265250	0.410866391175443	.	.
chr10	80141214	80141713	chr10	80298753	80299252	Cbarp|chr10:80298753-80299252	0.29504067043381	.	.
chr10	80148538	80149037	chr10	80102436	80102935	Midn|chr10:80102436-80102935	0.288884679386318	.	.
chr10	80164965	80165464	chr10	80053303	80053802	Cirbp|chr10:80053303-80053802	0.412210535438163	.	.
chr10	80164965	80165464	chr10	80142013	80142512	Cirbp|chr10:80142013-80142512	0.355790594873508	.	.
chr10	80164965	80165464	chr10	80264751	80265250	Cirbp|chr10:80264751-80265250	0.28847517919124	.	.
chr10	80172665	80173164	chr10	80102436	80102935	1600002K03Rik|chr10:80102436-80102935	0.264725219117858	.	.
chr10	80179406	80179905	chr10	80053303	80053802	Efna2|chr10:80053303-80053802	0.270320646123477	.	.
chr10	80179406	80179905	chr10	80142013	80142512	Efna2|chr10:80142013-80142512	0.447367512334499	.	.
chr10	80179406	80179905	chr10	80264751	80265250	Efna2|chr10:80264751-80265250	0.328441625559735	.	.
chr10	80179406	80179905	chr10	80446153	80446652	Efna2|chr10:80446153-80446652	0.395811710384427	.	.
chr10	80226253	80226752	chr10	79840773	79841272	Pwwp3a|chr10:79840773-79841272	0.270346670272855	.	.
chr10	80226253	80226752	chr10	80149272	80149771	Pwwp3a|chr10:80149272-80149771	0.305235511928871	.	.
chr10	80249168	80249667	chr10	79803556	79804055	Ndufs7|chr10:79803556-79804055	0.472522387237739	.	.
chr10	80260827	80261326	chr10	80142013	80142512	Dazap1|chr10:80142013-80142512	0.373521325927813	.	.
chr10	80260827	80261326	chr10	80142013	80142512	Gamt|chr10:80142013-80142512	0.373521325927813	.	.
chr10	80260827	80261326	chr10	80298753	80299252	Dazap1|chr10:80298753-80299252	0.296754875143645	.	.
chr10	80260827	80261326	chr10	80298753	80299252	Gamt|chr10:80298753-80299252	0.296754875143645	.	.
chr10	80292185	80292684	chr10	80149272	80149771	Rps15|chr10:80149272-80149771	0.278231336376588	.	.
chr10	80292185	80292684	chr10	80167470	80167969	Rps15|chr10:80167470-80167969	0.41268591050117	.	.
chr10	80292185	80292684	chr10	80676201	80676700	Rps15|chr10:80676201-80676700	0.272518635132452	.	.
chr10	80320339	80320838	chr10	80149272	80149771	2310011J03Rik|chr10:80149272-80149771	0.331885175394602	.	.
chr10	80320339	80320838	chr10	80167470	80167969	2310011J03Rik|chr10:80167470-80167969	0.30959085080277	.	.
chr10	80320339	80320838	chr10	80298753	80299252	2310011J03Rik|chr10:80298753-80299252	0.31993866678423	.	.
chr10	80329684	80330183	chr10	80053303	80053802	Pcsk4|chr10:80053303-80053802	0.584083034134418	.	.
chr10	80329684	80330183	chr10	80053303	80053802	Reep6|chr10:80053303-80053802	0.584083034134418	.	.
chr10	80329684	80330183	chr10	80142013	80142512	Pcsk4|chr10:80142013-80142512	0.569217816418532	.	.
chr10	80329684	80330183	chr10	80142013	80142512	Reep6|chr10:80142013-80142512	0.569217816418532	.	.
chr10	80329684	80330183	chr10	80446153	80446652	Pcsk4|chr10:80446153-80446652	0.259521545724223	.	.
chr10	80329684	80330183	chr10	80446153	80446652	Reep6|chr10:80446153-80446652	0.259521545724223	.	.
chr10	80387533	80388032	chr10	80159857	80160356	Mex3d|chr10:80159857-80160356	0.36425128360058	.	.
chr10	80387533	80388032	chr10	80298753	80299252	Mex3d|chr10:80298753-80299252	0.344426477113586	.	.
chr10	80387533	80388032	chr10	80298753	80299252	Mex3d|chr10:80298753-80299252	0.344426477113587	.	.
chr10	80398776	80399275	chr10	80142013	80142512	Mbd3|chr10:80142013-80142512	0.454451993720246	.	.
chr10	80398776	80399275	chr10	80264751	80265250	Mbd3|chr10:80264751-80265250	0.311077357207492	.	.
chr10	80399367	80399866	chr10	80053303	80053802	Mbd3|chr10:80053303-80053802	0.363114315280945	.	.
chr10	80399367	80399866	chr10	80142013	80142512	Mbd3|chr10:80142013-80142512	0.469091413611881	.	.
chr10	80399367	80399866	chr10	80149272	80149771	Mbd3|chr10:80149272-80149771	0.300380403581986	.	.
chr10	80399367	80399866	chr10	80264751	80265250	Mbd3|chr10:80264751-80265250	0.43894660329955	.	.
chr10	80399367	80399866	chr10	80298753	80299252	Mbd3|chr10:80298753-80299252	0.436699328215811	.	.
chr10	80399367	80399866	chr10	80446153	80446652	Mbd3|chr10:80446153-80446652	0.322413864624445	.	.
chr10	80406595	80407094	chr10	80676201	80676700	Uqcr11|chr10:80676201-80676700	0.28052946232762	.	.
chr10	80433784	80434283	chr10	80264751	80265250	Tcf3|chr10:80264751-80265250	0.480691361718553	.	.
chr10	80433784	80434283	chr10	80446153	80446652	Tcf3|chr10:80446153-80446652	0.32562821822717	.	.
chr10	80577192	80577691	chr10	80298753	80299252	Klf16|chr10:80298753-80299252	0.443714888350507	.	.
chr10	80577192	80577691	chr10	80676201	80676700	Klf16|chr10:80676201-80676700	0.417591479945872	.	.
chr10	80577192	80577691	chr10	80939597	80940096	Klf16|chr10:80939597-80940096	0.398230259357426	.	.
chr10	80577192	80577691	chr10	80998786	80999285	Klf16|chr10:80998786-80999285	0.448182982485862	.	.
chr10	80577192	80577691	chr10	80999806	81000305	Klf16|chr10:80999806-81000305	0.28999886151091	.	.
chr10	80590198	80590697	chr10	80807167	80807666	Abhd17a|chr10:80807167-80807666	0.4298117516725	.	.
chr10	80590198	80590697	chr10	80807167	80807666	Gm29093|chr10:80807167-80807666	0.4298117516725	.	.
chr10	80590198	80590697	chr10	80883886	80884385	Abhd17a|chr10:80883886-80884385	0.321679965867094	.	.
chr10	80590198	80590697	chr10	80883886	80884385	Gm29093|chr10:80883886-80884385	0.321679965867094	.	.
chr10	80590198	80590697	chr10	80928413	80928912	Abhd17a|chr10:80928413-80928912	0.50593993970629	.	.
chr10	80590198	80590697	chr10	80928413	80928912	Gm29093|chr10:80928413-80928912	0.50593993970629	.	.
chr10	80602614	80603113	chr10	80566638	80567137	Adat3|chr10:80566638-80567137	0.268787424467176	.	.
chr10	80602614	80603113	chr10	80566638	80567137	Scamp4|chr10:80566638-80567137	0.268787424467176	.	.
chr10	80602614	80603113	chr10	80807167	80807666	Adat3|chr10:80807167-80807666	0.503053003568013	.	.
chr10	80602614	80603113	chr10	80807167	80807666	Scamp4|chr10:80807167-80807666	0.503053003568013	.	.
chr10	80602614	80603113	chr10	80883886	80884385	Adat3|chr10:80883886-80884385	0.567963860567675	.	.
chr10	80602614	80603113	chr10	80883886	80884385	Scamp4|chr10:80883886-80884385	0.567963860567675	.	.
chr10	80621853	80622352	chr10	80566638	80567137	Csnk1g2|chr10:80566638-80567137	0.348610982453907	.	.
chr10	80621853	80622352	chr10	80676201	80676700	Csnk1g2|chr10:80676201-80676700	0.468805790039974	.	.
chr10	80622360	80622859	chr10	80676201	80676700	Csnk1g2|chr10:80676201-80676700	0.379534053260706	.	.
chr10	80622360	80622859	chr10	80999806	81000305	Csnk1g2|chr10:80999806-81000305	0.445954465529433	.	.
chr10	80656327	80656826	chr10	80774521	80775020	Btbd2|chr10:80774521-80775020	0.303803915778569	.	.
chr10	80702062	80702561	chr10	80774521	80775020	Izumo4|chr10:80774521-80775020	0.47245278240066	.	.
chr10	80702062	80702561	chr10	80774521	80775020	Mob3a|chr10:80774521-80775020	0.47245278240066	.	.
chr10	80702062	80702561	chr10	80999806	81000305	Izumo4|chr10:80999806-81000305	0.27406350542995	.	.
chr10	80702062	80702561	chr10	80999806	81000305	Mob3a|chr10:80999806-81000305	0.27406350542995	.	.
chr10	80702672	80703171	chr10	80807167	80807666	Izumo4|chr10:80807167-80807666	0.333006839730098	.	.
chr10	80702672	80703171	chr10	80807167	80807666	Mob3a|chr10:80807167-80807666	0.333006839730098	.	.
chr10	80742110	80742609	chr10	80298753	80299252	Ap3d1|chr10:80298753-80299252	0.434491185712767	.	.
chr10	80742110	80742609	chr10	80676201	80676700	Ap3d1|chr10:80676201-80676700	0.346909581806949	.	.
chr10	80742110	80742609	chr10	80774521	80775020	Ap3d1|chr10:80774521-80775020	0.479233597064649	.	.
chr10	80742110	80742609	chr10	80998786	80999285	Ap3d1|chr10:80998786-80999285	0.435490135344726	.	.
chr10	80754853	80755352	chr10	80566638	80567137	Dot1l|chr10:80566638-80567137	0.388763252020325	.	.
chr10	80754853	80755352	chr10	80928413	80928912	Dot1l|chr10:80928413-80928912	0.415269623822376	.	.
chr10	80754853	80755352	chr10	80939597	80940096	Dot1l|chr10:80939597-80940096	0.458617727998706	.	.
chr10	80754853	80755352	chr10	81041439	81041938	Dot1l|chr10:81041439-81041938	0.395507435140015	.	.
chr10	80798353	80798852	chr10	81137227	81137726	Plekhj1|chr10:81137227-81137726	0.625015344783417	.	.
chr10	80798353	80798852	chr10	81137227	81137726	Sf3a2|chr10:81137227-81137726	0.625015344783417	.	.
chr10	80826143	80826642	chr10	80676201	80676700	Oaz1|chr10:80676201-80676700	0.376587924764562	.	.
chr10	80826143	80826642	chr10	81137227	81137726	Oaz1|chr10:81137227-81137726	0.496813256603084	.	.
chr10	80826780	80827279	chr10	80807167	80807666	Oaz1|chr10:80807167-80807666	0.296979159114154	.	.
chr10	80826780	80827279	chr10	80883886	80884385	Oaz1|chr10:80883886-80884385	0.355674984049996	.	.
chr10	80826780	80827279	chr10	80928413	80928912	Oaz1|chr10:80928413-80928912	0.295177784971741	.	.
chr10	80826780	80827279	chr10	80928413	80928912	Oaz1|chr10:80928413-80928912	0.295177784971742	.	.
chr10	80843833	80844332	chr10	81137227	81137726	Lingo3|chr10:81137227-81137726	0.345658899634664	.	.
chr10	80929771	80930270	chr10	80807167	80807666	Gadd45b|chr10:80807167-80807666	0.335610730488991	.	.
chr10	80929771	80930270	chr10	80928413	80928912	Gadd45b|chr10:80928413-80928912	0.279072526024777	.	.
chr10	81014811	81015310	chr10	80807167	80807666	Gng7|chr10:80807167-80807666	0.278428792445282	.	.
chr10	81014811	81015310	chr10	80928413	80928912	Gng7|chr10:80928413-80928912	0.469068457309719	.	.
chr10	81014811	81015310	chr10	81001173	81001672	Gng7|chr10:81001173-81001672	0.400463301321045	.	.
chr10	81014811	81015310	chr10	81432821	81433320	Gng7|chr10:81432821-81433320	0.375649971365259	.	.
chr10	81037087	81037586	chr10	80928413	80928912	Slc39a3|chr10:80928413-80928912	0.581874281153424	.	.
chr10	81037087	81037586	chr10	81001173	81001672	Slc39a3|chr10:81001173-81001672	0.280841223227666	.	.
chr10	81037087	81037586	chr10	81137227	81137726	Slc39a3|chr10:81137227-81137726	0.372918292812028	.	.
chr10	81037087	81037586	chr10	81257213	81257712	Slc39a3|chr10:81257213-81257712	0.271641840614795	.	.
chr10	81037087	81037586	chr10	81432821	81433320	Slc39a3|chr10:81432821-81433320	0.294131064112384	.	.
chr10	81037087	81037586	chr10	81472805	81473304	Slc39a3|chr10:81472805-81473304	0.575486509208917	.	.
chr10	81060133	81060632	chr10	80928413	80928912	Sgta|chr10:80928413-80928912	0.314302058596255	.	.
chr10	81060133	81060632	chr10	80999806	81000305	Sgta|chr10:80999806-81000305	0.396322487036118	.	.
chr10	81069721	81070220	chr10	80807167	80807666	Thop1|chr10:80807167-80807666	0.463175842507226	.	.
chr10	81069721	81070220	chr10	81192202	81192701	Thop1|chr10:81192202-81192701	0.275164088845496	.	.
chr10	81105647	81106146	chr10	80807167	80807666	Map2k2|chr10:80807167-80807666	0.283871481758576	.	.
chr10	81105647	81106146	chr10	81192202	81192701	Map2k2|chr10:81192202-81192701	0.342760370060654	.	.
chr10	81105647	81106146	chr10	81257213	81257712	Map2k2|chr10:81257213-81257712	0.365356443617106	.	.
chr10	81167584	81168083	chr10	81137227	81137726	Pias4|chr10:81137227-81137726	0.500314432231427	.	.
chr10	81176243	81176742	chr10	81137227	81137726	Eef2|chr10:81137227-81137726	0.422238176286407	.	.
chr10	81176825	81177324	chr10	80939597	80940096	Eef2|chr10:80939597-80940096	0.33544299515314	.	.
chr10	81182587	81183086	chr10	80807167	80807666	Dapk3|chr10:80807167-80807666	0.395547502794698	.	.
chr10	81182587	81183086	chr10	80883886	80884385	Dapk3|chr10:80883886-80884385	0.433383401125428	.	.
chr10	81182587	81183086	chr10	80928413	80928912	Dapk3|chr10:80928413-80928912	0.285647645044534	.	.
chr10	81182587	81183086	chr10	81001173	81001672	Dapk3|chr10:81001173-81001672	0.343114124672525	.	.
chr10	81182587	81183086	chr10	81041439	81041938	Dapk3|chr10:81041439-81041938	0.456781528728879	.	.
chr10	81182587	81183086	chr10	81257213	81257712	Dapk3|chr10:81257213-81257712	0.315266279530128	.	.
chr10	81230621	81231120	chr10	80998786	80999285	Atcay|chr10:80998786-80999285	0.295422021596954	.	.
chr10	81232829	81233328	chr10	80807167	80807666	Zfr2|chr10:80807167-80807666	0.282391230172029	.	.
chr10	81232829	81233328	chr10	80883886	80884385	Zfr2|chr10:80883886-80884385	0.359376758194587	.	.
chr10	81232829	81233328	chr10	81041439	81041938	Zfr2|chr10:81041439-81041938	0.387122883406908	.	.
chr10	81266395	81266894	chr10	81432821	81433320	Apba3|chr10:81432821-81433320	0.281651007130386	.	.
chr10	81266395	81266894	chr10	81432821	81433320	Mrpl54|chr10:81432821-81433320	0.281651007130386	.	.
chr10	81292618	81293117	chr10	81137227	81137726	Pip5k1c|chr10:81137227-81137726	0.571766086194091	.	.
chr10	81292618	81293117	chr10	81551522	81552021	Pip5k1c|chr10:81551522-81552021	0.57188947034665	.	.
chr10	81320497	81320996	chr10	81137227	81137726	Cactin|chr10:81137227-81137726	0.694529605005496	.	.
chr10	81320497	81320996	chr10	81551522	81552021	Cactin|chr10:81551522-81552021	0.546113215957302	.	.
chr10	81320497	81320996	chr10	81633421	81633920	Cactin|chr10:81633421-81633920	0.404417327611956	.	.
chr10	81357211	81357710	chr10	81432821	81433320	Mfsd12|chr10:81432821-81433320	0.358417400695463	.	.
chr10	81357211	81357710	chr10	81472805	81473304	Mfsd12|chr10:81472805-81473304	0.269862068661713	.	.
chr10	81378395	81378894	chr10	81137227	81137726	Fzr1|chr10:81137227-81137726	0.611681583761067	.	.
chr10	81378395	81378894	chr10	81257213	81257712	Fzr1|chr10:81257213-81257712	0.279875919070421	.	.
chr10	81378395	81378894	chr10	81551522	81552021	Fzr1|chr10:81551522-81552021	0.428050096186796	.	.
chr10	81378395	81378894	chr10	81643405	81643904	Fzr1|chr10:81643405-81643904	0.259011405703616	.	.
chr10	81384063	81384562	chr10	81137227	81137726	Dohh|chr10:81137227-81137726	0.393332851784616	.	.
chr10	81384063	81384562	chr10	81430157	81430656	Dohh|chr10:81430157-81430656	0.34821729437581	.	.
chr10	81384063	81384562	chr10	81551522	81552021	Dohh|chr10:81551522-81552021	0.558217616682556	.	.
chr10	81482441	81482940	chr10	81137227	81137726	Celf5|chr10:81137227-81137726	0.267337666983042	.	.
chr10	81482441	81482940	chr10	81551522	81552021	Celf5|chr10:81551522-81552021	0.590965736642118	.	.
chr10	81482441	81482940	chr10	81551522	81552021	Celf5|chr10:81551522-81552021	0.590965736642119	.	.
chr10	81496231	81496730	chr10	81137227	81137726	Ncln|chr10:81137227-81137726	0.39947546647193	.	.
chr10	81496231	81496730	chr10	81432821	81433320	Ncln|chr10:81432821-81433320	0.326016174698057	.	.
chr10	81496231	81496730	chr10	81551522	81552021	Ncln|chr10:81551522-81552021	0.443291642399297	.	.
chr10	81496231	81496730	chr10	81643405	81643904	Ncln|chr10:81643405-81643904	0.268462734591894	.	.
chr10	81545004	81545503	chr10	81430157	81430656	Gna11|chr10:81430157-81430656	0.276250090574736	.	.
chr10	81545004	81545503	chr10	81551522	81552021	Gna11|chr10:81551522-81552021	0.28070818540965	.	.
chr10	81545004	81545503	chr10	81633421	81633920	Gna11|chr10:81633421-81633920	0.262332941605007	.	.
chr10	81559200	81559699	chr10	81551522	81552021	Tle5|chr10:81551522-81552021	0.573598920085314	.	.
chr10	81559200	81559699	chr10	81643405	81643904	Tle5|chr10:81643405-81643904	0.293087406110365	.	.
chr10	81600731	81601230	chr10	81571498	81571997	Tle6|chr10:81571498-81571997	0.320564791159456	.	.
chr10	81605948	81606447	chr10	81430157	81430656	BC025920|chr10:81430157-81430656	0.336905728149008	.	.
chr10	81605948	81606447	chr10	81551522	81552021	BC025920|chr10:81551522-81552021	0.313545703435211	.	.
chr10	81627379	81627878	chr10	81551522	81552021	Ankrd24|chr10:81551522-81552021	0.280410902533193	.	.
chr10	81627379	81627878	chr10	81551522	81552021	Sirt6|chr10:81551522-81552021	0.280410902533193	.	.
chr10	81648748	81649247	chr10	81551522	81552021	Gm10778|chr10:81551522-81552021	0.457635527820381	.	.
chr10	81648748	81649247	chr10	81633421	81633920	Gm10778|chr10:81633421-81633920	0.265894476957395	.	.
chr10	81648748	81649247	chr10	81997141	81997640	Gm10778|chr10:81997141-81997640	0.350133766306283	.	.
chr10	82127723	82128222	chr10	81997141	81997640	AU041133|chr10:81997141-81997640	0.543181937547655	.	.
chr10	82622905	82623404	chr10	82640366	82640865	1190007I07Rik|chr10:82640366-82640865	0.300767445838309	.	.
chr10	82622905	82623404	chr10	82698823	82699322	1190007I07Rik|chr10:82698823-82699322	0.282484652281747	.	.
chr10	82629507	82630006	chr10	82698823	82699322	Tdg|chr10:82698823-82699322	0.319774732963395	.	.
chr10	82763879	82764378	chr10	82698823	82699322	Nfyb|chr10:82698823-82699322	0.37102282323936	.	.
chr10	82763879	82764378	chr10	83206146	83206645	Nfyb|chr10:83206146-83206645	0.332879986437406	.	.
chr10	82858893	82859392	chr10	82640366	82640865	Gm38560|chr10:82640366-82640865	0.385787576868331	.	.
chr10	82858893	82859392	chr10	83066153	83066652	Gm38560|chr10:83066153-83066652	0.287432885627677	.	.
chr10	82858893	82859392	chr10	83106030	83106529	Gm38560|chr10:83106030-83106529	0.353923396136314	.	.
chr10	82985064	82985563	chr10	82698823	82699322	Chst11|chr10:82698823-82699322	0.272106543691987	.	.
chr10	83337299	83337798	chr10	83680053	83680552	Slc41a2|chr10:83680053-83680552	0.35074437660017	.	.
chr10	83359854	83360353	chr10	83106030	83106529	D10Wsu102e|chr10:83106030-83106529	0.289346776896488	.	.
chr10	83359854	83360353	chr10	83165877	83166376	D10Wsu102e|chr10:83165877-83166376	0.260292394183321	.	.
chr10	83359854	83360353	chr10	83680053	83680552	D10Wsu102e|chr10:83680053-83680552	0.312689299869493	.	.
chr10	83648475	83648974	chr10	83285328	83285827	Appl2|chr10:83285328-83285827	0.267823078307318	.	.
chr10	83722616	83723115	chr10	83285328	83285827	1500009L16Rik|chr10:83285328-83285827	0.346509192633832	.	.
chr10	83722616	83723115	chr10	83708687	83709186	1500009L16Rik|chr10:83708687-83709186	0.330436236610612	.	.
chr10	83722616	83723115	chr10	83785601	83786100	1500009L16Rik|chr10:83785601-83786100	0.260091510401646	.	.
chr10	84533836	84534335	chr10	84515393	84515892	Ckap4|chr10:84515393-84515892	0.27673767081485	.	.
chr10	84576305	84576804	chr10	84904190	84904689	Tcp11l2|chr10:84904190-84904689	0.287455439830046	.	.
chr10	84576305	84576804	chr10	84938886	84939385	Tcp11l2|chr10:84938886-84939385	0.292864119575559	.	.
chr10	84622358	84622857	chr10	84515393	84515892	Gm17249|chr10:84515393-84515892	0.433045941416337	.	.
chr10	84622358	84622857	chr10	84515393	84515892	Polr3b|chr10:84515393-84515892	0.433045941416337	.	.
chr10	84622358	84622857	chr10	84772293	84772792	Gm17249|chr10:84772293-84772792	0.322257202093941	.	.
chr10	84622358	84622857	chr10	84772293	84772792	Polr3b|chr10:84772293-84772792	0.322257202093941	.	.
chr10	84917312	84917811	chr10	84515393	84515892	Ric8b|chr10:84515393-84515892	0.26034509691474	.	.
chr10	84917312	84917811	chr10	85161665	85162164	Ric8b|chr10:85161665-85162164	0.335477848166084	.	.
chr10	85102355	85102854	chr10	84772293	84772792	Fhl4|chr10:84772293-84772792	0.265496921940793	.	.
chr10	85102355	85102854	chr10	84772293	84772792	Tmem263|chr10:84772293-84772792	0.265496921940793	.	.
chr10	85127846	85128345	chr10	84772293	84772792	Mterf2|chr10:84772293-84772792	0.574277287193521	.	.
chr10	85127846	85128345	chr10	84836042	84836541	Mterf2|chr10:84836042-84836541	0.270325565979715	.	.
chr10	85127846	85128345	chr10	85161665	85162164	Mterf2|chr10:85161665-85162164	0.478704836069201	.	.
chr10	85184578	85185077	chr10	84772293	84772792	Cry1|chr10:84772293-84772792	0.447065285981747	.	.
chr10	85184578	85185077	chr10	84904190	84904689	Cry1|chr10:84904190-84904689	0.285668457255126	.	.
chr10	85184578	85185077	chr10	85161665	85162164	Cry1|chr10:85161665-85162164	0.47529784475893	.	.
chr10	85185139	85185638	chr10	84836042	84836541	Cry1|chr10:84836042-84836541	0.41774523845727	.	.
chr10	85185139	85185638	chr10	85161665	85162164	Cry1|chr10:85161665-85162164	0.31653431048409	.	.
chr10	85386593	85387092	chr10	85161665	85162164	Btbd11|chr10:85161665-85162164	0.487225572527881	.	.
chr10	85916863	85917362	chr10	85967965	85968464	Prdm4|chr10:85967965-85968464	0.397357946911332	.	.
chr10	86021662	86022161	chr10	85928481	85928980	A230060F14Rik|chr10:85928481-85928980	0.455039963524521	.	.
chr10	86021662	86022161	chr10	85928481	85928980	Fbxo7|chr10:85928481-85928980	0.455039963524521	.	.
chr10	86705281	86705780	chr10	86302510	86303009	Hsp90b1|chr10:86302510-86303009	0.270879111659068	.	.
chr10	86705281	86705780	chr10	86302510	86303009	Ttc41|chr10:86302510-86303009	0.270879111659068	.	.
chr10	86705811	86706310	chr10	86501979	86502478	Hsp90b1|chr10:86501979-86502478	0.260342806636098	.	.
chr10	86705811	86706310	chr10	86501979	86502478	Ttc41|chr10:86501979-86502478	0.260342806636098	.	.
chr10	87493100	87493599	chr10	87596615	87597114	Ascl1|chr10:87596615-87597114	0.299093485201423	.	.
chr10	88201358	88201857	chr10	87813119	87813618	Washc3|chr10:87813119-87813618	0.277173015149566	.	.
chr10	88201358	88201857	chr10	87813119	87813618	Washc3|chr10:87813119-87813618	0.277173015149567	.	.
chr10	88378931	88379430	chr10	88327377	88327876	Dram1|chr10:88327377-88327876	0.345777013197233	.	.
chr10	88378931	88379430	chr10	88327377	88327876	Gnptab|chr10:88327377-88327876	0.345777013197233	.	.
chr10	88378931	88379430	chr10	88624270	88624769	Dram1|chr10:88624270-88624769	0.438999816648784	.	.
chr10	88378931	88379430	chr10	88624270	88624769	Gnptab|chr10:88624270-88624769	0.438999816648784	.	.
chr10	88378931	88379430	chr10	88631543	88632042	Dram1|chr10:88631543-88632042	0.405977041055335	.	.
chr10	88378931	88379430	chr10	88631543	88632042	Gnptab|chr10:88631543-88632042	0.405977041055335	.	.
chr10	88503789	88504288	chr10	88260277	88260776	Chpt1|chr10:88260277-88260776	0.46296890598165	.	.
chr10	88503789	88504288	chr10	88584300	88584799	Chpt1|chr10:88584300-88584799	0.258848713570766	.	.
chr10	88503789	88504288	chr10	88591039	88591538	Chpt1|chr10:88591039-88591538	0.410300304857459	.	.
chr10	88730714	88731213	chr10	88260277	88260776	Arl1|chr10:88260277-88260776	0.395679012053144	.	.
chr10	88730714	88731213	chr10	88356902	88357401	Arl1|chr10:88356902-88357401	0.439507794734921	.	.
chr10	88730714	88731213	chr10	88591039	88591538	Arl1|chr10:88591039-88591538	0.580528663393994	.	.
chr10	89443677	89444176	chr10	89110860	89111359	Gas2l3|chr10:89110860-89111359	0.37896080927444	.	.
chr10	89685571	89686070	chr10	89461774	89462273	1500026H17Rik|chr10:89461774-89462273	0.289454623119261	.	.
chr10	89685571	89686070	chr10	89461774	89462273	Scyl2|chr10:89461774-89462273	0.289454623119261	.	.
chr10	89685571	89686070	chr10	89975233	89975732	1500026H17Rik|chr10:89975233-89975732	0.322534728211826	.	.
chr10	89685571	89686070	chr10	89975233	89975732	Scyl2|chr10:89975233-89975732	0.322534728211826	.	.
chr10	89686076	89686575	chr10	89975233	89975732	1500026H17Rik|chr10:89975233-89975732	0.342136347400089	.	.
chr10	89686076	89686575	chr10	89975233	89975732	Scyl2|chr10:89975233-89975732	0.342136347400089	.	.
chr10	89732079	89732578	chr10	89326818	89327317	Actr6|chr10:89326818-89327317	0.362139025335559	.	.
chr10	89744704	89745203	chr10	89461774	89462273	Uhrf1bp1l|chr10:89461774-89462273	0.25963502699666	.	.
chr10	89872634	89873133	chr10	89975233	89975732	Anks1b|chr10:89975233-89975732	0.345463956578685	.	.
chr10	89873158	89873657	chr10	90048042	90048541	Anks1b|chr10:90048042-90048541	0.265963234859212	.	.
chr10	89873158	89873657	chr10	90190718	90191217	Anks1b|chr10:90190718-90191217	0.471854901895255	.	.
chr10	91082684	91083183	chr10	91036029	91036528	Apaf1|chr10:91036029-91036528	0.365294306950681	.	.
chr10	91082684	91083183	chr10	91036029	91036528	Ikbip|chr10:91036029-91036528	0.365294306950681	.	.
chr10	91082684	91083183	chr10	91340591	91341090	Apaf1|chr10:91340591-91341090	0.633796949896566	.	.
chr10	91082684	91083183	chr10	91340591	91341090	Ikbip|chr10:91340591-91341090	0.633796949896566	.	.
chr10	91123779	91124278	chr10	91384280	91384779	Slc25a3|chr10:91384280-91384779	0.756629352113722	.	.
chr10	91123779	91124278	chr10	91384812	91385311	Slc25a3|chr10:91384812-91385311	0.704116817599153	.	.
chr10	91123779	91124278	chr10	91456127	91456626	Slc25a3|chr10:91456127-91456626	0.593685655398429	.	.
chr10	91181390	91181889	chr10	91036029	91036528	Tmpo|chr10:91036029-91036528	0.436244551942153	.	.
chr10	91181390	91181889	chr10	91297736	91298235	Tmpo|chr10:91297736-91298235	0.422159293645079	.	.
chr10	92722155	92722654	chr10	92277316	92277815	Nedd1|chr10:92277316-92277815	0.451806279432498	.	.
chr10	93080960	93081459	chr10	93119733	93120232	Cfap54|chr10:93119733-93120232	0.333134945817536	.	.
chr10	93080960	93081459	chr10	93227894	93228393	Cfap54|chr10:93227894-93228393	0.271896064620247	.	.
chr10	93160387	93160886	chr10	93050847	93051346	Cdk17|chr10:93050847-93051346	0.314204155334615	.	.
chr10	93160387	93160886	chr10	93104282	93104781	Cdk17|chr10:93104282-93104781	0.391184586614928	.	.
chr10	93160387	93160886	chr10	93119733	93120232	Cdk17|chr10:93119733-93120232	0.551054939340399	.	.
chr10	93160387	93160886	chr10	93275293	93275792	Cdk17|chr10:93275293-93275792	0.511579959028133	.	.
chr10	93160387	93160886	chr10	93345129	93345628	Cdk17|chr10:93345129-93345628	0.556271582996494	.	.
chr10	93160387	93160886	chr10	93432360	93432859	Cdk17|chr10:93432360-93432859	0.779656268851819	.	.
chr10	93453094	93453593	chr10	93227894	93228393	Lta4h|chr10:93227894-93228393	0.279355258195797	.	.
chr10	93453094	93453593	chr10	93672804	93673303	Lta4h|chr10:93672804-93673303	0.549035350032349	.	.
chr10	93589426	93589925	chr10	93275293	93275792	4933408J17Rik|chr10:93275293-93275792	0.493127489357686	.	.
chr10	93589426	93589925	chr10	93275293	93275792	Snrpf|chr10:93275293-93275792	0.493127489357686	.	.
chr10	93589426	93589925	chr10	93275794	93276293	4933408J17Rik|chr10:93275794-93276293	0.278632182155988	.	.
chr10	93589426	93589925	chr10	93275794	93276293	Snrpf|chr10:93275794-93276293	0.278632182155988	.	.
chr10	93589426	93589925	chr10	93345129	93345628	4933408J17Rik|chr10:93345129-93345628	0.334031972119829	.	.
chr10	93589426	93589925	chr10	93345129	93345628	Snrpf|chr10:93345129-93345628	0.334031972119829	.	.
chr10	93589426	93589925	chr10	93663153	93663652	4933408J17Rik|chr10:93663153-93663652	0.337907839588738	.	.
chr10	93589426	93589925	chr10	93663153	93663652	Snrpf|chr10:93663153-93663652	0.337907839588738	.	.
chr10	93589426	93589925	chr10	93996810	93997309	4933408J17Rik|chr10:93996810-93997309	0.40940250133103	.	.
chr10	93589426	93589925	chr10	93996810	93997309	Snrpf|chr10:93996810-93997309	0.40940250133103	.	.
chr10	93589426	93589925	chr10	93997636	93998135	4933408J17Rik|chr10:93997636-93998135	0.315707798602721	.	.
chr10	93589426	93589925	chr10	93997636	93998135	Snrpf|chr10:93997636-93998135	0.315707798602721	.	.
chr10	93641001	93641500	chr10	93276361	93276860	Ntn4|chr10:93276361-93276860	0.423130934867107	.	.
chr10	94035618	94036117	chr10	93889551	93890050	Fgd6|chr10:93889551-93890050	0.357328330889238	.	.
chr10	94035618	94036117	chr10	93889551	93890050	Vezt|chr10:93889551-93890050	0.357328330889238	.	.
chr10	94147608	94148107	chr10	94230531	94231030	Nr2c1|chr10:94230531-94231030	0.375415071794812	.	.
chr10	94147608	94148107	chr10	94297024	94297523	Nr2c1|chr10:94297024-94297523	0.443940440190271	.	.
chr10	94198747	94199246	chr10	94230531	94231030	Ndufa12|chr10:94230531-94231030	0.607746030124356	.	.
chr10	94198747	94199246	chr10	94297024	94297523	Ndufa12|chr10:94297024-94297523	0.408305693210437	.	.
chr10	94311896	94312395	chr10	94318537	94319036	Tmcc3|chr10:94318537-94319036	0.269033291165736	.	.
chr10	94311896	94312395	chr10	94473449	94473948	Tmcc3|chr10:94473449-94473948	0.308880926415182	.	.
chr10	94311896	94312395	chr10	94494396	94494895	Tmcc3|chr10:94494396-94494895	0.391188537852664	.	.
chr10	94687597	94688096	chr10	94473449	94473948	Cep83|chr10:94473449-94473948	0.414912233549042	.	.
chr10	94687597	94688096	chr10	94473449	94473948	Cep83os|chr10:94473449-94473948	0.414912233549042	.	.
chr10	94687597	94688096	chr10	94514585	94515084	Cep83|chr10:94514585-94515084	0.417702759680315	.	.
chr10	94687597	94688096	chr10	94514585	94515084	Cep83os|chr10:94514585-94515084	0.417702759680315	.	.
chr10	94687597	94688096	chr10	94609131	94609630	Cep83|chr10:94609131-94609630	0.270668192365033	.	.
chr10	94687597	94688096	chr10	94609131	94609630	Cep83os|chr10:94609131-94609630	0.270668192365033	.	.
chr10	94688424	94688923	chr10	94623572	94624071	Cep83|chr10:94623572-94624071	0.319041123069159	.	.
chr10	94688424	94688923	chr10	94623572	94624071	Cep83os|chr10:94623572-94624071	0.319041123069159	.	.
chr10	94944520	94945019	chr10	94970107	94970606	Plxnc1|chr10:94970107-94970606	0.310130520625025	.	.
chr10	94944520	94945019	chr10	95040638	95041137	Plxnc1|chr10:95040638-95041137	0.258816778613898	.	.
chr10	95323873	95324372	chr10	95040638	95041137	Cradd|chr10:95040638-95041137	0.289225921165723	.	.
chr10	95417115	95417614	chr10	95088118	95088617	5730420D15Rik|chr10:95088118-95088617	0.330218376689625	.	.
chr10	95417115	95417614	chr10	95088118	95088617	Socs2|chr10:95088118-95088617	0.330218376689625	.	.
chr10	95417115	95417614	chr10	95210103	95210602	5730420D15Rik|chr10:95210103-95210602	0.553446934283176	.	.
chr10	95417115	95417614	chr10	95210103	95210602	Socs2|chr10:95210103-95210602	0.553446934283176	.	.
chr10	95417115	95417614	chr10	95291065	95291564	5730420D15Rik|chr10:95291065-95291564	0.580262318881567	.	.
chr10	95417115	95417614	chr10	95291065	95291564	Socs2|chr10:95291065-95291564	0.580262318881567	.	.
chr10	95417115	95417614	chr10	95355571	95356070	5730420D15Rik|chr10:95355571-95356070	0.429009385272642	.	.
chr10	95417115	95417614	chr10	95355571	95356070	Socs2|chr10:95355571-95356070	0.429009385272642	.	.
chr10	95417115	95417614	chr10	95624007	95624506	5730420D15Rik|chr10:95624007-95624506	0.446215162028425	.	.
chr10	95417115	95417614	chr10	95624007	95624506	Socs2|chr10:95624007-95624506	0.446215162028425	.	.
chr10	95563534	95564033	chr10	95291065	95291564	Nudt4|chr10:95291065-95291564	0.583709115034075	.	.
chr10	95563534	95564033	chr10	95355571	95356070	Nudt4|chr10:95355571-95356070	0.477753555357676	.	.
chr10	95563534	95564033	chr10	95624007	95624506	Nudt4|chr10:95624007-95624506	0.604891664866686	.	.
chr10	95564087	95564586	chr10	95291065	95291564	Nudt4|chr10:95291065-95291564	0.659524431760185	.	.
chr10	95564087	95564586	chr10	95355571	95356070	Nudt4|chr10:95355571-95356070	0.597065372980735	.	.
chr10	95564087	95564586	chr10	95624007	95624506	Nudt4|chr10:95624007-95624506	0.658894866130309	.	.
chr10	95940376	95940875	chr10	95624007	95624506	Eea1|chr10:95624007-95624506	0.545199151498618	.	.
chr10	95940376	95940875	chr10	96181845	96182344	Eea1|chr10:96181845-96182344	0.349017946918571	.	.
chr10	95940876	95941375	chr10	96181845	96182344	Eea1|chr10:96181845-96182344	0.264994557511667	.	.
chr10	97966895	97967394	chr10	97624434	97624933	Gm10754|chr10:97624434-97624933	0.29661539760396	.	.
chr10	97966895	97967394	chr10	97624944	97625443	Gm10754|chr10:97624944-97625443	0.351316406981716	.	.
chr10	97966895	97967394	chr10	97768066	97768565	Gm10754|chr10:97768066-97768565	0.371171000656142	.	.
chr10	97966895	97967394	chr10	97940275	97940774	Gm10754|chr10:97940275-97940774	0.708420335978355	.	.
chr10	97966895	97967394	chr10	98100282	98100781	Gm10754|chr10:98100282-98100781	0.420135056326937	.	.
chr10	97966895	97967394	chr10	98142558	98143057	Gm10754|chr10:98142558-98143057	0.600006049090362	.	.
chr10	98914146	98914645	chr10	98608181	98608680	Atp2b1|chr10:98608181-98608680	0.32010598988619	.	.
chr10	98914847	98915346	chr10	98608181	98608680	Atp2b1|chr10:98608181-98608680	0.315850835642846	.	.
chr10	99106866	99107365	chr10	99084839	99085338	Gm48768|chr10:99084839-99085338	0.27345897207957	.	.
chr10	99106866	99107365	chr10	99084839	99085338	Poc1b|chr10:99084839-99085338	0.27345897207957	.	.
chr10	99262970	99263469	chr10	99284872	99285371	Dusp6|chr10:99284872-99285371	0.345012756127655	.	.
chr10	99262970	99263469	chr10	99376382	99376881	Dusp6|chr10:99376382-99376881	0.297274785815185	.	.
chr10	99262970	99263469	chr10	99525401	99525900	Dusp6|chr10:99525401-99525900	0.535753318160525	.	.
chr10	99262970	99263469	chr10	99641685	99642184	Dusp6|chr10:99641685-99642184	0.339122444638387	.	.
chr10	100016298	100016797	chr10	100282415	100282914	Kitl|chr10:100282415-100282914	0.527168154502647	.	.
chr10	105575185	105575684	chr10	105288456	105288955	Tmtc2|chr10:105288456-105288955	0.443416252951693	.	.
chr10	105841096	105841595	chr10	105523385	105523884	Ccdc59|chr10:105523385-105523884	0.354317038388011	.	.
chr10	105841096	105841595	chr10	105523385	105523884	Mettl25|chr10:105523385-105523884	0.354317038388011	.	.
chr10	106469497	106469996	chr10	106023866	106024365	Ppfia2|chr10:106023866-106024365	0.358246745893605	.	.
chr10	106469497	106469996	chr10	106468917	106469416	Ppfia2|chr10:106468917-106469416	0.722248298287323	.	.
chr10	106469497	106469996	chr10	106681320	106681819	Ppfia2|chr10:106681320-106681819	0.369525454250747	.	.
chr10	107272299	107272798	chr10	107389508	107390007	Lin7a|chr10:107389508-107390007	0.354533918690203	.	.
chr10	108161813	108162312	chr10	107971384	107971883	Ppp1r12a|chr10:107971384-107971883	0.344889753672341	.	.
chr10	108331797	108332296	chr10	108373256	108373755	Pawr|chr10:108373256-108373755	0.279752893299575	.	.
chr10	109010805	109011304	chr10	109171294	109171793	Syt1|chr10:109171294-109171793	0.317324202579151	.	.
chr10	109010805	109011304	chr10	109421634	109422133	Syt1|chr10:109421634-109422133	0.379853775765584	.	.
chr10	109010805	109011304	chr10	109490758	109491257	Syt1|chr10:109490758-109491257	0.306071179447321	.	.
chr10	109010805	109011304	chr10	109491266	109491765	Syt1|chr10:109491266-109491765	0.264397390815956	.	.
chr10	110455601	110456100	chr10	110233834	110234333	Nav3|chr10:110233834-110234333	0.345612701529034	.	.
chr10	110455601	110456100	chr10	110266506	110267005	Nav3|chr10:110266506-110267005	0.322159563816036	.	.
chr10	111009886	111010385	chr10	111271355	111271854	Zdhhc17|chr10:111271355-111271854	0.296152351793765	.	.
chr10	111009886	111010385	chr10	111271355	111271854	Zdhhc17|chr10:111271355-111271854	0.296152351793766	.	.
chr10	111009886	111010385	chr10	111317938	111318437	Zdhhc17|chr10:111317938-111318437	0.306771145605411	.	.
chr10	111164473	111164972	chr10	111317938	111318437	Osbpl8|chr10:111317938-111318437	0.276582629623542	.	.
chr10	111472905	111473404	chr10	111040390	111040889	Nap1l1|chr10:111040390-111040889	0.344407193176249	.	.
chr10	111472905	111473404	chr10	111147679	111148178	Nap1l1|chr10:111147679-111148178	0.385042691826549	.	.
chr10	111506260	111506759	chr10	111794952	111795451	Phlda1|chr10:111794952-111795451	0.313590663509089	.	.
chr10	111506260	111506759	chr10	111836077	111836576	Phlda1|chr10:111836077-111836576	0.633800709312449	.	.
chr10	111506260	111506759	chr10	111867077	111867576	Phlda1|chr10:111867077-111867576	0.462218632787974	.	.
chr10	111506260	111506759	chr10	111867628	111868127	Phlda1|chr10:111867628-111868127	0.428555380153248	.	.
chr10	112059933	112060432	chr10	111766953	111767452	Glipr1l1|chr10:111766953-111767452	0.377009035561141	.	.
chr10	112059933	112060432	chr10	111901269	111901768	Glipr1l1|chr10:111901269-111901768	0.363921053555077	.	.
chr10	112059933	112060432	chr10	112264166	112264665	Glipr1l1|chr10:112264166-112264665	0.326761633687812	.	.
chr10	112059933	112060432	chr10	112264166	112264665	Glipr1l1|chr10:112264166-112264665	0.326761633687813	.	.
chr10	112059933	112060432	chr10	112277462	112277961	Glipr1l1|chr10:112277462-112277961	0.331685526880017	.	.
chr10	112160072	112160571	chr10	111900704	111901203	Glipr1l3|chr10:111900704-111901203	0.421825995176752	.	.
chr10	112160072	112160571	chr10	111901269	111901768	Glipr1l3|chr10:111901269-111901768	0.46888325845403	.	.
chr10	112160072	112160571	chr10	112264166	112264665	Glipr1l3|chr10:112264166-112264665	0.299574102231454	.	.
chr10	112160072	112160571	chr10	112277462	112277961	Glipr1l3|chr10:112277462-112277961	0.485782292087398	.	.
chr10	112270038	112270537	chr10	112264166	112264665	Kcnc2|chr10:112264166-112264665	0.296799138710788	.	.
chr10	112270038	112270537	chr10	112277462	112277961	Kcnc2|chr10:112277462-112277961	0.542168693827248	.	.
chr10	112928805	112929304	chr10	112916762	112917261	Atxn7l3b|chr10:112916762-112917261	0.269925310686485	.	.
chr10	115384626	115385125	chr10	115293485	115293984	Thap2|chr10:115293485-115293984	0.291545653619413	.	.
chr10	115384626	115385125	chr10	115293485	115293984	Zfc3h1|chr10:115293485-115293984	0.291545653619413	.	.
chr10	116018133	116018632	chr10	116260043	116260542	Ptprr|chr10:116260043-116260542	0.574195231514127	.	.
chr10	116018133	116018632	chr10	116415953	116416452	Ptprr|chr10:116415953-116416452	0.297784329298834	.	.
chr10	116580969	116581468	chr10	116884371	116884870	Cnot2|chr10:116884371-116884870	0.353007686042086	.	.
chr10	117063671	117064170	chr10	116884371	116884870	Cct2|chr10:116884371-116884870	0.512084773237682	.	.
chr10	117063671	117064170	chr10	117013904	117014403	Cct2|chr10:117013904-117014403	0.289902543362671	.	.
chr10	117063671	117064170	chr10	117054747	117055246	Cct2|chr10:117054747-117055246	0.758598025379255	.	.
chr10	117148327	117148826	chr10	117496122	117496621	Frs2|chr10:117496122-117496621	0.430493395901197	.	.
chr10	117223978	117224477	chr10	117496122	117496621	Gm48772|chr10:117496122-117496621	0.443049113885096	.	.
chr10	117223978	117224477	chr10	117496122	117496621	Yeats4|chr10:117496122-117496621	0.443049113885096	.	.
chr10	117224521	117225020	chr10	117376790	117377289	Gm48772|chr10:117376790-117377289	0.40443678187798	.	.
chr10	117224521	117225020	chr10	117376790	117377289	Yeats4|chr10:117376790-117377289	0.40443678187798	.	.
chr10	117224521	117225020	chr10	117496122	117496621	Gm48772|chr10:117496122-117496621	0.636959472739108	.	.
chr10	117224521	117225020	chr10	117496122	117496621	Yeats4|chr10:117496122-117496621	0.636959472739108	.	.
chr10	117710592	117711091	chr10	117496122	117496621	Mdm2|chr10:117496122-117496621	0.299616172773291	.	.
chr10	117746155	117746654	chr10	117496122	117496621	Slc35e3|chr10:117496122-117496621	0.368736595697919	.	.
chr10	117792609	117793108	chr10	117604266	117604765	Nup107|chr10:117604266-117604765	0.588976791456195	.	.
chr10	117792609	117793108	chr10	117947510	117948009	Nup107|chr10:117947510-117948009	0.522247108572428	.	.
chr10	117792609	117793108	chr10	118121841	118122340	Nup107|chr10:118121841-118122340	0.270867031513407	.	.
chr10	117792609	117793108	chr10	118122751	118123250	Nup107|chr10:118122751-118123250	0.458870232347921	.	.
chr10	117845812	117846311	chr10	117947510	117948009	Rap1b|chr10:117947510-117948009	0.275925343910715	.	.
chr10	117845812	117846311	chr10	118122751	118123250	Rap1b|chr10:118122751-118123250	0.413663844201276	.	.
chr10	118113174	118113673	chr10	118113674	118114173	5330439M10Rik|chr10:118113674-118114173	0.67098401429504	.	.
chr10	118113174	118113673	chr10	118121841	118122340	5330439M10Rik|chr10:118121841-118122340	0.264548099184216	.	.
chr10	118141391	118141890	chr10	118103082	118103581	Mdm1|chr10:118103082-118103581	0.554455854104296	.	.
chr10	118869300	118869799	chr10	118746717	118747216	Dyrk2|chr10:118746717-118747216	0.349125422429254	.	.
chr10	118869300	118869799	chr10	118868601	118869100	Dyrk2|chr10:118868601-118869100	0.450326249195766	.	.
chr10	119240331	119240830	chr10	118988067	118988566	Cand1|chr10:118988067-118988566	0.646605048908329	.	.
chr10	119761951	119762450	chr10	119646482	119646981	Grip1os2|chr10:119646482-119646981	0.278439873970507	.	.
chr10	119761951	119762450	chr10	119706220	119706719	Grip1os2|chr10:119706220-119706719	0.472055322022045	.	.
chr10	119761951	119762450	chr10	119778829	119779328	Grip1os2|chr10:119778829-119779328	0.348753877614887	.	.
chr10	119761951	119762450	chr10	119834111	119834610	Grip1os2|chr10:119834111-119834610	0.50992986165233	.	.
chr10	119761951	119762450	chr10	120128779	120129278	Grip1os2|chr10:120128779-120129278	0.443596559850907	.	.
chr10	119761951	119762450	chr10	120197022	120197521	Grip1os2|chr10:120197022-120197521	0.311265596554303	.	.
chr10	119761951	119762450	chr10	120208568	120209067	Grip1os2|chr10:120208568-120209067	0.712767033273655	.	.
chr10	120112717	120113216	chr10	119778829	119779328	Helb|chr10:119778829-119779328	0.288014189851143	.	.
chr10	120112717	120113216	chr10	119834111	119834610	Helb|chr10:119834111-119834610	0.425235455698552	.	.
chr10	120112717	120113216	chr10	120128779	120129278	Helb|chr10:120128779-120129278	0.45956522855874	.	.
chr10	120112717	120113216	chr10	120197022	120197521	Helb|chr10:120197022-120197521	0.556769446100306	.	.
chr10	120226758	120227257	chr10	119778829	119779328	Llph|chr10:119778829-119779328	0.3048338635456	.	.
chr10	120226758	120227257	chr10	120128779	120129278	Llph|chr10:120128779-120129278	0.274384574509685	.	.
chr10	120979164	120979663	chr10	120882734	120883233	Lemd3|chr10:120882734-120883233	0.456015658370645	.	.
chr10	121033677	121034176	chr10	120882734	120883233	Wif1|chr10:120882734-120883233	0.444019922439227	.	.
chr10	121033677	121034176	chr10	121016884	121017383	Wif1|chr10:121016884-121017383	0.562140061533608	.	.
chr10	121364796	121365295	chr10	121016884	121017383	Gns|chr10:121016884-121017383	0.402622816616569	.	.
chr10	121476095	121476594	chr10	121055436	121055935	Rassf3|chr10:121055436-121055935	0.632305807548672	.	.
chr10	121476095	121476594	chr10	121056057	121056556	Rassf3|chr10:121056057-121056556	0.544695122381338	.	.
chr10	121476095	121476594	chr10	121273047	121273546	Rassf3|chr10:121273047-121273546	0.616193791884232	.	.
chr10	121476095	121476594	chr10	121520927	121521426	Rassf3|chr10:121520927-121521426	0.563937476156351	.	.
chr10	121476095	121476594	chr10	121569539	121570038	Rassf3|chr10:121569539-121570038	0.48638374369703	.	.
chr10	121505183	121505682	chr10	121273047	121273546	Gm46204|chr10:121273047-121273546	0.43149346977015	.	.
chr10	121586575	121587074	chr10	121845636	121846135	Tbk1|chr10:121845636-121846135	0.508144219433429	.	.
chr10	121625755	121626254	chr10	121273047	121273546	Xpot|chr10:121273047-121273546	0.267446046982891	.	.
chr10	121625755	121626254	chr10	121569539	121570038	Xpot|chr10:121569539-121570038	0.268185670143565	.	.
chr10	121625755	121626254	chr10	121765098	121765597	Xpot|chr10:121765098-121765597	0.268739673741436	.	.
chr10	121625755	121626254	chr10	121789854	121790353	Xpot|chr10:121789854-121790353	0.447659656207453	.	.
chr10	121625755	121626254	chr10	121789854	121790353	Xpot|chr10:121789854-121790353	0.447659656207454	.	.
chr10	121739673	121740172	chr10	121550216	121550715	BC048403|chr10:121550216-121550715	0.28365976579575	.	.
chr10	122096429	122096928	chr10	121845636	121846135	Rxylt1|chr10:121845636-121846135	0.311484423721112	.	.
chr10	122097114	122097613	chr10	122400504	122401003	Rxylt1|chr10:122400504-122401003	0.296248291625665	.	.
chr10	122678469	122678968	chr10	122770297	122770796	Ppm1h|chr10:122770297-122770796	0.260328499172076	.	.
chr10	122678469	122678968	chr10	122985315	122985814	Ppm1h|chr10:122985315-122985814	0.309083018463361	.	.
chr10	122679190	122679689	chr10	122985315	122985814	Ppm1h|chr10:122985315-122985814	0.55476932288729	.	.
chr10	122679190	122679689	chr10	122985315	122985814	Ppm1h|chr10:122985315-122985814	0.554769322887291	.	.
chr10	123196699	123197198	chr10	123131471	123131970	Gm4129|chr10:123131471-123131970	0.338140894341868	.	.
chr10	123196699	123197198	chr10	123131471	123131970	Usp15|chr10:123131471-123131970	0.338140894341868	.	.
chr10	123196699	123197198	chr10	123220271	123220770	Gm4129|chr10:123220271-123220770	0.27613204167251	.	.
chr10	123196699	123197198	chr10	123220271	123220770	Usp15|chr10:123220271-123220770	0.27613204167251	.	.
chr10	123196699	123197198	chr10	123250155	123250654	Gm4129|chr10:123250155-123250654	0.273801825997121	.	.
chr10	123196699	123197198	chr10	123250155	123250654	Usp15|chr10:123250155-123250654	0.273801825997121	.	.
chr10	123264675	123265174	chr10	123030522	123031021	Tafa2|chr10:123030522-123031021	0.51974414251273	.	.
chr10	123264675	123265174	chr10	123165374	123165873	Tafa2|chr10:123165374-123165873	0.270289590152749	.	.
chr10	126793842	126794341	chr10	126709196	126709695	4930484H19Rik|chr10:126709196-126709695	0.272901668759017	.	.
chr10	126793842	126794341	chr10	126828157	126828656	4930484H19Rik|chr10:126828157-126828656	0.32069867910507	.	.
chr10	126793842	126794341	chr10	127077983	127078482	4930484H19Rik|chr10:127077983-127078482	0.368094961039788	.	.
chr10	126793842	126794341	chr10	127078611	127079110	4930484H19Rik|chr10:127078611-127079110	0.31485126061145	.	.
chr10	126901130	126901629	chr10	126709196	126709695	Atp23|chr10:126709196-126709695	0.33968800913875	.	.
chr10	126901130	126901629	chr10	126862152	126862651	Atp23|chr10:126862152-126862651	0.316680875424981	.	.
chr10	126901130	126901629	chr10	126956613	126957112	Atp23|chr10:126956613-126957112	0.735970196066841	.	.
chr10	126957144	126957643	chr10	126956613	126957112	Gm49335|chr10:126956613-126957112	0.405649838477956	.	.
chr10	126957144	126957643	chr10	126956613	126957112	Gm49335|chr10:126956613-126957112	0.405649838477957	.	.
chr10	126978303	126978802	chr10	126956613	126957112	Ctdsp2|chr10:126956613-126957112	0.446496459159643	.	.
chr10	126978303	126978802	chr10	127188571	127189070	Ctdsp2|chr10:127188571-127189070	0.302299076517999	.	.
chr10	127030601	127031100	chr10	127077983	127078482	Tsfm|chr10:127077983-127078482	0.387042179784494	.	.
chr10	127030601	127031100	chr10	127078611	127079110	Tsfm|chr10:127078611-127079110	0.42957264398562	.	.
chr10	127030601	127031100	chr10	127491133	127491632	Tsfm|chr10:127491133-127491632	0.441704344257649	.	.
chr10	127041685	127042184	chr10	126928205	126928704	Eef1akmt3|chr10:126928205-126928704	0.405784995733908	.	.
chr10	127041685	127042184	chr10	126928205	126928704	Mettl1|chr10:126928205-126928704	0.405784995733908	.	.
chr10	127041685	127042184	chr10	126935689	126936188	Eef1akmt3|chr10:126935689-126936188	0.412085724964588	.	.
chr10	127041685	127042184	chr10	126935689	126936188	Mettl1|chr10:126935689-126936188	0.412085724964588	.	.
chr10	127041685	127042184	chr10	127188571	127189070	Eef1akmt3|chr10:127188571-127189070	0.363782406438775	.	.
chr10	127041685	127042184	chr10	127188571	127189070	Mettl1|chr10:127188571-127189070	0.363782406438775	.	.
chr10	127041685	127042184	chr10	127491133	127491632	Eef1akmt3|chr10:127491133-127491632	0.302954857027363	.	.
chr10	127041685	127042184	chr10	127491133	127491632	Mettl1|chr10:127491133-127491632	0.302954857027363	.	.
chr10	127060121	127060620	chr10	126828157	126828656	March9|chr10:126828157-126828656	0.380777707073523	.	.
chr10	127060121	127060620	chr10	127420073	127420572	March9|chr10:127420073-127420572	0.327615357453019	.	.
chr10	127063299	127063798	chr10	127188571	127189070	Cdk4|chr10:127188571-127189070	0.262580626537122	.	.
chr10	127069579	127070078	chr10	126752667	126753166	A730063M14Rik|chr10:126752667-126753166	0.391453873622403	.	.
chr10	127069579	127070078	chr10	126752667	126753166	Tspan31|chr10:126752667-126753166	0.391453873622403	.	.
chr10	127069579	127070078	chr10	126828157	126828656	A730063M14Rik|chr10:126828157-126828656	0.411096861232013	.	.
chr10	127069579	127070078	chr10	126828157	126828656	Tspan31|chr10:126828157-126828656	0.411096861232013	.	.
chr10	127069579	127070078	chr10	126862152	126862651	A730063M14Rik|chr10:126862152-126862651	0.300815720347	.	.
chr10	127069579	127070078	chr10	126862152	126862651	Tspan31|chr10:126862152-126862651	0.300815720347	.	.
chr10	127069579	127070078	chr10	126905735	126906234	A730063M14Rik|chr10:126905735-126906234	0.388108111387375	.	.
chr10	127069579	127070078	chr10	126905735	126906234	Tspan31|chr10:126905735-126906234	0.388108111387375	.	.
chr10	127070111	127070610	chr10	126752667	126753166	A730063M14Rik|chr10:126752667-126753166	0.432366583419374	.	.
[truncated: 16,428 more rows]
