# Supplementary material for: Single-cell analysis of chromatin accessibility in the adult mouse brain
Source: Nature. 2023 Dec 13;624(7991):378–89. doi: 10.1038/s41586-023-06824-9 (PMC10719105; doi:10.1038/s41586-023-06824-9)
Supplement: Supplementary file 3 — Supplementary Tables 1–25 and their legends. [file 41586_2023_6824_MOESM3_ESM.zip › 2023-03-05453B-s3/SI Tables/SI Table 13 Summary of all the gene-cCRE correlations/sa2subclass.CEA-BST_Six3_Cyp26b1_Gaba.pdc.bedpe]

chr1	3670775	3671274	chr1	3942725	3943224	Xkr4|chr1:3942725-3943224	0.148422996021122	.	.
chr1	3671529	3672028	chr1	3942725	3943224	Xkr4|chr1:3942725-3943224	0.444265325081179	.	.
chr1	3672048	3672547	chr1	3942725	3943224	Xkr4|chr1:3942725-3943224	0.244968607500407	.	.
chr1	4785497	4785996	chr1	4934807	4935306	Mrpl15|chr1:4934807-4935306	0.374228675334219	.	.
chr1	4785497	4785996	chr1	5055937	5056436	Mrpl15|chr1:5055937-5056436	0.270357134660216	.	.
chr1	4785497	4785996	chr1	5074202	5074701	Mrpl15|chr1:5074202-5074701	0.202419688090103	.	.
chr1	4785497	4785996	chr1	5141518	5142017	Mrpl15|chr1:5141518-5142017	0.203635081278326	.	.
chr1	4785497	4785996	chr1	5170387	5170886	Mrpl15|chr1:5170387-5170886	0.221973608266347	.	.
chr1	4807592	4808091	chr1	4926263	4926762	Lypla1|chr1:4926263-4926762	0.165552665401548	.	.
chr1	4807592	4808091	chr1	4934807	4935306	Lypla1|chr1:4934807-4935306	0.143736012846781	.	.
chr1	4807592	4808091	chr1	5055937	5056436	Lypla1|chr1:5055937-5056436	0.26952778462212	.	.
chr1	4807592	4808091	chr1	5074202	5074701	Lypla1|chr1:5074202-5074701	0.381643158752163	.	.
chr1	4807592	4808091	chr1	5141518	5142017	Lypla1|chr1:5141518-5142017	0.25546943778362	.	.
chr1	4807592	4808091	chr1	5170387	5170886	Lypla1|chr1:5170387-5170886	0.218036399973174	.	.
chr1	4857480	4857979	chr1	4934807	4935306	Tcea1|chr1:4934807-4935306	0.151298141473118	.	.
chr1	4857480	4857979	chr1	4996147	4996646	Tcea1|chr1:4996147-4996646	0.182768264366307	.	.
chr1	4857480	4857979	chr1	5055937	5056436	Tcea1|chr1:5055937-5056436	0.189605360496926	.	.
chr1	4857480	4857979	chr1	5074202	5074701	Tcea1|chr1:5074202-5074701	0.152413591454414	.	.
chr1	4857480	4857979	chr1	5074202	5074701	Tcea1|chr1:5074202-5074701	0.152413591454415	.	.
chr1	4857480	4857979	chr1	5170387	5170886	Tcea1|chr1:5170387-5170886	0.188307758927661	.	.
chr1	4858123	4858622	chr1	4766696	4767195	Tcea1|chr1:4766696-4767195	0.133128337812657	.	.
chr1	4858123	4858622	chr1	4819527	4820026	Tcea1|chr1:4819527-4820026	0.210516026584234	.	.
chr1	4858123	4858622	chr1	4961760	4962259	Tcea1|chr1:4961760-4962259	0.207159268431266	.	.
chr1	4858123	4858622	chr1	5015264	5015763	Tcea1|chr1:5015264-5015763	0.162980013938067	.	.
chr1	4858123	4858622	chr1	5029270	5029769	Tcea1|chr1:5029270-5029769	0.142647341257732	.	.
chr1	5070122	5070621	chr1	5177158	5177657	Atp6v1h|chr1:5177158-5177657	0.152634666748871	.	.
chr1	5070122	5070621	chr1	5177158	5177657	Rgs20|chr1:5177158-5177657	0.152634666748871	.	.
chr1	5070122	5070621	chr1	5183460	5183959	Atp6v1h|chr1:5183460-5183959	0.120294024053878	.	.
chr1	5070122	5070621	chr1	5183460	5183959	Rgs20|chr1:5183460-5183959	0.120294024053878	.	.
chr1	5917179	5917678	chr1	5827475	5827974	Npbwr1|chr1:5827475-5827974	0.194059709657383	.	.
chr1	6214386	6214885	chr1	5753339	5753838	4732440D04Rik|chr1:5753339-5753838	0.301468748485428	.	.
chr1	6214899	6215398	chr1	5753339	5753838	4732440D04Rik|chr1:5753339-5753838	0.376763661169729	.	.
chr1	7088594	7089093	chr1	6751716	6752215	Pcmtd1|chr1:6751716-6752215	0.131668584039182	.	.
chr1	7088594	7089093	chr1	7010156	7010655	Pcmtd1|chr1:7010156-7010655	0.157502521250148	.	.
chr1	7397174	7397673	chr1	7347822	7348321	Gm26901|chr1:7347822-7348321	0.129684949440701	.	.
chr1	7397174	7397673	chr1	7543474	7543973	Gm26901|chr1:7543474-7543973	0.189665381816367	.	.
chr1	7397174	7397673	chr1	7548128	7548627	Gm26901|chr1:7548128-7548627	0.167120278900823	.	.
chr1	7397837	7398336	chr1	7010156	7010655	Gm26901|chr1:7010156-7010655	0.163883319124105	.	.
chr1	7397837	7398336	chr1	7111444	7111943	Gm26901|chr1:7111444-7111943	0.128526716477218	.	.
chr1	7397837	7398336	chr1	7204719	7205218	Gm26901|chr1:7204719-7205218	0.156656264441022	.	.
chr1	7397837	7398336	chr1	7206575	7207074	Gm26901|chr1:7206575-7207074	0.238966772413764	.	.
chr1	7397837	7398336	chr1	7347822	7348321	Gm26901|chr1:7347822-7348321	0.180825052177148	.	.
chr1	7397837	7398336	chr1	7535148	7535647	Gm26901|chr1:7535148-7535647	0.396529785641567	.	.
chr1	7397837	7398336	chr1	7543474	7543973	Gm26901|chr1:7543474-7543973	0.161523037783901	.	.
chr1	7397837	7398336	chr1	7548128	7548627	Gm26901|chr1:7548128-7548627	0.376657417932683	.	.
chr1	7397837	7398336	chr1	7548737	7549236	Gm26901|chr1:7548737-7549236	0.287468754876498	.	.
chr1	9298975	9299474	chr1	9127343	9127842	Sntg1|chr1:9127343-9127842	0.341403694510767	.	.
chr1	9298975	9299474	chr1	9289706	9290205	Sntg1|chr1:9289706-9290205	0.213890264025942	.	.
chr1	9298975	9299474	chr1	9541113	9541612	Sntg1|chr1:9541113-9541612	0.285853355111886	.	.
chr1	9298975	9299474	chr1	9615198	9615697	Sntg1|chr1:9615198-9615697	0.120580298982458	.	.
chr1	9299496	9299995	chr1	9127343	9127842	Sntg1|chr1:9127343-9127842	0.19012231688475	.	.
chr1	9299496	9299995	chr1	9289706	9290205	Sntg1|chr1:9289706-9290205	0.129713140226244	.	.
chr1	9299496	9299995	chr1	9298270	9298769	Sntg1|chr1:9298270-9298769	0.133093536021238	.	.
chr1	9299496	9299995	chr1	9541113	9541612	Sntg1|chr1:9541113-9541612	0.200407815275046	.	.
chr1	9299496	9299995	chr1	9573148	9573647	Sntg1|chr1:9573148-9573647	0.215537418850217	.	.
chr1	9299496	9299995	chr1	9615198	9615697	Sntg1|chr1:9615198-9615697	0.205432021689935	.	.
chr1	9545042	9545541	chr1	9541113	9541612	Rrs1|chr1:9541113-9541612	0.213734873760147	.	.
chr1	9545042	9545541	chr1	9800589	9801088	Rrs1|chr1:9800589-9801088	0.124982554458184	.	.
chr1	9545042	9545541	chr1	9917602	9918101	Rrs1|chr1:9917602-9918101	0.368027360225489	.	.
chr1	9600949	9601448	chr1	9253984	9254483	Vxn|chr1:9253984-9254483	0.15434494331612	.	.
chr1	9600949	9601448	chr1	9298270	9298769	Vxn|chr1:9298270-9298769	0.164943050293582	.	.
chr1	9600949	9601448	chr1	9298270	9298769	Vxn|chr1:9298270-9298769	0.164943050293583	.	.
chr1	9600949	9601448	chr1	9382233	9382732	Vxn|chr1:9382233-9382732	0.295793770623707	.	.
chr1	9600949	9601448	chr1	9849537	9850036	Vxn|chr1:9849537-9850036	0.234738105651842	.	.
chr1	9601474	9601973	chr1	9298270	9298769	Vxn|chr1:9298270-9298769	0.224369617050925	.	.
chr1	9601474	9601973	chr1	9382233	9382732	Vxn|chr1:9382233-9382732	0.12821592012748	.	.
chr1	9700259	9700758	chr1	9541113	9541612	Mybl1|chr1:9541113-9541612	0.16147363688937	.	.
chr1	9700259	9700758	chr1	9917602	9918101	Mybl1|chr1:9917602-9918101	0.296414888618636	.	.
chr1	9747574	9748073	chr1	9253984	9254483	1700034P13Rik|chr1:9253984-9254483	0.182094263951058	.	.
chr1	9747574	9748073	chr1	9253984	9254483	Vcpip1|chr1:9253984-9254483	0.182094263951058	.	.
chr1	9747574	9748073	chr1	9382233	9382732	1700034P13Rik|chr1:9382233-9382732	0.212980217140538	.	.
chr1	9747574	9748073	chr1	9382233	9382732	Vcpip1|chr1:9382233-9382732	0.212980217140538	.	.
chr1	9747574	9748073	chr1	9815710	9816209	1700034P13Rik|chr1:9815710-9816209	0.149603875247299	.	.
chr1	9747574	9748073	chr1	9815710	9816209	Vcpip1|chr1:9815710-9816209	0.149603875247299	.	.
chr1	9747574	9748073	chr1	9824228	9824727	1700034P13Rik|chr1:9824228-9824727	0.27478463151976	.	.
chr1	9747574	9748073	chr1	9824228	9824727	Vcpip1|chr1:9824228-9824727	0.27478463151976	.	.
chr1	9747574	9748073	chr1	9849537	9850036	1700034P13Rik|chr1:9849537-9850036	0.349845743674448	.	.
chr1	9747574	9748073	chr1	9849537	9850036	Vcpip1|chr1:9849537-9850036	0.349845743674448	.	.
chr1	9748256	9748755	chr1	9298270	9298769	1700034P13Rik|chr1:9298270-9298769	0.167648807620065	.	.
chr1	9748256	9748755	chr1	9298270	9298769	Vcpip1|chr1:9298270-9298769	0.167648807620065	.	.
chr1	9798078	9798577	chr1	9790223	9790722	Sgk3|chr1:9790223-9790722	0.238523223221365	.	.
chr1	9798078	9798577	chr1	9815710	9816209	Sgk3|chr1:9815710-9816209	0.142651538962159	.	.
chr1	9798078	9798577	chr1	9824228	9824727	Sgk3|chr1:9824228-9824727	0.192806027910595	.	.
chr1	9798078	9798577	chr1	9993716	9994215	Sgk3|chr1:9993716-9994215	0.176537135755282	.	.
chr1	9908384	9908883	chr1	9931858	9932357	Mcmdc2|chr1:9931858-9932357	0.181779346259891	.	.
chr1	9908384	9908883	chr1	9993716	9994215	Mcmdc2|chr1:9993716-9994215	0.205269482485002	.	.
chr1	9943920	9944419	chr1	9541113	9541612	Snhg6|chr1:9541113-9541612	0.13431621607069	.	.
chr1	9943920	9944419	chr1	9790223	9790722	Snhg6|chr1:9790223-9790722	0.142692453714944	.	.
chr1	9943920	9944419	chr1	9917602	9918101	Snhg6|chr1:9917602-9918101	0.121629724091551	.	.
chr1	9943920	9944419	chr1	9993716	9994215	Snhg6|chr1:9993716-9994215	0.137680966949133	.	.
chr1	10993243	10993742	chr1	10951383	10951882	Prex2|chr1:10951383-10951882	0.316201011785886	.	.
chr1	10993243	10993742	chr1	10955127	10955626	Prex2|chr1:10955127-10955626	0.19916798787541	.	.
chr1	10993243	10993742	chr1	11012836	11013335	Prex2|chr1:11012836-11013335	0.178987958936113	.	.
chr1	10993243	10993742	chr1	11065845	11066344	Prex2|chr1:11065845-11066344	0.168241766005145	.	.
chr1	10993772	10994271	chr1	10835602	10836101	Prex2|chr1:10835602-10836101	0.125954856363126	.	.
chr1	10993772	10994271	chr1	10854419	10854918	Prex2|chr1:10854419-10854918	0.127577050926341	.	.
chr1	10993772	10994271	chr1	10952732	10953231	Prex2|chr1:10952732-10953231	0.197390281379053	.	.
chr1	10993772	10994271	chr1	10955127	10955626	Prex2|chr1:10955127-10955626	0.184499550213701	.	.
chr1	10993772	10994271	chr1	11044131	11044630	Prex2|chr1:11044131-11044630	0.120603733851949	.	.
chr1	10993772	10994271	chr1	11183392	11183891	Prex2|chr1:11183392-11183891	0.127620282526039	.	.
chr1	12691748	12692247	chr1	12288344	12288843	Sulf1|chr1:12288344-12288843	0.194947446707125	.	.
chr1	12691748	12692247	chr1	12353440	12353939	Sulf1|chr1:12353440-12353939	0.367924666752344	.	.
chr1	12691748	12692247	chr1	12399244	12399743	Sulf1|chr1:12399244-12399743	0.381547805196014	.	.
chr1	12691748	12692247	chr1	12701162	12701661	Sulf1|chr1:12701162-12701661	0.263025323638493	.	.
chr1	12691748	12692247	chr1	12706203	12706702	Sulf1|chr1:12706203-12706702	0.182801419022497	.	.
chr1	12691748	12692247	chr1	12706814	12707313	Sulf1|chr1:12706814-12707313	0.37377065259911	.	.
chr1	12692265	12692764	chr1	12353440	12353939	Sulf1|chr1:12353440-12353939	0.195246063690212	.	.
chr1	12692265	12692764	chr1	12399244	12399743	Sulf1|chr1:12399244-12399743	0.236618149348607	.	.
chr1	12692265	12692764	chr1	12465220	12465719	Sulf1|chr1:12465220-12465719	0.125351351145883	.	.
chr1	12692265	12692764	chr1	12555862	12556361	Sulf1|chr1:12555862-12556361	0.141234332439831	.	.
chr1	12692265	12692764	chr1	12576886	12577385	Sulf1|chr1:12576886-12577385	0.131149956163798	.	.
chr1	12692265	12692764	chr1	12701162	12701661	Sulf1|chr1:12701162-12701661	0.154799507648072	.	.
chr1	12692265	12692764	chr1	12706203	12706702	Sulf1|chr1:12706203-12706702	0.182143873217142	.	.
chr1	12692265	12692764	chr1	12706814	12707313	Sulf1|chr1:12706814-12707313	0.260419887014555	.	.
chr1	12692874	12693373	chr1	12465220	12465719	Sulf1|chr1:12465220-12465719	0.137193370583422	.	.
chr1	12692874	12693373	chr1	12571921	12572420	Sulf1|chr1:12571921-12572420	0.239219393050531	.	.
chr1	12692874	12693373	chr1	12576886	12577385	Sulf1|chr1:12576886-12577385	0.229477422247709	.	.
chr1	12692874	12693373	chr1	12706203	12706702	Sulf1|chr1:12706203-12706702	0.215471182553796	.	.
chr1	12692874	12693373	chr1	12718098	12718597	Sulf1|chr1:12718098-12718597	0.187511997416592	.	.
chr1	13588843	13589342	chr1	13979508	13980007	Tram1|chr1:13979508-13980007	0.207199708834823	.	.
chr1	13588843	13589342	chr1	13997631	13998130	Tram1|chr1:13997631-13998130	0.29047227107919	.	.
chr1	13588843	13589342	chr1	13998145	13998644	Tram1|chr1:13998145-13998644	0.239845374468972	.	.
chr1	13659706	13660205	chr1	13738820	13739319	Lactb2|chr1:13738820-13739319	0.240733503584313	.	.
chr1	13659706	13660205	chr1	13851123	13851622	Lactb2|chr1:13851123-13851622	0.16277583124687	.	.
chr1	13659706	13660205	chr1	13864805	13865304	Lactb2|chr1:13864805-13865304	0.247733832934623	.	.
chr1	13659706	13660205	chr1	13979508	13980007	Lactb2|chr1:13979508-13980007	0.18357208215555	.	.
chr1	13659706	13660205	chr1	13991135	13991634	Lactb2|chr1:13991135-13991634	0.16144675643796	.	.
chr1	13660314	13660813	chr1	13738820	13739319	Lactb2|chr1:13738820-13739319	0.24561110600672	.	.
chr1	13660314	13660813	chr1	13752366	13752865	Lactb2|chr1:13752366-13752865	0.182259544410397	.	.
chr1	13660314	13660813	chr1	13851123	13851622	Lactb2|chr1:13851123-13851622	0.1294583737945	.	.
chr1	13660314	13660813	chr1	13979508	13980007	Lactb2|chr1:13979508-13980007	0.14475535554009	.	.
chr1	13660314	13660813	chr1	13991135	13991634	Lactb2|chr1:13991135-13991634	0.296065968648717	.	.
chr1	13660314	13660813	chr1	13991135	13991634	Lactb2|chr1:13991135-13991634	0.296065968648718	.	.
chr1	13660314	13660813	chr1	13997631	13998130	Lactb2|chr1:13997631-13998130	0.18717367875245	.	.
chr1	13660314	13660813	chr1	13998145	13998644	Lactb2|chr1:13998145-13998644	0.207052109157077	.	.
chr1	14309549	14310048	chr1	14008932	14009431	Eya1|chr1:14008932-14009431	0.144429388914953	.	.
chr1	14309549	14310048	chr1	14016748	14017247	Eya1|chr1:14016748-14017247	0.208847099373947	.	.
chr1	14309549	14310048	chr1	14144372	14144871	Eya1|chr1:14144372-14144871	0.14417822302231	.	.
chr1	14309549	14310048	chr1	14192794	14193293	Eya1|chr1:14192794-14193293	0.213697184013176	.	.
chr1	14309549	14310048	chr1	14204214	14204713	Eya1|chr1:14204214-14204713	0.251924605020193	.	.
chr1	14309549	14310048	chr1	14262926	14263425	Eya1|chr1:14262926-14263425	0.119298417780792	.	.
chr1	14309549	14310048	chr1	14484440	14484939	Eya1|chr1:14484440-14484939	0.231380931741995	.	.
chr1	14309549	14310048	chr1	14556070	14556569	Eya1|chr1:14556070-14556569	0.119661357052628	.	.
chr1	14309549	14310048	chr1	14661282	14661781	Eya1|chr1:14661282-14661781	0.238090109314172	.	.
chr1	14309549	14310048	chr1	14728986	14729485	Eya1|chr1:14728986-14729485	0.139733373782944	.	.
chr1	15286608	15287107	chr1	15358408	15358907	Kcnb2|chr1:15358408-15358907	0.13265827434783	.	.
chr1	15286608	15287107	chr1	15408278	15408777	Kcnb2|chr1:15408278-15408777	0.210236336138454	.	.
chr1	15286608	15287107	chr1	15408908	15409407	Kcnb2|chr1:15408908-15409407	0.231455333299593	.	.
chr1	15286608	15287107	chr1	15424295	15424794	Kcnb2|chr1:15424295-15424794	0.193212107692219	.	.
chr1	15286608	15287107	chr1	15483457	15483956	Kcnb2|chr1:15483457-15483956	0.388061516590843	.	.
chr1	15805340	15805839	chr1	16112771	16113270	Terf1|chr1:16112771-16113270	0.19440524070884	.	.
chr1	15805340	15805839	chr1	16115053	16115552	Terf1|chr1:16115053-16115552	0.172401297889091	.	.
chr1	15805340	15805839	chr1	16119655	16120154	Terf1|chr1:16119655-16120154	0.21642211969395	.	.
chr1	15805340	15805839	chr1	16119655	16120154	Terf1|chr1:16119655-16120154	0.216422119693951	.	.
chr1	15805340	15805839	chr1	16120540	16121039	Terf1|chr1:16120540-16121039	0.218812246532147	.	.
chr1	16103947	16104446	chr1	16112771	16113270	Rpl7|chr1:16112771-16113270	0.122201898525616	.	.
chr1	16104453	16104952	chr1	16112771	16113270	Rpl7|chr1:16112771-16113270	0.256257235301798	.	.
chr1	16104453	16104952	chr1	16120540	16121039	Rpl7|chr1:16120540-16121039	0.123371612837258	.	.
chr1	16104453	16104952	chr1	16197528	16198027	Rpl7|chr1:16197528-16198027	0.258205900963001	.	.
chr1	16104453	16104952	chr1	16198036	16198535	Rpl7|chr1:16198036-16198535	0.181091784582845	.	.
chr1	16104453	16104952	chr1	16224363	16224862	Rpl7|chr1:16224363-16224862	0.166839364486279	.	.
chr1	16104999	16105498	chr1	15942994	15943493	Rdh10|chr1:15942994-15943493	0.121172503984525	.	.
chr1	16104999	16105498	chr1	15942994	15943493	Rpl7|chr1:15942994-15943493	0.121172503984525	.	.
chr1	16104999	16105498	chr1	16112771	16113270	Rdh10|chr1:16112771-16113270	0.117867650551023	.	.
chr1	16104999	16105498	chr1	16112771	16113270	Rpl7|chr1:16112771-16113270	0.117867650551023	.	.
chr1	16104999	16105498	chr1	16120540	16121039	Rdh10|chr1:16120540-16121039	0.204856262424125	.	.
chr1	16104999	16105498	chr1	16120540	16121039	Rpl7|chr1:16120540-16121039	0.204856262424125	.	.
chr1	16104999	16105498	chr1	16198036	16198535	Rdh10|chr1:16198036-16198535	0.177950036663971	.	.
chr1	16104999	16105498	chr1	16198036	16198535	Rpl7|chr1:16198036-16198535	0.177950036663971	.	.
chr1	16105563	16106062	chr1	15993491	15993990	Rdh10|chr1:15993491-15993990	0.198727249153926	.	.
chr1	16105563	16106062	chr1	16119655	16120154	Rdh10|chr1:16119655-16120154	0.187601970351926	.	.
chr1	16105563	16106062	chr1	16214520	16215019	Rdh10|chr1:16214520-16215019	0.24709830205012	.	.
chr1	16105563	16106062	chr1	16229492	16229991	Rdh10|chr1:16229492-16229991	0.155361712059699	.	.
chr1	16105563	16106062	chr1	16232131	16232630	Rdh10|chr1:16232131-16232630	0.145631317496497	.	.
chr1	16105563	16106062	chr1	16236428	16236927	Rdh10|chr1:16236428-16236927	0.160729160093944	.	.
chr1	16519035	16519534	chr1	16676850	16677349	Stau2|chr1:16676850-16677349	0.177791341838775	.	.
chr1	16519035	16519534	chr1	16810255	16810754	Stau2|chr1:16810255-16810754	0.197449942672236	.	.
chr1	16656744	16657243	chr1	16566122	16566621	D030040B21Rik|chr1:16566122-16566621	0.182403634545933	.	.
chr1	16656744	16657243	chr1	16566122	16566621	Eloc|chr1:16566122-16566621	0.182403634545933	.	.
chr1	16657258	16657757	chr1	16809163	16809662	D030040B21Rik|chr1:16809163-16809662	0.203764348231199	.	.
chr1	16657258	16657757	chr1	16809163	16809662	Eloc|chr1:16809163-16809662	0.203764348231199	.	.
chr1	16664905	16665404	chr1	16809716	16810215	Tmem70|chr1:16809716-16810215	0.135311679512637	.	.
chr1	16664905	16665404	chr1	16810255	16810754	Tmem70|chr1:16810255-16810754	0.122385648783656	.	.
chr1	16687901	16688400	chr1	16546643	16547142	Ly96|chr1:16546643-16547142	0.175927114882196	.	.
chr1	16687901	16688400	chr1	16557621	16558120	Ly96|chr1:16557621-16558120	0.207755253189654	.	.
chr1	16687901	16688400	chr1	16566122	16566621	Ly96|chr1:16566122-16566621	0.17060736886152	.	.
chr1	16687901	16688400	chr1	16846410	16846909	Ly96|chr1:16846410-16846909	0.33474382401503	.	.
chr1	16687901	16688400	chr1	16930176	16930675	Ly96|chr1:16930176-16930675	0.225390713852095	.	.
chr1	16688506	16689005	chr1	16810255	16810754	Ly96|chr1:16810255-16810754	0.185629821079889	.	.
chr1	16688506	16689005	chr1	16846410	16846909	Ly96|chr1:16846410-16846909	0.184006446950015	.	.
chr1	17097665	17098164	chr1	16809163	16809662	Jph1|chr1:16809163-16809662	0.142506336460777	.	.
chr1	17097665	17098164	chr1	16809716	16810215	Jph1|chr1:16809716-16810215	0.148534326187271	.	.
chr1	17097665	17098164	chr1	16810255	16810754	Jph1|chr1:16810255-16810754	0.129280275787224	.	.
chr1	17097665	17098164	chr1	17406304	17406803	Jph1|chr1:17406304-17406803	0.150163743035422	.	.
chr1	17098192	17098691	chr1	16810255	16810754	Jph1|chr1:16810255-16810754	0.155784425756735	.	.
chr1	17098192	17098691	chr1	17058743	17059242	Jph1|chr1:17058743-17059242	0.154391081623573	.	.
chr1	17098192	17098691	chr1	17070275	17070774	Jph1|chr1:17070275-17070774	0.226026381799076	.	.
chr1	17098192	17098691	chr1	17163496	17163995	Jph1|chr1:17163496-17163995	0.214996939933715	.	.
chr1	17145142	17145641	chr1	16916592	16917091	Gdap1|chr1:16916592-16917091	0.174794602663565	.	.
chr1	17145142	17145641	chr1	17163496	17163995	Gdap1|chr1:17163496-17163995	0.131600745456709	.	.
chr1	17727070	17727569	chr1	17600441	17600940	Crispld1|chr1:17600441-17600940	0.213003934461854	.	.
chr1	17727070	17727569	chr1	17600441	17600940	Gm16070|chr1:17600441-17600940	0.213003934461854	.	.
chr1	17727070	17727569	chr1	17603226	17603725	Crispld1|chr1:17603226-17603725	0.226827895625058	.	.
chr1	17727070	17727569	chr1	17603226	17603725	Gm16070|chr1:17603226-17603725	0.226827895625058	.	.
chr1	17727070	17727569	chr1	17838342	17838841	Crispld1|chr1:17838342-17838841	0.1407890550654	.	.
chr1	17727070	17727569	chr1	17838342	17838841	Gm16070|chr1:17838342-17838841	0.1407890550654	.	.
chr1	17727608	17728107	chr1	17603226	17603725	Crispld1|chr1:17603226-17603725	0.151062502686269	.	.
chr1	17727608	17728107	chr1	17603226	17603725	Gm16070|chr1:17603226-17603725	0.151062502686269	.	.
chr1	17727608	17728107	chr1	17630296	17630795	Crispld1|chr1:17630296-17630795	0.152765670942095	.	.
chr1	17727608	17728107	chr1	17630296	17630795	Gm16070|chr1:17630296-17630795	0.152765670942095	.	.
chr1	17727608	17728107	chr1	17838342	17838841	Crispld1|chr1:17838342-17838841	0.216464155981977	.	.
chr1	17727608	17728107	chr1	17838342	17838841	Gm16070|chr1:17838342-17838841	0.216464155981977	.	.
chr1	18057998	18058497	chr1	17838342	17838841	Gm28756|chr1:17838342-17838841	0.3060106399636	.	.
chr1	18057998	18058497	chr1	18026190	18026689	Gm28756|chr1:18026190-18026689	0.336752224014855	.	.
chr1	18057998	18058497	chr1	18030112	18030611	Gm28756|chr1:18030112-18030611	0.219951886569768	.	.
chr1	18057998	18058497	chr1	18043789	18044288	Gm28756|chr1:18043789-18044288	0.222817869932949	.	.
chr1	18057998	18058497	chr1	18106689	18107188	Gm28756|chr1:18106689-18107188	0.126116612143106	.	.
chr1	18057998	18058497	chr1	18371522	18372021	Gm28756|chr1:18371522-18372021	0.202026362953354	.	.
chr1	18057998	18058497	chr1	18384029	18384528	Gm28756|chr1:18384029-18384528	0.154517684585184	.	.
chr1	18058553	18059052	chr1	17838342	17838841	Gm28756|chr1:17838342-17838841	0.11809884642659	.	.
chr1	18058553	18059052	chr1	18026190	18026689	Gm28756|chr1:18026190-18026689	0.362926635914429	.	.
chr1	18058553	18059052	chr1	18030112	18030611	Gm28756|chr1:18030112-18030611	0.387201062275262	.	.
chr1	18058553	18059052	chr1	18043789	18044288	Gm28756|chr1:18043789-18044288	0.172444439201278	.	.
chr1	18058553	18059052	chr1	18371522	18372021	Gm28756|chr1:18371522-18372021	0.244243149315397	.	.
chr1	18058553	18059052	chr1	18416187	18416686	Gm28756|chr1:18416187-18416686	0.17921728433936	.	.
chr1	20820187	20820686	chr1	20554332	20554831	Mcm3|chr1:20554332-20554831	0.206141000280712	.	.
chr1	20820187	20820686	chr1	20941260	20941759	Mcm3|chr1:20941260-20941759	0.156099373402625	.	.
chr1	20890311	20890810	chr1	20620512	20621011	6720483E21Rik|chr1:20620512-20621011	0.385578580163902	.	.
chr1	20890311	20890810	chr1	20620512	20621011	Paqr8|chr1:20620512-20621011	0.385578580163902	.	.
chr1	20890857	20891356	chr1	20620512	20621011	6720483E21Rik|chr1:20620512-20621011	0.218434897042839	.	.
chr1	20890857	20891356	chr1	20620512	20621011	Paqr8|chr1:20620512-20621011	0.218434897042839	.	.
chr1	20951400	20951899	chr1	20513637	20514136	Efhc1|chr1:20513637-20514136	0.177353043658147	.	.
chr1	20951400	20951899	chr1	20620512	20621011	Efhc1|chr1:20620512-20621011	0.192374308397843	.	.
chr1	22805771	22806270	chr1	23023484	23023983	Rims1|chr1:23023484-23023983	0.16464528362545	.	.
chr1	24586286	24586785	chr1	24367541	24368040	Col19a1|chr1:24367541-24368040	0.2459089775746	.	.
chr1	24586286	24586785	chr1	24611656	24612155	Col19a1|chr1:24611656-24612155	0.142393458416837	.	.
chr1	24586286	24586785	chr1	24621600	24622099	Col19a1|chr1:24621600-24622099	0.23674542898268	.	.
chr1	24586286	24586785	chr1	24731795	24732294	Col19a1|chr1:24731795-24732294	0.280517691456438	.	.
chr1	24586286	24586785	chr1	24773624	24774123	Col19a1|chr1:24773624-24774123	0.249506027271309	.	.
chr1	24586286	24586785	chr1	24781047	24781546	Col19a1|chr1:24781047-24781546	0.184168345581497	.	.
chr1	24586286	24586785	chr1	24789627	24790126	Col19a1|chr1:24789627-24790126	0.25694024802084	.	.
chr1	24586286	24586785	chr1	24866559	24867058	Col19a1|chr1:24866559-24867058	0.305107328750398	.	.
chr1	24586286	24586785	chr1	24891326	24891825	Col19a1|chr1:24891326-24891825	0.227065338537694	.	.
chr1	24587149	24587648	chr1	24367541	24368040	Col19a1|chr1:24367541-24368040	0.120761796611509	.	.
chr1	24587149	24587648	chr1	24452128	24452627	Col19a1|chr1:24452128-24452627	0.194379789659146	.	.
chr1	24587149	24587648	chr1	24621600	24622099	Col19a1|chr1:24621600-24622099	0.234095806020176	.	.
chr1	24587149	24587648	chr1	24731795	24732294	Col19a1|chr1:24731795-24732294	0.184690619274616	.	.
chr1	24587149	24587648	chr1	24771662	24772161	Col19a1|chr1:24771662-24772161	0.254953871574683	.	.
chr1	24587149	24587648	chr1	24773624	24774123	Col19a1|chr1:24773624-24774123	0.205709765040824	.	.
chr1	24587149	24587648	chr1	24781047	24781546	Col19a1|chr1:24781047-24781546	0.273876462584114	.	.
chr1	24587149	24587648	chr1	24789627	24790126	Col19a1|chr1:24789627-24790126	0.139167905352204	.	.
chr1	24587149	24587648	chr1	24866559	24867058	Col19a1|chr1:24866559-24867058	0.167169067202497	.	.
chr1	24587149	24587648	chr1	24891326	24891825	Col19a1|chr1:24891326-24891825	0.143761814513679	.	.
chr1	24587149	24587648	chr1	24901204	24901703	Col19a1|chr1:24901204-24901703	0.134849996891813	.	.
chr1	24678265	24678764	chr1	24302637	24303136	Lmbrd1|chr1:24302637-24303136	0.124850528224408	.	.
chr1	24678265	24678764	chr1	24452128	24452627	Lmbrd1|chr1:24452128-24452627	0.15817401631298	.	.
chr1	24678265	24678764	chr1	24613347	24613846	Lmbrd1|chr1:24613347-24613846	0.232639184905867	.	.
chr1	24678265	24678764	chr1	24615721	24616220	Lmbrd1|chr1:24615721-24616220	0.128242720319289	.	.
chr1	24678265	24678764	chr1	24705965	24706464	Lmbrd1|chr1:24705965-24706464	0.125287734807243	.	.
chr1	24678265	24678764	chr1	24731795	24732294	Lmbrd1|chr1:24731795-24732294	0.173915243137469	.	.
chr1	24678265	24678764	chr1	24866559	24867058	Lmbrd1|chr1:24866559-24867058	0.145501431751424	.	.
chr1	25828941	25829440	chr1	25793933	25794432	Adgrb3|chr1:25793933-25794432	0.177329858282903	.	.
chr1	25829930	25830429	chr1	25770625	25771124	Adgrb3|chr1:25770625-25771124	0.275372575796457	.	.
chr1	25829930	25830429	chr1	25876966	25877465	Adgrb3|chr1:25876966-25877465	0.241538480542146	.	.
chr1	25829930	25830429	chr1	26111089	26111588	Adgrb3|chr1:26111089-26111588	0.184086094466603	.	.
chr1	30872795	30873294	chr1	30716282	30716781	Phf3|chr1:30716282-30716781	0.138819075613532	.	.
chr1	30872795	30873294	chr1	30819061	30819560	Phf3|chr1:30819061-30819560	0.187749032581612	.	.
chr1	30872795	30873294	chr1	30826902	30827401	Phf3|chr1:30826902-30827401	0.146143532824428	.	.
chr1	30872795	30873294	chr1	30832710	30833209	Phf3|chr1:30832710-30833209	0.153845201413798	.	.
chr1	30872795	30873294	chr1	30929933	30930432	Phf3|chr1:30929933-30930432	0.148720466295551	.	.
chr1	30872795	30873294	chr1	31156865	31157364	Phf3|chr1:31156865-31157364	0.208102458781754	.	.
chr1	30872795	30873294	chr1	31195425	31195924	Phf3|chr1:31195425-31195924	0.163973862914026	.	.
chr1	30873430	30873929	chr1	30503190	30503689	Phf3|chr1:30503190-30503689	0.209900911846435	.	.
chr1	30873430	30873929	chr1	30565242	30565741	Phf3|chr1:30565242-30565741	0.272195995608878	.	.
chr1	30873430	30873929	chr1	30656202	30656701	Phf3|chr1:30656202-30656701	0.397757016378868	.	.
chr1	30873430	30873929	chr1	30716282	30716781	Phf3|chr1:30716282-30716781	0.196428907621056	.	.
chr1	30873430	30873929	chr1	30740784	30741283	Phf3|chr1:30740784-30741283	0.153008371992278	.	.
chr1	30873430	30873929	chr1	30929933	30930432	Phf3|chr1:30929933-30930432	0.414145339393998	.	.
chr1	30873430	30873929	chr1	31195425	31195924	Phf3|chr1:31195425-31195924	0.206581157442468	.	.
chr1	30873942	30874441	chr1	30503190	30503689	Phf3|chr1:30503190-30503689	0.123513073417544	.	.
chr1	30873942	30874441	chr1	30656202	30656701	Phf3|chr1:30656202-30656701	0.280806492339767	.	.
chr1	30873942	30874441	chr1	30832710	30833209	Phf3|chr1:30832710-30833209	0.147306128888116	.	.
chr1	30873942	30874441	chr1	30929933	30930432	Phf3|chr1:30929933-30930432	0.270931101247696	.	.
chr1	30873942	30874441	chr1	31195425	31195924	Phf3|chr1:31195425-31195924	0.18261055532246	.	.
chr1	30949080	30949579	chr1	30656202	30656701	Ptp4a1|chr1:30656202-30656701	0.445503280365942	.	.
chr1	30949080	30949579	chr1	30716282	30716781	Ptp4a1|chr1:30716282-30716781	0.124931139348745	.	.
chr1	30949080	30949579	chr1	30929933	30930432	Ptp4a1|chr1:30929933-30930432	0.435142542235411	.	.
chr1	30949080	30949579	chr1	31133865	31134364	Ptp4a1|chr1:31133865-31134364	0.206940090998246	.	.
chr1	30949080	30949579	chr1	31153918	31154417	Ptp4a1|chr1:31153918-31154417	0.326969928966882	.	.
chr1	30949080	30949579	chr1	31195425	31195924	Ptp4a1|chr1:31195425-31195924	0.361159588940896	.	.
chr1	30949582	30950081	chr1	30503190	30503689	Ptp4a1|chr1:30503190-30503689	0.121248936737593	.	.
chr1	30949582	30950081	chr1	30565242	30565741	Ptp4a1|chr1:30565242-30565741	0.330773183988188	.	.
chr1	30949582	30950081	chr1	30656202	30656701	Ptp4a1|chr1:30656202-30656701	0.506932233573783	.	.
chr1	30949582	30950081	chr1	30716282	30716781	Ptp4a1|chr1:30716282-30716781	0.3313756578508	.	.
chr1	30949582	30950081	chr1	30929933	30930432	Ptp4a1|chr1:30929933-30930432	0.440001151963117	.	.
chr1	30949582	30950081	chr1	31044343	31044842	Ptp4a1|chr1:31044343-31044842	0.147670263002032	.	.
chr1	30949582	30950081	chr1	31153918	31154417	Ptp4a1|chr1:31153918-31154417	0.142348564403308	.	.
chr1	30949582	30950081	chr1	31195425	31195924	Ptp4a1|chr1:31195425-31195924	0.207745566405363	.	.
chr1	30950354	30950853	chr1	30503190	30503689	Ptp4a1|chr1:30503190-30503689	0.150610398852408	.	.
chr1	30950354	30950853	chr1	30565242	30565741	Ptp4a1|chr1:30565242-30565741	0.173024719906962	.	.
chr1	30950354	30950853	chr1	30639815	30640314	Ptp4a1|chr1:30639815-30640314	0.286266330232547	.	.
chr1	30950354	30950853	chr1	30751054	30751553	Ptp4a1|chr1:30751054-30751553	0.24353522060611	.	.
chr1	30950354	30950853	chr1	30929933	30930432	Ptp4a1|chr1:30929933-30930432	0.148600878613053	.	.
chr1	30950354	30950853	chr1	31044343	31044842	Ptp4a1|chr1:31044343-31044842	0.293491904318716	.	.
chr1	30950354	30950853	chr1	31044847	31045346	Ptp4a1|chr1:31044847-31045346	0.161443947875046	.	.
chr1	32172459	32172958	chr1	31808000	31808499	Khdrbs2|chr1:31808000-31808499	0.159200969925606	.	.
chr1	32172459	32172958	chr1	32079888	32080387	Khdrbs2|chr1:32079888-32080387	0.27870919437321	.	.
chr1	32172459	32172958	chr1	32174456	32174955	Khdrbs2|chr1:32174456-32174955	0.256199906658397	.	.
chr1	32172459	32172958	chr1	32234522	32235021	Khdrbs2|chr1:32234522-32235021	0.268741846368942	.	.
chr1	34433080	34433579	chr1	34571342	34571841	Gm37233|chr1:34571342-34571841	0.120190902611559	.	.
chr1	34459438	34459937	chr1	34253883	34254382	Ptpn18|chr1:34253883-34254382	0.210629105426563	.	.
chr1	34459438	34459937	chr1	34273440	34273939	Ptpn18|chr1:34273440-34273939	0.151437332818175	.	.
chr1	34459438	34459937	chr1	34292222	34292721	Ptpn18|chr1:34292222-34292721	0.169359985085242	.	.
chr1	34459438	34459937	chr1	34324241	34324740	Ptpn18|chr1:34324241-34324740	0.121629067926484	.	.
chr1	34459438	34459937	chr1	34409815	34410314	Ptpn18|chr1:34409815-34410314	0.127582341734427	.	.
chr1	34459438	34459937	chr1	34484285	34484784	Ptpn18|chr1:34484285-34484784	0.282635283115207	.	.
chr1	34459438	34459937	chr1	34596806	34597305	Ptpn18|chr1:34596806-34597305	0.177231817308234	.	.
chr1	34459438	34459937	chr1	34597394	34597893	Ptpn18|chr1:34597394-34597893	0.266760674798608	.	.
chr1	34459438	34459937	chr1	34686447	34686946	Ptpn18|chr1:34686447-34686946	0.163106439707632	.	.
chr1	34459438	34459937	chr1	34696475	34696974	Ptpn18|chr1:34696475-34696974	0.222132790435425	.	.
chr1	34459438	34459937	chr1	34701404	34701903	Ptpn18|chr1:34701404-34701903	0.226854972315078	.	.
chr1	34579442	34579941	chr1	34434650	34435149	1700101I19Rik|chr1:34434650-34435149	0.299300765669837	.	.
chr1	34579442	34579941	chr1	34434650	34435149	Amer3|chr1:34434650-34435149	0.299300765669837	.	.
chr1	35879549	35880048	chr1	35697740	35698239	1110002O04Rik|chr1:35697740-35698239	0.191048123763989	.	.
chr1	35879549	35880048	chr1	35750234	35750733	1110002O04Rik|chr1:35750234-35750733	0.21010077982658	.	.
chr1	35879549	35880048	chr1	35800972	35801471	1110002O04Rik|chr1:35800972-35801471	0.538834196199055	.	.
chr1	35879549	35880048	chr1	35826625	35827124	1110002O04Rik|chr1:35826625-35827124	0.385536993394502	.	.
chr1	35879549	35880048	chr1	35843530	35844029	1110002O04Rik|chr1:35843530-35844029	0.205393246533324	.	.
chr1	35879549	35880048	chr1	35864137	35864636	1110002O04Rik|chr1:35864137-35864636	0.176145983360928	.	.
chr1	35879549	35880048	chr1	35926549	35927048	1110002O04Rik|chr1:35926549-35927048	0.12140627818742	.	.
chr1	35879549	35880048	chr1	35935150	35935649	1110002O04Rik|chr1:35935150-35935649	0.384348943670637	.	.
chr1	35879549	35880048	chr1	35951184	35951683	1110002O04Rik|chr1:35951184-35951683	0.423956310689647	.	.
chr1	35879549	35880048	chr1	35976478	35976977	1110002O04Rik|chr1:35976478-35976977	0.215770016589203	.	.
chr1	35879549	35880048	chr1	35988180	35988679	1110002O04Rik|chr1:35988180-35988679	0.150447999491663	.	.
chr1	40324275	40324774	chr1	40270343	40270842	Il1rl2|chr1:40270343-40270842	0.257985296338526	.	.
chr1	40324275	40324774	chr1	40313908	40314407	Il1rl2|chr1:40313908-40314407	0.274971820523056	.	.
chr1	40324275	40324774	chr1	40314409	40314908	Il1rl2|chr1:40314409-40314908	0.153016664236561	.	.
chr1	40324275	40324774	chr1	40358725	40359224	Il1rl2|chr1:40358725-40359224	0.1841685944079	.	.
chr1	40324275	40324774	chr1	40404639	40405138	Il1rl2|chr1:40404639-40405138	0.182301362654613	.	.
chr1	40324275	40324774	chr1	40641809	40642308	Il1rl2|chr1:40641809-40642308	0.153104302008285	.	.
chr1	40324275	40324774	chr1	40714050	40714549	Il1rl2|chr1:40714050-40714549	0.162563498408506	.	.
chr1	40579713	40580212	chr1	40616803	40617302	Gm35801|chr1:40616803-40617302	0.126522387661406	.	.
chr1	40579713	40580212	chr1	40616803	40617302	Slc9a4|chr1:40616803-40617302	0.126522387661406	.	.
chr1	40579713	40580212	chr1	40617322	40617821	Gm35801|chr1:40617322-40617821	0.125769795059279	.	.
chr1	40579713	40580212	chr1	40617322	40617821	Slc9a4|chr1:40617322-40617821	0.125769795059279	.	.
chr1	40579713	40580212	chr1	40659498	40659997	Gm35801|chr1:40659498-40659997	0.345331529238363	.	.
chr1	40579713	40580212	chr1	40659498	40659997	Slc9a4|chr1:40659498-40659997	0.345331529238363	.	.
chr1	40579713	40580212	chr1	40705694	40706193	Gm35801|chr1:40705694-40706193	0.3707963769033	.	.
chr1	40579713	40580212	chr1	40705694	40706193	Slc9a4|chr1:40705694-40706193	0.3707963769033	.	.
chr1	40680467	40680966	chr1	40705694	40706193	Slc9a2|chr1:40705694-40706193	0.173414283593179	.	.
chr1	40681063	40681562	chr1	40313908	40314407	Slc9a2|chr1:40313908-40314407	0.268022554047778	.	.
chr1	40681063	40681562	chr1	40314409	40314908	Slc9a2|chr1:40314409-40314908	0.222534055377894	.	.
chr1	40681063	40681562	chr1	40358725	40359224	Slc9a2|chr1:40358725-40359224	0.186686912199558	.	.
chr1	40681063	40681562	chr1	40641809	40642308	Slc9a2|chr1:40641809-40642308	0.176231567004778	.	.
chr1	40681063	40681562	chr1	40705694	40706193	Slc9a2|chr1:40705694-40706193	0.145466203545766	.	.
chr1	40790447	40790946	chr1	40768563	40769062	Mfsd9|chr1:40768563-40769062	0.145566815253669	.	.
chr1	40790447	40790946	chr1	40797275	40797774	Mfsd9|chr1:40797275-40797774	0.157259462790919	.	.
chr1	40790447	40790946	chr1	40835894	40836393	Mfsd9|chr1:40835894-40836393	0.13068551044509	.	.
chr1	40790447	40790946	chr1	40865184	40865683	Mfsd9|chr1:40865184-40865683	0.297476432629899	.	.
chr1	44102213	44102712	chr1	44042471	44042970	Tex30|chr1:44042471-44042970	0.165188866827927	.	.
chr1	44102213	44102712	chr1	44198134	44198633	Tex30|chr1:44198134-44198633	0.230927167908827	.	.
chr1	44102213	44102712	chr1	44214428	44214927	Tex30|chr1:44214428-44214927	0.366384062737879	.	.
chr1	44102213	44102712	chr1	44277960	44278459	Tex30|chr1:44277960-44278459	0.358640460849028	.	.
chr1	44102213	44102712	chr1	44278510	44279009	Tex30|chr1:44278510-44279009	0.363908479809998	.	.
chr1	44102213	44102712	chr1	44278510	44279009	Tex30|chr1:44278510-44279009	0.363908479809999	.	.
chr1	44118638	44119137	chr1	44198134	44198633	Bivm|chr1:44198134-44198633	0.19687268443664	.	.
chr1	44118638	44119137	chr1	44198134	44198633	Poglut2|chr1:44198134-44198633	0.19687268443664	.	.
chr1	44118638	44119137	chr1	44277960	44278459	Bivm|chr1:44277960-44278459	0.149364240529442	.	.
chr1	44118638	44119137	chr1	44277960	44278459	Poglut2|chr1:44277960-44278459	0.149364240529442	.	.
chr1	44119144	44119643	chr1	44198134	44198633	Bivm|chr1:44198134-44198633	0.236600923071391	.	.
chr1	44119144	44119643	chr1	44198134	44198633	Poglut2|chr1:44198134-44198633	0.236600923071391	.	.
chr1	44119144	44119643	chr1	44214428	44214927	Bivm|chr1:44214428-44214927	0.288722991149544	.	.
chr1	44119144	44119643	chr1	44214428	44214927	Poglut2|chr1:44214428-44214927	0.288722991149544	.	.
chr1	44119144	44119643	chr1	44277960	44278459	Bivm|chr1:44277960-44278459	0.205142119768031	.	.
chr1	44119144	44119643	chr1	44277960	44278459	Poglut2|chr1:44277960-44278459	0.205142119768031	.	.
chr1	44119144	44119643	chr1	44278510	44279009	Bivm|chr1:44278510-44279009	0.262686973137531	.	.
chr1	44119144	44119643	chr1	44278510	44279009	Bivm|chr1:44278510-44279009	0.262686973137532	.	.
chr1	44119144	44119643	chr1	44278510	44279009	Poglut2|chr1:44278510-44279009	0.262686973137531	.	.
chr1	44119144	44119643	chr1	44278510	44279009	Poglut2|chr1:44278510-44279009	0.262686973137532	.	.
chr1	44147693	44148192	chr1	44214428	44214927	Ercc5|chr1:44214428-44214927	0.19303074954308	.	.
chr1	44147693	44148192	chr1	44277960	44278459	Ercc5|chr1:44277960-44278459	0.171166683623438	.	.
chr1	44147693	44148192	chr1	44278510	44279009	Ercc5|chr1:44278510-44279009	0.141902727780088	.	.
chr1	44551396	44551895	chr1	44523266	44523765	Gulp1|chr1:44523266-44523765	0.272100007599365	.	.
chr1	44551396	44551895	chr1	44659614	44660113	Gulp1|chr1:44659614-44660113	0.172703502042319	.	.
chr1	44551396	44551895	chr1	44663694	44664193	Gulp1|chr1:44663694-44664193	0.318678126315718	.	.
chr1	44551396	44551895	chr1	44700160	44700659	Gulp1|chr1:44700160-44700659	0.459807443228584	.	.
chr1	44551396	44551895	chr1	44700688	44701187	Gulp1|chr1:44700688-44701187	0.412858265336963	.	.
chr1	44551396	44551895	chr1	44704623	44705122	Gulp1|chr1:44704623-44705122	0.402659185078197	.	.
chr1	44551396	44551895	chr1	44712403	44712902	Gulp1|chr1:44712403-44712902	0.420303640690414	.	.
chr1	44551396	44551895	chr1	44733339	44733838	Gulp1|chr1:44733339-44733838	0.295399969373094	.	.
chr1	45795197	45795696	chr1	45548517	45549016	Wdr75|chr1:45548517-45549016	0.206779335170376	.	.
chr1	45795197	45795696	chr1	45780721	45781220	Wdr75|chr1:45780721-45781220	0.125362610187955	.	.
chr1	45795197	45795696	chr1	46022239	46022738	Wdr75|chr1:46022239-46022738	0.149143557009103	.	.
chr1	46066566	46067065	chr1	46022239	46022738	Dnah7b|chr1:46022239-46022738	0.148818749764875	.	.
chr1	46425176	46425675	chr1	46601675	46602174	Dnah7c|chr1:46601675-46602174	0.203161278375319	.	.
chr1	52816845	52817344	chr1	52949384	52949883	Inpp1|chr1:52949384-52949883	0.29004764277878	.	.
chr1	52844734	52845233	chr1	52949384	52949883	Hibch|chr1:52949384-52949883	0.23351133616193	.	.
chr1	52844734	52845233	chr1	52951973	52952472	Hibch|chr1:52951973-52952472	0.129261490474606	.	.
chr1	53061825	53062324	chr1	52800230	52800729	Mstn|chr1:52800230-52800729	0.21993716707285	.	.
chr1	53061825	53062324	chr1	52897587	52898086	Mstn|chr1:52897587-52898086	0.196905429516911	.	.
chr1	53061825	53062324	chr1	53032502	53033001	Mstn|chr1:53032502-53033001	0.152901685499646	.	.
chr1	53061825	53062324	chr1	53466685	53467184	Mstn|chr1:53466685-53467184	0.350210233743013	.	.
chr1	53296806	53297305	chr1	53413492	53413991	Ormdl1|chr1:53413492-53413991	0.14622688083369	.	.
chr1	53296806	53297305	chr1	53413492	53413991	Pms1|chr1:53413492-53413991	0.14622688083369	.	.
chr1	53352482	53352981	chr1	53032502	53033001	Asdurf|chr1:53032502-53033001	0.201862079761849	.	.
chr1	53352482	53352981	chr1	53032502	53033001	Asnsd1|chr1:53032502-53033001	0.201862079761849	.	.
chr1	53706596	53707095	chr1	53715382	53715881	Dnah7a|chr1:53715382-53715881	0.177111530964629	.	.
chr1	54194329	54194828	chr1	54002444	54002943	Hecw2|chr1:54002444-54002943	0.304362537235264	.	.
chr1	54194329	54194828	chr1	54110912	54111411	Hecw2|chr1:54110912-54111411	0.34210449691775	.	.
chr1	54194329	54194828	chr1	54118496	54118995	Hecw2|chr1:54118496-54118995	0.14166023783578	.	.
chr1	54194329	54194828	chr1	54122415	54122914	Hecw2|chr1:54122415-54122914	0.184476991386679	.	.
chr1	54194329	54194828	chr1	54128674	54129173	Hecw2|chr1:54128674-54129173	0.127808597711044	.	.
chr1	54194329	54194828	chr1	54133690	54134189	Hecw2|chr1:54133690-54134189	0.15090657076829	.	.
chr1	54194329	54194828	chr1	54448109	54448608	Hecw2|chr1:54448109-54448608	0.134069863263883	.	.
chr1	54194947	54195446	chr1	54065359	54065858	Hecw2|chr1:54065359-54065858	0.139501893908	.	.
chr1	54250459	54250958	chr1	54002444	54002943	Ccdc150|chr1:54002444-54002943	0.247292090327519	.	.
chr1	54250459	54250958	chr1	54023028	54023527	Ccdc150|chr1:54023028-54023527	0.210456869026654	.	.
chr1	54250459	54250958	chr1	54133690	54134189	Ccdc150|chr1:54133690-54134189	0.15348395367342	.	.
chr1	54250459	54250958	chr1	54702878	54703377	Ccdc150|chr1:54702878-54703377	0.125391133929236	.	.
chr1	54250459	54250958	chr1	54735435	54735934	Ccdc150|chr1:54735435-54735934	0.145014247792932	.	.
chr1	54250459	54250958	chr1	54737438	54737937	Ccdc150|chr1:54737438-54737937	0.26317305620035	.	.
chr1	54438767	54439266	chr1	54002444	54002943	Gtf3c3|chr1:54002444-54002943	0.18629864725532	.	.
chr1	54438767	54439266	chr1	54110912	54111411	Gtf3c3|chr1:54110912-54111411	0.146865071090068	.	.
chr1	54438767	54439266	chr1	54122415	54122914	Gtf3c3|chr1:54122415-54122914	0.160660476796412	.	.
chr1	54438767	54439266	chr1	54133690	54134189	Gtf3c3|chr1:54133690-54134189	0.15413146799526	.	.
chr1	54438767	54439266	chr1	54193770	54194269	Gtf3c3|chr1:54193770-54194269	0.153556573427313	.	.
chr1	54438767	54439266	chr1	54381234	54381733	Gtf3c3|chr1:54381234-54381733	0.134266916749087	.	.
chr1	54438767	54439266	chr1	54464442	54464941	Gtf3c3|chr1:54464442-54464941	0.187527505567725	.	.
chr1	54557443	54557942	chr1	54578469	54578968	Pgap1|chr1:54578469-54578968	0.136903915365404	.	.
chr1	55026688	55027187	chr1	55026005	55026504	Sf3b1|chr1:55026005-55026504	0.21403992614485	.	.
chr1	55026688	55027187	chr1	55437975	55438474	Sf3b1|chr1:55437975-55438474	0.138393312540413	.	.
chr1	55027198	55027697	chr1	55026005	55026504	Sf3b1|chr1:55026005-55026504	0.182700683232958	.	.
chr1	55027198	55027697	chr1	55158715	55159214	Sf3b1|chr1:55158715-55159214	0.164756076941578	.	.
chr1	55052491	55052990	chr1	55383081	55383580	Coq10b|chr1:55383081-55383580	0.155130833895179	.	.
chr1	55087395	55087894	chr1	55437975	55438474	Hspd1|chr1:55437975-55438474	0.140887425169736	.	.
chr1	55087395	55087894	chr1	55437975	55438474	Hspe1|chr1:55437975-55438474	0.140887425169736	.	.
chr1	55087908	55088407	chr1	55158715	55159214	Hspd1|chr1:55158715-55159214	0.290698889056164	.	.
chr1	55087908	55088407	chr1	55158715	55159214	Hspe1|chr1:55158715-55159214	0.290698889056164	.	.
chr1	55087908	55088407	chr1	55399828	55400327	Hspd1|chr1:55399828-55400327	0.270430969275917	.	.
chr1	55087908	55088407	chr1	55399828	55400327	Hspe1|chr1:55399828-55400327	0.270430969275917	.	.
chr1	55130908	55131407	chr1	55026005	55026504	Mob4|chr1:55026005-55026504	0.164452903255068	.	.
chr1	55130908	55131407	chr1	55383081	55383580	Mob4|chr1:55383081-55383580	0.18893468824375	.	.
chr1	55236881	55237380	chr1	55026005	55026504	Mars2|chr1:55026005-55026504	0.224926678078589	.	.
chr1	55236881	55237380	chr1	55158208	55158707	Mars2|chr1:55158208-55158707	0.201397691688416	.	.
chr1	55236881	55237380	chr1	55158715	55159214	Mars2|chr1:55158715-55159214	0.259288316076929	.	.
chr1	55236881	55237380	chr1	55383081	55383580	Mars2|chr1:55383081-55383580	0.1944306879813	.	.
chr1	55236881	55237380	chr1	55399828	55400327	Mars2|chr1:55399828-55400327	0.147774573229384	.	.
chr1	55363229	55363728	chr1	55026005	55026504	Boll|chr1:55026005-55026504	0.141653734285432	.	.
chr1	55363229	55363728	chr1	55295109	55295608	Boll|chr1:55295109-55295608	0.267368688665451	.	.
chr1	55363229	55363728	chr1	55399828	55400327	Boll|chr1:55399828-55400327	0.189878246575899	.	.
chr1	55363229	55363728	chr1	55430568	55431067	Boll|chr1:55430568-55431067	0.188960724543099	.	.
chr1	55405572	55406071	chr1	55437975	55438474	Plcl1|chr1:55437975-55438474	0.429622439667763	.	.
chr1	55405572	55406071	chr1	55442451	55442950	Plcl1|chr1:55442451-55442950	0.286330907036435	.	.
chr1	56972152	56972651	chr1	56972961	56973460	9130024F11Rik|chr1:56972961-56973460	0.139960899789363	.	.
chr1	56972152	56972651	chr1	57083035	57083534	9130024F11Rik|chr1:57083035-57083534	0.197146635470259	.	.
chr1	57377374	57377873	chr1	57083035	57083534	1700066M21Rik|chr1:57083035-57083534	0.182690680483096	.	.
chr1	57377374	57377873	chr1	57083035	57083534	4930558J18Rik|chr1:57083035-57083534	0.182690680483096	.	.
chr1	57377374	57377873	chr1	57423605	57424104	1700066M21Rik|chr1:57423605-57424104	0.147246800555207	.	.
chr1	57377374	57377873	chr1	57423605	57424104	4930558J18Rik|chr1:57423605-57424104	0.147246800555207	.	.
chr1	57377988	57378487	chr1	57298481	57298980	1700066M21Rik|chr1:57298481-57298980	0.249588155086693	.	.
chr1	57377988	57378487	chr1	57298481	57298980	4930558J18Rik|chr1:57298481-57298980	0.249588155086693	.	.
chr1	57377988	57378487	chr1	57392026	57392525	1700066M21Rik|chr1:57392026-57392525	0.224300472923718	.	.
chr1	57377988	57378487	chr1	57392026	57392525	4930558J18Rik|chr1:57392026-57392525	0.224300472923718	.	.
chr1	57377988	57378487	chr1	57400829	57401328	1700066M21Rik|chr1:57400829-57401328	0.122056975693481	.	.
chr1	57377988	57378487	chr1	57400829	57401328	4930558J18Rik|chr1:57400829-57401328	0.122056975693481	.	.
chr1	57406257	57406756	chr1	57083035	57083534	Maip1|chr1:57083035-57083534	0.131338907637267	.	.
chr1	57406257	57406756	chr1	57083035	57083534	Tyw5|chr1:57083035-57083534	0.131338907637267	.	.
chr1	57406767	57407266	chr1	57168188	57168687	Maip1|chr1:57168188-57168687	0.137058586459528	.	.
chr1	57406767	57407266	chr1	57168188	57168687	Tyw5|chr1:57168188-57168687	0.137058586459528	.	.
chr1	57406767	57407266	chr1	57388633	57389132	Maip1|chr1:57388633-57389132	0.21991402076014	.	.
chr1	57406767	57407266	chr1	57388633	57389132	Tyw5|chr1:57388633-57389132	0.21991402076014	.	.
chr1	57406767	57407266	chr1	57400829	57401328	Maip1|chr1:57400829-57401328	0.14378345681439	.	.
chr1	57406767	57407266	chr1	57400829	57401328	Tyw5|chr1:57400829-57401328	0.14378345681439	.	.
chr1	58392818	58393317	chr1	58422814	58423313	Bzw1|chr1:58422814-58423313	0.281621805830626	.	.
chr1	58392818	58393317	chr1	58427949	58428448	Bzw1|chr1:58427949-58428448	0.182566764034679	.	.
chr1	58393482	58393981	chr1	58740296	58740795	Bzw1|chr1:58740296-58740795	0.148779329600791	.	.
chr1	58423825	58424324	chr1	58271090	58271589	Clk1|chr1:58271090-58271589	0.135628605292318	.	.
chr1	58423825	58424324	chr1	58359437	58359936	Clk1|chr1:58359437-58359936	0.139298819336777	.	.
chr1	58423825	58424324	chr1	58422814	58423313	Clk1|chr1:58422814-58423313	0.147784390577096	.	.
chr1	58423825	58424324	chr1	58427949	58428448	Clk1|chr1:58427949-58428448	0.218419167889318	.	.
chr1	58445384	58445883	chr1	58422814	58423313	Nif3l1|chr1:58422814-58423313	0.150663795278402	.	.
chr1	58445384	58445883	chr1	58422814	58423313	Ppil3|chr1:58422814-58423313	0.150663795278402	.	.
chr1	58445384	58445883	chr1	58427949	58428448	Nif3l1|chr1:58427949-58428448	0.124514823946072	.	.
chr1	58445384	58445883	chr1	58427949	58428448	Ppil3|chr1:58427949-58428448	0.124514823946072	.	.
chr1	58504734	58505233	chr1	58271090	58271589	Gm15834|chr1:58271090-58271589	0.304063590035901	.	.
chr1	58504734	58505233	chr1	58271090	58271589	Orc2|chr1:58271090-58271589	0.304063590035901	.	.
chr1	58504734	58505233	chr1	58427949	58428448	Gm15834|chr1:58427949-58428448	0.237461553995395	.	.
chr1	58504734	58505233	chr1	58427949	58428448	Orc2|chr1:58427949-58428448	0.237461553995395	.	.
chr1	58504734	58505233	chr1	58617236	58617735	Gm15834|chr1:58617236-58617735	0.20924433436986	.	.
chr1	58504734	58505233	chr1	58617236	58617735	Orc2|chr1:58617236-58617735	0.20924433436986	.	.
chr1	58504734	58505233	chr1	58937261	58937760	Gm15834|chr1:58937261-58937760	0.137621326864496	.	.
chr1	58504734	58505233	chr1	58937261	58937760	Orc2|chr1:58937261-58937760	0.137621326864496	.	.
chr1	58585324	58585823	chr1	58289826	58290325	Fam126b|chr1:58289826-58290325	0.216539593965216	.	.
chr1	58585324	58585823	chr1	58289826	58290325	Ndufb3|chr1:58289826-58290325	0.216539593965216	.	.
chr1	58585324	58585823	chr1	58296260	58296759	Fam126b|chr1:58296260-58296759	0.205483497862976	.	.
chr1	58585324	58585823	chr1	58296260	58296759	Ndufb3|chr1:58296260-58296759	0.205483497862976	.	.
chr1	58585324	58585823	chr1	58462433	58462932	Fam126b|chr1:58462433-58462932	0.142157876553357	.	.
chr1	58585324	58585823	chr1	58462433	58462932	Ndufb3|chr1:58462433-58462932	0.142157876553357	.	.
chr1	58585324	58585823	chr1	58953049	58953548	Fam126b|chr1:58953049-58953548	0.247088332260924	.	.
chr1	58585324	58585823	chr1	58953049	58953548	Ndufb3|chr1:58953049-58953548	0.247088332260924	.	.
chr1	58586034	58586533	chr1	58359437	58359936	Fam126b|chr1:58359437-58359936	0.130959830827972	.	.
chr1	58586034	58586533	chr1	58359437	58359936	Ndufb3|chr1:58359437-58359936	0.130959830827972	.	.
chr1	58586034	58586533	chr1	58462433	58462932	Fam126b|chr1:58462433-58462932	0.144631242158972	.	.
chr1	58586034	58586533	chr1	58462433	58462932	Ndufb3|chr1:58462433-58462932	0.144631242158972	.	.
chr1	58586034	58586533	chr1	58617236	58617735	Fam126b|chr1:58617236-58617735	0.170167425902368	.	.
chr1	58586034	58586533	chr1	58617236	58617735	Fam126b|chr1:58617236-58617735	0.170167425902369	.	.
chr1	58586034	58586533	chr1	58617236	58617735	Ndufb3|chr1:58617236-58617735	0.170167425902368	.	.
chr1	58586034	58586533	chr1	58617236	58617735	Ndufb3|chr1:58617236-58617735	0.170167425902369	.	.
chr1	58586034	58586533	chr1	58937261	58937760	Fam126b|chr1:58937261-58937760	0.263957728741726	.	.
chr1	58586034	58586533	chr1	58937261	58937760	Ndufb3|chr1:58937261-58937760	0.263957728741726	.	.
chr1	58586552	58587051	chr1	58271090	58271589	Fam126b|chr1:58271090-58271589	0.131920492713157	.	.
chr1	58586552	58587051	chr1	58271090	58271589	Ndufb3|chr1:58271090-58271589	0.131920492713157	.	.
chr1	58586552	58587051	chr1	58617236	58617735	Fam126b|chr1:58617236-58617735	0.233617230785836	.	.
chr1	58586552	58587051	chr1	58617236	58617735	Ndufb3|chr1:58617236-58617735	0.233617230785836	.	.
chr1	58586552	58587051	chr1	58740296	58740795	Fam126b|chr1:58740296-58740795	0.222026711954473	.	.
chr1	58586552	58587051	chr1	58740296	58740795	Ndufb3|chr1:58740296-58740795	0.222026711954473	.	.
chr1	58711489	58711988	chr1	58271090	58271589	Cflar|chr1:58271090-58271589	0.202473697164561	.	.
chr1	58711489	58711988	chr1	58617236	58617735	Cflar|chr1:58617236-58617735	0.150890989741152	.	.
chr1	58972763	58973262	chr1	58953049	58953548	Stradb|chr1:58953049-58953548	0.151555121727272	.	.
chr1	58972763	58973262	chr1	58953049	58953548	Trak2|chr1:58953049-58953548	0.151555121727272	.	.
chr1	58973284	58973783	chr1	58614393	58614892	Stradb|chr1:58614393-58614892	0.120737706102271	.	.
chr1	58973284	58973783	chr1	58614393	58614892	Trak2|chr1:58614393-58614892	0.120737706102271	.	.
chr1	58973284	58973783	chr1	59207514	59208013	Stradb|chr1:59207514-59208013	0.138271309252869	.	.
chr1	58973284	58973783	chr1	59207514	59208013	Trak2|chr1:59207514-59208013	0.138271309252869	.	.
chr1	58973284	58973783	chr1	59208053	59208552	Stradb|chr1:59208053-59208552	0.148517540916289	.	.
chr1	58973284	58973783	chr1	59208053	59208552	Trak2|chr1:59208053-59208552	0.148517540916289	.	.
chr1	59119578	59120077	chr1	59488400	59488899	G730003C15Rik|chr1:59488400-59488899	0.118820295444513	.	.
chr1	59119578	59120077	chr1	59488400	59488899	Tmem237|chr1:59488400-59488899	0.118820295444513	.	.
chr1	59119578	59120077	chr1	59488927	59489426	G730003C15Rik|chr1:59488927-59489426	0.238992913176364	.	.
chr1	59119578	59120077	chr1	59488927	59489426	Tmem237|chr1:59488927-59489426	0.238992913176364	.	.
chr1	59162883	59163382	chr1	58897489	58897988	Mpp4|chr1:58897489-58897988	0.203640896114813	.	.
chr1	59162883	59163382	chr1	58909565	58910064	Mpp4|chr1:58909565-58910064	0.56844235062421	.	.
chr1	59162883	59163382	chr1	58937261	58937760	Mpp4|chr1:58937261-58937760	0.211180699797147	.	.
chr1	59162883	59163382	chr1	58953049	58953548	Mpp4|chr1:58953049-58953548	0.353675462477581	.	.
chr1	59162883	59163382	chr1	59207514	59208013	Mpp4|chr1:59207514-59208013	0.225498594648213	.	.
chr1	59162883	59163382	chr1	59208053	59208552	Mpp4|chr1:59208053-59208552	0.144411960641335	.	.
chr1	59162883	59163382	chr1	59410904	59411403	Mpp4|chr1:59410904-59411403	0.345431485401402	.	.
chr1	59483085	59483584	chr1	59410904	59411403	Fzd7|chr1:59410904-59411403	0.126118895774172	.	.
chr1	59763159	59763658	chr1	59899192	59899691	Bmpr2|chr1:59899192-59899691	0.120715495619209	.	.
chr1	59913211	59913710	chr1	59899192	59899691	Fam117b|chr1:59899192-59899691	0.189535699346743	.	.
chr1	60042935	60043434	chr1	59873976	59874475	Ica1l|chr1:59873976-59874475	0.244537519250864	.	.
chr1	60042935	60043434	chr1	60287735	60288234	Ica1l|chr1:60287735-60288234	0.213801953272904	.	.
chr1	60042935	60043434	chr1	60399715	60400214	Ica1l|chr1:60399715-60400214	0.173348914675095	.	.
chr1	60097980	60098479	chr1	60469405	60469904	Carf|chr1:60469405-60469904	0.150121791358497	.	.
chr1	60097980	60098479	chr1	60469405	60469904	Wdr12|chr1:60469405-60469904	0.150121791358497	.	.
chr1	60098487	60098986	chr1	60488668	60489167	Carf|chr1:60488668-60489167	0.35065204524589	.	.
chr1	60098487	60098986	chr1	60488668	60489167	Wdr12|chr1:60488668-60489167	0.35065204524589	.	.
chr1	60180257	60180756	chr1	59932030	59932529	Nbeal1|chr1:59932030-59932529	0.118194905181237	.	.
chr1	60180257	60180756	chr1	59958040	59958539	Nbeal1|chr1:59958040-59958539	0.23816049578416	.	.
chr1	60180257	60180756	chr1	59987611	59988110	Nbeal1|chr1:59987611-59988110	0.174525661180399	.	.
chr1	60180257	60180756	chr1	60010207	60010706	Nbeal1|chr1:60010207-60010706	0.148160153164049	.	.
chr1	60180257	60180756	chr1	60353258	60353757	Nbeal1|chr1:60353258-60353757	0.14120241124676	.	.
chr1	60342754	60343253	chr1	60287735	60288234	Cyp20a1|chr1:60287735-60288234	0.199344079770673	.	.
chr1	60342754	60343253	chr1	60396111	60396610	Cyp20a1|chr1:60396111-60396610	0.251930186616458	.	.
chr1	60343314	60343813	chr1	60396111	60396610	Cyp20a1|chr1:60396111-60396610	0.251622095410462	.	.
chr1	60409462	60409961	chr1	60396111	60396610	Abi2|chr1:60396111-60396610	0.203367158464572	.	.
chr1	65122893	65123392	chr1	65336800	65337299	D630023F18Rik|chr1:65336800-65337299	0.233280727212751	.	.
chr1	65186396	65186895	chr1	65111968	65112467	Idh1|chr1:65111968-65112467	0.191546883651189	.	.
chr1	65186396	65186895	chr1	65111968	65112467	Pikfyve|chr1:65111968-65112467	0.191546883651189	.	.
chr1	65186396	65186895	chr1	65178123	65178622	Idh1|chr1:65178123-65178622	0.15778578755901	.	.
chr1	65186396	65186895	chr1	65178123	65178622	Pikfyve|chr1:65178123-65178622	0.15778578755901	.	.
chr1	65186396	65186895	chr1	65197752	65198251	Idh1|chr1:65197752-65198251	0.188067778261831	.	.
chr1	65186396	65186895	chr1	65197752	65198251	Pikfyve|chr1:65197752-65198251	0.188067778261831	.	.
chr1	65186396	65186895	chr1	65491839	65492338	Idh1|chr1:65491839-65492338	0.128684768536229	.	.
chr1	65186396	65186895	chr1	65491839	65492338	Pikfyve|chr1:65491839-65492338	0.128684768536229	.	.
chr1	65282716	65283215	chr1	65223626	65224125	Pth2r|chr1:65223626-65224125	0.185472451329087	.	.
chr1	65282716	65283215	chr1	65280343	65280842	Pth2r|chr1:65280343-65280842	0.208887333912023	.	.
chr1	65282716	65283215	chr1	65300788	65301287	Pth2r|chr1:65300788-65301287	0.199028219831113	.	.
chr1	65282716	65283215	chr1	65300788	65301287	Pth2r|chr1:65300788-65301287	0.199028219831114	.	.
chr1	65282716	65283215	chr1	65312053	65312552	Pth2r|chr1:65312053-65312552	0.360259255673526	.	.
chr1	66174880	66175379	chr1	65958981	65959480	Map2|chr1:65958981-65959480	0.208425246192279	.	.
chr1	66174880	66175379	chr1	66103221	66103720	Map2|chr1:66103221-66103720	0.174511646723242	.	.
chr1	66174880	66175379	chr1	66155488	66155987	Map2|chr1:66155488-66155987	0.221054711594292	.	.
chr1	67038596	67039095	chr1	67031505	67032004	Lancl1|chr1:67031505-67032004	0.326601750530776	.	.
chr1	67038596	67039095	chr1	67167263	67167762	Lancl1|chr1:67167263-67167762	0.211133155792373	.	.
chr1	69440858	69441357	chr1	69331656	69332155	Gm28497|chr1:69331656-69332155	0.22085123948999	.	.
chr1	69440858	69441357	chr1	69367548	69368047	Gm28497|chr1:69367548-69368047	0.222927120560919	.	.
chr1	69440858	69441357	chr1	69428567	69429066	Gm28497|chr1:69428567-69429066	0.13997391385613	.	.
chr1	69440858	69441357	chr1	69436973	69437472	Gm28497|chr1:69436973-69437472	0.216978386689578	.	.
chr1	69440858	69441357	chr1	69498874	69499373	Gm28497|chr1:69498874-69499373	0.383564535725249	.	.
chr1	69440858	69441357	chr1	69499573	69500072	Gm28497|chr1:69499573-69500072	0.228227141775997	.	.
chr1	69687151	69687650	chr1	69785070	69785569	Ikzf2|chr1:69785070-69785569	0.184056444576064	.	.
chr1	69687151	69687650	chr1	69799108	69799607	Ikzf2|chr1:69799108-69799607	0.142449673371553	.	.
chr1	70724978	70725477	chr1	70258183	70258682	Vwc2l|chr1:70258183-70258682	0.531429489974362	.	.
chr1	70724978	70725477	chr1	70316336	70316835	Vwc2l|chr1:70316336-70316835	0.284708842013423	.	.
chr1	70724978	70725477	chr1	70404463	70404962	Vwc2l|chr1:70404463-70404962	0.191531729178873	.	.
chr1	70724978	70725477	chr1	70462305	70462804	Vwc2l|chr1:70462305-70462804	0.320849197625036	.	.
chr1	70724978	70725477	chr1	70479863	70480362	Vwc2l|chr1:70479863-70480362	0.187787472014233	.	.
chr1	70724978	70725477	chr1	70536410	70536909	Vwc2l|chr1:70536410-70536909	0.497392053823126	.	.
chr1	70724978	70725477	chr1	70536925	70537424	Vwc2l|chr1:70536925-70537424	0.218134169222167	.	.
chr1	70724978	70725477	chr1	70714447	70714946	Vwc2l|chr1:70714447-70714946	0.364116132650561	.	.
chr1	70725497	70725996	chr1	70258183	70258682	Vwc2l|chr1:70258183-70258682	0.456592533697756	.	.
chr1	70725497	70725996	chr1	70316336	70316835	Vwc2l|chr1:70316336-70316835	0.256732716904626	.	.
chr1	70725497	70725996	chr1	70404463	70404962	Vwc2l|chr1:70404463-70404962	0.1805418913459	.	.
chr1	70725497	70725996	chr1	70462305	70462804	Vwc2l|chr1:70462305-70462804	0.365844963104658	.	.
chr1	70725497	70725996	chr1	70479863	70480362	Vwc2l|chr1:70479863-70480362	0.197372742668051	.	.
chr1	70725497	70725996	chr1	70536410	70536909	Vwc2l|chr1:70536410-70536909	0.449736333950073	.	.
chr1	70725497	70725996	chr1	70536925	70537424	Vwc2l|chr1:70536925-70537424	0.245408344991201	.	.
chr1	70725497	70725996	chr1	70714447	70714946	Vwc2l|chr1:70714447-70714946	0.354138268742226	.	.
chr1	74505730	74506229	chr1	74759797	74760296	Cnot9|chr1:74759797-74760296	0.186422074829757	.	.
chr1	74587962	74588461	chr1	74621927	74622426	Bcs1l|chr1:74621927-74622426	0.139538868553629	.	.
chr1	74587962	74588461	chr1	74621927	74622426	Zfp142|chr1:74621927-74622426	0.139538868553629	.	.
chr1	74587962	74588461	chr1	74799965	74800464	Bcs1l|chr1:74799965-74800464	0.168703472837211	.	.
chr1	74587962	74588461	chr1	74799965	74800464	Zfp142|chr1:74799965-74800464	0.168703472837211	.	.
chr1	74587962	74588461	chr1	74816731	74817230	Bcs1l|chr1:74816731-74817230	0.132653486729472	.	.
chr1	74587962	74588461	chr1	74816731	74817230	Zfp142|chr1:74816731-74817230	0.132653486729472	.	.
chr1	74587962	74588461	chr1	74839961	74840460	Bcs1l|chr1:74839961-74840460	0.141152402591554	.	.
chr1	74587962	74588461	chr1	74839961	74840460	Zfp142|chr1:74839961-74840460	0.141152402591554	.	.
chr1	74587962	74588461	chr1	74858307	74858806	Bcs1l|chr1:74858307-74858806	0.132284506881141	.	.
chr1	74587962	74588461	chr1	74858307	74858806	Zfp142|chr1:74858307-74858806	0.132284506881141	.	.
chr1	74601175	74601674	chr1	74643135	74643634	Rnf25|chr1:74643135-74643634	0.148265126976453	.	.
chr1	74601175	74601674	chr1	74643135	74643634	Stk36|chr1:74643135-74643634	0.148265126976453	.	.
chr1	74601175	74601674	chr1	74816731	74817230	Rnf25|chr1:74816731-74817230	0.209424388261672	.	.
chr1	74601175	74601674	chr1	74816731	74817230	Stk36|chr1:74816731-74817230	0.209424388261672	.	.
chr1	74661495	74661994	chr1	74816731	74817230	Ttll4|chr1:74816731-74817230	0.120514094778513	.	.
chr1	74661495	74661994	chr1	74824729	74825228	Ttll4|chr1:74824729-74825228	0.180202100249713	.	.
chr1	74850152	74850651	chr1	74643135	74643634	Gm16582|chr1:74643135-74643634	0.198073505242272	.	.
chr1	74850152	74850651	chr1	74802933	74803432	Gm16582|chr1:74802933-74803432	0.243628868136084	.	.
chr1	74850152	74850651	chr1	74806444	74806943	Gm16582|chr1:74806444-74806943	0.131295738755282	.	.
chr1	74850152	74850651	chr1	74816731	74817230	Gm16582|chr1:74816731-74817230	0.170041246834768	.	.
chr1	74850152	74850651	chr1	74824729	74825228	Gm16582|chr1:74824729-74825228	0.210939100329113	.	.
chr1	74850152	74850651	chr1	74839961	74840460	Gm16582|chr1:74839961-74840460	0.239702729463874	.	.
chr1	74854708	74855207	chr1	74806952	74807451	Cdk5r2|chr1:74806952-74807451	0.150784256686163	.	.
chr1	74854708	74855207	chr1	75016818	75017317	Cdk5r2|chr1:75016818-75017317	0.213574199586264	.	.
chr1	74854708	74855207	chr1	75141393	75141892	Cdk5r2|chr1:75141393-75141892	0.147014843110602	.	.
chr1	74935357	74935856	chr1	74806444	74806943	Cfap65|chr1:74806444-74806943	0.127616804081656	.	.
chr1	74935357	74935856	chr1	75016818	75017317	Cfap65|chr1:75016818-75017317	0.138415982815552	.	.
chr1	75124760	75125259	chr1	75141393	75141892	Nhej1|chr1:75141393-75141892	0.258216001829687	.	.
chr1	75124760	75125259	chr1	75218312	75218811	Nhej1|chr1:75218312-75218811	0.226975239054206	.	.
chr1	75124760	75125259	chr1	75282920	75283419	Nhej1|chr1:75282920-75283419	0.197001209027033	.	.
chr1	75142499	75142998	chr1	74759797	74760296	Cnppd1|chr1:74759797-74760296	0.125016963020479	.	.
chr1	75142499	75142998	chr1	74759797	74760296	Retreg2|chr1:74759797-74760296	0.125016963020479	.	.
chr1	75142499	75142998	chr1	74802933	74803432	Cnppd1|chr1:74802933-74803432	0.152232003015737	.	.
chr1	75142499	75142998	chr1	74802933	74803432	Retreg2|chr1:74802933-74803432	0.152232003015737	.	.
chr1	75142499	75142998	chr1	74880737	74881236	Cnppd1|chr1:74880737-74881236	0.125786569539656	.	.
chr1	75142499	75142998	chr1	74880737	74881236	Retreg2|chr1:74880737-74881236	0.125786569539656	.	.
chr1	75142499	75142998	chr1	75244823	75245322	Cnppd1|chr1:75244823-75245322	0.253784311252314	.	.
chr1	75142499	75142998	chr1	75244823	75245322	Retreg2|chr1:75244823-75245322	0.253784311252314	.	.
chr1	75142499	75142998	chr1	75263237	75263736	Cnppd1|chr1:75263237-75263736	0.154062518590655	.	.
chr1	75142499	75142998	chr1	75263237	75263736	Retreg2|chr1:75263237-75263736	0.154062518590655	.	.
chr1	75142499	75142998	chr1	75284855	75285354	Cnppd1|chr1:75284855-75285354	0.127216472097602	.	.
chr1	75142499	75142998	chr1	75284855	75285354	Retreg2|chr1:75284855-75285354	0.127216472097602	.	.
chr1	75142499	75142998	chr1	75289342	75289841	Cnppd1|chr1:75289342-75289841	0.135958384709536	.	.
chr1	75142499	75142998	chr1	75289342	75289841	Retreg2|chr1:75289342-75289841	0.135958384709536	.	.
chr1	75142499	75142998	chr1	75373071	75373570	Cnppd1|chr1:75373071-75373570	0.158864070025544	.	.
chr1	75142499	75142998	chr1	75373071	75373570	Retreg2|chr1:75373071-75373570	0.158864070025544	.	.
chr1	75142499	75142998	chr1	75398023	75398522	Cnppd1|chr1:75398023-75398522	0.186865833616811	.	.
chr1	75142499	75142998	chr1	75398023	75398522	Retreg2|chr1:75398023-75398522	0.186865833616811	.	.
chr1	75142499	75142998	chr1	75445624	75446123	Cnppd1|chr1:75445624-75446123	0.149969942426145	.	.
chr1	75142499	75142998	chr1	75445624	75446123	Retreg2|chr1:75445624-75446123	0.149969942426145	.	.
chr1	75168424	75168923	chr1	75141393	75141892	Zfand2b|chr1:75141393-75141892	0.187460911321453	.	.
chr1	75168424	75168923	chr1	75373071	75373570	Zfand2b|chr1:75373071-75373570	0.169449323820169	.	.
chr1	75180079	75180578	chr1	74808065	74808564	Abcb6|chr1:74808065-74808564	0.134830927695034	.	.
chr1	75180079	75180578	chr1	74968605	74969104	Abcb6|chr1:74968605-74969104	0.131165809336085	.	.
chr1	75180079	75180578	chr1	75244823	75245322	Abcb6|chr1:75244823-75245322	0.186860501281831	.	.
chr1	75180079	75180578	chr1	75284855	75285354	Abcb6|chr1:75284855-75285354	0.195468299351451	.	.
chr1	75180079	75180578	chr1	75373071	75373570	Abcb6|chr1:75373071-75373570	0.248815400567729	.	.
chr1	75180079	75180578	chr1	75381822	75382321	Abcb6|chr1:75381822-75382321	0.162753043148545	.	.
chr1	75180079	75180578	chr1	75458368	75458867	Abcb6|chr1:75458368-75458867	0.195032575021454	.	.
chr1	75180079	75180578	chr1	75487302	75487801	Abcb6|chr1:75487302-75487801	0.273698695172481	.	.
chr1	75191753	75192252	chr1	74802933	74803432	Ankzf1|chr1:74802933-74803432	0.132280503869315	.	.
chr1	75191753	75192252	chr1	74802933	74803432	Ankzf1|chr1:74802933-74803432	0.132280503869316	.	.
chr1	75191753	75192252	chr1	74802933	74803432	Atg9a|chr1:74802933-74803432	0.132280503869315	.	.
chr1	75191753	75192252	chr1	74802933	74803432	Atg9a|chr1:74802933-74803432	0.132280503869316	.	.
chr1	75191753	75192252	chr1	74872216	74872715	Ankzf1|chr1:74872216-74872715	0.248950963892758	.	.
chr1	75191753	75192252	chr1	74872216	74872715	Atg9a|chr1:74872216-74872715	0.248950963892758	.	.
chr1	75191753	75192252	chr1	75381822	75382321	Ankzf1|chr1:75381822-75382321	0.143136213068786	.	.
chr1	75191753	75192252	chr1	75381822	75382321	Atg9a|chr1:75381822-75382321	0.143136213068786	.	.
chr1	75191753	75192252	chr1	75451843	75452342	Ankzf1|chr1:75451843-75452342	0.215883785786144	.	.
chr1	75191753	75192252	chr1	75451843	75452342	Atg9a|chr1:75451843-75452342	0.215883785786144	.	.
chr1	75192415	75192914	chr1	74808065	74808564	Ankzf1|chr1:74808065-74808564	0.272226281594728	.	.
chr1	75192415	75192914	chr1	74808065	74808564	Atg9a|chr1:74808065-74808564	0.272226281594728	.	.
chr1	75192415	75192914	chr1	74816731	74817230	Ankzf1|chr1:74816731-74817230	0.203298780491792	.	.
chr1	75192415	75192914	chr1	74816731	74817230	Atg9a|chr1:74816731-74817230	0.203298780491792	.	.
chr1	75192415	75192914	chr1	74858307	74858806	Ankzf1|chr1:74858307-74858806	0.157200954047783	.	.
chr1	75192415	75192914	chr1	74858307	74858806	Atg9a|chr1:74858307-74858806	0.157200954047783	.	.
chr1	75192415	75192914	chr1	75290547	75291046	Ankzf1|chr1:75290547-75291046	0.129022388839009	.	.
chr1	75192415	75192914	chr1	75290547	75291046	Atg9a|chr1:75290547-75291046	0.129022388839009	.	.
chr1	75192415	75192914	chr1	75381822	75382321	Ankzf1|chr1:75381822-75382321	0.171506855524782	.	.
chr1	75192415	75192914	chr1	75381822	75382321	Atg9a|chr1:75381822-75382321	0.171506855524782	.	.
chr1	75192415	75192914	chr1	75403081	75403580	Ankzf1|chr1:75403081-75403580	0.153923212563815	.	.
chr1	75192415	75192914	chr1	75403081	75403580	Atg9a|chr1:75403081-75403580	0.153923212563815	.	.
chr1	75192415	75192914	chr1	75458368	75458867	Ankzf1|chr1:75458368-75458867	0.127475106839611	.	.
chr1	75192415	75192914	chr1	75458368	75458867	Atg9a|chr1:75458368-75458867	0.127475106839611	.	.
chr1	75192415	75192914	chr1	75467494	75467993	Ankzf1|chr1:75467494-75467993	0.254097889906775	.	.
chr1	75192415	75192914	chr1	75467494	75467993	Atg9a|chr1:75467494-75467993	0.254097889906775	.	.
chr1	75192415	75192914	chr1	75487302	75487801	Ankzf1|chr1:75487302-75487801	0.133297519293681	.	.
chr1	75192415	75192914	chr1	75487302	75487801	Atg9a|chr1:75487302-75487801	0.133297519293681	.	.
chr1	75210546	75211045	chr1	74800566	74801065	Glb1l|chr1:74800566-74801065	0.163368210994817	.	.
chr1	75210546	75211045	chr1	74800566	74801065	Stk16|chr1:74800566-74801065	0.163368210994817	.	.
chr1	75210546	75211045	chr1	74848813	74849312	Glb1l|chr1:74848813-74849312	0.180963184357501	.	.
chr1	75210546	75211045	chr1	74848813	74849312	Stk16|chr1:74848813-74849312	0.180963184357501	.	.
chr1	75210546	75211045	chr1	74968605	74969104	Glb1l|chr1:74968605-74969104	0.241115086102797	.	.
chr1	75210546	75211045	chr1	74968605	74969104	Stk16|chr1:74968605-74969104	0.241115086102797	.	.
chr1	75210546	75211045	chr1	75244823	75245322	Glb1l|chr1:75244823-75245322	0.131094339227201	.	.
chr1	75210546	75211045	chr1	75244823	75245322	Stk16|chr1:75244823-75245322	0.131094339227201	.	.
chr1	75210546	75211045	chr1	75284855	75285354	Glb1l|chr1:75284855-75285354	0.253190935904319	.	.
chr1	75210546	75211045	chr1	75284855	75285354	Stk16|chr1:75284855-75285354	0.253190935904319	.	.
chr1	75210546	75211045	chr1	75289342	75289841	Glb1l|chr1:75289342-75289841	0.221945476329559	.	.
chr1	75210546	75211045	chr1	75289342	75289841	Stk16|chr1:75289342-75289841	0.221945476329559	.	.
chr1	75210546	75211045	chr1	75381822	75382321	Glb1l|chr1:75381822-75382321	0.207175216769537	.	.
chr1	75210546	75211045	chr1	75381822	75382321	Stk16|chr1:75381822-75382321	0.207175216769537	.	.
chr1	75219086	75219585	chr1	74802933	74803432	Tuba4a|chr1:74802933-74803432	0.301876190686169	.	.
chr1	75219086	75219585	chr1	74824729	74825228	Tuba4a|chr1:74824729-74825228	0.282444766259574	.	.
chr1	75219086	75219585	chr1	74829962	74830461	Tuba4a|chr1:74829962-74830461	0.174512132950662	.	.
chr1	75219086	75219585	chr1	74839961	74840460	Tuba4a|chr1:74839961-74840460	0.260491464927454	.	.
chr1	75219086	75219585	chr1	75386007	75386506	Tuba4a|chr1:75386007-75386506	0.118301001611719	.	.
chr1	75219086	75219585	chr1	75403081	75403580	Tuba4a|chr1:75403081-75403580	0.252345361410474	.	.
chr1	75219086	75219585	chr1	75445624	75446123	Tuba4a|chr1:75445624-75446123	0.148282447665566	.	.
chr1	75219086	75219585	chr1	75451843	75452342	Tuba4a|chr1:75451843-75452342	0.149321021095216	.	.
chr1	75236144	75236643	chr1	74808065	74808564	Dnajb2|chr1:74808065-74808564	0.154110946833068	.	.
chr1	75236144	75236643	chr1	74848813	74849312	Dnajb2|chr1:74848813-74849312	0.228043401464208	.	.
chr1	75236144	75236643	chr1	74968605	74969104	Dnajb2|chr1:74968605-74969104	0.195300654820009	.	.
chr1	75236144	75236643	chr1	75244823	75245322	Dnajb2|chr1:75244823-75245322	0.179699262119795	.	.
chr1	75236144	75236643	chr1	75284855	75285354	Dnajb2|chr1:75284855-75285354	0.149354923777296	.	.
chr1	75236144	75236643	chr1	75373071	75373570	Dnajb2|chr1:75373071-75373570	0.153195263492734	.	.
chr1	75236144	75236643	chr1	75381822	75382321	Dnajb2|chr1:75381822-75382321	0.134461959389342	.	.
chr1	75236651	75237150	chr1	74829962	74830461	Dnajb2|chr1:74829962-74830461	0.127669476490027	.	.
chr1	75236651	75237150	chr1	75244823	75245322	Dnajb2|chr1:75244823-75245322	0.142705812461599	.	.
chr1	75236651	75237150	chr1	75284855	75285354	Dnajb2|chr1:75284855-75285354	0.165707778935672	.	.
chr1	75264008	75264507	chr1	75141393	75141892	Ptprn|chr1:75141393-75141892	0.211117413265643	.	.
chr1	75264008	75264507	chr1	75284855	75285354	Ptprn|chr1:75284855-75285354	0.194546408740945	.	.
chr1	75264008	75264507	chr1	75289863	75290362	Ptprn|chr1:75289863-75290362	0.122347742314087	.	.
chr1	75264008	75264507	chr1	75373071	75373570	Ptprn|chr1:75373071-75373570	0.129814008504675	.	.
chr1	75264008	75264507	chr1	75381822	75382321	Ptprn|chr1:75381822-75382321	0.161640627007016	.	.
chr1	75264008	75264507	chr1	75445116	75445615	Ptprn|chr1:75445116-75445615	0.202814316471215	.	.
chr1	75272303	75272802	chr1	75263237	75263736	Gm28902|chr1:75263237-75263736	0.153970512059983	.	.
chr1	75272303	75272802	chr1	75284855	75285354	Gm28902|chr1:75284855-75285354	0.367646568709752	.	.
chr1	75272303	75272802	chr1	75290547	75291046	Gm28902|chr1:75290547-75291046	0.16453879095509	.	.
chr1	75272303	75272802	chr1	75373071	75373570	Gm28902|chr1:75373071-75373570	0.221237283161871	.	.
chr1	75272303	75272802	chr1	75458368	75458867	Gm28902|chr1:75458368-75458867	0.197987035054045	.	.
chr1	75272303	75272802	chr1	75487302	75487801	Gm28902|chr1:75487302-75487801	0.153069185510981	.	.
chr1	75316812	75317311	chr1	75290547	75291046	Dnpep|chr1:75290547-75291046	0.154226294461418	.	.
chr1	75316812	75317311	chr1	75403081	75403580	Dnpep|chr1:75403081-75403580	0.151845108971256	.	.
chr1	75316812	75317311	chr1	75451843	75452342	Dnpep|chr1:75451843-75452342	0.134494157250701	.	.
chr1	75316812	75317311	chr1	75467494	75467993	Dnpep|chr1:75467494-75467993	0.175569720198617	.	.
chr1	75317346	75317845	chr1	75141393	75141892	Dnpep|chr1:75141393-75141892	0.138477091136675	.	.
chr1	75317346	75317845	chr1	75282920	75283419	Dnpep|chr1:75282920-75283419	0.343239102261005	.	.
chr1	75317346	75317845	chr1	75290547	75291046	Dnpep|chr1:75290547-75291046	0.166895539600324	.	.
chr1	75317346	75317845	chr1	75342805	75343304	Dnpep|chr1:75342805-75343304	0.16433126471654	.	.
chr1	75317346	75317845	chr1	75373071	75373570	Dnpep|chr1:75373071-75373570	0.17164520848642	.	.
chr1	75317346	75317845	chr1	75381822	75382321	Dnpep|chr1:75381822-75382321	0.232251164939033	.	.
chr1	75317346	75317845	chr1	75451843	75452342	Dnpep|chr1:75451843-75452342	0.189980248511543	.	.
chr1	75317346	75317845	chr1	75467494	75467993	Dnpep|chr1:75467494-75467993	0.147348198241104	.	.
chr1	75359259	75359758	chr1	75282920	75283419	Des|chr1:75282920-75283419	0.122680996925958	.	.
chr1	75359259	75359758	chr1	75342805	75343304	Des|chr1:75342805-75343304	0.130881438907958	.	.
chr1	75359259	75359758	chr1	75342805	75343304	Des|chr1:75342805-75343304	0.130881438907959	.	.
chr1	75359259	75359758	chr1	75386007	75386506	Des|chr1:75386007-75386506	0.205380520516587	.	.
chr1	75359259	75359758	chr1	75451843	75452342	Des|chr1:75451843-75452342	0.227964946998753	.	.
chr1	75359259	75359758	chr1	75452593	75453092	Des|chr1:75452593-75453092	0.131758570736282	.	.
chr1	75435709	75436208	chr1	75282920	75283419	Gmppa|chr1:75282920-75283419	0.16109287419264	.	.
chr1	75435709	75436208	chr1	75342805	75343304	Gmppa|chr1:75342805-75343304	0.119958809508056	.	.
chr1	75435709	75436208	chr1	75403081	75403580	Gmppa|chr1:75403081-75403580	0.14530119720883	.	.
chr1	75435709	75436208	chr1	75451843	75452342	Gmppa|chr1:75451843-75452342	0.368168473297831	.	.
chr1	75435709	75436208	chr1	75452593	75453092	Gmppa|chr1:75452593-75453092	0.324382516388361	.	.
chr1	75450290	75450789	chr1	75289342	75289841	Asic4|chr1:75289342-75289841	0.164559924990171	.	.
chr1	75450290	75450789	chr1	75381822	75382321	Asic4|chr1:75381822-75382321	0.132495173728125	.	.
chr1	75450290	75450789	chr1	75445116	75445615	Asic4|chr1:75445116-75445615	0.210863645769656	.	.
chr1	75450290	75450789	chr1	75445624	75446123	Asic4|chr1:75445624-75446123	0.197230926724511	.	.
chr1	75479156	75479655	chr1	75052015	75052514	Chpf|chr1:75052015-75052514	0.145314986419335	.	.
chr1	75479156	75479655	chr1	75052015	75052514	Tmem198|chr1:75052015-75052514	0.145314986419335	.	.
chr1	75479156	75479655	chr1	75282920	75283419	Chpf|chr1:75282920-75283419	0.323061055284131	.	.
chr1	75479156	75479655	chr1	75282920	75283419	Tmem198|chr1:75282920-75283419	0.323061055284131	.	.
chr1	75479156	75479655	chr1	75290547	75291046	Chpf|chr1:75290547-75291046	0.131767037288205	.	.
chr1	75479156	75479655	chr1	75290547	75291046	Tmem198|chr1:75290547-75291046	0.131767037288205	.	.
chr1	75479156	75479655	chr1	75342805	75343304	Chpf|chr1:75342805-75343304	0.167230952630876	.	.
chr1	75479156	75479655	chr1	75342805	75343304	Tmem198|chr1:75342805-75343304	0.167230952630876	.	.
chr1	75479156	75479655	chr1	75386007	75386506	Chpf|chr1:75386007-75386506	0.143696574054278	.	.
chr1	75479156	75479655	chr1	75386007	75386506	Tmem198|chr1:75386007-75386506	0.143696574054278	.	.
chr1	75479156	75479655	chr1	75403081	75403580	Chpf|chr1:75403081-75403580	0.192784540089337	.	.
chr1	75479156	75479655	chr1	75403081	75403580	Tmem198|chr1:75403081-75403580	0.192784540089337	.	.
chr1	75479156	75479655	chr1	75451843	75452342	Chpf|chr1:75451843-75452342	0.31896765432737	.	.
chr1	75479156	75479655	chr1	75451843	75452342	Tmem198|chr1:75451843-75452342	0.31896765432737	.	.
chr1	75479156	75479655	chr1	75467494	75467993	Chpf|chr1:75467494-75467993	0.213613262383171	.	.
chr1	75479156	75479655	chr1	75467494	75467993	Tmem198|chr1:75467494-75467993	0.213613262383171	.	.
chr1	75505376	75505875	chr1	75559353	75559852	Obsl1|chr1:75559353-75559852	0.272548054548463	.	.
chr1	75505376	75505875	chr1	75925739	75926238	Obsl1|chr1:75925739-75926238	0.278237034333027	.	.
chr1	75521240	75521739	chr1	75538530	75539029	Stk11ip|chr1:75538530-75539029	0.189496460481805	.	.
chr1	75521240	75521739	chr1	75539138	75539637	Stk11ip|chr1:75539138-75539637	0.159164234825515	.	.
chr1	75521240	75521739	chr1	75610446	75610945	Stk11ip|chr1:75610446-75610945	0.407319926420804	.	.
chr1	75521240	75521739	chr1	75705165	75705664	Stk11ip|chr1:75705165-75705664	0.450543429160412	.	.
chr1	75521240	75521739	chr1	75901608	75902107	Stk11ip|chr1:75901608-75902107	0.416160220465427	.	.
chr1	75545710	75546209	chr1	75588323	75588822	Slc4a3|chr1:75588323-75588822	0.235318732993177	.	.
chr1	75545710	75546209	chr1	75588323	75588822	Slc4a3|chr1:75588323-75588822	0.235318732993178	.	.
chr1	75545710	75546209	chr1	75925157	75925656	Slc4a3|chr1:75925157-75925656	0.161337081021507	.	.
chr1	75545710	75546209	chr1	75925739	75926238	Slc4a3|chr1:75925739-75926238	0.123561352988847	.	.
chr1	75546261	75546760	chr1	75582243	75582742	Slc4a3|chr1:75582243-75582742	0.168162757542686	.	.
chr1	75546261	75546760	chr1	75610446	75610945	Slc4a3|chr1:75610446-75610945	0.186705437908184	.	.
chr1	75546261	75546760	chr1	75925157	75925656	Slc4a3|chr1:75925157-75925656	0.234556452675626	.	.
chr1	75546261	75546760	chr1	75925739	75926238	Slc4a3|chr1:75925739-75926238	0.33948568700114	.	.
chr1	78310032	78310531	chr1	78448136	78448635	Sgpp2|chr1:78448136-78448635	0.287903721582391	.	.
chr1	78310032	78310531	chr1	78649277	78649776	Sgpp2|chr1:78649277-78649776	0.306647605030926	.	.
chr1	78310032	78310531	chr1	78707255	78707754	Sgpp2|chr1:78707255-78707754	0.201987338250844	.	.
chr1	78488387	78488886	chr1	78536720	78537219	Farsb|chr1:78536720-78537219	0.156426481644109	.	.
chr1	78657540	78658039	chr1	78536720	78537219	Acsl3|chr1:78536720-78537219	0.163972859563785	.	.
chr1	78657540	78658039	chr1	78536720	78537219	Utp14b|chr1:78536720-78537219	0.163972859563785	.	.
chr1	78657540	78658039	chr1	78546173	78546672	Acsl3|chr1:78546173-78546672	0.214060112086522	.	.
chr1	78657540	78658039	chr1	78546173	78546672	Utp14b|chr1:78546173-78546672	0.214060112086522	.	.
chr1	78657540	78658039	chr1	78629122	78629621	Acsl3|chr1:78629122-78629621	0.148838979504978	.	.
chr1	78657540	78658039	chr1	78629122	78629621	Utp14b|chr1:78629122-78629621	0.148838979504978	.	.
chr1	78657540	78658039	chr1	78649277	78649776	Acsl3|chr1:78649277-78649776	0.1232548579297	.	.
chr1	78657540	78658039	chr1	78649277	78649776	Utp14b|chr1:78649277-78649776	0.1232548579297	.	.
chr1	78657540	78658039	chr1	78745265	78745764	Acsl3|chr1:78745265-78745764	0.137066333826235	.	.
chr1	78657540	78658039	chr1	78745265	78745764	Utp14b|chr1:78745265-78745764	0.137066333826235	.	.
chr1	78658201	78658700	chr1	78478546	78479045	Acsl3|chr1:78478546-78479045	0.169329926511481	.	.
chr1	78658201	78658700	chr1	78478546	78479045	Utp14b|chr1:78478546-78479045	0.169329926511481	.	.
chr1	78658201	78658700	chr1	78699480	78699979	Acsl3|chr1:78699480-78699979	0.152446188325161	.	.
chr1	78658201	78658700	chr1	78699480	78699979	Utp14b|chr1:78699480-78699979	0.152446188325161	.	.
chr1	78658201	78658700	chr1	78724400	78724899	Acsl3|chr1:78724400-78724899	0.153484211508772	.	.
chr1	78658201	78658700	chr1	78724400	78724899	Utp14b|chr1:78724400-78724899	0.153484211508772	.	.
chr1	79439807	79440306	chr1	79067873	79068372	Scg2|chr1:79067873-79068372	0.23661118673186	.	.
chr1	79439807	79440306	chr1	79218787	79219286	Scg2|chr1:79218787-79219286	0.168124875138677	.	.
chr1	82290681	82291180	chr1	82283141	82283640	Irs1|chr1:82283141-82283640	0.250638856218803	.	.
chr1	82290681	82291180	chr1	82290015	82290514	Irs1|chr1:82290015-82290514	0.154723009599213	.	.
chr1	82290681	82291180	chr1	82602235	82602734	Irs1|chr1:82602235-82602734	0.196354533061498	.	.
chr1	82316361	82316860	chr1	82272179	82272678	Rhbdd1|chr1:82272179-82272678	0.384209480033779	.	.
chr1	82316361	82316860	chr1	82634461	82634960	Rhbdd1|chr1:82634461-82634960	0.172170659321498	.	.
chr1	82724600	82725099	chr1	82272179	82272678	C430014B12Rik|chr1:82272179-82272678	0.322843432480402	.	.
chr1	82724600	82725099	chr1	82272179	82272678	Mff|chr1:82272179-82272678	0.322843432480402	.	.
chr1	82724600	82725099	chr1	82364089	82364588	C430014B12Rik|chr1:82364089-82364588	0.143921125701439	.	.
chr1	82724600	82725099	chr1	82364089	82364588	Mff|chr1:82364089-82364588	0.143921125701439	.	.
chr1	82724600	82725099	chr1	82634461	82634960	C430014B12Rik|chr1:82634461-82634960	0.23255313023759	.	.
chr1	82724600	82725099	chr1	82634461	82634960	Mff|chr1:82634461-82634960	0.23255313023759	.	.
chr1	82725115	82725614	chr1	82433306	82433805	C430014B12Rik|chr1:82433306-82433805	0.272736000318568	.	.
chr1	82725115	82725614	chr1	82433306	82433805	Mff|chr1:82433306-82433805	0.272736000318568	.	.
chr1	84839165	84839664	chr1	84838531	84839030	Fbxo36|chr1:84838531-84839030	0.267610086779424	.	.
chr1	84934371	84934870	chr1	84787428	84787927	Slc16a14|chr1:84787428-84787927	0.141689699538904	.	.
chr1	84934371	84934870	chr1	84881481	84881980	Slc16a14|chr1:84881481-84881980	0.386521184450926	.	.
chr1	84934371	84934870	chr1	84952421	84952920	Slc16a14|chr1:84952421-84952920	0.278912105532577	.	.
chr1	85793160	85793659	chr1	85828911	85829410	Cab39|chr1:85828911-85829410	0.119347747440332	.	.
chr1	85793160	85793659	chr1	85853262	85853761	Cab39|chr1:85853262-85853761	0.157984925312318	.	.
chr1	85793160	85793659	chr1	85965753	85966252	Cab39|chr1:85965753-85966252	0.279129788048793	.	.
chr1	85793728	85794227	chr1	85853262	85853761	Cab39|chr1:85853262-85853761	0.151476959579266	.	.
chr1	85793728	85794227	chr1	85958147	85958646	Cab39|chr1:85958147-85958646	0.172658903003618	.	.
chr1	85793728	85794227	chr1	85958147	85958646	Cab39|chr1:85958147-85958646	0.172658903003619	.	.
chr1	85793728	85794227	chr1	85965753	85966252	Cab39|chr1:85965753-85966252	0.286736177724732	.	.
chr1	85894274	85894773	chr1	85693870	85694369	Itm2c|chr1:85693870-85694369	0.203088754579769	.	.
chr1	85894274	85894773	chr1	85809199	85809698	Itm2c|chr1:85809199-85809698	0.235374142342952	.	.
chr1	85894274	85894773	chr1	85853262	85853761	Itm2c|chr1:85853262-85853761	0.177760082348107	.	.
chr1	85894274	85894773	chr1	85870417	85870916	Itm2c|chr1:85870417-85870916	0.238696439941974	.	.
chr1	85894274	85894773	chr1	85965753	85966252	Itm2c|chr1:85965753-85966252	0.119320605158853	.	.
chr1	85928201	85928700	chr1	85916833	85917332	4933407L21Rik|chr1:85916833-85917332	0.163778679442837	.	.
chr1	85928201	85928700	chr1	85958147	85958646	4933407L21Rik|chr1:85958147-85958646	0.214397534042562	.	.
chr1	85928201	85928700	chr1	85965753	85966252	4933407L21Rik|chr1:85965753-85966252	0.21401963377842	.	.
chr1	87755700	87756199	chr1	87925537	87926036	Atg16l1|chr1:87925537-87926036	0.172465850254856	.	.
chr1	87853009	87853508	chr1	87921912	87922411	Dgkd|chr1:87921912-87922411	0.151648999370181	.	.
chr1	87853009	87853508	chr1	87925537	87926036	Dgkd|chr1:87925537-87926036	0.150635302214676	.	.
chr1	87853009	87853508	chr1	87981656	87982155	Dgkd|chr1:87981656-87982155	0.244210677116078	.	.
chr1	88008031	88008530	chr1	88411382	88411881	Usp40|chr1:88411382-88411881	0.120632692479912	.	.
chr1	88008031	88008530	chr1	88411957	88412456	Usp40|chr1:88411957-88412456	0.206957853867123	.	.
chr1	88008031	88008530	chr1	88461073	88461572	Usp40|chr1:88461073-88461572	0.312246518806456	.	.
chr1	88205505	88206004	chr1	87764672	87765171	Dnajb3|chr1:87764672-87765171	0.170353445548822	.	.
chr1	88205505	88206004	chr1	87913212	87913711	Dnajb3|chr1:87913212-87913711	0.170721999673839	.	.
chr1	88205505	88206004	chr1	87934991	87935490	Dnajb3|chr1:87934991-87935490	0.134291519131676	.	.
chr1	88205505	88206004	chr1	88411957	88412456	Dnajb3|chr1:88411957-88412456	0.165608321190775	.	.
chr1	88277410	88277909	chr1	88375925	88376424	Hjurp|chr1:88375925-88376424	0.216088204288721	.	.
chr1	88277410	88277909	chr1	88375925	88376424	Trpm8|chr1:88375925-88376424	0.216088204288721	.	.
chr1	88277410	88277909	chr1	88411382	88411881	Hjurp|chr1:88411382-88411881	0.262057256555356	.	.
chr1	88277410	88277909	chr1	88411382	88411881	Trpm8|chr1:88411382-88411881	0.262057256555356	.	.
chr1	88277410	88277909	chr1	88461073	88461572	Hjurp|chr1:88461073-88461572	0.201629275057187	.	.
chr1	88277410	88277909	chr1	88461073	88461572	Trpm8|chr1:88461073-88461572	0.201629275057187	.	.
chr1	92641765	92642264	chr1	92733792	92734291	Cops9|chr1:92733792-92734291	0.195292123417603	.	.
chr1	92641765	92642264	chr1	92850156	92850655	Cops9|chr1:92850156-92850655	0.185025922268384	.	.
chr1	92641765	92642264	chr1	92875633	92876132	Cops9|chr1:92875633-92876132	0.120640808173731	.	.
chr1	92647708	92648207	chr1	92866110	92866609	Otos|chr1:92866110-92866609	0.128044140581514	.	.
chr1	92831030	92831529	chr1	92712294	92712793	Gpc1|chr1:92712294-92712793	0.168111843212668	.	.
chr1	92831030	92831529	chr1	92718432	92718931	Gpc1|chr1:92718432-92718931	0.122186301153809	.	.
chr1	92831030	92831529	chr1	92733792	92734291	Gpc1|chr1:92733792-92734291	0.253000628686563	.	.
chr1	92831030	92831529	chr1	92793767	92794266	Gpc1|chr1:92793767-92794266	0.146451680290769	.	.
chr1	92848463	92848962	chr1	92850156	92850655	Gm29480|chr1:92850156-92850655	0.29427510217378	.	.
chr1	92848463	92848962	chr1	92866110	92866609	Gm29480|chr1:92866110-92866609	0.223497172423306	.	.
chr1	92848463	92848962	chr1	92978869	92979368	Gm29480|chr1:92978869-92979368	0.302768348440045	.	.
chr1	92849473	92849972	chr1	92850156	92850655	Gm29480|chr1:92850156-92850655	0.3452925622743	.	.
chr1	92849473	92849972	chr1	92978869	92979368	Gm29480|chr1:92978869-92979368	0.165282223122883	.	.
chr1	92902753	92903252	chr1	92521236	92521735	Ankmy1|chr1:92521236-92521735	0.146225221198161	.	.
chr1	92902753	92903252	chr1	92850156	92850655	Ankmy1|chr1:92850156-92850655	0.169816287395866	.	.
chr1	92902753	92903252	chr1	92895020	92895519	Ankmy1|chr1:92895020-92895519	0.159807925810833	.	.
chr1	92907215	92907714	chr1	92895020	92895519	Dusp28|chr1:92895020-92895519	0.173052056216062	.	.
chr1	92910422	92910921	chr1	92521236	92521735	5033417F24Rik|chr1:92521236-92521735	0.123974193477737	.	.
chr1	92910422	92910921	chr1	92521236	92521735	Rnpepl1|chr1:92521236-92521735	0.123974193477737	.	.
chr1	92910422	92910921	chr1	92978869	92979368	5033417F24Rik|chr1:92978869-92979368	0.230405882811319	.	.
chr1	92910422	92910921	chr1	92978869	92979368	Rnpepl1|chr1:92978869-92979368	0.230405882811319	.	.
chr1	93305687	93306186	chr1	93272407	93272906	Gm28535|chr1:93272407-93272906	0.217419538268045	.	.
chr1	93305687	93306186	chr1	93272407	93272906	Mterf4|chr1:93272407-93272906	0.217419538268045	.	.
chr1	93305687	93306186	chr1	93445454	93445953	Gm28535|chr1:93445454-93445953	0.153046372850501	.	.
chr1	93305687	93306186	chr1	93445454	93445953	Mterf4|chr1:93445454-93445953	0.153046372850501	.	.
chr1	93305687	93306186	chr1	93536675	93537174	Gm28535|chr1:93536675-93537174	0.137310017091016	.	.
chr1	93305687	93306186	chr1	93536675	93537174	Mterf4|chr1:93536675-93537174	0.137310017091016	.	.
chr1	93342619	93343118	chr1	93272407	93272906	Pask|chr1:93272407-93272906	0.251470906392221	.	.
chr1	93342619	93343118	chr1	93272407	93272906	Ppp1r7|chr1:93272407-93272906	0.251470906392221	.	.
chr1	93342619	93343118	chr1	93322588	93323087	Pask|chr1:93322588-93323087	0.137378164903305	.	.
chr1	93342619	93343118	chr1	93322588	93323087	Ppp1r7|chr1:93322588-93323087	0.137378164903305	.	.
chr1	93342619	93343118	chr1	93347074	93347573	Pask|chr1:93347074-93347573	0.148016808780836	.	.
chr1	93342619	93343118	chr1	93347074	93347573	Ppp1r7|chr1:93347074-93347573	0.148016808780836	.	.
chr1	93342619	93343118	chr1	93536675	93537174	Pask|chr1:93536675-93537174	0.140003054576456	.	.
chr1	93342619	93343118	chr1	93536675	93537174	Ppp1r7|chr1:93536675-93537174	0.140003054576456	.	.
chr1	93343358	93343857	chr1	93272407	93272906	Pask|chr1:93272407-93272906	0.191391372947555	.	.
chr1	93343358	93343857	chr1	93272407	93272906	Ppp1r7|chr1:93272407-93272906	0.191391372947555	.	.
chr1	93478107	93478606	chr1	93272407	93272906	Hdlbp|chr1:93272407-93272906	0.169028359451363	.	.
chr1	93478107	93478606	chr1	93272407	93272906	Sept2|chr1:93272407-93272906	0.169028359451363	.	.
chr1	93478622	93479121	chr1	93272407	93272906	Hdlbp|chr1:93272407-93272906	0.250087516899567	.	.
chr1	93478622	93479121	chr1	93272407	93272906	Sept2|chr1:93272407-93272906	0.250087516899567	.	.
chr1	93511801	93512300	chr1	93699126	93699625	Farp2|chr1:93699126-93699625	0.188015751777506	.	.
chr1	93635550	93636049	chr1	93272407	93272906	Gm28536|chr1:93272407-93272906	0.277092155400071	.	.
chr1	93635550	93636049	chr1	93445454	93445953	Gm28536|chr1:93445454-93445953	0.13645385058614	.	.
chr1	93635550	93636049	chr1	93536675	93537174	Gm28536|chr1:93536675-93537174	0.159164302248178	.	.
chr1	93731754	93732253	chr1	93347074	93347573	Gm10550|chr1:93347074-93347573	0.139038717914628	.	.
chr1	93731754	93732253	chr1	93459829	93460328	Gm10550|chr1:93459829-93460328	0.218963955291193	.	.
chr1	93731754	93732253	chr1	93537183	93537682	Gm10550|chr1:93537183-93537682	0.197152521651928	.	.
chr1	93731754	93732253	chr1	93577810	93578309	Gm10550|chr1:93577810-93578309	0.145060212542622	.	.
chr1	93754078	93754577	chr1	93536675	93537174	Thap4|chr1:93536675-93537174	0.189036507677922	.	.
chr1	93754078	93754577	chr1	93537183	93537682	Thap4|chr1:93537183-93537682	0.208806688175746	.	.
chr1	93754078	93754577	chr1	93577810	93578309	Thap4|chr1:93577810-93578309	0.210543764071373	.	.
chr1	93754078	93754577	chr1	93705324	93705823	Thap4|chr1:93705324-93705823	0.265545241301489	.	.
chr1	93754078	93754577	chr1	93705324	93705823	Thap4|chr1:93705324-93705823	0.26554524130149	.	.
chr1	93754078	93754577	chr1	94174483	94174982	Thap4|chr1:94174483-94174982	0.146088044784417	.	.
chr1	93754078	93754577	chr1	94175036	94175535	Thap4|chr1:94175036-94175535	0.308983814005623	.	.
chr1	93754617	93755116	chr1	94027601	94028100	Thap4|chr1:94027601-94028100	0.189746639018217	.	.
chr1	93754617	93755116	chr1	94174483	94174982	Thap4|chr1:94174483-94174982	0.132757552955667	.	.
chr1	93803720	93804219	chr1	94053474	94053973	Ing5|chr1:94053474-94053973	0.136146817360919	.	.
chr1	93825281	93825780	chr1	94147120	94147619	D2hgdh|chr1:94147120-94147619	0.128957849469524	.	.
chr1	95313333	95313832	chr1	95048995	95049494	Fam174a|chr1:95048995-95049494	0.123902334192764	.	.
chr1	95313333	95313832	chr1	95616979	95617478	Fam174a|chr1:95616979-95617478	0.222251601238006	.	.
chr1	95313333	95313832	chr1	95637811	95638310	Fam174a|chr1:95637811-95638310	0.2045608260622	.	.
chr1	95667921	95668420	chr1	95762201	95762700	St8sia4|chr1:95762201-95762700	0.131003727864774	.	.
chr1	96871948	96872447	chr1	96857473	96857972	Slco4c1|chr1:96857473-96857972	0.157760233373823	.	.
chr1	97661204	97661703	chr1	97615345	97615844	D1Ertd622e|chr1:97615345-97615844	0.232161826410384	.	.
chr1	97661800	97662299	chr1	97623122	97623621	D1Ertd622e|chr1:97623122-97623621	0.157783380340207	.	.
chr1	97661800	97662299	chr1	97700479	97700978	D1Ertd622e|chr1:97700479-97700978	0.120746643176321	.	.
chr1	97661800	97662299	chr1	97701311	97701810	D1Ertd622e|chr1:97701311-97701810	0.196960576548734	.	.
chr1	98095430	98095929	chr1	98002767	98003266	Pam|chr1:98002767-98003266	0.20805842490929	.	.
chr1	98095430	98095929	chr1	98031757	98032256	Pam|chr1:98031757-98032256	0.301596447888379	.	.
chr1	98095430	98095929	chr1	98046919	98047418	Pam|chr1:98046919-98047418	0.130158342909764	.	.
chr1	98095430	98095929	chr1	98047553	98048052	Pam|chr1:98047553-98048052	0.438271869884136	.	.
chr1	98095430	98095929	chr1	98153196	98153695	Pam|chr1:98153196-98153695	0.18654225131895	.	.
chr1	98095430	98095929	chr1	98302528	98303027	Pam|chr1:98302528-98303027	0.23798930775311	.	.
chr1	98173889	98174388	chr1	98119512	98120011	Gm29461|chr1:98119512-98120011	0.230413092561976	.	.
chr1	98173889	98174388	chr1	98304289	98304788	Gm29461|chr1:98304289-98304788	0.156148279489892	.	.
chr1	98173889	98174388	chr1	98304289	98304788	Gm29461|chr1:98304289-98304788	0.156148279489893	.	.
chr1	98173889	98174388	chr1	98324803	98325302	Gm29461|chr1:98324803-98325302	0.122027493542688	.	.
chr1	105663536	105664035	chr1	105623930	105624429	Pign|chr1:105623930-105624429	0.182780683899284	.	.
chr1	105663536	105664035	chr1	105623930	105624429	Relch|chr1:105623930-105624429	0.182780683899284	.	.
chr1	105780395	105780894	chr1	105685455	105685954	Tnfrsf11a|chr1:105685455-105685954	0.1511750640844	.	.
chr1	105780395	105780894	chr1	105699586	105700085	Tnfrsf11a|chr1:105699586-105700085	0.119955184727185	.	.
chr1	105780395	105780894	chr1	105742425	105742924	Tnfrsf11a|chr1:105742425-105742924	0.241721368272835	.	.
chr1	105780395	105780894	chr1	105798997	105799496	Tnfrsf11a|chr1:105798997-105799496	0.345901905835647	.	.
chr1	105780395	105780894	chr1	105799882	105800381	Tnfrsf11a|chr1:105799882-105800381	0.40749523319731	.	.
chr1	105990273	105990772	chr1	105764897	105765396	Gm7160|chr1:105764897-105765396	0.316275819084448	.	.
chr1	105990273	105990772	chr1	105764897	105765396	Zcchc2|chr1:105764897-105765396	0.316275819084448	.	.
chr1	105991031	105991530	chr1	105630478	105630977	Gm7160|chr1:105630478-105630977	0.244821443565908	.	.
chr1	105991031	105991530	chr1	105630478	105630977	Zcchc2|chr1:105630478-105630977	0.244821443565908	.	.
chr1	105991031	105991530	chr1	105680296	105680795	Gm7160|chr1:105680296-105680795	0.187393914447986	.	.
chr1	105991031	105991530	chr1	105680296	105680795	Zcchc2|chr1:105680296-105680795	0.187393914447986	.	.
chr1	105991031	105991530	chr1	105685455	105685954	Gm7160|chr1:105685455-105685954	0.12859147259624	.	.
chr1	105991031	105991530	chr1	105685455	105685954	Zcchc2|chr1:105685455-105685954	0.12859147259624	.	.
chr1	105991031	105991530	chr1	105699586	105700085	Gm7160|chr1:105699586-105700085	0.150947430167773	.	.
chr1	105991031	105991530	chr1	105699586	105700085	Zcchc2|chr1:105699586-105700085	0.150947430167773	.	.
chr1	105991031	105991530	chr1	105999656	106000155	Gm7160|chr1:105999656-106000155	0.118311798297818	.	.
chr1	105991031	105991530	chr1	105999656	106000155	Zcchc2|chr1:105999656-106000155	0.118311798297818	.	.
chr1	106796474	106796973	chr1	106821863	106822362	Vps4b|chr1:106821863-106822362	0.141125967911523	.	.
chr1	106796474	106796973	chr1	107017300	107017799	Vps4b|chr1:107017300-107017799	0.118734964450924	.	.
chr1	106796474	106796973	chr1	107189968	107190467	Vps4b|chr1:107189968-107190467	0.210454981555484	.	.
chr1	107589493	107589992	chr1	107368965	107369464	Serpinb8|chr1:107368965-107369464	0.173389567508971	.	.
chr1	107589493	107589992	chr1	107422454	107422953	Serpinb8|chr1:107422454-107422953	0.165843568123275	.	.
chr1	107589493	107589992	chr1	107562050	107562549	Serpinb8|chr1:107562050-107562549	0.161798488018001	.	.
chr1	107590073	107590572	chr1	107368965	107369464	Serpinb8|chr1:107368965-107369464	0.217519490663756	.	.
chr1	107590073	107590572	chr1	107422454	107422953	Serpinb8|chr1:107422454-107422953	0.1263042841587	.	.
chr1	109982394	109982893	chr1	109602049	109602548	Cdh7|chr1:109602049-109602548	0.170018662249496	.	.
chr1	109982394	109982893	chr1	109602665	109603164	Cdh7|chr1:109602665-109603164	0.146481288286515	.	.
chr1	109982394	109982893	chr1	109812739	109813238	Cdh7|chr1:109812739-109813238	0.330453817282618	.	.
chr1	109982394	109982893	chr1	109890840	109891339	Cdh7|chr1:109890840-109891339	0.214901977635506	.	.
chr1	109982394	109982893	chr1	109919126	109919625	Cdh7|chr1:109919126-109919625	0.262313275036319	.	.
chr1	109982394	109982893	chr1	109956572	109957071	Cdh7|chr1:109956572-109957071	0.407859951016468	.	.
chr1	109982394	109982893	chr1	109957926	109958425	Cdh7|chr1:109957926-109958425	0.246912837339587	.	.
chr1	109982394	109982893	chr1	109976859	109977358	Cdh7|chr1:109976859-109977358	0.258538883132936	.	.
chr1	109982394	109982893	chr1	110090222	110090721	Cdh7|chr1:110090222-110090721	0.203571029680173	.	.
chr1	109982394	109982893	chr1	110246234	110246733	Cdh7|chr1:110246234-110246733	0.317356900036704	.	.
chr1	109982994	109983493	chr1	109602049	109602548	Cdh7|chr1:109602049-109602548	0.163548781549922	.	.
chr1	109982994	109983493	chr1	109812739	109813238	Cdh7|chr1:109812739-109813238	0.127687402870325	.	.
chr1	109982994	109983493	chr1	109890840	109891339	Cdh7|chr1:109890840-109891339	0.11888172942282	.	.
chr1	109982994	109983493	chr1	109976859	109977358	Cdh7|chr1:109976859-109977358	0.174435797521863	.	.
chr1	109982994	109983493	chr1	110246234	110246733	Cdh7|chr1:110246234-110246733	0.181728564998599	.	.
chr1	111863863	111864362	chr1	112182827	112183326	Dsel|chr1:112182827-112183326	0.137959426406777	.	.
chr1	111864757	111865256	chr1	111765674	111766173	Dsel|chr1:111765674-111766173	0.189422762892152	.	.
chr1	111864757	111865256	chr1	112184967	112185466	Dsel|chr1:112184967-112185466	0.132941720898084	.	.
chr1	113288963	113289462	chr1	113383596	113384095	Gm28189|chr1:113383596-113384095	0.154906346585076	.	.
chr1	113288963	113289462	chr1	113476530	113477029	Gm28189|chr1:113476530-113477029	0.129699466794057	.	.
chr1	115684447	115684946	chr1	115388149	115388648	Cntnap5a|chr1:115388149-115388648	0.299215503704931	.	.
chr1	115684447	115684946	chr1	115527775	115528274	Cntnap5a|chr1:115527775-115528274	0.178300577517819	.	.
chr1	115684447	115684946	chr1	115673315	115673814	Cntnap5a|chr1:115673315-115673814	0.154226381690279	.	.
chr1	115685264	115685763	chr1	115388149	115388648	Cntnap5a|chr1:115388149-115388648	0.15165390043536	.	.
chr1	115685264	115685763	chr1	115598595	115599094	Cntnap5a|chr1:115598595-115599094	0.164004166288351	.	.
chr1	115685264	115685763	chr1	115675965	115676464	Cntnap5a|chr1:115675965-115676464	0.138585237186519	.	.
chr1	118310992	118311491	chr1	118403738	118404237	Tsn|chr1:118403738-118404237	0.139293833634451	.	.
chr1	118388033	118388532	chr1	118498277	118498776	Clasp1|chr1:118498277-118498776	0.154265877399661	.	.
chr1	118389052	118389551	chr1	118470332	118470831	Clasp1|chr1:118470332-118470831	0.120737829614883	.	.
chr1	118389052	118389551	chr1	118498277	118498776	Clasp1|chr1:118498277-118498776	0.126771010471416	.	.
chr1	118459308	118459807	chr1	118294981	118295480	2900060B14Rik|chr1:118294981-118295480	0.123252403527239	.	.
chr1	118459308	118459807	chr1	118389960	118390459	2900060B14Rik|chr1:118389960-118390459	0.207312436493629	.	.
chr1	118459308	118459807	chr1	118427381	118427880	2900060B14Rik|chr1:118427381-118427880	0.120738097971502	.	.
chr1	118459308	118459807	chr1	118498277	118498776	2900060B14Rik|chr1:118498277-118498776	0.133248672716978	.	.
chr1	119053430	119053929	chr1	118788701	118789200	Gli2|chr1:118788701-118789200	0.123952650711895	.	.
chr1	119053430	119053929	chr1	118839931	118840430	Gli2|chr1:118839931-118840430	0.264984747994947	.	.
chr1	119053430	119053929	chr1	118907643	118908142	Gli2|chr1:118907643-118908142	0.30188420308049	.	.
chr1	119053430	119053929	chr1	119380566	119381065	Gli2|chr1:119380566-119381065	0.148800492861186	.	.
chr1	119053430	119053929	chr1	119419998	119420497	Gli2|chr1:119419998-119420497	0.300568712727392	.	.
chr1	119053430	119053929	chr1	119472020	119472519	Gli2|chr1:119472020-119472519	0.136425945546636	.	.
chr1	119504531	119505030	chr1	119451456	119451955	Ralb|chr1:119451456-119451955	0.173629589946195	.	.
chr1	119504531	119505030	chr1	119624468	119624967	Ralb|chr1:119624468-119624967	0.220252816984816	.	.
chr1	119504531	119505030	chr1	119686426	119686925	Ralb|chr1:119686426-119686925	0.130830945753026	.	.
chr1	119648754	119649253	chr1	119548633	119549132	Epb41l5|chr1:119548633-119549132	0.132174271176462	.	.
chr1	120340287	120340786	chr1	120258224	120258723	C1ql2|chr1:120258224-120258723	0.224350718573313	.	.
chr1	120340287	120340786	chr1	120290955	120291454	C1ql2|chr1:120290955-120291454	0.394019993495305	.	.
chr1	120340287	120340786	chr1	120297822	120298321	C1ql2|chr1:120297822-120298321	0.522839486770281	.	.
chr1	120340287	120340786	chr1	120320868	120321367	C1ql2|chr1:120320868-120321367	0.476739188442636	.	.
chr1	120340287	120340786	chr1	120357257	120357756	C1ql2|chr1:120357257-120357756	0.61622607483137	.	.
chr1	120340287	120340786	chr1	120526972	120527471	C1ql2|chr1:120526972-120527471	0.531542245451533	.	.
chr1	120340287	120340786	chr1	120587771	120588270	C1ql2|chr1:120587771-120588270	0.408919564879398	.	.
chr1	120602767	120603266	chr1	120549866	120550365	En1|chr1:120549866-120550365	0.17639292478079	.	.
chr1	121430778	121431277	chr1	121004443	121004942	Ccdc93|chr1:121004443-121004942	0.160105135458755	.	.
chr1	121430778	121431277	chr1	121327621	121328120	Ccdc93|chr1:121327621-121328120	0.120989988940822	.	.
chr1	121430778	121431277	chr1	121447257	121447756	Ccdc93|chr1:121447257-121447756	0.208185525895425	.	.
chr1	121430778	121431277	chr1	121465872	121466371	Ccdc93|chr1:121465872-121466371	0.120679395521306	.	.
chr1	121431333	121431832	chr1	121004443	121004942	Ccdc93|chr1:121004443-121004942	0.146915298943281	.	.
chr1	125434562	125435061	chr1	125064698	125065197	Actr3|chr1:125064698-125065197	0.302454942948635	.	.
chr1	125434562	125435061	chr1	125604229	125604728	Actr3|chr1:125604229-125604728	0.273873660334124	.	.
chr1	125434562	125435061	chr1	125623573	125624072	Actr3|chr1:125623573-125624072	0.25784983831889	.	.
chr1	125434562	125435061	chr1	125717105	125717604	Actr3|chr1:125717105-125717604	0.267009295878251	.	.
chr1	125435289	125435788	chr1	125064698	125065197	Actr3|chr1:125064698-125065197	0.142841557288766	.	.
chr1	125560306	125560805	chr1	125336998	125337497	Slc35f5|chr1:125336998-125337497	0.173160130417871	.	.
chr1	125560306	125560805	chr1	125415360	125415859	Slc35f5|chr1:125415360-125415859	0.179295917875241	.	.
chr1	125560306	125560805	chr1	125415360	125415859	Slc35f5|chr1:125415360-125415859	0.179295917875242	.	.
chr1	125560306	125560805	chr1	125576896	125577395	Slc35f5|chr1:125576896-125577395	0.156637277231832	.	.
chr1	125561216	125561715	chr1	125336998	125337497	Slc35f5|chr1:125336998-125337497	0.314295351059747	.	.
chr1	125561216	125561715	chr1	125415360	125415859	Slc35f5|chr1:125415360-125415859	0.231282364387947	.	.
chr1	125561216	125561715	chr1	125537779	125538278	Slc35f5|chr1:125537779-125538278	0.308196363390704	.	.
chr1	125561216	125561715	chr1	125736048	125736547	Slc35f5|chr1:125736048-125736547	0.180336052010725	.	.
chr1	126829595	126830094	chr1	127011825	127012324	Nckap5|chr1:127011825-127012324	0.120142668816854	.	.
chr1	126829595	126830094	chr1	127019043	127019542	Nckap5|chr1:127019043-127019542	0.253400153141689	.	.
chr1	126829595	126830094	chr1	127215509	127216008	Nckap5|chr1:127215509-127216008	0.212574055658901	.	.
chr1	126830233	126830732	chr1	126681837	126682336	Nckap5|chr1:126681837-126682336	0.197633318598172	.	.
chr1	126830233	126830732	chr1	127019043	127019542	Nckap5|chr1:127019043-127019542	0.30553199448268	.	.
chr1	126830233	126830732	chr1	127215509	127216008	Nckap5|chr1:127215509-127216008	0.129498156477842	.	.
chr1	127204681	127205180	chr1	126956029	126956528	Mgat5|chr1:126956029-126956528	0.154519498088188	.	.
chr1	127204681	127205180	chr1	127017629	127018128	Mgat5|chr1:127017629-127018128	0.216741903407787	.	.
chr1	127204681	127205180	chr1	127152769	127153268	Mgat5|chr1:127152769-127153268	0.181965138597449	.	.
chr1	128359460	128359959	chr1	128463418	128463917	Mcm6|chr1:128463418-128463917	0.15402620075214	.	.
chr1	128359460	128359959	chr1	128593128	128593627	Mcm6|chr1:128593128-128593627	0.127308658259798	.	.
chr1	128359460	128359959	chr1	128619863	128620362	Mcm6|chr1:128619863-128620362	0.177444783898663	.	.
chr1	128416641	128417140	chr1	128621767	128622266	Dars|chr1:128621767-128622266	0.150609597451597	.	.
chr1	128417141	128417640	chr1	128334300	128334799	Dars|chr1:128334300-128334799	0.14240213021998	.	.
chr1	128417141	128417640	chr1	128440974	128441473	Dars|chr1:128440974-128441473	0.135460812826147	.	.
chr1	128417141	128417640	chr1	128619863	128620362	Dars|chr1:128619863-128620362	0.118232297127299	.	.
chr1	128592363	128592862	chr1	128357418	128357917	Cxcr4|chr1:128357418-128357917	0.204877688890184	.	.
chr1	128592363	128592862	chr1	128427220	128427719	Cxcr4|chr1:128427220-128427719	0.119858174672283	.	.
chr1	130462505	130463004	chr1	130297564	130298063	Cd55|chr1:130297564-130298063	0.237604857982836	.	.
chr1	130462505	130463004	chr1	130297564	130298063	Gm16083|chr1:130297564-130298063	0.237604857982836	.	.
chr1	130462505	130463004	chr1	130350205	130350704	Cd55|chr1:130350205-130350704	0.203741753267413	.	.
chr1	130462505	130463004	chr1	130350205	130350704	Gm16083|chr1:130350205-130350704	0.203741753267413	.	.
chr1	130462505	130463004	chr1	130517865	130518364	Cd55|chr1:130517865-130518364	0.195560415568401	.	.
chr1	130462505	130463004	chr1	130517865	130518364	Gm16083|chr1:130517865-130518364	0.195560415568401	.	.
chr1	130462505	130463004	chr1	130715647	130716146	Cd55|chr1:130715647-130716146	0.196936211585235	.	.
chr1	130462505	130463004	chr1	130715647	130716146	Gm16083|chr1:130715647-130716146	0.196936211585235	.	.
chr1	130717229	130717728	chr1	130297564	130298063	Yod1|chr1:130297564-130298063	0.164760947874582	.	.
chr1	130717229	130717728	chr1	130715647	130716146	Yod1|chr1:130715647-130716146	0.29640912038826	.	.
chr1	130717229	130717728	chr1	130875072	130875571	Yod1|chr1:130875072-130875571	0.145326935815229	.	.
chr1	130717229	130717728	chr1	130878312	130878811	Yod1|chr1:130878312-130878811	0.175748132038243	.	.
chr1	130740732	130741231	chr1	130547917	130548416	Gm28857|chr1:130547917-130548416	0.161344408398399	.	.
chr1	130740732	130741231	chr1	130633945	130634444	Gm28857|chr1:130633945-130634444	0.121363213413495	.	.
chr1	130740732	130741231	chr1	130775866	130776365	Gm28857|chr1:130775866-130776365	0.154064508773514	.	.
chr1	130740732	130741231	chr1	130949178	130949677	Gm28857|chr1:130949178-130949677	0.531882582922208	.	.
chr1	130741265	130741764	chr1	130547917	130548416	Gm28857|chr1:130547917-130548416	0.134188450266376	.	.
chr1	130741265	130741764	chr1	130949178	130949677	Gm28857|chr1:130949178-130949677	0.127310090932585	.	.
chr1	131527318	131527817	chr1	131501228	131501727	Fam72a|chr1:131501228-131501727	0.125676077892474	.	.
chr1	131527318	131527817	chr1	131501228	131501727	Srgap2|chr1:131501228-131501727	0.125676077892474	.	.
chr1	131527318	131527817	chr1	131560652	131561151	Fam72a|chr1:131560652-131561151	0.168069806131578	.	.
chr1	131527318	131527817	chr1	131560652	131561151	Srgap2|chr1:131560652-131561151	0.168069806131578	.	.
chr1	131527318	131527817	chr1	131573579	131574078	Fam72a|chr1:131573579-131574078	0.155111866814973	.	.
chr1	131527318	131527817	chr1	131573579	131574078	Srgap2|chr1:131573579-131574078	0.155111866814973	.	.
chr1	131527318	131527817	chr1	131881369	131881868	Fam72a|chr1:131881369-131881868	0.157506092147399	.	.
chr1	131527318	131527817	chr1	131881369	131881868	Srgap2|chr1:131881369-131881868	0.157506092147399	.	.
chr1	131527318	131527817	chr1	131886623	131887122	Fam72a|chr1:131886623-131887122	0.24648549060108	.	.
chr1	131527318	131527817	chr1	131886623	131887122	Srgap2|chr1:131886623-131887122	0.24648549060108	.	.
chr1	131827667	131828166	chr1	131505667	131506166	Slc41a1|chr1:131505667-131506166	0.281955103566623	.	.
chr1	131827667	131828166	chr1	131560652	131561151	Slc41a1|chr1:131560652-131561151	0.350396169747809	.	.
chr1	131827667	131828166	chr1	131565190	131565689	Slc41a1|chr1:131565190-131565689	0.20579107841694	.	.
chr1	131827667	131828166	chr1	131579217	131579716	Slc41a1|chr1:131579217-131579716	0.281144516661103	.	.
chr1	131827667	131828166	chr1	131886623	131887122	Slc41a1|chr1:131886623-131887122	0.161740700984651	.	.
chr1	131866958	131867457	chr1	131501228	131501727	Rab29|chr1:131501228-131501727	0.121386196213906	.	.
chr1	131866958	131867457	chr1	131560652	131561151	Rab29|chr1:131560652-131561151	0.193059213462743	.	.
chr1	131866958	131867457	chr1	131613341	131613840	Rab29|chr1:131613341-131613840	0.307013798522584	.	.
chr1	131866958	131867457	chr1	131881369	131881868	Rab29|chr1:131881369-131881868	0.235987059882958	.	.
chr1	131866958	131867457	chr1	131886623	131887122	Rab29|chr1:131886623-131887122	0.466216520123104	.	.
chr1	131910162	131910661	chr1	131505667	131506166	Nucks1|chr1:131505667-131506166	0.159176148866571	.	.
chr1	131910162	131910661	chr1	131555074	131555573	Nucks1|chr1:131555074-131555573	0.142498220454394	.	.
chr1	131910162	131910661	chr1	131560652	131561151	Nucks1|chr1:131560652-131561151	0.148477816264728	.	.
chr1	131910162	131910661	chr1	131579217	131579716	Nucks1|chr1:131579217-131579716	0.390017180018728	.	.
chr1	131910162	131910661	chr1	131586783	131587282	Nucks1|chr1:131586783-131587282	0.215335760725731	.	.
chr1	131910162	131910661	chr1	131658033	131658532	Nucks1|chr1:131658033-131658532	0.169288745546589	.	.
chr1	131910162	131910661	chr1	131712339	131712838	Nucks1|chr1:131712339-131712838	0.137699710674959	.	.
chr1	131910162	131910661	chr1	131881369	131881868	Nucks1|chr1:131881369-131881868	0.158982441870737	.	.
chr1	131910666	131911165	chr1	131579217	131579716	Nucks1|chr1:131579217-131579716	0.133395386915234	.	.
chr1	131910666	131911165	chr1	131937643	131938142	Nucks1|chr1:131937643-131938142	0.25278628628108	.	.
chr1	139376823	139377322	chr1	139346540	139347039	Crb1|chr1:139346540-139347039	0.145405817758064	.	.
chr1	139376823	139377322	chr1	139430306	139430805	Crb1|chr1:139430306-139430805	0.210898625132581	.	.
chr1	139376823	139377322	chr1	139430306	139430805	Crb1|chr1:139430306-139430805	0.210898625132582	.	.
chr1	139376823	139377322	chr1	139459004	139459503	Crb1|chr1:139459004-139459503	0.13690636007187	.	.
chr1	139376823	139377322	chr1	139461322	139461821	Crb1|chr1:139461322-139461821	0.132373049791592	.	.
chr1	139421972	139422471	chr1	139267783	139268282	Zbtb41|chr1:139267783-139268282	0.242479479922816	.	.
chr1	139421972	139422471	chr1	139276310	139276809	Zbtb41|chr1:139276310-139276809	0.13896571601294	.	.
chr1	139421972	139422471	chr1	139279000	139279499	Zbtb41|chr1:139279000-139279499	0.311119035367158	.	.
chr1	139421972	139422471	chr1	139279000	139279499	Zbtb41|chr1:139279000-139279499	0.311119035367159	.	.
chr1	139421972	139422471	chr1	139297724	139298223	Zbtb41|chr1:139297724-139298223	0.239351563644004	.	.
chr1	139421972	139422471	chr1	139328265	139328764	Zbtb41|chr1:139328265-139328764	0.13886060481488	.	.
chr1	139421972	139422471	chr1	139328916	139329415	Zbtb41|chr1:139328916-139329415	0.332859016027403	.	.
chr1	139421972	139422471	chr1	139346540	139347039	Zbtb41|chr1:139346540-139347039	0.196915661697286	.	.
chr1	139421972	139422471	chr1	139430306	139430805	Zbtb41|chr1:139430306-139430805	0.226558331906817	.	.
chr1	139421972	139422471	chr1	139459004	139459503	Zbtb41|chr1:139459004-139459503	0.371071538830007	.	.
chr1	139421972	139422471	chr1	139461322	139461821	Zbtb41|chr1:139461322-139461821	0.265920818148395	.	.
chr1	139454477	139454976	chr1	139279000	139279499	Aspm|chr1:139279000-139279499	0.245817376534377	.	.
chr1	139454477	139454976	chr1	139297724	139298223	Aspm|chr1:139297724-139298223	0.121790171447478	.	.
chr1	139454477	139454976	chr1	139328916	139329415	Aspm|chr1:139328916-139329415	0.158669323833226	.	.
chr1	139454477	139454976	chr1	139340430	139340929	Aspm|chr1:139340430-139340929	0.223183712664917	.	.
chr1	139454477	139454976	chr1	139346540	139347039	Aspm|chr1:139346540-139347039	0.151381721888511	.	.
chr1	139454477	139454976	chr1	139459004	139459503	Aspm|chr1:139459004-139459503	0.277453723957514	.	.
chr1	140245186	140245685	chr1	140295799	140296298	Kcnt2|chr1:140295799-140296298	0.25905525088073	.	.
chr1	140245186	140245685	chr1	140489751	140490250	Kcnt2|chr1:140489751-140490250	0.251571564406395	.	.
chr1	140245761	140246260	chr1	140295799	140296298	Kcnt2|chr1:140295799-140296298	0.154808364101798	.	.
chr1	140245761	140246260	chr1	140458235	140458734	Kcnt2|chr1:140458235-140458734	0.206236006537974	.	.
chr1	143640493	143640992	chr1	143391791	143392290	B3galt2|chr1:143391791-143392290	0.166987882367612	.	.
chr1	143640493	143640992	chr1	143467797	143468296	B3galt2|chr1:143467797-143468296	0.164929593729158	.	.
chr1	143640493	143640992	chr1	143644121	143644620	B3galt2|chr1:143644121-143644620	0.282547330137801	.	.
chr1	143640493	143640992	chr1	143739248	143739747	B3galt2|chr1:143739248-143739747	0.280712158714374	.	.
chr1	143640493	143640992	chr1	143739932	143740431	B3galt2|chr1:143739932-143740431	0.122606415245224	.	.
chr1	143702603	143703102	chr1	143467797	143468296	Cdc73|chr1:143467797-143468296	0.320552119942274	.	.
chr1	144003472	144003971	chr1	144023118	144023617	Rgs2|chr1:144023118-144023617	0.156820402389936	.	.
chr1	144003472	144003971	chr1	144064563	144065062	Rgs2|chr1:144064563-144065062	0.236013754842959	.	.
chr1	144003472	144003971	chr1	144076148	144076647	Rgs2|chr1:144076148-144076647	0.12228166228186	.	.
chr1	144003472	144003971	chr1	144119010	144119509	Rgs2|chr1:144119010-144119509	0.14598373237433	.	.
chr1	144003472	144003971	chr1	144119520	144120019	Rgs2|chr1:144119520-144120019	0.163070322371444	.	.
chr1	144003472	144003971	chr1	144168889	144169388	Rgs2|chr1:144168889-144169388	0.13483173617662	.	.
chr1	144003472	144003971	chr1	144406592	144407091	Rgs2|chr1:144406592-144407091	0.168212549859552	.	.
chr1	144003472	144003971	chr1	144498027	144498526	Rgs2|chr1:144498027-144498526	0.130215118264373	.	.
chr1	144004041	144004540	chr1	144018543	144019042	Rgs2|chr1:144018543-144019042	0.289083971775209	.	.
chr1	144004041	144004540	chr1	144098856	144099355	Rgs2|chr1:144098856-144099355	0.289331289488528	.	.
chr1	144004041	144004540	chr1	144151764	144152263	Rgs2|chr1:144151764-144152263	0.122492932614182	.	.
chr1	144004041	144004540	chr1	144168889	144169388	Rgs2|chr1:144168889-144169388	0.165673040747927	.	.
chr1	144004041	144004540	chr1	144406592	144407091	Rgs2|chr1:144406592-144407091	0.212236852783484	.	.
chr1	144004041	144004540	chr1	144436958	144437457	Rgs2|chr1:144436958-144437457	0.293665056093005	.	.
chr1	144177193	144177692	chr1	144099940	144100439	Rgs13|chr1:144099940-144100439	0.25295664617568	.	.
chr1	144177193	144177692	chr1	144125046	144125545	Rgs13|chr1:144125046-144125545	0.506567256530125	.	.
chr1	144177193	144177692	chr1	144306998	144307497	Rgs13|chr1:144306998-144307497	0.350981763839775	.	.
chr1	144177193	144177692	chr1	144367467	144367966	Rgs13|chr1:144367467-144367966	0.282923910756064	.	.
chr1	144177193	144177692	chr1	144415295	144415794	Rgs13|chr1:144415295-144415794	0.27108567127122	.	.
chr1	144566910	144567409	chr1	144406592	144407091	Rgs21|chr1:144406592-144407091	0.408269150622494	.	.
chr1	144566910	144567409	chr1	144436958	144437457	Rgs21|chr1:144436958-144437457	0.145548581419302	.	.
chr1	144566910	144567409	chr1	144502243	144502742	Rgs21|chr1:144502243-144502742	0.156810484715502	.	.
chr1	144566910	144567409	chr1	144601731	144602230	Rgs21|chr1:144601731-144602230	0.182921056593489	.	.
chr1	144566910	144567409	chr1	144605933	144606432	Rgs21|chr1:144605933-144606432	0.159386126672936	.	.
chr1	144566910	144567409	chr1	144700469	144700968	Rgs21|chr1:144700469-144700968	0.168860942925525	.	.
chr1	144566910	144567409	chr1	144710539	144711038	Rgs21|chr1:144710539-144711038	0.269151236405394	.	.
chr1	144566910	144567409	chr1	144717182	144717681	Rgs21|chr1:144717182-144717681	0.211865822363609	.	.
chr1	144566910	144567409	chr1	144815931	144816430	Rgs21|chr1:144815931-144816430	0.156253650733493	.	.
chr1	144566910	144567409	chr1	144883539	144884038	Rgs21|chr1:144883539-144884038	0.217074536173792	.	.
chr1	146494826	146495325	chr1	146180800	146181299	Brinp3|chr1:146180800-146181299	0.330673645343125	.	.
chr1	146494826	146495325	chr1	146180800	146181299	Gm29514|chr1:146180800-146181299	0.330673645343125	.	.
chr1	146494826	146495325	chr1	146298964	146299463	Brinp3|chr1:146298964-146299463	0.382580284082754	.	.
chr1	146494826	146495325	chr1	146298964	146299463	Gm29514|chr1:146298964-146299463	0.382580284082754	.	.
chr1	146494826	146495325	chr1	146435732	146436231	Brinp3|chr1:146435732-146436231	0.138237009887176	.	.
chr1	146494826	146495325	chr1	146435732	146436231	Gm29514|chr1:146435732-146436231	0.138237009887176	.	.
chr1	146494826	146495325	chr1	146457924	146458423	Brinp3|chr1:146457924-146458423	0.338055772834899	.	.
chr1	146494826	146495325	chr1	146457924	146458423	Gm29514|chr1:146457924-146458423	0.338055772834899	.	.
chr1	146494826	146495325	chr1	146497237	146497736	Brinp3|chr1:146497237-146497736	0.416102902676451	.	.
chr1	146494826	146495325	chr1	146497237	146497736	Gm29514|chr1:146497237-146497736	0.416102902676451	.	.
chr1	146494826	146495325	chr1	146497757	146498256	Brinp3|chr1:146497757-146498256	0.36020432409942	.	.
chr1	146494826	146495325	chr1	146497757	146498256	Gm29514|chr1:146497757-146498256	0.36020432409942	.	.
chr1	146494826	146495325	chr1	146552925	146553424	Brinp3|chr1:146552925-146553424	0.247156471758378	.	.
chr1	146494826	146495325	chr1	146552925	146553424	Gm29514|chr1:146552925-146553424	0.247156471758378	.	.
chr1	146494826	146495325	chr1	146576196	146576695	Brinp3|chr1:146576196-146576695	0.437650551187555	.	.
chr1	146494826	146495325	chr1	146576196	146576695	Gm29514|chr1:146576196-146576695	0.437650551187555	.	.
chr1	146494826	146495325	chr1	146576742	146577241	Brinp3|chr1:146576742-146577241	0.268041422778916	.	.
chr1	146494826	146495325	chr1	146576742	146577241	Gm29514|chr1:146576742-146577241	0.268041422778916	.	.
chr1	146494826	146495325	chr1	146647116	146647615	Brinp3|chr1:146647116-146647615	0.284445807063387	.	.
chr1	146494826	146495325	chr1	146647116	146647615	Gm29514|chr1:146647116-146647615	0.284445807063387	.	.
chr1	146494826	146495325	chr1	146657068	146657567	Brinp3|chr1:146657068-146657567	0.257768290966454	.	.
chr1	146494826	146495325	chr1	146657068	146657567	Gm29514|chr1:146657068-146657567	0.257768290966454	.	.
chr1	146494826	146495325	chr1	146721185	146721684	Brinp3|chr1:146721185-146721684	0.254156640766604	.	.
chr1	146494826	146495325	chr1	146721185	146721684	Gm29514|chr1:146721185-146721684	0.254156640766604	.	.
chr1	146495368	146495867	chr1	146180800	146181299	Brinp3|chr1:146180800-146181299	0.450298344998095	.	.
chr1	146495368	146495867	chr1	146180800	146181299	Gm29514|chr1:146180800-146181299	0.450298344998095	.	.
chr1	146495368	146495867	chr1	146298964	146299463	Brinp3|chr1:146298964-146299463	0.55872989660291	.	.
chr1	146495368	146495867	chr1	146298964	146299463	Gm29514|chr1:146298964-146299463	0.55872989660291	.	.
chr1	146495368	146495867	chr1	146435732	146436231	Brinp3|chr1:146435732-146436231	0.252619434747383	.	.
chr1	146495368	146495867	chr1	146435732	146436231	Gm29514|chr1:146435732-146436231	0.252619434747383	.	.
chr1	146495368	146495867	chr1	146457924	146458423	Brinp3|chr1:146457924-146458423	0.242324251880014	.	.
chr1	146495368	146495867	chr1	146457924	146458423	Gm29514|chr1:146457924-146458423	0.242324251880014	.	.
chr1	146495368	146495867	chr1	146497237	146497736	Brinp3|chr1:146497237-146497736	0.465191236503915	.	.
chr1	146495368	146495867	chr1	146497237	146497736	Gm29514|chr1:146497237-146497736	0.465191236503915	.	.
chr1	146495368	146495867	chr1	146497757	146498256	Brinp3|chr1:146497757-146498256	0.485170527633629	.	.
chr1	146495368	146495867	chr1	146497757	146498256	Gm29514|chr1:146497757-146498256	0.485170527633629	.	.
chr1	146495368	146495867	chr1	146524178	146524677	Brinp3|chr1:146524178-146524677	0.298808723312592	.	.
chr1	146495368	146495867	chr1	146524178	146524677	Gm29514|chr1:146524178-146524677	0.298808723312592	.	.
chr1	146495368	146495867	chr1	146552925	146553424	Brinp3|chr1:146552925-146553424	0.32093154532273	.	.
chr1	146495368	146495867	chr1	146552925	146553424	Gm29514|chr1:146552925-146553424	0.32093154532273	.	.
chr1	146495368	146495867	chr1	146576196	146576695	Brinp3|chr1:146576196-146576695	0.195431671605472	.	.
chr1	146495368	146495867	chr1	146576196	146576695	Gm29514|chr1:146576196-146576695	0.195431671605472	.	.
chr1	146495368	146495867	chr1	146576742	146577241	Brinp3|chr1:146576742-146577241	0.158195510825561	.	.
chr1	146495368	146495867	chr1	146576742	146577241	Gm29514|chr1:146576742-146577241	0.158195510825561	.	.
chr1	146495368	146495867	chr1	146647116	146647615	Brinp3|chr1:146647116-146647615	0.480888341246978	.	.
chr1	146495368	146495867	chr1	146647116	146647615	Gm29514|chr1:146647116-146647615	0.480888341246978	.	.
chr1	146495368	146495867	chr1	146657068	146657567	Brinp3|chr1:146657068-146657567	0.47613160129281	.	.
chr1	146495368	146495867	chr1	146657068	146657567	Gm29514|chr1:146657068-146657567	0.47613160129281	.	.
chr1	146495368	146495867	chr1	146721185	146721684	Brinp3|chr1:146721185-146721684	0.307580551237801	.	.
chr1	146495368	146495867	chr1	146721185	146721684	Gm29514|chr1:146721185-146721684	0.307580551237801	.	.
chr1	149960676	149961175	chr1	149906576	149907075	Pla2g4a|chr1:149906576-149907075	0.251812768614758	.	.
chr1	150099643	150100142	chr1	149758331	149758830	Ptgs2|chr1:149758331-149758830	0.136644949756429	.	.
chr1	150099643	150100142	chr1	149758331	149758830	Ptgs2os|chr1:149758331-149758830	0.136644949756429	.	.
chr1	150099643	150100142	chr1	149861896	149862395	Ptgs2|chr1:149861896-149862395	0.118146856235629	.	.
chr1	150099643	150100142	chr1	149861896	149862395	Ptgs2|chr1:149861896-149862395	0.11814685623563	.	.
chr1	150099643	150100142	chr1	149861896	149862395	Ptgs2os|chr1:149861896-149862395	0.118146856235629	.	.
chr1	150099643	150100142	chr1	149861896	149862395	Ptgs2os|chr1:149861896-149862395	0.11814685623563	.	.
chr1	150099643	150100142	chr1	150453122	150453621	Ptgs2|chr1:150453122-150453621	0.198492736288037	.	.
chr1	150099643	150100142	chr1	150453122	150453621	Ptgs2os|chr1:150453122-150453621	0.198492736288037	.	.
chr1	150099643	150100142	chr1	150472423	150472922	Ptgs2|chr1:150472423-150472922	0.12055821766603	.	.
chr1	150099643	150100142	chr1	150472423	150472922	Ptgs2os|chr1:150472423-150472922	0.12055821766603	.	.
chr1	150392883	150393382	chr1	150110332	150110831	Odr4|chr1:150110332-150110831	0.247848578795733	.	.
chr1	150392883	150393382	chr1	150110332	150110831	Tpr|chr1:150110332-150110831	0.247848578795733	.	.
chr1	150392883	150393382	chr1	150347806	150348305	Odr4|chr1:150347806-150348305	0.248872161409375	.	.
chr1	150392883	150393382	chr1	150347806	150348305	Tpr|chr1:150347806-150348305	0.248872161409375	.	.
chr1	150392883	150393382	chr1	150614366	150614865	Odr4|chr1:150614366-150614865	0.217479803232501	.	.
chr1	150392883	150393382	chr1	150614366	150614865	Tpr|chr1:150614366-150614865	0.217479803232501	.	.
chr1	150392883	150393382	chr1	150614901	150615400	Odr4|chr1:150614901-150615400	0.184297911700661	.	.
chr1	150392883	150393382	chr1	150614901	150615400	Tpr|chr1:150614901-150615400	0.184297911700661	.	.
chr1	150393401	150393900	chr1	150347806	150348305	Odr4|chr1:150347806-150348305	0.162415604506668	.	.
chr1	150393401	150393900	chr1	150347806	150348305	Tpr|chr1:150347806-150348305	0.162415604506668	.	.
chr1	150393401	150393900	chr1	150456360	150456859	Odr4|chr1:150456360-150456859	0.189826123644207	.	.
chr1	150393401	150393900	chr1	150456360	150456859	Tpr|chr1:150456360-150456859	0.189826123644207	.	.
chr1	150393401	150393900	chr1	150540218	150540717	Odr4|chr1:150540218-150540717	0.173124141348232	.	.
chr1	150393401	150393900	chr1	150540218	150540717	Tpr|chr1:150540218-150540717	0.173124141348232	.	.
chr1	155812620	155813119	chr1	156085751	156086250	Qsox1|chr1:156085751-156086250	0.301219414462385	.	.
chr1	155812620	155813119	chr1	156229365	156229864	Qsox1|chr1:156229365-156229864	0.160058439810562	.	.
chr1	155973115	155973614	chr1	155885952	155886451	Cep350|chr1:155885952-155886451	0.206662816632421	.	.
chr1	155973115	155973614	chr1	156040577	156041076	Cep350|chr1:156040577-156041076	0.190069859061411	.	.
chr1	156035344	156035843	chr1	155866354	155866853	Tor1aip1|chr1:155866354-155866853	0.192567083154081	.	.
chr1	156035344	156035843	chr1	155866354	155866853	Tor1aip2|chr1:155866354-155866853	0.192567083154081	.	.
chr1	156035344	156035843	chr1	155885952	155886451	Tor1aip1|chr1:155885952-155886451	0.207728596832174	.	.
chr1	156035344	156035843	chr1	155885952	155886451	Tor1aip2|chr1:155885952-155886451	0.207728596832174	.	.
chr1	156035344	156035843	chr1	155953722	155954221	Tor1aip1|chr1:155953722-155954221	0.168952430960236	.	.
chr1	156035344	156035843	chr1	155953722	155954221	Tor1aip2|chr1:155953722-155954221	0.168952430960236	.	.
chr1	156035344	156035843	chr1	156024715	156025214	Tor1aip1|chr1:156024715-156025214	0.223452894591393	.	.
chr1	156035344	156035843	chr1	156024715	156025214	Tor1aip2|chr1:156024715-156025214	0.223452894591393	.	.
chr1	156035344	156035843	chr1	156040577	156041076	Tor1aip1|chr1:156040577-156041076	0.127217568848781	.	.
chr1	156035344	156035843	chr1	156040577	156041076	Tor1aip2|chr1:156040577-156041076	0.127217568848781	.	.
chr1	156035344	156035843	chr1	156271559	156272058	Tor1aip1|chr1:156271559-156272058	0.187242479651705	.	.
chr1	156035344	156035843	chr1	156271559	156272058	Tor1aip2|chr1:156271559-156272058	0.187242479651705	.	.
chr1	156035344	156035843	chr1	156494994	156495493	Tor1aip1|chr1:156494994-156495493	0.233470779059984	.	.
chr1	156035344	156035843	chr1	156494994	156495493	Tor1aip2|chr1:156494994-156495493	0.233470779059984	.	.
chr1	156035878	156036377	chr1	155885952	155886451	Tor1aip1|chr1:155885952-155886451	0.147837878687973	.	.
chr1	156035878	156036377	chr1	155885952	155886451	Tor1aip2|chr1:155885952-155886451	0.147837878687973	.	.
chr1	156035878	156036377	chr1	155953722	155954221	Tor1aip1|chr1:155953722-155954221	0.232580590713842	.	.
chr1	156035878	156036377	chr1	155953722	155954221	Tor1aip2|chr1:155953722-155954221	0.232580590713842	.	.
chr1	156035878	156036377	chr1	156040577	156041076	Tor1aip1|chr1:156040577-156041076	0.139135274204868	.	.
chr1	156035878	156036377	chr1	156040577	156041076	Tor1aip2|chr1:156040577-156041076	0.139135274204868	.	.
chr1	156035878	156036377	chr1	156494994	156495493	Tor1aip1|chr1:156494994-156495493	0.19643053189079	.	.
chr1	156035878	156036377	chr1	156494994	156495493	Tor1aip2|chr1:156494994-156495493	0.19643053189079	.	.
chr1	156204775	156205274	chr1	156433495	156433994	Fam163a|chr1:156433495-156433994	0.123764423000569	.	.
chr1	156303125	156303624	chr1	156024715	156025214	4930518J20Rik|chr1:156024715-156025214	0.425732164702106	.	.
chr1	156303125	156303624	chr1	156024715	156025214	Tdrd5|chr1:156024715-156025214	0.425732164702106	.	.
chr1	156303125	156303624	chr1	156208070	156208569	4930518J20Rik|chr1:156208070-156208569	0.176770736357058	.	.
chr1	156303125	156303624	chr1	156208070	156208569	Tdrd5|chr1:156208070-156208569	0.176770736357058	.	.
chr1	156303125	156303624	chr1	156271559	156272058	4930518J20Rik|chr1:156271559-156272058	0.394140244384749	.	.
chr1	156303125	156303624	chr1	156271559	156272058	Tdrd5|chr1:156271559-156272058	0.394140244384749	.	.
chr1	156303125	156303624	chr1	156494994	156495493	4930518J20Rik|chr1:156494994-156495493	0.37233434071929	.	.
chr1	156303125	156303624	chr1	156494994	156495493	Tdrd5|chr1:156494994-156495493	0.37233434071929	.	.
chr1	156303125	156303624	chr1	156540096	156540595	4930518J20Rik|chr1:156540096-156540595	0.137256559033966	.	.
chr1	156303125	156303624	chr1	156540096	156540595	Tdrd5|chr1:156540096-156540595	0.137256559033966	.	.
chr1	156303125	156303624	chr1	156571312	156571811	4930518J20Rik|chr1:156571312-156571811	0.288291508229382	.	.
chr1	156303125	156303624	chr1	156571312	156571811	Tdrd5|chr1:156571312-156571811	0.288291508229382	.	.
chr1	156303125	156303624	chr1	156615543	156616042	4930518J20Rik|chr1:156615543-156616042	0.163979267987162	.	.
chr1	156303125	156303624	chr1	156615543	156616042	Tdrd5|chr1:156615543-156616042	0.163979267987162	.	.
chr1	156420903	156421402	chr1	156024715	156025214	Axdnd1|chr1:156024715-156025214	0.163226862648287	.	.
chr1	156420903	156421402	chr1	156271559	156272058	Axdnd1|chr1:156271559-156272058	0.214339177966323	.	.
chr1	156420903	156421402	chr1	156494994	156495493	Axdnd1|chr1:156494994-156495493	0.282692932867808	.	.
chr1	156420903	156421402	chr1	156571312	156571811	Axdnd1|chr1:156571312-156571811	0.131164807538325	.	.
chr1	156474061	156474560	chr1	156024715	156025214	Soat1|chr1:156024715-156025214	0.375364868125576	.	.
chr1	156474061	156474560	chr1	156208070	156208569	Soat1|chr1:156208070-156208569	0.192039879995011	.	.
chr1	156474061	156474560	chr1	156271559	156272058	Soat1|chr1:156271559-156272058	0.123939110242412	.	.
chr1	156474061	156474560	chr1	156494994	156495493	Soat1|chr1:156494994-156495493	0.341019359649978	.	.
chr1	156474061	156474560	chr1	156540096	156540595	Soat1|chr1:156540096-156540595	0.161625140648266	.	.
chr1	156474061	156474560	chr1	156571312	156571811	Soat1|chr1:156571312-156571811	0.183878479774184	.	.
chr1	156474061	156474560	chr1	156615543	156616042	Soat1|chr1:156615543-156616042	0.249279287901519	.	.
chr1	156558476	156558975	chr1	156576861	156577360	Abl2|chr1:156576861-156577360	0.149583923964888	.	.
chr1	156558476	156558975	chr1	156686115	156686614	Abl2|chr1:156686115-156686614	0.141744860267967	.	.
chr1	156674619	156675118	chr1	156576861	156577360	Tor3a|chr1:156576861-156577360	0.157368654642894	.	.
chr1	156674619	156675118	chr1	156686115	156686614	Tor3a|chr1:156686115-156686614	0.143104693835148	.	.
chr1	156718854	156719353	chr1	156576861	156577360	Fam20b|chr1:156576861-156577360	0.199145864100731	.	.
chr1	156718854	156719353	chr1	156650620	156651119	Fam20b|chr1:156650620-156651119	0.182826295173992	.	.
chr1	156718854	156719353	chr1	156686115	156686614	Fam20b|chr1:156686115-156686614	0.122709324217821	.	.
chr1	159231910	159232409	chr1	158817846	158818345	Cop1|chr1:158817846-158818345	0.178833658517906	.	.
chr1	159231910	159232409	chr1	159211646	159212145	Cop1|chr1:159211646-159212145	0.226552869013193	.	.
chr1	159231910	159232409	chr1	159312830	159313329	Cop1|chr1:159312830-159313329	0.118875164048146	.	.
chr1	159231910	159232409	chr1	159442182	159442681	Cop1|chr1:159442182-159442681	0.137502501512486	.	.
chr1	159231910	159232409	chr1	159475668	159476167	Cop1|chr1:159475668-159476167	0.196390003143647	.	.
chr1	160792667	160793166	chr1	160881265	160881764	Rabgap1l|chr1:160881265-160881764	0.254227729773654	.	.
chr1	160792667	160793166	chr1	160934068	160934567	Rabgap1l|chr1:160934068-160934567	0.118185480551618	.	.
chr1	160792667	160793166	chr1	161087772	161088271	Rabgap1l|chr1:161087772-161088271	0.180266756829195	.	.
chr1	160792667	160793166	chr1	161249392	161249891	Rabgap1l|chr1:161249392-161249891	0.15644993353208	.	.
chr1	160906055	160906554	chr1	161004543	161005042	Rc3h1|chr1:161004543-161005042	0.155864840968598	.	.
chr1	161034286	161034785	chr1	161036064	161036563	Gas5|chr1:161036064-161036563	0.189802647872726	.	.
chr1	161034286	161034785	chr1	161036064	161036563	Zbtb37|chr1:161036064-161036563	0.189802647872726	.	.
chr1	161034286	161034785	chr1	161195428	161195927	Gas5|chr1:161195428-161195927	0.144636168628717	.	.
chr1	161034286	161034785	chr1	161195428	161195927	Zbtb37|chr1:161195428-161195927	0.144636168628717	.	.
chr1	161034786	161035285	chr1	160881265	160881764	Gas5|chr1:160881265-160881764	0.227461580543955	.	.
chr1	161034786	161035285	chr1	160881265	160881764	Zbtb37|chr1:160881265-160881764	0.227461580543955	.	.
chr1	161034786	161035285	chr1	161090193	161090692	Gas5|chr1:161090193-161090692	0.147520759390102	.	.
chr1	161034786	161035285	chr1	161090193	161090692	Zbtb37|chr1:161090193-161090692	0.147520759390102	.	.
chr1	161034786	161035285	chr1	161249392	161249891	Gas5|chr1:161249392-161249891	0.230206111642354	.	.
chr1	161034786	161035285	chr1	161249392	161249891	Zbtb37|chr1:161249392-161249891	0.230206111642354	.	.
chr1	161034786	161035285	chr1	161286641	161287140	Gas5|chr1:161286641-161287140	0.131841134702851	.	.
chr1	161034786	161035285	chr1	161286641	161287140	Zbtb37|chr1:161286641-161287140	0.131841134702851	.	.
chr1	161070536	161071035	chr1	161195428	161195927	Cenpl|chr1:161195428-161195927	0.163232628298277	.	.
chr1	161070536	161071035	chr1	161195428	161195927	Dars2|chr1:161195428-161195927	0.163232628298277	.	.
chr1	161142436	161142935	chr1	161004042	161004541	Ankrd45|chr1:161004042-161004541	0.177488995107809	.	.
chr1	161142436	161142935	chr1	161036064	161036563	Ankrd45|chr1:161036064-161036563	0.156436160898937	.	.
chr1	161142436	161142935	chr1	161087772	161088271	Ankrd45|chr1:161087772-161088271	0.14009581318456	.	.
chr1	161142436	161142935	chr1	161090193	161090692	Ankrd45|chr1:161090193-161090692	0.444233344193514	.	.
chr1	161142436	161142935	chr1	161145536	161146035	Ankrd45|chr1:161145536-161146035	0.175439509289468	.	.
chr1	161142436	161142935	chr1	161170609	161171108	Ankrd45|chr1:161170609-161171108	0.188737268478329	.	.
chr1	161142436	161142935	chr1	161249392	161249891	Ankrd45|chr1:161249392-161249891	0.154647002056076	.	.
chr1	161142436	161142935	chr1	161369160	161369659	Ankrd45|chr1:161369160-161369659	0.260647548019253	.	.
chr1	161143255	161143754	chr1	161004543	161005042	Ankrd45|chr1:161004543-161005042	0.143996608708124	.	.
chr1	161143255	161143754	chr1	161087772	161088271	Ankrd45|chr1:161087772-161088271	0.228769583397526	.	.
chr1	161143255	161143754	chr1	161087772	161088271	Ankrd45|chr1:161087772-161088271	0.228769583397527	.	.
chr1	161143255	161143754	chr1	161090193	161090692	Ankrd45|chr1:161090193-161090692	0.233839359024949	.	.
chr1	161143255	161143754	chr1	161145536	161146035	Ankrd45|chr1:161145536-161146035	0.179623340936488	.	.
chr1	161143255	161143754	chr1	161170609	161171108	Ankrd45|chr1:161170609-161171108	0.165598194111229	.	.
chr1	161143255	161143754	chr1	161249392	161249891	Ankrd45|chr1:161249392-161249891	0.203680330150478	.	.
chr1	161143255	161143754	chr1	161369160	161369659	Ankrd45|chr1:161369160-161369659	0.208524358532336	.	.
chr1	161250941	161251440	chr1	161004543	161005042	Prdx6|chr1:161004543-161005042	0.153959880898807	.	.
chr1	161250941	161251440	chr1	161668052	161668551	Prdx6|chr1:161668052-161668551	0.192551837108262	.	.
chr1	161788277	161788776	chr1	161863771	161864270	Fasl|chr1:161863771-161864270	0.171382155469135	.	.
chr1	161788277	161788776	chr1	161977365	161977864	Fasl|chr1:161977365-161977864	0.168706817380039	.	.
chr1	161788277	161788776	chr1	161999997	162000496	Fasl|chr1:161999997-162000496	0.13225204730672	.	.
chr1	161876197	161876696	chr1	161962922	161963421	Suco|chr1:161962922-161963421	0.201718595231875	.	.
chr1	161876197	161876696	chr1	161976288	161976787	Suco|chr1:161976288-161976787	0.132209487530235	.	.
chr1	161876197	161876696	chr1	161977365	161977864	Suco|chr1:161977365-161977864	0.146152460866718	.	.
chr1	161876715	161877214	chr1	161590391	161590890	Suco|chr1:161590391-161590890	0.179833695061917	.	.
chr1	161876715	161877214	chr1	161826639	161827138	Suco|chr1:161826639-161827138	0.261321532305139	.	.
chr1	161968972	161969471	chr1	161500676	161501175	Gm38304|chr1:161500676-161501175	0.183297331527278	.	.
chr1	161968972	161969471	chr1	161500676	161501175	Pigc|chr1:161500676-161501175	0.183297331527278	.	.
chr1	161968972	161969471	chr1	161863771	161864270	Gm38304|chr1:161863771-161864270	0.243978500811648	.	.
chr1	161968972	161969471	chr1	161863771	161864270	Pigc|chr1:161863771-161864270	0.243978500811648	.	.
chr1	161968972	161969471	chr1	161972167	161972666	Gm38304|chr1:161972167-161972666	0.215097781740747	.	.
chr1	161968972	161969471	chr1	161972167	161972666	Pigc|chr1:161972167-161972666	0.215097781740747	.	.
chr1	163279834	163280333	chr1	163057322	163057821	Gm20471|chr1:163057322-163057821	0.357978778136779	.	.
chr1	163279834	163280333	chr1	163141688	163142187	Gm20471|chr1:163141688-163142187	0.36442712449807	.	.
chr1	163279834	163280333	chr1	163150346	163150845	Gm20471|chr1:163150346-163150845	0.1280686160665	.	.
chr1	163279834	163280333	chr1	163716586	163717085	Gm20471|chr1:163716586-163717085	0.417073747188436	.	.
chr1	163280611	163281110	chr1	163141688	163142187	Gm20471|chr1:163141688-163142187	0.290238658896998	.	.
chr1	163280611	163281110	chr1	163370180	163370679	Gm20471|chr1:163370180-163370679	0.219109546958104	.	.
chr1	163280611	163281110	chr1	163620549	163621048	Gm20471|chr1:163620549-163621048	0.171128026675708	.	.
chr1	163280611	163281110	chr1	163716586	163717085	Gm20471|chr1:163716586-163717085	0.168612433907461	.	.
chr1	163403421	163403920	chr1	163091295	163091794	Gorab|chr1:163091295-163091794	0.16914534966929	.	.
chr1	163725017	163725516	chr1	163716586	163717085	Mettl11b|chr1:163716586-163717085	0.361292637866469	.	.
chr1	163779331	163779830	chr1	163608395	163608894	Kifap3|chr1:163608395-163608894	0.194355274409641	.	.
chr1	163779331	163779830	chr1	163949771	163950270	Kifap3|chr1:163949771-163950270	0.376024443071658	.	.
chr1	163929752	163930251	chr1	163608395	163608894	Scyl3|chr1:163608395-163608894	0.12198527937654	.	.
chr1	163929752	163930251	chr1	163844954	163845453	Scyl3|chr1:163844954-163845453	0.148951974958492	.	.
chr1	163994642	163995141	chr1	163949771	163950270	BC055324|chr1:163949771-163950270	0.243005376942253	.	.
chr1	163994642	163995141	chr1	163949771	163950270	Mettl18|chr1:163949771-163950270	0.243005376942253	.	.
chr1	163995217	163995716	chr1	163608395	163608894	BC055324|chr1:163608395-163608894	0.206515418733169	.	.
chr1	163995217	163995716	chr1	163608395	163608894	Mettl18|chr1:163608395-163608894	0.206515418733169	.	.
chr1	163995217	163995716	chr1	163969956	163970455	BC055324|chr1:163969956-163970455	0.118754208507504	.	.
chr1	163995217	163995716	chr1	163969956	163970455	Mettl18|chr1:163969956-163970455	0.118754208507504	.	.
chr1	166253817	166254316	chr1	166301382	166301881	Ildr2|chr1:166301382-166301881	0.24786556612082	.	.
chr1	166253817	166254316	chr1	166302681	166303180	Ildr2|chr1:166302681-166303180	0.22419499855788	.	.
chr1	166253817	166254316	chr1	166315136	166315635	Ildr2|chr1:166315136-166315635	0.204261536560965	.	.
chr1	166253817	166254316	chr1	166395768	166396267	Ildr2|chr1:166395768-166396267	0.138105509159492	.	.
chr1	166254415	166254914	chr1	166279985	166280484	Ildr2|chr1:166279985-166280484	0.316955128741743	.	.
chr1	166254415	166254914	chr1	166301382	166301881	Ildr2|chr1:166301382-166301881	0.18799174574801	.	.
chr1	166254415	166254914	chr1	166302681	166303180	Ildr2|chr1:166302681-166303180	0.138273154383111	.	.
chr1	166254415	166254914	chr1	166315136	166315635	Ildr2|chr1:166315136-166315635	0.360041429460635	.	.
chr1	166254415	166254914	chr1	166360121	166360620	Ildr2|chr1:166360121-166360620	0.126253081878825	.	.
chr1	166379002	166379501	chr1	166301382	166301881	Tada1|chr1:166301382-166301881	0.242427813177031	.	.
chr1	166379002	166379501	chr1	166319038	166319537	Tada1|chr1:166319038-166319537	0.293125393557304	.	.
chr1	166379002	166379501	chr1	166326364	166326863	Tada1|chr1:166326364-166326863	0.134103051707567	.	.
chr1	166379863	166380362	chr1	166279985	166280484	Gm15853|chr1:166279985-166280484	0.18942450531307	.	.
chr1	166379863	166380362	chr1	166280533	166281032	Gm15853|chr1:166280533-166281032	0.142138861075019	.	.
chr1	166379863	166380362	chr1	166301382	166301881	Gm15853|chr1:166301382-166301881	0.265659894632583	.	.
chr1	166379863	166380362	chr1	166302681	166303180	Gm15853|chr1:166302681-166303180	0.160002435021539	.	.
chr1	166379863	166380362	chr1	166315136	166315635	Gm15853|chr1:166315136-166315635	0.149368609564985	.	.
chr1	166379863	166380362	chr1	166360121	166360620	Gm15853|chr1:166360121-166360620	0.121614175723047	.	.
chr1	166409578	166410077	chr1	166279985	166280484	Pogk|chr1:166279985-166280484	0.157461515598514	.	.
chr1	166409578	166410077	chr1	166301382	166301881	Pogk|chr1:166301382-166301881	0.129423751724721	.	.
chr1	166409578	166410077	chr1	166302681	166303180	Pogk|chr1:166302681-166303180	0.178512373440324	.	.
chr1	166409578	166410077	chr1	166429732	166430231	Pogk|chr1:166429732-166430231	0.204719234245137	.	.
chr1	167597755	167598254	chr1	167532428	167532927	Rxrg|chr1:167532428-167532927	0.22647810726998	.	.
chr1	167597755	167598254	chr1	167608411	167608910	Rxrg|chr1:167608411-167608910	0.120079095157132	.	.
chr1	167597755	167598254	chr1	167802530	167803029	Rxrg|chr1:167802530-167803029	0.310193187510074	.	.
chr1	167597755	167598254	chr1	167933830	167934329	Rxrg|chr1:167933830-167934329	0.167366104231014	.	.
chr1	167598393	167598892	chr1	167608411	167608910	Rxrg|chr1:167608411-167608910	0.399821474353983	.	.
chr1	167598393	167598892	chr1	167802530	167803029	Rxrg|chr1:167802530-167803029	0.238560202199884	.	.
chr1	167598393	167598892	chr1	167933830	167934329	Rxrg|chr1:167933830-167934329	0.235998765384795	.	.
chr1	171270057	171270556	chr1	171365864	171366363	B4galt3|chr1:171365864-171366363	0.157329346466704	.	.
chr1	171281054	171281553	chr1	171365864	171366363	Ppox|chr1:171365864-171366363	0.190125452695941	.	.
chr1	171281054	171281553	chr1	171412450	171412949	Ppox|chr1:171412450-171412949	0.315140738549991	.	.
chr1	171281054	171281553	chr1	171470192	171470691	Ppox|chr1:171470192-171470691	0.136670678912588	.	.
chr1	171281054	171281553	chr1	171553589	171554088	Ppox|chr1:171553589-171554088	0.268437900946955	.	.
chr1	171294566	171295065	chr1	171656077	171656576	Ufc1|chr1:171656077-171656576	0.129283094957478	.	.
chr1	171328705	171329204	chr1	171365864	171366363	Dedd|chr1:171365864-171366363	0.120965404766728	.	.
chr1	171328705	171329204	chr1	171470192	171470691	Dedd|chr1:171470192-171470691	0.121676277676618	.	.
chr1	171328705	171329204	chr1	171478928	171479427	Dedd|chr1:171478928-171479427	0.131848073140768	.	.
chr1	171328705	171329204	chr1	171553589	171554088	Dedd|chr1:171553589-171554088	0.13085120638563	.	.
chr1	171329206	171329705	chr1	171262470	171262969	Dedd|chr1:171262470-171262969	0.154929330034769	.	.
chr1	171329206	171329705	chr1	171638729	171639228	Dedd|chr1:171638729-171639228	0.343240984482254	.	.
chr1	171345437	171345936	chr1	171379865	171380364	Nit1|chr1:171379865-171380364	0.181993910254392	.	.
chr1	171345437	171345936	chr1	171379865	171380364	Pfdn2|chr1:171379865-171380364	0.181993910254392	.	.
chr1	171345437	171345936	chr1	171656077	171656576	Nit1|chr1:171656077-171656576	0.12037293853096	.	.
chr1	171345437	171345936	chr1	171656077	171656576	Pfdn2|chr1:171656077-171656576	0.12037293853096	.	.
chr1	171345437	171345936	chr1	171658362	171658861	Nit1|chr1:171658362-171658861	0.131426875310008	.	.
chr1	171345437	171345936	chr1	171658362	171658861	Pfdn2|chr1:171658362-171658861	0.131426875310008	.	.
chr1	171345437	171345936	chr1	171698913	171699412	Nit1|chr1:171698913-171699412	0.161122906468463	.	.
chr1	171345437	171345936	chr1	171698913	171699412	Pfdn2|chr1:171698913-171699412	0.161122906468463	.	.
chr1	171360576	171361075	chr1	171358351	171358850	Klhdc9|chr1:171358351-171358850	0.134846780875483	.	.
chr1	171360576	171361075	chr1	171397617	171398116	Klhdc9|chr1:171397617-171398116	0.172259959046233	.	.
chr1	171360576	171361075	chr1	171638729	171639228	Klhdc9|chr1:171638729-171639228	0.13249314336464	.	.
chr1	171361088	171361587	chr1	171365864	171366363	Klhdc9|chr1:171365864-171366363	0.217420056009446	.	.
chr1	171361088	171361587	chr1	171553589	171554088	Klhdc9|chr1:171553589-171554088	0.199906616823945	.	.
chr1	171411891	171412390	chr1	171365864	171366363	Usf1|chr1:171365864-171366363	0.234860797050623	.	.
chr1	171411891	171412390	chr1	171412450	171412949	Usf1|chr1:171412450-171412949	0.3268311524182	.	.
chr1	171411891	171412390	chr1	171553589	171554088	Usf1|chr1:171553589-171554088	0.280791841134269	.	.
chr1	171411891	171412390	chr1	171656077	171656576	Usf1|chr1:171656077-171656576	0.346108679435517	.	.
chr1	171437234	171437733	chr1	171262470	171262969	F11r|chr1:171262470-171262969	0.198220602022559	.	.
chr1	171437234	171437733	chr1	171397617	171398116	F11r|chr1:171397617-171398116	0.20633121625356	.	.
chr1	171502334	171502833	chr1	171365864	171366363	Alyref2|chr1:171365864-171366363	0.178435571007731	.	.
chr1	171502334	171502833	chr1	171782369	171782868	Alyref2|chr1:171782369-171782868	0.149623988611583	.	.
chr1	171502334	171502833	chr1	171815706	171816205	Alyref2|chr1:171815706-171816205	0.242949266428078	.	.
chr1	171634914	171635413	chr1	171262470	171262969	Gm37787|chr1:171262470-171262969	0.252155704539404	.	.
chr1	171634914	171635413	chr1	171263038	171263537	Gm37787|chr1:171263038-171263537	0.180948344703613	.	.
chr1	171634914	171635413	chr1	171470192	171470691	Gm37787|chr1:171470192-171470691	0.129888161423239	.	.
chr1	171634914	171635413	chr1	171658362	171658861	Gm37787|chr1:171658362-171658861	0.120558038117472	.	.
chr1	171634914	171635413	chr1	171775740	171776239	Gm37787|chr1:171775740-171776239	0.151962712924898	.	.
chr1	171634914	171635413	chr1	171776958	171777457	Gm37787|chr1:171776958-171777457	0.179288799572822	.	.
chr1	171634914	171635413	chr1	171938891	171939390	Gm37787|chr1:171938891-171939390	0.389409747124023	.	.
chr1	172027641	172028140	chr1	172027134	172027633	Vangl2|chr1:172027134-172027633	0.384192344261946	.	.
chr1	172082460	172082959	chr1	171762134	171762633	Copa|chr1:171762134-171762633	0.284153482881756	.	.
chr1	172082460	172082959	chr1	171762134	171762633	Ncstn|chr1:171762134-171762633	0.284153482881756	.	.
chr1	172082460	172082959	chr1	171782369	171782868	Copa|chr1:171782369-171782868	0.17041731231721	.	.
chr1	172082460	172082959	chr1	171782369	171782868	Ncstn|chr1:171782369-171782868	0.17041731231721	.	.
chr1	172082460	172082959	chr1	172016003	172016502	Copa|chr1:172016003-172016502	0.171812999695655	.	.
chr1	172082460	172082959	chr1	172016003	172016502	Ncstn|chr1:172016003-172016502	0.171812999695655	.	.
chr1	172082460	172082959	chr1	172027134	172027633	Copa|chr1:172027134-172027633	0.224939317614229	.	.
chr1	172082460	172082959	chr1	172027134	172027633	Ncstn|chr1:172027134-172027633	0.224939317614229	.	.
chr1	172082460	172082959	chr1	172046856	172047355	Copa|chr1:172046856-172047355	0.149046743465295	.	.
chr1	172082460	172082959	chr1	172046856	172047355	Ncstn|chr1:172046856-172047355	0.149046743465295	.	.
chr1	172082460	172082959	chr1	172143537	172144036	Copa|chr1:172143537-172144036	0.184779449400364	.	.
chr1	172082460	172082959	chr1	172143537	172144036	Ncstn|chr1:172143537-172144036	0.184779449400364	.	.
chr1	172082460	172082959	chr1	172158883	172159382	Copa|chr1:172158883-172159382	0.210750086571501	.	.
chr1	172082460	172082959	chr1	172158883	172159382	Ncstn|chr1:172158883-172159382	0.210750086571501	.	.
chr1	172126494	172126993	chr1	171782369	171782868	Pex19|chr1:171782369-171782868	0.121264208592401	.	.
chr1	172126494	172126993	chr1	172046856	172047355	Pex19|chr1:172046856-172047355	0.203190645620428	.	.
chr1	172147848	172148347	chr1	171782369	171782868	Dcaf8|chr1:171782369-171782868	0.252889946767257	.	.
chr1	172147848	172148347	chr1	172046349	172046848	Dcaf8|chr1:172046349-172046848	0.147911324274259	.	.
chr1	172147848	172148347	chr1	172046856	172047355	Dcaf8|chr1:172046856-172047355	0.34110719669936	.	.
chr1	172147848	172148347	chr1	172107605	172108104	Dcaf8|chr1:172107605-172108104	0.30592615003671	.	.
chr1	172147848	172148347	chr1	172168139	172168638	Dcaf8|chr1:172168139-172168638	0.146404200911122	.	.
chr1	172147848	172148347	chr1	172187724	172188223	Dcaf8|chr1:172187724-172188223	0.319954114674112	.	.
chr1	172206038	172206537	chr1	171775740	171776239	Pea15a|chr1:171775740-171776239	0.12751153019629	.	.
chr1	172206038	172206537	chr1	172012325	172012824	Pea15a|chr1:172012325-172012824	0.141088092486744	.	.
chr1	172206562	172207061	chr1	171815706	171816205	Pea15a|chr1:171815706-171816205	0.184567459252259	.	.
chr1	172206562	172207061	chr1	171815706	171816205	Pea15a|chr1:171815706-171816205	0.18456745925226	.	.
chr1	172206562	172207061	chr1	172107605	172108104	Pea15a|chr1:172107605-172108104	0.133729102223043	.	.
chr1	172236822	172237321	chr1	171938891	171939390	Gm37950|chr1:171938891-171939390	0.267661822550431	.	.
chr1	172520879	172521378	chr1	172540366	172540865	Cfap45|chr1:172540366-172540865	0.221131026264188	.	.
chr1	172520879	172521378	chr1	172550479	172550978	Cfap45|chr1:172550479-172550978	0.374752910840203	.	.
chr1	172520879	172521378	chr1	172562878	172563377	Cfap45|chr1:172562878-172563377	0.319567740865745	.	.
chr1	172520879	172521378	chr1	172563382	172563881	Cfap45|chr1:172563382-172563881	0.167733072845995	.	.
chr1	172520879	172521378	chr1	172649472	172649971	Cfap45|chr1:172649472-172649971	0.395879842161432	.	.
chr1	172520879	172521378	chr1	172667603	172668102	Cfap45|chr1:172667603-172668102	0.256040502339995	.	.
chr1	172632827	172633326	chr1	172528665	172529164	Dusp23|chr1:172528665-172529164	0.234539955452983	.	.
chr1	172632827	172633326	chr1	172683859	172684358	Dusp23|chr1:172683859-172684358	0.11919473392101	.	.
chr1	172632827	172633326	chr1	172714967	172715466	Dusp23|chr1:172714967-172715466	0.181307999650461	.	.
chr1	173197967	173198466	chr1	172960383	172960882	Olfr218|chr1:172960383-172960882	0.509105614901532	.	.
chr1	173197967	173198466	chr1	173027422	173027921	Olfr218|chr1:173027422-173027921	0.378689963754476	.	.
chr1	173197967	173198466	chr1	173152136	173152635	Olfr218|chr1:173152136-173152635	0.320267693987011	.	.
chr1	173197967	173198466	chr1	173337000	173337499	Olfr218|chr1:173337000-173337499	0.118695346851914	.	.
chr1	173366644	173367143	chr1	173389447	173389946	Cadm3|chr1:173389447-173389946	0.202697012815377	.	.
chr1	173367390	173367889	chr1	173329676	173330175	Cadm3|chr1:173329676-173330175	0.130878499916983	.	.
chr1	173367390	173367889	chr1	173357691	173358190	Cadm3|chr1:173357691-173358190	0.332847466353029	.	.
chr1	173367390	173367889	chr1	173377444	173377943	Cadm3|chr1:173377444-173377943	0.232963570380003	.	.
chr1	173367390	173367889	chr1	173722911	173723410	Cadm3|chr1:173722911-173723410	0.128913600205482	.	.
chr1	174501578	174502077	chr1	174452720	174453219	Fmn2|chr1:174452720-174453219	0.240728316328309	.	.
chr1	174501578	174502077	chr1	174513291	174513790	Fmn2|chr1:174513291-174513790	0.25559190646328	.	.
chr1	174501578	174502077	chr1	174513810	174514309	Fmn2|chr1:174513810-174514309	0.258900509098753	.	.
chr1	174502434	174502933	chr1	174558393	174558892	Fmn2|chr1:174558393-174558892	0.143752112460244	.	.
chr1	174502434	174502933	chr1	174592349	174592848	Fmn2|chr1:174592349-174592848	0.200096258057198	.	.
chr1	174502434	174502933	chr1	174693235	174693734	Fmn2|chr1:174693235-174693734	0.19015267718417	.	.
chr1	175624890	175625389	chr1	175579406	175579905	Fh1|chr1:175579406-175579905	0.159990549047976	.	.
chr1	175624890	175625389	chr1	175586765	175587264	Fh1|chr1:175586765-175587264	0.268322793950101	.	.
chr1	175624890	175625389	chr1	175748315	175748814	Fh1|chr1:175748315-175748814	0.211963233391368	.	.
chr1	175624890	175625389	chr1	175953391	175953890	Fh1|chr1:175953391-175953890	0.123485942277846	.	.
chr1	175625436	175625935	chr1	175550508	175551007	Fh1|chr1:175550508-175551007	0.156345999341362	.	.
chr1	175625436	175625935	chr1	175668954	175669453	Fh1|chr1:175668954-175669453	0.192660565964588	.	.
chr1	175625436	175625935	chr1	175923807	175924306	Fh1|chr1:175923807-175924306	0.16377674356265	.	.
chr1	175625436	175625935	chr1	175936373	175936872	Fh1|chr1:175936373-175936872	0.20765009559251	.	.
chr1	175691964	175692463	chr1	175586765	175587264	Chml|chr1:175586765-175587264	0.302840064373875	.	.
chr1	175691964	175692463	chr1	175586765	175587264	Opn3|chr1:175586765-175587264	0.302840064373875	.	.
chr1	175691964	175692463	chr1	175587347	175587846	Chml|chr1:175587347-175587846	0.172115768230498	.	.
chr1	175691964	175692463	chr1	175587347	175587846	Opn3|chr1:175587347-175587846	0.172115768230498	.	.
chr1	175691964	175692463	chr1	175748315	175748814	Chml|chr1:175748315-175748814	0.298201760086905	.	.
chr1	175691964	175692463	chr1	175748315	175748814	Opn3|chr1:175748315-175748814	0.298201760086905	.	.
chr1	175691964	175692463	chr1	175812880	175813379	Chml|chr1:175812880-175813379	0.14629006227778	.	.
chr1	175691964	175692463	chr1	175812880	175813379	Opn3|chr1:175812880-175813379	0.14629006227778	.	.
chr1	175691964	175692463	chr1	175953391	175953890	Chml|chr1:175953391-175953890	0.177584445875935	.	.
chr1	175691964	175692463	chr1	175953391	175953890	Opn3|chr1:175953391-175953890	0.177584445875935	.	.
chr1	175692503	175693002	chr1	175550508	175551007	Chml|chr1:175550508-175551007	0.174829010199147	.	.
chr1	175692503	175693002	chr1	175550508	175551007	Opn3|chr1:175550508-175551007	0.174829010199147	.	.
chr1	175692503	175693002	chr1	175668954	175669453	Chml|chr1:175668954-175669453	0.147880518769955	.	.
chr1	175692503	175693002	chr1	175668954	175669453	Opn3|chr1:175668954-175669453	0.147880518769955	.	.
chr1	175692503	175693002	chr1	175823962	175824461	Chml|chr1:175823962-175824461	0.282722641128888	.	.
chr1	175692503	175693002	chr1	175823962	175824461	Opn3|chr1:175823962-175824461	0.282722641128888	.	.
chr1	175692503	175693002	chr1	175936373	175936872	Chml|chr1:175936373-175936872	0.2174669658961	.	.
chr1	175692503	175693002	chr1	175936373	175936872	Opn3|chr1:175936373-175936872	0.2174669658961	.	.
chr1	175693049	175693548	chr1	175579406	175579905	Chml|chr1:175579406-175579905	0.153939921258578	.	.
chr1	175693049	175693548	chr1	175579406	175579905	Opn3|chr1:175579406-175579905	0.153939921258578	.	.
chr1	175693049	175693548	chr1	175748315	175748814	Chml|chr1:175748315-175748814	0.139596322354393	.	.
chr1	175693049	175693548	chr1	175748315	175748814	Opn3|chr1:175748315-175748814	0.139596322354393	.	.
chr1	175693049	175693548	chr1	175823962	175824461	Chml|chr1:175823962-175824461	0.126137066030318	.	.
chr1	175693049	175693548	chr1	175823962	175824461	Opn3|chr1:175823962-175824461	0.126137066030318	.	.
chr1	175880538	175881037	chr1	175550508	175551007	Exo1|chr1:175550508-175551007	0.119610778404234	.	.
chr1	176275192	176275691	chr1	176355276	176355775	Gm38101|chr1:176355276-176355775	0.199536473964288	.	.
chr1	176275192	176275691	chr1	176355276	176355775	Pld5|chr1:176355276-176355775	0.199536473964288	.	.
chr1	176275192	176275691	chr1	176622111	176622610	Gm38101|chr1:176622111-176622610	0.247951954837816	.	.
chr1	176275192	176275691	chr1	176622111	176622610	Pld5|chr1:176622111-176622610	0.247951954837816	.	.
chr1	176275192	176275691	chr1	176699769	176700268	Gm38101|chr1:176699769-176700268	0.222702563874255	.	.
chr1	176275192	176275691	chr1	176699769	176700268	Pld5|chr1:176699769-176700268	0.222702563874255	.	.
chr1	176526772	176527271	chr1	176355276	176355775	Gm36536|chr1:176355276-176355775	0.253051799604496	.	.
chr1	176526772	176527271	chr1	176522262	176522761	Gm36536|chr1:176522262-176522761	0.199061972157377	.	.
chr1	176526772	176527271	chr1	176622111	176622610	Gm36536|chr1:176622111-176622610	0.316296488233122	.	.
chr1	177795766	177796265	chr1	177640159	177640658	Adss|chr1:177640159-177640658	0.249052328261853	.	.
chr1	177795766	177796265	chr1	178000571	178001070	Adss|chr1:178000571-178001070	0.355438609441613	.	.
chr1	177796375	177796874	chr1	177582203	177582702	Adss|chr1:177582203-177582702	0.26206934990677	.	.
chr1	177796375	177796874	chr1	178103552	178104051	Adss|chr1:178103552-178104051	0.11916628163914	.	.
chr1	178187311	178187810	chr1	178103552	178104051	Desi2|chr1:178103552-178104051	0.238750442819335	.	.
chr1	178187311	178187810	chr1	178291559	178292058	Desi2|chr1:178291559-178292058	0.195739662643562	.	.
chr1	178187311	178187810	chr1	178418285	178418784	Desi2|chr1:178418285-178418784	0.23162891929907	.	.
chr1	178276142	178276641	chr1	178290989	178291488	4930527J03Rik|chr1:178290989-178291488	0.299830547973351	.	.
chr1	178276142	178276641	chr1	178294017	178294516	4930527J03Rik|chr1:178294017-178294516	0.198640183599728	.	.
chr1	178276142	178276641	chr1	178357754	178358253	4930527J03Rik|chr1:178357754-178358253	0.194393567648076	.	.
chr1	178276142	178276641	chr1	178486689	178487188	4930527J03Rik|chr1:178486689-178487188	0.212372559792128	.	.
chr1	178318532	178319031	chr1	178294017	178294516	B230369F24Rik|chr1:178294017-178294516	0.251559191784089	.	.
chr1	178318532	178319031	chr1	178294017	178294516	Cox20|chr1:178294017-178294516	0.251559191784089	.	.
chr1	178318532	178319031	chr1	178336353	178336852	B230369F24Rik|chr1:178336353-178336852	0.125795468907522	.	.
chr1	178318532	178319031	chr1	178336353	178336852	Cox20|chr1:178336353-178336852	0.125795468907522	.	.
chr1	178318532	178319031	chr1	178357754	178358253	B230369F24Rik|chr1:178357754-178358253	0.26481195287026	.	.
chr1	178318532	178319031	chr1	178357754	178358253	Cox20|chr1:178357754-178358253	0.26481195287026	.	.
chr1	178318532	178319031	chr1	178448418	178448917	B230369F24Rik|chr1:178448418-178448917	0.179714964071107	.	.
chr1	178318532	178319031	chr1	178448418	178448917	Cox20|chr1:178448418-178448917	0.179714964071107	.	.
chr1	178318532	178319031	chr1	178463658	178464157	B230369F24Rik|chr1:178463658-178464157	0.124732836890897	.	.
chr1	178318532	178319031	chr1	178463658	178464157	Cox20|chr1:178463658-178464157	0.124732836890897	.	.
chr1	178337022	178337521	chr1	178048508	178049007	Hnrnpu|chr1:178048508-178049007	0.171819899975199	.	.
chr1	178337022	178337521	chr1	178448418	178448917	Hnrnpu|chr1:178448418-178448917	0.164683699374765	.	.
chr1	178337559	178338058	chr1	178103552	178104051	Hnrnpu|chr1:178103552-178104051	0.231463879342883	.	.
chr1	178337559	178338058	chr1	178294017	178294516	Hnrnpu|chr1:178294017-178294516	0.158186584436662	.	.
chr1	178405450	178405949	chr1	178336353	178336852	Efcab2|chr1:178336353-178336852	0.168559389470528	.	.
chr1	178405450	178405949	chr1	178368821	178369320	Efcab2|chr1:178368821-178369320	0.126265310515816	.	.
chr1	178405450	178405949	chr1	178449116	178449615	Efcab2|chr1:178449116-178449615	0.178986181190412	.	.
chr1	178406170	178406669	chr1	178000571	178001070	Efcab2|chr1:178000571-178001070	0.216412732866502	.	.
chr1	178406170	178406669	chr1	178048508	178049007	Efcab2|chr1:178048508-178049007	0.163341649120984	.	.
chr1	178406170	178406669	chr1	178217124	178217623	Efcab2|chr1:178217124-178217623	0.170359002654878	.	.
chr1	178406170	178406669	chr1	178217124	178217623	Efcab2|chr1:178217124-178217623	0.170359002654879	.	.
chr1	178406170	178406669	chr1	178448418	178448917	Efcab2|chr1:178448418-178448917	0.13099923809475	.	.
chr1	180641033	180641532	chr1	180540642	180541141	Lin9|chr1:180540642-180541141	0.169480902593189	.	.
chr1	180641033	180641532	chr1	180564919	180565418	Lin9|chr1:180564919-180565418	0.137820087688532	.	.
chr1	180849953	180850452	chr1	180507456	180507955	Sde2|chr1:180507456-180507955	0.141564241102501	.	.
chr1	180849953	180850452	chr1	180564071	180564570	Sde2|chr1:180564071-180564570	0.190376603529853	.	.
chr1	180849953	180850452	chr1	180577810	180578309	Sde2|chr1:180577810-180578309	0.160349115536781	.	.
chr1	180850639	180851138	chr1	181017318	181017817	Sde2|chr1:181017318-181017817	0.192883249968931	.	.
chr1	180903944	180904443	chr1	180540642	180541141	Pycr2|chr1:180540642-180541141	0.118430634451095	.	.
chr1	181144061	181144560	chr1	180763866	180764365	Cnih4|chr1:180763866-180764365	0.168677315654767	.	.
chr1	181144061	181144560	chr1	180763866	180764365	Nvl|chr1:180763866-180764365	0.168677315654767	.	.
chr1	181144061	181144560	chr1	181023497	181023996	Cnih4|chr1:181023497-181023996	0.18690663186091	.	.
chr1	181144061	181144560	chr1	181023497	181023996	Nvl|chr1:181023497-181023996	0.18690663186091	.	.
chr1	181144061	181144560	chr1	181024024	181024523	Cnih4|chr1:181024024-181024523	0.129597081838088	.	.
chr1	181144061	181144560	chr1	181024024	181024523	Nvl|chr1:181024024-181024523	0.129597081838088	.	.
chr1	181211764	181212263	chr1	180775410	180775909	Wdr26|chr1:180775410-180775909	0.16814285805469	.	.
chr1	181211764	181212263	chr1	180776046	180776545	Wdr26|chr1:180776046-180776545	0.288592679162775	.	.
chr1	181842237	181842736	chr1	181549916	181550415	Lbr|chr1:181549916-181550415	0.135915711602547	.	.
chr1	181842237	181842736	chr1	182045244	182045743	Lbr|chr1:182045244-182045743	0.300491065246694	.	.
chr1	182019253	182019752	chr1	181952064	181952563	Enah|chr1:181952064-181952563	0.166941494731901	.	.
chr1	182019253	182019752	chr1	181991543	181992042	Enah|chr1:181991543-181992042	0.269908472721396	.	.
chr1	182019253	182019752	chr1	182137074	182137573	Enah|chr1:182137074-182137573	0.132585706877536	.	.
chr1	182019253	182019752	chr1	182234938	182235437	Enah|chr1:182234938-182235437	0.162392967148905	.	.
chr1	182019822	182020321	chr1	181888749	181889248	Enah|chr1:181888749-181889248	0.135024716480864	.	.
chr1	182019822	182020321	chr1	181975524	181976023	Enah|chr1:181975524-181976023	0.121123213702316	.	.
chr1	182019822	182020321	chr1	181991543	181992042	Enah|chr1:181991543-181992042	0.192716003416266	.	.
chr1	182019822	182020321	chr1	182045244	182045743	Enah|chr1:182045244-182045743	0.368438311121273	.	.
chr1	182020341	182020840	chr1	181811394	181811893	Enah|chr1:181811394-181811893	0.172301736755951	.	.
chr1	182020341	182020840	chr1	181975524	181976023	Enah|chr1:181975524-181976023	0.172320121742993	.	.
chr1	182020341	182020840	chr1	181991543	181992042	Enah|chr1:181991543-181992042	0.27246144862827	.	.
chr1	182020341	182020840	chr1	182045244	182045743	Enah|chr1:182045244-182045743	0.479247245685017	.	.
chr1	182020341	182020840	chr1	182058232	182058731	Enah|chr1:182058232-182058731	0.207383066403129	.	.
chr1	182020341	182020840	chr1	182067946	182068445	Enah|chr1:182067946-182068445	0.128305183996705	.	.
chr1	182124497	182124996	chr1	181967551	181968050	Srp9|chr1:181967551-181968050	0.135901202901894	.	.
chr1	182124497	182124996	chr1	182045244	182045743	Srp9|chr1:182045244-182045743	0.249440554054324	.	.
chr1	182125000	182125499	chr1	182045244	182045743	Srp9|chr1:182045244-182045743	0.212692599854157	.	.
chr1	183296308	183296807	chr1	183442295	183442794	Aida|chr1:183442295-183442794	0.124679385857036	.	.
chr1	183296308	183296807	chr1	183442295	183442794	Brox|chr1:183442295-183442794	0.124679385857036	.	.
chr1	183296308	183296807	chr1	183630375	183630874	Aida|chr1:183630375-183630874	0.173892465799853	.	.
chr1	183296308	183296807	chr1	183630375	183630874	Brox|chr1:183630375-183630874	0.173892465799853	.	.
chr1	183296824	183297323	chr1	183316300	183316799	Aida|chr1:183316300-183316799	0.252927976246114	.	.
chr1	183296824	183297323	chr1	183316300	183316799	Brox|chr1:183316300-183316799	0.252927976246114	.	.
chr1	183296824	183297323	chr1	183345255	183345754	Aida|chr1:183345255-183345754	0.129290417655361	.	.
chr1	183296824	183297323	chr1	183345255	183345754	Brox|chr1:183345255-183345754	0.129290417655361	.	.
chr1	183296824	183297323	chr1	183442295	183442794	Aida|chr1:183442295-183442794	0.279156615514421	.	.
chr1	183296824	183297323	chr1	183442295	183442794	Brox|chr1:183442295-183442794	0.279156615514421	.	.
chr1	183297516	183298015	chr1	183298044	183298543	Brox|chr1:183298044-183298543	0.167848755872163	.	.
chr1	183297516	183298015	chr1	183630375	183630874	Brox|chr1:183630375-183630874	0.195211400081144	.	.
chr1	183297516	183298015	chr1	183630881	183631380	Brox|chr1:183630881-183631380	0.126134718364459	.	.
chr1	183369413	183369912	chr1	183316300	183316799	Mia3|chr1:183316300-183316799	0.345212017408604	.	.
chr1	183369413	183369912	chr1	183397384	183397883	Mia3|chr1:183397384-183397883	0.136603303033996	.	.
chr1	183369413	183369912	chr1	183442295	183442794	Mia3|chr1:183442295-183442794	0.24197369993077	.	.
chr1	183388644	183389143	chr1	183316300	183316799	Taf1a|chr1:183316300-183316799	0.339779381755447	.	.
chr1	183388644	183389143	chr1	183442295	183442794	Taf1a|chr1:183442295-183442794	0.152060681089215	.	.
chr1	183388644	183389143	chr1	183442295	183442794	Taf1a|chr1:183442295-183442794	0.152060681089216	.	.
chr1	184034061	184034560	chr1	184234975	184235474	1700056E22Rik|chr1:184234975-184235474	0.163019600164669	.	.
chr1	184034061	184034560	chr1	184235529	184236028	1700056E22Rik|chr1:184235529-184236028	0.164256456991652	.	.
chr1	187215277	187215776	chr1	186830191	186830690	Gpatch2|chr1:186830191-186830690	0.175768282552417	.	.
chr1	187215277	187215776	chr1	186830191	186830690	Spata17|chr1:186830191-186830690	0.175768282552417	.	.
chr1	187215277	187215776	chr1	187341214	187341713	Gpatch2|chr1:187341214-187341713	0.130928900565623	.	.
chr1	187215277	187215776	chr1	187341214	187341713	Spata17|chr1:187341214-187341713	0.130928900565623	.	.
chr1	187215277	187215776	chr1	187489421	187489920	Gpatch2|chr1:187489421-187489920	0.149300202091006	.	.
chr1	187215277	187215776	chr1	187489421	187489920	Spata17|chr1:187489421-187489920	0.149300202091006	.	.
chr1	187378054	187378553	chr1	187044679	187045178	Gm38155|chr1:187044679-187045178	0.154248167156121	.	.
chr1	187378054	187378553	chr1	187238345	187238844	Gm38155|chr1:187238345-187238844	0.351580374077187	.	.
chr1	187378054	187378553	chr1	187279724	187280223	Gm38155|chr1:187279724-187280223	0.1181258371272	.	.
chr1	187378054	187378553	chr1	187341214	187341713	Gm38155|chr1:187341214-187341713	0.477950854237314	.	.
chr1	187447554	187448053	chr1	187076423	187076922	Gm37896|chr1:187076423-187076922	0.168141083564615	.	.
chr1	187447554	187448053	chr1	187250833	187251332	Gm37896|chr1:187250833-187251332	0.125920702183542	.	.
chr1	187447554	187448053	chr1	187268330	187268829	Gm37896|chr1:187268330-187268829	0.25727215548295	.	.
chr1	187448076	187448575	chr1	187076423	187076922	Gm37896|chr1:187076423-187076922	0.403201515352364	.	.
chr1	187448076	187448575	chr1	187250833	187251332	Gm37896|chr1:187250833-187251332	0.226829263134492	.	.
chr1	187448076	187448575	chr1	187270285	187270784	Gm37896|chr1:187270285-187270784	0.308212006087747	.	.
chr1	190170441	190170940	chr1	190155662	190156161	Prox1|chr1:190155662-190156161	0.266557237414178	.	.
chr1	190170441	190170940	chr1	190155662	190156161	Prox1os|chr1:190155662-190156161	0.266557237414178	.	.
chr1	190170441	190170940	chr1	190473529	190474028	Prox1|chr1:190473529-190474028	0.144140505510899	.	.
chr1	190170441	190170940	chr1	190473529	190474028	Prox1os|chr1:190473529-190474028	0.144140505510899	.	.
chr1	191821104	191821603	chr1	191761221	191761720	Gm38037|chr1:191761221-191761720	0.12119133195233	.	.
chr1	191821104	191821603	chr1	191761221	191761720	Nek2|chr1:191761221-191761720	0.12119133195233	.	.
chr1	191821104	191821603	chr1	191768500	191768999	Gm38037|chr1:191768500-191768999	0.149601782503245	.	.
chr1	191821104	191821603	chr1	191768500	191768999	Nek2|chr1:191768500-191768999	0.149601782503245	.	.
chr1	191821104	191821603	chr1	191894316	191894815	Gm38037|chr1:191894316-191894815	0.228387731137802	.	.
chr1	191821104	191821603	chr1	191894316	191894815	Nek2|chr1:191894316-191894815	0.228387731137802	.	.
chr1	191821104	191821603	chr1	192110526	192111025	Gm38037|chr1:192110526-192111025	0.137277218799445	.	.
chr1	191821104	191821603	chr1	192110526	192111025	Nek2|chr1:192110526-192111025	0.137277218799445	.	.
chr1	191906374	191906873	chr1	191761221	191761720	1700034H15Rik|chr1:191761221-191761720	0.192316262467874	.	.
chr1	191906374	191906873	chr1	191761221	191761720	Slc30a1|chr1:191761221-191761720	0.192316262467874	.	.
chr1	191906374	191906873	chr1	191768500	191768999	1700034H15Rik|chr1:191768500-191768999	0.233298382624927	.	.
chr1	191906374	191906873	chr1	191768500	191768999	Slc30a1|chr1:191768500-191768999	0.233298382624927	.	.
chr1	191906374	191906873	chr1	191894316	191894815	1700034H15Rik|chr1:191894316-191894815	0.131626481537216	.	.
chr1	191906374	191906873	chr1	191894316	191894815	Slc30a1|chr1:191894316-191894815	0.131626481537216	.	.
chr1	191989950	191990449	chr1	192060894	192061393	Gm26670|chr1:192060894-192061393	0.199277333798345	.	.
chr1	191989950	191990449	chr1	192061556	192062055	Gm26670|chr1:192061556-192062055	0.135286403839703	.	.
chr1	192092422	192092921	chr1	191952914	191953413	Gm26879|chr1:191952914-191953413	0.232631181592642	.	.
chr1	192092422	192092921	chr1	191952914	191953413	Traf5|chr1:191952914-191953413	0.232631181592642	.	.
chr1	192136426	192136925	chr1	191834767	191835266	Gm10516|chr1:191834767-191835266	0.123917625473049	.	.
chr1	192136426	192136925	chr1	191894316	191894815	Gm10516|chr1:191894316-191894815	0.195619437308735	.	.
chr1	192136426	192136925	chr1	192054155	192054654	Gm10516|chr1:192054155-192054654	0.246436024384463	.	.
chr1	192137818	192138317	chr1	192053410	192053909	Rcor3|chr1:192053410-192053909	0.165848410134584	.	.
chr1	192137818	192138317	chr1	192061556	192062055	Rcor3|chr1:192061556-192062055	0.17158702449691	.	.
chr1	192137818	192138317	chr1	192241064	192241563	Rcor3|chr1:192241064-192241563	0.138454464146286	.	.
chr1	192190456	192190955	chr1	191802763	191803262	Kcnh1|chr1:191802763-191803262	0.286460360374041	.	.
chr1	192190456	192190955	chr1	191855422	191855921	Kcnh1|chr1:191855422-191855921	0.206207416798043	.	.
chr1	192190456	192190955	chr1	191964106	191964605	Kcnh1|chr1:191964106-191964605	0.123447337123534	.	.
chr1	192190456	192190955	chr1	192052496	192052995	Kcnh1|chr1:192052496-192052995	0.165131928160471	.	.
chr1	192190456	192190955	chr1	192053410	192053909	Kcnh1|chr1:192053410-192053909	0.290102580003299	.	.
chr1	192190456	192190955	chr1	192054155	192054654	Kcnh1|chr1:192054155-192054654	0.226398526558409	.	.
chr1	192190456	192190955	chr1	192061556	192062055	Kcnh1|chr1:192061556-192062055	0.126315793412948	.	.
chr1	192190456	192190955	chr1	192101352	192101851	Kcnh1|chr1:192101352-192101851	0.355285488187231	.	.
chr1	192190456	192190955	chr1	192198509	192199008	Kcnh1|chr1:192198509-192199008	0.152342950697493	.	.
chr1	192190456	192190955	chr1	192241064	192241563	Kcnh1|chr1:192241064-192241563	0.21335533916486	.	.
chr1	194938639	194939138	chr1	194881498	194881997	Cd34|chr1:194881498-194881997	0.134646590642402	.	.
chr1	194976111	194976610	chr1	194752630	194753129	A330023F24Rik|chr1:194752630-194753129	0.178204584486978	.	.
chr1	194976111	194976610	chr1	194752630	194753129	Gm16897|chr1:194752630-194753129	0.178204584486978	.	.
chr1	194976111	194976610	chr1	194777569	194778068	A330023F24Rik|chr1:194777569-194778068	0.200949582369405	.	.
chr1	194976111	194976610	chr1	194777569	194778068	Gm16897|chr1:194777569-194778068	0.200949582369405	.	.
chr1	194976111	194976610	chr1	194879521	194880020	A330023F24Rik|chr1:194879521-194880020	0.293899137302598	.	.
chr1	194976111	194976610	chr1	194879521	194880020	Gm16897|chr1:194879521-194880020	0.293899137302598	.	.
chr1	194976111	194976610	chr1	195032267	195032766	A330023F24Rik|chr1:195032267-195032766	0.243919850060799	.	.
chr1	194976111	194976610	chr1	195032267	195032766	Gm16897|chr1:195032267-195032766	0.243919850060799	.	.
chr1	194976111	194976610	chr1	195040386	195040885	A330023F24Rik|chr1:195040386-195040885	0.194922819881871	.	.
chr1	194976111	194976610	chr1	195040386	195040885	Gm16897|chr1:195040386-195040885	0.194922819881871	.	.
chr1	194976725	194977224	chr1	194795310	194795809	A330023F24Rik|chr1:194795310-194795809	0.256122017451161	.	.
chr1	194976725	194977224	chr1	194795310	194795809	Gm16897|chr1:194795310-194795809	0.256122017451161	.	.
chr1	194976725	194977224	chr1	194816816	194817315	A330023F24Rik|chr1:194816816-194817315	0.148977894903454	.	.
chr1	194976725	194977224	chr1	194816816	194817315	Gm16897|chr1:194816816-194817315	0.148977894903454	.	.
chr1	194976725	194977224	chr1	194977967	194978466	A330023F24Rik|chr1:194977967-194978466	0.131114033529977	.	.
chr1	194976725	194977224	chr1	194977967	194978466	Gm16897|chr1:194977967-194978466	0.131114033529977	.	.
chr1	194977431	194977930	chr1	194816816	194817315	Gm16897|chr1:194816816-194817315	0.210474859629686	.	.
chr1	194977431	194977930	chr1	194977967	194978466	Gm16897|chr1:194977967-194978466	0.361515412637499	.	.
chr1	195018071	195018570	chr1	194962131	194962630	Gm37027|chr1:194962131-194962630	0.278554856252011	.	.
chr1	195018071	195018570	chr1	194977967	194978466	Gm37027|chr1:194977967-194978466	0.153534501214097	.	.
chr1	195018071	195018570	chr1	195016706	195017205	Gm37027|chr1:195016706-195017205	0.202790456513501	.	.
chr1	195018071	195018570	chr1	195032267	195032766	Gm37027|chr1:195032267-195032766	0.139425452771061	.	.
chr1	195092796	195093295	chr1	194752630	194753129	Cd46|chr1:194752630-194753129	0.148049511230508	.	.
chr1	195092796	195093295	chr1	194777569	194778068	Cd46|chr1:194777569-194778068	0.175595941332018	.	.
chr1	195092796	195093295	chr1	194852257	194852756	Cd46|chr1:194852257-194852756	0.201871804611302	.	.
chr1	195092796	195093295	chr1	194942246	194942745	Cd46|chr1:194942246-194942745	0.287142359000348	.	.
chr1	195130829	195131328	chr1	195016706	195017205	Cr1l|chr1:195016706-195017205	0.137498416865687	.	.
chr1	195131381	195131880	chr1	194795310	194795809	Cr1l|chr1:194795310-194795809	0.156009714194389	.	.
chr1	195131381	195131880	chr1	194962131	194962630	Cr1l|chr1:194962131-194962630	0.135593722513607	.	.
chr1	195131381	195131880	chr1	194977967	194978466	Cr1l|chr1:194977967-194978466	0.139220467589526	.	.
chr1	195176500	195176999	chr1	194802574	194803073	Cr2|chr1:194802574-194803073	0.15722631849409	.	.
chr1	195176500	195176999	chr1	195021765	195022264	Cr2|chr1:195021765-195022264	0.187560689316242	.	.
chr1	195176500	195176999	chr1	195077896	195078395	Cr2|chr1:195077896-195078395	0.260175504031685	.	.
chr10	3366298	3366797	chr10	3366890	3367389	Ppp1r14c|chr10:3366890-3367389	0.181311215097912	.	.
chr10	3366298	3366797	chr10	3397964	3398463	Ppp1r14c|chr10:3397964-3398463	0.213314605157113	.	.
chr10	3740116	3740615	chr10	3383108	3383607	Plekhg1|chr10:3383108-3383607	0.492124997086068	.	.
chr10	3740116	3740615	chr10	3388133	3388632	Plekhg1|chr10:3388133-3388632	0.484902953870963	.	.
chr10	3740116	3740615	chr10	3466074	3466573	Plekhg1|chr10:3466074-3466573	0.210345139157977	.	.
chr10	3740116	3740615	chr10	3514570	3515069	Plekhg1|chr10:3514570-3515069	0.159762072974909	.	.
chr10	3740116	3740615	chr10	3531321	3531820	Plekhg1|chr10:3531321-3531820	0.166926977293765	.	.
chr10	3740116	3740615	chr10	3633998	3634497	Plekhg1|chr10:3633998-3634497	0.155320025172773	.	.
chr10	3740116	3740615	chr10	3760728	3761227	Plekhg1|chr10:3760728-3761227	0.125491973424229	.	.
chr10	3740116	3740615	chr10	3818652	3819151	Plekhg1|chr10:3818652-3819151	0.168608843137482	.	.
chr10	3740116	3740615	chr10	3823741	3824240	Plekhg1|chr10:3823741-3824240	0.276317678060016	.	.
chr10	3740116	3740615	chr10	3851985	3852484	Plekhg1|chr10:3851985-3852484	0.174486829656767	.	.
chr10	3740116	3740615	chr10	3863400	3863899	Plekhg1|chr10:3863400-3863899	0.313443386590885	.	.
chr10	3740116	3740615	chr10	3864125	3864624	Plekhg1|chr10:3864125-3864624	0.229110179888931	.	.
chr10	3740116	3740615	chr10	3883660	3884159	Plekhg1|chr10:3883660-3884159	0.191365862319464	.	.
chr10	3740116	3740615	chr10	3890602	3891101	Plekhg1|chr10:3890602-3891101	0.282713297116659	.	.
chr10	3740116	3740615	chr10	3896998	3897497	Plekhg1|chr10:3896998-3897497	0.43571964789008	.	.
chr10	3741065	3741564	chr10	3367391	3367890	Plekhg1|chr10:3367391-3367890	0.186386882267533	.	.
chr10	3741065	3741564	chr10	3383108	3383607	Plekhg1|chr10:3383108-3383607	0.144608878827953	.	.
chr10	3741065	3741564	chr10	3388133	3388632	Plekhg1|chr10:3388133-3388632	0.149736338903283	.	.
chr10	3741065	3741564	chr10	3453161	3453660	Plekhg1|chr10:3453161-3453660	0.240504224353119	.	.
chr10	3741065	3741564	chr10	3514570	3515069	Plekhg1|chr10:3514570-3515069	0.209474102168191	.	.
chr10	3741065	3741564	chr10	3818652	3819151	Plekhg1|chr10:3818652-3819151	0.212746907844849	.	.
chr10	3741065	3741564	chr10	3823741	3824240	Plekhg1|chr10:3823741-3824240	0.158204595161707	.	.
chr10	3741065	3741564	chr10	3851985	3852484	Plekhg1|chr10:3851985-3852484	0.212750925177962	.	.
chr10	3741065	3741564	chr10	3859216	3859715	Plekhg1|chr10:3859216-3859715	0.185405876407682	.	.
chr10	3741065	3741564	chr10	3863400	3863899	Plekhg1|chr10:3863400-3863899	0.221117296970063	.	.
chr10	3741065	3741564	chr10	3864125	3864624	Plekhg1|chr10:3864125-3864624	0.34954142919745	.	.
chr10	3741065	3741564	chr10	3883660	3884159	Plekhg1|chr10:3883660-3884159	0.191243729764342	.	.
chr10	3741065	3741564	chr10	3884457	3884956	Plekhg1|chr10:3884457-3884956	0.118645523449824	.	.
chr10	3741065	3741564	chr10	3890602	3891101	Plekhg1|chr10:3890602-3891101	0.271329396477176	.	.
chr10	3741065	3741564	chr10	3896998	3897497	Plekhg1|chr10:3896998-3897497	0.329421718374494	.	.
chr10	3741065	3741564	chr10	3920389	3920888	Plekhg1|chr10:3920389-3920888	0.119959671994045	.	.
chr10	3972861	3973360	chr10	3531321	3531820	Mthfd1l|chr10:3531321-3531820	0.133606691695219	.	.
chr10	4266269	4266768	chr10	4395341	4395840	Akap12|chr10:4395341-4395840	0.401303124208442	.	.
chr10	4266269	4266768	chr10	4610132	4610631	Akap12|chr10:4610132-4610631	0.332442856493011	.	.
chr10	4387235	4387734	chr10	4344275	4344774	Zbtb2|chr10:4344275-4344774	0.13586591631406	.	.
chr10	4387235	4387734	chr10	4370553	4371052	Zbtb2|chr10:4370553-4371052	0.134429831197768	.	.
chr10	4387235	4387734	chr10	4371868	4372367	Zbtb2|chr10:4371868-4372367	0.161759844501993	.	.
chr10	4387235	4387734	chr10	4386733	4387232	Zbtb2|chr10:4386733-4387232	0.410791459995049	.	.
chr10	4387235	4387734	chr10	4665857	4666356	Zbtb2|chr10:4665857-4666356	0.143803337149521	.	.
chr10	4387235	4387734	chr10	4684027	4684526	Zbtb2|chr10:4684027-4684526	0.210116972113078	.	.
chr10	4387235	4387734	chr10	4709785	4710284	Zbtb2|chr10:4709785-4710284	0.25029587425421	.	.
chr10	4387909	4388408	chr10	4370553	4371052	Zbtb2|chr10:4370553-4371052	0.209077534156885	.	.
chr10	4387909	4388408	chr10	4371868	4372367	Zbtb2|chr10:4371868-4372367	0.318116374286455	.	.
chr10	4387909	4388408	chr10	4386733	4387232	Zbtb2|chr10:4386733-4387232	0.313221866748795	.	.
chr10	4387909	4388408	chr10	4665331	4665830	Zbtb2|chr10:4665331-4665830	0.153454153997828	.	.
chr10	4432192	4432691	chr10	4333294	4333793	Armt1|chr10:4333294-4333793	0.183357259600545	.	.
chr10	4432192	4432691	chr10	4333294	4333793	Rmnd1|chr10:4333294-4333793	0.183357259600545	.	.
chr10	5550504	5551003	chr10	5408234	5408733	Syne1|chr10:5408234-5408733	0.140722913274851	.	.
chr10	5550504	5551003	chr10	5507539	5508038	Syne1|chr10:5507539-5508038	0.122022810095696	.	.
chr10	5550504	5551003	chr10	5549987	5550486	Syne1|chr10:5549987-5550486	0.20459597849876	.	.
chr10	5550504	5551003	chr10	5868026	5868525	Syne1|chr10:5868026-5868525	0.137574879447704	.	.
chr10	5550504	5551003	chr10	5886106	5886605	Syne1|chr10:5886106-5886605	0.123820608411694	.	.
chr10	5805395	5805894	chr10	5507539	5508038	Fbxo5|chr10:5507539-5508038	0.171597282476482	.	.
chr10	5805395	5805894	chr10	5522228	5522727	Fbxo5|chr10:5522228-5522727	0.312091648457384	.	.
chr10	5805395	5805894	chr10	5786848	5787347	Fbxo5|chr10:5786848-5787347	0.168280456606486	.	.
chr10	5805395	5805894	chr10	5886106	5886605	Fbxo5|chr10:5886106-5886605	0.275543662098014	.	.
chr10	5805395	5805894	chr10	5912713	5913212	Fbxo5|chr10:5912713-5913212	0.220144914718017	.	.
chr10	5805395	5805894	chr10	6035780	6036279	Fbxo5|chr10:6035780-6036279	0.181642651844163	.	.
chr10	5805395	5805894	chr10	6124365	6124864	Fbxo5|chr10:6124365-6124864	0.221307199987172	.	.
chr10	5805395	5805894	chr10	6156208	6156707	Fbxo5|chr10:6156208-6156707	0.176427586431374	.	.
chr10	5823844	5824343	chr10	5886106	5886605	Mtrf1l|chr10:5886106-5886605	0.231989666903329	.	.
chr10	5823844	5824343	chr10	5912713	5913212	Mtrf1l|chr10:5912713-5913212	0.16928190310415	.	.
chr10	5823844	5824343	chr10	6156208	6156707	Mtrf1l|chr10:6156208-6156707	0.179366876968885	.	.
chr10	5921342	5921841	chr10	5548675	5549174	Rgs17|chr10:5548675-5549174	0.165813163751925	.	.
chr10	5921342	5921841	chr10	5568911	5569410	Rgs17|chr10:5568911-5569410	0.20332111639463	.	.
chr10	5921342	5921841	chr10	6035780	6036279	Rgs17|chr10:6035780-6036279	0.241927406699734	.	.
chr10	5921342	5921841	chr10	6156208	6156707	Rgs17|chr10:6156208-6156707	0.144617985615408	.	.
chr10	5922199	5922698	chr10	5522228	5522727	Rgs17|chr10:5522228-5522727	0.238911051492506	.	.
chr10	5922199	5922698	chr10	5543353	5543852	Rgs17|chr10:5543353-5543852	0.139808056231617	.	.
chr10	5922199	5922698	chr10	5886106	5886605	Rgs17|chr10:5886106-5886605	0.227170574289064	.	.
chr10	5922199	5922698	chr10	6124365	6124864	Rgs17|chr10:6124365-6124864	0.186819402584172	.	.
chr10	7211500	7211999	chr10	7174514	7175013	Cnksr3|chr10:7174514-7175013	0.141785865660558	.	.
chr10	7211500	7211999	chr10	7210985	7211484	Cnksr3|chr10:7210985-7211484	0.406401627597065	.	.
chr10	7589567	7590066	chr10	7581361	7581860	Lrp11|chr10:7581361-7581860	0.118951985794759	.	.
chr10	7589567	7590066	chr10	7582733	7583232	Lrp11|chr10:7582733-7583232	0.219399419159455	.	.
chr10	7589567	7590066	chr10	7663092	7663591	Lrp11|chr10:7663092-7663591	0.189966263152916	.	.
chr10	7589567	7590066	chr10	7900869	7901368	Lrp11|chr10:7900869-7901368	0.123134102291082	.	.
chr10	7589567	7590066	chr10	7914660	7915159	Lrp11|chr10:7914660-7915159	0.169163058503174	.	.
chr10	7590117	7590616	chr10	7663092	7663591	Lrp11|chr10:7663092-7663591	0.169439324631958	.	.
chr10	7590117	7590616	chr10	7914660	7915159	Lrp11|chr10:7914660-7915159	0.123125335234997	.	.
chr10	7667254	7667753	chr10	7581361	7581860	Nup43|chr10:7581361-7581860	0.160155527099048	.	.
chr10	7667254	7667753	chr10	7582125	7582624	Nup43|chr10:7582125-7582624	0.238473413151254	.	.
chr10	7667254	7667753	chr10	7582733	7583232	Nup43|chr10:7582733-7583232	0.120512711886952	.	.
chr10	7667254	7667753	chr10	7663092	7663591	Nup43|chr10:7663092-7663591	0.201942476870691	.	.
chr10	7667254	7667753	chr10	7741108	7741607	Nup43|chr10:7741108-7741607	0.135124529422136	.	.
chr10	7680943	7681442	chr10	7581361	7581860	Lats1|chr10:7581361-7581860	0.137881885172109	.	.
chr10	7680943	7681442	chr10	7581361	7581860	Pcmt1|chr10:7581361-7581860	0.137881885172109	.	.
chr10	7680943	7681442	chr10	7663092	7663591	Lats1|chr10:7663092-7663591	0.226754861491623	.	.
chr10	7680943	7681442	chr10	7663092	7663591	Pcmt1|chr10:7663092-7663591	0.226754861491623	.	.
chr10	7681670	7682169	chr10	7756714	7757213	Lats1|chr10:7756714-7757213	0.18389436563886	.	.
chr10	7681670	7682169	chr10	7756714	7757213	Pcmt1|chr10:7756714-7757213	0.18389436563886	.	.
chr10	7725685	7726184	chr10	7581361	7581860	Katna1|chr10:7581361-7581860	0.147511807770745	.	.
chr10	7725685	7726184	chr10	7741108	7741607	Katna1|chr10:7741108-7741607	0.229138358546302	.	.
chr10	7725685	7726184	chr10	7914660	7915159	Katna1|chr10:7914660-7915159	0.357677908067029	.	.
chr10	7780721	7781220	chr10	7581361	7581860	B430219N15Rik|chr10:7581361-7581860	0.255247709591167	.	.
chr10	7780721	7781220	chr10	7582125	7582624	B430219N15Rik|chr10:7582125-7582624	0.182140073378857	.	.
chr10	7780721	7781220	chr10	7582733	7583232	B430219N15Rik|chr10:7582733-7583232	0.270978854434666	.	.
chr10	7780721	7781220	chr10	7663092	7663591	B430219N15Rik|chr10:7663092-7663591	0.368110758660472	.	.
chr10	7780721	7781220	chr10	7741108	7741607	B430219N15Rik|chr10:7741108-7741607	0.277577165852979	.	.
chr10	7780721	7781220	chr10	7900869	7901368	B430219N15Rik|chr10:7900869-7901368	0.158342145744467	.	.
chr10	7780721	7781220	chr10	8196246	8196745	B430219N15Rik|chr10:8196246-8196745	0.145136928798438	.	.
chr10	7792631	7793130	chr10	7663092	7663591	Ginm1|chr10:7663092-7663591	0.27414915667539	.	.
chr10	7792631	7793130	chr10	7663092	7663591	Ppil4|chr10:7663092-7663591	0.27414915667539	.	.
chr10	7792631	7793130	chr10	7741108	7741607	Ginm1|chr10:7741108-7741607	0.168522195669518	.	.
chr10	7792631	7793130	chr10	7741108	7741607	Ppil4|chr10:7741108-7741607	0.168522195669518	.	.
chr10	7792631	7793130	chr10	7900869	7901368	Ginm1|chr10:7900869-7901368	0.218901212864373	.	.
chr10	7792631	7793130	chr10	7900869	7901368	Ppil4|chr10:7900869-7901368	0.218901212864373	.	.
chr10	7792631	7793130	chr10	8196246	8196745	Ginm1|chr10:8196246-8196745	0.139055220656443	.	.
chr10	7792631	7793130	chr10	8196246	8196745	Ppil4|chr10:8196246-8196745	0.139055220656443	.	.
chr10	7792631	7793130	chr10	8240240	8240739	Ginm1|chr10:8240240-8240739	0.12847869528596	.	.
chr10	7792631	7793130	chr10	8240240	8240739	Ppil4|chr10:8240240-8240739	0.12847869528596	.	.
chr10	7955534	7956033	chr10	7581361	7581860	Tab2|chr10:7581361-7581860	0.2128524959668	.	.
chr10	7955534	7956033	chr10	7582125	7582624	Tab2|chr10:7582125-7582624	0.155358036098459	.	.
chr10	7955534	7956033	chr10	7600611	7601110	Tab2|chr10:7600611-7601110	0.167683632582631	.	.
chr10	7955534	7956033	chr10	7900869	7901368	Tab2|chr10:7900869-7901368	0.12299505230387	.	.
chr10	7955534	7956033	chr10	8001543	8002042	Tab2|chr10:8001543-8002042	0.199541913266665	.	.
chr10	7955534	7956033	chr10	8130629	8131128	Tab2|chr10:8130629-8131128	0.262690326887291	.	.
chr10	7956090	7956589	chr10	7581361	7581860	Tab2|chr10:7581361-7581860	0.36949612514679	.	.
chr10	7956090	7956589	chr10	7582125	7582624	Tab2|chr10:7582125-7582624	0.142958896541842	.	.
chr10	7956090	7956589	chr10	7741108	7741607	Tab2|chr10:7741108-7741607	0.227837563029436	.	.
chr10	7956090	7956589	chr10	8001543	8002042	Tab2|chr10:8001543-8002042	0.276871081847991	.	.
chr10	7956090	7956589	chr10	8130629	8131128	Tab2|chr10:8130629-8131128	0.118852310284322	.	.
chr10	10557986	10558485	chr10	10720517	10721016	Rab32|chr10:10720517-10721016	0.122273605117211	.	.
chr10	11280524	11281023	chr10	11362273	11362772	4930432B10Rik|chr10:11362273-11362772	0.276225318064158	.	.
chr10	11280524	11281023	chr10	11362273	11362772	Fbxo30|chr10:11362273-11362772	0.276225318064158	.	.
chr10	11280524	11281023	chr10	11614066	11614565	4930432B10Rik|chr10:11614066-11614565	0.192483673453436	.	.
chr10	11280524	11281023	chr10	11614066	11614565	Fbxo30|chr10:11614066-11614565	0.192483673453436	.	.
chr10	11281047	11281546	chr10	11491884	11492383	4930432B10Rik|chr10:11491884-11492383	0.178253294584404	.	.
chr10	11281047	11281546	chr10	11491884	11492383	Fbxo30|chr10:11491884-11492383	0.178253294584404	.	.
chr10	11343450	11343949	chr10	11451095	11451594	Epm2a|chr10:11451095-11451594	0.134895612547735	.	.
chr10	11343450	11343949	chr10	11614066	11614565	Epm2a|chr10:11614066-11614565	0.193563065248239	.	.
chr10	11343450	11343949	chr10	11647325	11647824	Epm2a|chr10:11647325-11647824	0.155161253440255	.	.
chr10	11343450	11343949	chr10	11735671	11736170	Epm2a|chr10:11735671-11736170	0.125833612601467	.	.
chr10	11841343	11841842	chr10	11727773	11728272	Gm48697|chr10:11727773-11728272	0.147925578763976	.	.
chr10	11841343	11841842	chr10	11736180	11736679	Gm48697|chr10:11736180-11736679	0.160747655715462	.	.
chr10	11841343	11841842	chr10	11752198	11752697	Gm48697|chr10:11752198-11752697	0.619355467526679	.	.
chr10	11841343	11841842	chr10	11777709	11778208	Gm48697|chr10:11777709-11778208	0.39558764064086	.	.
chr10	11841343	11841842	chr10	11822502	11823001	Gm48697|chr10:11822502-11823001	0.261723355904584	.	.
chr10	11841343	11841842	chr10	11938110	11938609	Gm48697|chr10:11938110-11938609	0.140464046296474	.	.
chr10	12922385	12922884	chr10	13008121	13008620	B230208H11Rik|chr10:13008121-13008620	0.140710924564201	.	.
chr10	12922385	12922884	chr10	13210632	13211131	B230208H11Rik|chr10:13210632-13211131	0.166096126179215	.	.
chr10	12922927	12923426	chr10	12941340	12941839	B230208H11Rik|chr10:12941340-12941839	0.170402885637158	.	.
chr10	12922927	12923426	chr10	13047767	13048266	B230208H11Rik|chr10:13047767-13048266	0.148867329905932	.	.
chr10	12922927	12923426	chr10	13058955	13059454	B230208H11Rik|chr10:13058955-13059454	0.125969568631323	.	.
chr10	12922927	12923426	chr10	13210632	13211131	B230208H11Rik|chr10:13210632-13211131	0.143059592672255	.	.
chr10	12963157	12963656	chr10	12857977	12858476	Stx11|chr10:12857977-12858476	0.348430509726495	.	.
chr10	12963157	12963656	chr10	12886155	12886654	Stx11|chr10:12886155-12886654	0.131676493437645	.	.
chr10	12963157	12963656	chr10	12941340	12941839	Stx11|chr10:12941340-12941839	0.301773256649893	.	.
chr10	12963157	12963656	chr10	13047767	13048266	Stx11|chr10:13047767-13048266	0.493325691773848	.	.
chr10	12963157	12963656	chr10	13058955	13059454	Stx11|chr10:13058955-13059454	0.425062036675311	.	.
chr10	12963157	12963656	chr10	13156444	13156943	Stx11|chr10:13156444-13156943	0.218164816189803	.	.
chr10	13060194	13060693	chr10	12810779	12811278	Plagl1|chr10:12810779-12811278	0.212423425868153	.	.
chr10	13060194	13060693	chr10	12857977	12858476	Plagl1|chr10:12857977-12858476	0.185903743500541	.	.
chr10	13060194	13060693	chr10	12912138	12912637	Plagl1|chr10:12912138-12912637	0.315232549964812	.	.
chr10	13060194	13060693	chr10	13013960	13014459	Plagl1|chr10:13013960-13014459	0.244864195113866	.	.
chr10	13060194	13060693	chr10	13013960	13014459	Plagl1|chr10:13013960-13014459	0.244864195113867	.	.
chr10	13060194	13060693	chr10	13047767	13048266	Plagl1|chr10:13047767-13048266	0.128161858020677	.	.
chr10	13192919	13193418	chr10	12941340	12941839	Ltv1|chr10:12941340-12941839	0.163809647395978	.	.
chr10	13192919	13193418	chr10	13047767	13048266	Ltv1|chr10:13047767-13048266	0.206381691048735	.	.
chr10	13192919	13193418	chr10	13058955	13059454	Ltv1|chr10:13058955-13059454	0.247967440243478	.	.
chr10	14544690	14545189	chr10	14638938	14639437	Adgrg6|chr10:14638938-14639437	0.164643820859923	.	.
chr10	14544690	14545189	chr10	14638938	14639437	Gm46212|chr10:14638938-14639437	0.164643820859923	.	.
chr10	14544690	14545189	chr10	14662021	14662520	Adgrg6|chr10:14662021-14662520	0.294208847817298	.	.
chr10	14544690	14545189	chr10	14662021	14662520	Adgrg6|chr10:14662021-14662520	0.294208847817299	.	.
chr10	14544690	14545189	chr10	14662021	14662520	Gm46212|chr10:14662021-14662520	0.294208847817298	.	.
chr10	14544690	14545189	chr10	14662021	14662520	Gm46212|chr10:14662021-14662520	0.294208847817299	.	.
chr10	14544690	14545189	chr10	14667087	14667586	Adgrg6|chr10:14667087-14667586	0.135737576954875	.	.
chr10	14544690	14545189	chr10	14667087	14667586	Gm46212|chr10:14667087-14667586	0.135737576954875	.	.
chr10	14544690	14545189	chr10	14873493	14873992	Adgrg6|chr10:14873493-14873992	0.132808224822227	.	.
chr10	14544690	14545189	chr10	14873493	14873992	Gm46212|chr10:14873493-14873992	0.132808224822227	.	.
chr10	14544690	14545189	chr10	14875160	14875659	Adgrg6|chr10:14875160-14875659	0.249603055167494	.	.
chr10	14544690	14545189	chr10	14875160	14875659	Gm46212|chr10:14875160-14875659	0.249603055167494	.	.
chr10	14545201	14545700	chr10	14540921	14541420	Adgrg6|chr10:14540921-14541420	0.196409111243382	.	.
chr10	14545201	14545700	chr10	14540921	14541420	Gm46212|chr10:14540921-14541420	0.196409111243382	.	.
chr10	14545201	14545700	chr10	14900418	14900917	Adgrg6|chr10:14900418-14900917	0.140725708685182	.	.
chr10	14545201	14545700	chr10	14900418	14900917	Gm46212|chr10:14900418-14900917	0.140725708685182	.	.
chr10	14545201	14545700	chr10	14953555	14954054	Adgrg6|chr10:14953555-14954054	0.218147389986541	.	.
chr10	14545201	14545700	chr10	14953555	14954054	Gm46212|chr10:14953555-14954054	0.218147389986541	.	.
chr10	14545201	14545700	chr10	14977055	14977554	Adgrg6|chr10:14977055-14977554	0.152133001237445	.	.
chr10	14545201	14545700	chr10	14977055	14977554	Gm46212|chr10:14977055-14977554	0.152133001237445	.	.
chr10	14545876	14546375	chr10	14900418	14900917	Adgrg6|chr10:14900418-14900917	0.179325560809587	.	.
chr10	14705323	14705822	chr10	14674607	14675106	Nmbr|chr10:14674607-14675106	0.197851741821881	.	.
chr10	14705323	14705822	chr10	14674607	14675106	Vta1|chr10:14674607-14675106	0.197851741821881	.	.
chr10	14705323	14705822	chr10	14861307	14861806	Nmbr|chr10:14861307-14861806	0.261174034400855	.	.
chr10	14705323	14705822	chr10	14861307	14861806	Vta1|chr10:14861307-14861806	0.261174034400855	.	.
chr10	14705323	14705822	chr10	14875160	14875659	Nmbr|chr10:14875160-14875659	0.326346144706551	.	.
chr10	14705323	14705822	chr10	14875160	14875659	Vta1|chr10:14875160-14875659	0.326346144706551	.	.
chr10	14759884	14760383	chr10	14540921	14541420	B230364G03Rik|chr10:14540921-14541420	0.255951246328825	.	.
chr10	14759884	14760383	chr10	14900418	14900917	B230364G03Rik|chr10:14900418-14900917	0.159823663795903	.	.
chr10	14759884	14760383	chr10	14953555	14954054	B230364G03Rik|chr10:14953555-14954054	0.1932484671886	.	.
chr10	14759884	14760383	chr10	14977055	14977554	B230364G03Rik|chr10:14977055-14977554	0.226965269343934	.	.
chr10	15300071	15300570	chr10	15442875	15443374	Gm47710|chr10:15442875-15443374	0.1179286904831	.	.
chr10	18844729	18845228	chr10	18876063	18876562	Perp|chr10:18876063-18876562	0.262544482130258	.	.
chr10	18844729	18845228	chr10	18953612	18954111	Perp|chr10:18953612-18954111	0.125690273329507	.	.
chr10	18844729	18845228	chr10	19188055	19188554	Perp|chr10:19188055-19188554	0.12925141982843	.	.
chr10	18844729	18845228	chr10	19239936	19240435	Perp|chr10:19239936-19240435	0.192710061223725	.	.
chr10	19015270	19015769	chr10	18916956	18917455	Tnfaip3|chr10:18916956-18917455	0.296349719833458	.	.
chr10	19015270	19015769	chr10	19067584	19068083	Tnfaip3|chr10:19067584-19068083	0.161839462147794	.	.
chr10	19015270	19015769	chr10	19091832	19092331	Tnfaip3|chr10:19091832-19092331	0.137461266035554	.	.
chr10	19015270	19015769	chr10	19122099	19122598	Tnfaip3|chr10:19122099-19122598	0.157692742702543	.	.
chr10	19645071	19645570	chr10	19743986	19744485	9230106D20Rik|chr10:19743986-19744485	0.162806665568242	.	.
chr10	21881933	21882432	chr10	21810019	21810518	Sgk1|chr10:21810019-21810518	0.164037344046725	.	.
chr10	21881933	21882432	chr10	21859636	21860135	Sgk1|chr10:21859636-21860135	0.119231372343424	.	.
chr10	21881933	21882432	chr10	22010076	22010575	Sgk1|chr10:22010076-22010575	0.227681153457515	.	.
chr10	22645129	22645628	chr10	22618757	22619256	Slc2a12|chr10:22618757-22619256	0.1446279190239	.	.
chr10	22645129	22645628	chr10	22677989	22678488	Slc2a12|chr10:22677989-22678488	0.191883492955493	.	.
chr10	22645129	22645628	chr10	22701532	22702031	Slc2a12|chr10:22701532-22702031	0.229869161892963	.	.
chr10	22730224	22730723	chr10	22270961	22271460	AC166256.1|chr10:22270961-22271460	0.236074687303923	.	.
chr10	22730224	22730723	chr10	22591718	22592217	AC166256.1|chr10:22591718-22592217	0.162125475591091	.	.
chr10	22730224	22730723	chr10	22609034	22609533	AC166256.1|chr10:22609034-22609533	0.24247229245862	.	.
chr10	22731152	22731651	chr10	22461278	22461777	AC166256.1|chr10:22461278-22461777	0.335084181649462	.	.
chr10	22731152	22731651	chr10	22461278	22461777	Tbpl1|chr10:22461278-22461777	0.335084181649462	.	.
chr10	22731152	22731651	chr10	22609034	22609533	AC166256.1|chr10:22609034-22609533	0.298065862103862	.	.
chr10	22731152	22731651	chr10	22609034	22609533	Tbpl1|chr10:22609034-22609533	0.298065862103862	.	.
chr10	22731152	22731651	chr10	22618757	22619256	AC166256.1|chr10:22618757-22619256	0.217555514094274	.	.
chr10	22731152	22731651	chr10	22618757	22619256	Tbpl1|chr10:22618757-22619256	0.217555514094274	.	.
chr10	22731152	22731651	chr10	22677989	22678488	AC166256.1|chr10:22677989-22678488	0.170663884727691	.	.
chr10	22731152	22731651	chr10	22677989	22678488	Tbpl1|chr10:22677989-22678488	0.170663884727691	.	.
chr10	23349982	23350481	chr10	23074229	23074728	Eya4|chr10:23074229-23074728	0.166407357327628	.	.
chr10	23349982	23350481	chr10	23162439	23162938	Eya4|chr10:23162439-23162938	0.124790742414615	.	.
chr10	23349982	23350481	chr10	23216704	23217203	Eya4|chr10:23216704-23217203	0.248231448100566	.	.
chr10	23349982	23350481	chr10	23338804	23339303	Eya4|chr10:23338804-23339303	0.295871298353023	.	.
chr10	23349982	23350481	chr10	23396633	23397132	Eya4|chr10:23396633-23397132	0.272333795479069	.	.
chr10	23349982	23350481	chr10	23413895	23414394	Eya4|chr10:23413895-23414394	0.424256079555093	.	.
chr10	23349982	23350481	chr10	23489050	23489549	Eya4|chr10:23489050-23489549	0.277788476547386	.	.
chr10	23349982	23350481	chr10	23600605	23601104	Eya4|chr10:23600605-23601104	0.162534251509332	.	.
chr10	23349982	23350481	chr10	23601188	23601687	Eya4|chr10:23601188-23601687	0.234294073857409	.	.
chr10	23349982	23350481	chr10	23611164	23611663	Eya4|chr10:23611164-23611663	0.217624967419683	.	.
chr10	23787039	23787538	chr10	23601188	23601687	Rps12|chr10:23601188-23601687	0.147819671737164	.	.
chr10	23787039	23787538	chr10	23799331	23799830	Rps12|chr10:23799331-23799830	0.141831858382618	.	.
chr10	23787039	23787538	chr10	23979250	23979749	Rps12|chr10:23979250-23979749	0.152255665977076	.	.
chr10	23787039	23787538	chr10	24080130	24080629	Rps12|chr10:24080130-24080629	0.242333510130361	.	.
chr10	23787039	23787538	chr10	24191919	24192418	Rps12|chr10:24191919-24192418	0.136102919666977	.	.
chr10	23796314	23796813	chr10	24235554	24236053	Slc18b1|chr10:24235554-24236053	0.12367181966873	.	.
chr10	23796872	23797371	chr10	23611164	23611663	Slc18b1|chr10:23611164-23611663	0.151681516889775	.	.
chr10	23796872	23797371	chr10	23812077	23812576	Slc18b1|chr10:23812077-23812576	0.1586236587338	.	.
chr10	23796872	23797371	chr10	24080130	24080629	Slc18b1|chr10:24080130-24080629	0.189607840861853	.	.
chr10	23796872	23797371	chr10	24235554	24236053	Slc18b1|chr10:24235554-24236053	0.1596697251315	.	.
chr10	23938397	23938896	chr10	23686955	23687454	Taar2|chr10:23686955-23687454	0.237085243991964	.	.
chr10	23938397	23938896	chr10	23812077	23812576	Taar2|chr10:23812077-23812576	0.158068772514235	.	.
chr10	23938397	23938896	chr10	23947725	23948224	Taar2|chr10:23947725-23948224	0.178150571305626	.	.
chr10	23938397	23938896	chr10	24051948	24052447	Taar2|chr10:24051948-24052447	0.197482558367599	.	.
chr10	23938397	23938896	chr10	24067038	24067537	Taar2|chr10:24067038-24067537	0.265262164474351	.	.
chr10	23938397	23938896	chr10	24080130	24080629	Taar2|chr10:24080130-24080629	0.253056587034743	.	.
chr10	23938397	23938896	chr10	24191919	24192418	Taar2|chr10:24191919-24192418	0.290383189795299	.	.
chr10	24131389	24131888	chr10	24067038	24067537	Gm40614|chr10:24067038-24067537	0.15330401623997	.	.
chr10	24131389	24131888	chr10	24173171	24173670	Gm40614|chr10:24173171-24173670	0.191814432065676	.	.
chr10	24149016	24149515	chr10	23947725	23948224	Stx7|chr10:23947725-23948224	0.138178744285063	.	.
chr10	24149016	24149515	chr10	24190368	24190867	Stx7|chr10:24190368-24190867	0.133667435410142	.	.
chr10	26374914	26375413	chr10	26297176	26297675	L3mbtl3|chr10:26297176-26297675	0.127024154756853	.	.
chr10	26374914	26375413	chr10	26328164	26328663	L3mbtl3|chr10:26328164-26328663	0.200441793096908	.	.
chr10	26374914	26375413	chr10	26372894	26373393	L3mbtl3|chr10:26372894-26373393	0.141043576552712	.	.
chr10	26374914	26375413	chr10	26374170	26374669	L3mbtl3|chr10:26374170-26374669	0.152998021418058	.	.
chr10	26375759	26376258	chr10	26258102	26258601	L3mbtl3|chr10:26258102-26258601	0.149713191640664	.	.
chr10	26375759	26376258	chr10	26630133	26630632	L3mbtl3|chr10:26630133-26630632	0.153712536233822	.	.
chr10	26695050	26695549	chr10	26297176	26297675	Gm48893|chr10:26297176-26297675	0.182414065556117	.	.
chr10	26695050	26695549	chr10	26302271	26302770	Gm48893|chr10:26302271-26302770	0.209870756080457	.	.
chr10	26695050	26695549	chr10	26513273	26513772	Gm48893|chr10:26513273-26513772	0.343083179279742	.	.
chr10	26695050	26695549	chr10	26639839	26640338	Gm48893|chr10:26639839-26640338	0.119552008502188	.	.
chr10	26695050	26695549	chr10	26710532	26711031	Gm48893|chr10:26710532-26711031	0.254577691471396	.	.
chr10	27809543	27810042	chr10	27509038	27509537	Gm30228|chr10:27509038-27509537	0.173691678441418	.	.
chr10	27809543	27810042	chr10	27652676	27653175	Gm30228|chr10:27652676-27653175	0.18754883588418	.	.
chr10	27809543	27810042	chr10	27942054	27942553	Gm30228|chr10:27942054-27942553	0.313218724102058	.	.
chr10	27809543	27810042	chr10	28113773	28114272	Gm30228|chr10:28113773-28114272	0.215629994437361	.	.
chr10	27809543	27810042	chr10	28169252	28169751	Gm30228|chr10:28169252-28169751	0.310434815768839	.	.
chr10	27809543	27810042	chr10	28204143	28204642	Gm30228|chr10:28204143-28204642	0.254395378878757	.	.
chr10	27809543	27810042	chr10	28215110	28215609	Gm30228|chr10:28215110-28215609	0.272518023421088	.	.
chr10	27809543	27810042	chr10	28215611	28216110	Gm30228|chr10:28215611-28216110	0.277483260971294	.	.
chr10	27809543	27810042	chr10	28241690	28242189	Gm30228|chr10:28241690-28242189	0.30737213091944	.	.
chr10	28074020	28074519	chr10	28113773	28114272	Ptprk|chr10:28113773-28114272	0.224766141822027	.	.
chr10	28074020	28074519	chr10	28215110	28215609	Ptprk|chr10:28215110-28215609	0.141456164731003	.	.
chr10	28074020	28074519	chr10	28241690	28242189	Ptprk|chr10:28241690-28242189	0.198151050574181	.	.
chr10	28074536	28075035	chr10	27942054	27942553	Ptprk|chr10:27942054-27942553	0.279638778177151	.	.
chr10	28074536	28075035	chr10	28113773	28114272	Ptprk|chr10:28113773-28114272	0.426204339014826	.	.
chr10	28074536	28075035	chr10	28169252	28169751	Ptprk|chr10:28169252-28169751	0.451795674300917	.	.
chr10	28074536	28075035	chr10	28204143	28204642	Ptprk|chr10:28204143-28204642	0.325647818338111	.	.
chr10	28074536	28075035	chr10	28215110	28215609	Ptprk|chr10:28215110-28215609	0.351088098500872	.	.
chr10	28074536	28075035	chr10	28215611	28216110	Ptprk|chr10:28215611-28216110	0.294365509371982	.	.
chr10	28074536	28075035	chr10	28241690	28242189	Ptprk|chr10:28241690-28242189	0.434896841669572	.	.
chr10	29313161	29313660	chr10	29097062	29097561	Echdc1|chr10:29097062-29097561	0.133014183177941	.	.
chr10	29313161	29313660	chr10	29097062	29097561	Gm46218|chr10:29097062-29097561	0.133014183177941	.	.
chr10	29313161	29313660	chr10	29146930	29147429	Echdc1|chr10:29146930-29147429	0.215889313755095	.	.
chr10	29313161	29313660	chr10	29146930	29147429	Gm46218|chr10:29146930-29147429	0.215889313755095	.	.
[truncated: 38,386 more rows]
