# Supplementary material for: Single-cell analysis of chromatin accessibility in the adult mouse brain
Source: Nature. 2023 Dec 13;624(7991):378–89. doi: 10.1038/s41586-023-06824-9 (PMC10719105; doi:10.1038/s41586-023-06824-9)
Supplement: Supplementary file 3 — Supplementary Tables 1–25 and their legends. [file 41586_2023_6824_MOESM3_ESM.zip › 2023-03-05453B-s3/SI Tables/SI Table 13 Summary of all the gene-cCRE correlations/sa2subclass.CHOR_NN.pdc.bedpe]

chr1	3670775	3671274	chr1	3360848	3361347	Xkr4|chr1:3360848-3361347	0.311005758130776	.	.
chr1	4785497	4785996	chr1	4671676	4672175	Mrpl15|chr1:4671676-4672175	0.137846011174637	.	.
chr1	4785497	4785996	chr1	4820137	4820636	Mrpl15|chr1:4820137-4820636	0.184517752477201	.	.
chr1	4785497	4785996	chr1	5170387	5170886	Mrpl15|chr1:5170387-5170886	0.187727089767253	.	.
chr1	4807592	4808091	chr1	4571692	4572191	Lypla1|chr1:4571692-4572191	0.294527992747486	.	.
chr1	4807592	4808091	chr1	4914347	4914846	Lypla1|chr1:4914347-4914846	0.306538573414923	.	.
chr1	4807592	4808091	chr1	5019201	5019700	Lypla1|chr1:5019201-5019700	0.374040042086539	.	.
chr1	4807592	4808091	chr1	5022621	5023120	Lypla1|chr1:5022621-5023120	0.159590615172597	.	.
chr1	4807592	4808091	chr1	5082818	5083317	Lypla1|chr1:5082818-5083317	0.196992579464608	.	.
chr1	4857480	4857979	chr1	4571692	4572191	Tcea1|chr1:4571692-4572191	0.182446664250814	.	.
chr1	4857480	4857979	chr1	5022621	5023120	Tcea1|chr1:5022621-5023120	0.172940742210278	.	.
chr1	4857480	4857979	chr1	5082818	5083317	Tcea1|chr1:5082818-5083317	0.172951302274364	.	.
chr1	4858123	4858622	chr1	4769856	4770355	Tcea1|chr1:4769856-4770355	0.210410378218526	.	.
chr1	4970513	4971012	chr1	4780007	4780506	Gm16041|chr1:4780007-4780506	0.165150833419879	.	.
chr1	4970513	4971012	chr1	5019201	5019700	Gm16041|chr1:5019201-5019700	0.279940015424963	.	.
chr1	5070122	5070621	chr1	4769856	4770355	Atp6v1h|chr1:4769856-4770355	0.404771882750612	.	.
chr1	5070122	5070621	chr1	4769856	4770355	Rgs20|chr1:4769856-4770355	0.404771882750612	.	.
chr1	5070122	5070621	chr1	4802535	4803034	Atp6v1h|chr1:4802535-4803034	0.142759532391186	.	.
chr1	5070122	5070621	chr1	4802535	4803034	Rgs20|chr1:4802535-4803034	0.142759532391186	.	.
chr1	5070122	5070621	chr1	4934258	4934757	Atp6v1h|chr1:4934258-4934757	0.297780310609874	.	.
chr1	5070122	5070621	chr1	4934258	4934757	Rgs20|chr1:4934258-4934757	0.297780310609874	.	.
chr1	5070122	5070621	chr1	5022621	5023120	Atp6v1h|chr1:5022621-5023120	0.202941360394281	.	.
chr1	5070122	5070621	chr1	5022621	5023120	Rgs20|chr1:5022621-5023120	0.202941360394281	.	.
chr1	7088594	7089093	chr1	6820891	6821390	Pcmtd1|chr1:6820891-6821390	0.23460690800454	.	.
chr1	7088594	7089093	chr1	6858934	6859433	Pcmtd1|chr1:6858934-6859433	0.235366331403944	.	.
chr1	7397174	7397673	chr1	7204719	7205218	Gm26901|chr1:7204719-7205218	0.196152551039578	.	.
chr1	7397174	7397673	chr1	7205959	7206458	Gm26901|chr1:7205959-7206458	0.167685973625638	.	.
chr1	7397174	7397673	chr1	7206575	7207074	Gm26901|chr1:7206575-7207074	0.281902596742381	.	.
chr1	7397174	7397673	chr1	7650440	7650939	Gm26901|chr1:7650440-7650939	0.208099054729765	.	.
chr1	7397837	7398336	chr1	7205959	7206458	Gm26901|chr1:7205959-7206458	0.244370865270025	.	.
chr1	7397837	7398336	chr1	7206575	7207074	Gm26901|chr1:7206575-7207074	0.42943864676977	.	.
chr1	7398342	7398841	chr1	7011691	7012190	Gm26901|chr1:7011691-7012190	0.273440314915736	.	.
chr1	7398342	7398841	chr1	7543474	7543973	Gm26901|chr1:7543474-7543973	0.16788806784691	.	.
chr1	9545042	9545541	chr1	9621361	9621860	Rrs1|chr1:9621361-9621860	0.224901469349382	.	.
chr1	9545042	9545541	chr1	9772700	9773199	Rrs1|chr1:9772700-9773199	0.2402794674202	.	.
chr1	9545042	9545541	chr1	9816219	9816718	Rrs1|chr1:9816219-9816718	0.163580218097974	.	.
chr1	9545042	9545541	chr1	9822313	9822812	Rrs1|chr1:9822313-9822812	0.136862326248937	.	.
chr1	9547814	9548313	chr1	9772700	9773199	Adhfe1|chr1:9772700-9773199	0.489397192094388	.	.
chr1	9630048	9630547	chr1	9621361	9621860	2610203C22Rik|chr1:9621361-9621860	0.230988824973704	.	.
chr1	9630048	9630547	chr1	9816219	9816718	2610203C22Rik|chr1:9816219-9816718	0.165662923800606	.	.
chr1	9630962	9631461	chr1	9848033	9848532	2610203C22Rik|chr1:9848033-9848532	0.162477639051424	.	.
chr1	9700259	9700758	chr1	9621361	9621860	Mybl1|chr1:9621361-9621860	0.339694915962246	.	.
chr1	9748256	9748755	chr1	9816219	9816718	1700034P13Rik|chr1:9816219-9816718	0.203422947618923	.	.
chr1	9748256	9748755	chr1	9816219	9816718	Vcpip1|chr1:9816219-9816718	0.203422947618923	.	.
chr1	9798078	9798577	chr1	9573148	9573647	Sgk3|chr1:9573148-9573647	0.19045632648817	.	.
chr1	9798078	9798577	chr1	9772700	9773199	Sgk3|chr1:9772700-9773199	0.145106374066899	.	.
chr1	9798078	9798577	chr1	9787246	9787745	Sgk3|chr1:9787246-9787745	0.164414324057536	.	.
chr1	9798078	9798577	chr1	9805302	9805801	Sgk3|chr1:9805302-9805801	0.1792073645682	.	.
chr1	9798078	9798577	chr1	9815710	9816209	Sgk3|chr1:9815710-9816209	0.290981280292875	.	.
chr1	9798078	9798577	chr1	9941510	9942009	Sgk3|chr1:9941510-9942009	0.176277974837901	.	.
chr1	9943920	9944419	chr1	9621361	9621860	Snhg6|chr1:9621361-9621860	0.308967283317028	.	.
chr1	9943920	9944419	chr1	9859855	9860354	Snhg6|chr1:9859855-9860354	0.226195844200963	.	.
chr1	9968004	9968503	chr1	9573148	9573647	Tcf24|chr1:9573148-9573647	0.25557797820663	.	.
chr1	9968004	9968503	chr1	9772700	9773199	Tcf24|chr1:9772700-9773199	0.242539751317555	.	.
chr1	9968004	9968503	chr1	9815710	9816209	Tcf24|chr1:9815710-9816209	0.213308607843513	.	.
chr1	9968004	9968503	chr1	9822313	9822812	Tcf24|chr1:9822313-9822812	0.133010797158973	.	.
chr1	9968004	9968503	chr1	9941510	9942009	Tcf24|chr1:9941510-9942009	0.141547204097046	.	.
chr1	10008928	10009427	chr1	10142273	10142772	Ppp1r42|chr1:10142273-10142772	0.13385875232377	.	.
chr1	10037697	10038196	chr1	10039501	10040000	Cops5|chr1:10039501-10040000	0.189225888422538	.	.
chr1	10037697	10038196	chr1	10039501	10040000	Cspp1|chr1:10039501-10040000	0.189225888422538	.	.
chr1	10037697	10038196	chr1	10099466	10099965	Cops5|chr1:10099466-10099965	0.287784621940302	.	.
chr1	10037697	10038196	chr1	10099466	10099965	Cspp1|chr1:10099466-10099965	0.287784621940302	.	.
chr1	10037697	10038196	chr1	10148153	10148652	Cops5|chr1:10148153-10148652	0.20486462487242	.	.
chr1	10037697	10038196	chr1	10148153	10148652	Cspp1|chr1:10148153-10148652	0.20486462487242	.	.
chr1	10037697	10038196	chr1	10155854	10156353	Cops5|chr1:10155854-10156353	0.192839352494169	.	.
chr1	10037697	10038196	chr1	10155854	10156353	Cspp1|chr1:10155854-10156353	0.192839352494169	.	.
chr1	10037697	10038196	chr1	10300525	10301024	Cops5|chr1:10300525-10301024	0.303885412112375	.	.
chr1	10037697	10038196	chr1	10300525	10301024	Cspp1|chr1:10300525-10301024	0.303885412112375	.	.
chr1	10232855	10233354	chr1	10007180	10007679	Arfgef1|chr1:10007180-10007679	0.155942466105763	.	.
chr1	10232855	10233354	chr1	10142798	10143297	Arfgef1|chr1:10142798-10143297	0.173211361667206	.	.
chr1	10232855	10233354	chr1	10148153	10148652	Arfgef1|chr1:10148153-10148652	0.174869298907764	.	.
chr1	11413910	11414409	chr1	11329420	11329919	A830018L16Rik|chr1:11329420-11329919	0.262472734225773	.	.
chr1	11413910	11414409	chr1	11330143	11330642	A830018L16Rik|chr1:11330143-11330642	0.174499519431095	.	.
chr1	12691748	12692247	chr1	12435230	12435729	Sulf1|chr1:12435230-12435729	0.193440480610033	.	.
chr1	12691748	12692247	chr1	12500397	12500896	Sulf1|chr1:12500397-12500896	0.15448641552422	.	.
chr1	12691748	12692247	chr1	12571921	12572420	Sulf1|chr1:12571921-12572420	0.14503603659785	.	.
chr1	12692265	12692764	chr1	12435849	12436348	Sulf1|chr1:12435849-12436348	0.301141724228298	.	.
chr1	12692265	12692764	chr1	12489190	12489689	Sulf1|chr1:12489190-12489689	0.133196156420073	.	.
chr1	12692265	12692764	chr1	12555862	12556361	Sulf1|chr1:12555862-12556361	0.232227012031306	.	.
chr1	12692874	12693373	chr1	12572741	12573240	Sulf1|chr1:12572741-12573240	0.186180360238789	.	.
chr1	12991973	12992472	chr1	12825337	12825836	Slco5a1|chr1:12825337-12825836	0.224627813322798	.	.
chr1	12991973	12992472	chr1	12825935	12826434	Slco5a1|chr1:12825935-12826434	0.144789878825994	.	.
chr1	12991973	12992472	chr1	13042273	13042772	Slco5a1|chr1:13042273-13042772	0.259280487036346	.	.
chr1	12991973	12992472	chr1	13152548	13153047	Slco5a1|chr1:13152548-13153047	0.145147722429062	.	.
chr1	12991973	12992472	chr1	13203717	13204216	Slco5a1|chr1:13203717-13204216	0.220788664614516	.	.
chr1	12992497	12992996	chr1	12795662	12796161	Slco5a1|chr1:12795662-12796161	0.215418017295743	.	.
chr1	12992497	12992996	chr1	12825337	12825836	Slco5a1|chr1:12825337-12825836	0.259832246145182	.	.
chr1	12992497	12992996	chr1	12825935	12826434	Slco5a1|chr1:12825935-12826434	0.189714508379211	.	.
chr1	12992497	12992996	chr1	13042273	13042772	Slco5a1|chr1:13042273-13042772	0.214365166121197	.	.
chr1	12992497	12992996	chr1	13050036	13050535	Slco5a1|chr1:13050036-13050535	0.14571734397226	.	.
chr1	12992497	12992996	chr1	13152548	13153047	Slco5a1|chr1:13152548-13153047	0.203198904915946	.	.
chr1	12992497	12992996	chr1	13171261	13171760	Slco5a1|chr1:13171261-13171760	0.147320852974288	.	.
chr1	12992497	12992996	chr1	13203717	13204216	Slco5a1|chr1:13203717-13204216	0.336469186764551	.	.
chr1	13372876	13373375	chr1	13134273	13134772	Ncoa2|chr1:13134273-13134772	0.288783177797688	.	.
chr1	13372876	13373375	chr1	13266642	13267141	Ncoa2|chr1:13266642-13267141	0.301522647850522	.	.
chr1	13372876	13373375	chr1	13517094	13517593	Ncoa2|chr1:13517094-13517593	0.155691890665912	.	.
chr1	13373516	13374015	chr1	13004806	13005305	Ncoa2|chr1:13004806-13005305	0.227064669299827	.	.
chr1	13373516	13374015	chr1	13050036	13050535	Ncoa2|chr1:13050036-13050535	0.189541100115282	.	.
chr1	13373516	13374015	chr1	13203717	13204216	Ncoa2|chr1:13203717-13204216	0.172081589689462	.	.
chr1	13373516	13374015	chr1	13425930	13426429	Ncoa2|chr1:13425930-13426429	0.206703941300085	.	.
chr1	13373516	13374015	chr1	13426757	13427256	Ncoa2|chr1:13426757-13427256	0.166988417941268	.	.
chr1	13373516	13374015	chr1	13500447	13500946	Ncoa2|chr1:13500447-13500946	0.167039903415689	.	.
chr1	13373516	13374015	chr1	13706254	13706753	Ncoa2|chr1:13706254-13706753	0.194340695481115	.	.
chr1	13374356	13374855	chr1	13329432	13329931	Ncoa2|chr1:13329432-13329931	0.159318251964484	.	.
chr1	13374356	13374855	chr1	13425930	13426429	Ncoa2|chr1:13425930-13426429	0.139227049851846	.	.
chr1	13374356	13374855	chr1	13500447	13500946	Ncoa2|chr1:13500447-13500946	0.143031663121069	.	.
chr1	13589563	13590062	chr1	13372290	13372789	Tram1|chr1:13372290-13372789	0.150539770379194	.	.
chr1	13589563	13590062	chr1	13706254	13706753	Tram1|chr1:13706254-13706753	0.148101942757414	.	.
chr1	13589563	13590062	chr1	13779868	13780367	Tram1|chr1:13779868-13780367	0.225925651522888	.	.
chr1	13589563	13590062	chr1	13789111	13789610	Tram1|chr1:13789111-13789610	0.222268540704019	.	.
chr1	13659706	13660205	chr1	13779868	13780367	Lactb2|chr1:13779868-13780367	0.16066385646403	.	.
chr1	13660314	13660813	chr1	13516522	13517021	Lactb2|chr1:13516522-13517021	0.197442443638508	.	.
chr1	13660314	13660813	chr1	13531462	13531961	Lactb2|chr1:13531462-13531961	0.135288249953075	.	.
chr1	14309549	14310048	chr1	14181453	14181952	Eya1|chr1:14181453-14181952	0.366246927489301	.	.
chr1	14309549	14310048	chr1	14467327	14467826	Eya1|chr1:14467327-14467826	0.14810383047471	.	.
chr1	14309549	14310048	chr1	14506500	14506999	Eya1|chr1:14506500-14506999	0.314718548896254	.	.
chr1	14309549	14310048	chr1	14506500	14506999	Eya1|chr1:14506500-14506999	0.314718548896255	.	.
chr1	14309549	14310048	chr1	14570645	14571144	Eya1|chr1:14570645-14571144	0.161810326388909	.	.
chr1	14309549	14310048	chr1	14739996	14740495	Eya1|chr1:14739996-14740495	0.137502617495308	.	.
chr1	14310341	14310840	chr1	14181453	14181952	Eya1|chr1:14181453-14181952	0.325052427626957	.	.
chr1	14310341	14310840	chr1	14467327	14467826	Eya1|chr1:14467327-14467826	0.182207419196055	.	.
chr1	14310341	14310840	chr1	14506500	14506999	Eya1|chr1:14506500-14506999	0.201742742833905	.	.
chr1	14310341	14310840	chr1	14739996	14740495	Eya1|chr1:14739996-14740495	0.134519383104158	.	.
chr1	14918622	14919121	chr1	14952257	14952756	Trpa1|chr1:14952257-14952756	0.131357302228979	.	.
chr1	15805340	15805839	chr1	15644624	15645123	Terf1|chr1:15644624-15645123	0.153069567314079	.	.
chr1	15805340	15805839	chr1	16022263	16022762	Terf1|chr1:16022263-16022762	0.143181061968803	.	.
chr1	15805340	15805839	chr1	16116059	16116558	Terf1|chr1:16116059-16116558	0.327456984666185	.	.
chr1	15805340	15805839	chr1	16117708	16118207	Terf1|chr1:16117708-16118207	0.208964743464044	.	.
chr1	15806083	15806582	chr1	15814928	15815427	Terf1|chr1:15814928-15815427	0.220395863491829	.	.
chr1	15806083	15806582	chr1	15865918	15866417	Terf1|chr1:15865918-15866417	0.173526129539176	.	.
chr1	15806083	15806582	chr1	15902414	15902913	Terf1|chr1:15902414-15902913	0.140945691620393	.	.
chr1	15806083	15806582	chr1	16091635	16092134	Terf1|chr1:16091635-16092134	0.156606923231582	.	.
chr1	15806083	15806582	chr1	16128272	16128771	Terf1|chr1:16128272-16128771	0.174372487153833	.	.
chr1	15806083	15806582	chr1	16154823	16155322	Terf1|chr1:16154823-16155322	0.279837067007942	.	.
chr1	15892493	15892992	chr1	15644624	15645123	Sbspon|chr1:15644624-15645123	0.361968032563621	.	.
chr1	15892493	15892992	chr1	16022263	16022762	Sbspon|chr1:16022263-16022762	0.185935506611508	.	.
chr1	15892493	15892992	chr1	16116059	16116558	Sbspon|chr1:16116059-16116558	0.165181368311469	.	.
chr1	16093096	16093595	chr1	15881082	15881581	4930444P10Rik|chr1:15881082-15881581	0.373237062510033	.	.
chr1	16093096	16093595	chr1	15993491	15993990	4930444P10Rik|chr1:15993491-15993990	0.218961331577249	.	.
chr1	16093096	16093595	chr1	16122764	16123263	4930444P10Rik|chr1:16122764-16123263	0.273368507279719	.	.
chr1	16104453	16104952	chr1	15773154	15773653	Rpl7|chr1:15773154-15773653	0.14823474266136	.	.
chr1	16104453	16104952	chr1	15877110	15877609	Rpl7|chr1:15877110-15877609	0.285228261661042	.	.
chr1	16104453	16104952	chr1	15902414	15902913	Rpl7|chr1:15902414-15902913	0.140557233806328	.	.
chr1	16104453	16104952	chr1	16117708	16118207	Rpl7|chr1:16117708-16118207	0.147919167233427	.	.
chr1	16104453	16104952	chr1	16225107	16225606	Rpl7|chr1:16225107-16225606	0.208258858268683	.	.
chr1	16104453	16104952	chr1	16433354	16433853	Rpl7|chr1:16433354-16433853	0.218442684465265	.	.
chr1	16105563	16106062	chr1	15791827	15792326	Rdh10|chr1:15791827-15792326	0.283176802465125	.	.
chr1	16105563	16106062	chr1	16237212	16237711	Rdh10|chr1:16237212-16237711	0.191729344221338	.	.
chr1	16105563	16106062	chr1	16295762	16296261	Rdh10|chr1:16295762-16296261	0.22632490154158	.	.
chr1	16519035	16519534	chr1	16565311	16565810	Stau2|chr1:16565311-16565810	0.309093753524794	.	.
chr1	16519035	16519534	chr1	16675616	16676115	Stau2|chr1:16675616-16676115	0.338996053959937	.	.
chr1	16519761	16520260	chr1	16540422	16540921	Stau2|chr1:16540422-16540921	0.13511467050361	.	.
chr1	16619102	16619601	chr1	16408282	16408781	Ube2w|chr1:16408282-16408781	0.158407236526422	.	.
chr1	16619102	16619601	chr1	16565311	16565810	Ube2w|chr1:16565311-16565810	0.182973598575138	.	.
chr1	16619102	16619601	chr1	16817554	16818053	Ube2w|chr1:16817554-16818053	0.354469735171228	.	.
chr1	16619102	16619601	chr1	16824332	16824831	Ube2w|chr1:16824332-16824831	0.369716209913232	.	.
chr1	16656744	16657243	chr1	16817554	16818053	D030040B21Rik|chr1:16817554-16818053	0.144120835165718	.	.
chr1	16656744	16657243	chr1	16817554	16818053	Eloc|chr1:16817554-16818053	0.144120835165718	.	.
chr1	16657258	16657757	chr1	16540422	16540921	D030040B21Rik|chr1:16540422-16540921	0.308498897751188	.	.
chr1	16657258	16657757	chr1	16540422	16540921	Eloc|chr1:16540422-16540921	0.308498897751188	.	.
chr1	16657258	16657757	chr1	16564742	16565241	D030040B21Rik|chr1:16564742-16565241	0.216099391568576	.	.
chr1	16657258	16657757	chr1	16564742	16565241	Eloc|chr1:16564742-16565241	0.216099391568576	.	.
chr1	16665581	16666080	chr1	16586933	16587432	Tmem70|chr1:16586933-16587432	0.368935039770718	.	.
chr1	16665581	16666080	chr1	16586933	16587432	Tmem70|chr1:16586933-16587432	0.368935039770719	.	.
chr1	16688506	16689005	chr1	16440142	16440641	Ly96|chr1:16440142-16440641	0.171204996598664	.	.
chr1	16688506	16689005	chr1	16606607	16607106	Ly96|chr1:16606607-16607106	0.31158413696084	.	.
chr1	17097078	17097577	chr1	17009588	17010087	Jph1|chr1:17009588-17010087	0.146560397909326	.	.
chr1	17097078	17097577	chr1	17096566	17097065	Jph1|chr1:17096566-17097065	0.390905613639825	.	.
chr1	17097665	17098164	chr1	16798252	16798751	Jph1|chr1:16798252-16798751	0.177814617848382	.	.
chr1	17097665	17098164	chr1	17009588	17010087	Jph1|chr1:17009588-17010087	0.141280773176529	.	.
chr1	17097665	17098164	chr1	17096566	17097065	Jph1|chr1:17096566-17097065	0.149831095413581	.	.
chr1	17727070	17727569	chr1	17484375	17484874	Crispld1|chr1:17484375-17484874	0.280358948656854	.	.
chr1	17727070	17727569	chr1	17484375	17484874	Gm16070|chr1:17484375-17484874	0.280358948656854	.	.
chr1	20820187	20820686	chr1	20513637	20514136	Mcm3|chr1:20513637-20514136	0.236694752158839	.	.
chr1	20820187	20820686	chr1	20554332	20554831	Mcm3|chr1:20554332-20554831	0.216632334567785	.	.
chr1	20820187	20820686	chr1	20845574	20846073	Mcm3|chr1:20845574-20846073	0.28484253654519	.	.
chr1	20820187	20820686	chr1	20940187	20940686	Mcm3|chr1:20940187-20940686	0.22004676144108	.	.
chr1	20820187	20820686	chr1	20997206	20997705	Mcm3|chr1:20997206-20997705	0.156307523288161	.	.
chr1	20820187	20820686	chr1	21084587	21085086	Mcm3|chr1:21084587-21085086	0.308309489433763	.	.
chr1	20820187	20820686	chr1	21101196	21101695	Mcm3|chr1:21101196-21101695	0.207508042670761	.	.
chr1	20890311	20890810	chr1	20940187	20940686	6720483E21Rik|chr1:20940187-20940686	0.169660624925606	.	.
chr1	20890311	20890810	chr1	20940187	20940686	Paqr8|chr1:20940187-20940686	0.169660624925606	.	.
chr1	20890311	20890810	chr1	20999357	20999856	6720483E21Rik|chr1:20999357-20999856	0.170422492432093	.	.
chr1	20890311	20890810	chr1	20999357	20999856	Paqr8|chr1:20999357-20999856	0.170422492432093	.	.
chr1	20890311	20890810	chr1	21101196	21101695	6720483E21Rik|chr1:21101196-21101695	0.266011541668846	.	.
chr1	20890311	20890810	chr1	21101196	21101695	Paqr8|chr1:21101196-21101695	0.266011541668846	.	.
chr1	20890857	20891356	chr1	20513637	20514136	6720483E21Rik|chr1:20513637-20514136	0.36639975142727	.	.
chr1	20890857	20891356	chr1	20513637	20514136	Paqr8|chr1:20513637-20514136	0.36639975142727	.	.
chr1	20890857	20891356	chr1	20551299	20551798	6720483E21Rik|chr1:20551299-20551798	0.14442316504288	.	.
chr1	20890857	20891356	chr1	20551299	20551798	Paqr8|chr1:20551299-20551798	0.14442316504288	.	.
chr1	20890857	20891356	chr1	20554332	20554831	6720483E21Rik|chr1:20554332-20554831	0.234526615026498	.	.
chr1	20890857	20891356	chr1	20554332	20554831	Paqr8|chr1:20554332-20554831	0.234526615026498	.	.
chr1	20890857	20891356	chr1	20845574	20846073	6720483E21Rik|chr1:20845574-20846073	0.273148875694975	.	.
chr1	20890857	20891356	chr1	20845574	20846073	Paqr8|chr1:20845574-20846073	0.273148875694975	.	.
chr1	20951400	20951899	chr1	20677928	20678427	Efhc1|chr1:20677928-20678427	0.184026115344075	.	.
chr1	20951400	20951899	chr1	20912038	20912537	Efhc1|chr1:20912038-20912537	0.18288801756021	.	.
chr1	20951400	20951899	chr1	20912547	20913046	Efhc1|chr1:20912547-20913046	0.411529936084434	.	.
chr1	20951400	20951899	chr1	20990220	20990719	Efhc1|chr1:20990220-20990719	0.150913645844672	.	.
chr1	20951400	20951899	chr1	20999357	20999856	Efhc1|chr1:20999357-20999856	0.149679834515927	.	.
chr1	20951400	20951899	chr1	21014419	21014918	Efhc1|chr1:21014419-21014918	0.270848932380434	.	.
chr1	21079134	21079633	chr1	20912547	20913046	Gm28287|chr1:20912547-20913046	0.168866876500484	.	.
chr1	21079134	21079633	chr1	20912547	20913046	Tram2|chr1:20912547-20913046	0.168866876500484	.	.
chr1	21079134	21079633	chr1	20938964	20939463	Gm28287|chr1:20938964-20939463	0.153545284328312	.	.
chr1	21079134	21079633	chr1	20938964	20939463	Tram2|chr1:20938964-20939463	0.153545284328312	.	.
chr1	21079134	21079633	chr1	20990220	20990719	Gm28287|chr1:20990220-20990719	0.180925475165816	.	.
chr1	21079134	21079633	chr1	20990220	20990719	Tram2|chr1:20990220-20990719	0.180925475165816	.	.
chr1	21079134	21079633	chr1	20997206	20997705	Gm28287|chr1:20997206-20997705	0.36479352646072	.	.
chr1	21079134	21079633	chr1	20997206	20997705	Tram2|chr1:20997206-20997705	0.36479352646072	.	.
chr1	21079134	21079633	chr1	21053077	21053576	Gm28287|chr1:21053077-21053576	0.183154348409471	.	.
chr1	21079134	21079633	chr1	21053077	21053576	Tram2|chr1:21053077-21053576	0.183154348409471	.	.
chr1	21079134	21079633	chr1	21101196	21101695	Gm28287|chr1:21101196-21101695	0.280920686868215	.	.
chr1	21079134	21079633	chr1	21101196	21101695	Tram2|chr1:21101196-21101695	0.280920686868215	.	.
chr1	21079134	21079633	chr1	21208882	21209381	Gm28287|chr1:21208882-21209381	0.156960186027355	.	.
chr1	21079134	21079633	chr1	21208882	21209381	Tram2|chr1:21208882-21209381	0.156960186027355	.	.
chr1	21079134	21079633	chr1	21246260	21246759	Gm28287|chr1:21246260-21246759	0.164345575218536	.	.
chr1	21079134	21079633	chr1	21246260	21246759	Tram2|chr1:21246260-21246759	0.164345575218536	.	.
chr1	21218543	21219042	chr1	20845574	20846073	Tmem14a|chr1:20845574-20846073	0.181422681372743	.	.
chr1	21218543	21219042	chr1	21052568	21053067	Tmem14a|chr1:21052568-21053067	0.166058119778619	.	.
chr1	21218543	21219042	chr1	21101196	21101695	Tmem14a|chr1:21101196-21101695	0.133047653210156	.	.
chr1	21218543	21219042	chr1	21246260	21246759	Tmem14a|chr1:21246260-21246759	0.173676762081907	.	.
chr1	21218543	21219042	chr1	21411526	21412025	Tmem14a|chr1:21411526-21412025	0.284372997112587	.	.
chr1	21218543	21219042	chr1	21412060	21412559	Tmem14a|chr1:21412060-21412559	0.139009136966434	.	.
chr1	21271420	21271919	chr1	21041367	21041866	Gm28836|chr1:21041367-21041866	0.141803771672637	.	.
chr1	21271420	21271919	chr1	21101196	21101695	Gm28836|chr1:21101196-21101695	0.235805122435447	.	.
chr1	22805771	22806270	chr1	23173314	23173813	Rims1|chr1:23173314-23173813	0.140771724341619	.	.
chr1	23921626	23922125	chr1	23834800	23835299	Smap1|chr1:23834800-23835299	0.242439131819796	.	.
chr1	23921626	23922125	chr1	23884965	23885464	Smap1|chr1:23884965-23885464	0.208034841025038	.	.
chr1	23921626	23922125	chr1	23935025	23935524	Smap1|chr1:23935025-23935524	0.318055355809859	.	.
chr1	23921626	23922125	chr1	24137077	24137576	Smap1|chr1:24137077-24137576	0.132099585273412	.	.
chr1	23922128	23922627	chr1	23705548	23706047	Smap1|chr1:23705548-23706047	0.141119356510781	.	.
chr1	23922128	23922627	chr1	23827010	23827509	Smap1|chr1:23827010-23827509	0.329950405014428	.	.
chr1	23922128	23922627	chr1	24047062	24047561	Smap1|chr1:24047062-24047561	0.175552952249938	.	.
chr1	24005456	24005955	chr1	23827010	23827509	Sdhaf4|chr1:23827010-23827509	0.148766992136834	.	.
chr1	24005456	24005955	chr1	23867272	23867771	Sdhaf4|chr1:23867272-23867771	0.317585288711076	.	.
chr1	24099649	24100148	chr1	23763682	23764181	Fam135a|chr1:23763682-23764181	0.162320764194359	.	.
chr1	24099649	24100148	chr1	23884965	23885464	Fam135a|chr1:23884965-23885464	0.159200870443007	.	.
chr1	24100186	24100685	chr1	23763682	23764181	Fam135a|chr1:23763682-23764181	0.229318491523871	.	.
chr1	24100186	24100685	chr1	23834800	23835299	Fam135a|chr1:23834800-23835299	0.136700130108627	.	.
chr1	24586286	24586785	chr1	24526738	24527237	Col19a1|chr1:24526738-24527237	0.223187333587976	.	.
chr1	24586286	24586785	chr1	24558122	24558621	Col19a1|chr1:24558122-24558621	0.221608573376011	.	.
chr1	24586286	24586785	chr1	24614797	24615296	Col19a1|chr1:24614797-24615296	0.193906299548968	.	.
chr1	24586286	24586785	chr1	24682594	24683093	Col19a1|chr1:24682594-24683093	0.232105927851854	.	.
chr1	24678265	24678764	chr1	24526738	24527237	Lmbrd1|chr1:24526738-24527237	0.360978215427644	.	.
chr1	24678265	24678764	chr1	24558122	24558621	Lmbrd1|chr1:24558122-24558621	0.151788401959468	.	.
chr1	24678265	24678764	chr1	24611656	24612155	Lmbrd1|chr1:24611656-24612155	0.417530958765397	.	.
chr1	24678265	24678764	chr1	24613347	24613846	Lmbrd1|chr1:24613347-24613846	0.32769406882624	.	.
chr1	24678265	24678764	chr1	24614093	24614592	Lmbrd1|chr1:24614093-24614592	0.187906306765052	.	.
chr1	24678265	24678764	chr1	24614797	24615296	Lmbrd1|chr1:24614797-24615296	0.453179977604614	.	.
chr1	24678265	24678764	chr1	24615721	24616220	Lmbrd1|chr1:24615721-24616220	0.276386016168306	.	.
chr1	24679014	24679513	chr1	24526738	24527237	Lmbrd1|chr1:24526738-24527237	0.290971621007823	.	.
chr1	24679014	24679513	chr1	24696614	24697113	Lmbrd1|chr1:24696614-24697113	0.159499466197681	.	.
chr1	24679014	24679513	chr1	24698016	24698515	Lmbrd1|chr1:24698016-24698515	0.154157453701041	.	.
chr1	24679014	24679513	chr1	24763161	24763660	Lmbrd1|chr1:24763161-24763660	0.312239768398176	.	.
chr1	30872795	30873294	chr1	30594623	30595122	Phf3|chr1:30594623-30595122	0.185870951144751	.	.
chr1	30872795	30873294	chr1	30594623	30595122	Phf3|chr1:30594623-30595122	0.185870951144752	.	.
chr1	30873430	30873929	chr1	30950920	30951419	Phf3|chr1:30950920-30951419	0.254184356481581	.	.
chr1	30873430	30873929	chr1	31072896	31073395	Phf3|chr1:31072896-31073395	0.180463411950748	.	.
chr1	30873430	30873929	chr1	31093898	31094397	Phf3|chr1:31093898-31094397	0.188078582043253	.	.
chr1	30873942	30874441	chr1	31111893	31112392	Phf3|chr1:31111893-31112392	0.182665403775426	.	.
chr1	30873942	30874441	chr1	31153918	31154417	Phf3|chr1:31153918-31154417	0.264360432521099	.	.
chr1	30949080	30949579	chr1	31072896	31073395	Ptp4a1|chr1:31072896-31073395	0.290442081740562	.	.
chr1	30949080	30949579	chr1	31093898	31094397	Ptp4a1|chr1:31093898-31094397	0.147989712409211	.	.
chr1	30949582	30950081	chr1	31072896	31073395	Ptp4a1|chr1:31072896-31073395	0.279577212449101	.	.
chr1	30949582	30950081	chr1	31093898	31094397	Ptp4a1|chr1:31093898-31094397	0.221546108135772	.	.
chr1	30949582	30950081	chr1	31117623	31118122	Ptp4a1|chr1:31117623-31118122	0.16913422171942	.	.
chr1	33669575	33670074	chr1	33527359	33527858	Prim2|chr1:33527359-33527858	0.27763178687725	.	.
chr1	33669575	33670074	chr1	33527359	33527858	Prim2|chr1:33527359-33527858	0.277631786877251	.	.
chr1	33669575	33670074	chr1	33684431	33684930	Prim2|chr1:33684431-33684930	0.183747600709935	.	.
chr1	33670156	33670655	chr1	33362360	33362859	Prim2|chr1:33362360-33362859	0.266538407731927	.	.
chr1	33670156	33670655	chr1	33454813	33455312	Prim2|chr1:33454813-33455312	0.164337713557568	.	.
chr1	33670156	33670655	chr1	33502331	33502830	Prim2|chr1:33502331-33502830	0.130621695888255	.	.
chr1	33670156	33670655	chr1	33527359	33527858	Prim2|chr1:33527359-33527858	0.600104336223057	.	.
chr1	33670156	33670655	chr1	33577740	33578239	Prim2|chr1:33577740-33578239	0.204100209350302	.	.
chr1	33670156	33670655	chr1	33603289	33603788	Prim2|chr1:33603289-33603788	0.209207487952821	.	.
chr1	33670156	33670655	chr1	33645576	33646075	Prim2|chr1:33645576-33646075	0.155289014393014	.	.
chr1	33670156	33670655	chr1	33647134	33647633	Prim2|chr1:33647134-33647633	0.257426377003172	.	.
chr1	33670156	33670655	chr1	33684431	33684930	Prim2|chr1:33684431-33684930	0.359439827120089	.	.
chr1	33719875	33720374	chr1	33625814	33626313	Rab23|chr1:33625814-33626313	0.186141976178742	.	.
chr1	34439491	34439990	chr1	34434117	34434616	Ccdc115|chr1:34434117-34434616	0.297487462772226	.	.
chr1	34439491	34439990	chr1	34434117	34434616	Imp4|chr1:34434117-34434616	0.297487462772226	.	.
chr1	34439491	34439990	chr1	34434650	34435149	Ccdc115|chr1:34434650-34435149	0.243995084080002	.	.
chr1	34439491	34439990	chr1	34434650	34435149	Imp4|chr1:34434650-34435149	0.243995084080002	.	.
chr1	34439491	34439990	chr1	34462689	34463188	Ccdc115|chr1:34462689-34463188	0.178890586236358	.	.
chr1	34439491	34439990	chr1	34462689	34463188	Imp4|chr1:34462689-34463188	0.178890586236358	.	.
chr1	34439491	34439990	chr1	34583679	34584178	Ccdc115|chr1:34583679-34584178	0.148209519111568	.	.
chr1	34439491	34439990	chr1	34583679	34584178	Imp4|chr1:34583679-34584178	0.148209519111568	.	.
chr1	34439491	34439990	chr1	34602327	34602826	Ccdc115|chr1:34602327-34602826	0.236768682889312	.	.
chr1	34439491	34439990	chr1	34602327	34602826	Imp4|chr1:34602327-34602826	0.236768682889312	.	.
chr1	34439491	34439990	chr1	34665018	34665517	Ccdc115|chr1:34665018-34665517	0.374903376644577	.	.
chr1	34439491	34439990	chr1	34665018	34665517	Imp4|chr1:34665018-34665517	0.374903376644577	.	.
chr1	34459438	34459937	chr1	34389546	34390045	Ptpn18|chr1:34389546-34390045	0.156630332468178	.	.
chr1	34459438	34459937	chr1	34642414	34642913	Ptpn18|chr1:34642414-34642913	0.24502389636827	.	.
chr1	34485782	34486281	chr1	34434117	34434616	4930568A12Rik|chr1:34434117-34434616	0.262461524466055	.	.
chr1	34579442	34579941	chr1	34389546	34390045	1700101I19Rik|chr1:34389546-34390045	0.159674803813873	.	.
chr1	34579442	34579941	chr1	34389546	34390045	Amer3|chr1:34389546-34390045	0.159674803813873	.	.
chr1	34579442	34579941	chr1	34434650	34435149	1700101I19Rik|chr1:34434650-34435149	0.194375651315017	.	.
chr1	34579442	34579941	chr1	34434650	34435149	Amer3|chr1:34434650-34435149	0.194375651315017	.	.
chr1	34579442	34579941	chr1	34665018	34665517	1700101I19Rik|chr1:34665018-34665517	0.217597591847103	.	.
chr1	34579442	34579941	chr1	34665018	34665517	Amer3|chr1:34665018-34665517	0.217597591847103	.	.
chr1	34579442	34579941	chr1	34808355	34808854	1700101I19Rik|chr1:34808355-34808854	0.198616085916681	.	.
chr1	34579442	34579941	chr1	34808355	34808854	Amer3|chr1:34808355-34808854	0.198616085916681	.	.
chr1	34579442	34579941	chr1	34864214	34864713	1700101I19Rik|chr1:34864214-34864713	0.227096679972729	.	.
chr1	34579442	34579941	chr1	34864214	34864713	Amer3|chr1:34864214-34864713	0.227096679972729	.	.
chr1	34579442	34579941	chr1	34867150	34867649	1700101I19Rik|chr1:34867150-34867649	0.139638528262092	.	.
chr1	34579442	34579941	chr1	34867150	34867649	Amer3|chr1:34867150-34867649	0.139638528262092	.	.
chr1	34579442	34579941	chr1	34891506	34892005	1700101I19Rik|chr1:34891506-34892005	0.278566702184824	.	.
chr1	34579442	34579941	chr1	34891506	34892005	Amer3|chr1:34891506-34892005	0.278566702184824	.	.
chr1	34579442	34579941	chr1	34972914	34973413	1700101I19Rik|chr1:34972914-34973413	0.283338370479753	.	.
chr1	34579442	34579941	chr1	34972914	34973413	Amer3|chr1:34972914-34973413	0.283338370479753	.	.
chr1	34677895	34678394	chr1	34298475	34298974	Arhgef4|chr1:34298475-34298974	0.193825926782735	.	.
chr1	34677895	34678394	chr1	34434117	34434616	Arhgef4|chr1:34434117-34434616	0.150473240984456	.	.
chr1	34677895	34678394	chr1	34434650	34435149	Arhgef4|chr1:34434650-34435149	0.214876188279907	.	.
chr1	34677895	34678394	chr1	34665018	34665517	Arhgef4|chr1:34665018-34665517	0.188820891232077	.	.
chr1	34677895	34678394	chr1	34814010	34814509	Arhgef4|chr1:34814010-34814509	0.312223543128469	.	.
chr1	34677895	34678394	chr1	34864214	34864713	Arhgef4|chr1:34864214-34864713	0.132158464332085	.	.
chr1	34801460	34801959	chr1	34665018	34665517	Arhgef4|chr1:34665018-34665517	0.214996164059038	.	.
chr1	34801460	34801959	chr1	34766830	34767329	Arhgef4|chr1:34766830-34767329	0.135585518403256	.	.
chr1	34801460	34801959	chr1	34808355	34808854	Arhgef4|chr1:34808355-34808854	0.35100723744882	.	.
chr1	34801460	34801959	chr1	34867150	34867649	Arhgef4|chr1:34867150-34867649	0.132651410606862	.	.
chr1	34842804	34843303	chr1	34700679	34701178	Fam168b|chr1:34700679-34701178	0.262498869310417	.	.
chr1	34842804	34843303	chr1	34738307	34738806	Fam168b|chr1:34738307-34738806	0.15615532801198	.	.
chr1	34842804	34843303	chr1	34766830	34767329	Fam168b|chr1:34766830-34767329	0.433984175501653	.	.
chr1	34842804	34843303	chr1	34814010	34814509	Fam168b|chr1:34814010-34814509	0.322484437594268	.	.
chr1	34842804	34843303	chr1	34864214	34864713	Fam168b|chr1:34864214-34864713	0.155708631332348	.	.
chr1	34842804	34843303	chr1	34982952	34983451	Fam168b|chr1:34982952-34983451	0.18767434692595	.	.
chr1	34849768	34850267	chr1	34808355	34808854	Plekhb2|chr1:34808355-34808854	0.164823376556974	.	.
chr1	36068061	36068560	chr1	36064836	36065335	Hs6st1|chr1:36064836-36065335	0.258510886519202	.	.
chr1	36068061	36068560	chr1	36118311	36118810	Hs6st1|chr1:36118311-36118810	0.178491202550905	.	.
chr1	36068061	36068560	chr1	36303259	36303758	Hs6st1|chr1:36303259-36303758	0.178511140408947	.	.
chr1	36068061	36068560	chr1	36353861	36354360	Hs6st1|chr1:36353861-36354360	0.154263681619587	.	.
chr1	36068061	36068560	chr1	36492300	36492799	Hs6st1|chr1:36492300-36492799	0.238530658455859	.	.
chr1	36244101	36244600	chr1	36089912	36090411	Uggt1|chr1:36089912-36090411	0.172819082904785	.	.
chr1	36244101	36244600	chr1	36118311	36118810	Uggt1|chr1:36118311-36118810	0.184866060219593	.	.
chr1	36244101	36244600	chr1	36353861	36354360	Uggt1|chr1:36353861-36354360	0.404754294529374	.	.
chr1	36244101	36244600	chr1	36417900	36418399	Uggt1|chr1:36417900-36418399	0.240478128354742	.	.
chr1	36307414	36307913	chr1	36079640	36080139	Arid5a|chr1:36079640-36080139	0.164418909867143	.	.
chr1	36307414	36307913	chr1	36091128	36091627	Arid5a|chr1:36091128-36091627	0.245005237130928	.	.
chr1	36307414	36307913	chr1	36118311	36118810	Arid5a|chr1:36118311-36118810	0.274407541226264	.	.
chr1	36307414	36307913	chr1	36492300	36492799	Arid5a|chr1:36492300-36492799	0.296877993311312	.	.
chr1	36307414	36307913	chr1	36534726	36535225	Arid5a|chr1:36534726-36535225	0.187495099740708	.	.
chr1	36307414	36307913	chr1	36539194	36539693	Arid5a|chr1:36539194-36539693	0.250065611009195	.	.
chr1	36307414	36307913	chr1	36570367	36570866	Arid5a|chr1:36570367-36570866	0.161452141696412	.	.
chr1	36307414	36307913	chr1	36580844	36581343	Arid5a|chr1:36580844-36581343	0.169086987505242	.	.
chr1	36307414	36307913	chr1	36634901	36635400	Arid5a|chr1:36634901-36635400	0.328232863121983	.	.
chr1	36307414	36307913	chr1	36680840	36681339	Arid5a|chr1:36680840-36681339	0.141771820488537	.	.
chr1	36307414	36307913	chr1	36696401	36696900	Arid5a|chr1:36696401-36696900	0.167146640781872	.	.
chr1	36368438	36368937	chr1	36089912	36090411	Kansl3|chr1:36089912-36090411	0.256660091743845	.	.
chr1	36368438	36368937	chr1	36134478	36134977	Kansl3|chr1:36134478-36134977	0.135786294925031	.	.
chr1	36368438	36368937	chr1	36303259	36303758	Kansl3|chr1:36303259-36303758	0.191667966663698	.	.
chr1	36368438	36368937	chr1	36353861	36354360	Kansl3|chr1:36353861-36354360	0.161494744859091	.	.
chr1	36368438	36368937	chr1	36492300	36492799	Kansl3|chr1:36492300-36492799	0.184951257996367	.	.
chr1	36368438	36368937	chr1	36534726	36535225	Kansl3|chr1:36534726-36535225	0.239056255944309	.	.
chr1	36368963	36369462	chr1	36079640	36080139	Kansl3|chr1:36079640-36080139	0.172240242165903	.	.
chr1	36368963	36369462	chr1	36324037	36324536	Kansl3|chr1:36324037-36324536	0.16715668940921	.	.
chr1	36368963	36369462	chr1	36492300	36492799	Kansl3|chr1:36492300-36492799	0.284880569718204	.	.
chr1	36368963	36369462	chr1	36539194	36539693	Kansl3|chr1:36539194-36539693	0.315227386741554	.	.
chr1	36368963	36369462	chr1	36596012	36596511	Kansl3|chr1:36596012-36596511	0.332441727164653	.	.
chr1	36368963	36369462	chr1	36696401	36696900	Kansl3|chr1:36696401-36696900	0.214745079297851	.	.
chr1	36445084	36445583	chr1	36248839	36249338	Lman2l|chr1:36248839-36249338	0.226612385651291	.	.
chr1	36445084	36445583	chr1	36353861	36354360	Lman2l|chr1:36353861-36354360	0.133638397982518	.	.
chr1	36445084	36445583	chr1	36568220	36568719	Lman2l|chr1:36568220-36568719	0.176206839517031	.	.
chr1	36445084	36445583	chr1	36570367	36570866	Lman2l|chr1:36570367-36570866	0.232407968277102	.	.
chr1	36471319	36471818	chr1	36030321	36030820	Cnnm4|chr1:36030321-36030820	0.192939863919116	.	.
chr1	36471319	36471818	chr1	36064836	36065335	Cnnm4|chr1:36064836-36065335	0.257508549257991	.	.
chr1	36471319	36471818	chr1	36088223	36088722	Cnnm4|chr1:36088223-36088722	0.168755362157008	.	.
chr1	36471319	36471818	chr1	36248839	36249338	Cnnm4|chr1:36248839-36249338	0.147723820595487	.	.
chr1	36471319	36471818	chr1	36283917	36284416	Cnnm4|chr1:36283917-36284416	0.202968013362095	.	.
chr1	36471319	36471818	chr1	36492300	36492799	Cnnm4|chr1:36492300-36492799	0.132527298725448	.	.
chr1	36471319	36471818	chr1	36534726	36535225	Cnnm4|chr1:36534726-36535225	0.258646402892254	.	.
chr1	36471319	36471818	chr1	36580272	36580771	Cnnm4|chr1:36580272-36580771	0.132309865425434	.	.
chr1	36471319	36471818	chr1	36680840	36681339	Cnnm4|chr1:36680840-36681339	0.167172905312611	.	.
chr1	36471319	36471818	chr1	36681384	36681883	Cnnm4|chr1:36681384-36681883	0.205985585740136	.	.
chr1	36471319	36471818	chr1	36684036	36684535	Cnnm4|chr1:36684036-36684535	0.300867656238514	.	.
chr1	36511549	36512048	chr1	36303259	36303758	Cnnm3|chr1:36303259-36303758	0.243435741718648	.	.
chr1	36511549	36512048	chr1	36353861	36354360	Cnnm3|chr1:36353861-36354360	0.193757898768827	.	.
chr1	36511549	36512048	chr1	36492300	36492799	Cnnm3|chr1:36492300-36492799	0.163447222122573	.	.
chr1	36511549	36512048	chr1	36534726	36535225	Cnnm3|chr1:36534726-36535225	0.290735008901904	.	.
chr1	36511549	36512048	chr1	36580844	36581343	Cnnm3|chr1:36580844-36581343	0.160262695376889	.	.
chr1	36511549	36512048	chr1	36596012	36596511	Cnnm3|chr1:36596012-36596511	0.302497476434785	.	.
chr1	36511549	36512048	chr1	36634901	36635400	Cnnm3|chr1:36634901-36635400	0.148767716142616	.	.
chr1	36536058	36536557	chr1	36303259	36303758	Ankrd23|chr1:36303259-36303758	0.256710773330259	.	.
chr1	36536058	36536557	chr1	36353861	36354360	Ankrd23|chr1:36353861-36354360	0.348040827920076	.	.
chr1	36536058	36536557	chr1	36492300	36492799	Ankrd23|chr1:36492300-36492799	0.35869533268523	.	.
chr1	36536058	36536557	chr1	36539194	36539693	Ankrd23|chr1:36539194-36539693	0.268134784125723	.	.
chr1	36536058	36536557	chr1	36556392	36556891	Ankrd23|chr1:36556392-36556891	0.19228004164008	.	.
chr1	36536058	36536557	chr1	36570367	36570866	Ankrd23|chr1:36570367-36570866	0.23678815617378	.	.
chr1	36536058	36536557	chr1	36680840	36681339	Ankrd23|chr1:36680840-36681339	0.277738986212091	.	.
chr1	36536058	36536557	chr1	36681384	36681883	Ankrd23|chr1:36681384-36681883	0.20303454540956	.	.
chr1	36536058	36536557	chr1	36684036	36684535	Ankrd23|chr1:36684036-36684535	0.160867306086221	.	.
chr1	36536058	36536557	chr1	36696401	36696900	Ankrd23|chr1:36696401-36696900	0.223081612417668	.	.
chr1	36536058	36536557	chr1	36830697	36831196	Ankrd23|chr1:36830697-36831196	0.167345590720713	.	.
chr1	36536058	36536557	chr1	36831240	36831739	Ankrd23|chr1:36831240-36831739	0.133323804393811	.	.
chr1	36547105	36547604	chr1	36252765	36253264	Ankrd39|chr1:36252765-36253264	0.215258065771168	.	.
chr1	36547105	36547604	chr1	36303259	36303758	Ankrd39|chr1:36303259-36303758	0.362777894832672	.	.
chr1	36547105	36547604	chr1	36539194	36539693	Ankrd39|chr1:36539194-36539693	0.170536542961819	.	.
chr1	36547105	36547604	chr1	36556392	36556891	Ankrd39|chr1:36556392-36556891	0.131016214445528	.	.
chr1	36557336	36557835	chr1	36252765	36253264	D430040D24Rik|chr1:36252765-36253264	0.167604598810871	.	.
chr1	36557336	36557835	chr1	36252765	36253264	Sema4c|chr1:36252765-36253264	0.167604598810871	.	.
chr1	36557336	36557835	chr1	36538693	36539192	D430040D24Rik|chr1:36538693-36539192	0.320325061649791	.	.
chr1	36557336	36557835	chr1	36538693	36539192	Sema4c|chr1:36538693-36539192	0.320325061649791	.	.
chr1	36557336	36557835	chr1	36539194	36539693	D430040D24Rik|chr1:36539194-36539693	0.348215174141582	.	.
chr1	36557336	36557835	chr1	36539194	36539693	Sema4c|chr1:36539194-36539693	0.348215174141582	.	.
chr1	36557336	36557835	chr1	36596012	36596511	D430040D24Rik|chr1:36596012-36596511	0.162149120035389	.	.
chr1	36557336	36557835	chr1	36596012	36596511	Sema4c|chr1:36596012-36596511	0.162149120035389	.	.
chr1	36557336	36557835	chr1	36839834	36840333	D430040D24Rik|chr1:36839834-36840333	0.275536724770151	.	.
chr1	36557336	36557835	chr1	36839834	36840333	Sema4c|chr1:36839834-36840333	0.275536724770151	.	.
chr1	36691240	36691739	chr1	36353861	36354360	Cox5b|chr1:36353861-36354360	0.489539485720445	.	.
chr1	36691240	36691739	chr1	36492300	36492799	Cox5b|chr1:36492300-36492799	0.276166185972761	.	.
chr1	36691240	36691739	chr1	36539194	36539693	Cox5b|chr1:36539194-36539693	0.227704507360107	.	.
chr1	36691240	36691739	chr1	36596012	36596511	Cox5b|chr1:36596012-36596511	0.271392150706507	.	.
chr1	36691240	36691739	chr1	36634901	36635400	Cox5b|chr1:36634901-36635400	0.234874917093871	.	.
chr1	36691240	36691739	chr1	36680840	36681339	Cox5b|chr1:36680840-36681339	0.284563497009757	.	.
chr1	36691240	36691739	chr1	36681384	36681883	Cox5b|chr1:36681384-36681883	0.174636169318551	.	.
chr1	36691240	36691739	chr1	36684036	36684535	Cox5b|chr1:36684036-36684535	0.295579971637759	.	.
chr1	36691240	36691739	chr1	36696401	36696900	Cox5b|chr1:36696401-36696900	0.204946744270448	.	.
chr1	36691240	36691739	chr1	36697020	36697519	Cox5b|chr1:36697020-36697519	0.139467944806594	.	.
chr1	36691240	36691739	chr1	36830697	36831196	Cox5b|chr1:36830697-36831196	0.226493569918254	.	.
chr1	36691240	36691739	chr1	36831240	36831739	Cox5b|chr1:36831240-36831739	0.251692832595231	.	.
chr1	36691240	36691739	chr1	36839834	36840333	Cox5b|chr1:36839834-36840333	0.320676743538619	.	.
chr1	36691240	36691739	chr1	36939401	36939900	Cox5b|chr1:36939401-36939900	0.290827089314138	.	.
chr1	36709882	36710381	chr1	36353861	36354360	4933424G06Rik|chr1:36353861-36354360	0.218762104397955	.	.
chr1	36709882	36710381	chr1	36523458	36523957	4933424G06Rik|chr1:36523458-36523957	0.173357005147858	.	.
chr1	36709882	36710381	chr1	36556392	36556891	4933424G06Rik|chr1:36556392-36556891	0.297847022185147	.	.
chr1	36709882	36710381	chr1	36570367	36570866	4933424G06Rik|chr1:36570367-36570866	0.240187510967802	.	.
chr1	36709882	36710381	chr1	36634901	36635400	4933424G06Rik|chr1:36634901-36635400	0.218422024389441	.	.
chr1	37299595	37300094	chr1	37323428	37323927	Inpp4a|chr1:37323428-37323927	0.173669039330156	.	.
chr1	37299595	37300094	chr1	37512048	37512547	Inpp4a|chr1:37512048-37512547	0.156749716355531	.	.
chr1	37299595	37300094	chr1	37518686	37519185	Inpp4a|chr1:37518686-37519185	0.150179874851864	.	.
chr1	37299595	37300094	chr1	37616648	37617147	Inpp4a|chr1:37616648-37617147	0.132492891254687	.	.
chr1	37300101	37300600	chr1	37029031	37029530	Inpp4a|chr1:37029031-37029530	0.224097859148867	.	.
chr1	37300101	37300600	chr1	37239241	37239740	Inpp4a|chr1:37239241-37239740	0.182038054217707	.	.
chr1	37300101	37300600	chr1	37314411	37314910	Inpp4a|chr1:37314411-37314910	0.139619181647786	.	.
chr1	37300101	37300600	chr1	37323428	37323927	Inpp4a|chr1:37323428-37323927	0.259591941507388	.	.
chr1	37300101	37300600	chr1	37610879	37611378	Inpp4a|chr1:37610879-37611378	0.15101771781636	.	.
chr1	37429364	37429863	chr1	37194498	37194997	Coa5|chr1:37194498-37194997	0.265433562851082	.	.
chr1	37429364	37429863	chr1	37194498	37194997	Unc50|chr1:37194498-37194997	0.265433562851082	.	.
chr1	37429364	37429863	chr1	37239241	37239740	Coa5|chr1:37239241-37239740	0.190599546683326	.	.
chr1	37429364	37429863	chr1	37239241	37239740	Unc50|chr1:37239241-37239740	0.190599546683326	.	.
chr1	37429364	37429863	chr1	37323428	37323927	Coa5|chr1:37323428-37323927	0.182423401083274	.	.
chr1	37429364	37429863	chr1	37323428	37323927	Unc50|chr1:37323428-37323927	0.182423401083274	.	.
chr1	37429364	37429863	chr1	37401608	37402107	Coa5|chr1:37401608-37402107	0.201023567237141	.	.
chr1	37429364	37429863	chr1	37401608	37402107	Unc50|chr1:37401608-37402107	0.201023567237141	.	.
chr1	37429364	37429863	chr1	37610879	37611378	Coa5|chr1:37610879-37611378	0.164484028543251	.	.
chr1	37429364	37429863	chr1	37610879	37611378	Unc50|chr1:37610879-37611378	0.164484028543251	.	.
chr1	37429364	37429863	chr1	37694121	37694620	Coa5|chr1:37694121-37694620	0.257146752546926	.	.
chr1	37429364	37429863	chr1	37694121	37694620	Unc50|chr1:37694121-37694620	0.257146752546926	.	.
chr1	37429877	37430376	chr1	37053691	37054190	Coa5|chr1:37053691-37054190	0.137758589073515	.	.
chr1	37429877	37430376	chr1	37053691	37054190	Unc50|chr1:37053691-37054190	0.137758589073515	.	.
chr1	37429877	37430376	chr1	37237046	37237545	Coa5|chr1:37237046-37237545	0.143617622232282	.	.
chr1	37429877	37430376	chr1	37237046	37237545	Unc50|chr1:37237046-37237545	0.143617622232282	.	.
chr1	37429877	37430376	chr1	37237629	37238128	Coa5|chr1:37237629-37238128	0.242833145627243	.	.
chr1	37429877	37430376	chr1	37237629	37238128	Unc50|chr1:37237629-37238128	0.242833145627243	.	.
chr1	37429877	37430376	chr1	37239241	37239740	Coa5|chr1:37239241-37239740	0.163961147690099	.	.
chr1	37429877	37430376	chr1	37239241	37239740	Unc50|chr1:37239241-37239740	0.163961147690099	.	.
chr1	37429877	37430376	chr1	37240713	37241212	Coa5|chr1:37240713-37241212	0.180222296814447	.	.
chr1	37429877	37430376	chr1	37240713	37241212	Unc50|chr1:37240713-37241212	0.180222296814447	.	.
chr1	37429877	37430376	chr1	37250606	37251105	Coa5|chr1:37250606-37251105	0.190823331512518	.	.
chr1	37429877	37430376	chr1	37250606	37251105	Unc50|chr1:37250606-37251105	0.190823331512518	.	.
chr1	37429877	37430376	chr1	37401608	37402107	Coa5|chr1:37401608-37402107	0.174044430768855	.	.
chr1	37429877	37430376	chr1	37401608	37402107	Unc50|chr1:37401608-37402107	0.174044430768855	.	.
chr1	37429877	37430376	chr1	37678238	37678737	Coa5|chr1:37678238-37678737	0.156569100728483	.	.
chr1	37429877	37430376	chr1	37678238	37678737	Unc50|chr1:37678238-37678737	0.156569100728483	.	.
chr1	37429877	37430376	chr1	37694121	37694620	Coa5|chr1:37694121-37694620	0.358090088364548	.	.
chr1	37429877	37430376	chr1	37694121	37694620	Unc50|chr1:37694121-37694620	0.358090088364548	.	.
chr1	37540354	37540853	chr1	37314411	37314910	Mgat4a|chr1:37314411-37314910	0.13454504348455	.	.
chr1	37540354	37540853	chr1	37323428	37323927	Mgat4a|chr1:37323428-37323927	0.223049930733231	.	.
chr1	37540354	37540853	chr1	37610879	37611378	Mgat4a|chr1:37610879-37611378	0.149834449178995	.	.
chr1	37540354	37540853	chr1	37696888	37697387	Mgat4a|chr1:37696888-37697387	0.154958575421371	.	.
chr1	37540864	37541363	chr1	37250606	37251105	Mgat4a|chr1:37250606-37251105	0.360954616359045	.	.
chr1	37540864	37541363	chr1	37401608	37402107	Mgat4a|chr1:37401608-37402107	0.28071803175463	.	.
chr1	37540864	37541363	chr1	37678238	37678737	Mgat4a|chr1:37678238-37678737	0.253530693877362	.	.
chr1	37540864	37541363	chr1	37696888	37697387	Mgat4a|chr1:37696888-37697387	0.143145045216889	.	.
chr1	37719678	37720177	chr1	37323428	37323927	2010300C02Rik|chr1:37323428-37323927	0.220750447691403	.	.
chr1	37719678	37720177	chr1	37512048	37512547	2010300C02Rik|chr1:37512048-37512547	0.188677390909242	.	.
chr1	37719678	37720177	chr1	37538064	37538563	2010300C02Rik|chr1:37538064-37538563	0.142898658501066	.	.
chr1	37719678	37720177	chr1	37616648	37617147	2010300C02Rik|chr1:37616648-37617147	0.187138176686538	.	.
chr1	37719678	37720177	chr1	37985674	37986173	2010300C02Rik|chr1:37985674-37986173	0.217906348364938	.	.
chr1	37864699	37865198	chr1	37538064	37538563	Gm26805|chr1:37538064-37538563	0.173160612825519	.	.
chr1	37864699	37865198	chr1	37610879	37611378	Gm26805|chr1:37610879-37611378	0.309936858691126	.	.
chr1	37864699	37865198	chr1	37662322	37662821	Gm26805|chr1:37662322-37662821	0.138414382648089	.	.
chr1	37864699	37865198	chr1	37678238	37678737	Gm26805|chr1:37678238-37678737	0.217447969495785	.	.
chr1	37864699	37865198	chr1	37694121	37694620	Gm26805|chr1:37694121-37694620	0.305836570164191	.	.
chr1	37864699	37865198	chr1	37931762	37932261	Gm26805|chr1:37931762-37932261	0.211462920115043	.	.
chr1	37871955	37872454	chr1	37610879	37611378	Lipt1|chr1:37610879-37611378	0.268945253443844	.	.
chr1	37871955	37872454	chr1	37678238	37678737	Lipt1|chr1:37678238-37678737	0.155422289634646	.	.
chr1	37871955	37872454	chr1	37694121	37694620	Lipt1|chr1:37694121-37694620	0.158205273394921	.	.
chr1	37871955	37872454	chr1	37850677	37851176	Lipt1|chr1:37850677-37851176	0.232188202072897	.	.
chr1	37871955	37872454	chr1	37931762	37932261	Lipt1|chr1:37931762-37932261	0.411140384883656	.	.
chr1	37871955	37872454	chr1	38239358	38239857	Lipt1|chr1:38239358-38239857	0.176912995120515	.	.
chr1	37890241	37890740	chr1	37512048	37512547	Mitd1|chr1:37512048-37512547	0.277037726807866	.	.
chr1	37890241	37890740	chr1	37512048	37512547	Mrpl30|chr1:37512048-37512547	0.277037726807866	.	.
chr1	37890241	37890740	chr1	37583904	37584403	Mitd1|chr1:37583904-37584403	0.254386071775705	.	.
chr1	37890241	37890740	chr1	37583904	37584403	Mrpl30|chr1:37583904-37584403	0.254386071775705	.	.
chr1	37890241	37890740	chr1	37586074	37586573	Mitd1|chr1:37586074-37586573	0.168241916836451	.	.
chr1	37890241	37890740	chr1	37586074	37586573	Mrpl30|chr1:37586074-37586573	0.168241916836451	.	.
chr1	37890241	37890740	chr1	37665501	37666000	Mitd1|chr1:37665501-37666000	0.500258260222351	.	.
chr1	37890241	37890740	chr1	37665501	37666000	Mrpl30|chr1:37665501-37666000	0.500258260222351	.	.
chr1	37890241	37890740	chr1	37696888	37697387	Mitd1|chr1:37696888-37697387	0.136507349569241	.	.
chr1	37890241	37890740	chr1	37696888	37697387	Mrpl30|chr1:37696888-37697387	0.136507349569241	.	.
chr1	37997082	37997581	chr1	37518686	37519185	Eif5b|chr1:37518686-37519185	0.392004818384094	.	.
chr1	37997082	37997581	chr1	37518686	37519185	Txndc9|chr1:37518686-37519185	0.392004818384094	.	.
chr1	37997778	37998277	chr1	37512048	37512547	Eif5b|chr1:37512048-37512547	0.144839813432003	.	.
chr1	37997778	37998277	chr1	37512048	37512547	Txndc9|chr1:37512048-37512547	0.144839813432003	.	.
chr1	37997778	37998277	chr1	37538064	37538563	Eif5b|chr1:37538064-37538563	0.286620088304464	.	.
chr1	37997778	37998277	chr1	37538064	37538563	Txndc9|chr1:37538064-37538563	0.286620088304464	.	.
chr1	37997778	37998277	chr1	37583904	37584403	Eif5b|chr1:37583904-37584403	0.313526067358332	.	.
chr1	37997778	37998277	chr1	37583904	37584403	Txndc9|chr1:37583904-37584403	0.313526067358332	.	.
chr1	37997778	37998277	chr1	37586074	37586573	Eif5b|chr1:37586074-37586573	0.152116191115545	.	.
chr1	37997778	37998277	chr1	37586074	37586573	Txndc9|chr1:37586074-37586573	0.152116191115545	.	.
chr1	37997778	37998277	chr1	37610879	37611378	Eif5b|chr1:37610879-37611378	0.167820835541794	.	.
chr1	37997778	37998277	chr1	37610879	37611378	Txndc9|chr1:37610879-37611378	0.167820835541794	.	.
chr1	37997778	37998277	chr1	37662322	37662821	Eif5b|chr1:37662322-37662821	0.176284378169149	.	.
chr1	37997778	37998277	chr1	37662322	37662821	Txndc9|chr1:37662322-37662821	0.176284378169149	.	.
chr1	37997778	37998277	chr1	37698784	37699283	Eif5b|chr1:37698784-37699283	0.215686626973613	.	.
chr1	37997778	37998277	chr1	37698784	37699283	Txndc9|chr1:37698784-37699283	0.215686626973613	.	.
chr1	37997778	37998277	chr1	38159665	38160164	Eif5b|chr1:38159665-38160164	0.207781120043976	.	.
chr1	37997778	37998277	chr1	38159665	38160164	Txndc9|chr1:38159665-38160164	0.207781120043976	.	.
chr1	38128883	38129382	chr1	37985674	37986173	Rev1|chr1:37985674-37986173	0.264269090437689	.	.
chr1	38129526	38130025	chr1	37985674	37986173	Rev1|chr1:37985674-37986173	0.278548522829739	.	.
chr1	38835659	38836158	chr1	38602007	38602506	Lonrf2|chr1:38602007-38602506	0.136223312740312	.	.
chr1	38836359	38836858	chr1	38749659	38750158	Lonrf2|chr1:38749659-38750158	0.134562516928624	.	.
chr1	38836359	38836858	chr1	38987477	38987976	Lonrf2|chr1:38987477-38987976	0.235102616413114	.	.
chr1	38836359	38836858	chr1	39042033	39042532	Lonrf2|chr1:39042033-39042532	0.132902843006747	.	.
chr1	39193280	39193779	chr1	39251625	39252124	Npas2|chr1:39251625-39252124	0.258928756347053	.	.
chr1	39193280	39193779	chr1	39417742	39418241	Npas2|chr1:39417742-39418241	0.152196285327529	.	.
chr1	39193280	39193779	chr1	39451983	39452482	Npas2|chr1:39451983-39452482	0.233836303337053	.	.
chr1	39193280	39193779	chr1	39455173	39455672	Npas2|chr1:39455173-39455672	0.181775050981702	.	.
chr1	39193901	39194400	chr1	38787409	38787908	Npas2|chr1:38787409-38787908	0.180564009594713	.	.
chr1	39193901	39194400	chr1	38887128	38887627	Npas2|chr1:38887128-38887627	0.150271184565467	.	.
chr1	39193901	39194400	chr1	38986913	38987412	Npas2|chr1:38986913-38987412	0.317118082247491	.	.
chr1	39193901	39194400	chr1	38987477	38987976	Npas2|chr1:38987477-38987976	0.210448680679063	.	.
chr1	39193901	39194400	chr1	39088894	39089393	Npas2|chr1:39088894-39089393	0.192178145767088	.	.
chr1	39193901	39194400	chr1	39206904	39207403	Npas2|chr1:39206904-39207403	0.257883058358171	.	.
chr1	39193901	39194400	chr1	39251625	39252124	Npas2|chr1:39251625-39252124	0.193153520381119	.	.
chr1	39193901	39194400	chr1	39411738	39412237	Npas2|chr1:39411738-39412237	0.150258633028555	.	.
chr1	39367561	39368060	chr1	39186410	39186909	Rpl31|chr1:39186410-39186909	0.368291329820314	.	.
chr1	39367561	39368060	chr1	39206904	39207403	Rpl31|chr1:39206904-39207403	0.130701186650964	.	.
chr1	39367561	39368060	chr1	39243819	39244318	Rpl31|chr1:39243819-39244318	0.130560575045325	.	.
chr1	39367561	39368060	chr1	39251625	39252124	Rpl31|chr1:39251625-39252124	0.184210039828412	.	.
chr1	39367561	39368060	chr1	39417742	39418241	Rpl31|chr1:39417742-39418241	0.375132594492387	.	.
chr1	39367561	39368060	chr1	39431780	39432279	Rpl31|chr1:39431780-39432279	0.130408677945953	.	.
chr1	39367561	39368060	chr1	39701166	39701665	Rpl31|chr1:39701166-39701665	0.266429027045281	.	.
chr1	39478529	39479028	chr1	39186410	39186909	Tbc1d8|chr1:39186410-39186909	0.332662954316789	.	.
chr1	39478529	39479028	chr1	39243819	39244318	Tbc1d8|chr1:39243819-39244318	0.308603375900267	.	.
chr1	39478529	39479028	chr1	39251625	39252124	Tbc1d8|chr1:39251625-39252124	0.328567689836105	.	.
chr1	39478529	39479028	chr1	39340678	39341177	Tbc1d8|chr1:39340678-39341177	0.14675871336531	.	.
chr1	39478529	39479028	chr1	39410384	39410883	Tbc1d8|chr1:39410384-39410883	0.192049789398491	.	.
chr1	39478529	39479028	chr1	39411738	39412237	Tbc1d8|chr1:39411738-39412237	0.250958966893569	.	.
chr1	39478529	39479028	chr1	39417742	39418241	Tbc1d8|chr1:39417742-39418241	0.296809360039115	.	.
chr1	39478529	39479028	chr1	39670111	39670610	Tbc1d8|chr1:39670111-39670610	0.166639368260659	.	.
chr1	39478529	39479028	chr1	39701166	39701665	Tbc1d8|chr1:39701166-39701665	0.291814186775157	.	.
chr1	39535425	39535924	chr1	39399283	39399782	Cnot11|chr1:39399283-39399782	0.154520360654154	.	.
chr1	39535425	39535924	chr1	39410384	39410883	Cnot11|chr1:39410384-39410883	0.255328327042718	.	.
chr1	39535425	39535924	chr1	39431780	39432279	Cnot11|chr1:39431780-39432279	0.396561906950409	.	.
chr1	39535425	39535924	chr1	39439552	39440051	Cnot11|chr1:39439552-39440051	0.254208764180399	.	.
chr1	39535425	39535924	chr1	39646342	39646841	Cnot11|chr1:39646342-39646841	0.3361310625297	.	.
chr1	39535425	39535924	chr1	39685789	39686288	Cnot11|chr1:39685789-39686288	0.163291729066256	.	.
chr1	39551677	39552176	chr1	39251625	39252124	Gm15832|chr1:39251625-39252124	0.147423055304216	.	.
chr1	39551677	39552176	chr1	39411738	39412237	Gm15832|chr1:39411738-39412237	0.149933905258619	.	.
chr1	39551677	39552176	chr1	39417742	39418241	Gm15832|chr1:39417742-39418241	0.434562081844876	.	.
chr1	39551677	39552176	chr1	39530164	39530663	Gm15832|chr1:39530164-39530663	0.175968440463194	.	.
chr1	39576291	39576790	chr1	39251625	39252124	Rnf149|chr1:39251625-39252124	0.170949049703608	.	.
chr1	39576291	39576790	chr1	39410384	39410883	Rnf149|chr1:39410384-39410883	0.158761898300792	.	.
chr1	39576291	39576790	chr1	39417742	39418241	Rnf149|chr1:39417742-39418241	0.292387232153295	.	.
chr1	39576291	39576790	chr1	39446174	39446673	Rnf149|chr1:39446174-39446673	0.132124015658472	.	.
chr1	39576291	39576790	chr1	39670111	39670610	Rnf149|chr1:39670111-39670610	0.203471881729418	.	.
chr1	39576291	39576790	chr1	39701166	39701665	Rnf149|chr1:39701166-39701665	0.30131166337086	.	.
chr1	39576797	39577296	chr1	39251625	39252124	Rnf149|chr1:39251625-39252124	0.145773064867515	.	.
chr1	39576797	39577296	chr1	39340678	39341177	Rnf149|chr1:39340678-39341177	0.162636935024515	.	.
chr1	39576797	39577296	chr1	39410384	39410883	Rnf149|chr1:39410384-39410883	0.190832919829168	.	.
chr1	39576797	39577296	chr1	39417742	39418241	Rnf149|chr1:39417742-39418241	0.381099679297904	.	.
chr1	39576797	39577296	chr1	39431780	39432279	Rnf149|chr1:39431780-39432279	0.14882983483632	.	.
chr1	39576797	39577296	chr1	39455173	39455672	Rnf149|chr1:39455173-39455672	0.269987028004642	.	.
chr1	39576797	39577296	chr1	39530164	39530663	Rnf149|chr1:39530164-39530663	0.163857428137607	.	.
chr1	39576797	39577296	chr1	39646342	39646841	Rnf149|chr1:39646342-39646841	0.282281102453811	.	.
chr1	39576797	39577296	chr1	39670111	39670610	Rnf149|chr1:39670111-39670610	0.1574021769695	.	.
chr1	39576797	39577296	chr1	39701166	39701665	Rnf149|chr1:39701166-39701665	0.189646513334437	.	.
chr1	39577299	39577798	chr1	39340678	39341177	Rnf149|chr1:39340678-39341177	0.135841657432256	.	.
chr1	39577299	39577798	chr1	39399283	39399782	Rnf149|chr1:39399283-39399782	0.175970748100299	.	.
chr1	39577299	39577798	chr1	39417742	39418241	Rnf149|chr1:39417742-39418241	0.171197655781732	.	.
chr1	39577299	39577798	chr1	39512062	39512561	Rnf149|chr1:39512062-39512561	0.199625060531191	.	.
chr1	39577299	39577798	chr1	39527404	39527903	Rnf149|chr1:39527404-39527903	0.195024551286071	.	.
chr1	39720690	39721189	chr1	39317853	39318352	Rfx8|chr1:39317853-39318352	0.198351883115044	.	.
chr1	39720690	39721189	chr1	39417742	39418241	Rfx8|chr1:39417742-39418241	0.222790550439442	.	.
chr1	39720690	39721189	chr1	39446174	39446673	Rfx8|chr1:39446174-39446673	0.176757144733915	.	.
chr1	39720690	39721189	chr1	39685789	39686288	Rfx8|chr1:39685789-39686288	0.204757943135501	.	.
chr1	39720690	39721189	chr1	39701166	39701665	Rfx8|chr1:39701166-39701665	0.197904214792121	.	.
chr1	40085635	40086134	chr1	40002336	40002835	Gm16894|chr1:40002336-40002835	0.179064570831865	.	.
chr1	40579713	40580212	chr1	40266363	40266862	Gm35801|chr1:40266363-40266862	0.130774505470081	.	.
chr1	40579713	40580212	chr1	40266363	40266862	Slc9a4|chr1:40266363-40266862	0.130774505470081	.	.
chr1	40579713	40580212	chr1	40865184	40865683	Gm35801|chr1:40865184-40865683	0.277546529015301	.	.
chr1	40579713	40580212	chr1	40865184	40865683	Slc9a4|chr1:40865184-40865683	0.277546529015301	.	.
chr1	40790447	40790946	chr1	40844577	40845076	Mfsd9|chr1:40844577-40845076	0.160183275125532	.	.
chr1	40790447	40790946	chr1	40865184	40865683	Mfsd9|chr1:40865184-40865683	0.228933902737549	.	.
chr1	42850995	42851494	chr1	42527688	42528187	Mrps9|chr1:42527688-42528187	0.303258824269374	.	.
chr1	42850995	42851494	chr1	42714289	42714788	Mrps9|chr1:42714289-42714788	0.229645843820296	.	.
chr1	42850995	42851494	chr1	42920848	42921347	Mrps9|chr1:42920848-42921347	0.133758932291876	.	.
chr1	42850995	42851494	chr1	43139589	43140088	Mrps9|chr1:43139589-43140088	0.262446165792705	.	.
chr1	42850995	42851494	chr1	43224856	43225355	Mrps9|chr1:43224856-43225355	0.148114733425344	.	.
chr1	43092237	43092736	chr1	43110492	43110991	8430432A02Rik|chr1:43110492-43110991	0.223387198420585	.	.
chr1	43092237	43092736	chr1	43358121	43358620	8430432A02Rik|chr1:43358121-43358620	0.301724695596601	.	.
chr1	43092237	43092736	chr1	43396486	43396985	8430432A02Rik|chr1:43396486-43396985	0.232125373234914	.	.
chr1	43092237	43092736	chr1	43445482	43445981	8430432A02Rik|chr1:43445482-43445981	0.177310934559913	.	.
chr1	43092237	43092736	chr1	43446107	43446606	8430432A02Rik|chr1:43446107-43446606	0.152201950301996	.	.
chr1	43098457	43098956	chr1	43378180	43378679	AI597479|chr1:43378180-43378679	0.15392331423064	.	.
chr1	43098457	43098956	chr1	43378180	43378679	Tgfbrap1|chr1:43378180-43378679	0.15392331423064	.	.
chr1	43827102	43827601	chr1	43783339	43783838	Uxs1|chr1:43783339-43783838	0.272549538478221	.	.
chr1	43827615	43828114	chr1	43783339	43783838	Uxs1|chr1:43783339-43783838	0.278133922322349	.	.
chr1	43827615	43828114	chr1	44228990	44229489	Uxs1|chr1:44228990-44229489	0.151429088981509	.	.
chr1	43933698	43934197	chr1	43754512	43755011	Tpp2|chr1:43754512-43755011	0.353134257693642	.	.
chr1	43933698	43934197	chr1	43783339	43783838	Tpp2|chr1:43783339-43783838	0.211826431606758	.	.
chr1	43933698	43934197	chr1	43819001	43819500	Tpp2|chr1:43819001-43819500	0.196480835418997	.	.
chr1	43933698	43934197	chr1	43902740	43903239	Tpp2|chr1:43902740-43903239	0.240931866174201	.	.
chr1	44019127	44019626	chr1	43793121	43793620	Mettl21c|chr1:43793121-43793620	0.249107109828701	.	.
chr1	44019127	44019626	chr1	43898955	43899454	Mettl21c|chr1:43898955-43899454	0.371594418396789	.	.
chr1	44019127	44019626	chr1	43964515	43965014	Mettl21c|chr1:43964515-43965014	0.164895708577524	.	.
chr1	44019127	44019626	chr1	44228990	44229489	Mettl21c|chr1:44228990-44229489	0.248033409437699	.	.
chr1	44102213	44102712	chr1	43754512	43755011	Tex30|chr1:43754512-43755011	0.377594141430472	.	.
chr1	44102213	44102712	chr1	43793121	43793620	Tex30|chr1:43793121-43793620	0.202358545997967	.	.
chr1	44102213	44102712	chr1	44022523	44023022	Tex30|chr1:44022523-44023022	0.361421924838914	.	.
chr1	44118638	44119137	chr1	44022523	44023022	Bivm|chr1:44022523-44023022	0.350394071979548	.	.
chr1	44118638	44119137	chr1	44022523	44023022	Poglut2|chr1:44022523-44023022	0.350394071979548	.	.
chr1	44118638	44119137	chr1	44041766	44042265	Bivm|chr1:44041766-44042265	0.148530870343077	.	.
chr1	44118638	44119137	chr1	44041766	44042265	Poglut2|chr1:44041766-44042265	0.148530870343077	.	.
chr1	44119144	44119643	chr1	43964515	43965014	Bivm|chr1:43964515-43965014	0.200530693632973	.	.
chr1	44119144	44119643	chr1	43964515	43965014	Poglut2|chr1:43964515-43965014	0.200530693632973	.	.
chr1	44119144	44119643	chr1	44064570	44065069	Bivm|chr1:44064570-44065069	0.174512583262277	.	.
chr1	44119144	44119643	chr1	44064570	44065069	Poglut2|chr1:44064570-44065069	0.174512583262277	.	.
chr1	44119144	44119643	chr1	44198134	44198633	Bivm|chr1:44198134-44198633	0.133923973312455	.	.
chr1	44119144	44119643	chr1	44198134	44198633	Poglut2|chr1:44198134-44198633	0.133923973312455	.	.
chr1	44119663	44120162	chr1	43793121	43793620	Bivm|chr1:43793121-43793620	0.19149117755409	.	.
chr1	44119663	44120162	chr1	43819001	43819500	Bivm|chr1:43819001-43819500	0.153773905379792	.	.
chr1	44119663	44120162	chr1	44022523	44023022	Bivm|chr1:44022523-44023022	0.16348590693993	.	.
chr1	44147693	44148192	chr1	43754512	43755011	Ercc5|chr1:43754512-43755011	0.3686618246029	.	.
chr1	44551396	44551895	chr1	44580511	44581010	Gulp1|chr1:44580511-44581010	0.179658211702029	.	.
chr1	44551396	44551895	chr1	44584753	44585252	Gulp1|chr1:44584753-44585252	0.25509833412794	.	.
chr1	44551396	44551895	chr1	44625125	44625624	Gulp1|chr1:44625125-44625624	0.446692411424305	.	.
chr1	44551396	44551895	chr1	44630299	44630798	Gulp1|chr1:44630299-44630798	0.136585674432452	.	.
chr1	44551396	44551895	chr1	44700160	44700659	Gulp1|chr1:44700160-44700659	0.196153764112274	.	.
chr1	44551396	44551895	chr1	44763032	44763531	Gulp1|chr1:44763032-44763531	0.237774955404665	.	.
chr1	44552204	44552703	chr1	44580511	44581010	Gulp1|chr1:44580511-44581010	0.26667769130273	.	.
chr1	44552204	44552703	chr1	44700160	44700659	Gulp1|chr1:44700160-44700659	0.141978186738006	.	.
chr1	44552204	44552703	chr1	44700688	44701187	Gulp1|chr1:44700688-44701187	0.252121836511345	.	.
chr1	45502189	45502688	chr1	45316028	45316527	Col5a2|chr1:45316028-45316527	0.24689870476191	.	.
chr1	45502189	45502688	chr1	45316028	45316527	Col5a2|chr1:45316028-45316527	0.246898704761911	.	.
chr1	45502189	45502688	chr1	45431839	45432338	Col5a2|chr1:45431839-45432338	0.163123168308884	.	.
chr1	45502189	45502688	chr1	45766100	45766599	Col5a2|chr1:45766100-45766599	0.16163907168238	.	.
chr1	45502889	45503388	chr1	45431839	45432338	Col5a2|chr1:45431839-45432338	0.179909616403875	.	.
chr1	45502889	45503388	chr1	45837607	45838106	Col5a2|chr1:45837607-45838106	0.148099666049974	.	.
chr1	45795197	45795696	chr1	45816821	45817320	Wdr75|chr1:45816821-45817320	0.148549190583053	.	.
chr1	45795197	45795696	chr1	45825095	45825594	Wdr75|chr1:45825095-45825594	0.175847050642034	.	.
chr1	45795197	45795696	chr1	45837607	45838106	Wdr75|chr1:45837607-45838106	0.223995602644817	.	.
chr1	45925424	45925923	chr1	45541857	45542356	Slc40a1|chr1:45541857-45542356	0.254775203289847	.	.
chr1	45925424	45925923	chr1	45672672	45673171	Slc40a1|chr1:45672672-45673171	0.250755274888158	.	.
chr1	45925424	45925923	chr1	45766100	45766599	Slc40a1|chr1:45766100-45766599	0.173241158446553	.	.
chr1	46425176	46425675	chr1	46296479	46296978	Dnah7c|chr1:46296479-46296978	0.154779900352958	.	.
chr1	51288656	51289155	chr1	51369141	51369640	Cavin2|chr1:51369141-51369640	0.227757824647029	.	.
chr1	51333906	51334405	chr1	51271722	51272221	9330175M20Rik|chr1:51271722-51272221	0.175705212828079	.	.
chr1	51333906	51334405	chr1	51271722	51272221	9330175M20Rik|chr1:51271722-51272221	0.17570521282808	.	.
chr1	51333906	51334405	chr1	51369141	51369640	9330175M20Rik|chr1:51369141-51369640	0.16752148151363	.	.
chr1	51333906	51334405	chr1	51466351	51466850	9330175M20Rik|chr1:51466351-51466850	0.234920136705299	.	.
chr1	51458958	51459457	chr1	51369141	51369640	1700072G22Rik|chr1:51369141-51369640	0.145792514247284	.	.
chr1	51596911	51597410	chr1	51512773	51513272	Gm17767|chr1:51512773-51513272	0.198978070395618	.	.
chr1	51596911	51597410	chr1	51885639	51886138	Gm17767|chr1:51885639-51886138	0.311426217620498	.	.
chr1	51915731	51916230	chr1	51512773	51513272	Myo1b|chr1:51512773-51513272	0.20386174435316	.	.
chr1	51915731	51916230	chr1	51530372	51530871	Myo1b|chr1:51530372-51530871	0.161304156558962	.	.
chr1	51915731	51916230	chr1	51549022	51549521	Myo1b|chr1:51549022-51549521	0.287641054851154	.	.
chr1	51915731	51916230	chr1	51885639	51886138	Myo1b|chr1:51885639-51886138	0.165994525640528	.	.
chr1	52113595	52114094	chr1	52149939	52150438	Gm31812|chr1:52149939-52150438	0.154935958936937	.	.
chr1	52113595	52114094	chr1	52257795	52258294	Gm31812|chr1:52257795-52258294	0.169877816667896	.	.
chr1	52113595	52114094	chr1	52330475	52330974	Gm31812|chr1:52330475-52330974	0.20078663201212	.	.
chr1	52119152	52119651	chr1	52098849	52099348	Stat1|chr1:52098849-52099348	0.144634410449934	.	.
chr1	52119152	52119651	chr1	52175268	52175767	Stat1|chr1:52175268-52175767	0.156371117937884	.	.
chr1	52119152	52119651	chr1	52267602	52268101	Stat1|chr1:52267602-52268101	0.298763703107131	.	.
chr1	52233098	52233597	chr1	51885639	51886138	Gls|chr1:51885639-51886138	0.256268809399831	.	.
chr1	52233098	52233597	chr1	52004041	52004540	Gls|chr1:52004041-52004540	0.282326359688065	.	.
chr1	52233098	52233597	chr1	52175268	52175767	Gls|chr1:52175268-52175767	0.160643630708612	.	.
chr1	52500159	52500658	chr1	52257795	52258294	Nab1|chr1:52257795-52258294	0.162550628817073	.	.
chr1	52500159	52500658	chr1	52330475	52330974	Nab1|chr1:52330475-52330974	0.350382651850143	.	.
chr1	52500159	52500658	chr1	52839661	52840160	Nab1|chr1:52839661-52840160	0.282402579400555	.	.
chr1	52630383	52630882	chr1	52267602	52268101	Nemp2|chr1:52267602-52268101	0.154884870063382	.	.
chr1	52630383	52630882	chr1	52839661	52840160	Nemp2|chr1:52839661-52840160	0.221309968693308	.	.
chr1	52726267	52726766	chr1	52597200	52597699	Mfsd6|chr1:52597200-52597699	0.162969642534871	.	.
chr1	52726931	52727430	chr1	52257795	52258294	Mfsd6|chr1:52257795-52258294	0.29422799660614	.	.
chr1	52726931	52727430	chr1	52521321	52521820	Mfsd6|chr1:52521321-52521820	0.183634703569353	.	.
chr1	52726931	52727430	chr1	52839661	52840160	Mfsd6|chr1:52839661-52840160	0.293896461475319	.	.
chr1	52816845	52817344	chr1	52597200	52597699	Inpp1|chr1:52597200-52597699	0.187906465456915	.	.
chr1	52816845	52817344	chr1	52953081	52953580	Inpp1|chr1:52953081-52953580	0.180011109641357	.	.
chr1	52816845	52817344	chr1	53032502	53033001	Inpp1|chr1:53032502-53033001	0.146003105125832	.	.
chr1	52816845	52817344	chr1	53093170	53093669	Inpp1|chr1:53093170-53093669	0.366912937369342	.	.
chr1	52817513	52818012	chr1	52956720	52957219	Inpp1|chr1:52956720-52957219	0.243058675117095	.	.
chr1	52844734	52845233	chr1	52839661	52840160	Hibch|chr1:52839661-52840160	0.226959817641528	.	.
chr1	52844734	52845233	chr1	53053006	53053505	Hibch|chr1:53053006-53053505	0.204431645585147	.	.
chr1	53296806	53297305	chr1	53093170	53093669	Ormdl1|chr1:53093170-53093669	0.188035546525153	.	.
chr1	53296806	53297305	chr1	53093170	53093669	Pms1|chr1:53093170-53093669	0.188035546525153	.	.
chr1	53297308	53297807	chr1	53272612	53273111	Ormdl1|chr1:53272612-53273111	0.162879723611415	.	.
chr1	53297308	53297807	chr1	53272612	53273111	Pms1|chr1:53272612-53273111	0.162879723611415	.	.
chr1	53313399	53313898	chr1	53032502	53033001	Osgepl1|chr1:53032502-53033001	0.191502847573942	.	.
chr1	53313399	53313898	chr1	53272612	53273111	Osgepl1|chr1:53272612-53273111	0.134463812544253	.	.
chr1	53352482	53352981	chr1	53053006	53053505	Asdurf|chr1:53053006-53053505	0.232676335135363	.	.
chr1	53352482	53352981	chr1	53053006	53053505	Asnsd1|chr1:53053006-53053505	0.232676335135363	.	.
chr1	53706596	53707095	chr1	53272612	53273111	Dnah7a|chr1:53272612-53273111	0.193614642383131	.	.
chr1	53706596	53707095	chr1	53715382	53715881	Dnah7a|chr1:53715382-53715881	0.288186860893763	.	.
chr1	53706596	53707095	chr1	53823241	53823740	Dnah7a|chr1:53823241-53823740	0.192768858023778	.	.
chr1	53706596	53707095	chr1	53823748	53824247	Dnah7a|chr1:53823748-53824247	0.410334333704206	.	.
chr1	53706596	53707095	chr1	53909069	53909568	Dnah7a|chr1:53909069-53909568	0.154865418221281	.	.
chr1	53784098	53784597	chr1	53818291	53818790	Stk17b|chr1:53818291-53818790	0.193628317228522	.	.
chr1	53784098	53784597	chr1	53823241	53823740	Stk17b|chr1:53823241-53823740	0.171315446191891	.	.
chr1	53785040	53785539	chr1	53823241	53823740	Stk17b|chr1:53823241-53823740	0.354147830139851	.	.
chr1	53785040	53785539	chr1	53909069	53909568	Stk17b|chr1:53909069-53909568	0.15037922275782	.	.
chr1	54250459	54250958	chr1	54743069	54743568	Ccdc150|chr1:54743069-54743568	0.3199605409145	.	.
chr1	54557443	54557942	chr1	54703480	54703979	Pgap1|chr1:54703480-54703979	0.136333273653378	.	.
chr1	54557443	54557942	chr1	54826611	54827110	Pgap1|chr1:54826611-54827110	0.23428648202727	.	.
chr1	54557443	54557942	chr1	54854522	54855021	Pgap1|chr1:54854522-54855021	0.1887897519676	.	.
chr1	54557443	54557942	chr1	54867429	54867928	Pgap1|chr1:54867429-54867928	0.190973978081311	.	.
chr1	54926155	54926654	chr1	54854522	54855021	Ankrd44|chr1:54854522-54855021	0.299378730659124	.	.
chr1	54926155	54926654	chr1	54867429	54867928	Ankrd44|chr1:54867429-54867928	0.370883577650899	.	.
chr1	54926155	54926654	chr1	55193262	55193761	Ankrd44|chr1:55193262-55193761	0.145168355893707	.	.
chr1	55027198	55027697	chr1	54826611	54827110	Sf3b1|chr1:54826611-54827110	0.170664431501858	.	.
chr1	55027198	55027697	chr1	54897166	54897665	Sf3b1|chr1:54897166-54897665	0.131141789925589	.	.
chr1	55027198	55027697	chr1	55417243	55417742	Sf3b1|chr1:55417243-55417742	0.171662180504539	.	.
chr1	55052491	55052990	chr1	54826611	54827110	Coq10b|chr1:54826611-54827110	0.251225965561558	.	.
chr1	55052491	55052990	chr1	54832673	54833172	Coq10b|chr1:54832673-54833172	0.217295541872818	.	.
chr1	55052491	55052990	chr1	55202211	55202710	Coq10b|chr1:55202211-55202710	0.220626908719022	.	.
chr1	55087395	55087894	chr1	54830203	54830702	Hspd1|chr1:54830203-54830702	0.147503082035692	.	.
chr1	55087395	55087894	chr1	54830203	54830702	Hspe1|chr1:54830203-54830702	0.147503082035692	.	.
chr1	55087908	55088407	chr1	55201711	55202210	Hspd1|chr1:55201711-55202210	0.171441342542684	.	.
chr1	55087908	55088407	chr1	55201711	55202210	Hspe1|chr1:55201711-55202210	0.171441342542684	.	.
chr1	55087908	55088407	chr1	55202211	55202710	Hspd1|chr1:55202211-55202710	0.155177274265072	.	.
chr1	55087908	55088407	chr1	55202211	55202710	Hspe1|chr1:55202211-55202710	0.155177274265072	.	.
chr1	55087908	55088407	chr1	55417243	55417742	Hspd1|chr1:55417243-55417742	0.186261404292025	.	.
chr1	55087908	55088407	chr1	55417243	55417742	Hspe1|chr1:55417243-55417742	0.186261404292025	.	.
chr1	55130908	55131407	chr1	54826611	54827110	Mob4|chr1:54826611-54827110	0.301792125566987	.	.
chr1	55130908	55131407	chr1	54859819	54860318	Mob4|chr1:54859819-54860318	0.202299585335523	.	.
chr1	55131471	55131970	chr1	54859819	54860318	Mob4|chr1:54859819-54860318	0.238506614619714	.	.
chr1	55131471	55131970	chr1	54867429	54867928	Mob4|chr1:54867429-54867928	0.256166311745037	.	.
chr1	55131471	55131970	chr1	55446132	55446631	Mob4|chr1:55446132-55446631	0.133022607368815	.	.
chr1	55131471	55131970	chr1	55449137	55449636	Mob4|chr1:55449137-55449636	0.213609167490026	.	.
chr1	55226272	55226771	chr1	54830203	54830702	Gm10561|chr1:54830203-54830702	0.36750281491378	.	.
chr1	55226272	55226771	chr1	54830203	54830702	Rftn2|chr1:54830203-54830702	0.36750281491378	.	.
chr1	55226830	55227329	chr1	54859819	54860318	Gm10561|chr1:54859819-54860318	0.324438815916596	.	.
chr1	55226830	55227329	chr1	54859819	54860318	Rftn2|chr1:54859819-54860318	0.324438815916596	.	.
chr1	55236881	55237380	chr1	54859819	54860318	Mars2|chr1:54859819-54860318	0.424035137517032	.	.
chr1	55236881	55237380	chr1	54868105	54868604	Mars2|chr1:54868105-54868604	0.390932034029131	.	.
chr1	55236881	55237380	chr1	54897166	54897665	Mars2|chr1:54897166-54897665	0.160376051209787	.	.
chr1	55236881	55237380	chr1	55383081	55383580	Mars2|chr1:55383081-55383580	0.271262087814741	.	.
chr1	55405572	55406071	chr1	55202211	55202710	Plcl1|chr1:55202211-55202710	0.239380865596738	.	.
chr1	55405572	55406071	chr1	55446132	55446631	Plcl1|chr1:55446132-55446631	0.179575730957504	.	.
chr1	57377374	57377873	chr1	57496540	57497039	1700066M21Rik|chr1:57496540-57497039	0.39014224928666	.	.
chr1	57377374	57377873	chr1	57496540	57497039	4930558J18Rik|chr1:57496540-57497039	0.39014224928666	.	.
chr1	57377374	57377873	chr1	57540577	57541076	1700066M21Rik|chr1:57540577-57541076	0.294300023919716	.	.
chr1	57377374	57377873	chr1	57540577	57541076	1700066M21Rik|chr1:57540577-57541076	0.294300023919717	.	.
chr1	57377374	57377873	chr1	57540577	57541076	4930558J18Rik|chr1:57540577-57541076	0.294300023919716	.	.
chr1	57377374	57377873	chr1	57540577	57541076	4930558J18Rik|chr1:57540577-57541076	0.294300023919717	.	.
chr1	57406257	57406756	chr1	57428877	57429376	Maip1|chr1:57428877-57429376	0.169290916204068	.	.
chr1	57406257	57406756	chr1	57428877	57429376	Tyw5|chr1:57428877-57429376	0.169290916204068	.	.
chr1	57406257	57406756	chr1	57496540	57497039	Maip1|chr1:57496540-57497039	0.136733717770995	.	.
chr1	57406257	57406756	chr1	57496540	57497039	Tyw5|chr1:57496540-57497039	0.136733717770995	.	.
chr1	57406257	57406756	chr1	57528667	57529166	Maip1|chr1:57528667-57529166	0.210421159075962	.	.
chr1	57406257	57406756	chr1	57528667	57529166	Tyw5|chr1:57528667-57529166	0.210421159075962	.	.
chr1	58030475	58030974	chr1	58193930	58194429	Aox1|chr1:58193930-58194429	0.170073176082655	.	.
chr1	58030475	58030974	chr1	58211491	58211990	Aox1|chr1:58211491-58211990	0.216090889261108	.	.
chr1	58030475	58030974	chr1	58271090	58271589	Aox1|chr1:58271090-58271589	0.162535969429977	.	.
chr1	58112727	58113226	chr1	58211491	58211990	Aox3|chr1:58211491-58211990	0.184320608197802	.	.
chr1	58112727	58113226	chr1	58281211	58281710	Aox3|chr1:58281211-58281710	0.219611974473596	.	.
chr1	58392818	58393317	chr1	58170933	58171432	Bzw1|chr1:58170933-58171432	0.148475095426286	.	.
chr1	58392818	58393317	chr1	58652543	58653042	Bzw1|chr1:58652543-58653042	0.203191578992768	.	.
chr1	58392818	58393317	chr1	58712890	58713389	Bzw1|chr1:58712890-58713389	0.164479779136594	.	.
chr1	58392818	58393317	chr1	58724291	58724790	Bzw1|chr1:58724291-58724790	0.289034020651137	.	.
chr1	58423825	58424324	chr1	58193930	58194429	Clk1|chr1:58193930-58194429	0.215406883103007	.	.
chr1	58423825	58424324	chr1	58281211	58281710	Clk1|chr1:58281211-58281710	0.173659828445762	.	.
chr1	58423825	58424324	chr1	58285535	58286034	Clk1|chr1:58285535-58286034	0.163977158540103	.	.
chr1	58423825	58424324	chr1	58314145	58314644	Clk1|chr1:58314145-58314644	0.134498089075669	.	.
chr1	58423825	58424324	chr1	58621038	58621537	Clk1|chr1:58621038-58621537	0.211043795662287	.	.
chr1	58423825	58424324	chr1	58621956	58622455	Clk1|chr1:58621956-58622455	0.353709341445594	.	.
chr1	58423825	58424324	chr1	58712342	58712841	Clk1|chr1:58712342-58712841	0.176741502139679	.	.
chr1	58423825	58424324	chr1	58724291	58724790	Clk1|chr1:58724291-58724790	0.167449912537029	.	.
chr1	58445384	58445883	chr1	58193930	58194429	Nif3l1|chr1:58193930-58194429	0.151935886220087	.	.
chr1	58445384	58445883	chr1	58193930	58194429	Ppil3|chr1:58193930-58194429	0.151935886220087	.	.
chr1	58445384	58445883	chr1	58314145	58314644	Nif3l1|chr1:58314145-58314644	0.149850560289025	.	.
chr1	58445384	58445883	chr1	58314145	58314644	Ppil3|chr1:58314145-58314644	0.149850560289025	.	.
chr1	58445384	58445883	chr1	58341563	58342062	Nif3l1|chr1:58341563-58342062	0.143463310596968	.	.
chr1	58445384	58445883	chr1	58341563	58342062	Ppil3|chr1:58341563-58342062	0.143463310596968	.	.
chr1	58445384	58445883	chr1	58712342	58712841	Nif3l1|chr1:58712342-58712841	0.130869316582985	.	.
chr1	58445384	58445883	chr1	58712342	58712841	Ppil3|chr1:58712342-58712841	0.130869316582985	.	.
chr1	58445384	58445883	chr1	58724291	58724790	Nif3l1|chr1:58724291-58724790	0.145090325317449	.	.
chr1	58445384	58445883	chr1	58724291	58724790	Ppil3|chr1:58724291-58724790	0.145090325317449	.	.
chr1	58504734	58505233	chr1	58281211	58281710	Gm15834|chr1:58281211-58281710	0.161202662474957	.	.
chr1	58504734	58505233	chr1	58281211	58281710	Orc2|chr1:58281211-58281710	0.161202662474957	.	.
chr1	58504734	58505233	chr1	58285535	58286034	Gm15834|chr1:58285535-58286034	0.234676733777051	.	.
chr1	58504734	58505233	chr1	58285535	58286034	Orc2|chr1:58285535-58286034	0.234676733777051	.	.
chr1	58504734	58505233	chr1	58341563	58342062	Gm15834|chr1:58341563-58342062	0.221088114153183	.	.
chr1	58504734	58505233	chr1	58341563	58342062	Orc2|chr1:58341563-58342062	0.221088114153183	.	.
chr1	58504734	58505233	chr1	58621038	58621537	Gm15834|chr1:58621038-58621537	0.280694305215419	.	.
chr1	58504734	58505233	chr1	58621038	58621537	Orc2|chr1:58621038-58621537	0.280694305215419	.	.
chr1	58504734	58505233	chr1	58621956	58622455	Gm15834|chr1:58621956-58622455	0.147972814591688	.	.
chr1	58504734	58505233	chr1	58621956	58622455	Orc2|chr1:58621956-58622455	0.147972814591688	.	.
chr1	58504734	58505233	chr1	58724291	58724790	Gm15834|chr1:58724291-58724790	0.155800179153296	.	.
chr1	58504734	58505233	chr1	58724291	58724790	Orc2|chr1:58724291-58724790	0.155800179153296	.	.
chr1	58504734	58505233	chr1	58951209	58951708	Gm15834|chr1:58951209-58951708	0.461877542541135	.	.
chr1	58504734	58505233	chr1	58951209	58951708	Orc2|chr1:58951209-58951708	0.461877542541135	.	.
chr1	58586034	58586533	chr1	58296260	58296759	Fam126b|chr1:58296260-58296759	0.147034288845887	.	.
chr1	58586034	58586533	chr1	58296260	58296759	Ndufb3|chr1:58296260-58296759	0.147034288845887	.	.
chr1	58586034	58586533	chr1	58712342	58712841	Fam126b|chr1:58712342-58712841	0.132665384780911	.	.
chr1	58586034	58586533	chr1	58712342	58712841	Ndufb3|chr1:58712342-58712841	0.132665384780911	.	.
chr1	58586034	58586533	chr1	58713771	58714270	Fam126b|chr1:58713771-58714270	0.189435466536331	.	.
chr1	58586034	58586533	chr1	58713771	58714270	Ndufb3|chr1:58713771-58714270	0.189435466536331	.	.
chr1	58586034	58586533	chr1	58761489	58761988	Fam126b|chr1:58761489-58761988	0.148989466093843	.	.
chr1	58586034	58586533	chr1	58761489	58761988	Ndufb3|chr1:58761489-58761988	0.148989466093843	.	.
chr1	58586034	58586533	chr1	58936737	58937236	Fam126b|chr1:58936737-58937236	0.19405954333432	.	.
chr1	58586034	58586533	chr1	58936737	58937236	Ndufb3|chr1:58936737-58937236	0.19405954333432	.	.
chr1	58711489	58711988	chr1	58712890	58713389	Cflar|chr1:58712890-58713389	0.150635798180632	.	.
chr1	58711489	58711988	chr1	58766732	58767231	Cflar|chr1:58766732-58767231	0.139098845372664	.	.
chr1	58795175	58795674	chr1	58568637	58569136	Casp8|chr1:58568637-58569136	0.270446300189293	.	.
chr1	58795175	58795674	chr1	58621956	58622455	Casp8|chr1:58621956-58622455	0.142374621353475	.	.
chr1	58795175	58795674	chr1	58936737	58937236	Casp8|chr1:58936737-58937236	0.151249752192344	.	.
chr1	58795175	58795674	chr1	58951209	58951708	Casp8|chr1:58951209-58951708	0.24686442199954	.	.
chr1	58795175	58795674	chr1	59160798	59161297	Casp8|chr1:59160798-59161297	0.231652903540693	.	.
chr1	58973284	58973783	chr1	58652543	58653042	Stradb|chr1:58652543-58653042	0.298681485936193	.	.
chr1	58973284	58973783	chr1	58652543	58653042	Trak2|chr1:58652543-58653042	0.298681485936193	.	.
chr1	58973284	58973783	chr1	58712342	58712841	Stradb|chr1:58712342-58712841	0.351302867692892	.	.
chr1	58973284	58973783	chr1	58712342	58712841	Trak2|chr1:58712342-58712841	0.351302867692892	.	.
chr1	58973284	58973783	chr1	58713771	58714270	Stradb|chr1:58713771-58714270	0.234185766929419	.	.
chr1	58973284	58973783	chr1	58713771	58714270	Trak2|chr1:58713771-58714270	0.234185766929419	.	.
chr1	58973284	58973783	chr1	58724291	58724790	Stradb|chr1:58724291-58724790	0.389427915150757	.	.
chr1	58973284	58973783	chr1	58724291	58724790	Trak2|chr1:58724291-58724790	0.389427915150757	.	.
chr1	58973284	58973783	chr1	58761489	58761988	Stradb|chr1:58761489-58761988	0.423119756116276	.	.
chr1	58973284	58973783	chr1	58761489	58761988	Trak2|chr1:58761489-58761988	0.423119756116276	.	.
chr1	58973284	58973783	chr1	58766732	58767231	Stradb|chr1:58766732-58767231	0.253241575097826	.	.
chr1	58973284	58973783	chr1	58766732	58767231	Trak2|chr1:58766732-58767231	0.253241575097826	.	.
chr1	58973284	58973783	chr1	58897489	58897988	Stradb|chr1:58897489-58897988	0.22388937641504	.	.
chr1	58973284	58973783	chr1	58897489	58897988	Trak2|chr1:58897489-58897988	0.22388937641504	.	.
chr1	58973284	58973783	chr1	58951209	58951708	Stradb|chr1:58951209-58951708	0.326824251450273	.	.
chr1	58973284	58973783	chr1	58951209	58951708	Trak2|chr1:58951209-58951708	0.326824251450273	.	.
chr1	58973284	58973783	chr1	58960902	58961401	Stradb|chr1:58960902-58961401	0.319563631164869	.	.
chr1	58973284	58973783	chr1	58960902	58961401	Trak2|chr1:58960902-58961401	0.319563631164869	.	.
chr1	58973284	58973783	chr1	58961439	58961938	Stradb|chr1:58961439-58961938	0.467099401041226	.	.
chr1	58973284	58973783	chr1	58961439	58961938	Trak2|chr1:58961439-58961938	0.467099401041226	.	.
chr1	58973284	58973783	chr1	59067948	59068447	Stradb|chr1:59067948-59068447	0.45768110807979	.	.
chr1	58973284	58973783	chr1	59067948	59068447	Trak2|chr1:59067948-59068447	0.45768110807979	.	.
chr1	58973284	58973783	chr1	59110524	59111023	Stradb|chr1:59110524-59111023	0.483501606823793	.	.
chr1	58973284	58973783	chr1	59110524	59111023	Trak2|chr1:59110524-59111023	0.483501606823793	.	.
chr1	58973284	58973783	chr1	59117416	59117915	Stradb|chr1:59117416-59117915	0.308943992351741	.	.
chr1	58973284	58973783	chr1	59117416	59117915	Trak2|chr1:59117416-59117915	0.308943992351741	.	.
chr1	58973284	58973783	chr1	59160798	59161297	Stradb|chr1:59160798-59161297	0.447867942499669	.	.
chr1	58973284	58973783	chr1	59160798	59161297	Trak2|chr1:59160798-59161297	0.447867942499669	.	.
chr1	59119578	59120077	chr1	58766732	58767231	G730003C15Rik|chr1:58766732-58767231	0.171522388930763	.	.
chr1	59119578	59120077	chr1	58766732	58767231	Tmem237|chr1:58766732-58767231	0.171522388930763	.	.
chr1	59119578	59120077	chr1	58897489	58897988	G730003C15Rik|chr1:58897489-58897988	0.279463617509819	.	.
chr1	59119578	59120077	chr1	58897489	58897988	Tmem237|chr1:58897489-58897988	0.279463617509819	.	.
chr1	59119578	59120077	chr1	59070762	59071261	G730003C15Rik|chr1:59070762-59071261	0.199361472060885	.	.
chr1	59119578	59120077	chr1	59070762	59071261	Tmem237|chr1:59070762-59071261	0.199361472060885	.	.
chr1	59119578	59120077	chr1	59117416	59117915	G730003C15Rik|chr1:59117416-59117915	0.238498589568421	.	.
chr1	59119578	59120077	chr1	59117416	59117915	Tmem237|chr1:59117416-59117915	0.238498589568421	.	.
chr1	59119578	59120077	chr1	59170223	59170722	G730003C15Rik|chr1:59170223-59170722	0.189666596563173	.	.
chr1	59119578	59120077	chr1	59170223	59170722	Tmem237|chr1:59170223-59170722	0.189666596563173	.	.
chr1	59119578	59120077	chr1	59487512	59488011	G730003C15Rik|chr1:59487512-59488011	0.130306413704913	.	.
chr1	59119578	59120077	chr1	59487512	59488011	Tmem237|chr1:59487512-59488011	0.130306413704913	.	.
chr1	59120147	59120646	chr1	58897489	58897988	G730003C15Rik|chr1:58897489-58897988	0.359636964053379	.	.
chr1	59120147	59120646	chr1	58897489	58897988	Tmem237|chr1:58897489-58897988	0.359636964053379	.	.
chr1	59120147	59120646	chr1	58960902	58961401	G730003C15Rik|chr1:58960902-58961401	0.137357810655868	.	.
chr1	59120147	59120646	chr1	58960902	58961401	Tmem237|chr1:58960902-58961401	0.137357810655868	.	.
chr1	59120147	59120646	chr1	58961439	58961938	G730003C15Rik|chr1:58961439-58961938	0.133373021793751	.	.
chr1	59120147	59120646	chr1	58961439	58961938	Tmem237|chr1:58961439-58961938	0.133373021793751	.	.
chr1	59120147	59120646	chr1	59117416	59117915	G730003C15Rik|chr1:59117416-59117915	0.244195364509304	.	.
chr1	59120147	59120646	chr1	59117416	59117915	Tmem237|chr1:59117416-59117915	0.244195364509304	.	.
chr1	59162883	59163382	chr1	59194869	59195368	Mpp4|chr1:59194869-59195368	0.141684609887693	.	.
chr1	59162883	59163382	chr1	59253445	59253944	Mpp4|chr1:59253445-59253944	0.14648754234029	.	.
chr1	59162883	59163382	chr1	59448412	59448911	Mpp4|chr1:59448412-59448911	0.15077952177729	.	.
chr1	59162883	59163382	chr1	59497071	59497570	Mpp4|chr1:59497071-59497570	0.136396004153753	.	.
chr1	59163876	59164375	chr1	58761489	58761988	Mpp4|chr1:58761489-58761988	0.221825984526109	.	.
chr1	59163876	59164375	chr1	58766732	58767231	Mpp4|chr1:58766732-58767231	0.391434210034459	.	.
chr1	59163876	59164375	chr1	58951209	58951708	Mpp4|chr1:58951209-58951708	0.349732064681126	.	.
chr1	59163876	59164375	chr1	58961439	58961938	Mpp4|chr1:58961439-58961938	0.155237821847036	.	.
chr1	59163876	59164375	chr1	59067948	59068447	Mpp4|chr1:59067948-59068447	0.319741472518643	.	.
chr1	59163876	59164375	chr1	59110524	59111023	Mpp4|chr1:59110524-59111023	0.289442679014577	.	.
chr1	59163876	59164375	chr1	59117416	59117915	Mpp4|chr1:59117416-59117915	0.163849421710571	.	.
chr1	59163876	59164375	chr1	59160798	59161297	Mpp4|chr1:59160798-59161297	0.328181361188555	.	.
chr1	59163876	59164375	chr1	59334574	59335073	Mpp4|chr1:59334574-59335073	0.278620382669711	.	.
chr1	59163876	59164375	chr1	59383039	59383538	Mpp4|chr1:59383039-59383538	0.164296497010169	.	.
chr1	59237006	59237505	chr1	58761489	58761988	Als2|chr1:58761489-58761988	0.474435631324262	.	.
chr1	59237006	59237505	chr1	58766732	58767231	Als2|chr1:58766732-58767231	0.1373642106673	.	.
chr1	59237006	59237505	chr1	58960902	58961401	Als2|chr1:58960902-58961401	0.174395763604832	.	.
chr1	59237006	59237505	chr1	58961439	58961938	Als2|chr1:58961439-58961938	0.234174035245671	.	.
chr1	59237006	59237505	chr1	59067948	59068447	Als2|chr1:59067948-59068447	0.277061706032138	.	.
chr1	59237006	59237505	chr1	59110524	59111023	Als2|chr1:59110524-59111023	0.253988858140859	.	.
chr1	59237006	59237505	chr1	59117416	59117915	Als2|chr1:59117416-59117915	0.142827368574634	.	.
chr1	59237006	59237505	chr1	59160798	59161297	Als2|chr1:59160798-59161297	0.220937160969681	.	.
chr1	59237006	59237505	chr1	59277898	59278397	Als2|chr1:59277898-59278397	0.333747992957651	.	.
chr1	59237006	59237505	chr1	59334574	59335073	Als2|chr1:59334574-59335073	0.274950563637997	.	.
chr1	59237006	59237505	chr1	59448412	59448911	Als2|chr1:59448412-59448911	0.15559470545443	.	.
chr1	59237006	59237505	chr1	59458815	59459314	Als2|chr1:59458815-59459314	0.182295539134704	.	.
chr1	59237006	59237505	chr1	59483682	59484181	Als2|chr1:59483682-59484181	0.179032990684921	.	.
chr1	59481835	59482334	chr1	59067948	59068447	Fzd7|chr1:59067948-59068447	0.19394380152284	.	.
chr1	59481835	59482334	chr1	59110524	59111023	Fzd7|chr1:59110524-59111023	0.329656313364036	.	.
chr1	59481835	59482334	chr1	59117416	59117915	Fzd7|chr1:59117416-59117915	0.296437372258318	.	.
chr1	59481835	59482334	chr1	59141678	59142177	Fzd7|chr1:59141678-59142177	0.27444280030972	.	.
chr1	59481835	59482334	chr1	59160798	59161297	Fzd7|chr1:59160798-59161297	0.261429016783393	.	.
chr1	59481835	59482334	chr1	59277898	59278397	Fzd7|chr1:59277898-59278397	0.154254012202997	.	.
chr1	59481835	59482334	chr1	59397437	59397936	Fzd7|chr1:59397437-59397936	0.417579905894073	.	.
chr1	59481835	59482334	chr1	59448412	59448911	Fzd7|chr1:59448412-59448911	0.144750686975176	.	.
chr1	59481835	59482334	chr1	59483682	59484181	Fzd7|chr1:59483682-59484181	0.206460548133593	.	.
chr1	59481835	59482334	chr1	59524068	59524567	Fzd7|chr1:59524068-59524567	0.200629582009712	.	.
chr1	59481835	59482334	chr1	59550908	59551407	Fzd7|chr1:59550908-59551407	0.147279743452745	.	.
chr1	59481835	59482334	chr1	59566844	59567343	Fzd7|chr1:59566844-59567343	0.269485183243955	.	.
chr1	59516242	59516741	chr1	59253445	59253944	Gm973|chr1:59253445-59253944	0.184475488483032	.	.
chr1	59516242	59516741	chr1	59278403	59278902	Gm973|chr1:59278403-59278902	0.21544594517531	.	.
chr1	59516242	59516741	chr1	59507940	59508439	Gm973|chr1:59507940-59508439	0.145592357636941	.	.
chr1	59516242	59516741	chr1	59508509	59509008	Gm973|chr1:59508509-59509008	0.377601614291251	.	.
chr1	59516242	59516741	chr1	59789716	59790215	Gm973|chr1:59789716-59790215	0.269619581165492	.	.
chr1	59516242	59516741	chr1	59795299	59795798	Gm973|chr1:59795299-59795798	0.161609336893237	.	.
chr1	59516242	59516741	chr1	59803719	59804218	Gm973|chr1:59803719-59804218	0.185637598850577	.	.
chr1	59670565	59671064	chr1	59334574	59335073	Sumo1|chr1:59334574-59335073	0.15723907184149	.	.
chr1	59670565	59671064	chr1	59584561	59585060	Sumo1|chr1:59584561-59585060	0.462403028098819	.	.
chr1	59670565	59671064	chr1	59788955	59789454	Sumo1|chr1:59788955-59789454	0.2361395662323	.	.
chr1	59670565	59671064	chr1	59789716	59790215	Sumo1|chr1:59789716-59790215	0.259251740549899	.	.
chr1	59670565	59671064	chr1	59795299	59795798	Sumo1|chr1:59795299-59795798	0.405626651662613	.	.
chr1	59670565	59671064	chr1	59887912	59888411	Sumo1|chr1:59887912-59888411	0.145631970755903	.	.
chr1	59670565	59671064	chr1	59985806	59986305	Sumo1|chr1:59985806-59986305	0.240987065135628	.	.
chr1	59684706	59685205	chr1	59277898	59278397	Nop58|chr1:59277898-59278397	0.233911320615175	.	.
chr1	59684706	59685205	chr1	59383039	59383538	Nop58|chr1:59383039-59383538	0.223261612903675	.	.
chr1	59684706	59685205	chr1	59541420	59541919	Nop58|chr1:59541420-59541919	0.194502638506424	.	.
chr1	59684706	59685205	chr1	59625333	59625832	Nop58|chr1:59625333-59625832	0.234948328922697	.	.
chr1	59684706	59685205	chr1	59719849	59720348	Nop58|chr1:59719849-59720348	0.286936628729597	.	.
chr1	59763159	59763658	chr1	59524068	59524567	Bmpr2|chr1:59524068-59524567	0.197214003661825	.	.
chr1	59763159	59763658	chr1	59541420	59541919	Bmpr2|chr1:59541420-59541919	0.236024080761378	.	.
chr1	59763159	59763658	chr1	59566844	59567343	Bmpr2|chr1:59566844-59567343	0.296023784345106	.	.
chr1	59763159	59763658	chr1	59623298	59623797	Bmpr2|chr1:59623298-59623797	0.203174640672136	.	.
chr1	59763159	59763658	chr1	59887912	59888411	Bmpr2|chr1:59887912-59888411	0.183127458070976	.	.
chr1	59763681	59764180	chr1	59507940	59508439	Bmpr2|chr1:59507940-59508439	0.262620937076756	.	.
chr1	59763681	59764180	chr1	59524913	59525412	Bmpr2|chr1:59524913-59525412	0.143143045245474	.	.
chr1	59763681	59764180	chr1	59566844	59567343	Bmpr2|chr1:59566844-59567343	0.183757923552269	.	.
chr1	59763681	59764180	chr1	59887912	59888411	Bmpr2|chr1:59887912-59888411	0.213991375836213	.	.
chr1	59912662	59913161	chr1	59508509	59509008	Fam117b|chr1:59508509-59509008	0.233122469756705	.	.
chr1	59912662	59913161	chr1	59541420	59541919	Fam117b|chr1:59541420-59541919	0.206422640724167	.	.
chr1	59912662	59913161	chr1	59566844	59567343	Fam117b|chr1:59566844-59567343	0.274408153083011	.	.
chr1	59913211	59913710	chr1	59524068	59524567	Fam117b|chr1:59524068-59524567	0.148473454012991	.	.
chr1	59913211	59913710	chr1	59541420	59541919	Fam117b|chr1:59541420-59541919	0.139630480239334	.	.
chr1	59913211	59913710	chr1	59550908	59551407	Fam117b|chr1:59550908-59551407	0.377355517399744	.	.
chr1	60042935	60043434	chr1	59795299	59795798	Ica1l|chr1:59795299-59795798	0.151094998610709	.	.
chr1	60042935	60043434	chr1	59803719	59804218	Ica1l|chr1:59803719-59804218	0.258448476637768	.	.
chr1	60042935	60043434	chr1	60158400	60158899	Ica1l|chr1:60158400-60158899	0.323530963503477	.	.
chr1	60042935	60043434	chr1	60425705	60426204	Ica1l|chr1:60425705-60426204	0.291367934173393	.	.
chr1	60097393	60097892	chr1	59985275	59985774	Carf|chr1:59985275-59985774	0.172123351625455	.	.
chr1	60097393	60097892	chr1	59985806	59986305	Carf|chr1:59985806-59986305	0.148161279177644	.	.
chr1	60097980	60098479	chr1	59795299	59795798	Carf|chr1:59795299-59795798	0.248370749134486	.	.
chr1	60097980	60098479	chr1	59795299	59795798	Wdr12|chr1:59795299-59795798	0.248370749134486	.	.
chr1	60097980	60098479	chr1	60158400	60158899	Carf|chr1:60158400-60158899	0.174689811120615	.	.
chr1	60097980	60098479	chr1	60158400	60158899	Wdr12|chr1:60158400-60158899	0.174689811120615	.	.
chr1	60180257	60180756	chr1	60478721	60479220	Nbeal1|chr1:60478721-60479220	0.210794996842683	.	.
chr1	60180257	60180756	chr1	60479845	60480344	Nbeal1|chr1:60479845-60480344	0.276588038390209	.	.
chr1	60342754	60343253	chr1	60695837	60696336	Cyp20a1|chr1:60695837-60696336	0.208324399479147	.	.
chr1	60343314	60343813	chr1	60695837	60696336	Cyp20a1|chr1:60695837-60696336	0.218489170289943	.	.
chr1	60343314	60343813	chr1	60696519	60697018	Cyp20a1|chr1:60696519-60697018	0.16521386321698	.	.
chr1	60409462	60409961	chr1	60158400	60158899	Abi2|chr1:60158400-60158899	0.329594829294265	.	.
chr1	60409462	60409961	chr1	60425705	60426204	Abi2|chr1:60425705-60426204	0.194475532251223	.	.
chr1	60409462	60409961	chr1	60657349	60657848	Abi2|chr1:60657349-60657848	0.350951960667116	.	.
chr1	60409462	60409961	chr1	60668203	60668702	Abi2|chr1:60668203-60668702	0.167400592654348	.	.
chr1	60409462	60409961	chr1	60696519	60697018	Abi2|chr1:60696519-60697018	0.181620274395243	.	.
chr1	60566593	60567092	chr1	60273371	60273870	Raph1|chr1:60273371-60273870	0.216048052997847	.	.
chr1	60778539	60779038	chr1	61181062	61181561	2310016D23Rik|chr1:61181062-61181561	0.197229761634463	.	.
chr1	61638558	61639057	chr1	61867590	61868089	Pard3b|chr1:61867590-61868089	0.261740219681585	.	.
chr1	61639276	61639775	chr1	61297917	61298416	Pard3b|chr1:61297917-61298416	0.192089136919686	.	.
chr1	61639276	61639775	chr1	61310092	61310591	Pard3b|chr1:61310092-61310591	0.22931903285206	.	.
chr1	61850388	61850887	chr1	61867590	61868089	Pard3bos1|chr1:61867590-61868089	0.326371450555187	.	.
chr1	61851078	61851577	chr1	61867590	61868089	Pard3bos1|chr1:61867590-61868089	0.307989629611989	.	.
chr1	62703034	62703533	chr1	62733463	62733962	Nrp2|chr1:62733463-62733962	0.132194899206202	.	.
chr1	62703034	62703533	chr1	62734050	62734549	Nrp2|chr1:62734050-62734549	0.233170429797831	.	.
chr1	63113269	63113768	chr1	62933707	62934206	Ino80dos|chr1:62933707-62934206	0.136069506274706	.	.
chr1	63113269	63113768	chr1	63434181	63434680	Ino80dos|chr1:63434181-63434680	0.264982969558661	.	.
chr1	63114071	63114570	chr1	62751250	62751749	Ino80d|chr1:62751250-62751749	0.175902690434916	.	.
chr1	63114071	63114570	chr1	62774814	62775313	Ino80d|chr1:62774814-62775313	0.15234565521108	.	.
chr1	63114071	63114570	chr1	62779993	62780492	Ino80d|chr1:62779993-62780492	0.140065806994552	.	.
chr1	63114071	63114570	chr1	62786205	62786704	Ino80d|chr1:62786205-62786704	0.311792234634618	.	.
chr1	63114071	63114570	chr1	62795481	62795980	Ino80d|chr1:62795481-62795980	0.157134088527705	.	.
chr1	63114071	63114570	chr1	62933707	62934206	Ino80d|chr1:62933707-62934206	0.298478213079346	.	.
chr1	63114071	63114570	chr1	62934217	62934716	Ino80d|chr1:62934217-62934716	0.193323371349887	.	.
chr1	63114071	63114570	chr1	63105874	63106373	Ino80d|chr1:63105874-63106373	0.404148748076796	.	.
chr1	63114071	63114570	chr1	63105874	63106373	Ino80d|chr1:63105874-63106373	0.404148748076797	.	.
chr1	63114071	63114570	chr1	63106495	63106994	Ino80d|chr1:63106495-63106994	0.150317560124632	.	.
chr1	63114071	63114570	chr1	63458053	63458552	Ino80d|chr1:63458053-63458552	0.25977719459977	.	.
chr1	63176509	63177008	chr1	62774814	62775313	Eef1b2|chr1:62774814-62775313	0.188128198899243	.	.
chr1	63176509	63177008	chr1	62774814	62775313	Ndufs1|chr1:62774814-62775313	0.188128198899243	.	.
chr1	63176509	63177008	chr1	63098816	63099315	Eef1b2|chr1:63098816-63099315	0.174699515847684	.	.
chr1	63176509	63177008	chr1	63098816	63099315	Ndufs1|chr1:63098816-63099315	0.174699515847684	.	.
chr1	63176509	63177008	chr1	63106495	63106994	Eef1b2|chr1:63106495-63106994	0.147346135103763	.	.
chr1	63176509	63177008	chr1	63106495	63106994	Ndufs1|chr1:63106495-63106994	0.147346135103763	.	.
chr1	63176509	63177008	chr1	63180992	63181491	Eef1b2|chr1:63180992-63181491	0.21550742729851	.	.
chr1	63176509	63177008	chr1	63180992	63181491	Ndufs1|chr1:63180992-63181491	0.21550742729851	.	.
chr1	63176509	63177008	chr1	63458053	63458552	Eef1b2|chr1:63458053-63458552	0.135942956388487	.	.
chr1	63176509	63177008	chr1	63458053	63458552	Ndufs1|chr1:63458053-63458552	0.135942956388487	.	.
chr1	63272985	63273484	chr1	63098816	63099315	Gm11608|chr1:63098816-63099315	0.150913658719902	.	.
chr1	63272985	63273484	chr1	63098816	63099315	Zdbf2|chr1:63098816-63099315	0.150913658719902	.	.
chr1	63272985	63273484	chr1	63180992	63181491	Gm11608|chr1:63180992-63181491	0.149432173216094	.	.
chr1	63272985	63273484	chr1	63180992	63181491	Zdbf2|chr1:63180992-63181491	0.149432173216094	.	.
chr1	63273583	63274082	chr1	63098816	63099315	Gm11608|chr1:63098816-63099315	0.144352930582538	.	.
chr1	63273583	63274082	chr1	63098816	63099315	Zdbf2|chr1:63098816-63099315	0.144352930582538	.	.
chr1	63273583	63274082	chr1	63180992	63181491	Gm11608|chr1:63180992-63181491	0.160003793231505	.	.
chr1	63273583	63274082	chr1	63180992	63181491	Zdbf2|chr1:63180992-63181491	0.160003793231505	.	.
chr1	63730384	63730883	chr1	63754124	63754623	Fastkd2|chr1:63754124-63754623	0.155047551001685	.	.
chr1	63730384	63730883	chr1	63754124	63754623	Mdh1b|chr1:63754124-63754623	0.155047551001685	.	.
chr1	64121506	64122005	chr1	63934866	63935365	Klf7|chr1:63934866-63935365	0.166907248686119	.	.
chr1	64121506	64122005	chr1	64020848	64021347	Klf7|chr1:64020848-64021347	0.302859541048897	.	.
chr1	64121506	64122005	chr1	64226173	64226672	Klf7|chr1:64226173-64226672	0.217688905055985	.	.
chr1	64121506	64122005	chr1	64409207	64409706	Klf7|chr1:64409207-64409706	0.282277511942453	.	.
chr1	64122089	64122588	chr1	63902377	63902876	Klf7|chr1:63902377-63902876	0.167128958159819	.	.
chr1	64122089	64122588	chr1	64226173	64226672	Klf7|chr1:64226173-64226672	0.403309040016866	.	.
chr1	64122089	64122588	chr1	64408684	64409183	Klf7|chr1:64408684-64409183	0.132948627521465	.	.
chr1	64122089	64122588	chr1	64409207	64409706	Klf7|chr1:64409207-64409706	0.195884124519183	.	.
chr1	64122089	64122588	chr1	64409207	64409706	Klf7|chr1:64409207-64409706	0.195884124519184	.	.
chr1	64532547	64533046	chr1	64578760	64579259	Creb1|chr1:64578760-64579259	0.186316994525506	.	.
chr1	64532547	64533046	chr1	64719953	64720452	Creb1|chr1:64719953-64720452	0.189539162981929	.	.
chr1	64533232	64533731	chr1	64669500	64669999	Creb1|chr1:64669500-64669999	0.189738060181033	.	.
chr1	64616950	64617449	chr1	64705213	64705712	Gm28982|chr1:64705213-64705712	0.283299312285938	.	.
chr1	64616950	64617449	chr1	64705213	64705712	Mettl21a|chr1:64705213-64705712	0.283299312285938	.	.
chr1	64617495	64617994	chr1	64719953	64720452	Gm28982|chr1:64719953-64720452	0.205854393484416	.	.
chr1	64617495	64617994	chr1	64719953	64720452	Mettl21a|chr1:64719953-64720452	0.205854393484416	.	.
chr1	64691008	64691507	chr1	64717480	64717979	2810408I11Rik|chr1:64717480-64717979	0.191266889632435	.	.
chr1	64691008	64691507	chr1	64717480	64717979	Ccnyl1|chr1:64717480-64717979	0.191266889632435	.	.
chr1	64737642	64738141	chr1	64409207	64409706	Fzd5|chr1:64409207-64409706	0.193869426972457	.	.
chr1	64956569	64957068	chr1	64843821	64844320	Plekhm3|chr1:64843821-64844320	0.145702749369903	.	.
chr1	64956569	64957068	chr1	64884429	64884928	Plekhm3|chr1:64884429-64884928	0.186180736539732	.	.
chr1	64956569	64957068	chr1	64905676	64906175	Plekhm3|chr1:64905676-64906175	0.293908696892152	.	.
chr1	64956569	64957068	chr1	65171604	65172103	Plekhm3|chr1:65171604-65172103	0.348441445343536	.	.
chr1	64956569	64957068	chr1	65178123	65178622	Plekhm3|chr1:65178123-65178622	0.167710850952371	.	.
chr1	64956569	64957068	chr1	65179041	65179540	Plekhm3|chr1:65179041-65179540	0.18188744382768	.	.
chr1	65185682	65186181	chr1	64795133	64795632	Idh1|chr1:64795133-64795632	0.134663898560041	.	.
chr1	65185682	65186181	chr1	64795133	64795632	Pikfyve|chr1:64795133-64795632	0.134663898560041	.	.
chr1	65185682	65186181	chr1	64853659	64854158	Idh1|chr1:64853659-64854158	0.161775916607158	.	.
chr1	65185682	65186181	chr1	64853659	64854158	Pikfyve|chr1:64853659-64854158	0.161775916607158	.	.
chr1	65185682	65186181	chr1	65010101	65010600	Idh1|chr1:65010101-65010600	0.144468243622951	.	.
chr1	65185682	65186181	chr1	65010101	65010600	Pikfyve|chr1:65010101-65010600	0.144468243622951	.	.
chr1	65185682	65186181	chr1	65048740	65049239	Idh1|chr1:65048740-65049239	0.169606672191344	.	.
chr1	65185682	65186181	chr1	65048740	65049239	Pikfyve|chr1:65048740-65049239	0.169606672191344	.	.
chr1	65186396	65186895	chr1	64791706	64792205	Idh1|chr1:64791706-64792205	0.170860331864393	.	.
chr1	65186396	65186895	chr1	64791706	64792205	Pikfyve|chr1:64791706-64792205	0.170860331864393	.	.
chr1	65186396	65186895	chr1	64795133	64795632	Idh1|chr1:64795133-64795632	0.153068417358548	.	.
chr1	65186396	65186895	chr1	64795133	64795632	Pikfyve|chr1:64795133-64795632	0.153068417358548	.	.
chr1	65186396	65186895	chr1	65010101	65010600	Idh1|chr1:65010101-65010600	0.164249939043944	.	.
chr1	65186396	65186895	chr1	65010101	65010600	Pikfyve|chr1:65010101-65010600	0.164249939043944	.	.
chr1	65186396	65186895	chr1	65044133	65044632	Idh1|chr1:65044133-65044632	0.134063821952013	.	.
chr1	65186396	65186895	chr1	65044133	65044632	Pikfyve|chr1:65044133-65044632	0.134063821952013	.	.
chr1	65186396	65186895	chr1	65171604	65172103	Idh1|chr1:65171604-65172103	0.375153659769987	.	.
chr1	65186396	65186895	chr1	65171604	65172103	Pikfyve|chr1:65171604-65172103	0.375153659769987	.	.
chr1	66174880	66175379	chr1	65896328	65896827	Map2|chr1:65896328-65896827	0.228439942867729	.	.
chr1	66467921	66468420	chr1	66280139	66280638	Unc80|chr1:66280139-66280638	0.225641818393107	.	.
chr1	66467921	66468420	chr1	66280654	66281153	Unc80|chr1:66280654-66281153	0.376418093921592	.	.
chr1	66700587	66701086	chr1	66655629	66656128	Rpe|chr1:66655629-66656128	0.237953175566109	.	.
chr1	66700587	66701086	chr1	66782296	66782795	Rpe|chr1:66782296-66782795	0.136904918940578	.	.
chr1	66700587	66701086	chr1	66896202	66896701	Rpe|chr1:66896202-66896701	0.186756216720234	.	.
chr1	66700587	66701086	chr1	66921965	66922464	Rpe|chr1:66921965-66922464	0.131819248190226	.	.
chr1	66816734	66817233	chr1	66655629	66656128	Kansl1l|chr1:66655629-66656128	0.204758723240374	.	.
chr1	66816734	66817233	chr1	66940872	66941371	Kansl1l|chr1:66940872-66941371	0.164775260784148	.	.
chr1	66816734	66817233	chr1	67175638	67176137	Kansl1l|chr1:67175638-67176137	0.237358966806011	.	.
chr1	66862543	66863042	chr1	66655629	66656128	Acadl|chr1:66655629-66656128	0.34832589780149	.	.
chr1	66862543	66863042	chr1	66687291	66687790	Acadl|chr1:66687291-66687790	0.209911450173469	.	.
chr1	66862543	66863042	chr1	66782296	66782795	Acadl|chr1:66782296-66782795	0.419848227232448	.	.
chr1	66862543	66863042	chr1	67175638	67176137	Acadl|chr1:67175638-67176137	0.234167980020084	.	.
chr1	66863047	66863546	chr1	66651133	66651632	Acadl|chr1:66651133-66651632	0.226071926588478	.	.
chr1	66863047	66863546	chr1	66992790	66993289	Acadl|chr1:66992790-66993289	0.272081912679011	.	.
chr1	66945016	66945515	chr1	67061456	67061955	Myl1|chr1:67061456-67061955	0.274248813453471	.	.
chr1	67038596	67039095	chr1	66782296	66782795	Lancl1|chr1:66782296-66782795	0.163356730843064	.	.
chr1	67038596	67039095	chr1	66960769	66961268	Lancl1|chr1:66960769-66961268	0.31847084609937	.	.
chr1	69105603	69106102	chr1	68872925	68873424	Gm16076|chr1:68872925-68873424	0.165511035200291	.	.
chr1	69105603	69106102	chr1	69241684	69242183	Gm16076|chr1:69241684-69242183	0.162935263129345	.	.
chr1	69105603	69106102	chr1	69285127	69285626	Gm16076|chr1:69285127-69285626	0.238089156091062	.	.
chr1	69106246	69106745	chr1	68780955	68781454	Gm16076|chr1:68780955-68781454	0.148138062482153	.	.
chr1	69106246	69106745	chr1	69024894	69025393	Gm16076|chr1:69024894-69025393	0.386413127792197	.	.
chr1	69106246	69106745	chr1	69118151	69118650	Gm16076|chr1:69118151-69118650	0.210826482084327	.	.
chr1	69106246	69106745	chr1	69431021	69431520	Gm16076|chr1:69431021-69431520	0.165175399109853	.	.
chr1	69106246	69106745	chr1	69434453	69434952	Gm16076|chr1:69434453-69434952	0.136362744012265	.	.
chr1	69106800	69107299	chr1	68973661	68974160	Gm16076|chr1:68973661-68974160	0.144681313659766	.	.
chr1	69106800	69107299	chr1	69433909	69434408	Gm16076|chr1:69433909-69434408	0.192634801232446	.	.
chr1	69108309	69108808	chr1	69434453	69434952	Erbb4|chr1:69434453-69434952	0.197430040744509	.	.
chr1	69108309	69108808	chr1	69466942	69467441	Erbb4|chr1:69466942-69467441	0.153061134710035	.	.
chr1	69687151	69687650	chr1	69834595	69835094	Ikzf2|chr1:69834595-69835094	0.204194897224385	.	.
chr1	69826647	69827146	chr1	69685802	69686301	Spag16|chr1:69685802-69686301	0.166398050024914	.	.
chr1	71102248	71102747	chr1	71289474	71289973	Bard1|chr1:71289474-71289973	0.214157900100385	.	.
chr1	71556874	71557373	chr1	71289474	71289973	Atic|chr1:71289474-71289973	0.227833180778863	.	.
chr1	71556874	71557373	chr1	71995531	71996030	Atic|chr1:71995531-71996030	0.286924913159021	.	.
chr1	72211757	72212256	chr1	71801172	71801671	Mreg|chr1:71801172-71801671	0.172987917091322	.	.
chr1	72211757	72212256	chr1	72236179	72236678	Mreg|chr1:72236179-72236678	0.276425569047571	.	.
chr1	72211757	72212256	chr1	72254545	72255044	Mreg|chr1:72254545-72255044	0.172320176370245	.	.
chr1	72211757	72212256	chr1	72390766	72391265	Mreg|chr1:72390766-72391265	0.144703201955436	.	.
chr1	72211757	72212256	chr1	72490114	72490613	Mreg|chr1:72490114-72490613	0.183316920042226	.	.
chr1	72212372	72212871	chr1	72141789	72142288	Mreg|chr1:72141789-72142288	0.253471753014031	.	.
chr1	72212372	72212871	chr1	72187799	72188298	Mreg|chr1:72187799-72188298	0.287170679285078	.	.
chr1	72212372	72212871	chr1	72219979	72220478	Mreg|chr1:72219979-72220478	0.304724220706398	.	.
chr1	72212372	72212871	chr1	72243720	72244219	Mreg|chr1:72243720-72244219	0.155533441626002	.	.
chr1	72212372	72212871	chr1	72254545	72255044	Mreg|chr1:72254545-72255044	0.156995983275165	.	.
chr1	72212372	72212871	chr1	72379437	72379936	Mreg|chr1:72379437-72379936	0.171363377795845	.	.
chr1	72284104	72284603	chr1	72079106	72079605	Pecr|chr1:72079106-72079605	0.13593238710162	.	.
chr1	72284104	72284603	chr1	72079106	72079605	Tmem169|chr1:72079106-72079605	0.13593238710162	.	.
chr1	72284104	72284603	chr1	72136106	72136605	Pecr|chr1:72136106-72136605	0.176531160397039	.	.
chr1	72284104	72284603	chr1	72136106	72136605	Tmem169|chr1:72136106-72136605	0.176531160397039	.	.
chr1	72284104	72284603	chr1	72182830	72183329	Pecr|chr1:72182830-72183329	0.133394351049384	.	.
chr1	72284104	72284603	chr1	72182830	72183329	Tmem169|chr1:72182830-72183329	0.133394351049384	.	.
chr1	72284104	72284603	chr1	72236179	72236678	Pecr|chr1:72236179-72236678	0.192521342049118	.	.
chr1	72284104	72284603	chr1	72236179	72236678	Tmem169|chr1:72236179-72236678	0.192521342049118	.	.
chr1	72284104	72284603	chr1	72390166	72390665	Pecr|chr1:72390166-72390665	0.131086493934238	.	.
chr1	72284104	72284603	chr1	72390166	72390665	Tmem169|chr1:72390166-72390665	0.131086493934238	.	.
chr1	72284104	72284603	chr1	72504560	72505059	Pecr|chr1:72504560-72505059	0.131746282669567	.	.
chr1	72284104	72284603	chr1	72504560	72505059	Tmem169|chr1:72504560-72505059	0.131746282669567	.	.
chr1	72284104	72284603	chr1	72749012	72749511	Pecr|chr1:72749012-72749511	0.206701254094843	.	.
chr1	72284104	72284603	chr1	72749012	72749511	Tmem169|chr1:72749012-72749511	0.206701254094843	.	.
chr1	72307199	72307698	chr1	72140450	72140949	Xrcc5|chr1:72140450-72140949	0.329532884265323	.	.
chr1	72307199	72307698	chr1	72225715	72226214	Xrcc5|chr1:72225715-72226214	0.31635194376205	.	.
chr1	72307199	72307698	chr1	72243720	72244219	Xrcc5|chr1:72243720-72244219	0.252272930298739	.	.
chr1	72307199	72307698	chr1	72255113	72255612	Xrcc5|chr1:72255113-72255612	0.151818838823112	.	.
chr1	72307199	72307698	chr1	72493455	72493954	Xrcc5|chr1:72493455-72493954	0.283814634733989	.	.
chr1	72307810	72308309	chr1	72079106	72079605	Xrcc5|chr1:72079106-72079605	0.321669244409169	.	.
chr1	72307810	72308309	chr1	72140450	72140949	Xrcc5|chr1:72140450-72140949	0.364029955039548	.	.
chr1	72307810	72308309	chr1	72141789	72142288	Xrcc5|chr1:72141789-72142288	0.149167453439357	.	.
chr1	72307810	72308309	chr1	72236179	72236678	Xrcc5|chr1:72236179-72236678	0.219391174267392	.	.
chr1	72307810	72308309	chr1	72243720	72244219	Xrcc5|chr1:72243720-72244219	0.162037870122055	.	.
chr1	72307810	72308309	chr1	72390166	72390665	Xrcc5|chr1:72390166-72390665	0.133273518060175	.	.
chr1	72307810	72308309	chr1	72414524	72415023	Xrcc5|chr1:72414524-72415023	0.156790552895502	.	.
chr1	72307810	72308309	chr1	72414524	72415023	Xrcc5|chr1:72414524-72415023	0.156790552895503	.	.
chr1	72307810	72308309	chr1	72749012	72749511	Xrcc5|chr1:72749012-72749511	0.160898041255854	.	.
chr1	72582908	72583407	chr1	72255113	72255612	Smarcal1|chr1:72255113-72255612	0.360208109212483	.	.
chr1	72582908	72583407	chr1	72255661	72256160	Smarcal1|chr1:72255661-72256160	0.134130147807403	.	.
chr1	72582908	72583407	chr1	72738990	72739489	Smarcal1|chr1:72738990-72739489	0.226147456364067	.	.
chr1	72582908	72583407	chr1	72739525	72740024	Smarcal1|chr1:72739525-72740024	0.186927549266251	.	.
chr1	72582908	72583407	chr1	72778829	72779328	Smarcal1|chr1:72778829-72779328	0.383986680545209	.	.
chr1	72582908	72583407	chr1	72806112	72806611	Smarcal1|chr1:72806112-72806611	0.246756422498171	.	.
chr1	72582908	72583407	chr1	72870126	72870625	Smarcal1|chr1:72870126-72870625	0.142018632859779	.	.
chr1	72582908	72583407	chr1	72870991	72871490	Smarcal1|chr1:72870991-72871490	0.132313290245022	.	.
chr1	72582908	72583407	chr1	72872440	72872939	Smarcal1|chr1:72872440-72872939	0.191354659666595	.	.
chr1	72582908	72583407	chr1	72929780	72930279	Smarcal1|chr1:72929780-72930279	0.181030861716883	.	.
chr1	72640885	72641384	chr1	72254545	72255044	Gm39662|chr1:72254545-72255044	0.299781221727752	.	.
chr1	72640885	72641384	chr1	72608646	72609145	Gm39662|chr1:72608646-72609145	0.21362059018093	.	.
chr1	72640885	72641384	chr1	72739525	72740024	Gm39662|chr1:72739525-72740024	0.160886587253509	.	.
chr1	72640885	72641384	chr1	72744307	72744806	Gm39662|chr1:72744307-72744806	0.283842173169477	.	.
chr1	72640885	72641384	chr1	72746325	72746824	Gm39662|chr1:72746325-72746824	0.162596248646106	.	.
chr1	72710446	72710945	chr1	72255113	72255612	Rpl37a|chr1:72255113-72255612	0.16844921884294	.	.
chr1	72710446	72710945	chr1	72366568	72367067	Rpl37a|chr1:72366568-72367067	0.159528873415248	.	.
chr1	72710446	72710945	chr1	72738990	72739489	Rpl37a|chr1:72738990-72739489	0.19534101262759	.	.
chr1	72710446	72710945	chr1	72738990	72739489	Rpl37a|chr1:72738990-72739489	0.195341012627591	.	.
chr1	72710446	72710945	chr1	72778829	72779328	Rpl37a|chr1:72778829-72779328	0.260435440283389	.	.
chr1	72710446	72710945	chr1	72806112	72806611	Rpl37a|chr1:72806112-72806611	0.26481756800651	.	.
chr1	72710446	72710945	chr1	72839226	72839725	Rpl37a|chr1:72839226-72839725	0.170761965455842	.	.
chr1	72711014	72711513	chr1	72608646	72609145	Rpl37a|chr1:72608646-72609145	0.18668751220414	.	.
chr1	72711014	72711513	chr1	72739525	72740024	Rpl37a|chr1:72739525-72740024	0.248234102187758	.	.
chr1	72711014	72711513	chr1	72744307	72744806	Rpl37a|chr1:72744307-72744806	0.157315892203916	.	.
chr1	72711014	72711513	chr1	72778829	72779328	Rpl37a|chr1:72778829-72779328	0.216345086010962	.	.
chr1	72711014	72711513	chr1	72778829	72779328	Rpl37a|chr1:72778829-72779328	0.216345086010963	.	.
chr1	72711014	72711513	chr1	72806112	72806611	Rpl37a|chr1:72806112-72806611	0.290733259378639	.	.
chr1	72711014	72711513	chr1	72839226	72839725	Rpl37a|chr1:72839226-72839725	0.24109641603058	.	.
chr1	72711014	72711513	chr1	72929780	72930279	Rpl37a|chr1:72929780-72930279	0.154165066390859	.	.
chr1	72823775	72824274	chr1	72718809	72719308	Igfbp2|chr1:72718809-72719308	0.193026985146512	.	.
chr1	72823775	72824274	chr1	72738990	72739489	Igfbp2|chr1:72738990-72739489	0.201982839557946	.	.
chr1	72823775	72824274	chr1	72744307	72744806	Igfbp2|chr1:72744307-72744806	0.274637654995025	.	.
chr1	72823775	72824274	chr1	72744307	72744806	Igfbp2|chr1:72744307-72744806	0.274637654995026	.	.
chr1	72823775	72824274	chr1	72755825	72756324	Igfbp2|chr1:72755825-72756324	0.224746261504149	.	.
chr1	72823775	72824274	chr1	72778829	72779328	Igfbp2|chr1:72778829-72779328	0.133483720250448	.	.
chr1	72823775	72824274	chr1	72783844	72784343	Igfbp2|chr1:72783844-72784343	0.173141055076695	.	.
chr1	72823775	72824274	chr1	72806112	72806611	Igfbp2|chr1:72806112-72806611	0.145840365600055	.	.
chr1	72823775	72824274	chr1	72870991	72871490	Igfbp2|chr1:72870991-72871490	0.211729899101383	.	.
chr1	72823775	72824274	chr1	72872440	72872939	Igfbp2|chr1:72872440-72872939	0.178115176772395	.	.
chr1	72824488	72824987	chr1	72744307	72744806	Igfbp2|chr1:72744307-72744806	0.15552500960378	.	.
chr1	72824488	72824987	chr1	72806112	72806611	Igfbp2|chr1:72806112-72806611	0.228499439464131	.	.
chr1	72824488	72824987	chr1	72870126	72870625	Igfbp2|chr1:72870126-72870625	0.368630841115653	.	.
chr1	74124229	74124728	chr1	74119154	74119653	Tns1|chr1:74119154-74119653	0.173077758519757	.	.
chr1	74236196	74236695	chr1	73954475	73954974	Arpc2|chr1:73954475-73954974	0.194886677802632	.	.
chr1	74236196	74236695	chr1	73962820	73963319	Arpc2|chr1:73962820-73963319	0.187152778915804	.	.
chr1	74236196	74236695	chr1	73973944	73974443	Arpc2|chr1:73973944-73974443	0.335600180669331	.	.
chr1	74236196	74236695	chr1	74000099	74000598	Arpc2|chr1:74000099-74000598	0.157707557207657	.	.
chr1	74236196	74236695	chr1	74008466	74008965	Arpc2|chr1:74008466-74008965	0.305670933802907	.	.
chr1	74236196	74236695	chr1	74027466	74027965	Arpc2|chr1:74027466-74027965	0.461392262744693	.	.
chr1	74236196	74236695	chr1	74036907	74037406	Arpc2|chr1:74036907-74037406	0.133216760577169	.	.
chr1	74236196	74236695	chr1	74049425	74049924	Arpc2|chr1:74049425-74049924	0.216087682863244	.	.
chr1	74236196	74236695	chr1	74069377	74069876	Arpc2|chr1:74069377-74069876	0.402292293904045	.	.
chr1	74236196	74236695	chr1	74094474	74094973	Arpc2|chr1:74094474-74094973	0.15396723733007	.	.
chr1	74236196	74236695	chr1	74111307	74111806	Arpc2|chr1:74111307-74111806	0.200504684534916	.	.
chr1	74236196	74236695	chr1	74257211	74257710	Arpc2|chr1:74257211-74257710	0.157421638193984	.	.
chr1	74236196	74236695	chr1	74340213	74340712	Arpc2|chr1:74340213-74340712	0.249812299479132	.	.
chr1	74236196	74236695	chr1	74397348	74397847	Arpc2|chr1:74397348-74397847	0.303173675814453	.	.
chr1	74236196	74236695	chr1	74437955	74438454	Arpc2|chr1:74437955-74438454	0.338044364693414	.	.
chr1	74284588	74285087	chr1	74008466	74008965	Aamp|chr1:74008466-74008965	0.405343432671957	.	.
chr1	74284588	74285087	chr1	74008466	74008965	Pnkd|chr1:74008466-74008965	0.405343432671957	.	.
chr1	74284588	74285087	chr1	74027466	74027965	Aamp|chr1:74027466-74027965	0.224974902434139	.	.
chr1	74284588	74285087	chr1	74027466	74027965	Pnkd|chr1:74027466-74027965	0.224974902434139	.	.
chr1	74284588	74285087	chr1	74030812	74031311	Aamp|chr1:74030812-74031311	0.197224110471225	.	.
chr1	74284588	74285087	chr1	74030812	74031311	Pnkd|chr1:74030812-74031311	0.197224110471225	.	.
chr1	74284588	74285087	chr1	74049425	74049924	Aamp|chr1:74049425-74049924	0.383048412060823	.	.
chr1	74284588	74285087	chr1	74049425	74049924	Pnkd|chr1:74049425-74049924	0.383048412060823	.	.
chr1	74284588	74285087	chr1	74069377	74069876	Aamp|chr1:74069377-74069876	0.228197498797354	.	.
chr1	74284588	74285087	chr1	74069377	74069876	Pnkd|chr1:74069377-74069876	0.228197498797354	.	.
chr1	74284588	74285087	chr1	74094474	74094973	Aamp|chr1:74094474-74094973	0.145838429049041	.	.
chr1	74284588	74285087	chr1	74094474	74094973	Pnkd|chr1:74094474-74094973	0.145838429049041	.	.
chr1	74284588	74285087	chr1	74257211	74257710	Aamp|chr1:74257211-74257710	0.184410890849517	.	.
chr1	74284588	74285087	chr1	74257211	74257710	Pnkd|chr1:74257211-74257710	0.184410890849517	.	.
chr1	74284588	74285087	chr1	74313260	74313759	Aamp|chr1:74313260-74313759	0.144957339223533	.	.
chr1	74284588	74285087	chr1	74313260	74313759	Pnkd|chr1:74313260-74313759	0.144957339223533	.	.
chr1	74284588	74285087	chr1	74332262	74332761	Aamp|chr1:74332262-74332761	0.182013460058584	.	.
chr1	74284588	74285087	chr1	74332262	74332761	Pnkd|chr1:74332262-74332761	0.182013460058584	.	.
chr1	74284588	74285087	chr1	74397348	74397847	Aamp|chr1:74397348-74397847	0.306156429780993	.	.
chr1	74284588	74285087	chr1	74397348	74397847	Pnkd|chr1:74397348-74397847	0.306156429780993	.	.
chr1	74284588	74285087	chr1	74437955	74438454	Aamp|chr1:74437955-74438454	0.301640538637741	.	.
chr1	74284588	74285087	chr1	74437955	74438454	Pnkd|chr1:74437955-74438454	0.301640538637741	.	.
chr1	74284588	74285087	chr1	74565771	74566270	Aamp|chr1:74565771-74566270	0.299348947591179	.	.
chr1	74284588	74285087	chr1	74565771	74566270	Pnkd|chr1:74565771-74566270	0.299348947591179	.	.
chr1	74284588	74285087	chr1	74686005	74686504	Aamp|chr1:74686005-74686504	0.160319572863008	.	.
chr1	74284588	74285087	chr1	74686005	74686504	Pnkd|chr1:74686005-74686504	0.160319572863008	.	.
chr1	74295004	74295503	chr1	74257211	74257710	Gm29358|chr1:74257211-74257710	0.135179377580127	.	.
chr1	74295004	74295503	chr1	74313260	74313759	Gm29358|chr1:74313260-74313759	0.179982808316894	.	.
chr1	74295004	74295503	chr1	74415126	74415625	Gm29358|chr1:74415126-74415625	0.169235740754805	.	.
chr1	74295004	74295503	chr1	74437955	74438454	Gm29358|chr1:74437955-74438454	0.16101946075921	.	.
chr1	74295004	74295503	chr1	74565771	74566270	Gm29358|chr1:74565771-74566270	0.134281039130596	.	.
chr1	74295625	74296124	chr1	74008466	74008965	Gm29358|chr1:74008466-74008965	0.275842805088834	.	.
chr1	74295625	74296124	chr1	74025037	74025536	Gm29358|chr1:74025037-74025536	0.15476226927932	.	.
chr1	74295625	74296124	chr1	74027466	74027965	Gm29358|chr1:74027466-74027965	0.466359719019744	.	.
chr1	74295625	74296124	chr1	74069377	74069876	Gm29358|chr1:74069377-74069876	0.240775739405676	.	.
chr1	74295625	74296124	chr1	74122146	74122645	Gm29358|chr1:74122146-74122645	0.202355828093368	.	.
chr1	74295625	74296124	chr1	74133894	74134393	Gm29358|chr1:74133894-74134393	0.312663690596741	.	.
chr1	74295625	74296124	chr1	74249248	74249747	Gm29358|chr1:74249248-74249747	0.179073925403633	.	.
chr1	74295625	74296124	chr1	74303949	74304448	Gm29358|chr1:74303949-74304448	0.357416793074553	.	.
chr1	74295625	74296124	chr1	74332815	74333314	Gm29358|chr1:74332815-74333314	0.276402381073012	.	.
chr1	74295625	74296124	chr1	74340213	74340712	Gm29358|chr1:74340213-74340712	0.249875001471322	.	.
chr1	74295625	74296124	chr1	74686005	74686504	Gm29358|chr1:74686005-74686504	0.170851462824405	.	.
chr1	74361763	74362262	chr1	74016782	74017281	Catip|chr1:74016782-74017281	0.130526776681857	.	.
chr1	74361763	74362262	chr1	74049425	74049924	Catip|chr1:74049425-74049924	0.361917791284827	.	.
chr1	74361763	74362262	chr1	74069377	74069876	Catip|chr1:74069377-74069876	0.153632599306325	.	.
chr1	74361763	74362262	chr1	74111307	74111806	Catip|chr1:74111307-74111806	0.141042203798718	.	.
chr1	74361763	74362262	chr1	74117781	74118280	Catip|chr1:74117781-74118280	0.30265562020727	.	.
chr1	74361763	74362262	chr1	74303949	74304448	Catip|chr1:74303949-74304448	0.179459805073123	.	.
chr1	74361763	74362262	chr1	74340213	74340712	Catip|chr1:74340213-74340712	0.295729515487516	.	.
chr1	74361763	74362262	chr1	74397348	74397847	Catip|chr1:74397348-74397847	0.158637767927706	.	.
chr1	74362302	74362801	chr1	74303949	74304448	Catip|chr1:74303949-74304448	0.161147700597901	.	.
chr1	74391301	74391800	chr1	74000099	74000598	Ctdsp1|chr1:74000099-74000598	0.321221698328495	.	.
chr1	74391301	74391800	chr1	74025037	74025536	Ctdsp1|chr1:74025037-74025536	0.138190568118334	.	.
chr1	74391301	74391800	chr1	74027466	74027965	Ctdsp1|chr1:74027466-74027965	0.430965645607993	.	.
chr1	74391301	74391800	chr1	74133894	74134393	Ctdsp1|chr1:74133894-74134393	0.163030077596634	.	.
chr1	74391301	74391800	chr1	74397348	74397847	Ctdsp1|chr1:74397348-74397847	0.45237029371079	.	.
chr1	74391301	74391800	chr1	74686005	74686504	Ctdsp1|chr1:74686005-74686504	0.50201081612682	.	.
chr1	74505730	74506229	chr1	74437955	74438454	Cnot9|chr1:74437955-74438454	0.220241422505698	.	.
chr1	74505730	74506229	chr1	74750745	74751244	Cnot9|chr1:74750745-74751244	0.280315611032897	.	.
chr1	74505730	74506229	chr1	74759797	74760296	Cnot9|chr1:74759797-74760296	0.172981517893006	.	.
chr1	74505730	74506229	chr1	74802933	74803432	Cnot9|chr1:74802933-74803432	0.147355153502365	.	.
chr1	74505730	74506229	chr1	74808065	74808564	Cnot9|chr1:74808065-74808564	0.383590212870092	.	.
chr1	74505730	74506229	chr1	74816731	74817230	Cnot9|chr1:74816731-74817230	0.25191049474676	.	.
chr1	74505730	74506229	chr1	74824729	74825228	Cnot9|chr1:74824729-74825228	0.259815677987197	.	.
chr1	74505730	74506229	chr1	74880737	74881236	Cnot9|chr1:74880737-74881236	0.17532526470806	.	.
chr1	74505730	74506229	chr1	74900755	74901254	Cnot9|chr1:74900755-74901254	0.23926570142826	.	.
chr1	74505730	74506229	chr1	74915594	74916093	Cnot9|chr1:74915594-74916093	0.309338779193789	.	.
chr1	74505730	74506229	chr1	74948735	74949234	Cnot9|chr1:74948735-74949234	0.364515368629125	.	.
chr1	74542596	74543095	chr1	74303949	74304448	Plcd4|chr1:74303949-74304448	0.232776879165179	.	.
chr1	74542596	74543095	chr1	74340213	74340712	Plcd4|chr1:74340213-74340712	0.27027005602563	.	.
chr1	74542596	74543095	chr1	74397348	74397847	Plcd4|chr1:74397348-74397847	0.390428588926715	.	.
chr1	74542596	74543095	chr1	74437955	74438454	Plcd4|chr1:74437955-74438454	0.140986659549959	.	.
chr1	74542596	74543095	chr1	74686005	74686504	Plcd4|chr1:74686005-74686504	0.261603626276429	.	.
chr1	74542596	74543095	chr1	74750745	74751244	Plcd4|chr1:74750745-74751244	0.250647088916426	.	.
chr1	74542596	74543095	chr1	74759797	74760296	Plcd4|chr1:74759797-74760296	0.324400602908654	.	.
chr1	74542596	74543095	chr1	74784124	74784623	Plcd4|chr1:74784124-74784623	0.139379134920166	.	.
chr1	74542596	74543095	chr1	74802933	74803432	Plcd4|chr1:74802933-74803432	0.274700204257947	.	.
chr1	74542596	74543095	chr1	74824729	74825228	Plcd4|chr1:74824729-74825228	0.14749075385152	.	.
chr1	74542596	74543095	chr1	74915594	74916093	Plcd4|chr1:74915594-74916093	0.200065349153809	.	.
chr1	74542596	74543095	chr1	74915594	74916093	Plcd4|chr1:74915594-74916093	0.20006534915381	.	.
chr1	74587962	74588461	chr1	74257211	74257710	Bcs1l|chr1:74257211-74257710	0.204905085857657	.	.
chr1	74587962	74588461	chr1	74257211	74257710	Zfp142|chr1:74257211-74257710	0.204905085857657	.	.
chr1	74587962	74588461	chr1	74332262	74332761	Bcs1l|chr1:74332262-74332761	0.22039398442479	.	.
chr1	74587962	74588461	chr1	74332262	74332761	Zfp142|chr1:74332262-74332761	0.22039398442479	.	.
chr1	74587962	74588461	chr1	74340213	74340712	Bcs1l|chr1:74340213-74340712	0.199643846332334	.	.
chr1	74587962	74588461	chr1	74340213	74340712	Zfp142|chr1:74340213-74340712	0.199643846332334	.	.
chr1	74587962	74588461	chr1	74397348	74397847	Bcs1l|chr1:74397348-74397847	0.323315012041309	.	.
chr1	74587962	74588461	chr1	74397348	74397847	Zfp142|chr1:74397348-74397847	0.323315012041309	.	.
chr1	74587962	74588461	chr1	74415126	74415625	Bcs1l|chr1:74415126-74415625	0.244345877918241	.	.
chr1	74587962	74588461	chr1	74415126	74415625	Zfp142|chr1:74415126-74415625	0.244345877918241	.	.
chr1	74587962	74588461	chr1	74437955	74438454	Bcs1l|chr1:74437955-74438454	0.25334189477147	.	.
chr1	74587962	74588461	chr1	74437955	74438454	Zfp142|chr1:74437955-74438454	0.25334189477147	.	.
chr1	74587962	74588461	chr1	74565771	74566270	Bcs1l|chr1:74565771-74566270	0.172972656583368	.	.
chr1	74587962	74588461	chr1	74565771	74566270	Zfp142|chr1:74565771-74566270	0.172972656583368	.	.
chr1	74587962	74588461	chr1	74750745	74751244	Bcs1l|chr1:74750745-74751244	0.417392590079383	.	.
chr1	74587962	74588461	chr1	74750745	74751244	Zfp142|chr1:74750745-74751244	0.417392590079383	.	.
chr1	74587962	74588461	chr1	74802933	74803432	Bcs1l|chr1:74802933-74803432	0.259279120556593	.	.
chr1	74587962	74588461	chr1	74802933	74803432	Zfp142|chr1:74802933-74803432	0.259279120556593	.	.
chr1	74587962	74588461	chr1	74816731	74817230	Bcs1l|chr1:74816731-74817230	0.199263934899268	.	.
chr1	74587962	74588461	chr1	74816731	74817230	Zfp142|chr1:74816731-74817230	0.199263934899268	.	.
chr1	74587962	74588461	chr1	74824729	74825228	Bcs1l|chr1:74824729-74825228	0.318618826488579	.	.
chr1	74587962	74588461	chr1	74824729	74825228	Zfp142|chr1:74824729-74825228	0.318618826488579	.	.
chr1	74587962	74588461	chr1	74880737	74881236	Bcs1l|chr1:74880737-74881236	0.182950172212838	.	.
chr1	74587962	74588461	chr1	74880737	74881236	Zfp142|chr1:74880737-74881236	0.182950172212838	.	.
chr1	74587962	74588461	chr1	74900755	74901254	Bcs1l|chr1:74900755-74901254	0.238562603606341	.	.
chr1	74587962	74588461	chr1	74900755	74901254	Zfp142|chr1:74900755-74901254	0.238562603606341	.	.
chr1	74587962	74588461	chr1	74915594	74916093	Bcs1l|chr1:74915594-74916093	0.265214781533975	.	.
chr1	74587962	74588461	chr1	74915594	74916093	Zfp142|chr1:74915594-74916093	0.265214781533975	.	.
chr1	74587962	74588461	chr1	74936364	74936863	Bcs1l|chr1:74936364-74936863	0.181735399360949	.	.
chr1	74587962	74588461	chr1	74936364	74936863	Zfp142|chr1:74936364-74936863	0.181735399360949	.	.
chr1	74601175	74601674	chr1	74332815	74333314	Rnf25|chr1:74332815-74333314	0.168464888309632	.	.
chr1	74601175	74601674	chr1	74332815	74333314	Stk36|chr1:74332815-74333314	0.168464888309632	.	.
chr1	74601175	74601674	chr1	74397348	74397847	Rnf25|chr1:74397348-74397847	0.164408797570796	.	.
chr1	74601175	74601674	chr1	74397348	74397847	Stk36|chr1:74397348-74397847	0.164408797570796	.	.
chr1	74601175	74601674	chr1	74415126	74415625	Rnf25|chr1:74415126-74415625	0.339044004361752	.	.
chr1	74601175	74601674	chr1	74415126	74415625	Stk36|chr1:74415126-74415625	0.339044004361752	.	.
chr1	74601175	74601674	chr1	74437955	74438454	Rnf25|chr1:74437955-74438454	0.178470145657974	.	.
chr1	74601175	74601674	chr1	74437955	74438454	Stk36|chr1:74437955-74438454	0.178470145657974	.	.
chr1	74601175	74601674	chr1	74750745	74751244	Rnf25|chr1:74750745-74751244	0.260545579498744	.	.
chr1	74601175	74601674	chr1	74750745	74751244	Stk36|chr1:74750745-74751244	0.260545579498744	.	.
chr1	74601175	74601674	chr1	74802933	74803432	Rnf25|chr1:74802933-74803432	0.189026801373381	.	.
chr1	74601175	74601674	chr1	74802933	74803432	Stk36|chr1:74802933-74803432	0.189026801373381	.	.
chr1	74601175	74601674	chr1	74880737	74881236	Rnf25|chr1:74880737-74881236	0.163464392697654	.	.
chr1	74601175	74601674	chr1	74880737	74881236	Stk36|chr1:74880737-74881236	0.163464392697654	.	.
chr1	74601175	74601674	chr1	74900755	74901254	Rnf25|chr1:74900755-74901254	0.299547456237135	.	.
chr1	74601175	74601674	chr1	74900755	74901254	Stk36|chr1:74900755-74901254	0.299547456237135	.	.
chr1	74601175	74601674	chr1	74915594	74916093	Rnf25|chr1:74915594-74916093	0.459751163635898	.	.
chr1	74601175	74601674	chr1	74915594	74916093	Stk36|chr1:74915594-74916093	0.459751163635898	.	.
chr1	74601175	74601674	chr1	74936364	74936863	Rnf25|chr1:74936364-74936863	0.192621429564178	.	.
chr1	74601175	74601674	chr1	74936364	74936863	Stk36|chr1:74936364-74936863	0.192621429564178	.	.
chr1	74601175	74601674	chr1	74948735	74949234	Rnf25|chr1:74948735-74949234	0.138749313043243	.	.
chr1	74601175	74601674	chr1	74948735	74949234	Stk36|chr1:74948735-74949234	0.138749313043243	.	.
chr1	74661495	74661994	chr1	74332262	74332761	Ttll4|chr1:74332262-74332761	0.202635307219458	.	.
chr1	74661495	74661994	chr1	74332815	74333314	Ttll4|chr1:74332815-74333314	0.178655473997949	.	.
chr1	74661495	74661994	chr1	74750745	74751244	Ttll4|chr1:74750745-74751244	0.270234733946008	.	.
chr1	74661495	74661994	chr1	74824729	74825228	Ttll4|chr1:74824729-74825228	0.213004287650816	.	.
chr1	74661495	74661994	chr1	74915594	74916093	Ttll4|chr1:74915594-74916093	0.165335561670734	.	.
chr1	74854708	74855207	chr1	74750745	74751244	Cdk5r2|chr1:74750745-74751244	0.150405943334216	.	.
chr1	74854708	74855207	chr1	74824729	74825228	Cdk5r2|chr1:74824729-74825228	0.241452666019058	.	.
chr1	74893408	74893907	chr1	74750745	74751244	Cryba2|chr1:74750745-74751244	0.156762914649507	.	.
chr1	74893408	74893907	chr1	74759797	74760296	Cryba2|chr1:74759797-74760296	0.192295856492524	.	.
chr1	74893408	74893907	chr1	74802933	74803432	Cryba2|chr1:74802933-74803432	0.251663896066401	.	.
chr1	74893408	74893907	chr1	74880737	74881236	Cryba2|chr1:74880737-74881236	0.156274787076485	.	.
chr1	74893408	74893907	chr1	74900755	74901254	Cryba2|chr1:74900755-74901254	0.136089198831731	.	.
chr1	74893408	74893907	chr1	74915594	74916093	Cryba2|chr1:74915594-74916093	0.421435971807689	.	.
chr1	74893408	74893907	chr1	74948735	74949234	Cryba2|chr1:74948735-74949234	0.259086156756757	.	.
chr1	74893408	74893907	chr1	75141393	75141892	Cryba2|chr1:75141393-75141892	0.193888116663127	.	.
chr1	75124760	75125259	chr1	74750745	74751244	Nhej1|chr1:74750745-74751244	0.30572274796816	.	.
chr1	75124760	75125259	chr1	74759797	74760296	Nhej1|chr1:74759797-74760296	0.232879897076823	.	.
chr1	75124760	75125259	chr1	74772969	74773468	Nhej1|chr1:74772969-74773468	0.20373558635617	.	.
chr1	75124760	75125259	chr1	74802933	74803432	Nhej1|chr1:74802933-74803432	0.24845082580768	.	.
chr1	75124760	75125259	chr1	74824729	74825228	Nhej1|chr1:74824729-74825228	0.159983075369607	.	.
chr1	75124760	75125259	chr1	74880737	74881236	Nhej1|chr1:74880737-74881236	0.145787881754715	.	.
chr1	75124760	75125259	chr1	74915594	74916093	Nhej1|chr1:74915594-74916093	0.254420360976005	.	.
chr1	75124760	75125259	chr1	75393088	75393587	Nhej1|chr1:75393088-75393587	0.218322979177118	.	.
chr1	75124760	75125259	chr1	75477362	75477861	Nhej1|chr1:75477362-75477861	0.214695669405013	.	.
chr1	75124760	75125259	chr1	75487834	75488333	Nhej1|chr1:75487834-75488333	0.163290142076876	.	.
chr1	75142499	75142998	chr1	74750745	74751244	Cnppd1|chr1:74750745-74751244	0.464315805742	.	.
chr1	75142499	75142998	chr1	74750745	74751244	Retreg2|chr1:74750745-74751244	0.464315805742	.	.
chr1	75142499	75142998	chr1	74808065	74808564	Cnppd1|chr1:74808065-74808564	0.172726332905758	.	.
chr1	75142499	75142998	chr1	74808065	74808564	Retreg2|chr1:74808065-74808564	0.172726332905758	.	.
chr1	75142499	75142998	chr1	74816731	74817230	Cnppd1|chr1:74816731-74817230	0.182587687670339	.	.
chr1	75142499	75142998	chr1	74816731	74817230	Retreg2|chr1:74816731-74817230	0.182587687670339	.	.
chr1	75142499	75142998	chr1	74824729	74825228	Cnppd1|chr1:74824729-74825228	0.13708594542006	.	.
chr1	75142499	75142998	chr1	74824729	74825228	Retreg2|chr1:74824729-74825228	0.13708594542006	.	.
chr1	75142499	75142998	chr1	74880737	74881236	Cnppd1|chr1:74880737-74881236	0.229546172958615	.	.
chr1	75142499	75142998	chr1	74880737	74881236	Retreg2|chr1:74880737-74881236	0.229546172958615	.	.
chr1	75142499	75142998	chr1	74900755	74901254	Cnppd1|chr1:74900755-74901254	0.244593836231414	.	.
chr1	75142499	75142998	chr1	74900755	74901254	Retreg2|chr1:74900755-74901254	0.244593836231414	.	.
chr1	75142499	75142998	chr1	74915594	74916093	Cnppd1|chr1:74915594-74916093	0.422933226220825	.	.
chr1	75142499	75142998	chr1	74915594	74916093	Retreg2|chr1:74915594-74916093	0.422933226220825	.	.
chr1	75142499	75142998	chr1	74936364	74936863	Cnppd1|chr1:74936364-74936863	0.380417210147112	.	.
chr1	75142499	75142998	chr1	74936364	74936863	Retreg2|chr1:74936364-74936863	0.380417210147112	.	.
chr1	75142499	75142998	chr1	74948735	74949234	Cnppd1|chr1:74948735-74949234	0.178462869966664	.	.
chr1	75142499	75142998	chr1	74948735	74949234	Retreg2|chr1:74948735-74949234	0.178462869966664	.	.
chr1	75142499	75142998	chr1	75141393	75141892	Cnppd1|chr1:75141393-75141892	0.174002209524709	.	.
chr1	75142499	75142998	chr1	75141393	75141892	Retreg2|chr1:75141393-75141892	0.174002209524709	.	.
chr1	75142499	75142998	chr1	75398631	75399130	Cnppd1|chr1:75398631-75399130	0.419966161405954	.	.
chr1	75142499	75142998	chr1	75398631	75399130	Retreg2|chr1:75398631-75399130	0.419966161405954	.	.
chr1	75142499	75142998	chr1	75405531	75406030	Cnppd1|chr1:75405531-75406030	0.132179731452785	.	.
chr1	75142499	75142998	chr1	75405531	75406030	Retreg2|chr1:75405531-75406030	0.132179731452785	.	.
chr1	75142499	75142998	chr1	75422827	75423326	Cnppd1|chr1:75422827-75423326	0.183974429713532	.	.
chr1	75142499	75142998	chr1	75422827	75423326	Retreg2|chr1:75422827-75423326	0.183974429713532	.	.
chr1	75142499	75142998	chr1	75458368	75458867	Cnppd1|chr1:75458368-75458867	0.301311755990503	.	.
chr1	75142499	75142998	chr1	75458368	75458867	Retreg2|chr1:75458368-75458867	0.301311755990503	.	.
chr1	75142499	75142998	chr1	75477362	75477861	Cnppd1|chr1:75477362-75477861	0.135268947153886	.	.
chr1	75142499	75142998	chr1	75477362	75477861	Retreg2|chr1:75477362-75477861	0.135268947153886	.	.
chr1	75142499	75142998	chr1	75487834	75488333	Cnppd1|chr1:75487834-75488333	0.329632819825309	.	.
chr1	75142499	75142998	chr1	75487834	75488333	Retreg2|chr1:75487834-75488333	0.329632819825309	.	.
chr1	75168424	75168923	chr1	74750745	74751244	Zfand2b|chr1:74750745-74751244	0.313099926672965	.	.
chr1	75168424	75168923	chr1	74759797	74760296	Zfand2b|chr1:74759797-74760296	0.132107895375742	.	.
chr1	75168424	75168923	chr1	74802933	74803432	Zfand2b|chr1:74802933-74803432	0.210723437071524	.	.
chr1	75168424	75168923	chr1	74808065	74808564	Zfand2b|chr1:74808065-74808564	0.17849944633839	.	.
chr1	75168424	75168923	chr1	74824729	74825228	Zfand2b|chr1:74824729-74825228	0.195854659304115	.	.
chr1	75168424	75168923	chr1	75141393	75141892	Zfand2b|chr1:75141393-75141892	0.291280941965885	.	.
chr1	75168424	75168923	chr1	75141393	75141892	Zfand2b|chr1:75141393-75141892	0.291280941965886	.	.
chr1	75168424	75168923	chr1	75405531	75406030	Zfand2b|chr1:75405531-75406030	0.19588377060785	.	.
chr1	75168424	75168923	chr1	75458368	75458867	Zfand2b|chr1:75458368-75458867	0.246567155456855	.	.
chr1	75168424	75168923	chr1	75477362	75477861	Zfand2b|chr1:75477362-75477861	0.137651324941338	.	.
chr1	75168424	75168923	chr1	75487302	75487801	Zfand2b|chr1:75487302-75487801	0.154946037810636	.	.
chr1	75168424	75168923	chr1	75487834	75488333	Zfand2b|chr1:75487834-75488333	0.313412371352762	.	.
chr1	75169048	75169547	chr1	74964428	74964927	Zfand2b|chr1:74964428-74964927	0.168270623471122	.	.
chr1	75169048	75169547	chr1	75140551	75141050	Zfand2b|chr1:75140551-75141050	0.164056770116909	.	.
chr1	75169048	75169547	chr1	75398631	75399130	Zfand2b|chr1:75398631-75399130	0.160846953098037	.	.
chr1	75180079	75180578	chr1	74750745	74751244	Abcb6|chr1:74750745-74751244	0.285422077073947	.	.
chr1	75180079	75180578	chr1	74759797	74760296	Abcb6|chr1:74759797-74760296	0.232502438422047	.	.
chr1	75180079	75180578	chr1	74802933	74803432	Abcb6|chr1:74802933-74803432	0.159287249167877	.	.
chr1	75180079	75180578	chr1	74824729	74825228	Abcb6|chr1:74824729-74825228	0.185196223102764	.	.
chr1	75180079	75180578	chr1	74880737	74881236	Abcb6|chr1:74880737-74881236	0.287356046758307	.	.
chr1	75180079	75180578	chr1	74915594	74916093	Abcb6|chr1:74915594-74916093	0.256487282619165	.	.
chr1	75180079	75180578	chr1	74948735	74949234	Abcb6|chr1:74948735-74949234	0.271036027200375	.	.
chr1	75180079	75180578	chr1	75209245	75209744	Abcb6|chr1:75209245-75209744	0.143430191560268	.	.
chr1	75180079	75180578	chr1	75393088	75393587	Abcb6|chr1:75393088-75393587	0.294400265234303	.	.
chr1	75180079	75180578	chr1	75398631	75399130	Abcb6|chr1:75398631-75399130	0.33463750914009	.	.
chr1	75180079	75180578	chr1	75467494	75467993	Abcb6|chr1:75467494-75467993	0.156563838269268	.	.
chr1	75180079	75180578	chr1	75477362	75477861	Abcb6|chr1:75477362-75477861	0.156312440542577	.	.
chr1	75191753	75192252	chr1	74802933	74803432	Ankzf1|chr1:74802933-74803432	0.137413710484173	.	.
chr1	75191753	75192252	chr1	74802933	74803432	Atg9a|chr1:74802933-74803432	0.137413710484173	.	.
chr1	75191753	75192252	chr1	74900755	74901254	Ankzf1|chr1:74900755-74901254	0.184004317586798	.	.
chr1	75191753	75192252	chr1	74900755	74901254	Atg9a|chr1:74900755-74901254	0.184004317586798	.	.
chr1	75191753	75192252	chr1	74926640	74927139	Ankzf1|chr1:74926640-74927139	0.21833453507556	.	.
chr1	75191753	75192252	chr1	74926640	74927139	Atg9a|chr1:74926640-74927139	0.21833453507556	.	.
chr1	75191753	75192252	chr1	74936364	74936863	Ankzf1|chr1:74936364-74936863	0.171453968882391	.	.
chr1	75191753	75192252	chr1	74936364	74936863	Atg9a|chr1:74936364-74936863	0.171453968882391	.	.
chr1	75191753	75192252	chr1	75405531	75406030	Ankzf1|chr1:75405531-75406030	0.221013488944857	.	.
chr1	75191753	75192252	chr1	75405531	75406030	Atg9a|chr1:75405531-75406030	0.221013488944857	.	.
chr1	75191753	75192252	chr1	75413640	75414139	Ankzf1|chr1:75413640-75414139	0.192909294323146	.	.
chr1	75191753	75192252	chr1	75413640	75414139	Atg9a|chr1:75413640-75414139	0.192909294323146	.	.
chr1	75191753	75192252	chr1	75477362	75477861	Ankzf1|chr1:75477362-75477861	0.170750448577963	.	.
chr1	75191753	75192252	chr1	75477362	75477861	Atg9a|chr1:75477362-75477861	0.170750448577963	.	.
chr1	75191753	75192252	chr1	75487302	75487801	Ankzf1|chr1:75487302-75487801	0.155230235267683	.	.
chr1	75191753	75192252	chr1	75487302	75487801	Atg9a|chr1:75487302-75487801	0.155230235267683	.	.
chr1	75191753	75192252	chr1	75487834	75488333	Ankzf1|chr1:75487834-75488333	0.233673239913761	.	.
chr1	75191753	75192252	chr1	75487834	75488333	Atg9a|chr1:75487834-75488333	0.233673239913761	.	.
chr1	75191753	75192252	chr1	75495129	75495628	Ankzf1|chr1:75495129-75495628	0.155332905565411	.	.
chr1	75191753	75192252	chr1	75495129	75495628	Atg9a|chr1:75495129-75495628	0.155332905565411	.	.
chr1	75210546	75211045	chr1	74759797	74760296	Glb1l|chr1:74759797-74760296	0.315548013126708	.	.
chr1	75210546	75211045	chr1	74759797	74760296	Stk16|chr1:74759797-74760296	0.315548013126708	.	.
chr1	75210546	75211045	chr1	74802933	74803432	Glb1l|chr1:74802933-74803432	0.333137012796417	.	.
chr1	75210546	75211045	chr1	74802933	74803432	Stk16|chr1:74802933-74803432	0.333137012796417	.	.
chr1	75210546	75211045	chr1	74926640	74927139	Glb1l|chr1:74926640-74927139	0.180882400641012	.	.
chr1	75210546	75211045	chr1	74926640	74927139	Stk16|chr1:74926640-74927139	0.180882400641012	.	.
chr1	75210546	75211045	chr1	75399854	75400353	Glb1l|chr1:75399854-75400353	0.242557802145181	.	.
chr1	75210546	75211045	chr1	75399854	75400353	Stk16|chr1:75399854-75400353	0.242557802145181	.	.
chr1	75210546	75211045	chr1	75405531	75406030	Glb1l|chr1:75405531-75406030	0.146461926050078	.	.
chr1	75210546	75211045	chr1	75405531	75406030	Stk16|chr1:75405531-75406030	0.146461926050078	.	.
chr1	75210546	75211045	chr1	75495129	75495628	Glb1l|chr1:75495129-75495628	0.180740393539333	.	.
chr1	75210546	75211045	chr1	75495129	75495628	Stk16|chr1:75495129-75495628	0.180740393539333	.	.
chr1	75219086	75219585	chr1	74948735	74949234	Tuba4a|chr1:74948735-74949234	0.202352916841362	.	.
chr1	75219086	75219585	chr1	75398631	75399130	Tuba4a|chr1:75398631-75399130	0.181225773427804	.	.
chr1	75236144	75236643	chr1	74750745	74751244	Dnajb2|chr1:74750745-74751244	0.170164045426201	.	.
chr1	75236144	75236643	chr1	74759797	74760296	Dnajb2|chr1:74759797-74760296	0.188212246771893	.	.
chr1	75236144	75236643	chr1	74772969	74773468	Dnajb2|chr1:74772969-74773468	0.16418087386923	.	.
chr1	75236144	75236643	chr1	74915594	74916093	Dnajb2|chr1:74915594-74916093	0.205164429440841	.	.
chr1	75236144	75236643	chr1	74926640	74927139	Dnajb2|chr1:74926640-74927139	0.234537509439742	.	.
chr1	75236144	75236643	chr1	74936364	74936863	Dnajb2|chr1:74936364-74936863	0.166164318732252	.	.
chr1	75236144	75236643	chr1	75399854	75400353	Dnajb2|chr1:75399854-75400353	0.14694238592297	.	.
chr1	75236144	75236643	chr1	75495129	75495628	Dnajb2|chr1:75495129-75495628	0.384939485552089	.	.
chr1	75236651	75237150	chr1	74750745	74751244	Dnajb2|chr1:74750745-74751244	0.22872950592344	.	.
chr1	75236651	75237150	chr1	74759797	74760296	Dnajb2|chr1:74759797-74760296	0.267057378987091	.	.
chr1	75236651	75237150	chr1	74802933	74803432	Dnajb2|chr1:74802933-74803432	0.357715077918356	.	.
chr1	75236651	75237150	chr1	74824729	74825228	Dnajb2|chr1:74824729-74825228	0.159689856864858	.	.
chr1	75236651	75237150	chr1	74915594	74916093	Dnajb2|chr1:74915594-74916093	0.249471871557919	.	.
chr1	75236651	75237150	chr1	75393088	75393587	Dnajb2|chr1:75393088-75393587	0.189076601599165	.	.
chr1	75236651	75237150	chr1	75398631	75399130	Dnajb2|chr1:75398631-75399130	0.304614767545988	.	.
chr1	75236651	75237150	chr1	75399854	75400353	Dnajb2|chr1:75399854-75400353	0.182035240924219	.	.
chr1	75236651	75237150	chr1	75422827	75423326	Dnajb2|chr1:75422827-75423326	0.194108492759928	.	.
chr1	75236651	75237150	chr1	75477362	75477861	Dnajb2|chr1:75477362-75477861	0.247423459864723	.	.
chr1	75251521	75252020	chr1	75398631	75399130	Gm28294|chr1:75398631-75399130	0.281556495396625	.	.
chr1	75251521	75252020	chr1	75559353	75559852	Gm28294|chr1:75559353-75559852	0.163868417024943	.	.
chr1	75251521	75252020	chr1	75588851	75589350	Gm28294|chr1:75588851-75589350	0.225042043410853	.	.
chr1	75316812	75317311	chr1	75141393	75141892	Dnpep|chr1:75141393-75141892	0.211230684876612	.	.
chr1	75316812	75317311	chr1	75209245	75209744	Dnpep|chr1:75209245-75209744	0.138582267259045	.	.
chr1	75316812	75317311	chr1	75405531	75406030	Dnpep|chr1:75405531-75406030	0.172611105968863	.	.
chr1	75316812	75317311	chr1	75413640	75414139	Dnpep|chr1:75413640-75414139	0.19732373548902	.	.
chr1	75316812	75317311	chr1	75422827	75423326	Dnpep|chr1:75422827-75423326	0.345530071725509	.	.
chr1	75316812	75317311	chr1	75457742	75458241	Dnpep|chr1:75457742-75458241	0.152809118304362	.	.
chr1	75316812	75317311	chr1	75458368	75458867	Dnpep|chr1:75458368-75458867	0.355291898269238	.	.
chr1	75316812	75317311	chr1	75487834	75488333	Dnpep|chr1:75487834-75488333	0.251891303561253	.	.
chr1	75316812	75317311	chr1	75612604	75613103	Dnpep|chr1:75612604-75613103	0.183339415144363	.	.
chr1	75317346	75317845	chr1	75141393	75141892	Dnpep|chr1:75141393-75141892	0.284585115512698	.	.
chr1	75317346	75317845	chr1	75398631	75399130	Dnpep|chr1:75398631-75399130	0.410536152821346	.	.
chr1	75317346	75317845	chr1	75422827	75423326	Dnpep|chr1:75422827-75423326	0.186483065274509	.	.
chr1	75317346	75317845	chr1	75458368	75458867	Dnpep|chr1:75458368-75458867	0.193171696934619	.	.
chr1	75317346	75317845	chr1	75487834	75488333	Dnpep|chr1:75487834-75488333	0.384982454133371	.	.
chr1	75317346	75317845	chr1	75559353	75559852	Dnpep|chr1:75559353-75559852	0.207565529500374	.	.
chr1	75317346	75317845	chr1	75612604	75613103	Dnpep|chr1:75612604-75613103	0.336067660657279	.	.
chr1	75435709	75436208	chr1	75398631	75399130	Gmppa|chr1:75398631-75399130	0.220733144318114	.	.
chr1	75435709	75436208	chr1	75559353	75559852	Gmppa|chr1:75559353-75559852	0.164154098002212	.	.
chr1	75435709	75436208	chr1	75653752	75654251	Gmppa|chr1:75653752-75654251	0.224980284142607	.	.
chr1	75479156	75479655	chr1	75393088	75393587	Chpf|chr1:75393088-75393587	0.147392462516937	.	.
chr1	75479156	75479655	chr1	75393088	75393587	Tmem198|chr1:75393088-75393587	0.147392462516937	.	.
chr1	75479156	75479655	chr1	75398631	75399130	Chpf|chr1:75398631-75399130	0.409906268184656	.	.
chr1	75479156	75479655	chr1	75398631	75399130	Tmem198|chr1:75398631-75399130	0.409906268184656	.	.
chr1	75479156	75479655	chr1	75422827	75423326	Chpf|chr1:75422827-75423326	0.201131571344157	.	.
chr1	75479156	75479655	chr1	75422827	75423326	Tmem198|chr1:75422827-75423326	0.201131571344157	.	.
chr1	75479156	75479655	chr1	75458368	75458867	Chpf|chr1:75458368-75458867	0.408470548532576	.	.
chr1	75479156	75479655	chr1	75458368	75458867	Tmem198|chr1:75458368-75458867	0.408470548532576	.	.
chr1	75479156	75479655	chr1	75477362	75477861	Chpf|chr1:75477362-75477861	0.139312493896672	.	.
chr1	75479156	75479655	chr1	75477362	75477861	Tmem198|chr1:75477362-75477861	0.139312493896672	.	.
chr1	75479156	75479655	chr1	75487834	75488333	Chpf|chr1:75487834-75488333	0.134344145748493	.	.
chr1	75479156	75479655	chr1	75487834	75488333	Tmem198|chr1:75487834-75488333	0.134344145748493	.	.
chr1	75479156	75479655	chr1	75559353	75559852	Chpf|chr1:75559353-75559852	0.18867252829907	.	.
chr1	75479156	75479655	chr1	75559353	75559852	Tmem198|chr1:75559353-75559852	0.18867252829907	.	.
chr1	75479156	75479655	chr1	75612604	75613103	Chpf|chr1:75612604-75613103	0.239592578678903	.	.
chr1	75479156	75479655	chr1	75612604	75613103	Tmem198|chr1:75612604-75613103	0.239592578678903	.	.
chr1	75479156	75479655	chr1	75647402	75647901	Chpf|chr1:75647402-75647901	0.223627743770362	.	.
chr1	75479156	75479655	chr1	75647402	75647901	Tmem198|chr1:75647402-75647901	0.223627743770362	.	.
chr1	75505376	75505875	chr1	75398631	75399130	Obsl1|chr1:75398631-75399130	0.285191258680155	.	.
chr1	75505376	75505875	chr1	75422827	75423326	Obsl1|chr1:75422827-75423326	0.130546384787413	.	.
chr1	75505376	75505875	chr1	75458368	75458867	Obsl1|chr1:75458368-75458867	0.184486935676782	.	.
chr1	75505376	75505875	chr1	75487834	75488333	Obsl1|chr1:75487834-75488333	0.217296252843587	.	.
chr1	75505376	75505875	chr1	75612604	75613103	Obsl1|chr1:75612604-75613103	0.235362612269951	.	.
chr1	75506139	75506638	chr1	75398631	75399130	Inha|chr1:75398631-75399130	0.301736530647647	.	.
chr1	75506139	75506638	chr1	75398631	75399130	Obsl1|chr1:75398631-75399130	0.301736530647647	.	.
chr1	75506139	75506638	chr1	75477362	75477861	Inha|chr1:75477362-75477861	0.142579451153689	.	.
chr1	75506139	75506638	chr1	75477362	75477861	Obsl1|chr1:75477362-75477861	0.142579451153689	.	.
chr1	75506139	75506638	chr1	75559353	75559852	Inha|chr1:75559353-75559852	0.331353328758769	.	.
chr1	75506139	75506638	chr1	75559353	75559852	Obsl1|chr1:75559353-75559852	0.331353328758769	.	.
chr1	75506139	75506638	chr1	75653752	75654251	Inha|chr1:75653752-75654251	0.225300264959461	.	.
chr1	75506139	75506638	chr1	75653752	75654251	Obsl1|chr1:75653752-75654251	0.225300264959461	.	.
chr1	75506139	75506638	chr1	75842425	75842924	Inha|chr1:75842425-75842924	0.317587145023659	.	.
chr1	75506139	75506638	chr1	75842425	75842924	Obsl1|chr1:75842425-75842924	0.317587145023659	.	.
chr1	75506139	75506638	chr1	75995332	75995831	Inha|chr1:75995332-75995831	0.140168367364362	.	.
chr1	75506139	75506638	chr1	75995332	75995831	Obsl1|chr1:75995332-75995831	0.140168367364362	.	.
chr1	75521240	75521739	chr1	75398631	75399130	Stk11ip|chr1:75398631-75399130	0.154504080745059	.	.
chr1	75521240	75521739	chr1	75559353	75559852	Stk11ip|chr1:75559353-75559852	0.27976454232382	.	.
chr1	75521240	75521739	chr1	75652505	75653004	Stk11ip|chr1:75652505-75653004	0.176664114330805	.	.
chr1	75521240	75521739	chr1	75653752	75654251	Stk11ip|chr1:75653752-75654251	0.155488529702724	.	.
chr1	75521240	75521739	chr1	75925739	75926238	Stk11ip|chr1:75925739-75926238	0.171469714760914	.	.
chr1	75546261	75546760	chr1	75413640	75414139	Slc4a3|chr1:75413640-75414139	0.228449391620402	.	.
chr1	75546261	75546760	chr1	75422827	75423326	Slc4a3|chr1:75422827-75423326	0.275938903163744	.	.
chr1	75546261	75546760	chr1	75487302	75487801	Slc4a3|chr1:75487302-75487801	0.179390971866987	.	.
chr1	75546261	75546760	chr1	75487834	75488333	Slc4a3|chr1:75487834-75488333	0.178320212249494	.	.
chr1	75546261	75546760	chr1	75588851	75589350	Slc4a3|chr1:75588851-75589350	0.189496826306496	.	.
chr1	75546261	75546760	chr1	75612604	75613103	Slc4a3|chr1:75612604-75613103	0.143224355105689	.	.
chr1	75546261	75546760	chr1	75616632	75617131	Slc4a3|chr1:75616632-75617131	0.247545486135993	.	.
chr1	75546261	75546760	chr1	75652505	75653004	Slc4a3|chr1:75652505-75653004	0.278623314988533	.	.
chr1	75546261	75546760	chr1	75994718	75995217	Slc4a3|chr1:75994718-75995217	0.18805041995756	.	.
chr1	77514939	77515438	chr1	77473458	77473957	Epha4|chr1:77473458-77473957	0.137218982588968	.	.
chr1	77514939	77515438	chr1	77473458	77473957	Gm28386|chr1:77473458-77473957	0.137218982588968	.	.
chr1	77514939	77515438	chr1	77815404	77815903	Epha4|chr1:77815404-77815903	0.167234733626587	.	.
chr1	77514939	77515438	chr1	77815404	77815903	Gm28386|chr1:77815404-77815903	0.167234733626587	.	.
chr1	77516009	77516508	chr1	77473458	77473957	Gm28386|chr1:77473458-77473957	0.13630835774467	.	.
chr1	77516009	77516508	chr1	77600629	77601128	Gm28386|chr1:77600629-77601128	0.274346521018659	.	.
chr1	77972152	77972651	chr1	77688376	77688875	Gm28387|chr1:77688376-77688875	0.181132375241877	.	.
chr1	77972152	77972651	chr1	77978623	77979122	Gm28387|chr1:77978623-77979122	0.210993600086494	.	.
chr1	78310032	78310531	chr1	78367742	78368241	Sgpp2|chr1:78367742-78368241	0.241049154594956	.	.
chr1	78310032	78310531	chr1	78372111	78372610	Sgpp2|chr1:78372111-78372610	0.319156296622718	.	.
chr1	78310032	78310531	chr1	78419495	78419994	Sgpp2|chr1:78419495-78419994	0.148719518020198	.	.
chr1	78310032	78310531	chr1	78525118	78525617	Sgpp2|chr1:78525118-78525617	0.138068569870156	.	.
chr1	78310032	78310531	chr1	78725765	78726264	Sgpp2|chr1:78725765-78726264	0.17607734398461	.	.
chr1	78488900	78489399	chr1	78429004	78429503	Farsb|chr1:78429004-78429503	0.300777421473658	.	.
chr1	78488900	78489399	chr1	78451480	78451979	Farsb|chr1:78451480-78451979	0.143812143829972	.	.
chr1	78488900	78489399	chr1	78484242	78484741	Farsb|chr1:78484242-78484741	0.155831322246555	.	.
chr1	78488900	78489399	chr1	78725765	78726264	Farsb|chr1:78725765-78726264	0.272934365156606	.	.
chr1	78657540	78658039	chr1	78309070	78309569	Acsl3|chr1:78309070-78309569	0.348898407902212	.	.
chr1	78657540	78658039	chr1	78309070	78309569	Utp14b|chr1:78309070-78309569	0.348898407902212	.	.
chr1	78657540	78658039	chr1	78367742	78368241	Acsl3|chr1:78367742-78368241	0.296727272719985	.	.
chr1	78657540	78658039	chr1	78367742	78368241	Utp14b|chr1:78367742-78368241	0.296727272719985	.	.
chr1	78657540	78658039	chr1	78371610	78372109	Acsl3|chr1:78371610-78372109	0.183638284321347	.	.
chr1	78657540	78658039	chr1	78371610	78372109	Utp14b|chr1:78371610-78372109	0.183638284321347	.	.
chr1	78657540	78658039	chr1	78372111	78372610	Acsl3|chr1:78372111-78372610	0.3271138938403	.	.
chr1	78657540	78658039	chr1	78372111	78372610	Utp14b|chr1:78372111-78372610	0.3271138938403	.	.
chr1	78657540	78658039	chr1	78388731	78389230	Acsl3|chr1:78388731-78389230	0.272618825399949	.	.
chr1	78657540	78658039	chr1	78388731	78389230	Utp14b|chr1:78388731-78389230	0.272618825399949	.	.
chr1	78657540	78658039	chr1	78499328	78499827	Acsl3|chr1:78499328-78499827	0.188446579021575	.	.
chr1	78657540	78658039	chr1	78499328	78499827	Utp14b|chr1:78499328-78499827	0.188446579021575	.	.
chr1	78657540	78658039	chr1	78864686	78865185	Acsl3|chr1:78864686-78865185	0.23766547699952	.	.
chr1	78657540	78658039	chr1	78864686	78865185	Utp14b|chr1:78864686-78865185	0.23766547699952	.	.
chr1	78821063	78821562	chr1	78537485	78537984	Gm29187|chr1:78537485-78537984	0.166771298142666	.	.
chr1	78821063	78821562	chr1	78864686	78865185	Gm29187|chr1:78864686-78865185	0.144951940121945	.	.
chr1	79671350	79671849	chr1	79800278	79800777	Ap1s3|chr1:79800278-79800777	0.242381469592962	.	.
chr1	79671948	79672447	chr1	79571140	79571639	Ap1s3|chr1:79571140-79571639	0.196635632345843	.	.
chr1	79671948	79672447	chr1	79761515	79762014	Ap1s3|chr1:79761515-79762014	0.248453972156743	.	.
chr1	79671948	79672447	chr1	79857905	79858404	Ap1s3|chr1:79857905-79858404	0.271557337151923	.	.
chr1	79775809	79776308	chr1	79761515	79762014	Mrpl44|chr1:79761515-79762014	0.143680980882373	.	.
chr1	79775809	79776308	chr1	79761515	79762014	Wdfy1|chr1:79761515-79762014	0.143680980882373	.	.
chr1	79775809	79776308	chr1	79832654	79833153	Mrpl44|chr1:79832654-79833153	0.163627704167524	.	.
chr1	79775809	79776308	chr1	79832654	79833153	Wdfy1|chr1:79832654-79833153	0.163627704167524	.	.
chr1	79775809	79776308	chr1	80191567	80192066	Mrpl44|chr1:80191567-80192066	0.152955280858405	.	.
chr1	79775809	79776308	chr1	80191567	80192066	Wdfy1|chr1:80191567-80192066	0.152955280858405	.	.
chr1	79775809	79776308	chr1	80199070	80199569	Mrpl44|chr1:80199070-80199569	0.202820662535135	.	.
chr1	79775809	79776308	chr1	80199070	80199569	Wdfy1|chr1:80199070-80199569	0.202820662535135	.	.
chr1	79775809	79776308	chr1	80238658	80239157	Mrpl44|chr1:80238658-80239157	0.190419126559415	.	.
chr1	79775809	79776308	chr1	80238658	80239157	Wdfy1|chr1:80238658-80239157	0.190419126559415	.	.
chr1	79860644	79861143	chr1	80238658	80239157	Serpine2|chr1:80238658-80239157	0.17127917198537	.	.
chr1	79860644	79861143	chr1	80239229	80239728	Serpine2|chr1:80239229-80239728	0.174185570210452	.	.
chr1	79861319	79861818	chr1	79824210	79824709	Serpine2|chr1:79824210-79824709	0.259173463183275	.	.
chr1	79861319	79861818	chr1	80180986	80181485	Serpine2|chr1:80180986-80181485	0.357435831436442	.	.
chr1	79861319	79861818	chr1	80239229	80239728	Serpine2|chr1:80239229-80239728	0.181880820834995	.	.
chr1	80224758	80225257	chr1	80180986	80181485	2310015K22Rik|chr1:80180986-80181485	0.137264980970228	.	.
chr1	80339971	80340470	chr1	80199070	80199569	Cul3|chr1:80199070-80199569	0.134012696747063	.	.
chr1	80339971	80340470	chr1	80714672	80715171	Cul3|chr1:80714672-80715171	0.194718491929367	.	.
chr1	80340736	80341235	chr1	80236827	80237326	Cul3|chr1:80236827-80237326	0.300333540966353	.	.
chr1	82290681	82291180	chr1	82476674	82477173	Irs1|chr1:82476674-82477173	0.270911940197033	.	.
chr1	82290681	82291180	chr1	82608468	82608967	Irs1|chr1:82608468-82608967	0.143555636282749	.	.
chr1	82290681	82291180	chr1	82634461	82634960	Irs1|chr1:82634461-82634960	0.250059397036007	.	.
chr1	82291243	82291742	chr1	82129652	82130151	Irs1|chr1:82129652-82130151	0.140825239909808	.	.
chr1	82291243	82291742	chr1	82243240	82243739	Irs1|chr1:82243240-82243739	0.319287781325813	.	.
chr1	82291243	82291742	chr1	82385752	82386251	Irs1|chr1:82385752-82386251	0.358428821773268	.	.
chr1	82291243	82291742	chr1	82476122	82476621	Irs1|chr1:82476122-82476621	0.18835916797495	.	.
chr1	82291243	82291742	chr1	82539916	82540415	Irs1|chr1:82539916-82540415	0.276865463698097	.	.
chr1	82291243	82291742	chr1	82616108	82616607	Irs1|chr1:82616108-82616607	0.23005413654017	.	.
chr1	82291243	82291742	chr1	82619939	82620438	Irs1|chr1:82619939-82620438	0.167197277951618	.	.
chr1	82291243	82291742	chr1	82717167	82717666	Irs1|chr1:82717167-82717666	0.191527951572793	.	.
chr1	82316361	82316860	chr1	82015244	82015743	Rhbdd1|chr1:82015244-82015743	0.181346866028102	.	.
chr1	82316361	82316860	chr1	82129652	82130151	Rhbdd1|chr1:82129652-82130151	0.220697336540506	.	.
chr1	82316361	82316860	chr1	82258183	82258682	Rhbdd1|chr1:82258183-82258682	0.228885727307446	.	.
chr1	82316361	82316860	chr1	82433306	82433805	Rhbdd1|chr1:82433306-82433805	0.247912744723719	.	.
chr1	82586578	82587077	chr1	82411080	82411579	Col4a3|chr1:82411080-82411579	0.174895268791921	.	.
chr1	82586578	82587077	chr1	82411080	82411579	Col4a4|chr1:82411080-82411579	0.174895268791921	.	.
chr1	82586578	82587077	chr1	82429096	82429595	Col4a3|chr1:82429096-82429595	0.203179585775399	.	.
chr1	82586578	82587077	chr1	82429096	82429595	Col4a4|chr1:82429096-82429595	0.203179585775399	.	.
chr1	82586578	82587077	chr1	82577717	82578216	Col4a3|chr1:82577717-82578216	0.17309467585759	.	.
chr1	82586578	82587077	chr1	82577717	82578216	Col4a4|chr1:82577717-82578216	0.17309467585759	.	.
chr1	82586578	82587077	chr1	82608468	82608967	Col4a3|chr1:82608468-82608967	0.303128460364321	.	.
chr1	82586578	82587077	chr1	82608468	82608967	Col4a4|chr1:82608468-82608967	0.303128460364321	.	.
chr1	82586578	82587077	chr1	82634461	82634960	Col4a3|chr1:82634461-82634960	0.294023576746076	.	.
chr1	82586578	82587077	chr1	82634461	82634960	Col4a4|chr1:82634461-82634960	0.294023576746076	.	.
chr1	82587101	82587600	chr1	82410404	82410903	Col4a3|chr1:82410404-82410903	0.136511259533154	.	.
chr1	82587101	82587600	chr1	82410404	82410903	Col4a4|chr1:82410404-82410903	0.136511259533154	.	.
chr1	82587101	82587600	chr1	82411080	82411579	Col4a3|chr1:82411080-82411579	0.192477388211636	.	.
chr1	82587101	82587600	chr1	82411080	82411579	Col4a4|chr1:82411080-82411579	0.192477388211636	.	.
chr1	82587101	82587600	chr1	82433306	82433805	Col4a3|chr1:82433306-82433805	0.1546383805875	.	.
chr1	82587101	82587600	chr1	82433306	82433805	Col4a4|chr1:82433306-82433805	0.1546383805875	.	.
chr1	82587101	82587600	chr1	82476674	82477173	Col4a3|chr1:82476674-82477173	0.192461410860002	.	.
chr1	82587101	82587600	chr1	82476674	82477173	Col4a4|chr1:82476674-82477173	0.192461410860002	.	.
chr1	82587101	82587600	chr1	82571728	82572227	Col4a3|chr1:82571728-82572227	0.178362295012343	.	.
chr1	82587101	82587600	chr1	82571728	82572227	Col4a4|chr1:82571728-82572227	0.178362295012343	.	.
chr1	82587101	82587600	chr1	82577717	82578216	Col4a3|chr1:82577717-82578216	0.200962147347801	.	.
chr1	82587101	82587600	chr1	82577717	82578216	Col4a4|chr1:82577717-82578216	0.200962147347801	.	.
chr1	82587101	82587600	chr1	82634461	82634960	Col4a3|chr1:82634461-82634960	0.163276168227838	.	.
chr1	82587101	82587600	chr1	82634461	82634960	Col4a4|chr1:82634461-82634960	0.163276168227838	.	.
chr1	82587101	82587600	chr1	82858524	82859023	Col4a3|chr1:82858524-82859023	0.176435953933264	.	.
chr1	82587101	82587600	chr1	82858524	82859023	Col4a4|chr1:82858524-82859023	0.176435953933264	.	.
chr1	82724600	82725099	chr1	82418038	82418537	C430014B12Rik|chr1:82418038-82418537	0.218988092947734	.	.
chr1	82724600	82725099	chr1	82418038	82418537	Mff|chr1:82418038-82418537	0.218988092947734	.	.
chr1	82724600	82725099	chr1	82577717	82578216	C430014B12Rik|chr1:82577717-82578216	0.166605328221183	.	.
chr1	82724600	82725099	chr1	82577717	82578216	Mff|chr1:82577717-82578216	0.166605328221183	.	.
chr1	82724600	82725099	chr1	82619939	82620438	C430014B12Rik|chr1:82619939-82620438	0.236353015537353	.	.
chr1	82724600	82725099	chr1	82619939	82620438	Mff|chr1:82619939-82620438	0.236353015537353	.	.
chr1	82724600	82725099	chr1	82787312	82787811	C430014B12Rik|chr1:82787312-82787811	0.136115418509074	.	.
chr1	82724600	82725099	chr1	82787312	82787811	Mff|chr1:82787312-82787811	0.136115418509074	.	.
chr1	82725115	82725614	chr1	82411080	82411579	C430014B12Rik|chr1:82411080-82411579	0.144255758443591	.	.
chr1	82725115	82725614	chr1	82411080	82411579	Mff|chr1:82411080-82411579	0.144255758443591	.	.
chr1	82725115	82725614	chr1	82787312	82787811	C430014B12Rik|chr1:82787312-82787811	0.28540834536476	.	.
chr1	82725115	82725614	chr1	82787312	82787811	Mff|chr1:82787312-82787811	0.28540834536476	.	.
chr1	82819353	82819852	chr1	82571728	82572227	Gm28942|chr1:82571728-82572227	0.137385448798552	.	.
chr1	83037972	83038471	chr1	82888061	82888560	Slc19a3|chr1:82888061-82888560	0.134278134772956	.	.
chr1	83037972	83038471	chr1	82987702	82988201	Slc19a3|chr1:82987702-82988201	0.219372287210138	.	.
chr1	83058695	83059194	chr1	82888061	82888560	A030005K14Rik|chr1:82888061-82888560	0.285554920784927	.	.
chr1	83159481	83159980	chr1	83123528	83124027	Daw1|chr1:83123528-83124027	0.19805840004952	.	.
chr1	83159481	83159980	chr1	83187085	83187584	Daw1|chr1:83187085-83187584	0.207368517638084	.	.
chr1	84695613	84696112	chr1	84282423	84282922	Dner|chr1:84282423-84282922	0.213987755049503	.	.
chr1	84695613	84696112	chr1	84284342	84284841	Dner|chr1:84284342-84284841	0.176292112735535	.	.
chr1	84695613	84696112	chr1	84585323	84585822	Dner|chr1:84585323-84585822	0.357706743510281	.	.
chr1	84695613	84696112	chr1	84633999	84634498	Dner|chr1:84633999-84634498	0.15099101974311	.	.
chr1	84695613	84696112	chr1	84851559	84852058	Dner|chr1:84851559-84852058	0.224781927862398	.	.
chr1	84695613	84696112	chr1	84852947	84853446	Dner|chr1:84852947-84853446	0.226229227021762	.	.
chr1	84839165	84839664	chr1	84838531	84839030	Fbxo36|chr1:84838531-84839030	0.270736311521068	.	.
chr1	84839165	84839664	chr1	84953010	84953509	Fbxo36|chr1:84953010-84953509	0.178461667605791	.	.
chr1	85793160	85793659	chr1	85751349	85751848	Cab39|chr1:85751349-85751848	0.351875725510929	.	.
chr1	85793160	85793659	chr1	85844018	85844517	Cab39|chr1:85844018-85844517	0.136854544920361	.	.
chr1	85793160	85793659	chr1	85895455	85895954	Cab39|chr1:85895455-85895954	0.213476491500801	.	.
chr1	85793160	85793659	chr1	85922384	85922883	Cab39|chr1:85922384-85922883	0.266971065390348	.	.
chr1	85793160	85793659	chr1	85981936	85982435	Cab39|chr1:85981936-85982435	0.277796165058857	.	.
chr1	85894274	85894773	chr1	85736435	85736934	Itm2c|chr1:85736435-85736934	0.20228428310913	.	.
chr1	85894955	85895454	chr1	85822289	85822788	Itm2c|chr1:85822289-85822788	0.133255626692793	.	.
chr1	85894955	85895454	chr1	85853262	85853761	Itm2c|chr1:85853262-85853761	0.203032678450927	.	.
chr1	85894955	85895454	chr1	85895455	85895954	Itm2c|chr1:85895455-85895954	0.297708660144428	.	.
chr1	85928201	85928700	chr1	85751349	85751848	4933407L21Rik|chr1:85751349-85751848	0.213173780014237	.	.
chr1	85928201	85928700	chr1	85981936	85982435	4933407L21Rik|chr1:85981936-85982435	0.212609828308123	.	.
chr1	86046083	86046582	chr1	86059359	86059858	2810459M11Rik|chr1:86059359-86059858	0.148572766651751	.	.
chr1	86046083	86046582	chr1	86178901	86179400	2810459M11Rik|chr1:86178901-86179400	0.240870499064084	.	.
chr1	86046083	86046582	chr1	86420984	86421483	2810459M11Rik|chr1:86420984-86421483	0.192735490312882	.	.
chr1	86046083	86046582	chr1	86424733	86425232	2810459M11Rik|chr1:86424733-86425232	0.310975721016646	.	.
chr1	86046083	86046582	chr1	86442428	86442927	2810459M11Rik|chr1:86442428-86442927	0.298121132872746	.	.
chr1	86046083	86046582	chr1	86487143	86487642	2810459M11Rik|chr1:86487143-86487642	0.234721682958282	.	.
chr1	86046083	86046582	chr1	86487725	86488224	2810459M11Rik|chr1:86487725-86488224	0.236268309612759	.	.
chr1	86046594	86047093	chr1	86018323	86018822	2810459M11Rik|chr1:86018323-86018822	0.188052479754627	.	.
chr1	86046594	86047093	chr1	86059359	86059858	2810459M11Rik|chr1:86059359-86059858	0.171321395523762	.	.
chr1	86046594	86047093	chr1	86424733	86425232	2810459M11Rik|chr1:86424733-86425232	0.228280242290259	.	.
chr1	86046594	86047093	chr1	86434501	86435000	2810459M11Rik|chr1:86434501-86435000	0.131676254874511	.	.
chr1	86046594	86047093	chr1	86442428	86442927	2810459M11Rik|chr1:86442428-86442927	0.316534137378931	.	.
chr1	86046594	86047093	chr1	86487143	86487642	2810459M11Rik|chr1:86487143-86487642	0.166720118313729	.	.
chr1	86064385	86064884	chr1	86059359	86059858	Psmd1|chr1:86059359-86059858	0.207128726718061	.	.
chr1	86064385	86064884	chr1	86178901	86179400	Psmd1|chr1:86178901-86179400	0.265760233507561	.	.
chr1	86064385	86064884	chr1	86376334	86376833	Psmd1|chr1:86376334-86376833	0.146782882059401	.	.
chr1	86064385	86064884	chr1	86442428	86442927	Psmd1|chr1:86442428-86442927	0.171675666803866	.	.
chr1	86064385	86064884	chr1	86472164	86472663	Psmd1|chr1:86472164-86472663	0.154346815089011	.	.
chr1	86064385	86064884	chr1	86487143	86487642	Psmd1|chr1:86487143-86487642	0.135129019278406	.	.
chr1	86064385	86064884	chr1	86487725	86488224	Psmd1|chr1:86487725-86488224	0.168347230181124	.	.
chr1	86111698	86112197	chr1	86059359	86059858	Htr2b|chr1:86059359-86059858	0.148551088497775	.	.
chr1	86111698	86112197	chr1	86381004	86381503	Htr2b|chr1:86381004-86381503	0.136600907781743	.	.
chr1	86111698	86112197	chr1	86424733	86425232	Htr2b|chr1:86424733-86425232	0.234609892051291	.	.
chr1	86111698	86112197	chr1	86433961	86434460	Htr2b|chr1:86433961-86434460	0.179169247628285	.	.
chr1	86111698	86112197	chr1	86434501	86435000	Htr2b|chr1:86434501-86435000	0.143219369305793	.	.
chr1	86154471	86154970	chr1	86018323	86018822	Armc9|chr1:86018323-86018822	0.214837333578891	.	.
chr1	86154471	86154970	chr1	86047212	86047711	Armc9|chr1:86047212-86047711	0.184349293848405	.	.
chr1	86154471	86154970	chr1	86156584	86157083	Armc9|chr1:86156584-86157083	0.248773497204874	.	.
chr1	86154471	86154970	chr1	86339345	86339844	Armc9|chr1:86339345-86339844	0.132004620650002	.	.
chr1	86154471	86154970	chr1	86371911	86372410	Armc9|chr1:86371911-86372410	0.162622949612336	.	.
chr1	86358737	86359236	chr1	86178901	86179400	C130036L24Rik|chr1:86178901-86179400	0.180583389475645	.	.
chr1	86358737	86359236	chr1	86178901	86179400	Ncl|chr1:86178901-86179400	0.180583389475645	.	.
chr1	86358737	86359236	chr1	86420984	86421483	C130036L24Rik|chr1:86420984-86421483	0.276780451936798	.	.
chr1	86358737	86359236	chr1	86420984	86421483	Ncl|chr1:86420984-86421483	0.276780451936798	.	.
chr1	86358737	86359236	chr1	86442428	86442927	C130036L24Rik|chr1:86442428-86442927	0.384917737741209	.	.
chr1	86358737	86359236	chr1	86442428	86442927	Ncl|chr1:86442428-86442927	0.384917737741209	.	.
chr1	86358737	86359236	chr1	86472164	86472663	C130036L24Rik|chr1:86472164-86472663	0.185261579361762	.	.
chr1	86358737	86359236	chr1	86472164	86472663	Ncl|chr1:86472164-86472663	0.185261579361762	.	.
chr1	86358737	86359236	chr1	86487143	86487642	C130036L24Rik|chr1:86487143-86487642	0.131995151358433	.	.
chr1	86358737	86359236	chr1	86487143	86487642	Ncl|chr1:86487143-86487642	0.131995151358433	.	.
chr1	86358737	86359236	chr1	86487725	86488224	C130036L24Rik|chr1:86487725-86488224	0.259358628028942	.	.
chr1	86358737	86359236	chr1	86487725	86488224	Ncl|chr1:86487725-86488224	0.259358628028942	.	.
chr1	86358737	86359236	chr1	86501200	86501699	C130036L24Rik|chr1:86501200-86501699	0.164171392705238	.	.
chr1	86358737	86359236	chr1	86501200	86501699	Ncl|chr1:86501200-86501699	0.164171392705238	.	.
chr1	86358737	86359236	chr1	86503968	86504467	C130036L24Rik|chr1:86503968-86504467	0.158136725305748	.	.
chr1	86358737	86359236	chr1	86503968	86504467	Ncl|chr1:86503968-86504467	0.158136725305748	.	.
chr1	86358737	86359236	chr1	86522302	86522801	C130036L24Rik|chr1:86522302-86522801	0.197918853565346	.	.
chr1	86358737	86359236	chr1	86522302	86522801	Ncl|chr1:86522302-86522801	0.197918853565346	.	.
chr1	86358737	86359236	chr1	86528114	86528613	C130036L24Rik|chr1:86528114-86528613	0.415766935962006	.	.
chr1	86358737	86359236	chr1	86528114	86528613	Ncl|chr1:86528114-86528613	0.415766935962006	.	.
chr1	86359268	86359767	chr1	86053131	86053630	C130036L24Rik|chr1:86053131-86053630	0.215596366552092	.	.
chr1	86359268	86359767	chr1	86053131	86053630	Ncl|chr1:86053131-86053630	0.215596366552092	.	.
chr1	86359268	86359767	chr1	86178901	86179400	C130036L24Rik|chr1:86178901-86179400	0.22184125091871	.	.
chr1	86359268	86359767	chr1	86178901	86179400	Ncl|chr1:86178901-86179400	0.22184125091871	.	.
chr1	86359268	86359767	chr1	86420984	86421483	C130036L24Rik|chr1:86420984-86421483	0.150947909735142	.	.
chr1	86359268	86359767	chr1	86420984	86421483	Ncl|chr1:86420984-86421483	0.150947909735142	.	.
chr1	86359268	86359767	chr1	86424733	86425232	C130036L24Rik|chr1:86424733-86425232	0.168306642347399	.	.
chr1	86359268	86359767	chr1	86424733	86425232	Ncl|chr1:86424733-86425232	0.168306642347399	.	.
chr1	86359268	86359767	chr1	86472164	86472663	C130036L24Rik|chr1:86472164-86472663	0.236689979221835	.	.
chr1	86359268	86359767	chr1	86472164	86472663	Ncl|chr1:86472164-86472663	0.236689979221835	.	.
chr1	86359268	86359767	chr1	86487143	86487642	C130036L24Rik|chr1:86487143-86487642	0.302083711916365	.	.
chr1	86359268	86359767	chr1	86487143	86487642	Ncl|chr1:86487143-86487642	0.302083711916365	.	.
chr1	86359268	86359767	chr1	86487725	86488224	C130036L24Rik|chr1:86487725-86488224	0.349998701717079	.	.
chr1	86359268	86359767	chr1	86487725	86488224	Ncl|chr1:86487725-86488224	0.349998701717079	.	.
chr1	86359268	86359767	chr1	86528114	86528613	C130036L24Rik|chr1:86528114-86528613	0.262651715792893	.	.
chr1	86359268	86359767	chr1	86528114	86528613	Ncl|chr1:86528114-86528613	0.262651715792893	.	.
chr1	86359268	86359767	chr1	86643457	86643956	C130036L24Rik|chr1:86643457-86643956	0.228902275888541	.	.
chr1	86359268	86359767	chr1	86643457	86643956	Ncl|chr1:86643457-86643956	0.228902275888541	.	.
chr1	86525710	86526209	chr1	86376334	86376833	Ptma|chr1:86376334-86376833	0.329195211575173	.	.
chr1	86525710	86526209	chr1	86420984	86421483	Ptma|chr1:86420984-86421483	0.220690044349643	.	.
chr1	86525710	86526209	chr1	86433961	86434460	Ptma|chr1:86433961-86434460	0.162176274011923	.	.
chr1	86525710	86526209	chr1	86442428	86442927	Ptma|chr1:86442428-86442927	0.357204417322498	.	.
chr1	86525710	86526209	chr1	86442428	86442927	Ptma|chr1:86442428-86442927	0.357204417322499	.	.
chr1	86525710	86526209	chr1	86472164	86472663	Ptma|chr1:86472164-86472663	0.173416371732263	.	.
chr1	86525710	86526209	chr1	86487143	86487642	Ptma|chr1:86487143-86487642	0.217585413316514	.	.
chr1	86525710	86526209	chr1	86487725	86488224	Ptma|chr1:86487725-86488224	0.274475307427476	.	.
chr1	86525710	86526209	chr1	86501200	86501699	Ptma|chr1:86501200-86501699	0.271825584107316	.	.
chr1	86525710	86526209	chr1	86525204	86525703	Ptma|chr1:86525204-86525703	0.237406252230098	.	.
chr1	86525710	86526209	chr1	86528114	86528613	Ptma|chr1:86528114-86528613	0.237310217608699	.	.
chr1	86525710	86526209	chr1	86555292	86555791	Ptma|chr1:86555292-86555791	0.184174797376647	.	.
chr1	86525710	86526209	chr1	86925794	86926293	Ptma|chr1:86925794-86926293	0.324617259702017	.	.
chr1	86525710	86526209	chr1	86953009	86953508	Ptma|chr1:86953009-86953508	0.169178462446612	.	.
chr1	86525710	86526209	chr1	86974286	86974785	Ptma|chr1:86974286-86974785	0.178879446458468	.	.
chr1	86526360	86526859	chr1	86376334	86376833	Ptma|chr1:86376334-86376833	0.148550862256367	.	.
chr1	86526360	86526859	chr1	86381004	86381503	Ptma|chr1:86381004-86381503	0.135490939142873	.	.
chr1	86526360	86526859	chr1	86420984	86421483	Ptma|chr1:86420984-86421483	0.397481907511279	.	.
chr1	86526360	86526859	chr1	86433961	86434460	Ptma|chr1:86433961-86434460	0.138616362568991	.	.
chr1	86526360	86526859	chr1	86442428	86442927	Ptma|chr1:86442428-86442927	0.179072766927906	.	.
chr1	86526360	86526859	chr1	86472164	86472663	Ptma|chr1:86472164-86472663	0.479074832550339	.	.
chr1	86526360	86526859	chr1	86487143	86487642	Ptma|chr1:86487143-86487642	0.214005319748808	.	.
chr1	86526360	86526859	chr1	86487143	86487642	Ptma|chr1:86487143-86487642	0.214005319748809	.	.
chr1	86526360	86526859	chr1	86487725	86488224	Ptma|chr1:86487725-86488224	0.344003952507187	.	.
chr1	86526360	86526859	chr1	86501200	86501699	Ptma|chr1:86501200-86501699	0.272778861928608	.	.
chr1	86526360	86526859	chr1	86503968	86504467	Ptma|chr1:86503968-86504467	0.428321645917027	.	.
chr1	86526360	86526859	chr1	86528114	86528613	Ptma|chr1:86528114-86528613	0.299235875243695	.	.
chr1	86526360	86526859	chr1	86636829	86637328	Ptma|chr1:86636829-86637328	0.149361949654249	.	.
chr1	86526360	86526859	chr1	86953009	86953508	Ptma|chr1:86953009-86953508	0.141072612572783	.	.
chr1	86582078	86582577	chr1	86472164	86472663	Cops7b|chr1:86472164-86472663	0.271167494741527	.	.
chr1	86582078	86582577	chr1	86472164	86472663	Pde6d|chr1:86472164-86472663	0.271167494741527	.	.
chr1	86582078	86582577	chr1	86503968	86504467	Cops7b|chr1:86503968-86504467	0.238952108603563	.	.
chr1	86582078	86582577	chr1	86503968	86504467	Pde6d|chr1:86503968-86504467	0.238952108603563	.	.
chr1	86582078	86582577	chr1	86595209	86595708	Cops7b|chr1:86595209-86595708	0.292536923445756	.	.
chr1	86582078	86582577	chr1	86595209	86595708	Pde6d|chr1:86595209-86595708	0.292536923445756	.	.
chr1	86582078	86582577	chr1	86643457	86643956	Cops7b|chr1:86643457-86643956	0.253839711735672	.	.
chr1	86582078	86582577	chr1	86643457	86643956	Pde6d|chr1:86643457-86643956	0.253839711735672	.	.
chr1	86582078	86582577	chr1	86908467	86908966	Cops7b|chr1:86908467-86908966	0.309808142489375	.	.
chr1	86582078	86582577	chr1	86908467	86908966	Pde6d|chr1:86908467-86908966	0.309808142489375	.	.
chr1	86582078	86582577	chr1	86925794	86926293	Cops7b|chr1:86925794-86926293	0.196712251347968	.	.
chr1	86582078	86582577	chr1	86925794	86926293	Pde6d|chr1:86925794-86926293	0.196712251347968	.	.
chr1	86582603	86583102	chr1	86472164	86472663	Cops7b|chr1:86472164-86472663	0.324333572238642	.	.
chr1	86582603	86583102	chr1	86472164	86472663	Pde6d|chr1:86472164-86472663	0.324333572238642	.	.
chr1	86582603	86583102	chr1	86503968	86504467	Cops7b|chr1:86503968-86504467	0.261338151714943	.	.
chr1	86582603	86583102	chr1	86503968	86504467	Pde6d|chr1:86503968-86504467	0.261338151714943	.	.
chr1	86582603	86583102	chr1	86546750	86547249	Cops7b|chr1:86546750-86547249	0.16762259218413	.	.
chr1	86582603	86583102	chr1	86546750	86547249	Pde6d|chr1:86546750-86547249	0.16762259218413	.	.
chr1	86582603	86583102	chr1	86555292	86555791	Cops7b|chr1:86555292-86555791	0.134937974697459	.	.
chr1	86582603	86583102	chr1	86555292	86555791	Pde6d|chr1:86555292-86555791	0.134937974697459	.	.
chr1	86582603	86583102	chr1	86595209	86595708	Cops7b|chr1:86595209-86595708	0.368950592429784	.	.
chr1	86582603	86583102	chr1	86595209	86595708	Pde6d|chr1:86595209-86595708	0.368950592429784	.	.
chr1	86582603	86583102	chr1	86908467	86908966	Cops7b|chr1:86908467-86908966	0.146180354332377	.	.
chr1	86582603	86583102	chr1	86908467	86908966	Pde6d|chr1:86908467-86908966	0.146180354332377	.	.
chr1	86669399	86669898	chr1	86434501	86435000	Nppc|chr1:86434501-86435000	0.133492788412093	.	.
chr1	86670393	86670892	chr1	86339345	86339844	Nppc|chr1:86339345-86339844	0.240552055842369	.	.
chr1	86670393	86670892	chr1	86424733	86425232	Nppc|chr1:86424733-86425232	0.279474926075134	.	.
chr1	86670393	86670892	chr1	86434501	86435000	Nppc|chr1:86434501-86435000	0.17387251378739	.	.
chr1	86670393	86670892	chr1	86442428	86442927	Nppc|chr1:86442428-86442927	0.428350379651697	.	.
chr1	86670393	86670892	chr1	86487143	86487642	Nppc|chr1:86487143-86487642	0.439036275559503	.	.
chr1	86670393	86670892	chr1	86487725	86488224	Nppc|chr1:86487725-86488224	0.130640725061538	.	.
chr1	86670393	86670892	chr1	86510308	86510807	Nppc|chr1:86510308-86510807	0.307758439936849	.	.
chr1	86670393	86670892	chr1	86522302	86522801	Nppc|chr1:86522302-86522801	0.32938511741896	.	.
chr1	86670393	86670892	chr1	86643457	86643956	Nppc|chr1:86643457-86643956	0.208048723406316	.	.
chr1	86670393	86670892	chr1	86925794	86926293	Nppc|chr1:86925794-86926293	0.300237286116087	.	.
chr1	86670393	86670892	chr1	86953009	86953508	Nppc|chr1:86953009-86953508	0.164442635932948	.	.
chr1	86670393	86670892	chr1	86974286	86974785	Nppc|chr1:86974286-86974785	0.209869882431855	.	.
chr1	86703565	86704064	chr1	86487143	86487642	Dis3l2|chr1:86487143-86487642	0.150110101156553	.	.
chr1	86703565	86704064	chr1	86501200	86501699	Dis3l2|chr1:86501200-86501699	0.26335931802473	.	.
chr1	86703565	86704064	chr1	86503968	86504467	Dis3l2|chr1:86503968-86504467	0.160579297481972	.	.
chr1	86703565	86704064	chr1	86525204	86525703	Dis3l2|chr1:86525204-86525703	0.282303440664011	.	.
chr1	86703565	86704064	chr1	86643457	86643956	Dis3l2|chr1:86643457-86643956	0.236299561442806	.	.
chr1	86703565	86704064	chr1	86770039	86770538	Dis3l2|chr1:86770039-86770538	0.167129952176946	.	.
chr1	86703565	86704064	chr1	86908467	86908966	Dis3l2|chr1:86908467-86908966	0.193771175537818	.	.
chr1	86703565	86704064	chr1	86925794	86926293	Dis3l2|chr1:86925794-86926293	0.18126331327742	.	.
chr1	86703565	86704064	chr1	86955594	86956093	Dis3l2|chr1:86955594-86956093	0.387266273775117	.	.
chr1	87213673	87214172	chr1	87028508	87029007	Eif4e2|chr1:87028508-87029007	0.201646855522087	.	.
chr1	87213673	87214172	chr1	87410428	87410927	Eif4e2|chr1:87410428-87410927	0.141125726973913	.	.
chr1	87326698	87327197	chr1	87028508	87029007	Gigyf2|chr1:87028508-87029007	0.182694615316034	.	.
chr1	87326698	87327197	chr1	87186978	87187477	Gigyf2|chr1:87186978-87187477	0.145905359118213	.	.
chr1	87326698	87327197	chr1	87273514	87274013	Gigyf2|chr1:87273514-87274013	0.372792744710864	.	.
chr1	87327249	87327748	chr1	87608370	87608869	Gigyf2|chr1:87608370-87608869	0.26591287165606	.	.
chr1	87394539	87395038	chr1	87028508	87029007	Kcnj13|chr1:87028508-87029007	0.380131206440895	.	.
chr1	87394539	87395038	chr1	87029010	87029509	Kcnj13|chr1:87029010-87029509	0.249795562673356	.	.
chr1	87394539	87395038	chr1	87098548	87099047	Kcnj13|chr1:87098548-87099047	0.179207998666494	.	.
chr1	87394539	87395038	chr1	87273514	87274013	Kcnj13|chr1:87273514-87274013	0.180155462301684	.	.
chr1	87394539	87395038	chr1	87292742	87293241	Kcnj13|chr1:87292742-87293241	0.234982428665609	.	.
chr1	87394539	87395038	chr1	87410428	87410927	Kcnj13|chr1:87410428-87410927	0.358392432483748	.	.
chr1	87394539	87395038	chr1	87574769	87575268	Kcnj13|chr1:87574769-87575268	0.269304745912566	.	.
chr1	87395460	87395959	chr1	87028508	87029007	Kcnj13|chr1:87028508-87029007	0.208672487216567	.	.
chr1	87395460	87395959	chr1	87029010	87029509	Kcnj13|chr1:87029010-87029509	0.319788345910209	.	.
chr1	87395460	87395959	chr1	87652585	87653084	Kcnj13|chr1:87652585-87653084	0.209105686962318	.	.
chr1	87510023	87510522	chr1	87292742	87293241	Neu2|chr1:87292742-87293241	0.292795267913108	.	.
chr1	87510023	87510522	chr1	87574769	87575268	Neu2|chr1:87574769-87575268	0.174656026384873	.	.
chr1	87510023	87510522	chr1	87711640	87712139	Neu2|chr1:87711640-87712139	0.134495304639839	.	.
chr1	87755700	87756199	chr1	87652585	87653084	Atg16l1|chr1:87652585-87653084	0.214619271703713	.	.
chr1	87755700	87756199	chr1	87725252	87725751	Atg16l1|chr1:87725252-87725751	0.228183942874274	.	.
chr1	87755700	87756199	chr1	87729752	87730251	Atg16l1|chr1:87729752-87730251	0.378285501807198	.	.
chr1	87755700	87756199	chr1	87879632	87880131	Atg16l1|chr1:87879632-87880131	0.188705362130859	.	.
chr1	87755700	87756199	chr1	87880181	87880680	Atg16l1|chr1:87880181-87880680	0.313871934468826	.	.
chr1	87803595	87804094	chr1	87638204	87638703	Sag|chr1:87638204-87638703	0.142320285963863	.	.
chr1	87853009	87853508	chr1	87608370	87608869	Dgkd|chr1:87608370-87608869	0.150287806911532	.	.
chr1	87853009	87853508	chr1	87879632	87880131	Dgkd|chr1:87879632-87880131	0.154638740239812	.	.
chr1	87853973	87854472	chr1	87638204	87638703	Dgkd|chr1:87638204-87638703	0.244866187065856	.	.
chr1	87853973	87854472	chr1	87638204	87638703	Gm19582|chr1:87638204-87638703	0.244866187065856	.	.
chr1	87853973	87854472	chr1	87784093	87784592	Dgkd|chr1:87784093-87784592	0.468309860167715	.	.
chr1	87853973	87854472	chr1	87784093	87784592	Gm19582|chr1:87784093-87784592	0.468309860167715	.	.
chr1	88008031	88008530	chr1	88446553	88447052	Usp40|chr1:88446553-88447052	0.197894114841506	.	.
chr1	88134367	88134866	chr1	87879632	87880131	Ugt1a6a|chr1:87879632-87880131	0.218938023560281	.	.
chr1	88134367	88134866	chr1	88284817	88285316	Ugt1a6a|chr1:88284817-88285316	0.16405047495153	.	.
chr1	88134367	88134866	chr1	88287520	88288019	Ugt1a6a|chr1:88287520-88288019	0.187461314365904	.	.
chr1	88205505	88206004	chr1	88284817	88285316	Dnajb3|chr1:88284817-88285316	0.155288085781459	.	.
chr1	88205505	88206004	chr1	88287520	88288019	Dnajb3|chr1:88287520-88288019	0.273201646279951	.	.
chr1	88462457	88462956	chr1	88287520	88288019	Gm29538|chr1:88287520-88288019	0.207153095005435	.	.
chr1	88462457	88462956	chr1	88357393	88357892	Gm29538|chr1:88357393-88357892	0.210513254177206	.	.
chr1	88462457	88462956	chr1	88424541	88425040	Gm29538|chr1:88424541-88425040	0.143897631386946	.	.
chr1	88462457	88462956	chr1	88447492	88447991	Gm29538|chr1:88447492-88447991	0.137854392419231	.	.
chr1	88462457	88462956	chr1	88707524	88708023	Gm29538|chr1:88707524-88708023	0.291987826307412	.	.
chr1	88701430	88701929	chr1	88446553	88447052	Arl4c|chr1:88446553-88447052	0.14730424706515	.	.
chr1	88701430	88701929	chr1	88577394	88577893	Arl4c|chr1:88577394-88577893	0.186102575526854	.	.
chr1	88701944	88702443	chr1	88577394	88577893	Arl4c|chr1:88577394-88577893	0.15666657686551	.	.
chr1	89015370	89015869	chr1	89088667	89089166	1700067G17Rik|chr1:89088667-89089166	0.206618707926988	.	.
chr1	89015370	89015869	chr1	89117062	89117561	1700067G17Rik|chr1:89117062-89117561	0.146754946396589	.	.
chr1	89015370	89015869	chr1	89135919	89136418	1700067G17Rik|chr1:89135919-89136418	0.136609921328304	.	.
chr1	89015370	89015869	chr1	89136425	89136924	1700067G17Rik|chr1:89136425-89136924	0.179710775494152	.	.
chr1	89015370	89015869	chr1	89191404	89191903	1700067G17Rik|chr1:89191404-89191903	0.19974398988799	.	.
chr1	89069980	89070479	chr1	89092502	89093001	Sh3bp4|chr1:89092502-89093001	0.134701497605884	.	.
chr1	89069980	89070479	chr1	89102170	89102669	Sh3bp4|chr1:89102170-89102669	0.217954242046161	.	.
chr1	89069980	89070479	chr1	89104295	89104794	Sh3bp4|chr1:89104295-89104794	0.446622854656632	.	.
chr1	89069980	89070479	chr1	89117062	89117561	Sh3bp4|chr1:89117062-89117561	0.266259596619744	.	.
chr1	89069980	89070479	chr1	89131831	89132330	Sh3bp4|chr1:89131831-89132330	0.284378541590773	.	.
chr1	89069980	89070479	chr1	89135919	89136418	Sh3bp4|chr1:89135919-89136418	0.336276431390484	.	.
chr1	89069980	89070479	chr1	89136425	89136924	Sh3bp4|chr1:89136425-89136924	0.597871728920497	.	.
chr1	89069980	89070479	chr1	89183479	89183978	Sh3bp4|chr1:89183479-89183978	0.146006658642887	.	.
chr1	89069980	89070479	chr1	89190655	89191154	Sh3bp4|chr1:89190655-89191154	0.165380505089514	.	.
chr1	89069980	89070479	chr1	89191404	89191903	Sh3bp4|chr1:89191404-89191903	0.519154475573024	.	.
chr1	89069980	89070479	chr1	89233167	89233666	Sh3bp4|chr1:89233167-89233666	0.157809966242007	.	.
chr1	89069980	89070479	chr1	89235275	89235774	Sh3bp4|chr1:89235275-89235774	0.166147436756021	.	.
chr1	89069980	89070479	chr1	89470632	89471131	Sh3bp4|chr1:89470632-89471131	0.236116586820867	.	.
chr1	89069980	89070479	chr1	89471233	89471732	Sh3bp4|chr1:89471233-89471732	0.206744954791183	.	.
chr1	89069980	89070479	chr1	89486233	89486732	Sh3bp4|chr1:89486233-89486732	0.286973327870511	.	.
chr1	89454554	89455053	chr1	89104295	89104794	Agap1|chr1:89104295-89104794	0.219459152582605	.	.
chr1	89454554	89455053	chr1	89117062	89117561	Agap1|chr1:89117062-89117561	0.191426699725015	.	.
chr1	89454554	89455053	chr1	89135919	89136418	Agap1|chr1:89135919-89136418	0.247622259333412	.	.
chr1	89454554	89455053	chr1	89136425	89136924	Agap1|chr1:89136425-89136924	0.237687283470108	.	.
chr1	89454554	89455053	chr1	89183479	89183978	Agap1|chr1:89183479-89183978	0.134685480140751	.	.
chr1	89454554	89455053	chr1	89191404	89191903	Agap1|chr1:89191404-89191903	0.255945209245391	.	.
chr1	89454554	89455053	chr1	89235275	89235774	Agap1|chr1:89235275-89235774	0.385443902547509	.	.
chr1	89454554	89455053	chr1	89470632	89471131	Agap1|chr1:89470632-89471131	0.195008135415944	.	.
chr1	89454554	89455053	chr1	89486233	89486732	Agap1|chr1:89486233-89486732	0.442413542334779	.	.
chr1	89454554	89455053	chr1	89576462	89576961	Agap1|chr1:89576462-89576961	0.397772108564017	.	.
chr1	89454554	89455053	chr1	89588093	89588592	Agap1|chr1:89588093-89588592	0.158704919835287	.	.
chr1	89454554	89455053	chr1	89707579	89708078	Agap1|chr1:89707579-89708078	0.209916845819284	.	.
chr1	89454554	89455053	chr1	89716786	89717285	Agap1|chr1:89716786-89717285	0.24923830376208	.	.
chr1	89568502	89569001	chr1	89579987	89580486	Gm28499|chr1:89579987-89580486	0.244657433304418	.	.
chr1	89568502	89569001	chr1	89694802	89695301	Gm28499|chr1:89694802-89695301	0.273574732679166	.	.
chr1	90153403	90153902	chr1	90238206	90238705	4930434B07Rik|chr1:90238206-90238705	0.161634087860001	.	.
chr1	90153403	90153902	chr1	90238206	90238705	Iqca|chr1:90238206-90238705	0.161634087860001	.	.
chr1	90203739	90204238	chr1	89860315	89860814	Ackr3|chr1:89860315-89860814	0.292036163098049	.	.
chr1	90203739	90204238	chr1	89885058	89885557	Ackr3|chr1:89885058-89885557	0.350957469292349	.	.
chr1	90203739	90204238	chr1	89885058	89885557	Ackr3|chr1:89885058-89885557	0.35095746929235	.	.
chr1	90203739	90204238	chr1	89885676	89886175	Ackr3|chr1:89885676-89886175	0.190846627821843	.	.
chr1	90203739	90204238	chr1	90100684	90101183	Ackr3|chr1:90100684-90101183	0.223706602274009	.	.
chr1	90203739	90204238	chr1	90115077	90115576	Ackr3|chr1:90115077-90115576	0.221468572665054	.	.
chr1	90203739	90204238	chr1	90272919	90273418	Ackr3|chr1:90272919-90273418	0.20277258358444	.	.
chr1	90203739	90204238	chr1	90353370	90353869	Ackr3|chr1:90353370-90353869	0.195082036490408	.	.
chr1	90203739	90204238	chr1	90359210	90359709	Ackr3|chr1:90359210-90359709	0.51982654648689	.	.
chr1	90203739	90204238	chr1	90359210	90359709	Ackr3|chr1:90359210-90359709	0.519826546486891	.	.
chr1	90203739	90204238	chr1	90404738	90405237	Ackr3|chr1:90404738-90405237	0.178457648887651	.	.
chr1	90203739	90204238	chr1	90487288	90487787	Ackr3|chr1:90487288-90487787	0.149469611007808	.	.
chr1	90259173	90259672	chr1	90100684	90101183	Gm28721|chr1:90100684-90101183	0.141973562727324	.	.
chr1	90259173	90259672	chr1	90115077	90115576	Gm28721|chr1:90115077-90115576	0.142837816009809	.	.
chr1	90259173	90259672	chr1	90202048	90202547	Gm28721|chr1:90202048-90202547	0.148665480413947	.	.
chr1	90259173	90259672	chr1	90230788	90231287	Gm28721|chr1:90230788-90231287	0.139468906387048	.	.
chr1	90259173	90259672	chr1	90434658	90435157	Gm28721|chr1:90434658-90435157	0.198115118931917	.	.
chr1	90259173	90259672	chr1	90487846	90488345	Gm28721|chr1:90487846-90488345	0.239520995330153	.	.
chr1	90259173	90259672	chr1	90588307	90588806	Gm28721|chr1:90588307-90588806	0.151125749269906	.	.
chr1	90279380	90279879	chr1	90212534	90213033	Gm28723|chr1:90212534-90213033	0.151845093081065	.	.
chr1	90279380	90279879	chr1	90258395	90258894	Gm28723|chr1:90258395-90258894	0.221249650020655	.	.
chr1	90279380	90279879	chr1	90268259	90268758	Gm28723|chr1:90268259-90268758	0.130856957868078	.	.
chr1	90279380	90279879	chr1	90353370	90353869	Gm28723|chr1:90353370-90353869	0.160214398545675	.	.
chr1	90279380	90279879	chr1	90359210	90359709	Gm28723|chr1:90359210-90359709	0.257011540781163	.	.
chr1	90279380	90279879	chr1	90733403	90733902	Gm28723|chr1:90733403-90733902	0.190057605674472	.	.
chr1	90603129	90603628	chr1	90434658	90435157	Cops8|chr1:90434658-90435157	0.132494587302272	.	.
chr1	90914754	90915253	chr1	90775503	90776002	Mlph|chr1:90775503-90776002	0.203035161400196	.	.
chr1	91178975	91179474	chr1	90838175	90838674	Ramp1|chr1:90838175-90838674	0.222368493644683	.	.
chr1	91178975	91179474	chr1	91307688	91308187	Ramp1|chr1:91307688-91308187	0.137209034028638	.	.
chr1	91178975	91179474	chr1	91313176	91313675	Ramp1|chr1:91313176-91313675	0.30073319205894	.	.
chr1	91179778	91180277	chr1	90928476	90928975	Ramp1|chr1:90928476-90928975	0.188810514340383	.	.
chr1	91179778	91180277	chr1	91098869	91099368	Ramp1|chr1:91098869-91099368	0.253693101747186	.	.
chr1	91179778	91180277	chr1	91257790	91258289	Ramp1|chr1:91257790-91258289	0.215512837885026	.	.
chr1	91179778	91180277	chr1	91318655	91319154	Ramp1|chr1:91318655-91319154	0.294041451438493	.	.
chr1	91179778	91180277	chr1	91436231	91436730	Ramp1|chr1:91436231-91436730	0.169082388715685	.	.
chr1	91179778	91180277	chr1	91442318	91442817	Ramp1|chr1:91442318-91442817	0.3637726363747	.	.
chr1	91179778	91180277	chr1	91483862	91484361	Ramp1|chr1:91483862-91484361	0.248589735120702	.	.
chr1	91249940	91250439	chr1	90775503	90776002	Ube2f|chr1:90775503-90776002	0.371220797885525	.	.
chr1	91249940	91250439	chr1	90804507	90805006	Ube2f|chr1:90804507-90805006	0.217088145409894	.	.
chr1	91249940	91250439	chr1	90928476	90928975	Ube2f|chr1:90928476-90928975	0.172732144119905	.	.
chr1	91249940	91250439	chr1	91257790	91258289	Ube2f|chr1:91257790-91258289	0.164536189973618	.	.
chr1	91249940	91250439	chr1	91292378	91292877	Ube2f|chr1:91292378-91292877	0.290812084991662	.	.
chr1	91249940	91250439	chr1	91318655	91319154	Ube2f|chr1:91318655-91319154	0.355312227511451	.	.
chr1	91249940	91250439	chr1	91380402	91380901	Ube2f|chr1:91380402-91380901	0.349202882560588	.	.
chr1	91249940	91250439	chr1	91428588	91429087	Ube2f|chr1:91428588-91429087	0.421433508982182	.	.
chr1	91249940	91250439	chr1	91436231	91436730	Ube2f|chr1:91436231-91436730	0.258051703638666	.	.
chr1	91249940	91250439	chr1	91442318	91442817	Ube2f|chr1:91442318-91442817	0.13440894343154	.	.
chr1	91249940	91250439	chr1	91465200	91465699	Ube2f|chr1:91465200-91465699	0.168256431210351	.	.
chr1	91249940	91250439	chr1	91490323	91490822	Ube2f|chr1:91490323-91490822	0.330971435918872	.	.
chr1	91249940	91250439	chr1	91503169	91503668	Ube2f|chr1:91503169-91503668	0.271722381862104	.	.
chr1	91249940	91250439	chr1	91514878	91515377	Ube2f|chr1:91514878-91515377	0.236224477471326	.	.
chr1	91249940	91250439	chr1	91547587	91548086	Ube2f|chr1:91547587-91548086	0.220081680360834	.	.
chr1	91249940	91250439	chr1	91601137	91601636	Ube2f|chr1:91601137-91601636	0.184737184577178	.	.
chr1	91250445	91250944	chr1	91292378	91292877	Ube2f|chr1:91292378-91292877	0.393844172701703	.	.
chr1	91250445	91250944	chr1	91428588	91429087	Ube2f|chr1:91428588-91429087	0.153722463188417	.	.
chr1	91250445	91250944	chr1	91464567	91465066	Ube2f|chr1:91464567-91465066	0.220620515226672	.	.
chr1	91250445	91250944	chr1	91490323	91490822	Ube2f|chr1:91490323-91490822	0.359089647689757	.	.
chr1	91250445	91250944	chr1	91503169	91503668	Ube2f|chr1:91503169-91503668	0.265260227663733	.	.
chr1	91250445	91250944	chr1	91514878	91515377	Ube2f|chr1:91514878-91515377	0.341946937373553	.	.
chr1	91250445	91250944	chr1	91547587	91548086	Ube2f|chr1:91547587-91548086	0.159064733253306	.	.
chr1	91298026	91298525	chr1	91257790	91258289	Scly|chr1:91257790-91258289	0.142523115969903	.	.
chr1	91298026	91298525	chr1	91292378	91292877	Scly|chr1:91292378-91292877	0.139502443271604	.	.
chr1	91298026	91298525	chr1	91307688	91308187	Scly|chr1:91307688-91308187	0.160342951908393	.	.
chr1	91298026	91298525	chr1	91313176	91313675	Scly|chr1:91313176-91313675	0.160942302718497	.	.
chr1	91298026	91298525	chr1	91318655	91319154	Scly|chr1:91318655-91319154	0.283909918015175	.	.
chr1	91298026	91298525	chr1	91380402	91380901	Scly|chr1:91380402-91380901	0.144527125757969	.	.
chr1	91298026	91298525	chr1	91436231	91436730	Scly|chr1:91436231-91436730	0.269246178036309	.	.
chr1	91298026	91298525	chr1	91442318	91442817	Scly|chr1:91442318-91442817	0.145282993967247	.	.
chr1	91298026	91298525	chr1	91483862	91484361	Scly|chr1:91483862-91484361	0.285614621316302	.	.
chr1	91298026	91298525	chr1	91547587	91548086	Scly|chr1:91547587-91548086	0.174058329916468	.	.
chr1	91298026	91298525	chr1	91570516	91571015	Scly|chr1:91570516-91571015	0.136744642008047	.	.
chr1	91298026	91298525	chr1	91600624	91601123	Scly|chr1:91600624-91601123	0.184170414792919	.	.
chr1	91298026	91298525	chr1	91732443	91732942	Scly|chr1:91732443-91732942	0.269858206238237	.	.
chr1	91322065	91322564	chr1	91292378	91292877	Espnl|chr1:91292378-91292877	0.154684688627075	.	.
chr1	91322065	91322564	chr1	91318655	91319154	Espnl|chr1:91318655-91319154	0.163204237470918	.	.
chr1	91322065	91322564	chr1	91380402	91380901	Espnl|chr1:91380402-91380901	0.212392587051143	.	.
chr1	91322065	91322564	chr1	91483862	91484361	Espnl|chr1:91483862-91484361	0.150955409852761	.	.
chr1	91322065	91322564	chr1	91547587	91548086	Espnl|chr1:91547587-91548086	0.166181494904209	.	.
chr1	91350767	91351266	chr1	91037989	91038488	Klhl30|chr1:91037989-91038488	0.135808098400497	.	.
chr1	91350767	91351266	chr1	91428588	91429087	Klhl30|chr1:91428588-91429087	0.135334963256307	.	.
chr1	91350767	91351266	chr1	91503169	91503668	Klhl30|chr1:91503169-91503668	0.202818047558256	.	.
chr1	91366158	91366657	chr1	91015510	91016009	Erfe|chr1:91015510-91016009	0.169401821580595	.	.
chr1	91366158	91366657	chr1	91037989	91038488	Erfe|chr1:91037989-91038488	0.21654539119757	.	.
chr1	91366158	91366657	chr1	91057714	91058213	Erfe|chr1:91057714-91058213	0.150495820767111	.	.
chr1	91366158	91366657	chr1	91380402	91380901	Erfe|chr1:91380402-91380901	0.160603222343675	.	.
chr1	91366158	91366657	chr1	91428588	91429087	Erfe|chr1:91428588-91429087	0.170371879214342	.	.
chr1	91366158	91366657	chr1	91618170	91618669	Erfe|chr1:91618170-91618669	0.163139327143417	.	.
chr1	91366158	91366657	chr1	91618710	91619209	Erfe|chr1:91618710-91619209	0.221446337561111	.	.
chr1	91366736	91367235	chr1	91015510	91016009	Erfe|chr1:91015510-91016009	0.138447086174696	.	.
chr1	91366736	91367235	chr1	91257790	91258289	Erfe|chr1:91257790-91258289	0.234387721328422	.	.
chr1	91366736	91367235	chr1	91318655	91319154	Erfe|chr1:91318655-91319154	0.401060016519471	.	.
chr1	91366736	91367235	chr1	91380402	91380901	Erfe|chr1:91380402-91380901	0.17264972607261	.	.
chr1	91366736	91367235	chr1	91436231	91436730	Erfe|chr1:91436231-91436730	0.191028705463205	.	.
chr1	91366736	91367235	chr1	91442318	91442817	Erfe|chr1:91442318-91442817	0.34900100801938	.	.
chr1	91366736	91367235	chr1	91483862	91484361	Erfe|chr1:91483862-91484361	0.303512847900814	.	.
chr1	91366736	91367235	chr1	91547587	91548086	Erfe|chr1:91547587-91548086	0.284191307740974	.	.
chr1	91366736	91367235	chr1	91600624	91601123	Erfe|chr1:91600624-91601123	0.23018040487062	.	.
chr1	91366736	91367235	chr1	91732443	91732942	Erfe|chr1:91732443-91732942	0.133571378482956	.	.
chr1	91398520	91399019	chr1	91052819	91053318	Ilkap|chr1:91052819-91053318	0.212380285162283	.	.
chr1	91398520	91399019	chr1	91209764	91210263	Ilkap|chr1:91209764-91210263	0.167580277702085	.	.
chr1	91398520	91399019	chr1	91490323	91490822	Ilkap|chr1:91490323-91490822	0.31391684873852	.	.
chr1	91398520	91399019	chr1	91618710	91619209	Ilkap|chr1:91618710-91619209	0.239887173853113	.	.
chr1	91398520	91399019	chr1	91732443	91732942	Ilkap|chr1:91732443-91732942	0.184967670526528	.	.
chr1	91405343	91405842	chr1	91464567	91465066	1700020N18Rik|chr1:91464567-91465066	0.150687889026906	.	.
chr1	91405343	91405842	chr1	91465200	91465699	1700020N18Rik|chr1:91465200-91465699	0.156580500398344	.	.
chr1	91405851	91406350	chr1	91257790	91258289	1700020N18Rik|chr1:91257790-91258289	0.147881185735033	.	.
chr1	91405851	91406350	chr1	91318655	91319154	1700020N18Rik|chr1:91318655-91319154	0.135145463858154	.	.
chr1	91405851	91406350	chr1	91436231	91436730	1700020N18Rik|chr1:91436231-91436730	0.140702791485091	.	.
chr1	91405851	91406350	chr1	91442318	91442817	1700020N18Rik|chr1:91442318-91442817	0.176981995382338	.	.
chr1	91405851	91406350	chr1	91465200	91465699	1700020N18Rik|chr1:91465200-91465699	0.216086187720531	.	.
chr1	91413043	91413542	chr1	91057714	91058213	Hes6|chr1:91057714-91058213	0.244643636373928	.	.
chr1	91413043	91413542	chr1	91292378	91292877	Hes6|chr1:91292378-91292877	0.247132286882269	.	.
chr1	91413043	91413542	chr1	91318655	91319154	Hes6|chr1:91318655-91319154	0.245425019158902	.	.
chr1	91413043	91413542	chr1	91380402	91380901	Hes6|chr1:91380402-91380901	0.246274762898013	.	.
chr1	91413043	91413542	chr1	91428588	91429087	Hes6|chr1:91428588-91429087	0.392194895869141	.	.
chr1	91413043	91413542	chr1	91465200	91465699	Hes6|chr1:91465200-91465699	0.252489465997551	.	.
chr1	91413043	91413542	chr1	91490323	91490822	Hes6|chr1:91490323-91490822	0.515227887076494	.	.
chr1	91413043	91413542	chr1	91503169	91503668	Hes6|chr1:91503169-91503668	0.357356471856076	.	.
chr1	91413043	91413542	chr1	91618710	91619209	Hes6|chr1:91618710-91619209	0.268860198095107	.	.
chr1	91413982	91414481	chr1	91057714	91058213	Hes6|chr1:91057714-91058213	0.274176125241781	.	.
chr1	91413982	91414481	chr1	91307688	91308187	Hes6|chr1:91307688-91308187	0.165959851572792	.	.
chr1	91413982	91414481	chr1	91313176	91313675	Hes6|chr1:91313176-91313675	0.259132226631455	.	.
chr1	91413982	91414481	chr1	91465200	91465699	Hes6|chr1:91465200-91465699	0.178801193200964	.	.
chr1	91413982	91414481	chr1	91570516	91571015	Hes6|chr1:91570516-91571015	0.142591689522431	.	.
[truncated: 89,012 more rows]
