# Supplementary material for: Single-cell analysis of chromatin accessibility in the adult mouse brain
Source: Nature. 2023 Dec 13;624(7991):378–89. doi: 10.1038/s41586-023-06824-9 (PMC10719105; doi:10.1038/s41586-023-06824-9)
Supplement: Supplementary file 3 — Supplementary Tables 1–25 and their legends. [file 41586_2023_6824_MOESM3_ESM.zip › 2023-03-05453B-s3/SI Tables/SI Table 13 Summary of all the gene-cCRE correlations/sa2subclass.CLA-EPd-CTX_Car3_Glut.pdc.bedpe]

chr1	3671529	3672028	chr1	3540648	3541147	Xkr4|chr1:3540648-3541147	0.116027211090342	.	.
chr1	3671529	3672028	chr1	3611161	3611660	Xkr4|chr1:3611161-3611660	0.108993174898062	.	.
chr1	3671529	3672028	chr1	3648863	3649362	Xkr4|chr1:3648863-3649362	0.126899720000172	.	.
chr1	3672048	3672547	chr1	3540648	3541147	Xkr4|chr1:3540648-3541147	0.0722353567931105	.	.
chr1	3672048	3672547	chr1	3541168	3541667	Xkr4|chr1:3541168-3541667	0.0648710718528226	.	.
chr1	3672048	3672547	chr1	3611161	3611660	Xkr4|chr1:3611161-3611660	0.237335430041686	.	.
chr1	3672048	3672547	chr1	3648863	3649362	Xkr4|chr1:3648863-3649362	0.0777373165545304	.	.
chr1	4496330	4496829	chr1	4703306	4703805	Gm37587|chr1:4703306-4703805	0.0967795019279915	.	.
chr1	4496330	4496829	chr1	4703306	4703805	Gm37587|chr1:4703306-4703805	0.0967795019279916	.	.
chr1	4496330	4496829	chr1	4703306	4703805	Sox17|chr1:4703306-4703805	0.0967795019279915	.	.
chr1	4496330	4496829	chr1	4703306	4703805	Sox17|chr1:4703306-4703805	0.0967795019279916	.	.
chr1	4785497	4785996	chr1	4703306	4703805	Mrpl15|chr1:4703306-4703805	0.0752879280102257	.	.
chr1	4785497	4785996	chr1	4774806	4775305	Mrpl15|chr1:4774806-4775305	0.0641778271742496	.	.
chr1	4785497	4785996	chr1	4831250	4831749	Mrpl15|chr1:4831250-4831749	0.0840629897692271	.	.
chr1	4785497	4785996	chr1	5029771	5030270	Mrpl15|chr1:5029771-5030270	0.0853473526089354	.	.
chr1	4785497	4785996	chr1	5103120	5103619	Mrpl15|chr1:5103120-5103619	0.114012691810656	.	.
chr1	4785497	4785996	chr1	5106380	5106879	Mrpl15|chr1:5106380-5106879	0.0808148768673385	.	.
chr1	4785497	4785996	chr1	5208080	5208579	Mrpl15|chr1:5208080-5208579	0.0833016363454619	.	.
chr1	4807592	4808091	chr1	4571692	4572191	Lypla1|chr1:4571692-4572191	0.160510662832069	.	.
chr1	4807592	4808091	chr1	4703306	4703805	Lypla1|chr1:4703306-4703805	0.224210039968114	.	.
chr1	4807592	4808091	chr1	4907969	4908468	Lypla1|chr1:4907969-4908468	0.0639056869660445	.	.
chr1	4807592	4808091	chr1	4918611	4919110	Lypla1|chr1:4918611-4919110	0.0626513715625095	.	.
chr1	4807592	4808091	chr1	4922961	4923460	Lypla1|chr1:4922961-4923460	0.0822887593934523	.	.
chr1	4807592	4808091	chr1	4989943	4990442	Lypla1|chr1:4989943-4990442	0.136557008846855	.	.
chr1	4807592	4808091	chr1	5018611	5019110	Lypla1|chr1:5018611-5019110	0.180167065178994	.	.
chr1	4807592	4808091	chr1	5019201	5019700	Lypla1|chr1:5019201-5019700	0.10873997413434	.	.
chr1	4807592	4808091	chr1	5082818	5083317	Lypla1|chr1:5082818-5083317	0.226944094439739	.	.
chr1	4807592	4808091	chr1	5106380	5106879	Lypla1|chr1:5106380-5106879	0.0962164768571632	.	.
chr1	4807592	4808091	chr1	5106380	5106879	Lypla1|chr1:5106380-5106879	0.0962164768571633	.	.
chr1	4807592	4808091	chr1	5208080	5208579	Lypla1|chr1:5208080-5208579	0.12608645907753	.	.
chr1	4807592	4808091	chr1	5249272	5249771	Lypla1|chr1:5249272-5249771	0.0948546170711719	.	.
chr1	4857480	4857979	chr1	4703306	4703805	Tcea1|chr1:4703306-4703805	0.166665800792689	.	.
chr1	4857480	4857979	chr1	4873266	4873765	Tcea1|chr1:4873266-4873765	0.0917977753624523	.	.
chr1	4857480	4857979	chr1	4891016	4891515	Tcea1|chr1:4891016-4891515	0.148186676550283	.	.
chr1	4857480	4857979	chr1	4907969	4908468	Tcea1|chr1:4907969-4908468	0.1530149905788	.	.
chr1	4857480	4857979	chr1	4918611	4919110	Tcea1|chr1:4918611-4919110	0.096186394706499	.	.
chr1	4857480	4857979	chr1	4926263	4926762	Tcea1|chr1:4926263-4926762	0.198735992382705	.	.
chr1	4857480	4857979	chr1	5082818	5083317	Tcea1|chr1:5082818-5083317	0.115760054226713	.	.
chr1	4857480	4857979	chr1	5106380	5106879	Tcea1|chr1:5106380-5106879	0.0612463182436196	.	.
chr1	4857480	4857979	chr1	5130314	5130813	Tcea1|chr1:5130314-5130813	0.0746863750864495	.	.
chr1	4857480	4857979	chr1	5220605	5221104	Tcea1|chr1:5220605-5221104	0.061411558640884	.	.
chr1	4857480	4857979	chr1	5249272	5249771	Tcea1|chr1:5249272-5249771	0.237552689194545	.	.
chr1	4858123	4858622	chr1	4703306	4703805	Tcea1|chr1:4703306-4703805	0.114800752398524	.	.
chr1	4858123	4858622	chr1	4873266	4873765	Tcea1|chr1:4873266-4873765	0.0994129699994229	.	.
chr1	4858123	4858622	chr1	4891016	4891515	Tcea1|chr1:4891016-4891515	0.108545649959365	.	.
chr1	4858123	4858622	chr1	5018611	5019110	Tcea1|chr1:5018611-5019110	0.0781369150529487	.	.
chr1	4858123	4858622	chr1	5022621	5023120	Tcea1|chr1:5022621-5023120	0.0707871897127927	.	.
chr1	4858123	4858622	chr1	5106380	5106879	Tcea1|chr1:5106380-5106879	0.0920014705963274	.	.
chr1	4858123	4858622	chr1	5170387	5170886	Tcea1|chr1:5170387-5170886	0.210083244511287	.	.
chr1	4971076	4971575	chr1	4774806	4775305	Gm16041|chr1:4774806-4775305	0.0776238845949392	.	.
chr1	4971076	4971575	chr1	4873266	4873765	Gm16041|chr1:4873266-4873765	0.0908175078272521	.	.
chr1	4971076	4971575	chr1	4917297	4917796	Gm16041|chr1:4917297-4917796	0.181452434935518	.	.
chr1	4971076	4971575	chr1	4922961	4923460	Gm16041|chr1:4922961-4923460	0.0774757769580848	.	.
chr1	4971076	4971575	chr1	5029771	5030270	Gm16041|chr1:5029771-5030270	0.0850672352147672	.	.
chr1	4971076	4971575	chr1	5071134	5071633	Gm16041|chr1:5071134-5071633	0.103113753172555	.	.
chr1	4971076	4971575	chr1	5106380	5106879	Gm16041|chr1:5106380-5106879	0.140553249583099	.	.
chr1	4971076	4971575	chr1	5220605	5221104	Gm16041|chr1:5220605-5221104	0.117066020910818	.	.
chr1	5070122	5070621	chr1	4891016	4891515	Atp6v1h|chr1:4891016-4891515	0.113702701491898	.	.
chr1	5070122	5070621	chr1	4891016	4891515	Rgs20|chr1:4891016-4891515	0.113702701491898	.	.
chr1	5070122	5070621	chr1	4910611	4911110	Atp6v1h|chr1:4910611-4911110	0.0833863710058767	.	.
chr1	5070122	5070621	chr1	4910611	4911110	Rgs20|chr1:4910611-4911110	0.0833863710058767	.	.
chr1	5070122	5070621	chr1	4917297	4917796	Atp6v1h|chr1:4917297-4917796	0.0809808584434228	.	.
chr1	5070122	5070621	chr1	4917297	4917796	Rgs20|chr1:4917297-4917796	0.0809808584434228	.	.
chr1	5070122	5070621	chr1	4922961	4923460	Atp6v1h|chr1:4922961-4923460	0.0805349297663073	.	.
chr1	5070122	5070621	chr1	4922961	4923460	Rgs20|chr1:4922961-4923460	0.0805349297663073	.	.
chr1	5070122	5070621	chr1	4926263	4926762	Atp6v1h|chr1:4926263-4926762	0.0873721458526143	.	.
chr1	5070122	5070621	chr1	4926263	4926762	Rgs20|chr1:4926263-4926762	0.0873721458526143	.	.
chr1	5070122	5070621	chr1	4926869	4927368	Atp6v1h|chr1:4926869-4927368	0.127707250078202	.	.
chr1	5070122	5070621	chr1	4926869	4927368	Rgs20|chr1:4926869-4927368	0.127707250078202	.	.
chr1	5070122	5070621	chr1	4934807	4935306	Atp6v1h|chr1:4934807-4935306	0.223622473982584	.	.
chr1	5070122	5070621	chr1	4934807	4935306	Rgs20|chr1:4934807-4935306	0.223622473982584	.	.
chr1	5070122	5070621	chr1	4961760	4962259	Atp6v1h|chr1:4961760-4962259	0.137467357195012	.	.
chr1	5070122	5070621	chr1	4961760	4962259	Rgs20|chr1:4961760-4962259	0.137467357195012	.	.
chr1	5070122	5070621	chr1	4988638	4989137	Atp6v1h|chr1:4988638-4989137	0.0727342794118975	.	.
chr1	5070122	5070621	chr1	4988638	4989137	Rgs20|chr1:4988638-4989137	0.0727342794118975	.	.
chr1	5070122	5070621	chr1	4989943	4990442	Atp6v1h|chr1:4989943-4990442	0.0732542599924084	.	.
chr1	5070122	5070621	chr1	4989943	4990442	Rgs20|chr1:4989943-4990442	0.0732542599924084	.	.
chr1	5070122	5070621	chr1	5017828	5018327	Atp6v1h|chr1:5017828-5018327	0.15038643903547	.	.
chr1	5070122	5070621	chr1	5017828	5018327	Rgs20|chr1:5017828-5018327	0.15038643903547	.	.
chr1	5070122	5070621	chr1	5018611	5019110	Atp6v1h|chr1:5018611-5019110	0.0638811237481733	.	.
chr1	5070122	5070621	chr1	5018611	5019110	Rgs20|chr1:5018611-5019110	0.0638811237481733	.	.
chr1	5070122	5070621	chr1	5019201	5019700	Atp6v1h|chr1:5019201-5019700	0.105046150335449	.	.
chr1	5070122	5070621	chr1	5019201	5019700	Rgs20|chr1:5019201-5019700	0.105046150335449	.	.
chr1	5070122	5070621	chr1	5029771	5030270	Atp6v1h|chr1:5029771-5030270	0.0935929594254032	.	.
chr1	5070122	5070621	chr1	5029771	5030270	Rgs20|chr1:5029771-5030270	0.0935929594254032	.	.
chr1	5070122	5070621	chr1	5031516	5032015	Atp6v1h|chr1:5031516-5032015	0.0997567033979272	.	.
chr1	5070122	5070621	chr1	5031516	5032015	Rgs20|chr1:5031516-5032015	0.0997567033979272	.	.
chr1	5070122	5070621	chr1	5176160	5176659	Atp6v1h|chr1:5176160-5176659	0.0655338062056101	.	.
chr1	5070122	5070621	chr1	5176160	5176659	Rgs20|chr1:5176160-5176659	0.0655338062056101	.	.
chr1	5070122	5070621	chr1	5178277	5178776	Atp6v1h|chr1:5178277-5178776	0.109102733680949	.	.
chr1	5070122	5070621	chr1	5178277	5178776	Rgs20|chr1:5178277-5178776	0.109102733680949	.	.
chr1	5070122	5070621	chr1	5183460	5183959	Atp6v1h|chr1:5183460-5183959	0.134098156435668	.	.
chr1	5070122	5070621	chr1	5183460	5183959	Rgs20|chr1:5183460-5183959	0.134098156435668	.	.
chr1	5070122	5070621	chr1	5222238	5222737	Atp6v1h|chr1:5222238-5222737	0.205940003302201	.	.
chr1	5070122	5070621	chr1	5222238	5222737	Rgs20|chr1:5222238-5222737	0.205940003302201	.	.
chr1	5070122	5070621	chr1	5249272	5249771	Atp6v1h|chr1:5249272-5249771	0.0958450367417832	.	.
chr1	5070122	5070621	chr1	5249272	5249771	Rgs20|chr1:5249272-5249771	0.0958450367417832	.	.
chr1	5070122	5070621	chr1	5257589	5258088	Atp6v1h|chr1:5257589-5258088	0.154171415737104	.	.
chr1	5070122	5070621	chr1	5257589	5258088	Rgs20|chr1:5257589-5258088	0.154171415737104	.	.
chr1	5070122	5070621	chr1	5258162	5258661	Atp6v1h|chr1:5258162-5258661	0.121283107784829	.	.
chr1	5070122	5070621	chr1	5258162	5258661	Rgs20|chr1:5258162-5258661	0.121283107784829	.	.
chr1	5070122	5070621	chr1	5278857	5279356	Atp6v1h|chr1:5278857-5279356	0.115926030945464	.	.
chr1	5070122	5070621	chr1	5278857	5279356	Rgs20|chr1:5278857-5279356	0.115926030945464	.	.
chr1	5070122	5070621	chr1	5297535	5298034	Atp6v1h|chr1:5297535-5298034	0.120631117793947	.	.
chr1	5070122	5070621	chr1	5297535	5298034	Rgs20|chr1:5297535-5298034	0.120631117793947	.	.
chr1	5070122	5070621	chr1	5336403	5336902	Atp6v1h|chr1:5336403-5336902	0.125152129941925	.	.
chr1	5070122	5070621	chr1	5336403	5336902	Rgs20|chr1:5336403-5336902	0.125152129941925	.	.
chr1	5070122	5070621	chr1	5382329	5382828	Atp6v1h|chr1:5382329-5382828	0.152816626060836	.	.
chr1	5070122	5070621	chr1	5382329	5382828	Rgs20|chr1:5382329-5382828	0.152816626060836	.	.
chr1	5588179	5588678	chr1	5259913	5260412	Oprk1|chr1:5259913-5260412	0.186037646955467	.	.
chr1	5588179	5588678	chr1	5315438	5315937	Oprk1|chr1:5315438-5315937	0.0619518896921206	.	.
chr1	5588179	5588678	chr1	5334248	5334747	Oprk1|chr1:5334248-5334747	0.164617550740711	.	.
chr1	5588179	5588678	chr1	5382329	5382828	Oprk1|chr1:5382329-5382828	0.120772088976617	.	.
chr1	5588179	5588678	chr1	5594718	5595217	Oprk1|chr1:5594718-5595217	0.15481190218794	.	.
chr1	5588179	5588678	chr1	5689294	5689793	Oprk1|chr1:5689294-5689793	0.257808492333396	.	.
chr1	5588179	5588678	chr1	5904738	5905237	Oprk1|chr1:5904738-5905237	0.120423386325452	.	.
chr1	5588179	5588678	chr1	5915307	5915806	Oprk1|chr1:5915307-5915806	0.0848582264902956	.	.
chr1	5588179	5588678	chr1	5955757	5956256	Oprk1|chr1:5955757-5956256	0.140734454314649	.	.
chr1	5588820	5589319	chr1	5315438	5315937	Oprk1|chr1:5315438-5315937	0.113830519563445	.	.
chr1	5588820	5589319	chr1	5689294	5689793	Oprk1|chr1:5689294-5689793	0.127892243086201	.	.
chr1	5588820	5589319	chr1	5955256	5955755	Oprk1|chr1:5955256-5955755	0.121335326998801	.	.
chr1	5588820	5589319	chr1	5955757	5956256	Oprk1|chr1:5955757-5956256	0.0771540564022417	.	.
chr1	5916575	5917074	chr1	5894403	5894902	Npbwr1|chr1:5894403-5894902	0.139846038581016	.	.
chr1	5916575	5917074	chr1	5915307	5915806	Npbwr1|chr1:5915307-5915806	0.30761403576345	.	.
chr1	5916575	5917074	chr1	5955256	5955755	Npbwr1|chr1:5955256-5955755	0.17055506020966	.	.
chr1	5916575	5917074	chr1	5955757	5956256	Npbwr1|chr1:5955757-5956256	0.181122542223669	.	.
chr1	5916575	5917074	chr1	6016979	6017478	Npbwr1|chr1:6016979-6017478	0.223667524077359	.	.
chr1	5916575	5917074	chr1	6036819	6037318	Npbwr1|chr1:6036819-6037318	0.0838981744049999	.	.
chr1	5916575	5917074	chr1	6064398	6064897	Npbwr1|chr1:6064398-6064897	0.132861068389975	.	.
chr1	5916575	5917074	chr1	6094097	6094596	Npbwr1|chr1:6094097-6094596	0.0844722361371235	.	.
chr1	5916575	5917074	chr1	6131847	6132346	Npbwr1|chr1:6131847-6132346	0.102929816100798	.	.
chr1	5916575	5917074	chr1	6152392	6152891	Npbwr1|chr1:6152392-6152891	0.1046979817471	.	.
chr1	5916575	5917074	chr1	6188907	6189406	Npbwr1|chr1:6188907-6189406	0.0652289518845042	.	.
chr1	5916575	5917074	chr1	6234799	6235298	Npbwr1|chr1:6234799-6235298	0.0898151885288567	.	.
chr1	5917179	5917678	chr1	5594718	5595217	Npbwr1|chr1:5594718-5595217	0.0943990751308094	.	.
chr1	5917179	5917678	chr1	5689294	5689793	Npbwr1|chr1:5689294-5689793	0.161909281741457	.	.
chr1	5917179	5917678	chr1	5915307	5915806	Npbwr1|chr1:5915307-5915806	0.103046383634284	.	.
chr1	5917179	5917678	chr1	5955256	5955755	Npbwr1|chr1:5955256-5955755	0.204409172945372	.	.
chr1	5917179	5917678	chr1	5955757	5956256	Npbwr1|chr1:5955757-5956256	0.140348157615768	.	.
chr1	5917179	5917678	chr1	6016979	6017478	Npbwr1|chr1:6016979-6017478	0.124444833227734	.	.
chr1	5917179	5917678	chr1	6064398	6064897	Npbwr1|chr1:6064398-6064897	0.081443434918769	.	.
chr1	5917179	5917678	chr1	6094097	6094596	Npbwr1|chr1:6094097-6094596	0.0770287517370139	.	.
chr1	5917179	5917678	chr1	6131847	6132346	Npbwr1|chr1:6131847-6132346	0.0767025904524848	.	.
chr1	5917179	5917678	chr1	6152392	6152891	Npbwr1|chr1:6152392-6152891	0.070973693678587	.	.
chr1	6214386	6214885	chr1	5894403	5894902	4732440D04Rik|chr1:5894403-5894902	0.140930296665446	.	.
chr1	6214386	6214885	chr1	5915307	5915806	4732440D04Rik|chr1:5915307-5915806	0.0806995479582695	.	.
chr1	6214386	6214885	chr1	6152392	6152891	4732440D04Rik|chr1:6152392-6152891	0.125093909175532	.	.
chr1	6214386	6214885	chr1	6178736	6179235	4732440D04Rik|chr1:6178736-6179235	0.151541898175942	.	.
chr1	6214386	6214885	chr1	6188376	6188875	4732440D04Rik|chr1:6188376-6188875	0.121968604457918	.	.
chr1	6214386	6214885	chr1	6224051	6224550	4732440D04Rik|chr1:6224051-6224550	0.154297791680433	.	.
chr1	6214386	6214885	chr1	6225058	6225557	4732440D04Rik|chr1:6225058-6225557	0.118510724290455	.	.
chr1	6214386	6214885	chr1	6410037	6410536	4732440D04Rik|chr1:6410037-6410536	0.102987080084839	.	.
chr1	6214386	6214885	chr1	6483297	6483796	4732440D04Rik|chr1:6483297-6483796	0.180751260857126	.	.
chr1	6214899	6215398	chr1	5904738	5905237	4732440D04Rik|chr1:5904738-5905237	0.119727870068142	.	.
chr1	6214899	6215398	chr1	6178736	6179235	4732440D04Rik|chr1:6178736-6179235	0.193372968497457	.	.
chr1	6214899	6215398	chr1	6224051	6224550	4732440D04Rik|chr1:6224051-6224550	0.150666861278587	.	.
chr1	6214899	6215398	chr1	6234799	6235298	4732440D04Rik|chr1:6234799-6235298	0.128362916583452	.	.
chr1	6214899	6215398	chr1	6382628	6383127	4732440D04Rik|chr1:6382628-6383127	0.104921068450368	.	.
chr1	6214899	6215398	chr1	6483297	6483796	4732440D04Rik|chr1:6483297-6483796	0.148291969038303	.	.
chr1	6359916	6360415	chr1	6094097	6094596	Alkal1|chr1:6094097-6094596	0.0828234771581094	.	.
chr1	6359916	6360415	chr1	6131847	6132346	Alkal1|chr1:6131847-6132346	0.0652059296127644	.	.
chr1	6359916	6360415	chr1	6134983	6135482	Alkal1|chr1:6134983-6135482	0.204896329592974	.	.
chr1	6359916	6360415	chr1	6178736	6179235	Alkal1|chr1:6178736-6179235	0.228072004069006	.	.
chr1	6359916	6360415	chr1	6188376	6188875	Alkal1|chr1:6188376-6188875	0.138157608929658	.	.
chr1	6359916	6360415	chr1	6224051	6224550	Alkal1|chr1:6224051-6224550	0.155463155651398	.	.
chr1	6359916	6360415	chr1	6251147	6251646	Alkal1|chr1:6251147-6251646	0.124511692024586	.	.
chr1	6359916	6360415	chr1	6272212	6272711	Alkal1|chr1:6272212-6272711	0.0985707728392991	.	.
chr1	6359916	6360415	chr1	6283119	6283618	Alkal1|chr1:6283119-6283618	0.0900341133554982	.	.
chr1	6359916	6360415	chr1	6361850	6362349	Alkal1|chr1:6361850-6362349	0.195500352370246	.	.
chr1	6359916	6360415	chr1	6382628	6383127	Alkal1|chr1:6382628-6383127	0.0630878344746916	.	.
chr1	6359916	6360415	chr1	6441268	6441767	Alkal1|chr1:6441268-6441767	0.167620128088409	.	.
chr1	6359916	6360415	chr1	6483297	6483796	Alkal1|chr1:6483297-6483796	0.141713646431874	.	.
chr1	7088594	7089093	chr1	6761338	6761837	Pcmtd1|chr1:6761338-6761837	0.0684367494799236	.	.
chr1	7088594	7089093	chr1	6824329	6824828	Pcmtd1|chr1:6824329-6824828	0.258055369516982	.	.
chr1	7088594	7089093	chr1	6829615	6830114	Pcmtd1|chr1:6829615-6830114	0.0803941242462437	.	.
chr1	7088594	7089093	chr1	6866837	6867336	Pcmtd1|chr1:6866837-6867336	0.134729841483677	.	.
chr1	7088594	7089093	chr1	6907669	6908168	Pcmtd1|chr1:6907669-6908168	0.199296837049509	.	.
chr1	7088594	7089093	chr1	7105020	7105519	Pcmtd1|chr1:7105020-7105519	0.156115339591686	.	.
chr1	7088594	7089093	chr1	7138562	7139061	Pcmtd1|chr1:7138562-7139061	0.173009870659312	.	.
chr1	7088594	7089093	chr1	7148116	7148615	Pcmtd1|chr1:7148116-7148615	0.178651839876622	.	.
chr1	7088594	7089093	chr1	7155129	7155628	Pcmtd1|chr1:7155129-7155628	0.122559106552986	.	.
chr1	7088594	7089093	chr1	7170867	7171366	Pcmtd1|chr1:7170867-7171366	0.17785300581899	.	.
chr1	7088594	7089093	chr1	7423006	7423505	Pcmtd1|chr1:7423006-7423505	0.105520918150291	.	.
chr1	7397174	7397673	chr1	7010156	7010655	Gm26901|chr1:7010156-7010655	0.179317131249272	.	.
chr1	7397174	7397673	chr1	7155129	7155628	Gm26901|chr1:7155129-7155628	0.139707634428316	.	.
chr1	7397174	7397673	chr1	7543474	7543973	Gm26901|chr1:7543474-7543973	0.119270602784722	.	.
chr1	7397837	7398336	chr1	7105020	7105519	Gm26901|chr1:7105020-7105519	0.168687618317393	.	.
chr1	7397837	7398336	chr1	7138562	7139061	Gm26901|chr1:7138562-7139061	0.113328904310865	.	.
chr1	7397837	7398336	chr1	7148116	7148615	Gm26901|chr1:7148116-7148615	0.0816541625932081	.	.
chr1	7397837	7398336	chr1	7155129	7155628	Gm26901|chr1:7155129-7155628	0.0657497879177195	.	.
chr1	7397837	7398336	chr1	7170867	7171366	Gm26901|chr1:7170867-7171366	0.153428636971927	.	.
chr1	7397837	7398336	chr1	7199436	7199935	Gm26901|chr1:7199436-7199935	0.0708123324934901	.	.
chr1	7398342	7398841	chr1	7010156	7010655	Gm26901|chr1:7010156-7010655	0.122024722257034	.	.
chr1	7398342	7398841	chr1	7111444	7111943	Gm26901|chr1:7111444-7111943	0.100898066843051	.	.
chr1	7398342	7398841	chr1	7113207	7113706	Gm26901|chr1:7113207-7113706	0.131014274501059	.	.
chr1	7398342	7398841	chr1	7148116	7148615	Gm26901|chr1:7148116-7148615	0.073330198338655	.	.
chr1	7398342	7398841	chr1	7155129	7155628	Gm26901|chr1:7155129-7155628	0.197115226120987	.	.
chr1	7398342	7398841	chr1	7170867	7171366	Gm26901|chr1:7170867-7171366	0.099274479273089	.	.
chr1	7398342	7398841	chr1	7199436	7199935	Gm26901|chr1:7199436-7199935	0.0962277988522781	.	.
chr1	7498025	7498524	chr1	7113207	7113706	Gm30414|chr1:7113207-7113706	0.201459081848569	.	.
chr1	7498025	7498524	chr1	7138562	7139061	Gm30414|chr1:7138562-7139061	0.120128211014072	.	.
chr1	7498025	7498524	chr1	7199436	7199935	Gm30414|chr1:7199436-7199935	0.0986694051729507	.	.
chr1	9298975	9299474	chr1	9090969	9091468	Sntg1|chr1:9090969-9091468	0.120172478495526	.	.
chr1	9298975	9299474	chr1	9125685	9126184	Sntg1|chr1:9125685-9126184	0.119106956824331	.	.
chr1	9298975	9299474	chr1	9210146	9210645	Sntg1|chr1:9210146-9210645	0.226105907419869	.	.
chr1	9298975	9299474	chr1	9298270	9298769	Sntg1|chr1:9298270-9298769	0.0688402489711443	.	.
chr1	9298975	9299474	chr1	9541113	9541612	Sntg1|chr1:9541113-9541612	0.0757209114070642	.	.
chr1	9298975	9299474	chr1	9541113	9541612	Sntg1|chr1:9541113-9541612	0.0757209114070643	.	.
chr1	9298975	9299474	chr1	9564420	9564919	Sntg1|chr1:9564420-9564919	0.0670171534664487	.	.
chr1	9298975	9299474	chr1	9609186	9609685	Sntg1|chr1:9609186-9609685	0.196452739671449	.	.
chr1	9298975	9299474	chr1	9615198	9615697	Sntg1|chr1:9615198-9615697	0.0608449645559179	.	.
chr1	9298975	9299474	chr1	9664381	9664880	Sntg1|chr1:9664381-9664880	0.0955286430593618	.	.
chr1	9299496	9299995	chr1	9090969	9091468	Sntg1|chr1:9090969-9091468	0.135928659996235	.	.
chr1	9299496	9299995	chr1	9210146	9210645	Sntg1|chr1:9210146-9210645	0.149446472377296	.	.
chr1	9299496	9299995	chr1	9541113	9541612	Sntg1|chr1:9541113-9541612	0.117161099218433	.	.
chr1	9299496	9299995	chr1	9664381	9664880	Sntg1|chr1:9664381-9664880	0.0840326102651105	.	.
chr1	9545042	9545541	chr1	9298270	9298769	Rrs1|chr1:9298270-9298769	0.181388844783757	.	.
chr1	9545042	9545541	chr1	9541113	9541612	Rrs1|chr1:9541113-9541612	0.23454087415573	.	.
chr1	9545042	9545541	chr1	9569900	9570399	Rrs1|chr1:9569900-9570399	0.0876975169133197	.	.
chr1	9545042	9545541	chr1	9602243	9602742	Rrs1|chr1:9602243-9602742	0.0736155443809528	.	.
chr1	9545042	9545541	chr1	9609186	9609685	Rrs1|chr1:9609186-9609685	0.127460393871084	.	.
chr1	9545042	9545541	chr1	9627223	9627722	Rrs1|chr1:9627223-9627722	0.217074460971378	.	.
chr1	9545042	9545541	chr1	9641995	9642494	Rrs1|chr1:9641995-9642494	0.122140430014341	.	.
chr1	9545042	9545541	chr1	9670604	9671103	Rrs1|chr1:9670604-9671103	0.0740514303078258	.	.
chr1	9600949	9601448	chr1	9570415	9570914	Vxn|chr1:9570415-9570914	0.243381378226039	.	.
chr1	9600949	9601448	chr1	9577782	9578281	Vxn|chr1:9577782-9578281	0.17043395190406	.	.
chr1	9600949	9601448	chr1	9578314	9578813	Vxn|chr1:9578314-9578813	0.122968252982262	.	.
chr1	9600949	9601448	chr1	9591855	9592354	Vxn|chr1:9591855-9592354	0.177141928579042	.	.
chr1	9600949	9601448	chr1	9602243	9602742	Vxn|chr1:9602243-9602742	0.0749333970607606	.	.
chr1	9600949	9601448	chr1	9609186	9609685	Vxn|chr1:9609186-9609685	0.160211751853132	.	.
chr1	9600949	9601448	chr1	9615198	9615697	Vxn|chr1:9615198-9615697	0.105748642783675	.	.
chr1	9600949	9601448	chr1	9627223	9627722	Vxn|chr1:9627223-9627722	0.149692782297669	.	.
chr1	9600949	9601448	chr1	9641995	9642494	Vxn|chr1:9641995-9642494	0.103051503330281	.	.
chr1	9600949	9601448	chr1	9670604	9671103	Vxn|chr1:9670604-9671103	0.0902021060527709	.	.
chr1	9601474	9601973	chr1	9298270	9298769	Vxn|chr1:9298270-9298769	0.0646810813277009	.	.
chr1	9601474	9601973	chr1	9569900	9570399	Vxn|chr1:9569900-9570399	0.0732396154909605	.	.
chr1	9601474	9601973	chr1	9570415	9570914	Vxn|chr1:9570415-9570914	0.152633727791749	.	.
chr1	9601474	9601973	chr1	9577782	9578281	Vxn|chr1:9577782-9578281	0.150765627383161	.	.
chr1	9601474	9601973	chr1	9578314	9578813	Vxn|chr1:9578314-9578813	0.0869318589216381	.	.
chr1	9601474	9601973	chr1	9591855	9592354	Vxn|chr1:9591855-9592354	0.171486228406479	.	.
chr1	9601474	9601973	chr1	9602243	9602742	Vxn|chr1:9602243-9602742	0.0751046383077872	.	.
chr1	9601474	9601973	chr1	9670604	9671103	Vxn|chr1:9670604-9671103	0.0755460787324592	.	.
chr1	9630048	9630547	chr1	9602243	9602742	2610203C22Rik|chr1:9602243-9602742	0.141027949295698	.	.
chr1	9630048	9630547	chr1	9609186	9609685	2610203C22Rik|chr1:9609186-9609685	0.082766031815493	.	.
chr1	9630048	9630547	chr1	9627223	9627722	2610203C22Rik|chr1:9627223-9627722	0.272402871894204	.	.
chr1	9630048	9630547	chr1	9641995	9642494	2610203C22Rik|chr1:9641995-9642494	0.127921984027818	.	.
chr1	9630048	9630547	chr1	9664381	9664880	2610203C22Rik|chr1:9664381-9664880	0.0937191345640411	.	.
chr1	9700259	9700758	chr1	9541113	9541612	Mybl1|chr1:9541113-9541612	0.105380557244335	.	.
chr1	9700259	9700758	chr1	9627223	9627722	Mybl1|chr1:9627223-9627722	0.158684186688149	.	.
chr1	9700259	9700758	chr1	9641995	9642494	Mybl1|chr1:9641995-9642494	0.160481836547868	.	.
chr1	9747574	9748073	chr1	9570415	9570914	1700034P13Rik|chr1:9570415-9570914	0.0851171048746161	.	.
chr1	9747574	9748073	chr1	9570415	9570914	Vcpip1|chr1:9570415-9570914	0.0851171048746161	.	.
chr1	9747574	9748073	chr1	9577782	9578281	1700034P13Rik|chr1:9577782-9578281	0.0909274019561288	.	.
chr1	9747574	9748073	chr1	9577782	9578281	Vcpip1|chr1:9577782-9578281	0.0909274019561288	.	.
chr1	9747574	9748073	chr1	9578314	9578813	1700034P13Rik|chr1:9578314-9578813	0.10232349101179	.	.
chr1	9747574	9748073	chr1	9578314	9578813	Vcpip1|chr1:9578314-9578813	0.10232349101179	.	.
chr1	9747574	9748073	chr1	9591855	9592354	1700034P13Rik|chr1:9591855-9592354	0.107297751690315	.	.
chr1	9747574	9748073	chr1	9591855	9592354	Vcpip1|chr1:9591855-9592354	0.107297751690315	.	.
chr1	9747574	9748073	chr1	9609186	9609685	1700034P13Rik|chr1:9609186-9609685	0.0713517644544492	.	.
chr1	9747574	9748073	chr1	9609186	9609685	Vcpip1|chr1:9609186-9609685	0.0713517644544492	.	.
chr1	9747574	9748073	chr1	9616118	9616617	1700034P13Rik|chr1:9616118-9616617	0.174660282697628	.	.
chr1	9747574	9748073	chr1	9616118	9616617	Vcpip1|chr1:9616118-9616617	0.174660282697628	.	.
chr1	9747574	9748073	chr1	9641995	9642494	1700034P13Rik|chr1:9641995-9642494	0.175480883382841	.	.
chr1	9747574	9748073	chr1	9641995	9642494	Vcpip1|chr1:9641995-9642494	0.175480883382841	.	.
chr1	9748256	9748755	chr1	9541113	9541612	1700034P13Rik|chr1:9541113-9541612	0.0902298527264302	.	.
chr1	9748256	9748755	chr1	9541113	9541612	Vcpip1|chr1:9541113-9541612	0.0902298527264302	.	.
chr1	9748256	9748755	chr1	9602243	9602742	1700034P13Rik|chr1:9602243-9602742	0.188192711484263	.	.
chr1	9748256	9748755	chr1	9602243	9602742	Vcpip1|chr1:9602243-9602742	0.188192711484263	.	.
chr1	9748256	9748755	chr1	9609186	9609685	1700034P13Rik|chr1:9609186-9609685	0.143697067322837	.	.
chr1	9748256	9748755	chr1	9609186	9609685	Vcpip1|chr1:9609186-9609685	0.143697067322837	.	.
chr1	9748256	9748755	chr1	9616118	9616617	1700034P13Rik|chr1:9616118-9616617	0.128530157969632	.	.
chr1	9748256	9748755	chr1	9616118	9616617	Vcpip1|chr1:9616118-9616617	0.128530157969632	.	.
chr1	9748256	9748755	chr1	9627223	9627722	1700034P13Rik|chr1:9627223-9627722	0.181729212135299	.	.
chr1	9748256	9748755	chr1	9627223	9627722	Vcpip1|chr1:9627223-9627722	0.181729212135299	.	.
chr1	9748256	9748755	chr1	9641995	9642494	1700034P13Rik|chr1:9641995-9642494	0.127430026724199	.	.
chr1	9748256	9748755	chr1	9641995	9642494	Vcpip1|chr1:9641995-9642494	0.127430026724199	.	.
chr1	9748256	9748755	chr1	9670604	9671103	1700034P13Rik|chr1:9670604-9671103	0.183211124218875	.	.
chr1	9748256	9748755	chr1	9670604	9671103	Vcpip1|chr1:9670604-9671103	0.183211124218875	.	.
chr1	10719713	10720212	chr1	10286768	10287267	Cpa6|chr1:10286768-10287267	0.130982197761363	.	.
chr1	10719713	10720212	chr1	10370715	10371214	Cpa6|chr1:10370715-10371214	0.122073898751148	.	.
chr1	10719713	10720212	chr1	10380755	10381254	Cpa6|chr1:10380755-10381254	0.097547368714112	.	.
chr1	10719713	10720212	chr1	10429834	10430333	Cpa6|chr1:10429834-10430333	0.079138214902151	.	.
chr1	10719713	10720212	chr1	10429834	10430333	Cpa6|chr1:10429834-10430333	0.0791382149021511	.	.
chr1	10719713	10720212	chr1	10570791	10571290	Cpa6|chr1:10570791-10571290	0.1509258239737	.	.
chr1	10719713	10720212	chr1	10592571	10593070	Cpa6|chr1:10592571-10593070	0.234320495530072	.	.
chr1	10719713	10720212	chr1	10593071	10593570	Cpa6|chr1:10593071-10593570	0.114263028180529	.	.
chr1	10719713	10720212	chr1	10880273	10880772	Cpa6|chr1:10880273-10880772	0.190531560190533	.	.
chr1	10719713	10720212	chr1	10985512	10986011	Cpa6|chr1:10985512-10986011	0.106089737153658	.	.
chr1	10720532	10721031	chr1	10370715	10371214	Cpa6|chr1:10370715-10371214	0.0806020650878268	.	.
chr1	10720532	10721031	chr1	10429834	10430333	Cpa6|chr1:10429834-10430333	0.0760828919706275	.	.
chr1	10720532	10721031	chr1	10708458	10708957	Cpa6|chr1:10708458-10708957	0.108040921702566	.	.
chr1	10720532	10721031	chr1	10759501	10760000	Cpa6|chr1:10759501-10760000	0.1438212618746	.	.
chr1	10993243	10993742	chr1	10699983	10700482	Prex2|chr1:10699983-10700482	0.115307696940283	.	.
chr1	10993243	10993742	chr1	10835602	10836101	Prex2|chr1:10835602-10836101	0.149438391270452	.	.
chr1	10993243	10993742	chr1	10837136	10837635	Prex2|chr1:10837136-10837635	0.0687012681614929	.	.
chr1	10993243	10993742	chr1	11099738	11100237	Prex2|chr1:11099738-11100237	0.168986723981236	.	.
chr1	10993243	10993742	chr1	11169062	11169561	Prex2|chr1:11169062-11169561	0.202703646471595	.	.
chr1	10993243	10993742	chr1	11169569	11170068	Prex2|chr1:11169569-11170068	0.17173076714783	.	.
chr1	10993243	10993742	chr1	11177671	11178170	Prex2|chr1:11177671-11178170	0.111246338596046	.	.
chr1	10993243	10993742	chr1	11179847	11180346	Prex2|chr1:11179847-11180346	0.186822600881847	.	.
chr1	10993772	10994271	chr1	10699983	10700482	Prex2|chr1:10699983-10700482	0.0680526409605523	.	.
chr1	10993772	10994271	chr1	10759501	10760000	Prex2|chr1:10759501-10760000	0.0994218770762442	.	.
chr1	10993772	10994271	chr1	10835602	10836101	Prex2|chr1:10835602-10836101	0.125493395338657	.	.
chr1	10993772	10994271	chr1	10985512	10986011	Prex2|chr1:10985512-10986011	0.084111946892457	.	.
chr1	10993772	10994271	chr1	11099738	11100237	Prex2|chr1:11099738-11100237	0.129459790923483	.	.
chr1	10993772	10994271	chr1	11169062	11169561	Prex2|chr1:11169062-11169561	0.0927409733407171	.	.
chr1	10993772	10994271	chr1	11177671	11178170	Prex2|chr1:11177671-11178170	0.155504519067988	.	.
chr1	10993772	10994271	chr1	11179847	11180346	Prex2|chr1:11179847-11180346	0.221821153379358	.	.
chr1	11413910	11414409	chr1	11549701	11550200	A830018L16Rik|chr1:11549701-11550200	0.142318527208134	.	.
chr1	11413910	11414409	chr1	11566022	11566521	A830018L16Rik|chr1:11566022-11566521	0.166344538541928	.	.
chr1	11413910	11414409	chr1	11566696	11567195	A830018L16Rik|chr1:11566696-11567195	0.102317309644724	.	.
chr1	11413910	11414409	chr1	11573393	11573892	A830018L16Rik|chr1:11573393-11573892	0.241229982236494	.	.
chr1	11413910	11414409	chr1	11588252	11588751	A830018L16Rik|chr1:11588252-11588751	0.11328815516885	.	.
chr1	11413910	11414409	chr1	11600249	11600748	A830018L16Rik|chr1:11600249-11600748	0.115325486242966	.	.
chr1	11413910	11414409	chr1	11629208	11629707	A830018L16Rik|chr1:11629208-11629707	0.1472357422957	.	.
chr1	11413910	11414409	chr1	11650010	11650509	A830018L16Rik|chr1:11650010-11650509	0.161949148107071	.	.
chr1	13588843	13589342	chr1	13531462	13531961	Tram1|chr1:13531462-13531961	0.168148160737458	.	.
chr1	13588843	13589342	chr1	13567299	13567798	Tram1|chr1:13567299-13567798	0.088769997224477	.	.
chr1	13588843	13589342	chr1	13615825	13616324	Tram1|chr1:13615825-13616324	0.0822488778923074	.	.
chr1	13589563	13590062	chr1	13561529	13562028	Tram1|chr1:13561529-13562028	0.0689688120016966	.	.
chr1	13589563	13590062	chr1	13631678	13632177	Tram1|chr1:13631678-13632177	0.100488473222569	.	.
chr1	13589563	13590062	chr1	13647867	13648366	Tram1|chr1:13647867-13648366	0.068662585944072	.	.
chr1	13589563	13590062	chr1	13647867	13648366	Tram1|chr1:13647867-13648366	0.0686625859440721	.	.
chr1	13589563	13590062	chr1	13801875	13802374	Tram1|chr1:13801875-13802374	0.0722625231401464	.	.
chr1	13659706	13660205	chr1	13639420	13639919	Lactb2|chr1:13639420-13639919	0.075866413911046	.	.
chr1	13659706	13660205	chr1	13647867	13648366	Lactb2|chr1:13647867-13648366	0.0720711243747065	.	.
chr1	13659706	13660205	chr1	13738820	13739319	Lactb2|chr1:13738820-13739319	0.0839266367331187	.	.
chr1	13659706	13660205	chr1	13771623	13772122	Lactb2|chr1:13771623-13772122	0.0613752028212777	.	.
chr1	13660314	13660813	chr1	13647867	13648366	Lactb2|chr1:13647867-13648366	0.0838480067703807	.	.
chr1	13660314	13660813	chr1	13706254	13706753	Lactb2|chr1:13706254-13706753	0.0723178731512368	.	.
chr1	13660314	13660813	chr1	13738820	13739319	Lactb2|chr1:13738820-13739319	0.0608836217877145	.	.
chr1	13660314	13660813	chr1	13801875	13802374	Lactb2|chr1:13801875-13802374	0.101067537783994	.	.
chr1	14309549	14310048	chr1	14253661	14254160	Eya1|chr1:14253661-14254160	0.0652345294256771	.	.
chr1	14309549	14310048	chr1	14264813	14265312	Eya1|chr1:14264813-14265312	0.213971357172351	.	.
chr1	14309549	14310048	chr1	14265314	14265813	Eya1|chr1:14265314-14265813	0.106973441486555	.	.
chr1	14309549	14310048	chr1	14293533	14294032	Eya1|chr1:14293533-14294032	0.201585599293817	.	.
chr1	14309549	14310048	chr1	14304313	14304812	Eya1|chr1:14304313-14304812	0.234212617498207	.	.
chr1	14309549	14310048	chr1	14460763	14461262	Eya1|chr1:14460763-14461262	0.0642415763689752	.	.
chr1	14309549	14310048	chr1	14462463	14462962	Eya1|chr1:14462463-14462962	0.123726510768247	.	.
chr1	14309549	14310048	chr1	14473906	14474405	Eya1|chr1:14473906-14474405	0.113619701778861	.	.
chr1	14309549	14310048	chr1	14629986	14630485	Eya1|chr1:14629986-14630485	0.182105795796232	.	.
chr1	14309549	14310048	chr1	14630564	14631063	Eya1|chr1:14630564-14631063	0.157239505681069	.	.
chr1	14309549	14310048	chr1	14646667	14647166	Eya1|chr1:14646667-14647166	0.100489203409382	.	.
chr1	14309549	14310048	chr1	14680872	14681371	Eya1|chr1:14680872-14681371	0.285342936294207	.	.
chr1	14309549	14310048	chr1	14739996	14740495	Eya1|chr1:14739996-14740495	0.0708282417749901	.	.
chr1	14755218	14755717	chr1	14590838	14591337	Msc|chr1:14590838-14591337	0.14731476431559	.	.
chr1	14755218	14755717	chr1	14739996	14740495	Msc|chr1:14739996-14740495	0.163072499685274	.	.
chr1	14756079	14756578	chr1	14757936	14758435	Msc|chr1:14757936-14758435	0.0702072866948382	.	.
chr1	14756079	14756578	chr1	14781346	14781845	Msc|chr1:14781346-14781845	0.112026661717806	.	.
chr1	14756079	14756578	chr1	14858340	14858839	Msc|chr1:14858340-14858839	0.127736263441491	.	.
chr1	14756079	14756578	chr1	14995404	14995903	Msc|chr1:14995404-14995903	0.105841383587842	.	.
chr1	14756079	14756578	chr1	15009464	15009963	Msc|chr1:15009464-15009963	0.145816053355374	.	.
chr1	14756079	14756578	chr1	15155037	15155536	Msc|chr1:15155037-15155536	0.154199200905355	.	.
chr1	14756079	14756578	chr1	15180076	15180575	Msc|chr1:15180076-15180575	0.0662113184520672	.	.
chr1	14918622	14919121	chr1	14630564	14631063	Trpa1|chr1:14630564-14631063	0.0900341579124874	.	.
chr1	14918622	14919121	chr1	14680872	14681371	Trpa1|chr1:14680872-14681371	0.0639186087562572	.	.
chr1	14918622	14919121	chr1	14728986	14729485	Trpa1|chr1:14728986-14729485	0.077992821538375	.	.
chr1	14918622	14919121	chr1	15008837	15009336	Trpa1|chr1:15008837-15009336	0.164724789606542	.	.
chr1	15805340	15805839	chr1	15770806	15771305	Terf1|chr1:15770806-15771305	0.09567705780028	.	.
chr1	15805340	15805839	chr1	15820434	15820933	Terf1|chr1:15820434-15820933	0.0925605426949957	.	.
chr1	15805340	15805839	chr1	15850704	15851203	Terf1|chr1:15850704-15851203	0.20958979608478	.	.
chr1	15805340	15805839	chr1	16113391	16113890	Terf1|chr1:16113391-16113890	0.0837395053576696	.	.
chr1	15805340	15805839	chr1	16113391	16113890	Terf1|chr1:16113391-16113890	0.0837395053576697	.	.
chr1	15805340	15805839	chr1	16177516	16178015	Terf1|chr1:16177516-16178015	0.11099822593886	.	.
chr1	15805340	15805839	chr1	16249569	16250068	Terf1|chr1:16249569-16250068	0.184701476788728	.	.
chr1	16093096	16093595	chr1	15791827	15792326	4930444P10Rik|chr1:15791827-15792326	0.0914961750368054	.	.
chr1	16093096	16093595	chr1	15899561	15900060	4930444P10Rik|chr1:15899561-15900060	0.109480149124065	.	.
chr1	16093096	16093595	chr1	15906712	15907211	4930444P10Rik|chr1:15906712-15907211	0.164325870854337	.	.
chr1	16093096	16093595	chr1	16112771	16113270	4930444P10Rik|chr1:16112771-16113270	0.10169006514895	.	.
chr1	16093096	16093595	chr1	16113391	16113890	4930444P10Rik|chr1:16113391-16113890	0.0726367540736391	.	.
chr1	16103947	16104446	chr1	15847785	15848284	Rpl7|chr1:15847785-15848284	0.231087269436766	.	.
chr1	16103947	16104446	chr1	16216324	16216823	Rpl7|chr1:16216324-16216823	0.131862535859239	.	.
chr1	16103947	16104446	chr1	16249569	16250068	Rpl7|chr1:16249569-16250068	0.11281289416554	.	.
chr1	16104453	16104952	chr1	15770298	15770797	Rpl7|chr1:15770298-15770797	0.1729855517944	.	.
chr1	16104453	16104952	chr1	15770806	15771305	Rpl7|chr1:15770806-15771305	0.0980306265184792	.	.
chr1	16104453	16104952	chr1	15847785	15848284	Rpl7|chr1:15847785-15848284	0.172647953216228	.	.
chr1	16104453	16104952	chr1	15990959	15991458	Rpl7|chr1:15990959-15991458	0.145051391774511	.	.
chr1	16104453	16104952	chr1	15991489	15991988	Rpl7|chr1:15991489-15991988	0.132236183023166	.	.
chr1	16104453	16104952	chr1	16078933	16079432	Rpl7|chr1:16078933-16079432	0.258345049557706	.	.
chr1	16104453	16104952	chr1	16129906	16130405	Rpl7|chr1:16129906-16130405	0.0614784655763546	.	.
chr1	16104453	16104952	chr1	16216324	16216823	Rpl7|chr1:16216324-16216823	0.206903970895384	.	.
chr1	16104453	16104952	chr1	16249569	16250068	Rpl7|chr1:16249569-16250068	0.0847860902816985	.	.
chr1	16104999	16105498	chr1	15770298	15770797	Rdh10|chr1:15770298-15770797	0.146492430632273	.	.
chr1	16104999	16105498	chr1	15770298	15770797	Rpl7|chr1:15770298-15770797	0.146492430632273	.	.
chr1	16104999	16105498	chr1	15791827	15792326	Rdh10|chr1:15791827-15792326	0.112651782092556	.	.
chr1	16104999	16105498	chr1	15791827	15792326	Rpl7|chr1:15791827-15792326	0.112651782092556	.	.
chr1	16104999	16105498	chr1	16078933	16079432	Rdh10|chr1:16078933-16079432	0.147525916089734	.	.
chr1	16104999	16105498	chr1	16078933	16079432	Rpl7|chr1:16078933-16079432	0.147525916089734	.	.
chr1	16105563	16106062	chr1	15770806	15771305	Rdh10|chr1:15770806-15771305	0.102407102265479	.	.
chr1	16105563	16106062	chr1	15850704	15851203	Rdh10|chr1:15850704-15851203	0.128047941946282	.	.
chr1	16105563	16106062	chr1	15993491	15993990	Rdh10|chr1:15993491-15993990	0.150931238037306	.	.
chr1	16105563	16106062	chr1	16177516	16178015	Rdh10|chr1:16177516-16178015	0.185402247947692	.	.
chr1	16519761	16520260	chr1	16718005	16718504	Stau2|chr1:16718005-16718504	0.0965018845516126	.	.
chr1	16519761	16520260	chr1	16758712	16759211	Stau2|chr1:16758712-16759211	0.102377849470395	.	.
chr1	16519761	16520260	chr1	16810980	16811479	Stau2|chr1:16810980-16811479	0.081785242351201	.	.
chr1	16519761	16520260	chr1	16916592	16917091	Stau2|chr1:16916592-16917091	0.0679411304897037	.	.
chr1	16618483	16618982	chr1	16547143	16547642	Ube2w|chr1:16547143-16547642	0.0669039561901481	.	.
chr1	16618483	16618982	chr1	16572648	16573147	Ube2w|chr1:16572648-16573147	0.0895364058608561	.	.
chr1	16618483	16618982	chr1	16748624	16749123	Ube2w|chr1:16748624-16749123	0.0636409776453886	.	.
chr1	16619102	16619601	chr1	16700095	16700594	Ube2w|chr1:16700095-16700594	0.0748526215490461	.	.
chr1	16619102	16619601	chr1	16748624	16749123	Ube2w|chr1:16748624-16749123	0.121284036660144	.	.
chr1	16619102	16619601	chr1	16758712	16759211	Ube2w|chr1:16758712-16759211	0.123932730512707	.	.
chr1	16656744	16657243	chr1	16586933	16587432	D030040B21Rik|chr1:16586933-16587432	0.097849352704815	.	.
chr1	16656744	16657243	chr1	16586933	16587432	Eloc|chr1:16586933-16587432	0.097849352704815	.	.
chr1	16656744	16657243	chr1	16758712	16759211	D030040B21Rik|chr1:16758712-16759211	0.219339631040871	.	.
chr1	16656744	16657243	chr1	16758712	16759211	Eloc|chr1:16758712-16759211	0.219339631040871	.	.
chr1	16656744	16657243	chr1	16810980	16811479	D030040B21Rik|chr1:16810980-16811479	0.0930084475984833	.	.
chr1	16656744	16657243	chr1	16810980	16811479	Eloc|chr1:16810980-16811479	0.0930084475984833	.	.
chr1	16656744	16657243	chr1	16916592	16917091	D030040B21Rik|chr1:16916592-16917091	0.0788873753349333	.	.
chr1	16656744	16657243	chr1	16916592	16917091	Eloc|chr1:16916592-16917091	0.0788873753349333	.	.
chr1	16664905	16665404	chr1	16703301	16703800	Tmem70|chr1:16703301-16703800	0.0621278564726482	.	.
chr1	16664905	16665404	chr1	16718005	16718504	Tmem70|chr1:16718005-16718504	0.068173141480874	.	.
chr1	16664905	16665404	chr1	16748624	16749123	Tmem70|chr1:16748624-16749123	0.10260067613452	.	.
chr1	16664905	16665404	chr1	16758712	16759211	Tmem70|chr1:16758712-16759211	0.147741731030957	.	.
chr1	16664905	16665404	chr1	16759351	16759850	Tmem70|chr1:16759351-16759850	0.133388107635061	.	.
chr1	16664905	16665404	chr1	16798252	16798751	Tmem70|chr1:16798252-16798751	0.0696522772252485	.	.
chr1	16664905	16665404	chr1	16809716	16810215	Tmem70|chr1:16809716-16810215	0.0740314808267526	.	.
chr1	16664905	16665404	chr1	16934525	16935024	Tmem70|chr1:16934525-16935024	0.09070623914165	.	.
chr1	16664905	16665404	chr1	16987547	16988046	Tmem70|chr1:16987547-16988046	0.195692847337437	.	.
chr1	16687901	16688400	chr1	16636459	16636958	Ly96|chr1:16636459-16636958	0.218333759960906	.	.
chr1	16687901	16688400	chr1	16748624	16749123	Ly96|chr1:16748624-16749123	0.0666064073830995	.	.
chr1	16687901	16688400	chr1	16758712	16759211	Ly96|chr1:16758712-16759211	0.122685865339047	.	.
chr1	16687901	16688400	chr1	16759351	16759850	Ly96|chr1:16759351-16759850	0.0632027654212381	.	.
chr1	16687901	16688400	chr1	16798252	16798751	Ly96|chr1:16798252-16798751	0.0983472391348234	.	.
chr1	16687901	16688400	chr1	16809163	16809662	Ly96|chr1:16809163-16809662	0.0772521290952226	.	.
chr1	16687901	16688400	chr1	16809716	16810215	Ly96|chr1:16809716-16810215	0.0786191709007235	.	.
chr1	16687901	16688400	chr1	16987547	16988046	Ly96|chr1:16987547-16988046	0.120034480182571	.	.
chr1	16688506	16689005	chr1	16700095	16700594	Ly96|chr1:16700095-16700594	0.113609416212736	.	.
chr1	16688506	16689005	chr1	16748624	16749123	Ly96|chr1:16748624-16749123	0.0750132851358299	.	.
chr1	16688506	16689005	chr1	16759351	16759850	Ly96|chr1:16759351-16759850	0.125998847451531	.	.
chr1	16688506	16689005	chr1	16798252	16798751	Ly96|chr1:16798252-16798751	0.0889132163589483	.	.
chr1	16688506	16689005	chr1	16934525	16935024	Ly96|chr1:16934525-16935024	0.0853531902142644	.	.
chr1	17097078	17097577	chr1	16758712	16759211	Jph1|chr1:16758712-16759211	0.06194600465292	.	.
chr1	17097078	17097577	chr1	16916592	16917091	Jph1|chr1:16916592-16917091	0.0677454783879955	.	.
chr1	17097078	17097577	chr1	17041101	17041600	Jph1|chr1:17041101-17041600	0.093264568862606	.	.
chr1	17097078	17097577	chr1	17060493	17060992	Jph1|chr1:17060493-17060992	0.092340710850855	.	.
chr1	17097078	17097577	chr1	17089403	17089902	Jph1|chr1:17089403-17089902	0.142312437680188	.	.
chr1	17097078	17097577	chr1	17096566	17097065	Jph1|chr1:17096566-17097065	0.20236599781365	.	.
chr1	17097665	17098164	chr1	16798252	16798751	Jph1|chr1:16798252-16798751	0.10285698489179	.	.
chr1	17097665	17098164	chr1	16916592	16917091	Jph1|chr1:16916592-16917091	0.133573719275547	.	.
chr1	17097665	17098164	chr1	17041101	17041600	Jph1|chr1:17041101-17041600	0.164992178162651	.	.
chr1	17097665	17098164	chr1	17043302	17043801	Jph1|chr1:17043302-17043801	0.0704946768105142	.	.
chr1	17097665	17098164	chr1	17053897	17054396	Jph1|chr1:17053897-17054396	0.0610678048588698	.	.
chr1	17097665	17098164	chr1	17085061	17085560	Jph1|chr1:17085061-17085560	0.188527131184372	.	.
chr1	17097665	17098164	chr1	17088826	17089325	Jph1|chr1:17088826-17089325	0.112488970783333	.	.
chr1	17097665	17098164	chr1	17089403	17089902	Jph1|chr1:17089403-17089902	0.120605024585736	.	.
chr1	17097665	17098164	chr1	17096566	17097065	Jph1|chr1:17096566-17097065	0.0829444894995354	.	.
chr1	17097665	17098164	chr1	17120001	17120500	Jph1|chr1:17120001-17120500	0.229292932829459	.	.
chr1	17097665	17098164	chr1	17171887	17172386	Jph1|chr1:17171887-17172386	0.107614181000227	.	.
chr1	17097665	17098164	chr1	17246823	17247322	Jph1|chr1:17246823-17247322	0.227452118055422	.	.
chr1	17097665	17098164	chr1	17247987	17248486	Jph1|chr1:17247987-17248486	0.114222128591303	.	.
chr1	17097665	17098164	chr1	17257786	17258285	Jph1|chr1:17257786-17258285	0.236604207421489	.	.
chr1	17098192	17098691	chr1	16987547	16988046	Jph1|chr1:16987547-16988046	0.141327303184478	.	.
chr1	17098192	17098691	chr1	17043302	17043801	Jph1|chr1:17043302-17043801	0.0935991256548054	.	.
chr1	17098192	17098691	chr1	17246823	17247322	Jph1|chr1:17246823-17247322	0.119172668243071	.	.
chr1	17098192	17098691	chr1	17378026	17378525	Jph1|chr1:17378026-17378525	0.0822258258646114	.	.
chr1	17145142	17145641	chr1	16964622	16965121	Gdap1|chr1:16964622-16965121	0.0687258776047611	.	.
chr1	17145142	17145641	chr1	17041101	17041600	Gdap1|chr1:17041101-17041600	0.0834763914081926	.	.
chr1	17145142	17145641	chr1	17043302	17043801	Gdap1|chr1:17043302-17043801	0.166852012380848	.	.
chr1	17145142	17145641	chr1	17088826	17089325	Gdap1|chr1:17088826-17089325	0.0848959637378493	.	.
chr1	17145142	17145641	chr1	17089403	17089902	Gdap1|chr1:17089403-17089902	0.0682173315039394	.	.
chr1	17145142	17145641	chr1	17120001	17120500	Gdap1|chr1:17120001-17120500	0.118088840838232	.	.
chr1	17145142	17145641	chr1	17120838	17121337	Gdap1|chr1:17120838-17121337	0.172048105642629	.	.
chr1	17145142	17145641	chr1	17163496	17163995	Gdap1|chr1:17163496-17163995	0.069399132997155	.	.
chr1	17145142	17145641	chr1	17181457	17181956	Gdap1|chr1:17181457-17181956	0.0842305039672843	.	.
chr1	17145142	17145641	chr1	17181457	17181956	Gdap1|chr1:17181457-17181956	0.0842305039672844	.	.
chr1	17145142	17145641	chr1	17246823	17247322	Gdap1|chr1:17246823-17247322	0.109222882484164	.	.
chr1	17145142	17145641	chr1	17257786	17258285	Gdap1|chr1:17257786-17258285	0.151318712698544	.	.
chr1	17145142	17145641	chr1	17303274	17303773	Gdap1|chr1:17303274-17303773	0.065389685866358	.	.
chr1	17727070	17727569	chr1	17257786	17258285	Crispld1|chr1:17257786-17258285	0.0939943364041527	.	.
chr1	17727070	17727569	chr1	17257786	17258285	Gm16070|chr1:17257786-17258285	0.0939943364041527	.	.
chr1	17727070	17727569	chr1	17311278	17311777	Crispld1|chr1:17311278-17311777	0.109949758459591	.	.
chr1	17727070	17727569	chr1	17311278	17311777	Gm16070|chr1:17311278-17311777	0.109949758459591	.	.
chr1	17727070	17727569	chr1	17378026	17378525	Crispld1|chr1:17378026-17378525	0.12347482655616	.	.
chr1	17727070	17727569	chr1	17378026	17378525	Gm16070|chr1:17378026-17378525	0.12347482655616	.	.
chr1	17727070	17727569	chr1	17663400	17663899	Crispld1|chr1:17663400-17663899	0.119120851318774	.	.
chr1	17727070	17727569	chr1	17663400	17663899	Gm16070|chr1:17663400-17663899	0.119120851318774	.	.
chr1	17727070	17727569	chr1	17784722	17785221	Crispld1|chr1:17784722-17785221	0.0838592113194834	.	.
chr1	17727070	17727569	chr1	17784722	17785221	Gm16070|chr1:17784722-17785221	0.0838592113194834	.	.
chr1	17727070	17727569	chr1	17787983	17788482	Crispld1|chr1:17787983-17788482	0.165524737918627	.	.
chr1	17727070	17727569	chr1	17787983	17788482	Gm16070|chr1:17787983-17788482	0.165524737918627	.	.
chr1	17727608	17728107	chr1	17257786	17258285	Crispld1|chr1:17257786-17258285	0.122712183869508	.	.
chr1	17727608	17728107	chr1	17257786	17258285	Crispld1|chr1:17257786-17258285	0.122712183869509	.	.
chr1	17727608	17728107	chr1	17257786	17258285	Gm16070|chr1:17257786-17258285	0.122712183869508	.	.
chr1	17727608	17728107	chr1	17257786	17258285	Gm16070|chr1:17257786-17258285	0.122712183869509	.	.
chr1	17727608	17728107	chr1	17378026	17378525	Crispld1|chr1:17378026-17378525	0.0689299813860432	.	.
chr1	17727608	17728107	chr1	17378026	17378525	Gm16070|chr1:17378026-17378525	0.0689299813860432	.	.
chr1	17727608	17728107	chr1	17784722	17785221	Crispld1|chr1:17784722-17785221	0.183342031096578	.	.
chr1	17727608	17728107	chr1	17784722	17785221	Gm16070|chr1:17784722-17785221	0.183342031096578	.	.
chr1	17727608	17728107	chr1	17787983	17788482	Crispld1|chr1:17787983-17788482	0.0772397285859744	.	.
chr1	17727608	17728107	chr1	17787983	17788482	Gm16070|chr1:17787983-17788482	0.0772397285859744	.	.
chr1	18057998	18058497	chr1	17825827	17826326	Gm28756|chr1:17825827-17826326	0.262530651831385	.	.
chr1	18057998	18058497	chr1	18009543	18010042	Gm28756|chr1:18009543-18010042	0.104425446348345	.	.
chr1	18057998	18058497	chr1	18106146	18106645	Gm28756|chr1:18106146-18106645	0.0770812385950523	.	.
chr1	18057998	18058497	chr1	18117469	18117968	Gm28756|chr1:18117469-18117968	0.0730130989245353	.	.
chr1	18057998	18058497	chr1	18129930	18130429	Gm28756|chr1:18129930-18130429	0.0731370395224757	.	.
chr1	18057998	18058497	chr1	18175228	18175727	Gm28756|chr1:18175228-18175727	0.0969095149202572	.	.
chr1	18057998	18058497	chr1	18355648	18356147	Gm28756|chr1:18355648-18356147	0.0744211648962113	.	.
chr1	18057998	18058497	chr1	18372134	18372633	Gm28756|chr1:18372134-18372633	0.0663729854461193	.	.
chr1	18057998	18058497	chr1	18402676	18403175	Gm28756|chr1:18402676-18403175	0.0972505611927152	.	.
chr1	18057998	18058497	chr1	18410640	18411139	Gm28756|chr1:18410640-18411139	0.177760965626369	.	.
chr1	18058553	18059052	chr1	17825827	17826326	Gm28756|chr1:17825827-17826326	0.223994598912881	.	.
chr1	18058553	18059052	chr1	17856927	17857426	Gm28756|chr1:17856927-17857426	0.0983891018975564	.	.
chr1	18058553	18059052	chr1	18106146	18106645	Gm28756|chr1:18106146-18106645	0.103477792059425	.	.
chr1	18058553	18059052	chr1	18129930	18130429	Gm28756|chr1:18129930-18130429	0.093606906394227	.	.
chr1	18058553	18059052	chr1	18144527	18145026	Gm28756|chr1:18144527-18145026	0.0895111800488743	.	.
chr1	18058553	18059052	chr1	18175228	18175727	Gm28756|chr1:18175228-18175727	0.133601410483302	.	.
chr1	18058553	18059052	chr1	18364489	18364988	Gm28756|chr1:18364489-18364988	0.0701198970856701	.	.
chr1	18058553	18059052	chr1	18402676	18403175	Gm28756|chr1:18402676-18403175	0.0626005052481671	.	.
chr1	18058553	18059052	chr1	18410640	18411139	Gm28756|chr1:18410640-18411139	0.100531675759643	.	.
chr1	18058553	18059052	chr1	18416187	18416686	Gm28756|chr1:18416187-18416686	0.0819197147311016	.	.
chr1	18058553	18059052	chr1	18467764	18468263	Gm28756|chr1:18467764-18468263	0.0982561371195967	.	.
chr1	18058553	18059052	chr1	18468390	18468889	Gm28756|chr1:18468390-18468889	0.0713044862497204	.	.
chr1	19103925	19104424	chr1	18849636	18850135	Gm15825|chr1:18849636-18850135	0.06221605100333	.	.
chr1	19103925	19104424	chr1	18863588	18864087	Gm15825|chr1:18863588-18864087	0.215354474427157	.	.
chr1	19103925	19104424	chr1	18864186	18864685	Gm15825|chr1:18864186-18864685	0.137696024624731	.	.
chr1	19103925	19104424	chr1	18963641	18964140	Gm15825|chr1:18963641-18964140	0.0901397766858037	.	.
chr1	19103925	19104424	chr1	18977369	18977868	Gm15825|chr1:18977369-18977868	0.181631350656772	.	.
chr1	19103925	19104424	chr1	18978866	18979365	Gm15825|chr1:18978866-18979365	0.191673483616228	.	.
chr1	19103925	19104424	chr1	19019775	19020274	Gm15825|chr1:19019775-19020274	0.121719156091974	.	.
chr1	19103925	19104424	chr1	19032346	19032845	Gm15825|chr1:19032346-19032845	0.0643201651450448	.	.
chr1	19103925	19104424	chr1	19046606	19047105	Gm15825|chr1:19046606-19047105	0.298349406164112	.	.
chr1	19103925	19104424	chr1	19056277	19056776	Gm15825|chr1:19056277-19056776	0.0747146722074564	.	.
chr1	19103925	19104424	chr1	19074097	19074596	Gm15825|chr1:19074097-19074596	0.189229986337159	.	.
chr1	19103925	19104424	chr1	19096816	19097315	Gm15825|chr1:19096816-19097315	0.364639656319037	.	.
chr1	19103925	19104424	chr1	19117388	19117887	Gm15825|chr1:19117388-19117887	0.252327023677455	.	.
chr1	19103925	19104424	chr1	19142642	19143141	Gm15825|chr1:19142642-19143141	0.280123786152766	.	.
chr1	19103925	19104424	chr1	19143679	19144178	Gm15825|chr1:19143679-19144178	0.206948694770319	.	.
chr1	19103925	19104424	chr1	19165806	19166305	Gm15825|chr1:19165806-19166305	0.067013444330258	.	.
chr1	19103925	19104424	chr1	19178952	19179451	Gm15825|chr1:19178952-19179451	0.118082290826391	.	.
chr1	19103925	19104424	chr1	19241308	19241807	Gm15825|chr1:19241308-19241807	0.062189553792976	.	.
chr1	19103925	19104424	chr1	19441764	19442263	Gm15825|chr1:19441764-19442263	0.0885151790022516	.	.
chr1	19103925	19104424	chr1	19459836	19460335	Gm15825|chr1:19459836-19460335	0.157242830275848	.	.
chr1	19104658	19105157	chr1	18863588	18864087	Gm15825|chr1:18863588-18864087	0.30328794684348	.	.
chr1	19104658	19105157	chr1	18864186	18864685	Gm15825|chr1:18864186-18864685	0.0819860581278004	.	.
chr1	19104658	19105157	chr1	18903141	18903640	Gm15825|chr1:18903141-18903640	0.0662371088955593	.	.
chr1	19104658	19105157	chr1	18963641	18964140	Gm15825|chr1:18963641-18964140	0.148332716405593	.	.
chr1	19104658	19105157	chr1	18977369	18977868	Gm15825|chr1:18977369-18977868	0.0634615980626011	.	.
chr1	19104658	19105157	chr1	18978866	18979365	Gm15825|chr1:18978866-18979365	0.119828266171376	.	.
chr1	19104658	19105157	chr1	19019775	19020274	Gm15825|chr1:19019775-19020274	0.200824513678351	.	.
chr1	19104658	19105157	chr1	19046606	19047105	Gm15825|chr1:19046606-19047105	0.26679438664428	.	.
chr1	19104658	19105157	chr1	19056277	19056776	Gm15825|chr1:19056277-19056776	0.0617871195311764	.	.
chr1	19104658	19105157	chr1	19074097	19074596	Gm15825|chr1:19074097-19074596	0.0810002262600799	.	.
chr1	19104658	19105157	chr1	19096816	19097315	Gm15825|chr1:19096816-19097315	0.201977588657401	.	.
chr1	19104658	19105157	chr1	19117388	19117887	Gm15825|chr1:19117388-19117887	0.171413020429061	.	.
chr1	19104658	19105157	chr1	19142642	19143141	Gm15825|chr1:19142642-19143141	0.224543082144401	.	.
chr1	19104658	19105157	chr1	19143679	19144178	Gm15825|chr1:19143679-19144178	0.101859869161954	.	.
chr1	19104658	19105157	chr1	19178952	19179451	Gm15825|chr1:19178952-19179451	0.0913783699234863	.	.
chr1	19104658	19105157	chr1	19441764	19442263	Gm15825|chr1:19441764-19442263	0.0818671793562942	.	.
chr1	19104658	19105157	chr1	19459836	19460335	Gm15825|chr1:19459836-19460335	0.115215710669371	.	.
chr1	20791365	20791864	chr1	20792434	20792933	Il17f|chr1:20792434-20792933	0.147965503272932	.	.
chr1	20791365	20791864	chr1	20860754	20861253	Il17f|chr1:20860754-20861253	0.0899680611597736	.	.
chr1	20791365	20791864	chr1	20861880	20862379	Il17f|chr1:20861880-20862379	0.0707945668154546	.	.
chr1	20791365	20791864	chr1	20861880	20862379	Il17f|chr1:20861880-20862379	0.0707945668154547	.	.
chr1	20791365	20791864	chr1	20874004	20874503	Il17f|chr1:20874004-20874503	0.220960281277981	.	.
chr1	20791365	20791864	chr1	20877410	20877909	Il17f|chr1:20877410-20877909	0.122690933322958	.	.
chr1	20791365	20791864	chr1	20880399	20880898	Il17f|chr1:20880399-20880898	0.172271193803031	.	.
chr1	20791365	20791864	chr1	20933361	20933860	Il17f|chr1:20933361-20933860	0.135690289585938	.	.
chr1	20820187	20820686	chr1	20620512	20621011	Mcm3|chr1:20620512-20621011	0.0708751169669665	.	.
chr1	20820187	20820686	chr1	20749071	20749570	Mcm3|chr1:20749071-20749570	0.0924770668788557	.	.
chr1	20820187	20820686	chr1	20759760	20760259	Mcm3|chr1:20759760-20760259	0.081090335340692	.	.
chr1	20820187	20820686	chr1	20786199	20786698	Mcm3|chr1:20786199-20786698	0.0982012127841027	.	.
chr1	20820187	20820686	chr1	20792434	20792933	Mcm3|chr1:20792434-20792933	0.138571362327633	.	.
chr1	20820187	20820686	chr1	20848533	20849032	Mcm3|chr1:20848533-20849032	0.103900488806641	.	.
chr1	20820187	20820686	chr1	20905651	20906150	Mcm3|chr1:20905651-20906150	0.139114828811742	.	.
chr1	20820187	20820686	chr1	20906237	20906736	Mcm3|chr1:20906237-20906736	0.176652704580501	.	.
chr1	20820187	20820686	chr1	20922853	20923352	Mcm3|chr1:20922853-20923352	0.0648037117983286	.	.
chr1	20820187	20820686	chr1	20923365	20923864	Mcm3|chr1:20923365-20923864	0.0765546883659446	.	.
chr1	20890311	20890810	chr1	20759760	20760259	6720483E21Rik|chr1:20759760-20760259	0.169855896165551	.	.
chr1	20890311	20890810	chr1	20759760	20760259	Paqr8|chr1:20759760-20760259	0.169855896165551	.	.
chr1	20890311	20890810	chr1	20786199	20786698	6720483E21Rik|chr1:20786199-20786698	0.0798453133985379	.	.
chr1	20890311	20890810	chr1	20786199	20786698	Paqr8|chr1:20786199-20786698	0.0798453133985379	.	.
chr1	20890311	20890810	chr1	20788317	20788816	6720483E21Rik|chr1:20788317-20788816	0.0765703014700546	.	.
chr1	20890311	20890810	chr1	20788317	20788816	Paqr8|chr1:20788317-20788816	0.0765703014700546	.	.
chr1	20890311	20890810	chr1	20792434	20792933	6720483E21Rik|chr1:20792434-20792933	0.124050253259034	.	.
chr1	20890311	20890810	chr1	20792434	20792933	Paqr8|chr1:20792434-20792933	0.124050253259034	.	.
chr1	20890311	20890810	chr1	20848533	20849032	6720483E21Rik|chr1:20848533-20849032	0.13935521367815	.	.
chr1	20890311	20890810	chr1	20848533	20849032	Paqr8|chr1:20848533-20849032	0.13935521367815	.	.
chr1	20890311	20890810	chr1	20860754	20861253	6720483E21Rik|chr1:20860754-20861253	0.0716624655089323	.	.
chr1	20890311	20890810	chr1	20860754	20861253	Paqr8|chr1:20860754-20861253	0.0716624655089323	.	.
chr1	20890311	20890810	chr1	20880399	20880898	6720483E21Rik|chr1:20880399-20880898	0.151924214879786	.	.
chr1	20890311	20890810	chr1	20880399	20880898	Paqr8|chr1:20880399-20880898	0.151924214879786	.	.
chr1	20890311	20890810	chr1	20905651	20906150	6720483E21Rik|chr1:20905651-20906150	0.14580103963219	.	.
chr1	20890311	20890810	chr1	20905651	20906150	Paqr8|chr1:20905651-20906150	0.14580103963219	.	.
chr1	20890311	20890810	chr1	20906237	20906736	6720483E21Rik|chr1:20906237-20906736	0.161770258440203	.	.
chr1	20890311	20890810	chr1	20906237	20906736	Paqr8|chr1:20906237-20906736	0.161770258440203	.	.
chr1	20890857	20891356	chr1	20620512	20621011	6720483E21Rik|chr1:20620512-20621011	0.0703363003252187	.	.
chr1	20890857	20891356	chr1	20620512	20621011	Paqr8|chr1:20620512-20621011	0.0703363003252187	.	.
chr1	20890857	20891356	chr1	20759760	20760259	6720483E21Rik|chr1:20759760-20760259	0.18902013756146	.	.
chr1	20890857	20891356	chr1	20759760	20760259	Paqr8|chr1:20759760-20760259	0.18902013756146	.	.
chr1	20890857	20891356	chr1	20848533	20849032	6720483E21Rik|chr1:20848533-20849032	0.0741422833007168	.	.
chr1	20890857	20891356	chr1	20848533	20849032	Paqr8|chr1:20848533-20849032	0.0741422833007168	.	.
chr1	20890857	20891356	chr1	20905651	20906150	6720483E21Rik|chr1:20905651-20906150	0.131788385165476	.	.
chr1	20890857	20891356	chr1	20905651	20906150	Paqr8|chr1:20905651-20906150	0.131788385165476	.	.
chr1	20890857	20891356	chr1	20906237	20906736	6720483E21Rik|chr1:20906237-20906736	0.170898857883221	.	.
chr1	20890857	20891356	chr1	20906237	20906736	Paqr8|chr1:20906237-20906736	0.170898857883221	.	.
chr1	20951400	20951899	chr1	20749071	20749570	Efhc1|chr1:20749071-20749570	0.0696163343658158	.	.
chr1	20951400	20951899	chr1	20759760	20760259	Efhc1|chr1:20759760-20760259	0.0704556049613095	.	.
chr1	20951400	20951899	chr1	20788317	20788816	Efhc1|chr1:20788317-20788816	0.104336649621989	.	.
chr1	20951400	20951899	chr1	20938964	20939463	Efhc1|chr1:20938964-20939463	0.0690467844297516	.	.
chr1	25829930	25830429	chr1	25830663	25831162	Adgrb3|chr1:25830663-25831162	0.121518181972692	.	.
chr1	25829930	25830429	chr1	26047763	26048262	Adgrb3|chr1:26047763-26048262	0.184950492386562	.	.
chr1	30872795	30873294	chr1	30502671	30503170	Phf3|chr1:30502671-30503170	0.130459017312911	.	.
chr1	30872795	30873294	chr1	30625224	30625723	Phf3|chr1:30625224-30625723	0.0646835463066367	.	.
chr1	30872795	30873294	chr1	30793399	30793898	Phf3|chr1:30793399-30793898	0.0725826889666116	.	.
chr1	30872795	30873294	chr1	30930527	30931026	Phf3|chr1:30930527-30931026	0.133140262054635	.	.
chr1	30873430	30873929	chr1	30554981	30555480	Phf3|chr1:30554981-30555480	0.0749907037507719	.	.
chr1	30873430	30873929	chr1	30771766	30772265	Phf3|chr1:30771766-30772265	0.102634648825722	.	.
chr1	30873430	30873929	chr1	30819061	30819560	Phf3|chr1:30819061-30819560	0.0906157762623833	.	.
chr1	30873942	30874441	chr1	30554981	30555480	Phf3|chr1:30554981-30555480	0.0692160794485402	.	.
chr1	30873942	30874441	chr1	30657112	30657611	Phf3|chr1:30657112-30657611	0.096294319711642	.	.
chr1	30873942	30874441	chr1	30755349	30755848	Phf3|chr1:30755349-30755848	0.0930557974946286	.	.
chr1	30873942	30874441	chr1	30771766	30772265	Phf3|chr1:30771766-30772265	0.0763457848326105	.	.
chr1	30873942	30874441	chr1	30800748	30801247	Phf3|chr1:30800748-30801247	0.0853038571447635	.	.
chr1	30873942	30874441	chr1	30819061	30819560	Phf3|chr1:30819061-30819560	0.085361325015331	.	.
chr1	30949080	30949579	chr1	30554981	30555480	Ptp4a1|chr1:30554981-30555480	0.0819297901417116	.	.
chr1	30949080	30949579	chr1	30700382	30700881	Ptp4a1|chr1:30700382-30700881	0.153136592004015	.	.
chr1	30949080	30949579	chr1	30740784	30741283	Ptp4a1|chr1:30740784-30741283	0.0694957882441047	.	.
chr1	30949080	30949579	chr1	30789598	30790097	Ptp4a1|chr1:30789598-30790097	0.070455152270771	.	.
chr1	30949080	30949579	chr1	30789598	30790097	Ptp4a1|chr1:30789598-30790097	0.0704551522707711	.	.
chr1	30949582	30950081	chr1	30554981	30555480	Ptp4a1|chr1:30554981-30555480	0.167465024438722	.	.
chr1	30949582	30950081	chr1	30625224	30625723	Ptp4a1|chr1:30625224-30625723	0.0697345516101494	.	.
chr1	30949582	30950081	chr1	30657112	30657611	Ptp4a1|chr1:30657112-30657611	0.0891695121535193	.	.
chr1	30949582	30950081	chr1	30700382	30700881	Ptp4a1|chr1:30700382-30700881	0.132499739712525	.	.
chr1	30949582	30950081	chr1	30740784	30741283	Ptp4a1|chr1:30740784-30741283	0.185680942067088	.	.
chr1	30949582	30950081	chr1	30793399	30793898	Ptp4a1|chr1:30793399-30793898	0.064284656425134	.	.
chr1	30949582	30950081	chr1	30797959	30798458	Ptp4a1|chr1:30797959-30798458	0.096524338210059	.	.
chr1	30949582	30950081	chr1	30800748	30801247	Ptp4a1|chr1:30800748-30801247	0.126121796008651	.	.
chr1	30950354	30950853	chr1	30554981	30555480	Ptp4a1|chr1:30554981-30555480	0.0738919057428497	.	.
chr1	30950354	30950853	chr1	30625224	30625723	Ptp4a1|chr1:30625224-30625723	0.155752812484018	.	.
chr1	30950354	30950853	chr1	30740784	30741283	Ptp4a1|chr1:30740784-30741283	0.100663267924008	.	.
chr1	30950354	30950853	chr1	30819702	30820201	Ptp4a1|chr1:30819702-30820201	0.0796550158849175	.	.
chr1	37540354	37540853	chr1	37634610	37635109	Mgat4a|chr1:37634610-37635109	0.069342305034681	.	.
chr1	37540354	37540853	chr1	37696007	37696506	Mgat4a|chr1:37696007-37696506	0.0683522949342361	.	.
chr1	37540354	37540853	chr1	37817879	37818378	Mgat4a|chr1:37817879-37818378	0.0727686874489329	.	.
chr1	37540864	37541363	chr1	37687575	37688074	Mgat4a|chr1:37687575-37688074	0.197745946307594	.	.
chr1	37540864	37541363	chr1	37696888	37697387	Mgat4a|chr1:37696888-37697387	0.0670584381434856	.	.
chr1	37540864	37541363	chr1	37725725	37726224	Mgat4a|chr1:37725725-37726224	0.198767227421165	.	.
chr1	37614024	37614523	chr1	37634610	37635109	4930556I23Rik|chr1:37634610-37635109	0.119354610948477	.	.
chr1	37614024	37614523	chr1	37674283	37674782	4930556I23Rik|chr1:37674283-37674782	0.168836168375538	.	.
chr1	37614024	37614523	chr1	37686791	37687290	4930556I23Rik|chr1:37686791-37687290	0.13665140946977	.	.
chr1	37614024	37614523	chr1	37698123	37698622	4930556I23Rik|chr1:37698123-37698622	0.123806835643598	.	.
chr1	37614024	37614523	chr1	37744846	37745345	4930556I23Rik|chr1:37744846-37745345	0.119401507181308	.	.
chr1	37614024	37614523	chr1	37793467	37793966	4930556I23Rik|chr1:37793467-37793966	0.0827216372953758	.	.
chr1	37614773	37615272	chr1	37518098	37518597	4930556I23Rik|chr1:37518098-37518597	0.0661661000965971	.	.
chr1	37614773	37615272	chr1	37518686	37519185	4930556I23Rik|chr1:37518686-37519185	0.0941831867560265	.	.
chr1	37614773	37615272	chr1	37696007	37696506	4930556I23Rik|chr1:37696007-37696506	0.141034519102897	.	.
chr1	37614773	37615272	chr1	37725725	37726224	4930556I23Rik|chr1:37725725-37726224	0.0884858170504915	.	.
chr1	37719678	37720177	chr1	37518686	37519185	2010300C02Rik|chr1:37518686-37519185	0.0673951393660726	.	.
chr1	37719678	37720177	chr1	37687575	37688074	2010300C02Rik|chr1:37687575-37688074	0.173624596271744	.	.
chr1	37719678	37720177	chr1	37725725	37726224	2010300C02Rik|chr1:37725725-37726224	0.0993897017739059	.	.
chr1	37864699	37865198	chr1	37678238	37678737	Gm26805|chr1:37678238-37678737	0.114642224386902	.	.
chr1	37864699	37865198	chr1	37725725	37726224	Gm26805|chr1:37725725-37726224	0.15692021928063	.	.
chr1	37865263	37865762	chr1	37677095	37677594	Gm26805|chr1:37677095-37677594	0.194061579627615	.	.
chr1	37865263	37865762	chr1	37677095	37677594	Tsga10|chr1:37677095-37677594	0.194061579627615	.	.
chr1	37865263	37865762	chr1	37678238	37678737	Gm26805|chr1:37678238-37678737	0.0770426578871244	.	.
chr1	37865263	37865762	chr1	37678238	37678737	Tsga10|chr1:37678238-37678737	0.0770426578871244	.	.
chr1	37865263	37865762	chr1	37687575	37688074	Gm26805|chr1:37687575-37688074	0.138216127240444	.	.
chr1	37865263	37865762	chr1	37687575	37688074	Tsga10|chr1:37687575-37688074	0.138216127240444	.	.
chr1	37865263	37865762	chr1	37696888	37697387	Gm26805|chr1:37696888-37697387	0.112664294669646	.	.
chr1	37865263	37865762	chr1	37696888	37697387	Tsga10|chr1:37696888-37697387	0.112664294669646	.	.
chr1	37871955	37872454	chr1	37639092	37639591	Lipt1|chr1:37639092-37639591	0.132449358397161	.	.
chr1	37871955	37872454	chr1	37696007	37696506	Lipt1|chr1:37696007-37696506	0.127960764039263	.	.
chr1	37871955	37872454	chr1	37698784	37699283	Lipt1|chr1:37698784-37699283	0.128415154003927	.	.
chr1	37871955	37872454	chr1	37872597	37873096	Lipt1|chr1:37872597-37873096	0.228778108938176	.	.
chr1	37890241	37890740	chr1	37518098	37518597	Mitd1|chr1:37518098-37518597	0.157234884615532	.	.
chr1	37890241	37890740	chr1	37518098	37518597	Mrpl30|chr1:37518098-37518597	0.157234884615532	.	.
chr1	37890241	37890740	chr1	37518686	37519185	Mitd1|chr1:37518686-37519185	0.125248757437653	.	.
chr1	37890241	37890740	chr1	37518686	37519185	Mrpl30|chr1:37518686-37519185	0.125248757437653	.	.
chr1	37890241	37890740	chr1	37686791	37687290	Mitd1|chr1:37686791-37687290	0.0778848927743688	.	.
chr1	37890241	37890740	chr1	37686791	37687290	Mrpl30|chr1:37686791-37687290	0.0778848927743688	.	.
chr1	37890241	37890740	chr1	37687575	37688074	Mitd1|chr1:37687575-37688074	0.0681548742400743	.	.
chr1	37890241	37890740	chr1	37687575	37688074	Mrpl30|chr1:37687575-37688074	0.0681548742400743	.	.
chr1	37890241	37890740	chr1	37698123	37698622	Mitd1|chr1:37698123-37698622	0.134516804904914	.	.
chr1	37890241	37890740	chr1	37698123	37698622	Mrpl30|chr1:37698123-37698622	0.134516804904914	.	.
chr1	37890241	37890740	chr1	37725725	37726224	Mitd1|chr1:37725725-37726224	0.0618045796167055	.	.
chr1	37890241	37890740	chr1	37725725	37726224	Mrpl30|chr1:37725725-37726224	0.0618045796167055	.	.
chr1	37997082	37997581	chr1	37518098	37518597	Eif5b|chr1:37518098-37518597	0.0826855468032337	.	.
chr1	37997082	37997581	chr1	37518098	37518597	Txndc9|chr1:37518098-37518597	0.0826855468032337	.	.
chr1	37997082	37997581	chr1	37634610	37635109	Eif5b|chr1:37634610-37635109	0.0714099427464994	.	.
chr1	37997082	37997581	chr1	37634610	37635109	Txndc9|chr1:37634610-37635109	0.0714099427464994	.	.
chr1	37997082	37997581	chr1	37677095	37677594	Eif5b|chr1:37677095-37677594	0.138238725210422	.	.
chr1	37997082	37997581	chr1	37677095	37677594	Txndc9|chr1:37677095-37677594	0.138238725210422	.	.
chr1	37997082	37997581	chr1	37695470	37695969	Eif5b|chr1:37695470-37695969	0.104456121869299	.	.
chr1	37997082	37997581	chr1	37695470	37695969	Txndc9|chr1:37695470-37695969	0.104456121869299	.	.
chr1	37997082	37997581	chr1	37696007	37696506	Eif5b|chr1:37696007-37696506	0.0830400384565588	.	.
chr1	37997082	37997581	chr1	37696007	37696506	Txndc9|chr1:37696007-37696506	0.0830400384565588	.	.
chr1	37997082	37997581	chr1	37725725	37726224	Eif5b|chr1:37725725-37726224	0.0646897470818094	.	.
chr1	37997082	37997581	chr1	37725725	37726224	Txndc9|chr1:37725725-37726224	0.0646897470818094	.	.
chr1	37997082	37997581	chr1	37744297	37744796	Eif5b|chr1:37744297-37744796	0.191700630406093	.	.
chr1	37997082	37997581	chr1	37744297	37744796	Txndc9|chr1:37744297-37744796	0.191700630406093	.	.
chr1	37997082	37997581	chr1	37744846	37745345	Eif5b|chr1:37744846-37745345	0.0632872623339311	.	.
chr1	37997082	37997581	chr1	37744846	37745345	Txndc9|chr1:37744846-37745345	0.0632872623339311	.	.
chr1	37997778	37998277	chr1	37687575	37688074	Eif5b|chr1:37687575-37688074	0.0648786224987928	.	.
chr1	37997778	37998277	chr1	37687575	37688074	Txndc9|chr1:37687575-37688074	0.0648786224987928	.	.
chr1	37997778	37998277	chr1	37695470	37695969	Eif5b|chr1:37695470-37695969	0.0990600377306957	.	.
chr1	37997778	37998277	chr1	37695470	37695969	Txndc9|chr1:37695470-37695969	0.0990600377306957	.	.
chr1	37997778	37998277	chr1	37696007	37696506	Eif5b|chr1:37696007-37696506	0.0838213416158879	.	.
chr1	37997778	37998277	chr1	37696007	37696506	Txndc9|chr1:37696007-37696506	0.0838213416158879	.	.
chr1	37997778	37998277	chr1	37725725	37726224	Eif5b|chr1:37725725-37726224	0.096305061149595	.	.
chr1	37997778	37998277	chr1	37725725	37726224	Txndc9|chr1:37725725-37726224	0.096305061149595	.	.
chr1	37997778	37998277	chr1	37744297	37744796	Eif5b|chr1:37744297-37744796	0.0952149260936622	.	.
chr1	37997778	37998277	chr1	37744297	37744796	Txndc9|chr1:37744297-37744796	0.0952149260936622	.	.
chr1	42229631	42230130	chr1	41805750	41806249	Gm9915|chr1:41805750-41806249	0.210102316568474	.	.
chr1	42229631	42230130	chr1	41810267	41810766	Gm9915|chr1:41810267-41810766	0.237366082245008	.	.
chr1	42229631	42230130	chr1	41820801	41821300	Gm9915|chr1:41820801-41821300	0.165787880188336	.	.
chr1	42229631	42230130	chr1	41826737	41827236	Gm9915|chr1:41826737-41827236	0.125607162132894	.	.
chr1	42229631	42230130	chr1	41862454	41862953	Gm9915|chr1:41862454-41862953	0.161547031478242	.	.
chr1	42229631	42230130	chr1	41891036	41891535	Gm9915|chr1:41891036-41891535	0.185943067585308	.	.
chr1	42229631	42230130	chr1	41898824	41899323	Gm9915|chr1:41898824-41899323	0.160507386153525	.	.
chr1	42229631	42230130	chr1	41900326	41900825	Gm9915|chr1:41900326-41900825	0.127096581103719	.	.
chr1	42229631	42230130	chr1	41911758	41912257	Gm9915|chr1:41911758-41912257	0.0793109167226972	.	.
chr1	42229631	42230130	chr1	41960483	41960982	Gm9915|chr1:41960483-41960982	0.113654616067055	.	.
chr1	42229631	42230130	chr1	41961208	41961707	Gm9915|chr1:41961208-41961707	0.152189158835204	.	.
chr1	42229631	42230130	chr1	41981851	41982350	Gm9915|chr1:41981851-41982350	0.156669199641223	.	.
chr1	42229631	42230130	chr1	41987459	41987958	Gm9915|chr1:41987459-41987958	0.0746039330084724	.	.
chr1	42229631	42230130	chr1	42006152	42006651	Gm9915|chr1:42006152-42006651	0.0798053991628155	.	.
chr1	42229631	42230130	chr1	42008023	42008522	Gm9915|chr1:42008023-42008522	0.0750593914298177	.	.
chr1	42229631	42230130	chr1	42012828	42013327	Gm9915|chr1:42012828-42013327	0.207434447402053	.	.
chr1	42229631	42230130	chr1	42125458	42125957	Gm9915|chr1:42125458-42125957	0.183717125424989	.	.
chr1	42229631	42230130	chr1	42135071	42135570	Gm9915|chr1:42135071-42135570	0.129531083258543	.	.
chr1	42229631	42230130	chr1	42230621	42231120	Gm9915|chr1:42230621-42231120	0.237015566380484	.	.
chr1	42229631	42230130	chr1	42243790	42244289	Gm9915|chr1:42243790-42244289	0.132665666910526	.	.
chr1	42238341	42238840	chr1	41805750	41806249	Gm29664|chr1:41805750-41806249	0.071794704103974	.	.
chr1	42238341	42238840	chr1	41810267	41810766	Gm29664|chr1:41810267-41810766	0.179256993965923	.	.
chr1	42238341	42238840	chr1	41820801	41821300	Gm29664|chr1:41820801-41821300	0.115103406001153	.	.
chr1	42238341	42238840	chr1	41826737	41827236	Gm29664|chr1:41826737-41827236	0.062099463840024	.	.
chr1	42238341	42238840	chr1	41862454	41862953	Gm29664|chr1:41862454-41862953	0.106702440624426	.	.
chr1	42238341	42238840	chr1	41891036	41891535	Gm29664|chr1:41891036-41891535	0.201425706529492	.	.
chr1	42238341	42238840	chr1	41891693	41892192	Gm29664|chr1:41891693-41892192	0.0971615645193947	.	.
chr1	42238341	42238840	chr1	41898824	41899323	Gm29664|chr1:41898824-41899323	0.0950130286921132	.	.
chr1	42238341	42238840	chr1	41900903	41901402	Gm29664|chr1:41900903-41901402	0.10846274521117	.	.
chr1	42238341	42238840	chr1	42008023	42008522	Gm29664|chr1:42008023-42008522	0.150237020691068	.	.
chr1	42238341	42238840	chr1	42012828	42013327	Gm29664|chr1:42012828-42013327	0.148148637898657	.	.
chr1	42238341	42238840	chr1	42070023	42070522	Gm29664|chr1:42070023-42070522	0.0686398349752185	.	.
chr1	42238341	42238840	chr1	42125458	42125957	Gm29664|chr1:42125458-42125957	0.123930099319087	.	.
chr1	42238341	42238840	chr1	42230621	42231120	Gm29664|chr1:42230621-42231120	0.121081997451092	.	.
chr1	42238341	42238840	chr1	42243790	42244289	Gm29664|chr1:42243790-42244289	0.0656282884331001	.	.
chr1	44118638	44119137	chr1	44198134	44198633	Bivm|chr1:44198134-44198633	0.157840666460432	.	.
chr1	44118638	44119137	chr1	44198134	44198633	Poglut2|chr1:44198134-44198633	0.157840666460432	.	.
chr1	44119144	44119643	chr1	44042471	44042970	Bivm|chr1:44042471-44042970	0.158065985631838	.	.
chr1	44119144	44119643	chr1	44042471	44042970	Poglut2|chr1:44042471-44042970	0.158065985631838	.	.
chr1	44119144	44119643	chr1	44074187	44074686	Bivm|chr1:44074187-44074686	0.11134199263419	.	.
chr1	44119144	44119643	chr1	44074187	44074686	Poglut2|chr1:44074187-44074686	0.11134199263419	.	.
chr1	44119144	44119643	chr1	44198134	44198633	Bivm|chr1:44198134-44198633	0.255253054429493	.	.
chr1	44119144	44119643	chr1	44198134	44198633	Poglut2|chr1:44198134-44198633	0.255253054429493	.	.
chr1	44119663	44120162	chr1	44042471	44042970	Bivm|chr1:44042471-44042970	0.0821383975626757	.	.
chr1	44119663	44120162	chr1	44198134	44198633	Bivm|chr1:44198134-44198633	0.173969848860172	.	.
chr1	44119663	44120162	chr1	44217086	44217585	Bivm|chr1:44217086-44217585	0.0660644628294726	.	.
chr1	44147693	44148192	chr1	44042471	44042970	Ercc5|chr1:44042471-44042970	0.120686963822311	.	.
chr1	44147693	44148192	chr1	44217086	44217585	Ercc5|chr1:44217086-44217585	0.0990535850192603	.	.
chr1	44218903	44219402	chr1	44217086	44217585	Mettl21e|chr1:44217086-44217585	0.170460382757026	.	.
chr1	44218903	44219402	chr1	44228990	44229489	Mettl21e|chr1:44228990-44229489	0.103804126181411	.	.
chr1	44551396	44551895	chr1	44663694	44664193	Gulp1|chr1:44663694-44664193	0.135065277764038	.	.
chr1	44551396	44551895	chr1	44678894	44679393	Gulp1|chr1:44678894-44679393	0.0978817700059168	.	.
chr1	45502189	45502688	chr1	45355868	45356367	Col5a2|chr1:45355868-45356367	0.205349089269129	.	.
chr1	45502189	45502688	chr1	45447738	45448237	Col5a2|chr1:45447738-45448237	0.0788959909085991	.	.
chr1	45502189	45502688	chr1	45470603	45471102	Col5a2|chr1:45470603-45471102	0.1132880689691	.	.
chr1	45502189	45502688	chr1	45472713	45473212	Col5a2|chr1:45472713-45473212	0.119804267419643	.	.
chr1	45502189	45502688	chr1	45488226	45488725	Col5a2|chr1:45488226-45488725	0.133042100341487	.	.
chr1	45502189	45502688	chr1	45492300	45492799	Col5a2|chr1:45492300-45492799	0.0692897280463381	.	.
chr1	45502189	45502688	chr1	45501409	45501908	Col5a2|chr1:45501409-45501908	0.167545356235778	.	.
chr1	45502189	45502688	chr1	45538206	45538705	Col5a2|chr1:45538206-45538705	0.24646131320738	.	.
chr1	45502189	45502688	chr1	45581351	45581850	Col5a2|chr1:45581351-45581850	0.0641746234798015	.	.
chr1	45502189	45502688	chr1	45599635	45600134	Col5a2|chr1:45599635-45600134	0.0873182947768056	.	.
chr1	45502189	45502688	chr1	45760934	45761433	Col5a2|chr1:45760934-45761433	0.0899640777663127	.	.
chr1	45502189	45502688	chr1	45765454	45765953	Col5a2|chr1:45765454-45765953	0.133952351392983	.	.
chr1	45502189	45502688	chr1	45766100	45766599	Col5a2|chr1:45766100-45766599	0.107269874891594	.	.
chr1	45502889	45503388	chr1	45355868	45356367	Col5a2|chr1:45355868-45356367	0.116866815531289	.	.
chr1	45502889	45503388	chr1	45380221	45380720	Col5a2|chr1:45380221-45380720	0.16426637697083	.	.
chr1	45502889	45503388	chr1	45470603	45471102	Col5a2|chr1:45470603-45471102	0.0964120421409686	.	.
chr1	45502889	45503388	chr1	45472713	45473212	Col5a2|chr1:45472713-45473212	0.123943004414109	.	.
chr1	45502889	45503388	chr1	45488226	45488725	Col5a2|chr1:45488226-45488725	0.0922414865622696	.	.
chr1	45502889	45503388	chr1	45492300	45492799	Col5a2|chr1:45492300-45492799	0.0709187835800538	.	.
chr1	45502889	45503388	chr1	45538206	45538705	Col5a2|chr1:45538206-45538705	0.157727146929294	.	.
chr1	45502889	45503388	chr1	45628997	45629496	Col5a2|chr1:45628997-45629496	0.164224863467267	.	.
chr1	45502889	45503388	chr1	45672672	45673171	Col5a2|chr1:45672672-45673171	0.0767051478121024	.	.
chr1	45502889	45503388	chr1	45760934	45761433	Col5a2|chr1:45760934-45761433	0.098278527134725	.	.
chr1	45502889	45503388	chr1	45765454	45765953	Col5a2|chr1:45765454-45765953	0.0847460196891239	.	.
chr1	45502889	45503388	chr1	45824338	45824837	Col5a2|chr1:45824338-45824837	0.129583696231854	.	.
chr1	45502889	45503388	chr1	45837607	45838106	Col5a2|chr1:45837607-45838106	0.0856405791095754	.	.
chr1	45502889	45503388	chr1	45839451	45839950	Col5a2|chr1:45839451-45839950	0.0633030710868204	.	.
chr1	45502889	45503388	chr1	45860275	45860774	Col5a2|chr1:45860275-45860774	0.11510190554963	.	.
chr1	45794689	45795188	chr1	45599635	45600134	Wdr75|chr1:45599635-45600134	0.0875403991549143	.	.
chr1	45794689	45795188	chr1	45672672	45673171	Wdr75|chr1:45672672-45673171	0.173660724043072	.	.
chr1	45794689	45795188	chr1	45755386	45755885	Wdr75|chr1:45755386-45755885	0.0776230286164382	.	.
chr1	45794689	45795188	chr1	45839451	45839950	Wdr75|chr1:45839451-45839950	0.0763415725934831	.	.
chr1	45794689	45795188	chr1	46248209	46248708	Wdr75|chr1:46248209-46248708	0.149726131136911	.	.
chr1	45795197	45795696	chr1	45538206	45538705	Wdr75|chr1:45538206-45538705	0.168669089357893	.	.
chr1	45795197	45795696	chr1	45581351	45581850	Wdr75|chr1:45581351-45581850	0.0710187455596867	.	.
chr1	45795197	45795696	chr1	45816821	45817320	Wdr75|chr1:45816821-45817320	0.0901143135790531	.	.
chr1	45795197	45795696	chr1	45825095	45825594	Wdr75|chr1:45825095-45825594	0.101829632727919	.	.
chr1	45795197	45795696	chr1	45837607	45838106	Wdr75|chr1:45837607-45838106	0.100411284806443	.	.
chr1	45795197	45795696	chr1	45839451	45839950	Wdr75|chr1:45839451-45839950	0.0862102185099902	.	.
chr1	45795197	45795696	chr1	46018316	46018815	Wdr75|chr1:46018316-46018815	0.111652737923945	.	.
chr1	45795197	45795696	chr1	46022239	46022738	Wdr75|chr1:46022239-46022738	0.0746484195177436	.	.
chr1	45795197	45795696	chr1	46067115	46067614	Wdr75|chr1:46067115-46067614	0.150675333882	.	.
chr1	45795197	45795696	chr1	46088799	46089298	Wdr75|chr1:46088799-46089298	0.0803018847009625	.	.
chr1	45795197	45795696	chr1	46248209	46248708	Wdr75|chr1:46248209-46248708	0.0835204193230579	.	.
chr1	45925424	45925923	chr1	45599635	45600134	Slc40a1|chr1:45599635-45600134	0.0742351615750602	.	.
chr1	45925424	45925923	chr1	45672672	45673171	Slc40a1|chr1:45672672-45673171	0.0937222934862974	.	.
chr1	45925424	45925923	chr1	45845435	45845934	Slc40a1|chr1:45845435-45845934	0.180636035777856	.	.
chr1	45925424	45925923	chr1	46022239	46022738	Slc40a1|chr1:46022239-46022738	0.113159128457825	.	.
chr1	46065930	46066429	chr1	46022239	46022738	Dnah7b|chr1:46022239-46022738	0.13856404921221	.	.
chr1	46066566	46067065	chr1	45816821	45817320	Dnah7b|chr1:45816821-45817320	0.0865188411281538	.	.
chr1	46066566	46067065	chr1	45825095	45825594	Dnah7b|chr1:45825095-45825594	0.135740451610093	.	.
chr1	46066566	46067065	chr1	45832432	45832931	Dnah7b|chr1:45832432-45832931	0.103896360751346	.	.
chr1	46066566	46067065	chr1	45837607	45838106	Dnah7b|chr1:45837607-45838106	0.162968975619927	.	.
chr1	46066566	46067065	chr1	46018316	46018815	Dnah7b|chr1:46018316-46018815	0.0667928861686439	.	.
chr1	46066566	46067065	chr1	46067115	46067614	Dnah7b|chr1:46067115-46067614	0.437706459805765	.	.
chr1	46066566	46067065	chr1	46088079	46088578	Dnah7b|chr1:46088079-46088578	0.0804299749908065	.	.
chr1	46849702	46850201	chr1	46596288	46596787	Gm28151|chr1:46596288-46596787	0.182029776441206	.	.
chr1	46849702	46850201	chr1	46657256	46657755	Gm28151|chr1:46657256-46657755	0.101079398241602	.	.
chr1	46849702	46850201	chr1	46808464	46808963	Gm28151|chr1:46808464-46808963	0.22344237138908	.	.
chr1	46849702	46850201	chr1	46817861	46818360	Gm28151|chr1:46817861-46818360	0.140137010945538	.	.
chr1	46849702	46850201	chr1	46831348	46831847	Gm28151|chr1:46831348-46831847	0.117326601365807	.	.
chr1	46849702	46850201	chr1	46841186	46841685	Gm28151|chr1:46841186-46841685	0.112220427742132	.	.
chr1	46849702	46850201	chr1	46841821	46842320	Gm28151|chr1:46841821-46842320	0.144390419371045	.	.
chr1	46849702	46850201	chr1	46853369	46853868	Gm28151|chr1:46853369-46853868	0.143954056774677	.	.
chr1	46849702	46850201	chr1	46853907	46854406	Gm28151|chr1:46853907-46854406	0.0607363335806566	.	.
chr1	46849702	46850201	chr1	46864035	46864534	Gm28151|chr1:46864035-46864534	0.114053344246	.	.
chr1	46849702	46850201	chr1	46874924	46875423	Gm28151|chr1:46874924-46875423	0.129943518681101	.	.
chr1	46849702	46850201	chr1	46912281	46912780	Gm28151|chr1:46912281-46912780	0.105112506126067	.	.
chr1	46849702	46850201	chr1	46912792	46913291	Gm28151|chr1:46912792-46913291	0.128707307036923	.	.
chr1	46849702	46850201	chr1	46937600	46938099	Gm28151|chr1:46937600-46938099	0.0846645356644697	.	.
chr1	46849702	46850201	chr1	46964239	46964738	Gm28151|chr1:46964239-46964738	0.0787258077429776	.	.
chr1	52816845	52817344	chr1	52799343	52799842	Inpp1|chr1:52799343-52799842	0.0829751513161344	.	.
chr1	52816845	52817344	chr1	52870122	52870621	Inpp1|chr1:52870122-52870621	0.0989042085642493	.	.
chr1	52816845	52817344	chr1	52951973	52952472	Inpp1|chr1:52951973-52952472	0.0694736171446881	.	.
chr1	52816845	52817344	chr1	53225566	53226065	Inpp1|chr1:53225566-53226065	0.119712793514207	.	.
chr1	52844734	52845233	chr1	52870122	52870621	Hibch|chr1:52870122-52870621	0.076231242851837	.	.
chr1	53061825	53062324	chr1	52789713	52790212	Mstn|chr1:52789713-52790212	0.0846092404504628	.	.
chr1	53061825	53062324	chr1	52799343	52799842	Mstn|chr1:52799343-52799842	0.0787368855793969	.	.
chr1	53061825	53062324	chr1	52800230	52800729	Mstn|chr1:52800230-52800729	0.0884816390397394	.	.
chr1	53061825	53062324	chr1	52955615	52956114	Mstn|chr1:52955615-52956114	0.17308210843181	.	.
chr1	53061825	53062324	chr1	53272612	53273111	Mstn|chr1:53272612-53273111	0.0760870434755619	.	.
chr1	53061825	53062324	chr1	53474205	53474704	Mstn|chr1:53474205-53474704	0.182731734311804	.	.
chr1	53187147	53187646	chr1	52789713	52790212	1700019A02Rik|chr1:52789713-52790212	0.104980496453909	.	.
chr1	53187147	53187646	chr1	52793573	52794072	1700019A02Rik|chr1:52793573-52794072	0.277155546306193	.	.
chr1	53187147	53187646	chr1	52794379	52794878	1700019A02Rik|chr1:52794379-52794878	0.218704207979659	.	.
chr1	53187147	53187646	chr1	52799343	52799842	1700019A02Rik|chr1:52799343-52799842	0.111626980329452	.	.
chr1	53187147	53187646	chr1	52863644	52864143	1700019A02Rik|chr1:52863644-52864143	0.244137361319152	.	.
chr1	53187147	53187646	chr1	52916598	52917097	1700019A02Rik|chr1:52916598-52917097	0.105551642263099	.	.
chr1	53187147	53187646	chr1	52953081	52953580	1700019A02Rik|chr1:52953081-52953580	0.0987405145898944	.	.
chr1	53187147	53187646	chr1	53182390	53182889	1700019A02Rik|chr1:53182390-53182889	0.119303912604602	.	.
chr1	53187147	53187646	chr1	53186238	53186737	1700019A02Rik|chr1:53186238-53186737	0.130288358760266	.	.
chr1	53187147	53187646	chr1	53393772	53394271	1700019A02Rik|chr1:53393772-53394271	0.194849881380827	.	.
chr1	53187147	53187646	chr1	53394356	53394855	1700019A02Rik|chr1:53394356-53394855	0.0610702156658685	.	.
chr1	53187147	53187646	chr1	53395025	53395524	1700019A02Rik|chr1:53395025-53395524	0.139282637800883	.	.
chr1	53187147	53187646	chr1	53409266	53409765	1700019A02Rik|chr1:53409266-53409765	0.245794114074064	.	.
chr1	53296806	53297305	chr1	53225566	53226065	Ormdl1|chr1:53225566-53226065	0.126581717339312	.	.
chr1	53296806	53297305	chr1	53225566	53226065	Pms1|chr1:53225566-53226065	0.126581717339312	.	.
chr1	53313399	53313898	chr1	53014648	53015147	Osgepl1|chr1:53014648-53015147	0.135261864974435	.	.
chr1	53352482	53352981	chr1	53014648	53015147	Asdurf|chr1:53014648-53015147	0.134425889067323	.	.
chr1	53352482	53352981	chr1	53014648	53015147	Asnsd1|chr1:53014648-53015147	0.134425889067323	.	.
chr1	53352482	53352981	chr1	53394356	53394855	Asdurf|chr1:53394356-53394855	0.0752719677318823	.	.
chr1	53352482	53352981	chr1	53394356	53394855	Asnsd1|chr1:53394356-53394855	0.0752719677318823	.	.
chr1	53352482	53352981	chr1	53543086	53543585	Asdurf|chr1:53543086-53543585	0.0618164892468052	.	.
chr1	53352482	53352981	chr1	53543086	53543585	Asnsd1|chr1:53543086-53543585	0.0618164892468052	.	.
chr1	53352482	53352981	chr1	53546977	53547476	Asdurf|chr1:53546977-53547476	0.0751438568094889	.	.
chr1	53352482	53352981	chr1	53546977	53547476	Asnsd1|chr1:53546977-53547476	0.0751438568094889	.	.
chr1	53352482	53352981	chr1	53726204	53726703	Asdurf|chr1:53726204-53726703	0.182587513985857	.	.
chr1	53352482	53352981	chr1	53726204	53726703	Asnsd1|chr1:53726204-53726703	0.182587513985857	.	.
chr1	53706596	53707095	chr1	53393772	53394271	Dnah7a|chr1:53393772-53394271	0.0864815593349973	.	.
chr1	53706596	53707095	chr1	53591081	53591580	Dnah7a|chr1:53591081-53591580	0.07450311898229	.	.
chr1	53706596	53707095	chr1	53713424	53713923	Dnah7a|chr1:53713424-53713923	0.112538800094613	.	.
chr1	53706596	53707095	chr1	53720556	53721055	Dnah7a|chr1:53720556-53721055	0.0714364860680222	.	.
chr1	53707111	53707610	chr1	53272612	53273111	Dnah7a|chr1:53272612-53273111	0.0761628967887756	.	.
chr1	53707111	53707610	chr1	53393772	53394271	Dnah7a|chr1:53393772-53394271	0.109949829814694	.	.
chr1	53707111	53707610	chr1	53394356	53394855	Dnah7a|chr1:53394356-53394855	0.0628114289976449	.	.
chr1	53707111	53707610	chr1	53543086	53543585	Dnah7a|chr1:53543086-53543585	0.0838659116296768	.	.
chr1	53707111	53707610	chr1	53591081	53591580	Dnah7a|chr1:53591081-53591580	0.136913876189133	.	.
chr1	53707111	53707610	chr1	53720556	53721055	Dnah7a|chr1:53720556-53721055	0.205384380275116	.	.
chr1	54250459	54250958	chr1	54381234	54381733	Ccdc150|chr1:54381234-54381733	0.0671997881774435	.	.
chr1	54250459	54250958	chr1	54467308	54467807	Ccdc150|chr1:54467308-54467807	0.112870303857104	.	.
chr1	54250459	54250958	chr1	54597614	54598113	Ccdc150|chr1:54597614-54598113	0.0974843252848429	.	.
chr1	54250459	54250958	chr1	54597614	54598113	Ccdc150|chr1:54597614-54598113	0.097484325284843	.	.
chr1	54250459	54250958	chr1	54611641	54612140	Ccdc150|chr1:54611641-54612140	0.0842287780711966	.	.
chr1	54250459	54250958	chr1	54716876	54717375	Ccdc150|chr1:54716876-54717375	0.263711822112849	.	.
chr1	54438767	54439266	chr1	54469846	54470345	Gtf3c3|chr1:54469846-54470345	0.0785853749296219	.	.
chr1	54438767	54439266	chr1	54596097	54596596	Gtf3c3|chr1:54596097-54596596	0.116182108315829	.	.
chr1	54438767	54439266	chr1	54600204	54600703	Gtf3c3|chr1:54600204-54600703	0.159929752279011	.	.
chr1	54557443	54557942	chr1	54381234	54381733	Pgap1|chr1:54381234-54381733	0.191818497321109	.	.
chr1	54557443	54557942	chr1	54597614	54598113	Pgap1|chr1:54597614-54598113	0.108357497221981	.	.
chr1	54557443	54557942	chr1	54611641	54612140	Pgap1|chr1:54611641-54612140	0.0696511479020068	.	.
chr1	54557443	54557942	chr1	54716876	54717375	Pgap1|chr1:54716876-54717375	0.167041849700586	.	.
chr1	55026688	55027187	chr1	55156244	55156743	Sf3b1|chr1:55156244-55156743	0.131184198825202	.	.
chr1	55026688	55027187	chr1	55161048	55161547	Sf3b1|chr1:55161048-55161547	0.0911899880232287	.	.
chr1	55027198	55027697	chr1	55012469	55012968	Sf3b1|chr1:55012469-55012968	0.125973039962149	.	.
chr1	55027198	55027697	chr1	55156244	55156743	Sf3b1|chr1:55156244-55156743	0.135681367963058	.	.
chr1	55027198	55027697	chr1	55202211	55202710	Sf3b1|chr1:55202211-55202710	0.0823698649730922	.	.
chr1	55027198	55027697	chr1	55395794	55396293	Sf3b1|chr1:55395794-55396293	0.110781875454425	.	.
chr1	55027198	55027697	chr1	55499775	55500274	Sf3b1|chr1:55499775-55500274	0.0646479726832487	.	.
chr1	55052491	55052990	chr1	55156244	55156743	Coq10b|chr1:55156244-55156743	0.0891551750073255	.	.
chr1	55052491	55052990	chr1	55432262	55432761	Coq10b|chr1:55432262-55432761	0.11481324076208	.	.
chr1	55053010	55053509	chr1	55161048	55161547	Coq10b|chr1:55161048-55161547	0.0915615044081716	.	.
chr1	55053010	55053509	chr1	55432262	55432761	Coq10b|chr1:55432262-55432761	0.068140615848848	.	.
chr1	55053010	55053509	chr1	55454006	55454505	Coq10b|chr1:55454006-55454505	0.119347987972525	.	.
chr1	55087908	55088407	chr1	55432262	55432761	Hspd1|chr1:55432262-55432761	0.061727143485673	.	.
chr1	55087908	55088407	chr1	55432262	55432761	Hspe1|chr1:55432262-55432761	0.061727143485673	.	.
chr1	55130908	55131407	chr1	55489281	55489780	Mob4|chr1:55489281-55489780	0.0757582488301167	.	.
chr1	55131471	55131970	chr1	55201711	55202210	Mob4|chr1:55201711-55202210	0.0798689599705764	.	.
chr1	55236881	55237380	chr1	55158715	55159214	Mars2|chr1:55158715-55159214	0.102439804746902	.	.
chr1	55236881	55237380	chr1	55489281	55489780	Mars2|chr1:55489281-55489780	0.0726364122050054	.	.
chr1	55237741	55238240	chr1	55161048	55161547	Mars2|chr1:55161048-55161547	0.110222280067567	.	.
chr1	55237741	55238240	chr1	55201711	55202210	Mars2|chr1:55201711-55202210	0.145234520650361	.	.
chr1	55237741	55238240	chr1	55202211	55202710	Mars2|chr1:55202211-55202710	0.0861994159659312	.	.
chr1	55237741	55238240	chr1	55399828	55400327	Mars2|chr1:55399828-55400327	0.0857947675017221	.	.
chr1	55237741	55238240	chr1	55399828	55400327	Mars2|chr1:55399828-55400327	0.0857947675017222	.	.
chr1	55237741	55238240	chr1	55410613	55411112	Mars2|chr1:55410613-55411112	0.13825484579345	.	.
chr1	55237741	55238240	chr1	55488152	55488651	Mars2|chr1:55488152-55488651	0.0857791786344631	.	.
chr1	55405572	55406071	chr1	55432262	55432761	Plcl1|chr1:55432262-55432761	0.200757917012907	.	.
chr1	55406395	55406894	chr1	55192060	55192559	Plcl1|chr1:55192060-55192559	0.0792860966253923	.	.
chr1	55406395	55406894	chr1	55201711	55202210	Plcl1|chr1:55201711-55202210	0.11963934530819	.	.
chr1	55406395	55406894	chr1	55383081	55383580	Plcl1|chr1:55383081-55383580	0.111100295475324	.	.
chr1	55406395	55406894	chr1	55394056	55394555	Plcl1|chr1:55394056-55394555	0.207803135814622	.	.
chr1	55406395	55406894	chr1	55428879	55429378	Plcl1|chr1:55428879-55429378	0.131695910718632	.	.
chr1	55406395	55406894	chr1	55430068	55430567	Plcl1|chr1:55430068-55430567	0.137692084151937	.	.
chr1	56970798	56971297	chr1	56900120	56900619	9130024F11Rik|chr1:56900120-56900619	0.113312775387823	.	.
chr1	56970798	56971297	chr1	56914187	56914686	9130024F11Rik|chr1:56914187-56914686	0.0775643519503912	.	.
chr1	56970798	56971297	chr1	56969180	56969679	9130024F11Rik|chr1:56969180-56969679	0.26563546785307	.	.
chr1	56971495	56971994	chr1	56501551	56502050	9130024F11Rik|chr1:56501551-56502050	0.0814892555945094	.	.
chr1	56971495	56971994	chr1	56663933	56664432	9130024F11Rik|chr1:56663933-56664432	0.0758706853813034	.	.
chr1	56971495	56971994	chr1	56850347	56850846	9130024F11Rik|chr1:56850347-56850846	0.135426873321083	.	.
chr1	56971495	56971994	chr1	56857187	56857686	9130024F11Rik|chr1:56857187-56857686	0.103853839936853	.	.
chr1	56971495	56971994	chr1	56892702	56893201	9130024F11Rik|chr1:56892702-56893201	0.145267246492543	.	.
chr1	56971495	56971994	chr1	56914187	56914686	9130024F11Rik|chr1:56914187-56914686	0.109651805050831	.	.
chr1	56971495	56971994	chr1	56955684	56956183	9130024F11Rik|chr1:56955684-56956183	0.169046760447635	.	.
chr1	56971495	56971994	chr1	56969180	56969679	9130024F11Rik|chr1:56969180-56969679	0.110169362051078	.	.
chr1	56972152	56972651	chr1	56604319	56604818	9130024F11Rik|chr1:56604319-56604818	0.0753044337127336	.	.
chr1	56972152	56972651	chr1	56750133	56750632	9130024F11Rik|chr1:56750133-56750632	0.113195737137602	.	.
chr1	56972152	56972651	chr1	56900120	56900619	9130024F11Rik|chr1:56900120-56900619	0.153388445308801	.	.
chr1	56972152	56972651	chr1	56900847	56901346	9130024F11Rik|chr1:56900847-56901346	0.129028275086182	.	.
chr1	56972152	56972651	chr1	56914187	56914686	9130024F11Rik|chr1:56914187-56914686	0.171752536344844	.	.
chr1	56972152	56972651	chr1	56928702	56929201	9130024F11Rik|chr1:56928702-56929201	0.0716053255967446	.	.
chr1	56972152	56972651	chr1	56969180	56969679	9130024F11Rik|chr1:56969180-56969679	0.142923860275995	.	.
chr1	56977700	56978199	chr1	56610101	56610600	Satb2|chr1:56610101-56610600	0.0805208644161929	.	.
chr1	56977700	56978199	chr1	56749555	56750054	Satb2|chr1:56749555-56750054	0.180542179352176	.	.
chr1	56977700	56978199	chr1	56750133	56750632	Satb2|chr1:56750133-56750632	0.190627081049274	.	.
chr1	56977700	56978199	chr1	56896634	56897133	Satb2|chr1:56896634-56897133	0.0779988937786001	.	.
chr1	56977700	56978199	chr1	56900120	56900619	Satb2|chr1:56900120-56900619	0.168080247897236	.	.
chr1	56977700	56978199	chr1	56900847	56901346	Satb2|chr1:56900847-56901346	0.255959306167812	.	.
chr1	56977700	56978199	chr1	56914187	56914686	Satb2|chr1:56914187-56914686	0.131879471125527	.	.
chr1	56977700	56978199	chr1	56969180	56969679	Satb2|chr1:56969180-56969679	0.0812453677475934	.	.
chr1	56977700	56978199	chr1	56969699	56970198	Satb2|chr1:56969699-56970198	0.101148551530813	.	.
chr1	56977700	56978199	chr1	56977074	56977573	Satb2|chr1:56977074-56977573	0.253625770412186	.	.
chr1	57214259	57214758	chr1	57191617	57192116	BC055402|chr1:57191617-57192116	0.110951848668402	.	.
chr1	57214259	57214758	chr1	57265242	57265741	BC055402|chr1:57265242-57265741	0.135959974791167	.	.
chr1	57214259	57214758	chr1	57388633	57389132	BC055402|chr1:57388633-57389132	0.0983820995951351	.	.
chr1	57214259	57214758	chr1	57413334	57413833	BC055402|chr1:57413334-57413833	0.125083306631687	.	.
chr1	57214259	57214758	chr1	57413947	57414446	BC055402|chr1:57413947-57414446	0.115803314018477	.	.
chr1	57214259	57214758	chr1	57423605	57424104	BC055402|chr1:57423605-57424104	0.0843772842536458	.	.
chr1	57377374	57377873	chr1	57205521	57206020	1700066M21Rik|chr1:57205521-57206020	0.0650643218095659	.	.
chr1	57377374	57377873	chr1	57205521	57206020	4930558J18Rik|chr1:57205521-57206020	0.0650643218095659	.	.
chr1	57377374	57377873	chr1	57269706	57270205	1700066M21Rik|chr1:57269706-57270205	0.0940260311391741	.	.
chr1	57377374	57377873	chr1	57269706	57270205	4930558J18Rik|chr1:57269706-57270205	0.0940260311391741	.	.
chr1	57377374	57377873	chr1	57394001	57394500	1700066M21Rik|chr1:57394001-57394500	0.138882394415126	.	.
chr1	57377374	57377873	chr1	57394001	57394500	4930558J18Rik|chr1:57394001-57394500	0.138882394415126	.	.
chr1	57377374	57377873	chr1	57428877	57429376	1700066M21Rik|chr1:57428877-57429376	0.0720550944075456	.	.
chr1	57377374	57377873	chr1	57428877	57429376	4930558J18Rik|chr1:57428877-57429376	0.0720550944075456	.	.
chr1	57377988	57378487	chr1	57205521	57206020	1700066M21Rik|chr1:57205521-57206020	0.0985386450343059	.	.
chr1	57377988	57378487	chr1	57205521	57206020	4930558J18Rik|chr1:57205521-57206020	0.0985386450343059	.	.
chr1	57377988	57378487	chr1	57269706	57270205	1700066M21Rik|chr1:57269706-57270205	0.11163877329319	.	.
chr1	57377988	57378487	chr1	57269706	57270205	4930558J18Rik|chr1:57269706-57270205	0.11163877329319	.	.
chr1	57377988	57378487	chr1	57387818	57388317	1700066M21Rik|chr1:57387818-57388317	0.0834108585614114	.	.
chr1	57377988	57378487	chr1	57387818	57388317	4930558J18Rik|chr1:57387818-57388317	0.0834108585614114	.	.
chr1	57377988	57378487	chr1	57428877	57429376	1700066M21Rik|chr1:57428877-57429376	0.0682306170816586	.	.
chr1	57377988	57378487	chr1	57428877	57429376	4930558J18Rik|chr1:57428877-57429376	0.0682306170816586	.	.
chr1	57406257	57406756	chr1	57205521	57206020	Maip1|chr1:57205521-57206020	0.103479583846856	.	.
chr1	57406257	57406756	chr1	57205521	57206020	Tyw5|chr1:57205521-57206020	0.103479583846856	.	.
chr1	57406257	57406756	chr1	57301867	57302366	Maip1|chr1:57301867-57302366	0.142946201121671	.	.
chr1	57406257	57406756	chr1	57301867	57302366	Tyw5|chr1:57301867-57302366	0.142946201121671	.	.
chr1	57406257	57406756	chr1	57416709	57417208	Maip1|chr1:57416709-57417208	0.0721714633702932	.	.
chr1	57406257	57406756	chr1	57416709	57417208	Tyw5|chr1:57416709-57417208	0.0721714633702932	.	.
chr1	57406257	57406756	chr1	57428877	57429376	Maip1|chr1:57428877-57429376	0.063183348182397	.	.
chr1	57406257	57406756	chr1	57428877	57429376	Tyw5|chr1:57428877-57429376	0.063183348182397	.	.
chr1	57406257	57406756	chr1	57474926	57475425	Maip1|chr1:57474926-57475425	0.0644138280179224	.	.
chr1	57406257	57406756	chr1	57474926	57475425	Tyw5|chr1:57474926-57475425	0.0644138280179224	.	.
chr1	57406767	57407266	chr1	57205521	57206020	Maip1|chr1:57205521-57206020	0.110019666616126	.	.
chr1	57406767	57407266	chr1	57205521	57206020	Tyw5|chr1:57205521-57206020	0.110019666616126	.	.
chr1	57406767	57407266	chr1	57339116	57339615	Maip1|chr1:57339116-57339615	0.130207116762588	.	.
chr1	57406767	57407266	chr1	57339116	57339615	Tyw5|chr1:57339116-57339615	0.130207116762588	.	.
chr1	57406767	57407266	chr1	57450186	57450685	Maip1|chr1:57450186-57450685	0.0854007817030276	.	.
chr1	57406767	57407266	chr1	57450186	57450685	Tyw5|chr1:57450186-57450685	0.0854007817030276	.	.
chr1	58504734	58505233	chr1	58736868	58737367	Gm15834|chr1:58736868-58737367	0.0992537523157891	.	.
chr1	58504734	58505233	chr1	58736868	58737367	Orc2|chr1:58736868-58737367	0.0992537523157891	.	.
chr1	58504734	58505233	chr1	58739453	58739952	Gm15834|chr1:58739453-58739952	0.179267157047951	.	.
chr1	58504734	58505233	chr1	58739453	58739952	Orc2|chr1:58739453-58739952	0.179267157047951	.	.
chr1	58504734	58505233	chr1	58994642	58995141	Gm15834|chr1:58994642-58995141	0.121320827253954	.	.
chr1	58504734	58505233	chr1	58994642	58995141	Orc2|chr1:58994642-58995141	0.121320827253954	.	.
chr1	58504734	58505233	chr1	58995279	58995778	Gm15834|chr1:58995279-58995778	0.184709783892947	.	.
chr1	58504734	58505233	chr1	58995279	58995778	Orc2|chr1:58995279-58995778	0.184709783892947	.	.
chr1	58585324	58585823	chr1	58603665	58604164	Fam126b|chr1:58603665-58604164	0.0650677468220395	.	.
chr1	58585324	58585823	chr1	58603665	58604164	Ndufb3|chr1:58603665-58604164	0.0650677468220395	.	.
chr1	58585324	58585823	chr1	58614393	58614892	Fam126b|chr1:58614393-58614892	0.142572885470248	.	.
chr1	58585324	58585823	chr1	58614393	58614892	Ndufb3|chr1:58614393-58614892	0.142572885470248	.	.
chr1	58585324	58585823	chr1	58712890	58713389	Fam126b|chr1:58712890-58713389	0.0839145731855366	.	.
chr1	58585324	58585823	chr1	58712890	58713389	Ndufb3|chr1:58712890-58713389	0.0839145731855366	.	.
chr1	58585324	58585823	chr1	58716256	58716755	Fam126b|chr1:58716256-58716755	0.0753181713908814	.	.
chr1	58585324	58585823	chr1	58716256	58716755	Ndufb3|chr1:58716256-58716755	0.0753181713908814	.	.
chr1	58585324	58585823	chr1	58742437	58742936	Fam126b|chr1:58742437-58742936	0.156292986171149	.	.
chr1	58585324	58585823	chr1	58742437	58742936	Ndufb3|chr1:58742437-58742936	0.156292986171149	.	.
chr1	58585324	58585823	chr1	58830865	58831364	Fam126b|chr1:58830865-58831364	0.125891206626036	.	.
chr1	58585324	58585823	chr1	58830865	58831364	Ndufb3|chr1:58830865-58831364	0.125891206626036	.	.
chr1	58585324	58585823	chr1	58909565	58910064	Fam126b|chr1:58909565-58910064	0.0760789419228225	.	.
chr1	58585324	58585823	chr1	58909565	58910064	Ndufb3|chr1:58909565-58910064	0.0760789419228225	.	.
chr1	58585324	58585823	chr1	58937261	58937760	Fam126b|chr1:58937261-58937760	0.0660559045740142	.	.
chr1	58585324	58585823	chr1	58937261	58937760	Ndufb3|chr1:58937261-58937760	0.0660559045740142	.	.
chr1	58586034	58586533	chr1	58652543	58653042	Fam126b|chr1:58652543-58653042	0.0912087026332586	.	.
chr1	58586034	58586533	chr1	58652543	58653042	Ndufb3|chr1:58652543-58653042	0.0912087026332586	.	.
chr1	58586034	58586533	chr1	58746853	58747352	Fam126b|chr1:58746853-58747352	0.168559383559232	.	.
chr1	58586034	58586533	chr1	58746853	58747352	Ndufb3|chr1:58746853-58747352	0.168559383559232	.	.
chr1	58586034	58586533	chr1	58984562	58985061	Fam126b|chr1:58984562-58985061	0.138888175663016	.	.
chr1	58586034	58586533	chr1	58984562	58985061	Ndufb3|chr1:58984562-58985061	0.138888175663016	.	.
chr1	58586034	58586533	chr1	58995279	58995778	Fam126b|chr1:58995279-58995778	0.0826562572345937	.	.
chr1	58586034	58586533	chr1	58995279	58995778	Ndufb3|chr1:58995279-58995778	0.0826562572345937	.	.
chr1	58586552	58587051	chr1	58652543	58653042	Fam126b|chr1:58652543-58653042	0.169995207258581	.	.
chr1	58586552	58587051	chr1	58652543	58653042	Ndufb3|chr1:58652543-58653042	0.169995207258581	.	.
chr1	58586552	58587051	chr1	58736868	58737367	Fam126b|chr1:58736868-58737367	0.104406114845813	.	.
chr1	58586552	58587051	chr1	58736868	58737367	Ndufb3|chr1:58736868-58737367	0.104406114845813	.	.
chr1	58586552	58587051	chr1	58739453	58739952	Fam126b|chr1:58739453-58739952	0.100834693264392	.	.
chr1	58586552	58587051	chr1	58739453	58739952	Ndufb3|chr1:58739453-58739952	0.100834693264392	.	.
chr1	58586552	58587051	chr1	58984562	58985061	Fam126b|chr1:58984562-58985061	0.118326786291897	.	.
chr1	58586552	58587051	chr1	58984562	58985061	Ndufb3|chr1:58984562-58985061	0.118326786291897	.	.
chr1	58586552	58587051	chr1	58994642	58995141	Fam126b|chr1:58994642-58995141	0.145881804071719	.	.
chr1	58586552	58587051	chr1	58994642	58995141	Ndufb3|chr1:58994642-58995141	0.145881804071719	.	.
chr1	58586552	58587051	chr1	58995279	58995778	Fam126b|chr1:58995279-58995778	0.0854356833604723	.	.
chr1	58586552	58587051	chr1	58995279	58995778	Ndufb3|chr1:58995279-58995778	0.0854356833604723	.	.
chr1	58710970	58711469	chr1	58603665	58604164	Cflar|chr1:58603665-58604164	0.176389351322129	.	.
chr1	58710970	58711469	chr1	58697550	58698049	Cflar|chr1:58697550-58698049	0.122931171794831	.	.
chr1	58710970	58711469	chr1	58720906	58721405	Cflar|chr1:58720906-58721405	0.06791952552038	.	.
chr1	58710970	58711469	chr1	58909565	58910064	Cflar|chr1:58909565-58910064	0.078134798996208	.	.
chr1	58710970	58711469	chr1	58936737	58937236	Cflar|chr1:58936737-58937236	0.156474320545949	.	.
chr1	58710970	58711469	chr1	58937261	58937760	Cflar|chr1:58937261-58937760	0.188394065693589	.	.
chr1	58710970	58711469	chr1	58953049	58953548	Cflar|chr1:58953049-58953548	0.114880538989168	.	.
chr1	58710970	58711469	chr1	58966781	58967280	Cflar|chr1:58966781-58967280	0.0970851558156691	.	.
chr1	58710970	58711469	chr1	58989219	58989718	Cflar|chr1:58989219-58989718	0.176209471618507	.	.
chr1	58711489	58711988	chr1	58603665	58604164	Cflar|chr1:58603665-58604164	0.178940071304541	.	.
chr1	58711489	58711988	chr1	58712342	58712841	Cflar|chr1:58712342-58712841	0.103980295946197	.	.
chr1	58711489	58711988	chr1	58716256	58716755	Cflar|chr1:58716256-58716755	0.217305896456091	.	.
chr1	58711489	58711988	chr1	58736868	58737367	Cflar|chr1:58736868-58737367	0.078161478520164	.	.
chr1	58711489	58711988	chr1	58742437	58742936	Cflar|chr1:58742437-58742936	0.156457898119584	.	.
chr1	58711489	58711988	chr1	58746853	58747352	Cflar|chr1:58746853-58747352	0.0609588121485649	.	.
chr1	58711489	58711988	chr1	58830865	58831364	Cflar|chr1:58830865-58831364	0.0728535648878909	.	.
chr1	58711489	58711988	chr1	58859128	58859627	Cflar|chr1:58859128-58859627	0.110952969705072	.	.
chr1	58711489	58711988	chr1	58909565	58910064	Cflar|chr1:58909565-58910064	0.0678001286866172	.	.
chr1	58711489	58711988	chr1	58936737	58937236	Cflar|chr1:58936737-58937236	0.062383220117884	.	.
chr1	58711489	58711988	chr1	58937261	58937760	Cflar|chr1:58937261-58937760	0.0809003509282623	.	.
chr1	58711489	58711988	chr1	58989219	58989718	Cflar|chr1:58989219-58989718	0.153367483742424	.	.
chr1	58972763	58973262	chr1	58574083	58574582	Stradb|chr1:58574083-58574582	0.0698207438489332	.	.
chr1	58972763	58973262	chr1	58574083	58574582	Trak2|chr1:58574083-58574582	0.0698207438489332	.	.
chr1	58972763	58973262	chr1	58652543	58653042	Stradb|chr1:58652543-58653042	0.0885120112882592	.	.
chr1	58972763	58973262	chr1	58652543	58653042	Trak2|chr1:58652543-58653042	0.0885120112882592	.	.
chr1	58972763	58973262	chr1	58736868	58737367	Stradb|chr1:58736868-58737367	0.105067853367195	.	.
chr1	58972763	58973262	chr1	58736868	58737367	Trak2|chr1:58736868-58737367	0.105067853367195	.	.
chr1	58972763	58973262	chr1	58897489	58897988	Stradb|chr1:58897489-58897988	0.0678298378336904	.	.
chr1	58972763	58973262	chr1	58897489	58897988	Trak2|chr1:58897489-58897988	0.0678298378336904	.	.
chr1	58972763	58973262	chr1	58994642	58995141	Stradb|chr1:58994642-58995141	0.0926690457189897	.	.
chr1	58972763	58973262	chr1	58994642	58995141	Trak2|chr1:58994642-58995141	0.0926690457189897	.	.
chr1	58972763	58973262	chr1	59214714	59215213	Stradb|chr1:59214714-59215213	0.0880389787713308	.	.
chr1	58972763	58973262	chr1	59214714	59215213	Trak2|chr1:59214714-59215213	0.0880389787713308	.	.
chr1	58973284	58973783	chr1	58652543	58653042	Stradb|chr1:58652543-58653042	0.0644720307224764	.	.
chr1	58973284	58973783	chr1	58652543	58653042	Trak2|chr1:58652543-58653042	0.0644720307224764	.	.
chr1	58973284	58973783	chr1	58736868	58737367	Stradb|chr1:58736868-58737367	0.166864250836047	.	.
chr1	58973284	58973783	chr1	58736868	58737367	Trak2|chr1:58736868-58737367	0.166864250836047	.	.
chr1	58973284	58973783	chr1	58739453	58739952	Stradb|chr1:58739453-58739952	0.103285181106991	.	.
chr1	58973284	58973783	chr1	58739453	58739952	Trak2|chr1:58739453-58739952	0.103285181106991	.	.
chr1	58973284	58973783	chr1	58994642	58995141	Stradb|chr1:58994642-58995141	0.213189450062814	.	.
chr1	58973284	58973783	chr1	58994642	58995141	Trak2|chr1:58994642-58995141	0.213189450062814	.	.
chr1	58973284	58973783	chr1	59099306	59099805	Stradb|chr1:59099306-59099805	0.115692843499307	.	.
chr1	58973284	58973783	chr1	59099306	59099805	Trak2|chr1:59099306-59099805	0.115692843499307	.	.
chr1	58973284	58973783	chr1	59100963	59101462	Stradb|chr1:59100963-59101462	0.155440267910124	.	.
chr1	58973284	58973783	chr1	59100963	59101462	Trak2|chr1:59100963-59101462	0.155440267910124	.	.
chr1	58973284	58973783	chr1	59214714	59215213	Stradb|chr1:59214714-59215213	0.276341820440657	.	.
chr1	58973284	58973783	chr1	59214714	59215213	Trak2|chr1:59214714-59215213	0.276341820440657	.	.
chr1	58973886	58974385	chr1	58736868	58737367	Stradb|chr1:58736868-58737367	0.217209232672066	.	.
chr1	58973886	58974385	chr1	58736868	58737367	Trak2|chr1:58736868-58737367	0.217209232672066	.	.
chr1	58973886	58974385	chr1	58739453	58739952	Stradb|chr1:58739453-58739952	0.130856440132001	.	.
chr1	58973886	58974385	chr1	58739453	58739952	Trak2|chr1:58739453-58739952	0.130856440132001	.	.
chr1	58973886	58974385	chr1	58994642	58995141	Stradb|chr1:58994642-58995141	0.155715549659384	.	.
chr1	58973886	58974385	chr1	58994642	58995141	Trak2|chr1:58994642-58995141	0.155715549659384	.	.
chr1	58973886	58974385	chr1	59099306	59099805	Stradb|chr1:59099306-59099805	0.0764719745665584	.	.
chr1	58973886	58974385	chr1	59099306	59099805	Trak2|chr1:59099306-59099805	0.0764719745665584	.	.
chr1	58973886	58974385	chr1	59100963	59101462	Stradb|chr1:59100963-59101462	0.0899769398181988	.	.
chr1	58973886	58974385	chr1	59100963	59101462	Trak2|chr1:59100963-59101462	0.0899769398181988	.	.
chr1	58973886	58974385	chr1	59214714	59215213	Stradb|chr1:59214714-59215213	0.075168257230086	.	.
chr1	58973886	58974385	chr1	59214714	59215213	Trak2|chr1:59214714-59215213	0.075168257230086	.	.
chr1	59119578	59120077	chr1	58897489	58897988	G730003C15Rik|chr1:58897489-58897988	0.10282042876483	.	.
chr1	59119578	59120077	chr1	58897489	58897988	Tmem237|chr1:58897489-58897988	0.10282042876483	.	.
chr1	59119578	59120077	chr1	59099306	59099805	G730003C15Rik|chr1:59099306-59099805	0.0830029561071163	.	.
chr1	59119578	59120077	chr1	59099306	59099805	Tmem237|chr1:59099306-59099805	0.0830029561071163	.	.
chr1	59119578	59120077	chr1	59100963	59101462	G730003C15Rik|chr1:59100963-59101462	0.120259858309677	.	.
chr1	59119578	59120077	chr1	59100963	59101462	Tmem237|chr1:59100963-59101462	0.120259858309677	.	.
chr1	59119578	59120077	chr1	59214714	59215213	G730003C15Rik|chr1:59214714-59215213	0.089565213694778	.	.
chr1	59119578	59120077	chr1	59214714	59215213	Tmem237|chr1:59214714-59215213	0.089565213694778	.	.
chr1	59120147	59120646	chr1	58985170	58985669	G730003C15Rik|chr1:58985170-58985669	0.065971049784657	.	.
chr1	59120147	59120646	chr1	58985170	58985669	Tmem237|chr1:58985170-58985669	0.065971049784657	.	.
chr1	59120147	59120646	chr1	58995279	58995778	G730003C15Rik|chr1:58995279-58995778	0.166938669926088	.	.
chr1	59120147	59120646	chr1	58995279	58995778	Tmem237|chr1:58995279-58995778	0.166938669926088	.	.
chr1	59120147	59120646	chr1	59067948	59068447	G730003C15Rik|chr1:59067948-59068447	0.0951856834025117	.	.
chr1	59120147	59120646	chr1	59067948	59068447	Tmem237|chr1:59067948-59068447	0.0951856834025117	.	.
chr1	59120147	59120646	chr1	59099306	59099805	G730003C15Rik|chr1:59099306-59099805	0.0666112089890864	.	.
chr1	59120147	59120646	chr1	59099306	59099805	Tmem237|chr1:59099306-59099805	0.0666112089890864	.	.
chr1	59120147	59120646	chr1	59214714	59215213	G730003C15Rik|chr1:59214714-59215213	0.177142384716574	.	.
chr1	59120147	59120646	chr1	59214714	59215213	Tmem237|chr1:59214714-59215213	0.177142384716574	.	.
chr1	59120147	59120646	chr1	59215359	59215858	G730003C15Rik|chr1:59215359-59215858	0.114524014356221	.	.
chr1	59120147	59120646	chr1	59215359	59215858	Tmem237|chr1:59215359-59215858	0.114524014356221	.	.
chr1	59162341	59162840	chr1	58830865	58831364	Mpp4|chr1:58830865-58831364	0.142035549634405	.	.
chr1	59162341	59162840	chr1	58859128	58859627	Mpp4|chr1:58859128-58859627	0.104478267428706	.	.
chr1	59162341	59162840	chr1	58936737	58937236	Mpp4|chr1:58936737-58937236	0.072546683821717	.	.
chr1	59162341	59162840	chr1	59172506	59173005	Mpp4|chr1:59172506-59173005	0.0950938585256247	.	.
chr1	59162883	59163382	chr1	58830865	58831364	Mpp4|chr1:58830865-58831364	0.187952778598333	.	.
chr1	59162883	59163382	chr1	58856761	58857260	Mpp4|chr1:58856761-58857260	0.061195450292292	.	.
chr1	59162883	59163382	chr1	58909565	58910064	Mpp4|chr1:58909565-58910064	0.0769364114313676	.	.
chr1	59162883	59163382	chr1	58936737	58937236	Mpp4|chr1:58936737-58937236	0.237051619659862	.	.
chr1	59162883	59163382	chr1	58937261	58937760	Mpp4|chr1:58937261-58937760	0.215100762200437	.	.
chr1	59162883	59163382	chr1	58953049	58953548	Mpp4|chr1:58953049-58953548	0.120416452467514	.	.
chr1	59162883	59163382	chr1	59067948	59068447	Mpp4|chr1:59067948-59068447	0.0677226248537235	.	.
chr1	59162883	59163382	chr1	59172506	59173005	Mpp4|chr1:59172506-59173005	0.19836740803343	.	.
chr1	59237006	59237505	chr1	58989219	58989718	Als2|chr1:58989219-58989718	0.134253413977992	.	.
chr1	59237006	59237505	chr1	59215359	59215858	Als2|chr1:59215359-59215858	0.110009726690778	.	.
chr1	59237006	59237505	chr1	59247600	59248099	Als2|chr1:59247600-59248099	0.0862880497316263	.	.
chr1	59237895	59238394	chr1	58856761	58857260	Als2|chr1:58856761-58857260	0.0667993182111213	.	.
chr1	59237895	59238394	chr1	58897489	58897988	Als2|chr1:58897489-58897988	0.0605058857091926	.	.
chr1	59237895	59238394	chr1	59100963	59101462	Als2|chr1:59100963-59101462	0.0978591690047405	.	.
chr1	59762644	59763143	chr1	60010207	60010706	Bmpr2|chr1:60010207-60010706	0.080557280584999	.	.
chr1	59763159	59763658	chr1	59788955	59789454	Bmpr2|chr1:59788955-59789454	0.0893215755376125	.	.
chr1	59763159	59763658	chr1	59826439	59826938	Bmpr2|chr1:59826439-59826938	0.192037269523567	.	.
chr1	59763681	59764180	chr1	59788955	59789454	Bmpr2|chr1:59788955-59789454	0.114254530012996	.	.
chr1	59763681	59764180	chr1	60034986	60035485	Bmpr2|chr1:60034986-60035485	0.0820300486876688	.	.
chr1	59763681	59764180	chr1	60191659	60192158	Bmpr2|chr1:60191659-60192158	0.0876697484956817	.	.
chr1	59912662	59913161	chr1	59826439	59826938	Fam117b|chr1:59826439-59826938	0.157880706117716	.	.
chr1	59913211	59913710	chr1	59844797	59845296	Fam117b|chr1:59844797-59845296	0.143308513231608	.	.
chr1	59913211	59913710	chr1	59932030	59932529	Fam117b|chr1:59932030-59932529	0.0900890226152326	.	.
chr1	59913211	59913710	chr1	60034986	60035485	Fam117b|chr1:60034986-60035485	0.101788907450318	.	.
chr1	60042424	60042923	chr1	59885760	59886259	Ica1l|chr1:59885760-59886259	0.0776038237550261	.	.
chr1	60042424	60042923	chr1	59899192	59899691	Ica1l|chr1:59899192-59899691	0.0769334345155478	.	.
chr1	60042424	60042923	chr1	59987611	59988110	Ica1l|chr1:59987611-59988110	0.1010939141489	.	.
chr1	60042424	60042923	chr1	60010207	60010706	Ica1l|chr1:60010207-60010706	0.0873857632785744	.	.
chr1	60042424	60042923	chr1	60289786	60290285	Ica1l|chr1:60289786-60290285	0.121297343420451	.	.
chr1	60042935	60043434	chr1	59826439	59826938	Ica1l|chr1:59826439-59826938	0.096686838863844	.	.
chr1	60042935	60043434	chr1	59899192	59899691	Ica1l|chr1:59899192-59899691	0.150576794576153	.	.
chr1	60042935	60043434	chr1	60000360	60000859	Ica1l|chr1:60000360-60000859	0.0945777719352994	.	.
chr1	60042935	60043434	chr1	60010207	60010706	Ica1l|chr1:60010207-60010706	0.0986265142202067	.	.
chr1	60042935	60043434	chr1	60273371	60273870	Ica1l|chr1:60273371-60273870	0.0609488801288049	.	.
chr1	60042935	60043434	chr1	60469405	60469904	Ica1l|chr1:60469405-60469904	0.0876353565044676	.	.
chr1	60042935	60043434	chr1	60489858	60490357	Ica1l|chr1:60489858-60490357	0.1915631429182	.	.
chr1	60097393	60097892	chr1	59826439	59826938	Carf|chr1:59826439-59826938	0.0745443656146923	.	.
chr1	60097393	60097892	chr1	59844797	59845296	Carf|chr1:59844797-59845296	0.0641255515856176	.	.
chr1	60097393	60097892	chr1	59931487	59931986	Carf|chr1:59931487-59931986	0.0880848198919333	.	.
chr1	60097393	60097892	chr1	59932030	59932529	Carf|chr1:59932030-59932529	0.140280448576811	.	.
chr1	60097393	60097892	chr1	60000360	60000859	Carf|chr1:60000360-60000859	0.0767260061614643	.	.
chr1	60097393	60097892	chr1	60362356	60362855	Carf|chr1:60362356-60362855	0.0895889295610818	.	.
chr1	60097393	60097892	chr1	60435259	60435758	Carf|chr1:60435259-60435758	0.0636929812608155	.	.
chr1	60097980	60098479	chr1	59931487	59931986	Carf|chr1:59931487-59931986	0.0738929117292695	.	.
chr1	60097980	60098479	chr1	59931487	59931986	Wdr12|chr1:59931487-59931986	0.0738929117292695	.	.
chr1	60097980	60098479	chr1	60410443	60410942	Carf|chr1:60410443-60410942	0.135093191639604	.	.
chr1	60097980	60098479	chr1	60410443	60410942	Wdr12|chr1:60410443-60410942	0.135093191639604	.	.
chr1	60097980	60098479	chr1	60435259	60435758	Carf|chr1:60435259-60435758	0.126322126334342	.	.
chr1	60097980	60098479	chr1	60435259	60435758	Wdr12|chr1:60435259-60435758	0.126322126334342	.	.
chr1	60097980	60098479	chr1	60469405	60469904	Carf|chr1:60469405-60469904	0.0784644386953811	.	.
chr1	60097980	60098479	chr1	60469405	60469904	Wdr12|chr1:60469405-60469904	0.0784644386953811	.	.
chr1	60097980	60098479	chr1	60489858	60490357	Carf|chr1:60489858-60490357	0.163774596239978	.	.
chr1	60097980	60098479	chr1	60489858	60490357	Wdr12|chr1:60489858-60490357	0.163774596239978	.	.
chr1	60098487	60098986	chr1	60410443	60410942	Carf|chr1:60410443-60410942	0.11785286565568	.	.
chr1	60098487	60098986	chr1	60410443	60410942	Wdr12|chr1:60410443-60410942	0.11785286565568	.	.
chr1	60098487	60098986	chr1	60416718	60417217	Carf|chr1:60416718-60417217	0.139930493395009	.	.
chr1	60098487	60098986	chr1	60416718	60417217	Wdr12|chr1:60416718-60417217	0.139930493395009	.	.
chr1	60098487	60098986	chr1	60435259	60435758	Carf|chr1:60435259-60435758	0.0735175700582064	.	.
chr1	60098487	60098986	chr1	60435259	60435758	Wdr12|chr1:60435259-60435758	0.0735175700582064	.	.
chr1	60098487	60098986	chr1	60489858	60490357	Carf|chr1:60489858-60490357	0.178462369773938	.	.
chr1	60098487	60098986	chr1	60489858	60490357	Wdr12|chr1:60489858-60490357	0.178462369773938	.	.
chr1	60180257	60180756	chr1	59870076	59870575	Nbeal1|chr1:59870076-59870575	0.0633456016400501	.	.
chr1	60180257	60180756	chr1	60423858	60424357	Nbeal1|chr1:60423858-60424357	0.0769949206518622	.	.
chr1	60180257	60180756	chr1	60435259	60435758	Nbeal1|chr1:60435259-60435758	0.116439808687657	.	.
chr1	60180257	60180756	chr1	60469405	60469904	Nbeal1|chr1:60469405-60469904	0.0888433561988168	.	.
chr1	60180257	60180756	chr1	60489274	60489773	Nbeal1|chr1:60489274-60489773	0.121665552373062	.	.
chr1	60342754	60343253	chr1	60000360	60000859	Cyp20a1|chr1:60000360-60000859	0.0629251970482335	.	.
chr1	60342754	60343253	chr1	60017811	60018310	Cyp20a1|chr1:60017811-60018310	0.0766915652310285	.	.
chr1	60342754	60343253	chr1	60396111	60396610	Cyp20a1|chr1:60396111-60396610	0.0646518899355203	.	.
chr1	60342754	60343253	chr1	60488668	60489167	Cyp20a1|chr1:60488668-60489167	0.0777660128874364	.	.
chr1	60342754	60343253	chr1	60489274	60489773	Cyp20a1|chr1:60489274-60489773	0.0881633662235143	.	.
chr1	60343314	60343813	chr1	60273371	60273870	Cyp20a1|chr1:60273371-60273870	0.0935449154441627	.	.
chr1	60343314	60343813	chr1	60396111	60396610	Cyp20a1|chr1:60396111-60396610	0.129049459413496	.	.
chr1	60343314	60343813	chr1	60416718	60417217	Cyp20a1|chr1:60416718-60417217	0.0685789264201508	.	.
chr1	60343314	60343813	chr1	60423858	60424357	Cyp20a1|chr1:60423858-60424357	0.134103840901771	.	.
chr1	60343314	60343813	chr1	60435259	60435758	Cyp20a1|chr1:60435259-60435758	0.255597092663902	.	.
chr1	60409462	60409961	chr1	60423858	60424357	Abi2|chr1:60423858-60424357	0.0696050457112552	.	.
chr1	60409462	60409961	chr1	60489274	60489773	Abi2|chr1:60489274-60489773	0.103446140523487	.	.
chr1	60409462	60409961	chr1	60489858	60490357	Abi2|chr1:60489858-60490357	0.0953148544190421	.	.
chr1	65122893	65123392	chr1	65000817	65001316	D630023F18Rik|chr1:65000817-65001316	0.078117531990808	.	.
chr1	65122893	65123392	chr1	65280343	65280842	D630023F18Rik|chr1:65280343-65280842	0.180024501962858	.	.
chr1	65122893	65123392	chr1	65303366	65303865	D630023F18Rik|chr1:65303366-65303865	0.12825075022461	.	.
chr1	65122893	65123392	chr1	65335534	65336033	D630023F18Rik|chr1:65335534-65336033	0.0627710929995255	.	.
chr1	65122893	65123392	chr1	65392784	65393283	D630023F18Rik|chr1:65392784-65393283	0.0778859122723108	.	.
chr1	65122893	65123392	chr1	65393698	65394197	D630023F18Rik|chr1:65393698-65394197	0.0761281998850081	.	.
chr1	65186396	65186895	chr1	65179041	65179540	Idh1|chr1:65179041-65179540	0.140477021032904	.	.
chr1	65186396	65186895	chr1	65179041	65179540	Pikfyve|chr1:65179041-65179540	0.140477021032904	.	.
chr1	65186396	65186895	chr1	65333902	65334401	Idh1|chr1:65333902-65334401	0.162253620680614	.	.
chr1	65186396	65186895	chr1	65333902	65334401	Pikfyve|chr1:65333902-65334401	0.162253620680614	.	.
chr1	65186396	65186895	chr1	65452285	65452784	Idh1|chr1:65452285-65452784	0.0850211641575268	.	.
chr1	65186396	65186895	chr1	65452285	65452784	Pikfyve|chr1:65452285-65452784	0.0850211641575268	.	.
chr1	65281263	65281762	chr1	65280343	65280842	Pth2r|chr1:65280343-65280842	0.105763866004451	.	.
chr1	65281263	65281762	chr1	65303366	65303865	Pth2r|chr1:65303366-65303865	0.12411643078532	.	.
chr1	65281263	65281762	chr1	65354915	65355414	Pth2r|chr1:65354915-65355414	0.104810329176446	.	.
chr1	65281263	65281762	chr1	65635272	65635771	Pth2r|chr1:65635272-65635771	0.140779472729974	.	.
chr1	65282716	65283215	chr1	65060479	65060978	Pth2r|chr1:65060479-65060978	0.0959604349519035	.	.
chr1	65282716	65283215	chr1	65162227	65162726	Pth2r|chr1:65162227-65162726	0.139235742774654	.	.
chr1	65282716	65283215	chr1	65268509	65269008	Pth2r|chr1:65268509-65269008	0.0710490639095503	.	.
chr1	65282716	65283215	chr1	65333902	65334401	Pth2r|chr1:65333902-65334401	0.121512402957447	.	.
chr1	65282716	65283215	chr1	65347403	65347902	Pth2r|chr1:65347403-65347902	0.0610408149898435	.	.
chr1	65282716	65283215	chr1	65354915	65355414	Pth2r|chr1:65354915-65355414	0.143177800701078	.	.
chr1	65282716	65283215	chr1	65635272	65635771	Pth2r|chr1:65635272-65635771	0.244654465129855	.	.
chr1	65282716	65283215	chr1	65732025	65732524	Pth2r|chr1:65732025-65732524	0.144542137833093	.	.
chr1	66174880	66175379	chr1	66004304	66004803	Map2|chr1:66004304-66004803	0.14959904669464	.	.
chr1	66174880	66175379	chr1	66124330	66124829	Map2|chr1:66124330-66124829	0.166216872730274	.	.
chr1	66174880	66175379	chr1	66165064	66165563	Map2|chr1:66165064-66165563	0.0834335276692129	.	.
chr1	69687151	69687650	chr1	69591211	69591710	Ikzf2|chr1:69591211-69591710	0.114247348673542	.	.
chr1	69687151	69687650	chr1	69688924	69689423	Ikzf2|chr1:69688924-69689423	0.0683556982102045	.	.
chr1	69687151	69687650	chr1	69785070	69785569	Ikzf2|chr1:69785070-69785569	0.183841889482884	.	.
chr1	69687151	69687650	chr1	69799108	69799607	Ikzf2|chr1:69799108-69799607	0.104250932522898	.	.
chr1	69687151	69687650	chr1	69852487	69852986	Ikzf2|chr1:69852487-69852986	0.0638462343686752	.	.
chr1	70724978	70725477	chr1	70253455	70253954	Vwc2l|chr1:70253455-70253954	0.113698492465938	.	.
chr1	70724978	70725477	chr1	70273321	70273820	Vwc2l|chr1:70273321-70273820	0.103577149519776	.	.
chr1	70724978	70725477	chr1	70285463	70285962	Vwc2l|chr1:70285463-70285962	0.210942588136433	.	.
chr1	70724978	70725477	chr1	70318640	70319139	Vwc2l|chr1:70318640-70319139	0.174587017409291	.	.
chr1	70724978	70725477	chr1	70339456	70339955	Vwc2l|chr1:70339456-70339955	0.105551409157919	.	.
chr1	70724978	70725477	chr1	70367827	70368326	Vwc2l|chr1:70367827-70368326	0.310906293266642	.	.
chr1	70724978	70725477	chr1	70367827	70368326	Vwc2l|chr1:70367827-70368326	0.310906293266643	.	.
chr1	70724978	70725477	chr1	70368370	70368869	Vwc2l|chr1:70368370-70368869	0.201562405140789	.	.
chr1	70724978	70725477	chr1	70371685	70372184	Vwc2l|chr1:70371685-70372184	0.358224261324332	.	.
chr1	70724978	70725477	chr1	70385837	70386336	Vwc2l|chr1:70385837-70386336	0.31148121883347	.	.
chr1	70724978	70725477	chr1	70400025	70400524	Vwc2l|chr1:70400025-70400524	0.325321672871433	.	.
chr1	70724978	70725477	chr1	70407184	70407683	Vwc2l|chr1:70407184-70407683	0.117147270788672	.	.
chr1	70724978	70725477	chr1	70417952	70418451	Vwc2l|chr1:70417952-70418451	0.221044300425567	.	.
chr1	70724978	70725477	chr1	70422676	70423175	Vwc2l|chr1:70422676-70423175	0.298468877679602	.	.
chr1	70724978	70725477	chr1	70439897	70440396	Vwc2l|chr1:70439897-70440396	0.206722477448956	.	.
chr1	70724978	70725477	chr1	70440504	70441003	Vwc2l|chr1:70440504-70441003	0.347863400807959	.	.
chr1	70724978	70725477	chr1	70529714	70530213	Vwc2l|chr1:70529714-70530213	0.115778957857893	.	.
chr1	70724978	70725477	chr1	70638070	70638569	Vwc2l|chr1:70638070-70638569	0.293780055245894	.	.
chr1	70724978	70725477	chr1	70643700	70644199	Vwc2l|chr1:70643700-70644199	0.0608808376900568	.	.
chr1	70724978	70725477	chr1	70652581	70653080	Vwc2l|chr1:70652581-70653080	0.174383354310602	.	.
chr1	70724978	70725477	chr1	70700160	70700659	Vwc2l|chr1:70700160-70700659	0.251575784325879	.	.
chr1	70724978	70725477	chr1	70700714	70701213	Vwc2l|chr1:70700714-70701213	0.186565078638118	.	.
chr1	70725497	70725996	chr1	70253455	70253954	Vwc2l|chr1:70253455-70253954	0.144914367852599	.	.
chr1	70725497	70725996	chr1	70285463	70285962	Vwc2l|chr1:70285463-70285962	0.252975731474696	.	.
chr1	70725497	70725996	chr1	70318640	70319139	Vwc2l|chr1:70318640-70319139	0.248465174983216	.	.
chr1	70725497	70725996	chr1	70339456	70339955	Vwc2l|chr1:70339456-70339955	0.160271199665878	.	.
chr1	70725497	70725996	chr1	70367827	70368326	Vwc2l|chr1:70367827-70368326	0.374063942790011	.	.
chr1	70725497	70725996	chr1	70368370	70368869	Vwc2l|chr1:70368370-70368869	0.265370602799112	.	.
chr1	70725497	70725996	chr1	70371685	70372184	Vwc2l|chr1:70371685-70372184	0.300468244821504	.	.
chr1	70725497	70725996	chr1	70380051	70380550	Vwc2l|chr1:70380051-70380550	0.0611954182187406	.	.
chr1	70725497	70725996	chr1	70385837	70386336	Vwc2l|chr1:70385837-70386336	0.331443560716817	.	.
chr1	70725497	70725996	chr1	70400025	70400524	Vwc2l|chr1:70400025-70400524	0.342832985246829	.	.
chr1	70725497	70725996	chr1	70407184	70407683	Vwc2l|chr1:70407184-70407683	0.146901724470588	.	.
chr1	70725497	70725996	chr1	70417952	70418451	Vwc2l|chr1:70417952-70418451	0.339371270517409	.	.
chr1	70725497	70725996	chr1	70422676	70423175	Vwc2l|chr1:70422676-70423175	0.455393619599752	.	.
chr1	70725497	70725996	chr1	70439897	70440396	Vwc2l|chr1:70439897-70440396	0.220685010260431	.	.
chr1	70725497	70725996	chr1	70440504	70441003	Vwc2l|chr1:70440504-70441003	0.43862702458808	.	.
chr1	70725497	70725996	chr1	70529714	70530213	Vwc2l|chr1:70529714-70530213	0.10655734592162	.	.
chr1	70725497	70725996	chr1	70638070	70638569	Vwc2l|chr1:70638070-70638569	0.273838944329829	.	.
chr1	70725497	70725996	chr1	70643700	70644199	Vwc2l|chr1:70643700-70644199	0.0784873225184058	.	.
chr1	70725497	70725996	chr1	70652581	70653080	Vwc2l|chr1:70652581-70653080	0.179332315305428	.	.
chr1	70725497	70725996	chr1	70700160	70700659	Vwc2l|chr1:70700160-70700659	0.250898521574012	.	.
chr1	70725497	70725996	chr1	70700714	70701213	Vwc2l|chr1:70700714-70701213	0.223672340730757	.	.
chr1	74505730	74506229	chr1	74800566	74801065	Cnot9|chr1:74800566-74801065	0.0643088307157747	.	.
chr1	74505730	74506229	chr1	74816731	74817230	Cnot9|chr1:74816731-74817230	0.196686959396045	.	.
chr1	74505730	74506229	chr1	74817277	74817776	Cnot9|chr1:74817277-74817776	0.111982471558645	.	.
chr1	74505730	74506229	chr1	74858307	74858806	Cnot9|chr1:74858307-74858806	0.0661927869870643	.	.
chr1	74505730	74506229	chr1	74880737	74881236	Cnot9|chr1:74880737-74881236	0.0791090576004526	.	.
chr1	74505730	74506229	chr1	74926640	74927139	Cnot9|chr1:74926640-74927139	0.105747226956002	.	.
chr1	74505730	74506229	chr1	74948735	74949234	Cnot9|chr1:74948735-74949234	0.0892682651397317	.	.
chr1	74505730	74506229	chr1	74972105	74972604	Cnot9|chr1:74972105-74972604	0.107651361825094	.	.
chr1	74506443	74506942	chr1	74782750	74783249	Cnot9|chr1:74782750-74783249	0.0617120703758276	.	.
chr1	74506443	74506942	chr1	74782750	74783249	Cnot9|chr1:74782750-74783249	0.0617120703758277	.	.
chr1	74506443	74506942	chr1	74882110	74882609	Cnot9|chr1:74882110-74882609	0.103696911193363	.	.
chr1	74541923	74542422	chr1	74802933	74803432	Plcd4|chr1:74802933-74803432	0.112998816190439	.	.
chr1	74541923	74542422	chr1	74806444	74806943	Plcd4|chr1:74806444-74806943	0.107365854244257	.	.
chr1	74541923	74542422	chr1	74880737	74881236	Plcd4|chr1:74880737-74881236	0.121501618055293	.	.
chr1	74542596	74543095	chr1	74554328	74554827	Plcd4|chr1:74554328-74554827	0.0706929249822631	.	.
chr1	74542596	74543095	chr1	74753532	74754031	Plcd4|chr1:74753532-74754031	0.0977325430584395	.	.
chr1	74542596	74543095	chr1	74772969	74773468	Plcd4|chr1:74772969-74773468	0.0693022022799962	.	.
chr1	74542596	74543095	chr1	74808065	74808564	Plcd4|chr1:74808065-74808564	0.141910509506761	.	.
chr1	74542596	74543095	chr1	74829962	74830461	Plcd4|chr1:74829962-74830461	0.119491775158612	.	.
chr1	74542596	74543095	chr1	74848813	74849312	Plcd4|chr1:74848813-74849312	0.142695263883415	.	.
chr1	74542596	74543095	chr1	74858307	74858806	Plcd4|chr1:74858307-74858806	0.093917287346647	.	.
chr1	74587205	74587704	chr1	74554328	74554827	Bcs1l|chr1:74554328-74554827	0.215755104848977	.	.
chr1	74587205	74587704	chr1	74554328	74554827	Zfp142|chr1:74554328-74554827	0.215755104848977	.	.
chr1	74587205	74587704	chr1	74570093	74570592	Bcs1l|chr1:74570093-74570592	0.0769738057060527	.	.
chr1	74587205	74587704	chr1	74570093	74570592	Zfp142|chr1:74570093-74570592	0.0769738057060527	.	.
chr1	74587205	74587704	chr1	74772969	74773468	Bcs1l|chr1:74772969-74773468	0.064428141658846	.	.
chr1	74587205	74587704	chr1	74772969	74773468	Zfp142|chr1:74772969-74773468	0.064428141658846	.	.
chr1	74587205	74587704	chr1	74793218	74793717	Bcs1l|chr1:74793218-74793717	0.194318373079867	.	.
chr1	74587205	74587704	chr1	74793218	74793717	Zfp142|chr1:74793218-74793717	0.194318373079867	.	.
chr1	74587205	74587704	chr1	74794449	74794948	Bcs1l|chr1:74794449-74794948	0.132029428577925	.	.
chr1	74587205	74587704	chr1	74794449	74794948	Zfp142|chr1:74794449-74794948	0.132029428577925	.	.
chr1	74587205	74587704	chr1	74799965	74800464	Bcs1l|chr1:74799965-74800464	0.0853373030688923	.	.
chr1	74587205	74587704	chr1	74799965	74800464	Zfp142|chr1:74799965-74800464	0.0853373030688923	.	.
chr1	74587205	74587704	chr1	74806444	74806943	Bcs1l|chr1:74806444-74806943	0.0986348651089848	.	.
chr1	74587205	74587704	chr1	74806444	74806943	Zfp142|chr1:74806444-74806943	0.0986348651089848	.	.
chr1	74587205	74587704	chr1	74817277	74817776	Bcs1l|chr1:74817277-74817776	0.066452310582629	.	.
chr1	74587205	74587704	chr1	74817277	74817776	Zfp142|chr1:74817277-74817776	0.066452310582629	.	.
chr1	74587205	74587704	chr1	74833496	74833995	Bcs1l|chr1:74833496-74833995	0.0658697213993673	.	.
chr1	74587205	74587704	chr1	74833496	74833995	Zfp142|chr1:74833496-74833995	0.0658697213993673	.	.
chr1	74587205	74587704	chr1	74848813	74849312	Bcs1l|chr1:74848813-74849312	0.0713699326528741	.	.
chr1	74587205	74587704	chr1	74848813	74849312	Zfp142|chr1:74848813-74849312	0.0713699326528741	.	.
chr1	74587205	74587704	chr1	74858307	74858806	Bcs1l|chr1:74858307-74858806	0.0881300571515526	.	.
chr1	74587205	74587704	chr1	74858307	74858806	Zfp142|chr1:74858307-74858806	0.0881300571515526	.	.
chr1	74587205	74587704	chr1	74880737	74881236	Bcs1l|chr1:74880737-74881236	0.0672249502400516	.	.
chr1	74587205	74587704	chr1	74880737	74881236	Zfp142|chr1:74880737-74881236	0.0672249502400516	.	.
chr1	74587205	74587704	chr1	74926640	74927139	Bcs1l|chr1:74926640-74927139	0.175067160763823	.	.
chr1	74587205	74587704	chr1	74926640	74927139	Zfp142|chr1:74926640-74927139	0.175067160763823	.	.
chr1	74587205	74587704	chr1	74958193	74958692	Bcs1l|chr1:74958193-74958692	0.122591141341733	.	.
chr1	74587205	74587704	chr1	74958193	74958692	Zfp142|chr1:74958193-74958692	0.122591141341733	.	.
chr1	74587962	74588461	chr1	74759797	74760296	Bcs1l|chr1:74759797-74760296	0.19574281269573	.	.
chr1	74587962	74588461	chr1	74759797	74760296	Zfp142|chr1:74759797-74760296	0.19574281269573	.	.
chr1	74587962	74588461	chr1	74816731	74817230	Bcs1l|chr1:74816731-74817230	0.236782086173478	.	.
chr1	74587962	74588461	chr1	74816731	74817230	Zfp142|chr1:74816731-74817230	0.236782086173478	.	.
chr1	74587962	74588461	chr1	74824729	74825228	Bcs1l|chr1:74824729-74825228	0.19796626949673	.	.
chr1	74587962	74588461	chr1	74824729	74825228	Zfp142|chr1:74824729-74825228	0.19796626949673	.	.
chr1	74587962	74588461	chr1	74858307	74858806	Bcs1l|chr1:74858307-74858806	0.152081078777373	.	.
chr1	74587962	74588461	chr1	74858307	74858806	Zfp142|chr1:74858307-74858806	0.152081078777373	.	.
chr1	74587962	74588461	chr1	74882110	74882609	Bcs1l|chr1:74882110-74882609	0.169133894828203	.	.
chr1	74587962	74588461	chr1	74882110	74882609	Zfp142|chr1:74882110-74882609	0.169133894828203	.	.
chr1	74587962	74588461	chr1	74894978	74895477	Bcs1l|chr1:74894978-74895477	0.065062716265346	.	.
chr1	74587962	74588461	chr1	74894978	74895477	Zfp142|chr1:74894978-74895477	0.065062716265346	.	.
chr1	74587962	74588461	chr1	74958193	74958692	Bcs1l|chr1:74958193-74958692	0.0946546399334598	.	.
chr1	74587962	74588461	chr1	74958193	74958692	Zfp142|chr1:74958193-74958692	0.0946546399334598	.	.
chr1	74587962	74588461	chr1	74972105	74972604	Bcs1l|chr1:74972105-74972604	0.0729633362013953	.	.
chr1	74587962	74588461	chr1	74972105	74972604	Zfp142|chr1:74972105-74972604	0.0729633362013953	.	.
chr1	74601175	74601674	chr1	74759797	74760296	Rnf25|chr1:74759797-74760296	0.0888108006547272	.	.
chr1	74601175	74601674	chr1	74759797	74760296	Stk36|chr1:74759797-74760296	0.0888108006547272	.	.
chr1	74601175	74601674	chr1	74780652	74781151	Rnf25|chr1:74780652-74781151	0.0932752042309572	.	.
chr1	74601175	74601674	chr1	74780652	74781151	Stk36|chr1:74780652-74781151	0.0932752042309572	.	.
chr1	74601175	74601674	chr1	74781981	74782480	Rnf25|chr1:74781981-74782480	0.08336106369992	.	.
chr1	74601175	74601674	chr1	74781981	74782480	Stk36|chr1:74781981-74782480	0.08336106369992	.	.
chr1	74601175	74601674	chr1	74787775	74788274	Rnf25|chr1:74787775-74788274	0.0753690708875323	.	.
chr1	74601175	74601674	chr1	74787775	74788274	Stk36|chr1:74787775-74788274	0.0753690708875323	.	.
chr1	74601175	74601674	chr1	74800566	74801065	Rnf25|chr1:74800566-74801065	0.0739786616265489	.	.
chr1	74601175	74601674	chr1	74800566	74801065	Stk36|chr1:74800566-74801065	0.0739786616265489	.	.
chr1	74601175	74601674	chr1	74802933	74803432	Rnf25|chr1:74802933-74803432	0.0905796084727642	.	.
chr1	74601175	74601674	chr1	74802933	74803432	Stk36|chr1:74802933-74803432	0.0905796084727642	.	.
chr1	74601175	74601674	chr1	74816731	74817230	Rnf25|chr1:74816731-74817230	0.186705558712476	.	.
chr1	74601175	74601674	chr1	74816731	74817230	Stk36|chr1:74816731-74817230	0.186705558712476	.	.
chr1	74601175	74601674	chr1	74829962	74830461	Rnf25|chr1:74829962-74830461	0.100091588168493	.	.
chr1	74601175	74601674	chr1	74829962	74830461	Stk36|chr1:74829962-74830461	0.100091588168493	.	.
chr1	74601175	74601674	chr1	74833496	74833995	Rnf25|chr1:74833496-74833995	0.0816364471456892	.	.
chr1	74601175	74601674	chr1	74833496	74833995	Stk36|chr1:74833496-74833995	0.0816364471456892	.	.
chr1	74601175	74601674	chr1	74843117	74843616	Rnf25|chr1:74843117-74843616	0.0983565088322262	.	.
chr1	74601175	74601674	chr1	74843117	74843616	Stk36|chr1:74843117-74843616	0.0983565088322262	.	.
chr1	74601175	74601674	chr1	74872216	74872715	Rnf25|chr1:74872216-74872715	0.0621006564429532	.	.
chr1	74601175	74601674	chr1	74872216	74872715	Stk36|chr1:74872216-74872715	0.0621006564429532	.	.
chr1	74601175	74601674	chr1	74926640	74927139	Rnf25|chr1:74926640-74927139	0.0870722647472603	.	.
chr1	74601175	74601674	chr1	74926640	74927139	Stk36|chr1:74926640-74927139	0.0870722647472603	.	.
chr1	74601175	74601674	chr1	74972105	74972604	Rnf25|chr1:74972105-74972604	0.119308786074006	.	.
chr1	74601175	74601674	chr1	74972105	74972604	Stk36|chr1:74972105-74972604	0.119308786074006	.	.
chr1	74661495	74661994	chr1	74759797	74760296	Ttll4|chr1:74759797-74760296	0.0651491162108939	.	.
chr1	74661495	74661994	chr1	74781981	74782480	Ttll4|chr1:74781981-74782480	0.0655431322192281	.	.
chr1	74661495	74661994	chr1	74787775	74788274	Ttll4|chr1:74787775-74788274	0.199057968850438	.	.
chr1	74661495	74661994	chr1	74833496	74833995	Ttll4|chr1:74833496-74833995	0.0929768527915935	.	.
chr1	74661495	74661994	chr1	74858307	74858806	Ttll4|chr1:74858307-74858806	0.060550647420279	.	.
chr1	74661495	74661994	chr1	74958193	74958692	Ttll4|chr1:74958193-74958692	0.131363771790553	.	.
chr1	74661495	74661994	chr1	74972105	74972604	Ttll4|chr1:74972105-74972604	0.0857766290253761	.	.
chr1	74748718	74749217	chr1	74793218	74793717	Prkag3|chr1:74793218-74793717	0.0695980939073019	.	.
chr1	74748718	74749217	chr1	74799965	74800464	Prkag3|chr1:74799965-74800464	0.108268724010741	.	.
chr1	74748718	74749217	chr1	74802933	74803432	Prkag3|chr1:74802933-74803432	0.127111460847433	.	.
chr1	74748718	74749217	chr1	74872216	74872715	Prkag3|chr1:74872216-74872715	0.0739110053110744	.	.
chr1	74749271	74749770	chr1	74554328	74554827	Prkag3|chr1:74554328-74554827	0.295997075438963	.	.
chr1	74749271	74749770	chr1	74782750	74783249	Prkag3|chr1:74782750-74783249	0.202451658853249	.	.
chr1	74749271	74749770	chr1	74793218	74793717	Prkag3|chr1:74793218-74793717	0.237835778498251	.	.
chr1	74749271	74749770	chr1	74794449	74794948	Prkag3|chr1:74794449-74794948	0.120117383007742	.	.
chr1	74749271	74749770	chr1	74799965	74800464	Prkag3|chr1:74799965-74800464	0.0951992307202025	.	.
chr1	74749271	74749770	chr1	74829962	74830461	Prkag3|chr1:74829962-74830461	0.0810562050876631	.	.
chr1	74749271	74749770	chr1	74833496	74833995	Prkag3|chr1:74833496-74833995	0.0675466026641894	.	.
chr1	74749271	74749770	chr1	74894978	74895477	Prkag3|chr1:74894978-74895477	0.0641464296830254	.	.
chr1	74749271	74749770	chr1	74926640	74927139	Prkag3|chr1:74926640-74927139	0.13595249396358	.	.
chr1	74749271	74749770	chr1	74958193	74958692	Prkag3|chr1:74958193-74958692	0.0681393929549115	.	.
chr1	74771522	74772021	chr1	74782750	74783249	Wnt6|chr1:74782750-74783249	0.0772093079050779	.	.
chr1	74771522	74772021	chr1	74817277	74817776	Wnt6|chr1:74817277-74817776	0.186952338948117	.	.
chr1	74771522	74772021	chr1	74829962	74830461	Wnt6|chr1:74829962-74830461	0.0819934014890797	.	.
chr1	74771522	74772021	chr1	74958193	74958692	Wnt6|chr1:74958193-74958692	0.0762838939820942	.	.
chr1	74791332	74791831	chr1	74554328	74554827	Wnt10a|chr1:74554328-74554827	0.0826418557784134	.	.
chr1	74791332	74791831	chr1	74782750	74783249	Wnt10a|chr1:74782750-74783249	0.141479039659859	.	.
chr1	74791332	74791831	chr1	74793218	74793717	Wnt10a|chr1:74793218-74793717	0.131998149095601	.	.
chr1	74791332	74791831	chr1	74794449	74794948	Wnt10a|chr1:74794449-74794948	0.0641963711045523	.	.
chr1	74791332	74791831	chr1	74817277	74817776	Wnt10a|chr1:74817277-74817776	0.0974454137283344	.	.
chr1	74791332	74791831	chr1	74829962	74830461	Wnt10a|chr1:74829962-74830461	0.169590213756129	.	.
chr1	74791332	74791831	chr1	74926640	74927139	Wnt10a|chr1:74926640-74927139	0.116471856207342	.	.
chr1	74791332	74791831	chr1	74958193	74958692	Wnt10a|chr1:74958193-74958692	0.0647051853761818	.	.
chr1	74791332	74791831	chr1	75033933	75034432	Wnt10a|chr1:75033933-75034432	0.06674257955835	.	.
chr1	74791332	74791831	chr1	75040368	75040867	Wnt10a|chr1:75040368-75040867	0.0705494731403294	.	.
chr1	74791332	74791831	chr1	75048258	75048757	Wnt10a|chr1:75048258-75048757	0.0621289224839911	.	.
chr1	74791332	74791831	chr1	75048784	75049283	Wnt10a|chr1:75048784-75049283	0.120936313624434	.	.
chr1	74791332	74791831	chr1	75234571	75235070	Wnt10a|chr1:75234571-75235070	0.0757464258841552	.	.
chr1	74792003	74792502	chr1	74554328	74554827	Wnt10a|chr1:74554328-74554827	0.229039438314239	.	.
chr1	74792003	74792502	chr1	74782750	74783249	Wnt10a|chr1:74782750-74783249	0.0721101259572375	.	.
chr1	74792003	74792502	chr1	74793218	74793717	Wnt10a|chr1:74793218-74793717	0.148060311474213	.	.
chr1	74792003	74792502	chr1	74794449	74794948	Wnt10a|chr1:74794449-74794948	0.11568115084054	.	.
chr1	74792003	74792502	chr1	74799965	74800464	Wnt10a|chr1:74799965-74800464	0.0809695072290335	.	.
chr1	74792003	74792502	chr1	74829962	74830461	Wnt10a|chr1:74829962-74830461	0.0612359116370418	.	.
chr1	74792003	74792502	chr1	74833496	74833995	Wnt10a|chr1:74833496-74833995	0.0983240824775349	.	.
chr1	74792003	74792502	chr1	74872216	74872715	Wnt10a|chr1:74872216-74872715	0.0868636730020495	.	.
chr1	74792003	74792502	chr1	74894978	74895477	Wnt10a|chr1:74894978-74895477	0.126626552862514	.	.
chr1	74792003	74792502	chr1	74926640	74927139	Wnt10a|chr1:74926640-74927139	0.0737342172104994	.	.
chr1	74792003	74792502	chr1	74958193	74958692	Wnt10a|chr1:74958193-74958692	0.067601007529695	.	.
chr1	74792003	74792502	chr1	75024618	75025117	Wnt10a|chr1:75024618-75025117	0.165216943174612	.	.
chr1	74792003	74792502	chr1	75033933	75034432	Wnt10a|chr1:75033933-75034432	0.085431257339668	.	.
chr1	74792003	74792502	chr1	75040368	75040867	Wnt10a|chr1:75040368-75040867	0.0677686476495812	.	.
chr1	74792003	74792502	chr1	75048258	75048757	Wnt10a|chr1:75048258-75048757	0.0633969508405884	.	.
chr1	74792003	74792502	chr1	75128586	75129085	Wnt10a|chr1:75128586-75129085	0.159056682928626	.	.
chr1	74792003	74792502	chr1	75218312	75218811	Wnt10a|chr1:75218312-75218811	0.079779952384069	.	.
chr1	74792003	74792502	chr1	75244044	75244543	Wnt10a|chr1:75244044-75244543	0.109861806537794	.	.
chr1	74850152	74850651	chr1	74554328	74554827	Gm16582|chr1:74554328-74554827	0.111822498454109	.	.
chr1	74850152	74850651	chr1	74780652	74781151	Gm16582|chr1:74780652-74781151	0.23049529958153	.	.
chr1	74850152	74850651	chr1	74808065	74808564	Gm16582|chr1:74808065-74808564	0.119575058588299	.	.
chr1	74850152	74850651	chr1	74829962	74830461	Gm16582|chr1:74829962-74830461	0.249498729057416	.	.
chr1	74850152	74850651	chr1	74833496	74833995	Gm16582|chr1:74833496-74833995	0.119602974941267	.	.
chr1	74850152	74850651	chr1	74848813	74849312	Gm16582|chr1:74848813-74849312	0.0806035061123849	.	.
chr1	74850152	74850651	chr1	74858307	74858806	Gm16582|chr1:74858307-74858806	0.0819775630909509	.	.
chr1	74850152	74850651	chr1	74880737	74881236	Gm16582|chr1:74880737-74881236	0.107194095633159	.	.
chr1	74850152	74850651	chr1	74894978	74895477	Gm16582|chr1:74894978-74895477	0.0802101260333723	.	.
chr1	74850152	74850651	chr1	74894978	74895477	Gm16582|chr1:74894978-74895477	0.0802101260333724	.	.
chr1	74850152	74850651	chr1	74926640	74927139	Gm16582|chr1:74926640-74927139	0.0649628944523894	.	.
chr1	74850152	74850651	chr1	74958193	74958692	Gm16582|chr1:74958193-74958692	0.0978142820047633	.	.
chr1	74850152	74850651	chr1	74972105	74972604	Gm16582|chr1:74972105-74972604	0.27419019773271	.	.
chr1	74850152	74850651	chr1	75016818	75017317	Gm16582|chr1:75016818-75017317	0.131475281805751	.	.
chr1	74850152	74850651	chr1	75024618	75025117	Gm16582|chr1:75024618-75025117	0.0818392298166243	.	.
chr1	74850152	74850651	chr1	75033933	75034432	Gm16582|chr1:75033933-75034432	0.10108606684931	.	.
chr1	74850152	74850651	chr1	75040368	75040867	Gm16582|chr1:75040368-75040867	0.114300891226595	.	.
chr1	74850152	74850651	chr1	75239896	75240395	Gm16582|chr1:75239896-75240395	0.168020402118686	.	.
chr1	74850152	74850651	chr1	75244044	75244543	Gm16582|chr1:75244044-75244543	0.0900962444774874	.	.
chr1	74850152	74850651	chr1	75244823	75245322	Gm16582|chr1:75244823-75245322	0.170875681311895	.	.
chr1	74854708	74855207	chr1	74759797	74760296	Cdk5r2|chr1:74759797-74760296	0.126070526931032	.	.
chr1	74854708	74855207	chr1	74787775	74788274	Cdk5r2|chr1:74787775-74788274	0.0618953811103068	.	.
chr1	74854708	74855207	chr1	74794449	74794948	Cdk5r2|chr1:74794449-74794948	0.0822800391843136	.	.
chr1	74854708	74855207	chr1	74816731	74817230	Cdk5r2|chr1:74816731-74817230	0.209609684050268	.	.
chr1	74854708	74855207	chr1	74880737	74881236	Cdk5r2|chr1:74880737-74881236	0.127060510699865	.	.
chr1	74854708	74855207	chr1	74882110	74882609	Cdk5r2|chr1:74882110-74882609	0.129408562992642	.	.
chr1	74854708	74855207	chr1	74926640	74927139	Cdk5r2|chr1:74926640-74927139	0.130472154361944	.	.
chr1	74854708	74855207	chr1	74958193	74958692	Cdk5r2|chr1:74958193-74958692	0.102009427116605	.	.
chr1	74854708	74855207	chr1	74972105	74972604	Cdk5r2|chr1:74972105-74972604	0.145077827397684	.	.
chr1	74854708	74855207	chr1	75040368	75040867	Cdk5r2|chr1:75040368-75040867	0.0624912737446376	.	.
chr1	74854708	74855207	chr1	75052015	75052514	Cdk5r2|chr1:75052015-75052514	0.0738580017227647	.	.
chr1	74854708	74855207	chr1	75234571	75235070	Cdk5r2|chr1:75234571-75235070	0.0738637035193026	.	.
chr1	74854708	74855207	chr1	75239896	75240395	Cdk5r2|chr1:75239896-75240395	0.0728230613577387	.	.
chr1	74854708	74855207	chr1	75244044	75244543	Cdk5r2|chr1:75244044-75244543	0.0952859619545653	.	.
chr1	74854708	74855207	chr1	75244823	75245322	Cdk5r2|chr1:75244823-75245322	0.107648060722418	.	.
chr1	74892867	74893366	chr1	74554328	74554827	Cryba2|chr1:74554328-74554827	0.212309646261004	.	.
chr1	74892867	74893366	chr1	74570093	74570592	Cryba2|chr1:74570093-74570592	0.159950676150728	.	.
chr1	74892867	74893366	chr1	74763029	74763528	Cryba2|chr1:74763029-74763528	0.148963762946924	.	.
chr1	74892867	74893366	chr1	74782750	74783249	Cryba2|chr1:74782750-74783249	0.153593435094789	.	.
chr1	74892867	74893366	chr1	74793218	74793717	Cryba2|chr1:74793218-74793717	0.0762726493853002	.	.
chr1	74892867	74893366	chr1	74794449	74794948	Cryba2|chr1:74794449-74794948	0.156669846594165	.	.
chr1	74892867	74893366	chr1	74799965	74800464	Cryba2|chr1:74799965-74800464	0.13757254890065	.	.
chr1	74892867	74893366	chr1	74806444	74806943	Cryba2|chr1:74806444-74806943	0.11511570512017	.	.
chr1	74892867	74893366	chr1	74833496	74833995	Cryba2|chr1:74833496-74833995	0.104076133532249	.	.
chr1	74892867	74893366	chr1	74894978	74895477	Cryba2|chr1:74894978-74895477	0.151761841457972	.	.
chr1	74892867	74893366	chr1	74926640	74927139	Cryba2|chr1:74926640-74927139	0.096483447729409	.	.
chr1	74892867	74893366	chr1	74958193	74958692	Cryba2|chr1:74958193-74958692	0.100992276608722	.	.
chr1	74892867	74893366	chr1	75024618	75025117	Cryba2|chr1:75024618-75025117	0.234214436961435	.	.
chr1	74892867	74893366	chr1	75033933	75034432	Cryba2|chr1:75033933-75034432	0.184453329219357	.	.
chr1	74892867	74893366	chr1	75040368	75040867	Cryba2|chr1:75040368-75040867	0.161996076104799	.	.
chr1	74892867	74893366	chr1	75128586	75129085	Cryba2|chr1:75128586-75129085	0.254559341190985	.	.
chr1	74892867	74893366	chr1	75218312	75218811	Cryba2|chr1:75218312-75218811	0.0879838804785187	.	.
chr1	74892867	74893366	chr1	75239896	75240395	Cryba2|chr1:75239896-75240395	0.0935070112814832	.	.
chr1	74892867	74893366	chr1	75244044	75244543	Cryba2|chr1:75244044-75244543	0.12831552576117	.	.
chr1	74893408	74893907	chr1	74554328	74554827	Cryba2|chr1:74554328-74554827	0.117190389204105	.	.
chr1	74893408	74893907	chr1	74782750	74783249	Cryba2|chr1:74782750-74783249	0.0889695263563668	.	.
chr1	74893408	74893907	chr1	74794449	74794948	Cryba2|chr1:74794449-74794948	0.065005827316062	.	.
chr1	74893408	74893907	chr1	74799965	74800464	Cryba2|chr1:74799965-74800464	0.0967195771884281	.	.
chr1	74893408	74893907	chr1	74806444	74806943	Cryba2|chr1:74806444-74806943	0.0735462419258728	.	.
chr1	74893408	74893907	chr1	74806952	74807451	Cryba2|chr1:74806952-74807451	0.121785368545652	.	.
chr1	74893408	74893907	chr1	74833496	74833995	Cryba2|chr1:74833496-74833995	0.091752845636187	.	.
chr1	74893408	74893907	chr1	74880737	74881236	Cryba2|chr1:74880737-74881236	0.0611689718006805	.	.
chr1	74893408	74893907	chr1	74894978	74895477	Cryba2|chr1:74894978-74895477	0.0939893674060499	.	.
chr1	74893408	74893907	chr1	74958193	74958692	Cryba2|chr1:74958193-74958692	0.105425280299441	.	.
chr1	74893408	74893907	chr1	75024618	75025117	Cryba2|chr1:75024618-75025117	0.081973999655473	.	.
chr1	74893408	74893907	chr1	75033933	75034432	Cryba2|chr1:75033933-75034432	0.0756990830987076	.	.
chr1	74893408	74893907	chr1	75040368	75040867	Cryba2|chr1:75040368-75040867	0.130646201841636	.	.
chr1	74893408	74893907	chr1	75128586	75129085	Cryba2|chr1:75128586-75129085	0.100911504593887	.	.
chr1	74893408	74893907	chr1	75141393	75141892	Cryba2|chr1:75141393-75141892	0.118117597618127	.	.
chr1	74935357	74935856	chr1	74858307	74858806	Cfap65|chr1:74858307-74858806	0.0904572496993366	.	.
chr1	74935357	74935856	chr1	75052015	75052514	Cfap65|chr1:75052015-75052514	0.0704983122416185	.	.
chr1	74935357	74935856	chr1	75234571	75235070	Cfap65|chr1:75234571-75235070	0.10500791032178	.	.
chr1	74951523	74952022	chr1	74554328	74554827	Ihh|chr1:74554328-74554827	0.0689172048900136	.	.
chr1	74951523	74952022	chr1	74753532	74754031	Ihh|chr1:74753532-74754031	0.0680830170505838	.	.
chr1	74951523	74952022	chr1	74780652	74781151	Ihh|chr1:74780652-74781151	0.136113428354492	.	.
chr1	74951523	74952022	chr1	74808065	74808564	Ihh|chr1:74808065-74808564	0.228454834914682	.	.
chr1	74951523	74952022	chr1	74829962	74830461	Ihh|chr1:74829962-74830461	0.209924728478096	.	.
chr1	74951523	74952022	chr1	74833496	74833995	Ihh|chr1:74833496-74833995	0.0727878118468752	.	.
chr1	74951523	74952022	chr1	74882110	74882609	Ihh|chr1:74882110-74882609	0.114780247220082	.	.
chr1	74951523	74952022	chr1	74926640	74927139	Ihh|chr1:74926640-74927139	0.0745390738460791	.	.
chr1	74951523	74952022	chr1	75128586	75129085	Ihh|chr1:75128586-75129085	0.0687460920867658	.	.
chr1	74951523	74952022	chr1	75234571	75235070	Ihh|chr1:75234571-75235070	0.0695402895755885	.	.
chr1	74951523	74952022	chr1	75244044	75244543	Ihh|chr1:75244044-75244543	0.151639414974513	.	.
chr1	74951523	74952022	chr1	75244823	75245322	Ihh|chr1:75244823-75245322	0.124389303607477	.	.
chr1	75124760	75125259	chr1	74759797	74760296	Nhej1|chr1:74759797-74760296	0.0946992020129804	.	.
chr1	75124760	75125259	chr1	74781981	74782480	Nhej1|chr1:74781981-74782480	0.0734558249746904	.	.
chr1	75124760	75125259	chr1	74787775	74788274	Nhej1|chr1:74787775-74788274	0.0856530426063674	.	.
chr1	75124760	75125259	chr1	74800566	74801065	Nhej1|chr1:74800566-74801065	0.171451445366893	.	.
chr1	75124760	75125259	chr1	74802933	74803432	Nhej1|chr1:74802933-74803432	0.129042867861505	.	.
chr1	75124760	75125259	chr1	74858307	74858806	Nhej1|chr1:74858307-74858806	0.0934630392222391	.	.
chr1	75124760	75125259	chr1	74958193	74958692	Nhej1|chr1:74958193-74958692	0.0950462584659065	.	.
chr1	75124760	75125259	chr1	74972105	74972604	Nhej1|chr1:74972105-74972604	0.165775311603642	.	.
chr1	75124760	75125259	chr1	75016818	75017317	Nhej1|chr1:75016818-75017317	0.0811380775762321	.	.
chr1	75124760	75125259	chr1	75234571	75235070	Nhej1|chr1:75234571-75235070	0.124828512940552	.	.
chr1	75124760	75125259	chr1	75244823	75245322	Nhej1|chr1:75244823-75245322	0.125577708120188	.	.
chr1	75142499	75142998	chr1	74780652	74781151	Cnppd1|chr1:74780652-74781151	0.103258934371707	.	.
chr1	75142499	75142998	chr1	74780652	74781151	Retreg2|chr1:74780652-74781151	0.103258934371707	.	.
chr1	75142499	75142998	chr1	74816731	74817230	Cnppd1|chr1:74816731-74817230	0.177803976766653	.	.
chr1	75142499	75142998	chr1	74816731	74817230	Retreg2|chr1:74816731-74817230	0.177803976766653	.	.
chr1	75142499	75142998	chr1	74817277	74817776	Cnppd1|chr1:74817277-74817776	0.12446125676105	.	.
chr1	75142499	75142998	chr1	74817277	74817776	Retreg2|chr1:74817277-74817776	0.12446125676105	.	.
chr1	75142499	75142998	chr1	74824729	74825228	Cnppd1|chr1:74824729-74825228	0.105950127338359	.	.
chr1	75142499	75142998	chr1	74824729	74825228	Retreg2|chr1:74824729-74825228	0.105950127338359	.	.
chr1	75142499	75142998	chr1	74829962	74830461	Cnppd1|chr1:74829962-74830461	0.0946926045410853	.	.
chr1	75142499	75142998	chr1	74829962	74830461	Retreg2|chr1:74829962-74830461	0.0946926045410853	.	.
chr1	75142499	75142998	chr1	74848813	74849312	Cnppd1|chr1:74848813-74849312	0.116769668525613	.	.
chr1	75142499	75142998	chr1	74848813	74849312	Cnppd1|chr1:74848813-74849312	0.116769668525614	.	.
chr1	75142499	75142998	chr1	74848813	74849312	Retreg2|chr1:74848813-74849312	0.116769668525613	.	.
chr1	75142499	75142998	chr1	74848813	74849312	Retreg2|chr1:74848813-74849312	0.116769668525614	.	.
chr1	75142499	75142998	chr1	74880737	74881236	Cnppd1|chr1:74880737-74881236	0.0880490051732615	.	.
chr1	75142499	75142998	chr1	74880737	74881236	Retreg2|chr1:74880737-74881236	0.0880490051732615	.	.
chr1	75142499	75142998	chr1	74882110	74882609	Cnppd1|chr1:74882110-74882609	0.0924107486377948	.	.
chr1	75142499	75142998	chr1	74882110	74882609	Retreg2|chr1:74882110-74882609	0.0924107486377948	.	.
chr1	75142499	75142998	chr1	74948735	74949234	Cnppd1|chr1:74948735-74949234	0.0661498056133648	.	.
chr1	75142499	75142998	chr1	74948735	74949234	Retreg2|chr1:74948735-74949234	0.0661498056133648	.	.
chr1	75142499	75142998	chr1	74972105	74972604	Cnppd1|chr1:74972105-74972604	0.107251265499292	.	.
chr1	75142499	75142998	chr1	74972105	74972604	Retreg2|chr1:74972105-74972604	0.107251265499292	.	.
chr1	75168424	75168923	chr1	74787775	74788274	Zfand2b|chr1:74787775-74788274	0.107618042332936	.	.
chr1	75168424	75168923	chr1	74802933	74803432	Zfand2b|chr1:74802933-74803432	0.0826487593534729	.	.
chr1	75168424	75168923	chr1	74802933	74803432	Zfand2b|chr1:74802933-74803432	0.082648759353473	.	.
chr1	75168424	75168923	chr1	74816731	74817230	Zfand2b|chr1:74816731-74817230	0.232512531074616	.	.
chr1	75168424	75168923	chr1	74817277	74817776	Zfand2b|chr1:74817277-74817776	0.0981021707200691	.	.
chr1	75168424	75168923	chr1	74858307	74858806	Zfand2b|chr1:74858307-74858806	0.0749494408350138	.	.
chr1	75168424	75168923	chr1	74882110	74882609	Zfand2b|chr1:74882110-74882609	0.149347300520068	.	.
chr1	75168424	75168923	chr1	74894978	74895477	Zfand2b|chr1:74894978-74895477	0.0903756749568468	.	.
chr1	75168424	75168923	chr1	74948735	74949234	Zfand2b|chr1:74948735-74949234	0.0724977582461708	.	.
chr1	75168424	75168923	chr1	74958193	74958692	Zfand2b|chr1:74958193-74958692	0.0803591566862032	.	.
chr1	75168424	75168923	chr1	74972105	74972604	Zfand2b|chr1:74972105-74972604	0.0826537292755767	.	.
chr1	75168424	75168923	chr1	75141393	75141892	Zfand2b|chr1:75141393-75141892	0.0922193410073002	.	.
chr1	75168424	75168923	chr1	75234571	75235070	Zfand2b|chr1:75234571-75235070	0.0706593699702759	.	.
chr1	75168424	75168923	chr1	75239896	75240395	Zfand2b|chr1:75239896-75240395	0.137240335548115	.	.
chr1	75169048	75169547	chr1	74772969	74773468	Zfand2b|chr1:74772969-74773468	0.0740810785743808	.	.
chr1	75169048	75169547	chr1	74781981	74782480	Zfand2b|chr1:74781981-74782480	0.0816164299342701	.	.
chr1	75169048	75169547	chr1	74787775	74788274	Zfand2b|chr1:74787775-74788274	0.300874726870854	.	.
chr1	75169048	75169547	chr1	74793218	74793717	Zfand2b|chr1:74793218-74793717	0.082177835208981	.	.
chr1	75169048	75169547	chr1	74808065	74808564	Zfand2b|chr1:74808065-74808564	0.0612429176813087	.	.
chr1	75169048	75169547	chr1	74843117	74843616	Zfand2b|chr1:74843117-74843616	0.176717157510712	.	.
chr1	75169048	75169547	chr1	74894978	74895477	Zfand2b|chr1:74894978-74895477	0.0615053224254261	.	.
chr1	75169048	75169547	chr1	74958193	74958692	Zfand2b|chr1:74958193-74958692	0.101817099710318	.	.
chr1	75169048	75169547	chr1	75218312	75218811	Zfand2b|chr1:75218312-75218811	0.0953925959942768	.	.
chr1	75180079	75180578	chr1	74787775	74788274	Abcb6|chr1:74787775-74788274	0.0661116896192766	.	.
chr1	75180079	75180578	chr1	74793218	74793717	Abcb6|chr1:74793218-74793717	0.0836025627851766	.	.
chr1	75180079	75180578	chr1	74802933	74803432	Abcb6|chr1:74802933-74803432	0.113718574192213	.	.
chr1	75180079	75180578	chr1	74816731	74817230	Abcb6|chr1:74816731-74817230	0.0715094002859975	.	.
chr1	75180079	75180578	chr1	74829962	74830461	Abcb6|chr1:74829962-74830461	0.0720520740923605	.	.
chr1	75180079	75180578	chr1	74926640	74927139	Abcb6|chr1:74926640-74927139	0.0738413761649404	.	.
chr1	75180079	75180578	chr1	74926640	74927139	Abcb6|chr1:74926640-74927139	0.0738413761649405	.	.
chr1	75180079	75180578	chr1	75033933	75034432	Abcb6|chr1:75033933-75034432	0.0649597750943268	.	.
chr1	75191753	75192252	chr1	74759797	74760296	Ankzf1|chr1:74759797-74760296	0.143263686281578	.	.
chr1	75191753	75192252	chr1	74759797	74760296	Atg9a|chr1:74759797-74760296	0.143263686281578	.	.
chr1	75191753	75192252	chr1	74794449	74794948	Ankzf1|chr1:74794449-74794948	0.150541019381251	.	.
chr1	75191753	75192252	chr1	74794449	74794948	Atg9a|chr1:74794449-74794948	0.150541019381251	.	.
chr1	75191753	75192252	chr1	74816731	74817230	Ankzf1|chr1:74816731-74817230	0.167632421570935	.	.
chr1	75191753	75192252	chr1	74816731	74817230	Atg9a|chr1:74816731-74817230	0.167632421570935	.	.
chr1	75191753	75192252	chr1	74817277	74817776	Ankzf1|chr1:74817277-74817776	0.11877126652267	.	.
chr1	75191753	75192252	chr1	74817277	74817776	Atg9a|chr1:74817277-74817776	0.11877126652267	.	.
chr1	75191753	75192252	chr1	74824729	74825228	Ankzf1|chr1:74824729-74825228	0.0705637859873331	.	.
chr1	75191753	75192252	chr1	74824729	74825228	Atg9a|chr1:74824729-74825228	0.0705637859873331	.	.
chr1	75191753	75192252	chr1	74880737	74881236	Ankzf1|chr1:74880737-74881236	0.118680185550086	.	.
chr1	75191753	75192252	chr1	74880737	74881236	Atg9a|chr1:74880737-74881236	0.118680185550086	.	.
chr1	75191753	75192252	chr1	74882110	74882609	Ankzf1|chr1:74882110-74882609	0.187558121760431	.	.
chr1	75191753	75192252	chr1	74882110	74882609	Atg9a|chr1:74882110-74882609	0.187558121760431	.	.
chr1	75191753	75192252	chr1	74894978	74895477	Ankzf1|chr1:74894978-74895477	0.124717842580484	.	.
chr1	75191753	75192252	chr1	74894978	74895477	Atg9a|chr1:74894978-74895477	0.124717842580484	.	.
chr1	75191753	75192252	chr1	75016818	75017317	Ankzf1|chr1:75016818-75017317	0.143287519164674	.	.
chr1	75191753	75192252	chr1	75016818	75017317	Atg9a|chr1:75016818-75017317	0.143287519164674	.	.
chr1	75191753	75192252	chr1	75141393	75141892	Ankzf1|chr1:75141393-75141892	0.192273091924319	.	.
chr1	75191753	75192252	chr1	75141393	75141892	Atg9a|chr1:75141393-75141892	0.192273091924319	.	.
chr1	75191753	75192252	chr1	75218312	75218811	Ankzf1|chr1:75218312-75218811	0.155955414604937	.	.
chr1	75191753	75192252	chr1	75218312	75218811	Atg9a|chr1:75218312-75218811	0.155955414604937	.	.
chr1	75191753	75192252	chr1	75234571	75235070	Ankzf1|chr1:75234571-75235070	0.148346077122634	.	.
chr1	75191753	75192252	chr1	75234571	75235070	Atg9a|chr1:75234571-75235070	0.148346077122634	.	.
chr1	75191753	75192252	chr1	75239896	75240395	Ankzf1|chr1:75239896-75240395	0.111659980770274	.	.
chr1	75191753	75192252	chr1	75239896	75240395	Atg9a|chr1:75239896-75240395	0.111659980770274	.	.
chr1	75191753	75192252	chr1	75244044	75244543	Ankzf1|chr1:75244044-75244543	0.118450980440041	.	.
chr1	75191753	75192252	chr1	75244044	75244543	Atg9a|chr1:75244044-75244543	0.118450980440041	.	.
chr1	75192415	75192914	chr1	74759797	74760296	Ankzf1|chr1:74759797-74760296	0.0940035969898785	.	.
chr1	75192415	75192914	chr1	74759797	74760296	Atg9a|chr1:74759797-74760296	0.0940035969898785	.	.
chr1	75192415	75192914	chr1	74772969	74773468	Ankzf1|chr1:74772969-74773468	0.0614420391844904	.	.
chr1	75192415	75192914	chr1	74772969	74773468	Atg9a|chr1:74772969-74773468	0.0614420391844904	.	.
chr1	75192415	75192914	chr1	74806444	74806943	Ankzf1|chr1:74806444-74806943	0.0870724674150838	.	.
chr1	75192415	75192914	chr1	74806444	74806943	Atg9a|chr1:74806444-74806943	0.0870724674150838	.	.
chr1	75192415	75192914	chr1	74817277	74817776	Ankzf1|chr1:74817277-74817776	0.128341391375048	.	.
chr1	75192415	75192914	chr1	74817277	74817776	Atg9a|chr1:74817277-74817776	0.128341391375048	.	.
chr1	75192415	75192914	chr1	74880737	74881236	Ankzf1|chr1:74880737-74881236	0.078818673232919	.	.
chr1	75192415	75192914	chr1	74880737	74881236	Atg9a|chr1:74880737-74881236	0.078818673232919	.	.
chr1	75192415	75192914	chr1	74958193	74958692	Ankzf1|chr1:74958193-74958692	0.0794037535560385	.	.
chr1	75192415	75192914	chr1	74958193	74958692	Atg9a|chr1:74958193-74958692	0.0794037535560385	.	.
chr1	75192415	75192914	chr1	75016818	75017317	Ankzf1|chr1:75016818-75017317	0.100731200492578	.	.
chr1	75192415	75192914	chr1	75016818	75017317	Atg9a|chr1:75016818-75017317	0.100731200492578	.	.
chr1	75192415	75192914	chr1	75128586	75129085	Ankzf1|chr1:75128586-75129085	0.0652469822215734	.	.
chr1	75192415	75192914	chr1	75128586	75129085	Atg9a|chr1:75128586-75129085	0.0652469822215734	.	.
chr1	75192415	75192914	chr1	75218312	75218811	Ankzf1|chr1:75218312-75218811	0.0906015498023653	.	.
chr1	75192415	75192914	chr1	75218312	75218811	Atg9a|chr1:75218312-75218811	0.0906015498023653	.	.
chr1	75192415	75192914	chr1	75239896	75240395	Ankzf1|chr1:75239896-75240395	0.115058886470483	.	.
chr1	75192415	75192914	chr1	75239896	75240395	Atg9a|chr1:75239896-75240395	0.115058886470483	.	.
chr1	75210546	75211045	chr1	74780652	74781151	Glb1l|chr1:74780652-74781151	0.206196706458569	.	.
chr1	75210546	75211045	chr1	74780652	74781151	Stk16|chr1:74780652-74781151	0.206196706458569	.	.
chr1	75210546	75211045	chr1	74800566	74801065	Glb1l|chr1:74800566-74801065	0.198887850551491	.	.
chr1	75210546	75211045	chr1	74800566	74801065	Stk16|chr1:74800566-74801065	0.198887850551491	.	.
chr1	75210546	75211045	chr1	74816731	74817230	Glb1l|chr1:74816731-74817230	0.114594573565224	.	.
chr1	75210546	75211045	chr1	74816731	74817230	Stk16|chr1:74816731-74817230	0.114594573565224	.	.
chr1	75210546	75211045	chr1	74829962	74830461	Glb1l|chr1:74829962-74830461	0.133493950530949	.	.
chr1	75210546	75211045	chr1	74829962	74830461	Stk16|chr1:74829962-74830461	0.133493950530949	.	.
chr1	75210546	75211045	chr1	74833496	74833995	Glb1l|chr1:74833496-74833995	0.138936498461861	.	.
chr1	75210546	75211045	chr1	74833496	74833995	Stk16|chr1:74833496-74833995	0.138936498461861	.	.
chr1	75210546	75211045	chr1	74880737	74881236	Glb1l|chr1:74880737-74881236	0.106154151417143	.	.
chr1	75210546	75211045	chr1	74880737	74881236	Stk16|chr1:74880737-74881236	0.106154151417143	.	.
chr1	75210546	75211045	chr1	74882110	74882609	Glb1l|chr1:74882110-74882609	0.149310696948782	.	.
chr1	75210546	75211045	chr1	74882110	74882609	Stk16|chr1:74882110-74882609	0.149310696948782	.	.
chr1	75210546	75211045	chr1	74926640	74927139	Glb1l|chr1:74926640-74927139	0.133581031204199	.	.
chr1	75210546	75211045	chr1	74926640	74927139	Stk16|chr1:74926640-74927139	0.133581031204199	.	.
chr1	75210546	75211045	chr1	74958193	74958692	Glb1l|chr1:74958193-74958692	0.085920442426985	.	.
chr1	75210546	75211045	chr1	74958193	74958692	Stk16|chr1:74958193-74958692	0.085920442426985	.	.
chr1	75210546	75211045	chr1	74972105	74972604	Glb1l|chr1:74972105-74972604	0.100362353155483	.	.
chr1	75210546	75211045	chr1	74972105	74972604	Stk16|chr1:74972105-74972604	0.100362353155483	.	.
chr1	75210546	75211045	chr1	75033933	75034432	Glb1l|chr1:75033933-75034432	0.0777061833389399	.	.
chr1	75210546	75211045	chr1	75033933	75034432	Stk16|chr1:75033933-75034432	0.0777061833389399	.	.
chr1	75210546	75211045	chr1	75040368	75040867	Glb1l|chr1:75040368-75040867	0.159257069267164	.	.
chr1	75210546	75211045	chr1	75040368	75040867	Stk16|chr1:75040368-75040867	0.159257069267164	.	.
chr1	75210546	75211045	chr1	75052015	75052514	Glb1l|chr1:75052015-75052514	0.068194777438417	.	.
chr1	75210546	75211045	chr1	75052015	75052514	Stk16|chr1:75052015-75052514	0.068194777438417	.	.
chr1	75210546	75211045	chr1	75234571	75235070	Glb1l|chr1:75234571-75235070	0.108105258438643	.	.
chr1	75210546	75211045	chr1	75234571	75235070	Stk16|chr1:75234571-75235070	0.108105258438643	.	.
chr1	75210546	75211045	chr1	75244823	75245322	Glb1l|chr1:75244823-75245322	0.0771403784840503	.	.
chr1	75210546	75211045	chr1	75244823	75245322	Stk16|chr1:75244823-75245322	0.0771403784840503	.	.
chr1	75219086	75219585	chr1	74802933	74803432	Tuba4a|chr1:74802933-74803432	0.0747597671373646	.	.
chr1	75219086	75219585	chr1	74806444	74806943	Tuba4a|chr1:74806444-74806943	0.105698827963305	.	.
chr1	75219086	75219585	chr1	74808065	74808564	Tuba4a|chr1:74808065-74808564	0.11094339402529	.	.
chr1	75219086	75219585	chr1	74848813	74849312	Tuba4a|chr1:74848813-74849312	0.155199228826312	.	.
chr1	75219086	75219585	chr1	74880737	74881236	Tuba4a|chr1:74880737-74881236	0.0978484325070802	.	.
chr1	75219086	75219585	chr1	74882110	74882609	Tuba4a|chr1:74882110-74882609	0.0959161125643139	.	.
chr1	75219086	75219585	chr1	74894978	74895477	Tuba4a|chr1:74894978-74895477	0.0694191030900345	.	.
chr1	75219086	75219585	chr1	75218312	75218811	Tuba4a|chr1:75218312-75218811	0.127844559179761	.	.
chr1	75219086	75219585	chr1	75239896	75240395	Tuba4a|chr1:75239896-75240395	0.266940454186428	.	.
chr1	75219086	75219585	chr1	75244823	75245322	Tuba4a|chr1:75244823-75245322	0.0938813267304159	.	.
chr1	75236144	75236643	chr1	74799965	74800464	Dnajb2|chr1:74799965-74800464	0.0750695136307716	.	.
chr1	75236144	75236643	chr1	74802933	74803432	Dnajb2|chr1:74802933-74803432	0.143464619756137	.	.
chr1	75236144	75236643	chr1	74806952	74807451	Dnajb2|chr1:74806952-74807451	0.0846251055011017	.	.
chr1	75236144	75236643	chr1	74816731	74817230	Dnajb2|chr1:74816731-74817230	0.0637945254355705	.	.
chr1	75236144	75236643	chr1	74817277	74817776	Dnajb2|chr1:74817277-74817776	0.0808727848108838	.	.
chr1	75236144	75236643	chr1	74858307	74858806	Dnajb2|chr1:74858307-74858806	0.103890518118476	.	.
chr1	75236144	75236643	chr1	74880737	74881236	Dnajb2|chr1:74880737-74881236	0.0910372607408062	.	.
chr1	75236144	75236643	chr1	75052015	75052514	Dnajb2|chr1:75052015-75052514	0.0938552851347598	.	.
chr1	75236144	75236643	chr1	75141393	75141892	Dnajb2|chr1:75141393-75141892	0.0907621608771896	.	.
chr1	75236144	75236643	chr1	75141393	75141892	Dnajb2|chr1:75141393-75141892	0.0907621608771897	.	.
chr1	75236144	75236643	chr1	75239896	75240395	Dnajb2|chr1:75239896-75240395	0.116594378640321	.	.
chr1	75236651	75237150	chr1	74802933	74803432	Dnajb2|chr1:74802933-74803432	0.0941107513103607	.	.
chr1	75236651	75237150	chr1	74816731	74817230	Dnajb2|chr1:74816731-74817230	0.0764825867315395	.	.
chr1	75236651	75237150	chr1	74817277	74817776	Dnajb2|chr1:74817277-74817776	0.0811809518039128	.	.
chr1	75236651	75237150	chr1	74848813	74849312	Dnajb2|chr1:74848813-74849312	0.146770345725135	.	.
chr1	75236651	75237150	chr1	74858307	74858806	Dnajb2|chr1:74858307-74858806	0.118661294920915	.	.
chr1	75236651	75237150	chr1	74880737	74881236	Dnajb2|chr1:74880737-74881236	0.119506833236789	.	.
chr1	75236651	75237150	chr1	74882110	74882609	Dnajb2|chr1:74882110-74882609	0.128940075881158	.	.
chr1	75236651	75237150	chr1	74972105	74972604	Dnajb2|chr1:74972105-74972604	0.105952215842822	.	.
chr1	75236651	75237150	chr1	75016818	75017317	Dnajb2|chr1:75016818-75017317	0.0760559277939587	.	.
chr1	75236651	75237150	chr1	75141393	75141892	Dnajb2|chr1:75141393-75141892	0.078508648237208	.	.
chr1	75236651	75237150	chr1	75239896	75240395	Dnajb2|chr1:75239896-75240395	0.314223695532143	.	.
chr1	77027546	77028045	chr1	76821748	76822247	Gm816|chr1:76821748-76822247	0.133396642378079	.	.
chr1	77027546	77028045	chr1	76866467	76866966	Gm816|chr1:76866467-76866966	0.149832196734625	.	.
chr1	77027546	77028045	chr1	76873170	76873669	Gm816|chr1:76873170-76873669	0.0921832574243053	.	.
chr1	77027546	77028045	chr1	77043693	77044192	Gm816|chr1:77043693-77044192	0.163084909031445	.	.
chr1	77027546	77028045	chr1	77057184	77057683	Gm816|chr1:77057184-77057683	0.082521931382171	.	.
chr1	77027546	77028045	chr1	77110347	77110846	Gm816|chr1:77110347-77110846	0.0633791020168894	.	.
chr1	77027546	77028045	chr1	77164577	77165076	Gm816|chr1:77164577-77165076	0.129525510277147	.	.
chr1	78310931	78311430	chr1	78217089	78217588	Sgpp2|chr1:78217089-78217588	0.0777329245717554	.	.
chr1	78310931	78311430	chr1	78350528	78351027	Sgpp2|chr1:78350528-78351027	0.0811563168430406	.	.
chr1	78310931	78311430	chr1	78357937	78358436	Sgpp2|chr1:78357937-78358436	0.10420596204344	.	.
chr1	78310931	78311430	chr1	78371610	78372109	Sgpp2|chr1:78371610-78372109	0.113458470787349	.	.
chr1	78310931	78311430	chr1	78422592	78423091	Sgpp2|chr1:78422592-78423091	0.0614982691867456	.	.
chr1	78488387	78488886	chr1	78338129	78338628	Farsb|chr1:78338129-78338628	0.0895455711718464	.	.
chr1	78488387	78488886	chr1	78357937	78358436	Farsb|chr1:78357937-78358436	0.0760237430675731	.	.
chr1	78488387	78488886	chr1	78419495	78419994	Farsb|chr1:78419495-78419994	0.0719050905576415	.	.
chr1	78488900	78489399	chr1	78111888	78112387	Farsb|chr1:78111888-78112387	0.119256885679666	.	.
chr1	78488900	78489399	chr1	78357374	78357873	Farsb|chr1:78357374-78357873	0.0623345243784544	.	.
chr1	78488900	78489399	chr1	78357937	78358436	Farsb|chr1:78357937-78358436	0.0935377431167938	.	.
chr1	79439807	79440306	chr1	79007195	79007694	Scg2|chr1:79007195-79007694	0.0746846114299209	.	.
chr1	79439807	79440306	chr1	79067873	79068372	Scg2|chr1:79067873-79068372	0.0801578432746004	.	.
chr1	79439807	79440306	chr1	79169486	79169985	Scg2|chr1:79169486-79169985	0.149730888482209	.	.
chr1	79439807	79440306	chr1	79189409	79189908	Scg2|chr1:79189409-79189908	0.0693675796657782	.	.
chr1	79439807	79440306	chr1	79189952	79190451	Scg2|chr1:79189952-79190451	0.171367368463767	.	.
chr1	79439807	79440306	chr1	79259662	79260161	Scg2|chr1:79259662-79260161	0.0876499508599279	.	.
chr1	79439807	79440306	chr1	79268803	79269302	Scg2|chr1:79268803-79269302	0.062348597426748	.	.
chr1	79439807	79440306	chr1	79303543	79304042	Scg2|chr1:79303543-79304042	0.0627848581657488	.	.
chr1	79439807	79440306	chr1	79312113	79312612	Scg2|chr1:79312113-79312612	0.159017530173183	.	.
chr1	79439807	79440306	chr1	79335215	79335714	Scg2|chr1:79335215-79335714	0.0997045959735246	.	.
chr1	79439807	79440306	chr1	79335726	79336225	Scg2|chr1:79335726-79336225	0.0931514150319535	.	.
chr1	79439807	79440306	chr1	79337391	79337890	Scg2|chr1:79337391-79337890	0.0643917692275181	.	.
chr1	79439807	79440306	chr1	79437683	79438182	Scg2|chr1:79437683-79438182	0.0982558155163606	.	.
chr1	79439807	79440306	chr1	79443861	79444360	Scg2|chr1:79443861-79444360	0.0976711732519752	.	.
chr1	79439807	79440306	chr1	79450145	79450644	Scg2|chr1:79450145-79450644	0.0628291028451357	.	.
chr1	84839165	84839664	chr1	84777376	84777875	Fbxo36|chr1:84777376-84777875	0.14242658424117	.	.
chr1	84839165	84839664	chr1	84838531	84839030	Fbxo36|chr1:84838531-84839030	0.219746250657743	.	.
chr1	84839165	84839664	chr1	84881481	84881980	Fbxo36|chr1:84881481-84881980	0.0816909904451112	.	.
chr1	84839808	84840307	chr1	84777376	84777875	Fbxo36|chr1:84777376-84777875	0.208047524085376	.	.
chr1	84839808	84840307	chr1	84777376	84777875	Trip12|chr1:84777376-84777875	0.208047524085376	.	.
chr1	84839808	84840307	chr1	84838531	84839030	Fbxo36|chr1:84838531-84839030	0.0646325882763113	.	.
chr1	84839808	84840307	chr1	84838531	84839030	Trip12|chr1:84838531-84839030	0.0646325882763113	.	.
chr1	84839808	84840307	chr1	84881481	84881980	Fbxo36|chr1:84881481-84881980	0.111691004475809	.	.
chr1	84839808	84840307	chr1	84881481	84881980	Trip12|chr1:84881481-84881980	0.111691004475809	.	.
chr1	84839808	84840307	chr1	85114670	85115169	Fbxo36|chr1:85114670-85115169	0.0895016078224469	.	.
chr1	84839808	84840307	chr1	85114670	85115169	Trip12|chr1:85114670-85115169	0.0895016078224469	.	.
chr1	84934371	84934870	chr1	84882861	84883360	Slc16a14|chr1:84882861-84883360	0.0635465804006834	.	.
chr1	85793160	85793659	chr1	85697381	85697880	Cab39|chr1:85697381-85697880	0.0891047418827926	.	.
chr1	85793160	85793659	chr1	85703519	85704018	Cab39|chr1:85703519-85704018	0.0664753748223916	.	.
chr1	85793160	85793659	chr1	85751349	85751848	Cab39|chr1:85751349-85751848	0.0861416574318632	.	.
chr1	85793160	85793659	chr1	85828911	85829410	Cab39|chr1:85828911-85829410	0.0639092923278961	.	.
chr1	85793160	85793659	chr1	85834689	85835188	Cab39|chr1:85834689-85835188	0.200583507931392	.	.
chr1	85793160	85793659	chr1	85898178	85898677	Cab39|chr1:85898178-85898677	0.084373460354066	.	.
chr1	85793160	85793659	chr1	85931026	85931525	Cab39|chr1:85931026-85931525	0.152783224861047	.	.
chr1	85793160	85793659	chr1	85942262	85942761	Cab39|chr1:85942262-85942761	0.100311791052648	.	.
chr1	85793160	85793659	chr1	85958147	85958646	Cab39|chr1:85958147-85958646	0.108048791880856	.	.
chr1	85793160	85793659	chr1	85976453	85976952	Cab39|chr1:85976453-85976952	0.0806203712623819	.	.
chr1	85793728	85794227	chr1	85850828	85851327	Cab39|chr1:85850828-85851327	0.173414455989881	.	.
chr1	85793728	85794227	chr1	85869875	85870374	Cab39|chr1:85869875-85870374	0.140306013796657	.	.
chr1	85793728	85794227	chr1	85898178	85898677	Cab39|chr1:85898178-85898677	0.0862497247046139	.	.
chr1	85793728	85794227	chr1	85942262	85942761	Cab39|chr1:85942262-85942761	0.0666394208007539	.	.
chr1	85793728	85794227	chr1	85942262	85942761	Cab39|chr1:85942262-85942761	0.066639420800754	.	.
chr1	85793728	85794227	chr1	85957231	85957730	Cab39|chr1:85957231-85957730	0.146373765828885	.	.
chr1	85894274	85894773	chr1	85703519	85704018	Itm2c|chr1:85703519-85704018	0.060725388543111	.	.
chr1	85894274	85894773	chr1	85736435	85736934	Itm2c|chr1:85736435-85736934	0.103044440468755	.	.
chr1	85894274	85894773	chr1	85758337	85758836	Itm2c|chr1:85758337-85758836	0.0931672664533071	.	.
chr1	85894274	85894773	chr1	85815454	85815953	Itm2c|chr1:85815454-85815953	0.0747230004318237	.	.
chr1	85894274	85894773	chr1	85850828	85851327	Itm2c|chr1:85850828-85851327	0.116102336429829	.	.
chr1	85894274	85894773	chr1	85853262	85853761	Itm2c|chr1:85853262-85853761	0.0995588460947558	.	.
chr1	85894274	85894773	chr1	85857239	85857738	Itm2c|chr1:85857239-85857738	0.0945431310281492	.	.
chr1	85894274	85894773	chr1	85857775	85858274	Itm2c|chr1:85857775-85858274	0.0803085926209519	.	.
chr1	85894274	85894773	chr1	85869875	85870374	Itm2c|chr1:85869875-85870374	0.249440425556714	.	.
chr1	85894274	85894773	chr1	85931026	85931525	Itm2c|chr1:85931026-85931525	0.117981716648833	.	.
chr1	85894955	85895454	chr1	85597163	85597662	Itm2c|chr1:85597163-85597662	0.0900433804101696	.	.
chr1	85894955	85895454	chr1	85736435	85736934	Itm2c|chr1:85736435-85736934	0.0725596545984462	.	.
chr1	85894955	85895454	chr1	85838040	85838539	Itm2c|chr1:85838040-85838539	0.074216221764966	.	.
chr1	85894955	85895454	chr1	85842205	85842704	Itm2c|chr1:85842205-85842704	0.143840064748278	.	.
chr1	85894955	85895454	chr1	85870417	85870916	Itm2c|chr1:85870417-85870916	0.062223450030791	.	.
chr1	85894955	85895454	chr1	85895455	85895954	Itm2c|chr1:85895455-85895954	0.396678991055361	.	.
chr1	85894955	85895454	chr1	85933089	85933588	Itm2c|chr1:85933089-85933588	0.0774039641759055	.	.
chr1	85928201	85928700	chr1	85703519	85704018	4933407L21Rik|chr1:85703519-85704018	0.116800339145819	.	.
chr1	85928201	85928700	chr1	85815454	85815953	4933407L21Rik|chr1:85815454-85815953	0.12403328148911	.	.
chr1	85928201	85928700	chr1	85895455	85895954	4933407L21Rik|chr1:85895455-85895954	0.101994935785011	.	.
chr1	85928201	85928700	chr1	85916833	85917332	4933407L21Rik|chr1:85916833-85917332	0.284456822988435	.	.
chr1	85928201	85928700	chr1	85920595	85921094	4933407L21Rik|chr1:85920595-85921094	0.0759518464666102	.	.
chr1	85928201	85928700	chr1	85959264	85959763	4933407L21Rik|chr1:85959264-85959763	0.0989800772187445	.	.
chr1	85928201	85928700	chr1	85999484	85999983	4933407L21Rik|chr1:85999484-85999983	0.0751469875941371	.	.
chr1	85987254	85987753	chr1	85697381	85697880	Gm28100|chr1:85697381-85697880	0.265298432229559	.	.
chr1	85987254	85987753	chr1	85815454	85815953	Gm28100|chr1:85815454-85815953	0.0606379626377179	.	.
chr1	85987254	85987753	chr1	85815454	85815953	Gm28100|chr1:85815454-85815953	0.060637962637718	.	.
chr1	85987254	85987753	chr1	85828911	85829410	Gm28100|chr1:85828911-85829410	0.0660366639505713	.	.
chr1	85987254	85987753	chr1	85933596	85934095	Gm28100|chr1:85933596-85934095	0.180312207043084	.	.
chr1	85987254	85987753	chr1	85942262	85942761	Gm28100|chr1:85942262-85942761	0.154471383242201	.	.
chr1	85987254	85987753	chr1	85958147	85958646	Gm28100|chr1:85958147-85958646	0.0929562653149528	.	.
chr1	87755700	87756199	chr1	87813063	87813562	Atg16l1|chr1:87813063-87813562	0.103495967355023	.	.
chr1	87755700	87756199	chr1	87879632	87880131	Atg16l1|chr1:87879632-87880131	0.114954093498027	.	.
chr1	87755700	87756199	chr1	87913212	87913711	Atg16l1|chr1:87913212-87913711	0.0757576181447863	.	.
chr1	87755700	87756199	chr1	87917987	87918486	Atg16l1|chr1:87917987-87918486	0.0725586826213692	.	.
chr1	87853009	87853508	chr1	87784732	87785231	Dgkd|chr1:87784732-87785231	0.118586528916432	.	.
chr1	87853009	87853508	chr1	87856806	87857305	Dgkd|chr1:87856806-87857305	0.160265345174185	.	.
chr1	87853973	87854472	chr1	87813063	87813562	Dgkd|chr1:87813063-87813562	0.0976344560465427	.	.
chr1	87853973	87854472	chr1	87813063	87813562	Gm19582|chr1:87813063-87813562	0.0976344560465427	.	.
chr1	87853973	87854472	chr1	87848618	87849117	Dgkd|chr1:87848618-87849117	0.0878909191786991	.	.
chr1	87853973	87854472	chr1	87848618	87849117	Gm19582|chr1:87848618-87849117	0.0878909191786991	.	.
chr1	87853973	87854472	chr1	87856806	87857305	Dgkd|chr1:87856806-87857305	0.0708238983814401	.	.
chr1	87853973	87854472	chr1	87856806	87857305	Gm19582|chr1:87856806-87857305	0.0708238983814401	.	.
chr1	87853973	87854472	chr1	87936469	87936968	Dgkd|chr1:87936469-87936968	0.0814450194170778	.	.
chr1	87853973	87854472	chr1	87936469	87936968	Gm19582|chr1:87936469-87936968	0.0814450194170778	.	.
chr1	88008031	88008530	chr1	87813063	87813562	Usp40|chr1:87813063-87813562	0.0640093572679112	.	.
chr1	88008031	88008530	chr1	87813615	87814114	Usp40|chr1:87813615-87814114	0.0925633452970087	.	.
chr1	88008031	88008530	chr1	87848618	87849117	Usp40|chr1:87848618-87849117	0.0683542212334819	.	.
chr1	88008031	88008530	chr1	87917987	87918486	Usp40|chr1:87917987-87918486	0.112270469583162	.	.
chr1	88008031	88008530	chr1	87925537	87926036	Usp40|chr1:87925537-87926036	0.0610607546142795	.	.
chr1	88008031	88008530	chr1	88088605	88089104	Usp40|chr1:88088605-88089104	0.0606589037317766	.	.
chr1	88008031	88008530	chr1	88265032	88265531	Usp40|chr1:88265032-88265531	0.0611527921551975	.	.
chr1	88008031	88008530	chr1	88320520	88321019	Usp40|chr1:88320520-88321019	0.0889803942865416	.	.
chr1	88008031	88008530	chr1	88345509	88346008	Usp40|chr1:88345509-88346008	0.0629569342392075	.	.
chr1	88008031	88008530	chr1	88346059	88346558	Usp40|chr1:88346059-88346558	0.0844390443004122	.	.
chr1	88008031	88008530	chr1	88427960	88428459	Usp40|chr1:88427960-88428459	0.0738415998470944	.	.
chr1	88008031	88008530	chr1	88450659	88451158	Usp40|chr1:88450659-88451158	0.0742039909294042	.	.
chr1	88008031	88008530	chr1	88484021	88484520	Usp40|chr1:88484021-88484520	0.0630613529934054	.	.
chr1	88008031	88008530	chr1	88497179	88497678	Usp40|chr1:88497179-88497678	0.140675209669237	.	.
chr1	88087963	88088462	chr1	87813063	87813562	Ugt1a8|chr1:87813063-87813562	0.0869675026717212	.	.
chr1	88087963	88088462	chr1	87848618	87849117	Ugt1a8|chr1:87848618-87849117	0.112427132627194	.	.
chr1	88087963	88088462	chr1	87925537	87926036	Ugt1a8|chr1:87925537-87926036	0.100019874848368	.	.
chr1	88087963	88088462	chr1	87932854	87933353	Ugt1a8|chr1:87932854-87933353	0.085516564357789	.	.
chr1	88087963	88088462	chr1	88088605	88089104	Ugt1a8|chr1:88088605-88089104	0.123960912030047	.	.
chr1	88087963	88088462	chr1	88345509	88346008	Ugt1a8|chr1:88345509-88346008	0.0623163620421244	.	.
chr1	88087963	88088462	chr1	88345509	88346008	Ugt1a8|chr1:88345509-88346008	0.0623163620421245	.	.
chr1	88087963	88088462	chr1	88403438	88403937	Ugt1a8|chr1:88403438-88403937	0.0832564969852716	.	.
chr1	88103619	88104118	chr1	87848618	87849117	Ugt1a6b|chr1:87848618-87849117	0.0782792888118073	.	.
chr1	88103619	88104118	chr1	87856806	87857305	Ugt1a6b|chr1:87856806-87857305	0.108594937213755	.	.
chr1	88103619	88104118	chr1	87917987	87918486	Ugt1a6b|chr1:87917987-87918486	0.109516336552016	.	.
chr1	88103619	88104118	chr1	88264496	88264995	Ugt1a6b|chr1:88264496-88264995	0.152195927742205	.	.
chr1	88103619	88104118	chr1	88265032	88265531	Ugt1a6b|chr1:88265032-88265531	0.185440704076815	.	.
chr1	88103619	88104118	chr1	88345509	88346008	Ugt1a6b|chr1:88345509-88346008	0.0945691938139401	.	.
chr1	88103619	88104118	chr1	88346059	88346558	Ugt1a6b|chr1:88346059-88346558	0.0825788116558682	.	.
chr1	88103619	88104118	chr1	88489924	88490423	Ugt1a6b|chr1:88489924-88490423	0.113887807304389	.	.
chr1	88103619	88104118	chr1	88497179	88497678	Ugt1a6b|chr1:88497179-88497678	0.16166551891421	.	.
chr1	88135156	88135655	chr1	87848618	87849117	Ugt1a6a|chr1:87848618-87849117	0.163716329980302	.	.
chr1	88135156	88135655	chr1	87935966	87936465	Ugt1a6a|chr1:87935966-87936465	0.0707737671804934	.	.
chr1	88135156	88135655	chr1	88264496	88264995	Ugt1a6a|chr1:88264496-88264995	0.175517454477038	.	.
chr1	88135156	88135655	chr1	88265032	88265531	Ugt1a6a|chr1:88265032-88265531	0.117945367174761	.	.
chr1	88135156	88135655	chr1	88345509	88346008	Ugt1a6a|chr1:88345509-88346008	0.159604923422489	.	.
chr1	88135156	88135655	chr1	88346059	88346558	Ugt1a6a|chr1:88346059-88346558	0.0707752651332964	.	.
chr1	88135156	88135655	chr1	88489924	88490423	Ugt1a6a|chr1:88489924-88490423	0.156381791644885	.	.
chr1	88135156	88135655	chr1	88497179	88497678	Ugt1a6a|chr1:88497179-88497678	0.0622742671719591	.	.
chr1	88205505	88206004	chr1	87793063	87793562	Dnajb3|chr1:87793063-87793562	0.093901189993482	.	.
chr1	88205505	88206004	chr1	87935966	87936465	Dnajb3|chr1:87935966-87936465	0.0637596136022656	.	.
chr1	88205505	88206004	chr1	87936469	87936968	Dnajb3|chr1:87936469-87936968	0.0758721856242666	.	.
chr1	88205505	88206004	chr1	87961416	87961915	Dnajb3|chr1:87961416-87961915	0.116258533116459	.	.
chr1	88205505	88206004	chr1	88279259	88279758	Dnajb3|chr1:88279259-88279758	0.123896619682891	.	.
chr1	88277410	88277909	chr1	88450659	88451158	Hjurp|chr1:88450659-88451158	0.0846312726183188	.	.
chr1	88277410	88277909	chr1	88450659	88451158	Trpm8|chr1:88450659-88451158	0.0846312726183188	.	.
chr1	93305687	93306186	chr1	93253540	93254039	Gm28535|chr1:93253540-93254039	0.145931366994512	.	.
chr1	93305687	93306186	chr1	93253540	93254039	Mterf4|chr1:93253540-93254039	0.145931366994512	.	.
chr1	93305687	93306186	chr1	93444675	93445174	Gm28535|chr1:93444675-93445174	0.0633684575755929	.	.
chr1	93305687	93306186	chr1	93444675	93445174	Mterf4|chr1:93444675-93445174	0.0633684575755929	.	.
chr1	93305687	93306186	chr1	93577810	93578309	Gm28535|chr1:93577810-93578309	0.068771890981526	.	.
chr1	93305687	93306186	chr1	93577810	93578309	Mterf4|chr1:93577810-93578309	0.068771890981526	.	.
chr1	93342619	93343118	chr1	93362590	93363089	Pask|chr1:93362590-93363089	0.0693765600246954	.	.
chr1	93342619	93343118	chr1	93362590	93363089	Ppp1r7|chr1:93362590-93363089	0.0693765600246954	.	.
chr1	93342619	93343118	chr1	93444675	93445174	Pask|chr1:93444675-93445174	0.080424422219383	.	.
chr1	93342619	93343118	chr1	93444675	93445174	Ppp1r7|chr1:93444675-93445174	0.080424422219383	.	.
chr1	93342619	93343118	chr1	93595840	93596339	Pask|chr1:93595840-93596339	0.0607465254957743	.	.
chr1	93342619	93343118	chr1	93595840	93596339	Ppp1r7|chr1:93595840-93596339	0.0607465254957743	.	.
chr1	93342619	93343118	chr1	93653936	93654435	Pask|chr1:93653936-93654435	0.154074049687735	.	.
chr1	93342619	93343118	chr1	93653936	93654435	Ppp1r7|chr1:93653936-93654435	0.154074049687735	.	.
chr1	93343358	93343857	chr1	93444675	93445174	Pask|chr1:93444675-93445174	0.0689943311375928	.	.
chr1	93343358	93343857	chr1	93444675	93445174	Ppp1r7|chr1:93444675-93445174	0.0689943311375928	.	.
chr1	93343358	93343857	chr1	93502601	93503100	Pask|chr1:93502601-93503100	0.118272024831327	.	.
chr1	93343358	93343857	chr1	93502601	93503100	Ppp1r7|chr1:93502601-93503100	0.118272024831327	.	.
chr1	93343358	93343857	chr1	93577810	93578309	Pask|chr1:93577810-93578309	0.120846810891691	.	.
chr1	93343358	93343857	chr1	93577810	93578309	Ppp1r7|chr1:93577810-93578309	0.120846810891691	.	.
chr1	93478107	93478606	chr1	93268239	93268738	Hdlbp|chr1:93268239-93268738	0.0612978129204019	.	.
chr1	93478107	93478606	chr1	93268239	93268738	Sept2|chr1:93268239-93268738	0.0612978129204019	.	.
chr1	93478107	93478606	chr1	93445454	93445953	Hdlbp|chr1:93445454-93445953	0.0990184249304252	.	.
chr1	93478107	93478606	chr1	93445454	93445953	Sept2|chr1:93445454-93445953	0.0990184249304252	.	.
chr1	93478107	93478606	chr1	93502601	93503100	Hdlbp|chr1:93502601-93503100	0.0703430632977214	.	.
chr1	93478107	93478606	chr1	93502601	93503100	Sept2|chr1:93502601-93503100	0.0703430632977214	.	.
chr1	93478107	93478606	chr1	93633792	93634291	Hdlbp|chr1:93633792-93634291	0.201730150433284	.	.
chr1	93478107	93478606	chr1	93633792	93634291	Sept2|chr1:93633792-93634291	0.201730150433284	.	.
chr1	93478107	93478606	chr1	93649619	93650118	Hdlbp|chr1:93649619-93650118	0.200325996289557	.	.
chr1	93478107	93478606	chr1	93649619	93650118	Sept2|chr1:93649619-93650118	0.200325996289557	.	.
chr1	93478107	93478606	chr1	93653936	93654435	Hdlbp|chr1:93653936-93654435	0.281036966472911	.	.
chr1	93478107	93478606	chr1	93653936	93654435	Sept2|chr1:93653936-93654435	0.281036966472911	.	.
chr1	93478107	93478606	chr1	93698616	93699115	Hdlbp|chr1:93698616-93699115	0.0769751043228355	.	.
chr1	93478107	93478606	chr1	93698616	93699115	Sept2|chr1:93698616-93699115	0.0769751043228355	.	.
chr1	93478107	93478606	chr1	93727334	93727833	Hdlbp|chr1:93727334-93727833	0.0763281375842313	.	.
chr1	93478107	93478606	chr1	93727334	93727833	Sept2|chr1:93727334-93727833	0.0763281375842313	.	.
chr1	93478622	93479121	chr1	93445454	93445953	Hdlbp|chr1:93445454-93445953	0.093311763992572	.	.
chr1	93478622	93479121	chr1	93445454	93445953	Sept2|chr1:93445454-93445953	0.093311763992572	.	.
chr1	93478622	93479121	chr1	93502601	93503100	Hdlbp|chr1:93502601-93503100	0.108324565243016	.	.
chr1	93478622	93479121	chr1	93502601	93503100	Sept2|chr1:93502601-93503100	0.108324565243016	.	.
chr1	93478622	93479121	chr1	93595840	93596339	Hdlbp|chr1:93595840-93596339	0.0649796348867321	.	.
chr1	93478622	93479121	chr1	93595840	93596339	Sept2|chr1:93595840-93596339	0.0649796348867321	.	.
chr1	93478622	93479121	chr1	93633792	93634291	Hdlbp|chr1:93633792-93634291	0.15298377000305	.	.
chr1	93478622	93479121	chr1	93633792	93634291	Sept2|chr1:93633792-93634291	0.15298377000305	.	.
chr1	93478622	93479121	chr1	93649619	93650118	Hdlbp|chr1:93649619-93650118	0.221229674832541	.	.
chr1	93478622	93479121	chr1	93649619	93650118	Sept2|chr1:93649619-93650118	0.221229674832541	.	.
chr1	93478622	93479121	chr1	93653936	93654435	Hdlbp|chr1:93653936-93654435	0.186611487867965	.	.
chr1	93478622	93479121	chr1	93653936	93654435	Sept2|chr1:93653936-93654435	0.186611487867965	.	.
chr1	93511801	93512300	chr1	93362590	93363089	Farp2|chr1:93362590-93363089	0.0808209460786633	.	.
chr1	93511801	93512300	chr1	93445454	93445953	Farp2|chr1:93445454-93445953	0.0853150648536256	.	.
chr1	93511801	93512300	chr1	93595840	93596339	Farp2|chr1:93595840-93596339	0.115126130292708	.	.
chr1	93511801	93512300	chr1	93649619	93650118	Farp2|chr1:93649619-93650118	0.0822029775819806	.	.
chr1	93511801	93512300	chr1	93653936	93654435	Farp2|chr1:93653936-93654435	0.131401280129179	.	.
chr1	93634337	93634836	chr1	93268239	93268738	Gm28536|chr1:93268239-93268738	0.104650678925765	.	.
chr1	93634337	93634836	chr1	93362590	93363089	Gm28536|chr1:93362590-93363089	0.194480353228807	.	.
chr1	93634337	93634836	chr1	93444675	93445174	Gm28536|chr1:93444675-93445174	0.074445580761669	.	.
chr1	93634337	93634836	chr1	93444675	93445174	Gm28536|chr1:93444675-93445174	0.0744455807616691	.	.
chr1	93634337	93634836	chr1	93445454	93445953	Gm28536|chr1:93445454-93445953	0.175170394358459	.	.
chr1	93634337	93634836	chr1	93445454	93445953	Gm28536|chr1:93445454-93445953	0.17517039435846	.	.
chr1	93634337	93634836	chr1	93595840	93596339	Gm28536|chr1:93595840-93596339	0.160159622837192	.	.
chr1	93634337	93634836	chr1	93633792	93634291	Gm28536|chr1:93633792-93634291	0.330909377320012	.	.
chr1	93634337	93634836	chr1	93649619	93650118	Gm28536|chr1:93649619-93650118	0.155584054621803	.	.
chr1	93634337	93634836	chr1	93653936	93654435	Gm28536|chr1:93653936-93654435	0.31842037952317	.	.
chr1	93634975	93635474	chr1	93362590	93363089	Gm28536|chr1:93362590-93363089	0.135950537168333	.	.
chr1	93634975	93635474	chr1	93633792	93634291	Gm28536|chr1:93633792-93634291	0.199309146914562	.	.
chr1	93634975	93635474	chr1	93653936	93654435	Gm28536|chr1:93653936-93654435	0.122911716336443	.	.
chr1	93634975	93635474	chr1	93678321	93678820	Gm28536|chr1:93678321-93678820	0.0621857418628443	.	.
chr1	93634975	93635474	chr1	93705324	93705823	Gm28536|chr1:93705324-93705823	0.0767639924085484	.	.
chr1	93634975	93635474	chr1	93937827	93938326	Gm28536|chr1:93937827-93938326	0.0683483557048919	.	.
chr1	93635550	93636049	chr1	93362590	93363089	Gm28536|chr1:93362590-93363089	0.0909854891239174	.	.
chr1	93635550	93636049	chr1	93502601	93503100	Gm28536|chr1:93502601-93503100	0.111011117843425	.	.
chr1	93635550	93636049	chr1	93653936	93654435	Gm28536|chr1:93653936-93654435	0.167213366712636	.	.
chr1	93635550	93636049	chr1	93668682	93669181	Gm28536|chr1:93668682-93669181	0.0821716349550973	.	.
chr1	93635550	93636049	chr1	93704205	93704704	Gm28536|chr1:93704205-93704704	0.0765290167393265	.	.
chr1	93635550	93636049	chr1	93727334	93727833	Gm28536|chr1:93727334-93727833	0.0832993864428709	.	.
chr1	93635550	93636049	chr1	93773070	93773569	Gm28536|chr1:93773070-93773569	0.157486182760513	.	.
chr1	93635550	93636049	chr1	93871648	93872147	Gm28536|chr1:93871648-93872147	0.0985937034505378	.	.
chr1	93685241	93685740	chr1	93444675	93445174	Bok|chr1:93444675-93445174	0.13677444402041	.	.
chr1	93685241	93685740	chr1	93633792	93634291	Bok|chr1:93633792-93634291	0.0709198199756547	.	.
chr1	93685241	93685740	chr1	93653936	93654435	Bok|chr1:93653936-93654435	0.188871512768011	.	.
chr1	93685241	93685740	chr1	93698616	93699115	Bok|chr1:93698616-93699115	0.0901407476531171	.	.
chr1	93686360	93686859	chr1	93253540	93254039	Bok|chr1:93253540-93254039	0.0796804720786189	.	.
chr1	93686360	93686859	chr1	93444675	93445174	Bok|chr1:93444675-93445174	0.0681228212241859	.	.
chr1	93686360	93686859	chr1	93445454	93445953	Bok|chr1:93445454-93445953	0.0759194387729811	.	.
chr1	93686360	93686859	chr1	93502601	93503100	Bok|chr1:93502601-93503100	0.176921217705851	.	.
chr1	93686360	93686859	chr1	93577026	93577525	Bok|chr1:93577026-93577525	0.095819883070461	.	.
chr1	93686360	93686859	chr1	93577810	93578309	Bok|chr1:93577810-93578309	0.0827761488937739	.	.
chr1	93686360	93686859	chr1	93595840	93596339	Bok|chr1:93595840-93596339	0.0717556616755236	.	.
chr1	93686360	93686859	chr1	93633792	93634291	Bok|chr1:93633792-93634291	0.077532412344932	.	.
chr1	93686360	93686859	chr1	93686883	93687382	Bok|chr1:93686883-93687382	0.416275446723037	.	.
chr1	93686360	93686859	chr1	93727334	93727833	Bok|chr1:93727334-93727833	0.0938100950030064	.	.
chr1	93686360	93686859	chr1	93871648	93872147	Bok|chr1:93871648-93872147	0.0694527834173564	.	.
chr1	93686360	93686859	chr1	93940526	93941025	Bok|chr1:93940526-93941025	0.0711069588631112	.	.
chr1	93754078	93754577	chr1	93704205	93704704	Thap4|chr1:93704205-93704704	0.139891257024824	.	.
chr1	93754078	93754577	chr1	94035198	94035697	Thap4|chr1:94035198-94035697	0.157898510785349	.	.
chr1	93754078	93754577	chr1	94183824	94184323	Thap4|chr1:94183824-94184323	0.0766480916489737	.	.
chr1	93754617	93755116	chr1	93502601	93503100	Thap4|chr1:93502601-93503100	0.0667428070834846	.	.
chr1	93754617	93755116	chr1	93595840	93596339	Thap4|chr1:93595840-93596339	0.143713834887915	.	.
chr1	93754617	93755116	chr1	93649619	93650118	Thap4|chr1:93649619-93650118	0.114429297952411	.	.
chr1	93754617	93755116	chr1	93653936	93654435	Thap4|chr1:93653936-93654435	0.171138423427916	.	.
chr1	93754617	93755116	chr1	93691752	93692251	Thap4|chr1:93691752-93692251	0.0627361220631649	.	.
chr1	93754617	93755116	chr1	93699126	93699625	Thap4|chr1:93699126-93699625	0.105905018234913	.	.
chr1	93754617	93755116	chr1	93704205	93704704	Thap4|chr1:93704205-93704704	0.0980842995004362	.	.
chr1	93754617	93755116	chr1	94000939	94001438	Thap4|chr1:94000939-94001438	0.0945473483626279	.	.
chr1	93754617	93755116	chr1	94005855	94006354	Thap4|chr1:94005855-94006354	0.0696175580402724	.	.
chr1	93754617	93755116	chr1	94035198	94035697	Thap4|chr1:94035198-94035697	0.0612298136181655	.	.
chr1	93754617	93755116	chr1	94053474	94053973	Thap4|chr1:94053474-94053973	0.154705620140095	.	.
chr1	93754617	93755116	chr1	94183824	94184323	Thap4|chr1:94183824-94184323	0.0820786562042421	.	.
chr1	93801756	93802255	chr1	93502601	93503100	Dtymk|chr1:93502601-93503100	0.159905218628798	.	.
chr1	93801756	93802255	chr1	93649619	93650118	Dtymk|chr1:93649619-93650118	0.0808118897551924	.	.
chr1	93801756	93802255	chr1	93653936	93654435	Dtymk|chr1:93653936-93654435	0.080289346101869	.	.
chr1	93801756	93802255	chr1	93704205	93704704	Dtymk|chr1:93704205-93704704	0.118501459119336	.	.
chr1	93801756	93802255	chr1	94035198	94035697	Dtymk|chr1:94035198-94035697	0.0672127597747087	.	.
chr1	93801756	93802255	chr1	94183824	94184323	Dtymk|chr1:94183824-94184323	0.0768276485083654	.	.
chr1	93803720	93804219	chr1	93502601	93503100	Ing5|chr1:93502601-93503100	0.0686975924776622	.	.
chr1	93803720	93804219	chr1	93633792	93634291	Ing5|chr1:93633792-93634291	0.152776500548348	.	.
chr1	93803720	93804219	chr1	93649619	93650118	Ing5|chr1:93649619-93650118	0.142933442796176	.	.
chr1	93803720	93804219	chr1	93653936	93654435	Ing5|chr1:93653936-93654435	0.19691098100829	.	.
chr1	93803720	93804219	chr1	93871648	93872147	Ing5|chr1:93871648-93872147	0.0969094455398632	.	.
chr1	93803720	93804219	chr1	94079039	94079538	Ing5|chr1:94079039-94079538	0.0654806613933189	.	.
chr1	93803720	93804219	chr1	94183824	94184323	Ing5|chr1:94183824-94184323	0.115263440326227	.	.
chr1	93825281	93825780	chr1	93502601	93503100	D2hgdh|chr1:93502601-93503100	0.100413357530465	.	.
chr1	93825281	93825780	chr1	93577810	93578309	D2hgdh|chr1:93577810-93578309	0.104208064160274	.	.
chr1	93825281	93825780	chr1	93595840	93596339	D2hgdh|chr1:93595840-93596339	0.101664794112369	.	.
chr1	93825281	93825780	chr1	93633792	93634291	D2hgdh|chr1:93633792-93634291	0.0628589468839575	.	.
chr1	93825281	93825780	chr1	93649619	93650118	D2hgdh|chr1:93649619-93650118	0.0855181385552431	.	.
chr1	93825281	93825780	chr1	93653936	93654435	D2hgdh|chr1:93653936-93654435	0.17201812051752	.	.
chr1	93825281	93825780	chr1	93691752	93692251	D2hgdh|chr1:93691752-93692251	0.082285803299137	.	.
chr1	93825281	93825780	chr1	93871648	93872147	D2hgdh|chr1:93871648-93872147	0.108240146883649	.	.
chr1	93825281	93825780	chr1	94000939	94001438	D2hgdh|chr1:94000939-94001438	0.0942794180044939	.	.
chr1	93825281	93825780	chr1	94005855	94006354	D2hgdh|chr1:94005855-94006354	0.107021719685138	.	.
chr1	93825281	93825780	chr1	94079039	94079538	D2hgdh|chr1:94079039-94079538	0.100272281210133	.	.
chr1	93825281	93825780	chr1	94183824	94184323	D2hgdh|chr1:94183824-94184323	0.0873607579104968	.	.
chr1	95313333	95313832	chr1	95267107	95267606	Fam174a|chr1:95267107-95267606	0.0802680319977906	.	.
chr1	95313333	95313832	chr1	95268183	95268682	Fam174a|chr1:95268183-95268682	0.13349697539821	.	.
chr1	95313333	95313832	chr1	95315847	95316346	Fam174a|chr1:95315847-95316346	0.192387232351193	.	.
chr1	95313333	95313832	chr1	95320314	95320813	Fam174a|chr1:95320314-95320813	0.11593320533683	.	.
chr1	95313333	95313832	chr1	95358827	95359326	Fam174a|chr1:95358827-95359326	0.162128259132402	.	.
chr1	95313333	95313832	chr1	95496596	95497095	Fam174a|chr1:95496596-95497095	0.0778665550645506	.	.
chr1	95313333	95313832	chr1	95548564	95549063	Fam174a|chr1:95548564-95549063	0.204247784687973	.	.
chr1	95313333	95313832	chr1	95664542	95665041	Fam174a|chr1:95664542-95665041	0.0614030970231446	.	.
chr1	95313333	95313832	chr1	95665260	95665759	Fam174a|chr1:95665260-95665759	0.219310234909727	.	.
chr1	95313851	95314350	chr1	95048163	95048662	Fam174a|chr1:95048163-95048662	0.0712074194563396	.	.
chr1	95313851	95314350	chr1	95267107	95267606	Fam174a|chr1:95267107-95267606	0.16544053891793	.	.
chr1	95313851	95314350	chr1	95315847	95316346	Fam174a|chr1:95315847-95316346	0.109132348081725	.	.
chr1	95313851	95314350	chr1	95358827	95359326	Fam174a|chr1:95358827-95359326	0.154743356731551	.	.
chr1	95313851	95314350	chr1	95496596	95497095	Fam174a|chr1:95496596-95497095	0.102568624087903	.	.
chr1	95313851	95314350	chr1	95548564	95549063	Fam174a|chr1:95548564-95549063	0.140540322766809	.	.
chr1	95313851	95314350	chr1	95665260	95665759	Fam174a|chr1:95665260-95665759	0.115686950619095	.	.
chr1	95667416	95667915	chr1	95268183	95268682	St8sia4|chr1:95268183-95268682	0.176394721622196	.	.
chr1	95667416	95667915	chr1	95315847	95316346	St8sia4|chr1:95315847-95316346	0.216143120314606	.	.
chr1	95667416	95667915	chr1	95332198	95332697	St8sia4|chr1:95332198-95332697	0.0795339114144764	.	.
chr1	95667416	95667915	chr1	95332779	95333278	St8sia4|chr1:95332779-95333278	0.230528812333305	.	.
chr1	95667416	95667915	chr1	95358827	95359326	St8sia4|chr1:95358827-95359326	0.182832996177957	.	.
chr1	95667416	95667915	chr1	95466998	95467497	St8sia4|chr1:95466998-95467497	0.209170212278617	.	.
chr1	95667416	95667915	chr1	95496596	95497095	St8sia4|chr1:95496596-95497095	0.075719283887731	.	.
chr1	95667416	95667915	chr1	95518542	95519041	St8sia4|chr1:95518542-95519041	0.145827414911075	.	.
chr1	95667416	95667915	chr1	95548564	95549063	St8sia4|chr1:95548564-95549063	0.138013262927485	.	.
chr1	95667416	95667915	chr1	95637811	95638310	St8sia4|chr1:95637811-95638310	0.247067658758857	.	.
chr1	95667416	95667915	chr1	95649491	95649990	St8sia4|chr1:95649491-95649990	0.0753845085246004	.	.
chr1	95667416	95667915	chr1	95664542	95665041	St8sia4|chr1:95664542-95665041	0.126521766303404	.	.
chr1	95667416	95667915	chr1	95665260	95665759	St8sia4|chr1:95665260-95665759	0.255430714523633	.	.
chr1	95667416	95667915	chr1	95673349	95673848	St8sia4|chr1:95673349-95673848	0.267376150287723	.	.
chr1	95667416	95667915	chr1	95762201	95762700	St8sia4|chr1:95762201-95762700	0.209028658308151	.	.
chr1	95667416	95667915	chr1	95999785	96000284	St8sia4|chr1:95999785-96000284	0.328204249119561	.	.
chr1	95667921	95668420	chr1	95268183	95268682	St8sia4|chr1:95268183-95268682	0.158694706153892	.	.
chr1	95667921	95668420	chr1	95358827	95359326	St8sia4|chr1:95358827-95359326	0.216311052047443	.	.
chr1	95667921	95668420	chr1	95548564	95549063	St8sia4|chr1:95548564-95549063	0.104888490868586	.	.
chr1	95667921	95668420	chr1	95649491	95649990	St8sia4|chr1:95649491-95649990	0.129918500409242	.	.
chr1	95667921	95668420	chr1	95665260	95665759	St8sia4|chr1:95665260-95665759	0.102919393482883	.	.
chr1	95667921	95668420	chr1	95999785	96000284	St8sia4|chr1:95999785-96000284	0.174408640009016	.	.
chr1	96871948	96872447	chr1	96768274	96768773	Slco4c1|chr1:96768274-96768773	0.188217742491388	.	.
chr1	96871948	96872447	chr1	96777069	96777568	Slco4c1|chr1:96777069-96777568	0.0675365168272032	.	.
chr1	96871948	96872447	chr1	96846733	96847232	Slco4c1|chr1:96846733-96847232	0.213358188768738	.	.
chr1	96871948	96872447	chr1	96878503	96879002	Slco4c1|chr1:96878503-96879002	0.0797254086084416	.	.
chr1	96871948	96872447	chr1	96941363	96941862	Slco4c1|chr1:96941363-96941862	0.0995851458810819	.	.
chr1	96871948	96872447	chr1	97038495	97038994	Slco4c1|chr1:97038495-97038994	0.0956178012924425	.	.
chr1	97661204	97661703	chr1	97552882	97553381	D1Ertd622e|chr1:97552882-97553381	0.0860550197704874	.	.
[truncated: 76,813 more rows]
