# Supplementary material for: Single-cell analysis of chromatin accessibility in the adult mouse brain
Source: Nature. 2023 Dec 13;624(7991):378–89. doi: 10.1038/s41586-023-06824-9 (PMC10719105; doi:10.1038/s41586-023-06824-9)
Supplement: Supplementary file 3 — Supplementary Tables 1–25 and their legends. [file 41586_2023_6824_MOESM3_ESM.zip › 2023-03-05453B-s3/SI Tables/SI Table 13 Summary of all the gene-cCRE correlations/sa2subclass.CM-IAD-CL-PCN_Sema5b_Glut.pdc.bedpe]

chr1	3466260	3466759	chr1	3121216	3121715	Gm1992|chr1:3121216-3121715	0.196402147704814	.	.
chr1	3466260	3466759	chr1	3215607	3216106	Gm1992|chr1:3215607-3216106	0.186649425471628	.	.
chr1	3466260	3466759	chr1	3333581	3334080	Gm1992|chr1:3333581-3334080	0.191137739435048	.	.
chr1	3466260	3466759	chr1	3395473	3395972	Gm1992|chr1:3395473-3395972	0.158250089496881	.	.
chr1	3466260	3466759	chr1	3410799	3411298	Gm1992|chr1:3410799-3411298	0.327057471823957	.	.
chr1	3670775	3671274	chr1	3593515	3594014	Xkr4|chr1:3593515-3594014	0.241822639620112	.	.
chr1	3670775	3671274	chr1	3710087	3710586	Xkr4|chr1:3710087-3710586	0.118235395606574	.	.
chr1	3670775	3671274	chr1	3723074	3723573	Xkr4|chr1:3723074-3723573	0.31018914158272	.	.
chr1	3670775	3671274	chr1	3730918	3731417	Xkr4|chr1:3730918-3731417	0.237538300977099	.	.
chr1	3670775	3671274	chr1	3812999	3813498	Xkr4|chr1:3812999-3813498	0.190264031551552	.	.
chr1	3670775	3671274	chr1	3840958	3841457	Xkr4|chr1:3840958-3841457	0.242929604450247	.	.
chr1	3670775	3671274	chr1	3913641	3914140	Xkr4|chr1:3913641-3914140	0.120986158544316	.	.
chr1	3671529	3672028	chr1	3516393	3516892	Xkr4|chr1:3516393-3516892	0.136947957667898	.	.
chr1	3671529	3672028	chr1	3593515	3594014	Xkr4|chr1:3593515-3594014	0.38850885692401	.	.
chr1	3671529	3672028	chr1	3710087	3710586	Xkr4|chr1:3710087-3710586	0.295207731481218	.	.
chr1	3671529	3672028	chr1	3723074	3723573	Xkr4|chr1:3723074-3723573	0.20853868098057	.	.
chr1	3671529	3672028	chr1	3730918	3731417	Xkr4|chr1:3730918-3731417	0.417280089192926	.	.
chr1	3671529	3672028	chr1	3812999	3813498	Xkr4|chr1:3812999-3813498	0.290731743531035	.	.
chr1	3671529	3672028	chr1	3840958	3841457	Xkr4|chr1:3840958-3841457	0.219758733770467	.	.
chr1	3672048	3672547	chr1	3516393	3516892	Xkr4|chr1:3516393-3516892	0.223895832415365	.	.
chr1	3672048	3672547	chr1	3535259	3535758	Xkr4|chr1:3535259-3535758	0.174506368615311	.	.
chr1	3672048	3672547	chr1	3593515	3594014	Xkr4|chr1:3593515-3594014	0.357331018833034	.	.
chr1	3672048	3672547	chr1	3648863	3649362	Xkr4|chr1:3648863-3649362	0.170885027943239	.	.
chr1	3672048	3672547	chr1	3710087	3710586	Xkr4|chr1:3710087-3710586	0.440235928127295	.	.
chr1	3672048	3672547	chr1	3723074	3723573	Xkr4|chr1:3723074-3723573	0.360844936081941	.	.
chr1	3672048	3672547	chr1	3730918	3731417	Xkr4|chr1:3730918-3731417	0.415980198547099	.	.
chr1	3672048	3672547	chr1	3812999	3813498	Xkr4|chr1:3812999-3813498	0.384695472770114	.	.
chr1	3672048	3672547	chr1	3840958	3841457	Xkr4|chr1:3840958-3841457	0.183097638196187	.	.
chr1	3672048	3672547	chr1	3912521	3913020	Xkr4|chr1:3912521-3913020	0.134405475744522	.	.
chr1	4785497	4785996	chr1	4780007	4780506	Mrpl15|chr1:4780007-4780506	0.147112439433061	.	.
chr1	4785497	4785996	chr1	4833816	4834315	Mrpl15|chr1:4833816-4834315	0.140004682920938	.	.
chr1	4785497	4785996	chr1	5220605	5221104	Mrpl15|chr1:5220605-5221104	0.165056221634314	.	.
chr1	4807592	4808091	chr1	4571692	4572191	Lypla1|chr1:4571692-4572191	0.17055901625446	.	.
chr1	4807592	4808091	chr1	4670469	4670968	Lypla1|chr1:4670469-4670968	0.135566960744792	.	.
chr1	4807592	4808091	chr1	4703306	4703805	Lypla1|chr1:4703306-4703805	0.143666509041462	.	.
chr1	4807592	4808091	chr1	5005577	5006076	Lypla1|chr1:5005577-5006076	0.263380321178055	.	.
chr1	4807592	4808091	chr1	5015264	5015763	Lypla1|chr1:5015264-5015763	0.2840679526084	.	.
chr1	4807592	4808091	chr1	5019201	5019700	Lypla1|chr1:5019201-5019700	0.171694315785142	.	.
chr1	4807592	4808091	chr1	5156867	5157366	Lypla1|chr1:5156867-5157366	0.268724926995472	.	.
chr1	4807592	4808091	chr1	5170387	5170886	Lypla1|chr1:5170387-5170886	0.394476826169519	.	.
chr1	4807592	4808091	chr1	5220605	5221104	Lypla1|chr1:5220605-5221104	0.314759428164963	.	.
chr1	4807592	4808091	chr1	5232113	5232612	Lypla1|chr1:5232113-5232612	0.220674994772242	.	.
chr1	4857480	4857979	chr1	4571692	4572191	Tcea1|chr1:4571692-4572191	0.142127296577879	.	.
chr1	4857480	4857979	chr1	4670469	4670968	Tcea1|chr1:4670469-4670968	0.135502034210746	.	.
chr1	4857480	4857979	chr1	4780007	4780506	Tcea1|chr1:4780007-4780506	0.158396669483176	.	.
chr1	4857480	4857979	chr1	5005577	5006076	Tcea1|chr1:5005577-5006076	0.404414950397022	.	.
chr1	4857480	4857979	chr1	5015264	5015763	Tcea1|chr1:5015264-5015763	0.238827402306819	.	.
chr1	4857480	4857979	chr1	5017828	5018327	Tcea1|chr1:5017828-5018327	0.276811562748975	.	.
chr1	4857480	4857979	chr1	5019201	5019700	Tcea1|chr1:5019201-5019700	0.191021947485609	.	.
chr1	4857480	4857979	chr1	5082818	5083317	Tcea1|chr1:5082818-5083317	0.253831114711672	.	.
chr1	4857480	4857979	chr1	5156867	5157366	Tcea1|chr1:5156867-5157366	0.161247036587216	.	.
chr1	4857480	4857979	chr1	5170387	5170886	Tcea1|chr1:5170387-5170886	0.263257134115125	.	.
chr1	4857480	4857979	chr1	5220605	5221104	Tcea1|chr1:5220605-5221104	0.243021221764277	.	.
chr1	4857480	4857979	chr1	5232113	5232612	Tcea1|chr1:5232113-5232612	0.220728196199749	.	.
chr1	4858123	4858622	chr1	4833816	4834315	Tcea1|chr1:4833816-4834315	0.238238428521182	.	.
chr1	4858123	4858622	chr1	5106380	5106879	Tcea1|chr1:5106380-5106879	0.185185627259156	.	.
chr1	4858123	4858622	chr1	5106380	5106879	Tcea1|chr1:5106380-5106879	0.185185627259157	.	.
chr1	5588179	5588678	chr1	5278857	5279356	Oprk1|chr1:5278857-5279356	0.153301093312944	.	.
chr1	5588179	5588678	chr1	5636811	5637310	Oprk1|chr1:5636811-5637310	0.437504522377393	.	.
chr1	5588179	5588678	chr1	5828641	5829140	Oprk1|chr1:5828641-5829140	0.313456556332343	.	.
chr1	5588179	5588678	chr1	5894403	5894902	Oprk1|chr1:5894403-5894902	0.226708710424509	.	.
chr1	5588820	5589319	chr1	5636811	5637310	Oprk1|chr1:5636811-5637310	0.435429870285527	.	.
chr1	5588820	5589319	chr1	5828641	5829140	Oprk1|chr1:5828641-5829140	0.284946331387691	.	.
chr1	5588820	5589319	chr1	5894403	5894902	Oprk1|chr1:5894403-5894902	0.245090394077614	.	.
chr1	6214386	6214885	chr1	5894403	5894902	4732440D04Rik|chr1:5894403-5894902	0.335016096927284	.	.
chr1	6214899	6215398	chr1	6287307	6287806	4732440D04Rik|chr1:6287307-6287806	0.291187502805315	.	.
chr1	6358598	6359097	chr1	6382628	6383127	Alkal1|chr1:6382628-6383127	0.127125418667333	.	.
chr1	7088594	7089093	chr1	6778508	6779007	Pcmtd1|chr1:6778508-6779007	0.223411160517709	.	.
chr1	7088594	7089093	chr1	6805215	6805714	Pcmtd1|chr1:6805215-6805714	0.178048478420648	.	.
chr1	7088594	7089093	chr1	6870219	6870718	Pcmtd1|chr1:6870219-6870718	0.245711535947702	.	.
chr1	7088594	7089093	chr1	6941995	6942494	Pcmtd1|chr1:6941995-6942494	0.240945531416414	.	.
chr1	7088594	7089093	chr1	7111444	7111943	Pcmtd1|chr1:7111444-7111943	0.181645572998912	.	.
chr1	7397174	7397673	chr1	7010156	7010655	Gm26901|chr1:7010156-7010655	0.156576276721786	.	.
chr1	7397174	7397673	chr1	7155129	7155628	Gm26901|chr1:7155129-7155628	0.147587045587821	.	.
chr1	7397174	7397673	chr1	7204719	7205218	Gm26901|chr1:7204719-7205218	0.209939623367353	.	.
chr1	7397174	7397673	chr1	7218866	7219365	Gm26901|chr1:7218866-7219365	0.151789045800607	.	.
chr1	7397174	7397673	chr1	7230162	7230661	Gm26901|chr1:7230162-7230661	0.205077536146575	.	.
chr1	7397174	7397673	chr1	7356720	7357219	Gm26901|chr1:7356720-7357219	0.18529465424326	.	.
chr1	7397837	7398336	chr1	7111444	7111943	Gm26901|chr1:7111444-7111943	0.23817675993553	.	.
chr1	7397837	7398336	chr1	7535148	7535647	Gm26901|chr1:7535148-7535647	0.339957159224816	.	.
chr1	7397837	7398336	chr1	7577858	7578357	Gm26901|chr1:7577858-7578357	0.299504728609284	.	.
chr1	7397837	7398336	chr1	7661289	7661788	Gm26901|chr1:7661289-7661788	0.380155425816561	.	.
chr1	7398342	7398841	chr1	7010156	7010655	Gm26901|chr1:7010156-7010655	0.143893176547669	.	.
chr1	7398342	7398841	chr1	7168199	7168698	Gm26901|chr1:7168199-7168698	0.253227110116249	.	.
chr1	7398342	7398841	chr1	7168199	7168698	Gm26901|chr1:7168199-7168698	0.25322711011625	.	.
chr1	7398342	7398841	chr1	7204719	7205218	Gm26901|chr1:7204719-7205218	0.152473534356932	.	.
chr1	7398342	7398841	chr1	7356156	7356655	Gm26901|chr1:7356156-7356655	0.176570768975051	.	.
chr1	9298975	9299474	chr1	9298270	9298769	Sntg1|chr1:9298270-9298769	0.134999070732137	.	.
chr1	9298975	9299474	chr1	9541113	9541612	Sntg1|chr1:9541113-9541612	0.161017855447926	.	.
chr1	9298975	9299474	chr1	9564420	9564919	Sntg1|chr1:9564420-9564919	0.266565381827004	.	.
chr1	9545042	9545541	chr1	9258005	9258504	Rrs1|chr1:9258005-9258504	0.32713955324315	.	.
chr1	9545042	9545541	chr1	9309521	9310020	Rrs1|chr1:9309521-9310020	0.155053032647205	.	.
chr1	9545042	9545541	chr1	9450472	9450971	Rrs1|chr1:9450472-9450971	0.202582282914078	.	.
chr1	9545922	9546421	chr1	9258005	9258504	Rrs1|chr1:9258005-9258504	0.284092009556498	.	.
chr1	9545922	9546421	chr1	9298270	9298769	Rrs1|chr1:9298270-9298769	0.143705696770072	.	.
chr1	9545922	9546421	chr1	9823372	9823871	Rrs1|chr1:9823372-9823871	0.187654622564546	.	.
chr1	9601474	9601973	chr1	9564420	9564919	Vxn|chr1:9564420-9564919	0.127958122900477	.	.
chr1	9630048	9630547	chr1	9848033	9848532	2610203C22Rik|chr1:9848033-9848532	0.210301976947282	.	.
chr1	9630048	9630547	chr1	9999226	9999725	2610203C22Rik|chr1:9999226-9999725	0.128911538709563	.	.
chr1	9748256	9748755	chr1	9309521	9310020	1700034P13Rik|chr1:9309521-9310020	0.19008102935153	.	.
chr1	9748256	9748755	chr1	9309521	9310020	Vcpip1|chr1:9309521-9310020	0.19008102935153	.	.
chr1	9748256	9748755	chr1	9564420	9564919	1700034P13Rik|chr1:9564420-9564919	0.146449985484955	.	.
chr1	9748256	9748755	chr1	9564420	9564919	Vcpip1|chr1:9564420-9564919	0.146449985484955	.	.
chr1	9748256	9748755	chr1	9649799	9650298	1700034P13Rik|chr1:9649799-9650298	0.154206024834265	.	.
chr1	9748256	9748755	chr1	9649799	9650298	Vcpip1|chr1:9649799-9650298	0.154206024834265	.	.
chr1	9798078	9798577	chr1	9648756	9649255	Sgk3|chr1:9648756-9649255	0.212604226318702	.	.
chr1	9798078	9798577	chr1	9649264	9649763	Sgk3|chr1:9649264-9649763	0.122650607651386	.	.
chr1	9798078	9798577	chr1	9970152	9970651	Sgk3|chr1:9970152-9970651	0.174271950390024	.	.
chr1	9798078	9798577	chr1	9999226	9999725	Sgk3|chr1:9999226-9999725	0.184056823215605	.	.
chr1	9908384	9908883	chr1	9850530	9851029	Mcmdc2|chr1:9850530-9851029	0.177328190120926	.	.
chr1	10993243	10993742	chr1	10603383	10603882	Prex2|chr1:10603383-10603882	0.204665373680478	.	.
chr1	10993243	10993742	chr1	10835602	10836101	Prex2|chr1:10835602-10836101	0.122270988022036	.	.
chr1	10993243	10993742	chr1	11231148	11231647	Prex2|chr1:11231148-11231647	0.131869407134716	.	.
chr1	10993772	10994271	chr1	10552501	10553000	Prex2|chr1:10552501-10553000	0.262024334279857	.	.
chr1	10993772	10994271	chr1	11231148	11231647	Prex2|chr1:11231148-11231647	0.241269091699698	.	.
chr1	11413910	11414409	chr1	11139848	11140347	A830018L16Rik|chr1:11139848-11140347	0.183144582909256	.	.
chr1	11413910	11414409	chr1	11254692	11255191	A830018L16Rik|chr1:11254692-11255191	0.294907591633242	.	.
chr1	11413910	11414409	chr1	11270228	11270727	A830018L16Rik|chr1:11270228-11270727	0.271638863741041	.	.
chr1	11413910	11414409	chr1	11329420	11329919	A830018L16Rik|chr1:11329420-11329919	0.163130291912352	.	.
chr1	12692265	12692764	chr1	12566789	12567288	Sulf1|chr1:12566789-12567288	0.296105271168506	.	.
chr1	12692265	12692764	chr1	12566789	12567288	Sulf1|chr1:12566789-12567288	0.296105271168507	.	.
chr1	12692874	12693373	chr1	12406714	12407213	Sulf1|chr1:12406714-12407213	0.187368408705813	.	.
chr1	12692874	12693373	chr1	12504491	12504990	Sulf1|chr1:12504491-12504990	0.13998595047483	.	.
chr1	12692874	12693373	chr1	12684684	12685183	Sulf1|chr1:12684684-12685183	0.15927806095452	.	.
chr1	13588843	13589342	chr1	13619870	13620369	Tram1|chr1:13619870-13620369	0.271916515972055	.	.
chr1	13588843	13589342	chr1	13620479	13620978	Tram1|chr1:13620479-13620978	0.1228846841139	.	.
chr1	13589563	13590062	chr1	13531462	13531961	Tram1|chr1:13531462-13531961	0.146977067046672	.	.
chr1	13589563	13590062	chr1	13620479	13620978	Tram1|chr1:13620479-13620978	0.151815316277936	.	.
chr1	13659706	13660205	chr1	13516522	13517021	Lactb2|chr1:13516522-13517021	0.195606787820785	.	.
chr1	13659706	13660205	chr1	13706254	13706753	Lactb2|chr1:13706254-13706753	0.259525025399146	.	.
chr1	13659706	13660205	chr1	13826770	13827269	Lactb2|chr1:13826770-13827269	0.125166813408146	.	.
chr1	13659706	13660205	chr1	13912306	13912805	Lactb2|chr1:13912306-13912805	0.195282585729295	.	.
chr1	13660314	13660813	chr1	13562379	13562878	Lactb2|chr1:13562379-13562878	0.174025098799345	.	.
chr1	13660314	13660813	chr1	13826770	13827269	Lactb2|chr1:13826770-13827269	0.183528389166276	.	.
chr1	14755218	14755717	chr1	14728986	14729485	Msc|chr1:14728986-14729485	0.199975102580152	.	.
chr1	15286608	15287107	chr1	15108032	15108531	Kcnb2|chr1:15108032-15108531	0.16729135062308	.	.
chr1	15286608	15287107	chr1	15325494	15325993	Kcnb2|chr1:15325494-15325993	0.14894129881126	.	.
chr1	15806083	15806582	chr1	15905034	15905533	Terf1|chr1:15905034-15905533	0.172707145866725	.	.
chr1	15806083	15806582	chr1	16127077	16127576	Terf1|chr1:16127077-16127576	0.124480011302618	.	.
chr1	15892493	15892992	chr1	15883507	15884006	Sbspon|chr1:15883507-15884006	0.276331097538393	.	.
chr1	15892493	15892992	chr1	16127735	16128234	Sbspon|chr1:16127735-16128234	0.179550210409437	.	.
chr1	15892493	15892992	chr1	16179087	16179586	Sbspon|chr1:16179087-16179586	0.130963037065955	.	.
chr1	16093096	16093595	chr1	15993491	15993990	4930444P10Rik|chr1:15993491-15993990	0.207202196253574	.	.
chr1	16093096	16093595	chr1	16127077	16127576	4930444P10Rik|chr1:16127077-16127576	0.173900126188511	.	.
chr1	16093096	16093595	chr1	16128272	16128771	4930444P10Rik|chr1:16128272-16128771	0.151300742367464	.	.
chr1	16103947	16104446	chr1	16081697	16082196	Rpl7|chr1:16081697-16082196	0.13651378602112	.	.
chr1	16103947	16104446	chr1	16235167	16235666	Rpl7|chr1:16235167-16235666	0.231197897807472	.	.
chr1	16104453	16104952	chr1	15781159	15781658	Rpl7|chr1:15781159-15781658	0.175168421949912	.	.
chr1	16104453	16104952	chr1	15914585	15915084	Rpl7|chr1:15914585-15915084	0.22981055469709	.	.
chr1	16104453	16104952	chr1	15936337	15936836	Rpl7|chr1:15936337-15936836	0.168182414004126	.	.
chr1	16104453	16104952	chr1	16024293	16024792	Rpl7|chr1:16024293-16024792	0.128478637108596	.	.
chr1	16104453	16104952	chr1	16127735	16128234	Rpl7|chr1:16127735-16128234	0.154921147081103	.	.
chr1	16104453	16104952	chr1	16128272	16128771	Rpl7|chr1:16128272-16128771	0.138845221852125	.	.
chr1	16104453	16104952	chr1	16177516	16178015	Rpl7|chr1:16177516-16178015	0.148612160617092	.	.
chr1	16104453	16104952	chr1	16179087	16179586	Rpl7|chr1:16179087-16179586	0.229151218178241	.	.
chr1	16104453	16104952	chr1	16248932	16249431	Rpl7|chr1:16248932-16249431	0.181077326006904	.	.
chr1	16104999	16105498	chr1	16022263	16022762	Rdh10|chr1:16022263-16022762	0.164253952837049	.	.
chr1	16104999	16105498	chr1	16022263	16022762	Rpl7|chr1:16022263-16022762	0.164253952837049	.	.
chr1	16104999	16105498	chr1	16024293	16024792	Rdh10|chr1:16024293-16024792	0.192996249580109	.	.
chr1	16104999	16105498	chr1	16024293	16024792	Rpl7|chr1:16024293-16024792	0.192996249580109	.	.
chr1	16104999	16105498	chr1	16081697	16082196	Rdh10|chr1:16081697-16082196	0.308229965177287	.	.
chr1	16104999	16105498	chr1	16081697	16082196	Rpl7|chr1:16081697-16082196	0.308229965177287	.	.
chr1	16104999	16105498	chr1	16235167	16235666	Rdh10|chr1:16235167-16235666	0.134219105441813	.	.
chr1	16104999	16105498	chr1	16235167	16235666	Rpl7|chr1:16235167-16235666	0.134219105441813	.	.
chr1	16105563	16106062	chr1	15993491	15993990	Rdh10|chr1:15993491-15993990	0.141945810553859	.	.
chr1	16519035	16519534	chr1	16518345	16518844	Stau2|chr1:16518345-16518844	0.170951789931819	.	.
chr1	16519035	16519534	chr1	16592201	16592700	Stau2|chr1:16592201-16592700	0.123118042617197	.	.
chr1	16519761	16520260	chr1	16916592	16917091	Stau2|chr1:16916592-16917091	0.313546876781821	.	.
chr1	16619102	16619601	chr1	16502360	16502859	Ube2w|chr1:16502360-16502859	0.252278057857109	.	.
chr1	16619102	16619601	chr1	16815946	16816445	Ube2w|chr1:16815946-16816445	0.25057883027972	.	.
chr1	16619102	16619601	chr1	16824332	16824831	Ube2w|chr1:16824332-16824831	0.122534862130214	.	.
chr1	16656744	16657243	chr1	16564742	16565241	D030040B21Rik|chr1:16564742-16565241	0.134362668502927	.	.
chr1	16656744	16657243	chr1	16564742	16565241	Eloc|chr1:16564742-16565241	0.134362668502927	.	.
chr1	16656744	16657243	chr1	16798252	16798751	D030040B21Rik|chr1:16798252-16798751	0.345369967825653	.	.
chr1	16656744	16657243	chr1	16798252	16798751	Eloc|chr1:16798252-16798751	0.345369967825653	.	.
chr1	16656744	16657243	chr1	16815946	16816445	D030040B21Rik|chr1:16815946-16816445	0.242211664159698	.	.
chr1	16656744	16657243	chr1	16815946	16816445	Eloc|chr1:16815946-16816445	0.242211664159698	.	.
chr1	16656744	16657243	chr1	16824332	16824831	D030040B21Rik|chr1:16824332-16824831	0.185674133793329	.	.
chr1	16656744	16657243	chr1	16824332	16824831	Eloc|chr1:16824332-16824831	0.185674133793329	.	.
chr1	16657258	16657757	chr1	16511921	16512420	D030040B21Rik|chr1:16511921-16512420	0.172008130809626	.	.
chr1	16657258	16657757	chr1	16511921	16512420	Eloc|chr1:16511921-16512420	0.172008130809626	.	.
chr1	16657258	16657757	chr1	16565311	16565810	D030040B21Rik|chr1:16565311-16565810	0.13035695705189	.	.
chr1	16657258	16657757	chr1	16565311	16565810	Eloc|chr1:16565311-16565810	0.13035695705189	.	.
chr1	16664905	16665404	chr1	16565311	16565810	Tmem70|chr1:16565311-16565810	0.138380482590625	.	.
chr1	16664905	16665404	chr1	16592201	16592700	Tmem70|chr1:16592201-16592700	0.203687587338719	.	.
chr1	16687901	16688400	chr1	16565311	16565810	Ly96|chr1:16565311-16565810	0.205339047593565	.	.
chr1	16687901	16688400	chr1	16592201	16592700	Ly96|chr1:16592201-16592700	0.199937407431816	.	.
chr1	16687901	16688400	chr1	16689607	16690106	Ly96|chr1:16689607-16690106	0.510953534055394	.	.
chr1	16688506	16689005	chr1	16565311	16565810	Ly96|chr1:16565311-16565810	0.306291961615558	.	.
chr1	16688506	16689005	chr1	16592201	16592700	Ly96|chr1:16592201-16592700	0.319490293310634	.	.
chr1	16688506	16689005	chr1	16689607	16690106	Ly96|chr1:16689607-16690106	0.392313244963993	.	.
chr1	17097078	17097577	chr1	16798252	16798751	Jph1|chr1:16798252-16798751	0.129150069598287	.	.
chr1	17097078	17097577	chr1	16815946	16816445	Jph1|chr1:16815946-16816445	0.438869826294735	.	.
chr1	17097078	17097577	chr1	16824332	16824831	Jph1|chr1:16824332-16824831	0.157596572101823	.	.
chr1	17097078	17097577	chr1	17041101	17041600	Jph1|chr1:17041101-17041600	0.30123849732218	.	.
chr1	17097078	17097577	chr1	17053897	17054396	Jph1|chr1:17053897-17054396	0.158404269138488	.	.
chr1	17097078	17097577	chr1	17096566	17097065	Jph1|chr1:17096566-17097065	0.494290000814945	.	.
chr1	17097078	17097577	chr1	17277956	17278455	Jph1|chr1:17277956-17278455	0.138858237636075	.	.
chr1	17097078	17097577	chr1	17415897	17416396	Jph1|chr1:17415897-17416396	0.284934917080481	.	.
chr1	17097665	17098164	chr1	16798252	16798751	Jph1|chr1:16798252-16798751	0.175851919332986	.	.
chr1	17097665	17098164	chr1	16815946	16816445	Jph1|chr1:16815946-16816445	0.5713697159535	.	.
chr1	17097665	17098164	chr1	16824332	16824831	Jph1|chr1:16824332-16824831	0.193612182951	.	.
chr1	17097665	17098164	chr1	17041101	17041600	Jph1|chr1:17041101-17041600	0.516493551966576	.	.
chr1	17097665	17098164	chr1	17053897	17054396	Jph1|chr1:17053897-17054396	0.192154993822601	.	.
chr1	17097665	17098164	chr1	17096566	17097065	Jph1|chr1:17096566-17097065	0.422582827010144	.	.
chr1	17097665	17098164	chr1	17415897	17416396	Jph1|chr1:17415897-17416396	0.335335512298812	.	.
chr1	17098192	17098691	chr1	17122724	17123223	Jph1|chr1:17122724-17123223	0.316478829491643	.	.
chr1	17098192	17098691	chr1	17123369	17123868	Jph1|chr1:17123369-17123868	0.200831448925033	.	.
chr1	17145142	17145641	chr1	16916592	16917091	Gdap1|chr1:16916592-16917091	0.236450655804231	.	.
chr1	17145142	17145641	chr1	17158376	17158875	Gdap1|chr1:17158376-17158875	0.144482545789782	.	.
chr1	17145142	17145641	chr1	17406884	17407383	Gdap1|chr1:17406884-17407383	0.183836464688539	.	.
chr1	17727070	17727569	chr1	17412112	17412611	Crispld1|chr1:17412112-17412611	0.152810931029924	.	.
chr1	17727070	17727569	chr1	17412112	17412611	Gm16070|chr1:17412112-17412611	0.152810931029924	.	.
chr1	17727070	17727569	chr1	17629502	17630001	Crispld1|chr1:17629502-17630001	0.154452563147975	.	.
chr1	17727070	17727569	chr1	17629502	17630001	Gm16070|chr1:17629502-17630001	0.154452563147975	.	.
chr1	17727070	17727569	chr1	17980561	17981060	Crispld1|chr1:17980561-17981060	0.20609653044297	.	.
chr1	17727070	17727569	chr1	17980561	17981060	Gm16070|chr1:17980561-17981060	0.20609653044297	.	.
chr1	17727608	17728107	chr1	17980561	17981060	Crispld1|chr1:17980561-17981060	0.12795930380278	.	.
chr1	17727608	17728107	chr1	17980561	17981060	Gm16070|chr1:17980561-17981060	0.12795930380278	.	.
chr1	18057998	18058497	chr1	17956001	17956500	Gm28756|chr1:17956001-17956500	0.210659760723421	.	.
chr1	18057998	18058497	chr1	18043789	18044288	Gm28756|chr1:18043789-18044288	0.365891591178365	.	.
chr1	18057998	18058497	chr1	18353113	18353612	Gm28756|chr1:18353113-18353612	0.248148214594563	.	.
chr1	18058553	18059052	chr1	17838342	17838841	Gm28756|chr1:17838342-17838841	0.120451280951966	.	.
chr1	18058553	18059052	chr1	17956001	17956500	Gm28756|chr1:17956001-17956500	0.139652185146586	.	.
chr1	18058553	18059052	chr1	18043789	18044288	Gm28756|chr1:18043789-18044288	0.389252658028005	.	.
chr1	18058553	18059052	chr1	18371522	18372021	Gm28756|chr1:18371522-18372021	0.176116523728238	.	.
chr1	18264913	18265412	chr1	18106689	18107188	Defb41|chr1:18106689-18107188	0.211762575067885	.	.
chr1	18264913	18265412	chr1	18117469	18117968	Defb41|chr1:18117469-18117968	0.184341453002229	.	.
chr1	18264913	18265412	chr1	18144527	18145026	Defb41|chr1:18144527-18145026	0.2250728033756	.	.
chr1	18264913	18265412	chr1	18173753	18174252	Defb41|chr1:18173753-18174252	0.28619523509148	.	.
chr1	18264913	18265412	chr1	18244301	18244800	Defb41|chr1:18244301-18244800	0.271219194953739	.	.
chr1	18264913	18265412	chr1	18372134	18372633	Defb41|chr1:18372134-18372633	0.125252698969031	.	.
chr1	18264913	18265412	chr1	18412678	18413177	Defb41|chr1:18412678-18413177	0.175923103540159	.	.
chr1	18264913	18265412	chr1	18419832	18420331	Defb41|chr1:18419832-18420331	0.12785984303904	.	.
chr1	18264913	18265412	chr1	18460439	18460938	Defb41|chr1:18460439-18460938	0.120579435761231	.	.
chr1	18264913	18265412	chr1	18639507	18640006	Defb41|chr1:18639507-18640006	0.341675113670863	.	.
chr1	18264913	18265412	chr1	18640188	18640687	Defb41|chr1:18640188-18640687	0.254015462041509	.	.
chr1	20820187	20820686	chr1	20612697	20613196	Mcm3|chr1:20612697-20613196	0.248382115925099	.	.
chr1	20820187	20820686	chr1	20801628	20802127	Mcm3|chr1:20801628-20802127	0.150656954105823	.	.
chr1	20820187	20820686	chr1	20854364	20854863	Mcm3|chr1:20854364-20854863	0.216295717520953	.	.
chr1	20820187	20820686	chr1	20909477	20909976	Mcm3|chr1:20909477-20909976	0.145424203247934	.	.
chr1	20820187	20820686	chr1	20933361	20933860	Mcm3|chr1:20933361-20933860	0.228245025853288	.	.
chr1	20820187	20820686	chr1	20933361	20933860	Mcm3|chr1:20933361-20933860	0.228245025853289	.	.
chr1	20890311	20890810	chr1	20832376	20832875	6720483E21Rik|chr1:20832376-20832875	0.121796117705768	.	.
chr1	20890311	20890810	chr1	20832376	20832875	Paqr8|chr1:20832376-20832875	0.121796117705768	.	.
chr1	20890311	20890810	chr1	20896378	20896877	6720483E21Rik|chr1:20896378-20896877	0.225346027322495	.	.
chr1	20890311	20890810	chr1	20896378	20896877	Paqr8|chr1:20896378-20896877	0.225346027322495	.	.
chr1	20890311	20890810	chr1	20933361	20933860	6720483E21Rik|chr1:20933361-20933860	0.278385546124894	.	.
chr1	20890311	20890810	chr1	20933361	20933860	Paqr8|chr1:20933361-20933860	0.278385546124894	.	.
chr1	20890311	20890810	chr1	20997805	20998304	6720483E21Rik|chr1:20997805-20998304	0.131545820104904	.	.
chr1	20890311	20890810	chr1	20997805	20998304	Paqr8|chr1:20997805-20998304	0.131545820104904	.	.
chr1	20890857	20891356	chr1	20554332	20554831	6720483E21Rik|chr1:20554332-20554831	0.240881494176661	.	.
chr1	20890857	20891356	chr1	20554332	20554831	Paqr8|chr1:20554332-20554831	0.240881494176661	.	.
chr1	20890857	20891356	chr1	20832376	20832875	6720483E21Rik|chr1:20832376-20832875	0.172216820683879	.	.
chr1	20890857	20891356	chr1	20832376	20832875	Paqr8|chr1:20832376-20832875	0.172216820683879	.	.
chr1	20890857	20891356	chr1	20844236	20844735	6720483E21Rik|chr1:20844236-20844735	0.172939605962203	.	.
chr1	20890857	20891356	chr1	20844236	20844735	Paqr8|chr1:20844236-20844735	0.172939605962203	.	.
chr1	20890857	20891356	chr1	20896378	20896877	6720483E21Rik|chr1:20896378-20896877	0.125904320342244	.	.
chr1	20890857	20891356	chr1	20896378	20896877	Paqr8|chr1:20896378-20896877	0.125904320342244	.	.
chr1	20890857	20891356	chr1	20908588	20909087	6720483E21Rik|chr1:20908588-20909087	0.181107506031025	.	.
chr1	20890857	20891356	chr1	20908588	20909087	Paqr8|chr1:20908588-20909087	0.181107506031025	.	.
chr1	20890857	20891356	chr1	20909477	20909976	6720483E21Rik|chr1:20909477-20909976	0.138735149576773	.	.
chr1	20890857	20891356	chr1	20909477	20909976	Paqr8|chr1:20909477-20909976	0.138735149576773	.	.
chr1	20890857	20891356	chr1	20921118	20921617	6720483E21Rik|chr1:20921118-20921617	0.174290121068764	.	.
chr1	20890857	20891356	chr1	20921118	20921617	Paqr8|chr1:20921118-20921617	0.174290121068764	.	.
chr1	20890857	20891356	chr1	20933361	20933860	6720483E21Rik|chr1:20933361-20933860	0.157014070463145	.	.
chr1	20890857	20891356	chr1	20933361	20933860	Paqr8|chr1:20933361-20933860	0.157014070463145	.	.
chr1	20890857	20891356	chr1	20938964	20939463	6720483E21Rik|chr1:20938964-20939463	0.198669443848516	.	.
chr1	20890857	20891356	chr1	20938964	20939463	Paqr8|chr1:20938964-20939463	0.198669443848516	.	.
chr1	20951400	20951899	chr1	20544865	20545364	Efhc1|chr1:20544865-20545364	0.193600009475044	.	.
chr1	20951400	20951899	chr1	20545407	20545906	Efhc1|chr1:20545407-20545906	0.21730001668514	.	.
chr1	20951400	20951899	chr1	20612697	20613196	Efhc1|chr1:20612697-20613196	0.120893678176503	.	.
chr1	20951400	20951899	chr1	20780441	20780940	Efhc1|chr1:20780441-20780940	0.183721190458626	.	.
chr1	20951400	20951899	chr1	20792434	20792933	Efhc1|chr1:20792434-20792933	0.263031477746795	.	.
chr1	20951400	20951899	chr1	20793904	20794403	Efhc1|chr1:20793904-20794403	0.16416085402283	.	.
chr1	20951400	20951899	chr1	20801628	20802127	Efhc1|chr1:20801628-20802127	0.217315338464484	.	.
chr1	20951400	20951899	chr1	20854364	20854863	Efhc1|chr1:20854364-20854863	0.287994116134321	.	.
chr1	20951400	20951899	chr1	20905651	20906150	Efhc1|chr1:20905651-20906150	0.152991753556588	.	.
chr1	20951400	20951899	chr1	20941260	20941759	Efhc1|chr1:20941260-20941759	0.150951025921916	.	.
chr1	20951400	20951899	chr1	20997805	20998304	Efhc1|chr1:20997805-20998304	0.368213294245867	.	.
chr1	22805771	22806270	chr1	23041085	23041584	Rims1|chr1:23041085-23041584	0.217832123173696	.	.
chr1	22805771	22806270	chr1	23104523	23105022	Rims1|chr1:23104523-23105022	0.189419500298392	.	.
chr1	22805771	22806270	chr1	23115529	23116028	Rims1|chr1:23115529-23116028	0.139086225505873	.	.
chr1	24586286	24586785	chr1	24349664	24350163	Col19a1|chr1:24349664-24350163	0.200104302963163	.	.
chr1	24586286	24586785	chr1	24362155	24362654	Col19a1|chr1:24362155-24362654	0.241985290688907	.	.
chr1	24586286	24586785	chr1	24719568	24720067	Col19a1|chr1:24719568-24720067	0.204774285530404	.	.
chr1	24586286	24586785	chr1	24758535	24759034	Col19a1|chr1:24758535-24759034	0.221915136729451	.	.
chr1	24586286	24586785	chr1	24759742	24760241	Col19a1|chr1:24759742-24760241	0.144133760085064	.	.
chr1	24586286	24586785	chr1	24760282	24760781	Col19a1|chr1:24760282-24760781	0.177795885113637	.	.
chr1	24586286	24586785	chr1	24883567	24884066	Col19a1|chr1:24883567-24884066	0.238897183106982	.	.
chr1	24586286	24586785	chr1	24928254	24928753	Col19a1|chr1:24928254-24928753	0.166066069060593	.	.
chr1	24587149	24587648	chr1	24883567	24884066	Col19a1|chr1:24883567-24884066	0.156039455028825	.	.
chr1	24587149	24587648	chr1	24901204	24901703	Col19a1|chr1:24901204-24901703	0.152162237592753	.	.
chr1	24677625	24678124	chr1	24349664	24350163	Lmbrd1|chr1:24349664-24350163	0.19939910463508	.	.
chr1	24677625	24678124	chr1	24362155	24362654	Lmbrd1|chr1:24362155-24362654	0.289686170229002	.	.
chr1	24677625	24678124	chr1	24719568	24720067	Lmbrd1|chr1:24719568-24720067	0.174267947798425	.	.
chr1	24677625	24678124	chr1	24759742	24760241	Lmbrd1|chr1:24759742-24760241	0.261400357845064	.	.
chr1	24677625	24678124	chr1	24760282	24760781	Lmbrd1|chr1:24760282-24760781	0.181962915799028	.	.
chr1	24677625	24678124	chr1	24883567	24884066	Lmbrd1|chr1:24883567-24884066	0.356559184443368	.	.
chr1	24677625	24678124	chr1	24901204	24901703	Lmbrd1|chr1:24901204-24901703	0.239234281276266	.	.
chr1	24677625	24678124	chr1	24928254	24928753	Lmbrd1|chr1:24928254-24928753	0.147870639333275	.	.
chr1	24678265	24678764	chr1	24611656	24612155	Lmbrd1|chr1:24611656-24612155	0.280824805745265	.	.
chr1	24678265	24678764	chr1	24613347	24613846	Lmbrd1|chr1:24613347-24613846	0.177163747078932	.	.
chr1	24678265	24678764	chr1	24614093	24614592	Lmbrd1|chr1:24614093-24614592	0.213492849408814	.	.
chr1	24678265	24678764	chr1	24614797	24615296	Lmbrd1|chr1:24614797-24615296	0.312423398751131	.	.
chr1	24678265	24678764	chr1	24615721	24616220	Lmbrd1|chr1:24615721-24616220	0.160460201889013	.	.
chr1	24678265	24678764	chr1	24883567	24884066	Lmbrd1|chr1:24883567-24884066	0.206673363881039	.	.
chr1	24678265	24678764	chr1	24901204	24901703	Lmbrd1|chr1:24901204-24901703	0.209964108874165	.	.
chr1	25829930	25830429	chr1	25810605	25811104	Adgrb3|chr1:25810605-25811104	0.193880648030085	.	.
chr1	30872795	30873294	chr1	30583020	30583519	Phf3|chr1:30583020-30583519	0.199508653377591	.	.
chr1	30872795	30873294	chr1	30639815	30640314	Phf3|chr1:30639815-30640314	0.119220181389298	.	.
chr1	30873430	30873929	chr1	30502671	30503170	Phf3|chr1:30502671-30503170	0.237585308805825	.	.
chr1	30873430	30873929	chr1	30582365	30582864	Phf3|chr1:30582365-30582864	0.321728119626332	.	.
chr1	30873430	30873929	chr1	30649743	30650242	Phf3|chr1:30649743-30650242	0.147125102297212	.	.
chr1	30873430	30873929	chr1	30656202	30656701	Phf3|chr1:30656202-30656701	0.279503150466519	.	.
chr1	30873430	30873929	chr1	30740784	30741283	Phf3|chr1:30740784-30741283	0.187375566009806	.	.
chr1	30873430	30873929	chr1	30807686	30808185	Phf3|chr1:30807686-30808185	0.169809134797107	.	.
chr1	30873942	30874441	chr1	30502671	30503170	Phf3|chr1:30502671-30503170	0.199699376647852	.	.
chr1	30873942	30874441	chr1	30582365	30582864	Phf3|chr1:30582365-30582864	0.371022220905059	.	.
chr1	30873942	30874441	chr1	30583020	30583519	Phf3|chr1:30583020-30583519	0.156024142124613	.	.
chr1	30873942	30874441	chr1	30649743	30650242	Phf3|chr1:30649743-30650242	0.303089143854001	.	.
chr1	30873942	30874441	chr1	30656202	30656701	Phf3|chr1:30656202-30656701	0.320492830025324	.	.
chr1	30873942	30874441	chr1	30740784	30741283	Phf3|chr1:30740784-30741283	0.207568366887058	.	.
chr1	30873942	30874441	chr1	30807686	30808185	Phf3|chr1:30807686-30808185	0.29134611405749	.	.
chr1	30949080	30949579	chr1	30502671	30503170	Ptp4a1|chr1:30502671-30503170	0.15948767713484	.	.
chr1	30949080	30949579	chr1	30503190	30503689	Ptp4a1|chr1:30503190-30503689	0.220675865034256	.	.
chr1	30949080	30949579	chr1	30656202	30656701	Ptp4a1|chr1:30656202-30656701	0.15810507027187	.	.
chr1	30949080	30949579	chr1	30700382	30700881	Ptp4a1|chr1:30700382-30700881	0.199612984751168	.	.
chr1	30949080	30949579	chr1	30740784	30741283	Ptp4a1|chr1:30740784-30741283	0.298835049642227	.	.
chr1	30949080	30949579	chr1	30786515	30787014	Ptp4a1|chr1:30786515-30787014	0.129762559566724	.	.
chr1	30949080	30949579	chr1	30808259	30808758	Ptp4a1|chr1:30808259-30808758	0.138822233031638	.	.
chr1	30949582	30950081	chr1	30502671	30503170	Ptp4a1|chr1:30502671-30503170	0.304975602123932	.	.
chr1	30949582	30950081	chr1	30582365	30582864	Ptp4a1|chr1:30582365-30582864	0.596549605700098	.	.
chr1	30949582	30950081	chr1	30583020	30583519	Ptp4a1|chr1:30583020-30583519	0.219105621211461	.	.
chr1	30949582	30950081	chr1	30649743	30650242	Ptp4a1|chr1:30649743-30650242	0.405935505717214	.	.
chr1	30949582	30950081	chr1	30656202	30656701	Ptp4a1|chr1:30656202-30656701	0.479951072125324	.	.
chr1	30949582	30950081	chr1	30718559	30719058	Ptp4a1|chr1:30718559-30719058	0.158925828056709	.	.
chr1	30949582	30950081	chr1	30807686	30808185	Ptp4a1|chr1:30807686-30808185	0.255947445399306	.	.
chr1	31175378	31175877	chr1	31064297	31064796	Lgsn|chr1:31064297-31064796	0.359296759761123	.	.
chr1	31175378	31175877	chr1	31071156	31071655	Lgsn|chr1:31071156-31071655	0.251641596755884	.	.
chr1	31175378	31175877	chr1	31116940	31117439	Lgsn|chr1:31116940-31117439	0.25705911110939	.	.
chr1	31175378	31175877	chr1	31184684	31185183	Lgsn|chr1:31184684-31185183	0.229631276793781	.	.
chr1	31175378	31175877	chr1	31189521	31190020	Lgsn|chr1:31189521-31190020	0.408588805105841	.	.
chr1	31175378	31175877	chr1	31228855	31229354	Lgsn|chr1:31228855-31229354	0.45679513568175	.	.
chr1	31176050	31176549	chr1	31071156	31071655	Lgsn|chr1:31071156-31071655	0.211871911373895	.	.
chr1	31176050	31176549	chr1	31116940	31117439	Lgsn|chr1:31116940-31117439	0.253067143492354	.	.
chr1	31176050	31176549	chr1	31184684	31185183	Lgsn|chr1:31184684-31185183	0.250605183500894	.	.
chr1	31176050	31176549	chr1	31189521	31190020	Lgsn|chr1:31189521-31190020	0.267905370727175	.	.
chr1	31176050	31176549	chr1	31228855	31229354	Lgsn|chr1:31228855-31229354	0.279278862119742	.	.
chr1	31222525	31223024	chr1	31064297	31064796	4931428L18Rik|chr1:31064297-31064796	0.186701363699716	.	.
chr1	31222525	31223024	chr1	31064297	31064796	Pih1d3|chr1:31064297-31064796	0.186701363699716	.	.
chr1	32172459	32172958	chr1	32214374	32214873	Khdrbs2|chr1:32214374-32214873	0.269600211872803	.	.
chr1	33215713	33216212	chr1	32822027	32822526	Gm37591|chr1:32822027-32822526	0.273444748288521	.	.
chr1	33215713	33216212	chr1	32836327	32836826	Gm37591|chr1:32836327-32836826	0.249253198648139	.	.
chr1	33215713	33216212	chr1	32858022	32858521	Gm37591|chr1:32858022-32858521	0.395356080364225	.	.
chr1	33215713	33216212	chr1	32874101	32874600	Gm37591|chr1:32874101-32874600	0.174779356335131	.	.
chr1	33215713	33216212	chr1	32927910	32928409	Gm37591|chr1:32927910-32928409	0.324553675609787	.	.
chr1	33215713	33216212	chr1	33000212	33000711	Gm37591|chr1:33000212-33000711	0.470877796199378	.	.
chr1	33215713	33216212	chr1	33058043	33058542	Gm37591|chr1:33058043-33058542	0.342905360010099	.	.
chr1	33215713	33216212	chr1	33131766	33132265	Gm37591|chr1:33131766-33132265	0.327116211408349	.	.
chr1	33215713	33216212	chr1	33136435	33136934	Gm37591|chr1:33136435-33136934	0.143852536933114	.	.
chr1	33215713	33216212	chr1	33136954	33137453	Gm37591|chr1:33136954-33137453	0.255121294859553	.	.
chr1	33215713	33216212	chr1	33174447	33174946	Gm37591|chr1:33174447-33174946	0.224080296473491	.	.
chr1	33215713	33216212	chr1	33174990	33175489	Gm37591|chr1:33174990-33175489	0.433664938443311	.	.
chr1	33215713	33216212	chr1	33210629	33211128	Gm37591|chr1:33210629-33211128	0.312626411812334	.	.
chr1	33215713	33216212	chr1	33213739	33214238	Gm37591|chr1:33213739-33214238	0.264746690538272	.	.
chr1	33215713	33216212	chr1	33222645	33223144	Gm37591|chr1:33222645-33223144	0.297790180537776	.	.
chr1	34439491	34439990	chr1	34291701	34292200	Ccdc115|chr1:34291701-34292200	0.146270188561319	.	.
chr1	34439491	34439990	chr1	34291701	34292200	Imp4|chr1:34291701-34292200	0.146270188561319	.	.
chr1	34439491	34439990	chr1	34434650	34435149	Ccdc115|chr1:34434650-34435149	0.132404556168483	.	.
chr1	34439491	34439990	chr1	34434650	34435149	Imp4|chr1:34434650-34435149	0.132404556168483	.	.
chr1	34459438	34459937	chr1	34264117	34264616	Ptpn18|chr1:34264117-34264616	0.168467200525675	.	.
chr1	34459438	34459937	chr1	34434650	34435149	Ptpn18|chr1:34434650-34435149	0.202086680719898	.	.
chr1	34459438	34459937	chr1	34462689	34463188	Ptpn18|chr1:34462689-34463188	0.176683884883624	.	.
chr1	34459438	34459937	chr1	34522129	34522628	Ptpn18|chr1:34522129-34522628	0.126413398254901	.	.
chr1	34459438	34459937	chr1	34667395	34667894	Ptpn18|chr1:34667395-34667894	0.119371896811159	.	.
chr1	34459438	34459937	chr1	34738307	34738806	Ptpn18|chr1:34738307-34738806	0.182866448366984	.	.
chr1	34578791	34579290	chr1	34830919	34831418	1700101I19Rik|chr1:34830919-34831418	0.139995195790751	.	.
chr1	34578791	34579290	chr1	34830919	34831418	Amer3|chr1:34830919-34831418	0.139995195790751	.	.
chr1	34579442	34579941	chr1	34502958	34503457	1700101I19Rik|chr1:34502958-34503457	0.20007993346648	.	.
chr1	34579442	34579941	chr1	34502958	34503457	Amer3|chr1:34502958-34503457	0.20007993346648	.	.
chr1	34579442	34579941	chr1	34508039	34508538	1700101I19Rik|chr1:34508039-34508538	0.486563193523334	.	.
chr1	34579442	34579941	chr1	34508039	34508538	Amer3|chr1:34508039-34508538	0.486563193523334	.	.
chr1	34579442	34579941	chr1	34599926	34600425	1700101I19Rik|chr1:34599926-34600425	0.146786740773549	.	.
chr1	34579442	34579941	chr1	34599926	34600425	Amer3|chr1:34599926-34600425	0.146786740773549	.	.
chr1	34579442	34579941	chr1	34696475	34696974	1700101I19Rik|chr1:34696475-34696974	0.14883602314604	.	.
chr1	34579442	34579941	chr1	34696475	34696974	Amer3|chr1:34696475-34696974	0.14883602314604	.	.
chr1	34579442	34579941	chr1	34752832	34753331	1700101I19Rik|chr1:34752832-34753331	0.13378618417319	.	.
chr1	34579442	34579941	chr1	34752832	34753331	Amer3|chr1:34752832-34753331	0.13378618417319	.	.
chr1	34579442	34579941	chr1	34793414	34793913	1700101I19Rik|chr1:34793414-34793913	0.350315373697711	.	.
chr1	34579442	34579941	chr1	34793414	34793913	1700101I19Rik|chr1:34793414-34793913	0.350315373697712	.	.
chr1	34579442	34579941	chr1	34793414	34793913	Amer3|chr1:34793414-34793913	0.350315373697711	.	.
chr1	34579442	34579941	chr1	34793414	34793913	Amer3|chr1:34793414-34793913	0.350315373697712	.	.
chr1	34579442	34579941	chr1	34830919	34831418	1700101I19Rik|chr1:34830919-34831418	0.137507663346239	.	.
chr1	34579442	34579941	chr1	34830919	34831418	Amer3|chr1:34830919-34831418	0.137507663346239	.	.
chr1	34579442	34579941	chr1	34867150	34867649	1700101I19Rik|chr1:34867150-34867649	0.267948573882971	.	.
chr1	34579442	34579941	chr1	34867150	34867649	Amer3|chr1:34867150-34867649	0.267948573882971	.	.
chr1	34579442	34579941	chr1	34962067	34962566	1700101I19Rik|chr1:34962067-34962566	0.240747500697467	.	.
chr1	34579442	34579941	chr1	34962067	34962566	Amer3|chr1:34962067-34962566	0.240747500697467	.	.
chr1	34579442	34579941	chr1	34981717	34982216	1700101I19Rik|chr1:34981717-34982216	0.259343279182441	.	.
chr1	34579442	34579941	chr1	34981717	34982216	Amer3|chr1:34981717-34982216	0.259343279182441	.	.
chr1	34579990	34580489	chr1	34457447	34457946	1700101I19Rik|chr1:34457447-34457946	0.151434542356179	.	.
chr1	34579990	34580489	chr1	34457447	34457946	Amer3|chr1:34457447-34457946	0.151434542356179	.	.
chr1	34579990	34580489	chr1	34508039	34508538	1700101I19Rik|chr1:34508039-34508538	0.213464200655715	.	.
chr1	34579990	34580489	chr1	34508039	34508538	Amer3|chr1:34508039-34508538	0.213464200655715	.	.
chr1	34579990	34580489	chr1	34700679	34701178	1700101I19Rik|chr1:34700679-34701178	0.132895360813706	.	.
chr1	34579990	34580489	chr1	34700679	34701178	Amer3|chr1:34700679-34701178	0.132895360813706	.	.
chr1	34579990	34580489	chr1	34793414	34793913	1700101I19Rik|chr1:34793414-34793913	0.203915739317886	.	.
chr1	34579990	34580489	chr1	34793414	34793913	Amer3|chr1:34793414-34793913	0.203915739317886	.	.
chr1	34579990	34580489	chr1	34892102	34892601	1700101I19Rik|chr1:34892102-34892601	0.124351777036062	.	.
chr1	34579990	34580489	chr1	34892102	34892601	Amer3|chr1:34892102-34892601	0.124351777036062	.	.
chr1	34579990	34580489	chr1	34962067	34962566	1700101I19Rik|chr1:34962067-34962566	0.143567823501758	.	.
chr1	34579990	34580489	chr1	34962067	34962566	Amer3|chr1:34962067-34962566	0.143567823501758	.	.
chr1	34801460	34801959	chr1	34502958	34503457	Arhgef4|chr1:34502958-34503457	0.258211940963953	.	.
chr1	34801460	34801959	chr1	34667395	34667894	Arhgef4|chr1:34667395-34667894	0.245186444537107	.	.
chr1	34801460	34801959	chr1	34750293	34750792	Arhgef4|chr1:34750293-34750792	0.180612727076513	.	.
chr1	34801460	34801959	chr1	34752832	34753331	Arhgef4|chr1:34752832-34753331	0.151891849280666	.	.
chr1	34801460	34801959	chr1	34830919	34831418	Arhgef4|chr1:34830919-34831418	0.187661448804206	.	.
chr1	34801460	34801959	chr1	34891506	34892005	Arhgef4|chr1:34891506-34892005	0.202510369980484	.	.
chr1	34801460	34801959	chr1	34962574	34963073	Arhgef4|chr1:34962574-34963073	0.142773324321406	.	.
chr1	34801460	34801959	chr1	34981717	34982216	Arhgef4|chr1:34981717-34982216	0.122713027807966	.	.
chr1	34801460	34801959	chr1	35061159	35061658	Arhgef4|chr1:35061159-35061658	0.237079119398116	.	.
chr1	34801460	34801959	chr1	35070774	35071273	Arhgef4|chr1:35070774-35071273	0.118813082925286	.	.
chr1	34801460	34801959	chr1	35079884	35080383	Arhgef4|chr1:35079884-35080383	0.212030711472694	.	.
chr1	34801460	34801959	chr1	35201468	35201967	Arhgef4|chr1:35201468-35201967	0.167072709872678	.	.
chr1	34801460	34801959	chr1	35202533	35203032	Arhgef4|chr1:35202533-35203032	0.272228525811327	.	.
chr1	34842804	34843303	chr1	34829219	34829718	Fam168b|chr1:34829219-34829718	0.173064429953355	.	.
chr1	34842804	34843303	chr1	34867150	34867649	Fam168b|chr1:34867150-34867649	0.16422772200359	.	.
chr1	34842804	34843303	chr1	34962067	34962566	Fam168b|chr1:34962067-34962566	0.325129272680896	.	.
chr1	34842804	34843303	chr1	34962574	34963073	Fam168b|chr1:34962574-34963073	0.187054077929328	.	.
chr1	34842804	34843303	chr1	34981717	34982216	Fam168b|chr1:34981717-34982216	0.309859403669236	.	.
chr1	34842804	34843303	chr1	35003146	35003645	Fam168b|chr1:35003146-35003645	0.334123232249346	.	.
chr1	34842804	34843303	chr1	35070774	35071273	Fam168b|chr1:35070774-35071273	0.246124849815526	.	.
chr1	34842804	34843303	chr1	35079884	35080383	Fam168b|chr1:35079884-35080383	0.177603276021408	.	.
chr1	34842804	34843303	chr1	35202533	35203032	Fam168b|chr1:35202533-35203032	0.173505687638878	.	.
chr1	34849768	34850267	chr1	34511013	34511512	Plekhb2|chr1:34511013-34511512	0.176408195164897	.	.
chr1	34849768	34850267	chr1	34522129	34522628	Plekhb2|chr1:34522129-34522628	0.148301171878239	.	.
chr1	34849768	34850267	chr1	34799152	34799651	Plekhb2|chr1:34799152-34799651	0.134388777939059	.	.
chr1	34849768	34850267	chr1	34871623	34872122	Plekhb2|chr1:34871623-34872122	0.215622230337603	.	.
chr1	34850452	34850951	chr1	34633543	34634042	Plekhb2|chr1:34633543-34634042	0.194773796615911	.	.
chr1	34850452	34850951	chr1	34799152	34799651	Plekhb2|chr1:34799152-34799651	0.177595707328733	.	.
chr1	34850452	34850951	chr1	34892102	34892601	Plekhb2|chr1:34892102-34892601	0.186076819662186	.	.
chr1	37540354	37540853	chr1	37903135	37903634	Mgat4a|chr1:37903135-37903634	0.207559918125153	.	.
chr1	37540354	37540853	chr1	37952295	37952794	Mgat4a|chr1:37952295-37952794	0.133965027613382	.	.
chr1	37540354	37540853	chr1	37952295	37952794	Mgat4a|chr1:37952295-37952794	0.133965027613383	.	.
chr1	37540864	37541363	chr1	37639092	37639591	Mgat4a|chr1:37639092-37639591	0.141911833821979	.	.
chr1	37540864	37541363	chr1	37678238	37678737	Mgat4a|chr1:37678238-37678737	0.119841586860153	.	.
chr1	37540864	37541363	chr1	37952295	37952794	Mgat4a|chr1:37952295-37952794	0.127544710124686	.	.
chr1	37614024	37614523	chr1	37678238	37678737	4930556I23Rik|chr1:37678238-37678737	0.157664105033659	.	.
chr1	37614024	37614523	chr1	37725725	37726224	4930556I23Rik|chr1:37725725-37726224	0.279892098284674	.	.
chr1	37614024	37614523	chr1	37726317	37726816	4930556I23Rik|chr1:37726317-37726816	0.325193915549336	.	.
chr1	37614024	37614523	chr1	37742623	37743122	4930556I23Rik|chr1:37742623-37743122	0.119860017793937	.	.
chr1	37614024	37614523	chr1	37931762	37932261	4930556I23Rik|chr1:37931762-37932261	0.121187300117251	.	.
chr1	37614024	37614523	chr1	37952295	37952794	4930556I23Rik|chr1:37952295-37952794	0.300202566362738	.	.
chr1	37614024	37614523	chr1	37959295	37959794	4930556I23Rik|chr1:37959295-37959794	0.277577419514122	.	.
chr1	37719678	37720177	chr1	37678238	37678737	2010300C02Rik|chr1:37678238-37678737	0.212863518851979	.	.
chr1	37719678	37720177	chr1	37725725	37726224	2010300C02Rik|chr1:37725725-37726224	0.351893696928633	.	.
chr1	37719678	37720177	chr1	37726317	37726816	2010300C02Rik|chr1:37726317-37726816	0.224834375832506	.	.
chr1	37719678	37720177	chr1	37951665	37952164	2010300C02Rik|chr1:37951665-37952164	0.128970787121079	.	.
chr1	37719678	37720177	chr1	37952295	37952794	2010300C02Rik|chr1:37952295-37952794	0.476827148298407	.	.
chr1	37719678	37720177	chr1	37959295	37959794	2010300C02Rik|chr1:37959295-37959794	0.182478581228751	.	.
chr1	37864699	37865198	chr1	37610264	37610763	Gm26805|chr1:37610264-37610763	0.290512954022718	.	.
chr1	37864699	37865198	chr1	37678238	37678737	Gm26805|chr1:37678238-37678737	0.297325564186463	.	.
chr1	37864699	37865198	chr1	37726317	37726816	Gm26805|chr1:37726317-37726816	0.154404961439459	.	.
chr1	37864699	37865198	chr1	37742623	37743122	Gm26805|chr1:37742623-37743122	0.236455991126573	.	.
chr1	37864699	37865198	chr1	37903135	37903634	Gm26805|chr1:37903135-37903634	0.22476140049055	.	.
chr1	37864699	37865198	chr1	37931762	37932261	Gm26805|chr1:37931762-37932261	0.275920059439888	.	.
chr1	37864699	37865198	chr1	37952295	37952794	Gm26805|chr1:37952295-37952794	0.385336949225258	.	.
chr1	37864699	37865198	chr1	37959295	37959794	Gm26805|chr1:37959295-37959794	0.394871664463052	.	.
chr1	37865263	37865762	chr1	37678238	37678737	Gm26805|chr1:37678238-37678737	0.272740201284474	.	.
chr1	37865263	37865762	chr1	37678238	37678737	Tsga10|chr1:37678238-37678737	0.272740201284474	.	.
chr1	37865263	37865762	chr1	37742623	37743122	Gm26805|chr1:37742623-37743122	0.297620468739313	.	.
chr1	37865263	37865762	chr1	37742623	37743122	Tsga10|chr1:37742623-37743122	0.297620468739313	.	.
chr1	37865263	37865762	chr1	37931762	37932261	Gm26805|chr1:37931762-37932261	0.136742773177177	.	.
chr1	37865263	37865762	chr1	37931762	37932261	Tsga10|chr1:37931762-37932261	0.136742773177177	.	.
chr1	37865263	37865762	chr1	37952295	37952794	Gm26805|chr1:37952295-37952794	0.423587699158902	.	.
chr1	37865263	37865762	chr1	37952295	37952794	Tsga10|chr1:37952295-37952794	0.423587699158902	.	.
chr1	37865263	37865762	chr1	37959295	37959794	Gm26805|chr1:37959295-37959794	0.436137266595008	.	.
chr1	37865263	37865762	chr1	37959295	37959794	Tsga10|chr1:37959295-37959794	0.436137266595008	.	.
chr1	37871955	37872454	chr1	37639092	37639591	Lipt1|chr1:37639092-37639591	0.256350865416028	.	.
chr1	37871955	37872454	chr1	37931762	37932261	Lipt1|chr1:37931762-37932261	0.11906020602768	.	.
chr1	37890241	37890740	chr1	37610264	37610763	Mitd1|chr1:37610264-37610763	0.173011467257081	.	.
chr1	37890241	37890740	chr1	37610264	37610763	Mrpl30|chr1:37610264-37610763	0.173011467257081	.	.
chr1	37890241	37890740	chr1	37678238	37678737	Mitd1|chr1:37678238-37678737	0.159836184920321	.	.
chr1	37890241	37890740	chr1	37678238	37678737	Mrpl30|chr1:37678238-37678737	0.159836184920321	.	.
chr1	37890241	37890740	chr1	37726317	37726816	Mitd1|chr1:37726317-37726816	0.132976544820484	.	.
chr1	37890241	37890740	chr1	37726317	37726816	Mrpl30|chr1:37726317-37726816	0.132976544820484	.	.
chr1	37890241	37890740	chr1	37742623	37743122	Mitd1|chr1:37742623-37743122	0.194596719537313	.	.
chr1	37890241	37890740	chr1	37742623	37743122	Mrpl30|chr1:37742623-37743122	0.194596719537313	.	.
chr1	37890241	37890740	chr1	37931762	37932261	Mitd1|chr1:37931762-37932261	0.165417252205439	.	.
chr1	37890241	37890740	chr1	37931762	37932261	Mrpl30|chr1:37931762-37932261	0.165417252205439	.	.
chr1	37890241	37890740	chr1	37952295	37952794	Mitd1|chr1:37952295-37952794	0.14244663384548	.	.
chr1	37890241	37890740	chr1	37952295	37952794	Mrpl30|chr1:37952295-37952794	0.14244663384548	.	.
chr1	37890241	37890740	chr1	37959295	37959794	Mitd1|chr1:37959295-37959794	0.180022299431476	.	.
chr1	37890241	37890740	chr1	37959295	37959794	Mrpl30|chr1:37959295-37959794	0.180022299431476	.	.
chr1	37997082	37997581	chr1	37678238	37678737	Eif5b|chr1:37678238-37678737	0.456721035631757	.	.
chr1	37997082	37997581	chr1	37678238	37678737	Txndc9|chr1:37678238-37678737	0.456721035631757	.	.
chr1	37997082	37997581	chr1	37726317	37726816	Eif5b|chr1:37726317-37726816	0.170255455105673	.	.
chr1	37997082	37997581	chr1	37726317	37726816	Txndc9|chr1:37726317-37726816	0.170255455105673	.	.
chr1	37997082	37997581	chr1	37742623	37743122	Eif5b|chr1:37742623-37743122	0.159996796936773	.	.
chr1	37997082	37997581	chr1	37742623	37743122	Txndc9|chr1:37742623-37743122	0.159996796936773	.	.
chr1	37997082	37997581	chr1	37952295	37952794	Eif5b|chr1:37952295-37952794	0.225723874181748	.	.
chr1	37997082	37997581	chr1	37952295	37952794	Txndc9|chr1:37952295-37952794	0.225723874181748	.	.
chr1	37997778	37998277	chr1	37610264	37610763	Eif5b|chr1:37610264-37610763	0.245512416253864	.	.
chr1	37997778	37998277	chr1	37610264	37610763	Txndc9|chr1:37610264-37610763	0.245512416253864	.	.
chr1	37997778	37998277	chr1	37678238	37678737	Eif5b|chr1:37678238-37678737	0.281230648831827	.	.
chr1	37997778	37998277	chr1	37678238	37678737	Txndc9|chr1:37678238-37678737	0.281230648831827	.	.
chr1	37997778	37998277	chr1	37726317	37726816	Eif5b|chr1:37726317-37726816	0.167183095965614	.	.
chr1	37997778	37998277	chr1	37726317	37726816	Txndc9|chr1:37726317-37726816	0.167183095965614	.	.
chr1	37997778	37998277	chr1	37742623	37743122	Eif5b|chr1:37742623-37743122	0.156242700312305	.	.
chr1	37997778	37998277	chr1	37742623	37743122	Txndc9|chr1:37742623-37743122	0.156242700312305	.	.
chr1	37997778	37998277	chr1	37931762	37932261	Eif5b|chr1:37931762-37932261	0.138272358735195	.	.
chr1	37997778	37998277	chr1	37931762	37932261	Txndc9|chr1:37931762-37932261	0.138272358735195	.	.
chr1	37997778	37998277	chr1	37952295	37952794	Eif5b|chr1:37952295-37952794	0.207500844558451	.	.
chr1	37997778	37998277	chr1	37952295	37952794	Txndc9|chr1:37952295-37952794	0.207500844558451	.	.
chr1	37997778	37998277	chr1	37959295	37959794	Eif5b|chr1:37959295-37959794	0.390040709869277	.	.
chr1	37997778	37998277	chr1	37959295	37959794	Txndc9|chr1:37959295-37959794	0.390040709869277	.	.
chr1	40681063	40681562	chr1	40681655	40682154	Slc9a2|chr1:40681655-40682154	0.294772164165286	.	.
chr1	40681063	40681562	chr1	40694350	40694849	Slc9a2|chr1:40694350-40694849	0.143453871554404	.	.
chr1	40790447	40790946	chr1	40835894	40836393	Mfsd9|chr1:40835894-40836393	0.279186537529195	.	.
chr1	40790447	40790946	chr1	40867924	40868423	Mfsd9|chr1:40867924-40868423	0.237127356104205	.	.
chr1	44102213	44102712	chr1	44067207	44067706	Tex30|chr1:44067207-44067706	0.205114825248752	.	.
chr1	44102213	44102712	chr1	44067207	44067706	Tex30|chr1:44067207-44067706	0.205114825248753	.	.
chr1	44102213	44102712	chr1	44410818	44411317	Tex30|chr1:44410818-44411317	0.243268766288647	.	.
chr1	44118638	44119137	chr1	44069857	44070356	Bivm|chr1:44069857-44070356	0.147803453393161	.	.
chr1	44118638	44119137	chr1	44069857	44070356	Poglut2|chr1:44069857-44070356	0.147803453393161	.	.
chr1	44118638	44119137	chr1	44228990	44229489	Bivm|chr1:44228990-44229489	0.182579902997958	.	.
chr1	44118638	44119137	chr1	44228990	44229489	Poglut2|chr1:44228990-44229489	0.182579902997958	.	.
chr1	44119144	44119643	chr1	44067207	44067706	Bivm|chr1:44067207-44067706	0.159044975133212	.	.
chr1	44119144	44119643	chr1	44067207	44067706	Poglut2|chr1:44067207-44067706	0.159044975133212	.	.
chr1	44119663	44120162	chr1	44027598	44028097	Bivm|chr1:44027598-44028097	0.122360663842897	.	.
chr1	44119663	44120162	chr1	44041766	44042265	Bivm|chr1:44041766-44042265	0.253746278741866	.	.
chr1	44119663	44120162	chr1	44067207	44067706	Bivm|chr1:44067207-44067706	0.176199038093144	.	.
chr1	44147693	44148192	chr1	44161770	44162269	Ercc5|chr1:44161770-44162269	0.169265518149503	.	.
chr1	44147693	44148192	chr1	44198134	44198633	Ercc5|chr1:44198134-44198633	0.34411983883023	.	.
chr1	44147693	44148192	chr1	44198840	44199339	Ercc5|chr1:44198840-44199339	0.127515621655068	.	.
chr1	44551396	44551895	chr1	44716287	44716786	Gulp1|chr1:44716287-44716786	0.33002994945138	.	.
chr1	44745649	44746148	chr1	44570137	44570636	4930521E06Rik|chr1:44570137-44570636	0.215094790236223	.	.
chr1	44745649	44746148	chr1	44659614	44660113	4930521E06Rik|chr1:44659614-44660113	0.295648352178195	.	.
chr1	44745649	44746148	chr1	44750744	44751243	4930521E06Rik|chr1:44750744-44751243	0.237496341296594	.	.
chr1	44745649	44746148	chr1	44871921	44872420	4930521E06Rik|chr1:44871921-44872420	0.352698485450419	.	.
chr1	44745649	44746148	chr1	44970526	44971025	4930521E06Rik|chr1:44970526-44971025	0.155528513182495	.	.
chr1	45794689	45795188	chr1	45814683	45815182	Wdr75|chr1:45814683-45815182	0.126409400113137	.	.
chr1	45794689	45795188	chr1	46097210	46097709	Wdr75|chr1:46097210-46097709	0.212354379473894	.	.
chr1	45795197	45795696	chr1	45516735	45517234	Wdr75|chr1:45516735-45517234	0.124678655362323	.	.
chr1	45795197	45795696	chr1	45672672	45673171	Wdr75|chr1:45672672-45673171	0.140352935453839	.	.
chr1	45795197	45795696	chr1	45814683	45815182	Wdr75|chr1:45814683-45815182	0.155846306420591	.	.
chr1	45795197	45795696	chr1	45829282	45829781	Wdr75|chr1:45829282-45829781	0.15363517481569	.	.
chr1	45795197	45795696	chr1	46032168	46032667	Wdr75|chr1:46032168-46032667	0.190774421759783	.	.
chr1	45795197	45795696	chr1	46097210	46097709	Wdr75|chr1:46097210-46097709	0.192868675404026	.	.
chr1	45925424	45925923	chr1	45821967	45822466	Slc40a1|chr1:45821967-45822466	0.20395821807729	.	.
chr1	45926254	45926753	chr1	45527402	45527901	Slc40a1|chr1:45527402-45527901	0.139745057877652	.	.
chr1	45926254	45926753	chr1	45829282	45829781	Slc40a1|chr1:45829282-45829781	0.27253491804074	.	.
chr1	45926254	45926753	chr1	45837607	45838106	Slc40a1|chr1:45837607-45838106	0.226343667202701	.	.
chr1	45926254	45926753	chr1	45907396	45907895	Slc40a1|chr1:45907396-45907895	0.344732885462666	.	.
chr1	46066566	46067065	chr1	45766100	45766599	Dnah7b|chr1:45766100-45766599	0.161322843886034	.	.
chr1	46066566	46067065	chr1	45814683	45815182	Dnah7b|chr1:45814683-45815182	0.119228346948181	.	.
chr1	46066566	46067065	chr1	45816821	45817320	Dnah7b|chr1:45816821-45817320	0.162814206824287	.	.
chr1	46066566	46067065	chr1	45825095	45825594	Dnah7b|chr1:45825095-45825594	0.119443678888608	.	.
chr1	46066566	46067065	chr1	45829282	45829781	Dnah7b|chr1:45829282-45829781	0.163371919836288	.	.
chr1	46066566	46067065	chr1	45907396	45907895	Dnah7b|chr1:45907396-45907895	0.12280835252322	.	.
chr1	46066566	46067065	chr1	46067115	46067614	Dnah7b|chr1:46067115-46067614	0.456255956424288	.	.
chr1	46066566	46067065	chr1	46097210	46097709	Dnah7b|chr1:46097210-46097709	0.204317198785926	.	.
chr1	46066566	46067065	chr1	46416614	46417113	Dnah7b|chr1:46416614-46417113	0.252857146843527	.	.
chr1	46425176	46425675	chr1	46032168	46032667	Dnah7c|chr1:46032168-46032667	0.309443861429458	.	.
chr1	46425176	46425675	chr1	46493549	46494048	Dnah7c|chr1:46493549-46494048	0.311523901735951	.	.
chr1	46425176	46425675	chr1	46494330	46494829	Dnah7c|chr1:46494330-46494829	0.128816552536508	.	.
chr1	46425176	46425675	chr1	46713455	46713954	Dnah7c|chr1:46713455-46713954	0.27940885731319	.	.
chr1	46425176	46425675	chr1	46734859	46735358	Dnah7c|chr1:46734859-46735358	0.30505338461962	.	.
chr1	52816845	52817344	chr1	52854016	52854515	Inpp1|chr1:52854016-52854515	0.1245063515163	.	.
chr1	52816845	52817344	chr1	52950828	52951327	Inpp1|chr1:52950828-52951327	0.189105890963378	.	.
chr1	52816845	52817344	chr1	52952486	52952985	Inpp1|chr1:52952486-52952985	0.160740677120906	.	.
chr1	52817513	52818012	chr1	52864854	52865353	Inpp1|chr1:52864854-52865353	0.25050891282127	.	.
chr1	52817513	52818012	chr1	52968350	52968849	Inpp1|chr1:52968350-52968849	0.130243396124242	.	.
chr1	52817513	52818012	chr1	53225566	53226065	Inpp1|chr1:53225566-53226065	0.202645758449979	.	.
chr1	52844734	52845233	chr1	52795026	52795525	Hibch|chr1:52795026-52795525	0.173527619285791	.	.
chr1	52844734	52845233	chr1	52898532	52899031	Hibch|chr1:52898532-52899031	0.310769425738165	.	.
chr1	52844734	52845233	chr1	52950828	52951327	Hibch|chr1:52950828-52951327	0.270694833992862	.	.
chr1	52844734	52845233	chr1	52986655	52987154	Hibch|chr1:52986655-52987154	0.142533110093099	.	.
chr1	52844734	52845233	chr1	53009385	53009884	Hibch|chr1:53009385-53009884	0.452364533922174	.	.
chr1	52844734	52845233	chr1	53015814	53016313	Hibch|chr1:53015814-53016313	0.128092020664526	.	.
chr1	52844734	52845233	chr1	53023611	53024110	Hibch|chr1:53023611-53024110	0.138742675190711	.	.
chr1	53296806	53297305	chr1	53272612	53273111	Ormdl1|chr1:53272612-53273111	0.193528940294201	.	.
chr1	53296806	53297305	chr1	53272612	53273111	Pms1|chr1:53272612-53273111	0.193528940294201	.	.
chr1	53296806	53297305	chr1	53358302	53358801	Ormdl1|chr1:53358302-53358801	0.12604834996327	.	.
chr1	53296806	53297305	chr1	53358302	53358801	Pms1|chr1:53358302-53358801	0.12604834996327	.	.
chr1	53296806	53297305	chr1	53610872	53611371	Ormdl1|chr1:53610872-53611371	0.128855880987011	.	.
chr1	53296806	53297305	chr1	53610872	53611371	Pms1|chr1:53610872-53611371	0.128855880987011	.	.
chr1	53297308	53297807	chr1	53393772	53394271	Ormdl1|chr1:53393772-53394271	0.240013241065183	.	.
chr1	53297308	53297807	chr1	53393772	53394271	Pms1|chr1:53393772-53394271	0.240013241065183	.	.
chr1	53297308	53297807	chr1	53610872	53611371	Ormdl1|chr1:53610872-53611371	0.275031920240275	.	.
chr1	53297308	53297807	chr1	53610872	53611371	Pms1|chr1:53610872-53611371	0.275031920240275	.	.
chr1	53313399	53313898	chr1	53015814	53016313	Osgepl1|chr1:53015814-53016313	0.122331691251604	.	.
chr1	53706596	53707095	chr1	53393772	53394271	Dnah7a|chr1:53393772-53394271	0.135475370306539	.	.
chr1	53706596	53707095	chr1	53442911	53443410	Dnah7a|chr1:53442911-53443410	0.230420913720455	.	.
chr1	53706596	53707095	chr1	53466685	53467184	Dnah7a|chr1:53466685-53467184	0.284193776836275	.	.
chr1	53706596	53707095	chr1	53474205	53474704	Dnah7a|chr1:53474205-53474704	0.231555420524697	.	.
chr1	53706596	53707095	chr1	53546977	53547476	Dnah7a|chr1:53546977-53547476	0.226925023727061	.	.
chr1	53706596	53707095	chr1	53662356	53662855	Dnah7a|chr1:53662356-53662855	0.127494380963711	.	.
chr1	54250459	54250958	chr1	54319700	54320199	Ccdc150|chr1:54319700-54320199	0.390129276489378	.	.
chr1	54250459	54250958	chr1	54453555	54454054	Ccdc150|chr1:54453555-54454054	0.152813874150885	.	.
chr1	54250459	54250958	chr1	54453555	54454054	Ccdc150|chr1:54453555-54454054	0.152813874150886	.	.
chr1	54250459	54250958	chr1	54467308	54467807	Ccdc150|chr1:54467308-54467807	0.166702430330978	.	.
chr1	54250459	54250958	chr1	54578469	54578968	Ccdc150|chr1:54578469-54578968	0.195832253104522	.	.
chr1	54250459	54250958	chr1	54584699	54585198	Ccdc150|chr1:54584699-54585198	0.196684362470372	.	.
chr1	54250459	54250958	chr1	54599650	54600149	Ccdc150|chr1:54599650-54600149	0.137045427969868	.	.
chr1	54438767	54439266	chr1	54332940	54333439	Gtf3c3|chr1:54332940-54333439	0.209021478078884	.	.
chr1	54438767	54439266	chr1	54381234	54381733	Gtf3c3|chr1:54381234-54381733	0.132891981140445	.	.
chr1	54438767	54439266	chr1	54690573	54691072	Gtf3c3|chr1:54690573-54691072	0.250947152249929	.	.
chr1	54438767	54439266	chr1	54734870	54735369	Gtf3c3|chr1:54734870-54735369	0.129956235406476	.	.
chr1	54438767	54439266	chr1	54740460	54740959	Gtf3c3|chr1:54740460-54740959	0.158308896350265	.	.
chr1	54438767	54439266	chr1	54740963	54741462	Gtf3c3|chr1:54740963-54741462	0.216724588532394	.	.
chr1	54557443	54557942	chr1	54361646	54362145	Pgap1|chr1:54361646-54362145	0.136296355549962	.	.
chr1	54557443	54557942	chr1	54376980	54377479	Pgap1|chr1:54376980-54377479	0.165421359960227	.	.
chr1	54557443	54557942	chr1	54578469	54578968	Pgap1|chr1:54578469-54578968	0.198880705153617	.	.
chr1	54557443	54557942	chr1	54584699	54585198	Pgap1|chr1:54584699-54585198	0.142109326120544	.	.
chr1	55026688	55027187	chr1	55446132	55446631	Sf3b1|chr1:55446132-55446631	0.206055824384276	.	.
chr1	55026688	55027187	chr1	55462215	55462714	Sf3b1|chr1:55462215-55462714	0.180320095668176	.	.
chr1	55027198	55027697	chr1	55196252	55196751	Sf3b1|chr1:55196252-55196751	0.240741775641842	.	.
chr1	55027198	55027697	chr1	55201711	55202210	Sf3b1|chr1:55201711-55202210	0.142318092044753	.	.
chr1	55027198	55027697	chr1	55202211	55202710	Sf3b1|chr1:55202211-55202710	0.219583246200408	.	.
chr1	55052491	55052990	chr1	55158208	55158707	Coq10b|chr1:55158208-55158707	0.127420608417851	.	.
chr1	55052491	55052990	chr1	55196252	55196751	Coq10b|chr1:55196252-55196751	0.306182219602331	.	.
chr1	55052491	55052990	chr1	55201711	55202210	Coq10b|chr1:55201711-55202210	0.126503234066048	.	.
chr1	55052491	55052990	chr1	55202211	55202710	Coq10b|chr1:55202211-55202710	0.266713920877252	.	.
chr1	55053010	55053509	chr1	55158208	55158707	Coq10b|chr1:55158208-55158707	0.165875291845308	.	.
chr1	55053010	55053509	chr1	55171875	55172374	Coq10b|chr1:55171875-55172374	0.127966904261188	.	.
chr1	55053010	55053509	chr1	55196252	55196751	Coq10b|chr1:55196252-55196751	0.158339467023404	.	.
chr1	55053010	55053509	chr1	55202211	55202710	Coq10b|chr1:55202211-55202710	0.220363399310994	.	.
chr1	55053010	55053509	chr1	55259011	55259510	Coq10b|chr1:55259011-55259510	0.155602562091829	.	.
chr1	55087395	55087894	chr1	55202211	55202710	Hspd1|chr1:55202211-55202710	0.123435392256305	.	.
chr1	55087395	55087894	chr1	55202211	55202710	Hspe1|chr1:55202211-55202710	0.123435392256305	.	.
chr1	55087908	55088407	chr1	55196252	55196751	Hspd1|chr1:55196252-55196751	0.192472721280302	.	.
chr1	55087908	55088407	chr1	55196252	55196751	Hspe1|chr1:55196252-55196751	0.192472721280302	.	.
chr1	55087908	55088407	chr1	55383081	55383580	Hspd1|chr1:55383081-55383580	0.219530300931863	.	.
chr1	55087908	55088407	chr1	55383081	55383580	Hspe1|chr1:55383081-55383580	0.219530300931863	.	.
chr1	55130908	55131407	chr1	55171875	55172374	Mob4|chr1:55171875-55172374	0.166450903965619	.	.
chr1	55130908	55131407	chr1	55202211	55202710	Mob4|chr1:55202211-55202710	0.154899745724793	.	.
chr1	55130908	55131407	chr1	55383081	55383580	Mob4|chr1:55383081-55383580	0.131606541882466	.	.
chr1	55131471	55131970	chr1	55259011	55259510	Mob4|chr1:55259011-55259510	0.190174976238082	.	.
chr1	55131471	55131970	chr1	55404316	55404815	Mob4|chr1:55404316-55404815	0.147075114766083	.	.
chr1	55363229	55363728	chr1	55058846	55059345	Boll|chr1:55058846-55059345	0.152415101846548	.	.
chr1	55363229	55363728	chr1	55198637	55199136	Boll|chr1:55198637-55199136	0.236277311721606	.	.
chr1	55363229	55363728	chr1	55430068	55430567	Boll|chr1:55430068-55430567	0.248724690272632	.	.
chr1	55405572	55406071	chr1	55221300	55221799	Plcl1|chr1:55221300-55221799	0.255732997579065	.	.
chr1	55405572	55406071	chr1	55446132	55446631	Plcl1|chr1:55446132-55446631	0.262572399102938	.	.
chr1	55405572	55406071	chr1	55462215	55462714	Plcl1|chr1:55462215-55462714	0.119417429834283	.	.
chr1	56972152	56972651	chr1	56672418	56672917	9130024F11Rik|chr1:56672418-56672917	0.150629143437073	.	.
chr1	57377374	57377873	chr1	57107289	57107788	1700066M21Rik|chr1:57107289-57107788	0.351058897175706	.	.
chr1	57377374	57377873	chr1	57107289	57107788	4930558J18Rik|chr1:57107289-57107788	0.351058897175706	.	.
chr1	57377374	57377873	chr1	57400829	57401328	1700066M21Rik|chr1:57400829-57401328	0.392729151242888	.	.
chr1	57377374	57377873	chr1	57400829	57401328	4930558J18Rik|chr1:57400829-57401328	0.392729151242888	.	.
chr1	57377374	57377873	chr1	57413334	57413833	1700066M21Rik|chr1:57413334-57413833	0.275654155665315	.	.
chr1	57377374	57377873	chr1	57413334	57413833	4930558J18Rik|chr1:57413334-57413833	0.275654155665315	.	.
chr1	57377374	57377873	chr1	57436901	57437400	1700066M21Rik|chr1:57436901-57437400	0.309934591732184	.	.
chr1	57377374	57377873	chr1	57436901	57437400	4930558J18Rik|chr1:57436901-57437400	0.309934591732184	.	.
chr1	57377374	57377873	chr1	57537218	57537717	1700066M21Rik|chr1:57537218-57537717	0.267028205456513	.	.
chr1	57377374	57377873	chr1	57537218	57537717	4930558J18Rik|chr1:57537218-57537717	0.267028205456513	.	.
chr1	57377374	57377873	chr1	57583610	57584109	1700066M21Rik|chr1:57583610-57584109	0.120704605036303	.	.
chr1	57377374	57377873	chr1	57583610	57584109	4930558J18Rik|chr1:57583610-57584109	0.120704605036303	.	.
chr1	57377374	57377873	chr1	57677729	57678228	1700066M21Rik|chr1:57677729-57678228	0.290426140777083	.	.
chr1	57377374	57377873	chr1	57677729	57678228	4930558J18Rik|chr1:57677729-57678228	0.290426140777083	.	.
chr1	57377374	57377873	chr1	57704909	57705408	1700066M21Rik|chr1:57704909-57705408	0.343057906781692	.	.
chr1	57377374	57377873	chr1	57704909	57705408	4930558J18Rik|chr1:57704909-57705408	0.343057906781692	.	.
chr1	57377374	57377873	chr1	57738234	57738733	1700066M21Rik|chr1:57738234-57738733	0.236488262879116	.	.
chr1	57377374	57377873	chr1	57738234	57738733	1700066M21Rik|chr1:57738234-57738733	0.236488262879117	.	.
chr1	57377374	57377873	chr1	57738234	57738733	4930558J18Rik|chr1:57738234-57738733	0.236488262879116	.	.
chr1	57377374	57377873	chr1	57738234	57738733	4930558J18Rik|chr1:57738234-57738733	0.236488262879117	.	.
chr1	57377988	57378487	chr1	57107289	57107788	1700066M21Rik|chr1:57107289-57107788	0.157620817394253	.	.
chr1	57377988	57378487	chr1	57107289	57107788	4930558J18Rik|chr1:57107289-57107788	0.157620817394253	.	.
chr1	57377988	57378487	chr1	57205521	57206020	1700066M21Rik|chr1:57205521-57206020	0.133764253859755	.	.
chr1	57377988	57378487	chr1	57205521	57206020	4930558J18Rik|chr1:57205521-57206020	0.133764253859755	.	.
chr1	57377988	57378487	chr1	57333790	57334289	1700066M21Rik|chr1:57333790-57334289	0.253973222090744	.	.
chr1	57377988	57378487	chr1	57333790	57334289	4930558J18Rik|chr1:57333790-57334289	0.253973222090744	.	.
chr1	57377988	57378487	chr1	57428877	57429376	1700066M21Rik|chr1:57428877-57429376	0.257165595765494	.	.
chr1	57377988	57378487	chr1	57428877	57429376	4930558J18Rik|chr1:57428877-57429376	0.257165595765494	.	.
chr1	57377988	57378487	chr1	57612380	57612879	1700066M21Rik|chr1:57612380-57612879	0.137358100702747	.	.
chr1	57377988	57378487	chr1	57612380	57612879	4930558J18Rik|chr1:57612380-57612879	0.137358100702747	.	.
chr1	57377988	57378487	chr1	57698912	57699411	1700066M21Rik|chr1:57698912-57699411	0.178977213961189	.	.
chr1	57377988	57378487	chr1	57698912	57699411	4930558J18Rik|chr1:57698912-57699411	0.178977213961189	.	.
chr1	57406257	57406756	chr1	57400829	57401328	Maip1|chr1:57400829-57401328	0.174238078913198	.	.
chr1	57406257	57406756	chr1	57400829	57401328	Tyw5|chr1:57400829-57401328	0.174238078913198	.	.
chr1	57406257	57406756	chr1	57413334	57413833	Maip1|chr1:57413334-57413833	0.122462403723902	.	.
chr1	57406257	57406756	chr1	57413334	57413833	Tyw5|chr1:57413334-57413833	0.122462403723902	.	.
chr1	57406257	57406756	chr1	57423605	57424104	Maip1|chr1:57423605-57424104	0.242682616035607	.	.
chr1	57406257	57406756	chr1	57423605	57424104	Tyw5|chr1:57423605-57424104	0.242682616035607	.	.
chr1	57406257	57406756	chr1	57436393	57436892	Maip1|chr1:57436393-57436892	0.136073605731085	.	.
chr1	57406257	57406756	chr1	57436393	57436892	Tyw5|chr1:57436393-57436892	0.136073605731085	.	.
chr1	57406257	57406756	chr1	57436901	57437400	Maip1|chr1:57436901-57437400	0.21634572879292	.	.
chr1	57406257	57406756	chr1	57436901	57437400	Tyw5|chr1:57436901-57437400	0.21634572879292	.	.
chr1	58392105	58392604	chr1	58351112	58351611	Bzw1|chr1:58351112-58351611	0.129704979559416	.	.
chr1	58392105	58392604	chr1	58382569	58383068	Bzw1|chr1:58382569-58383068	0.193078244869483	.	.
chr1	58392105	58392604	chr1	58410415	58410914	Bzw1|chr1:58410415-58410914	0.295358013249826	.	.
chr1	58392105	58392604	chr1	58610099	58610598	Bzw1|chr1:58610099-58610598	0.184034495896506	.	.
chr1	58392105	58392604	chr1	58614393	58614892	Bzw1|chr1:58614393-58614892	0.190433396982892	.	.
chr1	58392105	58392604	chr1	58617236	58617735	Bzw1|chr1:58617236-58617735	0.221634787263935	.	.
chr1	58392105	58392604	chr1	58676200	58676699	Bzw1|chr1:58676200-58676699	0.315036237440504	.	.
chr1	58392818	58393317	chr1	58289826	58290325	Bzw1|chr1:58289826-58290325	0.222794376570121	.	.
chr1	58392818	58393317	chr1	58296260	58296759	Bzw1|chr1:58296260-58296759	0.268494946692893	.	.
chr1	58392818	58393317	chr1	58382569	58383068	Bzw1|chr1:58382569-58383068	0.175933294797623	.	.
chr1	58392818	58393317	chr1	58410415	58410914	Bzw1|chr1:58410415-58410914	0.12476416005309	.	.
chr1	58392818	58393317	chr1	58569805	58570304	Bzw1|chr1:58569805-58570304	0.125201398962576	.	.
chr1	58392818	58393317	chr1	58614393	58614892	Bzw1|chr1:58614393-58614892	0.183116012993199	.	.
chr1	58392818	58393317	chr1	58617236	58617735	Bzw1|chr1:58617236-58617735	0.165522627528347	.	.
chr1	58392818	58393317	chr1	58621956	58622455	Bzw1|chr1:58621956-58622455	0.296255230712722	.	.
chr1	58392818	58393317	chr1	58662653	58663152	Bzw1|chr1:58662653-58663152	0.127483021700187	.	.
chr1	58392818	58393317	chr1	58742437	58742936	Bzw1|chr1:58742437-58742936	0.175636413460776	.	.
chr1	58393482	58393981	chr1	58603665	58604164	Bzw1|chr1:58603665-58604164	0.199849421626279	.	.
chr1	58393482	58393981	chr1	58676200	58676699	Bzw1|chr1:58676200-58676699	0.127629062490089	.	.
chr1	58423825	58424324	chr1	58382569	58383068	Clk1|chr1:58382569-58383068	0.192926638591098	.	.
chr1	58423825	58424324	chr1	58410415	58410914	Clk1|chr1:58410415-58410914	0.13237617325173	.	.
chr1	58423825	58424324	chr1	58621956	58622455	Clk1|chr1:58621956-58622455	0.127516327765277	.	.
chr1	58423825	58424324	chr1	58676200	58676699	Clk1|chr1:58676200-58676699	0.280363974781153	.	.
chr1	58423825	58424324	chr1	58712342	58712841	Clk1|chr1:58712342-58712841	0.44164947695907	.	.
chr1	58445384	58445883	chr1	58289826	58290325	Nif3l1|chr1:58289826-58290325	0.318587924238824	.	.
chr1	58445384	58445883	chr1	58289826	58290325	Ppil3|chr1:58289826-58290325	0.318587924238824	.	.
chr1	58445384	58445883	chr1	58621956	58622455	Nif3l1|chr1:58621956-58622455	0.142631074332689	.	.
chr1	58445384	58445883	chr1	58621956	58622455	Ppil3|chr1:58621956-58622455	0.142631074332689	.	.
chr1	58445384	58445883	chr1	58742437	58742936	Nif3l1|chr1:58742437-58742936	0.176865313419288	.	.
chr1	58445384	58445883	chr1	58742437	58742936	Ppil3|chr1:58742437-58742936	0.176865313419288	.	.
chr1	58504734	58505233	chr1	58289826	58290325	Gm15834|chr1:58289826-58290325	0.350044036469522	.	.
chr1	58504734	58505233	chr1	58289826	58290325	Orc2|chr1:58289826-58290325	0.350044036469522	.	.
chr1	58504734	58505233	chr1	58603665	58604164	Gm15834|chr1:58603665-58604164	0.172583496976442	.	.
chr1	58504734	58505233	chr1	58603665	58604164	Orc2|chr1:58603665-58604164	0.172583496976442	.	.
chr1	58504734	58505233	chr1	58614393	58614892	Gm15834|chr1:58614393-58614892	0.152803779705416	.	.
chr1	58504734	58505233	chr1	58614393	58614892	Orc2|chr1:58614393-58614892	0.152803779705416	.	.
chr1	58504734	58505233	chr1	58617236	58617735	Gm15834|chr1:58617236-58617735	0.165110822778385	.	.
chr1	58504734	58505233	chr1	58617236	58617735	Orc2|chr1:58617236-58617735	0.165110822778385	.	.
chr1	58504734	58505233	chr1	58621956	58622455	Gm15834|chr1:58621956-58622455	0.272126981298365	.	.
chr1	58504734	58505233	chr1	58621956	58622455	Orc2|chr1:58621956-58622455	0.272126981298365	.	.
chr1	58504734	58505233	chr1	58712342	58712841	Gm15834|chr1:58712342-58712841	0.203611865899348	.	.
chr1	58504734	58505233	chr1	58712342	58712841	Orc2|chr1:58712342-58712841	0.203611865899348	.	.
chr1	58504734	58505233	chr1	58742437	58742936	Gm15834|chr1:58742437-58742936	0.155360146984152	.	.
chr1	58504734	58505233	chr1	58742437	58742936	Orc2|chr1:58742437-58742936	0.155360146984152	.	.
chr1	58504734	58505233	chr1	58773850	58774349	Gm15834|chr1:58773850-58774349	0.362273033489648	.	.
chr1	58504734	58505233	chr1	58773850	58774349	Orc2|chr1:58773850-58774349	0.362273033489648	.	.
chr1	58504734	58505233	chr1	58859729	58860228	Gm15834|chr1:58859729-58860228	0.13210878531288	.	.
chr1	58504734	58505233	chr1	58859729	58860228	Orc2|chr1:58859729-58860228	0.13210878531288	.	.
chr1	58504734	58505233	chr1	58909565	58910064	Gm15834|chr1:58909565-58910064	0.138206192502892	.	.
chr1	58504734	58505233	chr1	58909565	58910064	Orc2|chr1:58909565-58910064	0.138206192502892	.	.
chr1	58585324	58585823	chr1	58271090	58271589	Fam126b|chr1:58271090-58271589	0.238154352985656	.	.
chr1	58585324	58585823	chr1	58271090	58271589	Ndufb3|chr1:58271090-58271589	0.238154352985656	.	.
chr1	58585324	58585823	chr1	58398760	58399259	Fam126b|chr1:58398760-58399259	0.133540333937068	.	.
chr1	58585324	58585823	chr1	58398760	58399259	Ndufb3|chr1:58398760-58399259	0.133540333937068	.	.
chr1	58585324	58585823	chr1	58676200	58676699	Fam126b|chr1:58676200-58676699	0.169610207912714	.	.
chr1	58585324	58585823	chr1	58676200	58676699	Ndufb3|chr1:58676200-58676699	0.169610207912714	.	.
chr1	58585324	58585823	chr1	58859729	58860228	Fam126b|chr1:58859729-58860228	0.145211010620186	.	.
chr1	58585324	58585823	chr1	58859729	58860228	Ndufb3|chr1:58859729-58860228	0.145211010620186	.	.
chr1	58586034	58586533	chr1	58410415	58410914	Fam126b|chr1:58410415-58410914	0.172208984477991	.	.
chr1	58586034	58586533	chr1	58410415	58410914	Ndufb3|chr1:58410415-58410914	0.172208984477991	.	.
chr1	58586034	58586533	chr1	58422814	58423313	Fam126b|chr1:58422814-58423313	0.215624341062478	.	.
chr1	58586034	58586533	chr1	58422814	58423313	Ndufb3|chr1:58422814-58423313	0.215624341062478	.	.
chr1	58586034	58586533	chr1	58621956	58622455	Fam126b|chr1:58621956-58622455	0.252008364277816	.	.
chr1	58586034	58586533	chr1	58621956	58622455	Ndufb3|chr1:58621956-58622455	0.252008364277816	.	.
chr1	58586034	58586533	chr1	58676200	58676699	Fam126b|chr1:58676200-58676699	0.28122350618761	.	.
chr1	58586034	58586533	chr1	58676200	58676699	Ndufb3|chr1:58676200-58676699	0.28122350618761	.	.
chr1	58586034	58586533	chr1	58909565	58910064	Fam126b|chr1:58909565-58910064	0.151628787399599	.	.
chr1	58586034	58586533	chr1	58909565	58910064	Ndufb3|chr1:58909565-58910064	0.151628787399599	.	.
chr1	58586552	58587051	chr1	58398760	58399259	Fam126b|chr1:58398760-58399259	0.13968662157798	.	.
chr1	58586552	58587051	chr1	58398760	58399259	Ndufb3|chr1:58398760-58399259	0.13968662157798	.	.
chr1	58586552	58587051	chr1	58410415	58410914	Fam126b|chr1:58410415-58410914	0.196406342693316	.	.
chr1	58586552	58587051	chr1	58410415	58410914	Ndufb3|chr1:58410415-58410914	0.196406342693316	.	.
chr1	58586552	58587051	chr1	58422814	58423313	Fam126b|chr1:58422814-58423313	0.200954956138179	.	.
chr1	58586552	58587051	chr1	58422814	58423313	Ndufb3|chr1:58422814-58423313	0.200954956138179	.	.
chr1	58586552	58587051	chr1	58501363	58501862	Fam126b|chr1:58501363-58501862	0.120477500923972	.	.
chr1	58586552	58587051	chr1	58501363	58501862	Ndufb3|chr1:58501363-58501862	0.120477500923972	.	.
chr1	58586552	58587051	chr1	58569805	58570304	Fam126b|chr1:58569805-58570304	0.137354244780802	.	.
chr1	58586552	58587051	chr1	58569805	58570304	Ndufb3|chr1:58569805-58570304	0.137354244780802	.	.
chr1	58586552	58587051	chr1	58610099	58610598	Fam126b|chr1:58610099-58610598	0.119790887450356	.	.
chr1	58586552	58587051	chr1	58610099	58610598	Ndufb3|chr1:58610099-58610598	0.119790887450356	.	.
chr1	58586552	58587051	chr1	58652543	58653042	Fam126b|chr1:58652543-58653042	0.118879831634451	.	.
chr1	58586552	58587051	chr1	58652543	58653042	Ndufb3|chr1:58652543-58653042	0.118879831634451	.	.
chr1	58586552	58587051	chr1	58676200	58676699	Fam126b|chr1:58676200-58676699	0.217421989273518	.	.
chr1	58586552	58587051	chr1	58676200	58676699	Ndufb3|chr1:58676200-58676699	0.217421989273518	.	.
chr1	58586552	58587051	chr1	58908615	58909114	Fam126b|chr1:58908615-58909114	0.159378750752323	.	.
chr1	58586552	58587051	chr1	58908615	58909114	Ndufb3|chr1:58908615-58909114	0.159378750752323	.	.
chr1	58710970	58711469	chr1	58271090	58271589	Cflar|chr1:58271090-58271589	0.12676402799162	.	.
chr1	58710970	58711469	chr1	58289826	58290325	Cflar|chr1:58289826-58290325	0.194937686663281	.	.
chr1	58710970	58711469	chr1	58296260	58296759	Cflar|chr1:58296260-58296759	0.1249116965056	.	.
chr1	58710970	58711469	chr1	58460573	58461072	Cflar|chr1:58460573-58461072	0.142089873016638	.	.
chr1	58710970	58711469	chr1	58614393	58614892	Cflar|chr1:58614393-58614892	0.121590726881456	.	.
chr1	58710970	58711469	chr1	58617236	58617735	Cflar|chr1:58617236-58617735	0.228208592651551	.	.
chr1	58710970	58711469	chr1	58697550	58698049	Cflar|chr1:58697550-58698049	0.140759347078188	.	.
chr1	58710970	58711469	chr1	58742437	58742936	Cflar|chr1:58742437-58742936	0.296469143794112	.	.
chr1	58710970	58711469	chr1	58953049	58953548	Cflar|chr1:58953049-58953548	0.157396116616024	.	.
chr1	58711489	58711988	chr1	58296260	58296759	Cflar|chr1:58296260-58296759	0.128813078411566	.	.
chr1	58711489	58711988	chr1	58398760	58399259	Cflar|chr1:58398760-58399259	0.121693652130832	.	.
chr1	58711489	58711988	chr1	58569805	58570304	Cflar|chr1:58569805-58570304	0.234197772798433	.	.
chr1	58711489	58711988	chr1	58614393	58614892	Cflar|chr1:58614393-58614892	0.329216793567758	.	.
chr1	58711489	58711988	chr1	58676200	58676699	Cflar|chr1:58676200-58676699	0.190405581115958	.	.
chr1	58795175	58795674	chr1	58603665	58604164	Casp8|chr1:58603665-58604164	0.185843623139631	.	.
chr1	58795175	58795674	chr1	58676200	58676699	Casp8|chr1:58676200-58676699	0.282839158075363	.	.
chr1	58795175	58795674	chr1	58712342	58712841	Casp8|chr1:58712342-58712841	0.220492835312419	.	.
chr1	58972763	58973262	chr1	58614393	58614892	Stradb|chr1:58614393-58614892	0.289634246936102	.	.
chr1	58972763	58973262	chr1	58614393	58614892	Trak2|chr1:58614393-58614892	0.289634246936102	.	.
chr1	58972763	58973262	chr1	58621956	58622455	Stradb|chr1:58621956-58622455	0.155288580262572	.	.
chr1	58972763	58973262	chr1	58621956	58622455	Trak2|chr1:58621956-58622455	0.155288580262572	.	.
chr1	58972763	58973262	chr1	58770010	58770509	Stradb|chr1:58770010-58770509	0.136317921998776	.	.
chr1	58972763	58973262	chr1	58770010	58770509	Trak2|chr1:58770010-58770509	0.136317921998776	.	.
chr1	58972763	58973262	chr1	59009165	59009664	Stradb|chr1:59009165-59009664	0.207310042363491	.	.
chr1	58972763	58973262	chr1	59009165	59009664	Trak2|chr1:59009165-59009664	0.207310042363491	.	.
chr1	58972763	58973262	chr1	59166380	59166879	Stradb|chr1:59166380-59166879	0.276490491833676	.	.
chr1	58972763	58973262	chr1	59166380	59166879	Trak2|chr1:59166380-59166879	0.276490491833676	.	.
chr1	58973284	58973783	chr1	58530744	58531243	Stradb|chr1:58530744-58531243	0.131375436806288	.	.
chr1	58973284	58973783	chr1	58530744	58531243	Trak2|chr1:58530744-58531243	0.131375436806288	.	.
chr1	58973284	58973783	chr1	58621956	58622455	Stradb|chr1:58621956-58622455	0.301728827610861	.	.
chr1	58973284	58973783	chr1	58621956	58622455	Trak2|chr1:58621956-58622455	0.301728827610861	.	.
chr1	58973284	58973783	chr1	58770010	58770509	Stradb|chr1:58770010-58770509	0.16063547029163	.	.
chr1	58973284	58973783	chr1	58770010	58770509	Trak2|chr1:58770010-58770509	0.16063547029163	.	.
chr1	58973284	58973783	chr1	59166380	59166879	Stradb|chr1:59166380-59166879	0.36271372858975	.	.
chr1	58973284	58973783	chr1	59166380	59166879	Trak2|chr1:59166380-59166879	0.36271372858975	.	.
chr1	58973284	58973783	chr1	59178854	59179353	Stradb|chr1:59178854-59179353	0.158733177774806	.	.
chr1	58973284	58973783	chr1	59178854	59179353	Trak2|chr1:59178854-59179353	0.158733177774806	.	.
chr1	58973284	58973783	chr1	59229166	59229665	Stradb|chr1:59229166-59229665	0.134006451145862	.	.
chr1	58973284	58973783	chr1	59229166	59229665	Trak2|chr1:59229166-59229665	0.134006451145862	.	.
chr1	58973886	58974385	chr1	58501363	58501862	Stradb|chr1:58501363-58501862	0.244548317750693	.	.
chr1	58973886	58974385	chr1	58501363	58501862	Trak2|chr1:58501363-58501862	0.244548317750693	.	.
chr1	58973886	58974385	chr1	58530744	58531243	Stradb|chr1:58530744-58531243	0.123179038645399	.	.
chr1	58973886	58974385	chr1	58530744	58531243	Trak2|chr1:58530744-58531243	0.123179038645399	.	.
chr1	58973886	58974385	chr1	58569805	58570304	Stradb|chr1:58569805-58570304	0.171305890158442	.	.
chr1	58973886	58974385	chr1	58569805	58570304	Trak2|chr1:58569805-58570304	0.171305890158442	.	.
chr1	58973886	58974385	chr1	58570348	58570847	Stradb|chr1:58570348-58570847	0.330224252666681	.	.
chr1	58973886	58974385	chr1	58570348	58570847	Trak2|chr1:58570348-58570847	0.330224252666681	.	.
chr1	58973886	58974385	chr1	58610099	58610598	Stradb|chr1:58610099-58610598	0.133043806160393	.	.
chr1	58973886	58974385	chr1	58610099	58610598	Trak2|chr1:58610099-58610598	0.133043806160393	.	.
chr1	58973886	58974385	chr1	58676200	58676699	Stradb|chr1:58676200-58676699	0.201708787853554	.	.
chr1	58973886	58974385	chr1	58676200	58676699	Trak2|chr1:58676200-58676699	0.201708787853554	.	.
chr1	58973886	58974385	chr1	58897489	58897988	Stradb|chr1:58897489-58897988	0.200775093508208	.	.
chr1	58973886	58974385	chr1	58897489	58897988	Trak2|chr1:58897489-58897988	0.200775093508208	.	.
chr1	58973886	58974385	chr1	58908615	58909114	Stradb|chr1:58908615-58909114	0.171461278394726	.	.
chr1	58973886	58974385	chr1	58908615	58909114	Trak2|chr1:58908615-58909114	0.171461278394726	.	.
chr1	58973886	58974385	chr1	58915652	58916151	Stradb|chr1:58915652-58916151	0.315466342057186	.	.
chr1	58973886	58974385	chr1	58915652	58916151	Trak2|chr1:58915652-58916151	0.315466342057186	.	.
chr1	58973886	58974385	chr1	58947998	58948497	Stradb|chr1:58947998-58948497	0.181598180861065	.	.
chr1	58973886	58974385	chr1	58947998	58948497	Trak2|chr1:58947998-58948497	0.181598180861065	.	.
chr1	58973886	58974385	chr1	58955484	58955983	Stradb|chr1:58955484-58955983	0.231318742612798	.	.
chr1	58973886	58974385	chr1	58955484	58955983	Trak2|chr1:58955484-58955983	0.231318742612798	.	.
chr1	58973886	58974385	chr1	58993707	58994206	Stradb|chr1:58993707-58994206	0.144888919448818	.	.
chr1	58973886	58974385	chr1	58993707	58994206	Trak2|chr1:58993707-58994206	0.144888919448818	.	.
chr1	59119578	59120077	chr1	58773850	58774349	G730003C15Rik|chr1:58773850-58774349	0.31639389778369	.	.
chr1	59119578	59120077	chr1	58773850	58774349	Tmem237|chr1:58773850-58774349	0.31639389778369	.	.
chr1	59119578	59120077	chr1	58909565	58910064	G730003C15Rik|chr1:58909565-58910064	0.194465174190941	.	.
chr1	59119578	59120077	chr1	58909565	58910064	Tmem237|chr1:58909565-58910064	0.194465174190941	.	.
chr1	59119578	59120077	chr1	59178335	59178834	G730003C15Rik|chr1:59178335-59178834	0.126940823307585	.	.
chr1	59119578	59120077	chr1	59178335	59178834	Tmem237|chr1:59178335-59178834	0.126940823307585	.	.
chr1	59119578	59120077	chr1	59178854	59179353	G730003C15Rik|chr1:59178854-59179353	0.263023186150355	.	.
chr1	59119578	59120077	chr1	59178854	59179353	Tmem237|chr1:59178854-59179353	0.263023186150355	.	.
chr1	59119578	59120077	chr1	59215916	59216415	G730003C15Rik|chr1:59215916-59216415	0.174039621667308	.	.
chr1	59119578	59120077	chr1	59215916	59216415	Tmem237|chr1:59215916-59216415	0.174039621667308	.	.
chr1	59119578	59120077	chr1	59229166	59229665	G730003C15Rik|chr1:59229166-59229665	0.220935164489616	.	.
chr1	59119578	59120077	chr1	59229166	59229665	Tmem237|chr1:59229166-59229665	0.220935164489616	.	.
chr1	59120147	59120646	chr1	58770010	58770509	G730003C15Rik|chr1:58770010-58770509	0.134768129277097	.	.
chr1	59120147	59120646	chr1	58770010	58770509	Tmem237|chr1:58770010-58770509	0.134768129277097	.	.
chr1	59120147	59120646	chr1	58859729	58860228	G730003C15Rik|chr1:58859729-58860228	0.126759623609338	.	.
chr1	59120147	59120646	chr1	58859729	58860228	Tmem237|chr1:58859729-58860228	0.126759623609338	.	.
chr1	59120147	59120646	chr1	59009165	59009664	G730003C15Rik|chr1:59009165-59009664	0.17052196296207	.	.
chr1	59120147	59120646	chr1	59009165	59009664	Tmem237|chr1:59009165-59009664	0.17052196296207	.	.
chr1	59120147	59120646	chr1	59229166	59229665	G730003C15Rik|chr1:59229166-59229665	0.192946904168975	.	.
chr1	59120147	59120646	chr1	59229166	59229665	Tmem237|chr1:59229166-59229665	0.192946904168975	.	.
chr1	59237006	59237505	chr1	58773850	58774349	Als2|chr1:58773850-58774349	0.176458518726412	.	.
chr1	59237006	59237505	chr1	58909565	58910064	Als2|chr1:58909565-58910064	0.243358532589647	.	.
chr1	59237006	59237505	chr1	59067948	59068447	Als2|chr1:59067948-59068447	0.16865677136186	.	.
chr1	59237006	59237505	chr1	59166380	59166879	Als2|chr1:59166380-59166879	0.311887365776571	.	.
chr1	59237006	59237505	chr1	59178854	59179353	Als2|chr1:59178854-59179353	0.137146100331642	.	.
chr1	59237006	59237505	chr1	59229166	59229665	Als2|chr1:59229166-59229665	0.255341082003381	.	.
chr1	59762644	59763143	chr1	59913763	59914262	Bmpr2|chr1:59913763-59914262	0.229287120012958	.	.
chr1	59762644	59763143	chr1	60158400	60158899	Bmpr2|chr1:60158400-60158899	0.173440991068311	.	.
chr1	59763159	59763658	chr1	59795299	59795798	Bmpr2|chr1:59795299-59795798	0.147200635699286	.	.
chr1	59763159	59763658	chr1	59804714	59805213	Bmpr2|chr1:59804714-59805213	0.121304897245413	.	.
chr1	59763681	59764180	chr1	59795299	59795798	Bmpr2|chr1:59795299-59795798	0.147486646133989	.	.
chr1	59912662	59913161	chr1	59787724	59788223	Fam117b|chr1:59787724-59788223	0.251819167914896	.	.
chr1	59912662	59913161	chr1	59886825	59887324	Fam117b|chr1:59886825-59887324	0.178016194258375	.	.
chr1	59912662	59913161	chr1	59913763	59914262	Fam117b|chr1:59913763-59914262	0.321360458733448	.	.
chr1	59913211	59913710	chr1	59913763	59914262	Fam117b|chr1:59913763-59914262	0.583562743311848	.	.
chr1	59913211	59913710	chr1	60171265	60171764	Fam117b|chr1:60171265-60171764	0.137371460170571	.	.
chr1	60042424	60042923	chr1	59787724	59788223	Ica1l|chr1:59787724-59788223	0.150431784717107	.	.
chr1	60042424	60042923	chr1	59795299	59795798	Ica1l|chr1:59795299-59795798	0.266753834175593	.	.
chr1	60042424	60042923	chr1	59795299	59795798	Ica1l|chr1:59795299-59795798	0.266753834175594	.	.
chr1	60042424	60042923	chr1	59871383	59871882	Ica1l|chr1:59871383-59871882	0.14070239287069	.	.
chr1	60042424	60042923	chr1	59913763	59914262	Ica1l|chr1:59913763-59914262	0.170722206688955	.	.
chr1	60042424	60042923	chr1	60169674	60170173	Ica1l|chr1:60169674-60170173	0.266879995375469	.	.
chr1	60042424	60042923	chr1	60171265	60171764	Ica1l|chr1:60171265-60171764	0.188475626381411	.	.
chr1	60042424	60042923	chr1	60372425	60372924	Ica1l|chr1:60372425-60372924	0.160250435287461	.	.
chr1	60042424	60042923	chr1	60416718	60417217	Ica1l|chr1:60416718-60417217	0.137847820472668	.	.
chr1	60042935	60043434	chr1	59787724	59788223	Ica1l|chr1:59787724-59788223	0.128580348846485	.	.
chr1	60042935	60043434	chr1	59795299	59795798	Ica1l|chr1:59795299-59795798	0.201873594044631	.	.
chr1	60042935	60043434	chr1	59913763	59914262	Ica1l|chr1:59913763-59914262	0.169680809341764	.	.
chr1	60042935	60043434	chr1	60372425	60372924	Ica1l|chr1:60372425-60372924	0.132243058410935	.	.
chr1	60042935	60043434	chr1	60416718	60417217	Ica1l|chr1:60416718-60417217	0.236733826696295	.	.
chr1	60097393	60097892	chr1	59913763	59914262	Carf|chr1:59913763-59914262	0.281242518981085	.	.
chr1	60097393	60097892	chr1	60227957	60228456	Carf|chr1:60227957-60228456	0.195988925214627	.	.
chr1	60097393	60097892	chr1	60372425	60372924	Carf|chr1:60372425-60372924	0.187298980636663	.	.
chr1	60097980	60098479	chr1	59787724	59788223	Carf|chr1:59787724-59788223	0.216792927363409	.	.
chr1	60097980	60098479	chr1	59787724	59788223	Wdr12|chr1:59787724-59788223	0.216792927363409	.	.
chr1	60097980	60098479	chr1	59795299	59795798	Carf|chr1:59795299-59795798	0.138003311312201	.	.
chr1	60097980	60098479	chr1	59795299	59795798	Wdr12|chr1:59795299-59795798	0.138003311312201	.	.
chr1	60097980	60098479	chr1	59878109	59878608	Carf|chr1:59878109-59878608	0.228147264733533	.	.
chr1	60097980	60098479	chr1	59878109	59878608	Wdr12|chr1:59878109-59878608	0.228147264733533	.	.
chr1	60097980	60098479	chr1	59886825	59887324	Carf|chr1:59886825-59887324	0.174284535211065	.	.
chr1	60097980	60098479	chr1	59886825	59887324	Wdr12|chr1:59886825-59887324	0.174284535211065	.	.
chr1	60097980	60098479	chr1	60372425	60372924	Carf|chr1:60372425-60372924	0.18912064824967	.	.
chr1	60097980	60098479	chr1	60372425	60372924	Wdr12|chr1:60372425-60372924	0.18912064824967	.	.
chr1	60097980	60098479	chr1	60416718	60417217	Carf|chr1:60416718-60417217	0.381643786907691	.	.
chr1	60097980	60098479	chr1	60416718	60417217	Wdr12|chr1:60416718-60417217	0.381643786907691	.	.
chr1	60098487	60098986	chr1	59878109	59878608	Carf|chr1:59878109-59878608	0.220652369377547	.	.
chr1	60098487	60098986	chr1	59878109	59878608	Wdr12|chr1:59878109-59878608	0.220652369377547	.	.
chr1	60098487	60098986	chr1	59886825	59887324	Carf|chr1:59886825-59887324	0.180475892786216	.	.
chr1	60098487	60098986	chr1	59886825	59887324	Wdr12|chr1:59886825-59887324	0.180475892786216	.	.
chr1	60098487	60098986	chr1	60169674	60170173	Carf|chr1:60169674-60170173	0.124347698477174	.	.
chr1	60098487	60098986	chr1	60169674	60170173	Wdr12|chr1:60169674-60170173	0.124347698477174	.	.
chr1	60180257	60180756	chr1	59787724	59788223	Nbeal1|chr1:59787724-59788223	0.231598533239055	.	.
chr1	60180257	60180756	chr1	59795299	59795798	Nbeal1|chr1:59795299-59795798	0.315491833251303	.	.
chr1	60180257	60180756	chr1	59913763	59914262	Nbeal1|chr1:59913763-59914262	0.203611337778306	.	.
chr1	60180257	60180756	chr1	60171265	60171764	Nbeal1|chr1:60171265-60171764	0.119528268027113	.	.
chr1	60180257	60180756	chr1	60372425	60372924	Nbeal1|chr1:60372425-60372924	0.259352132267884	.	.
chr1	60180257	60180756	chr1	60416718	60417217	Nbeal1|chr1:60416718-60417217	0.513399589787758	.	.
chr1	60342754	60343253	chr1	60372425	60372924	Cyp20a1|chr1:60372425-60372924	0.344483574506586	.	.
chr1	60343314	60343813	chr1	60171265	60171764	Cyp20a1|chr1:60171265-60171764	0.210351086892787	.	.
chr1	60343314	60343813	chr1	60372425	60372924	Cyp20a1|chr1:60372425-60372924	0.365977855890423	.	.
chr1	60343314	60343813	chr1	60416718	60417217	Cyp20a1|chr1:60416718-60417217	0.254610506223549	.	.
chr1	60409462	60409961	chr1	60169674	60170173	Abi2|chr1:60169674-60170173	0.137384273383413	.	.
chr1	60409462	60409961	chr1	60171265	60171764	Abi2|chr1:60171265-60171764	0.324178897661758	.	.
chr1	60409462	60409961	chr1	60227957	60228456	Abi2|chr1:60227957-60228456	0.152756101760301	.	.
chr1	60409462	60409961	chr1	60372425	60372924	Abi2|chr1:60372425-60372924	0.290080767120599	.	.
chr1	60409462	60409961	chr1	60416718	60417217	Abi2|chr1:60416718-60417217	0.50462848111161	.	.
chr1	61638558	61639057	chr1	61776770	61777269	Pard3b|chr1:61776770-61777269	0.123194021608599	.	.
chr1	61851078	61851577	chr1	61541835	61542334	Pard3bos1|chr1:61541835-61542334	0.457843097324945	.	.
chr1	61851078	61851577	chr1	61547725	61548224	Pard3bos1|chr1:61547725-61548224	0.241502216076734	.	.
chr1	61851078	61851577	chr1	61578427	61578926	Pard3bos1|chr1:61578427-61578926	0.29381633042744	.	.
chr1	61851078	61851577	chr1	61664094	61664593	Pard3bos1|chr1:61664094-61664593	0.277152150084174	.	.
chr1	61851078	61851577	chr1	61732593	61733092	Pard3bos1|chr1:61732593-61733092	0.428479669750128	.	.
chr1	61851078	61851577	chr1	61815746	61816245	Pard3bos1|chr1:61815746-61816245	0.122743224058949	.	.
chr1	61851078	61851577	chr1	61983013	61983512	Pard3bos1|chr1:61983013-61983512	0.191077551409256	.	.
chr1	65122893	65123392	chr1	65010101	65010600	D630023F18Rik|chr1:65010101-65010600	0.135333253287867	.	.
chr1	65186396	65186895	chr1	65178123	65178622	Idh1|chr1:65178123-65178622	0.164340769476956	.	.
chr1	65186396	65186895	chr1	65178123	65178622	Pikfyve|chr1:65178123-65178622	0.164340769476956	.	.
chr1	65186396	65186895	chr1	65179041	65179540	Idh1|chr1:65179041-65179540	0.134315545821848	.	.
chr1	65186396	65186895	chr1	65179041	65179540	Pikfyve|chr1:65179041-65179540	0.134315545821848	.	.
chr1	65186396	65186895	chr1	65213293	65213792	Idh1|chr1:65213293-65213792	0.149421370943981	.	.
chr1	65186396	65186895	chr1	65213293	65213792	Pikfyve|chr1:65213293-65213792	0.149421370943981	.	.
chr1	65186396	65186895	chr1	65246344	65246843	Idh1|chr1:65246344-65246843	0.119150688636939	.	.
chr1	65186396	65186895	chr1	65246344	65246843	Pikfyve|chr1:65246344-65246843	0.119150688636939	.	.
chr1	65186396	65186895	chr1	65311469	65311968	Idh1|chr1:65311469-65311968	0.180238083752034	.	.
chr1	65186396	65186895	chr1	65311469	65311968	Pikfyve|chr1:65311469-65311968	0.180238083752034	.	.
chr1	65186396	65186895	chr1	65360374	65360873	Idh1|chr1:65360374-65360873	0.222158831222806	.	.
chr1	65186396	65186895	chr1	65360374	65360873	Pikfyve|chr1:65360374-65360873	0.222158831222806	.	.
chr1	65186396	65186895	chr1	65458102	65458601	Idh1|chr1:65458102-65458601	0.145184127757821	.	.
chr1	65186396	65186895	chr1	65458102	65458601	Pikfyve|chr1:65458102-65458601	0.145184127757821	.	.
chr1	65282716	65283215	chr1	65310949	65311448	Pth2r|chr1:65310949-65311448	0.22126373865261	.	.
chr1	65282716	65283215	chr1	65313944	65314443	Pth2r|chr1:65313944-65314443	0.126607734012212	.	.
chr1	65282716	65283215	chr1	65374402	65374901	Pth2r|chr1:65374402-65374901	0.179953083492501	.	.
chr1	65282716	65283215	chr1	65545643	65546142	Pth2r|chr1:65545643-65546142	0.1234166587485	.	.
chr1	66174880	66175379	chr1	65755997	65756496	Map2|chr1:65755997-65756496	0.151360852514452	.	.
chr1	66174880	66175379	chr1	65846978	65847477	Map2|chr1:65846978-65847477	0.119074431260274	.	.
chr1	66174880	66175379	chr1	66025851	66026350	Map2|chr1:66025851-66026350	0.176416489997846	.	.
chr1	66174880	66175379	chr1	66241161	66241660	Map2|chr1:66241161-66241660	0.366391611155397	.	.
chr1	68024722	68025221	chr1	67838062	67838561	Gm15671|chr1:67838062-67838561	0.201842653033566	.	.
chr1	68024722	68025221	chr1	67892012	67892511	Gm15671|chr1:67892012-67892511	0.366033668208907	.	.
chr1	68024722	68025221	chr1	67892012	67892511	Gm15671|chr1:67892012-67892511	0.366033668208908	.	.
chr1	68024722	68025221	chr1	68451189	68451688	Gm15671|chr1:68451189-68451688	0.136300166228073	.	.
chr1	68024722	68025221	chr1	68451189	68451688	Gm15671|chr1:68451189-68451688	0.136300166228074	.	.
chr1	69107780	69108279	chr1	68780442	68780941	Erbb4|chr1:68780442-68780941	0.165886684152615	.	.
chr1	69107780	69108279	chr1	68780955	68781454	Erbb4|chr1:68780955-68781454	0.182582962702979	.	.
chr1	69107780	69108279	chr1	69074268	69074767	Erbb4|chr1:69074268-69074767	0.213577847752816	.	.
chr1	69107780	69108279	chr1	69241684	69242183	Erbb4|chr1:69241684-69242183	0.138221777755888	.	.
chr1	69513596	69514095	chr1	69286238	69286737	Gm29114|chr1:69286238-69286737	0.354504209272926	.	.
chr1	69513596	69514095	chr1	69428567	69429066	Gm29114|chr1:69428567-69429066	0.33213440886719	.	.
chr1	69513596	69514095	chr1	69475428	69475927	Gm29114|chr1:69475428-69475927	0.627951237748761	.	.
chr1	69513596	69514095	chr1	69476123	69476622	Gm29114|chr1:69476123-69476622	0.393524662636526	.	.
chr1	69513596	69514095	chr1	69535654	69536153	Gm29114|chr1:69535654-69536153	0.494474058097563	.	.
chr1	69513596	69514095	chr1	69536231	69536730	Gm29114|chr1:69536231-69536730	0.323280530966936	.	.
chr1	69513596	69514095	chr1	69591211	69591710	Gm29114|chr1:69591211-69591710	0.385169573581899	.	.
chr1	69513596	69514095	chr1	69591806	69592305	Gm29114|chr1:69591806-69592305	0.387561361033401	.	.
chr1	69513596	69514095	chr1	69680453	69680952	Gm29114|chr1:69680453-69680952	0.263381326103483	.	.
chr1	69513596	69514095	chr1	69680992	69681491	Gm29114|chr1:69680992-69681491	0.368039946928374	.	.
chr1	69513596	69514095	chr1	69768802	69769301	Gm29114|chr1:69768802-69769301	0.189115546719827	.	.
chr1	69513596	69514095	chr1	69790210	69790709	Gm29114|chr1:69790210-69790709	0.187775219500313	.	.
chr1	69513596	69514095	chr1	69811253	69811752	Gm29114|chr1:69811253-69811752	0.443589821788969	.	.
chr1	69687151	69687650	chr1	69286238	69286737	Ikzf2|chr1:69286238-69286737	0.178997731591755	.	.
chr1	69687151	69687650	chr1	69387578	69388077	Ikzf2|chr1:69387578-69388077	0.122222479913392	.	.
chr1	69687151	69687650	chr1	69428567	69429066	Ikzf2|chr1:69428567-69429066	0.447353107034685	.	.
chr1	69687151	69687650	chr1	69434453	69434952	Ikzf2|chr1:69434453-69434952	0.317529022346809	.	.
chr1	69687151	69687650	chr1	69475428	69475927	Ikzf2|chr1:69475428-69475927	0.435722069632672	.	.
chr1	69687151	69687650	chr1	69476123	69476622	Ikzf2|chr1:69476123-69476622	0.162605080306435	.	.
chr1	69687151	69687650	chr1	69535654	69536153	Ikzf2|chr1:69535654-69536153	0.422807873669413	.	.
chr1	69687151	69687650	chr1	69536231	69536730	Ikzf2|chr1:69536231-69536730	0.156837144744794	.	.
chr1	69687151	69687650	chr1	69591211	69591710	Ikzf2|chr1:69591211-69591710	0.233100098384946	.	.
chr1	69687151	69687650	chr1	69591806	69592305	Ikzf2|chr1:69591806-69592305	0.344500163412496	.	.
chr1	69687151	69687650	chr1	69680453	69680952	Ikzf2|chr1:69680453-69680952	0.359493799059997	.	.
chr1	69687151	69687650	chr1	69680992	69681491	Ikzf2|chr1:69680992-69681491	0.298586824013622	.	.
chr1	69687151	69687650	chr1	69768802	69769301	Ikzf2|chr1:69768802-69769301	0.24648895567414	.	.
chr1	69687151	69687650	chr1	69811253	69811752	Ikzf2|chr1:69811253-69811752	0.197674378557164	.	.
chr1	69687982	69688481	chr1	69286238	69286737	Ikzf2|chr1:69286238-69286737	0.154336938646479	.	.
chr1	69687982	69688481	chr1	69428567	69429066	Ikzf2|chr1:69428567-69429066	0.281327471023357	.	.
chr1	69687982	69688481	chr1	69475428	69475927	Ikzf2|chr1:69475428-69475927	0.383358184237787	.	.
chr1	69687982	69688481	chr1	69476123	69476622	Ikzf2|chr1:69476123-69476622	0.143131988733591	.	.
chr1	69687982	69688481	chr1	69535654	69536153	Ikzf2|chr1:69535654-69536153	0.476798227220554	.	.
chr1	69687982	69688481	chr1	69536231	69536730	Ikzf2|chr1:69536231-69536730	0.273341069786952	.	.
chr1	69687982	69688481	chr1	69591211	69591710	Ikzf2|chr1:69591211-69591710	0.210980619720711	.	.
chr1	69687982	69688481	chr1	69591806	69592305	Ikzf2|chr1:69591806-69592305	0.360776784600917	.	.
chr1	69687982	69688481	chr1	69680453	69680952	Ikzf2|chr1:69680453-69680952	0.248985078672157	.	.
chr1	69687982	69688481	chr1	69680992	69681491	Ikzf2|chr1:69680992-69681491	0.27367050525818	.	.
chr1	69687982	69688481	chr1	69768802	69769301	Ikzf2|chr1:69768802-69769301	0.161997880472409	.	.
chr1	69687982	69688481	chr1	69790210	69790709	Ikzf2|chr1:69790210-69790709	0.123979254909433	.	.
chr1	69687982	69688481	chr1	69811253	69811752	Ikzf2|chr1:69811253-69811752	0.252460366792118	.	.
chr1	70724978	70725477	chr1	70316336	70316835	Vwc2l|chr1:70316336-70316835	0.322639580460966	.	.
chr1	70724978	70725477	chr1	70342597	70343096	Vwc2l|chr1:70342597-70343096	0.212075663479665	.	.
chr1	70724978	70725477	chr1	70380051	70380550	Vwc2l|chr1:70380051-70380550	0.17465810803664	.	.
chr1	70724978	70725477	chr1	70428585	70429084	Vwc2l|chr1:70428585-70429084	0.131927855756686	.	.
chr1	70724978	70725477	chr1	70524428	70524927	Vwc2l|chr1:70524428-70524927	0.130323178403291	.	.
chr1	70724978	70725477	chr1	70656489	70656988	Vwc2l|chr1:70656489-70656988	0.269728463590295	.	.
chr1	70724978	70725477	chr1	70713380	70713879	Vwc2l|chr1:70713380-70713879	0.143962619628181	.	.
chr1	70724978	70725477	chr1	70713925	70714424	Vwc2l|chr1:70713925-70714424	0.162806824417415	.	.
chr1	70724978	70725477	chr1	70734037	70734536	Vwc2l|chr1:70734037-70734536	0.320168796155793	.	.
chr1	70725497	70725996	chr1	70316336	70316835	Vwc2l|chr1:70316336-70316835	0.289211430386406	.	.
chr1	70725497	70725996	chr1	70342597	70343096	Vwc2l|chr1:70342597-70343096	0.280302215025965	.	.
chr1	70725497	70725996	chr1	70428585	70429084	Vwc2l|chr1:70428585-70429084	0.23220075352646	.	.
chr1	70725497	70725996	chr1	70656489	70656988	Vwc2l|chr1:70656489-70656988	0.278904386216499	.	.
chr1	70725497	70725996	chr1	70734037	70734536	Vwc2l|chr1:70734037-70734536	0.327861509784358	.	.
chr1	74505730	74506229	chr1	74772969	74773468	Cnot9|chr1:74772969-74773468	0.193604290296044	.	.
chr1	74505730	74506229	chr1	74786284	74786783	Cnot9|chr1:74786284-74786783	0.154970447547153	.	.
chr1	74505730	74506229	chr1	74786284	74786783	Cnot9|chr1:74786284-74786783	0.154970447547154	.	.
chr1	74505730	74506229	chr1	74816731	74817230	Cnot9|chr1:74816731-74817230	0.270956553218901	.	.
chr1	74505730	74506229	chr1	74817277	74817776	Cnot9|chr1:74817277-74817776	0.213536128025309	.	.
chr1	74505730	74506229	chr1	74824729	74825228	Cnot9|chr1:74824729-74825228	0.130407823255434	.	.
chr1	74505730	74506229	chr1	74882110	74882609	Cnot9|chr1:74882110-74882609	0.271268649958554	.	.
chr1	74505730	74506229	chr1	74894978	74895477	Cnot9|chr1:74894978-74895477	0.126202111517592	.	.
chr1	74505730	74506229	chr1	74926640	74927139	Cnot9|chr1:74926640-74927139	0.128068628428005	.	.
chr1	74506443	74506942	chr1	74763029	74763528	Cnot9|chr1:74763029-74763528	0.127973433281875	.	.
chr1	74506443	74506942	chr1	74772969	74773468	Cnot9|chr1:74772969-74773468	0.168244965365326	.	.
chr1	74506443	74506942	chr1	74784124	74784623	Cnot9|chr1:74784124-74784623	0.150902361963239	.	.
chr1	74506443	74506942	chr1	74786284	74786783	Cnot9|chr1:74786284-74786783	0.310261855539925	.	.
chr1	74506443	74506942	chr1	74882110	74882609	Cnot9|chr1:74882110-74882609	0.167766226386458	.	.
chr1	74506443	74506942	chr1	74948735	74949234	Cnot9|chr1:74948735-74949234	0.122572590461394	.	.
chr1	74541923	74542422	chr1	74894978	74895477	Plcd4|chr1:74894978-74895477	0.181754199515998	.	.
chr1	74542596	74543095	chr1	74526440	74526939	Plcd4|chr1:74526440-74526939	0.222971280439607	.	.
chr1	74542596	74543095	chr1	74784124	74784623	Plcd4|chr1:74784124-74784623	0.314794450772167	.	.
chr1	74542596	74543095	chr1	74786284	74786783	Plcd4|chr1:74786284-74786783	0.152516802976927	.	.
chr1	74542596	74543095	chr1	74806444	74806943	Plcd4|chr1:74806444-74806943	0.14745685188876	.	.
chr1	74542596	74543095	chr1	74806952	74807451	Plcd4|chr1:74806952-74807451	0.317609647879887	.	.
chr1	74542596	74543095	chr1	74808065	74808564	Plcd4|chr1:74808065-74808564	0.207295410261998	.	.
chr1	74542596	74543095	chr1	74817277	74817776	Plcd4|chr1:74817277-74817776	0.118404311122237	.	.
chr1	74542596	74543095	chr1	74858307	74858806	Plcd4|chr1:74858307-74858806	0.326112550151049	.	.
chr1	74587962	74588461	chr1	74526440	74526939	Bcs1l|chr1:74526440-74526939	0.172298829543065	.	.
chr1	74587962	74588461	chr1	74526440	74526939	Zfp142|chr1:74526440-74526939	0.172298829543065	.	.
chr1	74587962	74588461	chr1	74784124	74784623	Bcs1l|chr1:74784124-74784623	0.350459589613447	.	.
chr1	74587962	74588461	chr1	74784124	74784623	Zfp142|chr1:74784124-74784623	0.350459589613447	.	.
chr1	74587962	74588461	chr1	74786284	74786783	Bcs1l|chr1:74786284-74786783	0.205328444791197	.	.
chr1	74587962	74588461	chr1	74786284	74786783	Zfp142|chr1:74786284-74786783	0.205328444791197	.	.
chr1	74587962	74588461	chr1	74806952	74807451	Bcs1l|chr1:74806952-74807451	0.39043905657772	.	.
chr1	74587962	74588461	chr1	74806952	74807451	Zfp142|chr1:74806952-74807451	0.39043905657772	.	.
chr1	74587962	74588461	chr1	74824729	74825228	Bcs1l|chr1:74824729-74825228	0.402096634020697	.	.
chr1	74587962	74588461	chr1	74824729	74825228	Zfp142|chr1:74824729-74825228	0.402096634020697	.	.
chr1	74587962	74588461	chr1	74858307	74858806	Bcs1l|chr1:74858307-74858806	0.279764944857358	.	.
chr1	74587962	74588461	chr1	74858307	74858806	Zfp142|chr1:74858307-74858806	0.279764944857358	.	.
chr1	74587962	74588461	chr1	74894978	74895477	Bcs1l|chr1:74894978-74895477	0.148171027780988	.	.
chr1	74587962	74588461	chr1	74894978	74895477	Zfp142|chr1:74894978-74895477	0.148171027780988	.	.
chr1	74601175	74601674	chr1	74817277	74817776	Rnf25|chr1:74817277-74817776	0.122177661778769	.	.
chr1	74601175	74601674	chr1	74817277	74817776	Stk36|chr1:74817277-74817776	0.122177661778769	.	.
chr1	74661495	74661994	chr1	74806952	74807451	Ttll4|chr1:74806952-74807451	0.181123807672163	.	.
chr1	74661495	74661994	chr1	74817277	74817776	Ttll4|chr1:74817277-74817776	0.184694823100836	.	.
chr1	74661495	74661994	chr1	74858307	74858806	Ttll4|chr1:74858307-74858806	0.182623881559737	.	.
chr1	74661495	74661994	chr1	74882110	74882609	Ttll4|chr1:74882110-74882609	0.15750365798379	.	.
chr1	74661495	74661994	chr1	74894978	74895477	Ttll4|chr1:74894978-74895477	0.258556626575373	.	.
chr1	74661495	74661994	chr1	74926640	74927139	Ttll4|chr1:74926640-74927139	0.153809577452575	.	.
chr1	74713683	74714182	chr1	74858307	74858806	Cyp27a1|chr1:74858307-74858806	0.133743700355892	.	.
chr1	74748718	74749217	chr1	74784124	74784623	Prkag3|chr1:74784124-74784623	0.121818317852507	.	.
chr1	74748718	74749217	chr1	74808065	74808564	Prkag3|chr1:74808065-74808564	0.123891407814318	.	.
chr1	74854708	74855207	chr1	74526440	74526939	Cdk5r2|chr1:74526440-74526939	0.280480310612747	.	.
chr1	74854708	74855207	chr1	74784124	74784623	Cdk5r2|chr1:74784124-74784623	0.285159620254666	.	.
chr1	74854708	74855207	chr1	74786284	74786783	Cdk5r2|chr1:74786284-74786783	0.265870464569218	.	.
chr1	74854708	74855207	chr1	74806952	74807451	Cdk5r2|chr1:74806952-74807451	0.440845016253894	.	.
chr1	74854708	74855207	chr1	74808065	74808564	Cdk5r2|chr1:74808065-74808564	0.214033104019195	.	.
chr1	74854708	74855207	chr1	74817277	74817776	Cdk5r2|chr1:74817277-74817776	0.168668580510517	.	.
chr1	74854708	74855207	chr1	74824729	74825228	Cdk5r2|chr1:74824729-74825228	0.161514329588782	.	.
chr1	74854708	74855207	chr1	74858307	74858806	Cdk5r2|chr1:74858307-74858806	0.293424086230833	.	.
chr1	74854708	74855207	chr1	75221476	75221975	Cdk5r2|chr1:75221476-75221975	0.302977714731982	.	.
chr1	74854708	74855207	chr1	75239896	75240395	Cdk5r2|chr1:75239896-75240395	0.154778613585042	.	.
chr1	74854708	74855207	chr1	75247991	75248490	Cdk5r2|chr1:75247991-75248490	0.187671472698605	.	.
chr1	74935357	74935856	chr1	74772969	74773468	Cfap65|chr1:74772969-74773468	0.124808532488598	.	.
chr1	74935357	74935856	chr1	74786284	74786783	Cfap65|chr1:74786284-74786783	0.123051740849277	.	.
chr1	74935357	74935856	chr1	74802933	74803432	Cfap65|chr1:74802933-74803432	0.134633344260305	.	.
chr1	74935357	74935856	chr1	74806444	74806943	Cfap65|chr1:74806444-74806943	0.2020840409714	.	.
chr1	74935357	74935856	chr1	74816731	74817230	Cfap65|chr1:74816731-74817230	0.1520356073918	.	.
chr1	74935357	74935856	chr1	74824729	74825228	Cfap65|chr1:74824729-74825228	0.173718438386155	.	.
chr1	74935357	74935856	chr1	74872216	74872715	Cfap65|chr1:74872216-74872715	0.139143846792117	.	.
chr1	74935357	74935856	chr1	75244823	75245322	Cfap65|chr1:75244823-75245322	0.17916783621283	.	.
chr1	74935357	74935856	chr1	75247991	75248490	Cfap65|chr1:75247991-75248490	0.144104233464182	.	.
chr1	75124760	75125259	chr1	74763029	74763528	Nhej1|chr1:74763029-74763528	0.160615465323679	.	.
chr1	75124760	75125259	chr1	74772969	74773468	Nhej1|chr1:74772969-74773468	0.130213035843181	.	.
chr1	75124760	75125259	chr1	74786284	74786783	Nhej1|chr1:74786284-74786783	0.224244008239327	.	.
chr1	75124760	75125259	chr1	74806444	74806943	Nhej1|chr1:74806444-74806943	0.137364642590399	.	.
chr1	75124760	75125259	chr1	74806952	74807451	Nhej1|chr1:74806952-74807451	0.157316792053202	.	.
chr1	75124760	75125259	chr1	74808065	74808564	Nhej1|chr1:74808065-74808564	0.207625076228036	.	.
chr1	75124760	75125259	chr1	75247991	75248490	Nhej1|chr1:75247991-75248490	0.17341554008466	.	.
chr1	75142499	75142998	chr1	74763029	74763528	Cnppd1|chr1:74763029-74763528	0.150809026070056	.	.
chr1	75142499	75142998	chr1	74763029	74763528	Retreg2|chr1:74763029-74763528	0.150809026070056	.	.
chr1	75142499	75142998	chr1	74772969	74773468	Cnppd1|chr1:74772969-74773468	0.262174356013439	.	.
chr1	75142499	75142998	chr1	74772969	74773468	Retreg2|chr1:74772969-74773468	0.262174356013439	.	.
chr1	75142499	75142998	chr1	74784124	74784623	Cnppd1|chr1:74784124-74784623	0.130962461759071	.	.
chr1	75142499	75142998	chr1	74784124	74784623	Retreg2|chr1:74784124-74784623	0.130962461759071	.	.
chr1	75142499	75142998	chr1	74786284	74786783	Cnppd1|chr1:74786284-74786783	0.214050191211731	.	.
chr1	75142499	75142998	chr1	74786284	74786783	Retreg2|chr1:74786284-74786783	0.214050191211731	.	.
chr1	75142499	75142998	chr1	74802933	74803432	Cnppd1|chr1:74802933-74803432	0.168911204435844	.	.
chr1	75142499	75142998	chr1	74802933	74803432	Retreg2|chr1:74802933-74803432	0.168911204435844	.	.
chr1	75142499	75142998	chr1	74816731	74817230	Cnppd1|chr1:74816731-74817230	0.193719366119537	.	.
chr1	75142499	75142998	chr1	74816731	74817230	Retreg2|chr1:74816731-74817230	0.193719366119537	.	.
chr1	75142499	75142998	chr1	74817277	74817776	Cnppd1|chr1:74817277-74817776	0.136022844728889	.	.
chr1	75142499	75142998	chr1	74817277	74817776	Retreg2|chr1:74817277-74817776	0.136022844728889	.	.
chr1	75142499	75142998	chr1	74858307	74858806	Cnppd1|chr1:74858307-74858806	0.174758707958127	.	.
chr1	75142499	75142998	chr1	74858307	74858806	Retreg2|chr1:74858307-74858806	0.174758707958127	.	.
chr1	75142499	75142998	chr1	75239896	75240395	Cnppd1|chr1:75239896-75240395	0.121057232446142	.	.
chr1	75142499	75142998	chr1	75239896	75240395	Retreg2|chr1:75239896-75240395	0.121057232446142	.	.
chr1	75142499	75142998	chr1	75244823	75245322	Cnppd1|chr1:75244823-75245322	0.217135233442614	.	.
chr1	75142499	75142998	chr1	75244823	75245322	Retreg2|chr1:75244823-75245322	0.217135233442614	.	.
chr1	75168424	75168923	chr1	74784124	74784623	Zfand2b|chr1:74784124-74784623	0.339250236316125	.	.
chr1	75168424	75168923	chr1	74786284	74786783	Zfand2b|chr1:74786284-74786783	0.197228083191716	.	.
chr1	75168424	75168923	chr1	74806952	74807451	Zfand2b|chr1:74806952-74807451	0.383122053470599	.	.
chr1	75168424	75168923	chr1	74808065	74808564	Zfand2b|chr1:74808065-74808564	0.278534979840699	.	.
chr1	75168424	75168923	chr1	74816731	74817230	Zfand2b|chr1:74816731-74817230	0.299485465098769	.	.
chr1	75168424	75168923	chr1	74824729	74825228	Zfand2b|chr1:74824729-74825228	0.480881108062996	.	.
chr1	75168424	75168923	chr1	74858307	74858806	Zfand2b|chr1:74858307-74858806	0.124061044818548	.	.
chr1	75168424	75168923	chr1	75247991	75248490	Zfand2b|chr1:75247991-75248490	0.152593958320722	.	.
chr1	75180079	75180578	chr1	74802933	74803432	Abcb6|chr1:74802933-74803432	0.125535923854828	.	.
chr1	75180079	75180578	chr1	74806952	74807451	Abcb6|chr1:74806952-74807451	0.183798922623175	.	.
chr1	75180079	75180578	chr1	74858307	74858806	Abcb6|chr1:74858307-74858806	0.317236753427827	.	.
chr1	75180079	75180578	chr1	75221476	75221975	Abcb6|chr1:75221476-75221975	0.225910841800208	.	.
chr1	75191753	75192252	chr1	74763029	74763528	Ankzf1|chr1:74763029-74763528	0.288602730245883	.	.
chr1	75191753	75192252	chr1	74763029	74763528	Atg9a|chr1:74763029-74763528	0.288602730245883	.	.
chr1	75191753	75192252	chr1	74772969	74773468	Ankzf1|chr1:74772969-74773468	0.338224125180071	.	.
chr1	75191753	75192252	chr1	74772969	74773468	Atg9a|chr1:74772969-74773468	0.338224125180071	.	.
chr1	75191753	75192252	chr1	74786284	74786783	Ankzf1|chr1:74786284-74786783	0.17607825448348	.	.
chr1	75191753	75192252	chr1	74786284	74786783	Atg9a|chr1:74786284-74786783	0.17607825448348	.	.
chr1	75191753	75192252	chr1	74802933	74803432	Ankzf1|chr1:74802933-74803432	0.130166584046721	.	.
chr1	75191753	75192252	chr1	74802933	74803432	Atg9a|chr1:74802933-74803432	0.130166584046721	.	.
chr1	75191753	75192252	chr1	74816731	74817230	Ankzf1|chr1:74816731-74817230	0.335856415890665	.	.
chr1	75191753	75192252	chr1	74816731	74817230	Atg9a|chr1:74816731-74817230	0.335856415890665	.	.
chr1	75191753	75192252	chr1	74817277	74817776	Ankzf1|chr1:74817277-74817776	0.159643579082144	.	.
chr1	75191753	75192252	chr1	74817277	74817776	Atg9a|chr1:74817277-74817776	0.159643579082144	.	.
chr1	75191753	75192252	chr1	74858307	74858806	Ankzf1|chr1:74858307-74858806	0.298207277845628	.	.
chr1	75191753	75192252	chr1	74858307	74858806	Atg9a|chr1:74858307-74858806	0.298207277845628	.	.
chr1	75191753	75192252	chr1	74882110	74882609	Ankzf1|chr1:74882110-74882609	0.123187794348413	.	.
chr1	75191753	75192252	chr1	74882110	74882609	Atg9a|chr1:74882110-74882609	0.123187794348413	.	.
chr1	75191753	75192252	chr1	74926640	74927139	Ankzf1|chr1:74926640-74927139	0.140095401298162	.	.
chr1	75191753	75192252	chr1	74926640	74927139	Atg9a|chr1:74926640-74927139	0.140095401298162	.	.
chr1	75191753	75192252	chr1	75239896	75240395	Ankzf1|chr1:75239896-75240395	0.268502758744091	.	.
chr1	75191753	75192252	chr1	75239896	75240395	Atg9a|chr1:75239896-75240395	0.268502758744091	.	.
chr1	75210546	75211045	chr1	74802933	74803432	Glb1l|chr1:74802933-74803432	0.328456692932555	.	.
chr1	75210546	75211045	chr1	74802933	74803432	Stk16|chr1:74802933-74803432	0.328456692932555	.	.
chr1	75210546	75211045	chr1	74816731	74817230	Glb1l|chr1:74816731-74817230	0.146161203087352	.	.
chr1	75210546	75211045	chr1	74816731	74817230	Stk16|chr1:74816731-74817230	0.146161203087352	.	.
chr1	75210546	75211045	chr1	74817277	74817776	Glb1l|chr1:74817277-74817776	0.145055323282702	.	.
chr1	75210546	75211045	chr1	74817277	74817776	Stk16|chr1:74817277-74817776	0.145055323282702	.	.
chr1	75210546	75211045	chr1	74858307	74858806	Glb1l|chr1:74858307-74858806	0.213030087275428	.	.
chr1	75210546	75211045	chr1	74858307	74858806	Stk16|chr1:74858307-74858806	0.213030087275428	.	.
chr1	75210546	75211045	chr1	74894978	74895477	Glb1l|chr1:74894978-74895477	0.182556080345489	.	.
chr1	75210546	75211045	chr1	74894978	74895477	Stk16|chr1:74894978-74895477	0.182556080345489	.	.
chr1	75210546	75211045	chr1	75031996	75032495	Glb1l|chr1:75031996-75032495	0.305423812699929	.	.
chr1	75210546	75211045	chr1	75031996	75032495	Stk16|chr1:75031996-75032495	0.305423812699929	.	.
chr1	75210546	75211045	chr1	75239896	75240395	Glb1l|chr1:75239896-75240395	0.135529503127271	.	.
chr1	75210546	75211045	chr1	75239896	75240395	Stk16|chr1:75239896-75240395	0.135529503127271	.	.
chr1	75219086	75219585	chr1	74772969	74773468	Tuba4a|chr1:74772969-74773468	0.323909715270992	.	.
chr1	75219086	75219585	chr1	74784124	74784623	Tuba4a|chr1:74784124-74784623	0.250329997424614	.	.
chr1	75219086	75219585	chr1	74786284	74786783	Tuba4a|chr1:74786284-74786783	0.411840983039947	.	.
chr1	75219086	75219585	chr1	74806444	74806943	Tuba4a|chr1:74806444-74806943	0.147465930291893	.	.
chr1	75219086	75219585	chr1	74806952	74807451	Tuba4a|chr1:74806952-74807451	0.204625362308614	.	.
chr1	75219086	75219585	chr1	74817277	74817776	Tuba4a|chr1:74817277-74817776	0.166934972596426	.	.
chr1	75219086	75219585	chr1	74824729	74825228	Tuba4a|chr1:74824729-74825228	0.169992161189915	.	.
chr1	75219086	75219585	chr1	74858307	74858806	Tuba4a|chr1:74858307-74858806	0.173524387180318	.	.
chr1	75219086	75219585	chr1	74872216	74872715	Tuba4a|chr1:74872216-74872715	0.123213403789937	.	.
chr1	75219086	75219585	chr1	75244823	75245322	Tuba4a|chr1:75244823-75245322	0.191494080772039	.	.
chr1	75236144	75236643	chr1	74784124	74784623	Dnajb2|chr1:74784124-74784623	0.179402236614836	.	.
chr1	75236144	75236643	chr1	74786284	74786783	Dnajb2|chr1:74786284-74786783	0.148965999597788	.	.
chr1	75236144	75236643	chr1	74806952	74807451	Dnajb2|chr1:74806952-74807451	0.3683224539702	.	.
chr1	75236144	75236643	chr1	74816731	74817230	Dnajb2|chr1:74816731-74817230	0.141357404959638	.	.
chr1	75236144	75236643	chr1	74817277	74817776	Dnajb2|chr1:74817277-74817776	0.120213474357576	.	.
chr1	75236144	75236643	chr1	74824729	74825228	Dnajb2|chr1:74824729-74825228	0.258250377079105	.	.
chr1	75236144	75236643	chr1	74858307	74858806	Dnajb2|chr1:74858307-74858806	0.206976814325382	.	.
chr1	75236144	75236643	chr1	74882110	74882609	Dnajb2|chr1:74882110-74882609	0.146820511110196	.	.
chr1	75236144	75236643	chr1	74894978	74895477	Dnajb2|chr1:74894978-74895477	0.187094801630946	.	.
chr1	75236144	75236643	chr1	75221476	75221975	Dnajb2|chr1:75221476-75221975	0.133772052519054	.	.
chr1	75236651	75237150	chr1	74784124	74784623	Dnajb2|chr1:74784124-74784623	0.124105660900034	.	.
chr1	75236651	75237150	chr1	74806952	74807451	Dnajb2|chr1:74806952-74807451	0.304963940564133	.	.
chr1	75236651	75237150	chr1	74808065	74808564	Dnajb2|chr1:74808065-74808564	0.224382659088832	.	.
chr1	75236651	75237150	chr1	74816731	74817230	Dnajb2|chr1:74816731-74817230	0.126804730396508	.	.
chr1	75236651	75237150	chr1	74824729	74825228	Dnajb2|chr1:74824729-74825228	0.1267449798122	.	.
chr1	75505376	75505875	chr1	75556331	75556830	Obsl1|chr1:75556331-75556830	0.331529321496734	.	.
chr1	75505376	75505875	chr1	75559353	75559852	Obsl1|chr1:75559353-75559852	0.292160079454519	.	.
chr1	75505376	75505875	chr1	75639027	75639526	Obsl1|chr1:75639027-75639526	0.125468909835593	.	.
chr1	75505376	75505875	chr1	75749159	75749658	Obsl1|chr1:75749159-75749658	0.164057819273746	.	.
chr1	75505376	75505875	chr1	75786263	75786762	Obsl1|chr1:75786263-75786762	0.3828971368032	.	.
chr1	75505376	75505875	chr1	75936535	75937034	Obsl1|chr1:75936535-75937034	0.176719224670027	.	.
chr1	75521240	75521739	chr1	75556331	75556830	Stk11ip|chr1:75556331-75556830	0.274725797510874	.	.
chr1	75521240	75521739	chr1	75559353	75559852	Stk11ip|chr1:75559353-75559852	0.205281958656111	.	.
chr1	75521240	75521739	chr1	75639027	75639526	Stk11ip|chr1:75639027-75639526	0.128271290288811	.	.
chr1	75521240	75521739	chr1	75639542	75640041	Stk11ip|chr1:75639542-75640041	0.151199162241759	.	.
chr1	75521240	75521739	chr1	75653752	75654251	Stk11ip|chr1:75653752-75654251	0.132751923495303	.	.
chr1	75521240	75521739	chr1	75786263	75786762	Stk11ip|chr1:75786263-75786762	0.431718103702329	.	.
chr1	75521240	75521739	chr1	75915328	75915827	Stk11ip|chr1:75915328-75915827	0.124531277183057	.	.
chr1	75521240	75521739	chr1	75936535	75937034	Stk11ip|chr1:75936535-75937034	0.133286035115286	.	.
chr1	75545710	75546209	chr1	75639027	75639526	Slc4a3|chr1:75639027-75639526	0.12905712565818	.	.
chr1	75545710	75546209	chr1	75660624	75661123	Slc4a3|chr1:75660624-75661123	0.152515129965569	.	.
chr1	75546261	75546760	chr1	75556331	75556830	Slc4a3|chr1:75556331-75556830	0.431924129472115	.	.
chr1	75546261	75546760	chr1	75559353	75559852	Slc4a3|chr1:75559353-75559852	0.299104727303696	.	.
chr1	75546261	75546760	chr1	75639027	75639526	Slc4a3|chr1:75639027-75639526	0.173811239644159	.	.
chr1	75546261	75546760	chr1	75653752	75654251	Slc4a3|chr1:75653752-75654251	0.155737582942965	.	.
chr1	75546261	75546760	chr1	75678168	75678667	Slc4a3|chr1:75678168-75678667	0.170615992207073	.	.
chr1	75546261	75546760	chr1	75705165	75705664	Slc4a3|chr1:75705165-75705664	0.129006996583581	.	.
chr1	75546261	75546760	chr1	75749159	75749658	Slc4a3|chr1:75749159-75749658	0.267475593848489	.	.
chr1	75546261	75546760	chr1	75786263	75786762	Slc4a3|chr1:75786263-75786762	0.336565757035765	.	.
chr1	75546261	75546760	chr1	75936535	75937034	Slc4a3|chr1:75936535-75937034	0.133454134364429	.	.
chr1	76488968	76489467	chr1	76414525	76415024	Gm17751|chr1:76414525-76415024	0.122049937396256	.	.
chr1	76488968	76489467	chr1	76604561	76605060	Gm17751|chr1:76604561-76605060	0.209308134163075	.	.
chr1	76488968	76489467	chr1	76717805	76718304	Gm17751|chr1:76717805-76718304	0.18984408990827	.	.
chr1	76489516	76490015	chr1	76322850	76323349	Gm17751|chr1:76322850-76323349	0.152382876716639	.	.
chr1	76489516	76490015	chr1	76414525	76415024	Gm17751|chr1:76414525-76415024	0.223548767969709	.	.
chr1	76489516	76490015	chr1	76509404	76509903	Gm17751|chr1:76509404-76509903	0.211875122151891	.	.
chr1	76489516	76490015	chr1	76650770	76651269	Gm17751|chr1:76650770-76651269	0.127610902451543	.	.
chr1	76489516	76490015	chr1	76717805	76718304	Gm17751|chr1:76717805-76718304	0.316319457546926	.	.
chr1	77514195	77514694	chr1	77592635	77593134	Epha4|chr1:77592635-77593134	0.314452569967477	.	.
chr1	77514195	77514694	chr1	77592635	77593134	Gm28386|chr1:77592635-77593134	0.314452569967477	.	.
chr1	77514195	77514694	chr1	77690621	77691120	Epha4|chr1:77690621-77691120	0.118682139361839	.	.
chr1	77514195	77514694	chr1	77690621	77691120	Gm28386|chr1:77690621-77691120	0.118682139361839	.	.
chr1	77514195	77514694	chr1	77734625	77735124	Epha4|chr1:77734625-77735124	0.339769806183812	.	.
chr1	77514195	77514694	chr1	77734625	77735124	Gm28386|chr1:77734625-77735124	0.339769806183812	.	.
chr1	77514195	77514694	chr1	77748469	77748968	Epha4|chr1:77748469-77748968	0.229940563538371	.	.
chr1	77514195	77514694	chr1	77748469	77748968	Gm28386|chr1:77748469-77748968	0.229940563538371	.	.
chr1	77514195	77514694	chr1	77811569	77812068	Epha4|chr1:77811569-77812068	0.428098767239406	.	.
chr1	77514195	77514694	chr1	77811569	77812068	Gm28386|chr1:77811569-77812068	0.428098767239406	.	.
chr1	77514195	77514694	chr1	77828067	77828566	Epha4|chr1:77828067-77828566	0.213716392199322	.	.
chr1	77514195	77514694	chr1	77828067	77828566	Gm28386|chr1:77828067-77828566	0.213716392199322	.	.
chr1	77514195	77514694	chr1	77869055	77869554	Epha4|chr1:77869055-77869554	0.263873611240097	.	.
chr1	77514195	77514694	chr1	77869055	77869554	Gm28386|chr1:77869055-77869554	0.263873611240097	.	.
chr1	77514195	77514694	chr1	77997409	77997908	Epha4|chr1:77997409-77997908	0.128211428095859	.	.
chr1	77514195	77514694	chr1	77997409	77997908	Gm28386|chr1:77997409-77997908	0.128211428095859	.	.
chr1	77514939	77515438	chr1	77513554	77514053	Epha4|chr1:77513554-77514053	0.303704803039536	.	.
chr1	77514939	77515438	chr1	77513554	77514053	Gm28386|chr1:77513554-77514053	0.303704803039536	.	.
chr1	77514939	77515438	chr1	77521768	77522267	Epha4|chr1:77521768-77522267	0.182365306369654	.	.
chr1	77514939	77515438	chr1	77521768	77522267	Gm28386|chr1:77521768-77522267	0.182365306369654	.	.
chr1	77514939	77515438	chr1	77811569	77812068	Epha4|chr1:77811569-77812068	0.275430367144815	.	.
chr1	77514939	77515438	chr1	77811569	77812068	Gm28386|chr1:77811569-77812068	0.275430367144815	.	.
chr1	77514939	77515438	chr1	77978623	77979122	Epha4|chr1:77978623-77979122	0.172748788848522	.	.
chr1	77514939	77515438	chr1	77978623	77979122	Epha4|chr1:77978623-77979122	0.172748788848523	.	.
chr1	77514939	77515438	chr1	77978623	77979122	Gm28386|chr1:77978623-77979122	0.172748788848522	.	.
chr1	77514939	77515438	chr1	77978623	77979122	Gm28386|chr1:77978623-77979122	0.172748788848523	.	.
chr1	77516009	77516508	chr1	77521768	77522267	Gm28386|chr1:77521768-77522267	0.34811456950731	.	.
chr1	77516009	77516508	chr1	77600629	77601128	Gm28386|chr1:77600629-77601128	0.333942519738142	.	.
chr1	77516009	77516508	chr1	77688376	77688875	Gm28386|chr1:77688376-77688875	0.132008195107134	.	.
chr1	77516009	77516508	chr1	77978623	77979122	Gm28386|chr1:77978623-77979122	0.35107855761393	.	.
chr1	78310032	78310531	chr1	78025548	78026047	Sgpp2|chr1:78025548-78026047	0.165313334964811	.	.
chr1	78310032	78310531	chr1	78371610	78372109	Sgpp2|chr1:78371610-78372109	0.319518003973484	.	.
chr1	78310032	78310531	chr1	78372111	78372610	Sgpp2|chr1:78372111-78372610	0.132234799384211	.	.
chr1	78310032	78310531	chr1	78408478	78408977	Sgpp2|chr1:78408478-78408977	0.208084658352886	.	.
chr1	78310032	78310531	chr1	78425895	78426394	Sgpp2|chr1:78425895-78426394	0.323989544737561	.	.
chr1	78310032	78310531	chr1	78459023	78459522	Sgpp2|chr1:78459023-78459522	0.124722388719585	.	.
chr1	78310931	78311430	chr1	78025548	78026047	Sgpp2|chr1:78025548-78026047	0.166560728255559	.	.
chr1	78310931	78311430	chr1	78230714	78231213	Sgpp2|chr1:78230714-78231213	0.119207591679224	.	.
chr1	78310931	78311430	chr1	78234564	78235063	Sgpp2|chr1:78234564-78235063	0.172475547311918	.	.
chr1	78310931	78311430	chr1	78273291	78273790	Sgpp2|chr1:78273291-78273790	0.205815184312729	.	.
chr1	78310931	78311430	chr1	78355094	78355593	Sgpp2|chr1:78355094-78355593	0.21716636057155	.	.
chr1	78310931	78311430	chr1	78371610	78372109	Sgpp2|chr1:78371610-78372109	0.193184883789311	.	.
chr1	78488387	78488886	chr1	78025548	78026047	Farsb|chr1:78025548-78026047	0.123601200955819	.	.
chr1	78488387	78488886	chr1	78088531	78089030	Farsb|chr1:78088531-78089030	0.121847090701865	.	.
chr1	78488387	78488886	chr1	78218104	78218603	Farsb|chr1:78218104-78218603	0.165009791312702	.	.
chr1	78488387	78488886	chr1	78233977	78234476	Farsb|chr1:78233977-78234476	0.144894608132037	.	.
chr1	78488387	78488886	chr1	78281264	78281763	Farsb|chr1:78281264-78281763	0.212047740131151	.	.
chr1	78488387	78488886	chr1	78338129	78338628	Farsb|chr1:78338129-78338628	0.125135391811931	.	.
chr1	78488387	78488886	chr1	78395069	78395568	Farsb|chr1:78395069-78395568	0.33282553422658	.	.
chr1	78488387	78488886	chr1	78448136	78448635	Farsb|chr1:78448136-78448635	0.196280167327624	.	.
chr1	78488900	78489399	chr1	78215765	78216264	Farsb|chr1:78215765-78216264	0.241916537992675	.	.
chr1	78488900	78489399	chr1	78217089	78217588	Farsb|chr1:78217089-78217588	0.270854377760726	.	.
chr1	78488900	78489399	chr1	78234564	78235063	Farsb|chr1:78234564-78235063	0.257619449026963	.	.
chr1	78488900	78489399	chr1	78273291	78273790	Farsb|chr1:78273291-78273790	0.148793216161336	.	.
chr1	78488900	78489399	chr1	78330735	78331234	Farsb|chr1:78330735-78331234	0.172734710502417	.	.
chr1	78488900	78489399	chr1	78338129	78338628	Farsb|chr1:78338129-78338628	0.308558988083639	.	.
chr1	79439807	79440306	chr1	79007195	79007694	Scg2|chr1:79007195-79007694	0.226851759917193	.	.
chr1	79439807	79440306	chr1	79015653	79016152	Scg2|chr1:79015653-79016152	0.147810771514832	.	.
chr1	79439807	79440306	chr1	79055233	79055732	Scg2|chr1:79055233-79055732	0.190298009187765	.	.
chr1	79439807	79440306	chr1	79242283	79242782	Scg2|chr1:79242283-79242782	0.467686454407995	.	.
chr1	79439807	79440306	chr1	79259662	79260161	Scg2|chr1:79259662-79260161	0.126172436993826	.	.
chr1	79439807	79440306	chr1	79374786	79375285	Scg2|chr1:79374786-79375285	0.314471732202671	.	.
chr1	79439807	79440306	chr1	79375459	79375958	Scg2|chr1:79375459-79375958	0.121779925282143	.	.
chr1	79439807	79440306	chr1	79400244	79400743	Scg2|chr1:79400244-79400743	0.232674839673709	.	.
chr1	79439807	79440306	chr1	79430190	79430689	Scg2|chr1:79430190-79430689	0.197431974122075	.	.
chr1	79439807	79440306	chr1	79464620	79465119	Scg2|chr1:79464620-79465119	0.339751288503905	.	.
chr1	79439807	79440306	chr1	79496352	79496851	Scg2|chr1:79496352-79496851	0.123991206414753	.	.
chr1	84839808	84840307	chr1	84838531	84839030	Fbxo36|chr1:84838531-84839030	0.231025419790007	.	.
chr1	84839808	84840307	chr1	84838531	84839030	Fbxo36|chr1:84838531-84839030	0.231025419790008	.	.
chr1	84839808	84840307	chr1	84838531	84839030	Trip12|chr1:84838531-84839030	0.231025419790007	.	.
chr1	84839808	84840307	chr1	84838531	84839030	Trip12|chr1:84838531-84839030	0.231025419790008	.	.
chr1	84934371	84934870	chr1	84855742	84856241	Slc16a14|chr1:84855742-84856241	0.343117620453224	.	.
chr1	84934371	84934870	chr1	84881481	84881980	Slc16a14|chr1:84881481-84881980	0.285051872003203	.	.
chr1	84934883	84935382	chr1	84855742	84856241	Slc16a14|chr1:84855742-84856241	0.169481105857917	.	.
chr1	84935649	84936148	chr1	84861550	84862049	Slc16a14|chr1:84861550-84862049	0.166183299176223	.	.
chr1	84935649	84936148	chr1	84864332	84864831	Slc16a14|chr1:84864332-84864831	0.181073360432298	.	.
chr1	85774994	85775493	chr1	85669648	85670147	9930111H07Rik|chr1:85669648-85670147	0.400529695269385	.	.
chr1	85774994	85775493	chr1	85678714	85679213	9930111H07Rik|chr1:85678714-85679213	0.224196512461091	.	.
chr1	85774994	85775493	chr1	85700332	85700831	9930111H07Rik|chr1:85700332-85700831	0.340059104959326	.	.
chr1	85774994	85775493	chr1	85736435	85736934	9930111H07Rik|chr1:85736435-85736934	0.125313333378867	.	.
chr1	85774994	85775493	chr1	85874942	85875441	9930111H07Rik|chr1:85874942-85875441	0.234375910487094	.	.
chr1	85774994	85775493	chr1	85900577	85901076	9930111H07Rik|chr1:85900577-85901076	0.262329311684917	.	.
chr1	85774994	85775493	chr1	85958147	85958646	9930111H07Rik|chr1:85958147-85958646	0.50645978686825	.	.
chr1	85774994	85775493	chr1	85972233	85972732	9930111H07Rik|chr1:85972233-85972732	0.148105885499186	.	.
chr1	85793728	85794227	chr1	85874942	85875441	Cab39|chr1:85874942-85875441	0.171066175610892	.	.
chr1	85793728	85794227	chr1	85895455	85895954	Cab39|chr1:85895455-85895954	0.182596608193367	.	.
chr1	85793728	85794227	chr1	85958147	85958646	Cab39|chr1:85958147-85958646	0.138695448472951	.	.
chr1	85894274	85894773	chr1	85669648	85670147	Itm2c|chr1:85669648-85670147	0.288732773848164	.	.
chr1	85894274	85894773	chr1	85678714	85679213	Itm2c|chr1:85678714-85679213	0.310674709959293	.	.
chr1	85894274	85894773	chr1	85700332	85700831	Itm2c|chr1:85700332-85700831	0.231677911755904	.	.
chr1	85894274	85894773	chr1	85736435	85736934	Itm2c|chr1:85736435-85736934	0.142278766483611	.	.
chr1	85894274	85894773	chr1	85874942	85875441	Itm2c|chr1:85874942-85875441	0.215025499934656	.	.
chr1	85894274	85894773	chr1	85895455	85895954	Itm2c|chr1:85895455-85895954	0.16641176451404	.	.
chr1	85894274	85894773	chr1	85900577	85901076	Itm2c|chr1:85900577-85901076	0.167155652866646	.	.
chr1	85894274	85894773	chr1	85958147	85958646	Itm2c|chr1:85958147-85958646	0.187959605940685	.	.
chr1	85894955	85895454	chr1	85669648	85670147	Itm2c|chr1:85669648-85670147	0.134273494037033	.	.
chr1	85894955	85895454	chr1	85853262	85853761	Itm2c|chr1:85853262-85853761	0.161376590541067	.	.
chr1	85894955	85895454	chr1	85874942	85875441	Itm2c|chr1:85874942-85875441	0.123615497098324	.	.
chr1	85894955	85895454	chr1	85895455	85895954	Itm2c|chr1:85895455-85895954	0.355192445799243	.	.
chr1	85894955	85895454	chr1	85895455	85895954	Itm2c|chr1:85895455-85895954	0.355192445799244	.	.
chr1	85894955	85895454	chr1	85958147	85958646	Itm2c|chr1:85958147-85958646	0.192745639230821	.	.
chr1	85928201	85928700	chr1	85669648	85670147	4933407L21Rik|chr1:85669648-85670147	0.433334953179169	.	.
chr1	85928201	85928700	chr1	85678714	85679213	4933407L21Rik|chr1:85678714-85679213	0.308934999684176	.	.
chr1	85928201	85928700	chr1	85736435	85736934	4933407L21Rik|chr1:85736435-85736934	0.160275703119765	.	.
chr1	85928201	85928700	chr1	85853262	85853761	4933407L21Rik|chr1:85853262-85853761	0.160524572645009	.	.
chr1	85928201	85928700	chr1	85869875	85870374	4933407L21Rik|chr1:85869875-85870374	0.136640743967189	.	.
chr1	85928201	85928700	chr1	85874942	85875441	4933407L21Rik|chr1:85874942-85875441	0.279165489242383	.	.
chr1	85928201	85928700	chr1	85895455	85895954	4933407L21Rik|chr1:85895455-85895954	0.17884388106745	.	.
chr1	85928201	85928700	chr1	85900577	85901076	4933407L21Rik|chr1:85900577-85901076	0.236172502462914	.	.
chr1	85928201	85928700	chr1	85900577	85901076	4933407L21Rik|chr1:85900577-85901076	0.236172502462915	.	.
chr1	85928201	85928700	chr1	85958147	85958646	4933407L21Rik|chr1:85958147-85958646	0.304502115159083	.	.
chr1	85928201	85928700	chr1	85972233	85972732	4933407L21Rik|chr1:85972233-85972732	0.145852049704749	.	.
chr1	85936743	85937242	chr1	85624464	85624963	Gm28884|chr1:85624464-85624963	0.140490378400402	.	.
chr1	85936743	85937242	chr1	85874942	85875441	Gm28884|chr1:85874942-85875441	0.151870933451833	.	.
chr1	85936743	85937242	chr1	85914411	85914910	Gm28884|chr1:85914411-85914910	0.130250205055093	.	.
chr1	85937341	85937840	chr1	85669648	85670147	Gm28884|chr1:85669648-85670147	0.358139280081439	.	.
chr1	85937341	85937840	chr1	85678714	85679213	Gm28884|chr1:85678714-85679213	0.239308327913268	.	.
chr1	85937341	85937840	chr1	85869875	85870374	Gm28884|chr1:85869875-85870374	0.13422375443472	.	.
chr1	85937341	85937840	chr1	85874942	85875441	Gm28884|chr1:85874942-85875441	0.178978741503955	.	.
chr1	85937341	85937840	chr1	85900577	85901076	Gm28884|chr1:85900577-85901076	0.152803633682906	.	.
chr1	85986100	85986599	chr1	85724493	85724992	Gm28100|chr1:85724493-85724992	0.160962029467913	.	.
chr1	85986100	85986599	chr1	85806813	85807312	Gm28100|chr1:85806813-85807312	0.214030054823633	.	.
chr1	85987254	85987753	chr1	85624464	85624963	Gm28100|chr1:85624464-85624963	0.277586789023562	.	.
chr1	85987254	85987753	chr1	85669648	85670147	Gm28100|chr1:85669648-85670147	0.240625851200445	.	.
chr1	85987254	85987753	chr1	85678714	85679213	Gm28100|chr1:85678714-85679213	0.158465317967699	.	.
chr1	85987254	85987753	chr1	85874942	85875441	Gm28100|chr1:85874942-85875441	0.183856457585234	.	.
chr1	85987254	85987753	chr1	85900577	85901076	Gm28100|chr1:85900577-85901076	0.146948705547327	.	.
chr1	85987254	85987753	chr1	85958147	85958646	Gm28100|chr1:85958147-85958646	0.159056833989919	.	.
chr1	85987254	85987753	chr1	85972233	85972732	Gm28100|chr1:85972233-85972732	0.141173451665387	.	.
chr1	87755700	87756199	chr1	87790212	87790711	Atg16l1|chr1:87790212-87790711	0.247004618456102	.	.
chr1	87755700	87756199	chr1	87848618	87849117	Atg16l1|chr1:87848618-87849117	0.322755180554966	.	.
chr1	87755700	87756199	chr1	87859284	87859783	Atg16l1|chr1:87859284-87859783	0.141088259764401	.	.
chr1	87755700	87756199	chr1	88177696	88178195	Atg16l1|chr1:88177696-88178195	0.15105389838031	.	.
chr1	88008031	88008530	chr1	87848618	87849117	Usp40|chr1:87848618-87849117	0.188597032647816	.	.
chr1	88008031	88008530	chr1	88415062	88415561	Usp40|chr1:88415062-88415561	0.217564578107773	.	.
chr1	88008031	88008530	chr1	88429538	88430037	Usp40|chr1:88429538-88430037	0.19433267669334	.	.
chr1	88094854	88095353	chr1	87798300	87798799	Ugt1a7c|chr1:87798300-87798799	0.231695257006115	.	.
chr1	88094854	88095353	chr1	88318505	88319004	Ugt1a7c|chr1:88318505-88319004	0.171302042689989	.	.
chr1	88094854	88095353	chr1	88429538	88430037	Ugt1a7c|chr1:88429538-88430037	0.24506870838612	.	.
chr1	88199650	88200149	chr1	87790212	87790711	Ugt1a2|chr1:87790212-87790711	0.224290094082656	.	.
chr1	88199650	88200149	chr1	87859284	87859783	Ugt1a2|chr1:87859284-87859783	0.275072150595954	.	.
chr1	88199650	88200149	chr1	88424541	88425040	Ugt1a2|chr1:88424541-88425040	0.184522379596116	.	.
chr1	88199650	88200149	chr1	88472195	88472694	Ugt1a2|chr1:88472195-88472694	0.196481826255626	.	.
chr1	88205505	88206004	chr1	87848618	87849117	Dnajb3|chr1:87848618-87849117	0.180901364865615	.	.
chr1	88205505	88206004	chr1	87879632	87880131	Dnajb3|chr1:87879632-87880131	0.153176102478944	.	.
chr1	88205505	88206004	chr1	88177696	88178195	Dnajb3|chr1:88177696-88178195	0.170380200302603	.	.
chr1	88205505	88206004	chr1	88285505	88286004	Dnajb3|chr1:88285505-88286004	0.224355359362007	.	.
chr1	88205505	88206004	chr1	88288649	88289148	Dnajb3|chr1:88288649-88289148	0.123441925397041	.	.
chr1	88205505	88206004	chr1	88318505	88319004	Dnajb3|chr1:88318505-88319004	0.246691448996027	.	.
chr1	88205505	88206004	chr1	88348421	88348920	Dnajb3|chr1:88348421-88348920	0.162303293313188	.	.
chr1	88205505	88206004	chr1	88429538	88430037	Dnajb3|chr1:88429538-88430037	0.134980948582133	.	.
chr1	88277410	88277909	chr1	88177696	88178195	Hjurp|chr1:88177696-88178195	0.242214136645212	.	.
chr1	88277410	88277909	chr1	88177696	88178195	Trpm8|chr1:88177696-88178195	0.242214136645212	.	.
chr1	88277410	88277909	chr1	88285505	88286004	Hjurp|chr1:88285505-88286004	0.449806989285279	.	.
chr1	88277410	88277909	chr1	88285505	88286004	Trpm8|chr1:88285505-88286004	0.449806989285279	.	.
chr1	88277410	88277909	chr1	88288649	88289148	Hjurp|chr1:88288649-88289148	0.165126428642557	.	.
chr1	88277410	88277909	chr1	88288649	88289148	Trpm8|chr1:88288649-88289148	0.165126428642557	.	.
chr1	88277410	88277909	chr1	88393309	88393808	Hjurp|chr1:88393309-88393808	0.222226538220724	.	.
chr1	88277410	88277909	chr1	88393309	88393808	Trpm8|chr1:88393309-88393808	0.222226538220724	.	.
chr1	88277410	88277909	chr1	88397850	88398349	Hjurp|chr1:88397850-88398349	0.508086128584644	.	.
chr1	88277410	88277909	chr1	88397850	88398349	Trpm8|chr1:88397850-88398349	0.508086128584644	.	.
chr1	88277410	88277909	chr1	88415062	88415561	Hjurp|chr1:88415062-88415561	0.408624678556567	.	.
chr1	88277410	88277909	chr1	88415062	88415561	Trpm8|chr1:88415062-88415561	0.408624678556567	.	.
chr1	88277410	88277909	chr1	88424541	88425040	Hjurp|chr1:88424541-88425040	0.312288839221593	.	.
chr1	88277410	88277909	chr1	88424541	88425040	Trpm8|chr1:88424541-88425040	0.312288839221593	.	.
chr1	88277410	88277909	chr1	88472195	88472694	Hjurp|chr1:88472195-88472694	0.411204451855853	.	.
chr1	88277410	88277909	chr1	88472195	88472694	Trpm8|chr1:88472195-88472694	0.411204451855853	.	.
chr1	90014311	90014810	chr1	90006394	90006893	Asb18|chr1:90006394-90006893	0.127093753771197	.	.
chr1	90014311	90014810	chr1	90006944	90007443	Asb18|chr1:90006944-90007443	0.165959553836414	.	.
chr1	90014311	90014810	chr1	90038119	90038618	Asb18|chr1:90038119-90038618	0.216966063654001	.	.
chr1	90014311	90014810	chr1	90052686	90053185	Asb18|chr1:90052686-90053185	0.162917098903998	.	.
chr1	90014311	90014810	chr1	90174223	90174722	Asb18|chr1:90174223-90174722	0.170853112046053	.	.
chr1	90014311	90014810	chr1	90208318	90208817	Asb18|chr1:90208318-90208817	0.120173606352486	.	.
chr1	90014311	90014810	chr1	90208849	90209348	Asb18|chr1:90208849-90209348	0.154206655713749	.	.
chr1	90014311	90014810	chr1	90268931	90269430	Asb18|chr1:90268931-90269430	0.120115732105669	.	.
chr1	90014311	90014810	chr1	90275756	90276255	Asb18|chr1:90275756-90276255	0.147445181895782	.	.
chr1	90014311	90014810	chr1	90398416	90398915	Asb18|chr1:90398416-90398915	0.262535223450641	.	.
chr1	90203739	90204238	chr1	89999796	90000295	Ackr3|chr1:89999796-90000295	0.246319587970512	.	.
chr1	90203739	90204238	chr1	90018895	90019394	Ackr3|chr1:90018895-90019394	0.203112516126042	.	.
chr1	90203739	90204238	chr1	90032669	90033168	Ackr3|chr1:90032669-90033168	0.121533547576727	.	.
chr1	90203739	90204238	chr1	90205210	90205709	Ackr3|chr1:90205210-90205709	0.259560977812153	.	.
chr1	90203739	90204238	chr1	90487846	90488345	Ackr3|chr1:90487846-90488345	0.162293491509331	.	.
chr1	90603129	90603628	chr1	90639191	90639690	Cops8|chr1:90639191-90639690	0.130553242182387	.	.
chr1	90603129	90603628	chr1	90712999	90713498	Cops8|chr1:90712999-90713498	0.146717439280317	.	.
chr1	90603129	90603628	chr1	90870488	90870987	Cops8|chr1:90870488-90870987	0.227706035067422	.	.
chr1	90603129	90603628	chr1	90973173	90973672	Cops8|chr1:90973173-90973672	0.195095143865258	.	.
chr1	90974937	90975436	chr1	90588307	90588806	Gm28199|chr1:90588307-90588806	0.12125069258807	.	.
chr1	90974937	90975436	chr1	90614286	90614785	Gm28199|chr1:90614286-90614785	0.215990365557096	.	.
chr1	90974937	90975436	chr1	90639191	90639690	Gm28199|chr1:90639191-90639690	0.214722822012917	.	.
chr1	90974937	90975436	chr1	90680605	90681104	Gm28199|chr1:90680605-90681104	0.138542724523283	.	.
chr1	90974937	90975436	chr1	90691103	90691602	Gm28199|chr1:90691103-90691602	0.13261097105929	.	.
chr1	90974937	90975436	chr1	90712999	90713498	Gm28199|chr1:90712999-90713498	0.152653067846026	.	.
chr1	90974937	90975436	chr1	90748400	90748899	Gm28199|chr1:90748400-90748899	0.391323655313209	.	.
chr1	90974937	90975436	chr1	90754075	90754574	Gm28199|chr1:90754075-90754574	0.231889549300188	.	.
chr1	90974937	90975436	chr1	90754624	90755123	Gm28199|chr1:90754624-90755123	0.146243397212277	.	.
chr1	90974937	90975436	chr1	90771091	90771590	Gm28199|chr1:90771091-90771590	0.50820614798104	.	.
chr1	90974937	90975436	chr1	90838175	90838674	Gm28199|chr1:90838175-90838674	0.146651695762026	.	.
chr1	90974937	90975436	chr1	90870488	90870987	Gm28199|chr1:90870488-90870987	0.309208692648285	.	.
chr1	90974937	90975436	chr1	90899158	90899657	Gm28199|chr1:90899158-90899657	0.360931474899093	.	.
chr1	90998483	90998982	chr1	90748400	90748899	Lrrfip1|chr1:90748400-90748899	0.132542789760849	.	.
chr1	90998483	90998982	chr1	90899158	90899657	Lrrfip1|chr1:90899158-90899657	0.28617531505273	.	.
chr1	93305687	93306186	chr1	93256294	93256793	Gm28535|chr1:93256294-93256793	0.197418768026216	.	.
chr1	93305687	93306186	chr1	93256294	93256793	Mterf4|chr1:93256294-93256793	0.197418768026216	.	.
chr1	93305687	93306186	chr1	93275638	93276137	Gm28535|chr1:93275638-93276137	0.369096914746735	.	.
chr1	93305687	93306186	chr1	93275638	93276137	Mterf4|chr1:93275638-93276137	0.369096914746735	.	.
chr1	93305687	93306186	chr1	93297528	93298027	Gm28535|chr1:93297528-93298027	0.216057668988008	.	.
chr1	93305687	93306186	chr1	93297528	93298027	Mterf4|chr1:93297528-93298027	0.216057668988008	.	.
chr1	93305687	93306186	chr1	93360335	93360834	Gm28535|chr1:93360335-93360834	0.198761782280572	.	.
chr1	93305687	93306186	chr1	93360335	93360834	Mterf4|chr1:93360335-93360834	0.198761782280572	.	.
chr1	93305687	93306186	chr1	93360891	93361390	Gm28535|chr1:93360891-93361390	0.225146233499244	.	.
chr1	93305687	93306186	chr1	93360891	93361390	Mterf4|chr1:93360891-93361390	0.225146233499244	.	.
chr1	93305687	93306186	chr1	93547215	93547714	Gm28535|chr1:93547215-93547714	0.222396225586283	.	.
chr1	93305687	93306186	chr1	93547215	93547714	Mterf4|chr1:93547215-93547714	0.222396225586283	.	.
chr1	93305687	93306186	chr1	93624228	93624727	Gm28535|chr1:93624228-93624727	0.120911031030206	.	.
chr1	93305687	93306186	chr1	93624228	93624727	Mterf4|chr1:93624228-93624727	0.120911031030206	.	.
chr1	93305687	93306186	chr1	93668682	93669181	Gm28535|chr1:93668682-93669181	0.199782637209263	.	.
chr1	93305687	93306186	chr1	93668682	93669181	Mterf4|chr1:93668682-93669181	0.199782637209263	.	.
chr1	93305687	93306186	chr1	93699126	93699625	Gm28535|chr1:93699126-93699625	0.257974594741038	.	.
chr1	93305687	93306186	chr1	93699126	93699625	Mterf4|chr1:93699126-93699625	0.257974594741038	.	.
chr1	93305687	93306186	chr1	93700250	93700749	Gm28535|chr1:93700250-93700749	0.143143825222268	.	.
chr1	93305687	93306186	chr1	93700250	93700749	Mterf4|chr1:93700250-93700749	0.143143825222268	.	.
chr1	93305687	93306186	chr1	93740606	93741105	Gm28535|chr1:93740606-93741105	0.238363538289181	.	.
chr1	93305687	93306186	chr1	93740606	93741105	Mterf4|chr1:93740606-93741105	0.238363538289181	.	.
chr1	93342619	93343118	chr1	93709614	93710113	Pask|chr1:93709614-93710113	0.175560197197409	.	.
chr1	93342619	93343118	chr1	93709614	93710113	Ppp1r7|chr1:93709614-93710113	0.175560197197409	.	.
chr1	93343358	93343857	chr1	93709614	93710113	Pask|chr1:93709614-93710113	0.125668474170859	.	.
chr1	93343358	93343857	chr1	93709614	93710113	Ppp1r7|chr1:93709614-93710113	0.125668474170859	.	.
chr1	93343358	93343857	chr1	93711489	93711988	Pask|chr1:93711489-93711988	0.230941452606662	.	.
chr1	93343358	93343857	chr1	93711489	93711988	Ppp1r7|chr1:93711489-93711988	0.230941452606662	.	.
chr1	93478107	93478606	chr1	93275638	93276137	Hdlbp|chr1:93275638-93276137	0.306206734020159	.	.
chr1	93478107	93478606	chr1	93275638	93276137	Sept2|chr1:93275638-93276137	0.306206734020159	.	.
chr1	93478107	93478606	chr1	93699126	93699625	Hdlbp|chr1:93699126-93699625	0.146582796039227	.	.
chr1	93478107	93478606	chr1	93699126	93699625	Sept2|chr1:93699126-93699625	0.146582796039227	.	.
chr1	93478107	93478606	chr1	93700250	93700749	Hdlbp|chr1:93700250-93700749	0.264960427310681	.	.
chr1	93478107	93478606	chr1	93700250	93700749	Sept2|chr1:93700250-93700749	0.264960427310681	.	.
chr1	93478107	93478606	chr1	93719477	93719976	Hdlbp|chr1:93719477-93719976	0.12875512581091	.	.
chr1	93478107	93478606	chr1	93719477	93719976	Sept2|chr1:93719477-93719976	0.12875512581091	.	.
chr1	93478107	93478606	chr1	93740606	93741105	Hdlbp|chr1:93740606-93741105	0.280638187503212	.	.
chr1	93478107	93478606	chr1	93740606	93741105	Sept2|chr1:93740606-93741105	0.280638187503212	.	.
chr1	93478622	93479121	chr1	93275638	93276137	Hdlbp|chr1:93275638-93276137	0.145881038783079	.	.
chr1	93478622	93479121	chr1	93275638	93276137	Sept2|chr1:93275638-93276137	0.145881038783079	.	.
chr1	93478622	93479121	chr1	93506953	93507452	Hdlbp|chr1:93506953-93507452	0.194591096100458	.	.
chr1	93478622	93479121	chr1	93506953	93507452	Sept2|chr1:93506953-93507452	0.194591096100458	.	.
chr1	93478622	93479121	chr1	93668682	93669181	Hdlbp|chr1:93668682-93669181	0.1885969026438	.	.
chr1	93478622	93479121	chr1	93668682	93669181	Sept2|chr1:93668682-93669181	0.1885969026438	.	.
chr1	93478622	93479121	chr1	93700250	93700749	Hdlbp|chr1:93700250-93700749	0.148450919724826	.	.
chr1	93478622	93479121	chr1	93700250	93700749	Sept2|chr1:93700250-93700749	0.148450919724826	.	.
chr1	93478622	93479121	chr1	93725542	93726041	Hdlbp|chr1:93725542-93726041	0.149214778014875	.	.
chr1	93478622	93479121	chr1	93725542	93726041	Sept2|chr1:93725542-93726041	0.149214778014875	.	.
chr1	93478622	93479121	chr1	93740606	93741105	Hdlbp|chr1:93740606-93741105	0.201269280993466	.	.
chr1	93478622	93479121	chr1	93740606	93741105	Sept2|chr1:93740606-93741105	0.201269280993466	.	.
chr1	93511801	93512300	chr1	93275638	93276137	Farp2|chr1:93275638-93276137	0.152471810848318	.	.
chr1	93511801	93512300	chr1	93297528	93298027	Farp2|chr1:93297528-93298027	0.279276808893914	.	.
chr1	93511801	93512300	chr1	93360891	93361390	Farp2|chr1:93360891-93361390	0.127373228791482	.	.
chr1	93511801	93512300	chr1	93547215	93547714	Farp2|chr1:93547215-93547714	0.127124736736189	.	.
chr1	93511801	93512300	chr1	93699126	93699625	Farp2|chr1:93699126-93699625	0.170829358267998	.	.
chr1	93635550	93636049	chr1	93275638	93276137	Gm28536|chr1:93275638-93276137	0.191193655248267	.	.
chr1	93635550	93636049	chr1	93668682	93669181	Gm28536|chr1:93668682-93669181	0.166551094053914	.	.
chr1	93635550	93636049	chr1	93725542	93726041	Gm28536|chr1:93725542-93726041	0.120009498328893	.	.
chr1	93635550	93636049	chr1	93740606	93741105	Gm28536|chr1:93740606-93741105	0.261136708181301	.	.
chr1	93685241	93685740	chr1	93360891	93361390	Bok|chr1:93360891-93361390	0.190987137797328	.	.
chr1	93685241	93685740	chr1	93432541	93433040	Bok|chr1:93432541-93433040	0.152873146365317	.	.
chr1	93685241	93685740	chr1	93444675	93445174	Bok|chr1:93444675-93445174	0.198731546905981	.	.
chr1	93685241	93685740	chr1	93445454	93445953	Bok|chr1:93445454-93445953	0.128156614353981	.	.
chr1	93685241	93685740	chr1	93520834	93521333	Bok|chr1:93520834-93521333	0.339538959501761	.	.
chr1	93685241	93685740	chr1	93547215	93547714	Bok|chr1:93547215-93547714	0.228700017096889	.	.
chr1	93685241	93685740	chr1	93591002	93591501	Bok|chr1:93591002-93591501	0.17033617177479	.	.
chr1	93685241	93685740	chr1	93609557	93610056	Bok|chr1:93609557-93610056	0.278566006603101	.	.
chr1	93685241	93685740	chr1	93686883	93687382	Bok|chr1:93686883-93687382	0.20935623016729	.	.
chr1	93685241	93685740	chr1	93705324	93705823	Bok|chr1:93705324-93705823	0.180429030789113	.	.
chr1	93686360	93686859	chr1	93349690	93350189	Bok|chr1:93349690-93350189	0.15134451068402	.	.
chr1	93686360	93686859	chr1	93360335	93360834	Bok|chr1:93360335-93360834	0.15601358185127	.	.
chr1	93686360	93686859	chr1	93520834	93521333	Bok|chr1:93520834-93521333	0.121604059558265	.	.
chr1	93686360	93686859	chr1	93609557	93610056	Bok|chr1:93609557-93610056	0.120888965960121	.	.
chr1	93686360	93686859	chr1	93686883	93687382	Bok|chr1:93686883-93687382	0.329538752228168	.	.
chr1	93686360	93686859	chr1	93699126	93699625	Bok|chr1:93699126-93699625	0.157498164045965	.	.
chr1	93686360	93686859	chr1	93711489	93711988	Bok|chr1:93711489-93711988	0.122956848680555	.	.
chr1	93731754	93732253	chr1	93444675	93445174	Gm10550|chr1:93444675-93445174	0.163329061723467	.	.
chr1	93731754	93732253	chr1	93487677	93488176	Gm10550|chr1:93487677-93488176	0.125789730898655	.	.
chr1	93731754	93732253	chr1	93506953	93507452	Gm10550|chr1:93506953-93507452	0.130539800990797	.	.
chr1	93731754	93732253	chr1	93520834	93521333	Gm10550|chr1:93520834-93521333	0.188151469308352	.	.
chr1	93731754	93732253	chr1	93591002	93591501	Gm10550|chr1:93591002-93591501	0.178735350809578	.	.
chr1	93731754	93732253	chr1	93597713	93598212	Gm10550|chr1:93597713-93598212	0.249749175118993	.	.
chr1	93731754	93732253	chr1	93650155	93650654	Gm10550|chr1:93650155-93650654	0.155692237912599	.	.
chr1	93731754	93732253	chr1	93740606	93741105	Gm10550|chr1:93740606-93741105	0.174376378792202	.	.
chr1	93754078	93754577	chr1	93699126	93699625	Thap4|chr1:93699126-93699625	0.212787508361857	.	.
chr1	93754078	93754577	chr1	93740606	93741105	Thap4|chr1:93740606-93741105	0.221564615614316	.	.
chr1	93754078	93754577	chr1	94035198	94035697	Thap4|chr1:94035198-94035697	0.128261171277806	.	.
chr1	93754078	93754577	chr1	94053474	94053973	Thap4|chr1:94053474-94053973	0.18367762528603	.	.
chr1	93754078	93754577	chr1	94063131	94063630	Thap4|chr1:94063131-94063630	0.199563283895057	.	.
chr1	93754617	93755116	chr1	93699126	93699625	Thap4|chr1:93699126-93699625	0.264291370456549	.	.
chr1	93754617	93755116	chr1	93740606	93741105	Thap4|chr1:93740606-93741105	0.380328195798366	.	.
chr1	93754617	93755116	chr1	93835296	93835795	Thap4|chr1:93835296-93835795	0.129062973835591	.	.
chr1	93754617	93755116	chr1	94035198	94035697	Thap4|chr1:94035198-94035697	0.146704876573884	.	.
chr1	93754617	93755116	chr1	94053474	94053973	Thap4|chr1:94053474-94053973	0.634886982907184	.	.
chr1	93754617	93755116	chr1	94063131	94063630	Thap4|chr1:94063131-94063630	0.40699823036115	.	.
chr1	93754617	93755116	chr1	94079039	94079538	Thap4|chr1:94079039-94079538	0.253924322033206	.	.
chr1	93801756	93802255	chr1	93700250	93700749	Dtymk|chr1:93700250-93700749	0.21489895155947	.	.
chr1	93801756	93802255	chr1	93705324	93705823	Dtymk|chr1:93705324-93705823	0.145271545920974	.	.
chr1	93801756	93802255	chr1	93712187	93712686	Dtymk|chr1:93712187-93712686	0.16784414477819	.	.
chr1	93801756	93802255	chr1	93787813	93788312	Dtymk|chr1:93787813-93788312	0.231731475866221	.	.
chr1	93801756	93802255	chr1	94053474	94053973	Dtymk|chr1:94053474-94053973	0.153008991029293	.	.
chr1	93801756	93802255	chr1	94063131	94063630	Dtymk|chr1:94063131-94063630	0.193904979576236	.	.
chr1	93803720	93804219	chr1	93547215	93547714	Ing5|chr1:93547215-93547714	0.169848386186751	.	.
chr1	93803720	93804219	chr1	93668682	93669181	Ing5|chr1:93668682-93669181	0.232941362932354	.	.
chr1	93803720	93804219	chr1	93699126	93699625	Ing5|chr1:93699126-93699625	0.183060410110331	.	.
chr1	93803720	93804219	chr1	93700250	93700749	Ing5|chr1:93700250-93700749	0.123948402083736	.	.
chr1	93803720	93804219	chr1	93711489	93711988	Ing5|chr1:93711489-93711988	0.1821538258948	.	.
chr1	93803720	93804219	chr1	93740606	93741105	Ing5|chr1:93740606-93741105	0.263054215612894	.	.
chr1	93803720	93804219	chr1	93835296	93835795	Ing5|chr1:93835296-93835795	0.14398075234507	.	.
chr1	93803720	93804219	chr1	94035198	94035697	Ing5|chr1:94035198-94035697	0.26097317642076	.	.
chr1	93803720	93804219	chr1	94053474	94053973	Ing5|chr1:94053474-94053973	0.568221670295484	.	.
chr1	93803720	93804219	chr1	94063131	94063630	Ing5|chr1:94063131-94063630	0.37949820537978	.	.
chr1	93803720	93804219	chr1	94079039	94079538	Ing5|chr1:94079039-94079538	0.20377376232042	.	.
chr1	93825281	93825780	chr1	93547215	93547714	D2hgdh|chr1:93547215-93547714	0.125192705736539	.	.
chr1	93825281	93825780	chr1	93699126	93699625	D2hgdh|chr1:93699126-93699625	0.222678454476829	.	.
chr1	93825281	93825780	chr1	93700250	93700749	D2hgdh|chr1:93700250-93700749	0.126526260162708	.	.
chr1	93825281	93825780	chr1	93711489	93711988	D2hgdh|chr1:93711489-93711988	0.206111137670097	.	.
chr1	93825281	93825780	chr1	93740606	93741105	D2hgdh|chr1:93740606-93741105	0.278633888664247	.	.
chr1	93825281	93825780	chr1	94035198	94035697	D2hgdh|chr1:94035198-94035697	0.242409944336711	.	.
chr1	93825281	93825780	chr1	94053474	94053973	D2hgdh|chr1:94053474-94053973	0.446126752637398	.	.
chr1	93825281	93825780	chr1	94063131	94063630	D2hgdh|chr1:94063131-94063630	0.310667784947679	.	.
chr1	95313333	95313832	chr1	95268183	95268682	Fam174a|chr1:95268183-95268682	0.137290468304215	.	.
chr1	95313333	95313832	chr1	95397125	95397624	Fam174a|chr1:95397125-95397624	0.185407375624782	.	.
chr1	95667416	95667915	chr1	95354087	95354586	St8sia4|chr1:95354087-95354586	0.171900110331798	.	.
chr1	96871948	96872447	chr1	96687905	96688404	Slco4c1|chr1:96687905-96688404	0.2388501192575	.	.
chr1	96871948	96872447	chr1	96825327	96825826	Slco4c1|chr1:96825327-96825826	0.152706858220826	.	.
chr1	96871948	96872447	chr1	96860738	96861237	Slco4c1|chr1:96860738-96861237	0.175810445574977	.	.
chr1	96871948	96872447	chr1	97018908	97019407	Slco4c1|chr1:97018908-97019407	0.261643952341686	.	.
chr1	97661204	97661703	chr1	97589639	97590138	D1Ertd622e|chr1:97589639-97590138	0.138608275199093	.	.
chr1	97661204	97661703	chr1	97660435	97660934	D1Ertd622e|chr1:97660435-97660934	0.240507976158466	.	.
chr1	97661800	97662299	chr1	97553622	97554121	D1Ertd622e|chr1:97553622-97554121	0.218051861949996	.	.
chr1	97661800	97662299	chr1	97636981	97637480	D1Ertd622e|chr1:97636981-97637480	0.119036786090189	.	.
chr1	98094805	98095304	chr1	98002767	98003266	Pam|chr1:98002767-98003266	0.197783295848049	.	.
chr1	98094805	98095304	chr1	98031757	98032256	Pam|chr1:98031757-98032256	0.256129179638262	.	.
chr1	98094805	98095304	chr1	98044694	98045193	Pam|chr1:98044694-98045193	0.340172361347115	.	.
chr1	98094805	98095304	chr1	98055172	98055671	Pam|chr1:98055172-98055671	0.250804052303567	.	.
chr1	98094805	98095304	chr1	98107574	98108073	Pam|chr1:98107574-98108073	0.12525544184504	.	.
chr1	98094805	98095304	chr1	98349951	98350450	Pam|chr1:98349951-98350450	0.205268115404179	.	.
chr1	98094805	98095304	chr1	98391953	98392452	Pam|chr1:98391953-98392452	0.213299117257018	.	.
chr1	98095430	98095929	chr1	98002767	98003266	Pam|chr1:98002767-98003266	0.371620621236917	.	.
chr1	98095430	98095929	chr1	98018444	98018943	Pam|chr1:98018444-98018943	0.269232003925399	.	.
chr1	98095430	98095929	chr1	98031757	98032256	Pam|chr1:98031757-98032256	0.223547891900229	.	.
chr1	98095430	98095929	chr1	98044694	98045193	Pam|chr1:98044694-98045193	0.158397463259894	.	.
chr1	98095430	98095929	chr1	98055172	98055671	Pam|chr1:98055172-98055671	0.381159205270676	.	.
chr1	98095430	98095929	chr1	98107574	98108073	Pam|chr1:98107574-98108073	0.29484957565315	.	.
chr1	98095430	98095929	chr1	98302528	98303027	Pam|chr1:98302528-98303027	0.204919955254522	.	.
chr1	98095430	98095929	chr1	98336966	98337465	Pam|chr1:98336966-98337465	0.183195730987583	.	.
chr1	98095430	98095929	chr1	98349951	98350450	Pam|chr1:98349951-98350450	0.301345752547494	.	.
chr1	98173889	98174388	chr1	98029912	98030411	Gm29461|chr1:98029912-98030411	0.151073691729162	.	.
chr1	98173889	98174388	chr1	98031757	98032256	Gm29461|chr1:98031757-98032256	0.123816848783308	.	.
chr1	98173889	98174388	chr1	98143076	98143575	Gm29461|chr1:98143076-98143575	0.138878624019488	.	.
chr1	98173889	98174388	chr1	98174728	98175227	Gm29461|chr1:98174728-98175227	0.368675987955641	.	.
chr1	98173889	98174388	chr1	98324803	98325302	Gm29461|chr1:98324803-98325302	0.171130053445944	.	.
chr1	98173889	98174388	chr1	98391953	98392452	Gm29461|chr1:98391953-98392452	0.128793966186285	.	.
chr1	106759529	106760028	chr1	106960663	106961162	Kdsr|chr1:106960663-106961162	0.288895748584229	.	.
chr1	106759529	106760028	chr1	107014461	107014960	Kdsr|chr1:107014461-107014960	0.134757016777911	.	.
chr1	106759529	106760028	chr1	107187404	107187903	Kdsr|chr1:107187404-107187903	0.132828343506688	.	.
chr1	106796474	106796973	chr1	106960663	106961162	Vps4b|chr1:106960663-106961162	0.152980596949522	.	.
chr1	107360701	107361200	chr1	107621938	107622437	Serpinb11|chr1:107621938-107622437	0.271759652685174	.	.
chr1	107360701	107361200	chr1	107651146	107651645	Serpinb11|chr1:107651146-107651645	0.13937586767178	.	.
chr1	107360701	107361200	chr1	107696915	107697414	Serpinb11|chr1:107696915-107697414	0.346934050302987	.	.
chr1	107386382	107386881	chr1	107014461	107014960	Gm15391|chr1:107014461-107014960	0.119259418488479	.	.
chr1	107386382	107386881	chr1	107187404	107187903	Gm15391|chr1:107187404-107187903	0.127675833200358	.	.
chr1	107386382	107386881	chr1	107187404	107187903	Gm15391|chr1:107187404-107187903	0.127675833200359	.	.
chr1	107386382	107386881	chr1	107346776	107347275	Gm15391|chr1:107346776-107347275	0.130480185413273	.	.
chr1	107386382	107386881	chr1	107368965	107369464	Gm15391|chr1:107368965-107369464	0.122275601134381	.	.
chr1	107386382	107386881	chr1	107375621	107376120	Gm15391|chr1:107375621-107376120	0.263694877632431	.	.
chr1	107386382	107386881	chr1	107481450	107481949	Gm15391|chr1:107481450-107481949	0.162738401982773	.	.
chr1	107386382	107386881	chr1	107621938	107622437	Gm15391|chr1:107621938-107622437	0.284386039391752	.	.
chr1	107386382	107386881	chr1	107635939	107636438	Gm15391|chr1:107635939-107636438	0.261465256324891	.	.
chr1	107386382	107386881	chr1	107651146	107651645	Gm15391|chr1:107651146-107651645	0.445146084105294	.	.
chr1	107386382	107386881	chr1	107706209	107706708	Gm15391|chr1:107706209-107706708	0.207796798828459	.	.
chr1	109982394	109982893	chr1	109952120	109952619	Cdh7|chr1:109952120-109952619	0.221698722775361	.	.
chr1	111863863	111864362	chr1	111660215	111660714	Dsel|chr1:111660215-111660714	0.283391722224103	.	.
chr1	111863863	111864362	chr1	111967125	111967624	Dsel|chr1:111967125-111967624	0.154216548642975	.	.
chr1	111863863	111864362	chr1	111996533	111997032	Dsel|chr1:111996533-111997032	0.139463129536163	.	.
chr1	111864757	111865256	chr1	112054465	112054964	Dsel|chr1:112054465-112054964	0.329404464681461	.	.
chr1	111864757	111865256	chr1	112074197	112074696	Dsel|chr1:112074197-112074696	0.36509506845154	.	.
chr1	111864757	111865256	chr1	112106300	112106799	Dsel|chr1:112106300-112106799	0.138342804188974	.	.
chr1	111864757	111865256	chr1	112157223	112157722	Dsel|chr1:112157223-112157722	0.180203968285201	.	.
chr1	111864757	111865256	chr1	112245314	112245813	Dsel|chr1:112245314-112245813	0.196636127610328	.	.
chr1	113963907	113964406	chr1	113545562	113546061	9330185C12Rik|chr1:113545562-113546061	0.168939397336484	.	.
chr1	113963907	113964406	chr1	113957988	113958487	9330185C12Rik|chr1:113957988-113958487	0.151348198676834	.	.
chr1	113963907	113964406	chr1	114007668	114008167	9330185C12Rik|chr1:114007668-114008167	0.233144480506588	.	.
chr1	113963907	113964406	chr1	114096944	114097443	9330185C12Rik|chr1:114096944-114097443	0.186966719993331	.	.
chr1	115684447	115684946	chr1	115745518	115746017	Cntnap5a|chr1:115745518-115746017	0.129663376187052	.	.
chr1	118310992	118311491	chr1	118442354	118442853	Tsn|chr1:118442354-118442853	0.224096863438324	.	.
chr1	118310992	118311491	chr1	118468892	118469391	Tsn|chr1:118468892-118469391	0.228395007174638	.	.
chr1	118310992	118311491	chr1	118481184	118481683	Tsn|chr1:118481184-118481683	0.259516059903182	.	.
chr1	118310992	118311491	chr1	118481738	118482237	Tsn|chr1:118481738-118482237	0.268629533476097	.	.
chr1	118321592	118322091	chr1	118469438	118469937	Nifk|chr1:118469438-118469937	0.176010932480754	.	.
chr1	118389052	118389551	chr1	118485509	118486008	Clasp1|chr1:118485509-118486008	0.146544451662878	.	.
chr1	118389052	118389551	chr1	118485509	118486008	Clasp1|chr1:118485509-118486008	0.146544451662879	.	.
chr1	118458765	118459264	chr1	118294981	118295480	2900060B14Rik|chr1:118294981-118295480	0.148724454690957	.	.
chr1	118458765	118459264	chr1	118399372	118399871	2900060B14Rik|chr1:118399372-118399871	0.180370313825735	.	.
chr1	118458765	118459264	chr1	118468892	118469391	2900060B14Rik|chr1:118468892-118469391	0.296021099967602	.	.
chr1	118458765	118459264	chr1	118469438	118469937	2900060B14Rik|chr1:118469438-118469937	0.133249217451407	.	.
chr1	118459308	118459807	chr1	118481184	118481683	2900060B14Rik|chr1:118481184-118481683	0.165435012833477	.	.
chr1	119053430	119053929	chr1	119420927	119421426	Gli2|chr1:119420927-119421426	0.128176836010707	.	.
chr1	119421524	119422023	chr1	119167525	119168024	Inhbb|chr1:119167525-119168024	0.133619097074685	.	.
chr1	119421524	119422023	chr1	119390627	119391126	Inhbb|chr1:119390627-119391126	0.166628451437654	.	.
chr1	119421524	119422023	chr1	119419998	119420497	Inhbb|chr1:119419998-119420497	0.174871478558508	.	.
chr1	119421524	119422023	chr1	119420927	119421426	Inhbb|chr1:119420927-119421426	0.28121502979238	.	.
chr1	119421524	119422023	chr1	119470644	119471143	Inhbb|chr1:119470644-119471143	0.190685368643509	.	.
chr1	119422101	119422600	chr1	119093671	119094170	Inhbb|chr1:119093671-119094170	0.154326110067382	.	.
chr1	119422101	119422600	chr1	119456664	119457163	Inhbb|chr1:119456664-119457163	0.155358894704168	.	.
chr1	120602767	120603266	chr1	120374741	120375240	En1|chr1:120374741-120375240	0.236817607982218	.	.
chr1	120602767	120603266	chr1	120586412	120586911	En1|chr1:120586412-120586911	0.155558875919497	.	.
chr1	120602767	120603266	chr1	120587093	120587592	En1|chr1:120587093-120587592	0.203475703385481	.	.
chr1	120757376	120757875	chr1	120549233	120549732	Gm29346|chr1:120549233-120549732	0.243161663566116	.	.
chr1	120757376	120757875	chr1	120587093	120587592	Gm29346|chr1:120587093-120587592	0.274420839912484	.	.
chr1	120757376	120757875	chr1	120668181	120668680	Gm29346|chr1:120668181-120668680	0.161262282166127	.	.
chr1	120757376	120757875	chr1	120715906	120716405	Gm29346|chr1:120715906-120716405	0.132064429529964	.	.
chr1	120757376	120757875	chr1	121215797	121216296	Gm29346|chr1:121215797-121216296	0.18217184365881	.	.
chr1	121430778	121431277	chr1	121101412	121101911	Ccdc93|chr1:121101412-121101911	0.186351614073838	.	.
chr1	121430778	121431277	chr1	121289781	121290280	Ccdc93|chr1:121289781-121290280	0.222476882672913	.	.
chr1	121430778	121431277	chr1	121290285	121290784	Ccdc93|chr1:121290285-121290784	0.173903950323296	.	.
chr1	121430778	121431277	chr1	121328130	121328629	Ccdc93|chr1:121328130-121328629	0.22677352639856	.	.
chr1	121430778	121431277	chr1	121419036	121419535	Ccdc93|chr1:121419036-121419535	0.152075135100751	.	.
chr1	121430778	121431277	chr1	121464476	121464975	Ccdc93|chr1:121464476-121464975	0.16662099716334	.	.
chr1	121430778	121431277	chr1	121469370	121469869	Ccdc93|chr1:121469370-121469869	0.192538809749062	.	.
chr1	125434562	125435061	chr1	125202881	125203380	Actr3|chr1:125202881-125203380	0.246879152278923	.	.
chr1	125435289	125435788	chr1	125283723	125284222	Actr3|chr1:125283723-125284222	0.16547530614717	.	.
chr1	125435289	125435788	chr1	125285666	125286165	Actr3|chr1:125285666-125286165	0.132074057458904	.	.
chr1	125435289	125435788	chr1	125286271	125286770	Actr3|chr1:125286271-125286770	0.129160531196783	.	.
chr1	125435289	125435788	chr1	125302004	125302503	Actr3|chr1:125302004-125302503	0.23035414223894	.	.
chr1	125435289	125435788	chr1	125306956	125307455	Actr3|chr1:125306956-125307455	0.496931788843858	.	.
chr1	125435289	125435788	chr1	125324212	125324711	Actr3|chr1:125324212-125324711	0.455873918513153	.	.
chr1	125435289	125435788	chr1	125447006	125447505	Actr3|chr1:125447006-125447505	0.361031888208843	.	.
chr1	125435289	125435788	chr1	125461120	125461619	Actr3|chr1:125461120-125461619	0.190891483238571	.	.
chr1	125435289	125435788	chr1	125575468	125575967	Actr3|chr1:125575468-125575967	0.199826046121645	.	.
chr1	125560306	125560805	chr1	125286271	125286770	Slc35f5|chr1:125286271-125286770	0.22815657162209	.	.
chr1	125560306	125560805	chr1	125302004	125302503	Slc35f5|chr1:125302004-125302503	0.244249481277812	.	.
chr1	125560306	125560805	chr1	125306956	125307455	Slc35f5|chr1:125306956-125307455	0.482136215929996	.	.
chr1	125560306	125560805	chr1	125324212	125324711	Slc35f5|chr1:125324212-125324711	0.306935429513	.	.
chr1	125560306	125560805	chr1	125447006	125447505	Slc35f5|chr1:125447006-125447505	0.240165476910766	.	.
chr1	125560306	125560805	chr1	125454913	125455412	Slc35f5|chr1:125454913-125455412	0.208638215904752	.	.
chr1	125560306	125560805	chr1	125461120	125461619	Slc35f5|chr1:125461120-125461619	0.123236043342946	.	.
chr1	125560306	125560805	chr1	125496930	125497429	Slc35f5|chr1:125496930-125497429	0.164303504674662	.	.
chr1	125560306	125560805	chr1	125575468	125575967	Slc35f5|chr1:125575468-125575967	0.250439306691519	.	.
chr1	125560306	125560805	chr1	125836595	125837094	Slc35f5|chr1:125836595-125837094	0.292128260875607	.	.
chr1	125560306	125560805	chr1	125854474	125854973	Slc35f5|chr1:125854474-125854973	0.148273747367032	.	.
chr1	125560306	125560805	chr1	125980037	125980536	Slc35f5|chr1:125980037-125980536	0.121147673775533	.	.
chr1	125911894	125912393	chr1	125678517	125679016	Lypd1|chr1:125678517-125679016	0.165437006047005	.	.
chr1	125911894	125912393	chr1	125831007	125831506	Lypd1|chr1:125831007-125831506	0.182600743367221	.	.
chr1	125911894	125912393	chr1	125839878	125840377	Lypd1|chr1:125839878-125840377	0.141127957879414	.	.
chr1	125911894	125912393	chr1	125854474	125854973	Lypd1|chr1:125854474-125854973	0.128570678266257	.	.
chr1	125911894	125912393	chr1	125911387	125911886	Lypd1|chr1:125911387-125911886	0.33924723427051	.	.
chr1	128359460	128359959	chr1	128472408	128472907	Mcm6|chr1:128472408-128472907	0.233222053418269	.	.
chr1	128359460	128359959	chr1	128659882	128660381	Mcm6|chr1:128659882-128660381	0.321440146320857	.	.
chr1	128416641	128417140	chr1	128629218	128629717	Dars|chr1:128629218-128629717	0.123354149900542	.	.
chr1	128416641	128417140	chr1	128659882	128660381	Dars|chr1:128659882-128660381	0.316699339377043	.	.
chr1	128417141	128417640	chr1	128629218	128629717	Dars|chr1:128629218-128629717	0.120553332230243	.	.
chr1	128417141	128417640	chr1	128659882	128660381	Dars|chr1:128659882-128660381	0.393074481296795	.	.
chr1	130462505	130463004	chr1	130091867	130092366	Cd55|chr1:130091867-130092366	0.155850036225782	.	.
chr1	130462505	130463004	chr1	130091867	130092366	Cd55|chr1:130091867-130092366	0.155850036225783	.	.
chr1	130462505	130463004	chr1	130091867	130092366	Gm16083|chr1:130091867-130092366	0.155850036225782	.	.
chr1	130462505	130463004	chr1	130091867	130092366	Gm16083|chr1:130091867-130092366	0.155850036225783	.	.
chr1	130462505	130463004	chr1	130169609	130170108	Cd55|chr1:130169609-130170108	0.14037020963434	.	.
chr1	130462505	130463004	chr1	130169609	130170108	Gm16083|chr1:130169609-130170108	0.14037020963434	.	.
chr1	130717229	130717728	chr1	130515233	130515732	Yod1|chr1:130515233-130515732	0.129743819934827	.	.
chr1	130717229	130717728	chr1	130550088	130550587	Yod1|chr1:130550088-130550587	0.135838958071183	.	.
chr1	130717229	130717728	chr1	130633945	130634444	Yod1|chr1:130633945-130634444	0.214880848704252	.	.
chr1	130717229	130717728	chr1	130875072	130875571	Yod1|chr1:130875072-130875571	0.12829606039749	.	.
chr1	130717229	130717728	chr1	130944880	130945379	Yod1|chr1:130944880-130945379	0.256173918331326	.	.
chr1	130940249	130940748	chr1	130633945	130634444	Il19|chr1:130633945-130634444	0.212494755128205	.	.
chr1	130940249	130940748	chr1	130699887	130700386	Il19|chr1:130699887-130700386	0.251618555730048	.	.
chr1	130940249	130940748	chr1	130715647	130716146	Il19|chr1:130715647-130716146	0.142080422963281	.	.
chr1	130940249	130940748	chr1	130737519	130738018	Il19|chr1:130737519-130738018	0.137506981014404	.	.
chr1	130940249	130940748	chr1	130876890	130877389	Il19|chr1:130876890-130877389	0.332499081437216	.	.
chr1	130940249	130940748	chr1	130894802	130895301	Il19|chr1:130894802-130895301	0.186529413031609	.	.
chr1	130940249	130940748	chr1	130944880	130945379	Il19|chr1:130944880-130945379	0.25243496297003	.	.
chr1	131526251	131526750	chr1	131652570	131653069	Srgap2|chr1:131652570-131653069	0.123172093475221	.	.
chr1	131526251	131526750	chr1	131981607	131982106	Srgap2|chr1:131981607-131982106	0.125383465708219	.	.
chr1	131526753	131527252	chr1	131558574	131559073	Fam72a|chr1:131558574-131559073	0.337125907382498	.	.
chr1	131526753	131527252	chr1	131558574	131559073	Srgap2|chr1:131558574-131559073	0.337125907382498	.	.
chr1	131526753	131527252	chr1	131602418	131602917	Fam72a|chr1:131602418-131602917	0.146301641072169	.	.
chr1	131526753	131527252	chr1	131602418	131602917	Srgap2|chr1:131602418-131602917	0.146301641072169	.	.
chr1	131526753	131527252	chr1	131712339	131712838	Fam72a|chr1:131712339-131712838	0.162610132676713	.	.
chr1	131526753	131527252	chr1	131712339	131712838	Srgap2|chr1:131712339-131712838	0.162610132676713	.	.
chr1	131527318	131527817	chr1	131558574	131559073	Fam72a|chr1:131558574-131559073	0.284944862777007	.	.
chr1	131527318	131527817	chr1	131558574	131559073	Srgap2|chr1:131558574-131559073	0.284944862777007	.	.
chr1	131527318	131527817	chr1	131573579	131574078	Fam72a|chr1:131573579-131574078	0.39137551266649	.	.
chr1	131527318	131527817	chr1	131573579	131574078	Srgap2|chr1:131573579-131574078	0.39137551266649	.	.
chr1	131527318	131527817	chr1	131652570	131653069	Fam72a|chr1:131652570-131653069	0.218457459932211	.	.
chr1	131527318	131527817	chr1	131652570	131653069	Srgap2|chr1:131652570-131653069	0.218457459932211	.	.
chr1	131527318	131527817	chr1	131708290	131708789	Fam72a|chr1:131708290-131708789	0.163128915062249	.	.
chr1	131527318	131527817	chr1	131708290	131708789	Srgap2|chr1:131708290-131708789	0.163128915062249	.	.
chr1	131527318	131527817	chr1	131712339	131712838	Fam72a|chr1:131712339-131712838	0.231891709754444	.	.
chr1	131527318	131527817	chr1	131712339	131712838	Srgap2|chr1:131712339-131712838	0.231891709754444	.	.
chr1	131528058	131528557	chr1	131573579	131574078	Fam72a|chr1:131573579-131574078	0.131967796971912	.	.
chr1	131528058	131528557	chr1	131573579	131574078	Srgap2|chr1:131573579-131574078	0.131967796971912	.	.
chr1	131827667	131828166	chr1	131558574	131559073	Slc41a1|chr1:131558574-131559073	0.27560156277248	.	.
chr1	131827667	131828166	chr1	131937643	131938142	Slc41a1|chr1:131937643-131938142	0.12795142726025	.	.
chr1	131866958	131867457	chr1	131555074	131555573	Rab29|chr1:131555074-131555573	0.125533330952814	.	.
chr1	131866958	131867457	chr1	131573579	131574078	Rab29|chr1:131573579-131574078	0.143378324426233	.	.
chr1	131866958	131867457	chr1	131846134	131846633	Rab29|chr1:131846134-131846633	0.141628002027907	.	.
chr1	131866958	131867457	chr1	131982827	131983326	Rab29|chr1:131982827-131983326	0.198550282868132	.	.
chr1	131910162	131910661	chr1	131548296	131548795	Nucks1|chr1:131548296-131548795	0.122843194356554	.	.
chr1	131910162	131910661	chr1	131573579	131574078	Nucks1|chr1:131573579-131574078	0.179885787067557	.	.
chr1	131910162	131910661	chr1	131937643	131938142	Nucks1|chr1:131937643-131938142	0.176390516135173	.	.
chr1	131910666	131911165	chr1	131573579	131574078	Nucks1|chr1:131573579-131574078	0.148742630288644	.	.
chr1	131910666	131911165	chr1	131839523	131840022	Nucks1|chr1:131839523-131840022	0.156641579869355	.	.
chr1	131910666	131911165	chr1	131846134	131846633	Nucks1|chr1:131846134-131846633	0.13234354074259	.	.
chr1	131910666	131911165	chr1	131937643	131938142	Nucks1|chr1:131937643-131938142	0.128561009067611	.	.
chr1	133609585	133610084	chr1	133663310	133663809	Snrpe|chr1:133663310-133663809	0.143086576997782	.	.
chr1	133609585	133610084	chr1	133953272	133953771	Snrpe|chr1:133953272-133953771	0.199979959645956	.	.
chr1	133610089	133610588	chr1	133663310	133663809	Snrpe|chr1:133663310-133663809	0.157755664134051	.	.
chr1	133610089	133610588	chr1	133953272	133953771	Snrpe|chr1:133953272-133953771	0.234244972826903	.	.
chr1	133610089	133610588	chr1	133978642	133979141	Snrpe|chr1:133978642-133979141	0.132725132346971	.	.
chr1	133610089	133610588	chr1	133981163	133981662	Snrpe|chr1:133981163-133981662	0.197893185486451	.	.
chr1	133660660	133661159	chr1	133872691	133873190	Gm38394|chr1:133872691-133873190	0.386560965802276	.	.
chr1	133660660	133661159	chr1	133872691	133873190	Zbed6|chr1:133872691-133873190	0.386560965802276	.	.
chr1	133660660	133661159	chr1	133872691	133873190	Zc3h11a|chr1:133872691-133873190	0.386560965802276	.	.
chr1	133661173	133661672	chr1	133872691	133873190	Gm38394|chr1:133872691-133873190	0.183657798976497	.	.
chr1	133661173	133661672	chr1	133872691	133873190	Zbed6|chr1:133872691-133873190	0.183657798976497	.	.
chr1	133661173	133661672	chr1	133872691	133873190	Zc3h11a|chr1:133872691-133873190	0.183657798976497	.	.
chr1	133908258	133908757	chr1	133596626	133597125	Optc|chr1:133596626-133597125	0.21357255319731	.	.
chr1	133908258	133908757	chr1	133695885	133696384	Optc|chr1:133695885-133696384	0.328755686494393	.	.
chr1	133908258	133908757	chr1	133736167	133736666	Optc|chr1:133736167-133736666	0.174928266628637	.	.
chr1	133908258	133908757	chr1	133908815	133909314	Optc|chr1:133908815-133909314	0.176467422896664	.	.
chr1	133908258	133908757	chr1	133913348	133913847	Optc|chr1:133913348-133913847	0.127999172414274	.	.
chr1	133908258	133908757	chr1	133978642	133979141	Optc|chr1:133978642-133979141	0.222225068018079	.	.
chr1	133908258	133908757	chr1	133981163	133981662	Optc|chr1:133981163-133981662	0.35184703475782	.	.
chr1	133920748	133921247	chr1	133596626	133597125	Prelp|chr1:133596626-133597125	0.156955281908889	.	.
chr1	133920748	133921247	chr1	133695885	133696384	Prelp|chr1:133695885-133696384	0.12646864310175	.	.
chr1	133920748	133921247	chr1	133872691	133873190	Prelp|chr1:133872691-133873190	0.196135783491446	.	.
chr1	133920748	133921247	chr1	133913348	133913847	Prelp|chr1:133913348-133913847	0.159329257657547	.	.
chr1	133961731	133962230	chr1	133596626	133597125	Gm1627|chr1:133596626-133597125	0.432359520255191	.	.
chr1	133961731	133962230	chr1	133695885	133696384	Gm1627|chr1:133695885-133696384	0.263635627446078	.	.
chr1	133961731	133962230	chr1	133803930	133804429	Gm1627|chr1:133803930-133804429	0.287184802913538	.	.
chr1	133961731	133962230	chr1	133908815	133909314	Gm1627|chr1:133908815-133909314	0.124072051507301	.	.
chr1	133961731	133962230	chr1	133913348	133913847	Gm1627|chr1:133913348-133913847	0.317466545192762	.	.
chr1	133961731	133962230	chr1	133978642	133979141	Gm1627|chr1:133978642-133979141	0.495630942260943	.	.
chr1	133961731	133962230	chr1	133988838	133989337	Gm1627|chr1:133988838-133989337	0.182045516026188	.	.
chr1	134332671	134333170	chr1	134344509	134345008	Ppfia4|chr1:134344509-134345008	0.195105034741573	.	.
chr1	134332671	134333170	chr1	134556771	134557270	Ppfia4|chr1:134556771-134557270	0.197325396216483	.	.
chr1	134361764	134362263	chr1	134292788	134293287	Tmem183a|chr1:134292788-134293287	0.158076363988874	.	.
chr1	134361764	134362263	chr1	134344509	134345008	Tmem183a|chr1:134344509-134345008	0.2876312304928	.	.
chr1	134361764	134362263	chr1	134381781	134382280	Tmem183a|chr1:134381781-134382280	0.25246461714058	.	.
chr1	134361764	134362263	chr1	134556771	134557270	Tmem183a|chr1:134556771-134557270	0.186013767776078	.	.
chr1	134405737	134406236	chr1	134382497	134382996	Cyb5r1|chr1:134382497-134382996	0.179790403992422	.	.
chr1	134405737	134406236	chr1	134682397	134682896	Cyb5r1|chr1:134682397-134682896	0.120834150837702	.	.
chr1	134415089	134415588	chr1	134302439	134302938	Adipor1|chr1:134302439-134302938	0.295769253289471	.	.
chr1	134415089	134415588	chr1	134344509	134345008	Adipor1|chr1:134344509-134345008	0.312280744107836	.	.
chr1	134415089	134415588	chr1	134381781	134382280	Adipor1|chr1:134381781-134382280	0.128391238265539	.	.
chr1	134415089	134415588	chr1	134382497	134382996	Adipor1|chr1:134382497-134382996	0.16871649966575	.	.
chr1	134415089	134415588	chr1	134450932	134451431	Adipor1|chr1:134450932-134451431	0.121447891450058	.	.
chr1	134415089	134415588	chr1	134556771	134557270	Adipor1|chr1:134556771-134557270	0.215000236394745	.	.
chr1	134455268	134455767	chr1	134363768	134364267	Klhl12|chr1:134363768-134364267	0.161602799428332	.	.
chr1	134455268	134455767	chr1	134709018	134709517	Klhl12|chr1:134709018-134709517	0.123150906489413	.	.
chr1	134494334	134494833	chr1	134302439	134302938	Rabif|chr1:134302439-134302938	0.130206772060553	.	.
chr1	134494334	134494833	chr1	134382497	134382996	Rabif|chr1:134382497-134382996	0.200595642097145	.	.
chr1	134494334	134494833	chr1	134556771	134557270	Rabif|chr1:134556771-134557270	0.136130308279543	.	.
chr1	134494334	134494833	chr1	134682397	134682896	Rabif|chr1:134682397-134682896	0.231883061510436	.	.
chr1	134494334	134494833	chr1	134709018	134709517	Rabif|chr1:134709018-134709517	0.272954718083452	.	.
chr1	134494927	134495426	chr1	134304602	134305101	Rabif|chr1:134304602-134305101	0.131447378706854	.	.
chr1	134494927	134495426	chr1	134363768	134364267	Rabif|chr1:134363768-134364267	0.153817510256515	.	.
chr1	134494927	134495426	chr1	134638444	134638943	Rabif|chr1:134638444-134638943	0.132185744774239	.	.
chr1	134494927	134495426	chr1	134709018	134709517	Rabif|chr1:134709018-134709517	0.175764702094705	.	.
chr1	134494927	134495426	chr1	134719601	134720100	Rabif|chr1:134719601-134720100	0.132421225877129	.	.
chr1	134559917	134560416	chr1	134302439	134302938	Kdm5b|chr1:134302439-134302938	0.137076716920666	.	.
chr1	134559917	134560416	chr1	134636616	134637115	Kdm5b|chr1:134636616-134637115	0.184842447902897	.	.
chr1	134559917	134560416	chr1	134719601	134720100	Kdm5b|chr1:134719601-134720100	0.232938668274929	.	.
chr1	134560674	134561173	chr1	134302439	134302938	Kdm5b|chr1:134302439-134302938	0.209592780693803	.	.
chr1	134560674	134561173	chr1	134709018	134709517	Kdm5b|chr1:134709018-134709517	0.133305664553607	.	.
chr1	134646329	134646828	chr1	134363768	134364267	Gm26783|chr1:134363768-134364267	0.165060805509137	.	.
chr1	134646329	134646828	chr1	134363768	134364267	Syt2|chr1:134363768-134364267	0.165060805509137	.	.
chr1	134646329	134646828	chr1	134653523	134654022	Gm26783|chr1:134653523-134654022	0.130581019682914	.	.
chr1	134646329	134646828	chr1	134653523	134654022	Syt2|chr1:134653523-134654022	0.130581019682914	.	.
chr1	134646329	134646828	chr1	134719601	134720100	Gm26783|chr1:134719601-134720100	0.366385661163015	.	.
chr1	134646329	134646828	chr1	134719601	134720100	Syt2|chr1:134719601-134720100	0.366385661163015	.	.
chr1	134646329	134646828	chr1	134745648	134746147	Gm26783|chr1:134745648-134746147	0.172369964932449	.	.
chr1	134646329	134646828	chr1	134745648	134746147	Syt2|chr1:134745648-134746147	0.172369964932449	.	.
chr1	139376823	139377322	chr1	139344817	139345316	Crb1|chr1:139344817-139345316	0.20023211967717	.	.
chr1	139376823	139377322	chr1	139478820	139479319	Crb1|chr1:139478820-139479319	0.242029718150171	.	.
chr1	139378997	139379496	chr1	139478820	139479319	4933436E23Rik|chr1:139478820-139479319	0.120345134420554	.	.
chr1	139421972	139422471	chr1	139340430	139340929	Zbtb41|chr1:139340430-139340929	0.120548968144653	.	.
chr1	139421972	139422471	chr1	139438315	139438814	Zbtb41|chr1:139438315-139438814	0.240936998751531	.	.
chr1	139454477	139454976	chr1	139438315	139438814	Aspm|chr1:139438315-139438814	0.173264073220506	.	.
chr1	140183201	140183700	chr1	140171485	140171984	Cfh|chr1:140171485-140171984	0.350720083340552	.	.
chr1	140183201	140183700	chr1	140265096	140265595	Cfh|chr1:140265096-140265595	0.188986793894036	.	.
chr1	140183201	140183700	chr1	140290111	140290610	Cfh|chr1:140290111-140290610	0.309091494598094	.	.
chr1	140183201	140183700	chr1	140397708	140398207	Cfh|chr1:140397708-140398207	0.290989733141848	.	.
chr1	140183201	140183700	chr1	140398491	140398990	Cfh|chr1:140398491-140398990	0.157682134955969	.	.
chr1	140183201	140183700	chr1	140438069	140438568	Cfh|chr1:140438069-140438568	0.290872972444632	.	.
chr1	140183201	140183700	chr1	140444583	140445082	Cfh|chr1:140444583-140445082	0.211419554445215	.	.
chr1	140245186	140245685	chr1	140003783	140004282	Kcnt2|chr1:140003783-140004282	0.149331683767786	.	.
chr1	140245186	140245685	chr1	140265096	140265595	Kcnt2|chr1:140265096-140265595	0.212606892052253	.	.
chr1	140245186	140245685	chr1	140281433	140281932	Kcnt2|chr1:140281433-140281932	0.12339396586901	.	.
chr1	140245186	140245685	chr1	140447814	140448313	Kcnt2|chr1:140447814-140448313	0.213978533136112	.	.
chr1	140245761	140246260	chr1	140179977	140180476	Kcnt2|chr1:140179977-140180476	0.234614747324285	.	.
chr1	140245761	140246260	chr1	140243582	140244081	Kcnt2|chr1:140243582-140244081	0.126801146109364	.	.
chr1	140245761	140246260	chr1	140446590	140447089	Kcnt2|chr1:140446590-140447089	0.435608795513193	.	.
chr1	143640493	143640992	chr1	143266946	143267445	B3galt2|chr1:143266946-143267445	0.418633257084429	.	.
chr1	143640493	143640992	chr1	143276314	143276813	B3galt2|chr1:143276314-143276813	0.242171673406241	.	.
chr1	143640493	143640992	chr1	143276882	143277381	B3galt2|chr1:143276882-143277381	0.195310395044928	.	.
chr1	143640493	143640992	chr1	143292415	143292914	B3galt2|chr1:143292415-143292914	0.196295757288307	.	.
chr1	143640493	143640992	chr1	143299057	143299556	B3galt2|chr1:143299057-143299556	0.291297563561561	.	.
chr1	143640493	143640992	chr1	143308396	143308895	B3galt2|chr1:143308396-143308895	0.253662113872048	.	.
chr1	143640493	143640992	chr1	143308932	143309431	B3galt2|chr1:143308932-143309431	0.230032334085833	.	.
chr1	143640493	143640992	chr1	143315500	143315999	B3galt2|chr1:143315500-143315999	0.265618719542138	.	.
chr1	143640493	143640992	chr1	143318379	143318878	B3galt2|chr1:143318379-143318878	0.333822695200169	.	.
chr1	143640493	143640992	chr1	143339383	143339882	B3galt2|chr1:143339383-143339882	0.166333495482204	.	.
chr1	143640493	143640992	chr1	143339924	143340423	B3galt2|chr1:143339924-143340423	0.193696373351821	.	.
chr1	143640493	143640992	chr1	143355562	143356061	B3galt2|chr1:143355562-143356061	0.448070530576456	.	.
chr1	143640493	143640992	chr1	143356069	143356568	B3galt2|chr1:143356069-143356568	0.398224186901084	.	.
chr1	143640493	143640992	chr1	143502217	143502716	B3galt2|chr1:143502217-143502716	0.617711830985229	.	.
chr1	143640493	143640992	chr1	143524539	143525038	B3galt2|chr1:143524539-143525038	0.407067769366626	.	.
chr1	143640493	143640992	chr1	143533192	143533691	B3galt2|chr1:143533192-143533691	0.17312071799781	.	.
chr1	143640493	143640992	chr1	143541402	143541901	B3galt2|chr1:143541402-143541901	0.157221605216313	.	.
chr1	143640493	143640992	chr1	143566320	143566819	B3galt2|chr1:143566320-143566819	0.333663915923727	.	.
chr1	143640493	143640992	chr1	143644121	143644620	B3galt2|chr1:143644121-143644620	0.392815660408521	.	.
chr1	143641020	143641519	chr1	143266946	143267445	B3galt2|chr1:143266946-143267445	0.30807542343151	.	.
chr1	143641020	143641519	chr1	143276314	143276813	B3galt2|chr1:143276314-143276813	0.166146611471629	.	.
chr1	143641020	143641519	chr1	143292415	143292914	B3galt2|chr1:143292415-143292914	0.226063211718812	.	.
chr1	143641020	143641519	chr1	143299057	143299556	B3galt2|chr1:143299057-143299556	0.254673048639396	.	.
chr1	143641020	143641519	chr1	143308396	143308895	B3galt2|chr1:143308396-143308895	0.166176688534958	.	.
chr1	143641020	143641519	chr1	143315500	143315999	B3galt2|chr1:143315500-143315999	0.203819619837136	.	.
chr1	143641020	143641519	chr1	143318379	143318878	B3galt2|chr1:143318379-143318878	0.132217002980063	.	.
chr1	143641020	143641519	chr1	143339383	143339882	B3galt2|chr1:143339383-143339882	0.123283040865297	.	.
chr1	143641020	143641519	chr1	143339924	143340423	B3galt2|chr1:143339924-143340423	0.279179328907428	.	.
chr1	143641020	143641519	chr1	143355562	143356061	B3galt2|chr1:143355562-143356061	0.360472284851984	.	.
chr1	143641020	143641519	chr1	143356069	143356568	B3galt2|chr1:143356069-143356568	0.318713099853863	.	.
chr1	143641020	143641519	chr1	143502217	143502716	B3galt2|chr1:143502217-143502716	0.3633371649139	.	.
chr1	143641020	143641519	chr1	143524539	143525038	B3galt2|chr1:143524539-143525038	0.330296210415923	.	.
chr1	143641020	143641519	chr1	143566320	143566819	B3galt2|chr1:143566320-143566819	0.242328726285506	.	.
chr1	143641020	143641519	chr1	143644121	143644620	B3galt2|chr1:143644121-143644620	0.254099589206534	.	.
chr1	143702603	143703102	chr1	143487040	143487539	Cdc73|chr1:143487040-143487539	0.185815863592955	.	.
chr1	143702603	143703102	chr1	143521223	143521722	Cdc73|chr1:143521223-143521722	0.176003526148445	.	.
chr1	143702603	143703102	chr1	143540660	143541159	Cdc73|chr1:143540660-143541159	0.170003627926037	.	.
chr1	143702603	143703102	chr1	143541402	143541901	Cdc73|chr1:143541402-143541901	0.128886866550917	.	.
chr1	143702603	143703102	chr1	143739248	143739747	Cdc73|chr1:143739248-143739747	0.194636945272307	.	.
chr1	144003472	144003971	chr1	144006526	144007025	Rgs2|chr1:144006526-144007025	0.14048489398794	.	.
chr1	144003472	144003971	chr1	144024601	144025100	Rgs2|chr1:144024601-144025100	0.135043964134624	.	.
chr1	144003472	144003971	chr1	144119010	144119509	Rgs2|chr1:144119010-144119509	0.16670304338633	.	.
chr1	146807304	146807803	chr1	146506625	146507124	A230059L01Rik|chr1:146506625-146507124	0.204783800512199	.	.
chr1	146807304	146807803	chr1	146515325	146515824	A230059L01Rik|chr1:146515325-146515824	0.167889122386645	.	.
chr1	146807304	146807803	chr1	146544503	146545002	A230059L01Rik|chr1:146544503-146545002	0.3761855525422	.	.
chr1	146807304	146807803	chr1	146627887	146628386	A230059L01Rik|chr1:146627887-146628386	0.205756457599096	.	.
chr1	146807304	146807803	chr1	146642310	146642809	A230059L01Rik|chr1:146642310-146642809	0.255883987997813	.	.
chr1	146807304	146807803	chr1	146724743	146725242	A230059L01Rik|chr1:146724743-146725242	0.194058967128248	.	.
chr1	146807304	146807803	chr1	147060299	147060798	A230059L01Rik|chr1:147060299-147060798	0.164269572372917	.	.
chr1	150099643	150100142	chr1	150266492	150266991	Ptgs2|chr1:150266492-150266991	0.147554894416538	.	.
chr1	150099643	150100142	chr1	150266492	150266991	Ptgs2os|chr1:150266492-150266991	0.147554894416538	.	.
chr1	150392883	150393382	chr1	150154199	150154698	Odr4|chr1:150154199-150154698	0.27257767129687	.	.
chr1	150392883	150393382	chr1	150154199	150154698	Tpr|chr1:150154199-150154698	0.27257767129687	.	.
chr1	150392883	150393382	chr1	150490707	150491206	Odr4|chr1:150490707-150491206	0.159985066826026	.	.
chr1	150392883	150393382	chr1	150490707	150491206	Tpr|chr1:150490707-150491206	0.159985066826026	.	.
chr1	150392883	150393382	chr1	150567257	150567756	Odr4|chr1:150567257-150567756	0.263577087264907	.	.
chr1	150392883	150393382	chr1	150567257	150567756	Tpr|chr1:150567257-150567756	0.263577087264907	.	.
chr1	150392883	150393382	chr1	150639442	150639941	Odr4|chr1:150639442-150639941	0.127131067880504	.	.
chr1	150392883	150393382	chr1	150639442	150639941	Tpr|chr1:150639442-150639941	0.127131067880504	.	.
chr1	150392883	150393382	chr1	150730108	150730607	Odr4|chr1:150730108-150730607	0.11857422020088	.	.
chr1	150392883	150393382	chr1	150730108	150730607	Tpr|chr1:150730108-150730607	0.11857422020088	.	.
chr1	150392883	150393382	chr1	150744895	150745394	Odr4|chr1:150744895-150745394	0.33578881365572	.	.
chr1	150392883	150393382	chr1	150744895	150745394	Tpr|chr1:150744895-150745394	0.33578881365572	.	.
chr1	150393401	150393900	chr1	150154199	150154698	Odr4|chr1:150154199-150154698	0.221132018438848	.	.
chr1	150393401	150393900	chr1	150154199	150154698	Tpr|chr1:150154199-150154698	0.221132018438848	.	.
chr1	150393401	150393900	chr1	150540218	150540717	Odr4|chr1:150540218-150540717	0.258133882464592	.	.
chr1	150393401	150393900	chr1	150540218	150540717	Tpr|chr1:150540218-150540717	0.258133882464592	.	.
chr1	150393401	150393900	chr1	150730108	150730607	Odr4|chr1:150730108-150730607	0.226033156887902	.	.
chr1	150393401	150393900	chr1	150730108	150730607	Tpr|chr1:150730108-150730607	0.226033156887902	.	.
chr1	150393401	150393900	chr1	150744895	150745394	Odr4|chr1:150744895-150745394	0.124905098168857	.	.
chr1	150393401	150393900	chr1	150744895	150745394	Tpr|chr1:150744895-150745394	0.124905098168857	.	.
chr1	150465405	150465904	chr1	150382525	150383024	Prg4|chr1:150382525-150383024	0.131677840767171	.	.
chr1	150465405	150465904	chr1	150490707	150491206	Prg4|chr1:150490707-150491206	0.343538864751599	.	.
chr1	150465405	150465904	chr1	150540218	150540717	Prg4|chr1:150540218-150540717	0.349288154532981	.	.
chr1	150465405	150465904	chr1	150695851	150696350	Prg4|chr1:150695851-150696350	0.32346917359666	.	.
chr1	150466009	150466508	chr1	150567257	150567756	Prg4|chr1:150567257-150567756	0.246479183588321	.	.
chr1	150466009	150466508	chr1	150744895	150745394	Prg4|chr1:150744895-150745394	0.147223700326555	.	.
chr1	155811945	155812444	chr1	155890712	155891211	Qsox1|chr1:155890712-155891211	0.19766439044413	.	.
chr1	155811945	155812444	chr1	156040577	156041076	Qsox1|chr1:156040577-156041076	0.146518510552538	.	.
chr1	155811945	155812444	chr1	156049880	156050379	Qsox1|chr1:156049880-156050379	0.158501082206245	.	.
chr1	155811945	155812444	chr1	156085751	156086250	Qsox1|chr1:156085751-156086250	0.166831406858488	.	.
chr1	155811945	155812444	chr1	156106322	156106821	Qsox1|chr1:156106322-156106821	0.232210268692514	.	.
chr1	155811945	155812444	chr1	156114990	156115489	Qsox1|chr1:156114990-156115489	0.24375954017355	.	.
chr1	155811945	155812444	chr1	156169287	156169786	Qsox1|chr1:156169287-156169786	0.139816319082043	.	.
chr1	155811945	155812444	chr1	156179815	156180314	Qsox1|chr1:156179815-156180314	0.318956594458778	.	.
chr1	155811945	155812444	chr1	156199172	156199671	Qsox1|chr1:156199172-156199671	0.195268421167808	.	.
chr1	155812620	155813119	chr1	156169287	156169786	Qsox1|chr1:156169287-156169786	0.12030424031401	.	.
chr1	155812620	155813119	chr1	156199172	156199671	Qsox1|chr1:156199172-156199671	0.185296269877732	.	.
chr1	155973115	155973614	chr1	155784767	155785266	Cep350|chr1:155784767-155785266	0.118604293421988	.	.
chr1	155973115	155973614	chr1	155910954	155911453	Cep350|chr1:155910954-155911453	0.409261686749036	.	.
chr1	155973115	155973614	chr1	156040577	156041076	Cep350|chr1:156040577-156041076	0.182804114146697	.	.
chr1	155973115	155973614	chr1	156070041	156070540	Cep350|chr1:156070041-156070540	0.328084700035202	.	.
chr1	155973115	155973614	chr1	156108321	156108820	Cep350|chr1:156108321-156108820	0.29779671652695	.	.
chr1	155973115	155973614	chr1	156108828	156109327	Cep350|chr1:156108828-156109327	0.296014689884416	.	.
chr1	155973115	155973614	chr1	156168726	156169225	Cep350|chr1:156168726-156169225	0.121912624180815	.	.
chr1	155973115	155973614	chr1	156233481	156233980	Cep350|chr1:156233481-156233980	0.372339131291532	.	.
chr1	155973115	155973614	chr1	156247880	156248379	Cep350|chr1:156247880-156248379	0.325511166055087	.	.
chr1	156035344	156035843	chr1	155784767	155785266	Tor1aip1|chr1:155784767-155785266	0.221084818205717	.	.
chr1	156035344	156035843	chr1	155784767	155785266	Tor1aip2|chr1:155784767-155785266	0.221084818205717	.	.
chr1	156035344	156035843	chr1	155910954	155911453	Tor1aip1|chr1:155910954-155911453	0.408649606021951	.	.
chr1	156035344	156035843	chr1	155910954	155911453	Tor1aip2|chr1:155910954-155911453	0.408649606021951	.	.
chr1	156035344	156035843	chr1	156070041	156070540	Tor1aip1|chr1:156070041-156070540	0.248968764519219	.	.
chr1	156035344	156035843	chr1	156070041	156070540	Tor1aip2|chr1:156070041-156070540	0.248968764519219	.	.
chr1	156035344	156035843	chr1	156108321	156108820	Tor1aip1|chr1:156108321-156108820	0.135449622557834	.	.
chr1	156035344	156035843	chr1	156108321	156108820	Tor1aip2|chr1:156108321-156108820	0.135449622557834	.	.
chr1	156035344	156035843	chr1	156108828	156109327	Tor1aip1|chr1:156108828-156109327	0.170685440850668	.	.
chr1	156035344	156035843	chr1	156108828	156109327	Tor1aip2|chr1:156108828-156109327	0.170685440850668	.	.
chr1	156035344	156035843	chr1	156179815	156180314	Tor1aip1|chr1:156179815-156180314	0.231374859155328	.	.
chr1	156035344	156035843	chr1	156179815	156180314	Tor1aip2|chr1:156179815-156180314	0.231374859155328	.	.
chr1	156035344	156035843	chr1	156233481	156233980	Tor1aip1|chr1:156233481-156233980	0.192325331404338	.	.
chr1	156035344	156035843	chr1	156233481	156233980	Tor1aip2|chr1:156233481-156233980	0.192325331404338	.	.
chr1	156035344	156035843	chr1	156454287	156454786	Tor1aip1|chr1:156454287-156454786	0.123096957885939	.	.
chr1	156035344	156035843	chr1	156454287	156454786	Tor1aip2|chr1:156454287-156454786	0.123096957885939	.	.
chr1	156035344	156035843	chr1	156464164	156464663	Tor1aip1|chr1:156464164-156464663	0.158398804324502	.	.
chr1	156035344	156035843	chr1	156464164	156464663	Tor1aip2|chr1:156464164-156464663	0.158398804324502	.	.
chr1	156035878	156036377	chr1	155910954	155911453	Tor1aip1|chr1:155910954-155911453	0.440453019515902	.	.
chr1	156035878	156036377	chr1	155910954	155911453	Tor1aip2|chr1:155910954-155911453	0.440453019515902	.	.
chr1	156035878	156036377	chr1	156070041	156070540	Tor1aip1|chr1:156070041-156070540	0.166914787069311	.	.
chr1	156035878	156036377	chr1	156070041	156070540	Tor1aip2|chr1:156070041-156070540	0.166914787069311	.	.
chr1	156035878	156036377	chr1	156108321	156108820	Tor1aip1|chr1:156108321-156108820	0.300431473778686	.	.
chr1	156035878	156036377	chr1	156108321	156108820	Tor1aip2|chr1:156108321-156108820	0.300431473778686	.	.
chr1	156035878	156036377	chr1	156108828	156109327	Tor1aip1|chr1:156108828-156109327	0.218149139145367	.	.
chr1	156035878	156036377	chr1	156108828	156109327	Tor1aip2|chr1:156108828-156109327	0.218149139145367	.	.
chr1	156035878	156036377	chr1	156233481	156233980	Tor1aip1|chr1:156233481-156233980	0.236416091036444	.	.
chr1	156035878	156036377	chr1	156233481	156233980	Tor1aip2|chr1:156233481-156233980	0.236416091036444	.	.
chr1	156035878	156036377	chr1	156247880	156248379	Tor1aip1|chr1:156247880-156248379	0.265309889960055	.	.
chr1	156035878	156036377	chr1	156247880	156248379	Tor1aip2|chr1:156247880-156248379	0.265309889960055	.	.
chr1	156035878	156036377	chr1	156349909	156350408	Tor1aip1|chr1:156349909-156350408	0.231009058493063	.	.
chr1	156035878	156036377	chr1	156349909	156350408	Tor1aip2|chr1:156349909-156350408	0.231009058493063	.	.
chr1	156204775	156205274	chr1	155890712	155891211	Fam163a|chr1:155890712-155891211	0.285581428292848	.	.
chr1	156204775	156205274	chr1	156043002	156043501	Fam163a|chr1:156043002-156043501	0.121783849914788	.	.
chr1	156204775	156205274	chr1	156049880	156050379	Fam163a|chr1:156049880-156050379	0.231238240270169	.	.
chr1	156204775	156205274	chr1	156106322	156106821	Fam163a|chr1:156106322-156106821	0.185177996917932	.	.
chr1	156204775	156205274	chr1	156169287	156169786	Fam163a|chr1:156169287-156169786	0.2006947438947	.	.
chr1	156204775	156205274	chr1	156184182	156184681	Fam163a|chr1:156184182-156184681	0.289506488074847	.	.
chr1	156204775	156205274	chr1	156202987	156203486	Fam163a|chr1:156202987-156203486	0.239042788032396	.	.
chr1	156204775	156205274	chr1	156270379	156270878	Fam163a|chr1:156270379-156270878	0.124119798729837	.	.
chr1	156204775	156205274	chr1	156349909	156350408	Fam163a|chr1:156349909-156350408	0.220560590777691	.	.
chr1	156204775	156205274	chr1	156462235	156462734	Fam163a|chr1:156462235-156462734	0.29658845192039	.	.
chr1	156303125	156303624	chr1	156085751	156086250	4930518J20Rik|chr1:156085751-156086250	0.160319759712286	.	.
chr1	156303125	156303624	chr1	156085751	156086250	Tdrd5|chr1:156085751-156086250	0.160319759712286	.	.
chr1	156303125	156303624	chr1	156114990	156115489	4930518J20Rik|chr1:156114990-156115489	0.269688272301755	.	.
chr1	156303125	156303624	chr1	156114990	156115489	Tdrd5|chr1:156114990-156115489	0.269688272301755	.	.
chr1	156303125	156303624	chr1	156169287	156169786	4930518J20Rik|chr1:156169287-156169786	0.16162911857752	.	.
chr1	156303125	156303624	chr1	156169287	156169786	Tdrd5|chr1:156169287-156169786	0.16162911857752	.	.
chr1	156420903	156421402	chr1	156040577	156041076	Axdnd1|chr1:156040577-156041076	0.137150211080618	.	.
chr1	156420903	156421402	chr1	156049880	156050379	Axdnd1|chr1:156049880-156050379	0.227520604217761	.	.
chr1	156420903	156421402	chr1	156108321	156108820	Axdnd1|chr1:156108321-156108820	0.136748127727524	.	.
chr1	156420903	156421402	chr1	156114990	156115489	Axdnd1|chr1:156114990-156115489	0.301557136248565	.	.
chr1	156420903	156421402	chr1	156179815	156180314	Axdnd1|chr1:156179815-156180314	0.152805071006885	.	.
chr1	156420903	156421402	chr1	156233481	156233980	Axdnd1|chr1:156233481-156233980	0.279484180672117	.	.
chr1	156420903	156421402	chr1	156454287	156454786	Axdnd1|chr1:156454287-156454786	0.240535775250003	.	.
chr1	156474061	156474560	chr1	156043002	156043501	Soat1|chr1:156043002-156043501	0.307842631969834	.	.
chr1	156474061	156474560	chr1	156114415	156114914	Soat1|chr1:156114415-156114914	0.167928706913765	.	.
chr1	156474061	156474560	chr1	156169287	156169786	Soat1|chr1:156169287-156169786	0.140188331765481	.	.
chr1	156474061	156474560	chr1	156172745	156173244	Soat1|chr1:156172745-156173244	0.274507339724553	.	.
chr1	156474061	156474560	chr1	156184182	156184681	Soat1|chr1:156184182-156184681	0.170214304861756	.	.
chr1	156474061	156474560	chr1	156349909	156350408	Soat1|chr1:156349909-156350408	0.121986652322312	.	.
chr1	156474061	156474560	chr1	156462235	156462734	Soat1|chr1:156462235-156462734	0.174031571184568	.	.
chr1	159231910	159232409	chr1	158923811	158924310	Cop1|chr1:158923811-158924310	0.169248309248811	.	.
chr1	159231910	159232409	chr1	159238269	159238768	Cop1|chr1:159238269-159238768	0.226450235071222	.	.
chr1	159231910	159232409	chr1	159358560	159359059	Cop1|chr1:159358560-159359059	0.162408981310477	.	.
chr1	159231910	159232409	chr1	159492696	159493195	Cop1|chr1:159492696-159493195	0.181317788076955	.	.
chr1	161034286	161034785	chr1	161196029	161196528	Gas5|chr1:161196029-161196528	0.23576811168062	.	.
chr1	161034286	161034785	chr1	161196029	161196528	Zbtb37|chr1:161196029-161196528	0.23576811168062	.	.
chr1	161034286	161034785	chr1	161262553	161263052	Gas5|chr1:161262553-161263052	0.133901370497603	.	.
chr1	161034286	161034785	chr1	161262553	161263052	Zbtb37|chr1:161262553-161263052	0.133901370497603	.	.
chr1	161034286	161034785	chr1	161480017	161480516	Gas5|chr1:161480017-161480516	0.249438685972355	.	.
chr1	161034286	161034785	chr1	161480017	161480516	Zbtb37|chr1:161480017-161480516	0.249438685972355	.	.
chr1	161034786	161035285	chr1	161262553	161263052	Gas5|chr1:161262553-161263052	0.306634791106568	.	.
chr1	161034786	161035285	chr1	161262553	161263052	Zbtb37|chr1:161262553-161263052	0.306634791106568	.	.
chr1	161034786	161035285	chr1	161480017	161480516	Gas5|chr1:161480017-161480516	0.306762229456585	.	.
chr1	161034786	161035285	chr1	161480017	161480516	Zbtb37|chr1:161480017-161480516	0.306762229456585	.	.
chr1	161130708	161131207	chr1	161102201	161102700	Klhl20|chr1:161102201-161102700	0.254178983901621	.	.
chr1	161130708	161131207	chr1	161195428	161195927	Klhl20|chr1:161195428-161195927	0.184443156581779	.	.
chr1	161130708	161131207	chr1	161224783	161225282	Klhl20|chr1:161224783-161225282	0.370563802725867	.	.
chr1	161130708	161131207	chr1	161249968	161250467	Klhl20|chr1:161249968-161250467	0.173275406827327	.	.
chr1	161131254	161131753	chr1	161004543	161005042	Klhl20|chr1:161004543-161005042	0.221277678298883	.	.
chr1	161131254	161131753	chr1	161102201	161102700	Klhl20|chr1:161102201-161102700	0.235997284757082	.	.
chr1	161131254	161131753	chr1	161224783	161225282	Klhl20|chr1:161224783-161225282	0.243058674119763	.	.
chr1	161131254	161131753	chr1	161249968	161250467	Klhl20|chr1:161249968-161250467	0.123462690411861	.	.
chr1	161131254	161131753	chr1	161286641	161287140	Klhl20|chr1:161286641-161287140	0.249286969335171	.	.
chr1	161142436	161142935	chr1	161102201	161102700	Ankrd45|chr1:161102201-161102700	0.160097197095403	.	.
chr1	161142436	161142935	chr1	161224783	161225282	Ankrd45|chr1:161224783-161225282	0.207359201077325	.	.
chr1	161142436	161142935	chr1	161249968	161250467	Ankrd45|chr1:161249968-161250467	0.123925114057252	.	.
chr1	161142436	161142935	chr1	161286641	161287140	Ankrd45|chr1:161286641-161287140	0.152389981635552	.	.
[truncated: 63,565 more rows]
