# Supplementary material for: Single-cell analysis of chromatin accessibility in the adult mouse brain
Source: Nature. 2023 Dec 13;624(7991):378–89. doi: 10.1038/s41586-023-06824-9 (PMC10719105; doi:10.1038/s41586-023-06824-9)
Supplement: Supplementary file 3 — Supplementary Tables 1–25 and their legends. [file 41586_2023_6824_MOESM3_ESM.zip › 2023-03-05453B-s3/SI Tables/SI Table 13 Summary of all the gene-cCRE correlations/sa2subclass.COAa-PAA-MEA_Barhl2_Glut.pdc.bedpe]

chr1	3466260	3466759	chr1	3165707	3166206	Gm1992|chr1:3165707-3166206	0.146354016970994	.	.
chr1	3466260	3466759	chr1	3205008	3205507	Gm1992|chr1:3205008-3205507	0.0995889858781966	.	.
chr1	3466260	3466759	chr1	3433741	3434240	Gm1992|chr1:3433741-3434240	0.114652417001787	.	.
chr1	3670775	3671274	chr1	3902351	3902850	Xkr4|chr1:3902351-3902850	0.102644957262475	.	.
chr1	3671529	3672028	chr1	3901271	3901770	Xkr4|chr1:3901271-3901770	0.190670375758499	.	.
chr1	3671529	3672028	chr1	3902351	3902850	Xkr4|chr1:3902351-3902850	0.358570975902362	.	.
chr1	3672048	3672547	chr1	3902351	3902850	Xkr4|chr1:3902351-3902850	0.133077093965206	.	.
chr1	4785497	4785996	chr1	4820137	4820636	Mrpl15|chr1:4820137-4820636	0.102161478483483	.	.
chr1	4785497	4785996	chr1	4926263	4926762	Mrpl15|chr1:4926263-4926762	0.220948072936913	.	.
chr1	4785497	4785996	chr1	5019201	5019700	Mrpl15|chr1:5019201-5019700	0.234103434028592	.	.
chr1	4785497	4785996	chr1	5170387	5170886	Mrpl15|chr1:5170387-5170886	0.105810309625796	.	.
chr1	4785497	4785996	chr1	5233031	5233530	Mrpl15|chr1:5233031-5233530	0.110192768574397	.	.
chr1	4807592	4808091	chr1	4766696	4767195	Lypla1|chr1:4766696-4767195	0.108050046477892	.	.
chr1	4807592	4808091	chr1	4926263	4926762	Lypla1|chr1:4926263-4926762	0.281547399748978	.	.
chr1	4807592	4808091	chr1	4974959	4975458	Lypla1|chr1:4974959-4975458	0.10773761825895	.	.
chr1	4807592	4808091	chr1	5018611	5019110	Lypla1|chr1:5018611-5019110	0.180943072643752	.	.
chr1	4857480	4857979	chr1	4571692	4572191	Tcea1|chr1:4571692-4572191	0.177167422615021	.	.
chr1	4857480	4857979	chr1	4820137	4820636	Tcea1|chr1:4820137-4820636	0.299033698583703	.	.
chr1	4857480	4857979	chr1	4974959	4975458	Tcea1|chr1:4974959-4975458	0.101618490092323	.	.
chr1	4857480	4857979	chr1	5019201	5019700	Tcea1|chr1:5019201-5019700	0.177781150653792	.	.
chr1	4857480	4857979	chr1	5068621	5069120	Tcea1|chr1:5068621-5069120	0.139555387511244	.	.
chr1	4857480	4857979	chr1	5082818	5083317	Tcea1|chr1:5082818-5083317	0.209362015615175	.	.
chr1	4857480	4857979	chr1	5170387	5170886	Tcea1|chr1:5170387-5170886	0.152246326612251	.	.
chr1	4858123	4858622	chr1	5019201	5019700	Tcea1|chr1:5019201-5019700	0.100721596910311	.	.
chr1	4858123	4858622	chr1	5082818	5083317	Tcea1|chr1:5082818-5083317	0.141345038017913	.	.
chr1	4970513	4971012	chr1	4763660	4764159	Gm16041|chr1:4763660-4764159	0.131498308560054	.	.
chr1	4970513	4971012	chr1	4766696	4767195	Gm16041|chr1:4766696-4767195	0.281197565697217	.	.
chr1	4970513	4971012	chr1	4813181	4813680	Gm16041|chr1:4813181-4813680	0.255564387414558	.	.
chr1	4970513	4971012	chr1	4907969	4908468	Gm16041|chr1:4907969-4908468	0.126166392053592	.	.
chr1	4970513	4971012	chr1	5017828	5018327	Gm16041|chr1:5017828-5018327	0.220816200873931	.	.
chr1	4970513	4971012	chr1	5018611	5019110	Gm16041|chr1:5018611-5019110	0.202155512226041	.	.
chr1	4970513	4971012	chr1	5068621	5069120	Gm16041|chr1:5068621-5069120	0.167578158837635	.	.
chr1	4970513	4971012	chr1	5103120	5103619	Gm16041|chr1:5103120-5103619	0.127507410015229	.	.
chr1	4970513	4971012	chr1	5127403	5127902	Gm16041|chr1:5127403-5127902	0.127008107196048	.	.
chr1	4970513	4971012	chr1	5130314	5130813	Gm16041|chr1:5130314-5130813	0.223844478612394	.	.
chr1	4970513	4971012	chr1	5183460	5183959	Gm16041|chr1:5183460-5183959	0.335754129873723	.	.
chr1	4970513	4971012	chr1	5208080	5208579	Gm16041|chr1:5208080-5208579	0.345383167226706	.	.
chr1	4970513	4971012	chr1	5208080	5208579	Gm16041|chr1:5208080-5208579	0.345383167226707	.	.
chr1	4970513	4971012	chr1	5210059	5210558	Gm16041|chr1:5210059-5210558	0.177910013171372	.	.
chr1	4971076	4971575	chr1	4763660	4764159	Gm16041|chr1:4763660-4764159	0.14302683121479	.	.
chr1	4971076	4971575	chr1	4813181	4813680	Gm16041|chr1:4813181-4813680	0.134377985435433	.	.
chr1	4971076	4971575	chr1	4819527	4820026	Gm16041|chr1:4819527-4820026	0.169894862136781	.	.
chr1	4971076	4971575	chr1	5127403	5127902	Gm16041|chr1:5127403-5127902	0.105918456212944	.	.
chr1	4971076	4971575	chr1	5183460	5183959	Gm16041|chr1:5183460-5183959	0.120074092675094	.	.
chr1	4971076	4971575	chr1	5208080	5208579	Gm16041|chr1:5208080-5208579	0.134768467801854	.	.
chr1	5070122	5070621	chr1	4763660	4764159	Atp6v1h|chr1:4763660-4764159	0.131020954008303	.	.
chr1	5070122	5070621	chr1	4763660	4764159	Rgs20|chr1:4763660-4764159	0.131020954008303	.	.
chr1	5070122	5070621	chr1	5071134	5071633	Atp6v1h|chr1:5071134-5071633	0.161458800336991	.	.
chr1	5070122	5070621	chr1	5071134	5071633	Rgs20|chr1:5071134-5071633	0.161458800336991	.	.
chr1	5070122	5070621	chr1	5127403	5127902	Atp6v1h|chr1:5127403-5127902	0.108012456349578	.	.
chr1	5070122	5070621	chr1	5127403	5127902	Rgs20|chr1:5127403-5127902	0.108012456349578	.	.
chr1	5588179	5588678	chr1	5285839	5286338	Oprk1|chr1:5285839-5286338	0.122988894383431	.	.
chr1	5588179	5588678	chr1	5411537	5412036	Oprk1|chr1:5411537-5412036	0.148946087030668	.	.
chr1	5588179	5588678	chr1	5570612	5571111	Oprk1|chr1:5570612-5571111	0.169698318186209	.	.
chr1	5588179	5588678	chr1	5573681	5574180	Oprk1|chr1:5573681-5574180	0.430139071007361	.	.
chr1	5588179	5588678	chr1	5655516	5656015	Oprk1|chr1:5655516-5656015	0.113073043696421	.	.
chr1	5588179	5588678	chr1	5656057	5656556	Oprk1|chr1:5656057-5656556	0.139264910656989	.	.
chr1	5588179	5588678	chr1	5714830	5715329	Oprk1|chr1:5714830-5715329	0.149008243118393	.	.
chr1	5588179	5588678	chr1	5751857	5752356	Oprk1|chr1:5751857-5752356	0.243773242986725	.	.
chr1	5588179	5588678	chr1	5866185	5866684	Oprk1|chr1:5866185-5866684	0.212988377427989	.	.
chr1	5588179	5588678	chr1	5894403	5894902	Oprk1|chr1:5894403-5894902	0.289594766606069	.	.
chr1	5588179	5588678	chr1	5915307	5915806	Oprk1|chr1:5915307-5915806	0.105339926615664	.	.
chr1	5588820	5589319	chr1	5285839	5286338	Oprk1|chr1:5285839-5286338	0.100723669050506	.	.
chr1	5588820	5589319	chr1	5334248	5334747	Oprk1|chr1:5334248-5334747	0.145432903338334	.	.
chr1	5588820	5589319	chr1	5411537	5412036	Oprk1|chr1:5411537-5412036	0.196445150019239	.	.
chr1	5588820	5589319	chr1	5570612	5571111	Oprk1|chr1:5570612-5571111	0.197109014011152	.	.
chr1	5588820	5589319	chr1	5573681	5574180	Oprk1|chr1:5573681-5574180	0.263043338119181	.	.
chr1	5588820	5589319	chr1	5714830	5715329	Oprk1|chr1:5714830-5715329	0.118592141827757	.	.
chr1	5588820	5589319	chr1	5751857	5752356	Oprk1|chr1:5751857-5752356	0.13761912731399	.	.
chr1	5588820	5589319	chr1	5780930	5781429	Oprk1|chr1:5780930-5781429	0.148142956956658	.	.
chr1	5588820	5589319	chr1	5829504	5830003	Oprk1|chr1:5829504-5830003	0.14100013035211	.	.
chr1	5588820	5589319	chr1	5894403	5894902	Oprk1|chr1:5894403-5894902	0.35716227992255	.	.
chr1	5588820	5589319	chr1	5915307	5915806	Oprk1|chr1:5915307-5915806	0.22629274889003	.	.
chr1	5917179	5917678	chr1	5570612	5571111	Npbwr1|chr1:5570612-5571111	0.115199364554588	.	.
chr1	5917179	5917678	chr1	5573681	5574180	Npbwr1|chr1:5573681-5574180	0.156907813965608	.	.
chr1	5917179	5917678	chr1	5829504	5830003	Npbwr1|chr1:5829504-5830003	0.169573330420187	.	.
chr1	5917179	5917678	chr1	6134983	6135482	Npbwr1|chr1:6134983-6135482	0.158151838932219	.	.
chr1	6214899	6215398	chr1	5829504	5830003	4732440D04Rik|chr1:5829504-5830003	0.150404051045244	.	.
chr1	6214899	6215398	chr1	6382628	6383127	4732440D04Rik|chr1:6382628-6383127	0.104883740768725	.	.
chr1	7088594	7089093	chr1	6756576	6757075	Pcmtd1|chr1:6756576-6757075	0.118335711561699	.	.
chr1	7088594	7089093	chr1	6786886	6787385	Pcmtd1|chr1:6786886-6787385	0.250373159018164	.	.
chr1	7088594	7089093	chr1	6819846	6820345	Pcmtd1|chr1:6819846-6820345	0.104885154244772	.	.
chr1	7088594	7089093	chr1	6857795	6858294	Pcmtd1|chr1:6857795-6858294	0.151729587406468	.	.
chr1	7088594	7089093	chr1	6858934	6859433	Pcmtd1|chr1:6858934-6859433	0.148805497026226	.	.
chr1	7088594	7089093	chr1	7027351	7027850	Pcmtd1|chr1:7027351-7027850	0.112511362589722	.	.
chr1	7397174	7397673	chr1	7131083	7131582	Gm26901|chr1:7131083-7131582	0.14216329462901	.	.
chr1	7397837	7398336	chr1	7027351	7027850	Gm26901|chr1:7027351-7027850	0.12111250235162	.	.
chr1	7397837	7398336	chr1	7105020	7105519	Gm26901|chr1:7105020-7105519	0.110935844418161	.	.
chr1	7397837	7398336	chr1	7113207	7113706	Gm26901|chr1:7113207-7113706	0.140964320373845	.	.
chr1	7397837	7398336	chr1	7494762	7495261	Gm26901|chr1:7494762-7495261	0.159738671305359	.	.
chr1	7397837	7398336	chr1	7514043	7514542	Gm26901|chr1:7514043-7514542	0.107658585502876	.	.
chr1	7398342	7398841	chr1	7347822	7348321	Gm26901|chr1:7347822-7348321	0.127113206118409	.	.
chr1	7398342	7398841	chr1	7466966	7467465	Gm26901|chr1:7466966-7467465	0.109380710637081	.	.
chr1	7398342	7398841	chr1	7467469	7467968	Gm26901|chr1:7467469-7467968	0.133129756101779	.	.
chr1	9298975	9299474	chr1	9438422	9438921	Sntg1|chr1:9438422-9438921	0.13806422659495	.	.
chr1	9298975	9299474	chr1	9573148	9573647	Sntg1|chr1:9573148-9573647	0.100083880784391	.	.
chr1	9299496	9299995	chr1	9382233	9382732	Sntg1|chr1:9382233-9382732	0.175871605233959	.	.
chr1	9299496	9299995	chr1	9382767	9383266	Sntg1|chr1:9382767-9383266	0.118355368913237	.	.
chr1	9299496	9299995	chr1	9438422	9438921	Sntg1|chr1:9438422-9438921	0.202938184593947	.	.
chr1	9299496	9299995	chr1	9464503	9465002	Sntg1|chr1:9464503-9465002	0.114518472085577	.	.
chr1	9299496	9299995	chr1	9573148	9573647	Sntg1|chr1:9573148-9573647	0.124107025957972	.	.
chr1	9299496	9299995	chr1	9687037	9687536	Sntg1|chr1:9687037-9687536	0.140198671373887	.	.
chr1	9545042	9545541	chr1	9289706	9290205	Rrs1|chr1:9289706-9290205	0.203719930077485	.	.
chr1	9545042	9545541	chr1	9613952	9614451	Rrs1|chr1:9613952-9614451	0.213519997761492	.	.
chr1	9600949	9601448	chr1	9253984	9254483	Vxn|chr1:9253984-9254483	0.282637795299207	.	.
chr1	9600949	9601448	chr1	9382233	9382732	Vxn|chr1:9382233-9382732	0.109859865770579	.	.
chr1	9600949	9601448	chr1	9382767	9383266	Vxn|chr1:9382767-9383266	0.168342681650327	.	.
chr1	9600949	9601448	chr1	9464503	9465002	Vxn|chr1:9464503-9465002	0.295310149659852	.	.
chr1	9600949	9601448	chr1	9541113	9541612	Vxn|chr1:9541113-9541612	0.110447962259786	.	.
chr1	9600949	9601448	chr1	9569900	9570399	Vxn|chr1:9569900-9570399	0.195156937029246	.	.
chr1	9600949	9601448	chr1	9570415	9570914	Vxn|chr1:9570415-9570914	0.152270909218245	.	.
chr1	9600949	9601448	chr1	9609186	9609685	Vxn|chr1:9609186-9609685	0.16727908484114	.	.
chr1	9600949	9601448	chr1	9615198	9615697	Vxn|chr1:9615198-9615697	0.237379445723341	.	.
chr1	9601474	9601973	chr1	9253984	9254483	Vxn|chr1:9253984-9254483	0.110896618277135	.	.
chr1	9601474	9601973	chr1	9382233	9382732	Vxn|chr1:9382233-9382732	0.164253757958972	.	.
chr1	9601474	9601973	chr1	9464503	9465002	Vxn|chr1:9464503-9465002	0.438556141422042	.	.
chr1	9601474	9601973	chr1	9541113	9541612	Vxn|chr1:9541113-9541612	0.246731301177751	.	.
chr1	9601474	9601973	chr1	9609186	9609685	Vxn|chr1:9609186-9609685	0.119789833209107	.	.
chr1	9601474	9601973	chr1	9615198	9615697	Vxn|chr1:9615198-9615697	0.345711278119535	.	.
chr1	9601474	9601973	chr1	9673557	9674056	Vxn|chr1:9673557-9674056	0.282468655070634	.	.
chr1	9601474	9601973	chr1	9687037	9687536	Vxn|chr1:9687037-9687536	0.17220587974474	.	.
chr1	9748256	9748755	chr1	9253984	9254483	1700034P13Rik|chr1:9253984-9254483	0.111572641334003	.	.
chr1	9748256	9748755	chr1	9253984	9254483	Vcpip1|chr1:9253984-9254483	0.111572641334003	.	.
chr1	9748256	9748755	chr1	9289706	9290205	1700034P13Rik|chr1:9289706-9290205	0.134110832744873	.	.
chr1	9748256	9748755	chr1	9289706	9290205	Vcpip1|chr1:9289706-9290205	0.134110832744873	.	.
chr1	9748256	9748755	chr1	9382233	9382732	1700034P13Rik|chr1:9382233-9382732	0.151722545610985	.	.
chr1	9748256	9748755	chr1	9382233	9382732	Vcpip1|chr1:9382233-9382732	0.151722545610985	.	.
chr1	9748256	9748755	chr1	9569900	9570399	1700034P13Rik|chr1:9569900-9570399	0.111079352787608	.	.
chr1	9748256	9748755	chr1	9569900	9570399	Vcpip1|chr1:9569900-9570399	0.111079352787608	.	.
chr1	9748256	9748755	chr1	9570415	9570914	1700034P13Rik|chr1:9570415-9570914	0.126564987096065	.	.
chr1	9748256	9748755	chr1	9570415	9570914	Vcpip1|chr1:9570415-9570914	0.126564987096065	.	.
chr1	9748256	9748755	chr1	9613952	9614451	1700034P13Rik|chr1:9613952-9614451	0.151062614515471	.	.
chr1	9748256	9748755	chr1	9613952	9614451	Vcpip1|chr1:9613952-9614451	0.151062614515471	.	.
chr1	10719138	10719637	chr1	10345769	10346268	Cpa6|chr1:10345769-10346268	0.248006061170927	.	.
chr1	10719138	10719637	chr1	10524897	10525396	Cpa6|chr1:10524897-10525396	0.398543676377171	.	.
chr1	10719138	10719637	chr1	10563144	10563643	Cpa6|chr1:10563144-10563643	0.35531906390731	.	.
chr1	10719138	10719637	chr1	10756941	10757440	Cpa6|chr1:10756941-10757440	0.180775474379505	.	.
chr1	10719138	10719637	chr1	10771716	10772215	Cpa6|chr1:10771716-10772215	0.23371407931868	.	.
chr1	10719138	10719637	chr1	10777738	10778237	Cpa6|chr1:10777738-10778237	0.143141520694002	.	.
chr1	10719713	10720212	chr1	10345769	10346268	Cpa6|chr1:10345769-10346268	0.242706539886625	.	.
chr1	10719713	10720212	chr1	10429834	10430333	Cpa6|chr1:10429834-10430333	0.119082040838035	.	.
chr1	10719713	10720212	chr1	10524897	10525396	Cpa6|chr1:10524897-10525396	0.33375575690087	.	.
chr1	10719713	10720212	chr1	10563144	10563643	Cpa6|chr1:10563144-10563643	0.357975196549172	.	.
chr1	10719713	10720212	chr1	10570791	10571290	Cpa6|chr1:10570791-10571290	0.152968208687683	.	.
chr1	10719713	10720212	chr1	10756941	10757440	Cpa6|chr1:10756941-10757440	0.37088716073472	.	.
chr1	10719713	10720212	chr1	10759501	10760000	Cpa6|chr1:10759501-10760000	0.119400513579872	.	.
chr1	10719713	10720212	chr1	10771716	10772215	Cpa6|chr1:10771716-10772215	0.269336169379432	.	.
chr1	10719713	10720212	chr1	10777738	10778237	Cpa6|chr1:10777738-10778237	0.156752160009945	.	.
chr1	10719713	10720212	chr1	10837136	10837635	Cpa6|chr1:10837136-10837635	0.122425683595021	.	.
chr1	10719713	10720212	chr1	10853411	10853910	Cpa6|chr1:10853411-10853910	0.120579371953174	.	.
chr1	10993243	10993742	chr1	10794271	10794770	Prex2|chr1:10794271-10794770	0.15787252666612	.	.
chr1	10993243	10993742	chr1	10835602	10836101	Prex2|chr1:10835602-10836101	0.163599380986442	.	.
chr1	10993243	10993742	chr1	10837136	10837635	Prex2|chr1:10837136-10837635	0.1053006106484	.	.
chr1	10993243	10993742	chr1	10874715	10875214	Prex2|chr1:10874715-10875214	0.0999041016429958	.	.
chr1	10993243	10993742	chr1	10949060	10949559	Prex2|chr1:10949060-10949559	0.214698663410685	.	.
chr1	10993243	10993742	chr1	10952732	10953231	Prex2|chr1:10952732-10953231	0.100263665064518	.	.
chr1	10993772	10994271	chr1	10794271	10794770	Prex2|chr1:10794271-10794770	0.129224797857876	.	.
chr1	10993772	10994271	chr1	10853411	10853910	Prex2|chr1:10853411-10853910	0.126727106124354	.	.
chr1	10993772	10994271	chr1	10949060	10949559	Prex2|chr1:10949060-10949559	0.102698548712924	.	.
chr1	10993772	10994271	chr1	10952732	10953231	Prex2|chr1:10952732-10953231	0.118875907478761	.	.
chr1	10993772	10994271	chr1	10952732	10953231	Prex2|chr1:10952732-10953231	0.118875907478762	.	.
chr1	13588843	13589342	chr1	13631678	13632177	Tram1|chr1:13631678-13632177	0.0999343406143154	.	.
chr1	13589563	13590062	chr1	13752366	13752865	Tram1|chr1:13752366-13752865	0.217316272453939	.	.
chr1	13589563	13590062	chr1	13870553	13871052	Tram1|chr1:13870553-13871052	0.288055627440883	.	.
chr1	13659706	13660205	chr1	13573930	13574429	Lactb2|chr1:13573930-13574429	0.134341758405945	.	.
chr1	13659706	13660205	chr1	13620479	13620978	Lactb2|chr1:13620479-13620978	0.131487710313734	.	.
chr1	13659706	13660205	chr1	13779004	13779503	Lactb2|chr1:13779004-13779503	0.167102655246523	.	.
chr1	13659706	13660205	chr1	13784344	13784843	Lactb2|chr1:13784344-13784843	0.114869670453903	.	.
chr1	13659706	13660205	chr1	13834775	13835274	Lactb2|chr1:13834775-13835274	0.11560229681518	.	.
chr1	13659706	13660205	chr1	13840395	13840894	Lactb2|chr1:13840395-13840894	0.265713591105801	.	.
chr1	13659706	13660205	chr1	13848704	13849203	Lactb2|chr1:13848704-13849203	0.188487460898993	.	.
chr1	13659706	13660205	chr1	13850577	13851076	Lactb2|chr1:13850577-13851076	0.137226152499209	.	.
chr1	13659706	13660205	chr1	13864805	13865304	Lactb2|chr1:13864805-13865304	0.175199399541968	.	.
chr1	13660314	13660813	chr1	13500447	13500946	Lactb2|chr1:13500447-13500946	0.143782663750049	.	.
chr1	13660314	13660813	chr1	13573930	13574429	Lactb2|chr1:13573930-13574429	0.136664524153664	.	.
chr1	13660314	13660813	chr1	13620479	13620978	Lactb2|chr1:13620479-13620978	0.127665544028822	.	.
chr1	13660314	13660813	chr1	13682912	13683411	Lactb2|chr1:13682912-13683411	0.155183110837591	.	.
chr1	13660314	13660813	chr1	13779004	13779503	Lactb2|chr1:13779004-13779503	0.15816476575902	.	.
chr1	13660314	13660813	chr1	13784344	13784843	Lactb2|chr1:13784344-13784843	0.309446916714	.	.
chr1	13660314	13660813	chr1	13840395	13840894	Lactb2|chr1:13840395-13840894	0.163411873143475	.	.
chr1	13660314	13660813	chr1	13848704	13849203	Lactb2|chr1:13848704-13849203	0.136139938737553	.	.
chr1	13660314	13660813	chr1	13850577	13851076	Lactb2|chr1:13850577-13851076	0.152079733914795	.	.
chr1	13660314	13660813	chr1	13864805	13865304	Lactb2|chr1:13864805-13865304	0.202518155075636	.	.
chr1	13660314	13660813	chr1	13979508	13980007	Lactb2|chr1:13979508-13980007	0.121813177814177	.	.
chr1	13660314	13660813	chr1	13989473	13989972	Lactb2|chr1:13989473-13989972	0.177768049093702	.	.
chr1	14309549	14310048	chr1	14262926	14263425	Eya1|chr1:14262926-14263425	0.209671908720948	.	.
chr1	14309549	14310048	chr1	14268065	14268564	Eya1|chr1:14268065-14268564	0.223652223149315	.	.
chr1	14309549	14310048	chr1	14293533	14294032	Eya1|chr1:14293533-14294032	0.285394804040453	.	.
chr1	14309549	14310048	chr1	14294075	14294574	Eya1|chr1:14294075-14294574	0.107359541316564	.	.
chr1	14309549	14310048	chr1	14304313	14304812	Eya1|chr1:14304313-14304812	0.267296974214909	.	.
chr1	14309549	14310048	chr1	14411990	14412489	Eya1|chr1:14411990-14412489	0.112143979608543	.	.
chr1	14309549	14310048	chr1	14564866	14565365	Eya1|chr1:14564866-14565365	0.21978615108318	.	.
chr1	14309549	14310048	chr1	14630564	14631063	Eya1|chr1:14630564-14631063	0.125069125060932	.	.
chr1	14309549	14310048	chr1	14662272	14662771	Eya1|chr1:14662272-14662771	0.106964537210796	.	.
chr1	14309549	14310048	chr1	14680872	14681371	Eya1|chr1:14680872-14681371	0.133396445398313	.	.
chr1	14309549	14310048	chr1	14708540	14709039	Eya1|chr1:14708540-14709039	0.232870983076156	.	.
chr1	14309549	14310048	chr1	14709995	14710494	Eya1|chr1:14709995-14710494	0.223163316434328	.	.
chr1	14309549	14310048	chr1	14739996	14740495	Eya1|chr1:14739996-14740495	0.131022727172559	.	.
chr1	14310341	14310840	chr1	14262926	14263425	Eya1|chr1:14262926-14263425	0.216360221001902	.	.
chr1	14310341	14310840	chr1	14268065	14268564	Eya1|chr1:14268065-14268564	0.301608956682009	.	.
chr1	14310341	14310840	chr1	14293533	14294032	Eya1|chr1:14293533-14294032	0.305290367571525	.	.
chr1	14310341	14310840	chr1	14294075	14294574	Eya1|chr1:14294075-14294574	0.111871256321527	.	.
chr1	14310341	14310840	chr1	14304313	14304812	Eya1|chr1:14304313-14304812	0.34857079925002	.	.
chr1	14310341	14310840	chr1	14517652	14518151	Eya1|chr1:14517652-14518151	0.142081761785232	.	.
chr1	14310341	14310840	chr1	14564866	14565365	Eya1|chr1:14564866-14565365	0.317918841652766	.	.
chr1	14310341	14310840	chr1	14583714	14584213	Eya1|chr1:14583714-14584213	0.142246596156582	.	.
chr1	14310341	14310840	chr1	14585344	14585843	Eya1|chr1:14585344-14585843	0.232113509827907	.	.
chr1	14310341	14310840	chr1	14585344	14585843	Eya1|chr1:14585344-14585843	0.232113509827908	.	.
chr1	14310341	14310840	chr1	14708540	14709039	Eya1|chr1:14708540-14709039	0.378111359239429	.	.
chr1	14310341	14310840	chr1	14709995	14710494	Eya1|chr1:14709995-14710494	0.253985166794422	.	.
chr1	14310341	14310840	chr1	14739996	14740495	Eya1|chr1:14739996-14740495	0.267496287002484	.	.
chr1	14755218	14755717	chr1	14844412	14844911	Msc|chr1:14844412-14844911	0.136293334553416	.	.
chr1	14755218	14755717	chr1	15007624	15008123	Msc|chr1:15007624-15008123	0.125838632840604	.	.
chr1	14918622	14919121	chr1	14517652	14518151	Trpa1|chr1:14517652-14518151	0.11905014308314	.	.
chr1	14918622	14919121	chr1	14564866	14565365	Trpa1|chr1:14564866-14565365	0.206687843451484	.	.
chr1	14918622	14919121	chr1	14585344	14585843	Trpa1|chr1:14585344-14585843	0.139507093632058	.	.
chr1	14918622	14919121	chr1	14708540	14709039	Trpa1|chr1:14708540-14709039	0.344480352402563	.	.
chr1	14918622	14919121	chr1	14709995	14710494	Trpa1|chr1:14709995-14710494	0.298516221636174	.	.
chr1	14918622	14919121	chr1	14739996	14740495	Trpa1|chr1:14739996-14740495	0.259435848657156	.	.
chr1	14918622	14919121	chr1	14757936	14758435	Trpa1|chr1:14757936-14758435	0.414953949421424	.	.
chr1	14918622	14919121	chr1	14816469	14816968	Trpa1|chr1:14816469-14816968	0.249510481231087	.	.
chr1	14918622	14919121	chr1	14846923	14847422	Trpa1|chr1:14846923-14847422	0.227823258895394	.	.
chr1	14918622	14919121	chr1	14847466	14847965	Trpa1|chr1:14847466-14847965	0.254847258041227	.	.
chr1	14918622	14919121	chr1	14861333	14861832	Trpa1|chr1:14861333-14861832	0.332155354836298	.	.
chr1	14918622	14919121	chr1	14862298	14862797	Trpa1|chr1:14862298-14862797	0.101231473072677	.	.
chr1	14918622	14919121	chr1	14869752	14870251	Trpa1|chr1:14869752-14870251	0.454380258958	.	.
chr1	14918622	14919121	chr1	14899790	14900289	Trpa1|chr1:14899790-14900289	0.310882307634592	.	.
chr1	14918622	14919121	chr1	14934055	14934554	Trpa1|chr1:14934055-14934554	0.319272597265177	.	.
chr1	14918622	14919121	chr1	14980277	14980776	Trpa1|chr1:14980277-14980776	0.171053142801237	.	.
chr1	14918622	14919121	chr1	14995404	14995903	Trpa1|chr1:14995404-14995903	0.256352433531488	.	.
chr1	14918622	14919121	chr1	15012347	15012846	Trpa1|chr1:15012347-15012846	0.280427655493333	.	.
chr1	14918622	14919121	chr1	15056096	15056595	Trpa1|chr1:15056096-15056595	0.165166779840261	.	.
chr1	14918622	14919121	chr1	15056917	15057416	Trpa1|chr1:15056917-15057416	0.122133474081054	.	.
chr1	14918622	14919121	chr1	15104427	15104926	Trpa1|chr1:15104427-15104926	0.313747823345867	.	.
chr1	14918622	14919121	chr1	15167939	15168438	Trpa1|chr1:15167939-15168438	0.301924591761007	.	.
chr1	14918622	14919121	chr1	15195532	15196031	Trpa1|chr1:15195532-15196031	0.163901809150282	.	.
chr1	16519035	16519534	chr1	16512456	16512955	Stau2|chr1:16512456-16512955	0.0999143075448262	.	.
chr1	16519035	16519534	chr1	16567142	16567641	Stau2|chr1:16567142-16567641	0.127223181103434	.	.
chr1	16519035	16519534	chr1	16586933	16587432	Stau2|chr1:16586933-16587432	0.10073805695729	.	.
chr1	16519035	16519534	chr1	16700095	16700594	Stau2|chr1:16700095-16700594	0.129638205587123	.	.
chr1	16519035	16519534	chr1	16979971	16980470	Stau2|chr1:16979971-16980470	0.109722650987832	.	.
chr1	16519761	16520260	chr1	16586933	16587432	Stau2|chr1:16586933-16587432	0.231432951095723	.	.
chr1	16519761	16520260	chr1	16676850	16677349	Stau2|chr1:16676850-16677349	0.122519101975058	.	.
chr1	16618483	16618982	chr1	16518345	16518844	Ube2w|chr1:16518345-16518844	0.130679968500863	.	.
chr1	16618483	16618982	chr1	16547143	16547642	Ube2w|chr1:16547143-16547642	0.126336639229024	.	.
chr1	16618483	16618982	chr1	16700095	16700594	Ube2w|chr1:16700095-16700594	0.164817675281477	.	.
chr1	16618483	16618982	chr1	16958003	16958502	Ube2w|chr1:16958003-16958502	0.141547918054894	.	.
chr1	16618483	16618982	chr1	16979390	16979889	Ube2w|chr1:16979390-16979889	0.224564384662709	.	.
chr1	16618483	16618982	chr1	16979971	16980470	Ube2w|chr1:16979971-16980470	0.204071694608185	.	.
chr1	16619102	16619601	chr1	16518345	16518844	Ube2w|chr1:16518345-16518844	0.168381038743021	.	.
chr1	16619102	16619601	chr1	16567142	16567641	Ube2w|chr1:16567142-16567641	0.0994799145348507	.	.
chr1	16619102	16619601	chr1	16700095	16700594	Ube2w|chr1:16700095-16700594	0.134736128318818	.	.
chr1	16619102	16619601	chr1	16979390	16979889	Ube2w|chr1:16979390-16979889	0.270384697093882	.	.
chr1	16619102	16619601	chr1	16979971	16980470	Ube2w|chr1:16979971-16980470	0.258153683487926	.	.
chr1	16656744	16657243	chr1	16518345	16518844	D030040B21Rik|chr1:16518345-16518844	0.145183230270906	.	.
chr1	16656744	16657243	chr1	16518345	16518844	Eloc|chr1:16518345-16518844	0.145183230270906	.	.
chr1	16656744	16657243	chr1	16557621	16558120	D030040B21Rik|chr1:16557621-16558120	0.103870896546101	.	.
chr1	16656744	16657243	chr1	16557621	16558120	Eloc|chr1:16557621-16558120	0.103870896546101	.	.
chr1	16656744	16657243	chr1	16979390	16979889	D030040B21Rik|chr1:16979390-16979889	0.207294840963104	.	.
chr1	16656744	16657243	chr1	16979390	16979889	Eloc|chr1:16979390-16979889	0.207294840963104	.	.
chr1	16656744	16657243	chr1	16979971	16980470	D030040B21Rik|chr1:16979971-16980470	0.157989446615597	.	.
chr1	16656744	16657243	chr1	16979971	16980470	Eloc|chr1:16979971-16980470	0.157989446615597	.	.
chr1	16657258	16657757	chr1	16513251	16513750	D030040B21Rik|chr1:16513251-16513750	0.102650677019071	.	.
chr1	16657258	16657757	chr1	16513251	16513750	Eloc|chr1:16513251-16513750	0.102650677019071	.	.
chr1	16657258	16657757	chr1	16546643	16547142	D030040B21Rik|chr1:16546643-16547142	0.13286359479279	.	.
chr1	16657258	16657757	chr1	16546643	16547142	Eloc|chr1:16546643-16547142	0.13286359479279	.	.
chr1	16657258	16657757	chr1	16547143	16547642	D030040B21Rik|chr1:16547143-16547642	0.102027754086101	.	.
chr1	16657258	16657757	chr1	16547143	16547642	Eloc|chr1:16547143-16547642	0.102027754086101	.	.
chr1	16657258	16657757	chr1	16745945	16746444	D030040B21Rik|chr1:16745945-16746444	0.177761796407988	.	.
chr1	16657258	16657757	chr1	16745945	16746444	Eloc|chr1:16745945-16746444	0.177761796407988	.	.
chr1	16657258	16657757	chr1	16747229	16747728	D030040B21Rik|chr1:16747229-16747728	0.100010152515997	.	.
chr1	16657258	16657757	chr1	16747229	16747728	Eloc|chr1:16747229-16747728	0.100010152515997	.	.
chr1	16657258	16657757	chr1	16979971	16980470	D030040B21Rik|chr1:16979971-16980470	0.132810639676106	.	.
chr1	16657258	16657757	chr1	16979971	16980470	Eloc|chr1:16979971-16980470	0.132810639676106	.	.
chr1	16664905	16665404	chr1	16546643	16547142	Tmem70|chr1:16546643-16547142	0.0996154320086527	.	.
chr1	16664905	16665404	chr1	16979971	16980470	Tmem70|chr1:16979971-16980470	0.111206496097924	.	.
chr1	16687901	16688400	chr1	16512456	16512955	Ly96|chr1:16512456-16512955	0.150324680603882	.	.
chr1	16687901	16688400	chr1	16518345	16518844	Ly96|chr1:16518345-16518844	0.0996979396303675	.	.
chr1	16687901	16688400	chr1	16557621	16558120	Ly96|chr1:16557621-16558120	0.110863578401525	.	.
chr1	16687901	16688400	chr1	16700095	16700594	Ly96|chr1:16700095-16700594	0.150954434704193	.	.
chr1	16687901	16688400	chr1	16979390	16979889	Ly96|chr1:16979390-16979889	0.459385873011621	.	.
chr1	16687901	16688400	chr1	16979390	16979889	Ly96|chr1:16979390-16979889	0.459385873011622	.	.
chr1	16687901	16688400	chr1	16979971	16980470	Ly96|chr1:16979971-16980470	0.431844890080412	.	.
chr1	16688506	16689005	chr1	16512456	16512955	Ly96|chr1:16512456-16512955	0.149931087948775	.	.
chr1	16688506	16689005	chr1	16700095	16700594	Ly96|chr1:16700095-16700594	0.256606540429088	.	.
chr1	16688506	16689005	chr1	16745945	16746444	Ly96|chr1:16745945-16746444	0.228292308499654	.	.
chr1	16688506	16689005	chr1	16979390	16979889	Ly96|chr1:16979390-16979889	0.465102657996529	.	.
chr1	16688506	16689005	chr1	16979971	16980470	Ly96|chr1:16979971-16980470	0.557824343413854	.	.
chr1	17097078	17097577	chr1	16916592	16917091	Jph1|chr1:16916592-16917091	0.107652897652967	.	.
chr1	17097078	17097577	chr1	17007951	17008450	Jph1|chr1:17007951-17008450	0.10784551567374	.	.
chr1	17097078	17097577	chr1	17024035	17024534	Jph1|chr1:17024035-17024534	0.397341360872143	.	.
chr1	17097078	17097577	chr1	17053897	17054396	Jph1|chr1:17053897-17054396	0.261185291193477	.	.
chr1	17097078	17097577	chr1	17096566	17097065	Jph1|chr1:17096566-17097065	0.252770024944472	.	.
chr1	17097078	17097577	chr1	17302774	17303273	Jph1|chr1:17302774-17303273	0.455779447122167	.	.
chr1	17097078	17097577	chr1	17309890	17310389	Jph1|chr1:17309890-17310389	0.31791413505306	.	.
chr1	17097078	17097577	chr1	17326347	17326846	Jph1|chr1:17326347-17326846	0.380812926644595	.	.
chr1	17097078	17097577	chr1	17413910	17414409	Jph1|chr1:17413910-17414409	0.176046891799319	.	.
chr1	17097665	17098164	chr1	16809716	16810215	Jph1|chr1:16809716-16810215	0.181094203191273	.	.
chr1	17097665	17098164	chr1	16916592	16917091	Jph1|chr1:16916592-16917091	0.202313368261832	.	.
chr1	17097665	17098164	chr1	17024035	17024534	Jph1|chr1:17024035-17024534	0.388330007458105	.	.
chr1	17097665	17098164	chr1	17053897	17054396	Jph1|chr1:17053897-17054396	0.282580144712644	.	.
chr1	17097665	17098164	chr1	17122724	17123223	Jph1|chr1:17122724-17123223	0.0992363966940159	.	.
chr1	17097665	17098164	chr1	17122724	17123223	Jph1|chr1:17122724-17123223	0.099236396694016	.	.
chr1	17097665	17098164	chr1	17123369	17123868	Jph1|chr1:17123369-17123868	0.17031545292033	.	.
chr1	17097665	17098164	chr1	17302774	17303273	Jph1|chr1:17302774-17303273	0.331255315559434	.	.
chr1	17097665	17098164	chr1	17309890	17310389	Jph1|chr1:17309890-17310389	0.160553542407193	.	.
chr1	17097665	17098164	chr1	17326347	17326846	Jph1|chr1:17326347-17326846	0.202328638622778	.	.
chr1	17097665	17098164	chr1	17406884	17407383	Jph1|chr1:17406884-17407383	0.152217482137228	.	.
chr1	17097665	17098164	chr1	17413910	17414409	Jph1|chr1:17413910-17414409	0.137152969039032	.	.
chr1	17098192	17098691	chr1	16809716	16810215	Jph1|chr1:16809716-16810215	0.238424603037401	.	.
chr1	17098192	17098691	chr1	16916592	16917091	Jph1|chr1:16916592-16917091	0.127634581268203	.	.
chr1	17098192	17098691	chr1	16930176	16930675	Jph1|chr1:16930176-16930675	0.193968957314974	.	.
chr1	17098192	17098691	chr1	17024035	17024534	Jph1|chr1:17024035-17024534	0.148278700143699	.	.
chr1	17098192	17098691	chr1	17053897	17054396	Jph1|chr1:17053897-17054396	0.141531935164507	.	.
chr1	17098192	17098691	chr1	17096566	17097065	Jph1|chr1:17096566-17097065	0.14745663475547	.	.
chr1	17098192	17098691	chr1	17406884	17407383	Jph1|chr1:17406884-17407383	0.143305201594241	.	.
chr1	17098192	17098691	chr1	17413910	17414409	Jph1|chr1:17413910-17414409	0.155980526556123	.	.
chr1	17145142	17145641	chr1	17122724	17123223	Gdap1|chr1:17122724-17123223	0.195381944358032	.	.
chr1	17145142	17145641	chr1	17310755	17311254	Gdap1|chr1:17310755-17311254	0.184632776791215	.	.
chr1	17145142	17145641	chr1	17339607	17340106	Gdap1|chr1:17339607-17340106	0.311043440682871	.	.
chr1	17145142	17145641	chr1	17406304	17406803	Gdap1|chr1:17406304-17406803	0.196737633479842	.	.
chr1	17601268	17601767	chr1	17302774	17303273	Pi15|chr1:17302774-17303273	0.5294688292994	.	.
chr1	17601268	17601767	chr1	17302774	17303273	Pi15|chr1:17302774-17303273	0.529468829299401	.	.
chr1	17601268	17601767	chr1	17309890	17310389	Pi15|chr1:17309890-17310389	0.337393750199635	.	.
chr1	17601268	17601767	chr1	17326347	17326846	Pi15|chr1:17326347-17326846	0.394793268675829	.	.
chr1	17601268	17601767	chr1	17413910	17414409	Pi15|chr1:17413910-17414409	0.254372824670025	.	.
chr1	17601268	17601767	chr1	17600441	17600940	Pi15|chr1:17600441-17600940	0.171351809459154	.	.
chr1	17601268	17601767	chr1	17603226	17603725	Pi15|chr1:17603226-17603725	0.365754379853902	.	.
chr1	17601268	17601767	chr1	17629502	17630001	Pi15|chr1:17629502-17630001	0.282593524123257	.	.
chr1	17601268	17601767	chr1	17728404	17728903	Pi15|chr1:17728404-17728903	0.370118269165019	.	.
chr1	17601268	17601767	chr1	17809063	17809562	Pi15|chr1:17809063-17809562	0.110871194364945	.	.
chr1	17601268	17601767	chr1	17873370	17873869	Pi15|chr1:17873370-17873869	0.397013707869607	.	.
chr1	17601268	17601767	chr1	17924151	17924650	Pi15|chr1:17924151-17924650	0.474955713024	.	.
chr1	17601268	17601767	chr1	17928015	17928514	Pi15|chr1:17928015-17928514	0.543202577763276	.	.
chr1	17601268	17601767	chr1	17980561	17981060	Pi15|chr1:17980561-17981060	0.101605358525902	.	.
chr1	17727070	17727569	chr1	17302774	17303273	Crispld1|chr1:17302774-17303273	0.506751580149339	.	.
chr1	17727070	17727569	chr1	17302774	17303273	Gm16070|chr1:17302774-17303273	0.506751580149339	.	.
chr1	17727070	17727569	chr1	17309890	17310389	Crispld1|chr1:17309890-17310389	0.251951919503682	.	.
chr1	17727070	17727569	chr1	17309890	17310389	Gm16070|chr1:17309890-17310389	0.251951919503682	.	.
chr1	17727070	17727569	chr1	17326347	17326846	Crispld1|chr1:17326347-17326846	0.334294853002342	.	.
chr1	17727070	17727569	chr1	17326347	17326846	Gm16070|chr1:17326347-17326846	0.334294853002342	.	.
chr1	17727070	17727569	chr1	17413910	17414409	Crispld1|chr1:17413910-17414409	0.185466652648929	.	.
chr1	17727070	17727569	chr1	17413910	17414409	Gm16070|chr1:17413910-17414409	0.185466652648929	.	.
chr1	17727070	17727569	chr1	17603226	17603725	Crispld1|chr1:17603226-17603725	0.212845601674475	.	.
chr1	17727070	17727569	chr1	17603226	17603725	Gm16070|chr1:17603226-17603725	0.212845601674475	.	.
chr1	17727070	17727569	chr1	17629502	17630001	Crispld1|chr1:17629502-17630001	0.257135954269333	.	.
chr1	17727070	17727569	chr1	17629502	17630001	Gm16070|chr1:17629502-17630001	0.257135954269333	.	.
chr1	17727070	17727569	chr1	17728404	17728903	Crispld1|chr1:17728404-17728903	0.334371089358564	.	.
chr1	17727070	17727569	chr1	17728404	17728903	Gm16070|chr1:17728404-17728903	0.334371089358564	.	.
chr1	17727070	17727569	chr1	17809063	17809562	Crispld1|chr1:17809063-17809562	0.146946450776802	.	.
chr1	17727070	17727569	chr1	17809063	17809562	Gm16070|chr1:17809063-17809562	0.146946450776802	.	.
chr1	17727070	17727569	chr1	17873370	17873869	Crispld1|chr1:17873370-17873869	0.394031377385901	.	.
chr1	17727070	17727569	chr1	17873370	17873869	Gm16070|chr1:17873370-17873869	0.394031377385901	.	.
chr1	17727070	17727569	chr1	17924151	17924650	Crispld1|chr1:17924151-17924650	0.531851055124406	.	.
chr1	17727070	17727569	chr1	17924151	17924650	Gm16070|chr1:17924151-17924650	0.531851055124406	.	.
chr1	17727070	17727569	chr1	17928015	17928514	Crispld1|chr1:17928015-17928514	0.315035624163491	.	.
chr1	17727070	17727569	chr1	17928015	17928514	Gm16070|chr1:17928015-17928514	0.315035624163491	.	.
chr1	17727070	17727569	chr1	17980561	17981060	Crispld1|chr1:17980561-17981060	0.117514829927665	.	.
chr1	17727070	17727569	chr1	17980561	17981060	Gm16070|chr1:17980561-17981060	0.117514829927665	.	.
chr1	17727608	17728107	chr1	17302774	17303273	Crispld1|chr1:17302774-17303273	0.430058939362663	.	.
chr1	17727608	17728107	chr1	17302774	17303273	Gm16070|chr1:17302774-17303273	0.430058939362663	.	.
chr1	17727608	17728107	chr1	17309890	17310389	Crispld1|chr1:17309890-17310389	0.177822034347868	.	.
chr1	17727608	17728107	chr1	17309890	17310389	Gm16070|chr1:17309890-17310389	0.177822034347868	.	.
chr1	17727608	17728107	chr1	17326347	17326846	Crispld1|chr1:17326347-17326846	0.265127486890454	.	.
chr1	17727608	17728107	chr1	17326347	17326846	Gm16070|chr1:17326347-17326846	0.265127486890454	.	.
chr1	17727608	17728107	chr1	17413910	17414409	Crispld1|chr1:17413910-17414409	0.143379250992924	.	.
chr1	17727608	17728107	chr1	17413910	17414409	Gm16070|chr1:17413910-17414409	0.143379250992924	.	.
chr1	17727608	17728107	chr1	17603226	17603725	Crispld1|chr1:17603226-17603725	0.193029818383704	.	.
chr1	17727608	17728107	chr1	17603226	17603725	Gm16070|chr1:17603226-17603725	0.193029818383704	.	.
chr1	17727608	17728107	chr1	17629502	17630001	Crispld1|chr1:17629502-17630001	0.261309634495254	.	.
chr1	17727608	17728107	chr1	17629502	17630001	Gm16070|chr1:17629502-17630001	0.261309634495254	.	.
chr1	17727608	17728107	chr1	17728404	17728903	Crispld1|chr1:17728404-17728903	0.218523303042344	.	.
chr1	17727608	17728107	chr1	17728404	17728903	Gm16070|chr1:17728404-17728903	0.218523303042344	.	.
chr1	17727608	17728107	chr1	17873370	17873869	Crispld1|chr1:17873370-17873869	0.328088708362142	.	.
chr1	17727608	17728107	chr1	17873370	17873869	Gm16070|chr1:17873370-17873869	0.328088708362142	.	.
chr1	17727608	17728107	chr1	17924151	17924650	Crispld1|chr1:17924151-17924650	0.534228016681243	.	.
chr1	17727608	17728107	chr1	17924151	17924650	Gm16070|chr1:17924151-17924650	0.534228016681243	.	.
chr1	17727608	17728107	chr1	17928015	17928514	Crispld1|chr1:17928015-17928514	0.228808220480523	.	.
chr1	17727608	17728107	chr1	17928015	17928514	Gm16070|chr1:17928015-17928514	0.228808220480523	.	.
chr1	17727608	17728107	chr1	17980561	17981060	Crispld1|chr1:17980561-17981060	0.134641808295373	.	.
chr1	17727608	17728107	chr1	17980561	17981060	Gm16070|chr1:17980561-17981060	0.134641808295373	.	.
chr1	18057998	18058497	chr1	17838342	17838841	Gm28756|chr1:17838342-17838841	0.114236632256777	.	.
chr1	18057998	18058497	chr1	17873370	17873869	Gm28756|chr1:17873370-17873869	0.187576369384961	.	.
chr1	18057998	18058497	chr1	17924151	17924650	Gm28756|chr1:17924151-17924650	0.135534881050636	.	.
chr1	18057998	18058497	chr1	17928015	17928514	Gm28756|chr1:17928015-17928514	0.110746184634137	.	.
chr1	18057998	18058497	chr1	18030112	18030611	Gm28756|chr1:18030112-18030611	0.115454224722516	.	.
chr1	18057998	18058497	chr1	18031856	18032355	Gm28756|chr1:18031856-18032355	0.150175930499687	.	.
chr1	18057998	18058497	chr1	18117469	18117968	Gm28756|chr1:18117469-18117968	0.0979875559430849	.	.
chr1	18057998	18058497	chr1	18196335	18196834	Gm28756|chr1:18196335-18196834	0.111178963466009	.	.
chr1	18057998	18058497	chr1	18371522	18372021	Gm28756|chr1:18371522-18372021	0.120126033297847	.	.
chr1	18057998	18058497	chr1	18372134	18372633	Gm28756|chr1:18372134-18372633	0.105913238215756	.	.
chr1	18057998	18058497	chr1	18404290	18404789	Gm28756|chr1:18404290-18404789	0.140332943862085	.	.
chr1	18058553	18059052	chr1	17809063	17809562	Gm28756|chr1:17809063-17809562	0.164050530157694	.	.
chr1	18058553	18059052	chr1	17873370	17873869	Gm28756|chr1:17873370-17873869	0.419865939365227	.	.
chr1	18058553	18059052	chr1	17924151	17924650	Gm28756|chr1:17924151-17924650	0.439084942965696	.	.
chr1	18058553	18059052	chr1	17928015	17928514	Gm28756|chr1:17928015-17928514	0.386550490266115	.	.
chr1	18058553	18059052	chr1	17980561	17981060	Gm28756|chr1:17980561-17981060	0.199297444373446	.	.
chr1	18058553	18059052	chr1	18005260	18005759	Gm28756|chr1:18005260-18005759	0.210087805288199	.	.
chr1	18058553	18059052	chr1	18026190	18026689	Gm28756|chr1:18026190-18026689	0.292257504609054	.	.
chr1	18058553	18059052	chr1	18030112	18030611	Gm28756|chr1:18030112-18030611	0.429439009912219	.	.
chr1	18058553	18059052	chr1	18030112	18030611	Gm28756|chr1:18030112-18030611	0.42943900991222	.	.
chr1	18058553	18059052	chr1	18031856	18032355	Gm28756|chr1:18031856-18032355	0.388615278595014	.	.
chr1	18058553	18059052	chr1	18117469	18117968	Gm28756|chr1:18117469-18117968	0.343708602592315	.	.
chr1	18058553	18059052	chr1	18196335	18196834	Gm28756|chr1:18196335-18196834	0.248861622289654	.	.
chr1	18058553	18059052	chr1	18308053	18308552	Gm28756|chr1:18308053-18308552	0.133380789384692	.	.
chr1	18058553	18059052	chr1	18371522	18372021	Gm28756|chr1:18371522-18372021	0.195166899591136	.	.
chr1	18058553	18059052	chr1	18372134	18372633	Gm28756|chr1:18372134-18372633	0.286090143959906	.	.
chr1	18058553	18059052	chr1	18404290	18404789	Gm28756|chr1:18404290-18404789	0.434423785923577	.	.
chr1	18058553	18059052	chr1	18416187	18416686	Gm28756|chr1:18416187-18416686	0.147027201220919	.	.
chr1	18264913	18265412	chr1	18359936	18360435	Defb41|chr1:18359936-18360435	0.182748945298067	.	.
chr1	18264913	18265412	chr1	18371522	18372021	Defb41|chr1:18371522-18372021	0.19890971097851	.	.
chr1	18264913	18265412	chr1	18501508	18502007	Defb41|chr1:18501508-18502007	0.392050151271957	.	.
chr1	18264913	18265412	chr1	18511521	18512020	Defb41|chr1:18511521-18512020	0.329385048895931	.	.
chr1	18264913	18265412	chr1	18512111	18512610	Defb41|chr1:18512111-18512610	0.443918177244824	.	.
chr1	18264913	18265412	chr1	18512743	18513242	Defb41|chr1:18512743-18513242	0.22412965120375	.	.
chr1	18264913	18265412	chr1	18638908	18639407	Defb41|chr1:18638908-18639407	0.130135807283096	.	.
chr1	18264913	18265412	chr1	18639507	18640006	Defb41|chr1:18639507-18640006	0.166435859524475	.	.
chr1	18264913	18265412	chr1	18640188	18640687	Defb41|chr1:18640188-18640687	0.334762045642701	.	.
chr1	20669436	20669935	chr1	20302945	20303444	Gm28653|chr1:20302945-20303444	0.123997596980555	.	.
chr1	20669436	20669935	chr1	20477721	20478220	Gm28653|chr1:20477721-20478220	0.110379570646654	.	.
chr1	20669436	20669935	chr1	20503390	20503889	Gm28653|chr1:20503390-20503889	0.622227656405328	.	.
chr1	20669436	20669935	chr1	20503952	20504451	Gm28653|chr1:20503952-20504451	0.620449305754909	.	.
chr1	20669436	20669935	chr1	20699955	20700454	Gm28653|chr1:20699955-20700454	0.109334928478635	.	.
chr1	20669436	20669935	chr1	20922285	20922784	Gm28653|chr1:20922285-20922784	0.106128226191164	.	.
chr1	20669436	20669935	chr1	20933361	20933860	Gm28653|chr1:20933361-20933860	0.119302478104597	.	.
chr1	20820187	20820686	chr1	20503390	20503889	Mcm3|chr1:20503390-20503889	0.286557307250338	.	.
chr1	20820187	20820686	chr1	20503952	20504451	Mcm3|chr1:20503952-20504451	0.221623466444496	.	.
chr1	20820187	20820686	chr1	20699955	20700454	Mcm3|chr1:20699955-20700454	0.124435686888048	.	.
chr1	20890311	20890810	chr1	20620512	20621011	6720483E21Rik|chr1:20620512-20621011	0.309256780186172	.	.
chr1	20890311	20890810	chr1	20620512	20621011	Paqr8|chr1:20620512-20621011	0.309256780186172	.	.
chr1	20890311	20890810	chr1	20769049	20769548	6720483E21Rik|chr1:20769049-20769548	0.143327123468527	.	.
chr1	20890311	20890810	chr1	20769049	20769548	Paqr8|chr1:20769049-20769548	0.143327123468527	.	.
chr1	20890311	20890810	chr1	20883977	20884476	6720483E21Rik|chr1:20883977-20884476	0.103361750908343	.	.
chr1	20890311	20890810	chr1	20883977	20884476	Paqr8|chr1:20883977-20884476	0.103361750908343	.	.
chr1	20890311	20890810	chr1	20921118	20921617	6720483E21Rik|chr1:20921118-20921617	0.171955380043288	.	.
chr1	20890311	20890810	chr1	20921118	20921617	Paqr8|chr1:20921118-20921617	0.171955380043288	.	.
chr1	20890311	20890810	chr1	20932583	20933082	6720483E21Rik|chr1:20932583-20933082	0.1693364758344	.	.
chr1	20890311	20890810	chr1	20932583	20933082	Paqr8|chr1:20932583-20933082	0.1693364758344	.	.
chr1	20890311	20890810	chr1	20981026	20981525	6720483E21Rik|chr1:20981026-20981525	0.164415860958901	.	.
chr1	20890311	20890810	chr1	20981026	20981525	Paqr8|chr1:20981026-20981525	0.164415860958901	.	.
chr1	20890857	20891356	chr1	20503952	20504451	6720483E21Rik|chr1:20503952-20504451	0.124124775785875	.	.
chr1	20890857	20891356	chr1	20503952	20504451	Paqr8|chr1:20503952-20504451	0.124124775785875	.	.
chr1	20890857	20891356	chr1	20612697	20613196	6720483E21Rik|chr1:20612697-20613196	0.201910545918974	.	.
chr1	20890857	20891356	chr1	20612697	20613196	Paqr8|chr1:20612697-20613196	0.201910545918974	.	.
chr1	20890857	20891356	chr1	20620512	20621011	6720483E21Rik|chr1:20620512-20621011	0.119803321789885	.	.
chr1	20890857	20891356	chr1	20620512	20621011	Paqr8|chr1:20620512-20621011	0.119803321789885	.	.
chr1	20890857	20891356	chr1	20633812	20634311	6720483E21Rik|chr1:20633812-20634311	0.311670421509247	.	.
chr1	20890857	20891356	chr1	20633812	20634311	6720483E21Rik|chr1:20633812-20634311	0.311670421509248	.	.
chr1	20890857	20891356	chr1	20633812	20634311	Paqr8|chr1:20633812-20634311	0.311670421509247	.	.
chr1	20890857	20891356	chr1	20633812	20634311	Paqr8|chr1:20633812-20634311	0.311670421509248	.	.
chr1	20890857	20891356	chr1	20769049	20769548	6720483E21Rik|chr1:20769049-20769548	0.164504614232335	.	.
chr1	20890857	20891356	chr1	20769049	20769548	Paqr8|chr1:20769049-20769548	0.164504614232335	.	.
chr1	20890857	20891356	chr1	20921118	20921617	6720483E21Rik|chr1:20921118-20921617	0.262967991465644	.	.
chr1	20890857	20891356	chr1	20921118	20921617	Paqr8|chr1:20921118-20921617	0.262967991465644	.	.
chr1	20890857	20891356	chr1	20932583	20933082	6720483E21Rik|chr1:20932583-20933082	0.209271645355415	.	.
chr1	20890857	20891356	chr1	20932583	20933082	Paqr8|chr1:20932583-20933082	0.209271645355415	.	.
chr1	20890857	20891356	chr1	20981026	20981525	6720483E21Rik|chr1:20981026-20981525	0.156397232661147	.	.
chr1	20890857	20891356	chr1	20981026	20981525	Paqr8|chr1:20981026-20981525	0.156397232661147	.	.
chr1	20951400	20951899	chr1	20933361	20933860	Efhc1|chr1:20933361-20933860	0.20062928659925	.	.
chr1	20951400	20951899	chr1	20938964	20939463	Efhc1|chr1:20938964-20939463	0.256067403414158	.	.
chr1	25828941	25829440	chr1	25843049	25843548	Adgrb3|chr1:25843049-25843548	0.225462297563363	.	.
chr1	25828941	25829440	chr1	25857420	25857919	Adgrb3|chr1:25857420-25857919	0.197103030540237	.	.
chr1	25828941	25829440	chr1	26054120	26054619	Adgrb3|chr1:26054120-26054619	0.129154752073647	.	.
chr1	25828941	25829440	chr1	26248278	26248777	Adgrb3|chr1:26248278-26248777	0.269931988485212	.	.
chr1	25829930	25830429	chr1	25891912	25892411	Adgrb3|chr1:25891912-25892411	0.146439637543905	.	.
chr1	25829930	25830429	chr1	26119749	26120248	Adgrb3|chr1:26119749-26120248	0.149409046455958	.	.
chr1	30872795	30873294	chr1	30646987	30647486	Phf3|chr1:30646987-30647486	0.234738931421724	.	.
chr1	30872795	30873294	chr1	30685293	30685792	Phf3|chr1:30685293-30685792	0.186172143343392	.	.
chr1	30872795	30873294	chr1	30716282	30716781	Phf3|chr1:30716282-30716781	0.265194327001366	.	.
chr1	30873430	30873929	chr1	30776761	30777260	Phf3|chr1:30776761-30777260	0.13488038593046	.	.
chr1	30873942	30874441	chr1	30718559	30719058	Phf3|chr1:30718559-30719058	0.118135830841635	.	.
chr1	30873942	30874441	chr1	30740784	30741283	Phf3|chr1:30740784-30741283	0.167233094324114	.	.
chr1	30949080	30949579	chr1	30561112	30561611	Ptp4a1|chr1:30561112-30561611	0.135092140678277	.	.
chr1	30949080	30949579	chr1	30751054	30751553	Ptp4a1|chr1:30751054-30751553	0.122275973258521	.	.
chr1	30949080	30949579	chr1	30776761	30777260	Ptp4a1|chr1:30776761-30777260	0.186979219722713	.	.
chr1	30949582	30950081	chr1	30595347	30595846	Ptp4a1|chr1:30595347-30595846	0.165786551830114	.	.
chr1	30949582	30950081	chr1	30685293	30685792	Ptp4a1|chr1:30685293-30685792	0.162396317963365	.	.
chr1	32172459	32172958	chr1	31808000	31808499	Khdrbs2|chr1:31808000-31808499	0.190370036075216	.	.
chr1	32172459	32172958	chr1	31863683	31864182	Khdrbs2|chr1:31863683-31864182	0.187459827563955	.	.
chr1	32172459	32172958	chr1	32203697	32204196	Khdrbs2|chr1:32203697-32204196	0.103557829049379	.	.
chr1	32172459	32172958	chr1	32243390	32243889	Khdrbs2|chr1:32243390-32243889	0.187186671930656	.	.
chr1	44102213	44102712	chr1	44445890	44446389	Tex30|chr1:44445890-44446389	0.133993688877932	.	.
chr1	44118638	44119137	chr1	44345885	44346384	Bivm|chr1:44345885-44346384	0.120605483542245	.	.
chr1	44118638	44119137	chr1	44345885	44346384	Poglut2|chr1:44345885-44346384	0.120605483542245	.	.
chr1	44119144	44119643	chr1	44042471	44042970	Bivm|chr1:44042471-44042970	0.112729213998265	.	.
chr1	44119144	44119643	chr1	44042471	44042970	Poglut2|chr1:44042471-44042970	0.112729213998265	.	.
chr1	44119144	44119643	chr1	44111050	44111549	Bivm|chr1:44111050-44111549	0.119039211998104	.	.
chr1	44119144	44119643	chr1	44111050	44111549	Poglut2|chr1:44111050-44111549	0.119039211998104	.	.
chr1	44119144	44119643	chr1	44198134	44198633	Bivm|chr1:44198134-44198633	0.117523307009134	.	.
chr1	44119144	44119643	chr1	44198134	44198633	Poglut2|chr1:44198134-44198633	0.117523307009134	.	.
chr1	44119144	44119643	chr1	44400331	44400830	Bivm|chr1:44400331-44400830	0.103730453153897	.	.
chr1	44119144	44119643	chr1	44400331	44400830	Poglut2|chr1:44400331-44400830	0.103730453153897	.	.
chr1	44119144	44119643	chr1	44425662	44426161	Bivm|chr1:44425662-44426161	0.151024788402191	.	.
chr1	44119144	44119643	chr1	44425662	44426161	Poglut2|chr1:44425662-44426161	0.151024788402191	.	.
chr1	44119144	44119643	chr1	44459127	44459626	Bivm|chr1:44459127-44459626	0.149641128051306	.	.
chr1	44119144	44119643	chr1	44459127	44459626	Poglut2|chr1:44459127-44459626	0.149641128051306	.	.
chr1	44119663	44120162	chr1	44400331	44400830	Bivm|chr1:44400331-44400830	0.127113562876574	.	.
chr1	44147693	44148192	chr1	44111050	44111549	Ercc5|chr1:44111050-44111549	0.262214500226774	.	.
chr1	44147693	44148192	chr1	44196745	44197244	Ercc5|chr1:44196745-44197244	0.1486897693026	.	.
chr1	44147693	44148192	chr1	44400331	44400830	Ercc5|chr1:44400331-44400830	0.140003417712675	.	.
chr1	44147693	44148192	chr1	44425662	44426161	Ercc5|chr1:44425662-44426161	0.141186690962716	.	.
chr1	44147693	44148192	chr1	44459127	44459626	Ercc5|chr1:44459127-44459626	0.30310447372035	.	.
chr1	44147693	44148192	chr1	44460514	44461013	Ercc5|chr1:44460514-44461013	0.130529235698684	.	.
chr1	44551396	44551895	chr1	44345885	44346384	Gulp1|chr1:44345885-44346384	0.225343221763931	.	.
chr1	44551396	44551895	chr1	44400331	44400830	Gulp1|chr1:44400331-44400830	0.154389203321196	.	.
chr1	44551396	44551895	chr1	44460514	44461013	Gulp1|chr1:44460514-44461013	0.305055106972863	.	.
chr1	44551396	44551895	chr1	44545308	44545807	Gulp1|chr1:44545308-44545807	0.143198709896189	.	.
chr1	44551396	44551895	chr1	44566988	44567487	Gulp1|chr1:44566988-44567487	0.135984710649545	.	.
chr1	44551396	44551895	chr1	44575894	44576393	Gulp1|chr1:44575894-44576393	0.187341783573095	.	.
chr1	44551396	44551895	chr1	44594110	44594609	Gulp1|chr1:44594110-44594609	0.267905399839955	.	.
chr1	44551396	44551895	chr1	44646260	44646759	Gulp1|chr1:44646260-44646759	0.144901754340119	.	.
chr1	44551396	44551895	chr1	44663694	44664193	Gulp1|chr1:44663694-44664193	0.201669478211068	.	.
chr1	44551396	44551895	chr1	44664471	44664970	Gulp1|chr1:44664471-44664970	0.166989121802755	.	.
chr1	44551396	44551895	chr1	44668754	44669253	Gulp1|chr1:44668754-44669253	0.248390439321847	.	.
chr1	44551396	44551895	chr1	44669372	44669871	Gulp1|chr1:44669372-44669871	0.183305957838205	.	.
chr1	44551396	44551895	chr1	44720979	44721478	Gulp1|chr1:44720979-44721478	0.157472048006387	.	.
chr1	44551396	44551895	chr1	44849539	44850038	Gulp1|chr1:44849539-44850038	0.113826280936009	.	.
chr1	44551396	44551895	chr1	44862846	44863345	Gulp1|chr1:44862846-44863345	0.119751212824313	.	.
chr1	44551396	44551895	chr1	44878752	44879251	Gulp1|chr1:44878752-44879251	0.116546606639817	.	.
chr1	44551396	44551895	chr1	44891685	44892184	Gulp1|chr1:44891685-44892184	0.142225846452628	.	.
chr1	44552204	44552703	chr1	44345885	44346384	Gulp1|chr1:44345885-44346384	0.200977801912655	.	.
chr1	44552204	44552703	chr1	44575894	44576393	Gulp1|chr1:44575894-44576393	0.205603515387412	.	.
chr1	44552204	44552703	chr1	44663694	44664193	Gulp1|chr1:44663694-44664193	0.290838538161152	.	.
chr1	44552204	44552703	chr1	44664471	44664970	Gulp1|chr1:44664471-44664970	0.228953511838162	.	.
chr1	44552204	44552703	chr1	44668754	44669253	Gulp1|chr1:44668754-44669253	0.226787803679134	.	.
chr1	44552204	44552703	chr1	44669372	44669871	Gulp1|chr1:44669372-44669871	0.222076124044065	.	.
chr1	44552204	44552703	chr1	44700160	44700659	Gulp1|chr1:44700160-44700659	0.151712363027843	.	.
chr1	44552204	44552703	chr1	44700688	44701187	Gulp1|chr1:44700688-44701187	0.244532469198653	.	.
chr1	44552204	44552703	chr1	44720979	44721478	Gulp1|chr1:44720979-44721478	0.107489315286419	.	.
chr1	44552204	44552703	chr1	44792427	44792926	Gulp1|chr1:44792427-44792926	0.156088780832773	.	.
chr1	44552204	44552703	chr1	44862846	44863345	Gulp1|chr1:44862846-44863345	0.124186873940951	.	.
chr1	44745649	44746148	chr1	44663694	44664193	4930521E06Rik|chr1:44663694-44664193	0.14718361832488	.	.
chr1	44745649	44746148	chr1	44669372	44669871	4930521E06Rik|chr1:44669372-44669871	0.150020288527701	.	.
chr1	44745649	44746148	chr1	44862846	44863345	4930521E06Rik|chr1:44862846-44863345	0.198544480365484	.	.
chr1	44745649	44746148	chr1	44863368	44863867	4930521E06Rik|chr1:44863368-44863867	0.101435488859547	.	.
chr1	45502889	45503388	chr1	45488226	45488725	Col5a2|chr1:45488226-45488725	0.340216221706004	.	.
chr1	45502889	45503388	chr1	45488839	45489338	Col5a2|chr1:45488839-45489338	0.324121275444332	.	.
chr1	45502889	45503388	chr1	45620009	45620508	Col5a2|chr1:45620009-45620508	0.11869899415239	.	.
chr1	45502889	45503388	chr1	45647136	45647635	Col5a2|chr1:45647136-45647635	0.199691368718185	.	.
chr1	45502889	45503388	chr1	45740848	45741347	Col5a2|chr1:45740848-45741347	0.129340165258065	.	.
chr1	45502889	45503388	chr1	45755386	45755885	Col5a2|chr1:45755386-45755885	0.151426044854209	.	.
chr1	45502889	45503388	chr1	45760934	45761433	Col5a2|chr1:45760934-45761433	0.138090641604611	.	.
chr1	45502889	45503388	chr1	45814683	45815182	Col5a2|chr1:45814683-45815182	0.227401085602888	.	.
chr1	45502889	45503388	chr1	45899994	45900493	Col5a2|chr1:45899994-45900493	0.210816648233077	.	.
chr1	45502889	45503388	chr1	45932872	45933371	Col5a2|chr1:45932872-45933371	0.167334080750419	.	.
chr1	45502889	45503388	chr1	45984592	45985091	Col5a2|chr1:45984592-45985091	0.12158749851858	.	.
chr1	45794689	45795188	chr1	45556050	45556549	Wdr75|chr1:45556050-45556549	0.239722650304728	.	.
chr1	45794689	45795188	chr1	45780721	45781220	Wdr75|chr1:45780721-45781220	0.210235089044355	.	.
chr1	45794689	45795188	chr1	45816821	45817320	Wdr75|chr1:45816821-45817320	0.198525318200254	.	.
chr1	45794689	45795188	chr1	45966206	45966705	Wdr75|chr1:45966206-45966705	0.180604014092821	.	.
chr1	45794689	45795188	chr1	46067115	46067614	Wdr75|chr1:46067115-46067614	0.148779911111408	.	.
chr1	45794689	45795188	chr1	46222543	46223042	Wdr75|chr1:46222543-46223042	0.24043870674016	.	.
chr1	45795197	45795696	chr1	45556050	45556549	Wdr75|chr1:45556050-45556549	0.157998604842129	.	.
chr1	45795197	45795696	chr1	45627823	45628322	Wdr75|chr1:45627823-45628322	0.104383095251922	.	.
chr1	45795197	45795696	chr1	45663774	45664273	Wdr75|chr1:45663774-45664273	0.100223483766666	.	.
chr1	45795197	45795696	chr1	45700907	45701406	Wdr75|chr1:45700907-45701406	0.104851287391157	.	.
chr1	45795197	45795696	chr1	45780721	45781220	Wdr75|chr1:45780721-45781220	0.233862091598125	.	.
chr1	45795197	45795696	chr1	45966206	45966705	Wdr75|chr1:45966206-45966705	0.205297074070962	.	.
chr1	45795197	45795696	chr1	46067115	46067614	Wdr75|chr1:46067115-46067614	0.280118869334744	.	.
chr1	45795197	45795696	chr1	46222543	46223042	Wdr75|chr1:46222543-46223042	0.236134922018854	.	.
chr1	45889106	45889605	chr1	45620009	45620508	Gm5269|chr1:45620009-45620508	0.253262699093728	.	.
chr1	45889106	45889605	chr1	45647136	45647635	Gm5269|chr1:45647136-45647635	0.199284428820506	.	.
chr1	45889106	45889605	chr1	45740848	45741347	Gm5269|chr1:45740848-45741347	0.145642212466703	.	.
chr1	45889106	45889605	chr1	45755386	45755885	Gm5269|chr1:45755386-45755885	0.292898791704971	.	.
chr1	45889106	45889605	chr1	45814683	45815182	Gm5269|chr1:45814683-45815182	0.229099191301302	.	.
chr1	45889106	45889605	chr1	45899994	45900493	Gm5269|chr1:45899994-45900493	0.383157112154246	.	.
chr1	45889106	45889605	chr1	45907396	45907895	Gm5269|chr1:45907396-45907895	0.126757998045734	.	.
chr1	45889106	45889605	chr1	45932872	45933371	Gm5269|chr1:45932872-45933371	0.206696911881258	.	.
chr1	45889106	45889605	chr1	45984592	45985091	Gm5269|chr1:45984592-45985091	0.124822816185884	.	.
chr1	45925424	45925923	chr1	45620009	45620508	Slc40a1|chr1:45620009-45620508	0.142931617191353	.	.
chr1	45925424	45925923	chr1	45647136	45647635	Slc40a1|chr1:45647136-45647635	0.204521876733265	.	.
chr1	45925424	45925923	chr1	45660854	45661353	Slc40a1|chr1:45660854-45661353	0.117504045887238	.	.
chr1	45925424	45925923	chr1	45740848	45741347	Slc40a1|chr1:45740848-45741347	0.13246025022331	.	.
chr1	45925424	45925923	chr1	45755386	45755885	Slc40a1|chr1:45755386-45755885	0.145070814090566	.	.
chr1	45925424	45925923	chr1	45814683	45815182	Slc40a1|chr1:45814683-45815182	0.258413375726778	.	.
chr1	45925424	45925923	chr1	45825095	45825594	Slc40a1|chr1:45825095-45825594	0.161104219722554	.	.
chr1	45925424	45925923	chr1	45869822	45870321	Slc40a1|chr1:45869822-45870321	0.215288473366116	.	.
chr1	45925424	45925923	chr1	45899994	45900493	Slc40a1|chr1:45899994-45900493	0.382414516815482	.	.
chr1	45925424	45925923	chr1	45907396	45907895	Slc40a1|chr1:45907396-45907895	0.16575447292667	.	.
chr1	45925424	45925923	chr1	45932872	45933371	Slc40a1|chr1:45932872-45933371	0.282377516259273	.	.
chr1	45925424	45925923	chr1	46018316	46018815	Slc40a1|chr1:46018316-46018815	0.157769163918369	.	.
chr1	46065930	46066429	chr1	45780721	45781220	Dnah7b|chr1:45780721-45781220	0.115119485808917	.	.
chr1	46066566	46067065	chr1	45780721	45781220	Dnah7b|chr1:45780721-45781220	0.293444374030221	.	.
chr1	46066566	46067065	chr1	45966206	45966705	Dnah7b|chr1:45966206-45966705	0.101910248870238	.	.
chr1	46066566	46067065	chr1	46067115	46067614	Dnah7b|chr1:46067115-46067614	0.524422616447813	.	.
chr1	46066566	46067065	chr1	46068737	46069236	Dnah7b|chr1:46068737-46069236	0.210983580767188	.	.
chr1	46066566	46067065	chr1	46125003	46125502	Dnah7b|chr1:46125003-46125502	0.266287893283162	.	.
chr1	46066566	46067065	chr1	46222543	46223042	Dnah7b|chr1:46222543-46223042	0.323393583677007	.	.
chr1	46425176	46425675	chr1	46067115	46067614	Dnah7c|chr1:46067115-46067614	0.204483590740257	.	.
chr1	46425176	46425675	chr1	46196677	46197176	Dnah7c|chr1:46196677-46197176	0.206466465008807	.	.
chr1	46425176	46425675	chr1	46222543	46223042	Dnah7c|chr1:46222543-46223042	0.235108211402388	.	.
chr1	46425176	46425675	chr1	46416614	46417113	Dnah7c|chr1:46416614-46417113	0.109364591858678	.	.
chr1	46425176	46425675	chr1	46580384	46580883	Dnah7c|chr1:46580384-46580883	0.171654852210642	.	.
chr1	46425176	46425675	chr1	46632191	46632690	Dnah7c|chr1:46632191-46632690	0.111105630655177	.	.
chr1	46425176	46425675	chr1	46688420	46688919	Dnah7c|chr1:46688420-46688919	0.107702679496794	.	.
chr1	46425176	46425675	chr1	46725599	46726098	Dnah7c|chr1:46725599-46726098	0.268557480565332	.	.
chr1	46425176	46425675	chr1	46747308	46747807	Dnah7c|chr1:46747308-46747807	0.163791463415634	.	.
chr1	52817513	52818012	chr1	52951973	52952472	Inpp1|chr1:52951973-52952472	0.108089111761767	.	.
chr1	52817513	52818012	chr1	52955615	52956114	Inpp1|chr1:52955615-52956114	0.122779701680039	.	.
chr1	52817513	52818012	chr1	53032502	53033001	Inpp1|chr1:53032502-53033001	0.112880042172703	.	.
chr1	52844734	52845233	chr1	52951973	52952472	Hibch|chr1:52951973-52952472	0.157351132374054	.	.
chr1	52844734	52845233	chr1	53017260	53017759	Hibch|chr1:53017260-53017759	0.117312258628306	.	.
chr1	52844734	52845233	chr1	53047940	53048439	Hibch|chr1:53047940-53048439	0.271427896770852	.	.
chr1	52844734	52845233	chr1	53053006	53053505	Hibch|chr1:53053006-53053505	0.139266149147253	.	.
chr1	53061825	53062324	chr1	52752671	52753170	Mstn|chr1:52752671-52753170	0.27719667859796	.	.
chr1	53061825	53062324	chr1	52799343	52799842	Mstn|chr1:52799343-52799842	0.214316411419568	.	.
chr1	53061825	53062324	chr1	52873943	52874442	Mstn|chr1:52873943-52874442	0.0982077617156019	.	.
chr1	53061825	53062324	chr1	52873943	52874442	Mstn|chr1:52873943-52874442	0.098207761715602	.	.
chr1	53061825	53062324	chr1	52897587	52898086	Mstn|chr1:52897587-52898086	0.232370518928586	.	.
chr1	53061825	53062324	chr1	52903002	52903501	Mstn|chr1:52903002-52903501	0.153019670372086	.	.
chr1	53061825	53062324	chr1	52903595	52904094	Mstn|chr1:52903595-52904094	0.139920310574887	.	.
chr1	53061825	53062324	chr1	52925439	52925938	Mstn|chr1:52925439-52925938	0.132067043262276	.	.
chr1	53061825	53062324	chr1	52925972	52926471	Mstn|chr1:52925972-52926471	0.210186203356525	.	.
chr1	53061825	53062324	chr1	52952486	52952985	Mstn|chr1:52952486-52952985	0.131239204505409	.	.
chr1	53061825	53062324	chr1	52973207	52973706	Mstn|chr1:52973207-52973706	0.155267681107655	.	.
chr1	53061825	53062324	chr1	53022900	53023399	Mstn|chr1:53022900-53023399	0.257614497012032	.	.
chr1	53061825	53062324	chr1	53225566	53226065	Mstn|chr1:53225566-53226065	0.180855555138433	.	.
chr1	53296806	53297305	chr1	53272612	53273111	Ormdl1|chr1:53272612-53273111	0.1301028797802	.	.
chr1	53296806	53297305	chr1	53272612	53273111	Pms1|chr1:53272612-53273111	0.1301028797802	.	.
chr1	53297308	53297807	chr1	53434745	53435244	Ormdl1|chr1:53434745-53435244	0.130683825034158	.	.
chr1	53297308	53297807	chr1	53434745	53435244	Pms1|chr1:53434745-53435244	0.130683825034158	.	.
chr1	53313399	53313898	chr1	53047940	53048439	Osgepl1|chr1:53047940-53048439	0.224547370091692	.	.
chr1	53313399	53313898	chr1	53289940	53290439	Osgepl1|chr1:53289940-53290439	0.135789128676977	.	.
chr1	53352482	53352981	chr1	53047940	53048439	Asdurf|chr1:53047940-53048439	0.122916837414847	.	.
chr1	53352482	53352981	chr1	53047940	53048439	Asnsd1|chr1:53047940-53048439	0.122916837414847	.	.
chr1	53352482	53352981	chr1	53394356	53394855	Asdurf|chr1:53394356-53394855	0.168314948824888	.	.
chr1	53352482	53352981	chr1	53394356	53394855	Asnsd1|chr1:53394356-53394855	0.168314948824888	.	.
chr1	53706596	53707095	chr1	53272612	53273111	Dnah7a|chr1:53272612-53273111	0.107201141057537	.	.
chr1	53706596	53707095	chr1	53450060	53450559	Dnah7a|chr1:53450060-53450559	0.117707595101115	.	.
chr1	53706596	53707095	chr1	53456786	53457285	Dnah7a|chr1:53456786-53457285	0.142433109156116	.	.
chr1	53706596	53707095	chr1	53547482	53547981	Dnah7a|chr1:53547482-53547981	0.102368747998399	.	.
chr1	53707111	53707610	chr1	53272612	53273111	Dnah7a|chr1:53272612-53273111	0.128266804100666	.	.
chr1	53707111	53707610	chr1	53434745	53435244	Dnah7a|chr1:53434745-53435244	0.145788346945887	.	.
chr1	53707111	53707610	chr1	53546977	53547476	Dnah7a|chr1:53546977-53547476	0.130425857219072	.	.
chr1	54250459	54250958	chr1	54381234	54381733	Ccdc150|chr1:54381234-54381733	0.145032692487672	.	.
chr1	54250459	54250958	chr1	54493865	54494364	Ccdc150|chr1:54493865-54494364	0.132560305393945	.	.
chr1	54250459	54250958	chr1	54578469	54578968	Ccdc150|chr1:54578469-54578968	0.173600813367467	.	.
chr1	54250459	54250958	chr1	54585255	54585754	Ccdc150|chr1:54585255-54585754	0.142326398562425	.	.
chr1	54250459	54250958	chr1	54611641	54612140	Ccdc150|chr1:54611641-54612140	0.135455975602598	.	.
chr1	54250459	54250958	chr1	54650689	54651188	Ccdc150|chr1:54650689-54651188	0.162711479154599	.	.
chr1	54250459	54250958	chr1	54652590	54653089	Ccdc150|chr1:54652590-54653089	0.116176966349731	.	.
chr1	54250459	54250958	chr1	54654012	54654511	Ccdc150|chr1:54654012-54654511	0.145416195474005	.	.
chr1	54250459	54250958	chr1	54703480	54703979	Ccdc150|chr1:54703480-54703979	0.156162413062522	.	.
chr1	54250459	54250958	chr1	54707058	54707557	Ccdc150|chr1:54707058-54707557	0.111711565503229	.	.
chr1	54250459	54250958	chr1	54734870	54735369	Ccdc150|chr1:54734870-54735369	0.207641454807634	.	.
chr1	54250459	54250958	chr1	54735435	54735934	Ccdc150|chr1:54735435-54735934	0.336678380624302	.	.
chr1	54438767	54439266	chr1	54256299	54256798	Gtf3c3|chr1:54256299-54256798	0.186710595993073	.	.
chr1	54438767	54439266	chr1	54306390	54306889	Gtf3c3|chr1:54306390-54306889	0.156048007657567	.	.
chr1	54438767	54439266	chr1	54381234	54381733	Gtf3c3|chr1:54381234-54381733	0.164534005644491	.	.
chr1	54438767	54439266	chr1	54471646	54472145	Gtf3c3|chr1:54471646-54472145	0.103898636722144	.	.
chr1	54438767	54439266	chr1	54578469	54578968	Gtf3c3|chr1:54578469-54578968	0.307677206314922	.	.
chr1	54438767	54439266	chr1	54585255	54585754	Gtf3c3|chr1:54585255-54585754	0.245046693505445	.	.
chr1	54438767	54439266	chr1	54652590	54653089	Gtf3c3|chr1:54652590-54653089	0.104945447779295	.	.
chr1	54438767	54439266	chr1	54702878	54703377	Gtf3c3|chr1:54702878-54703377	0.133504922685033	.	.
chr1	54438767	54439266	chr1	54703480	54703979	Gtf3c3|chr1:54703480-54703979	0.106585890259018	.	.
chr1	54438767	54439266	chr1	54707058	54707557	Gtf3c3|chr1:54707058-54707557	0.233029958258822	.	.
chr1	54438767	54439266	chr1	54707737	54708236	Gtf3c3|chr1:54707737-54708236	0.161488140112022	.	.
chr1	54438767	54439266	chr1	54713166	54713665	Gtf3c3|chr1:54713166-54713665	0.139613230765422	.	.
chr1	54438767	54439266	chr1	54734870	54735369	Gtf3c3|chr1:54734870-54735369	0.16053474475014	.	.
chr1	54438767	54439266	chr1	54735435	54735934	Gtf3c3|chr1:54735435-54735934	0.195282470389202	.	.
chr1	54438767	54439266	chr1	54737438	54737937	Gtf3c3|chr1:54737438-54737937	0.154866783540573	.	.
chr1	54438767	54439266	chr1	54747681	54748180	Gtf3c3|chr1:54747681-54748180	0.122259531114496	.	.
chr1	54557443	54557942	chr1	54381234	54381733	Pgap1|chr1:54381234-54381733	0.265912186765259	.	.
chr1	54557443	54557942	chr1	54471646	54472145	Pgap1|chr1:54471646-54472145	0.110477509465328	.	.
chr1	54557443	54557942	chr1	54578469	54578968	Pgap1|chr1:54578469-54578968	0.212944858924412	.	.
chr1	54557443	54557942	chr1	54611641	54612140	Pgap1|chr1:54611641-54612140	0.142995001705198	.	.
chr1	54557443	54557942	chr1	54650689	54651188	Pgap1|chr1:54650689-54651188	0.203694456208166	.	.
chr1	54557443	54557942	chr1	54652088	54652587	Pgap1|chr1:54652088-54652587	0.115324370000098	.	.
chr1	54557443	54557942	chr1	54652590	54653089	Pgap1|chr1:54652590-54653089	0.174986767516675	.	.
chr1	54557443	54557942	chr1	54703480	54703979	Pgap1|chr1:54703480-54703979	0.175845080411172	.	.
chr1	54557443	54557942	chr1	54707737	54708236	Pgap1|chr1:54707737-54708236	0.166224669386658	.	.
chr1	54557443	54557942	chr1	54735435	54735934	Pgap1|chr1:54735435-54735934	0.158735736209397	.	.
chr1	54557443	54557942	chr1	54747681	54748180	Pgap1|chr1:54747681-54748180	0.112629434497579	.	.
chr1	54558030	54558529	chr1	54381234	54381733	Pgap1|chr1:54381234-54381733	0.133737944970137	.	.
chr1	54558030	54558529	chr1	54467308	54467807	Pgap1|chr1:54467308-54467807	0.192261102164085	.	.
chr1	54558030	54558529	chr1	54596097	54596596	Pgap1|chr1:54596097-54596596	0.105784500559432	.	.
chr1	54558030	54558529	chr1	54597614	54598113	Pgap1|chr1:54597614-54598113	0.127789403075195	.	.
chr1	55026688	55027187	chr1	55197873	55198372	Sf3b1|chr1:55197873-55198372	0.142447104101501	.	.
chr1	55027198	55027697	chr1	55197873	55198372	Sf3b1|chr1:55197873-55198372	0.197152811677915	.	.
chr1	55052491	55052990	chr1	55197873	55198372	Coq10b|chr1:55197873-55198372	0.179706456664239	.	.
chr1	55053010	55053509	chr1	55197873	55198372	Coq10b|chr1:55197873-55198372	0.179561409203769	.	.
chr1	55053010	55053509	chr1	55399828	55400327	Coq10b|chr1:55399828-55400327	0.126326315822045	.	.
chr1	55053010	55053509	chr1	55428056	55428555	Coq10b|chr1:55428056-55428555	0.273700063202411	.	.
chr1	55053010	55053509	chr1	55428056	55428555	Coq10b|chr1:55428056-55428555	0.273700063202412	.	.
chr1	55087395	55087894	chr1	55158208	55158707	Hspd1|chr1:55158208-55158707	0.151551183961388	.	.
chr1	55087395	55087894	chr1	55158208	55158707	Hspe1|chr1:55158208-55158707	0.151551183961388	.	.
chr1	55087395	55087894	chr1	55158715	55159214	Hspd1|chr1:55158715-55159214	0.102246474351969	.	.
chr1	55087395	55087894	chr1	55158715	55159214	Hspe1|chr1:55158715-55159214	0.102246474351969	.	.
chr1	55087395	55087894	chr1	55192060	55192559	Hspd1|chr1:55192060-55192559	0.169124210177167	.	.
chr1	55087395	55087894	chr1	55192060	55192559	Hspe1|chr1:55192060-55192559	0.169124210177167	.	.
chr1	55087395	55087894	chr1	55470070	55470569	Hspd1|chr1:55470070-55470569	0.135946951006039	.	.
chr1	55087395	55087894	chr1	55470070	55470569	Hspe1|chr1:55470070-55470569	0.135946951006039	.	.
chr1	55087908	55088407	chr1	55158715	55159214	Hspd1|chr1:55158715-55159214	0.103578096039927	.	.
chr1	55087908	55088407	chr1	55158715	55159214	Hspe1|chr1:55158715-55159214	0.103578096039927	.	.
chr1	55087908	55088407	chr1	55428879	55429378	Hspd1|chr1:55428879-55429378	0.120136460558234	.	.
chr1	55087908	55088407	chr1	55428879	55429378	Hspe1|chr1:55428879-55429378	0.120136460558234	.	.
chr1	55130908	55131407	chr1	55197873	55198372	Mob4|chr1:55197873-55198372	0.239911085078713	.	.
chr1	55130908	55131407	chr1	55428879	55429378	Mob4|chr1:55428879-55429378	0.107061431458525	.	.
chr1	55131471	55131970	chr1	55158715	55159214	Mob4|chr1:55158715-55159214	0.11790921849403	.	.
chr1	55131471	55131970	chr1	55428879	55429378	Mob4|chr1:55428879-55429378	0.117091410123962	.	.
chr1	55236881	55237380	chr1	55470070	55470569	Mars2|chr1:55470070-55470569	0.131844313319578	.	.
chr1	55363229	55363728	chr1	55201711	55202210	Boll|chr1:55201711-55202210	0.108957461350695	.	.
chr1	55363229	55363728	chr1	55265410	55265909	Boll|chr1:55265410-55265909	0.165761019598252	.	.
chr1	55363229	55363728	chr1	55383081	55383580	Boll|chr1:55383081-55383580	0.275383571375801	.	.
chr1	55363229	55363728	chr1	55449137	55449636	Boll|chr1:55449137-55449636	0.115164239053786	.	.
chr1	55363229	55363728	chr1	55488757	55489256	Boll|chr1:55488757-55489256	0.104531024123989	.	.
chr1	55363229	55363728	chr1	55489281	55489780	Boll|chr1:55489281-55489780	0.122769596449423	.	.
chr1	55405572	55406071	chr1	55026005	55026504	Plcl1|chr1:55026005-55026504	0.138970065792658	.	.
chr1	55405572	55406071	chr1	55158208	55158707	Plcl1|chr1:55158208-55158707	0.25251727558712	.	.
chr1	55405572	55406071	chr1	55192060	55192559	Plcl1|chr1:55192060-55192559	0.149485180653934	.	.
chr1	55405572	55406071	chr1	55221300	55221799	Plcl1|chr1:55221300-55221799	0.207495658196341	.	.
chr1	55405572	55406071	chr1	55383081	55383580	Plcl1|chr1:55383081-55383580	0.160020564747466	.	.
chr1	55405572	55406071	chr1	55449137	55449636	Plcl1|chr1:55449137-55449636	0.213744238281493	.	.
chr1	55405572	55406071	chr1	55449768	55450267	Plcl1|chr1:55449768-55450267	0.126456032842552	.	.
chr1	55405572	55406071	chr1	55470070	55470569	Plcl1|chr1:55470070-55470569	0.178068910232165	.	.
chr1	55406395	55406894	chr1	55184934	55185433	Plcl1|chr1:55184934-55185433	0.118664442753816	.	.
chr1	55406395	55406894	chr1	55202211	55202710	Plcl1|chr1:55202211-55202710	0.127808765337528	.	.
chr1	55406395	55406894	chr1	55221300	55221799	Plcl1|chr1:55221300-55221799	0.0989814796258377	.	.
chr1	55406395	55406894	chr1	55285592	55286091	Plcl1|chr1:55285592-55286091	0.0986376198821413	.	.
chr1	55406395	55406894	chr1	55383081	55383580	Plcl1|chr1:55383081-55383580	0.262632555668466	.	.
chr1	55406395	55406894	chr1	55399828	55400327	Plcl1|chr1:55399828-55400327	0.174064462493854	.	.
chr1	55406395	55406894	chr1	55449137	55449636	Plcl1|chr1:55449137-55449636	0.266739061328237	.	.
chr1	55406395	55406894	chr1	55449768	55450267	Plcl1|chr1:55449768-55450267	0.198364830726797	.	.
chr1	56972152	56972651	chr1	56972961	56973460	9130024F11Rik|chr1:56972961-56973460	0.0987373089162692	.	.
chr1	57214259	57214758	chr1	57168740	57169239	BC055402|chr1:57168740-57169239	0.116020474667574	.	.
chr1	57214259	57214758	chr1	57213367	57213866	BC055402|chr1:57213367-57213866	0.303249053630594	.	.
chr1	57214259	57214758	chr1	57301867	57302366	BC055402|chr1:57301867-57302366	0.105180090251707	.	.
chr1	57214259	57214758	chr1	57400829	57401328	BC055402|chr1:57400829-57401328	0.158151586072595	.	.
chr1	57377374	57377873	chr1	57241905	57242404	1700066M21Rik|chr1:57241905-57242404	0.234527950349616	.	.
chr1	57377374	57377873	chr1	57241905	57242404	4930558J18Rik|chr1:57241905-57242404	0.234527950349616	.	.
chr1	57377374	57377873	chr1	57428877	57429376	1700066M21Rik|chr1:57428877-57429376	0.206360676492557	.	.
chr1	57377374	57377873	chr1	57428877	57429376	4930558J18Rik|chr1:57428877-57429376	0.206360676492557	.	.
chr1	57377374	57377873	chr1	57430057	57430556	1700066M21Rik|chr1:57430057-57430556	0.397273965645988	.	.
chr1	57377374	57377873	chr1	57430057	57430556	4930558J18Rik|chr1:57430057-57430556	0.397273965645988	.	.
chr1	57377374	57377873	chr1	57483741	57484240	1700066M21Rik|chr1:57483741-57484240	0.136747607407595	.	.
chr1	57377374	57377873	chr1	57483741	57484240	4930558J18Rik|chr1:57483741-57484240	0.136747607407595	.	.
chr1	57377374	57377873	chr1	57497238	57497737	1700066M21Rik|chr1:57497238-57497737	0.11712513790723	.	.
chr1	57377374	57377873	chr1	57497238	57497737	4930558J18Rik|chr1:57497238-57497737	0.11712513790723	.	.
chr1	57377988	57378487	chr1	57168740	57169239	1700066M21Rik|chr1:57168740-57169239	0.0991436302688534	.	.
chr1	57377988	57378487	chr1	57168740	57169239	4930558J18Rik|chr1:57168740-57169239	0.0991436302688534	.	.
chr1	57377988	57378487	chr1	57301867	57302366	1700066M21Rik|chr1:57301867-57302366	0.134560979388054	.	.
chr1	57377988	57378487	chr1	57301867	57302366	4930558J18Rik|chr1:57301867-57302366	0.134560979388054	.	.
chr1	57377988	57378487	chr1	57428877	57429376	1700066M21Rik|chr1:57428877-57429376	0.101396688791613	.	.
chr1	57377988	57378487	chr1	57428877	57429376	4930558J18Rik|chr1:57428877-57429376	0.101396688791613	.	.
chr1	57377988	57378487	chr1	57497238	57497737	1700066M21Rik|chr1:57497238-57497737	0.1055183154803	.	.
chr1	57377988	57378487	chr1	57497238	57497737	4930558J18Rik|chr1:57497238-57497737	0.1055183154803	.	.
chr1	57406257	57406756	chr1	57097015	57097514	Maip1|chr1:57097015-57097514	0.191012752789759	.	.
chr1	57406257	57406756	chr1	57097015	57097514	Tyw5|chr1:57097015-57097514	0.191012752789759	.	.
chr1	57406257	57406756	chr1	57213367	57213866	Maip1|chr1:57213367-57213866	0.121624185858665	.	.
chr1	57406257	57406756	chr1	57213367	57213866	Tyw5|chr1:57213367-57213866	0.121624185858665	.	.
chr1	57406257	57406756	chr1	57295035	57295534	Maip1|chr1:57295035-57295534	0.414908121996169	.	.
chr1	57406257	57406756	chr1	57295035	57295534	Tyw5|chr1:57295035-57295534	0.414908121996169	.	.
chr1	57406257	57406756	chr1	57394001	57394500	Maip1|chr1:57394001-57394500	0.136480712490308	.	.
chr1	57406257	57406756	chr1	57394001	57394500	Tyw5|chr1:57394001-57394500	0.136480712490308	.	.
chr1	57406257	57406756	chr1	57423605	57424104	Maip1|chr1:57423605-57424104	0.224927827513332	.	.
chr1	57406257	57406756	chr1	57423605	57424104	Tyw5|chr1:57423605-57424104	0.224927827513332	.	.
chr1	57406257	57406756	chr1	57496540	57497039	Maip1|chr1:57496540-57497039	0.214959337168753	.	.
chr1	57406257	57406756	chr1	57496540	57497039	Tyw5|chr1:57496540-57497039	0.214959337168753	.	.
chr1	57406767	57407266	chr1	57295035	57295534	Maip1|chr1:57295035-57295534	0.146291897526747	.	.
chr1	57406767	57407266	chr1	57295035	57295534	Tyw5|chr1:57295035-57295534	0.146291897526747	.	.
chr1	57406767	57407266	chr1	57423605	57424104	Maip1|chr1:57423605-57424104	0.141514308551916	.	.
chr1	57406767	57407266	chr1	57423605	57424104	Tyw5|chr1:57423605-57424104	0.141514308551916	.	.
chr1	57406767	57407266	chr1	57496540	57497039	Maip1|chr1:57496540-57497039	0.100030056619415	.	.
chr1	57406767	57407266	chr1	57496540	57497039	Tyw5|chr1:57496540-57497039	0.100030056619415	.	.
chr1	58972763	58973262	chr1	59181832	59182331	Stradb|chr1:59181832-59182331	0.131383813609698	.	.
chr1	58972763	58973262	chr1	59181832	59182331	Trak2|chr1:59181832-59182331	0.131383813609698	.	.
chr1	58973284	58973783	chr1	58936737	58937236	Stradb|chr1:58936737-58937236	0.172411834936986	.	.
chr1	58973284	58973783	chr1	58936737	58937236	Trak2|chr1:58936737-58937236	0.172411834936986	.	.
chr1	58973284	58973783	chr1	58937261	58937760	Stradb|chr1:58937261-58937760	0.243403270999221	.	.
chr1	58973284	58973783	chr1	58937261	58937760	Trak2|chr1:58937261-58937760	0.243403270999221	.	.
chr1	58973284	58973783	chr1	58952480	58952979	Stradb|chr1:58952480-58952979	0.103386707386395	.	.
chr1	58973284	58973783	chr1	58952480	58952979	Trak2|chr1:58952480-58952979	0.103386707386395	.	.
chr1	58973886	58974385	chr1	58936737	58937236	Stradb|chr1:58936737-58937236	0.127131853669393	.	.
chr1	58973886	58974385	chr1	58936737	58937236	Trak2|chr1:58936737-58937236	0.127131853669393	.	.
chr1	58973886	58974385	chr1	58937261	58937760	Stradb|chr1:58937261-58937760	0.140510248147064	.	.
chr1	58973886	58974385	chr1	58937261	58937760	Trak2|chr1:58937261-58937760	0.140510248147064	.	.
chr1	58973886	58974385	chr1	59193017	59193516	Stradb|chr1:59193017-59193516	0.200810858743531	.	.
chr1	58973886	58974385	chr1	59193017	59193516	Trak2|chr1:59193017-59193516	0.200810858743531	.	.
chr1	59119578	59120077	chr1	58936737	58937236	G730003C15Rik|chr1:58936737-58937236	0.112083693939191	.	.
chr1	59119578	59120077	chr1	58936737	58937236	Tmem237|chr1:58936737-58937236	0.112083693939191	.	.
chr1	59119578	59120077	chr1	58937261	58937760	G730003C15Rik|chr1:58937261-58937760	0.12184912661947	.	.
chr1	59119578	59120077	chr1	58937261	58937760	Tmem237|chr1:58937261-58937760	0.12184912661947	.	.
chr1	59119578	59120077	chr1	58952480	58952979	G730003C15Rik|chr1:58952480-58952979	0.101273230344445	.	.
chr1	59119578	59120077	chr1	58952480	58952979	Tmem237|chr1:58952480-58952979	0.101273230344445	.	.
chr1	59119578	59120077	chr1	58953049	58953548	G730003C15Rik|chr1:58953049-58953548	0.170656588353116	.	.
chr1	59119578	59120077	chr1	58953049	58953548	Tmem237|chr1:58953049-58953548	0.170656588353116	.	.
chr1	59120147	59120646	chr1	58953049	58953548	G730003C15Rik|chr1:58953049-58953548	0.226246700162465	.	.
chr1	59120147	59120646	chr1	58953049	58953548	Tmem237|chr1:58953049-58953548	0.226246700162465	.	.
chr1	59120147	59120646	chr1	59181832	59182331	G730003C15Rik|chr1:59181832-59182331	0.155185495863838	.	.
chr1	59120147	59120646	chr1	59181832	59182331	Tmem237|chr1:59181832-59182331	0.155185495863838	.	.
chr1	59162883	59163382	chr1	58909565	58910064	Mpp4|chr1:58909565-58910064	0.465721228294098	.	.
chr1	59162883	59163382	chr1	58952480	58952979	Mpp4|chr1:58952480-58952979	0.186652586613082	.	.
chr1	59162883	59163382	chr1	58953049	58953548	Mpp4|chr1:58953049-58953548	0.193418837849852	.	.
chr1	59162883	59163382	chr1	58984562	58985061	Mpp4|chr1:58984562-58985061	0.161455232553776	.	.
chr1	59237006	59237505	chr1	58936737	58937236	Als2|chr1:58936737-58937236	0.104429539099139	.	.
chr1	59237006	59237505	chr1	59193017	59193516	Als2|chr1:59193017-59193516	0.179906470040217	.	.
chr1	59237895	59238394	chr1	59193017	59193516	Als2|chr1:59193017-59193516	0.206714173469991	.	.
chr1	59762644	59763143	chr1	60010207	60010706	Bmpr2|chr1:60010207-60010706	0.118316424891863	.	.
chr1	59762644	59763143	chr1	60169674	60170173	Bmpr2|chr1:60169674-60170173	0.1045504128092	.	.
chr1	59763159	59763658	chr1	59883669	59884168	Bmpr2|chr1:59883669-59884168	0.102070092428335	.	.
chr1	59763159	59763658	chr1	59899192	59899691	Bmpr2|chr1:59899192-59899691	0.159674155638884	.	.
chr1	59763159	59763658	chr1	60010207	60010706	Bmpr2|chr1:60010207-60010706	0.134168867068505	.	.
chr1	59763681	59764180	chr1	59804714	59805213	Bmpr2|chr1:59804714-59805213	0.14214074545435	.	.
chr1	59763681	59764180	chr1	59899192	59899691	Bmpr2|chr1:59899192-59899691	0.157556595935372	.	.
chr1	59763681	59764180	chr1	59969600	59970099	Bmpr2|chr1:59969600-59970099	0.174596078429992	.	.
chr1	59912662	59913161	chr1	59899192	59899691	Fam117b|chr1:59899192-59899691	0.130374506060339	.	.
chr1	59913211	59913710	chr1	59883669	59884168	Fam117b|chr1:59883669-59884168	0.142421441542351	.	.
chr1	59913211	59913710	chr1	59899192	59899691	Fam117b|chr1:59899192-59899691	0.102748558051617	.	.
chr1	59913211	59913710	chr1	59965547	59966046	Fam117b|chr1:59965547-59966046	0.118113575863099	.	.
chr1	60042424	60042923	chr1	59804714	59805213	Ica1l|chr1:59804714-59805213	0.154482524695747	.	.
chr1	60042424	60042923	chr1	59899192	59899691	Ica1l|chr1:59899192-59899691	0.165285256077015	.	.
chr1	60042424	60042923	chr1	59969600	59970099	Ica1l|chr1:59969600-59970099	0.120849753813202	.	.
chr1	60042424	60042923	chr1	59969600	59970099	Ica1l|chr1:59969600-59970099	0.120849753813203	.	.
chr1	60042424	60042923	chr1	60010207	60010706	Ica1l|chr1:60010207-60010706	0.108404945029398	.	.
chr1	60042935	60043434	chr1	59899192	59899691	Ica1l|chr1:59899192-59899691	0.159137801651955	.	.
chr1	60042935	60043434	chr1	60010207	60010706	Ica1l|chr1:60010207-60010706	0.128230127298578	.	.
chr1	60097393	60097892	chr1	59893063	59893562	Carf|chr1:59893063-59893562	0.115909490268147	.	.
chr1	60098487	60098986	chr1	59804714	59805213	Carf|chr1:59804714-59805213	0.141859571567159	.	.
chr1	60098487	60098986	chr1	59804714	59805213	Wdr12|chr1:59804714-59805213	0.141859571567159	.	.
chr1	60098487	60098986	chr1	59969600	59970099	Carf|chr1:59969600-59970099	0.112523429392765	.	.
chr1	60098487	60098986	chr1	59969600	59970099	Wdr12|chr1:59969600-59970099	0.112523429392765	.	.
chr1	60098487	60098986	chr1	60396111	60396610	Carf|chr1:60396111-60396610	0.172648744876879	.	.
chr1	60098487	60098986	chr1	60396111	60396610	Wdr12|chr1:60396111-60396610	0.172648744876879	.	.
chr1	60180257	60180756	chr1	59804714	59805213	Nbeal1|chr1:59804714-59805213	0.135446771430771	.	.
chr1	60180257	60180756	chr1	59899192	59899691	Nbeal1|chr1:59899192-59899691	0.265013047124976	.	.
chr1	60180257	60180756	chr1	59969600	59970099	Nbeal1|chr1:59969600-59970099	0.108129888738	.	.
chr1	60180257	60180756	chr1	60442524	60443023	Nbeal1|chr1:60442524-60443023	0.150830043796023	.	.
chr1	60342754	60343253	chr1	60010207	60010706	Cyp20a1|chr1:60010207-60010706	0.139271542904997	.	.
chr1	60342754	60343253	chr1	60353258	60353757	Cyp20a1|chr1:60353258-60353757	0.0990790182415036	.	.
chr1	60409462	60409961	chr1	60353258	60353757	Abi2|chr1:60353258-60353757	0.106649057787326	.	.
chr1	60409462	60409961	chr1	60358931	60359430	Abi2|chr1:60358931-60359430	0.107171941336313	.	.
chr1	65122893	65123392	chr1	65010101	65010600	D630023F18Rik|chr1:65010101-65010600	0.116066053575724	.	.
chr1	65122893	65123392	chr1	65129584	65130083	D630023F18Rik|chr1:65129584-65130083	0.209486938232361	.	.
chr1	65122893	65123392	chr1	65431052	65431551	D630023F18Rik|chr1:65431052-65431551	0.120190982504621	.	.
chr1	65186396	65186895	chr1	65010101	65010600	Idh1|chr1:65010101-65010600	0.136898470673862	.	.
chr1	65186396	65186895	chr1	65010101	65010600	Pikfyve|chr1:65010101-65010600	0.136898470673862	.	.
chr1	65282716	65283215	chr1	65129584	65130083	Pth2r|chr1:65129584-65130083	0.147483472800544	.	.
chr1	65282716	65283215	chr1	65300788	65301287	Pth2r|chr1:65300788-65301287	0.147371152489431	.	.
chr1	65282716	65283215	chr1	65333902	65334401	Pth2r|chr1:65333902-65334401	0.107219606933413	.	.
chr1	65282716	65283215	chr1	65343013	65343512	Pth2r|chr1:65343013-65343512	0.142345523479284	.	.
chr1	65282716	65283215	chr1	65431052	65431551	Pth2r|chr1:65431052-65431551	0.118528878192784	.	.
chr1	65282716	65283215	chr1	65666604	65667103	Pth2r|chr1:65666604-65667103	0.0998659028884399	.	.
chr1	65282716	65283215	chr1	65666604	65667103	Pth2r|chr1:65666604-65667103	0.09986590288844	.	.
chr1	66174880	66175379	chr1	66111450	66111949	Map2|chr1:66111450-66111949	0.121062257062451	.	.
chr1	66174880	66175379	chr1	66138128	66138627	Map2|chr1:66138128-66138627	0.142427624290125	.	.
chr1	66174880	66175379	chr1	66140711	66141210	Map2|chr1:66140711-66141210	0.182759798543545	.	.
chr1	66174880	66175379	chr1	66211343	66211842	Map2|chr1:66211343-66211842	0.133250744111765	.	.
chr1	69687151	69687650	chr1	69507380	69507879	Ikzf2|chr1:69507380-69507879	0.181512282900581	.	.
chr1	69687151	69687650	chr1	69515850	69516349	Ikzf2|chr1:69515850-69516349	0.190827959553505	.	.
chr1	69687151	69687650	chr1	69535654	69536153	Ikzf2|chr1:69535654-69536153	0.253122844559394	.	.
chr1	69687151	69687650	chr1	69591211	69591710	Ikzf2|chr1:69591211-69591710	0.204341042056469	.	.
chr1	69687151	69687650	chr1	69591806	69592305	Ikzf2|chr1:69591806-69592305	0.209688930065806	.	.
chr1	69687151	69687650	chr1	69751856	69752355	Ikzf2|chr1:69751856-69752355	0.329950031589666	.	.
chr1	69687151	69687650	chr1	69799108	69799607	Ikzf2|chr1:69799108-69799607	0.113483455809843	.	.
chr1	69687151	69687650	chr1	69921988	69922487	Ikzf2|chr1:69921988-69922487	0.217600297733658	.	.
chr1	69826106	69826605	chr1	69591211	69591710	Spag16|chr1:69591211-69591710	0.100886014079724	.	.
chr1	69826106	69826605	chr1	69591806	69592305	Spag16|chr1:69591806-69592305	0.140471323551868	.	.
chr1	69826106	69826605	chr1	70131918	70132417	Spag16|chr1:70131918-70132417	0.203813657479149	.	.
chr1	69826647	69827146	chr1	69515850	69516349	Spag16|chr1:69515850-69516349	0.11641651610824	.	.
chr1	69826647	69827146	chr1	69535654	69536153	Spag16|chr1:69535654-69536153	0.187271625295051	.	.
chr1	69826647	69827146	chr1	69591211	69591710	Spag16|chr1:69591211-69591710	0.194258692818295	.	.
chr1	69826647	69827146	chr1	69591806	69592305	Spag16|chr1:69591806-69592305	0.185093316129657	.	.
chr1	69826647	69827146	chr1	69921988	69922487	Spag16|chr1:69921988-69922487	0.116323519407229	.	.
chr1	69826647	69827146	chr1	70131918	70132417	Spag16|chr1:70131918-70132417	0.131430830380294	.	.
chr1	70724978	70725477	chr1	70257660	70258159	Vwc2l|chr1:70257660-70258159	0.182495460794182	.	.
chr1	70724978	70725477	chr1	70258183	70258682	Vwc2l|chr1:70258183-70258682	0.474703678904493	.	.
chr1	70724978	70725477	chr1	70281072	70281571	Vwc2l|chr1:70281072-70281571	0.10994670733263	.	.
chr1	70724978	70725477	chr1	70288199	70288698	Vwc2l|chr1:70288199-70288698	0.169475770556057	.	.
chr1	70724978	70725477	chr1	70316336	70316835	Vwc2l|chr1:70316336-70316835	0.321789587691316	.	.
chr1	70724978	70725477	chr1	70317483	70317982	Vwc2l|chr1:70317483-70317982	0.262963765213511	.	.
chr1	70724978	70725477	chr1	70370376	70370875	Vwc2l|chr1:70370376-70370875	0.203768094308448	.	.
chr1	70724978	70725477	chr1	70385837	70386336	Vwc2l|chr1:70385837-70386336	0.451055524049963	.	.
chr1	70724978	70725477	chr1	70404463	70404962	Vwc2l|chr1:70404463-70404962	0.288958456204469	.	.
chr1	70724978	70725477	chr1	70407184	70407683	Vwc2l|chr1:70407184-70407683	0.103877667851611	.	.
chr1	70724978	70725477	chr1	70476509	70477008	Vwc2l|chr1:70476509-70477008	0.409232389113051	.	.
chr1	70724978	70725477	chr1	70492864	70493363	Vwc2l|chr1:70492864-70493363	0.250553784055684	.	.
chr1	70724978	70725477	chr1	70509413	70509912	Vwc2l|chr1:70509413-70509912	0.317968091478339	.	.
chr1	70724978	70725477	chr1	70510184	70510683	Vwc2l|chr1:70510184-70510683	0.34892461646707	.	.
chr1	70724978	70725477	chr1	70510722	70511221	Vwc2l|chr1:70510722-70511221	0.212229075209862	.	.
chr1	70724978	70725477	chr1	70592020	70592519	Vwc2l|chr1:70592020-70592519	0.330437571543663	.	.
chr1	70724978	70725477	chr1	70595432	70595931	Vwc2l|chr1:70595432-70595931	0.153531413255578	.	.
chr1	70724978	70725477	chr1	70684092	70684591	Vwc2l|chr1:70684092-70684591	0.306921362396227	.	.
chr1	70724978	70725477	chr1	70684750	70685249	Vwc2l|chr1:70684750-70685249	0.350836609137949	.	.
chr1	70724978	70725477	chr1	70742577	70743076	Vwc2l|chr1:70742577-70743076	0.296290102830016	.	.
chr1	70725497	70725996	chr1	70258183	70258682	Vwc2l|chr1:70258183-70258682	0.404956649966694	.	.
chr1	70725497	70725996	chr1	70288199	70288698	Vwc2l|chr1:70288199-70288698	0.176761947063917	.	.
chr1	70725497	70725996	chr1	70316336	70316835	Vwc2l|chr1:70316336-70316835	0.327392630007163	.	.
chr1	70725497	70725996	chr1	70317483	70317982	Vwc2l|chr1:70317483-70317982	0.184114662235994	.	.
chr1	70725497	70725996	chr1	70322521	70323020	Vwc2l|chr1:70322521-70323020	0.191982837604814	.	.
chr1	70725497	70725996	chr1	70370376	70370875	Vwc2l|chr1:70370376-70370875	0.166027156498201	.	.
chr1	70725497	70725996	chr1	70385837	70386336	Vwc2l|chr1:70385837-70386336	0.304906789816006	.	.
chr1	70725497	70725996	chr1	70404463	70404962	Vwc2l|chr1:70404463-70404962	0.200471325514759	.	.
chr1	70725497	70725996	chr1	70407184	70407683	Vwc2l|chr1:70407184-70407683	0.121627431387182	.	.
chr1	70725497	70725996	chr1	70462305	70462804	Vwc2l|chr1:70462305-70462804	0.118746132184076	.	.
chr1	70725497	70725996	chr1	70476509	70477008	Vwc2l|chr1:70476509-70477008	0.288508633743835	.	.
chr1	70725497	70725996	chr1	70492864	70493363	Vwc2l|chr1:70492864-70493363	0.206687751619505	.	.
chr1	70725497	70725996	chr1	70509413	70509912	Vwc2l|chr1:70509413-70509912	0.240963933866147	.	.
chr1	70725497	70725996	chr1	70510184	70510683	Vwc2l|chr1:70510184-70510683	0.283324483962022	.	.
chr1	70725497	70725996	chr1	70510722	70511221	Vwc2l|chr1:70510722-70511221	0.110038775810531	.	.
chr1	70725497	70725996	chr1	70592020	70592519	Vwc2l|chr1:70592020-70592519	0.335932169247785	.	.
chr1	70725497	70725996	chr1	70595432	70595931	Vwc2l|chr1:70595432-70595931	0.104834564730334	.	.
chr1	70725497	70725996	chr1	70684092	70684591	Vwc2l|chr1:70684092-70684591	0.195150768382062	.	.
chr1	70725497	70725996	chr1	70684750	70685249	Vwc2l|chr1:70684750-70685249	0.228626467723928	.	.
chr1	70725497	70725996	chr1	70742577	70743076	Vwc2l|chr1:70742577-70743076	0.212331945399867	.	.
chr1	70726264	70726763	chr1	70263101	70263600	Vwc2l|chr1:70263101-70263600	0.11241546942452	.	.
chr1	70726264	70726763	chr1	70303151	70303650	Vwc2l|chr1:70303151-70303650	0.128735892115637	.	.
chr1	70726264	70726763	chr1	70303151	70303650	Vwc2l|chr1:70303151-70303650	0.128735892115638	.	.
chr1	70726264	70726763	chr1	70462305	70462804	Vwc2l|chr1:70462305-70462804	0.127690357463719	.	.
chr1	70726264	70726763	chr1	70462305	70462804	Vwc2l|chr1:70462305-70462804	0.12769035746372	.	.
chr1	74505730	74506229	chr1	74643135	74643634	Cnot9|chr1:74643135-74643634	0.244701961683345	.	.
chr1	74505730	74506229	chr1	74802933	74803432	Cnot9|chr1:74802933-74803432	0.132497074185497	.	.
chr1	74505730	74506229	chr1	74806952	74807451	Cnot9|chr1:74806952-74807451	0.104141318486644	.	.
chr1	74505730	74506229	chr1	74816731	74817230	Cnot9|chr1:74816731-74817230	0.157466450316276	.	.
chr1	74505730	74506229	chr1	74817277	74817776	Cnot9|chr1:74817277-74817776	0.102372341635843	.	.
chr1	74541923	74542422	chr1	74741997	74742496	Plcd4|chr1:74741997-74742496	0.142760034550305	.	.
chr1	74541923	74542422	chr1	74858307	74858806	Plcd4|chr1:74858307-74858806	0.10059812016141	.	.
chr1	74542596	74543095	chr1	74784124	74784623	Plcd4|chr1:74784124-74784623	0.141010005711831	.	.
chr1	74542596	74543095	chr1	74808065	74808564	Plcd4|chr1:74808065-74808564	0.136794873739493	.	.
chr1	74542596	74543095	chr1	74882110	74882609	Plcd4|chr1:74882110-74882609	0.102504464441252	.	.
chr1	74587205	74587704	chr1	74806444	74806943	Bcs1l|chr1:74806444-74806943	0.220061052698384	.	.
chr1	74587205	74587704	chr1	74806444	74806943	Zfp142|chr1:74806444-74806943	0.220061052698384	.	.
chr1	74587205	74587704	chr1	74808065	74808564	Bcs1l|chr1:74808065-74808564	0.114325176498369	.	.
chr1	74587205	74587704	chr1	74808065	74808564	Zfp142|chr1:74808065-74808564	0.114325176498369	.	.
chr1	74587962	74588461	chr1	74802933	74803432	Bcs1l|chr1:74802933-74803432	0.249063689288556	.	.
chr1	74587962	74588461	chr1	74802933	74803432	Zfp142|chr1:74802933-74803432	0.249063689288556	.	.
chr1	74587962	74588461	chr1	74806952	74807451	Bcs1l|chr1:74806952-74807451	0.185177574196531	.	.
chr1	74587962	74588461	chr1	74806952	74807451	Zfp142|chr1:74806952-74807451	0.185177574196531	.	.
chr1	74587962	74588461	chr1	74816731	74817230	Bcs1l|chr1:74816731-74817230	0.118647787061907	.	.
chr1	74587962	74588461	chr1	74816731	74817230	Zfp142|chr1:74816731-74817230	0.118647787061907	.	.
chr1	74587962	74588461	chr1	74817277	74817776	Bcs1l|chr1:74817277-74817776	0.133628249781546	.	.
chr1	74587962	74588461	chr1	74817277	74817776	Zfp142|chr1:74817277-74817776	0.133628249781546	.	.
chr1	74587962	74588461	chr1	74843117	74843616	Bcs1l|chr1:74843117-74843616	0.12358748478348	.	.
chr1	74587962	74588461	chr1	74843117	74843616	Zfp142|chr1:74843117-74843616	0.12358748478348	.	.
chr1	74587962	74588461	chr1	74880737	74881236	Bcs1l|chr1:74880737-74881236	0.137666055745024	.	.
chr1	74587962	74588461	chr1	74880737	74881236	Zfp142|chr1:74880737-74881236	0.137666055745024	.	.
chr1	74601175	74601674	chr1	74643135	74643634	Rnf25|chr1:74643135-74643634	0.0993824555459156	.	.
chr1	74601175	74601674	chr1	74643135	74643634	Stk36|chr1:74643135-74643634	0.0993824555459156	.	.
chr1	74601175	74601674	chr1	74806952	74807451	Rnf25|chr1:74806952-74807451	0.251322592950981	.	.
chr1	74601175	74601674	chr1	74806952	74807451	Stk36|chr1:74806952-74807451	0.251322592950981	.	.
chr1	74601175	74601674	chr1	74808065	74808564	Rnf25|chr1:74808065-74808564	0.173696657917889	.	.
chr1	74601175	74601674	chr1	74808065	74808564	Stk36|chr1:74808065-74808564	0.173696657917889	.	.
chr1	74601175	74601674	chr1	74816731	74817230	Rnf25|chr1:74816731-74817230	0.141340395857624	.	.
chr1	74601175	74601674	chr1	74816731	74817230	Stk36|chr1:74816731-74817230	0.141340395857624	.	.
chr1	74601175	74601674	chr1	74817277	74817776	Rnf25|chr1:74817277-74817776	0.100345345431487	.	.
chr1	74601175	74601674	chr1	74817277	74817776	Stk36|chr1:74817277-74817776	0.100345345431487	.	.
chr1	74601175	74601674	chr1	74880737	74881236	Rnf25|chr1:74880737-74881236	0.162407388108096	.	.
chr1	74601175	74601674	chr1	74880737	74881236	Stk36|chr1:74880737-74881236	0.162407388108096	.	.
chr1	74601175	74601674	chr1	74882110	74882609	Rnf25|chr1:74882110-74882609	0.108789883092886	.	.
chr1	74601175	74601674	chr1	74882110	74882609	Stk36|chr1:74882110-74882609	0.108789883092886	.	.
chr1	74661495	74661994	chr1	74772969	74773468	Ttll4|chr1:74772969-74773468	0.150519388034433	.	.
chr1	74661495	74661994	chr1	74806444	74806943	Ttll4|chr1:74806444-74806943	0.122117747268091	.	.
chr1	74661495	74661994	chr1	74806952	74807451	Ttll4|chr1:74806952-74807451	0.288813143607985	.	.
chr1	74661495	74661994	chr1	74808065	74808564	Ttll4|chr1:74808065-74808564	0.129249704370561	.	.
chr1	74661495	74661994	chr1	74872216	74872715	Ttll4|chr1:74872216-74872715	0.203594226385318	.	.
chr1	74661495	74661994	chr1	74880737	74881236	Ttll4|chr1:74880737-74881236	0.141754777644475	.	.
chr1	74661495	74661994	chr1	74882110	74882609	Ttll4|chr1:74882110-74882609	0.159759422029871	.	.
chr1	74661495	74661994	chr1	74894978	74895477	Ttll4|chr1:74894978-74895477	0.103505573628606	.	.
chr1	74748718	74749217	chr1	74741997	74742496	Prkag3|chr1:74741997-74742496	0.114219701404299	.	.
chr1	74771522	74772021	chr1	74643883	74644382	Wnt6|chr1:74643883-74644382	0.112922910884428	.	.
chr1	74771522	74772021	chr1	74704100	74704599	Wnt6|chr1:74704100-74704599	0.194945812385836	.	.
chr1	74771522	74772021	chr1	74772969	74773468	Wnt6|chr1:74772969-74773468	0.27170763432819	.	.
chr1	74771522	74772021	chr1	74824729	74825228	Wnt6|chr1:74824729-74825228	0.204487133724258	.	.
chr1	74771522	74772021	chr1	75024118	75024617	Wnt6|chr1:75024118-75024617	0.0991939207284722	.	.
chr1	74791332	74791831	chr1	74643883	74644382	Wnt10a|chr1:74643883-74644382	0.155136630285824	.	.
chr1	74791332	74791831	chr1	74784124	74784623	Wnt10a|chr1:74784124-74784623	0.130923740336899	.	.
chr1	74791332	74791831	chr1	74824729	74825228	Wnt10a|chr1:74824729-74825228	0.117773016918153	.	.
chr1	74791332	74791831	chr1	75244823	75245322	Wnt10a|chr1:75244823-75245322	0.210889644798297	.	.
chr1	74850152	74850651	chr1	74643883	74644382	Gm16582|chr1:74643883-74644382	0.198516358539838	.	.
chr1	74850152	74850651	chr1	74772969	74773468	Gm16582|chr1:74772969-74773468	0.17711795218378	.	.
chr1	74850152	74850651	chr1	74784124	74784623	Gm16582|chr1:74784124-74784623	0.118411185909929	.	.
chr1	74850152	74850651	chr1	74806444	74806943	Gm16582|chr1:74806444-74806943	0.262165252349954	.	.
chr1	74850152	74850651	chr1	74824729	74825228	Gm16582|chr1:74824729-74825228	0.24627979840359	.	.
chr1	74850152	74850651	chr1	74839961	74840460	Gm16582|chr1:74839961-74840460	0.205837436974224	.	.
chr1	74850152	74850651	chr1	74948735	74949234	Gm16582|chr1:74948735-74949234	0.107392880457819	.	.
chr1	74850152	74850651	chr1	75052015	75052514	Gm16582|chr1:75052015-75052514	0.135775367044566	.	.
chr1	74851328	74851827	chr1	74704100	74704599	Gm16582|chr1:74704100-74704599	0.2324564435982	.	.
chr1	74851328	74851827	chr1	74824729	74825228	Gm16582|chr1:74824729-74825228	0.208965703852411	.	.
chr1	74851328	74851827	chr1	74839961	74840460	Gm16582|chr1:74839961-74840460	0.279292628423904	.	.
chr1	74851328	74851827	chr1	74948735	74949234	Gm16582|chr1:74948735-74949234	0.113212647479348	.	.
chr1	74851328	74851827	chr1	75024118	75024617	Gm16582|chr1:75024118-75024617	0.298006912274311	.	.
chr1	74851328	74851827	chr1	75024618	75025117	Gm16582|chr1:75024618-75025117	0.117838330242029	.	.
chr1	74851328	74851827	chr1	75031996	75032495	Gm16582|chr1:75031996-75032495	0.127830869979432	.	.
chr1	74851328	74851827	chr1	75052015	75052514	Gm16582|chr1:75052015-75052514	0.153414150943306	.	.
chr1	74854708	74855207	chr1	74816731	74817230	Cdk5r2|chr1:74816731-74817230	0.155873853752026	.	.
chr1	74854708	74855207	chr1	74872216	74872715	Cdk5r2|chr1:74872216-74872715	0.0998878301260778	.	.
chr1	74854708	74855207	chr1	74968605	74969104	Cdk5r2|chr1:74968605-74969104	0.148034911111441	.	.
chr1	74854708	74855207	chr1	75218312	75218811	Cdk5r2|chr1:75218312-75218811	0.115468795963957	.	.
chr1	74893408	74893907	chr1	74806444	74806943	Cryba2|chr1:74806444-74806943	0.152255540579924	.	.
chr1	74893408	74893907	chr1	74824729	74825228	Cryba2|chr1:74824729-74825228	0.120775974549264	.	.
chr1	74893408	74893907	chr1	74839961	74840460	Cryba2|chr1:74839961-74840460	0.138562815720281	.	.
chr1	74893408	74893907	chr1	74858307	74858806	Cryba2|chr1:74858307-74858806	0.13578158268477	.	.
chr1	74893408	74893907	chr1	74894978	74895477	Cryba2|chr1:74894978-74895477	0.111115523044095	.	.
chr1	74893408	74893907	chr1	74948735	74949234	Cryba2|chr1:74948735-74949234	0.114961411741659	.	.
chr1	74893408	74893907	chr1	75031996	75032495	Cryba2|chr1:75031996-75032495	0.124086615212406	.	.
chr1	74935357	74935856	chr1	74772969	74773468	Cfap65|chr1:74772969-74773468	0.102354576708752	.	.
chr1	74935357	74935856	chr1	74806952	74807451	Cfap65|chr1:74806952-74807451	0.101606863570795	.	.
chr1	75124760	75125259	chr1	74806952	74807451	Nhej1|chr1:74806952-74807451	0.211807477147153	.	.
chr1	75124760	75125259	chr1	74816731	74817230	Nhej1|chr1:74816731-74817230	0.213742045583768	.	.
chr1	75124760	75125259	chr1	74843117	74843616	Nhej1|chr1:74843117-74843616	0.191639874580647	.	.
chr1	75124760	75125259	chr1	74880737	74881236	Nhej1|chr1:74880737-74881236	0.123045330083508	.	.
chr1	75124760	75125259	chr1	75001124	75001623	Nhej1|chr1:75001124-75001623	0.264934273296367	.	.
chr1	75142499	75142998	chr1	74806952	74807451	Cnppd1|chr1:74806952-74807451	0.178765570083244	.	.
chr1	75142499	75142998	chr1	74806952	74807451	Retreg2|chr1:74806952-74807451	0.178765570083244	.	.
chr1	75142499	75142998	chr1	74843117	74843616	Cnppd1|chr1:74843117-74843616	0.228667335701797	.	.
chr1	75142499	75142998	chr1	74843117	74843616	Retreg2|chr1:74843117-74843616	0.228667335701797	.	.
chr1	75142499	75142998	chr1	75001124	75001623	Cnppd1|chr1:75001124-75001623	0.255430667700464	.	.
chr1	75142499	75142998	chr1	75001124	75001623	Retreg2|chr1:75001124-75001623	0.255430667700464	.	.
chr1	75168424	75168923	chr1	75001124	75001623	Zfand2b|chr1:75001124-75001623	0.105614903556239	.	.
chr1	75169048	75169547	chr1	75024118	75024617	Zfand2b|chr1:75024118-75024617	0.142824460240348	.	.
chr1	75179524	75180023	chr1	74968605	74969104	Abcb6|chr1:74968605-74969104	0.121043300959785	.	.
chr1	75180079	75180578	chr1	74816731	74817230	Abcb6|chr1:74816731-74817230	0.271444453013613	.	.
chr1	75180079	75180578	chr1	74880737	74881236	Abcb6|chr1:74880737-74881236	0.132447384936548	.	.
chr1	75180079	75180578	chr1	75001124	75001623	Abcb6|chr1:75001124-75001623	0.261861766264459	.	.
chr1	75191753	75192252	chr1	74802933	74803432	Ankzf1|chr1:74802933-74803432	0.256019343957679	.	.
chr1	75191753	75192252	chr1	74802933	74803432	Atg9a|chr1:74802933-74803432	0.256019343957679	.	.
chr1	75191753	75192252	chr1	74806952	74807451	Ankzf1|chr1:74806952-74807451	0.146443842431734	.	.
chr1	75191753	75192252	chr1	74806952	74807451	Atg9a|chr1:74806952-74807451	0.146443842431734	.	.
chr1	75191753	75192252	chr1	74858307	74858806	Ankzf1|chr1:74858307-74858806	0.11655167937793	.	.
chr1	75191753	75192252	chr1	74858307	74858806	Atg9a|chr1:74858307-74858806	0.11655167937793	.	.
chr1	75191753	75192252	chr1	74880737	74881236	Ankzf1|chr1:74880737-74881236	0.169773047550348	.	.
chr1	75191753	75192252	chr1	74880737	74881236	Atg9a|chr1:74880737-74881236	0.169773047550348	.	.
chr1	75191753	75192252	chr1	74882110	74882609	Ankzf1|chr1:74882110-74882609	0.0998857128940715	.	.
chr1	75191753	75192252	chr1	74882110	74882609	Atg9a|chr1:74882110-74882609	0.0998857128940715	.	.
chr1	75191753	75192252	chr1	75001124	75001623	Ankzf1|chr1:75001124-75001623	0.230127222502872	.	.
chr1	75191753	75192252	chr1	75001124	75001623	Atg9a|chr1:75001124-75001623	0.230127222502872	.	.
chr1	75191753	75192252	chr1	75244823	75245322	Ankzf1|chr1:75244823-75245322	0.172536142841402	.	.
chr1	75191753	75192252	chr1	75244823	75245322	Atg9a|chr1:75244823-75245322	0.172536142841402	.	.
chr1	75192415	75192914	chr1	74802933	74803432	Ankzf1|chr1:74802933-74803432	0.142753645843605	.	.
chr1	75192415	75192914	chr1	74802933	74803432	Atg9a|chr1:74802933-74803432	0.142753645843605	.	.
chr1	75192415	75192914	chr1	74806952	74807451	Ankzf1|chr1:74806952-74807451	0.101048167303236	.	.
chr1	75192415	75192914	chr1	74806952	74807451	Atg9a|chr1:74806952-74807451	0.101048167303236	.	.
chr1	75192415	75192914	chr1	74843117	74843616	Ankzf1|chr1:74843117-74843616	0.128558311046967	.	.
chr1	75192415	75192914	chr1	74843117	74843616	Atg9a|chr1:74843117-74843616	0.128558311046967	.	.
chr1	75192415	75192914	chr1	74880737	74881236	Ankzf1|chr1:74880737-74881236	0.122297991756149	.	.
chr1	75192415	75192914	chr1	74880737	74881236	Atg9a|chr1:74880737-74881236	0.122297991756149	.	.
chr1	75192415	75192914	chr1	75001124	75001623	Ankzf1|chr1:75001124-75001623	0.221720619022118	.	.
chr1	75192415	75192914	chr1	75001124	75001623	Atg9a|chr1:75001124-75001623	0.221720619022118	.	.
chr1	75192415	75192914	chr1	75244823	75245322	Ankzf1|chr1:75244823-75245322	0.122885970540638	.	.
chr1	75192415	75192914	chr1	75244823	75245322	Atg9a|chr1:75244823-75245322	0.122885970540638	.	.
chr1	75210546	75211045	chr1	74794449	74794948	Glb1l|chr1:74794449-74794948	0.163303534472806	.	.
chr1	75210546	75211045	chr1	74794449	74794948	Stk16|chr1:74794449-74794948	0.163303534472806	.	.
chr1	75210546	75211045	chr1	74806952	74807451	Glb1l|chr1:74806952-74807451	0.166641608941575	.	.
chr1	75210546	75211045	chr1	74806952	74807451	Stk16|chr1:74806952-74807451	0.166641608941575	.	.
chr1	75210546	75211045	chr1	75001124	75001623	Glb1l|chr1:75001124-75001623	0.178009054518599	.	.
chr1	75210546	75211045	chr1	75001124	75001623	Stk16|chr1:75001124-75001623	0.178009054518599	.	.
chr1	75210546	75211045	chr1	75052015	75052514	Glb1l|chr1:75052015-75052514	0.167272912100913	.	.
chr1	75210546	75211045	chr1	75052015	75052514	Stk16|chr1:75052015-75052514	0.167272912100913	.	.
chr1	75219086	75219585	chr1	75001124	75001623	Tuba4a|chr1:75001124-75001623	0.182393770987334	.	.
chr1	75236144	75236643	chr1	74858307	74858806	Dnajb2|chr1:74858307-74858806	0.157326626615393	.	.
chr1	75236144	75236643	chr1	74880737	74881236	Dnajb2|chr1:74880737-74881236	0.106677678294909	.	.
chr1	75236144	75236643	chr1	74882110	74882609	Dnajb2|chr1:74882110-74882609	0.161047679907425	.	.
chr1	75236144	75236643	chr1	74968605	74969104	Dnajb2|chr1:74968605-74969104	0.13231724823558	.	.
chr1	75236144	75236643	chr1	75001124	75001623	Dnajb2|chr1:75001124-75001623	0.195301810725838	.	.
chr1	75236144	75236643	chr1	75141393	75141892	Dnajb2|chr1:75141393-75141892	0.0987860964052653	.	.
chr1	75236651	75237150	chr1	74802933	74803432	Dnajb2|chr1:74802933-74803432	0.144237284942111	.	.
chr1	75236651	75237150	chr1	74806952	74807451	Dnajb2|chr1:74806952-74807451	0.162533286729435	.	.
chr1	75236651	75237150	chr1	74880737	74881236	Dnajb2|chr1:74880737-74881236	0.145877900489814	.	.
chr1	75236651	75237150	chr1	75001124	75001623	Dnajb2|chr1:75001124-75001623	0.256175198326436	.	.
chr1	75236651	75237150	chr1	75244823	75245322	Dnajb2|chr1:75244823-75245322	0.11176686835955	.	.
chr1	78310032	78310531	chr1	78322420	78322919	Sgpp2|chr1:78322420-78322919	0.241160718315787	.	.
chr1	78310931	78311430	chr1	78322420	78322919	Sgpp2|chr1:78322420-78322919	0.168723795022825	.	.
chr1	78310931	78311430	chr1	78425895	78426394	Sgpp2|chr1:78425895-78426394	0.104422831748089	.	.
chr1	78488387	78488886	chr1	78322420	78322919	Farsb|chr1:78322420-78322919	0.13255234905898	.	.
chr1	78488387	78488886	chr1	78425895	78426394	Farsb|chr1:78425895-78426394	0.240602216400753	.	.
chr1	78488900	78489399	chr1	78232045	78232544	Farsb|chr1:78232045-78232544	0.205374706504909	.	.
chr1	78488900	78489399	chr1	78365013	78365512	Farsb|chr1:78365013-78365512	0.145092928087027	.	.
chr1	78488900	78489399	chr1	78425895	78426394	Farsb|chr1:78425895-78426394	0.109761231785608	.	.
chr1	84839165	84839664	chr1	84838531	84839030	Fbxo36|chr1:84838531-84839030	0.307185396243709	.	.
chr1	84839165	84839664	chr1	84881481	84881980	Fbxo36|chr1:84881481-84881980	0.13538602240202	.	.
chr1	84839165	84839664	chr1	84910388	84910887	Fbxo36|chr1:84910388-84910887	0.208168942269931	.	.
chr1	84839808	84840307	chr1	84838531	84839030	Fbxo36|chr1:84838531-84839030	0.190092932284621	.	.
chr1	84839808	84840307	chr1	84838531	84839030	Trip12|chr1:84838531-84839030	0.190092932284621	.	.
chr1	84934883	84935382	chr1	84827638	84828137	Slc16a14|chr1:84827638-84828137	0.226899608336972	.	.
chr1	84935649	84936148	chr1	84881481	84881980	Slc16a14|chr1:84881481-84881980	0.236225028042458	.	.
chr1	85793160	85793659	chr1	85720188	85720687	Cab39|chr1:85720188-85720687	0.109412241675098	.	.
chr1	85793160	85793659	chr1	85736435	85736934	Cab39|chr1:85736435-85736934	0.121857548391356	.	.
chr1	85793160	85793659	chr1	85810332	85810831	Cab39|chr1:85810332-85810831	0.245837819715855	.	.
chr1	85793160	85793659	chr1	85853262	85853761	Cab39|chr1:85853262-85853761	0.210401758106637	.	.
chr1	85793160	85793659	chr1	85898791	85899290	Cab39|chr1:85898791-85899290	0.194195295861108	.	.
chr1	85793160	85793659	chr1	85916833	85917332	Cab39|chr1:85916833-85917332	0.130140582607905	.	.
chr1	85793160	85793659	chr1	85921732	85922231	Cab39|chr1:85921732-85922231	0.154358567299865	.	.
chr1	85793160	85793659	chr1	85922384	85922883	Cab39|chr1:85922384-85922883	0.235553258140102	.	.
chr1	85793728	85794227	chr1	85736435	85736934	Cab39|chr1:85736435-85736934	0.125284599273561	.	.
chr1	85793728	85794227	chr1	85810332	85810831	Cab39|chr1:85810332-85810831	0.183482377141781	.	.
chr1	85793728	85794227	chr1	85853262	85853761	Cab39|chr1:85853262-85853761	0.192477971120712	.	.
chr1	85793728	85794227	chr1	85869875	85870374	Cab39|chr1:85869875-85870374	0.155146667489684	.	.
chr1	85793728	85794227	chr1	85898791	85899290	Cab39|chr1:85898791-85899290	0.207803660712518	.	.
chr1	85793728	85794227	chr1	85922384	85922883	Cab39|chr1:85922384-85922883	0.168497458574146	.	.
chr1	85894274	85894773	chr1	85720188	85720687	Itm2c|chr1:85720188-85720687	0.151869609759117	.	.
chr1	85894274	85894773	chr1	85810332	85810831	Itm2c|chr1:85810332-85810831	0.34344894779243	.	.
chr1	85894274	85894773	chr1	85821789	85822288	Itm2c|chr1:85821789-85822288	0.130718538289356	.	.
chr1	85894274	85894773	chr1	85822289	85822788	Itm2c|chr1:85822289-85822788	0.177902499309209	.	.
chr1	85894274	85894773	chr1	85898791	85899290	Itm2c|chr1:85898791-85899290	0.15492209692245	.	.
chr1	85894274	85894773	chr1	85916833	85917332	Itm2c|chr1:85916833-85917332	0.232815213688588	.	.
chr1	85894274	85894773	chr1	85922384	85922883	Itm2c|chr1:85922384-85922883	0.154019209182272	.	.
chr1	85894274	85894773	chr1	85999484	85999983	Itm2c|chr1:85999484-85999983	0.142634582800915	.	.
chr1	85928201	85928700	chr1	85720188	85720687	4933407L21Rik|chr1:85720188-85720687	0.278256714515725	.	.
chr1	85928201	85928700	chr1	85736435	85736934	4933407L21Rik|chr1:85736435-85736934	0.150550140690245	.	.
chr1	85928201	85928700	chr1	85810332	85810831	4933407L21Rik|chr1:85810332-85810831	0.26069408971562	.	.
chr1	85928201	85928700	chr1	85822289	85822788	4933407L21Rik|chr1:85822289-85822788	0.272003532817087	.	.
chr1	85928201	85928700	chr1	85822289	85822788	4933407L21Rik|chr1:85822289-85822788	0.272003532817088	.	.
chr1	85928201	85928700	chr1	85822820	85823319	4933407L21Rik|chr1:85822820-85823319	0.125057366394093	.	.
chr1	85928201	85928700	chr1	85898791	85899290	4933407L21Rik|chr1:85898791-85899290	0.200668849956638	.	.
chr1	85928201	85928700	chr1	85908911	85909410	4933407L21Rik|chr1:85908911-85909410	0.167238934684901	.	.
chr1	85928201	85928700	chr1	85916833	85917332	4933407L21Rik|chr1:85916833-85917332	0.331563809658956	.	.
chr1	85928201	85928700	chr1	85922384	85922883	4933407L21Rik|chr1:85922384-85922883	0.275445659918492	.	.
chr1	85928201	85928700	chr1	85999484	85999983	4933407L21Rik|chr1:85999484-85999983	0.178090771526437	.	.
chr1	85928855	85929354	chr1	85720188	85720687	4933407L21Rik|chr1:85720188-85720687	0.220955840271024	.	.
chr1	85928855	85929354	chr1	85822289	85822788	4933407L21Rik|chr1:85822289-85822788	0.128644174799922	.	.
chr1	85928855	85929354	chr1	85908911	85909410	4933407L21Rik|chr1:85908911-85909410	0.182228614875645	.	.
chr1	85928855	85929354	chr1	85942262	85942761	4933407L21Rik|chr1:85942262-85942761	0.099677205746937	.	.
chr1	85928855	85929354	chr1	85999484	85999983	4933407L21Rik|chr1:85999484-85999983	0.176319201883209	.	.
chr1	87755700	87756199	chr1	87813615	87814114	Atg16l1|chr1:87813615-87814114	0.102294716355628	.	.
chr1	87755700	87756199	chr1	87936469	87936968	Atg16l1|chr1:87936469-87936968	0.132243808958234	.	.
chr1	87755700	87756199	chr1	88000014	88000513	Atg16l1|chr1:88000014-88000513	0.209463420221456	.	.
chr1	87853009	87853508	chr1	87800792	87801291	Dgkd|chr1:87800792-87801291	0.225262477464675	.	.
chr1	87853009	87853508	chr1	87982239	87982738	Dgkd|chr1:87982239-87982738	0.158405253989156	.	.
chr1	87853973	87854472	chr1	87925537	87926036	Dgkd|chr1:87925537-87926036	0.123338434622048	.	.
chr1	87853973	87854472	chr1	87925537	87926036	Gm19582|chr1:87925537-87926036	0.123338434622048	.	.
chr1	88008031	88008530	chr1	87792484	87792983	Usp40|chr1:87792484-87792983	0.140489506887273	.	.
chr1	88008031	88008530	chr1	87793063	87793562	Usp40|chr1:87793063-87793562	0.134455523620465	.	.
chr1	88008031	88008530	chr1	87793569	87794068	Usp40|chr1:87793569-87794068	0.15574948840231	.	.
chr1	88008031	88008530	chr1	87800792	87801291	Usp40|chr1:87800792-87801291	0.14462835370449	.	.
chr1	88008031	88008530	chr1	87813615	87814114	Usp40|chr1:87813615-87814114	0.125916108892295	.	.
chr1	88008031	88008530	chr1	87906478	87906977	Usp40|chr1:87906478-87906977	0.125442460962764	.	.
chr1	88205505	88206004	chr1	87793569	87794068	Dnajb3|chr1:87793569-87794068	0.122399441431714	.	.
chr1	88205505	88206004	chr1	87800792	87801291	Dnajb3|chr1:87800792-87801291	0.131132640723853	.	.
chr1	88205505	88206004	chr1	87813615	87814114	Dnajb3|chr1:87813615-87814114	0.105013890851936	.	.
chr1	93305687	93306186	chr1	93560595	93561094	Gm28535|chr1:93560595-93561094	0.169467964183425	.	.
chr1	93305687	93306186	chr1	93560595	93561094	Mterf4|chr1:93560595-93561094	0.169467964183425	.	.
chr1	93342619	93343118	chr1	93445454	93445953	Pask|chr1:93445454-93445953	0.148486905706204	.	.
chr1	93342619	93343118	chr1	93445454	93445953	Ppp1r7|chr1:93445454-93445953	0.148486905706204	.	.
chr1	93342619	93343118	chr1	93560595	93561094	Pask|chr1:93560595-93561094	0.289672053739325	.	.
chr1	93342619	93343118	chr1	93560595	93561094	Ppp1r7|chr1:93560595-93561094	0.289672053739325	.	.
chr1	93342619	93343118	chr1	93653936	93654435	Pask|chr1:93653936-93654435	0.175347580724524	.	.
chr1	93342619	93343118	chr1	93653936	93654435	Ppp1r7|chr1:93653936-93654435	0.175347580724524	.	.
chr1	93342619	93343118	chr1	93705324	93705823	Pask|chr1:93705324-93705823	0.152937719311608	.	.
chr1	93342619	93343118	chr1	93705324	93705823	Ppp1r7|chr1:93705324-93705823	0.152937719311608	.	.
chr1	93343358	93343857	chr1	93560595	93561094	Pask|chr1:93560595-93561094	0.146464068216941	.	.
chr1	93343358	93343857	chr1	93560595	93561094	Ppp1r7|chr1:93560595-93561094	0.146464068216941	.	.
chr1	93478107	93478606	chr1	93401523	93402022	Hdlbp|chr1:93401523-93402022	0.190033972798312	.	.
chr1	93478107	93478606	chr1	93401523	93402022	Sept2|chr1:93401523-93402022	0.190033972798312	.	.
chr1	93478622	93479121	chr1	93401523	93402022	Hdlbp|chr1:93401523-93402022	0.132703234134847	.	.
chr1	93478622	93479121	chr1	93401523	93402022	Sept2|chr1:93401523-93402022	0.132703234134847	.	.
chr1	93478622	93479121	chr1	93560595	93561094	Hdlbp|chr1:93560595-93561094	0.139808235652991	.	.
chr1	93478622	93479121	chr1	93560595	93561094	Sept2|chr1:93560595-93561094	0.139808235652991	.	.
chr1	93478622	93479121	chr1	93653936	93654435	Hdlbp|chr1:93653936-93654435	0.0980496396383398	.	.
chr1	93478622	93479121	chr1	93653936	93654435	Sept2|chr1:93653936-93654435	0.0980496396383398	.	.
chr1	93478622	93479121	chr1	93668682	93669181	Hdlbp|chr1:93668682-93669181	0.123437000208972	.	.
chr1	93478622	93479121	chr1	93668682	93669181	Sept2|chr1:93668682-93669181	0.123437000208972	.	.
chr1	93511801	93512300	chr1	93560595	93561094	Farp2|chr1:93560595-93561094	0.123456828746514	.	.
chr1	93634337	93634836	chr1	93577810	93578309	Gm28536|chr1:93577810-93578309	0.221956961499318	.	.
chr1	93634337	93634836	chr1	93649619	93650118	Gm28536|chr1:93649619-93650118	0.183193130756723	.	.
chr1	93634337	93634836	chr1	93653936	93654435	Gm28536|chr1:93653936-93654435	0.218608095486154	.	.
chr1	93634337	93634836	chr1	93698616	93699115	Gm28536|chr1:93698616-93699115	0.276600092155078	.	.
chr1	93634337	93634836	chr1	93699126	93699625	Gm28536|chr1:93699126-93699625	0.265095660087415	.	.
chr1	93634975	93635474	chr1	93560595	93561094	Gm28536|chr1:93560595-93561094	0.120137007817691	.	.
chr1	93634975	93635474	chr1	93773070	93773569	Gm28536|chr1:93773070-93773569	0.139802451000479	.	.
chr1	93635550	93636049	chr1	93444675	93445174	Gm28536|chr1:93444675-93445174	0.176885605190932	.	.
chr1	93635550	93636049	chr1	93445454	93445953	Gm28536|chr1:93445454-93445953	0.100592274706865	.	.
chr1	93635550	93636049	chr1	93560595	93561094	Gm28536|chr1:93560595-93561094	0.123231812414772	.	.
chr1	93635550	93636049	chr1	93668682	93669181	Gm28536|chr1:93668682-93669181	0.1173240931256	.	.
chr1	93635550	93636049	chr1	93705324	93705823	Gm28536|chr1:93705324-93705823	0.11642448217742	.	.
chr1	93685241	93685740	chr1	93560595	93561094	Bok|chr1:93560595-93561094	0.129412570973705	.	.
chr1	93686360	93686859	chr1	93686883	93687382	Bok|chr1:93686883-93687382	0.291067288262546	.	.
chr1	93686360	93686859	chr1	93740606	93741105	Bok|chr1:93740606-93741105	0.111677285591488	.	.
chr1	93731754	93732253	chr1	93699126	93699625	Gm10550|chr1:93699126-93699625	0.11827803773808	.	.
chr1	93754078	93754577	chr1	93668682	93669181	Thap4|chr1:93668682-93669181	0.181085947141661	.	.
chr1	93754078	93754577	chr1	94125843	94126342	Thap4|chr1:94125843-94126342	0.211902415538339	.	.
chr1	93754617	93755116	chr1	93668682	93669181	Thap4|chr1:93668682-93669181	0.257326868771674	.	.
chr1	93754617	93755116	chr1	93705324	93705823	Thap4|chr1:93705324-93705823	0.114242404674646	.	.
chr1	93754617	93755116	chr1	94125843	94126342	Thap4|chr1:94125843-94126342	0.358983427121794	.	.
chr1	93754617	93755116	chr1	94217195	94217694	Thap4|chr1:94217195-94217694	0.141879433103112	.	.
chr1	93801756	93802255	chr1	93560595	93561094	Dtymk|chr1:93560595-93561094	0.224716761839432	.	.
chr1	93801756	93802255	chr1	93653936	93654435	Dtymk|chr1:93653936-93654435	0.138096348733829	.	.
chr1	93801756	93802255	chr1	93705324	93705823	Dtymk|chr1:93705324-93705823	0.167659982159364	.	.
chr1	93801756	93802255	chr1	94147120	94147619	Dtymk|chr1:94147120-94147619	0.10701008225088	.	.
chr1	93803720	93804219	chr1	93560595	93561094	Ing5|chr1:93560595-93561094	0.156249077914225	.	.
chr1	93803720	93804219	chr1	93705324	93705823	Ing5|chr1:93705324-93705823	0.205587252018015	.	.
chr1	93803720	93804219	chr1	94125843	94126342	Ing5|chr1:94125843-94126342	0.157781534115245	.	.
chr1	93824318	93824817	chr1	94053474	94053973	D2hgdh|chr1:94053474-94053973	0.161712422856384	.	.
chr1	93824318	93824817	chr1	94210694	94211193	D2hgdh|chr1:94210694-94211193	0.120887755898587	.	.
chr1	93825281	93825780	chr1	93560595	93561094	D2hgdh|chr1:93560595-93561094	0.124535686204119	.	.
chr1	95313333	95313832	chr1	95167158	95167657	Fam174a|chr1:95167158-95167657	0.101236842114137	.	.
chr1	95313333	95313832	chr1	95173995	95174494	Fam174a|chr1:95173995-95174494	0.252431555088801	.	.
chr1	95313333	95313832	chr1	95223122	95223621	Fam174a|chr1:95223122-95223621	0.211608550384867	.	.
chr1	95313333	95313832	chr1	95244158	95244657	Fam174a|chr1:95244158-95244657	0.140960203811147	.	.
chr1	95313333	95313832	chr1	95268183	95268682	Fam174a|chr1:95268183-95268682	0.2009069709131	.	.
chr1	95313333	95313832	chr1	95363496	95363995	Fam174a|chr1:95363496-95363995	0.120756880129196	.	.
chr1	95313333	95313832	chr1	95375446	95375945	Fam174a|chr1:95375446-95375945	0.114651014891321	.	.
chr1	95313333	95313832	chr1	95462905	95463404	Fam174a|chr1:95462905-95463404	0.172172780814093	.	.
chr1	95313333	95313832	chr1	95466998	95467497	Fam174a|chr1:95466998-95467497	0.132773922796588	.	.
chr1	95313851	95314350	chr1	95159209	95159708	Fam174a|chr1:95159209-95159708	0.259601356363683	.	.
chr1	95313851	95314350	chr1	95173995	95174494	Fam174a|chr1:95173995-95174494	0.158308978039622	.	.
chr1	95313851	95314350	chr1	95218827	95219326	Fam174a|chr1:95218827-95219326	0.127574420425671	.	.
chr1	95313851	95314350	chr1	95223122	95223621	Fam174a|chr1:95223122-95223621	0.154086625050896	.	.
chr1	95313851	95314350	chr1	95268183	95268682	Fam174a|chr1:95268183-95268682	0.0983131573881644	.	.
chr1	95313851	95314350	chr1	95375446	95375945	Fam174a|chr1:95375446-95375945	0.123659513741605	.	.
chr1	95313851	95314350	chr1	95442048	95442547	Fam174a|chr1:95442048-95442547	0.123931706418703	.	.
chr1	95667416	95667915	chr1	95528687	95529186	St8sia4|chr1:95528687-95529186	0.321427638305456	.	.
chr1	95667416	95667915	chr1	95826370	95826869	St8sia4|chr1:95826370-95826869	0.12198779613139	.	.
chr1	95667416	95667915	chr1	95936953	95937452	St8sia4|chr1:95936953-95937452	0.34681394518773	.	.
chr1	95667921	95668420	chr1	95528687	95529186	St8sia4|chr1:95528687-95529186	0.189530900720078	.	.
chr1	95667921	95668420	chr1	95936953	95937452	St8sia4|chr1:95936953-95937452	0.123655426223768	.	.
chr1	96871195	96871694	chr1	96736164	96736663	Panct2|chr1:96736164-96736663	0.115664927912357	.	.
chr1	96871195	96871694	chr1	96736164	96736663	Slco4c1|chr1:96736164-96736663	0.115664927912357	.	.
chr1	96871195	96871694	chr1	96738602	96739101	Panct2|chr1:96738602-96739101	0.161398201114229	.	.
chr1	96871195	96871694	chr1	96738602	96739101	Slco4c1|chr1:96738602-96739101	0.161398201114229	.	.
chr1	96871195	96871694	chr1	96828997	96829496	Panct2|chr1:96828997-96829496	0.134091572277222	.	.
chr1	96871195	96871694	chr1	96828997	96829496	Slco4c1|chr1:96828997-96829496	0.134091572277222	.	.
chr1	96871195	96871694	chr1	97004732	97005231	Panct2|chr1:97004732-97005231	0.139346898626862	.	.
chr1	96871195	96871694	chr1	97004732	97005231	Slco4c1|chr1:97004732-97005231	0.139346898626862	.	.
chr1	96871948	96872447	chr1	96550144	96550643	Slco4c1|chr1:96550144-96550643	0.162178042359698	.	.
chr1	96871948	96872447	chr1	96625841	96626340	Slco4c1|chr1:96625841-96626340	0.175945288556286	.	.
chr1	96871948	96872447	chr1	96736164	96736663	Slco4c1|chr1:96736164-96736663	0.102597255633107	.	.
chr1	96871948	96872447	chr1	96828997	96829496	Slco4c1|chr1:96828997-96829496	0.269586775297452	.	.
chr1	96871948	96872447	chr1	96832187	96832686	Slco4c1|chr1:96832187-96832686	0.184942290537514	.	.
chr1	96871948	96872447	chr1	96857473	96857972	Slco4c1|chr1:96857473-96857972	0.0996374200881928	.	.
chr1	97661204	97661703	chr1	97496863	97497362	D1Ertd622e|chr1:97496863-97497362	0.113994661560346	.	.
chr1	97661204	97661703	chr1	97573381	97573880	D1Ertd622e|chr1:97573381-97573880	0.217041789548727	.	.
chr1	97661204	97661703	chr1	97627963	97628462	D1Ertd622e|chr1:97627963-97628462	0.186393548080932	.	.
chr1	97661204	97661703	chr1	97629914	97630413	D1Ertd622e|chr1:97629914-97630413	0.141494782896998	.	.
chr1	97661204	97661703	chr1	97660435	97660934	D1Ertd622e|chr1:97660435-97660934	0.15044495066725	.	.
chr1	97661800	97662299	chr1	97477917	97478416	D1Ertd622e|chr1:97477917-97478416	0.139815292619049	.	.
chr1	97661800	97662299	chr1	97627963	97628462	D1Ertd622e|chr1:97627963-97628462	0.119253285756828	.	.
chr1	97661800	97662299	chr1	97629914	97630413	D1Ertd622e|chr1:97629914-97630413	0.148288839269252	.	.
chr1	106759529	106760028	chr1	107018634	107019133	Kdsr|chr1:107018634-107019133	0.156404495247179	.	.
chr1	106759529	106760028	chr1	107159524	107160023	Kdsr|chr1:107159524-107160023	0.132384011462233	.	.
chr1	106759529	106760028	chr1	107243170	107243669	Kdsr|chr1:107243170-107243669	0.122655317072467	.	.
chr1	109982394	109982893	chr1	110162909	110163408	Cdh7|chr1:110162909-110163408	0.192492845142485	.	.
chr1	109982394	109982893	chr1	110243019	110243518	Cdh7|chr1:110243019-110243518	0.246082064288436	.	.
chr1	109982994	109983493	chr1	110118767	110119266	Cdh7|chr1:110118767-110119266	0.221370918917299	.	.
chr1	109982994	109983493	chr1	110243019	110243518	Cdh7|chr1:110243019-110243518	0.174941664528692	.	.
chr1	111863863	111864362	chr1	111553923	111554422	Dsel|chr1:111553923-111554422	0.111136744968027	.	.
chr1	111863863	111864362	chr1	111634029	111634528	Dsel|chr1:111634029-111634528	0.191777715542289	.	.
chr1	111863863	111864362	chr1	111874749	111875248	Dsel|chr1:111874749-111875248	0.105614059526639	.	.
chr1	111864757	111865256	chr1	111640574	111641073	Dsel|chr1:111640574-111641073	0.145759037502708	.	.
chr1	111864757	111865256	chr1	111781940	111782439	Dsel|chr1:111781940-111782439	0.176876403359549	.	.
chr1	111864757	111865256	chr1	112072574	112073073	Dsel|chr1:112072574-112073073	0.120106683707275	.	.
chr1	115684447	115684946	chr1	115275559	115276058	Cntnap5a|chr1:115275559-115276058	0.148358564633703	.	.
chr1	115684447	115684946	chr1	115288751	115289250	Cntnap5a|chr1:115288751-115289250	0.22844285807507	.	.
chr1	115684447	115684946	chr1	115356320	115356819	Cntnap5a|chr1:115356320-115356819	0.13579493643074	.	.
chr1	115684447	115684946	chr1	115464005	115464504	Cntnap5a|chr1:115464005-115464504	0.141957974829404	.	.
chr1	115684447	115684946	chr1	115513613	115514112	Cntnap5a|chr1:115513613-115514112	0.207849235460923	.	.
chr1	115684447	115684946	chr1	115533698	115534197	Cntnap5a|chr1:115533698-115534197	0.282791037404224	.	.
chr1	115684447	115684946	chr1	115580850	115581349	Cntnap5a|chr1:115580850-115581349	0.133545639467465	.	.
chr1	115684447	115684946	chr1	115589742	115590241	Cntnap5a|chr1:115589742-115590241	0.210249463707285	.	.
chr1	115684447	115684946	chr1	115646865	115647364	Cntnap5a|chr1:115646865-115647364	0.153695907728677	.	.
chr1	115684447	115684946	chr1	115662224	115662723	Cntnap5a|chr1:115662224-115662723	0.213874015412677	.	.
chr1	115684447	115684946	chr1	115673315	115673814	Cntnap5a|chr1:115673315-115673814	0.107340172176657	.	.
chr1	118310992	118311491	chr1	118389960	118390459	Tsn|chr1:118389960-118390459	0.129092503710784	.	.
chr1	118310992	118311491	chr1	118498277	118498776	Tsn|chr1:118498277-118498776	0.114037469177598	.	.
chr1	118321592	118322091	chr1	118492751	118493250	Nifk|chr1:118492751-118493250	0.171223407486619	.	.
chr1	118388537	118389036	chr1	118275095	118275594	Clasp1|chr1:118275095-118275594	0.127665799340939	.	.
chr1	118388537	118389036	chr1	118389960	118390459	Clasp1|chr1:118389960-118390459	0.148272361366244	.	.
chr1	118389052	118389551	chr1	118389960	118390459	Clasp1|chr1:118389960-118390459	0.146458305740543	.	.
chr1	118389052	118389551	chr1	118434883	118435382	Clasp1|chr1:118434883-118435382	0.124900702067449	.	.
chr1	118389052	118389551	chr1	118498277	118498776	Clasp1|chr1:118498277-118498776	0.184799671400776	.	.
chr1	118458765	118459264	chr1	118389960	118390459	2900060B14Rik|chr1:118389960-118390459	0.138622072817208	.	.
chr1	118458765	118459264	chr1	118434883	118435382	2900060B14Rik|chr1:118434883-118435382	0.161724736299925	.	.
chr1	118458765	118459264	chr1	118498277	118498776	2900060B14Rik|chr1:118498277-118498776	0.109581199697675	.	.
chr1	118459308	118459807	chr1	118389960	118390459	2900060B14Rik|chr1:118389960-118390459	0.178778782022748	.	.
chr1	118459308	118459807	chr1	118434883	118435382	2900060B14Rik|chr1:118434883-118435382	0.126108306521504	.	.
chr1	118459308	118459807	chr1	118498277	118498776	2900060B14Rik|chr1:118498277-118498776	0.178536917525692	.	.
chr1	118459862	118460361	chr1	118498277	118498776	2900060B14Rik|chr1:118498277-118498776	0.137105236287613	.	.
chr1	120602767	120603266	chr1	120587093	120587592	En1|chr1:120587093-120587592	0.113668659199908	.	.
chr1	120602767	120603266	chr1	120587771	120588270	En1|chr1:120587771-120588270	0.305698424038131	.	.
chr1	120602767	120603266	chr1	120663411	120663910	En1|chr1:120663411-120663910	0.142315086211027	.	.
chr1	120602767	120603266	chr1	120671799	120672298	En1|chr1:120671799-120672298	0.183305386870289	.	.
chr1	120602767	120603266	chr1	120703699	120704198	En1|chr1:120703699-120704198	0.1350548499594	.	.
chr1	120602767	120603266	chr1	120885892	120886391	En1|chr1:120885892-120886391	0.197745740762366	.	.
chr1	120602767	120603266	chr1	120927442	120927941	En1|chr1:120927442-120927941	0.260237630355449	.	.
chr1	121224225	121224724	chr1	120927442	120927941	Gm29359|chr1:120927442-120927941	0.35889404460904	.	.
chr1	121224225	121224724	chr1	121004443	121004942	Gm29359|chr1:121004443-121004942	0.334666350276929	.	.
chr1	121224225	121224724	chr1	121034955	121035454	Gm29359|chr1:121034955-121035454	0.102525350022928	.	.
chr1	121224225	121224724	chr1	121047371	121047870	Gm29359|chr1:121047371-121047870	0.152168374858781	.	.
chr1	121224225	121224724	chr1	121054252	121054751	Gm29359|chr1:121054252-121054751	0.174892635546712	.	.
chr1	121224225	121224724	chr1	121082802	121083301	Gm29359|chr1:121082802-121083301	0.130635838507786	.	.
chr1	121224225	121224724	chr1	121096477	121096976	Gm29359|chr1:121096477-121096976	0.128221980375626	.	.
chr1	121224225	121224724	chr1	121101412	121101911	Gm29359|chr1:121101412-121101911	0.247419885152538	.	.
chr1	121224225	121224724	chr1	121216660	121217159	Gm29359|chr1:121216660-121217159	0.141136548112034	.	.
chr1	130462505	130463004	chr1	130350205	130350704	Cd55|chr1:130350205-130350704	0.103633559002794	.	.
chr1	130462505	130463004	chr1	130350205	130350704	Gm16083|chr1:130350205-130350704	0.103633559002794	.	.
chr1	130462505	130463004	chr1	130504810	130505309	Cd55|chr1:130504810-130505309	0.173942085266512	.	.
chr1	130462505	130463004	chr1	130504810	130505309	Gm16083|chr1:130504810-130505309	0.173942085266512	.	.
chr1	130462505	130463004	chr1	130516531	130517030	Cd55|chr1:130516531-130517030	0.118240159343181	.	.
chr1	130462505	130463004	chr1	130516531	130517030	Gm16083|chr1:130516531-130517030	0.118240159343181	.	.
chr1	130462505	130463004	chr1	130547917	130548416	Cd55|chr1:130547917-130548416	0.115966851359605	.	.
chr1	130462505	130463004	chr1	130547917	130548416	Gm16083|chr1:130547917-130548416	0.115966851359605	.	.
chr1	130462505	130463004	chr1	130715647	130716146	Cd55|chr1:130715647-130716146	0.247548607290172	.	.
chr1	130462505	130463004	chr1	130715647	130716146	Gm16083|chr1:130715647-130716146	0.247548607290172	.	.
chr1	130717229	130717728	chr1	130274411	130274910	Yod1|chr1:130274411-130274910	0.135154125200868	.	.
chr1	130717229	130717728	chr1	130552000	130552499	Yod1|chr1:130552000-130552499	0.0980773054998033	.	.
chr1	130717229	130717728	chr1	130726465	130726964	Yod1|chr1:130726465-130726964	0.136087337039899	.	.
chr1	130717229	130717728	chr1	130995515	130996014	Yod1|chr1:130995515-130996014	0.131469885910977	.	.
chr1	130939174	130939673	chr1	130552000	130552499	Il19|chr1:130552000-130552499	0.174498103078432	.	.
chr1	130939174	130939673	chr1	130574667	130575166	Il19|chr1:130574667-130575166	0.14775719807757	.	.
chr1	130939174	130939673	chr1	130726465	130726964	Il19|chr1:130726465-130726964	0.105765146716959	.	.
chr1	139422547	139423046	chr1	139296114	139296613	Zbtb41|chr1:139296114-139296613	0.147626969305443	.	.
chr1	139422547	139423046	chr1	139459004	139459503	Zbtb41|chr1:139459004-139459503	0.132941832013085	.	.
chr1	139422547	139423046	chr1	139490211	139490710	Zbtb41|chr1:139490211-139490710	0.105744927685729	.	.
chr1	139454477	139454976	chr1	139459004	139459503	Aspm|chr1:139459004-139459503	0.116381357790221	.	.
chr1	139454477	139454976	chr1	139490211	139490710	Aspm|chr1:139490211-139490710	0.255913639268899	.	.
chr1	140245186	140245685	chr1	140164407	140164906	Kcnt2|chr1:140164407-140164906	0.186296731529282	.	.
chr1	140245186	140245685	chr1	140179977	140180476	Kcnt2|chr1:140179977-140180476	0.117808404695681	.	.
chr1	140245186	140245685	chr1	140294946	140295445	Kcnt2|chr1:140294946-140295445	0.131331437412285	.	.
chr1	140245186	140245685	chr1	140295799	140296298	Kcnt2|chr1:140295799-140296298	0.221725653630941	.	.
chr1	140245186	140245685	chr1	140333635	140334134	Kcnt2|chr1:140333635-140334134	0.110628072815302	.	.
chr1	140245186	140245685	chr1	140339188	140339687	Kcnt2|chr1:140339188-140339687	0.12874130561749	.	.
chr1	140245186	140245685	chr1	140350286	140350785	Kcnt2|chr1:140350286-140350785	0.117275946083587	.	.
chr1	140245186	140245685	chr1	140375761	140376260	Kcnt2|chr1:140375761-140376260	0.133747945755007	.	.
chr1	140245186	140245685	chr1	140409262	140409761	Kcnt2|chr1:140409262-140409761	0.113780510811642	.	.
chr1	140245186	140245685	chr1	140409765	140410264	Kcnt2|chr1:140409765-140410264	0.259465935692317	.	.
chr1	140245186	140245685	chr1	140428852	140429351	Kcnt2|chr1:140428852-140429351	0.124812020973856	.	.
chr1	140245186	140245685	chr1	140453621	140454120	Kcnt2|chr1:140453621-140454120	0.370184030314141	.	.
chr1	140245186	140245685	chr1	140488660	140489159	Kcnt2|chr1:140488660-140489159	0.151110164078173	.	.
chr1	140245186	140245685	chr1	140489751	140490250	Kcnt2|chr1:140489751-140490250	0.27335611686231	.	.
chr1	140245186	140245685	chr1	140491695	140492194	Kcnt2|chr1:140491695-140492194	0.166283778285179	.	.
chr1	140245186	140245685	chr1	140492218	140492717	Kcnt2|chr1:140492218-140492717	0.153483273993597	.	.
chr1	140245761	140246260	chr1	140164407	140164906	Kcnt2|chr1:140164407-140164906	0.332315307226113	.	.
chr1	140245761	140246260	chr1	140179977	140180476	Kcnt2|chr1:140179977-140180476	0.303927972176677	.	.
chr1	140245761	140246260	chr1	140187560	140188059	Kcnt2|chr1:140187560-140188059	0.163452957950949	.	.
chr1	140245761	140246260	chr1	140268490	140268989	Kcnt2|chr1:140268490-140268989	0.148279470705533	.	.
chr1	140245761	140246260	chr1	140294946	140295445	Kcnt2|chr1:140294946-140295445	0.148010671414923	.	.
chr1	140245761	140246260	chr1	140295799	140296298	Kcnt2|chr1:140295799-140296298	0.26977178035561	.	.
chr1	140245761	140246260	chr1	140333635	140334134	Kcnt2|chr1:140333635-140334134	0.257190024589155	.	.
chr1	140245761	140246260	chr1	140339188	140339687	Kcnt2|chr1:140339188-140339687	0.14424779622087	.	.
chr1	140245761	140246260	chr1	140350286	140350785	Kcnt2|chr1:140350286-140350785	0.205069793761755	.	.
chr1	140245761	140246260	chr1	140373489	140373988	Kcnt2|chr1:140373489-140373988	0.154832122347632	.	.
chr1	140245761	140246260	chr1	140375761	140376260	Kcnt2|chr1:140375761-140376260	0.19915593672437	.	.
chr1	140245761	140246260	chr1	140409262	140409761	Kcnt2|chr1:140409262-140409761	0.176504864395469	.	.
chr1	140245761	140246260	chr1	140409765	140410264	Kcnt2|chr1:140409765-140410264	0.287923691601739	.	.
chr1	140245761	140246260	chr1	140428852	140429351	Kcnt2|chr1:140428852-140429351	0.25075167775389	.	.
chr1	140245761	140246260	chr1	140453621	140454120	Kcnt2|chr1:140453621-140454120	0.264403663924054	.	.
chr1	140245761	140246260	chr1	140488660	140489159	Kcnt2|chr1:140488660-140489159	0.232076150923179	.	.
chr1	140245761	140246260	chr1	140489751	140490250	Kcnt2|chr1:140489751-140490250	0.466872092185026	.	.
chr1	140245761	140246260	chr1	140491695	140492194	Kcnt2|chr1:140491695-140492194	0.241110607393766	.	.
chr1	140245761	140246260	chr1	140492218	140492717	Kcnt2|chr1:140492218-140492717	0.238617700652815	.	.
chr1	140246413	140246912	chr1	140164407	140164906	Kcnt2|chr1:140164407-140164906	0.15347103632804	.	.
chr1	140246413	140246912	chr1	140179977	140180476	Kcnt2|chr1:140179977-140180476	0.111318575001264	.	.
chr1	140246413	140246912	chr1	140295799	140296298	Kcnt2|chr1:140295799-140296298	0.115383378742319	.	.
chr1	140246413	140246912	chr1	140333635	140334134	Kcnt2|chr1:140333635-140334134	0.139825217990626	.	.
chr1	140246413	140246912	chr1	140339188	140339687	Kcnt2|chr1:140339188-140339687	0.252280020785938	.	.
chr1	140246413	140246912	chr1	140375761	140376260	Kcnt2|chr1:140375761-140376260	0.149376923498028	.	.
chr1	140246413	140246912	chr1	140390270	140390769	Kcnt2|chr1:140390270-140390769	0.113818483676243	.	.
chr1	140246413	140246912	chr1	140409262	140409761	Kcnt2|chr1:140409262-140409761	0.16115958600003	.	.
chr1	140246413	140246912	chr1	140409765	140410264	Kcnt2|chr1:140409765-140410264	0.267744272635843	.	.
chr1	140246413	140246912	chr1	140428852	140429351	Kcnt2|chr1:140428852-140429351	0.159495285958799	.	.
chr1	140246413	140246912	chr1	140453621	140454120	Kcnt2|chr1:140453621-140454120	0.320949649850934	.	.
chr1	140246413	140246912	chr1	140488660	140489159	Kcnt2|chr1:140488660-140489159	0.116808259881291	.	.
chr1	140246413	140246912	chr1	140489751	140490250	Kcnt2|chr1:140489751-140490250	0.283816254456201	.	.
chr1	140246413	140246912	chr1	140491695	140492194	Kcnt2|chr1:140491695-140492194	0.138481091065756	.	.
chr1	143640493	143640992	chr1	143258203	143258702	B3galt2|chr1:143258203-143258702	0.236026846138788	.	.
chr1	143640493	143640992	chr1	143308932	143309431	B3galt2|chr1:143308932-143309431	0.107044424766974	.	.
chr1	143640493	143640992	chr1	143309466	143309965	B3galt2|chr1:143309466-143309965	0.18331446215698	.	.
chr1	143640493	143640992	chr1	143317678	143318177	B3galt2|chr1:143317678-143318177	0.375517495887257	.	.
chr1	143640493	143640992	chr1	143318379	143318878	B3galt2|chr1:143318379-143318878	0.546811044054704	.	.
chr1	143640493	143640992	chr1	143339383	143339882	B3galt2|chr1:143339383-143339882	0.424976719745109	.	.
chr1	143640493	143640992	chr1	143367579	143368078	B3galt2|chr1:143367579-143368078	0.163894547305833	.	.
chr1	143640493	143640992	chr1	143391791	143392290	B3galt2|chr1:143391791-143392290	0.196620462389835	.	.
chr1	143640493	143640992	chr1	143467797	143468296	B3galt2|chr1:143467797-143468296	0.321059072543069	.	.
chr1	143640493	143640992	chr1	143503441	143503940	B3galt2|chr1:143503441-143503940	0.323017897404848	.	.
chr1	143640493	143640992	chr1	143523764	143524263	B3galt2|chr1:143523764-143524263	0.194882165551418	.	.
chr1	143640493	143640992	chr1	143576921	143577420	B3galt2|chr1:143576921-143577420	0.348288725438403	.	.
chr1	143640493	143640992	chr1	143585371	143585870	B3galt2|chr1:143585371-143585870	0.315125492423742	.	.
chr1	143640493	143640992	chr1	143644121	143644620	B3galt2|chr1:143644121-143644620	0.212269578217761	.	.
chr1	143640493	143640992	chr1	143739932	143740431	B3galt2|chr1:143739932-143740431	0.258286442744286	.	.
chr1	143641020	143641519	chr1	143258203	143258702	B3galt2|chr1:143258203-143258702	0.197472750797707	.	.
chr1	143641020	143641519	chr1	143308932	143309431	B3galt2|chr1:143308932-143309431	0.232338260906965	.	.
chr1	143641020	143641519	chr1	143309466	143309965	B3galt2|chr1:143309466-143309965	0.172152511355339	.	.
chr1	143641020	143641519	chr1	143317678	143318177	B3galt2|chr1:143317678-143318177	0.270930735585411	.	.
chr1	143641020	143641519	chr1	143318379	143318878	B3galt2|chr1:143318379-143318878	0.399380320179498	.	.
chr1	143641020	143641519	chr1	143339383	143339882	B3galt2|chr1:143339383-143339882	0.340515947916301	.	.
chr1	143641020	143641519	chr1	143367579	143368078	B3galt2|chr1:143367579-143368078	0.147042506072425	.	.
chr1	143641020	143641519	chr1	143467797	143468296	B3galt2|chr1:143467797-143468296	0.256193005415515	.	.
chr1	143641020	143641519	chr1	143503441	143503940	B3galt2|chr1:143503441-143503940	0.181471735941022	.	.
chr1	143641020	143641519	chr1	143523764	143524263	B3galt2|chr1:143523764-143524263	0.192280827037345	.	.
chr1	143641020	143641519	chr1	143553112	143553611	B3galt2|chr1:143553112-143553611	0.227233577301788	.	.
chr1	143641020	143641519	chr1	143576921	143577420	B3galt2|chr1:143576921-143577420	0.422943160298516	.	.
chr1	143641020	143641519	chr1	143585371	143585870	B3galt2|chr1:143585371-143585870	0.222879099766962	.	.
chr1	143641020	143641519	chr1	143644121	143644620	B3galt2|chr1:143644121-143644620	0.168068260943344	.	.
chr1	143641020	143641519	chr1	143739932	143740431	B3galt2|chr1:143739932-143740431	0.178836830286512	.	.
chr1	144774475	144774974	chr1	144517918	144518417	Rgs18|chr1:144517918-144518417	0.112080365163186	.	.
chr1	144774475	144774974	chr1	144523448	144523947	Rgs18|chr1:144523448-144523947	0.158519301022973	.	.
chr1	144774475	144774974	chr1	144601731	144602230	Rgs18|chr1:144601731-144602230	0.186801781312576	.	.
chr1	144774475	144774974	chr1	144603068	144603567	Rgs18|chr1:144603068-144603567	0.157496546902954	.	.
chr1	144774475	144774974	chr1	144603068	144603567	Rgs18|chr1:144603068-144603567	0.157496546902955	.	.
chr1	144774475	144774974	chr1	144644373	144644872	Rgs18|chr1:144644373-144644872	0.284336680240527	.	.
chr1	144774475	144774974	chr1	144652798	144653297	Rgs18|chr1:144652798-144653297	0.184467491132862	.	.
chr1	144774475	144774974	chr1	144667416	144667915	Rgs18|chr1:144667416-144667915	0.167955582027663	.	.
chr1	144774475	144774974	chr1	144746151	144746650	Rgs18|chr1:144746151-144746650	0.104552628654197	.	.
chr1	144774475	144774974	chr1	144781348	144781847	Rgs18|chr1:144781348-144781847	0.274841768823972	.	.
chr1	144774475	144774974	chr1	144882916	144883415	Rgs18|chr1:144882916-144883415	0.141305484842937	.	.
chr1	144774475	144774974	chr1	145045324	145045823	Rgs18|chr1:145045324-145045823	0.38130141319617	.	.
chr1	144774475	144774974	chr1	145065748	145066247	Rgs18|chr1:145065748-145066247	0.20904943018106	.	.
chr1	144774475	144774974	chr1	145130266	145130765	Rgs18|chr1:145130266-145130765	0.115374529887403	.	.
chr1	144774475	144774974	chr1	145226257	145226756	Rgs18|chr1:145226257-145226756	0.134582155631829	.	.
chr1	146495368	146495867	chr1	146211707	146212206	Brinp3|chr1:146211707-146212206	0.236169848170046	.	.
chr1	146495368	146495867	chr1	146211707	146212206	Gm29514|chr1:146211707-146212206	0.236169848170046	.	.
chr1	146495368	146495867	chr1	146312481	146312980	Brinp3|chr1:146312481-146312980	0.293187455655249	.	.
chr1	146495368	146495867	chr1	146312481	146312980	Gm29514|chr1:146312481-146312980	0.293187455655249	.	.
chr1	146495368	146495867	chr1	146312999	146313498	Brinp3|chr1:146312999-146313498	0.190714273060345	.	.
chr1	146495368	146495867	chr1	146312999	146313498	Gm29514|chr1:146312999-146313498	0.190714273060345	.	.
chr1	146495368	146495867	chr1	146507438	146507937	Brinp3|chr1:146507438-146507937	0.261234203183075	.	.
chr1	146495368	146495867	chr1	146507438	146507937	Gm29514|chr1:146507438-146507937	0.261234203183075	.	.
chr1	146495368	146495867	chr1	146515325	146515824	Brinp3|chr1:146515325-146515824	0.156575754289249	.	.
chr1	146495368	146495867	chr1	146515325	146515824	Gm29514|chr1:146515325-146515824	0.156575754289249	.	.
chr1	146495368	146495867	chr1	146524178	146524677	Brinp3|chr1:146524178-146524677	0.176803358877621	.	.
chr1	146495368	146495867	chr1	146524178	146524677	Gm29514|chr1:146524178-146524677	0.176803358877621	.	.
chr1	146495368	146495867	chr1	146576196	146576695	Brinp3|chr1:146576196-146576695	0.204504392811663	.	.
chr1	146495368	146495867	chr1	146576196	146576695	Gm29514|chr1:146576196-146576695	0.204504392811663	.	.
chr1	146495368	146495867	chr1	146600717	146601216	Brinp3|chr1:146600717-146601216	0.108849240361241	.	.
chr1	146495368	146495867	chr1	146600717	146601216	Gm29514|chr1:146600717-146601216	0.108849240361241	.	.
chr1	149960676	149961175	chr1	149867204	149867703	Pla2g4a|chr1:149867204-149867703	0.105873116237299	.	.
chr1	149960676	149961175	chr1	149876488	149876987	Pla2g4a|chr1:149876488-149876987	0.122831262066346	.	.
chr1	149960676	149961175	chr1	149891406	149891905	Pla2g4a|chr1:149891406-149891905	0.294645810186247	.	.
chr1	149960676	149961175	chr1	150141868	150142367	Pla2g4a|chr1:150141868-150142367	0.109387198885175	.	.
chr1	149961394	149961893	chr1	149758331	149758830	Pla2g4a|chr1:149758331-149758830	0.133130619892744	.	.
chr1	149961394	149961893	chr1	149862610	149863109	Pla2g4a|chr1:149862610-149863109	0.134087074042893	.	.
chr1	149961394	149961893	chr1	149876488	149876987	Pla2g4a|chr1:149876488-149876987	0.157593430170215	.	.
chr1	149961394	149961893	chr1	149891406	149891905	Pla2g4a|chr1:149891406-149891905	0.100535463294773	.	.
chr1	149961394	149961893	chr1	149893874	149894373	Pla2g4a|chr1:149893874-149894373	0.103660253340121	.	.
chr1	149961394	149961893	chr1	150043770	150044269	Pla2g4a|chr1:150043770-150044269	0.131629589312953	.	.
chr1	149961394	149961893	chr1	150110332	150110831	Pla2g4a|chr1:150110332-150110831	0.104834658459736	.	.
chr1	149961394	149961893	chr1	150141868	150142367	Pla2g4a|chr1:150141868-150142367	0.131323652191759	.	.
chr1	150099643	150100142	chr1	149758331	149758830	Ptgs2|chr1:149758331-149758830	0.178592178820405	.	.
chr1	150099643	150100142	chr1	149758331	149758830	Ptgs2os|chr1:149758331-149758830	0.178592178820405	.	.
chr1	150099643	150100142	chr1	149775831	149776330	Ptgs2|chr1:149775831-149776330	0.126674557583857	.	.
chr1	150099643	150100142	chr1	149775831	149776330	Ptgs2os|chr1:149775831-149776330	0.126674557583857	.	.
chr1	150099643	150100142	chr1	149856755	149857254	Ptgs2|chr1:149856755-149857254	0.212691360946187	.	.
chr1	150099643	150100142	chr1	149856755	149857254	Ptgs2os|chr1:149856755-149857254	0.212691360946187	.	.
chr1	150099643	150100142	chr1	149867204	149867703	Ptgs2|chr1:149867204-149867703	0.244237213764808	.	.
chr1	150099643	150100142	chr1	149867204	149867703	Ptgs2os|chr1:149867204-149867703	0.244237213764808	.	.
chr1	150099643	150100142	chr1	149876488	149876987	Ptgs2|chr1:149876488-149876987	0.274615529728181	.	.
chr1	150099643	150100142	chr1	149876488	149876987	Ptgs2os|chr1:149876488-149876987	0.274615529728181	.	.
chr1	150099643	150100142	chr1	149891406	149891905	Ptgs2|chr1:149891406-149891905	0.255415294099384	.	.
chr1	150099643	150100142	chr1	149891406	149891905	Ptgs2os|chr1:149891406-149891905	0.255415294099384	.	.
chr1	150099643	150100142	chr1	149893874	149894373	Ptgs2|chr1:149893874-149894373	0.194091514653588	.	.
chr1	150099643	150100142	chr1	149893874	149894373	Ptgs2os|chr1:149893874-149894373	0.194091514653588	.	.
chr1	150099643	150100142	chr1	150110332	150110831	Ptgs2|chr1:150110332-150110831	0.150680518956296	.	.
chr1	150099643	150100142	chr1	150110332	150110831	Ptgs2os|chr1:150110332-150110831	0.150680518956296	.	.
chr1	150099643	150100142	chr1	150115416	150115915	Ptgs2|chr1:150115416-150115915	0.124561462573015	.	.
chr1	150099643	150100142	chr1	150115416	150115915	Ptgs2os|chr1:150115416-150115915	0.124561462573015	.	.
chr1	150099643	150100142	chr1	150141868	150142367	Ptgs2|chr1:150141868-150142367	0.106015197951937	.	.
chr1	150099643	150100142	chr1	150141868	150142367	Ptgs2os|chr1:150141868-150142367	0.106015197951937	.	.
chr1	150392294	150392793	chr1	150512333	150512832	Odr4|chr1:150512333-150512832	0.167199513371305	.	.
chr1	150392294	150392793	chr1	150512333	150512832	Tpr|chr1:150512333-150512832	0.167199513371305	.	.
chr1	150392294	150392793	chr1	150540218	150540717	Odr4|chr1:150540218-150540717	0.175357940157593	.	.
chr1	150392294	150392793	chr1	150540218	150540717	Tpr|chr1:150540218-150540717	0.175357940157593	.	.
chr1	150392294	150392793	chr1	150574831	150575330	Odr4|chr1:150574831-150575330	0.278998095124499	.	.
chr1	150392294	150392793	chr1	150574831	150575330	Tpr|chr1:150574831-150575330	0.278998095124499	.	.
chr1	150392883	150393382	chr1	150218604	150219103	Odr4|chr1:150218604-150219103	0.156761947348109	.	.
chr1	150392883	150393382	chr1	150218604	150219103	Tpr|chr1:150218604-150219103	0.156761947348109	.	.
chr1	150392883	150393382	chr1	150256196	150256695	Odr4|chr1:150256196-150256695	0.105198093955117	.	.
chr1	150392883	150393382	chr1	150256196	150256695	Odr4|chr1:150256196-150256695	0.105198093955118	.	.
chr1	150392883	150393382	chr1	150256196	150256695	Tpr|chr1:150256196-150256695	0.105198093955117	.	.
chr1	150392883	150393382	chr1	150256196	150256695	Tpr|chr1:150256196-150256695	0.105198093955118	.	.
chr1	150392883	150393382	chr1	150266492	150266991	Odr4|chr1:150266492-150266991	0.142849429346821	.	.
chr1	150392883	150393382	chr1	150266492	150266991	Tpr|chr1:150266492-150266991	0.142849429346821	.	.
chr1	150392883	150393382	chr1	150512333	150512832	Odr4|chr1:150512333-150512832	0.177549844746314	.	.
chr1	150392883	150393382	chr1	150512333	150512832	Tpr|chr1:150512333-150512832	0.177549844746314	.	.
chr1	150392883	150393382	chr1	150540218	150540717	Odr4|chr1:150540218-150540717	0.129589050802771	.	.
chr1	150392883	150393382	chr1	150540218	150540717	Tpr|chr1:150540218-150540717	0.129589050802771	.	.
chr1	150392883	150393382	chr1	150574831	150575330	Odr4|chr1:150574831-150575330	0.251519506526979	.	.
chr1	150392883	150393382	chr1	150574831	150575330	Tpr|chr1:150574831-150575330	0.251519506526979	.	.
chr1	150392883	150393382	chr1	150682026	150682525	Odr4|chr1:150682026-150682525	0.170226987786253	.	.
chr1	150392883	150393382	chr1	150682026	150682525	Tpr|chr1:150682026-150682525	0.170226987786253	.	.
chr1	150393401	150393900	chr1	150218604	150219103	Odr4|chr1:150218604-150219103	0.145564405911366	.	.
chr1	150393401	150393900	chr1	150218604	150219103	Tpr|chr1:150218604-150219103	0.145564405911366	.	.
chr1	150393401	150393900	chr1	150512333	150512832	Odr4|chr1:150512333-150512832	0.110270190832845	.	.
chr1	150393401	150393900	chr1	150512333	150512832	Tpr|chr1:150512333-150512832	0.110270190832845	.	.
chr1	150393401	150393900	chr1	150574831	150575330	Odr4|chr1:150574831-150575330	0.12506770878522	.	.
chr1	150393401	150393900	chr1	150574831	150575330	Tpr|chr1:150574831-150575330	0.12506770878522	.	.
chr1	150393401	150393900	chr1	150682026	150682525	Odr4|chr1:150682026-150682525	0.144239462852265	.	.
chr1	150393401	150393900	chr1	150682026	150682525	Tpr|chr1:150682026-150682525	0.144239462852265	.	.
chr1	155812620	155813119	chr1	156040577	156041076	Qsox1|chr1:156040577-156041076	0.159987376273285	.	.
chr1	155973115	155973614	chr1	156108321	156108820	Cep350|chr1:156108321-156108820	0.110134294436272	.	.
chr1	155973668	155974167	chr1	155950642	155951141	Cep350|chr1:155950642-155951141	0.107253473666453	.	.
chr1	155973668	155974167	chr1	155951162	155951661	Cep350|chr1:155951162-155951661	0.194002842950627	.	.
chr1	155973668	155974167	chr1	156040577	156041076	Cep350|chr1:156040577-156041076	0.130764624638473	.	.
chr1	156035344	156035843	chr1	156085751	156086250	Tor1aip1|chr1:156085751-156086250	0.154878240580573	.	.
chr1	156035344	156035843	chr1	156085751	156086250	Tor1aip2|chr1:156085751-156086250	0.154878240580573	.	.
chr1	156035344	156035843	chr1	156108321	156108820	Tor1aip1|chr1:156108321-156108820	0.198706929955041	.	.
chr1	156035344	156035843	chr1	156108321	156108820	Tor1aip2|chr1:156108321-156108820	0.198706929955041	.	.
chr1	156035344	156035843	chr1	156108828	156109327	Tor1aip1|chr1:156108828-156109327	0.218324948824581	.	.
chr1	156035344	156035843	chr1	156108828	156109327	Tor1aip2|chr1:156108828-156109327	0.218324948824581	.	.
chr1	156035344	156035843	chr1	156256092	156256591	Tor1aip1|chr1:156256092-156256591	0.200067577775716	.	.
chr1	156035344	156035843	chr1	156256092	156256591	Tor1aip2|chr1:156256092-156256591	0.200067577775716	.	.
chr1	156035344	156035843	chr1	156260902	156261401	Tor1aip1|chr1:156260902-156261401	0.248542270622135	.	.
chr1	156035344	156035843	chr1	156260902	156261401	Tor1aip2|chr1:156260902-156261401	0.248542270622135	.	.
chr1	156035344	156035843	chr1	156263255	156263754	Tor1aip1|chr1:156263255-156263754	0.143837676146518	.	.
chr1	156035344	156035843	chr1	156263255	156263754	Tor1aip2|chr1:156263255-156263754	0.143837676146518	.	.
chr1	156035344	156035843	chr1	156270379	156270878	Tor1aip1|chr1:156270379-156270878	0.176052377565172	.	.
chr1	156035344	156035843	chr1	156270379	156270878	Tor1aip2|chr1:156270379-156270878	0.176052377565172	.	.
chr1	156035344	156035843	chr1	156271559	156272058	Tor1aip1|chr1:156271559-156272058	0.394153438383343	.	.
chr1	156035344	156035843	chr1	156271559	156272058	Tor1aip2|chr1:156271559-156272058	0.394153438383343	.	.
chr1	156035344	156035843	chr1	156385841	156386340	Tor1aip1|chr1:156385841-156386340	0.156023553105505	.	.
chr1	156035344	156035843	chr1	156385841	156386340	Tor1aip2|chr1:156385841-156386340	0.156023553105505	.	.
chr1	156035878	156036377	chr1	155846569	155847068	Tor1aip1|chr1:155846569-155847068	0.177271621416805	.	.
chr1	156035878	156036377	chr1	155846569	155847068	Tor1aip2|chr1:155846569-155847068	0.177271621416805	.	.
chr1	156035878	156036377	chr1	156040577	156041076	Tor1aip1|chr1:156040577-156041076	0.22179864428424	.	.
chr1	156035878	156036377	chr1	156040577	156041076	Tor1aip2|chr1:156040577-156041076	0.22179864428424	.	.
chr1	156035878	156036377	chr1	156085751	156086250	Tor1aip1|chr1:156085751-156086250	0.206648621894934	.	.
chr1	156035878	156036377	chr1	156085751	156086250	Tor1aip2|chr1:156085751-156086250	0.206648621894934	.	.
chr1	156035878	156036377	chr1	156108321	156108820	Tor1aip1|chr1:156108321-156108820	0.197138367230622	.	.
chr1	156035878	156036377	chr1	156108321	156108820	Tor1aip2|chr1:156108321-156108820	0.197138367230622	.	.
chr1	156035878	156036377	chr1	156108828	156109327	Tor1aip1|chr1:156108828-156109327	0.240593315504881	.	.
chr1	156035878	156036377	chr1	156108828	156109327	Tor1aip2|chr1:156108828-156109327	0.240593315504881	.	.
chr1	156035878	156036377	chr1	156256092	156256591	Tor1aip1|chr1:156256092-156256591	0.158145946589203	.	.
chr1	156035878	156036377	chr1	156256092	156256591	Tor1aip2|chr1:156256092-156256591	0.158145946589203	.	.
chr1	156035878	156036377	chr1	156260902	156261401	Tor1aip1|chr1:156260902-156261401	0.347505321003293	.	.
chr1	156035878	156036377	chr1	156260902	156261401	Tor1aip2|chr1:156260902-156261401	0.347505321003293	.	.
chr1	156035878	156036377	chr1	156263255	156263754	Tor1aip1|chr1:156263255-156263754	0.212661626256315	.	.
chr1	156035878	156036377	chr1	156263255	156263754	Tor1aip2|chr1:156263255-156263754	0.212661626256315	.	.
chr1	156035878	156036377	chr1	156270379	156270878	Tor1aip1|chr1:156270379-156270878	0.255094745818524	.	.
chr1	156035878	156036377	chr1	156270379	156270878	Tor1aip2|chr1:156270379-156270878	0.255094745818524	.	.
chr1	156035878	156036377	chr1	156271559	156272058	Tor1aip1|chr1:156271559-156272058	0.370056338996061	.	.
chr1	156035878	156036377	chr1	156271559	156272058	Tor1aip2|chr1:156271559-156272058	0.370056338996061	.	.
chr1	156035878	156036377	chr1	156385841	156386340	Tor1aip1|chr1:156385841-156386340	0.142294734680566	.	.
chr1	156035878	156036377	chr1	156385841	156386340	Tor1aip2|chr1:156385841-156386340	0.142294734680566	.	.
chr1	156035878	156036377	chr1	156445069	156445568	Tor1aip1|chr1:156445069-156445568	0.122916549917143	.	.
chr1	156035878	156036377	chr1	156445069	156445568	Tor1aip2|chr1:156445069-156445568	0.122916549917143	.	.
chr1	156036379	156036878	chr1	156040577	156041076	Tor1aip1|chr1:156040577-156041076	0.11472088321355	.	.
chr1	156036379	156036878	chr1	156085751	156086250	Tor1aip1|chr1:156085751-156086250	0.164954162301919	.	.
chr1	156036379	156036878	chr1	156108321	156108820	Tor1aip1|chr1:156108321-156108820	0.157032479821178	.	.
chr1	156036379	156036878	chr1	156108828	156109327	Tor1aip1|chr1:156108828-156109327	0.140502688347984	.	.
chr1	156036379	156036878	chr1	156256092	156256591	Tor1aip1|chr1:156256092-156256591	0.120339156269212	.	.
chr1	156036379	156036878	chr1	156260902	156261401	Tor1aip1|chr1:156260902-156261401	0.356143749752586	.	.
chr1	156036379	156036878	chr1	156261617	156262116	Tor1aip1|chr1:156261617-156262116	0.153504697080572	.	.
chr1	156036379	156036878	chr1	156263255	156263754	Tor1aip1|chr1:156263255-156263754	0.153917803878039	.	.
chr1	156036379	156036878	chr1	156270379	156270878	Tor1aip1|chr1:156270379-156270878	0.194254994617175	.	.
chr1	156036379	156036878	chr1	156271559	156272058	Tor1aip1|chr1:156271559-156272058	0.297755436588858	.	.
chr1	156036379	156036878	chr1	156385841	156386340	Tor1aip1|chr1:156385841-156386340	0.17833739575199	.	.
chr1	156036379	156036878	chr1	156445069	156445568	Tor1aip1|chr1:156445069-156445568	0.139072042236022	.	.
chr1	156204775	156205274	chr1	155846569	155847068	Fam163a|chr1:155846569-155847068	0.120595446188795	.	.
chr1	156204775	156205274	chr1	155861273	155861772	Fam163a|chr1:155861273-155861772	0.116171950626713	.	.
chr1	156303125	156303624	chr1	156040577	156041076	4930518J20Rik|chr1:156040577-156041076	0.12487560335122	.	.
chr1	156303125	156303624	chr1	156040577	156041076	Tdrd5|chr1:156040577-156041076	0.12487560335122	.	.
chr1	156303125	156303624	chr1	156085751	156086250	4930518J20Rik|chr1:156085751-156086250	0.176791553599253	.	.
chr1	156303125	156303624	chr1	156085751	156086250	Tdrd5|chr1:156085751-156086250	0.176791553599253	.	.
chr1	156303125	156303624	chr1	156263255	156263754	4930518J20Rik|chr1:156263255-156263754	0.239874602468801	.	.
chr1	156303125	156303624	chr1	156263255	156263754	Tdrd5|chr1:156263255-156263754	0.239874602468801	.	.
chr1	156303125	156303624	chr1	156270379	156270878	4930518J20Rik|chr1:156270379-156270878	0.137341249736064	.	.
chr1	156303125	156303624	chr1	156270379	156270878	Tdrd5|chr1:156270379-156270878	0.137341249736064	.	.
chr1	156303125	156303624	chr1	156271559	156272058	4930518J20Rik|chr1:156271559-156272058	0.143152592166807	.	.
chr1	156303125	156303624	chr1	156271559	156272058	Tdrd5|chr1:156271559-156272058	0.143152592166807	.	.
chr1	156303125	156303624	chr1	156445069	156445568	4930518J20Rik|chr1:156445069-156445568	0.186480736278116	.	.
chr1	156303125	156303624	chr1	156445069	156445568	Tdrd5|chr1:156445069-156445568	0.186480736278116	.	.
chr1	156420903	156421402	chr1	156085751	156086250	Axdnd1|chr1:156085751-156086250	0.16361064864129	.	.
chr1	156474061	156474560	chr1	156271559	156272058	Soat1|chr1:156271559-156272058	0.131428871612258	.	.
chr1	159231368	159231867	chr1	159222256	159222755	Cop1|chr1:159222256-159222755	0.234970974407627	.	.
chr1	159231368	159231867	chr1	159319305	159319804	Cop1|chr1:159319305-159319804	0.149059434122897	.	.
chr1	159231368	159231867	chr1	159319305	159319804	Cop1|chr1:159319305-159319804	0.149059434122898	.	.
chr1	159231910	159232409	chr1	158947925	158948424	Cop1|chr1:158947925-158948424	0.197982055679966	.	.
chr1	159231910	159232409	chr1	159158921	159159420	Cop1|chr1:159158921-159159420	0.265450793615106	.	.
chr1	159231910	159232409	chr1	159163891	159164390	Cop1|chr1:159163891-159164390	0.207305948158791	.	.
chr1	159231910	159232409	chr1	159211646	159212145	Cop1|chr1:159211646-159212145	0.109739858192129	.	.
chr1	159231910	159232409	chr1	159222256	159222755	Cop1|chr1:159222256-159222755	0.126452892254643	.	.
chr1	159231910	159232409	chr1	159307528	159308027	Cop1|chr1:159307528-159308027	0.129406345775193	.	.
chr1	159231910	159232409	chr1	159415579	159416078	Cop1|chr1:159415579-159416078	0.0982397472949156	.	.
chr1	166253817	166254316	chr1	166284262	166284761	Ildr2|chr1:166284262-166284761	0.131345791303248	.	.
chr1	166253817	166254316	chr1	166302681	166303180	Ildr2|chr1:166302681-166303180	0.155141024262324	.	.
chr1	166253817	166254316	chr1	166515685	166516184	Ildr2|chr1:166515685-166516184	0.119471022773457	.	.
chr1	166254415	166254914	chr1	166255453	166255952	Ildr2|chr1:166255453-166255952	0.106335335011895	.	.
chr1	166254415	166254914	chr1	166260363	166260862	Ildr2|chr1:166260363-166260862	0.158448582353687	.	.
chr1	166254415	166254914	chr1	166279985	166280484	Ildr2|chr1:166279985-166280484	0.294140302639917	.	.
chr1	166254415	166254914	chr1	166284262	166284761	Ildr2|chr1:166284262-166284761	0.215824973732717	.	.
chr1	166254415	166254914	chr1	166299784	166300283	Ildr2|chr1:166299784-166300283	0.236151719788365	.	.
chr1	166254415	166254914	chr1	166302681	166303180	Ildr2|chr1:166302681-166303180	0.27291894135335	.	.
chr1	166254415	166254914	chr1	166313555	166314054	Ildr2|chr1:166313555-166314054	0.101223699028541	.	.
chr1	166254415	166254914	chr1	166326364	166326863	Ildr2|chr1:166326364-166326863	0.136490130476894	.	.
chr1	166254415	166254914	chr1	166330745	166331244	Ildr2|chr1:166330745-166331244	0.11463836895793	.	.
chr1	166254415	166254914	chr1	166515685	166516184	Ildr2|chr1:166515685-166516184	0.159723752009119	.	.
chr1	166254415	166254914	chr1	166573637	166574136	Ildr2|chr1:166573637-166574136	0.237331124208504	.	.
chr1	166308696	166309195	chr1	166263521	166264020	5330438I03Rik|chr1:166263521-166264020	0.263046355605499	.	.
chr1	166308696	166309195	chr1	166282640	166283139	5330438I03Rik|chr1:166282640-166283139	0.361938384063138	.	.
chr1	166308696	166309195	chr1	166296364	166296863	5330438I03Rik|chr1:166296364-166296863	0.333206460864922	.	.
chr1	166308696	166309195	chr1	166296977	166297476	5330438I03Rik|chr1:166296977-166297476	0.264041415429691	.	.
chr1	166308696	166309195	chr1	166301382	166301881	5330438I03Rik|chr1:166301382-166301881	0.24170923827409	.	.
chr1	166308696	166309195	chr1	166302681	166303180	5330438I03Rik|chr1:166302681-166303180	0.113506298775412	.	.
chr1	166308696	166309195	chr1	166319038	166319537	5330438I03Rik|chr1:166319038-166319537	0.191330927186277	.	.
chr1	166308696	166309195	chr1	166344303	166344802	5330438I03Rik|chr1:166344303-166344802	0.179652286728807	.	.
chr1	166308696	166309195	chr1	166443517	166444016	5330438I03Rik|chr1:166443517-166444016	0.150832694299873	.	.
chr1	166309200	166309699	chr1	166255453	166255952	5330438I03Rik|chr1:166255453-166255952	0.114886112538508	.	.
chr1	166309200	166309699	chr1	166263521	166264020	5330438I03Rik|chr1:166263521-166264020	0.354799381826556	.	.
chr1	166309200	166309699	chr1	166272624	166273123	5330438I03Rik|chr1:166272624-166273123	0.0994870055030668	.	.
chr1	166309200	166309699	chr1	166282640	166283139	5330438I03Rik|chr1:166282640-166283139	0.350197733487707	.	.
chr1	166309200	166309699	chr1	166296364	166296863	5330438I03Rik|chr1:166296364-166296863	0.282859297352283	.	.
chr1	166309200	166309699	chr1	166296977	166297476	5330438I03Rik|chr1:166296977-166297476	0.346796175247832	.	.
chr1	166309200	166309699	chr1	166301382	166301881	5330438I03Rik|chr1:166301382-166301881	0.384732341891344	.	.
chr1	166309200	166309699	chr1	166313555	166314054	5330438I03Rik|chr1:166313555-166314054	0.131188110974925	.	.
chr1	166309200	166309699	chr1	166319038	166319537	5330438I03Rik|chr1:166319038-166319537	0.19574904486376	.	.
chr1	166309200	166309699	chr1	166344303	166344802	5330438I03Rik|chr1:166344303-166344802	0.187265682311875	.	.
chr1	166309200	166309699	chr1	166443517	166444016	5330438I03Rik|chr1:166443517-166444016	0.135588338151469	.	.
chr1	166379002	166379501	chr1	166263521	166264020	Tada1|chr1:166263521-166264020	0.34193377393902	.	.
chr1	166379002	166379501	chr1	166272624	166273123	Tada1|chr1:166272624-166273123	0.1326148596475	.	.
chr1	166379002	166379501	chr1	166282640	166283139	Tada1|chr1:166282640-166283139	0.351833023184609	.	.
chr1	166379002	166379501	chr1	166296364	166296863	Tada1|chr1:166296364-166296863	0.204410439851466	.	.
chr1	166379002	166379501	chr1	166296977	166297476	Tada1|chr1:166296977-166297476	0.276987433565924	.	.
chr1	166379002	166379501	chr1	166301382	166301881	Tada1|chr1:166301382-166301881	0.251901631510219	.	.
chr1	166379002	166379501	chr1	166302681	166303180	Tada1|chr1:166302681-166303180	0.160929531740756	.	.
chr1	166379002	166379501	chr1	166313555	166314054	Tada1|chr1:166313555-166314054	0.139953061623599	.	.
chr1	166379002	166379501	chr1	166344303	166344802	Tada1|chr1:166344303-166344802	0.246730652792929	.	.
chr1	166379002	166379501	chr1	166428926	166429425	Tada1|chr1:166428926-166429425	0.163162606474274	.	.
chr1	166379002	166379501	chr1	166515685	166516184	Tada1|chr1:166515685-166516184	0.137407202955293	.	.
chr1	166379863	166380362	chr1	166296977	166297476	Gm15853|chr1:166296977-166297476	0.102026070995852	.	.
chr1	166379863	166380362	chr1	166319038	166319537	Gm15853|chr1:166319038-166319537	0.136376984986292	.	.
chr1	166379863	166380362	chr1	166445335	166445834	Gm15853|chr1:166445335-166445834	0.126133931761499	.	.
chr1	166379863	166380362	chr1	166669186	166669685	Gm15853|chr1:166669186-166669685	0.149770983996783	.	.
chr1	166379863	166380362	chr1	166719093	166719592	Gm15853|chr1:166719093-166719592	0.110096755336286	.	.
chr1	166409578	166410077	chr1	166343030	166343529	Pogk|chr1:166343030-166343529	0.331759596936055	.	.
chr1	166409578	166410077	chr1	166445335	166445834	Pogk|chr1:166445335-166445834	0.262424208971106	.	.
chr1	166409578	166410077	chr1	166669186	166669685	Pogk|chr1:166669186-166669685	0.307501235593565	.	.
chr1	166409578	166410077	chr1	166687825	166688324	Pogk|chr1:166687825-166688324	0.389266767323079	.	.
chr1	166409578	166410077	chr1	166688723	166689222	Pogk|chr1:166688723-166689222	0.127518778192053	.	.
chr1	166409578	166410077	chr1	166696327	166696826	Pogk|chr1:166696327-166696826	0.439264686659406	.	.
chr1	166409578	166410077	chr1	166700760	166701259	Pogk|chr1:166700760-166701259	0.150212426613587	.	.
chr1	166409578	166410077	chr1	166719093	166719592	Pogk|chr1:166719093-166719592	0.352407694503586	.	.
chr1	166681166	166681665	chr1	166263521	166264020	Fmo9|chr1:166263521-166264020	0.249507427386204	.	.
chr1	166681166	166681665	chr1	166272624	166273123	Fmo9|chr1:166272624-166273123	0.134681662505263	.	.
chr1	166681166	166681665	chr1	166282640	166283139	Fmo9|chr1:166282640-166283139	0.390880230572792	.	.
chr1	166681166	166681665	chr1	166296364	166296863	Fmo9|chr1:166296364-166296863	0.215085102452353	.	.
chr1	166681166	166681665	chr1	166296977	166297476	Fmo9|chr1:166296977-166297476	0.201381883419018	.	.
chr1	166681166	166681665	chr1	166301382	166301881	Fmo9|chr1:166301382-166301881	0.236511934828713	.	.
chr1	166681166	166681665	chr1	166302681	166303180	Fmo9|chr1:166302681-166303180	0.155821455052639	.	.
chr1	166681166	166681665	chr1	166319038	166319537	Fmo9|chr1:166319038-166319537	0.144411738237609	.	.
chr1	166681166	166681665	chr1	166344303	166344802	Fmo9|chr1:166344303-166344802	0.218621770070713	.	.
chr1	166681166	166681665	chr1	166443517	166444016	Fmo9|chr1:166443517-166444016	0.129485294825171	.	.
chr1	166681166	166681665	chr1	166807095	166807594	Fmo9|chr1:166807095-166807594	0.123671390197472	.	.
chr1	166681166	166681665	chr1	166840118	166840617	Fmo9|chr1:166840118-166840617	0.12042031690174	.	.
chr1	166681166	166681665	chr1	166940118	166940617	Fmo9|chr1:166940118-166940617	0.144051174529161	.	.
chr1	166681166	166681665	chr1	166948667	166949166	Fmo9|chr1:166948667-166949166	0.142931908903322	.	.
chr1	171503198	171503697	chr1	171553589	171554088	Alyref2|chr1:171553589-171554088	0.141991118314283	.	.
chr1	171503198	171503697	chr1	171553589	171554088	B930036N10Rik|chr1:171553589-171554088	0.141991118314283	.	.
chr1	171503848	171504347	chr1	171553589	171554088	Alyref2|chr1:171553589-171554088	0.110574890204371	.	.
chr1	171503848	171504347	chr1	171553589	171554088	B930036N10Rik|chr1:171553589-171554088	0.110574890204371	.	.
chr1	171503848	171504347	chr1	171638729	171639228	Alyref2|chr1:171638729-171639228	0.123166038632525	.	.
chr1	171503848	171504347	chr1	171638729	171639228	B930036N10Rik|chr1:171638729-171639228	0.123166038632525	.	.
chr1	171503848	171504347	chr1	171725171	171725670	Alyref2|chr1:171725171-171725670	0.233269535208437	.	.
chr1	171503848	171504347	chr1	171725171	171725670	B930036N10Rik|chr1:171725171-171725670	0.233269535208437	.	.
chr1	171503848	171504347	chr1	171791426	171791925	Alyref2|chr1:171791426-171791925	0.109880210998325	.	.
chr1	171503848	171504347	chr1	171791426	171791925	B930036N10Rik|chr1:171791426-171791925	0.109880210998325	.	.
chr1	171634914	171635413	chr1	171618945	171619444	Gm37787|chr1:171618945-171619444	0.333395800159655	.	.
chr1	171634914	171635413	chr1	171629159	171629658	Gm37787|chr1:171629159-171629658	0.267954348102927	.	.
chr1	171634914	171635413	chr1	171631372	171631871	Gm37787|chr1:171631372-171631871	0.17929440033308	.	.
chr1	171634914	171635413	chr1	171658362	171658861	Gm37787|chr1:171658362-171658861	0.116713195943281	.	.
chr1	171634914	171635413	chr1	171773402	171773901	Gm37787|chr1:171773402-171773901	0.165723965766826	.	.
chr1	171634914	171635413	chr1	171791426	171791925	Gm37787|chr1:171791426-171791925	0.134043652533453	.	.
chr1	171634914	171635413	chr1	171800838	171801337	Gm37787|chr1:171800838-171801337	0.109635506565404	.	.
chr1	171634914	171635413	chr1	171992946	171993445	Gm37787|chr1:171992946-171993445	0.214777181374244	.	.
chr1	172895271	172895770	chr1	172866627	172867126	Apcs|chr1:172866627-172867126	0.225736809257783	.	.
chr1	172895271	172895770	chr1	172866627	172867126	Apcs|chr1:172866627-172867126	0.225736809257784	.	.
chr1	172895271	172895770	chr1	172885984	172886483	Apcs|chr1:172885984-172886483	0.251679797727254	.	.
chr1	172895271	172895770	chr1	172886498	172886997	Apcs|chr1:172886498-172886997	0.109645496741791	.	.
chr1	172895271	172895770	chr1	172898475	172898974	Apcs|chr1:172898475-172898974	0.103542671797048	.	.
chr1	172895271	172895770	chr1	172955186	172955685	Apcs|chr1:172955186-172955685	0.158114104054012	.	.
chr1	172895271	172895770	chr1	172988995	172989494	Apcs|chr1:172988995-172989494	0.174555695817274	.	.
chr1	172895271	172895770	chr1	173099207	173099706	Apcs|chr1:173099207-173099706	0.383997240413122	.	.
chr1	173137284	173137783	chr1	172953570	172954069	Olfr1408|chr1:172953570-172954069	0.162489242115914	.	.
chr1	173366644	173367143	chr1	173326879	173327378	Cadm3|chr1:173326879-173327378	0.101317466173923	.	.
chr1	173366644	173367143	chr1	173328299	173328798	Cadm3|chr1:173328299-173328798	0.174325896933275	.	.
chr1	173366644	173367143	chr1	173337000	173337499	Cadm3|chr1:173337000-173337499	0.139844659600336	.	.
chr1	173366644	173367143	chr1	173355088	173355587	Cadm3|chr1:173355088-173355587	0.111965325144991	.	.
chr1	173366644	173367143	chr1	173365810	173366309	Cadm3|chr1:173365810-173366309	0.135817171050925	.	.
chr1	173366644	173367143	chr1	173508283	173508782	Cadm3|chr1:173508283-173508782	0.144782456107614	.	.
chr1	173367390	173367889	chr1	173328299	173328798	Cadm3|chr1:173328299-173328798	0.169221969682669	.	.
chr1	173367390	173367889	chr1	173337000	173337499	Cadm3|chr1:173337000-173337499	0.277991583522147	.	.
chr1	173367390	173367889	chr1	173390016	173390515	Cadm3|chr1:173390016-173390515	0.122713450000486	.	.
chr1	173367390	173367889	chr1	173411847	173412346	Cadm3|chr1:173411847-173412346	0.147892671271346	.	.
chr1	173367390	173367889	chr1	173508283	173508782	Cadm3|chr1:173508283-173508782	0.30446347894801	.	.
chr1	173367390	173367889	chr1	173658428	173658927	Cadm3|chr1:173658428-173658927	0.122814026020945	.	.
chr1	173367390	173367889	chr1	173727976	173728475	Cadm3|chr1:173727976-173728475	0.121262322273534	.	.
chr1	173766137	173766636	chr1	173508283	173508782	Ifi204|chr1:173508283-173508782	0.377538201861751	.	.
chr1	173766137	173766636	chr1	173569741	173570240	Ifi204|chr1:173569741-173570240	0.299455771808374	.	.
chr1	173766137	173766636	chr1	173658428	173658927	Ifi204|chr1:173658428-173658927	0.254495021224361	.	.
chr1	173766137	173766636	chr1	173694281	173694780	Ifi204|chr1:173694281-173694780	0.154594677305314	.	.
chr1	173766137	173766636	chr1	173727976	173728475	Ifi204|chr1:173727976-173728475	0.283138788139249	.	.
chr1	173766137	173766636	chr1	173770372	173770871	Ifi204|chr1:173770372-173770871	0.29023270192955	.	.
chr1	173766137	173766636	chr1	173878543	173879042	Ifi204|chr1:173878543-173879042	0.256531791255014	.	.
chr1	173766137	173766636	chr1	173916316	173916815	Ifi204|chr1:173916316-173916815	0.239332123634789	.	.
chr1	173766137	173766636	chr1	173973142	173973641	Ifi204|chr1:173973142-173973641	0.31296346618769	.	.
chr1	173766137	173766636	chr1	174196858	174197357	Ifi204|chr1:174196858-174197357	0.312008804562121	.	.
chr1	173766137	173766636	chr1	174235863	174236362	Ifi204|chr1:174235863-174236362	0.475983097470364	.	.
chr1	174083709	174084208	chr1	173770372	173770871	Olfr429|chr1:173770372-173770871	0.278123993067939	.	.
chr1	174083709	174084208	chr1	173878543	173879042	Olfr429|chr1:173878543-173879042	0.322951910640507	.	.
chr1	174083709	174084208	chr1	173916316	173916815	Olfr429|chr1:173916316-173916815	0.444725642045214	.	.
chr1	174083709	174084208	chr1	173973142	173973641	Olfr429|chr1:173973142-173973641	0.607459023069824	.	.
chr1	174083709	174084208	chr1	174196858	174197357	Olfr429|chr1:174196858-174197357	0.428272805188193	.	.
chr1	174083709	174084208	chr1	174235863	174236362	Olfr429|chr1:174235863-174236362	0.58919066486971	.	.
chr1	174083709	174084208	chr1	174354682	174355181	Olfr429|chr1:174354682-174355181	0.347885787490687	.	.
chr1	174083709	174084208	chr1	174410266	174410765	Olfr429|chr1:174410266-174410765	0.456621485284273	.	.
chr1	174083709	174084208	chr1	174413877	174414376	Olfr429|chr1:174413877-174414376	0.472781319675648	.	.
chr1	174083709	174084208	chr1	174452720	174453219	Olfr429|chr1:174452720-174453219	0.591268218929002	.	.
chr1	174083709	174084208	chr1	174482779	174483278	Olfr429|chr1:174482779-174483278	0.41986272251128	.	.
chr1	174083709	174084208	chr1	174487975	174488474	Olfr429|chr1:174487975-174488474	0.410326546416681	.	.
chr1	174365119	174365618	chr1	174475259	174475758	Olfr417|chr1:174475259-174475758	0.123485939658884	.	.
chr1	174365119	174365618	chr1	174488709	174489208	Olfr417|chr1:174488709-174489208	0.125024548549671	.	.
chr1	177795766	177796265	chr1	177702809	177703308	Adss|chr1:177702809-177703308	0.196204954584474	.	.
chr1	177795766	177796265	chr1	177703313	177703812	Adss|chr1:177703313-177703812	0.19213197923253	.	.
chr1	177795766	177796265	chr1	177708683	177709182	Adss|chr1:177708683-177709182	0.106433924079907	.	.
chr1	177795766	177796265	chr1	177779915	177780414	Adss|chr1:177779915-177780414	0.116044988567939	.	.
chr1	177796375	177796874	chr1	177573846	177574345	Adss|chr1:177573846-177574345	0.143214573098337	.	.
chr1	177796375	177796874	chr1	178048508	178049007	Adss|chr1:178048508-178049007	0.161225879178702	.	.
chr1	177807338	177807837	chr1	177605266	177605765	Catspere1|chr1:177605266-177605765	0.149689696152814	.	.
chr1	177982967	177983466	chr1	177558908	177559407	Catspere2|chr1:177558908-177559407	0.108982416190418	.	.
chr1	178187311	178187810	chr1	178448418	178448917	Desi2|chr1:178448418-178448917	0.106366535238907	.	.
chr1	178276142	178276641	chr1	178290989	178291488	4930527J03Rik|chr1:178290989-178291488	0.116591901503785	.	.
chr1	178276142	178276641	chr1	178294017	178294516	4930527J03Rik|chr1:178294017-178294516	0.184315429448153	.	.
chr1	178276142	178276641	chr1	178357754	178358253	4930527J03Rik|chr1:178357754-178358253	0.222385433943967	.	.
chr1	178317988	178318487	chr1	178290989	178291488	B230369F24Rik|chr1:178290989-178291488	0.144003686346829	.	.
chr1	178317988	178318487	chr1	178290989	178291488	Cox20|chr1:178290989-178291488	0.144003686346829	.	.
chr1	178317988	178318487	chr1	178336353	178336852	B230369F24Rik|chr1:178336353-178336852	0.159023798473928	.	.
chr1	178317988	178318487	chr1	178336353	178336852	Cox20|chr1:178336353-178336852	0.159023798473928	.	.
chr1	178317988	178318487	chr1	178368821	178369320	B230369F24Rik|chr1:178368821-178369320	0.273289122395535	.	.
chr1	178317988	178318487	chr1	178368821	178369320	Cox20|chr1:178368821-178369320	0.273289122395535	.	.
chr1	178318532	178319031	chr1	178336353	178336852	B230369F24Rik|chr1:178336353-178336852	0.0990866248888268	.	.
chr1	178318532	178319031	chr1	178336353	178336852	Cox20|chr1:178336353-178336852	0.0990866248888268	.	.
chr1	178318532	178319031	chr1	178368821	178369320	B230369F24Rik|chr1:178368821-178369320	0.16032585712858	.	.
chr1	178318532	178319031	chr1	178368821	178369320	Cox20|chr1:178368821-178369320	0.16032585712858	.	.
chr1	178337022	178337521	chr1	178336353	178336852	Hnrnpu|chr1:178336353-178336852	0.148857472715783	.	.
chr1	178337022	178337521	chr1	178486689	178487188	Hnrnpu|chr1:178486689-178487188	0.131647290575621	.	.
chr1	178337559	178338058	chr1	178336353	178336852	Hnrnpu|chr1:178336353-178336852	0.110082932394107	.	.
chr1	178337559	178338058	chr1	178368821	178369320	Hnrnpu|chr1:178368821-178369320	0.143785414470253	.	.
chr1	178337559	178338058	chr1	178390555	178391054	Hnrnpu|chr1:178390555-178391054	0.135062010991509	.	.
chr1	178405450	178405949	chr1	178336353	178336852	Efcab2|chr1:178336353-178336852	0.414437869856261	.	.
chr1	178405450	178405949	chr1	178368821	178369320	Efcab2|chr1:178368821-178369320	0.133653329482839	.	.
chr1	178405450	178405949	chr1	178463658	178464157	Efcab2|chr1:178463658-178464157	0.132008122608701	.	.
chr1	178406170	178406669	chr1	178303332	178303831	Efcab2|chr1:178303332-178303831	0.137162847335785	.	.
chr1	178406170	178406669	chr1	178336353	178336852	Efcab2|chr1:178336353-178336852	0.223107766296862	.	.
chr1	178406170	178406669	chr1	178368821	178369320	Efcab2|chr1:178368821-178369320	0.102534255283313	.	.
chr1	194938639	194939138	chr1	194777569	194778068	Cd34|chr1:194777569-194778068	0.133480937944536	.	.
chr1	194938639	194939138	chr1	194795310	194795809	Cd34|chr1:194795310-194795809	0.253004483052823	.	.
chr1	194938639	194939138	chr1	194846983	194847482	Cd34|chr1:194846983-194847482	0.111577710482538	.	.
chr1	194938639	194939138	chr1	194851569	194852068	Cd34|chr1:194851569-194852068	0.263543497544202	.	.
chr1	194938639	194939138	chr1	194852257	194852756	Cd34|chr1:194852257-194852756	0.202869801052897	.	.
chr1	194938639	194939138	chr1	194885701	194886200	Cd34|chr1:194885701-194886200	0.114980791923513	.	.
chr1	194938639	194939138	chr1	194900266	194900765	Cd34|chr1:194900266-194900765	0.17948202274167	.	.
chr1	194938639	194939138	chr1	194942246	194942745	Cd34|chr1:194942246-194942745	0.498051160050398	.	.
chr1	194938639	194939138	chr1	194950868	194951367	Cd34|chr1:194950868-194951367	0.100931789272917	.	.
chr1	194938639	194939138	chr1	194962131	194962630	Cd34|chr1:194962131-194962630	0.158931616781521	.	.
chr1	194938639	194939138	chr1	195232530	195233029	Cd34|chr1:195232530-195233029	0.0999708054937536	.	.
chr1	194976111	194976610	chr1	194977967	194978466	A330023F24Rik|chr1:194977967-194978466	0.230244576822691	.	.
chr1	194976111	194976610	chr1	194977967	194978466	Gm16897|chr1:194977967-194978466	0.230244576822691	.	.
chr1	194976111	194976610	chr1	195016706	195017205	A330023F24Rik|chr1:195016706-195017205	0.108274633224265	.	.
chr1	194976111	194976610	chr1	195016706	195017205	Gm16897|chr1:195016706-195017205	0.108274633224265	.	.
chr1	194976725	194977224	chr1	194977967	194978466	A330023F24Rik|chr1:194977967-194978466	0.240821482590349	.	.
chr1	194976725	194977224	chr1	194977967	194978466	Gm16897|chr1:194977967-194978466	0.240821482590349	.	.
chr1	194976725	194977224	chr1	195016706	195017205	A330023F24Rik|chr1:195016706-195017205	0.134475882031188	.	.
chr1	194976725	194977224	chr1	195016706	195017205	Gm16897|chr1:195016706-195017205	0.134475882031188	.	.
chr1	194976725	194977224	chr1	195033930	195034429	A330023F24Rik|chr1:195033930-195034429	0.118320645880443	.	.
chr1	194976725	194977224	chr1	195033930	195034429	Gm16897|chr1:195033930-195034429	0.118320645880443	.	.
chr1	194977431	194977930	chr1	194881498	194881997	Gm16897|chr1:194881498-194881997	0.102885885057889	.	.
chr1	194977431	194977930	chr1	194977967	194978466	Gm16897|chr1:194977967-194978466	0.492726078617824	.	.
chr1	194977431	194977930	chr1	194977967	194978466	Gm16897|chr1:194977967-194978466	0.492726078617825	.	.
chr1	194977431	194977930	chr1	195033930	195034429	Gm16897|chr1:195033930-195034429	0.13543022267567	.	.
chr1	195018071	195018570	chr1	194977967	194978466	Gm37027|chr1:194977967-194978466	0.324733327102761	.	.
chr1	195018071	195018570	chr1	195016706	195017205	Gm37027|chr1:195016706-195017205	0.257662796338947	.	.
chr1	195018071	195018570	chr1	195040386	195040885	Gm37027|chr1:195040386-195040885	0.132200024633252	.	.
chr1	195130829	195131328	chr1	194977967	194978466	Cr1l|chr1:194977967-194978466	0.118096311693897	.	.
chr1	195130829	195131328	chr1	195016706	195017205	Cr1l|chr1:195016706-195017205	0.160678257916441	.	.
chr1	195131381	195131880	chr1	194977967	194978466	Cr1l|chr1:194977967-194978466	0.141480452580004	.	.
chr1	195131381	195131880	chr1	195016706	195017205	Cr1l|chr1:195016706-195017205	0.196971782548893	.	.
chr1	195131381	195131880	chr1	195040386	195040885	Cr1l|chr1:195040386-195040885	0.11639021944633	.	.
chr1	195176500	195176999	chr1	194777569	194778068	Cr2|chr1:194777569-194778068	0.334516390971509	.	.
chr1	195176500	195176999	chr1	194846983	194847482	Cr2|chr1:194846983-194847482	0.234523493032407	.	.
chr1	195176500	195176999	chr1	194885200	194885699	Cr2|chr1:194885200-194885699	0.17125688947556	.	.
chr1	195176500	195176999	chr1	194885701	194886200	Cr2|chr1:194885701-194886200	0.100120802475897	.	.
chr1	195176500	195176999	chr1	194892126	194892625	Cr2|chr1:194892126-194892625	0.102590731564058	.	.
chr1	195176500	195176999	chr1	194942246	194942745	Cr2|chr1:194942246-194942745	0.273586104211804	.	.
chr1	195176500	195176999	chr1	194960328	194960827	Cr2|chr1:194960328-194960827	0.0981140528267514	.	.
chr1	195176500	195176999	chr1	194962131	194962630	Cr2|chr1:194962131-194962630	0.10575338730132	.	.
chr1	195176500	195176999	chr1	195003461	195003960	Cr2|chr1:195003461-195003960	0.196909334888626	.	.
chr1	195176500	195176999	chr1	195005656	195006155	Cr2|chr1:195005656-195006155	0.105901295519163	.	.
chr1	195176500	195176999	chr1	195038372	195038871	Cr2|chr1:195038372-195038871	0.111284235393234	.	.
chr1	195176500	195176999	chr1	195047420	195047919	Cr2|chr1:195047420-195047919	0.249300817813376	.	.
chr1	195176500	195176999	chr1	195077896	195078395	Cr2|chr1:195077896-195078395	0.276626451263547	.	.
chr10	3366298	3366797	chr10	3366890	3367389	Ppp1r14c|chr10:3366890-3367389	0.111802577622273	.	.
chr10	3366298	3366797	chr10	3465004	3465503	Ppp1r14c|chr10:3465004-3465503	0.124220830896518	.	.
chr10	4611722	4612221	chr10	4754276	4754775	Esr1|chr10:4754276-4754775	0.122942693440755	.	.
chr10	4611722	4612221	chr10	4965742	4966241	Esr1|chr10:4965742-4966241	0.136822408955651	.	.
chr10	4611722	4612221	chr10	4966330	4966829	Esr1|chr10:4966330-4966829	0.227702414025096	.	.
chr10	5550504	5551003	chr10	5549987	5550486	Syne1|chr10:5549987-5550486	0.316823580428871	.	.
chr10	5550504	5551003	chr10	5841371	5841870	Syne1|chr10:5841371-5841870	0.18417632877005	.	.
chr10	5550504	5551003	chr10	5900649	5901148	Syne1|chr10:5900649-5901148	0.176406329322328	.	.
chr10	5805395	5805894	chr10	5549987	5550486	Fbxo5|chr10:5549987-5550486	0.121493242621659	.	.
chr10	5805395	5805894	chr10	5560142	5560641	Fbxo5|chr10:5560142-5560641	0.153447934347474	.	.
chr10	5805395	5805894	chr10	5868026	5868525	Fbxo5|chr10:5868026-5868525	0.198961280878908	.	.
chr10	5805395	5805894	chr10	5970559	5971058	Fbxo5|chr10:5970559-5971058	0.178021431883276	.	.
chr10	5805395	5805894	chr10	5974422	5974921	Fbxo5|chr10:5974422-5974921	0.119219430575642	.	.
chr10	5805395	5805894	chr10	6114626	6115125	Fbxo5|chr10:6114626-6115125	0.156624567159134	.	.
chr10	5823844	5824343	chr10	5522228	5522727	Mtrf1l|chr10:5522228-5522727	0.109296135129959	.	.
chr10	5823844	5824343	chr10	5539608	5540107	Mtrf1l|chr10:5539608-5540107	0.179858133437907	.	.
chr10	5823844	5824343	chr10	5544115	5544614	Mtrf1l|chr10:5544115-5544614	0.12871668152412	.	.
chr10	5823844	5824343	chr10	5560142	5560641	Mtrf1l|chr10:5560142-5560641	0.180907853130796	.	.
chr10	5823844	5824343	chr10	5730683	5731182	Mtrf1l|chr10:5730683-5731182	0.154369597466573	.	.
chr10	5823844	5824343	chr10	5868026	5868525	Mtrf1l|chr10:5868026-5868525	0.127656901305445	.	.
chr10	5823844	5824343	chr10	5874550	5875049	Mtrf1l|chr10:5874550-5875049	0.123781352197434	.	.
chr10	5823844	5824343	chr10	5924241	5924740	Mtrf1l|chr10:5924241-5924740	0.102817613344884	.	.
chr10	5823844	5824343	chr10	5970559	5971058	Mtrf1l|chr10:5970559-5971058	0.234095704985358	.	.
chr10	5823844	5824343	chr10	6007345	6007844	Mtrf1l|chr10:6007345-6007844	0.151296313636502	.	.
chr10	5823844	5824343	chr10	6114626	6115125	Mtrf1l|chr10:6114626-6115125	0.197136139357358	.	.
chr10	5823844	5824343	chr10	6240089	6240588	Mtrf1l|chr10:6240089-6240588	0.115687521577571	.	.
chr10	5823844	5824343	chr10	6240697	6241196	Mtrf1l|chr10:6240697-6241196	0.11242572653882	.	.
chr10	5921342	5921841	chr10	5544115	5544614	Rgs17|chr10:5544115-5544614	0.153592516110149	.	.
chr10	5921342	5921841	chr10	5549987	5550486	Rgs17|chr10:5549987-5550486	0.169067398754029	.	.
chr10	5921342	5921841	chr10	5841371	5841870	Rgs17|chr10:5841371-5841870	0.168921703643177	.	.
chr10	5921342	5921841	chr10	5853238	5853737	Rgs17|chr10:5853238-5853737	0.275222086277022	.	.
chr10	5921342	5921841	chr10	5853238	5853737	Rgs17|chr10:5853238-5853737	0.275222086277023	.	.
chr10	5921342	5921841	chr10	5974422	5974921	Rgs17|chr10:5974422-5974921	0.317436186746819	.	.
chr10	5921342	5921841	chr10	5974422	5974921	Rgs17|chr10:5974422-5974921	0.31743618674682	.	.
chr10	5921342	5921841	chr10	6035780	6036279	Rgs17|chr10:6035780-6036279	0.249612008049543	.	.
chr10	5922199	5922698	chr10	5507539	5508038	Rgs17|chr10:5507539-5508038	0.306933797411155	.	.
chr10	5922199	5922698	chr10	5522228	5522727	Rgs17|chr10:5522228-5522727	0.250019945900132	.	.
chr10	5922199	5922698	chr10	5539608	5540107	Rgs17|chr10:5539608-5540107	0.338219652851142	.	.
chr10	5922199	5922698	chr10	5544115	5544614	Rgs17|chr10:5544115-5544614	0.0981311368388057	.	.
chr10	5922199	5922698	chr10	5841371	5841870	Rgs17|chr10:5841371-5841870	0.156414897803672	.	.
chr10	5922199	5922698	chr10	5924241	5924740	Rgs17|chr10:5924241-5924740	0.234056394206582	.	.
chr10	5922199	5922698	chr10	5999579	6000078	Rgs17|chr10:5999579-6000078	0.222159415921526	.	.
chr10	5922199	5922698	chr10	6007345	6007844	Rgs17|chr10:6007345-6007844	0.216775427204631	.	.
chr10	5922199	5922698	chr10	6026206	6026705	Rgs17|chr10:6026206-6026705	0.103379741947206	.	.
chr10	5922199	5922698	chr10	6151873	6152372	Rgs17|chr10:6151873-6152372	0.118886330719685	.	.
chr10	5922199	5922698	chr10	6240089	6240588	Rgs17|chr10:6240089-6240588	0.230572483796402	.	.
chr10	6759034	6759533	chr10	6685540	6686039	Oprm1|chr10:6685540-6686039	0.146449327232405	.	.
chr10	6759034	6759533	chr10	6712328	6712827	Oprm1|chr10:6712328-6712827	0.27172206226794	.	.
chr10	6759034	6759533	chr10	6854401	6854900	Oprm1|chr10:6854401-6854900	0.171884773520807	.	.
chr10	6759034	6759533	chr10	6863591	6864090	Oprm1|chr10:6863591-6864090	0.33436686603215	.	.
chr10	6759034	6759533	chr10	6895718	6896217	Oprm1|chr10:6895718-6896217	0.156183808438648	.	.
chr10	6759034	6759533	chr10	6936624	6937123	Oprm1|chr10:6936624-6937123	0.122555222006909	.	.
chr10	6759034	6759533	chr10	6980130	6980629	Oprm1|chr10:6980130-6980629	0.117776800826318	.	.
chr10	7211500	7211999	chr10	7009611	7010110	Cnksr3|chr10:7009611-7010110	0.219962293208151	.	.
chr10	7211500	7211999	chr10	7062512	7063011	Cnksr3|chr10:7062512-7063011	0.136603935696904	.	.
chr10	7211500	7211999	chr10	7066128	7066627	Cnksr3|chr10:7066128-7066627	0.13790173725314	.	.
chr10	7211500	7211999	chr10	7070014	7070513	Cnksr3|chr10:7070014-7070513	0.131395368378944	.	.
chr10	7211500	7211999	chr10	7076118	7076617	Cnksr3|chr10:7076118-7076617	0.197492060922018	.	.
chr10	7211500	7211999	chr10	7124937	7125436	Cnksr3|chr10:7124937-7125436	0.109800371366912	.	.
chr10	7211500	7211999	chr10	7136062	7136561	Cnksr3|chr10:7136062-7136561	0.206892422971477	.	.
chr10	7211500	7211999	chr10	7158283	7158782	Cnksr3|chr10:7158283-7158782	0.231315047268583	.	.
chr10	7211500	7211999	chr10	7158863	7159362	Cnksr3|chr10:7158863-7159362	0.260907390295458	.	.
chr10	7211500	7211999	chr10	7175341	7175840	Cnksr3|chr10:7175341-7175840	0.0999376533578614	.	.
chr10	7211500	7211999	chr10	7224863	7225362	Cnksr3|chr10:7224863-7225362	0.165277045929739	.	.
chr10	7212004	7212503	chr10	7070014	7070513	Cnksr3|chr10:7070014-7070513	0.10377335637697	.	.
chr10	7212004	7212503	chr10	7136062	7136561	Cnksr3|chr10:7136062-7136561	0.186120005475956	.	.
chr10	7212004	7212503	chr10	7158283	7158782	Cnksr3|chr10:7158283-7158782	0.21958213513206	.	.
chr10	7212004	7212503	chr10	7158863	7159362	Cnksr3|chr10:7158863-7159362	0.146971465252555	.	.
chr10	7212004	7212503	chr10	7224863	7225362	Cnksr3|chr10:7224863-7225362	0.130538399827084	.	.
chr10	7212518	7213017	chr10	7333209	7333708	Cnksr3|chr10:7333209-7333708	0.166379886420911	.	.
chr10	7589567	7590066	chr10	7663092	7663591	Lrp11|chr10:7663092-7663591	0.218914766812531	.	.
chr10	7667254	7667753	chr10	7663092	7663591	Nup43|chr10:7663092-7663591	0.235809281320567	.	.
chr10	7667254	7667753	chr10	7941173	7941672	Nup43|chr10:7941173-7941672	0.130742298091507	.	.
chr10	7680943	7681442	chr10	7581361	7581860	Lats1|chr10:7581361-7581860	0.165027534998836	.	.
chr10	7680943	7681442	chr10	7581361	7581860	Pcmt1|chr10:7581361-7581860	0.165027534998836	.	.
chr10	7680943	7681442	chr10	7870547	7871046	Lats1|chr10:7870547-7871046	0.134622707099396	.	.
chr10	7680943	7681442	chr10	7870547	7871046	Pcmt1|chr10:7870547-7871046	0.134622707099396	.	.
chr10	7681670	7682169	chr10	7581361	7581860	Lats1|chr10:7581361-7581860	0.192523543236703	.	.
chr10	7681670	7682169	chr10	7581361	7581860	Pcmt1|chr10:7581361-7581860	0.192523543236703	.	.
chr10	7681670	7682169	chr10	7923457	7923956	Lats1|chr10:7923457-7923956	0.10665105364207	.	.
chr10	7681670	7682169	chr10	7923457	7923956	Pcmt1|chr10:7923457-7923956	0.10665105364207	.	.
chr10	7725685	7726184	chr10	7333209	7333708	Katna1|chr10:7333209-7333708	0.110633427978212	.	.
chr10	7725685	7726184	chr10	7495402	7495901	Katna1|chr10:7495402-7495901	0.114604122845433	.	.
chr10	7725685	7726184	chr10	7622308	7622807	Katna1|chr10:7622308-7622807	0.100343223724576	.	.
chr10	7725685	7726184	chr10	7653049	7653548	Katna1|chr10:7653049-7653548	0.15440310636025	.	.
chr10	7725685	7726184	chr10	7819035	7819534	Katna1|chr10:7819035-7819534	0.133401973777923	.	.
chr10	7725685	7726184	chr10	7861153	7861652	Katna1|chr10:7861153-7861652	0.101282158647973	.	.
chr10	7725685	7726184	chr10	7941173	7941672	Katna1|chr10:7941173-7941672	0.269612628650309	.	.
chr10	7725685	7726184	chr10	7959016	7959515	Katna1|chr10:7959016-7959515	0.190211752370078	.	.
chr10	7780721	7781220	chr10	7663092	7663591	B430219N15Rik|chr10:7663092-7663591	0.113656704838692	.	.
chr10	7780721	7781220	chr10	7809906	7810405	B430219N15Rik|chr10:7809906-7810405	0.143961863077554	.	.
chr10	7780721	7781220	chr10	7870547	7871046	B430219N15Rik|chr10:7870547-7871046	0.112432175905061	.	.
chr10	7792631	7793130	chr10	7663092	7663591	Ginm1|chr10:7663092-7663591	0.153938785229995	.	.
chr10	7792631	7793130	chr10	7663092	7663591	Ppil4|chr10:7663092-7663591	0.153938785229995	.	.
chr10	7792631	7793130	chr10	7870547	7871046	Ginm1|chr10:7870547-7871046	0.112818958163414	.	.
chr10	7792631	7793130	chr10	7870547	7871046	Ppil4|chr10:7870547-7871046	0.112818958163414	.	.
chr10	7955534	7956033	chr10	7870547	7871046	Tab2|chr10:7870547-7871046	0.151498420495673	.	.
chr10	7956090	7956589	chr10	7600611	7601110	Tab2|chr10:7600611-7601110	0.145298971133005	.	.
chr10	7956090	7956589	chr10	7663092	7663591	Tab2|chr10:7663092-7663591	0.31947288361025	.	.
chr10	7956090	7956589	chr10	7687958	7688457	Tab2|chr10:7687958-7688457	0.105166195013488	.	.
chr10	7956090	7956589	chr10	7824609	7825108	Tab2|chr10:7824609-7825108	0.0983121137024896	.	.
chr10	7956090	7956589	chr10	7870547	7871046	Tab2|chr10:7870547-7871046	0.145887044135079	.	.
chr10	11280524	11281023	chr10	11491884	11492383	4930432B10Rik|chr10:11491884-11492383	0.128452025375535	.	.
chr10	11280524	11281023	chr10	11491884	11492383	Fbxo30|chr10:11491884-11492383	0.128452025375535	.	.
chr10	11281047	11281546	chr10	11316808	11317307	4930432B10Rik|chr10:11316808-11317307	0.132084241394355	.	.
chr10	11281047	11281546	chr10	11316808	11317307	Fbxo30|chr10:11316808-11317307	0.132084241394355	.	.
chr10	11343450	11343949	chr10	11564381	11564880	Epm2a|chr10:11564381-11564880	0.105507994560811	.	.
chr10	11343450	11343949	chr10	11664009	11664508	Epm2a|chr10:11664009-11664508	0.171893188211562	.	.
chr10	14705323	14705822	chr10	14761560	14762059	Nmbr|chr10:14761560-14762059	0.116826126200976	.	.
chr10	14705323	14705822	chr10	14761560	14762059	Vta1|chr10:14761560-14762059	0.116826126200976	.	.
chr10	14705323	14705822	chr10	14952921	14953420	Nmbr|chr10:14952921-14953420	0.200166643276488	.	.
chr10	14705323	14705822	chr10	14952921	14953420	Vta1|chr10:14952921-14953420	0.200166643276488	.	.
chr10	14759884	14760383	chr10	14909013	14909512	B230364G03Rik|chr10:14909013-14909512	0.13016291910797	.	.
chr10	14759884	14760383	chr10	15175314	15175813	B230364G03Rik|chr10:15175314-15175813	0.156784485100131	.	.
chr10	14759884	14760383	chr10	15175314	15175813	B230364G03Rik|chr10:15175314-15175813	0.156784485100132	.	.
chr10	15300071	15300570	chr10	15075233	15075732	Gm47710|chr10:15075233-15075732	0.271045530411472	.	.
chr10	15300071	15300570	chr10	15218363	15218862	Gm47710|chr10:15218363-15218862	0.11645355062642	.	.
chr10	15300071	15300570	chr10	15332905	15333404	Gm47710|chr10:15332905-15333404	0.31712136952547	.	.
chr10	15300071	15300570	chr10	15366849	15367348	Gm47710|chr10:15366849-15367348	0.300764447810218	.	.
chr10	15300071	15300570	chr10	15449131	15449630	Gm47710|chr10:15449131-15449630	0.177721063775687	.	.
chr10	15300071	15300570	chr10	15553058	15553557	Gm47710|chr10:15553058-15553557	0.27490320112107	.	.
chr10	15759186	15759685	chr10	15734901	15735400	Gm40604|chr10:15734901-15735400	0.153550231039458	.	.
chr10	15759186	15759685	chr10	15834139	15834638	Gm40604|chr10:15834139-15834638	0.134689310161103	.	.
chr10	15759186	15759685	chr10	15841294	15841793	Gm40604|chr10:15841294-15841793	0.13663541484985	.	.
chr10	15759186	15759685	chr10	15856247	15856746	Gm40604|chr10:15856247-15856746	0.128009710206856	.	.
chr10	15759186	15759685	chr10	16031764	16032263	Gm40604|chr10:16031764-16032263	0.425401381326334	.	.
chr10	15759897	15760396	chr10	15734901	15735400	Gm40604|chr10:15734901-15735400	0.125956710447382	.	.
chr10	15759897	15760396	chr10	15746756	15747255	Gm40604|chr10:15746756-15747255	0.204024353780974	.	.
chr10	15759897	15760396	chr10	15834139	15834638	Gm40604|chr10:15834139-15834638	0.101800019715669	.	.
chr10	15759897	15760396	chr10	15841294	15841793	Gm40604|chr10:15841294-15841793	0.182867384556368	.	.
chr10	15759897	15760396	chr10	15856247	15856746	Gm40604|chr10:15856247-15856746	0.135534735492342	.	.
chr10	15759897	15760396	chr10	16031764	16032263	Gm40604|chr10:16031764-16032263	0.262161341517187	.	.
chr10	19014684	19015183	chr10	19061883	19062382	Tnfaip3|chr10:19061883-19062382	0.154109144268345	.	.
chr10	19014684	19015183	chr10	19185903	19186402	Tnfaip3|chr10:19185903-19186402	0.131086040603153	.	.
chr10	19014684	19015183	chr10	19239936	19240435	Tnfaip3|chr10:19239936-19240435	0.114583682455151	.	.
chr10	19014684	19015183	chr10	19491443	19491942	Tnfaip3|chr10:19491443-19491942	0.136610239848426	.	.
chr10	19015270	19015769	chr10	19061883	19062382	Tnfaip3|chr10:19061883-19062382	0.194402878906336	.	.
chr10	19015270	19015769	chr10	19062444	19062943	Tnfaip3|chr10:19062444-19062943	0.221499701087308	.	.
chr10	19015270	19015769	chr10	19139167	19139666	Tnfaip3|chr10:19139167-19139666	0.124519810999396	.	.
chr10	19015270	19015769	chr10	19185903	19186402	Tnfaip3|chr10:19185903-19186402	0.12022917350862	.	.
chr10	19015270	19015769	chr10	19239936	19240435	Tnfaip3|chr10:19239936-19240435	0.171635206798898	.	.
chr10	19015270	19015769	chr10	19396734	19397233	Tnfaip3|chr10:19396734-19397233	0.176199867711446	.	.
chr10	19591671	19592170	chr10	19396734	19397233	Ifngr1|chr10:19396734-19397233	0.161189514182022	.	.
chr10	19591671	19592170	chr10	19414682	19415181	Ifngr1|chr10:19414682-19415181	0.109587717484612	.	.
chr10	19591671	19592170	chr10	19428958	19429457	Ifngr1|chr10:19428958-19429457	0.352238078088507	.	.
chr10	19591671	19592170	chr10	19578316	19578815	Ifngr1|chr10:19578316-19578815	0.23078566168633	.	.
chr10	19645071	19645570	chr10	19277143	19277642	9230106D20Rik|chr10:19277143-19277642	0.193509522394793	.	.
chr10	19645071	19645570	chr10	19743986	19744485	9230106D20Rik|chr10:19743986-19744485	0.172707777864987	.	.
chr10	19712255	19712754	chr10	19323803	19324302	Il20ra|chr10:19323803-19324302	0.124061142558506	.	.
chr10	19712255	19712754	chr10	19693066	19693565	Il20ra|chr10:19693066-19693565	0.111037377856106	.	.
chr10	19712255	19712754	chr10	19743986	19744485	Il20ra|chr10:19743986-19744485	0.135035339440283	.	.
chr10	19712255	19712754	chr10	19746036	19746535	Il20ra|chr10:19746036-19746535	0.189311646768273	.	.
chr10	19718664	19719163	chr10	19277143	19277642	Gm33332|chr10:19277143-19277642	0.206166941479204	.	.
chr10	19718664	19719163	chr10	19323803	19324302	Gm33332|chr10:19323803-19324302	0.208395986084607	.	.
chr10	19718664	19719163	chr10	19323803	19324302	Gm33332|chr10:19323803-19324302	0.208395986084608	.	.
chr10	19718664	19719163	chr10	19395938	19396437	Gm33332|chr10:19395938-19396437	0.293985494421723	.	.
chr10	19718664	19719163	chr10	19693066	19693565	Gm33332|chr10:19693066-19693565	0.136831619936914	.	.
chr10	19718664	19719163	chr10	19746036	19746535	Gm33332|chr10:19746036-19746535	0.179259257920071	.	.
chr10	19719174	19719673	chr10	19277143	19277642	Gm33332|chr10:19277143-19277642	0.140601080641493	.	.
chr10	19719174	19719673	chr10	19323803	19324302	Gm33332|chr10:19323803-19324302	0.241506340866574	.	.
chr10	19719174	19719673	chr10	19395938	19396437	Gm33332|chr10:19395938-19396437	0.368950047176583	.	.
chr10	19719174	19719673	chr10	19693066	19693565	Gm33332|chr10:19693066-19693565	0.172310131317034	.	.
chr10	19719174	19719673	chr10	19746036	19746535	Gm33332|chr10:19746036-19746535	0.220777904359222	.	.
chr10	21881933	21882432	chr10	21792407	21792906	Sgk1|chr10:21792407-21792906	0.098701347311807	.	.
chr10	21881933	21882432	chr10	21838603	21839102	Sgk1|chr10:21838603-21839102	0.110883856060675	.	.
chr10	21881933	21882432	chr10	21913996	21914495	Sgk1|chr10:21913996-21914495	0.113338300000118	.	.
chr10	21881933	21882432	chr10	22007748	22008247	Sgk1|chr10:22007748-22008247	0.120643395162098	.	.
chr10	21881933	21882432	chr10	22172790	22173289	Sgk1|chr10:22172790-22173289	0.103822830696842	.	.
chr10	22148605	22149104	chr10	21762495	21762994	E030030I06Rik|chr10:21762495-21762994	0.162864961877379	.	.
chr10	22148605	22149104	chr10	21763006	21763505	E030030I06Rik|chr10:21763006-21763505	0.158177335044235	.	.
chr10	22148605	22149104	chr10	21809442	21809941	E030030I06Rik|chr10:21809442-21809941	0.129684699286178	.	.
chr10	22148605	22149104	chr10	21817315	21817814	E030030I06Rik|chr10:21817315-21817814	0.205810093457364	.	.
chr10	22148605	22149104	chr10	21832246	21832745	E030030I06Rik|chr10:21832246-21832745	0.112628182048586	.	.
chr10	22148605	22149104	chr10	21835507	21836006	E030030I06Rik|chr10:21835507-21836006	0.105950485552106	.	.
chr10	22148605	22149104	chr10	21851288	21851787	E030030I06Rik|chr10:21851288-21851787	0.119385829669214	.	.
chr10	22149256	22149755	chr10	21817315	21817814	E030030I06Rik|chr10:21817315-21817814	0.141962525403277	.	.
chr10	22149256	22149755	chr10	21835507	21836006	E030030I06Rik|chr10:21835507-21836006	0.131733671836732	.	.
chr10	22149256	22149755	chr10	21851288	21851787	E030030I06Rik|chr10:21851288-21851787	0.16795960844492	.	.
chr10	22149256	22149755	chr10	21913996	21914495	E030030I06Rik|chr10:21913996-21914495	0.165540435821068	.	.
chr10	22149256	22149755	chr10	21970520	21971019	E030030I06Rik|chr10:21970520-21971019	0.106531500716596	.	.
chr10	22149256	22149755	chr10	21995191	21995690	E030030I06Rik|chr10:21995191-21995690	0.10665363684256	.	.
chr10	22149256	22149755	chr10	22140879	22141378	E030030I06Rik|chr10:22140879-22141378	0.153736764399129	.	.
chr10	22645129	22645628	chr10	22484089	22484588	Slc2a12|chr10:22484089-22484588	0.14667074783898	.	.
chr10	22645129	22645628	chr10	22598819	22599318	Slc2a12|chr10:22598819-22599318	0.270750795607093	.	.
chr10	22645129	22645628	chr10	22609034	22609533	Slc2a12|chr10:22609034-22609533	0.226596516817488	.	.
chr10	22645129	22645628	chr10	22928704	22929203	Slc2a12|chr10:22928704-22929203	0.153244572551829	.	.
chr10	22730224	22730723	chr10	22495968	22496467	AC166256.1|chr10:22495968-22496467	0.205920702167346	.	.
chr10	22730224	22730723	chr10	22510433	22510932	AC166256.1|chr10:22510433-22510932	0.119597863584173	.	.
chr10	22730224	22730723	chr10	22579377	22579876	AC166256.1|chr10:22579377-22579876	0.161990802263304	.	.
chr10	22730224	22730723	chr10	22677989	22678488	AC166256.1|chr10:22677989-22678488	0.17212031780288	.	.
chr10	22730224	22730723	chr10	22701532	22702031	AC166256.1|chr10:22701532-22702031	0.131792745674604	.	.
chr10	22730224	22730723	chr10	22702239	22702738	AC166256.1|chr10:22702239-22702738	0.117335135521633	.	.
chr10	22730224	22730723	chr10	22708991	22709490	AC166256.1|chr10:22708991-22709490	0.117967167735021	.	.
chr10	22730224	22730723	chr10	22720803	22721302	AC166256.1|chr10:22720803-22721302	0.211029037451888	.	.
chr10	22731152	22731651	chr10	22484089	22484588	AC166256.1|chr10:22484089-22484588	0.178449781387572	.	.
chr10	22731152	22731651	chr10	22484089	22484588	Tbpl1|chr10:22484089-22484588	0.178449781387572	.	.
chr10	22731152	22731651	chr10	22598819	22599318	AC166256.1|chr10:22598819-22599318	0.192747222646439	.	.
chr10	22731152	22731651	chr10	22598819	22599318	Tbpl1|chr10:22598819-22599318	0.192747222646439	.	.
chr10	22731152	22731651	chr10	22609034	22609533	AC166256.1|chr10:22609034-22609533	0.194276535910326	.	.
chr10	22731152	22731651	chr10	22609034	22609533	Tbpl1|chr10:22609034-22609533	0.194276535910326	.	.
chr10	22731152	22731651	chr10	22677989	22678488	AC166256.1|chr10:22677989-22678488	0.151213060827051	.	.
chr10	22731152	22731651	chr10	22677989	22678488	Tbpl1|chr10:22677989-22678488	0.151213060827051	.	.
chr10	22731152	22731651	chr10	22775980	22776479	AC166256.1|chr10:22775980-22776479	0.104715701239644	.	.
chr10	22731152	22731651	chr10	22775980	22776479	Tbpl1|chr10:22775980-22776479	0.104715701239644	.	.
chr10	22731681	22732180	chr10	22484089	22484588	AC166256.1|chr10:22484089-22484588	0.168685679748625	.	.
chr10	22731681	22732180	chr10	22484089	22484588	Tbpl1|chr10:22484089-22484588	0.168685679748625	.	.
chr10	22731681	22732180	chr10	22569182	22569681	AC166256.1|chr10:22569182-22569681	0.15815480557179	.	.
chr10	22731681	22732180	chr10	22569182	22569681	Tbpl1|chr10:22569182-22569681	0.15815480557179	.	.
chr10	22731681	22732180	chr10	22609034	22609533	AC166256.1|chr10:22609034-22609533	0.103530705178512	.	.
chr10	22731681	22732180	chr10	22609034	22609533	Tbpl1|chr10:22609034-22609533	0.103530705178512	.	.
chr10	22731681	22732180	chr10	22627826	22628325	AC166256.1|chr10:22627826-22628325	0.146862135799862	.	.
chr10	22731681	22732180	chr10	22627826	22628325	Tbpl1|chr10:22627826-22628325	0.146862135799862	.	.
chr10	22731681	22732180	chr10	22677989	22678488	AC166256.1|chr10:22677989-22678488	0.223091031193297	.	.
chr10	22731681	22732180	chr10	22677989	22678488	Tbpl1|chr10:22677989-22678488	0.223091031193297	.	.
chr10	23349982	23350481	chr10	23626176	23626675	Eya4|chr10:23626176-23626675	0.102615866475996	.	.
chr10	23349982	23350481	chr10	23744949	23745448	Eya4|chr10:23744949-23745448	0.1749050504172	.	.
chr10	23609518	23610017	chr10	23329444	23329943	Gm47843|chr10:23329444-23329943	0.111343270413806	.	.
chr10	23609518	23610017	chr10	23489050	23489549	Gm47843|chr10:23489050-23489549	0.255917624669777	.	.
chr10	23609518	23610017	chr10	23615806	23616305	Gm47843|chr10:23615806-23616305	0.211764518417473	.	.
chr10	29143386	29143885	chr10	28811916	28812415	Soga3|chr10:28811916-28812415	0.135833269298955	.	.
chr10	29143386	29143885	chr10	28812436	28812935	Soga3|chr10:28812436-28812935	0.0980396927725203	.	.
chr10	29143386	29143885	chr10	28856108	28856607	Soga3|chr10:28856108-28856607	0.126489966515918	.	.
chr10	29143386	29143885	chr10	29033162	29033661	Soga3|chr10:29033162-29033661	0.209649839601481	.	.
chr10	29143386	29143885	chr10	29148055	29148554	Soga3|chr10:29148055-29148554	0.209311546917345	.	.
[truncated: 50,029 more rows]
