# Supplementary material for: Single-cell analysis of chromatin accessibility in the adult mouse brain
Source: Nature. 2023 Dec 13;624(7991):378–89. doi: 10.1038/s41586-023-06824-9 (PMC10719105; doi:10.1038/s41586-023-06824-9)
Supplement: Supplementary file 3 — Supplementary Tables 1–25 and their legends. [file 41586_2023_6824_MOESM3_ESM.zip › 2023-03-05453B-s3/SI Tables/SI Table 13 Summary of all the gene-cCRE correlations/sa2subclass.COAp_Grxcr2_Glut.pdc.bedpe]

chr1	3466260	3466759	chr1	3399705	3400204	Gm1992|chr1:3399705-3400204	0.243260145588559	.	.
chr1	3466260	3466759	chr1	3427910	3428409	Gm1992|chr1:3427910-3428409	0.326712703409388	.	.
chr1	3466260	3466759	chr1	3477385	3477884	Gm1992|chr1:3477385-3477884	0.17478164130648	.	.
chr1	4785497	4785996	chr1	5170387	5170886	Mrpl15|chr1:5170387-5170886	0.265484754046508	.	.
chr1	4785497	4785996	chr1	5177158	5177657	Mrpl15|chr1:5177158-5177657	0.209816449916993	.	.
chr1	4857480	4857979	chr1	5019201	5019700	Tcea1|chr1:5019201-5019700	0.234255307783732	.	.
chr1	4857480	4857979	chr1	5071134	5071633	Tcea1|chr1:5071134-5071633	0.134775689996041	.	.
chr1	4857480	4857979	chr1	5170387	5170886	Tcea1|chr1:5170387-5170886	0.161785691761109	.	.
chr1	4857480	4857979	chr1	5177158	5177657	Tcea1|chr1:5177158-5177657	0.516884049530189	.	.
chr1	4857480	4857979	chr1	5208080	5208579	Tcea1|chr1:5208080-5208579	0.233799050283807	.	.
chr1	4970513	4971012	chr1	4926263	4926762	Gm16041|chr1:4926263-4926762	0.322360539480408	.	.
chr1	4970513	4971012	chr1	5082818	5083317	Gm16041|chr1:5082818-5083317	0.148209360709461	.	.
chr1	5070122	5070621	chr1	5177158	5177657	Atp6v1h|chr1:5177158-5177657	0.172576071054341	.	.
chr1	5070122	5070621	chr1	5177158	5177657	Rgs20|chr1:5177158-5177657	0.172576071054341	.	.
chr1	6214386	6214885	chr1	6406344	6406843	4732440D04Rik|chr1:6406344-6406843	0.233202442250569	.	.
chr1	6214386	6214885	chr1	6475687	6476186	4732440D04Rik|chr1:6475687-6476186	0.33917070125846	.	.
chr1	6214386	6214885	chr1	6483297	6483796	4732440D04Rik|chr1:6483297-6483796	0.348360919152615	.	.
chr1	7088594	7089093	chr1	6769890	6770389	Pcmtd1|chr1:6769890-6770389	0.213978905799163	.	.
chr1	7088594	7089093	chr1	6858934	6859433	Pcmtd1|chr1:6858934-6859433	0.202472396986454	.	.
chr1	7088594	7089093	chr1	6865952	6866451	Pcmtd1|chr1:6865952-6866451	0.526140550779871	.	.
chr1	7088594	7089093	chr1	7105020	7105519	Pcmtd1|chr1:7105020-7105519	0.396417588325203	.	.
chr1	7088594	7089093	chr1	7155129	7155628	Pcmtd1|chr1:7155129-7155628	0.250895011833047	.	.
chr1	7088594	7089093	chr1	7218866	7219365	Pcmtd1|chr1:7218866-7219365	0.400728861255523	.	.
chr1	7397837	7398336	chr1	7155129	7155628	Gm26901|chr1:7155129-7155628	0.140205871397982	.	.
chr1	7397837	7398336	chr1	7218866	7219365	Gm26901|chr1:7218866-7219365	0.275790983797161	.	.
chr1	7398342	7398841	chr1	7105020	7105519	Gm26901|chr1:7105020-7105519	0.210055681734351	.	.
chr1	7398342	7398841	chr1	7218866	7219365	Gm26901|chr1:7218866-7219365	0.1426579132851	.	.
chr1	9298975	9299474	chr1	9253984	9254483	Sntg1|chr1:9253984-9254483	0.166708442702125	.	.
chr1	9298975	9299474	chr1	9513651	9514150	Sntg1|chr1:9513651-9514150	0.252483805327169	.	.
chr1	9298975	9299474	chr1	9569900	9570399	Sntg1|chr1:9569900-9570399	0.17049933066463	.	.
chr1	9298975	9299474	chr1	9609186	9609685	Sntg1|chr1:9609186-9609685	0.383213504534224	.	.
chr1	9298975	9299474	chr1	9615198	9615697	Sntg1|chr1:9615198-9615697	0.148213643510158	.	.
chr1	9299496	9299995	chr1	9253984	9254483	Sntg1|chr1:9253984-9254483	0.228595500353643	.	.
chr1	9299496	9299995	chr1	9573148	9573647	Sntg1|chr1:9573148-9573647	0.213010305280296	.	.
chr1	9299496	9299995	chr1	9609186	9609685	Sntg1|chr1:9609186-9609685	0.212715456124358	.	.
chr1	9299496	9299995	chr1	9615198	9615697	Sntg1|chr1:9615198-9615697	0.152110368706121	.	.
chr1	9545042	9545541	chr1	9862401	9862900	Rrs1|chr1:9862401-9862900	0.163852353761997	.	.
chr1	9600949	9601448	chr1	9541113	9541612	Vxn|chr1:9541113-9541612	0.147265316220333	.	.
chr1	9600949	9601448	chr1	9569900	9570399	Vxn|chr1:9569900-9570399	0.150186960776378	.	.
chr1	9600949	9601448	chr1	9672917	9673416	Vxn|chr1:9672917-9673416	0.31786097744569	.	.
chr1	9600949	9601448	chr1	9790223	9790722	Vxn|chr1:9790223-9790722	0.321965766295947	.	.
chr1	9630048	9630547	chr1	9528313	9528812	2610203C22Rik|chr1:9528313-9528812	0.441590097981682	.	.
chr1	9630048	9630547	chr1	9672917	9673416	2610203C22Rik|chr1:9672917-9673416	0.181813864854774	.	.
chr1	9748256	9748755	chr1	9528313	9528812	1700034P13Rik|chr1:9528313-9528812	0.407176139075301	.	.
chr1	9748256	9748755	chr1	9528313	9528812	Vcpip1|chr1:9528313-9528812	0.407176139075301	.	.
chr1	9748256	9748755	chr1	9569900	9570399	1700034P13Rik|chr1:9569900-9570399	0.144628048691938	.	.
chr1	9748256	9748755	chr1	9569900	9570399	Vcpip1|chr1:9569900-9570399	0.144628048691938	.	.
chr1	9748256	9748755	chr1	9993716	9994215	1700034P13Rik|chr1:9993716-9994215	0.143985844481385	.	.
chr1	9748256	9748755	chr1	9993716	9994215	Vcpip1|chr1:9993716-9994215	0.143985844481385	.	.
chr1	9798078	9798577	chr1	9790223	9790722	Sgk3|chr1:9790223-9790722	0.214705517446216	.	.
chr1	9798078	9798577	chr1	9862401	9862900	Sgk3|chr1:9862401-9862900	0.144856690973405	.	.
chr1	9908384	9908883	chr1	9609186	9609685	Mcmdc2|chr1:9609186-9609685	0.185746755578455	.	.
chr1	9943920	9944419	chr1	10014321	10014820	Snhg6|chr1:10014321-10014820	0.229764044683025	.	.
chr1	9943920	9944419	chr1	9609186	9609685	Snhg6|chr1:9609186-9609685	0.245794675663341	.	.
chr1	9943920	9944419	chr1	9615198	9615697	Snhg6|chr1:9615198-9615697	0.166884837194288	.	.
chr1	10037697	10038196	chr1	10486751	10487250	Cops5|chr1:10486751-10487250	0.216473275532457	.	.
chr1	10037697	10038196	chr1	10486751	10487250	Cspp1|chr1:10486751-10487250	0.216473275532457	.	.
chr1	10037697	10038196	chr1	9862401	9862900	Cops5|chr1:9862401-9862900	0.176097799797805	.	.
chr1	10037697	10038196	chr1	9862401	9862900	Cspp1|chr1:9862401-9862900	0.176097799797805	.	.
chr1	10232855	10233354	chr1	10486751	10487250	Arfgef1|chr1:10486751-10487250	0.202647891585612	.	.
chr1	10232855	10233354	chr1	9815710	9816209	Arfgef1|chr1:9815710-9816209	0.143466983880745	.	.
chr1	10232855	10233354	chr1	9862401	9862900	Arfgef1|chr1:9862401-9862900	0.219296559935779	.	.
chr1	10993243	10993742	chr1	10835602	10836101	Prex2|chr1:10835602-10836101	0.379340820333335	.	.
chr1	10993243	10993742	chr1	11045682	11046181	Prex2|chr1:11045682-11046181	0.208213027753466	.	.
chr1	10993772	10994271	chr1	10777738	10778237	Prex2|chr1:10777738-10778237	0.168026424148269	.	.
chr1	10993772	10994271	chr1	10835602	10836101	Prex2|chr1:10835602-10836101	0.221306631257452	.	.
chr1	10993772	10994271	chr1	10874715	10875214	Prex2|chr1:10874715-10875214	0.138822568803261	.	.
chr1	10993772	10994271	chr1	11097221	11097720	Prex2|chr1:11097221-11097720	0.157414842313097	.	.
chr1	10993772	10994271	chr1	11192863	11193362	Prex2|chr1:11192863-11193362	0.144957428983759	.	.
chr1	11413910	11414409	chr1	11231148	11231647	A830018L16Rik|chr1:11231148-11231647	0.224075985727846	.	.
chr1	11413910	11414409	chr1	11697793	11698292	A830018L16Rik|chr1:11697793-11698292	0.192962499840863	.	.
chr1	12991973	12992472	chr1	12644563	12645062	Slco5a1|chr1:12644563-12645062	0.176840154759862	.	.
chr1	12991973	12992472	chr1	12746395	12746894	Slco5a1|chr1:12746395-12746894	0.276219042981945	.	.
chr1	12991973	12992472	chr1	12969875	12970374	Slco5a1|chr1:12969875-12970374	0.32537538181941	.	.
chr1	12991973	12992472	chr1	12991004	12991503	Slco5a1|chr1:12991004-12991503	0.144315322685247	.	.
chr1	12992497	12992996	chr1	12718098	12718597	Slco5a1|chr1:12718098-12718597	0.32514345990197	.	.
chr1	12992497	12992996	chr1	12746395	12746894	Slco5a1|chr1:12746395-12746894	0.270951048881299	.	.
chr1	12992497	12992996	chr1	12969875	12970374	Slco5a1|chr1:12969875-12970374	0.318315509003737	.	.
chr1	12992497	12992996	chr1	12991004	12991503	Slco5a1|chr1:12991004-12991503	0.16783307554292	.	.
chr1	13373516	13374015	chr1	13372290	13372789	Ncoa2|chr1:13372290-13372789	0.223212057626861	.	.
chr1	13589563	13590062	chr1	13599193	13599692	Tram1|chr1:13599193-13599692	0.21877994270097	.	.
chr1	13589563	13590062	chr1	13706254	13706753	Tram1|chr1:13706254-13706753	0.253658103594644	.	.
chr1	13589563	13590062	chr1	13789111	13789610	Tram1|chr1:13789111-13789610	0.164669242802669	.	.
chr1	13589563	13590062	chr1	13864805	13865304	Tram1|chr1:13864805-13865304	0.199143088717311	.	.
chr1	13589563	13590062	chr1	13882684	13883183	Tram1|chr1:13882684-13883183	0.259744154872656	.	.
chr1	13660314	13660813	chr1	13281286	13281785	Lactb2|chr1:13281286-13281785	0.193817007185972	.	.
chr1	13660314	13660813	chr1	13393381	13393880	Lactb2|chr1:13393381-13393880	0.298769638754058	.	.
chr1	13660314	13660813	chr1	13651312	13651811	Lactb2|chr1:13651312-13651811	0.214124821700773	.	.
chr1	13660314	13660813	chr1	13682912	13683411	Lactb2|chr1:13682912-13683411	0.246668229563044	.	.
chr1	13660314	13660813	chr1	13779004	13779503	Lactb2|chr1:13779004-13779503	0.159669155402311	.	.
chr1	14309549	14310048	chr1	14000763	14001262	Eya1|chr1:14000763-14001262	0.330650936949771	.	.
chr1	14309549	14310048	chr1	14184228	14184727	Eya1|chr1:14184228-14184727	0.364645716955647	.	.
chr1	14309549	14310048	chr1	14225403	14225902	Eya1|chr1:14225403-14225902	0.2282185003779	.	.
chr1	14309549	14310048	chr1	14739996	14740495	Eya1|chr1:14739996-14740495	0.206037367825412	.	.
chr1	14755218	14755717	chr1	14669334	14669833	Msc|chr1:14669334-14669833	0.213618316204949	.	.
chr1	14755218	14755717	chr1	14831058	14831557	Msc|chr1:14831058-14831557	0.241162133141803	.	.
chr1	15286608	15287107	chr1	15384522	15385021	Kcnb2|chr1:15384522-15385021	0.236157889053201	.	.
chr1	15286608	15287107	chr1	15483457	15483956	Kcnb2|chr1:15483457-15483956	0.1985047216857	.	.
chr1	15805340	15805839	chr1	15776859	15777358	Terf1|chr1:15776859-15777358	0.161824929589623	.	.
chr1	15805340	15805839	chr1	15898765	15899264	Terf1|chr1:15898765-15899264	0.195368962950031	.	.
chr1	15805340	15805839	chr1	15899561	15900060	Terf1|chr1:15899561-15900060	0.202398155917551	.	.
chr1	15805340	15805839	chr1	15943655	15944154	Terf1|chr1:15943655-15944154	0.285792331698783	.	.
chr1	15805340	15805839	chr1	15985546	15986045	Terf1|chr1:15985546-15986045	0.190030192221186	.	.
chr1	15805340	15805839	chr1	16095157	16095656	Terf1|chr1:16095157-16095656	0.135539575889544	.	.
chr1	16103947	16104446	chr1	15899561	15900060	Rpl7|chr1:15899561-15900060	0.138974620071089	.	.
chr1	16103947	16104446	chr1	15899561	15900060	Rpl7|chr1:15899561-15900060	0.13897462007109	.	.
chr1	16103947	16104446	chr1	16236428	16236927	Rpl7|chr1:16236428-16236927	0.156135620748183	.	.
chr1	16104453	16104952	chr1	15993491	15993990	Rpl7|chr1:15993491-15993990	0.187234755530358	.	.
chr1	16104453	16104952	chr1	16248932	16249431	Rpl7|chr1:16248932-16249431	0.190681064913669	.	.
chr1	16104453	16104952	chr1	16399221	16399720	Rpl7|chr1:16399221-16399720	0.161739925929434	.	.
chr1	16104999	16105498	chr1	15914585	15915084	Rdh10|chr1:15914585-15915084	0.136241068358673	.	.
chr1	16104999	16105498	chr1	15914585	15915084	Rpl7|chr1:15914585-15915084	0.136241068358673	.	.
chr1	16104999	16105498	chr1	15993491	15993990	Rdh10|chr1:15993491-15993990	0.186153213527879	.	.
chr1	16104999	16105498	chr1	15993491	15993990	Rpl7|chr1:15993491-15993990	0.186153213527879	.	.
chr1	16104999	16105498	chr1	16063926	16064425	Rdh10|chr1:16063926-16064425	0.205065797251501	.	.
chr1	16104999	16105498	chr1	16063926	16064425	Rpl7|chr1:16063926-16064425	0.205065797251501	.	.
chr1	16104999	16105498	chr1	16129906	16130405	Rdh10|chr1:16129906-16130405	0.153264378740596	.	.
chr1	16104999	16105498	chr1	16129906	16130405	Rpl7|chr1:16129906-16130405	0.153264378740596	.	.
chr1	16104999	16105498	chr1	16248932	16249431	Rdh10|chr1:16248932-16249431	0.292023352106659	.	.
chr1	16104999	16105498	chr1	16248932	16249431	Rpl7|chr1:16248932-16249431	0.292023352106659	.	.
chr1	16104999	16105498	chr1	16352893	16353392	Rdh10|chr1:16352893-16353392	0.137518416091975	.	.
chr1	16104999	16105498	chr1	16352893	16353392	Rpl7|chr1:16352893-16353392	0.137518416091975	.	.
chr1	16104999	16105498	chr1	16440142	16440641	Rdh10|chr1:16440142-16440641	0.170245292565979	.	.
chr1	16104999	16105498	chr1	16440142	16440641	Rpl7|chr1:16440142-16440641	0.170245292565979	.	.
chr1	16519035	16519534	chr1	16256697	16257196	Stau2|chr1:16256697-16257196	0.15702402617059	.	.
chr1	16519035	16519534	chr1	16399221	16399720	Stau2|chr1:16399221-16399720	0.179335047673581	.	.
chr1	16519035	16519534	chr1	16798252	16798751	Stau2|chr1:16798252-16798751	0.217421471524622	.	.
chr1	16519035	16519534	chr1	16934525	16935024	Stau2|chr1:16934525-16935024	0.266719416775175	.	.
chr1	16519761	16520260	chr1	16249569	16250068	Stau2|chr1:16249569-16250068	0.307113901205663	.	.
chr1	16519761	16520260	chr1	16258349	16258848	Stau2|chr1:16258349-16258848	0.143818145359816	.	.
chr1	16519761	16520260	chr1	16267181	16267680	Stau2|chr1:16267181-16267680	0.265947387336869	.	.
chr1	16519761	16520260	chr1	16352893	16353392	Stau2|chr1:16352893-16353392	0.17752589073817	.	.
chr1	16519761	16520260	chr1	16440142	16440641	Stau2|chr1:16440142-16440641	0.302267768299876	.	.
chr1	16519761	16520260	chr1	16586933	16587432	Stau2|chr1:16586933-16587432	0.15687339309408	.	.
chr1	16519761	16520260	chr1	16916592	16917091	Stau2|chr1:16916592-16917091	0.160322911607462	.	.
chr1	16619102	16619601	chr1	16256697	16257196	Ube2w|chr1:16256697-16257196	0.190347074294029	.	.
chr1	16619102	16619601	chr1	16545111	16545610	Ube2w|chr1:16545111-16545610	0.143037134350283	.	.
chr1	16619102	16619601	chr1	16564742	16565241	Ube2w|chr1:16564742-16565241	0.144783050616575	.	.
chr1	16656744	16657243	chr1	16256177	16256676	D030040B21Rik|chr1:16256177-16256676	0.324682934292652	.	.
chr1	16656744	16657243	chr1	16256177	16256676	Eloc|chr1:16256177-16256676	0.324682934292652	.	.
chr1	16656744	16657243	chr1	16256697	16257196	D030040B21Rik|chr1:16256697-16257196	0.32267924742199	.	.
chr1	16656744	16657243	chr1	16256697	16257196	Eloc|chr1:16256697-16257196	0.32267924742199	.	.
chr1	16656744	16657243	chr1	16353593	16354092	D030040B21Rik|chr1:16353593-16354092	0.152891534625159	.	.
chr1	16656744	16657243	chr1	16353593	16354092	Eloc|chr1:16353593-16354092	0.152891534625159	.	.
chr1	16656744	16657243	chr1	16597020	16597519	D030040B21Rik|chr1:16597020-16597519	0.35527861152714	.	.
chr1	16656744	16657243	chr1	16597020	16597519	Eloc|chr1:16597020-16597519	0.35527861152714	.	.
chr1	16657258	16657757	chr1	16256697	16257196	D030040B21Rik|chr1:16256697-16257196	0.143504890168849	.	.
chr1	16657258	16657757	chr1	16256697	16257196	Eloc|chr1:16256697-16257196	0.143504890168849	.	.
chr1	16664905	16665404	chr1	16249569	16250068	Tmem70|chr1:16249569-16250068	0.192160336373069	.	.
chr1	16664905	16665404	chr1	16256697	16257196	Tmem70|chr1:16256697-16257196	0.217224170041785	.	.
chr1	16664905	16665404	chr1	16564742	16565241	Tmem70|chr1:16564742-16565241	0.230670380157954	.	.
chr1	16688506	16689005	chr1	16545111	16545610	Ly96|chr1:16545111-16545610	0.301857804280767	.	.
chr1	16688506	16689005	chr1	16916592	16917091	Ly96|chr1:16916592-16917091	0.170553969690757	.	.
chr1	17097665	17098164	chr1	16798252	16798751	Jph1|chr1:16798252-16798751	0.246656280662554	.	.
chr1	17097665	17098164	chr1	16934525	16935024	Jph1|chr1:16934525-16935024	0.189055028741829	.	.
chr1	17097665	17098164	chr1	17007951	17008450	Jph1|chr1:17007951-17008450	0.173277487322014	.	.
chr1	17097665	17098164	chr1	17024035	17024534	Jph1|chr1:17024035-17024534	0.177727622362222	.	.
chr1	17097665	17098164	chr1	17041101	17041600	Jph1|chr1:17041101-17041600	0.146796065203634	.	.
chr1	17097665	17098164	chr1	17053897	17054396	Jph1|chr1:17053897-17054396	0.145812542844618	.	.
chr1	17097665	17098164	chr1	17116701	17117200	Jph1|chr1:17116701-17117200	0.232080365459321	.	.
chr1	17097665	17098164	chr1	17123369	17123868	Jph1|chr1:17123369-17123868	0.215957765322747	.	.
chr1	17098192	17098691	chr1	17053897	17054396	Jph1|chr1:17053897-17054396	0.140807588575242	.	.
chr1	17098192	17098691	chr1	17285786	17286285	Jph1|chr1:17285786-17286285	0.229030361757947	.	.
chr1	17145142	17145641	chr1	17302774	17303273	Gdap1|chr1:17302774-17303273	0.13540693737982	.	.
chr1	17727070	17727569	chr1	17302774	17303273	Crispld1|chr1:17302774-17303273	0.259750617430572	.	.
chr1	17727070	17727569	chr1	17302774	17303273	Gm16070|chr1:17302774-17303273	0.259750617430572	.	.
chr1	17727608	17728107	chr1	17302774	17303273	Crispld1|chr1:17302774-17303273	0.330577154974735	.	.
chr1	17727608	17728107	chr1	17302774	17303273	Gm16070|chr1:17302774-17303273	0.330577154974735	.	.
chr1	17727608	17728107	chr1	17339607	17340106	Crispld1|chr1:17339607-17340106	0.248485199824199	.	.
chr1	17727608	17728107	chr1	17339607	17340106	Gm16070|chr1:17339607-17340106	0.248485199824199	.	.
chr1	17727608	17728107	chr1	17597285	17597784	Crispld1|chr1:17597285-17597784	0.214010273323487	.	.
chr1	17727608	17728107	chr1	17597285	17597784	Gm16070|chr1:17597285-17597784	0.214010273323487	.	.
chr1	17727608	17728107	chr1	17924151	17924650	Crispld1|chr1:17924151-17924650	0.167831410393352	.	.
chr1	17727608	17728107	chr1	17924151	17924650	Gm16070|chr1:17924151-17924650	0.167831410393352	.	.
chr1	20820187	20820686	chr1	20699955	20700454	Mcm3|chr1:20699955-20700454	0.175478114964959	.	.
chr1	20820187	20820686	chr1	20981026	20981525	Mcm3|chr1:20981026-20981525	0.208045924681923	.	.
chr1	20890311	20890810	chr1	20788317	20788816	6720483E21Rik|chr1:20788317-20788816	0.136510256352714	.	.
chr1	20890311	20890810	chr1	20788317	20788816	Paqr8|chr1:20788317-20788816	0.136510256352714	.	.
chr1	20890311	20890810	chr1	20981765	20982264	6720483E21Rik|chr1:20981765-20982264	0.146258209507258	.	.
chr1	20890311	20890810	chr1	20981765	20982264	Paqr8|chr1:20981765-20982264	0.146258209507258	.	.
chr1	20890857	20891356	chr1	20981765	20982264	6720483E21Rik|chr1:20981765-20982264	0.175608448379041	.	.
chr1	20890857	20891356	chr1	20981765	20982264	Paqr8|chr1:20981765-20982264	0.175608448379041	.	.
chr1	20890857	20891356	chr1	21166203	21166702	6720483E21Rik|chr1:21166203-21166702	0.195747116944753	.	.
chr1	20890857	20891356	chr1	21166203	21166702	Paqr8|chr1:21166203-21166702	0.195747116944753	.	.
chr1	20951400	20951899	chr1	20933361	20933860	Efhc1|chr1:20933361-20933860	0.212650965005194	.	.
chr1	20951400	20951899	chr1	20995247	20995746	Efhc1|chr1:20995247-20995746	0.144429416072825	.	.
chr1	21079134	21079633	chr1	20933361	20933860	Gm28287|chr1:20933361-20933860	0.250623755414467	.	.
chr1	21079134	21079633	chr1	20933361	20933860	Tram2|chr1:20933361-20933860	0.250623755414467	.	.
chr1	21079134	21079633	chr1	21461025	21461524	Gm28287|chr1:21461025-21461524	0.27099846414937	.	.
chr1	21079134	21079633	chr1	21461025	21461524	Tram2|chr1:21461025-21461524	0.27099846414937	.	.
chr1	21218543	21219042	chr1	21232056	21232555	Tmem14a|chr1:21232056-21232555	0.24758156925801	.	.
chr1	21218543	21219042	chr1	21305379	21305878	Tmem14a|chr1:21305379-21305878	0.148796482590477	.	.
chr1	21218543	21219042	chr1	21344262	21344761	Tmem14a|chr1:21344262-21344761	0.213943776801309	.	.
chr1	21218543	21219042	chr1	21461025	21461524	Tmem14a|chr1:21461025-21461524	0.175619437582863	.	.
chr1	21961224	21961723	chr1	21829900	21830399	Kcnq5|chr1:21829900-21830399	0.289799348065128	.	.
chr1	22805771	22806270	chr1	22825397	22825896	Rims1|chr1:22825397-22825896	0.352678584591245	.	.
chr1	22805771	22806270	chr1	23061951	23062450	Rims1|chr1:23061951-23062450	0.308947542061932	.	.
chr1	22805771	22806270	chr1	23129450	23129949	Rims1|chr1:23129450-23129949	0.157966530175127	.	.
chr1	23574480	23574979	chr1	23255866	23256365	Gm28822|chr1:23255866-23256365	0.18053178057369	.	.
chr1	23574480	23574979	chr1	23383148	23383647	Gm28822|chr1:23383148-23383647	0.203950530183295	.	.
chr1	23574480	23574979	chr1	23956414	23956913	Gm28822|chr1:23956414-23956913	0.166272452932093	.	.
chr1	23575015	23575514	chr1	23365627	23366126	Gm28822|chr1:23365627-23366126	0.258204731624881	.	.
chr1	23575015	23575514	chr1	23383148	23383647	Gm28822|chr1:23383148-23383647	0.322177172716817	.	.
chr1	23575015	23575514	chr1	23495190	23495689	Gm28822|chr1:23495190-23495689	0.307827010346037	.	.
chr1	23575015	23575514	chr1	23523291	23523790	Gm28822|chr1:23523291-23523790	0.219005569144898	.	.
chr1	23575015	23575514	chr1	23956414	23956913	Gm28822|chr1:23956414-23956913	0.182821644539708	.	.
chr1	23762292	23762791	chr1	23762798	23763297	B3gat2|chr1:23762798-23763297	0.369880961672063	.	.
chr1	23762292	23762791	chr1	23867272	23867771	B3gat2|chr1:23867272-23867771	0.361644470015633	.	.
chr1	23762292	23762791	chr1	23928303	23928802	B3gat2|chr1:23928303-23928802	0.249535396542325	.	.
chr1	23762292	23762791	chr1	23956414	23956913	B3gat2|chr1:23956414-23956913	0.271228417468209	.	.
chr1	23921626	23922125	chr1	23705548	23706047	Smap1|chr1:23705548-23706047	0.138508171731757	.	.
chr1	23922128	23922627	chr1	23935025	23935524	Smap1|chr1:23935025-23935524	0.251518643685628	.	.
chr1	24005456	24005955	chr1	24367541	24368040	Sdhaf4|chr1:24367541-24368040	0.194991788699815	.	.
chr1	24099649	24100148	chr1	24249074	24249573	Fam135a|chr1:24249074-24249573	0.384427019810716	.	.
chr1	24100186	24100685	chr1	24122424	24122923	Fam135a|chr1:24122424-24122923	0.163206978286692	.	.
chr1	24100186	24100685	chr1	24249074	24249573	Fam135a|chr1:24249074-24249573	0.179245452622656	.	.
chr1	24100186	24100685	chr1	24257925	24258424	Fam135a|chr1:24257925-24258424	0.275063332602964	.	.
chr1	24586286	24586785	chr1	24257925	24258424	Col19a1|chr1:24257925-24258424	0.153220735042545	.	.
chr1	24586286	24586785	chr1	24526738	24527237	Col19a1|chr1:24526738-24527237	0.202074034577502	.	.
chr1	24586286	24586785	chr1	24528862	24529361	Col19a1|chr1:24528862-24529361	0.233046321695425	.	.
chr1	24586286	24586785	chr1	24621600	24622099	Col19a1|chr1:24621600-24622099	0.224241412119471	.	.
chr1	24586286	24586785	chr1	24901204	24901703	Col19a1|chr1:24901204-24901703	0.15240343333854	.	.
chr1	24678265	24678764	chr1	24528862	24529361	Lmbrd1|chr1:24528862-24529361	0.168067444224975	.	.
chr1	24678265	24678764	chr1	24611656	24612155	Lmbrd1|chr1:24611656-24612155	0.163654439685411	.	.
chr1	24678265	24678764	chr1	24613347	24613846	Lmbrd1|chr1:24613347-24613846	0.171136542319175	.	.
chr1	24678265	24678764	chr1	24614093	24614592	Lmbrd1|chr1:24614093-24614592	0.156021990905946	.	.
chr1	24678265	24678764	chr1	24614797	24615296	Lmbrd1|chr1:24614797-24615296	0.148081376340721	.	.
chr1	24678265	24678764	chr1	24615721	24616220	Lmbrd1|chr1:24615721-24616220	0.185318475620586	.	.
chr1	25829930	25830429	chr1	25843049	25843548	Adgrb3|chr1:25843049-25843548	0.360072760485132	.	.
chr1	30720698	30721197	chr1	30416562	30417061	Gm9898|chr1:30416562-30417061	0.149017312541746	.	.
chr1	30720698	30721197	chr1	30593990	30594489	Gm9898|chr1:30593990-30594489	0.14442732473475	.	.
chr1	30720698	30721197	chr1	30685293	30685792	Gm9898|chr1:30685293-30685792	0.252257247436186	.	.
chr1	30720698	30721197	chr1	30792858	30793357	Gm9898|chr1:30792858-30793357	0.143044480140162	.	.
chr1	30872795	30873294	chr1	30595347	30595846	Phf3|chr1:30595347-30595846	0.179052763440314	.	.
chr1	30872795	30873294	chr1	30656202	30656701	Phf3|chr1:30656202-30656701	0.167307908213603	.	.
chr1	30872795	30873294	chr1	30700382	30700881	Phf3|chr1:30700382-30700881	0.229824400454713	.	.
chr1	30872795	30873294	chr1	30701088	30701587	Phf3|chr1:30701088-30701587	0.27822034375042	.	.
chr1	30872795	30873294	chr1	30785546	30786045	Phf3|chr1:30785546-30786045	0.163187325562794	.	.
chr1	30872795	30873294	chr1	31101477	31101976	Phf3|chr1:31101477-31101976	0.151076598529459	.	.
chr1	30872795	30873294	chr1	31105026	31105525	Phf3|chr1:31105026-31105525	0.187264998264496	.	.
chr1	30872795	30873294	chr1	31178156	31178655	Phf3|chr1:31178156-31178655	0.276812267419025	.	.
chr1	30873430	30873929	chr1	30503190	30503689	Phf3|chr1:30503190-30503689	0.153355840988971	.	.
chr1	30873430	30873929	chr1	30595347	30595846	Phf3|chr1:30595347-30595846	0.188186724458899	.	.
chr1	30873430	30873929	chr1	30639815	30640314	Phf3|chr1:30639815-30640314	0.205402487579345	.	.
chr1	30873430	30873929	chr1	30656202	30656701	Phf3|chr1:30656202-30656701	0.145827483367544	.	.
chr1	30873430	30873929	chr1	30700382	30700881	Phf3|chr1:30700382-30700881	0.140822893622705	.	.
chr1	30873430	30873929	chr1	30793399	30793898	Phf3|chr1:30793399-30793898	0.169749121410449	.	.
chr1	30873430	30873929	chr1	30929933	30930432	Phf3|chr1:30929933-30930432	0.335458405738042	.	.
chr1	30873430	30873929	chr1	31034591	31035090	Phf3|chr1:31034591-31035090	0.429240418156619	.	.
chr1	30873942	30874441	chr1	30755349	30755848	Phf3|chr1:30755349-30755848	0.24335041652286	.	.
chr1	30873942	30874441	chr1	30785546	30786045	Phf3|chr1:30785546-30786045	0.173798031412815	.	.
chr1	30873942	30874441	chr1	30929933	30930432	Phf3|chr1:30929933-30930432	0.32474297187145	.	.
chr1	30873942	30874441	chr1	31153918	31154417	Phf3|chr1:31153918-31154417	0.165040685682693	.	.
chr1	30873942	30874441	chr1	31203249	31203748	Phf3|chr1:31203249-31203748	0.389608756784616	.	.
chr1	30873942	30874441	chr1	31203749	31204248	Phf3|chr1:31203749-31204248	0.449759428094702	.	.
chr1	30949080	30949579	chr1	30502671	30503170	Ptp4a1|chr1:30502671-30503170	0.264158131839567	.	.
chr1	30949080	30949579	chr1	30639815	30640314	Ptp4a1|chr1:30639815-30640314	0.301665500341665	.	.
chr1	30949080	30949579	chr1	30700382	30700881	Ptp4a1|chr1:30700382-30700881	0.144738033096051	.	.
chr1	30949080	30949579	chr1	30716282	30716781	Ptp4a1|chr1:30716282-30716781	0.293544633448608	.	.
chr1	30949080	30949579	chr1	31105026	31105525	Ptp4a1|chr1:31105026-31105525	0.230791461253104	.	.
chr1	30949582	30950081	chr1	30632686	30633185	Ptp4a1|chr1:30632686-30633185	0.140115589929819	.	.
chr1	30949582	30950081	chr1	30716282	30716781	Ptp4a1|chr1:30716282-30716781	0.403624028687763	.	.
chr1	30949582	30950081	chr1	30716282	30716781	Ptp4a1|chr1:30716282-30716781	0.403624028687764	.	.
chr1	30949582	30950081	chr1	30740784	30741283	Ptp4a1|chr1:30740784-30741283	0.190777465088033	.	.
chr1	30949582	30950081	chr1	30755349	30755848	Ptp4a1|chr1:30755349-30755848	0.163458895949919	.	.
chr1	30949582	30950081	chr1	31119675	31120174	Ptp4a1|chr1:31119675-31120174	0.3353567725931	.	.
chr1	30949582	30950081	chr1	31203749	31204248	Ptp4a1|chr1:31203749-31204248	0.156276703431111	.	.
chr1	30950354	30950853	chr1	30639815	30640314	Ptp4a1|chr1:30639815-30640314	0.135935856948219	.	.
chr1	30950354	30950853	chr1	30793399	30793898	Ptp4a1|chr1:30793399-30793898	0.293751115764639	.	.
chr1	30950354	30950853	chr1	31210103	31210602	Ptp4a1|chr1:31210103-31210602	0.195463416598261	.	.
chr1	32172459	32172958	chr1	31808000	31808499	Khdrbs2|chr1:31808000-31808499	0.136684393141061	.	.
chr1	32172459	32172958	chr1	32255010	32255509	Khdrbs2|chr1:32255010-32255509	0.298217138107508	.	.
chr1	32172459	32172958	chr1	32350025	32350524	Khdrbs2|chr1:32350025-32350524	0.148879996908879	.	.
chr1	32172459	32172958	chr1	32462966	32463465	Khdrbs2|chr1:32462966-32463465	0.198027244952473	.	.
chr1	33669575	33670074	chr1	33531569	33532068	Prim2|chr1:33531569-33532068	0.204123081863773	.	.
chr1	33669575	33670074	chr1	33693882	33694381	Prim2|chr1:33693882-33694381	0.205315512565686	.	.
chr1	33669575	33670074	chr1	33739270	33739769	Prim2|chr1:33739270-33739769	0.188097230728035	.	.
chr1	33670156	33670655	chr1	33271662	33272161	Prim2|chr1:33271662-33272161	0.365999635009524	.	.
chr1	33670156	33670655	chr1	33460232	33460731	Prim2|chr1:33460232-33460731	0.195958623896128	.	.
chr1	33670156	33670655	chr1	33531569	33532068	Prim2|chr1:33531569-33532068	0.184012171207153	.	.
chr1	33670156	33670655	chr1	33721121	33721620	Prim2|chr1:33721121-33721620	0.382772329673023	.	.
chr1	33719875	33720374	chr1	33739270	33739769	Rab23|chr1:33739270-33739769	0.141467719295216	.	.
chr1	34433080	34433579	chr1	34434650	34435149	Gm37233|chr1:34434650-34435149	0.219711845448697	.	.
chr1	34439491	34439990	chr1	34356363	34356862	Ccdc115|chr1:34356363-34356862	0.239057900197741	.	.
chr1	34439491	34439990	chr1	34356363	34356862	Imp4|chr1:34356363-34356862	0.239057900197741	.	.
chr1	34439491	34439990	chr1	34571342	34571841	Ccdc115|chr1:34571342-34571841	0.276786565941647	.	.
chr1	34439491	34439990	chr1	34571342	34571841	Imp4|chr1:34571342-34571841	0.276786565941647	.	.
chr1	34459438	34459937	chr1	34298475	34298974	Ptpn18|chr1:34298475-34298974	0.234308821970683	.	.
chr1	34459438	34459937	chr1	34331708	34332207	Ptpn18|chr1:34331708-34332207	0.222331957601777	.	.
chr1	34459438	34459937	chr1	34344742	34345241	Ptpn18|chr1:34344742-34345241	0.136170029858915	.	.
chr1	34459438	34459937	chr1	34571342	34571841	Ptpn18|chr1:34571342-34571841	0.454166776858044	.	.
chr1	34459438	34459937	chr1	34602327	34602826	Ptpn18|chr1:34602327-34602826	0.21931920053339	.	.
chr1	34459438	34459937	chr1	34742213	34742712	Ptpn18|chr1:34742213-34742712	0.334027455543468	.	.
chr1	34485782	34486281	chr1	34356363	34356862	4930568A12Rik|chr1:34356363-34356862	0.151386900581865	.	.
chr1	34579442	34579941	chr1	34416045	34416544	1700101I19Rik|chr1:34416045-34416544	0.30237311174421	.	.
chr1	34579442	34579941	chr1	34416045	34416544	Amer3|chr1:34416045-34416544	0.30237311174421	.	.
chr1	34579442	34579941	chr1	34434650	34435149	1700101I19Rik|chr1:34434650-34435149	0.223198762617921	.	.
chr1	34579442	34579941	chr1	34434650	34435149	Amer3|chr1:34434650-34435149	0.223198762617921	.	.
chr1	34579442	34579941	chr1	34602327	34602826	1700101I19Rik|chr1:34602327-34602826	0.189837925717039	.	.
chr1	34579442	34579941	chr1	34602327	34602826	Amer3|chr1:34602327-34602826	0.189837925717039	.	.
chr1	34579442	34579941	chr1	34750293	34750792	1700101I19Rik|chr1:34750293-34750792	0.270342127830647	.	.
chr1	34579442	34579941	chr1	34750293	34750792	Amer3|chr1:34750293-34750792	0.270342127830647	.	.
chr1	34579442	34579941	chr1	34752832	34753331	1700101I19Rik|chr1:34752832-34753331	0.196329268262833	.	.
chr1	34579442	34579941	chr1	34752832	34753331	Amer3|chr1:34752832-34753331	0.196329268262833	.	.
chr1	34801460	34801959	chr1	34750293	34750792	Arhgef4|chr1:34750293-34750792	0.247604128413904	.	.
chr1	34802224	34802723	chr1	34571342	34571841	Arhgef4|chr1:34571342-34571841	0.191574147094735	.	.
chr1	34802224	34802723	chr1	34822007	34822506	Arhgef4|chr1:34822007-34822506	0.319470686970855	.	.
chr1	34802224	34802723	chr1	34891506	34892005	Arhgef4|chr1:34891506-34892005	0.424456566797331	.	.
chr1	34842804	34843303	chr1	34537122	34537621	Fam168b|chr1:34537122-34537621	0.178787226375102	.	.
chr1	34842804	34843303	chr1	34571342	34571841	Fam168b|chr1:34571342-34571841	0.371672587633541	.	.
chr1	34842804	34843303	chr1	34602327	34602826	Fam168b|chr1:34602327-34602826	0.152013870198428	.	.
chr1	34842804	34843303	chr1	34742213	34742712	Fam168b|chr1:34742213-34742712	0.226452461267089	.	.
chr1	34842804	34843303	chr1	34750293	34750792	Fam168b|chr1:34750293-34750792	0.287516766692586	.	.
chr1	34842804	34843303	chr1	34891506	34892005	Fam168b|chr1:34891506-34892005	0.133558733944553	.	.
chr1	34849768	34850267	chr1	34602327	34602826	Plekhb2|chr1:34602327-34602826	0.148683383954335	.	.
chr1	35879549	35880048	chr1	35758900	35759399	1110002O04Rik|chr1:35758900-35759399	0.251450526336012	.	.
chr1	35879549	35880048	chr1	35843530	35844029	1110002O04Rik|chr1:35843530-35844029	0.298634559897034	.	.
chr1	35879549	35880048	chr1	35951184	35951683	1110002O04Rik|chr1:35951184-35951683	0.191174093104502	.	.
chr1	35879549	35880048	chr1	36217858	36218357	1110002O04Rik|chr1:36217858-36218357	0.235903786168694	.	.
chr1	36068061	36068560	chr1	35951184	35951683	Hs6st1|chr1:35951184-35951683	0.174288825152189	.	.
chr1	36068061	36068560	chr1	35995555	35996054	Hs6st1|chr1:35995555-35996054	0.178528483390991	.	.
chr1	36068061	36068560	chr1	36009125	36009624	Hs6st1|chr1:36009125-36009624	0.213942217603001	.	.
chr1	36244101	36244600	chr1	35951184	35951683	Uggt1|chr1:35951184-35951683	0.160528698226996	.	.
chr1	36307414	36307913	chr1	36441070	36441569	Arid5a|chr1:36441070-36441569	0.294529962825648	.	.
chr1	36307414	36307913	chr1	36599595	36600094	Arid5a|chr1:36599595-36600094	0.279605284754799	.	.
chr1	36368438	36368937	chr1	36009125	36009624	Kansl3|chr1:36009125-36009624	0.134372402407158	.	.
chr1	36368438	36368937	chr1	36217858	36218357	Kansl3|chr1:36217858-36218357	0.162681650172196	.	.
chr1	36368438	36368937	chr1	36737259	36737758	Kansl3|chr1:36737259-36737758	0.153921992866553	.	.
chr1	36368963	36369462	chr1	36095396	36095895	Kansl3|chr1:36095396-36095895	0.188083613673447	.	.
chr1	36368963	36369462	chr1	36303259	36303758	Kansl3|chr1:36303259-36303758	0.146287797739572	.	.
chr1	36368963	36369462	chr1	36599595	36600094	Kansl3|chr1:36599595-36600094	0.176907953239679	.	.
chr1	36445084	36445583	chr1	36095396	36095895	Lman2l|chr1:36095396-36095895	0.258807783355759	.	.
chr1	36445084	36445583	chr1	36144990	36145489	Lman2l|chr1:36144990-36145489	0.20258257588346	.	.
chr1	36445084	36445583	chr1	36252765	36253264	Lman2l|chr1:36252765-36253264	0.184704546028278	.	.
chr1	36445084	36445583	chr1	36684036	36684535	Lman2l|chr1:36684036-36684535	0.142370996239536	.	.
chr1	36471319	36471818	chr1	36303259	36303758	Cnnm4|chr1:36303259-36303758	0.215512903642059	.	.
chr1	36471319	36471818	chr1	36737259	36737758	Cnnm4|chr1:36737259-36737758	0.149251804023236	.	.
chr1	36511549	36512048	chr1	36441070	36441569	Cnnm3|chr1:36441070-36441569	0.139981218692181	.	.
chr1	36511549	36512048	chr1	36595086	36595585	Cnnm3|chr1:36595086-36595585	0.260223991047615	.	.
chr1	36511549	36512048	chr1	36599595	36600094	Cnnm3|chr1:36599595-36600094	0.150315146402786	.	.
chr1	36511549	36512048	chr1	36606843	36607342	Cnnm3|chr1:36606843-36607342	0.208379909139897	.	.
chr1	36511549	36512048	chr1	36737259	36737758	Cnnm3|chr1:36737259-36737758	0.18736630780055	.	.
chr1	36512158	36512657	chr1	36401491	36401990	Cnnm3|chr1:36401491-36401990	0.137341948712588	.	.
chr1	36512158	36512657	chr1	36595086	36595585	Cnnm3|chr1:36595086-36595585	0.218513426779512	.	.
chr1	36512158	36512657	chr1	36599595	36600094	Cnnm3|chr1:36599595-36600094	0.236899485569775	.	.
chr1	36512158	36512657	chr1	36628504	36629003	Cnnm3|chr1:36628504-36629003	0.223674280313235	.	.
chr1	36547105	36547604	chr1	36303259	36303758	Ankrd39|chr1:36303259-36303758	0.278128415112111	.	.
chr1	36547105	36547604	chr1	36595086	36595585	Ankrd39|chr1:36595086-36595585	0.36159016288191	.	.
chr1	36547105	36547604	chr1	36599595	36600094	Ankrd39|chr1:36599595-36600094	0.551926039841726	.	.
chr1	36547105	36547604	chr1	36628504	36629003	Ankrd39|chr1:36628504-36629003	0.226434795447389	.	.
chr1	36547105	36547604	chr1	36628504	36629003	Ankrd39|chr1:36628504-36629003	0.22643479544739	.	.
chr1	36547105	36547604	chr1	36737259	36737758	Ankrd39|chr1:36737259-36737758	0.181765176254321	.	.
chr1	36557336	36557835	chr1	36401491	36401990	D430040D24Rik|chr1:36401491-36401990	0.214813846230491	.	.
chr1	36557336	36557835	chr1	36401491	36401990	Sema4c|chr1:36401491-36401990	0.214813846230491	.	.
chr1	36558001	36558500	chr1	36401491	36401990	D430040D24Rik|chr1:36401491-36401990	0.144331423307329	.	.
chr1	36558001	36558500	chr1	36401491	36401990	Sema4c|chr1:36401491-36401990	0.144331423307329	.	.
chr1	36558001	36558500	chr1	36441070	36441569	D430040D24Rik|chr1:36441070-36441569	0.137991887717705	.	.
chr1	36558001	36558500	chr1	36441070	36441569	Sema4c|chr1:36441070-36441569	0.137991887717705	.	.
chr1	36691240	36691739	chr1	36599595	36600094	Cox5b|chr1:36599595-36600094	0.176293303948675	.	.
chr1	36691240	36691739	chr1	36684036	36684535	Cox5b|chr1:36684036-36684535	0.174626552335654	.	.
chr1	36691240	36691739	chr1	36737259	36737758	Cox5b|chr1:36737259-36737758	0.137192262074265	.	.
chr1	36709882	36710381	chr1	36595086	36595585	4933424G06Rik|chr1:36595086-36595585	0.332362146447496	.	.
chr1	36709882	36710381	chr1	36599595	36600094	4933424G06Rik|chr1:36599595-36600094	0.327388958227227	.	.
chr1	37540864	37541363	chr1	37689727	37690226	Mgat4a|chr1:37689727-37690226	0.144632939940151	.	.
chr1	37540864	37541363	chr1	37725725	37726224	Mgat4a|chr1:37725725-37726224	0.153590472006495	.	.
chr1	37540864	37541363	chr1	37726317	37726816	Mgat4a|chr1:37726317-37726816	0.13574404371464	.	.
chr1	37540864	37541363	chr1	37903734	37904233	Mgat4a|chr1:37903734-37904233	0.160143434119411	.	.
chr1	37614024	37614523	chr1	37678238	37678737	4930556I23Rik|chr1:37678238-37678737	0.194793835849713	.	.
chr1	37719678	37720177	chr1	37628704	37629203	2010300C02Rik|chr1:37628704-37629203	0.234127705173576	.	.
chr1	37719678	37720177	chr1	37678238	37678737	2010300C02Rik|chr1:37678238-37678737	0.16363742213313	.	.
chr1	37719678	37720177	chr1	37689727	37690226	2010300C02Rik|chr1:37689727-37690226	0.296401187502176	.	.
chr1	37719678	37720177	chr1	37903734	37904233	2010300C02Rik|chr1:37903734-37904233	0.261347484292779	.	.
chr1	37864699	37865198	chr1	37662322	37662821	Gm26805|chr1:37662322-37662821	0.231810947446289	.	.
chr1	37864699	37865198	chr1	37662322	37662821	Gm26805|chr1:37662322-37662821	0.23181094744629	.	.
chr1	37864699	37865198	chr1	37674283	37674782	Gm26805|chr1:37674283-37674782	0.307378807275313	.	.
chr1	37864699	37865198	chr1	37689727	37690226	Gm26805|chr1:37689727-37690226	0.135826896726681	.	.
chr1	37864699	37865198	chr1	37745347	37745846	Gm26805|chr1:37745347-37745846	0.261478291115947	.	.
chr1	37864699	37865198	chr1	37891332	37891831	Gm26805|chr1:37891332-37891831	0.232418088767427	.	.
chr1	37864699	37865198	chr1	38185452	38185951	Gm26805|chr1:38185452-38185951	0.318611610416564	.	.
chr1	37865263	37865762	chr1	37628704	37629203	Gm26805|chr1:37628704-37629203	0.2631040017527	.	.
chr1	37865263	37865762	chr1	37628704	37629203	Tsga10|chr1:37628704-37629203	0.2631040017527	.	.
chr1	37865263	37865762	chr1	37689727	37690226	Gm26805|chr1:37689727-37690226	0.181326719545429	.	.
chr1	37865263	37865762	chr1	37689727	37690226	Tsga10|chr1:37689727-37690226	0.181326719545429	.	.
chr1	37865263	37865762	chr1	37745347	37745846	Gm26805|chr1:37745347-37745846	0.173912566446477	.	.
chr1	37865263	37865762	chr1	37745347	37745846	Tsga10|chr1:37745347-37745846	0.173912566446477	.	.
chr1	37865263	37865762	chr1	37872597	37873096	Gm26805|chr1:37872597-37873096	0.162444811467146	.	.
chr1	37865263	37865762	chr1	37872597	37873096	Tsga10|chr1:37872597-37873096	0.162444811467146	.	.
chr1	37865263	37865762	chr1	38239358	38239857	Gm26805|chr1:38239358-38239857	0.210264719032895	.	.
chr1	37865263	37865762	chr1	38239358	38239857	Tsga10|chr1:38239358-38239857	0.210264719032895	.	.
chr1	37871955	37872454	chr1	37512048	37512547	Lipt1|chr1:37512048-37512547	0.229205718533151	.	.
chr1	37871955	37872454	chr1	37628704	37629203	Lipt1|chr1:37628704-37629203	0.234569863521395	.	.
chr1	37871955	37872454	chr1	37726317	37726816	Lipt1|chr1:37726317-37726816	0.19464572388501	.	.
chr1	37871955	37872454	chr1	37872597	37873096	Lipt1|chr1:37872597-37873096	0.166289924416247	.	.
chr1	37871955	37872454	chr1	37891332	37891831	Lipt1|chr1:37891332-37891831	0.291628934580089	.	.
chr1	37890241	37890740	chr1	37518686	37519185	Mitd1|chr1:37518686-37519185	0.253151659086683	.	.
chr1	37890241	37890740	chr1	37518686	37519185	Mrpl30|chr1:37518686-37519185	0.253151659086683	.	.
chr1	37890241	37890740	chr1	37725725	37726224	Mitd1|chr1:37725725-37726224	0.346380315260038	.	.
chr1	37890241	37890740	chr1	37725725	37726224	Mrpl30|chr1:37725725-37726224	0.346380315260038	.	.
chr1	37890241	37890740	chr1	37872597	37873096	Mitd1|chr1:37872597-37873096	0.235961991710511	.	.
chr1	37890241	37890740	chr1	37872597	37873096	Mrpl30|chr1:37872597-37873096	0.235961991710511	.	.
chr1	37890241	37890740	chr1	37900312	37900811	Mitd1|chr1:37900312-37900811	0.182928436719854	.	.
chr1	37890241	37890740	chr1	37900312	37900811	Mrpl30|chr1:37900312-37900811	0.182928436719854	.	.
chr1	37890241	37890740	chr1	37918070	37918569	Mitd1|chr1:37918070-37918569	0.210118292613524	.	.
chr1	37890241	37890740	chr1	37918070	37918569	Mrpl30|chr1:37918070-37918569	0.210118292613524	.	.
chr1	37890241	37890740	chr1	38185452	38185951	Mitd1|chr1:38185452-38185951	0.172966594811168	.	.
chr1	37890241	37890740	chr1	38185452	38185951	Mrpl30|chr1:38185452-38185951	0.172966594811168	.	.
chr1	37890241	37890740	chr1	38197221	38197720	Mitd1|chr1:38197221-38197720	0.371272666478139	.	.
chr1	37890241	37890740	chr1	38197221	38197720	Mrpl30|chr1:38197221-38197720	0.371272666478139	.	.
chr1	37932854	37933353	chr1	37639092	37639591	Gm15457|chr1:37639092-37639591	0.151624906112702	.	.
chr1	37932854	37933353	chr1	37689727	37690226	Gm15457|chr1:37689727-37690226	0.364385361546976	.	.
chr1	37932854	37933353	chr1	37891332	37891831	Gm15457|chr1:37891332-37891831	0.188672727253832	.	.
chr1	37932854	37933353	chr1	37903734	37904233	Gm15457|chr1:37903734-37904233	0.488007320710653	.	.
chr1	37997082	37997581	chr1	37628704	37629203	Eif5b|chr1:37628704-37629203	0.234084305190318	.	.
chr1	37997082	37997581	chr1	37628704	37629203	Txndc9|chr1:37628704-37629203	0.234084305190318	.	.
chr1	37997082	37997581	chr1	37689727	37690226	Eif5b|chr1:37689727-37690226	0.14331736346949	.	.
chr1	37997082	37997581	chr1	37689727	37690226	Txndc9|chr1:37689727-37690226	0.14331736346949	.	.
chr1	37997082	37997581	chr1	37709652	37710151	Eif5b|chr1:37709652-37710151	0.171144818759126	.	.
chr1	37997082	37997581	chr1	37709652	37710151	Txndc9|chr1:37709652-37710151	0.171144818759126	.	.
chr1	37997082	37997581	chr1	37725725	37726224	Eif5b|chr1:37725725-37726224	0.242238316996477	.	.
chr1	37997082	37997581	chr1	37725725	37726224	Txndc9|chr1:37725725-37726224	0.242238316996477	.	.
chr1	37997082	37997581	chr1	37744846	37745345	Eif5b|chr1:37744846-37745345	0.134930695692161	.	.
chr1	37997082	37997581	chr1	37744846	37745345	Txndc9|chr1:37744846-37745345	0.134930695692161	.	.
chr1	37997082	37997581	chr1	37745347	37745846	Eif5b|chr1:37745347-37745846	0.153034581740432	.	.
chr1	37997082	37997581	chr1	37745347	37745846	Txndc9|chr1:37745347-37745846	0.153034581740432	.	.
chr1	37997082	37997581	chr1	38185452	38185951	Eif5b|chr1:38185452-38185951	0.17474308926076	.	.
chr1	37997082	37997581	chr1	38185452	38185951	Txndc9|chr1:38185452-38185951	0.17474308926076	.	.
chr1	37997778	37998277	chr1	37662322	37662821	Eif5b|chr1:37662322-37662821	0.163128696301485	.	.
chr1	37997778	37998277	chr1	37662322	37662821	Txndc9|chr1:37662322-37662821	0.163128696301485	.	.
chr1	37997778	37998277	chr1	37744846	37745345	Eif5b|chr1:37744846-37745345	0.184908246224519	.	.
chr1	37997778	37998277	chr1	37744846	37745345	Txndc9|chr1:37744846-37745345	0.184908246224519	.	.
chr1	37997778	37998277	chr1	37745347	37745846	Eif5b|chr1:37745347-37745846	0.221129180363243	.	.
chr1	37997778	37998277	chr1	37745347	37745846	Txndc9|chr1:37745347-37745846	0.221129180363243	.	.
chr1	40085635	40086134	chr1	40267746	40268245	Gm16894|chr1:40267746-40268245	0.230411688915397	.	.
chr1	40324275	40324774	chr1	40077760	40078259	Il1rl2|chr1:40077760-40078259	0.233084390332373	.	.
chr1	40324275	40324774	chr1	40139634	40140133	Il1rl2|chr1:40139634-40140133	0.294405787634627	.	.
chr1	40324275	40324774	chr1	40270343	40270842	Il1rl2|chr1:40270343-40270842	0.297570690368675	.	.
chr1	40324275	40324774	chr1	40659498	40659997	Il1rl2|chr1:40659498-40659997	0.27258451205145	.	.
chr1	40324275	40324774	chr1	40694350	40694849	Il1rl2|chr1:40694350-40694849	0.140758491760428	.	.
chr1	40579713	40580212	chr1	40270343	40270842	Gm35801|chr1:40270343-40270842	0.30798805584016	.	.
chr1	40579713	40580212	chr1	40270343	40270842	Slc9a4|chr1:40270343-40270842	0.30798805584016	.	.
chr1	40579713	40580212	chr1	40659498	40659997	Gm35801|chr1:40659498-40659997	0.239378135186242	.	.
chr1	40579713	40580212	chr1	40659498	40659997	Slc9a4|chr1:40659498-40659997	0.239378135186242	.	.
chr1	40579713	40580212	chr1	40846002	40846501	Gm35801|chr1:40846002-40846501	0.274651307096809	.	.
chr1	40579713	40580212	chr1	40846002	40846501	Slc9a4|chr1:40846002-40846501	0.274651307096809	.	.
chr1	40579713	40580212	chr1	40936570	40937069	Gm35801|chr1:40936570-40937069	0.204333696463702	.	.
chr1	40579713	40580212	chr1	40936570	40937069	Slc9a4|chr1:40936570-40937069	0.204333696463702	.	.
chr1	40681063	40681562	chr1	40362720	40363219	Slc9a2|chr1:40362720-40363219	0.417732609373214	.	.
chr1	40681063	40681562	chr1	40936570	40937069	Slc9a2|chr1:40936570-40937069	0.223632127041193	.	.
chr1	40790447	40790946	chr1	40820803	40821302	Mfsd9|chr1:40820803-40821302	0.172889200923991	.	.
chr1	40790447	40790946	chr1	40887752	40888251	Mfsd9|chr1:40887752-40888251	0.197888341466298	.	.
chr1	43827102	43827601	chr1	43877153	43877652	Uxs1|chr1:43877153-43877652	0.261898889056776	.	.
chr1	43827102	43827601	chr1	43898955	43899454	Uxs1|chr1:43898955-43899454	0.330521276793015	.	.
chr1	43827102	43827601	chr1	44230666	44231165	Uxs1|chr1:44230666-44231165	0.138505920717757	.	.
chr1	43827615	43828114	chr1	43877153	43877652	Uxs1|chr1:43877153-43877652	0.337850394293364	.	.
chr1	43827615	43828114	chr1	44230666	44231165	Uxs1|chr1:44230666-44231165	0.166385635381604	.	.
chr1	43933698	43934197	chr1	43760029	43760528	Tpp2|chr1:43760029-43760528	0.169002414490843	.	.
chr1	43933698	43934197	chr1	43972018	43972517	Tpp2|chr1:43972018-43972517	0.25705402453466	.	.
chr1	44102213	44102712	chr1	43782609	43783108	Tex30|chr1:43782609-43783108	0.181827375704944	.	.
chr1	44102213	44102712	chr1	43877153	43877652	Tex30|chr1:43877153-43877652	0.183256330638826	.	.
chr1	44102213	44102712	chr1	44230666	44231165	Tex30|chr1:44230666-44231165	0.307055377829339	.	.
chr1	44102213	44102712	chr1	44242103	44242602	Tex30|chr1:44242103-44242602	0.157350627663046	.	.
chr1	44118638	44119137	chr1	44230666	44231165	Bivm|chr1:44230666-44231165	0.13884492098131	.	.
chr1	44118638	44119137	chr1	44230666	44231165	Poglut2|chr1:44230666-44231165	0.13884492098131	.	.
chr1	44119144	44119643	chr1	43782609	43783108	Bivm|chr1:43782609-43783108	0.221044768013429	.	.
chr1	44119144	44119643	chr1	43782609	43783108	Poglut2|chr1:43782609-43783108	0.221044768013429	.	.
chr1	44119144	44119643	chr1	43877153	43877652	Bivm|chr1:43877153-43877652	0.134336673643972	.	.
chr1	44119144	44119643	chr1	43877153	43877652	Poglut2|chr1:43877153-43877652	0.134336673643972	.	.
chr1	44119144	44119643	chr1	44041766	44042265	Bivm|chr1:44041766-44042265	0.171675945510321	.	.
chr1	44119144	44119643	chr1	44041766	44042265	Poglut2|chr1:44041766-44042265	0.171675945510321	.	.
chr1	44119144	44119643	chr1	44217086	44217585	Bivm|chr1:44217086-44217585	0.158193236613883	.	.
chr1	44119144	44119643	chr1	44217086	44217585	Poglut2|chr1:44217086-44217585	0.158193236613883	.	.
chr1	44119144	44119643	chr1	44228990	44229489	Bivm|chr1:44228990-44229489	0.186344619505758	.	.
chr1	44119144	44119643	chr1	44228990	44229489	Poglut2|chr1:44228990-44229489	0.186344619505758	.	.
chr1	44119144	44119643	chr1	44345885	44346384	Bivm|chr1:44345885-44346384	0.240489894282164	.	.
chr1	44119144	44119643	chr1	44345885	44346384	Poglut2|chr1:44345885-44346384	0.240489894282164	.	.
chr1	44119663	44120162	chr1	43898955	43899454	Bivm|chr1:43898955-43899454	0.172187786826648	.	.
chr1	44119663	44120162	chr1	44064570	44065069	Bivm|chr1:44064570-44065069	0.280393409013457	.	.
chr1	44119663	44120162	chr1	44217086	44217585	Bivm|chr1:44217086-44217585	0.155660381532341	.	.
chr1	44119663	44120162	chr1	44228990	44229489	Bivm|chr1:44228990-44229489	0.174487111223547	.	.
chr1	44119663	44120162	chr1	44345885	44346384	Bivm|chr1:44345885-44346384	0.145679975933689	.	.
chr1	44147693	44148192	chr1	43760029	43760528	Ercc5|chr1:43760029-43760528	0.24053940203229	.	.
chr1	44147693	44148192	chr1	43972018	43972517	Ercc5|chr1:43972018-43972517	0.190251755840948	.	.
chr1	44745649	44746148	chr1	44345885	44346384	4930521E06Rik|chr1:44345885-44346384	0.253403680049175	.	.
chr1	44745649	44746148	chr1	44741191	44741690	4930521E06Rik|chr1:44741191-44741690	0.373701886385326	.	.
chr1	44745649	44746148	chr1	44780800	44781299	4930521E06Rik|chr1:44780800-44781299	0.246232366455325	.	.
chr1	44745649	44746148	chr1	44943712	44944211	4930521E06Rik|chr1:44943712-44944211	0.281133801544638	.	.
chr1	45795197	45795696	chr1	45816821	45817320	Wdr75|chr1:45816821-45817320	0.291312873391254	.	.
chr1	45925424	45925923	chr1	46159918	46160417	Slc40a1|chr1:46159918-46160417	0.17229891637075	.	.
chr1	46066566	46067065	chr1	46159918	46160417	Dnah7b|chr1:46159918-46160417	0.158749480110679	.	.
chr1	46066566	46067065	chr1	46279499	46279998	Dnah7b|chr1:46279499-46279998	0.189848023299543	.	.
chr1	46425176	46425675	chr1	46022239	46022738	Dnah7c|chr1:46022239-46022738	0.186635774314533	.	.
chr1	46425176	46425675	chr1	46596288	46596787	Dnah7c|chr1:46596288-46596787	0.250034468341661	.	.
chr1	46425176	46425675	chr1	46654167	46654666	Dnah7c|chr1:46654167-46654666	0.140898836145786	.	.
chr1	52113595	52114094	chr1	52004041	52004540	Gm31812|chr1:52004041-52004540	0.22214759088217	.	.
chr1	52113595	52114094	chr1	52043116	52043615	Gm31812|chr1:52043116-52043615	0.308695478197381	.	.
chr1	52113595	52114094	chr1	52064473	52064972	Gm31812|chr1:52064473-52064972	0.168448409880439	.	.
chr1	52113595	52114094	chr1	52086191	52086690	Gm31812|chr1:52086191-52086690	0.406330850091417	.	.
chr1	52119152	52119651	chr1	52004041	52004540	Stat1|chr1:52004041-52004540	0.211478183211903	.	.
chr1	52119152	52119651	chr1	52043116	52043615	Stat1|chr1:52043116-52043615	0.335479418550487	.	.
chr1	52119152	52119651	chr1	52064473	52064972	Stat1|chr1:52064473-52064972	0.17312501577143	.	.
chr1	52119152	52119651	chr1	52269434	52269933	Stat1|chr1:52269434-52269933	0.153971942682843	.	.
chr1	52119152	52119651	chr1	52280114	52280613	Stat1|chr1:52280114-52280613	0.168918668312124	.	.
chr1	52119152	52119651	chr1	52363554	52364053	Stat1|chr1:52363554-52364053	0.24811433428275	.	.
chr1	52233098	52233597	chr1	52132002	52132501	Gls|chr1:52132002-52132501	0.226694616158571	.	.
chr1	52233098	52233597	chr1	52388093	52388592	Gls|chr1:52388093-52388592	0.261117672274737	.	.
chr1	52500159	52500658	chr1	52388093	52388592	Nab1|chr1:52388093-52388592	0.143330952028575	.	.
chr1	52629861	52630360	chr1	52294430	52294929	Nemp2|chr1:52294430-52294929	0.259543502093059	.	.
chr1	52629861	52630360	chr1	52331366	52331865	Nemp2|chr1:52331366-52331865	0.506394579905922	.	.
chr1	52629861	52630360	chr1	52435859	52436358	Nemp2|chr1:52435859-52436358	0.225815182905748	.	.
chr1	52629861	52630360	chr1	52454630	52455129	Nemp2|chr1:52454630-52455129	0.209116669292409	.	.
chr1	52629861	52630360	chr1	52597200	52597699	Nemp2|chr1:52597200-52597699	0.27279185180313	.	.
chr1	52630383	52630882	chr1	52269434	52269933	Nemp2|chr1:52269434-52269933	0.173828615157954	.	.
chr1	52630383	52630882	chr1	52554672	52555171	Nemp2|chr1:52554672-52555171	0.149811148609618	.	.
chr1	52704268	52704767	chr1	52294430	52294929	Gm29670|chr1:52294430-52294929	0.1633749774865	.	.
chr1	52704268	52704767	chr1	52302470	52302969	Gm29670|chr1:52302470-52302969	0.212122055125222	.	.
chr1	52704268	52704767	chr1	52491027	52491526	Gm29670|chr1:52491027-52491526	0.184526081819704	.	.
chr1	52704268	52704767	chr1	52521321	52521820	Gm29670|chr1:52521321-52521820	0.15445929200369	.	.
chr1	52704268	52704767	chr1	52597736	52598235	Gm29670|chr1:52597736-52598235	0.199871332029556	.	.
chr1	52704268	52704767	chr1	52633558	52634057	Gm29670|chr1:52633558-52634057	0.134743509897326	.	.
chr1	52726267	52726766	chr1	52663174	52663673	Mfsd6|chr1:52663174-52663673	0.190957423061906	.	.
chr1	52726931	52727430	chr1	52388093	52388592	Mfsd6|chr1:52388093-52388592	0.299410255582599	.	.
chr1	52726931	52727430	chr1	52663174	52663673	Mfsd6|chr1:52663174-52663673	0.531288888002209	.	.
chr1	52844734	52845233	chr1	52802854	52803353	Hibch|chr1:52802854-52803353	0.306577684467397	.	.
chr1	53061825	53062324	chr1	52759326	52759825	Mstn|chr1:52759326-52759825	0.456963932091818	.	.
chr1	53061825	53062324	chr1	52925972	52926471	Mstn|chr1:52925972-52926471	0.190935744094302	.	.
chr1	53061825	53062324	chr1	53201415	53201914	Mstn|chr1:53201415-53201914	0.180438721852781	.	.
chr1	53061825	53062324	chr1	53450060	53450559	Mstn|chr1:53450060-53450559	0.435676365044111	.	.
chr1	53296806	53297305	chr1	53285115	53285614	Ormdl1|chr1:53285115-53285614	0.217738503999346	.	.
chr1	53296806	53297305	chr1	53285115	53285614	Pms1|chr1:53285115-53285614	0.217738503999346	.	.
chr1	53296806	53297305	chr1	53450060	53450559	Ormdl1|chr1:53450060-53450559	0.222729391211363	.	.
chr1	53296806	53297305	chr1	53450060	53450559	Pms1|chr1:53450060-53450559	0.222729391211363	.	.
chr1	53296806	53297305	chr1	53465877	53466376	Ormdl1|chr1:53465877-53466376	0.211965880673235	.	.
chr1	53296806	53297305	chr1	53465877	53466376	Pms1|chr1:53465877-53466376	0.211965880673235	.	.
chr1	53313399	53313898	chr1	53053006	53053505	Osgepl1|chr1:53053006-53053505	0.148708758021202	.	.
chr1	53313399	53313898	chr1	53426037	53426536	Osgepl1|chr1:53426037-53426536	0.144320544430891	.	.
chr1	53352482	53352981	chr1	53619941	53620440	Asdurf|chr1:53619941-53620440	0.182786073633713	.	.
chr1	53352482	53352981	chr1	53619941	53620440	Asnsd1|chr1:53619941-53620440	0.182786073633713	.	.
chr1	53706596	53707095	chr1	53450060	53450559	Dnah7a|chr1:53450060-53450559	0.181623120475129	.	.
chr1	53706596	53707095	chr1	53619941	53620440	Dnah7a|chr1:53619941-53620440	0.186817861363732	.	.
chr1	53706596	53707095	chr1	53722781	53723280	Dnah7a|chr1:53722781-53723280	0.244750183089771	.	.
chr1	53706596	53707095	chr1	53899704	53900203	Dnah7a|chr1:53899704-53900203	0.252908944324068	.	.
chr1	53706596	53707095	chr1	53994722	53995221	Dnah7a|chr1:53994722-53995221	0.213044185957269	.	.
chr1	53707111	53707610	chr1	53426037	53426536	Dnah7a|chr1:53426037-53426536	0.351009637893574	.	.
chr1	53707111	53707610	chr1	53450060	53450559	Dnah7a|chr1:53450060-53450559	0.341483240687019	.	.
chr1	53707111	53707610	chr1	53619941	53620440	Dnah7a|chr1:53619941-53620440	0.405526198822645	.	.
chr1	53707111	53707610	chr1	53722781	53723280	Dnah7a|chr1:53722781-53723280	0.567637437036157	.	.
chr1	53707111	53707610	chr1	53844501	53845000	Dnah7a|chr1:53844501-53845000	0.138719014166973	.	.
chr1	53707111	53707610	chr1	53853325	53853824	Dnah7a|chr1:53853325-53853824	0.332316544084306	.	.
chr1	53707111	53707610	chr1	53853325	53853824	Dnah7a|chr1:53853325-53853824	0.332316544084307	.	.
chr1	53707111	53707610	chr1	53899704	53900203	Dnah7a|chr1:53899704-53900203	0.199281417995126	.	.
chr1	53707111	53707610	chr1	53994722	53995221	Dnah7a|chr1:53994722-53995221	0.248840611718667	.	.
chr1	54194329	54194828	chr1	54059991	54060490	Hecw2|chr1:54059991-54060490	0.18035998915297	.	.
chr1	54194329	54194828	chr1	54118496	54118995	Hecw2|chr1:54118496-54118995	0.213846062660357	.	.
chr1	54194947	54195446	chr1	54023028	54023527	Hecw2|chr1:54023028-54023527	0.133624592153502	.	.
chr1	54194947	54195446	chr1	54467308	54467807	Hecw2|chr1:54467308-54467807	0.176032806240437	.	.
chr1	54250459	54250958	chr1	54023028	54023527	Ccdc150|chr1:54023028-54023527	0.307891925303155	.	.
chr1	54250459	54250958	chr1	54061058	54061557	Ccdc150|chr1:54061058-54061557	0.282795307570131	.	.
chr1	54250459	54250958	chr1	54076531	54077030	Ccdc150|chr1:54076531-54077030	0.498221259355487	.	.
chr1	54250459	54250958	chr1	54584699	54585198	Ccdc150|chr1:54584699-54585198	0.230680241874943	.	.
chr1	54250459	54250958	chr1	54600204	54600703	Ccdc150|chr1:54600204-54600703	0.20821480834457	.	.
chr1	54250459	54250958	chr1	54703480	54703979	Ccdc150|chr1:54703480-54703979	0.301115656123586	.	.
chr1	54438767	54439266	chr1	54596097	54596596	Gtf3c3|chr1:54596097-54596596	0.152981274375346	.	.
chr1	54557443	54557942	chr1	54597614	54598113	Pgap1|chr1:54597614-54598113	0.324812906369636	.	.
chr1	54926155	54926654	chr1	55206879	55207378	Ankrd44|chr1:55206879-55207378	0.213248594664984	.	.
chr1	55026688	55027187	chr1	54983247	54983746	Sf3b1|chr1:54983247-54983746	0.222701693494367	.	.
chr1	55026688	55027187	chr1	55161048	55161547	Sf3b1|chr1:55161048-55161547	0.248344683281556	.	.
chr1	55026688	55027187	chr1	55206879	55207378	Sf3b1|chr1:55206879-55207378	0.135753224082742	.	.
chr1	55027198	55027697	chr1	54851737	54852236	Sf3b1|chr1:54851737-54852236	0.322379692956814	.	.
chr1	55052491	55052990	chr1	54898507	54899006	Coq10b|chr1:54898507-54899006	0.151082487755229	.	.
chr1	55052491	55052990	chr1	54983247	54983746	Coq10b|chr1:54983247-54983746	0.173760064983195	.	.
chr1	55052491	55052990	chr1	55036205	55036704	Coq10b|chr1:55036205-55036704	0.199896488050657	.	.
chr1	55052491	55052990	chr1	55201711	55202210	Coq10b|chr1:55201711-55202210	0.341851190499494	.	.
chr1	55052491	55052990	chr1	55489281	55489780	Coq10b|chr1:55489281-55489780	0.329161962716274	.	.
chr1	55052491	55052990	chr1	55499775	55500274	Coq10b|chr1:55499775-55500274	0.294049695484497	.	.
chr1	55087395	55087894	chr1	54898507	54899006	Hspd1|chr1:54898507-54899006	0.167190007404121	.	.
chr1	55087395	55087894	chr1	54898507	54899006	Hspe1|chr1:54898507-54899006	0.167190007404121	.	.
chr1	55087395	55087894	chr1	55206879	55207378	Hspd1|chr1:55206879-55207378	0.150432706107669	.	.
chr1	55087395	55087894	chr1	55206879	55207378	Hspe1|chr1:55206879-55207378	0.150432706107669	.	.
chr1	55087908	55088407	chr1	54851737	54852236	Hspd1|chr1:54851737-54852236	0.182392572795094	.	.
chr1	55087908	55088407	chr1	54851737	54852236	Hspe1|chr1:54851737-54852236	0.182392572795094	.	.
chr1	55087908	55088407	chr1	54898507	54899006	Hspd1|chr1:54898507-54899006	0.266800848843335	.	.
chr1	55087908	55088407	chr1	54898507	54899006	Hspe1|chr1:54898507-54899006	0.266800848843335	.	.
chr1	55087908	55088407	chr1	55201711	55202210	Hspd1|chr1:55201711-55202210	0.39340056072953	.	.
chr1	55087908	55088407	chr1	55201711	55202210	Hspe1|chr1:55201711-55202210	0.39340056072953	.	.
chr1	55087908	55088407	chr1	55499775	55500274	Hspd1|chr1:55499775-55500274	0.146776854012726	.	.
chr1	55087908	55088407	chr1	55499775	55500274	Hspe1|chr1:55499775-55500274	0.146776854012726	.	.
chr1	55130908	55131407	chr1	54851737	54852236	Mob4|chr1:54851737-54852236	0.257678120647777	.	.
chr1	55130908	55131407	chr1	54896345	54896844	Mob4|chr1:54896345-54896844	0.14710608809418	.	.
chr1	55130908	55131407	chr1	54898507	54899006	Mob4|chr1:54898507-54899006	0.167757635044735	.	.
chr1	55131471	55131970	chr1	54851737	54852236	Mob4|chr1:54851737-54852236	0.15095633774375	.	.
chr1	55131471	55131970	chr1	54898507	54899006	Mob4|chr1:54898507-54899006	0.159260193281108	.	.
chr1	55131471	55131970	chr1	55399828	55400327	Mob4|chr1:55399828-55400327	0.199298871524474	.	.
chr1	55236881	55237380	chr1	55399828	55400327	Mars2|chr1:55399828-55400327	0.226020494152334	.	.
chr1	55405572	55406071	chr1	55399828	55400327	Plcl1|chr1:55399828-55400327	0.248279130222294	.	.
chr1	55405572	55406071	chr1	55659760	55660259	Plcl1|chr1:55659760-55660259	0.259043995336761	.	.
chr1	57377374	57377873	chr1	57265242	57265741	1700066M21Rik|chr1:57265242-57265741	0.351600982967959	.	.
chr1	57377374	57377873	chr1	57265242	57265741	4930558J18Rik|chr1:57265242-57265741	0.351600982967959	.	.
chr1	57377374	57377873	chr1	57489133	57489632	1700066M21Rik|chr1:57489133-57489632	0.346258250581051	.	.
chr1	57377374	57377873	chr1	57489133	57489632	4930558J18Rik|chr1:57489133-57489632	0.346258250581051	.	.
chr1	57377374	57377873	chr1	57605978	57606477	1700066M21Rik|chr1:57605978-57606477	0.248875050687139	.	.
chr1	57377374	57377873	chr1	57605978	57606477	4930558J18Rik|chr1:57605978-57606477	0.248875050687139	.	.
chr1	57377374	57377873	chr1	57694611	57695110	1700066M21Rik|chr1:57694611-57695110	0.326485559861176	.	.
chr1	57377374	57377873	chr1	57694611	57695110	4930558J18Rik|chr1:57694611-57695110	0.326485559861176	.	.
chr1	57406257	57406756	chr1	57330107	57330606	Maip1|chr1:57330107-57330606	0.193068118439394	.	.
chr1	57406257	57406756	chr1	57330107	57330606	Tyw5|chr1:57330107-57330606	0.193068118439394	.	.
chr1	57406257	57406756	chr1	57474926	57475425	Maip1|chr1:57474926-57475425	0.163121930800729	.	.
chr1	57406257	57406756	chr1	57474926	57475425	Tyw5|chr1:57474926-57475425	0.163121930800729	.	.
chr1	57406257	57406756	chr1	57489762	57490261	Maip1|chr1:57489762-57490261	0.186156587297782	.	.
chr1	57406257	57406756	chr1	57489762	57490261	Tyw5|chr1:57489762-57490261	0.186156587297782	.	.
chr1	57406257	57406756	chr1	57528667	57529166	Maip1|chr1:57528667-57529166	0.182919422262524	.	.
chr1	57406257	57406756	chr1	57528667	57529166	Tyw5|chr1:57528667-57529166	0.182919422262524	.	.
chr1	58112727	58113226	chr1	58296260	58296759	Aox3|chr1:58296260-58296759	0.210439597665111	.	.
chr1	58210207	58210706	chr1	58215865	58216364	Aox4|chr1:58215865-58216364	0.412964600941226	.	.
chr1	58392818	58393317	chr1	58144639	58145138	Bzw1|chr1:58144639-58145138	0.136283244997424	.	.
chr1	58423825	58424324	chr1	58215865	58216364	Clk1|chr1:58215865-58216364	0.185605425067554	.	.
chr1	58445384	58445883	chr1	58281211	58281710	Nif3l1|chr1:58281211-58281710	0.212407363849455	.	.
chr1	58445384	58445883	chr1	58281211	58281710	Ppil3|chr1:58281211-58281710	0.212407363849455	.	.
chr1	58445384	58445883	chr1	58422814	58423313	Nif3l1|chr1:58422814-58423313	0.272458354049465	.	.
chr1	58445384	58445883	chr1	58422814	58423313	Ppil3|chr1:58422814-58423313	0.272458354049465	.	.
chr1	58445384	58445883	chr1	58617236	58617735	Nif3l1|chr1:58617236-58617735	0.214161570164379	.	.
chr1	58445384	58445883	chr1	58617236	58617735	Ppil3|chr1:58617236-58617735	0.214161570164379	.	.
chr1	58445384	58445883	chr1	58652543	58653042	Nif3l1|chr1:58652543-58653042	0.362481160591846	.	.
chr1	58445384	58445883	chr1	58652543	58653042	Ppil3|chr1:58652543-58653042	0.362481160591846	.	.
chr1	58504734	58505233	chr1	58540035	58540534	Gm15834|chr1:58540035-58540534	0.239726250422861	.	.
chr1	58504734	58505233	chr1	58540035	58540534	Orc2|chr1:58540035-58540534	0.239726250422861	.	.
chr1	58972763	58973262	chr1	58599947	58600446	Stradb|chr1:58599947-58600446	0.149455839795362	.	.
chr1	58972763	58973262	chr1	58599947	58600446	Trak2|chr1:58599947-58600446	0.149455839795362	.	.
chr1	58972763	58973262	chr1	58860405	58860904	Stradb|chr1:58860405-58860904	0.146979731560916	.	.
chr1	58972763	58973262	chr1	58860405	58860904	Trak2|chr1:58860405-58860904	0.146979731560916	.	.
chr1	58973284	58973783	chr1	58599947	58600446	Stradb|chr1:58599947-58600446	0.136929914107155	.	.
chr1	58973284	58973783	chr1	58599947	58600446	Trak2|chr1:58599947-58600446	0.136929914107155	.	.
chr1	59119578	59120077	chr1	59449829	59450328	G730003C15Rik|chr1:59449829-59450328	0.172872346195188	.	.
chr1	59119578	59120077	chr1	59449829	59450328	Tmem237|chr1:59449829-59450328	0.172872346195188	.	.
chr1	59119578	59120077	chr1	59488400	59488899	G730003C15Rik|chr1:59488400-59488899	0.195383732282712	.	.
chr1	59119578	59120077	chr1	59488400	59488899	Tmem237|chr1:59488400-59488899	0.195383732282712	.	.
chr1	59120147	59120646	chr1	58897489	58897988	G730003C15Rik|chr1:58897489-58897988	0.19521425188887	.	.
chr1	59120147	59120646	chr1	58897489	58897988	Tmem237|chr1:58897489-58897988	0.19521425188887	.	.
chr1	59120147	59120646	chr1	59312429	59312928	G730003C15Rik|chr1:59312429-59312928	0.143525444540311	.	.
chr1	59120147	59120646	chr1	59312429	59312928	Tmem237|chr1:59312429-59312928	0.143525444540311	.	.
chr1	59162883	59163382	chr1	58755943	58756442	Mpp4|chr1:58755943-58756442	0.176535311087016	.	.
chr1	59162883	59163382	chr1	58778742	58779241	Mpp4|chr1:58778742-58779241	0.178847528162307	.	.
chr1	59162883	59163382	chr1	58778742	58779241	Mpp4|chr1:58778742-58779241	0.178847528162308	.	.
chr1	59162883	59163382	chr1	58937261	58937760	Mpp4|chr1:58937261-58937760	0.404452245447454	.	.
chr1	59162883	59163382	chr1	59318812	59319311	Mpp4|chr1:59318812-59319311	0.325200877203828	.	.
chr1	59162883	59163382	chr1	59386985	59387484	Mpp4|chr1:59386985-59387484	0.48301644465684	.	.
chr1	59162883	59163382	chr1	59387510	59388009	Mpp4|chr1:59387510-59388009	0.186309497146148	.	.
chr1	59162883	59163382	chr1	59394461	59394960	Mpp4|chr1:59394461-59394960	0.229185869729044	.	.
chr1	59162883	59163382	chr1	59449301	59449800	Mpp4|chr1:59449301-59449800	0.134493697036615	.	.
chr1	59162883	59163382	chr1	59488927	59489426	Mpp4|chr1:59488927-59489426	0.159312393472616	.	.
chr1	59237006	59237505	chr1	58755412	58755911	Als2|chr1:58755412-58755911	0.203643431905615	.	.
chr1	59237006	59237505	chr1	58755943	58756442	Als2|chr1:58755943-58756442	0.281752648603865	.	.
chr1	59237006	59237505	chr1	58897489	58897988	Als2|chr1:58897489-58897988	0.228329108405201	.	.
chr1	59237006	59237505	chr1	59252319	59252818	Als2|chr1:59252319-59252818	0.214612883234909	.	.
chr1	59237006	59237505	chr1	59311861	59312360	Als2|chr1:59311861-59312360	0.166654728420772	.	.
chr1	59237006	59237505	chr1	59387510	59388009	Als2|chr1:59387510-59388009	0.247406749810183	.	.
chr1	59378670	59379169	chr1	59252319	59252818	Gm29016|chr1:59252319-59252818	0.150577503797207	.	.
chr1	59378670	59379169	chr1	59318812	59319311	Gm29016|chr1:59318812-59319311	0.28170997353073	.	.
chr1	59378670	59379169	chr1	59386985	59387484	Gm29016|chr1:59386985-59387484	0.237077527284274	.	.
chr1	59378670	59379169	chr1	59394461	59394960	Gm29016|chr1:59394461-59394960	0.271807636151625	.	.
chr1	59378670	59379169	chr1	59449301	59449800	Gm29016|chr1:59449301-59449800	0.137572676967002	.	.
chr1	59481835	59482334	chr1	59386985	59387484	Fzd7|chr1:59386985-59387484	0.202193321970719	.	.
chr1	59481835	59482334	chr1	59394461	59394960	Fzd7|chr1:59394461-59394960	0.263444290220749	.	.
chr1	59481835	59482334	chr1	59535307	59535806	Fzd7|chr1:59535307-59535806	0.288229779000309	.	.
chr1	59482577	59483076	chr1	59252319	59252818	Fzd7|chr1:59252319-59252818	0.148590391003115	.	.
chr1	59482577	59483076	chr1	59318812	59319311	Fzd7|chr1:59318812-59319311	0.226209670899531	.	.
chr1	59482577	59483076	chr1	59386985	59387484	Fzd7|chr1:59386985-59387484	0.447772815436125	.	.
chr1	59482577	59483076	chr1	59394461	59394960	Fzd7|chr1:59394461-59394960	0.261764115280792	.	.
chr1	59482577	59483076	chr1	59449301	59449800	Fzd7|chr1:59449301-59449800	0.275221416483284	.	.
chr1	59516242	59516741	chr1	59318812	59319311	Gm973|chr1:59318812-59319311	0.206288538738299	.	.
chr1	59516242	59516741	chr1	59387510	59388009	Gm973|chr1:59387510-59388009	0.342211932481801	.	.
chr1	59516242	59516741	chr1	59409643	59410142	Gm973|chr1:59409643-59410142	0.195303391668972	.	.
chr1	59516242	59516741	chr1	59987611	59988110	Gm973|chr1:59987611-59988110	0.140036267399435	.	.
chr1	59670565	59671064	chr1	59252319	59252818	Sumo1|chr1:59252319-59252818	0.222612024682928	.	.
chr1	59670565	59671064	chr1	59318812	59319311	Sumo1|chr1:59318812-59319311	0.277868806478439	.	.
chr1	59670565	59671064	chr1	59394461	59394960	Sumo1|chr1:59394461-59394960	0.163737299224361	.	.
chr1	59670565	59671064	chr1	59469110	59469609	Sumo1|chr1:59469110-59469609	0.341486694013154	.	.
chr1	59684706	59685205	chr1	59311861	59312360	Nop58|chr1:59311861-59312360	0.177081198412615	.	.
chr1	59684706	59685205	chr1	59449829	59450328	Nop58|chr1:59449829-59450328	0.154852350130028	.	.
chr1	59684706	59685205	chr1	59469110	59469609	Nop58|chr1:59469110-59469609	0.341381466160474	.	.
chr1	59684706	59685205	chr1	59535815	59536314	Nop58|chr1:59535815-59536314	0.230358682954221	.	.
chr1	59684706	59685205	chr1	59566844	59567343	Nop58|chr1:59566844-59567343	0.30506672481774	.	.
chr1	59684706	59685205	chr1	59592235	59592734	Nop58|chr1:59592235-59592734	0.328109017482571	.	.
chr1	59684706	59685205	chr1	59623298	59623797	Nop58|chr1:59623298-59623797	0.243411070232121	.	.
chr1	59684706	59685205	chr1	59826439	59826938	Nop58|chr1:59826439-59826938	0.294011590744522	.	.
chr1	59763159	59763658	chr1	59893063	59893562	Bmpr2|chr1:59893063-59893562	0.254408871907353	.	.
chr1	59763159	59763658	chr1	60208794	60209293	Bmpr2|chr1:60208794-60209293	0.224177233836042	.	.
chr1	59912662	59913161	chr1	59574808	59575307	Fam117b|chr1:59574808-59575307	0.193395316092301	.	.
chr1	59912662	59913161	chr1	59893063	59893562	Fam117b|chr1:59893063-59893562	0.179607057507988	.	.
chr1	59912662	59913161	chr1	60243908	60244407	Fam117b|chr1:60243908-60244407	0.199104953028536	.	.
chr1	59913211	59913710	chr1	59893063	59893562	Fam117b|chr1:59893063-59893562	0.194776310350383	.	.
chr1	59913211	59913710	chr1	60208794	60209293	Fam117b|chr1:60208794-60209293	0.229869256421552	.	.
chr1	59913211	59913710	chr1	60243908	60244407	Fam117b|chr1:60243908-60244407	0.26492414129265	.	.
chr1	60042935	60043434	chr1	60273371	60273870	Ica1l|chr1:60273371-60273870	0.238406612428694	.	.
chr1	60097980	60098479	chr1	59833669	59834168	Carf|chr1:59833669-59834168	0.161052556275918	.	.
chr1	60097980	60098479	chr1	59833669	59834168	Wdr12|chr1:59833669-59834168	0.161052556275918	.	.
chr1	60097980	60098479	chr1	59987611	59988110	Carf|chr1:59987611-59988110	0.24191305738528	.	.
chr1	60097980	60098479	chr1	59987611	59988110	Wdr12|chr1:59987611-59988110	0.24191305738528	.	.
chr1	60097980	60098479	chr1	60308710	60309209	Carf|chr1:60308710-60309209	0.151119855192494	.	.
chr1	60097980	60098479	chr1	60308710	60309209	Wdr12|chr1:60308710-60309209	0.151119855192494	.	.
chr1	60097980	60098479	chr1	60469405	60469904	Carf|chr1:60469405-60469904	0.201065175856974	.	.
chr1	60097980	60098479	chr1	60469405	60469904	Wdr12|chr1:60469405-60469904	0.201065175856974	.	.
chr1	60098487	60098986	chr1	60243908	60244407	Carf|chr1:60243908-60244407	0.174659720840375	.	.
chr1	60098487	60098986	chr1	60243908	60244407	Wdr12|chr1:60243908-60244407	0.174659720840375	.	.
chr1	60098487	60098986	chr1	60334291	60334790	Carf|chr1:60334291-60334790	0.169247876135297	.	.
chr1	60098487	60098986	chr1	60334291	60334790	Wdr12|chr1:60334291-60334790	0.169247876135297	.	.
chr1	60180257	60180756	chr1	59826439	59826938	Nbeal1|chr1:59826439-59826938	0.18030665200374	.	.
chr1	60180257	60180756	chr1	60243908	60244407	Nbeal1|chr1:60243908-60244407	0.135026533144208	.	.
chr1	60180257	60180756	chr1	60334291	60334790	Nbeal1|chr1:60334291-60334790	0.251160887560906	.	.
chr1	60343314	60343813	chr1	60513194	60513693	Cyp20a1|chr1:60513194-60513693	0.278198153209071	.	.
chr1	60409462	60409961	chr1	60208794	60209293	Abi2|chr1:60208794-60209293	0.335803727142394	.	.
chr1	60409462	60409961	chr1	60243908	60244407	Abi2|chr1:60243908-60244407	0.349756349223844	.	.
chr1	60409462	60409961	chr1	60334291	60334790	Abi2|chr1:60334291-60334790	0.154030592434201	.	.
chr1	60409462	60409961	chr1	60513194	60513693	Abi2|chr1:60513194-60513693	0.319702693935565	.	.
chr1	60409462	60409961	chr1	60625969	60626468	Abi2|chr1:60625969-60626468	0.161239114173432	.	.
chr1	60566593	60567092	chr1	60334291	60334790	Raph1|chr1:60334291-60334790	0.18743069794475	.	.
chr1	60566593	60567092	chr1	60513194	60513693	Raph1|chr1:60513194-60513693	0.210151598872358	.	.
chr1	60566593	60567092	chr1	60614951	60615450	Raph1|chr1:60614951-60615450	0.270513250353891	.	.
chr1	61377723	61378222	chr1	61120330	61120829	9530026F06Rik|chr1:61120330-61120829	0.293113466624971	.	.
chr1	61377723	61378222	chr1	61181062	61181561	9530026F06Rik|chr1:61181062-61181561	0.240210315028357	.	.
chr1	61377723	61378222	chr1	61321509	61322008	9530026F06Rik|chr1:61321509-61322008	0.205973838972983	.	.
chr1	61377723	61378222	chr1	61377060	61377559	9530026F06Rik|chr1:61377060-61377559	0.133192595140257	.	.
chr1	61377723	61378222	chr1	61407083	61407582	9530026F06Rik|chr1:61407083-61407582	0.177715745386695	.	.
chr1	61377723	61378222	chr1	61470569	61471068	9530026F06Rik|chr1:61470569-61471068	0.281137605795842	.	.
chr1	61638558	61639057	chr1	61288154	61288653	Pard3b|chr1:61288154-61288653	0.200828548881399	.	.
chr1	61638558	61639057	chr1	61288154	61288653	Pard3b|chr1:61288154-61288653	0.2008285488814	.	.
chr1	61638558	61639057	chr1	61290798	61291297	Pard3b|chr1:61290798-61291297	0.185076351534602	.	.
chr1	61638558	61639057	chr1	61296777	61297276	Pard3b|chr1:61296777-61297276	0.167192903212009	.	.
chr1	61638558	61639057	chr1	61377060	61377559	Pard3b|chr1:61377060-61377559	0.171446102967359	.	.
chr1	61638558	61639057	chr1	61402302	61402801	Pard3b|chr1:61402302-61402801	0.212546682215238	.	.
chr1	61638558	61639057	chr1	61545912	61546411	Pard3b|chr1:61545912-61546411	0.395623838410769	.	.
chr1	61638558	61639057	chr1	61936152	61936651	Pard3b|chr1:61936152-61936651	0.271112813164404	.	.
chr1	62703034	62703533	chr1	62295029	62295528	Nrp2|chr1:62295029-62295528	0.134447060202809	.	.
chr1	62703034	62703533	chr1	62516673	62517172	Nrp2|chr1:62516673-62517172	0.161775450583774	.	.
chr1	62703034	62703533	chr1	62749641	62750140	Nrp2|chr1:62749641-62750140	0.238641187921058	.	.
chr1	62717818	62718317	chr1	62295029	62295528	Gm29083|chr1:62295029-62295528	0.145919503161975	.	.
chr1	62717818	62718317	chr1	62348364	62348863	Gm29083|chr1:62348364-62348863	0.213057360933899	.	.
chr1	62717818	62718317	chr1	62749641	62750140	Gm29083|chr1:62749641-62750140	0.187616687223045	.	.
chr1	63114071	63114570	chr1	63087111	63087610	Ino80d|chr1:63087111-63087610	0.264449685675134	.	.
chr1	63114071	63114570	chr1	63182811	63183310	Ino80d|chr1:63182811-63183310	0.316303489342218	.	.
chr1	63114071	63114570	chr1	63204363	63204862	Ino80d|chr1:63204363-63204862	0.237323210271444	.	.
chr1	63114071	63114570	chr1	63266036	63266535	Ino80d|chr1:63266036-63266535	0.229065111864617	.	.
chr1	63176509	63177008	chr1	63180992	63181491	Eef1b2|chr1:63180992-63181491	0.14025771984775	.	.
chr1	63176509	63177008	chr1	63180992	63181491	Ndufs1|chr1:63180992-63181491	0.14025771984775	.	.
chr1	63176509	63177008	chr1	63367905	63368404	Eef1b2|chr1:63367905-63368404	0.181597854617817	.	.
chr1	63176509	63177008	chr1	63367905	63368404	Ndufs1|chr1:63367905-63368404	0.181597854617817	.	.
chr1	63176509	63177008	chr1	63383004	63383503	Eef1b2|chr1:63383004-63383503	0.245694996454256	.	.
chr1	63176509	63177008	chr1	63383004	63383503	Ndufs1|chr1:63383004-63383503	0.245694996454256	.	.
chr1	63177053	63177552	chr1	63182179	63182678	Eef1b2|chr1:63182179-63182678	0.137759164137234	.	.
chr1	63177053	63177552	chr1	63182179	63182678	Ndufs1|chr1:63182179-63182678	0.137759164137234	.	.
chr1	63177053	63177552	chr1	63182811	63183310	Eef1b2|chr1:63182811-63183310	0.251513853557968	.	.
chr1	63177053	63177552	chr1	63182811	63183310	Ndufs1|chr1:63182811-63183310	0.251513853557968	.	.
chr1	63177053	63177552	chr1	63203844	63204343	Eef1b2|chr1:63203844-63204343	0.143017559812375	.	.
chr1	63177053	63177552	chr1	63203844	63204343	Ndufs1|chr1:63203844-63204343	0.143017559812375	.	.
chr1	63177053	63177552	chr1	63256075	63256574	Eef1b2|chr1:63256075-63256574	0.256560429013413	.	.
chr1	63177053	63177552	chr1	63256075	63256574	Ndufs1|chr1:63256075-63256574	0.256560429013413	.	.
chr1	63177053	63177552	chr1	63266036	63266535	Eef1b2|chr1:63266036-63266535	0.313599671775991	.	.
chr1	63177053	63177552	chr1	63266036	63266535	Ndufs1|chr1:63266036-63266535	0.313599671775991	.	.
chr1	63177053	63177552	chr1	63431109	63431608	Eef1b2|chr1:63431109-63431608	0.159182080199959	.	.
chr1	63177053	63177552	chr1	63431109	63431608	Ndufs1|chr1:63431109-63431608	0.159182080199959	.	.
chr1	63213981	63214480	chr1	63383004	63383503	Gpr1|chr1:63383004-63383503	0.260157194957566	.	.
chr1	63213981	63214480	chr1	63486645	63487144	Gpr1|chr1:63486645-63487144	0.134315745895051	.	.
chr1	63213981	63214480	chr1	63490973	63491472	Gpr1|chr1:63490973-63491472	0.136980146662051	.	.
chr1	63272985	63273484	chr1	63431109	63431608	Gm11608|chr1:63431109-63431608	0.204951227400142	.	.
chr1	63272985	63273484	chr1	63431109	63431608	Zdbf2|chr1:63431109-63431608	0.204951227400142	.	.
chr1	63272985	63273484	chr1	63490973	63491472	Gm11608|chr1:63490973-63491472	0.165382362383929	.	.
chr1	63272985	63273484	chr1	63490973	63491472	Zdbf2|chr1:63490973-63491472	0.165382362383929	.	.
chr1	63272985	63273484	chr1	63639794	63640293	Gm11608|chr1:63639794-63640293	0.329786588911404	.	.
chr1	63272985	63273484	chr1	63639794	63640293	Zdbf2|chr1:63639794-63640293	0.329786588911404	.	.
chr1	63272985	63273484	chr1	63659557	63660056	Gm11608|chr1:63659557-63660056	0.298615996293532	.	.
chr1	63272985	63273484	chr1	63659557	63660056	Zdbf2|chr1:63659557-63660056	0.298615996293532	.	.
chr1	63272985	63273484	chr1	63705542	63706041	Gm11608|chr1:63705542-63706041	0.153136508968745	.	.
chr1	63272985	63273484	chr1	63705542	63706041	Zdbf2|chr1:63705542-63706041	0.153136508968745	.	.
chr1	63445105	63445604	chr1	63182811	63183310	Adam23|chr1:63182811-63183310	0.162986960834769	.	.
chr1	63445105	63445604	chr1	63256075	63256574	Adam23|chr1:63256075-63256574	0.166318339930429	.	.
chr1	63445105	63445604	chr1	63655185	63655684	Adam23|chr1:63655185-63655684	0.253510949034971	.	.
chr1	63445671	63446170	chr1	63087111	63087610	Adam23|chr1:63087111-63087610	0.176158392998588	.	.
chr1	63445671	63446170	chr1	63153005	63153504	Adam23|chr1:63153005-63153504	0.159830455150434	.	.
chr1	63445671	63446170	chr1	63203844	63204343	Adam23|chr1:63203844-63204343	0.329204101296237	.	.
chr1	63445671	63446170	chr1	63203844	63204343	Adam23|chr1:63203844-63204343	0.329204101296238	.	.
chr1	63445671	63446170	chr1	63383004	63383503	Adam23|chr1:63383004-63383503	0.319130068745445	.	.
chr1	63445671	63446170	chr1	63486645	63487144	Adam23|chr1:63486645-63487144	0.318310370869629	.	.
chr1	63445671	63446170	chr1	63561663	63562162	Adam23|chr1:63561663-63562162	0.242864908793247	.	.
chr1	63445671	63446170	chr1	63705542	63706041	Adam23|chr1:63705542-63706041	0.242351109200744	.	.
chr1	63729868	63730367	chr1	63256075	63256574	Fastkd2|chr1:63256075-63256574	0.139272617579694	.	.
chr1	63729868	63730367	chr1	63256075	63256574	Mdh1b|chr1:63256075-63256574	0.139272617579694	.	.
chr1	63729868	63730367	chr1	63381249	63381748	Fastkd2|chr1:63381249-63381748	0.245863102542746	.	.
chr1	63729868	63730367	chr1	63381249	63381748	Mdh1b|chr1:63381249-63381748	0.245863102542746	.	.
chr1	63729868	63730367	chr1	63431109	63431608	Fastkd2|chr1:63431109-63431608	0.151422720205039	.	.
chr1	63729868	63730367	chr1	63431109	63431608	Mdh1b|chr1:63431109-63431608	0.151422720205039	.	.
chr1	63729868	63730367	chr1	63655185	63655684	Fastkd2|chr1:63655185-63655684	0.145076374992496	.	.
chr1	63729868	63730367	chr1	63655185	63655684	Mdh1b|chr1:63655185-63655684	0.145076374992496	.	.
chr1	63729868	63730367	chr1	63668754	63669253	Fastkd2|chr1:63668754-63669253	0.195764590029051	.	.
chr1	63729868	63730367	chr1	63668754	63669253	Mdh1b|chr1:63668754-63669253	0.195764590029051	.	.
chr1	63729868	63730367	chr1	63819891	63820390	Fastkd2|chr1:63819891-63820390	0.410693344301582	.	.
chr1	63729868	63730367	chr1	63819891	63820390	Mdh1b|chr1:63819891-63820390	0.410693344301582	.	.
chr1	63729868	63730367	chr1	63987541	63988040	Fastkd2|chr1:63987541-63988040	0.186855612714314	.	.
chr1	63729868	63730367	chr1	63987541	63988040	Mdh1b|chr1:63987541-63988040	0.186855612714314	.	.
chr1	63730384	63730883	chr1	63256075	63256574	Fastkd2|chr1:63256075-63256574	0.265597138634451	.	.
chr1	63730384	63730883	chr1	63256075	63256574	Mdh1b|chr1:63256075-63256574	0.265597138634451	.	.
chr1	63730384	63730883	chr1	63655185	63655684	Fastkd2|chr1:63655185-63655684	0.167088758588832	.	.
chr1	63730384	63730883	chr1	63655185	63655684	Mdh1b|chr1:63655185-63655684	0.167088758588832	.	.
chr1	63730384	63730883	chr1	63668754	63669253	Fastkd2|chr1:63668754-63669253	0.30864073709098	.	.
chr1	63730384	63730883	chr1	63668754	63669253	Mdh1b|chr1:63668754-63669253	0.30864073709098	.	.
chr1	63730384	63730883	chr1	63819379	63819878	Fastkd2|chr1:63819379-63819878	0.141387275066885	.	.
chr1	63730384	63730883	chr1	63819379	63819878	Mdh1b|chr1:63819379-63819878	0.141387275066885	.	.
chr1	63730384	63730883	chr1	63819891	63820390	Fastkd2|chr1:63819891-63820390	0.320134386807594	.	.
chr1	63730384	63730883	chr1	63819891	63820390	Mdh1b|chr1:63819891-63820390	0.320134386807594	.	.
chr1	63730384	63730883	chr1	63918163	63918662	Fastkd2|chr1:63918163-63918662	0.162117656381052	.	.
chr1	63730384	63730883	chr1	63918163	63918662	Mdh1b|chr1:63918163-63918662	0.162117656381052	.	.
chr1	63730384	63730883	chr1	63934866	63935365	Fastkd2|chr1:63934866-63935365	0.225315067304249	.	.
chr1	63730384	63730883	chr1	63934866	63935365	Mdh1b|chr1:63934866-63935365	0.225315067304249	.	.
chr1	63730384	63730883	chr1	63987541	63988040	Fastkd2|chr1:63987541-63988040	0.169045460450949	.	.
chr1	63730384	63730883	chr1	63987541	63988040	Mdh1b|chr1:63987541-63988040	0.169045460450949	.	.
chr1	63964419	63964918	chr1	63639794	63640293	Gm13749|chr1:63639794-63640293	0.281582377955034	.	.
chr1	63964419	63964918	chr1	63705542	63706041	Gm13749|chr1:63705542-63706041	0.146843804580899	.	.
chr1	63965332	63965831	chr1	63573979	63574478	Gm13749|chr1:63573979-63574478	0.193017491821811	.	.
chr1	63965332	63965831	chr1	63655185	63655684	Gm13749|chr1:63655185-63655684	0.209127024884248	.	.
chr1	63965332	63965831	chr1	63668754	63669253	Gm13749|chr1:63668754-63669253	0.214777421612649	.	.
chr1	63965332	63965831	chr1	63819379	63819878	Gm13749|chr1:63819379-63819878	0.153344258130914	.	.
chr1	63965332	63965831	chr1	63819891	63820390	Gm13749|chr1:63819891-63820390	0.148902493650106	.	.
chr1	63965332	63965831	chr1	63918163	63918662	Gm13749|chr1:63918163-63918662	0.166271945729348	.	.
chr1	63965332	63965831	chr1	63987541	63988040	Gm13749|chr1:63987541-63988040	0.239215945327909	.	.
chr1	63965332	63965831	chr1	63995057	63995556	Gm13749|chr1:63995057-63995556	0.321161237055549	.	.
chr1	64532547	64533046	chr1	64509644	64510143	Creb1|chr1:64509644-64510143	0.276381399821053	.	.
chr1	64532547	64533046	chr1	64631516	64632015	Creb1|chr1:64631516-64632015	0.14940949453129	.	.
chr1	64532547	64533046	chr1	64657795	64658294	Creb1|chr1:64657795-64658294	0.149585611449172	.	.
chr1	64532547	64533046	chr1	64717480	64717979	Creb1|chr1:64717480-64717979	0.255286632987824	.	.
chr1	64616950	64617449	chr1	64657795	64658294	Gm28982|chr1:64657795-64658294	0.269009319855055	.	.
chr1	64616950	64617449	chr1	64657795	64658294	Mettl21a|chr1:64657795-64658294	0.269009319855055	.	.
chr1	64616950	64617449	chr1	64717480	64717979	Gm28982|chr1:64717480-64717979	0.139188903909711	.	.
chr1	64616950	64617449	chr1	64717480	64717979	Mettl21a|chr1:64717480-64717979	0.139188903909711	.	.
chr1	64617495	64617994	chr1	64631516	64632015	Gm28982|chr1:64631516-64632015	0.150752529193898	.	.
chr1	64617495	64617994	chr1	64631516	64632015	Mettl21a|chr1:64631516-64632015	0.150752529193898	.	.
chr1	64617495	64617994	chr1	64657795	64658294	Gm28982|chr1:64657795-64658294	0.192315789331804	.	.
chr1	64617495	64617994	chr1	64657795	64658294	Mettl21a|chr1:64657795-64658294	0.192315789331804	.	.
chr1	64690474	64690973	chr1	64631516	64632015	2810408I11Rik|chr1:64631516-64632015	0.15299533006374	.	.
chr1	64690474	64690973	chr1	64631516	64632015	Ccnyl1|chr1:64631516-64632015	0.15299533006374	.	.
chr1	64690474	64690973	chr1	64657795	64658294	2810408I11Rik|chr1:64657795-64658294	0.516575744000192	.	.
chr1	64690474	64690973	chr1	64657795	64658294	Ccnyl1|chr1:64657795-64658294	0.516575744000192	.	.
chr1	64690474	64690973	chr1	64717480	64717979	2810408I11Rik|chr1:64717480-64717979	0.351252878954359	.	.
chr1	64690474	64690973	chr1	64717480	64717979	Ccnyl1|chr1:64717480-64717979	0.351252878954359	.	.
chr1	64691008	64691507	chr1	64509644	64510143	2810408I11Rik|chr1:64509644-64510143	0.142775548903031	.	.
chr1	64691008	64691507	chr1	64509644	64510143	Ccnyl1|chr1:64509644-64510143	0.142775548903031	.	.
chr1	64691008	64691507	chr1	64631516	64632015	2810408I11Rik|chr1:64631516-64632015	0.215871671680225	.	.
chr1	64691008	64691507	chr1	64631516	64632015	Ccnyl1|chr1:64631516-64632015	0.215871671680225	.	.
chr1	64691008	64691507	chr1	64717480	64717979	2810408I11Rik|chr1:64717480-64717979	0.180367449313449	.	.
chr1	64691008	64691507	chr1	64717480	64717979	Ccnyl1|chr1:64717480-64717979	0.180367449313449	.	.
chr1	64956569	64957068	chr1	64791706	64792205	Plekhm3|chr1:64791706-64792205	0.157098877842006	.	.
chr1	64956569	64957068	chr1	64918638	64919137	Plekhm3|chr1:64918638-64919137	0.162955094672995	.	.
chr1	65122893	65123392	chr1	64791706	64792205	D630023F18Rik|chr1:64791706-64792205	0.233471054658913	.	.
chr1	65122893	65123392	chr1	64854970	64855469	D630023F18Rik|chr1:64854970-64855469	0.274055055029954	.	.
chr1	65122893	65123392	chr1	64924290	64924789	D630023F18Rik|chr1:64924290-64924789	0.153613233093671	.	.
chr1	65122893	65123392	chr1	64982322	64982821	D630023F18Rik|chr1:64982322-64982821	0.239768350095935	.	.
chr1	65122893	65123392	chr1	65010101	65010600	D630023F18Rik|chr1:65010101-65010600	0.162361568699237	.	.
chr1	65122893	65123392	chr1	65179041	65179540	D630023F18Rik|chr1:65179041-65179540	0.145482874222782	.	.
chr1	65122893	65123392	chr1	65280343	65280842	D630023F18Rik|chr1:65280343-65280842	0.15549445345675	.	.
chr1	65122893	65123392	chr1	65333902	65334401	D630023F18Rik|chr1:65333902-65334401	0.197566768022387	.	.
chr1	65186396	65186895	chr1	64830859	64831358	Idh1|chr1:64830859-64831358	0.293558980287515	.	.
chr1	65186396	65186895	chr1	64830859	64831358	Pikfyve|chr1:64830859-64831358	0.293558980287515	.	.
chr1	65186396	65186895	chr1	64854970	64855469	Idh1|chr1:64854970-64855469	0.196434193255546	.	.
chr1	65186396	65186895	chr1	64854970	64855469	Pikfyve|chr1:64854970-64855469	0.196434193255546	.	.
chr1	65186396	65186895	chr1	64918638	64919137	Idh1|chr1:64918638-64919137	0.146917232651219	.	.
chr1	65186396	65186895	chr1	64918638	64919137	Pikfyve|chr1:64918638-64919137	0.146917232651219	.	.
chr1	65186396	65186895	chr1	64919149	64919648	Idh1|chr1:64919149-64919648	0.211596728826972	.	.
chr1	65186396	65186895	chr1	64919149	64919648	Pikfyve|chr1:64919149-64919648	0.211596728826972	.	.
chr1	65186396	65186895	chr1	64982322	64982821	Idh1|chr1:64982322-64982821	0.256807474430546	.	.
chr1	65186396	65186895	chr1	64982322	64982821	Pikfyve|chr1:64982322-64982821	0.256807474430546	.	.
chr1	65186396	65186895	chr1	65179041	65179540	Idh1|chr1:65179041-65179540	0.293046636240881	.	.
chr1	65186396	65186895	chr1	65179041	65179540	Pikfyve|chr1:65179041-65179540	0.293046636240881	.	.
chr1	65186396	65186895	chr1	65300788	65301287	Idh1|chr1:65300788-65301287	0.29186379259932	.	.
chr1	65186396	65186895	chr1	65300788	65301287	Pikfyve|chr1:65300788-65301287	0.29186379259932	.	.
chr1	65186396	65186895	chr1	65333902	65334401	Idh1|chr1:65333902-65334401	0.351600514483388	.	.
chr1	65186396	65186895	chr1	65333902	65334401	Pikfyve|chr1:65333902-65334401	0.351600514483388	.	.
chr1	65282716	65283215	chr1	65111968	65112467	Pth2r|chr1:65111968-65112467	0.241025017369384	.	.
chr1	65282716	65283215	chr1	65536408	65536907	Pth2r|chr1:65536408-65536907	0.189676434395472	.	.
chr1	65282716	65283215	chr1	65687075	65687574	Pth2r|chr1:65687075-65687574	0.149156684549826	.	.
chr1	65282716	65283215	chr1	65687594	65688093	Pth2r|chr1:65687594-65688093	0.139827068384336	.	.
chr1	66174880	66175379	chr1	66228138	66228637	Map2|chr1:66228138-66228637	0.276632195764401	.	.
chr1	66700587	66701086	chr1	66654987	66655486	Rpe|chr1:66654987-66655486	0.317551785612195	.	.
chr1	66700587	66701086	chr1	66992790	66993289	Rpe|chr1:66992790-66993289	0.18704850677863	.	.
chr1	66816734	66817233	chr1	66759656	66760155	Kansl1l|chr1:66759656-66760155	0.139019789910903	.	.
chr1	66816734	66817233	chr1	67172881	67173380	Kansl1l|chr1:67172881-67173380	0.276756043244453	.	.
chr1	66817441	66817940	chr1	66759656	66760155	Kansl1l|chr1:66759656-66760155	0.201272550477927	.	.
chr1	66817441	66817940	chr1	67161564	67162063	Kansl1l|chr1:67161564-67162063	0.334477934963466	.	.
chr1	66862543	66863042	chr1	66992790	66993289	Acadl|chr1:66992790-66993289	0.16045796819503	.	.
chr1	66862543	66863042	chr1	67161564	67162063	Acadl|chr1:67161564-67162063	0.190326602221655	.	.
chr1	66863047	66863546	chr1	66896202	66896701	Acadl|chr1:66896202-66896701	0.154599966097897	.	.
chr1	66863047	66863546	chr1	67061456	67061955	Acadl|chr1:67061456-67061955	0.319623772923873	.	.
chr1	69107780	69108279	chr1	68816642	68817141	Erbb4|chr1:68816642-68817141	0.14555859550976	.	.
chr1	69107780	69108279	chr1	69241684	69242183	Erbb4|chr1:69241684-69242183	0.139248610457153	.	.
chr1	69493236	69493735	chr1	69452231	69452730	Gm29113|chr1:69452231-69452730	0.201957369417411	.	.
chr1	69493236	69493735	chr1	69498874	69499373	Gm29113|chr1:69498874-69499373	0.189439960216456	.	.
chr1	69493236	69493735	chr1	69499573	69500072	Gm29113|chr1:69499573-69500072	0.248217995285913	.	.
chr1	69493236	69493735	chr1	69519290	69519789	Gm29113|chr1:69519290-69519789	0.321942796554347	.	.
chr1	69493236	69493735	chr1	69709533	69710032	Gm29113|chr1:69709533-69710032	0.19419665774105	.	.
chr1	69687151	69687650	chr1	69428567	69429066	Ikzf2|chr1:69428567-69429066	0.229593671256493	.	.
chr1	69687151	69687650	chr1	69436973	69437472	Ikzf2|chr1:69436973-69437472	0.237375674126991	.	.
chr1	69687151	69687650	chr1	69519290	69519789	Ikzf2|chr1:69519290-69519789	0.368360342532403	.	.
chr1	69687151	69687650	chr1	69747752	69748251	Ikzf2|chr1:69747752-69748251	0.318092595153273	.	.
chr1	69687151	69687650	chr1	69853673	69854172	Ikzf2|chr1:69853673-69854172	0.232914613997103	.	.
chr1	70725497	70725996	chr1	70479863	70480362	Vwc2l|chr1:70479863-70480362	0.248977347335497	.	.
chr1	70725497	70725996	chr1	70492864	70493363	Vwc2l|chr1:70492864-70493363	0.202501734802823	.	.
chr1	70725497	70725996	chr1	70627926	70628425	Vwc2l|chr1:70627926-70628425	0.45541783186862	.	.
chr1	70725497	70725996	chr1	70803338	70803837	Vwc2l|chr1:70803338-70803837	0.302217410867713	.	.
chr1	70725497	70725996	chr1	70851729	70852228	Vwc2l|chr1:70851729-70852228	0.223570752645108	.	.
chr1	71102248	71102747	chr1	71447479	71447978	Bard1|chr1:71447479-71447978	0.180428711182573	.	.
chr1	71556874	71557373	chr1	71775797	71776296	Atic|chr1:71775797-71776296	0.157789955148958	.	.
chr1	72211757	72212256	chr1	71897619	71898118	Mreg|chr1:71897619-71898118	0.20915817722963	.	.
chr1	72211757	72212256	chr1	72151206	72151705	Mreg|chr1:72151206-72151705	0.159410552368962	.	.
chr1	72212372	72212871	chr1	71897619	71898118	Mreg|chr1:71897619-71898118	0.289006781141689	.	.
chr1	72212372	72212871	chr1	72079106	72079605	Mreg|chr1:72079106-72079605	0.209299587896252	.	.
chr1	72536444	72536943	chr1	72506132	72506631	March4|chr1:72506132-72506631	0.258197576631542	.	.
chr1	72536444	72536943	chr1	72593369	72593868	March4|chr1:72593369-72593868	0.152309417235277	.	.
chr1	72536972	72537471	chr1	72506132	72506631	March4|chr1:72506132-72506631	0.38477496211227	.	.
chr1	72536972	72537471	chr1	72572030	72572529	March4|chr1:72572030-72572529	0.231481510702046	.	.
chr1	72536972	72537471	chr1	72718809	72719308	March4|chr1:72718809-72719308	0.301129031684463	.	.
chr1	72536972	72537471	chr1	72870991	72871490	March4|chr1:72870991-72871490	0.202805176648563	.	.
chr1	72536972	72537471	chr1	72871694	72872193	March4|chr1:72871694-72872193	0.217868215333397	.	.
chr1	72582908	72583407	chr1	72523819	72524318	Smarcal1|chr1:72523819-72524318	0.140611476521508	.	.
chr1	72582908	72583407	chr1	72572030	72572529	Smarcal1|chr1:72572030-72572529	0.202781255745225	.	.
chr1	72582908	72583407	chr1	72744307	72744806	Smarcal1|chr1:72744307-72744806	0.256575544529686	.	.
chr1	72582908	72583407	chr1	72871694	72872193	Smarcal1|chr1:72871694-72872193	0.227946746533484	.	.
chr1	72582908	72583407	chr1	72872440	72872939	Smarcal1|chr1:72872440-72872939	0.316563630244428	.	.
chr1	72583546	72584045	chr1	72872440	72872939	Smarcal1|chr1:72872440-72872939	0.189785974143036	.	.
chr1	72640885	72641384	chr1	72572030	72572529	Gm39662|chr1:72572030-72572529	0.247584276066038	.	.
chr1	72640885	72641384	chr1	72718809	72719308	Gm39662|chr1:72718809-72719308	0.201127838769611	.	.
chr1	72640885	72641384	chr1	72739525	72740024	Gm39662|chr1:72739525-72740024	0.18677218976775	.	.
chr1	72640885	72641384	chr1	72744307	72744806	Gm39662|chr1:72744307-72744806	0.34459793489259	.	.
chr1	72710446	72710945	chr1	72506132	72506631	Rpl37a|chr1:72506132-72506631	0.161259129193032	.	.
chr1	72710446	72710945	chr1	72578769	72579268	Rpl37a|chr1:72578769-72579268	0.164998455485245	.	.
chr1	72711014	72711513	chr1	72718809	72719308	Rpl37a|chr1:72718809-72719308	0.16302634546175	.	.
chr1	72711014	72711513	chr1	72739525	72740024	Rpl37a|chr1:72739525-72740024	0.289691734848597	.	.
chr1	72711014	72711513	chr1	72877787	72878286	Rpl37a|chr1:72877787-72878286	0.250192067330444	.	.
chr1	72711014	72711513	chr1	72992359	72992858	Rpl37a|chr1:72992359-72992858	0.158416722259359	.	.
chr1	72711014	72711513	chr1	72992989	72993488	Rpl37a|chr1:72992989-72993488	0.224375332623689	.	.
chr1	72824488	72824987	chr1	72523819	72524318	Igfbp2|chr1:72523819-72524318	0.137547720949585	.	.
chr1	72824488	72824987	chr1	72572030	72572529	Igfbp2|chr1:72572030-72572529	0.141954888800136	.	.
chr1	72824488	72824987	chr1	72606142	72606641	Igfbp2|chr1:72606142-72606641	0.168015332791007	.	.
chr1	72824488	72824987	chr1	72872440	72872939	Igfbp2|chr1:72872440-72872939	0.194440111438557	.	.
chr1	74284588	74285087	chr1	74538638	74539137	Aamp|chr1:74538638-74539137	0.241996754604135	.	.
chr1	74284588	74285087	chr1	74538638	74539137	Pnkd|chr1:74538638-74539137	0.241996754604135	.	.
chr1	74284588	74285087	chr1	74673255	74673754	Aamp|chr1:74673255-74673754	0.186191288400249	.	.
chr1	74284588	74285087	chr1	74673255	74673754	Pnkd|chr1:74673255-74673754	0.186191288400249	.	.
chr1	74391301	74391800	chr1	74216037	74216536	Ctdsp1|chr1:74216037-74216536	0.231348196724284	.	.
chr1	74505730	74506229	chr1	74538638	74539137	Cnot9|chr1:74538638-74539137	0.146359610303454	.	.
chr1	74505730	74506229	chr1	74806952	74807451	Cnot9|chr1:74806952-74807451	0.136549810332331	.	.
chr1	74505730	74506229	chr1	74858307	74858806	Cnot9|chr1:74858307-74858806	0.150312108903103	.	.
chr1	74505730	74506229	chr1	74880737	74881236	Cnot9|chr1:74880737-74881236	0.144560368811064	.	.
chr1	74587205	74587704	chr1	74313260	74313759	Bcs1l|chr1:74313260-74313759	0.202027658609978	.	.
chr1	74587205	74587704	chr1	74313260	74313759	Zfp142|chr1:74313260-74313759	0.202027658609978	.	.
chr1	74587205	74587704	chr1	74332262	74332761	Bcs1l|chr1:74332262-74332761	0.37522597353644	.	.
chr1	74587205	74587704	chr1	74332262	74332761	Zfp142|chr1:74332262-74332761	0.37522597353644	.	.
chr1	74587205	74587704	chr1	74386756	74387255	Bcs1l|chr1:74386756-74387255	0.276601125681795	.	.
chr1	74587205	74587704	chr1	74386756	74387255	Zfp142|chr1:74386756-74387255	0.276601125681795	.	.
chr1	74587205	74587704	chr1	74817277	74817776	Bcs1l|chr1:74817277-74817776	0.210605130958348	.	.
chr1	74587205	74587704	chr1	74817277	74817776	Zfp142|chr1:74817277-74817776	0.210605130958348	.	.
chr1	74587962	74588461	chr1	74808065	74808564	Bcs1l|chr1:74808065-74808564	0.216773658979359	.	.
chr1	74587962	74588461	chr1	74808065	74808564	Zfp142|chr1:74808065-74808564	0.216773658979359	.	.
chr1	74587962	74588461	chr1	74858307	74858806	Bcs1l|chr1:74858307-74858806	0.135501630253034	.	.
chr1	74587962	74588461	chr1	74858307	74858806	Zfp142|chr1:74858307-74858806	0.135501630253034	.	.
chr1	74601175	74601674	chr1	74313260	74313759	Rnf25|chr1:74313260-74313759	0.186843950804544	.	.
chr1	74601175	74601674	chr1	74313260	74313759	Stk36|chr1:74313260-74313759	0.186843950804544	.	.
chr1	74601175	74601674	chr1	74386756	74387255	Rnf25|chr1:74386756-74387255	0.188460023389501	.	.
chr1	74601175	74601674	chr1	74386756	74387255	Stk36|chr1:74386756-74387255	0.188460023389501	.	.
chr1	74601175	74601674	chr1	74538638	74539137	Rnf25|chr1:74538638-74539137	0.194034165748613	.	.
chr1	74601175	74601674	chr1	74538638	74539137	Stk36|chr1:74538638-74539137	0.194034165748613	.	.
chr1	74661495	74661994	chr1	74858307	74858806	Ttll4|chr1:74858307-74858806	0.199337268895204	.	.
chr1	74850152	74850651	chr1	74880737	74881236	Gm16582|chr1:74880737-74881236	0.174594518456591	.	.
chr1	74854708	74855207	chr1	74806444	74806943	Cdk5r2|chr1:74806444-74806943	0.162981058986551	.	.
chr1	74854708	74855207	chr1	74816731	74817230	Cdk5r2|chr1:74816731-74817230	0.150322436210603	.	.
chr1	74854708	74855207	chr1	74880737	74881236	Cdk5r2|chr1:74880737-74881236	0.144976150347671	.	.
chr1	74854708	74855207	chr1	75218312	75218811	Cdk5r2|chr1:75218312-75218811	0.143831817038844	.	.
chr1	74935357	74935856	chr1	74806952	74807451	Cfap65|chr1:74806952-74807451	0.150751194933506	.	.
chr1	74935357	74935856	chr1	74843117	74843616	Cfap65|chr1:74843117-74843616	0.237829624689408	.	.
chr1	74935357	74935856	chr1	75218312	75218811	Cfap65|chr1:75218312-75218811	0.134179265027658	.	.
chr1	75124760	75125259	chr1	74806952	74807451	Nhej1|chr1:74806952-74807451	0.144518591035571	.	.
chr1	75124760	75125259	chr1	74880737	74881236	Nhej1|chr1:74880737-74881236	0.153609347372714	.	.
chr1	75124760	75125259	chr1	75218312	75218811	Nhej1|chr1:75218312-75218811	0.199716902120059	.	.
chr1	75124760	75125259	chr1	75459319	75459818	Nhej1|chr1:75459319-75459818	0.234634987515932	.	.
chr1	75124760	75125259	chr1	75487834	75488333	Nhej1|chr1:75487834-75488333	0.196232753043992	.	.
chr1	75133313	75133812	chr1	74806952	74807451	Slc23a3|chr1:74806952-74807451	0.236758959063256	.	.
chr1	75133313	75133812	chr1	74816731	74817230	Slc23a3|chr1:74816731-74817230	0.242517020614788	.	.
chr1	75133313	75133812	chr1	74817277	74817776	Slc23a3|chr1:74817277-74817776	0.273620107797522	.	.
chr1	75133313	75133812	chr1	75016818	75017317	Slc23a3|chr1:75016818-75017317	0.467343105000225	.	.
chr1	75133313	75133812	chr1	75128586	75129085	Slc23a3|chr1:75128586-75129085	0.432383716118365	.	.
chr1	75133313	75133812	chr1	75218312	75218811	Slc23a3|chr1:75218312-75218811	0.224046626995164	.	.
chr1	75133313	75133812	chr1	75459319	75459818	Slc23a3|chr1:75459319-75459818	0.136094514701227	.	.
chr1	75133313	75133812	chr1	75467494	75467993	Slc23a3|chr1:75467494-75467993	0.156408636368049	.	.
chr1	75133313	75133812	chr1	75487302	75487801	Slc23a3|chr1:75487302-75487801	0.158255312319343	.	.
chr1	75142499	75142998	chr1	74858307	74858806	Cnppd1|chr1:74858307-74858806	0.185041444079152	.	.
chr1	75142499	75142998	chr1	74858307	74858806	Retreg2|chr1:74858307-74858806	0.185041444079152	.	.
chr1	75142499	75142998	chr1	74880737	74881236	Cnppd1|chr1:74880737-74881236	0.153377374676138	.	.
chr1	75142499	75142998	chr1	74880737	74881236	Retreg2|chr1:74880737-74881236	0.153377374676138	.	.
chr1	75142499	75142998	chr1	75218312	75218811	Cnppd1|chr1:75218312-75218811	0.239606389613125	.	.
chr1	75142499	75142998	chr1	75218312	75218811	Retreg2|chr1:75218312-75218811	0.239606389613125	.	.
chr1	75142499	75142998	chr1	75459319	75459818	Cnppd1|chr1:75459319-75459818	0.182586243339629	.	.
chr1	75142499	75142998	chr1	75459319	75459818	Retreg2|chr1:75459319-75459818	0.182586243339629	.	.
chr1	75168424	75168923	chr1	74808065	74808564	Zfand2b|chr1:74808065-74808564	0.152059342971841	.	.
chr1	75168424	75168923	chr1	74858307	74858806	Zfand2b|chr1:74858307-74858806	0.25680307188604	.	.
chr1	75180079	75180578	chr1	74808065	74808564	Abcb6|chr1:74808065-74808564	0.136350884555753	.	.
chr1	75180079	75180578	chr1	75263237	75263736	Abcb6|chr1:75263237-75263736	0.165092445613195	.	.
chr1	75180079	75180578	chr1	75459319	75459818	Abcb6|chr1:75459319-75459818	0.17153637730944	.	.
chr1	75191753	75192252	chr1	74843117	74843616	Ankzf1|chr1:74843117-74843616	0.225633854133751	.	.
chr1	75191753	75192252	chr1	74843117	74843616	Atg9a|chr1:74843117-74843616	0.225633854133751	.	.
chr1	75191753	75192252	chr1	75218312	75218811	Ankzf1|chr1:75218312-75218811	0.334711782192494	.	.
chr1	75191753	75192252	chr1	75218312	75218811	Atg9a|chr1:75218312-75218811	0.334711782192494	.	.
chr1	75191753	75192252	chr1	75459319	75459818	Ankzf1|chr1:75459319-75459818	0.216141087233198	.	.
chr1	75191753	75192252	chr1	75459319	75459818	Atg9a|chr1:75459319-75459818	0.216141087233198	.	.
chr1	75191753	75192252	chr1	75487302	75487801	Ankzf1|chr1:75487302-75487801	0.32106386841387	.	.
chr1	75191753	75192252	chr1	75487302	75487801	Atg9a|chr1:75487302-75487801	0.32106386841387	.	.
chr1	75210546	75211045	chr1	74806444	74806943	Glb1l|chr1:74806444-74806943	0.254883922325704	.	.
chr1	75210546	75211045	chr1	74806444	74806943	Stk16|chr1:74806444-74806943	0.254883922325704	.	.
chr1	75210546	75211045	chr1	74880737	74881236	Glb1l|chr1:74880737-74881236	0.250050122777504	.	.
chr1	75210546	75211045	chr1	74880737	74881236	Stk16|chr1:74880737-74881236	0.250050122777504	.	.
chr1	75210546	75211045	chr1	75218312	75218811	Glb1l|chr1:75218312-75218811	0.192139690113551	.	.
chr1	75210546	75211045	chr1	75218312	75218811	Stk16|chr1:75218312-75218811	0.192139690113551	.	.
chr1	75210546	75211045	chr1	75263237	75263736	Glb1l|chr1:75263237-75263736	0.154755439836753	.	.
chr1	75210546	75211045	chr1	75263237	75263736	Stk16|chr1:75263237-75263736	0.154755439836753	.	.
chr1	75210546	75211045	chr1	75459319	75459818	Glb1l|chr1:75459319-75459818	0.254596849982712	.	.
chr1	75210546	75211045	chr1	75459319	75459818	Stk16|chr1:75459319-75459818	0.254596849982712	.	.
chr1	75219086	75219585	chr1	74806952	74807451	Tuba4a|chr1:74806952-74807451	0.179701152788208	.	.
chr1	75219086	75219585	chr1	75487302	75487801	Tuba4a|chr1:75487302-75487801	0.204097180207521	.	.
chr1	75236144	75236643	chr1	74817277	74817776	Dnajb2|chr1:74817277-74817776	0.163973510730253	.	.
chr1	75236144	75236643	chr1	74880737	74881236	Dnajb2|chr1:74880737-74881236	0.309330164466903	.	.
chr1	75236144	75236643	chr1	75016818	75017317	Dnajb2|chr1:75016818-75017317	0.170191693678774	.	.
chr1	75236144	75236643	chr1	75218312	75218811	Dnajb2|chr1:75218312-75218811	0.311216123398996	.	.
chr1	75236144	75236643	chr1	75445624	75446123	Dnajb2|chr1:75445624-75446123	0.152436655921696	.	.
chr1	75236144	75236643	chr1	75459319	75459818	Dnajb2|chr1:75459319-75459818	0.169322150661182	.	.
chr1	75236651	75237150	chr1	74806444	74806943	Dnajb2|chr1:74806444-74806943	0.14976737568699	.	.
chr1	75236651	75237150	chr1	74858307	74858806	Dnajb2|chr1:74858307-74858806	0.201059853999855	.	.
chr1	75236651	75237150	chr1	74880737	74881236	Dnajb2|chr1:74880737-74881236	0.272012963363822	.	.
chr1	75236651	75237150	chr1	75218312	75218811	Dnajb2|chr1:75218312-75218811	0.246426900119333	.	.
chr1	75236651	75237150	chr1	75459319	75459818	Dnajb2|chr1:75459319-75459818	0.196695311426335	.	.
chr1	75264008	75264507	chr1	75128586	75129085	Ptprn|chr1:75128586-75129085	0.295798749868951	.	.
chr1	75264008	75264507	chr1	75445116	75445615	Ptprn|chr1:75445116-75445615	0.144880135038642	.	.
chr1	75264008	75264507	chr1	75445624	75446123	Ptprn|chr1:75445624-75446123	0.190936698708922	.	.
chr1	75359259	75359758	chr1	75001124	75001623	Des|chr1:75001124-75001623	0.24234828748962	.	.
chr1	75359259	75359758	chr1	75128586	75129085	Des|chr1:75128586-75129085	0.17841835877306	.	.
chr1	75359259	75359758	chr1	75244823	75245322	Des|chr1:75244823-75245322	0.351095477469201	.	.
chr1	75359259	75359758	chr1	75282920	75283419	Des|chr1:75282920-75283419	0.347107717458665	.	.
chr1	75359259	75359758	chr1	75445116	75445615	Des|chr1:75445116-75445615	0.193061324619607	.	.
chr1	75359259	75359758	chr1	75445624	75446123	Des|chr1:75445624-75446123	0.155015795323322	.	.
chr1	75359259	75359758	chr1	75458368	75458867	Des|chr1:75458368-75458867	0.164699928764678	.	.
chr1	75479156	75479655	chr1	75016818	75017317	Chpf|chr1:75016818-75017317	0.133664287851877	.	.
chr1	75479156	75479655	chr1	75016818	75017317	Tmem198|chr1:75016818-75017317	0.133664287851877	.	.
chr1	75479156	75479655	chr1	75218312	75218811	Chpf|chr1:75218312-75218811	0.248964597654727	.	.
chr1	75479156	75479655	chr1	75218312	75218811	Tmem198|chr1:75218312-75218811	0.248964597654727	.	.
chr1	75479156	75479655	chr1	75459319	75459818	Chpf|chr1:75459319-75459818	0.361709351100735	.	.
chr1	75479156	75479655	chr1	75459319	75459818	Tmem198|chr1:75459319-75459818	0.361709351100735	.	.
chr1	75479156	75479655	chr1	75487302	75487801	Chpf|chr1:75487302-75487801	0.159536245836368	.	.
chr1	75479156	75479655	chr1	75487302	75487801	Tmem198|chr1:75487302-75487801	0.159536245836368	.	.
chr1	75505376	75505875	chr1	75559353	75559852	Obsl1|chr1:75559353-75559852	0.391248438539853	.	.
chr1	75505376	75505875	chr1	75574227	75574726	Obsl1|chr1:75574227-75574726	0.238393244189838	.	.
chr1	75505376	75505875	chr1	75671040	75671539	Obsl1|chr1:75671040-75671539	0.236654127756653	.	.
chr1	75505376	75505875	chr1	75813127	75813626	Obsl1|chr1:75813127-75813626	0.159595831600576	.	.
chr1	75505376	75505875	chr1	75826093	75826592	Obsl1|chr1:75826093-75826592	0.326834233853858	.	.
chr1	75505376	75505875	chr1	75877254	75877753	Obsl1|chr1:75877254-75877753	0.204534411435339	.	.
chr1	75521240	75521739	chr1	75559353	75559852	Stk11ip|chr1:75559353-75559852	0.315458487605055	.	.
chr1	75521240	75521739	chr1	75574227	75574726	Stk11ip|chr1:75574227-75574726	0.135925257608552	.	.
chr1	75521240	75521739	chr1	75652505	75653004	Stk11ip|chr1:75652505-75653004	0.190761115517092	.	.
chr1	75521240	75521739	chr1	75925739	75926238	Stk11ip|chr1:75925739-75926238	0.150240836008998	.	.
chr1	75546261	75546760	chr1	75925739	75926238	Slc4a3|chr1:75925739-75926238	0.22231723485008	.	.
chr1	77027546	77028045	chr1	77164577	77165076	Gm816|chr1:77164577-77165076	0.140965795968355	.	.
chr1	77027546	77028045	chr1	77186477	77186976	Gm816|chr1:77186477-77186976	0.243474535434113	.	.
chr1	77027546	77028045	chr1	77455513	77456012	Gm816|chr1:77455513-77456012	0.175516448547143	.	.
chr1	77514195	77514694	chr1	77513554	77514053	Epha4|chr1:77513554-77514053	0.301417923903893	.	.
chr1	77514195	77514694	chr1	77513554	77514053	Gm28386|chr1:77513554-77514053	0.301417923903893	.	.
chr1	77514195	77514694	chr1	77771823	77772322	Epha4|chr1:77771823-77772322	0.16962312297976	.	.
chr1	77514195	77514694	chr1	77771823	77772322	Gm28386|chr1:77771823-77772322	0.16962312297976	.	.
chr1	77514939	77515438	chr1	77506114	77506613	Epha4|chr1:77506114-77506613	0.163750325923079	.	.
chr1	77514939	77515438	chr1	77506114	77506613	Gm28386|chr1:77506114-77506613	0.163750325923079	.	.
chr1	77514939	77515438	chr1	77793896	77794395	Epha4|chr1:77793896-77794395	0.253800119846196	.	.
chr1	77514939	77515438	chr1	77793896	77794395	Epha4|chr1:77793896-77794395	0.253800119846197	.	.
chr1	77514939	77515438	chr1	77793896	77794395	Gm28386|chr1:77793896-77794395	0.253800119846196	.	.
chr1	77514939	77515438	chr1	77793896	77794395	Gm28386|chr1:77793896-77794395	0.253800119846197	.	.
chr1	77514939	77515438	chr1	77896157	77896656	Epha4|chr1:77896157-77896656	0.164482674880884	.	.
chr1	77514939	77515438	chr1	77896157	77896656	Gm28386|chr1:77896157-77896656	0.164482674880884	.	.
chr1	77516009	77516508	chr1	77506114	77506613	Gm28386|chr1:77506114-77506613	0.184884172848812	.	.
chr1	77516009	77516508	chr1	77703619	77704118	Gm28386|chr1:77703619-77704118	0.187095449643715	.	.
chr1	77516009	77516508	chr1	77793896	77794395	Gm28386|chr1:77793896-77794395	0.321390653061059	.	.
chr1	77516009	77516508	chr1	77811569	77812068	Gm28386|chr1:77811569-77812068	0.251069467307011	.	.
chr1	78488387	78488886	chr1	78033345	78033844	Farsb|chr1:78033345-78033844	0.186030552547777	.	.
chr1	78488387	78488886	chr1	78425895	78426394	Farsb|chr1:78425895-78426394	0.17979412996008	.	.
chr1	78488387	78488886	chr1	78742181	78742680	Farsb|chr1:78742181-78742680	0.22370761562684	.	.
chr1	78488900	78489399	chr1	78033345	78033844	Farsb|chr1:78033345-78033844	0.202443950441605	.	.
chr1	78488900	78489399	chr1	78425895	78426394	Farsb|chr1:78425895-78426394	0.228472858523416	.	.
chr1	78488900	78489399	chr1	78530774	78531273	Farsb|chr1:78530774-78531273	0.162041475655565	.	.
chr1	78488900	78489399	chr1	78724400	78724899	Farsb|chr1:78724400-78724899	0.352443406112148	.	.
chr1	78657540	78658039	chr1	78425895	78426394	Acsl3|chr1:78425895-78426394	0.238925179177196	.	.
chr1	78657540	78658039	chr1	78425895	78426394	Utp14b|chr1:78425895-78426394	0.238925179177196	.	.
chr1	78657540	78658039	chr1	78629122	78629621	Acsl3|chr1:78629122-78629621	0.222269550953439	.	.
chr1	78657540	78658039	chr1	78629122	78629621	Utp14b|chr1:78629122-78629621	0.222269550953439	.	.
chr1	78657540	78658039	chr1	78665941	78666440	Acsl3|chr1:78665941-78666440	0.320301598826926	.	.
chr1	78657540	78658039	chr1	78665941	78666440	Utp14b|chr1:78665941-78666440	0.320301598826926	.	.
chr1	78657540	78658039	chr1	78666504	78667003	Acsl3|chr1:78666504-78667003	0.241208924367696	.	.
chr1	78657540	78658039	chr1	78666504	78667003	Utp14b|chr1:78666504-78667003	0.241208924367696	.	.
chr1	79439807	79440306	chr1	79335726	79336225	Scg2|chr1:79335726-79336225	0.157955750395794	.	.
chr1	79439807	79440306	chr1	79711170	79711669	Scg2|chr1:79711170-79711669	0.182192197202869	.	.
chr1	79671948	79672447	chr1	79437683	79438182	Ap1s3|chr1:79437683-79438182	0.28389056376207	.	.
chr1	79671948	79672447	chr1	79450145	79450644	Ap1s3|chr1:79450145-79450644	0.234602291178618	.	.
chr1	79671948	79672447	chr1	79580908	79581407	Ap1s3|chr1:79580908-79581407	0.174544422632013	.	.
chr1	79671948	79672447	chr1	79581417	79581916	Ap1s3|chr1:79581417-79581916	0.300451425716191	.	.
chr1	79671948	79672447	chr1	79711170	79711669	Ap1s3|chr1:79711170-79711669	0.301442419871803	.	.
chr1	79671948	79672447	chr1	79786467	79786966	Ap1s3|chr1:79786467-79786966	0.180296818629943	.	.
chr1	79775809	79776308	chr1	79750576	79751075	Mrpl44|chr1:79750576-79751075	0.224279125616712	.	.
chr1	79775809	79776308	chr1	79750576	79751075	Wdfy1|chr1:79750576-79751075	0.224279125616712	.	.
chr1	79775809	79776308	chr1	79751125	79751624	Mrpl44|chr1:79751125-79751624	0.277191647693811	.	.
chr1	79775809	79776308	chr1	79751125	79751624	Wdfy1|chr1:79751125-79751624	0.277191647693811	.	.
chr1	79775809	79776308	chr1	79858406	79858905	Mrpl44|chr1:79858406-79858905	0.153570066253958	.	.
chr1	79775809	79776308	chr1	79858406	79858905	Wdfy1|chr1:79858406-79858905	0.153570066253958	.	.
chr1	80340736	80341235	chr1	80390258	80390757	Cul3|chr1:80390258-80390757	0.173968895957488	.	.
chr1	80340736	80341235	chr1	80427396	80427895	Cul3|chr1:80427396-80427895	0.252096580637355	.	.
chr1	80757286	80757785	chr1	80604236	80604735	Dock10|chr1:80604236-80604735	0.204737281796256	.	.
chr1	80757286	80757785	chr1	80721964	80722463	Dock10|chr1:80721964-80722463	0.204257103863802	.	.
chr1	80757286	80757785	chr1	81131945	81132444	Dock10|chr1:81131945-81132444	0.139799315299565	.	.
chr1	80758332	80758831	chr1	80582096	80582595	Dock10|chr1:80582096-80582595	0.489700383708691	.	.
chr1	80758332	80758831	chr1	80604236	80604735	Dock10|chr1:80604236-80604735	0.487284010917629	.	.
chr1	80758332	80758831	chr1	80654195	80654694	Dock10|chr1:80654195-80654694	0.296180406426697	.	.
chr1	80758332	80758831	chr1	80721964	80722463	Dock10|chr1:80721964-80722463	0.221980770402898	.	.
chr1	80758332	80758831	chr1	80763490	80763989	Dock10|chr1:80763490-80763989	0.137270897080275	.	.
chr1	80758332	80758831	chr1	80854286	80854785	Dock10|chr1:80854286-80854785	0.272645043882108	.	.
chr1	80758332	80758831	chr1	81062768	81063267	Dock10|chr1:81062768-81063267	0.148995053667622	.	.
chr1	80758332	80758831	chr1	81131945	81132444	Dock10|chr1:81131945-81132444	0.231421964142172	.	.
chr1	80758332	80758831	chr1	81244051	81244550	Dock10|chr1:81244051-81244550	0.294698325247226	.	.
chr1	81076879	81077378	chr1	81064328	81064827	Nyap2|chr1:81064328-81064827	0.172923556077028	.	.
chr1	81076879	81077378	chr1	81310082	81310581	Nyap2|chr1:81310082-81310581	0.198389656212385	.	.
chr1	82290681	82291180	chr1	82150179	82150678	Irs1|chr1:82150179-82150678	0.374494596280671	.	.
chr1	82290681	82291180	chr1	82158379	82158878	Irs1|chr1:82158379-82158878	0.150555307866473	.	.
chr1	82290681	82291180	chr1	82188471	82188970	Irs1|chr1:82188471-82188970	0.309562544370301	.	.
chr1	82290681	82291180	chr1	82199924	82200423	Irs1|chr1:82199924-82200423	0.392455158001164	.	.
chr1	82290681	82291180	chr1	82261167	82261666	Irs1|chr1:82261167-82261666	0.501570771799552	.	.
chr1	82290681	82291180	chr1	82290015	82290514	Irs1|chr1:82290015-82290514	0.272583315285168	.	.
chr1	82290681	82291180	chr1	82554287	82554786	Irs1|chr1:82554287-82554786	0.270188924101367	.	.
chr1	82291243	82291742	chr1	82150179	82150678	Irs1|chr1:82150179-82150678	0.189734193239134	.	.
chr1	82291243	82291742	chr1	82188471	82188970	Irs1|chr1:82188471-82188970	0.280542640824507	.	.
chr1	82291243	82291742	chr1	82199924	82200423	Irs1|chr1:82199924-82200423	0.280977509697702	.	.
chr1	82291243	82291742	chr1	82201432	82201931	Irs1|chr1:82201432-82201931	0.180625447258147	.	.
chr1	82291243	82291742	chr1	82261167	82261666	Irs1|chr1:82261167-82261666	0.346853621162904	.	.
chr1	82291243	82291742	chr1	82290015	82290514	Irs1|chr1:82290015-82290514	0.437345157749956	.	.
chr1	82291243	82291742	chr1	82433306	82433805	Irs1|chr1:82433306-82433805	0.227397264250391	.	.
chr1	82291243	82291742	chr1	82554287	82554786	Irs1|chr1:82554287-82554786	0.215316620495349	.	.
chr1	82291243	82291742	chr1	82710103	82710602	Irs1|chr1:82710103-82710602	0.18764179767815	.	.
chr1	82316361	82316860	chr1	82150179	82150678	Rhbdd1|chr1:82150179-82150678	0.170825073372652	.	.
chr1	82316361	82316860	chr1	82188471	82188970	Rhbdd1|chr1:82188471-82188970	0.231683978779676	.	.
chr1	82316361	82316860	chr1	82199924	82200423	Rhbdd1|chr1:82199924-82200423	0.25782309021622	.	.
chr1	82316361	82316860	chr1	82261167	82261666	Rhbdd1|chr1:82261167-82261666	0.541070786129549	.	.
chr1	82316361	82316860	chr1	82290015	82290514	Rhbdd1|chr1:82290015-82290514	0.194970487452396	.	.
chr1	82316361	82316860	chr1	82290015	82290514	Rhbdd1|chr1:82290015-82290514	0.194970487452397	.	.
chr1	82316361	82316860	chr1	82433306	82433805	Rhbdd1|chr1:82433306-82433805	0.167250980784633	.	.
chr1	82316361	82316860	chr1	82554287	82554786	Rhbdd1|chr1:82554287-82554786	0.139097901397475	.	.
chr1	82316361	82316860	chr1	82710103	82710602	Rhbdd1|chr1:82710103-82710602	0.141750423382327	.	.
chr1	82724600	82725099	chr1	82261167	82261666	C430014B12Rik|chr1:82261167-82261666	0.246093119082818	.	.
chr1	82724600	82725099	chr1	82261167	82261666	Mff|chr1:82261167-82261666	0.246093119082818	.	.
chr1	82724600	82725099	chr1	82290015	82290514	C430014B12Rik|chr1:82290015-82290514	0.211289506186852	.	.
chr1	82724600	82725099	chr1	82290015	82290514	Mff|chr1:82290015-82290514	0.211289506186852	.	.
chr1	82724600	82725099	chr1	82433306	82433805	C430014B12Rik|chr1:82433306-82433805	0.176082858877122	.	.
chr1	82724600	82725099	chr1	82433306	82433805	Mff|chr1:82433306-82433805	0.176082858877122	.	.
chr1	82724600	82725099	chr1	82710103	82710602	C430014B12Rik|chr1:82710103-82710602	0.164370270587601	.	.
chr1	82724600	82725099	chr1	82710103	82710602	Mff|chr1:82710103-82710602	0.164370270587601	.	.
chr1	82724600	82725099	chr1	82910139	82910638	C430014B12Rik|chr1:82910139-82910638	0.165912052108943	.	.
chr1	82724600	82725099	chr1	82910139	82910638	Mff|chr1:82910139-82910638	0.165912052108943	.	.
chr1	82724600	82725099	chr1	82979023	82979522	C430014B12Rik|chr1:82979023-82979522	0.185458103309229	.	.
chr1	82724600	82725099	chr1	82979023	82979522	Mff|chr1:82979023-82979522	0.185458103309229	.	.
chr1	82839194	82839693	chr1	82787312	82787811	Agfg1|chr1:82787312-82787811	0.186879782908393	.	.
chr1	82839194	82839693	chr1	82788131	82788630	Agfg1|chr1:82788131-82788630	0.22690970233725	.	.
chr1	82839194	82839693	chr1	82918423	82918922	Agfg1|chr1:82918423-82918922	0.177438462832367	.	.
chr1	82839194	82839693	chr1	83076078	83076577	Agfg1|chr1:83076078-83076577	0.198693333821207	.	.
chr1	82839194	82839693	chr1	83152949	83153448	Agfg1|chr1:83152949-83153448	0.390665587214529	.	.
chr1	83037972	83038471	chr1	82793881	82794380	Slc19a3|chr1:82793881-82794380	0.13470955917717	.	.
chr1	83037972	83038471	chr1	82993901	82994400	Slc19a3|chr1:82993901-82994400	0.39809625853712	.	.
chr1	83037972	83038471	chr1	83345462	83345961	Slc19a3|chr1:83345462-83345961	0.27015334125993	.	.
chr1	83037972	83038471	chr1	83389399	83389898	Slc19a3|chr1:83389399-83389898	0.309031753462847	.	.
chr1	83037972	83038471	chr1	83455292	83455791	Slc19a3|chr1:83455292-83455791	0.252710819371646	.	.
chr1	83037972	83038471	chr1	83455828	83456327	Slc19a3|chr1:83455828-83456327	0.241196062956218	.	.
chr1	83159481	83159980	chr1	82787312	82787811	Daw1|chr1:82787312-82787811	0.323316318594705	.	.
chr1	83159481	83159980	chr1	82788131	82788630	Daw1|chr1:82788131-82788630	0.242526684441197	.	.
chr1	83159481	83159980	chr1	82918423	82918922	Daw1|chr1:82918423-82918922	0.440592074826229	.	.
chr1	83159481	83159980	chr1	82979023	82979522	Daw1|chr1:82979023-82979522	0.154227921306648	.	.
chr1	83159481	83159980	chr1	83076078	83076577	Daw1|chr1:83076078-83076577	0.381146439029416	.	.
chr1	83159481	83159980	chr1	83152949	83153448	Daw1|chr1:83152949-83153448	0.610354669457193	.	.
chr1	83159481	83159980	chr1	83288844	83289343	Daw1|chr1:83288844-83289343	0.143150724525332	.	.
chr1	83407134	83407633	chr1	83345462	83345961	Sphkap|chr1:83345462-83345961	0.279976709727037	.	.
chr1	83407134	83407633	chr1	83359238	83359737	Sphkap|chr1:83359238-83359737	0.261037801812842	.	.
chr1	83407134	83407633	chr1	83389399	83389898	Sphkap|chr1:83389399-83389898	0.136001903123389	.	.
chr1	83407134	83407633	chr1	83455292	83455791	Sphkap|chr1:83455292-83455791	0.218566666198767	.	.
chr1	83407134	83407633	chr1	83455828	83456327	Sphkap|chr1:83455828-83456327	0.28978253209916	.	.
chr1	84839165	84839664	chr1	84838531	84839030	Fbxo36|chr1:84838531-84839030	0.209291229828798	.	.
chr1	84839165	84839664	chr1	84993886	84994385	Fbxo36|chr1:84993886-84994385	0.26154314137083	.	.
chr1	84935649	84936148	chr1	84838531	84839030	Slc16a14|chr1:84838531-84839030	0.146788838850936	.	.
chr1	84935649	84936148	chr1	84993886	84994385	Slc16a14|chr1:84993886-84994385	0.384491601352748	.	.
chr1	85774994	85775493	chr1	85771895	85772394	9930111H07Rik|chr1:85771895-85772394	0.583566901770663	.	.
chr1	85793160	85793659	chr1	85757814	85758313	Cab39|chr1:85757814-85758313	0.246651049725029	.	.
chr1	85793160	85793659	chr1	85758337	85758836	Cab39|chr1:85758337-85758836	0.36325025026434	.	.
chr1	85793160	85793659	chr1	85958147	85958646	Cab39|chr1:85958147-85958646	0.456870136930541	.	.
chr1	85894274	85894773	chr1	85758337	85758836	Itm2c|chr1:85758337-85758836	0.187416266336083	.	.
chr1	85894274	85894773	chr1	85771895	85772394	Itm2c|chr1:85771895-85772394	0.300839008063745	.	.
chr1	85894274	85894773	chr1	85822289	85822788	Itm2c|chr1:85822289-85822788	0.205369139027857	.	.
chr1	85928201	85928700	chr1	85821789	85822288	4933407L21Rik|chr1:85821789-85822288	0.185869417289273	.	.
chr1	85928201	85928700	chr1	85869875	85870374	4933407L21Rik|chr1:85869875-85870374	0.188048494908552	.	.
chr1	85928201	85928700	chr1	85869875	85870374	4933407L21Rik|chr1:85869875-85870374	0.188048494908553	.	.
chr1	85928201	85928700	chr1	85916833	85917332	4933407L21Rik|chr1:85916833-85917332	0.155719826490067	.	.
chr1	85928201	85928700	chr1	85917561	85918060	4933407L21Rik|chr1:85917561-85918060	0.133280962222971	.	.
chr1	85928201	85928700	chr1	85931026	85931525	4933407L21Rik|chr1:85931026-85931525	0.234393311149844	.	.
chr1	86358737	86359236	chr1	86433961	86434460	C130036L24Rik|chr1:86433961-86434460	0.208941363618868	.	.
chr1	86358737	86359236	chr1	86433961	86434460	Ncl|chr1:86433961-86434460	0.208941363618868	.	.
chr1	86358737	86359236	chr1	86440464	86440963	C130036L24Rik|chr1:86440464-86440963	0.157680664510327	.	.
chr1	86358737	86359236	chr1	86440464	86440963	Ncl|chr1:86440464-86440963	0.157680664510327	.	.
chr1	86358737	86359236	chr1	86441273	86441772	C130036L24Rik|chr1:86441273-86441772	0.139334515068402	.	.
chr1	86358737	86359236	chr1	86441273	86441772	Ncl|chr1:86441273-86441772	0.139334515068402	.	.
chr1	86358737	86359236	chr1	86442428	86442927	C130036L24Rik|chr1:86442428-86442927	0.229747708019611	.	.
chr1	86358737	86359236	chr1	86442428	86442927	Ncl|chr1:86442428-86442927	0.229747708019611	.	.
chr1	86358737	86359236	chr1	86449939	86450438	C130036L24Rik|chr1:86449939-86450438	0.306470816845584	.	.
chr1	86358737	86359236	chr1	86449939	86450438	Ncl|chr1:86449939-86450438	0.306470816845584	.	.
chr1	86358737	86359236	chr1	86487143	86487642	C130036L24Rik|chr1:86487143-86487642	0.234473655840706	.	.
chr1	86358737	86359236	chr1	86487143	86487642	Ncl|chr1:86487143-86487642	0.234473655840706	.	.
chr1	86358737	86359236	chr1	86501200	86501699	C130036L24Rik|chr1:86501200-86501699	0.154786624369642	.	.
chr1	86358737	86359236	chr1	86501200	86501699	Ncl|chr1:86501200-86501699	0.154786624369642	.	.
chr1	86358737	86359236	chr1	86525204	86525703	C130036L24Rik|chr1:86525204-86525703	0.237747832538409	.	.
chr1	86358737	86359236	chr1	86525204	86525703	Ncl|chr1:86525204-86525703	0.237747832538409	.	.
chr1	86359268	86359767	chr1	86442428	86442927	C130036L24Rik|chr1:86442428-86442927	0.293915376075641	.	.
chr1	86359268	86359767	chr1	86442428	86442927	Ncl|chr1:86442428-86442927	0.293915376075641	.	.
chr1	86359268	86359767	chr1	86449939	86450438	C130036L24Rik|chr1:86449939-86450438	0.259480604062688	.	.
chr1	86359268	86359767	chr1	86449939	86450438	Ncl|chr1:86449939-86450438	0.259480604062688	.	.
chr1	86359268	86359767	chr1	86487143	86487642	C130036L24Rik|chr1:86487143-86487642	0.190758712934673	.	.
chr1	86359268	86359767	chr1	86487143	86487642	Ncl|chr1:86487143-86487642	0.190758712934673	.	.
chr1	86359268	86359767	chr1	86525204	86525703	C130036L24Rik|chr1:86525204-86525703	0.287443467910096	.	.
chr1	86359268	86359767	chr1	86525204	86525703	Ncl|chr1:86525204-86525703	0.287443467910096	.	.
chr1	86359268	86359767	chr1	86596357	86596856	C130036L24Rik|chr1:86596357-86596856	0.148923736655982	.	.
chr1	86359268	86359767	chr1	86596357	86596856	Ncl|chr1:86596357-86596856	0.148923736655982	.	.
chr1	86526360	86526859	chr1	86281705	86282204	Ptma|chr1:86281705-86282204	0.273600642196437	.	.
chr1	86526360	86526859	chr1	86433961	86434460	Ptma|chr1:86433961-86434460	0.293495651039747	.	.
chr1	86526360	86526859	chr1	86434501	86435000	Ptma|chr1:86434501-86435000	0.377279343744951	.	.
chr1	86526360	86526859	chr1	86440464	86440963	Ptma|chr1:86440464-86440963	0.192049121190928	.	.
chr1	86526360	86526859	chr1	86441273	86441772	Ptma|chr1:86441273-86441772	0.538522482698055	.	.
chr1	86526360	86526859	chr1	86501200	86501699	Ptma|chr1:86501200-86501699	0.36411997232249	.	.
chr1	86526360	86526859	chr1	86525204	86525703	Ptma|chr1:86525204-86525703	0.416853980016176	.	.
chr1	86526360	86526859	chr1	86834941	86835440	Ptma|chr1:86834941-86835440	0.168169788328725	.	.
chr1	86582078	86582577	chr1	86434501	86435000	Cops7b|chr1:86434501-86435000	0.211326967960799	.	.
chr1	86582078	86582577	chr1	86434501	86435000	Pde6d|chr1:86434501-86435000	0.211326967960799	.	.
chr1	86582078	86582577	chr1	86487725	86488224	Cops7b|chr1:86487725-86488224	0.169000895223487	.	.
chr1	86582078	86582577	chr1	86487725	86488224	Pde6d|chr1:86487725-86488224	0.169000895223487	.	.
chr1	86582078	86582577	chr1	86503968	86504467	Cops7b|chr1:86503968-86504467	0.208342559424366	.	.
chr1	86582078	86582577	chr1	86503968	86504467	Pde6d|chr1:86503968-86504467	0.208342559424366	.	.
chr1	86582078	86582577	chr1	86533367	86533866	Cops7b|chr1:86533367-86533866	0.137482504246645	.	.
chr1	86582078	86582577	chr1	86533367	86533866	Pde6d|chr1:86533367-86533866	0.137482504246645	.	.
chr1	86582078	86582577	chr1	86882583	86883082	Cops7b|chr1:86882583-86883082	0.150205746469543	.	.
chr1	86582078	86582577	chr1	86882583	86883082	Pde6d|chr1:86882583-86883082	0.150205746469543	.	.
chr1	86582078	86582577	chr1	86908467	86908966	Cops7b|chr1:86908467-86908966	0.145459693089615	.	.
chr1	86582078	86582577	chr1	86908467	86908966	Pde6d|chr1:86908467-86908966	0.145459693089615	.	.
chr1	86582603	86583102	chr1	86434501	86435000	Cops7b|chr1:86434501-86435000	0.345938217559798	.	.
chr1	86582603	86583102	chr1	86434501	86435000	Pde6d|chr1:86434501-86435000	0.345938217559798	.	.
chr1	86582603	86583102	chr1	86440464	86440963	Cops7b|chr1:86440464-86440963	0.338187164067123	.	.
chr1	86582603	86583102	chr1	86440464	86440963	Pde6d|chr1:86440464-86440963	0.338187164067123	.	.
chr1	86582603	86583102	chr1	86441795	86442294	Cops7b|chr1:86441795-86442294	0.256343351914924	.	.
chr1	86582603	86583102	chr1	86441795	86442294	Pde6d|chr1:86441795-86442294	0.256343351914924	.	.
chr1	86582603	86583102	chr1	86487725	86488224	Cops7b|chr1:86487725-86488224	0.300016639687952	.	.
chr1	86582603	86583102	chr1	86487725	86488224	Pde6d|chr1:86487725-86488224	0.300016639687952	.	.
chr1	86582603	86583102	chr1	86501200	86501699	Cops7b|chr1:86501200-86501699	0.313793527392276	.	.
chr1	86582603	86583102	chr1	86501200	86501699	Pde6d|chr1:86501200-86501699	0.313793527392276	.	.
chr1	86582603	86583102	chr1	86503968	86504467	Cops7b|chr1:86503968-86504467	0.27978833448204	.	.
chr1	86582603	86583102	chr1	86503968	86504467	Pde6d|chr1:86503968-86504467	0.27978833448204	.	.
chr1	86582603	86583102	chr1	86533367	86533866	Cops7b|chr1:86533367-86533866	0.158130310836788	.	.
chr1	86582603	86583102	chr1	86533367	86533866	Pde6d|chr1:86533367-86533866	0.158130310836788	.	.
chr1	86582603	86583102	chr1	86546750	86547249	Cops7b|chr1:86546750-86547249	0.139087154192702	.	.
chr1	86582603	86583102	chr1	86546750	86547249	Pde6d|chr1:86546750-86547249	0.139087154192702	.	.
chr1	86582603	86583102	chr1	86908467	86908966	Cops7b|chr1:86908467-86908966	0.166540623345263	.	.
chr1	86582603	86583102	chr1	86908467	86908966	Pde6d|chr1:86908467-86908966	0.166540623345263	.	.
chr1	86669399	86669898	chr1	86441795	86442294	Nppc|chr1:86441795-86442294	0.184274853612908	.	.
chr1	86669399	86669898	chr1	86442428	86442927	Nppc|chr1:86442428-86442927	0.141240583243878	.	.
chr1	86669399	86669898	chr1	86449939	86450438	Nppc|chr1:86449939-86450438	0.339276690839171	.	.
chr1	86669399	86669898	chr1	86487143	86487642	Nppc|chr1:86487143-86487642	0.248687399031715	.	.
chr1	86669399	86669898	chr1	86525204	86525703	Nppc|chr1:86525204-86525703	0.159131300140639	.	.
chr1	86669399	86669898	chr1	86882583	86883082	Nppc|chr1:86882583-86883082	0.270347600824819	.	.
chr1	86669399	86669898	chr1	86908467	86908966	Nppc|chr1:86908467-86908966	0.362139564414836	.	.
chr1	86670393	86670892	chr1	86379079	86379578	Nppc|chr1:86379079-86379578	0.176345219400551	.	.
chr1	86670393	86670892	chr1	86433961	86434460	Nppc|chr1:86433961-86434460	0.193876889924591	.	.
chr1	86670393	86670892	chr1	86434501	86435000	Nppc|chr1:86434501-86435000	0.334449230424336	.	.
chr1	86670393	86670892	chr1	86440464	86440963	Nppc|chr1:86440464-86440963	0.187908974840642	.	.
chr1	86670393	86670892	chr1	86441273	86441772	Nppc|chr1:86441273-86441772	0.324193478861514	.	.
chr1	86670393	86670892	chr1	86449939	86450438	Nppc|chr1:86449939-86450438	0.165416638883156	.	.
chr1	86670393	86670892	chr1	86487143	86487642	Nppc|chr1:86487143-86487642	0.24245484425937	.	.
chr1	86670393	86670892	chr1	86487725	86488224	Nppc|chr1:86487725-86488224	0.204402094723485	.	.
chr1	86670393	86670892	chr1	86501200	86501699	Nppc|chr1:86501200-86501699	0.477538692852459	.	.
chr1	86670393	86670892	chr1	86525204	86525703	Nppc|chr1:86525204-86525703	0.330120256327988	.	.
chr1	86670393	86670892	chr1	86533367	86533866	Nppc|chr1:86533367-86533866	0.158961268948336	.	.
chr1	86670393	86670892	chr1	86681509	86682008	Nppc|chr1:86681509-86682008	0.135044536404897	.	.
chr1	86670393	86670892	chr1	86834941	86835440	Nppc|chr1:86834941-86835440	0.180021645803982	.	.
chr1	86670393	86670892	chr1	86882583	86883082	Nppc|chr1:86882583-86883082	0.176317247739345	.	.
chr1	86703565	86704064	chr1	86440464	86440963	Dis3l2|chr1:86440464-86440963	0.135605284619865	.	.
chr1	86703565	86704064	chr1	86533367	86533866	Dis3l2|chr1:86533367-86533866	0.166199433939579	.	.
chr1	86703565	86704064	chr1	86546750	86547249	Dis3l2|chr1:86546750-86547249	0.298632815184054	.	.
chr1	86703565	86704064	chr1	86586879	86587378	Dis3l2|chr1:86586879-86587378	0.153149351560884	.	.
chr1	87213673	87214172	chr1	86882583	86883082	Eif4e2|chr1:86882583-86883082	0.218476374171438	.	.
chr1	87213673	87214172	chr1	86908467	86908966	Eif4e2|chr1:86908467-86908966	0.187967291754145	.	.
chr1	87213673	87214172	chr1	87475311	87475810	Eif4e2|chr1:87475311-87475810	0.137491972173222	.	.
chr1	87326698	87327197	chr1	87520468	87520967	Gigyf2|chr1:87520468-87520967	0.167093769442306	.	.
chr1	87326698	87327197	chr1	87684734	87685233	Gigyf2|chr1:87684734-87685233	0.161040594795475	.	.
chr1	87326698	87327197	chr1	87721301	87721800	Gigyf2|chr1:87721301-87721800	0.152687437294645	.	.
chr1	87510023	87510522	chr1	87486296	87486795	Neu2|chr1:87486296-87486795	0.189045339160602	.	.
chr1	87510023	87510522	chr1	87589088	87589587	Neu2|chr1:87589088-87589587	0.220518309557545	.	.
chr1	87510023	87510522	chr1	87594335	87594834	Neu2|chr1:87594335-87594834	0.229157804501821	.	.
chr1	87510023	87510522	chr1	87684734	87685233	Neu2|chr1:87684734-87685233	0.422371069855252	.	.
chr1	87755700	87756199	chr1	87913212	87913711	Atg16l1|chr1:87913212-87913711	0.160302174879959	.	.
chr1	88008031	88008530	chr1	87879632	87880131	Usp40|chr1:87879632-87880131	0.417813412186741	.	.
chr1	88008031	88008530	chr1	87935966	87936465	Usp40|chr1:87935966-87936465	0.150351418492857	.	.
chr1	88008031	88008530	chr1	87936469	87936968	Usp40|chr1:87936469-87936968	0.338985166976092	.	.
chr1	88008031	88008530	chr1	88357393	88357892	Usp40|chr1:88357393-88357892	0.522469257485998	.	.
chr1	88008031	88008530	chr1	88497179	88497678	Usp40|chr1:88497179-88497678	0.291903399235578	.	.
chr1	88205505	88206004	chr1	87879632	87880131	Dnajb3|chr1:87879632-87880131	0.13979710270252	.	.
chr1	88205505	88206004	chr1	87935966	87936465	Dnajb3|chr1:87935966-87936465	0.137935369574008	.	.
chr1	88205505	88206004	chr1	87936469	87936968	Dnajb3|chr1:87936469-87936968	0.149671555332791	.	.
chr1	88205505	88206004	chr1	88357393	88357892	Dnajb3|chr1:88357393-88357892	0.172171562330184	.	.
chr1	88277410	88277909	chr1	88357393	88357892	Hjurp|chr1:88357393-88357892	0.141046468629726	.	.
chr1	88277410	88277909	chr1	88357393	88357892	Trpm8|chr1:88357393-88357892	0.141046468629726	.	.
chr1	88277410	88277909	chr1	88497179	88497678	Hjurp|chr1:88497179-88497678	0.24634207759039	.	.
chr1	88277410	88277909	chr1	88497179	88497678	Trpm8|chr1:88497179-88497678	0.24634207759039	.	.
chr1	88277410	88277909	chr1	88718511	88719010	Hjurp|chr1:88718511-88719010	0.364508584071404	.	.
chr1	88277410	88277909	chr1	88718511	88719010	Trpm8|chr1:88718511-88719010	0.364508584071404	.	.
chr1	88277410	88277909	chr1	88719064	88719563	Hjurp|chr1:88719064-88719563	0.13923281289954	.	.
chr1	88277410	88277909	chr1	88719064	88719563	Trpm8|chr1:88719064-88719563	0.13923281289954	.	.
chr1	89454554	89455053	chr1	89049458	89049957	Agap1|chr1:89049458-89049957	0.1585078904857	.	.
chr1	89454554	89455053	chr1	89092502	89093001	Agap1|chr1:89092502-89093001	0.241042793127725	.	.
chr1	89454554	89455053	chr1	89138297	89138796	Agap1|chr1:89138297-89138796	0.395720725023891	.	.
chr1	89454554	89455053	chr1	89183479	89183978	Agap1|chr1:89183479-89183978	0.146872880913271	.	.
chr1	89454554	89455053	chr1	89235275	89235774	Agap1|chr1:89235275-89235774	0.174847918816928	.	.
chr1	89454554	89455053	chr1	89257917	89258416	Agap1|chr1:89257917-89258416	0.193826719253449	.	.
chr1	89454554	89455053	chr1	89465565	89466064	Agap1|chr1:89465565-89466064	0.192476288184198	.	.
chr1	89454554	89455053	chr1	89470632	89471131	Agap1|chr1:89470632-89471131	0.426590087571316	.	.
chr1	90153403	90153902	chr1	90006394	90006893	4930434B07Rik|chr1:90006394-90006893	0.201580180193617	.	.
chr1	90153403	90153902	chr1	90006394	90006893	Iqca|chr1:90006394-90006893	0.201580180193617	.	.
chr1	90153403	90153902	chr1	90289752	90290251	4930434B07Rik|chr1:90289752-90290251	0.181651647988415	.	.
chr1	90153403	90153902	chr1	90289752	90290251	Iqca|chr1:90289752-90290251	0.181651647988415	.	.
chr1	90153403	90153902	chr1	90368351	90368850	4930434B07Rik|chr1:90368351-90368850	0.206772804479714	.	.
chr1	90153403	90153902	chr1	90368351	90368850	Iqca|chr1:90368351-90368850	0.206772804479714	.	.
chr1	90279380	90279879	chr1	90368351	90368850	Gm28723|chr1:90368351-90368850	0.277657780173654	.	.
chr1	90603129	90603628	chr1	90368351	90368850	Cops8|chr1:90368351-90368850	0.196806598945242	.	.
chr1	90603129	90603628	chr1	90754075	90754574	Cops8|chr1:90754075-90754574	0.142350405604871	.	.
chr1	90603129	90603628	chr1	90754624	90755123	Cops8|chr1:90754624-90755123	0.151823229703172	.	.
chr1	90998483	90998982	chr1	90973173	90973672	Lrrfip1|chr1:90973173-90973672	0.135878112074761	.	.
chr1	91250445	91250944	chr1	91513642	91514141	Ube2f|chr1:91513642-91514141	0.20187705651923	.	.
chr1	91298026	91298525	chr1	91597537	91598036	Scly|chr1:91597537-91598036	0.162434640886081	.	.
chr1	91298026	91298525	chr1	91605228	91605727	Scly|chr1:91605228-91605727	0.197344752795711	.	.
chr1	91398520	91399019	chr1	91668420	91668919	Ilkap|chr1:91668420-91668919	0.243645341678026	.	.
chr1	91413043	91413542	chr1	91513642	91514141	Hes6|chr1:91513642-91514141	0.273332593271147	.	.
chr1	91413043	91413542	chr1	91668420	91668919	Hes6|chr1:91668420-91668919	0.181865709254946	.	.
chr1	91458220	91458719	chr1	91513642	91514141	Per2|chr1:91513642-91514141	0.371706786246232	.	.
chr1	91458220	91458719	chr1	91668420	91668919	Per2|chr1:91668420-91668919	0.312239358042317	.	.
chr1	91459292	91459791	chr1	91513642	91514141	Per2|chr1:91513642-91514141	0.331780187824954	.	.
chr1	91539706	91540205	chr1	91457672	91458171	Asb1|chr1:91457672-91458171	0.18355628277887	.	.
chr1	91540218	91540717	chr1	91457672	91458171	Asb1|chr1:91457672-91458171	0.162714030014581	.	.
chr1	91540218	91540717	chr1	91597537	91598036	Asb1|chr1:91597537-91598036	0.147467407895808	.	.
chr1	91611052	91611551	chr1	91605228	91605727	Gm28380|chr1:91605228-91605727	0.369653555648531	.	.
chr1	92473544	92474043	chr1	92371533	92372032	Ndufa10|chr1:92371533-92372032	0.23067163262693	.	.
chr1	92473544	92474043	chr1	92397535	92398034	Ndufa10|chr1:92397535-92398034	0.154150197604457	.	.
chr1	92473544	92474043	chr1	92404568	92405067	Ndufa10|chr1:92404568-92405067	0.263093325413705	.	.
chr1	92473544	92474043	chr1	92405237	92405736	Ndufa10|chr1:92405237-92405736	0.209839829414555	.	.
chr1	92473544	92474043	chr1	92437865	92438364	Ndufa10|chr1:92437865-92438364	0.318256270559613	.	.
chr1	92473544	92474043	chr1	92521236	92521735	Ndufa10|chr1:92521236-92521735	0.20937202322498	.	.
chr1	92473544	92474043	chr1	92610875	92611374	Ndufa10|chr1:92610875-92611374	0.369466850142338	.	.
chr1	92518027	92518526	chr1	92437865	92438364	Olfr1414|chr1:92437865-92438364	0.155561013696784	.	.
chr1	92519020	92519519	chr1	92361655	92362154	Olfr1414|chr1:92361655-92362154	0.302228796118818	.	.
chr1	92519020	92519519	chr1	92397535	92398034	Olfr1414|chr1:92397535-92398034	0.289433875871014	.	.
chr1	92519020	92519519	chr1	92718432	92718931	Olfr1414|chr1:92718432-92718931	0.185365447026182	.	.
chr1	92519020	92519519	chr1	92799618	92800117	Olfr1414|chr1:92799618-92800117	0.253490368859786	.	.
chr1	92641765	92642264	chr1	92376480	92376979	Cops9|chr1:92376480-92376979	0.204851882226389	.	.
chr1	92641765	92642264	chr1	92638070	92638569	Cops9|chr1:92638070-92638569	0.355695626875791	.	.
chr1	92831030	92831529	chr1	92521236	92521735	Gpc1|chr1:92521236-92521735	0.135630711161097	.	.
chr1	92831030	92831529	chr1	92610875	92611374	Gpc1|chr1:92610875-92611374	0.253882910974509	.	.
chr1	92831030	92831529	chr1	92676727	92677226	Gpc1|chr1:92676727-92677226	0.279632660310524	.	.
chr1	92831030	92831529	chr1	92683124	92683623	Gpc1|chr1:92683124-92683623	0.299094344027782	.	.
chr1	92831030	92831529	chr1	92712294	92712793	Gpc1|chr1:92712294-92712793	0.142986497421847	.	.
chr1	92831030	92831529	chr1	92718432	92718931	Gpc1|chr1:92718432-92718931	0.311602590786699	.	.
chr1	92831030	92831529	chr1	92799618	92800117	Gpc1|chr1:92799618-92800117	0.146555290401145	.	.
chr1	92831030	92831529	chr1	92839219	92839718	Gpc1|chr1:92839219-92839718	0.220220756977756	.	.
chr1	92831030	92831529	chr1	93115042	93115541	Gpc1|chr1:93115042-93115541	0.323307732946306	.	.
chr1	92907215	92907714	chr1	92610875	92611374	Dusp28|chr1:92610875-92611374	0.262314423526322	.	.
chr1	92907215	92907714	chr1	92638070	92638569	Dusp28|chr1:92638070-92638569	0.155905143515006	.	.
chr1	92907215	92907714	chr1	93056784	93057283	Dusp28|chr1:93056784-93057283	0.186247739305927	.	.
chr1	92907215	92907714	chr1	93115042	93115541	Dusp28|chr1:93115042-93115541	0.161324301716392	.	.
chr1	92910422	92910921	chr1	92610875	92611374	5033417F24Rik|chr1:92610875-92611374	0.172765813432711	.	.
chr1	92910422	92910921	chr1	92610875	92611374	Rnpepl1|chr1:92610875-92611374	0.172765813432711	.	.
chr1	92910422	92910921	chr1	92638070	92638569	5033417F24Rik|chr1:92638070-92638569	0.163014909829583	.	.
chr1	92910422	92910921	chr1	92638070	92638569	Rnpepl1|chr1:92638070-92638569	0.163014909829583	.	.
chr1	92910422	92910921	chr1	92676727	92677226	5033417F24Rik|chr1:92676727-92677226	0.221433384178759	.	.
chr1	92910422	92910921	chr1	92676727	92677226	Rnpepl1|chr1:92676727-92677226	0.221433384178759	.	.
chr1	92910928	92911427	chr1	92521236	92521735	5033417F24Rik|chr1:92521236-92521735	0.378612709732131	.	.
chr1	92910928	92911427	chr1	92521236	92521735	Rnpepl1|chr1:92521236-92521735	0.378612709732131	.	.
chr1	92910928	92911427	chr1	92610875	92611374	5033417F24Rik|chr1:92610875-92611374	0.413809612405262	.	.
chr1	92910928	92911427	chr1	92610875	92611374	Rnpepl1|chr1:92610875-92611374	0.413809612405262	.	.
chr1	92910928	92911427	chr1	92638070	92638569	5033417F24Rik|chr1:92638070-92638569	0.259807005732125	.	.
chr1	92910928	92911427	chr1	92638070	92638569	Rnpepl1|chr1:92638070-92638569	0.259807005732125	.	.
chr1	92910928	92911427	chr1	92676727	92677226	5033417F24Rik|chr1:92676727-92677226	0.534901633747321	.	.
chr1	92910928	92911427	chr1	92676727	92677226	Rnpepl1|chr1:92676727-92677226	0.534901633747321	.	.
chr1	92910928	92911427	chr1	93115042	93115541	5033417F24Rik|chr1:93115042-93115541	0.186543827749125	.	.
chr1	92910928	92911427	chr1	93115042	93115541	Rnpepl1|chr1:93115042-93115541	0.186543827749125	.	.
chr1	92910928	92911427	chr1	93128625	93129124	5033417F24Rik|chr1:93128625-93129124	0.169508487955797	.	.
chr1	92910928	92911427	chr1	93128625	93129124	Rnpepl1|chr1:93128625-93129124	0.169508487955797	.	.
chr1	92934435	92934934	chr1	93120426	93120925	Capn10|chr1:93120426-93120925	0.186293848690778	.	.
chr1	93100965	93101464	chr1	92799618	92800117	Kif1a|chr1:92799618-92800117	0.253956847784395	.	.
chr1	93100965	93101464	chr1	92839219	92839718	Kif1a|chr1:92839219-92839718	0.14776127026037	.	.
chr1	93100965	93101464	chr1	93056784	93057283	Kif1a|chr1:93056784-93057283	0.222949826674537	.	.
chr1	93100965	93101464	chr1	93128625	93129124	Kif1a|chr1:93128625-93129124	0.169109574496024	.	.
chr1	93100965	93101464	chr1	93129136	93129635	Kif1a|chr1:93129136-93129635	0.169012683617565	.	.
chr1	93100965	93101464	chr1	93347074	93347573	Kif1a|chr1:93347074-93347573	0.154714598662021	.	.
chr1	93101696	93102195	chr1	93056784	93057283	Kif1a|chr1:93056784-93057283	0.174945238530839	.	.
chr1	93101696	93102195	chr1	93115042	93115541	Kif1a|chr1:93115042-93115541	0.269526675327714	.	.
chr1	93168197	93168696	chr1	93120426	93120925	Crocc2|chr1:93120426-93120925	0.33037423219201	.	.
chr1	93305687	93306186	chr1	93352667	93353166	Gm28535|chr1:93352667-93353166	0.277445615202282	.	.
chr1	93305687	93306186	chr1	93352667	93353166	Mterf4|chr1:93352667-93353166	0.277445615202282	.	.
chr1	93305687	93306186	chr1	93577810	93578309	Gm28535|chr1:93577810-93578309	0.330940262450934	.	.
chr1	93305687	93306186	chr1	93577810	93578309	Mterf4|chr1:93577810-93578309	0.330940262450934	.	.
chr1	93305687	93306186	chr1	93698616	93699115	Gm28535|chr1:93698616-93699115	0.232692021755129	.	.
chr1	93305687	93306186	chr1	93698616	93699115	Mterf4|chr1:93698616-93699115	0.232692021755129	.	.
chr1	93305687	93306186	chr1	93699126	93699625	Gm28535|chr1:93699126-93699625	0.162012203331857	.	.
chr1	93305687	93306186	chr1	93699126	93699625	Mterf4|chr1:93699126-93699625	0.162012203331857	.	.
chr1	93342619	93343118	chr1	93115042	93115541	Pask|chr1:93115042-93115541	0.146015021452634	.	.
chr1	93342619	93343118	chr1	93115042	93115541	Ppp1r7|chr1:93115042-93115541	0.146015021452634	.	.
chr1	93342619	93343118	chr1	93120426	93120925	Pask|chr1:93120426-93120925	0.136152631439771	.	.
chr1	93342619	93343118	chr1	93120426	93120925	Ppp1r7|chr1:93120426-93120925	0.136152631439771	.	.
chr1	93342619	93343118	chr1	93445454	93445953	Pask|chr1:93445454-93445953	0.13430092064945	.	.
chr1	93342619	93343118	chr1	93445454	93445953	Ppp1r7|chr1:93445454-93445953	0.13430092064945	.	.
chr1	93342619	93343118	chr1	93698616	93699115	Pask|chr1:93698616-93699115	0.208094680302687	.	.
chr1	93342619	93343118	chr1	93698616	93699115	Ppp1r7|chr1:93698616-93699115	0.208094680302687	.	.
chr1	93343358	93343857	chr1	93115042	93115541	Pask|chr1:93115042-93115541	0.165746584597966	.	.
chr1	93343358	93343857	chr1	93115042	93115541	Ppp1r7|chr1:93115042-93115541	0.165746584597966	.	.
chr1	93343358	93343857	chr1	93347074	93347573	Pask|chr1:93347074-93347573	0.371441847749148	.	.
chr1	93343358	93343857	chr1	93347074	93347573	Ppp1r7|chr1:93347074-93347573	0.371441847749148	.	.
chr1	93343358	93343857	chr1	93577810	93578309	Pask|chr1:93577810-93578309	0.311849072850329	.	.
chr1	93343358	93343857	chr1	93577810	93578309	Ppp1r7|chr1:93577810-93578309	0.311849072850329	.	.
chr1	93478622	93479121	chr1	93056784	93057283	Hdlbp|chr1:93056784-93057283	0.209551974766847	.	.
chr1	93478622	93479121	chr1	93056784	93057283	Sept2|chr1:93056784-93057283	0.209551974766847	.	.
chr1	93478622	93479121	chr1	93352667	93353166	Hdlbp|chr1:93352667-93353166	0.285085958148753	.	.
chr1	93478622	93479121	chr1	93352667	93353166	Sept2|chr1:93352667-93353166	0.285085958148753	.	.
chr1	93478622	93479121	chr1	93577810	93578309	Hdlbp|chr1:93577810-93578309	0.270126794881867	.	.
chr1	93478622	93479121	chr1	93577810	93578309	Sept2|chr1:93577810-93578309	0.270126794881867	.	.
chr1	93511801	93512300	chr1	93469202	93469701	Farp2|chr1:93469202-93469701	0.170241598103405	.	.
chr1	93634975	93635474	chr1	93352667	93353166	Gm28536|chr1:93352667-93353166	0.182771559386006	.	.
chr1	93634975	93635474	chr1	93577810	93578309	Gm28536|chr1:93577810-93578309	0.224159291338372	.	.
chr1	93754078	93754577	chr1	93577810	93578309	Thap4|chr1:93577810-93578309	0.254949160391276	.	.
chr1	93754078	93754577	chr1	93698616	93699115	Thap4|chr1:93698616-93699115	0.264896476350059	.	.
chr1	93754078	93754577	chr1	93699126	93699625	Thap4|chr1:93699126-93699625	0.392657956238218	.	.
chr1	93754078	93754577	chr1	94183824	94184323	Thap4|chr1:94183824-94184323	0.200509717997685	.	.
chr1	93754617	93755116	chr1	93577810	93578309	Thap4|chr1:93577810-93578309	0.260377760587629	.	.
chr1	93754617	93755116	chr1	94008651	94009150	Thap4|chr1:94008651-94009150	0.185465978277287	.	.
chr1	93754617	93755116	chr1	94139409	94139908	Thap4|chr1:94139409-94139908	0.170123480660659	.	.
chr1	93754617	93755116	chr1	94183824	94184323	Thap4|chr1:94183824-94184323	0.201988292883112	.	.
chr1	93801756	93802255	chr1	93577810	93578309	Dtymk|chr1:93577810-93578309	0.159093006155035	.	.
chr1	93801756	93802255	chr1	94183824	94184323	Dtymk|chr1:94183824-94184323	0.361479849446891	.	.
chr1	93803720	93804219	chr1	93577810	93578309	Ing5|chr1:93577810-93578309	0.379074495976112	.	.
chr1	93803720	93804219	chr1	93698616	93699115	Ing5|chr1:93698616-93699115	0.168303267788438	.	.
chr1	93803720	93804219	chr1	93699126	93699625	Ing5|chr1:93699126-93699625	0.135319612285343	.	.
chr1	93803720	93804219	chr1	94008651	94009150	Ing5|chr1:94008651-94009150	0.176368496809992	.	.
chr1	93803720	93804219	chr1	94079039	94079538	Ing5|chr1:94079039-94079538	0.325268450575055	.	.
chr1	93803720	93804219	chr1	94183824	94184323	Ing5|chr1:94183824-94184323	0.404254358764882	.	.
chr1	93825281	93825780	chr1	93577810	93578309	D2hgdh|chr1:93577810-93578309	0.195045914610397	.	.
chr1	93825281	93825780	chr1	93698616	93699115	D2hgdh|chr1:93698616-93699115	0.251638993601603	.	.
chr1	93825281	93825780	chr1	93699126	93699625	D2hgdh|chr1:93699126-93699625	0.3000188738886	.	.
chr1	93825281	93825780	chr1	94053474	94053973	D2hgdh|chr1:94053474-94053973	0.151894206320127	.	.
chr1	94795859	94796358	chr1	94559316	94559815	4930440C22Rik|chr1:94559316-94559815	0.136181481394277	.	.
chr1	94795859	94796358	chr1	94642165	94642664	4930440C22Rik|chr1:94642165-94642664	0.145032149626058	.	.
chr1	95313333	95313832	chr1	95109905	95110404	Fam174a|chr1:95109905-95110404	0.203522195877473	.	.
chr1	95313851	95314350	chr1	95363496	95363995	Fam174a|chr1:95363496-95363995	0.179096736469589	.	.
chr1	95313851	95314350	chr1	95462905	95463404	Fam174a|chr1:95462905-95463404	0.237177151800979	.	.
chr1	95667416	95667915	chr1	95363496	95363995	St8sia4|chr1:95363496-95363995	0.194971586789603	.	.
chr1	95667416	95667915	chr1	95462905	95463404	St8sia4|chr1:95462905-95463404	0.158119873384932	.	.
chr1	95667921	95668420	chr1	95363496	95363995	St8sia4|chr1:95363496-95363995	0.147750028315964	.	.
chr1	98095430	98095929	chr1	98251044	98251543	Pam|chr1:98251044-98251543	0.215470202825358	.	.
chr1	98095430	98095929	chr1	98460577	98461076	Pam|chr1:98460577-98461076	0.290224238805135	.	.
chr1	99772082	99772581	chr1	99774058	99774557	Cntnap5b|chr1:99774058-99774557	0.239084102716631	.	.
chr1	105116195	105116694	chr1	104902648	104903147	Gm29012|chr1:104902648-104903147	0.317843222758556	.	.
chr1	105116195	105116694	chr1	104955119	104955618	Gm29012|chr1:104955119-104955618	0.164788342349044	.	.
chr1	105116195	105116694	chr1	104978873	104979372	Gm29012|chr1:104978873-104979372	0.313732495188999	.	.
chr1	105116195	105116694	chr1	104986174	104986673	Gm29012|chr1:104986174-104986673	0.294423136844487	.	.
chr1	105116195	105116694	chr1	105094412	105094911	Gm29012|chr1:105094412-105094911	0.473116881499592	.	.
chr1	105116195	105116694	chr1	105095056	105095555	Gm29012|chr1:105095056-105095555	0.328095461537844	.	.
chr1	105116195	105116694	chr1	105492571	105493070	Gm29012|chr1:105492571-105493070	0.29390520182749	.	.
chr1	105355193	105355692	chr1	105094412	105094911	Gm17634|chr1:105094412-105094911	0.249577223434433	.	.
chr1	105355193	105355692	chr1	105095056	105095555	Gm17634|chr1:105095056-105095555	0.172873215543188	.	.
chr1	105355193	105355692	chr1	105630478	105630977	Gm17634|chr1:105630478-105630977	0.149435113117904	.	.
chr1	105355193	105355692	chr1	105680296	105680795	Gm17634|chr1:105680296-105680795	0.205426953790257	.	.
chr1	105355774	105356273	chr1	105094412	105094911	Gm17634|chr1:105094412-105094911	0.522613985152937	.	.
chr1	105355774	105356273	chr1	105094412	105094911	Rnf152|chr1:105094412-105094911	0.522613985152937	.	.
chr1	105355774	105356273	chr1	105095056	105095555	Gm17634|chr1:105095056-105095555	0.293212253028957	.	.
chr1	105355774	105356273	chr1	105095056	105095555	Rnf152|chr1:105095056-105095555	0.293212253028957	.	.
chr1	105355774	105356273	chr1	105123952	105124451	Gm17634|chr1:105123952-105124451	0.137724661639008	.	.
chr1	105355774	105356273	chr1	105123952	105124451	Rnf152|chr1:105123952-105124451	0.137724661639008	.	.
chr1	105355774	105356273	chr1	105630478	105630977	Gm17634|chr1:105630478-105630977	0.226815235844872	.	.
chr1	105355774	105356273	chr1	105630478	105630977	Rnf152|chr1:105630478-105630977	0.226815235844872	.	.
chr1	105355774	105356273	chr1	105680296	105680795	Gm17634|chr1:105680296-105680795	0.140598091321426	.	.
chr1	105355774	105356273	chr1	105680296	105680795	Rnf152|chr1:105680296-105680795	0.140598091321426	.	.
chr1	105780395	105780894	chr1	105630478	105630977	Tnfrsf11a|chr1:105630478-105630977	0.258022284600281	.	.
chr1	105780395	105780894	chr1	105907913	105908412	Tnfrsf11a|chr1:105907913-105908412	0.272951345542184	.	.
chr1	105990273	105990772	chr1	105630478	105630977	Gm7160|chr1:105630478-105630977	0.463489952447537	.	.
chr1	105990273	105990772	chr1	105630478	105630977	Zcchc2|chr1:105630478-105630977	0.463489952447537	.	.
chr1	105990273	105990772	chr1	105907913	105908412	Gm7160|chr1:105907913-105908412	0.359665726464599	.	.
chr1	105990273	105990772	chr1	105907913	105908412	Zcchc2|chr1:105907913-105908412	0.359665726464599	.	.
chr1	106759529	106760028	chr1	107187404	107187903	Kdsr|chr1:107187404-107187903	0.222942955021025	.	.
chr1	107386382	107386881	chr1	107655638	107656137	Gm15391|chr1:107655638-107656137	0.300568516473573	.	.
chr1	107511229	107511728	chr1	107481450	107481949	Serpinb2|chr1:107481450-107481949	0.159711529810866	.	.
chr1	107511229	107511728	chr1	107512723	107513222	Serpinb2|chr1:107512723-107513222	0.168080973369367	.	.
chr1	107511229	107511728	chr1	107540450	107540949	Serpinb2|chr1:107540450-107540949	0.199402336828606	.	.
chr1	107511229	107511728	chr1	107540959	107541458	Serpinb2|chr1:107540959-107541458	0.350328413401583	.	.
chr1	107512165	107512664	chr1	107350051	107350550	Serpinb2|chr1:107350051-107350550	0.230995162500391	.	.
chr1	107512165	107512664	chr1	107397766	107398265	Serpinb2|chr1:107397766-107398265	0.170943180235464	.	.
chr1	107512165	107512664	chr1	107512723	107513222	Serpinb2|chr1:107512723-107513222	0.6921899473922	.	.
chr1	107512165	107512664	chr1	107540450	107540949	Serpinb2|chr1:107540450-107540949	0.541484977141931	.	.
chr1	107512165	107512664	chr1	107540959	107541458	Serpinb2|chr1:107540959-107541458	0.320807713150585	.	.
chr1	107512165	107512664	chr1	107570013	107570512	Serpinb2|chr1:107570013-107570512	0.247312195538352	.	.
chr1	107512165	107512664	chr1	107581164	107581663	Serpinb2|chr1:107581164-107581663	0.308101749772626	.	.
chr1	107512165	107512664	chr1	107728383	107728882	Serpinb2|chr1:107728383-107728882	0.183645957929536	.	.
chr1	107589493	107589992	chr1	107598444	107598943	Serpinb8|chr1:107598444-107598943	0.297734878703388	.	.
chr1	107589493	107589992	chr1	107803462	107803961	Serpinb8|chr1:107803462-107803961	0.213575352300246	.	.
chr1	107589493	107589992	chr1	107914673	107915172	Serpinb8|chr1:107914673-107915172	0.173034247535276	.	.
chr1	107589493	107589992	chr1	107989375	107989874	Serpinb8|chr1:107989375-107989874	0.192565210874158	.	.
chr1	107590073	107590572	chr1	107562050	107562549	Serpinb8|chr1:107562050-107562549	0.176975671973862	.	.
chr1	107590073	107590572	chr1	107964649	107965148	Serpinb8|chr1:107964649-107965148	0.275053513765497	.	.
chr1	109982394	109982893	chr1	109660103	109660602	Cdh7|chr1:109660103-109660602	0.283446357731612	.	.
chr1	109982394	109982893	chr1	109985362	109985861	Cdh7|chr1:109985362-109985861	0.302755681605646	.	.
chr1	109982394	109982893	chr1	110060146	110060645	Cdh7|chr1:110060146-110060645	0.393879649082001	.	.
chr1	109982994	109983493	chr1	109660103	109660602	Cdh7|chr1:109660103-109660602	0.334498342114936	.	.
chr1	109982994	109983493	chr1	109985362	109985861	Cdh7|chr1:109985362-109985861	0.285323227532937	.	.
chr1	109982994	109983493	chr1	110058181	110058680	Cdh7|chr1:110058181-110058680	0.239621123639948	.	.
chr1	109982994	109983493	chr1	110060146	110060645	Cdh7|chr1:110060146-110060645	0.31425055223859	.	.
chr1	111863863	111864362	chr1	111660215	111660714	Dsel|chr1:111660215-111660714	0.154095542551076	.	.
chr1	115684447	115684946	chr1	115589742	115590241	Cntnap5a|chr1:115589742-115590241	0.232422118677274	.	.
chr1	118459308	118459807	chr1	118492751	118493250	2900060B14Rik|chr1:118492751-118493250	0.175237962662936	.	.
chr1	119053430	119053929	chr1	118788701	118789200	Gli2|chr1:118788701-118789200	0.188593185261795	.	.
chr1	119053430	119053929	chr1	119189552	119190051	Gli2|chr1:119189552-119190051	0.192259709040802	.	.
chr1	119648156	119648655	chr1	119383831	119384330	Epb41l5|chr1:119383831-119384330	0.143781257330908	.	.
chr1	119648754	119649253	chr1	119443904	119444403	Epb41l5|chr1:119443904-119444403	0.139613133881612	.	.
chr1	119648754	119649253	chr1	119548633	119549132	Epb41l5|chr1:119548633-119549132	0.257804520951829	.	.
chr1	119837335	119837834	chr1	119605408	119605907	Ptpn4|chr1:119605408-119605907	0.138340722129105	.	.
chr1	119837335	119837834	chr1	119884243	119884742	Ptpn4|chr1:119884243-119884742	0.234707503826894	.	.
chr1	119837335	119837834	chr1	120142571	120143070	Ptpn4|chr1:120142571-120143070	0.206543629499838	.	.
chr1	119912947	119913446	chr1	119674920	119675419	Tmem177|chr1:119674920-119675419	0.198311573749825	.	.
chr1	119912947	119913446	chr1	119859277	119859776	Tmem177|chr1:119859277-119859776	0.374986653288692	.	.
chr1	119912947	119913446	chr1	119891119	119891618	Tmem177|chr1:119891119-119891618	0.291323363971986	.	.
chr1	119912947	119913446	chr1	120021864	120022363	Tmem177|chr1:120021864-120022363	0.165004074221099	.	.
chr1	119912947	119913446	chr1	120072128	120072627	Tmem177|chr1:120072128-120072627	0.180262242567239	.	.
chr1	119996954	119997453	chr1	119884243	119884742	Cfap221|chr1:119884243-119884742	0.200230973812253	.	.
chr1	119996954	119997453	chr1	120021864	120022363	Cfap221|chr1:120021864-120022363	0.151435282142136	.	.
chr1	119996954	119997453	chr1	120072128	120072627	Cfap221|chr1:120072128-120072627	0.175001137844439	.	.
chr1	119996954	119997453	chr1	120197108	120197607	Cfap221|chr1:120197108-120197607	0.144237094032514	.	.
chr1	120120898	120121397	chr1	120021864	120022363	3110009E18Rik|chr1:120021864-120022363	0.143807325649818	.	.
chr1	120120898	120121397	chr1	120021864	120022363	Dbi|chr1:120021864-120022363	0.143807325649818	.	.
chr1	120120898	120121397	chr1	120136492	120136991	3110009E18Rik|chr1:120136492-120136991	0.245793981681299	.	.
chr1	120120898	120121397	chr1	120136492	120136991	Dbi|chr1:120136492-120136991	0.245793981681299	.	.
chr1	120120898	120121397	chr1	120207422	120207921	3110009E18Rik|chr1:120207422-120207921	0.180245064687285	.	.
chr1	120120898	120121397	chr1	120207422	120207921	Dbi|chr1:120207422-120207921	0.180245064687285	.	.
chr1	120340287	120340786	chr1	120190992	120191491	C1ql2|chr1:120190992-120191491	0.391626420753646	.	.
chr1	120340287	120340786	chr1	120444605	120445104	C1ql2|chr1:120444605-120445104	0.192927656653801	.	.
chr1	120340287	120340786	chr1	120556737	120557236	C1ql2|chr1:120556737-120557236	0.31047554651791	.	.
chr1	120340287	120340786	chr1	120557258	120557757	C1ql2|chr1:120557258-120557757	0.220325295976065	.	.
chr1	120340287	120340786	chr1	120587771	120588270	C1ql2|chr1:120587771-120588270	0.311234512649494	.	.
chr1	120340287	120340786	chr1	120587771	120588270	C1ql2|chr1:120587771-120588270	0.311234512649495	.	.
chr1	121567757	121568256	chr1	121963020	121963519	Ddx18|chr1:121963020-121963519	0.137100622451508	.	.
chr1	121567757	121568256	chr1	121963533	121964032	Ddx18|chr1:121963533-121964032	0.174024158221855	.	.
chr1	121567757	121568256	chr1	121990974	121991473	Ddx18|chr1:121990974-121991473	0.218857331446729	.	.
chr1	124845344	124845843	chr1	124805118	124805617	Dpp10|chr1:124805118-124805617	0.186998327220059	.	.
chr1	124845849	124846348	chr1	124511302	124511801	Dpp10|chr1:124511302-124511801	0.1994135828515	.	.
chr1	124845849	124846348	chr1	124805118	124805617	Dpp10|chr1:124805118-124805617	0.211397968360555	.	.
chr1	125435289	125435788	chr1	125386168	125386667	Actr3|chr1:125386168-125386667	0.141660175826558	.	.
chr1	125435289	125435788	chr1	125542200	125542699	Actr3|chr1:125542200-125542699	0.15121278486161	.	.
chr1	125560306	125560805	chr1	125482327	125482826	Slc35f5|chr1:125482327-125482826	0.140512825844176	.	.
chr1	125560306	125560805	chr1	125760436	125760935	Slc35f5|chr1:125760436-125760935	0.28677949420259	.	.
chr1	125560306	125560805	chr1	125808323	125808822	Slc35f5|chr1:125808323-125808822	0.323052513197188	.	.
chr1	125560306	125560805	chr1	125819143	125819642	Slc35f5|chr1:125819143-125819642	0.266705469195811	.	.
chr1	125560306	125560805	chr1	125974609	125975108	Slc35f5|chr1:125974609-125975108	0.245452784827902	.	.
chr1	125911894	125912393	chr1	125738862	125739361	Lypd1|chr1:125738862-125739361	0.360528358220017	.	.
chr1	125911894	125912393	chr1	125778094	125778593	Lypd1|chr1:125778094-125778593	0.149657296664603	.	.
chr1	125911894	125912393	chr1	125942270	125942769	Lypd1|chr1:125942270-125942769	0.155703754766497	.	.
chr1	126830233	126830732	chr1	126931680	126932179	Nckap5|chr1:126931680-126932179	0.155777378092232	.	.
chr1	126830233	126830732	chr1	126964447	126964946	Nckap5|chr1:126964447-126964946	0.224127551180022	.	.
chr1	127204681	127205180	chr1	127017629	127018128	Mgat5|chr1:127017629-127018128	0.155823905105773	.	.
chr1	127205210	127205709	chr1	127246043	127246542	Mgat5|chr1:127246043-127246542	0.217574317471796	.	.
chr1	128416641	128417140	chr1	128270689	128271188	Dars|chr1:128270689-128271188	0.139425933835594	.	.
chr1	128416641	128417140	chr1	128470722	128471221	Dars|chr1:128470722-128471221	0.336020226459474	.	.
chr1	128417141	128417640	chr1	128270689	128271188	Dars|chr1:128270689-128271188	0.235738491479923	.	.
chr1	128592363	128592862	chr1	128832531	128833030	Cxcr4|chr1:128832531-128833030	0.186319890678783	.	.
chr1	130717229	130717728	chr1	130358846	130359345	Yod1|chr1:130358846-130359345	0.141897277499149	.	.
chr1	130717229	130717728	chr1	130574667	130575166	Yod1|chr1:130574667-130575166	0.171415465876247	.	.
chr1	130717229	130717728	chr1	130715647	130716146	Yod1|chr1:130715647-130716146	0.224933093772873	.	.
chr1	130717229	130717728	chr1	130769712	130770211	Yod1|chr1:130769712-130770211	0.257104949090501	.	.
chr1	130717229	130717728	chr1	130848396	130848895	Yod1|chr1:130848396-130848895	0.154596087173446	.	.
chr1	130740732	130741231	chr1	130576286	130576785	Gm28857|chr1:130576286-130576785	0.558022684843939	.	.
chr1	130740732	130741231	chr1	130596728	130597227	Gm28857|chr1:130596728-130597227	0.174694648599763	.	.
chr1	130740732	130741231	chr1	130634782	130635281	Gm28857|chr1:130634782-130635281	0.223619373914331	.	.
chr1	130740732	130741231	chr1	130876890	130877389	Gm28857|chr1:130876890-130877389	0.164866721019036	.	.
chr1	131526753	131527252	chr1	131543821	131544320	Fam72a|chr1:131543821-131544320	0.211187874387974	.	.
chr1	131526753	131527252	chr1	131543821	131544320	Srgap2|chr1:131543821-131544320	0.211187874387974	.	.
chr1	131526753	131527252	chr1	131602418	131602917	Fam72a|chr1:131602418-131602917	0.153758506115295	.	.
chr1	131526753	131527252	chr1	131602418	131602917	Srgap2|chr1:131602418-131602917	0.153758506115295	.	.
chr1	131526753	131527252	chr1	131754806	131755305	Fam72a|chr1:131754806-131755305	0.161724233490329	.	.
chr1	131526753	131527252	chr1	131754806	131755305	Srgap2|chr1:131754806-131755305	0.161724233490329	.	.
chr1	131526753	131527252	chr1	131937643	131938142	Fam72a|chr1:131937643-131938142	0.224134824530252	.	.
chr1	131526753	131527252	chr1	131937643	131938142	Srgap2|chr1:131937643-131938142	0.224134824530252	.	.
chr1	131527318	131527817	chr1	131583603	131584102	Fam72a|chr1:131583603-131584102	0.145413547552824	.	.
chr1	131527318	131527817	chr1	131583603	131584102	Srgap2|chr1:131583603-131584102	0.145413547552824	.	.
chr1	131527318	131527817	chr1	131754806	131755305	Fam72a|chr1:131754806-131755305	0.223861408930871	.	.
chr1	131527318	131527817	chr1	131754806	131755305	Srgap2|chr1:131754806-131755305	0.223861408930871	.	.
chr1	131827667	131828166	chr1	131555074	131555573	Slc41a1|chr1:131555074-131555573	0.240338786417662	.	.
chr1	131866958	131867457	chr1	131583603	131584102	Rab29|chr1:131583603-131584102	0.213121864042435	.	.
chr1	131866958	131867457	chr1	131712339	131712838	Rab29|chr1:131712339-131712838	0.203097812920803	.	.
chr1	131866958	131867457	chr1	132144172	132144671	Rab29|chr1:132144172-132144671	0.304393066552099	.	.
chr1	131910162	131910661	chr1	131937643	131938142	Nucks1|chr1:131937643-131938142	0.290394763441374	.	.
chr1	131910162	131910661	chr1	132208097	132208596	Nucks1|chr1:132208097-132208596	0.144851134698997	.	.
chr1	131910666	131911165	chr1	131548296	131548795	Nucks1|chr1:131548296-131548795	0.238504495096035	.	.
chr1	131910666	131911165	chr1	131770518	131771017	Nucks1|chr1:131770518-131771017	0.135551220751416	.	.
chr1	131910666	131911165	chr1	131770518	131771017	Nucks1|chr1:131770518-131771017	0.135551220751417	.	.
chr1	131910666	131911165	chr1	132208097	132208596	Nucks1|chr1:132208097-132208596	0.144856616995964	.	.
chr1	132007294	132007793	chr1	131754806	131755305	Elk4|chr1:131754806-131755305	0.341303934968291	.	.
chr1	132007294	132007793	chr1	132144172	132144671	Elk4|chr1:132144172-132144671	0.161898982699328	.	.
chr1	132007294	132007793	chr1	132190118	132190617	Elk4|chr1:132190118-132190617	0.216445917448422	.	.
chr1	132007294	132007793	chr1	132202789	132203288	Elk4|chr1:132202789-132203288	0.364968656554479	.	.
chr1	132007294	132007793	chr1	132202789	132203288	Elk4|chr1:132202789-132203288	0.36496865655448	.	.
chr1	132007294	132007793	chr1	132208097	132208596	Elk4|chr1:132208097-132208596	0.139872184537125	.	.
chr1	132007800	132008299	chr1	131754806	131755305	Elk4|chr1:131754806-131755305	0.346427413929862	.	.
chr1	132007800	132008299	chr1	132088255	132088754	Elk4|chr1:132088255-132088754	0.135794280469484	.	.
chr1	132007800	132008299	chr1	132121195	132121694	Elk4|chr1:132121195-132121694	0.175470203379078	.	.
chr1	132007800	132008299	chr1	132202789	132203288	Elk4|chr1:132202789-132203288	0.416206815381048	.	.
chr1	132007800	132008299	chr1	132208097	132208596	Elk4|chr1:132208097-132208596	0.347735505009193	.	.
chr1	132067653	132068152	chr1	132202789	132203288	Mfsd4a|chr1:132202789-132203288	0.208152252677372	.	.
chr1	132067653	132068152	chr1	132208097	132208596	Mfsd4a|chr1:132208097-132208596	0.28381998091386	.	.
chr1	133321339	133321838	chr1	133254802	133255301	Kiss1|chr1:133254802-133255301	0.273562016742017	.	.
chr1	133321339	133321838	chr1	133736167	133736666	Kiss1|chr1:133736167-133736666	0.13898307677322	.	.
chr1	133363199	133363698	chr1	133328175	133328674	Etnk2|chr1:133328175-133328674	0.259212011030069	.	.
chr1	133363199	133363698	chr1	133353486	133353985	Etnk2|chr1:133353486-133353985	0.154120358721633	.	.
chr1	133363828	133364327	chr1	133333921	133334420	Etnk2|chr1:133333921-133334420	0.339206437616534	.	.
chr1	133363828	133364327	chr1	133353486	133353985	Etnk2|chr1:133353486-133353985	0.221810413347526	.	.
chr1	133363828	133364327	chr1	133394620	133395119	Etnk2|chr1:133394620-133395119	0.150048328795622	.	.
chr1	133363828	133364327	chr1	133720006	133720505	Etnk2|chr1:133720006-133720505	0.148840243290346	.	.
chr1	133609585	133610084	chr1	133286941	133287440	Snrpe|chr1:133286941-133287440	0.300262248899409	.	.
chr1	133660660	133661159	chr1	133254802	133255301	Gm38394|chr1:133254802-133255301	0.157719074734969	.	.
chr1	133660660	133661159	chr1	133254802	133255301	Zbed6|chr1:133254802-133255301	0.157719074734969	.	.
chr1	133660660	133661159	chr1	133254802	133255301	Zc3h11a|chr1:133254802-133255301	0.157719074734969	.	.
chr1	133660660	133661159	chr1	133279691	133280190	Gm38394|chr1:133279691-133280190	0.172077095181138	.	.
chr1	133660660	133661159	chr1	133279691	133280190	Zbed6|chr1:133279691-133280190	0.172077095181138	.	.
chr1	133660660	133661159	chr1	133279691	133280190	Zc3h11a|chr1:133279691-133280190	0.172077095181138	.	.
chr1	133661173	133661672	chr1	133712327	133712826	Gm38394|chr1:133712327-133712826	0.31997990709504	.	.
chr1	133661173	133661672	chr1	133712327	133712826	Zbed6|chr1:133712327-133712826	0.31997990709504	.	.
chr1	133661173	133661672	chr1	133712327	133712826	Zc3h11a|chr1:133712327-133712826	0.31997990709504	.	.
chr1	134078899	134079398	chr1	134120037	134120536	Btg2|chr1:134120037-134120536	0.137087581123834	.	.
chr1	134078899	134079398	chr1	134195773	134196272	Btg2|chr1:134195773-134196272	0.284929355319671	.	.
chr1	134078899	134079398	chr1	134344509	134345008	Btg2|chr1:134344509-134345008	0.284800222719949	.	.
chr1	134234747	134235246	chr1	134099100	134099599	Adora1|chr1:134099100-134099599	0.148149340507794	.	.
chr1	134234747	134235246	chr1	134204070	134204569	Adora1|chr1:134204070-134204569	0.212034766247914	.	.
chr1	134234747	134235246	chr1	134229223	134229722	Adora1|chr1:134229223-134229722	0.159333209679785	.	.
chr1	134234747	134235246	chr1	134234151	134234650	Adora1|chr1:134234151-134234650	0.218878814636827	.	.
chr1	134332671	134333170	chr1	134045877	134046376	Ppfia4|chr1:134045877-134046376	0.275431862600531	.	.
chr1	134332671	134333170	chr1	134082899	134083398	Ppfia4|chr1:134082899-134083398	0.321867013213902	.	.
chr1	134332671	134333170	chr1	134344509	134345008	Ppfia4|chr1:134344509-134345008	0.260330208427524	.	.
chr1	134332671	134333170	chr1	134518653	134519152	Ppfia4|chr1:134518653-134519152	0.227065892476346	.	.
chr1	134332671	134333170	chr1	134745648	134746147	Ppfia4|chr1:134745648-134746147	0.261778387105387	.	.
chr1	134361764	134362263	chr1	134060782	134061281	Tmem183a|chr1:134060782-134061281	0.145272609178166	.	.
chr1	134361764	134362263	chr1	134637929	134638428	Tmem183a|chr1:134637929-134638428	0.170867099616989	.	.
chr1	134361764	134362263	chr1	134709018	134709517	Tmem183a|chr1:134709018-134709517	0.238455716176033	.	.
chr1	134361764	134362263	chr1	134745648	134746147	Tmem183a|chr1:134745648-134746147	0.18347109960362	.	.
chr1	134415089	134415588	chr1	134045877	134046376	Adipor1|chr1:134045877-134046376	0.30341551083724	.	.
chr1	134415089	134415588	chr1	134082899	134083398	Adipor1|chr1:134082899-134083398	0.312409424422251	.	.
chr1	134415089	134415588	chr1	134234151	134234650	Adipor1|chr1:134234151-134234650	0.237511954302928	.	.
chr1	134415089	134415588	chr1	134244113	134244612	Adipor1|chr1:134244113-134244612	0.162310162445169	.	.
chr1	134415089	134415588	chr1	134556771	134557270	Adipor1|chr1:134556771-134557270	0.150803943342886	.	.
chr1	134455268	134455767	chr1	134082899	134083398	Klhl12|chr1:134082899-134083398	0.351145490095887	.	.
chr1	134455268	134455767	chr1	134145986	134146485	Klhl12|chr1:134145986-134146485	0.22424941831797	.	.
chr1	134455268	134455767	chr1	134244113	134244612	Klhl12|chr1:134244113-134244612	0.306482031216747	.	.
chr1	134455268	134455767	chr1	134344509	134345008	Klhl12|chr1:134344509-134345008	0.361493452500679	.	.
chr1	134455268	134455767	chr1	134719601	134720100	Klhl12|chr1:134719601-134720100	0.24800419313176	.	.
chr1	134494334	134494833	chr1	134045877	134046376	Rabif|chr1:134045877-134046376	0.142002814207553	.	.
chr1	134494334	134494833	chr1	134099100	134099599	Rabif|chr1:134099100-134099599	0.254704839216026	.	.
chr1	134494334	134494833	chr1	134120037	134120536	Rabif|chr1:134120037-134120536	0.143518349563511	.	.
chr1	134494334	134494833	chr1	134204070	134204569	Rabif|chr1:134204070-134204569	0.295229013586806	.	.
chr1	134494334	134494833	chr1	134229223	134229722	Rabif|chr1:134229223-134229722	0.25532975670145	.	.
chr1	134494334	134494833	chr1	134518653	134519152	Rabif|chr1:134518653-134519152	0.299463618047156	.	.
chr1	134494334	134494833	chr1	134556771	134557270	Rabif|chr1:134556771-134557270	0.141091703859702	.	.
chr1	134646329	134646828	chr1	134637929	134638428	Gm26783|chr1:134637929-134638428	0.207678108502407	.	.
chr1	134646329	134646828	chr1	134637929	134638428	Syt2|chr1:134637929-134638428	0.207678108502407	.	.
chr1	135146503	135147002	chr1	135290939	135291438	Arl8a|chr1:135290939-135291438	0.299036849986159	.	.
chr1	135147293	135147792	chr1	135013617	135014116	Arl8a|chr1:135013617-135014116	0.285032109522154	.	.
chr1	135147293	135147792	chr1	135171914	135172413	Arl8a|chr1:135171914-135172413	0.274209254090702	.	.
chr1	135248334	135248833	chr1	135013617	135014116	Gm26642|chr1:135013617-135014116	0.29882468378454	.	.
chr1	135248334	135248833	chr1	135089460	135089959	Gm26642|chr1:135089460-135089959	0.164775445527891	.	.
chr1	135248334	135248833	chr1	135171914	135172413	Gm26642|chr1:135171914-135172413	0.330428102736484	.	.
chr1	135248334	135248833	chr1	135378594	135379093	Gm26642|chr1:135378594-135379093	0.26546771493559	.	.
chr1	135248334	135248833	chr1	135438796	135439295	Gm26642|chr1:135438796-135439295	0.231776231064663	.	.
chr1	135283180	135283679	chr1	135037717	135038216	Rnpep|chr1:135037717-135038216	0.150675564988571	.	.
chr1	135283180	135283679	chr1	135089460	135089959	Rnpep|chr1:135089460-135089959	0.140321661272212	.	.
chr1	135283180	135283679	chr1	135126553	135127052	Rnpep|chr1:135126553-135127052	0.137655968510107	.	.
chr1	135283180	135283679	chr1	135368172	135368671	Rnpep|chr1:135368172-135368671	0.228171832886146	.	.
chr1	135283732	135284231	chr1	135368172	135368671	Rnpep|chr1:135368172-135368671	0.337457022364938	.	.
chr1	135283732	135284231	chr1	135378594	135379093	Rnpep|chr1:135378594-135379093	0.195001342286279	.	.
chr1	135313568	135314067	chr1	135378594	135379093	Timm17a|chr1:135378594-135379093	0.159229759015791	.	.
chr1	135313568	135314067	chr1	135380722	135381221	Timm17a|chr1:135380722-135381221	0.222291722024775	.	.
chr1	135430227	135430726	chr1	135380722	135381221	Ipo9|chr1:135380722-135381221	0.221850439341336	.	.
chr1	136624093	136624592	chr1	136550851	136551350	Platr23|chr1:136550851-136551350	0.140043125169174	.	.
chr1	136624093	136624592	chr1	136550851	136551350	Zfp281|chr1:136550851-136551350	0.140043125169174	.	.
chr1	137898255	137898754	chr1	137505260	137505759	Gm4258|chr1:137505260-137505759	0.199600513605824	.	.
chr1	137898255	137898754	chr1	137847277	137847776	Gm4258|chr1:137847277-137847776	0.375300853796305	.	.
chr1	137898255	137898754	chr1	137900099	137900598	Gm4258|chr1:137900099-137900598	0.196294459932684	.	.
chr1	137898255	137898754	chr1	137930537	137931036	Gm4258|chr1:137930537-137931036	0.138108218902142	.	.
chr1	137898255	137898754	chr1	138058583	138059082	Gm4258|chr1:138058583-138059082	0.170896520852705	.	.
chr1	138618987	138619486	chr1	138755859	138756358	Nek7|chr1:138755859-138756358	0.196613734392334	.	.
chr1	138619514	138620013	chr1	138504190	138504689	Nek7|chr1:138504190-138504689	0.244787597858293	.	.
chr1	138619514	138620013	chr1	138506964	138507463	Nek7|chr1:138506964-138507463	0.249733190742664	.	.
chr1	138847978	138848477	chr1	138731812	138732311	Lhx9|chr1:138731812-138732311	0.163979348207213	.	.
chr1	138847978	138848477	chr1	138751862	138752361	Lhx9|chr1:138751862-138752361	0.156130699921293	.	.
chr1	138847978	138848477	chr1	138909348	138909847	Lhx9|chr1:138909348-138909847	0.200582367460083	.	.
chr1	138847978	138848477	chr1	138928726	138929225	Lhx9|chr1:138928726-138929225	0.145285881278674	.	.
chr1	138856629	138857128	chr1	138643362	138643861	2310009B15Rik|chr1:138643362-138643861	0.181176321159921	.	.
chr1	138856629	138857128	chr1	138669241	138669740	2310009B15Rik|chr1:138669241-138669740	0.350055147485571	.	.
chr1	138856629	138857128	chr1	138751862	138752361	2310009B15Rik|chr1:138751862-138752361	0.318393428207374	.	.
chr1	138856629	138857128	chr1	138928726	138929225	2310009B15Rik|chr1:138928726-138929225	0.165328268220699	.	.
chr1	138856629	138857128	chr1	138970015	138970514	2310009B15Rik|chr1:138970015-138970514	0.321540896943031	.	.
chr1	138856629	138857128	chr1	138983421	138983920	2310009B15Rik|chr1:138983421-138983920	0.184878312688091	.	.
chr1	138876052	138876551	chr1	138751862	138752361	1700019P21Rik|chr1:138751862-138752361	0.253113440448613	.	.
chr1	138876052	138876551	chr1	138983421	138983920	1700019P21Rik|chr1:138983421-138983920	0.174142059290394	.	.
chr1	138963206	138963705	chr1	138504190	138504689	Dennd1b|chr1:138504190-138504689	0.25465719429433	.	.
chr1	138963753	138964252	chr1	138504190	138504689	Dennd1b|chr1:138504190-138504689	0.316534860204552	.	.
chr1	138963753	138964252	chr1	138507605	138508104	Dennd1b|chr1:138507605-138508104	0.338260638071543	.	.
chr1	138963753	138964252	chr1	138643362	138643861	Dennd1b|chr1:138643362-138643861	0.180461642293496	.	.
chr1	138963753	138964252	chr1	138703238	138703737	Dennd1b|chr1:138703238-138703737	0.188189113659607	.	.
chr1	138963753	138964252	chr1	138909348	138909847	Dennd1b|chr1:138909348-138909847	0.238729930937588	.	.
chr1	138977611	138978110	chr1	138643362	138643861	4930596I21Rik|chr1:138643362-138643861	0.243088105545472	.	.
chr1	139376823	139377322	chr1	139328265	139328764	Crb1|chr1:139328265-139328764	0.239377748617681	.	.
chr1	139421972	139422471	chr1	139279000	139279499	Zbtb41|chr1:139279000-139279499	0.160630601256367	.	.
chr1	139454477	139454976	chr1	139328265	139328764	Aspm|chr1:139328265-139328764	0.273486135177803	.	.
chr1	139454477	139454976	chr1	139346540	139347039	Aspm|chr1:139346540-139347039	0.149008577482428	.	.
chr1	140245186	140245685	chr1	140489751	140490250	Kcnt2|chr1:140489751-140490250	0.395057605649061	.	.
chr1	140245761	140246260	chr1	140489751	140490250	Kcnt2|chr1:140489751-140490250	0.18686261195113	.	.
chr1	143640493	143640992	chr1	143503441	143503940	B3galt2|chr1:143503441-143503940	0.160929310900826	.	.
chr1	143640493	143640992	chr1	143872817	143873316	B3galt2|chr1:143872817-143873316	0.162062603781952	.	.
chr1	143641020	143641519	chr1	143644121	143644620	B3galt2|chr1:143644121-143644620	0.311110693134502	.	.
chr1	143641020	143641519	chr1	143739248	143739747	B3galt2|chr1:143739248-143739747	0.201979984229341	.	.
chr1	143641020	143641519	chr1	143813845	143814344	B3galt2|chr1:143813845-143814344	0.180021973518167	.	.
chr1	143702603	143703102	chr1	143576921	143577420	Cdc73|chr1:143576921-143577420	0.251864969331744	.	.
chr1	143702603	143703102	chr1	143739932	143740431	Cdc73|chr1:143739932-143740431	0.206138650131694	.	.
chr1	143702603	143703102	chr1	143739932	143740431	Cdc73|chr1:143739932-143740431	0.206138650131695	.	.
chr1	143702603	143703102	chr1	143872817	143873316	Cdc73|chr1:143872817-143873316	0.185159602088197	.	.
chr1	143702603	143703102	chr1	143903919	143904418	Cdc73|chr1:143903919-143904418	0.224838229235734	.	.
chr1	143702603	143703102	chr1	143917535	143918034	Cdc73|chr1:143917535-143918034	0.143262166776481	.	.
chr1	143776839	143777338	chr1	143739248	143739747	Gm29170|chr1:143739248-143739747	0.15311364390149	.	.
chr1	143776839	143777338	chr1	143739248	143739747	Ro60|chr1:143739248-143739747	0.15311364390149	.	.
chr1	143776839	143777338	chr1	143739248	143739747	Uchl5|chr1:143739248-143739747	0.15311364390149	.	.
chr1	143776839	143777338	chr1	143739932	143740431	Gm29170|chr1:143739932-143740431	0.179790801623322	.	.
chr1	143776839	143777338	chr1	143739932	143740431	Ro60|chr1:143739932-143740431	0.179790801623322	.	.
chr1	143776839	143777338	chr1	143739932	143740431	Uchl5|chr1:143739932-143740431	0.179790801623322	.	.
chr1	143776839	143777338	chr1	143803496	143803995	Gm29170|chr1:143803496-143803995	0.347453197725719	.	.
chr1	143776839	143777338	chr1	143803496	143803995	Ro60|chr1:143803496-143803995	0.347453197725719	.	.
chr1	143776839	143777338	chr1	143803496	143803995	Uchl5|chr1:143803496-143803995	0.347453197725719	.	.
chr1	143776839	143777338	chr1	143830603	143831102	Gm29170|chr1:143830603-143831102	0.179372569839603	.	.
chr1	143776839	143777338	chr1	143830603	143831102	Ro60|chr1:143830603-143831102	0.179372569839603	.	.
chr1	143776839	143777338	chr1	143830603	143831102	Uchl5|chr1:143830603-143831102	0.179372569839603	.	.
chr1	143776839	143777338	chr1	143917535	143918034	Gm29170|chr1:143917535-143918034	0.169323092073901	.	.
chr1	143776839	143777338	chr1	143917535	143918034	Ro60|chr1:143917535-143918034	0.169323092073901	.	.
chr1	143776839	143777338	chr1	143917535	143918034	Uchl5|chr1:143917535-143918034	0.169323092073901	.	.
chr1	143777394	143777893	chr1	143503441	143503940	Gm29170|chr1:143503441-143503940	0.202599039000044	.	.
chr1	143777394	143777893	chr1	143503441	143503940	Ro60|chr1:143503441-143503940	0.202599039000044	.	.
chr1	143777394	143777893	chr1	143503441	143503940	Uchl5|chr1:143503441-143503940	0.202599039000044	.	.
chr1	143777394	143777893	chr1	143739248	143739747	Gm29170|chr1:143739248-143739747	0.227167309220957	.	.
chr1	143777394	143777893	chr1	143739248	143739747	Ro60|chr1:143739248-143739747	0.227167309220957	.	.
chr1	143777394	143777893	chr1	143739248	143739747	Uchl5|chr1:143739248-143739747	0.227167309220957	.	.
chr1	143777394	143777893	chr1	143980751	143981250	Gm29170|chr1:143980751-143981250	0.187977538853803	.	.
chr1	143777394	143777893	chr1	143980751	143981250	Ro60|chr1:143980751-143981250	0.187977538853803	.	.
chr1	143777394	143777893	chr1	143980751	143981250	Uchl5|chr1:143980751-143981250	0.187977538853803	.	.
chr1	144003472	144003971	chr1	144119010	144119509	Rgs2|chr1:144119010-144119509	0.13328332606928	.	.
chr1	144003472	144003971	chr1	144151764	144152263	Rgs2|chr1:144151764-144152263	0.164414186513105	.	.
chr1	144004041	144004540	chr1	144119010	144119509	Rgs2|chr1:144119010-144119509	0.256116779014299	.	.
chr1	144177193	144177692	chr1	144090405	144090904	Rgs13|chr1:144090405-144090904	0.450596366567498	.	.
chr1	144177193	144177692	chr1	144119010	144119509	Rgs13|chr1:144119010-144119509	0.227649028496759	.	.
chr1	144177193	144177692	chr1	144127831	144128330	Rgs13|chr1:144127831-144128330	0.315464055767066	.	.
chr1	144177193	144177692	chr1	144151764	144152263	Rgs13|chr1:144151764-144152263	0.214162409407902	.	.
chr1	144177193	144177692	chr1	144306249	144306748	Rgs13|chr1:144306249-144306748	0.239717076379892	.	.
chr1	146495368	146495867	chr1	146709443	146709942	Brinp3|chr1:146709443-146709942	0.144346723121839	.	.
chr1	146495368	146495867	chr1	146709443	146709942	Gm29514|chr1:146709443-146709942	0.144346723121839	.	.
chr1	146495368	146495867	chr1	146724743	146725242	Brinp3|chr1:146724743-146725242	0.351683132419729	.	.
chr1	146495368	146495867	chr1	146724743	146725242	Gm29514|chr1:146724743-146725242	0.351683132419729	.	.
chr1	150099643	150100142	chr1	149862610	149863109	Ptgs2|chr1:149862610-149863109	0.171032109282161	.	.
chr1	150099643	150100142	chr1	149862610	149863109	Ptgs2os|chr1:149862610-149863109	0.171032109282161	.	.
chr1	150099643	150100142	chr1	149893874	149894373	Ptgs2|chr1:149893874-149894373	0.141475143195169	.	.
chr1	150099643	150100142	chr1	149893874	149894373	Ptgs2os|chr1:149893874-149894373	0.141475143195169	.	.
chr1	150099643	150100142	chr1	150043770	150044269	Ptgs2|chr1:150043770-150044269	0.358721929245951	.	.
chr1	150099643	150100142	chr1	150043770	150044269	Ptgs2os|chr1:150043770-150044269	0.358721929245951	.	.
chr1	150392883	150393382	chr1	150043770	150044269	Odr4|chr1:150043770-150044269	0.177676512291488	.	.
chr1	150392883	150393382	chr1	150043770	150044269	Tpr|chr1:150043770-150044269	0.177676512291488	.	.
chr1	150392883	150393382	chr1	150680903	150681402	Odr4|chr1:150680903-150681402	0.316191587596399	.	.
chr1	150392883	150393382	chr1	150680903	150681402	Tpr|chr1:150680903-150681402	0.316191587596399	.	.
chr1	150392883	150393382	chr1	150681421	150681920	Odr4|chr1:150681421-150681920	0.195648127387702	.	.
chr1	150392883	150393382	chr1	150681421	150681920	Tpr|chr1:150681421-150681920	0.195648127387702	.	.
chr1	150393401	150393900	chr1	150043770	150044269	Odr4|chr1:150043770-150044269	0.346282683139149	.	.
chr1	150393401	150393900	chr1	150043770	150044269	Tpr|chr1:150043770-150044269	0.346282683139149	.	.
chr1	150393401	150393900	chr1	150680903	150681402	Odr4|chr1:150680903-150681402	0.159010687060845	.	.
chr1	150393401	150393900	chr1	150680903	150681402	Tpr|chr1:150680903-150681402	0.159010687060845	.	.
chr1	155557936	155558435	chr1	155575451	155575950	Acbd6|chr1:155575451-155575950	0.287175310678767	.	.
chr1	155557936	155558435	chr1	155725859	155726358	Acbd6|chr1:155725859-155726358	0.183201092006155	.	.
chr1	155812620	155813119	chr1	156024715	156025214	Qsox1|chr1:156024715-156025214	0.286779653241361	.	.
chr1	155812620	155813119	chr1	156040577	156041076	Qsox1|chr1:156040577-156041076	0.248265658892621	.	.
chr1	155973115	155973614	chr1	155608460	155608959	Cep350|chr1:155608460-155608959	0.247115241259198	.	.
chr1	155973115	155973614	chr1	156040577	156041076	Cep350|chr1:156040577-156041076	0.135948968142726	.	.
chr1	155973115	155973614	chr1	156243390	156243889	Cep350|chr1:156243390-156243889	0.16108562815513	.	.
chr1	156035878	156036377	chr1	156197615	156198114	Tor1aip1|chr1:156197615-156198114	0.135903369664075	.	.
chr1	156035878	156036377	chr1	156197615	156198114	Tor1aip2|chr1:156197615-156198114	0.135903369664075	.	.
chr1	156035878	156036377	chr1	156290689	156291188	Tor1aip1|chr1:156290689-156291188	0.166961168243259	.	.
chr1	156035878	156036377	chr1	156290689	156291188	Tor1aip2|chr1:156290689-156291188	0.166961168243259	.	.
chr1	156035878	156036377	chr1	156445069	156445568	Tor1aip1|chr1:156445069-156445568	0.161025907194048	.	.
chr1	156035878	156036377	chr1	156445069	156445568	Tor1aip2|chr1:156445069-156445568	0.161025907194048	.	.
chr1	156303125	156303624	chr1	156024715	156025214	4930518J20Rik|chr1:156024715-156025214	0.382796984604955	.	.
chr1	156303125	156303624	chr1	156024715	156025214	Tdrd5|chr1:156024715-156025214	0.382796984604955	.	.
chr1	156303125	156303624	chr1	156040577	156041076	4930518J20Rik|chr1:156040577-156041076	0.198869006185176	.	.
chr1	156303125	156303624	chr1	156040577	156041076	Tdrd5|chr1:156040577-156041076	0.198869006185176	.	.
chr1	156420903	156421402	chr1	156385841	156386340	Axdnd1|chr1:156385841-156386340	0.282802709240512	.	.
chr1	156420903	156421402	chr1	156593173	156593672	Axdnd1|chr1:156593173-156593672	0.325916732784988	.	.
chr1	156420903	156421402	chr1	156629034	156629533	Axdnd1|chr1:156629034-156629533	0.185150520372531	.	.
chr1	156420903	156421402	chr1	156667513	156668012	Axdnd1|chr1:156667513-156668012	0.331127089772574	.	.
chr1	156474061	156474560	chr1	156494994	156495493	Soat1|chr1:156494994-156495493	0.224315291602607	.	.
chr1	156474061	156474560	chr1	156686115	156686614	Soat1|chr1:156686115-156686614	0.176615507083967	.	.
chr1	156558476	156558975	chr1	156445069	156445568	Abl2|chr1:156445069-156445568	0.408661962178581	.	.
chr1	156558476	156558975	chr1	156613877	156614376	Abl2|chr1:156613877-156614376	0.325000689426408	.	.
chr1	156558476	156558975	chr1	156629034	156629533	Abl2|chr1:156629034-156629533	0.267374189900368	.	.
chr1	156558476	156558975	chr1	156667513	156668012	Abl2|chr1:156667513-156668012	0.330503390170743	.	.
chr1	156674112	156674611	chr1	156290689	156291188	Tor3a|chr1:156290689-156291188	0.180782064065527	.	.
chr1	156674112	156674611	chr1	156445069	156445568	Tor3a|chr1:156445069-156445568	0.335852340597359	.	.
chr1	156674112	156674611	chr1	156613877	156614376	Tor3a|chr1:156613877-156614376	0.146016315033004	.	.
chr1	156674112	156674611	chr1	156629034	156629533	Tor3a|chr1:156629034-156629533	0.278269804997362	.	.
chr1	156674112	156674611	chr1	156667513	156668012	Tor3a|chr1:156667513-156668012	0.392348213612891	.	.
chr1	157411887	157412386	chr1	157439017	157439516	Rasal2|chr1:157439017-157439516	0.361436885286568	.	.
chr1	157411887	157412386	chr1	157536437	157536936	Rasal2|chr1:157536437-157536936	0.137745249910182	.	.
chr1	157411887	157412386	chr1	157555637	157556136	Rasal2|chr1:157555637-157556136	0.183466375062493	.	.
chr1	157412497	157412996	chr1	157443844	157444343	Rasal2|chr1:157443844-157444343	0.339264360321562	.	.
chr1	160906055	160906554	chr1	160982861	160983360	Rc3h1|chr1:160982861-160983360	0.403158135448423	.	.
chr1	160906592	160907091	chr1	161087772	161088271	Rc3h1|chr1:161087772-161088271	0.206230716354621	.	.
chr1	161131254	161131753	chr1	161170609	161171108	Klhl20|chr1:161170609-161171108	0.240279300384386	.	.
chr1	161142436	161142935	chr1	160750247	160750746	Ankrd45|chr1:160750247-160750746	0.169567121605374	.	.
chr1	161142436	161142935	chr1	160768612	160769111	Ankrd45|chr1:160768612-160769111	0.313913970186742	.	.
chr1	161142436	161142935	chr1	161286641	161287140	Ankrd45|chr1:161286641-161287140	0.286485414386615	.	.
chr1	161142436	161142935	chr1	161380074	161380573	Ankrd45|chr1:161380074-161380573	0.161288011741362	.	.
chr1	161142436	161142935	chr1	161400084	161400583	Ankrd45|chr1:161400084-161400583	0.224673867390746	.	.
chr1	161876197	161876696	chr1	161869214	161869713	Suco|chr1:161869214-161869713	0.157415221514176	.	.
chr1	161876715	161877214	chr1	161976288	161976787	Suco|chr1:161976288-161976787	0.227521519201667	.	.
chr1	161876715	161877214	chr1	162187173	162187672	Suco|chr1:162187173-162187672	0.259596153960203	.	.
chr1	162477766	162478265	chr1	162394481	162394980	Dnm3|chr1:162394481-162394980	0.153643045156159	.	.
chr1	162570372	162570871	chr1	162359162	162359661	Vamp4|chr1:162359162-162359661	0.235315144972847	.	.
chr1	162570372	162570871	chr1	162382905	162383404	Vamp4|chr1:162382905-162383404	0.181985847197959	.	.
chr1	162570372	162570871	chr1	162394481	162394980	Vamp4|chr1:162394481-162394980	0.19432593738421	.	.
chr1	162570372	162570871	chr1	162832165	162832664	Vamp4|chr1:162832165-162832664	0.276106747661838	.	.
chr1	162570372	162570871	chr1	162891784	162892283	Vamp4|chr1:162891784-162892283	0.208984647800682	.	.
chr1	162570982	162571481	chr1	162394481	162394980	Vamp4|chr1:162394481-162394980	0.133294278712842	.	.
chr1	162570982	162571481	chr1	162762917	162763416	Vamp4|chr1:162762917-162763416	0.251202427282647	.	.
chr1	162740352	162740851	chr1	162313830	162314329	Prrc2c|chr1:162313830-162314329	0.406591786401011	.	.
chr1	162740352	162740851	chr1	162762917	162763416	Prrc2c|chr1:162762917-162763416	0.184291356698949	.	.
chr1	163280611	163281110	chr1	163001395	163001894	Gm20471|chr1:163001395-163001894	0.284847601330484	.	.
chr1	163280611	163281110	chr1	163035364	163035863	Gm20471|chr1:163035364-163035863	0.201910509016904	.	.
chr1	163280611	163281110	chr1	163209373	163209872	Gm20471|chr1:163209373-163209872	0.159283217147044	.	.
chr1	163280611	163281110	chr1	163629872	163630371	Gm20471|chr1:163629872-163630371	0.376107530273214	.	.
chr1	163779331	163779830	chr1	164138556	164139055	Kifap3|chr1:164138556-164139055	0.169822144436363	.	.
chr1	163779331	163779830	chr1	164156603	164157102	Kifap3|chr1:164156603-164157102	0.310581581433501	.	.
chr1	163779331	163779830	chr1	164178346	164178845	Kifap3|chr1:164178346-164178845	0.176029542892797	.	.
chr1	163929752	163930251	chr1	164138556	164139055	Scyl3|chr1:164138556-164139055	0.223286504990596	.	.
chr1	163929752	163930251	chr1	164156603	164157102	Scyl3|chr1:164156603-164157102	0.134500932815682	.	.
chr1	163994642	163995141	chr1	164138556	164139055	BC055324|chr1:164138556-164139055	0.218349992599055	.	.
chr1	163994642	163995141	chr1	164138556	164139055	Mettl18|chr1:164138556-164139055	0.218349992599055	.	.
chr1	163994642	163995141	chr1	164156603	164157102	BC055324|chr1:164156603-164157102	0.470264996516889	.	.
chr1	163994642	163995141	chr1	164156603	164157102	Mettl18|chr1:164156603-164157102	0.470264996516889	.	.
chr1	163994642	163995141	chr1	164178346	164178845	BC055324|chr1:164178346-164178845	0.277703510627608	.	.
chr1	163994642	163995141	chr1	164178346	164178845	Mettl18|chr1:164178346-164178845	0.277703510627608	.	.
chr1	164248686	164249185	chr1	164109667	164110166	Slc19a2|chr1:164109667-164110166	0.154863009341913	.	.
chr1	164248686	164249185	chr1	164156603	164157102	Slc19a2|chr1:164156603-164157102	0.141666128173619	.	.
chr1	165460922	165461421	chr1	165288051	165288550	Dcaf6|chr1:165288051-165288550	0.225572380343336	.	.
chr1	165460922	165461421	chr1	165288051	165288550	Mpc2|chr1:165288051-165288550	0.225572380343336	.	.
chr1	165460922	165461421	chr1	165642102	165642601	Dcaf6|chr1:165642102-165642601	0.195217340098167	.	.
chr1	165460922	165461421	chr1	165642102	165642601	Mpc2|chr1:165642102-165642601	0.195217340098167	.	.
chr1	165460922	165461421	chr1	165736039	165736538	Dcaf6|chr1:165736039-165736538	0.198380023141482	.	.
chr1	165460922	165461421	chr1	165736039	165736538	Mpc2|chr1:165736039-165736538	0.198380023141482	.	.
chr1	165634316	165634815	chr1	165537213	165537712	Mpzl1|chr1:165537213-165537712	0.269078193539528	.	.
chr1	165634316	165634815	chr1	165583511	165584010	Mpzl1|chr1:165583511-165584010	0.171414297051737	.	.
chr1	165634316	165634815	chr1	165642102	165642601	Mpzl1|chr1:165642102-165642601	0.137955403747757	.	.
chr1	165634316	165634815	chr1	165913969	165914468	Mpzl1|chr1:165913969-165914468	0.187629973644929	.	.
chr1	165763500	165763999	chr1	165559045	165559544	Creg1|chr1:165559045-165559544	0.205334756932792	.	.
chr1	165776169	165776668	chr1	165537213	165537712	Gm36972|chr1:165537213-165537712	0.212196621224622	.	.
chr1	165776169	165776668	chr1	165822391	165822890	Gm36972|chr1:165822391-165822890	0.311817921105861	.	.
chr1	165776169	165776668	chr1	166160566	166161065	Gm36972|chr1:166160566-166161065	0.144280794807194	.	.
chr1	166002418	166002917	chr1	165966957	165967456	Gm26665|chr1:165966957-165967456	0.348566637660728	.	.
chr1	166002418	166002917	chr1	165966957	165967456	Pou2f1|chr1:165966957-165967456	0.348566637660728	.	.
chr1	166003176	166003675	chr1	166344303	166344802	Gm26665|chr1:166344303-166344802	0.283076120810751	.	.
chr1	166003176	166003675	chr1	166344303	166344802	Pou2f1|chr1:166344303-166344802	0.283076120810751	.	.
chr1	166003176	166003675	chr1	166401360	166401859	Gm26665|chr1:166401360-166401859	0.217016740563454	.	.
chr1	166003176	166003675	chr1	166401360	166401859	Pou2f1|chr1:166401360-166401859	0.217016740563454	.	.
chr1	166003176	166003675	chr1	166428926	166429425	Gm26665|chr1:166428926-166429425	0.278020118668147	.	.
chr1	166003176	166003675	chr1	166428926	166429425	Pou2f1|chr1:166428926-166429425	0.278020118668147	.	.
chr1	166253817	166254316	chr1	166296977	166297476	Ildr2|chr1:166296977-166297476	0.141317240298889	.	.
chr1	166253817	166254316	chr1	166343030	166343529	Ildr2|chr1:166343030-166343529	0.26580258220467	.	.
chr1	166254415	166254914	chr1	166700760	166701259	Ildr2|chr1:166700760-166701259	0.155208387823332	.	.
chr1	166379002	166379501	chr1	166330745	166331244	Tada1|chr1:166330745-166331244	0.156083961654144	.	.
chr1	166379002	166379501	chr1	166700760	166701259	Tada1|chr1:166700760-166701259	0.223537217516537	.	.
chr1	166409578	166410077	chr1	166401360	166401859	Pogk|chr1:166401360-166401859	0.153183075246245	.	.
chr1	167284924	167285423	chr1	167369851	167370350	Gm2453|chr1:167369851-167370350	0.144888550169862	.	.
chr1	167284924	167285423	chr1	167369851	167370350	Uck2|chr1:167369851-167370350	0.144888550169862	.	.
chr1	167308418	167308917	chr1	167259638	167260137	Tmco1|chr1:167259638-167260137	0.480522250900501	.	.
chr1	167308418	167308917	chr1	167608411	167608910	Tmco1|chr1:167608411-167608910	0.254375200979634	.	.
chr1	167349707	167350206	chr1	167584213	167584712	Aldh9a1|chr1:167584213-167584712	0.190538055424307	.	.
chr1	167350248	167350747	chr1	167473481	167473980	Aldh9a1|chr1:167473481-167473980	0.380188973497086	.	.
chr1	167350248	167350747	chr1	167473481	167473980	Aldh9a1|chr1:167473481-167473980	0.380188973497087	.	.
chr1	167350248	167350747	chr1	167583702	167584201	Aldh9a1|chr1:167583702-167584201	0.203951745161593	.	.
chr1	167350248	167350747	chr1	167584213	167584712	Aldh9a1|chr1:167584213-167584712	0.141363112097423	.	.
chr1	167393588	167394087	chr1	167283517	167284016	Mgst3|chr1:167283517-167284016	0.248751931156753	.	.
chr1	167393588	167394087	chr1	167505974	167506473	Mgst3|chr1:167505974-167506473	0.231030263920754	.	.
chr1	167393588	167394087	chr1	167532428	167532927	Mgst3|chr1:167532428-167532927	0.234445152148244	.	.
chr1	167394156	167394655	chr1	167283517	167284016	Mgst3|chr1:167283517-167284016	0.159407401881519	.	.
chr1	167394156	167394655	chr1	167532428	167532927	Mgst3|chr1:167532428-167532927	0.191984469968576	.	.
chr1	167394156	167394655	chr1	167608411	167608910	Mgst3|chr1:167608411-167608910	0.279814653300676	.	.
chr1	167597755	167598254	chr1	167337334	167337833	Rxrg|chr1:167337334-167337833	0.228473913639288	.	.
chr1	167597755	167598254	chr1	167778079	167778578	Rxrg|chr1:167778079-167778578	0.147433830981954	.	.
chr1	167597755	167598254	chr1	167780013	167780512	Rxrg|chr1:167780013-167780512	0.137540324806471	.	.
chr1	167598393	167598892	chr1	167283517	167284016	Rxrg|chr1:167283517-167284016	0.21365521326448	.	.
chr1	167598393	167598892	chr1	167532428	167532927	Rxrg|chr1:167532428-167532927	0.317223119083577	.	.
chr1	167598393	167598892	chr1	167583702	167584201	Rxrg|chr1:167583702-167584201	0.193910239098773	.	.
chr1	167598393	167598892	chr1	167778079	167778578	Rxrg|chr1:167778079-167778578	0.250482098425588	.	.
chr1	167598393	167598892	chr1	167780013	167780512	Rxrg|chr1:167780013-167780512	0.223441100150296	.	.
chr1	167598393	167598892	chr1	167802530	167803029	Rxrg|chr1:167802530-167803029	0.196792849323512	.	.
chr1	167598393	167598892	chr1	167929953	167930452	Rxrg|chr1:167929953-167930452	0.159372221383155	.	.
chr1	167598393	167598892	chr1	167951535	167952034	Rxrg|chr1:167951535-167952034	0.309839958482314	.	.
chr1	168431258	168431757	chr1	168336072	168336571	Pbx1|chr1:168336072-168336571	0.410575746034166	.	.
chr1	168431258	168431757	chr1	168336599	168337098	Pbx1|chr1:168336599-168337098	0.165113038637844	.	.
chr1	168431258	168431757	chr1	168391607	168392106	Pbx1|chr1:168391607-168392106	0.144015813261865	.	.
chr1	168431258	168431757	chr1	168552282	168552781	Pbx1|chr1:168552282-168552781	0.153204650029146	.	.
chr1	168432123	168432622	chr1	168495846	168496345	Pbx1|chr1:168495846-168496345	0.194284008843672	.	.
chr1	169347691	169348190	chr1	169502758	169503257	Gm37839|chr1:169502758-169503257	0.133797964869795	.	.
chr1	169531254	169531753	chr1	169422377	169422876	Nuf2|chr1:169422377-169422876	0.208158179086608	.	.
chr1	169531254	169531753	chr1	169484095	169484594	Nuf2|chr1:169484095-169484594	0.157335473898249	.	.
chr1	169531254	169531753	chr1	169502758	169503257	Nuf2|chr1:169502758-169503257	0.178554615945876	.	.
chr1	169531254	169531753	chr1	169503268	169503767	Nuf2|chr1:169503268-169503767	0.161078727685974	.	.
chr1	169747461	169747960	chr1	169729194	169729693	Rgs4|chr1:169729194-169729693	0.137104682904035	.	.
chr1	169969082	169969581	chr1	169764373	169764872	3110045C21Rik|chr1:169764373-169764872	0.179893479763441	.	.
chr1	169969082	169969581	chr1	169764373	169764872	Hsd17b7|chr1:169764373-169764872	0.179893479763441	.	.
chr1	169969082	169969581	chr1	169831684	169832183	3110045C21Rik|chr1:169831684-169832183	0.248146464302681	.	.
chr1	169969082	169969581	chr1	169831684	169832183	Hsd17b7|chr1:169831684-169832183	0.248146464302681	.	.
chr1	169969082	169969581	chr1	169900922	169901421	3110045C21Rik|chr1:169900922-169901421	0.253596646631964	.	.
chr1	169969082	169969581	chr1	169900922	169901421	Hsd17b7|chr1:169900922-169901421	0.253596646631964	.	.
chr1	170215136	170215635	chr1	169831684	169832183	4930500M09Rik|chr1:169831684-169832183	0.180893854982369	.	.
chr1	170215136	170215635	chr1	169831684	169832183	Uhmk1|chr1:169831684-169832183	0.180893854982369	.	.
chr1	170215136	170215635	chr1	169900922	169901421	4930500M09Rik|chr1:169900922-169901421	0.445757831103422	.	.
chr1	170215136	170215635	chr1	169900922	169901421	Uhmk1|chr1:169900922-169901421	0.445757831103422	.	.
chr1	170215136	170215635	chr1	170136286	170136785	4930500M09Rik|chr1:170136286-170136785	0.279488102744416	.	.
chr1	170215136	170215635	chr1	170136286	170136785	Uhmk1|chr1:170136286-170136785	0.279488102744416	.	.
chr1	170867049	170867548	chr1	170907734	170908233	Atf6|chr1:170907734-170908233	0.137021220750513	.	.
chr1	170867049	170867548	chr1	171036880	171037379	Atf6|chr1:171036880-171037379	0.160990690307264	.	.
chr1	170867049	170867548	chr1	171037809	171038308	Atf6|chr1:171037809-171038308	0.176001422411429	.	.
chr1	170867049	170867548	chr1	171156572	171157071	Atf6|chr1:171156572-171157071	0.295844349785447	.	.
chr1	170867049	170867548	chr1	171161968	171162467	Atf6|chr1:171161968-171162467	0.204418745699971	.	.
chr1	170867571	170868070	chr1	171036880	171037379	Atf6|chr1:171036880-171037379	0.211531934224965	.	.
chr1	170867571	170868070	chr1	171036880	171037379	Gm9929|chr1:171036880-171037379	0.211531934224965	.	.
chr1	170867571	170868070	chr1	171037809	171038308	Atf6|chr1:171037809-171038308	0.191031681695468	.	.
chr1	170867571	170868070	chr1	171037809	171038308	Gm9929|chr1:171037809-171038308	0.191031681695468	.	.
chr1	170867571	170868070	chr1	171044266	171044765	Atf6|chr1:171044266-171044765	0.245680580856702	.	.
chr1	170867571	170868070	chr1	171044266	171044765	Gm9929|chr1:171044266-171044765	0.245680580856702	.	.
chr1	170867571	170868070	chr1	171118208	171118707	Atf6|chr1:171118208-171118707	0.238135070371778	.	.
chr1	170867571	170868070	chr1	171118208	171118707	Gm9929|chr1:171118208-171118707	0.238135070371778	.	.
chr1	170868410	170868909	chr1	170907734	170908233	Atf6|chr1:170907734-170908233	0.154804578100087	.	.
chr1	170868410	170868909	chr1	170907734	170908233	Gm9929|chr1:170907734-170908233	0.154804578100087	.	.
chr1	170868410	170868909	chr1	171044266	171044765	Atf6|chr1:171044266-171044765	0.253079388993274	.	.
chr1	170868410	170868909	chr1	171044266	171044765	Gm9929|chr1:171044266-171044765	0.253079388993274	.	.
chr1	170868410	170868909	chr1	171044776	171045275	Atf6|chr1:171044776-171045275	0.134360617071989	.	.
chr1	170868410	170868909	chr1	171044776	171045275	Gm9929|chr1:171044776-171045275	0.134360617071989	.	.
chr1	170868410	170868909	chr1	171118208	171118707	Atf6|chr1:171118208-171118707	0.14084020974009	.	.
chr1	170868410	170868909	chr1	171118208	171118707	Gm9929|chr1:171118208-171118707	0.14084020974009	.	.
chr1	170885252	170885751	chr1	170907734	170908233	Dusp12|chr1:170907734-170908233	0.146719963108413	.	.
chr1	170885252	170885751	chr1	170907734	170908233	Gm26620|chr1:170907734-170908233	0.146719963108413	.	.
chr1	170885252	170885751	chr1	171103099	171103598	Dusp12|chr1:171103099-171103598	0.188220130600175	.	.
chr1	170885252	170885751	chr1	171103099	171103598	Gm26620|chr1:171103099-171103598	0.188220130600175	.	.
chr1	171150371	171150870	chr1	170907734	170908233	Mpz|chr1:170907734-170908233	0.233698925051756	.	.
chr1	171150371	171150870	chr1	170907734	170908233	Sdhc|chr1:170907734-170908233	0.233698925051756	.	.
chr1	171150371	171150870	chr1	171036880	171037379	Mpz|chr1:171036880-171037379	0.24704161940283	.	.
chr1	171150371	171150870	chr1	171036880	171037379	Sdhc|chr1:171036880-171037379	0.24704161940283	.	.
chr1	171150371	171150870	chr1	171037809	171038308	Mpz|chr1:171037809-171038308	0.199304271770649	.	.
chr1	171150371	171150870	chr1	171037809	171038308	Sdhc|chr1:171037809-171038308	0.199304271770649	.	.
chr1	171150371	171150870	chr1	171044266	171044765	Mpz|chr1:171044266-171044765	0.240061335744502	.	.
chr1	171150371	171150870	chr1	171044266	171044765	Sdhc|chr1:171044266-171044765	0.240061335744502	.	.
chr1	171150371	171150870	chr1	171102488	171102987	Mpz|chr1:171102488-171102987	0.161629758083066	.	.
chr1	171150371	171150870	chr1	171102488	171102987	Sdhc|chr1:171102488-171102987	0.161629758083066	.	.
chr1	171222404	171222903	chr1	170907734	170908233	Tomm40l|chr1:170907734-170908233	0.306033447763925	.	.
chr1	171222404	171222903	chr1	171033681	171034180	Tomm40l|chr1:171033681-171034180	0.344580028087821	.	.
chr1	171222404	171222903	chr1	171036880	171037379	Tomm40l|chr1:171036880-171037379	0.19362394509268	.	.
chr1	171222404	171222903	chr1	171044266	171044765	Tomm40l|chr1:171044266-171044765	0.276290789515498	.	.
chr1	171222404	171222903	chr1	171161968	171162467	Tomm40l|chr1:171161968-171162467	0.16041004633364	.	.
chr1	171222404	171222903	chr1	171398129	171398628	Tomm40l|chr1:171398129-171398628	0.214478718456428	.	.
chr1	171222404	171222903	chr1	171404138	171404637	Tomm40l|chr1:171404138-171404637	0.251546648875865	.	.
chr1	171270057	171270556	chr1	171033681	171034180	B4galt3|chr1:171033681-171034180	0.166121948553039	.	.
chr1	171270057	171270556	chr1	171101659	171102158	B4galt3|chr1:171101659-171102158	0.154837328876575	.	.
chr1	171270057	171270556	chr1	171398129	171398628	B4galt3|chr1:171398129-171398628	0.241386692382775	.	.
chr1	171281054	171281553	chr1	171101659	171102158	Ppox|chr1:171101659-171102158	0.208048140431382	.	.
chr1	171281054	171281553	chr1	171103099	171103598	Ppox|chr1:171103099-171103598	0.226192176969789	.	.
chr1	171287719	171288218	chr1	171037809	171038308	Usp21|chr1:171037809-171038308	0.211647067520466	.	.
chr1	171287719	171288218	chr1	171044776	171045275	Usp21|chr1:171044776-171045275	0.165828143893233	.	.
chr1	171287719	171288218	chr1	171110922	171111421	Usp21|chr1:171110922-171111421	0.186219714894961	.	.
chr1	171294566	171295065	chr1	171398129	171398628	Ufc1|chr1:171398129-171398628	0.194616207521101	.	.
chr1	171328705	171329204	chr1	171033681	171034180	Dedd|chr1:171033681-171034180	0.194666307866599	.	.
chr1	171328705	171329204	chr1	171044776	171045275	Dedd|chr1:171044776-171045275	0.149587265952927	.	.
chr1	171328705	171329204	chr1	171156572	171157071	Dedd|chr1:171156572-171157071	0.326592786479445	.	.
chr1	171328705	171329204	chr1	171161968	171162467	Dedd|chr1:171161968-171162467	0.208515789468298	.	.
chr1	171328705	171329204	chr1	171398129	171398628	Dedd|chr1:171398129-171398628	0.143595203207009	.	.
chr1	171328705	171329204	chr1	171404138	171404637	Dedd|chr1:171404138-171404637	0.241302346343025	.	.
chr1	171328705	171329204	chr1	171449639	171450138	Dedd|chr1:171449639-171450138	0.196343029855941	.	.
[truncated: 38,377 more rows]
