# Supplementary material for: Single-cell analysis of chromatin accessibility in the adult mouse brain
Source: Nature. 2023 Dec 13;624(7991):378–89. doi: 10.1038/s41586-023-06824-9 (PMC10719105; doi:10.1038/s41586-023-06824-9)
Supplement: Supplementary file 3 — Supplementary Tables 1–25 and their legends. [file 41586_2023_6824_MOESM3_ESM.zip › 2023-03-05453B-s3/SI Tables/SI Table 13 Summary of all the gene-cCRE correlations/sa2subclass.CS-PRNr-DR_En1_Sox2_Gaba.pdc.bedpe]

chr1	3466260	3466759	chr1	3477385	3477884	Gm1992|chr1:3477385-3477884	0.474429573188572	.	.
chr1	4807592	4808091	chr1	5082818	5083317	Lypla1|chr1:5082818-5083317	0.376920841440117	.	.
chr1	4857480	4857979	chr1	5018611	5019110	Tcea1|chr1:5018611-5019110	0.224390547566538	.	.
chr1	4857480	4857979	chr1	5019201	5019700	Tcea1|chr1:5019201-5019700	0.208410053733051	.	.
chr1	4857480	4857979	chr1	5082818	5083317	Tcea1|chr1:5082818-5083317	0.257835289573263	.	.
chr1	4857480	4857979	chr1	5103120	5103619	Tcea1|chr1:5103120-5103619	0.21870666139425	.	.
chr1	4858123	4858622	chr1	4977220	4977719	Tcea1|chr1:4977220-4977719	0.16544566243428	.	.
chr1	4858123	4858622	chr1	5103120	5103619	Tcea1|chr1:5103120-5103619	0.37017112751117	.	.
chr1	5070122	5070621	chr1	4977220	4977719	Atp6v1h|chr1:4977220-4977719	0.269439884533965	.	.
chr1	5070122	5070621	chr1	4977220	4977719	Rgs20|chr1:4977220-4977719	0.269439884533965	.	.
chr1	5070122	5070621	chr1	5019201	5019700	Atp6v1h|chr1:5019201-5019700	0.195932071143219	.	.
chr1	5070122	5070621	chr1	5019201	5019700	Rgs20|chr1:5019201-5019700	0.195932071143219	.	.
chr1	5070122	5070621	chr1	5103120	5103619	Atp6v1h|chr1:5103120-5103619	0.408344490756689	.	.
chr1	5070122	5070621	chr1	5103120	5103619	Rgs20|chr1:5103120-5103619	0.408344490756689	.	.
chr1	5070122	5070621	chr1	5408202	5408701	Atp6v1h|chr1:5408202-5408701	0.182829235337137	.	.
chr1	5070122	5070621	chr1	5408202	5408701	Rgs20|chr1:5408202-5408701	0.182829235337137	.	.
chr1	5588179	5588678	chr1	5408202	5408701	Oprk1|chr1:5408202-5408701	0.246862818367566	.	.
chr1	5588179	5588678	chr1	5655516	5656015	Oprk1|chr1:5655516-5656015	0.267799876068288	.	.
chr1	5588179	5588678	chr1	5656057	5656556	Oprk1|chr1:5656057-5656556	0.362117524581384	.	.
chr1	5588179	5588678	chr1	5915307	5915806	Oprk1|chr1:5915307-5915806	0.210382469092525	.	.
chr1	5588820	5589319	chr1	5408202	5408701	Oprk1|chr1:5408202-5408701	0.38068077106756	.	.
chr1	5588820	5589319	chr1	5655516	5656015	Oprk1|chr1:5655516-5656015	0.34721401866677	.	.
chr1	5588820	5589319	chr1	5656057	5656556	Oprk1|chr1:5656057-5656556	0.305708974969429	.	.
chr1	5588820	5589319	chr1	5915307	5915806	Oprk1|chr1:5915307-5915806	0.200958617322145	.	.
chr1	5916575	5917074	chr1	5655516	5656015	Npbwr1|chr1:5655516-5656015	0.272771293753149	.	.
chr1	6214386	6214885	chr1	6152392	6152891	4732440D04Rik|chr1:6152392-6152891	0.183615461397863	.	.
chr1	6214386	6214885	chr1	6441268	6441767	4732440D04Rik|chr1:6441268-6441767	0.36215601755665	.	.
chr1	6214899	6215398	chr1	6141714	6142213	4732440D04Rik|chr1:6141714-6142213	0.244350172348778	.	.
chr1	7088594	7089093	chr1	7218866	7219365	Pcmtd1|chr1:7218866-7219365	0.287284707608841	.	.
chr1	7397837	7398336	chr1	7543474	7543973	Gm26901|chr1:7543474-7543973	0.27930462362277	.	.
chr1	7398342	7398841	chr1	7111444	7111943	Gm26901|chr1:7111444-7111943	0.159721192083216	.	.
chr1	9600949	9601448	chr1	9848033	9848532	Vxn|chr1:9848033-9848532	0.182906316075833	.	.
chr1	9601474	9601973	chr1	9848033	9848532	Vxn|chr1:9848033-9848532	0.171984258376486	.	.
chr1	9630962	9631461	chr1	9848033	9848532	2610203C22Rik|chr1:9848033-9848532	0.191896688833856	.	.
chr1	9700259	9700758	chr1	9541113	9541612	Mybl1|chr1:9541113-9541612	0.163542348428024	.	.
chr1	9700817	9701316	chr1	9541113	9541612	Mybl1|chr1:9541113-9541612	0.172219839266846	.	.
chr1	9748256	9748755	chr1	9298270	9298769	1700034P13Rik|chr1:9298270-9298769	0.310794149275421	.	.
chr1	9748256	9748755	chr1	9298270	9298769	Vcpip1|chr1:9298270-9298769	0.310794149275421	.	.
chr1	9748256	9748755	chr1	9772700	9773199	1700034P13Rik|chr1:9772700-9773199	0.262639026465542	.	.
chr1	9748256	9748755	chr1	9772700	9773199	Vcpip1|chr1:9772700-9773199	0.262639026465542	.	.
chr1	9748256	9748755	chr1	9815075	9815574	1700034P13Rik|chr1:9815075-9815574	0.204865878250594	.	.
chr1	9748256	9748755	chr1	9815075	9815574	Vcpip1|chr1:9815075-9815574	0.204865878250594	.	.
chr1	9908384	9908883	chr1	9815075	9815574	Mcmdc2|chr1:9815075-9815574	0.349314548823494	.	.
chr1	10993243	10993742	chr1	10620828	10621327	Prex2|chr1:10620828-10621327	0.266237021344908	.	.
chr1	10993243	10993742	chr1	10759501	10760000	Prex2|chr1:10759501-10760000	0.336586879270508	.	.
chr1	10993772	10994271	chr1	10759501	10760000	Prex2|chr1:10759501-10760000	0.186292393475176	.	.
chr1	10993772	10994271	chr1	10794271	10794770	Prex2|chr1:10794271-10794770	0.197881015675717	.	.
chr1	10993772	10994271	chr1	10835602	10836101	Prex2|chr1:10835602-10836101	0.216107894916987	.	.
chr1	10993772	10994271	chr1	10949060	10949559	Prex2|chr1:10949060-10949559	0.338465576807395	.	.
chr1	11413910	11414409	chr1	11427738	11428237	A830018L16Rik|chr1:11427738-11428237	0.168494598228	.	.
chr1	11413910	11414409	chr1	11691361	11691860	A830018L16Rik|chr1:11691361-11691860	0.370780063076453	.	.
chr1	12691748	12692247	chr1	12576886	12577385	Sulf1|chr1:12576886-12577385	0.542996289205787	.	.
chr1	12691748	12692247	chr1	12587487	12587986	Sulf1|chr1:12587487-12587986	0.42843644164956	.	.
chr1	12691748	12692247	chr1	12588100	12588599	Sulf1|chr1:12588100-12588599	0.40563982575853	.	.
chr1	12691748	12692247	chr1	12718098	12718597	Sulf1|chr1:12718098-12718597	0.430706518404976	.	.
chr1	12692265	12692764	chr1	12576886	12577385	Sulf1|chr1:12576886-12577385	0.578749350829052	.	.
chr1	12692265	12692764	chr1	12587487	12587986	Sulf1|chr1:12587487-12587986	0.491100308383874	.	.
chr1	12692265	12692764	chr1	12588100	12588599	Sulf1|chr1:12588100-12588599	0.502784531949686	.	.
chr1	12692265	12692764	chr1	12718098	12718597	Sulf1|chr1:12718098-12718597	0.367177510018575	.	.
chr1	12692874	12693373	chr1	12576886	12577385	Sulf1|chr1:12576886-12577385	0.561702019931625	.	.
chr1	12692874	12693373	chr1	12587487	12587986	Sulf1|chr1:12587487-12587986	0.658824510944799	.	.
chr1	12692874	12693373	chr1	12588100	12588599	Sulf1|chr1:12588100-12588599	0.334636045293101	.	.
chr1	12692874	12693373	chr1	12718098	12718597	Sulf1|chr1:12718098-12718597	0.407081817634258	.	.
chr1	13588843	13589342	chr1	13870553	13871052	Tram1|chr1:13870553-13871052	0.168813436699512	.	.
chr1	13589563	13590062	chr1	13789111	13789610	Tram1|chr1:13789111-13789610	0.178547345706288	.	.
chr1	13660314	13660813	chr1	13863875	13864374	Lactb2|chr1:13863875-13864374	0.185082353376904	.	.
chr1	14309549	14310048	chr1	14340960	14341459	Eya1|chr1:14340960-14341459	0.261453895855708	.	.
chr1	14309549	14310048	chr1	14635842	14636341	Eya1|chr1:14635842-14636341	0.171228577293251	.	.
chr1	14309549	14310048	chr1	14728986	14729485	Eya1|chr1:14728986-14729485	0.228944367262257	.	.
chr1	15286608	15287107	chr1	15482622	15483121	Kcnb2|chr1:15482622-15483121	0.362000475028022	.	.
chr1	15286608	15287107	chr1	15483457	15483956	Kcnb2|chr1:15483457-15483956	0.217494637921427	.	.
chr1	15806083	15806582	chr1	15913038	15913537	Terf1|chr1:15913038-15913537	0.204322473413736	.	.
chr1	16104453	16104952	chr1	15913038	15913537	Rpl7|chr1:15913038-15913537	0.179778071772072	.	.
chr1	16619102	16619601	chr1	16798252	16798751	Ube2w|chr1:16798252-16798751	0.176156017021231	.	.
chr1	17145142	17145641	chr1	16798252	16798751	Gdap1|chr1:16798252-16798751	0.299661457042495	.	.
chr1	17727070	17727569	chr1	17980561	17981060	Crispld1|chr1:17980561-17981060	0.249050028669926	.	.
chr1	17727070	17727569	chr1	17980561	17981060	Gm16070|chr1:17980561-17981060	0.249050028669926	.	.
chr1	18057998	18058497	chr1	18106146	18106645	Gm28756|chr1:18106146-18106645	0.186467462160693	.	.
chr1	18057998	18058497	chr1	18106689	18107188	Gm28756|chr1:18106689-18107188	0.232452561674133	.	.
chr1	18058553	18059052	chr1	17980561	17981060	Gm28756|chr1:17980561-17981060	0.203875707860235	.	.
chr1	18058553	18059052	chr1	18106146	18106645	Gm28756|chr1:18106146-18106645	0.163430291705145	.	.
chr1	18058553	18059052	chr1	18106689	18107188	Gm28756|chr1:18106689-18107188	0.289664654705249	.	.
chr1	20820187	20820686	chr1	20938964	20939463	Mcm3|chr1:20938964-20939463	0.1950235710666	.	.
chr1	20890857	20891356	chr1	20921118	20921617	6720483E21Rik|chr1:20921118-20921617	0.360052644808111	.	.
chr1	20890857	20891356	chr1	20921118	20921617	Paqr8|chr1:20921118-20921617	0.360052644808111	.	.
chr1	30873942	30874441	chr1	30740784	30741283	Phf3|chr1:30740784-30741283	0.206498814881057	.	.
chr1	32172459	32172958	chr1	31751763	31752262	Khdrbs2|chr1:31751763-31752262	0.282730677296845	.	.
chr1	32172459	32172958	chr1	31874764	31875263	Khdrbs2|chr1:31874764-31875263	0.326710228997979	.	.
chr1	32172459	32172958	chr1	32002685	32003184	Khdrbs2|chr1:32002685-32003184	0.341318163520327	.	.
chr1	34439491	34439990	chr1	34416045	34416544	Ccdc115|chr1:34416045-34416544	0.266937311567075	.	.
chr1	34439491	34439990	chr1	34416045	34416544	Imp4|chr1:34416045-34416544	0.266937311567075	.	.
chr1	34439491	34439990	chr1	34434650	34435149	Ccdc115|chr1:34434650-34435149	0.206611389765788	.	.
chr1	34439491	34439990	chr1	34434650	34435149	Imp4|chr1:34434650-34435149	0.206611389765788	.	.
chr1	34439491	34439990	chr1	34602327	34602826	Ccdc115|chr1:34602327-34602826	0.305801754357937	.	.
chr1	34439491	34439990	chr1	34602327	34602826	Imp4|chr1:34602327-34602826	0.305801754357937	.	.
chr1	34579990	34580489	chr1	34324241	34324740	1700101I19Rik|chr1:34324241-34324740	0.322246807464601	.	.
chr1	34579990	34580489	chr1	34324241	34324740	Amer3|chr1:34324241-34324740	0.322246807464601	.	.
chr1	34677895	34678394	chr1	34752832	34753331	Arhgef4|chr1:34752832-34753331	0.268877293630508	.	.
chr1	34677895	34678394	chr1	34867150	34867649	Arhgef4|chr1:34867150-34867649	0.212736247548259	.	.
chr1	34801460	34801959	chr1	34752832	34753331	Arhgef4|chr1:34752832-34753331	0.187189707564604	.	.
chr1	34801460	34801959	chr1	35018764	35019263	Arhgef4|chr1:35018764-35019263	0.468081798802146	.	.
chr1	34801460	34801959	chr1	35019271	35019770	Arhgef4|chr1:35019271-35019770	0.482897875106251	.	.
chr1	34842804	34843303	chr1	35018764	35019263	Fam168b|chr1:35018764-35019263	0.290976258474237	.	.
chr1	34842804	34843303	chr1	35019271	35019770	Fam168b|chr1:35019271-35019770	0.303121068034323	.	.
chr1	37540354	37540853	chr1	37678238	37678737	Mgat4a|chr1:37678238-37678737	0.188852088980034	.	.
chr1	37540354	37540853	chr1	37959295	37959794	Mgat4a|chr1:37959295-37959794	0.247240074449769	.	.
chr1	37864699	37865198	chr1	37512048	37512547	Gm26805|chr1:37512048-37512547	0.185149976545653	.	.
chr1	37864699	37865198	chr1	37678238	37678737	Gm26805|chr1:37678238-37678737	0.194716035232311	.	.
chr1	37864699	37865198	chr1	37725725	37726224	Gm26805|chr1:37725725-37726224	0.346596427154079	.	.
chr1	37871955	37872454	chr1	37678238	37678737	Lipt1|chr1:37678238-37678737	0.39612980899751	.	.
chr1	37871955	37872454	chr1	37872597	37873096	Lipt1|chr1:37872597-37873096	0.341014951015687	.	.
chr1	37890241	37890740	chr1	37512048	37512547	Mitd1|chr1:37512048-37512547	0.200655183510208	.	.
chr1	37890241	37890740	chr1	37512048	37512547	Mrpl30|chr1:37512048-37512547	0.200655183510208	.	.
chr1	37890241	37890740	chr1	37639092	37639591	Mitd1|chr1:37639092-37639591	0.343894497505324	.	.
chr1	37890241	37890740	chr1	37639092	37639591	Mrpl30|chr1:37639092-37639591	0.343894497505324	.	.
chr1	37890241	37890740	chr1	37725725	37726224	Mitd1|chr1:37725725-37726224	0.347261005328377	.	.
chr1	37890241	37890740	chr1	37725725	37726224	Mrpl30|chr1:37725725-37726224	0.347261005328377	.	.
chr1	37997082	37997581	chr1	37639092	37639591	Eif5b|chr1:37639092-37639591	0.291160021240579	.	.
chr1	37997082	37997581	chr1	37639092	37639591	Txndc9|chr1:37639092-37639591	0.291160021240579	.	.
chr1	37997082	37997581	chr1	37725725	37726224	Eif5b|chr1:37725725-37726224	0.221689187535126	.	.
chr1	37997082	37997581	chr1	37725725	37726224	Txndc9|chr1:37725725-37726224	0.221689187535126	.	.
chr1	37997778	37998277	chr1	37639092	37639591	Eif5b|chr1:37639092-37639591	0.297755773725806	.	.
chr1	37997778	37998277	chr1	37639092	37639591	Txndc9|chr1:37639092-37639591	0.297755773725806	.	.
chr1	42261772	42262271	chr1	42242955	42243454	Gm28175|chr1:42242955-42243454	0.189469970376542	.	.
chr1	42261772	42262271	chr1	42243790	42244289	Gm28175|chr1:42243790-42244289	0.240381546861971	.	.
chr1	43827615	43828114	chr1	43797839	43798338	Uxs1|chr1:43797839-43798338	0.35227762685931	.	.
chr1	43827615	43828114	chr1	43898955	43899454	Uxs1|chr1:43898955-43899454	0.173523230734362	.	.
chr1	43933698	43934197	chr1	43797839	43798338	Tpp2|chr1:43797839-43798338	0.302748900444883	.	.
chr1	44102213	44102712	chr1	44198840	44199339	Tex30|chr1:44198840-44199339	0.166564226780521	.	.
chr1	44102213	44102712	chr1	44410818	44411317	Tex30|chr1:44410818-44411317	0.309239514608384	.	.
chr1	44118638	44119137	chr1	43797839	43798338	Bivm|chr1:43797839-43798338	0.297937679617445	.	.
chr1	44118638	44119137	chr1	43797839	43798338	Poglut2|chr1:43797839-43798338	0.297937679617445	.	.
chr1	44119144	44119643	chr1	43798365	43798864	Bivm|chr1:43798365-43798864	0.20987030358246	.	.
chr1	44119144	44119643	chr1	43798365	43798864	Poglut2|chr1:43798365-43798864	0.20987030358246	.	.
chr1	44119144	44119643	chr1	44278510	44279009	Bivm|chr1:44278510-44279009	0.180004126928421	.	.
chr1	44119144	44119643	chr1	44278510	44279009	Poglut2|chr1:44278510-44279009	0.180004126928421	.	.
chr1	44119144	44119643	chr1	44410818	44411317	Bivm|chr1:44410818-44411317	0.418881437254663	.	.
chr1	44119144	44119643	chr1	44410818	44411317	Poglut2|chr1:44410818-44411317	0.418881437254663	.	.
chr1	44119663	44120162	chr1	43797839	43798338	Bivm|chr1:43797839-43798338	0.338098723197078	.	.
chr1	44119663	44120162	chr1	43798365	43798864	Bivm|chr1:43798365-43798864	0.389616982154131	.	.
chr1	44119663	44120162	chr1	44410818	44411317	Bivm|chr1:44410818-44411317	0.190411188798163	.	.
chr1	44147693	44148192	chr1	43797839	43798338	Ercc5|chr1:43797839-43798338	0.274612002986593	.	.
chr1	44147693	44148192	chr1	44041766	44042265	Ercc5|chr1:44041766-44042265	0.272771268292234	.	.
chr1	44551396	44551895	chr1	44345885	44346384	Gulp1|chr1:44345885-44346384	0.285517217758819	.	.
chr1	44551396	44551895	chr1	44568104	44568603	Gulp1|chr1:44568104-44568603	0.202407889471091	.	.
chr1	44551396	44551895	chr1	44659614	44660113	Gulp1|chr1:44659614-44660113	0.344554960424099	.	.
chr1	44552204	44552703	chr1	44345885	44346384	Gulp1|chr1:44345885-44346384	0.458842902699497	.	.
chr1	44552204	44552703	chr1	44584753	44585252	Gulp1|chr1:44584753-44585252	0.279724756717989	.	.
chr1	44552204	44552703	chr1	44659614	44660113	Gulp1|chr1:44659614-44660113	0.254051672269987	.	.
chr1	45794689	45795188	chr1	45816821	45817320	Wdr75|chr1:45816821-45817320	0.191314270399085	.	.
chr1	46425176	46425675	chr1	46022239	46022738	Dnah7c|chr1:46022239-46022738	0.188019612578891	.	.
chr1	46425176	46425675	chr1	46744388	46744887	Dnah7c|chr1:46744388-46744887	0.292267572821025	.	.
chr1	53296806	53297305	chr1	53003756	53004255	Ormdl1|chr1:53003756-53004255	0.174054801113608	.	.
chr1	53296806	53297305	chr1	53003756	53004255	Pms1|chr1:53003756-53004255	0.174054801113608	.	.
chr1	53296806	53297305	chr1	53032502	53033001	Ormdl1|chr1:53032502-53033001	0.166669802276566	.	.
chr1	53296806	53297305	chr1	53032502	53033001	Pms1|chr1:53032502-53033001	0.166669802276566	.	.
chr1	53297308	53297807	chr1	53003756	53004255	Ormdl1|chr1:53003756-53004255	0.225623950376043	.	.
chr1	53297308	53297807	chr1	53003756	53004255	Pms1|chr1:53003756-53004255	0.225623950376043	.	.
chr1	53297308	53297807	chr1	53032502	53033001	Ormdl1|chr1:53032502-53033001	0.426657269498746	.	.
chr1	53297308	53297807	chr1	53032502	53033001	Pms1|chr1:53032502-53033001	0.426657269498746	.	.
chr1	53352482	53352981	chr1	53032502	53033001	Asdurf|chr1:53032502-53033001	0.213199599481021	.	.
chr1	53352482	53352981	chr1	53032502	53033001	Asnsd1|chr1:53032502-53033001	0.213199599481021	.	.
chr1	54194947	54195446	chr1	54467308	54467807	Hecw2|chr1:54467308-54467807	0.170099412237494	.	.
chr1	54250459	54250958	chr1	54588606	54589105	Ccdc150|chr1:54588606-54589105	0.53970115223057	.	.
chr1	54250459	54250958	chr1	54639464	54639963	Ccdc150|chr1:54639464-54639963	0.203244595221462	.	.
chr1	54250459	54250958	chr1	54734870	54735369	Ccdc150|chr1:54734870-54735369	0.335165060797892	.	.
chr1	54557443	54557942	chr1	54639464	54639963	Pgap1|chr1:54639464-54639963	0.240403800403249	.	.
chr1	55027198	55027697	chr1	55215276	55215775	Sf3b1|chr1:55215276-55215775	0.263816114561324	.	.
chr1	55052491	55052990	chr1	55202211	55202710	Coq10b|chr1:55202211-55202710	0.237829238328464	.	.
chr1	55087908	55088407	chr1	55201711	55202210	Hspd1|chr1:55201711-55202210	0.174443185097102	.	.
chr1	55087908	55088407	chr1	55201711	55202210	Hspe1|chr1:55201711-55202210	0.174443185097102	.	.
chr1	55087908	55088407	chr1	55202211	55202710	Hspd1|chr1:55202211-55202710	0.161959209750096	.	.
chr1	55087908	55088407	chr1	55202211	55202710	Hspe1|chr1:55202211-55202710	0.161959209750096	.	.
chr1	55130908	55131407	chr1	55383081	55383580	Mob4|chr1:55383081-55383580	0.159100359439725	.	.
chr1	55131471	55131970	chr1	55383081	55383580	Mob4|chr1:55383081-55383580	0.356406863074799	.	.
chr1	55131471	55131970	chr1	55462215	55462714	Mob4|chr1:55462215-55462714	0.414692493791591	.	.
chr1	55236881	55237380	chr1	55201711	55202210	Mars2|chr1:55201711-55202210	0.251846125888092	.	.
chr1	55236881	55237380	chr1	55202211	55202710	Mars2|chr1:55202211-55202710	0.286855385623132	.	.
chr1	55237741	55238240	chr1	55215276	55215775	Mars2|chr1:55215276-55215775	0.272024699163938	.	.
chr1	55405572	55406071	chr1	55463088	55463587	Plcl1|chr1:55463088-55463587	0.547541604665726	.	.
chr1	57377374	57377873	chr1	57217577	57218076	1700066M21Rik|chr1:57217577-57218076	0.19657094948452	.	.
chr1	57377374	57377873	chr1	57217577	57218076	4930558J18Rik|chr1:57217577-57218076	0.19657094948452	.	.
chr1	57377988	57378487	chr1	57217577	57218076	1700066M21Rik|chr1:57217577-57218076	0.331883700127921	.	.
chr1	57377988	57378487	chr1	57217577	57218076	4930558J18Rik|chr1:57217577-57218076	0.331883700127921	.	.
chr1	57377988	57378487	chr1	57218081	57218580	1700066M21Rik|chr1:57218081-57218580	0.401059064602849	.	.
chr1	57377988	57378487	chr1	57218081	57218580	4930558J18Rik|chr1:57218081-57218580	0.401059064602849	.	.
chr1	57406257	57406756	chr1	57217577	57218076	Maip1|chr1:57217577-57218076	0.290706533639761	.	.
chr1	57406257	57406756	chr1	57217577	57218076	Tyw5|chr1:57217577-57218076	0.290706533639761	.	.
chr1	57406257	57406756	chr1	57218081	57218580	Maip1|chr1:57218081-57218580	0.408871922306371	.	.
chr1	57406257	57406756	chr1	57218081	57218580	Tyw5|chr1:57218081-57218580	0.408871922306371	.	.
chr1	57406767	57407266	chr1	57083035	57083534	Maip1|chr1:57083035-57083534	0.190364265494611	.	.
chr1	57406767	57407266	chr1	57083035	57083534	Tyw5|chr1:57083035-57083534	0.190364265494611	.	.
chr1	58393482	58393981	chr1	58271090	58271589	Bzw1|chr1:58271090-58271589	0.198966522071781	.	.
chr1	58423825	58424324	chr1	58271090	58271589	Clk1|chr1:58271090-58271589	0.172660842280644	.	.
chr1	58710970	58711469	chr1	58422814	58423313	Cflar|chr1:58422814-58423313	0.350211734675592	.	.
chr1	58710970	58711469	chr1	58652543	58653042	Cflar|chr1:58652543-58653042	0.17047781587567	.	.
chr1	58711489	58711988	chr1	58422814	58423313	Cflar|chr1:58422814-58423313	0.250408422600494	.	.
chr1	58972763	58973262	chr1	58897489	58897988	Stradb|chr1:58897489-58897988	0.243221204099022	.	.
chr1	58972763	58973262	chr1	58897489	58897988	Trak2|chr1:58897489-58897988	0.243221204099022	.	.
chr1	59119578	59120077	chr1	59106720	59107219	G730003C15Rik|chr1:59106720-59107219	0.357303956174002	.	.
chr1	59119578	59120077	chr1	59106720	59107219	Tmem237|chr1:59106720-59107219	0.357303956174002	.	.
chr1	59120147	59120646	chr1	59106720	59107219	G730003C15Rik|chr1:59106720-59107219	0.255054702576723	.	.
chr1	59120147	59120646	chr1	59106720	59107219	Tmem237|chr1:59106720-59107219	0.255054702576723	.	.
chr1	59237006	59237505	chr1	59106720	59107219	Als2|chr1:59106720-59107219	0.199494503238897	.	.
chr1	65186396	65186895	chr1	65151382	65151881	Idh1|chr1:65151382-65151881	0.35450719121169	.	.
chr1	65186396	65186895	chr1	65151382	65151881	Pikfyve|chr1:65151382-65151881	0.35450719121169	.	.
chr1	65186396	65186895	chr1	65300788	65301287	Idh1|chr1:65300788-65301287	0.236779940217352	.	.
chr1	65186396	65186895	chr1	65300788	65301287	Pikfyve|chr1:65300788-65301287	0.236779940217352	.	.
chr1	65282716	65283215	chr1	65151382	65151881	Pth2r|chr1:65151382-65151881	0.324488558952377	.	.
chr1	65282716	65283215	chr1	65311469	65311968	Pth2r|chr1:65311469-65311968	0.192505398019364	.	.
chr1	65282716	65283215	chr1	65536408	65536907	Pth2r|chr1:65536408-65536907	0.243692580291218	.	.
chr1	65282716	65283215	chr1	65704808	65705307	Pth2r|chr1:65704808-65705307	0.230428094104462	.	.
chr1	66174880	66175379	chr1	66132477	66132976	Map2|chr1:66132477-66132976	0.432461566982363	.	.
chr1	67038596	67039095	chr1	67218289	67218788	Lancl1|chr1:67218289-67218788	0.169192846437921	.	.
chr1	69687151	69687650	chr1	69267233	69267732	Ikzf2|chr1:69267233-69267732	0.18352630828186	.	.
chr1	69687151	69687650	chr1	69326883	69327382	Ikzf2|chr1:69326883-69327382	0.160164119259979	.	.
chr1	70724978	70725477	chr1	70715569	70716068	Vwc2l|chr1:70715569-70716068	0.369941368117043	.	.
chr1	70725497	70725996	chr1	70715569	70716068	Vwc2l|chr1:70715569-70716068	0.38894207770417	.	.
chr1	74505730	74506229	chr1	74802933	74803432	Cnot9|chr1:74802933-74803432	0.163667490086534	.	.
chr1	74505730	74506229	chr1	74808065	74808564	Cnot9|chr1:74808065-74808564	0.190448809442759	.	.
chr1	74505730	74506229	chr1	74816731	74817230	Cnot9|chr1:74816731-74817230	0.175614599512953	.	.
chr1	74506443	74506942	chr1	74882110	74882609	Cnot9|chr1:74882110-74882609	0.21107907880345	.	.
chr1	74587962	74588461	chr1	74816731	74817230	Bcs1l|chr1:74816731-74817230	0.200548091351371	.	.
chr1	74587962	74588461	chr1	74816731	74817230	Zfp142|chr1:74816731-74817230	0.200548091351371	.	.
chr1	74587962	74588461	chr1	74858307	74858806	Bcs1l|chr1:74858307-74858806	0.276150581934744	.	.
chr1	74587962	74588461	chr1	74858307	74858806	Zfp142|chr1:74858307-74858806	0.276150581934744	.	.
chr1	74601175	74601674	chr1	74806952	74807451	Rnf25|chr1:74806952-74807451	0.231255149374913	.	.
chr1	74601175	74601674	chr1	74806952	74807451	Stk36|chr1:74806952-74807451	0.231255149374913	.	.
chr1	74601175	74601674	chr1	74882110	74882609	Rnf25|chr1:74882110-74882609	0.339479369510675	.	.
chr1	74601175	74601674	chr1	74882110	74882609	Stk36|chr1:74882110-74882609	0.339479369510675	.	.
chr1	74661495	74661994	chr1	74824729	74825228	Ttll4|chr1:74824729-74825228	0.158990263940118	.	.
chr1	74661495	74661994	chr1	74858307	74858806	Ttll4|chr1:74858307-74858806	0.174644448219189	.	.
chr1	74851328	74851827	chr1	74772969	74773468	Gm16582|chr1:74772969-74773468	0.304472514183634	.	.
chr1	74851328	74851827	chr1	74806444	74806943	Gm16582|chr1:74806444-74806943	0.245131505904579	.	.
chr1	74851328	74851827	chr1	74808065	74808564	Gm16582|chr1:74808065-74808564	0.292744368379496	.	.
chr1	74851328	74851827	chr1	74824729	74825228	Gm16582|chr1:74824729-74825228	0.255376420189182	.	.
chr1	74851328	74851827	chr1	75244823	75245322	Gm16582|chr1:75244823-75245322	0.292918805033206	.	.
chr1	74854708	74855207	chr1	74806444	74806943	Cdk5r2|chr1:74806444-74806943	0.298079999888788	.	.
chr1	74854708	74855207	chr1	74816731	74817230	Cdk5r2|chr1:74816731-74817230	0.185930689587295	.	.
chr1	74893408	74893907	chr1	74948735	74949234	Cryba2|chr1:74948735-74949234	0.225180226155092	.	.
chr1	74935357	74935856	chr1	74808065	74808564	Cfap65|chr1:74808065-74808564	0.234701847861234	.	.
chr1	74935357	74935856	chr1	74824729	74825228	Cfap65|chr1:74824729-74825228	0.172836512944468	.	.
chr1	74935357	74935856	chr1	74824729	74825228	Cfap65|chr1:74824729-74825228	0.172836512944469	.	.
chr1	75124760	75125259	chr1	74802933	74803432	Nhej1|chr1:74802933-74803432	0.288476906655005	.	.
chr1	75124760	75125259	chr1	74816731	74817230	Nhej1|chr1:74816731-74817230	0.270695349613969	.	.
chr1	75124760	75125259	chr1	74858307	74858806	Nhej1|chr1:74858307-74858806	0.219217351046615	.	.
chr1	75124760	75125259	chr1	75290547	75291046	Nhej1|chr1:75290547-75291046	0.245184317338143	.	.
chr1	75124760	75125259	chr1	75381822	75382321	Nhej1|chr1:75381822-75382321	0.16038739935147	.	.
chr1	75142499	75142998	chr1	74772969	74773468	Cnppd1|chr1:74772969-74773468	0.246987327785775	.	.
chr1	75142499	75142998	chr1	74772969	74773468	Retreg2|chr1:74772969-74773468	0.246987327785775	.	.
chr1	75142499	75142998	chr1	74882110	74882609	Cnppd1|chr1:74882110-74882609	0.202126933647957	.	.
chr1	75142499	75142998	chr1	74882110	74882609	Cnppd1|chr1:74882110-74882609	0.202126933647958	.	.
chr1	75142499	75142998	chr1	74882110	74882609	Retreg2|chr1:74882110-74882609	0.202126933647957	.	.
chr1	75142499	75142998	chr1	74882110	74882609	Retreg2|chr1:74882110-74882609	0.202126933647958	.	.
chr1	75142499	75142998	chr1	75141393	75141892	Cnppd1|chr1:75141393-75141892	0.212141421794882	.	.
chr1	75142499	75142998	chr1	75141393	75141892	Retreg2|chr1:75141393-75141892	0.212141421794882	.	.
chr1	75142499	75142998	chr1	75445624	75446123	Cnppd1|chr1:75445624-75446123	0.174331515978734	.	.
chr1	75142499	75142998	chr1	75445624	75446123	Retreg2|chr1:75445624-75446123	0.174331515978734	.	.
chr1	75168424	75168923	chr1	75487302	75487801	Zfand2b|chr1:75487302-75487801	0.187998267137627	.	.
chr1	75168424	75168923	chr1	75487834	75488333	Zfand2b|chr1:75487834-75488333	0.171218045828406	.	.
chr1	75180079	75180578	chr1	74816731	74817230	Abcb6|chr1:74816731-74817230	0.241379225801562	.	.
chr1	75180079	75180578	chr1	75445624	75446123	Abcb6|chr1:75445624-75446123	0.237958092325681	.	.
chr1	75180079	75180578	chr1	75458368	75458867	Abcb6|chr1:75458368-75458867	0.229367552154696	.	.
chr1	75180079	75180578	chr1	75487834	75488333	Abcb6|chr1:75487834-75488333	0.209508357788569	.	.
chr1	75191753	75192252	chr1	74802933	74803432	Ankzf1|chr1:74802933-74803432	0.269900800814716	.	.
chr1	75191753	75192252	chr1	74802933	74803432	Atg9a|chr1:74802933-74803432	0.269900800814716	.	.
chr1	75191753	75192252	chr1	74816731	74817230	Ankzf1|chr1:74816731-74817230	0.315830967445282	.	.
chr1	75191753	75192252	chr1	74816731	74817230	Atg9a|chr1:74816731-74817230	0.315830967445282	.	.
chr1	75210546	75211045	chr1	75458368	75458867	Glb1l|chr1:75458368-75458867	0.260593115876896	.	.
chr1	75210546	75211045	chr1	75458368	75458867	Stk16|chr1:75458368-75458867	0.260593115876896	.	.
chr1	75210546	75211045	chr1	75487302	75487801	Glb1l|chr1:75487302-75487801	0.219865747750026	.	.
chr1	75210546	75211045	chr1	75487302	75487801	Stk16|chr1:75487302-75487801	0.219865747750026	.	.
chr1	75219086	75219585	chr1	74824729	74825228	Tuba4a|chr1:74824729-74825228	0.15951968010482	.	.
chr1	75219640	75220139	chr1	74772969	74773468	Tuba4a|chr1:74772969-74773468	0.219411293427529	.	.
chr1	75219640	75220139	chr1	74948735	74949234	Tuba4a|chr1:74948735-74949234	0.262201778075578	.	.
chr1	75219640	75220139	chr1	75244823	75245322	Tuba4a|chr1:75244823-75245322	0.194918574774184	.	.
chr1	75219640	75220139	chr1	75445624	75446123	Tuba4a|chr1:75445624-75446123	0.278055471928664	.	.
chr1	75219640	75220139	chr1	75487834	75488333	Tuba4a|chr1:75487834-75488333	0.159602468183128	.	.
chr1	75236144	75236643	chr1	74806444	74806943	Dnajb2|chr1:74806444-74806943	0.340232033201287	.	.
chr1	75236144	75236643	chr1	74806952	74807451	Dnajb2|chr1:74806952-74807451	0.252698856726191	.	.
chr1	75236144	75236643	chr1	74808065	74808564	Dnajb2|chr1:74808065-74808564	0.231342545068246	.	.
chr1	75236144	75236643	chr1	74824729	74825228	Dnajb2|chr1:74824729-74825228	0.159445168647789	.	.
chr1	75236144	75236643	chr1	75244823	75245322	Dnajb2|chr1:75244823-75245322	0.17204046498102	.	.
chr1	75236144	75236643	chr1	75398631	75399130	Dnajb2|chr1:75398631-75399130	0.469677388893275	.	.
chr1	75236144	75236643	chr1	75445624	75446123	Dnajb2|chr1:75445624-75446123	0.208748430186468	.	.
chr1	75236144	75236643	chr1	75458368	75458867	Dnajb2|chr1:75458368-75458867	0.464482419150876	.	.
chr1	75236651	75237150	chr1	74772969	74773468	Dnajb2|chr1:74772969-74773468	0.173463582116045	.	.
chr1	75236651	75237150	chr1	74806444	74806943	Dnajb2|chr1:74806444-74806943	0.35850426261817	.	.
chr1	75236651	75237150	chr1	74894978	74895477	Dnajb2|chr1:74894978-74895477	0.19589906040116	.	.
chr1	75236651	75237150	chr1	74926640	74927139	Dnajb2|chr1:74926640-74927139	0.266996718674148	.	.
chr1	75236651	75237150	chr1	75398631	75399130	Dnajb2|chr1:75398631-75399130	0.438964005496409	.	.
chr1	75236651	75237150	chr1	75458368	75458867	Dnajb2|chr1:75458368-75458867	0.364245219253733	.	.
chr1	75236651	75237150	chr1	75487302	75487801	Dnajb2|chr1:75487302-75487801	0.269925897664429	.	.
chr1	75251521	75252020	chr1	75263237	75263736	Gm28294|chr1:75263237-75263736	0.257806439597631	.	.
chr1	75251521	75252020	chr1	75467494	75467993	Gm28294|chr1:75467494-75467993	0.330514480335604	.	.
chr1	75264008	75264507	chr1	75263237	75263736	Ptprn|chr1:75263237-75263736	0.22740370025591	.	.
chr1	75264008	75264507	chr1	75290547	75291046	Ptprn|chr1:75290547-75291046	0.38679500003851	.	.
chr1	75277375	75277874	chr1	75398631	75399130	Resp18|chr1:75398631-75399130	0.215248813682914	.	.
chr1	75277375	75277874	chr1	75458368	75458867	Resp18|chr1:75458368-75458867	0.202584017253958	.	.
chr1	75316812	75317311	chr1	75218312	75218811	Dnpep|chr1:75218312-75218811	0.200989200589608	.	.
chr1	75317346	75317845	chr1	75381822	75382321	Dnpep|chr1:75381822-75382321	0.18573979208388	.	.
chr1	75317346	75317845	chr1	75398631	75399130	Dnpep|chr1:75398631-75399130	0.306639377219267	.	.
chr1	75317346	75317845	chr1	75445624	75446123	Dnpep|chr1:75445624-75446123	0.237253198588857	.	.
chr1	75317346	75317845	chr1	75458368	75458867	Dnpep|chr1:75458368-75458867	0.31358408263735	.	.
chr1	75449786	75450285	chr1	75398631	75399130	Asic4|chr1:75398631-75399130	0.524670822545613	.	.
chr1	75449786	75450285	chr1	75445624	75446123	Asic4|chr1:75445624-75446123	0.427196243479838	.	.
chr1	75449786	75450285	chr1	75458368	75458867	Asic4|chr1:75458368-75458867	0.711211850067667	.	.
chr1	75449786	75450285	chr1	75487302	75487801	Asic4|chr1:75487302-75487801	0.333385183968273	.	.
chr1	75450290	75450789	chr1	75244823	75245322	Asic4|chr1:75244823-75245322	0.182629223344137	.	.
chr1	75450290	75450789	chr1	75398631	75399130	Asic4|chr1:75398631-75399130	0.454770598947531	.	.
chr1	75450290	75450789	chr1	75445624	75446123	Asic4|chr1:75445624-75446123	0.601915725111218	.	.
chr1	75450290	75450789	chr1	75458368	75458867	Asic4|chr1:75458368-75458867	0.639853471346816	.	.
chr1	75450290	75450789	chr1	75487302	75487801	Asic4|chr1:75487302-75487801	0.376003877602744	.	.
chr1	75478598	75479097	chr1	75398631	75399130	Chpf|chr1:75398631-75399130	0.306625403537162	.	.
chr1	75478598	75479097	chr1	75398631	75399130	Tmem198|chr1:75398631-75399130	0.306625403537162	.	.
chr1	75478598	75479097	chr1	75445624	75446123	Chpf|chr1:75445624-75446123	0.313868552954419	.	.
chr1	75478598	75479097	chr1	75445624	75446123	Tmem198|chr1:75445624-75446123	0.313868552954419	.	.
chr1	75478598	75479097	chr1	75458368	75458867	Chpf|chr1:75458368-75458867	0.341798270643185	.	.
chr1	75478598	75479097	chr1	75458368	75458867	Tmem198|chr1:75458368-75458867	0.341798270643185	.	.
chr1	75478598	75479097	chr1	75487302	75487801	Chpf|chr1:75487302-75487801	0.240090675923337	.	.
chr1	75478598	75479097	chr1	75487302	75487801	Tmem198|chr1:75487302-75487801	0.240090675923337	.	.
chr1	75479156	75479655	chr1	75290547	75291046	Chpf|chr1:75290547-75291046	0.160275254733176	.	.
chr1	75479156	75479655	chr1	75290547	75291046	Tmem198|chr1:75290547-75291046	0.160275254733176	.	.
chr1	75479156	75479655	chr1	75398631	75399130	Chpf|chr1:75398631-75399130	0.444493876414835	.	.
chr1	75479156	75479655	chr1	75398631	75399130	Tmem198|chr1:75398631-75399130	0.444493876414835	.	.
chr1	75479156	75479655	chr1	75445624	75446123	Chpf|chr1:75445624-75446123	0.249429751836645	.	.
chr1	75479156	75479655	chr1	75445624	75446123	Tmem198|chr1:75445624-75446123	0.249429751836645	.	.
chr1	75479156	75479655	chr1	75458368	75458867	Chpf|chr1:75458368-75458867	0.421187108803333	.	.
chr1	75479156	75479655	chr1	75458368	75458867	Tmem198|chr1:75458368-75458867	0.421187108803333	.	.
chr1	75479156	75479655	chr1	75487302	75487801	Chpf|chr1:75487302-75487801	0.233578057614137	.	.
chr1	75479156	75479655	chr1	75487302	75487801	Tmem198|chr1:75487302-75487801	0.233578057614137	.	.
chr1	78488900	78489399	chr1	78419495	78419994	Farsb|chr1:78419495-78419994	0.286998640652017	.	.
chr1	79439807	79440306	chr1	79157943	79158442	Scg2|chr1:79157943-79158442	0.17833471982134	.	.
chr1	79439807	79440306	chr1	79157943	79158442	Scg2|chr1:79157943-79158442	0.178334719821341	.	.
chr1	84839165	84839664	chr1	84789691	84790190	Fbxo36|chr1:84789691-84790190	0.199504505896112	.	.
chr1	84839808	84840307	chr1	84789691	84790190	Fbxo36|chr1:84789691-84790190	0.375063939332937	.	.
chr1	84839808	84840307	chr1	84789691	84790190	Trip12|chr1:84789691-84790190	0.375063939332937	.	.
chr1	84934371	84934870	chr1	85114670	85115169	Slc16a14|chr1:85114670-85115169	0.230729221196309	.	.
chr1	84934883	84935382	chr1	85114670	85115169	Slc16a14|chr1:85114670-85115169	0.162173436987037	.	.
chr1	85793160	85793659	chr1	85853262	85853761	Cab39|chr1:85853262-85853761	0.192877213862091	.	.
chr1	85793160	85793659	chr1	85864320	85864819	Cab39|chr1:85864320-85864819	0.22422758814301	.	.
chr1	85793160	85793659	chr1	85965753	85966252	Cab39|chr1:85965753-85966252	0.382347640713302	.	.
chr1	85793728	85794227	chr1	85965753	85966252	Cab39|chr1:85965753-85966252	0.208650987184772	.	.
chr1	85894274	85894773	chr1	85916833	85917332	Itm2c|chr1:85916833-85917332	0.176036858886542	.	.
chr1	85928201	85928700	chr1	85703519	85704018	4933407L21Rik|chr1:85703519-85704018	0.241233049373345	.	.
chr1	85928201	85928700	chr1	85916833	85917332	4933407L21Rik|chr1:85916833-85917332	0.271469279466655	.	.
chr1	87755700	87756199	chr1	87958342	87958841	Atg16l1|chr1:87958342-87958841	0.193006443207338	.	.
chr1	87755700	87756199	chr1	88047231	88047730	Atg16l1|chr1:88047231-88047730	0.339098872085501	.	.
chr1	87853009	87853508	chr1	87798300	87798799	Dgkd|chr1:87798300-87798799	0.372534846361079	.	.
chr1	88008031	88008530	chr1	87925537	87926036	Usp40|chr1:87925537-87926036	0.203520457398157	.	.
chr1	92648213	92648712	chr1	92895020	92895519	Otos|chr1:92895020-92895519	0.224084554044355	.	.
chr1	92648720	92649219	chr1	92521236	92521735	Otos|chr1:92521236-92521735	0.495300712989116	.	.
chr1	92831616	92832115	chr1	92521236	92521735	Gpc1|chr1:92521236-92521735	0.250414177297192	.	.
chr1	92848463	92848962	chr1	92521236	92521735	Gm29480|chr1:92521236-92521735	0.314846378003955	.	.
chr1	92910928	92911427	chr1	92521236	92521735	5033417F24Rik|chr1:92521236-92521735	0.351484975844067	.	.
chr1	92910928	92911427	chr1	92521236	92521735	Rnpepl1|chr1:92521236-92521735	0.351484975844067	.	.
chr1	93478622	93479121	chr1	93445454	93445953	Hdlbp|chr1:93445454-93445953	0.202152794176646	.	.
chr1	93478622	93479121	chr1	93445454	93445953	Sept2|chr1:93445454-93445953	0.202152794176646	.	.
chr1	93478622	93479121	chr1	93668682	93669181	Hdlbp|chr1:93668682-93669181	0.217245749364915	.	.
chr1	93478622	93479121	chr1	93668682	93669181	Sept2|chr1:93668682-93669181	0.217245749364915	.	.
chr1	93511801	93512300	chr1	93668682	93669181	Farp2|chr1:93668682-93669181	0.282280749095372	.	.
chr1	93634975	93635474	chr1	93445454	93445953	Gm28536|chr1:93445454-93445953	0.247324125563557	.	.
chr1	93634975	93635474	chr1	93668682	93669181	Gm28536|chr1:93668682-93669181	0.340856137908006	.	.
chr1	93801756	93802255	chr1	93668682	93669181	Dtymk|chr1:93668682-93669181	0.353202271447635	.	.
chr1	93803720	93804219	chr1	94035198	94035697	Ing5|chr1:94035198-94035697	0.341144343936386	.	.
chr1	93803720	93804219	chr1	94079039	94079538	Ing5|chr1:94079039-94079538	0.269700786179874	.	.
chr1	93825281	93825780	chr1	94079039	94079538	D2hgdh|chr1:94079039-94079538	0.322583435901944	.	.
chr1	95667416	95667915	chr1	95375446	95375945	St8sia4|chr1:95375446-95375945	0.218713901688639	.	.
chr1	98094805	98095304	chr1	98061933	98062432	Pam|chr1:98061933-98062432	0.295048168972022	.	.
chr1	98094805	98095304	chr1	98135552	98136051	Pam|chr1:98135552-98136051	0.277442178625629	.	.
chr1	98095430	98095929	chr1	98047553	98048052	Pam|chr1:98047553-98048052	0.260810285726779	.	.
chr1	98095430	98095929	chr1	98135552	98136051	Pam|chr1:98135552-98136051	0.559364435689264	.	.
chr1	98095430	98095929	chr1	98192708	98193207	Pam|chr1:98192708-98193207	0.210012163762733	.	.
chr1	98131926	98132425	chr1	98135552	98136051	1810006J02Rik|chr1:98135552-98136051	0.409357793248443	.	.
chr1	98131926	98132425	chr1	98192708	98193207	1810006J02Rik|chr1:98192708-98193207	0.358013073306058	.	.
chr1	99772082	99772581	chr1	99774058	99774557	Cntnap5b|chr1:99774058-99774557	0.251886213279204	.	.
chr1	99772082	99772581	chr1	99913033	99913532	Cntnap5b|chr1:99913033-99913532	0.20590982288455	.	.
chr1	99772082	99772581	chr1	99988606	99989105	Cntnap5b|chr1:99988606-99989105	0.258136373486557	.	.
chr1	105780395	105780894	chr1	105566003	105566502	Tnfrsf11a|chr1:105566003-105566502	0.227549935400017	.	.
chr1	105780395	105780894	chr1	105840729	105841228	Tnfrsf11a|chr1:105840729-105841228	0.257158146705202	.	.
chr1	105780395	105780894	chr1	105844184	105844683	Tnfrsf11a|chr1:105844184-105844683	0.199418841928059	.	.
chr1	105780395	105780894	chr1	105883438	105883937	Tnfrsf11a|chr1:105883438-105883937	0.284699969087088	.	.
chr1	105780395	105780894	chr1	105890977	105891476	Tnfrsf11a|chr1:105890977-105891476	0.188648454814762	.	.
chr1	105990273	105990772	chr1	105630478	105630977	Gm7160|chr1:105630478-105630977	0.308474507957116	.	.
chr1	105990273	105990772	chr1	105630478	105630977	Zcchc2|chr1:105630478-105630977	0.308474507957116	.	.
chr1	105990273	105990772	chr1	105829070	105829569	Gm7160|chr1:105829070-105829569	0.190146651831999	.	.
chr1	105990273	105990772	chr1	105829070	105829569	Zcchc2|chr1:105829070-105829569	0.190146651831999	.	.
chr1	105990273	105990772	chr1	105843379	105843878	Gm7160|chr1:105843379-105843878	0.20908613353056	.	.
chr1	105990273	105990772	chr1	105843379	105843878	Zcchc2|chr1:105843379-105843878	0.20908613353056	.	.
chr1	109982394	109982893	chr1	109863912	109864411	Cdh7|chr1:109863912-109864411	0.343124387235347	.	.
chr1	109982994	109983493	chr1	109863912	109864411	Cdh7|chr1:109863912-109864411	0.362764319325807	.	.
chr1	111863863	111864362	chr1	111652755	111653254	Dsel|chr1:111652755-111653254	0.169995669886686	.	.
chr1	111863863	111864362	chr1	111747622	111748121	Dsel|chr1:111747622-111748121	0.198550630171297	.	.
chr1	111863863	111864362	chr1	111911264	111911763	Dsel|chr1:111911264-111911763	0.175111593334552	.	.
chr1	111863863	111864362	chr1	112028578	112029077	Dsel|chr1:112028578-112029077	0.251823030243536	.	.
chr1	111864757	111865256	chr1	111634029	111634528	Dsel|chr1:111634029-111634528	0.315846375276977	.	.
chr1	111864757	111865256	chr1	111652755	111653254	Dsel|chr1:111652755-111653254	0.204263048895919	.	.
chr1	118310992	118311491	chr1	118498277	118498776	Tsn|chr1:118498277-118498776	0.166425674972692	.	.
chr1	118389052	118389551	chr1	118012685	118013184	Clasp1|chr1:118012685-118013184	0.237272344010475	.	.
chr1	118389052	118389551	chr1	118434883	118435382	Clasp1|chr1:118434883-118435382	0.256370859401296	.	.
chr1	118458765	118459264	chr1	118434883	118435382	2900060B14Rik|chr1:118434883-118435382	0.265217700391284	.	.
chr1	118459308	118459807	chr1	118012685	118013184	2900060B14Rik|chr1:118012685-118013184	0.179163761444741	.	.
chr1	118459308	118459807	chr1	118434883	118435382	2900060B14Rik|chr1:118434883-118435382	0.331995736543898	.	.
chr1	120602016	120602515	chr1	120594518	120595017	En1|chr1:120594518-120595017	0.265787962788698	.	.
chr1	120602016	120602515	chr1	120627296	120627795	En1|chr1:120627296-120627795	0.52842841317787	.	.
chr1	120602016	120602515	chr1	120685802	120686301	En1|chr1:120685802-120686301	0.317909932718327	.	.
chr1	120602016	120602515	chr1	120692714	120693213	En1|chr1:120692714-120693213	0.440462480098319	.	.
chr1	120602016	120602515	chr1	120703699	120704198	En1|chr1:120703699-120704198	0.289211647259215	.	.
chr1	120602016	120602515	chr1	120795184	120795683	En1|chr1:120795184-120795683	0.499200647239	.	.
chr1	120602016	120602515	chr1	120872481	120872980	En1|chr1:120872481-120872980	0.351165616947513	.	.
chr1	120602016	120602515	chr1	120885892	120886391	En1|chr1:120885892-120886391	0.538852325354426	.	.
chr1	125434562	125435061	chr1	125370731	125371230	Actr3|chr1:125370731-125371230	0.208185336078894	.	.
chr1	125435289	125435788	chr1	125650355	125650854	Actr3|chr1:125650355-125650854	0.211722260744717	.	.
chr1	125435289	125435788	chr1	125734832	125735331	Actr3|chr1:125734832-125735331	0.232334092918859	.	.
chr1	125435289	125435788	chr1	125735378	125735877	Actr3|chr1:125735378-125735877	0.187393923838307	.	.
chr1	125560306	125560805	chr1	125607368	125607867	Slc35f5|chr1:125607368-125607867	0.228880276976508	.	.
chr1	125560306	125560805	chr1	125639307	125639806	Slc35f5|chr1:125639307-125639806	0.199546789802443	.	.
chr1	125560306	125560805	chr1	125639826	125640325	Slc35f5|chr1:125639826-125640325	0.201928609480583	.	.
chr1	125560306	125560805	chr1	125650355	125650854	Slc35f5|chr1:125650355-125650854	0.245263049355911	.	.
chr1	131526753	131527252	chr1	131981607	131982106	Fam72a|chr1:131981607-131982106	0.203611878777259	.	.
chr1	131526753	131527252	chr1	131981607	131982106	Srgap2|chr1:131981607-131982106	0.203611878777259	.	.
chr1	131866958	131867457	chr1	131981607	131982106	Rab29|chr1:131981607-131982106	0.210232655405088	.	.
chr1	131910162	131910661	chr1	131658033	131658532	Nucks1|chr1:131658033-131658532	0.204500879359172	.	.
chr1	131910666	131911165	chr1	131658033	131658532	Nucks1|chr1:131658033-131658532	0.19481844943781	.	.
chr1	131910666	131911165	chr1	131937643	131938142	Nucks1|chr1:131937643-131938142	0.209042459429473	.	.
chr1	133363199	133363698	chr1	133267838	133268337	Etnk2|chr1:133267838-133268337	0.211136791506616	.	.
chr1	133363199	133363698	chr1	133397607	133398106	Etnk2|chr1:133397607-133398106	0.277672843829568	.	.
chr1	133424176	133424675	chr1	133381952	133382451	Sox13|chr1:133381952-133382451	0.20553353081716	.	.
chr1	133424176	133424675	chr1	133397607	133398106	Sox13|chr1:133397607-133398106	0.509095914261879	.	.
chr1	133424176	133424675	chr1	133418159	133418658	Sox13|chr1:133418159-133418658	0.221138128917102	.	.
chr1	133424176	133424675	chr1	133492567	133493066	Sox13|chr1:133492567-133493066	0.291017325188399	.	.
chr1	133609585	133610084	chr1	133418159	133418658	Snrpe|chr1:133418159-133418658	0.212727557730817	.	.
chr1	133660660	133661159	chr1	133736167	133736666	Gm38394|chr1:133736167-133736666	0.208644919981631	.	.
chr1	133660660	133661159	chr1	133736167	133736666	Zbed6|chr1:133736167-133736666	0.208644919981631	.	.
chr1	133660660	133661159	chr1	133736167	133736666	Zc3h11a|chr1:133736167-133736666	0.208644919981631	.	.
chr1	133661173	133661672	chr1	133397607	133398106	Gm38394|chr1:133397607-133398106	0.294807272810777	.	.
chr1	133661173	133661672	chr1	133397607	133398106	Zbed6|chr1:133397607-133398106	0.294807272810777	.	.
chr1	133661173	133661672	chr1	133397607	133398106	Zc3h11a|chr1:133397607-133398106	0.294807272810777	.	.
chr1	138618987	138619486	chr1	138448834	138449333	Nek7|chr1:138448834-138449333	0.273066349791706	.	.
chr1	138618987	138619486	chr1	138449408	138449907	Nek7|chr1:138449408-138449907	0.504339454272678	.	.
chr1	138618987	138619486	chr1	138496863	138497362	Nek7|chr1:138496863-138497362	0.250469577548977	.	.
chr1	138619514	138620013	chr1	138410060	138410559	Nek7|chr1:138410060-138410559	0.357979922049648	.	.
chr1	139421972	139422471	chr1	139267783	139268282	Zbtb41|chr1:139267783-139268282	0.19543551067581	.	.
chr1	139454477	139454976	chr1	139267783	139268282	Aspm|chr1:139267783-139268282	0.206592838155236	.	.
chr1	139454477	139454976	chr1	139373759	139374258	Aspm|chr1:139373759-139374258	0.197634395742454	.	.
chr1	140245186	140245685	chr1	140335747	140336246	Kcnt2|chr1:140335747-140336246	0.264507322679968	.	.
chr1	140245186	140245685	chr1	140335747	140336246	Kcnt2|chr1:140335747-140336246	0.264507322679969	.	.
chr1	140245761	140246260	chr1	140179977	140180476	Kcnt2|chr1:140179977-140180476	0.309983854573217	.	.
chr1	140246413	140246912	chr1	140335747	140336246	Kcnt2|chr1:140335747-140336246	0.178633313056972	.	.
chr1	143640493	143640992	chr1	143487040	143487539	B3galt2|chr1:143487040-143487539	0.242272211049365	.	.
chr1	143640493	143640992	chr1	143739248	143739747	B3galt2|chr1:143739248-143739747	0.181355356251759	.	.
chr1	143702603	143703102	chr1	143502217	143502716	Cdc73|chr1:143502217-143502716	0.240445292630047	.	.
chr1	144003472	144003971	chr1	144431447	144431946	Rgs2|chr1:144431447-144431946	0.286233588842797	.	.
chr1	144004041	144004540	chr1	144197633	144198132	Rgs2|chr1:144197633-144198132	0.212878385163098	.	.
chr1	144004041	144004540	chr1	144406592	144407091	Rgs2|chr1:144406592-144407091	0.287407934217212	.	.
chr1	144004041	144004540	chr1	144421286	144421785	Rgs2|chr1:144421286-144421785	0.212982880193252	.	.
chr1	144004041	144004540	chr1	144431447	144431946	Rgs2|chr1:144431447-144431946	0.297391468434452	.	.
chr1	144004041	144004540	chr1	144482027	144482526	Rgs2|chr1:144482027-144482526	0.391691506506581	.	.
chr1	146494826	146495325	chr1	146417228	146417727	Brinp3|chr1:146417228-146417727	0.203341693632524	.	.
chr1	146494826	146495325	chr1	146417228	146417727	Gm29514|chr1:146417228-146417727	0.203341693632524	.	.
chr1	146494826	146495325	chr1	146724743	146725242	Brinp3|chr1:146724743-146725242	0.423326412910554	.	.
chr1	146494826	146495325	chr1	146724743	146725242	Gm29514|chr1:146724743-146725242	0.423326412910554	.	.
chr1	150099643	150100142	chr1	150453122	150453621	Ptgs2|chr1:150453122-150453621	0.19157726470004	.	.
chr1	150099643	150100142	chr1	150453122	150453621	Ptgs2os|chr1:150453122-150453621	0.19157726470004	.	.
chr1	150392883	150393382	chr1	150453122	150453621	Odr4|chr1:150453122-150453621	0.252240893308684	.	.
chr1	150392883	150393382	chr1	150453122	150453621	Tpr|chr1:150453122-150453621	0.252240893308684	.	.
chr1	150392883	150393382	chr1	150712213	150712712	Odr4|chr1:150712213-150712712	0.349297046780072	.	.
chr1	150392883	150393382	chr1	150712213	150712712	Tpr|chr1:150712213-150712712	0.349297046780072	.	.
chr1	150392883	150393382	chr1	150712937	150713436	Odr4|chr1:150712937-150713436	0.474038150792682	.	.
chr1	150392883	150393382	chr1	150712937	150713436	Tpr|chr1:150712937-150713436	0.474038150792682	.	.
chr1	155973115	155973614	chr1	156040577	156041076	Cep350|chr1:156040577-156041076	0.372057783776024	.	.
chr1	156035878	156036377	chr1	156040577	156041076	Tor1aip1|chr1:156040577-156041076	0.243480603221922	.	.
chr1	156035878	156036377	chr1	156040577	156041076	Tor1aip2|chr1:156040577-156041076	0.243480603221922	.	.
chr1	156204775	156205274	chr1	155784767	155785266	Fam163a|chr1:155784767-155785266	0.245202067216119	.	.
chr1	156204775	156205274	chr1	156192834	156193333	Fam163a|chr1:156192834-156193333	0.580223901832213	.	.
chr1	156303125	156303624	chr1	156192834	156193333	4930518J20Rik|chr1:156192834-156193333	0.159529935633397	.	.
chr1	156303125	156303624	chr1	156192834	156193333	Tdrd5|chr1:156192834-156193333	0.159529935633397	.	.
chr1	156303125	156303624	chr1	156540096	156540595	4930518J20Rik|chr1:156540096-156540595	0.308661708322782	.	.
chr1	156303125	156303624	chr1	156540096	156540595	Tdrd5|chr1:156540096-156540595	0.308661708322782	.	.
chr1	156303125	156303624	chr1	156613877	156614376	4930518J20Rik|chr1:156613877-156614376	0.181938693450499	.	.
chr1	156303125	156303624	chr1	156613877	156614376	Tdrd5|chr1:156613877-156614376	0.181938693450499	.	.
chr1	156474061	156474560	chr1	156192834	156193333	Soat1|chr1:156192834-156193333	0.17697282291966	.	.
chr1	156474061	156474560	chr1	156241652	156242151	Soat1|chr1:156241652-156242151	0.311226638117363	.	.
chr1	156558476	156558975	chr1	156741799	156742298	Abl2|chr1:156741799-156742298	0.171716198375885	.	.
chr1	156559155	156559654	chr1	156613877	156614376	Abl2|chr1:156613877-156614376	0.274763037777951	.	.
chr1	156674619	156675118	chr1	156633133	156633632	Tor3a|chr1:156633133-156633632	0.181100812687559	.	.
chr1	156718854	156719353	chr1	156633133	156633632	Fam20b|chr1:156633133-156633632	0.175322461531433	.	.
chr1	156719393	156719892	chr1	156741799	156742298	Fam20b|chr1:156741799-156742298	0.189157240894045	.	.
chr1	160792667	160793166	chr1	160851525	160852024	Rabgap1l|chr1:160851525-160852024	0.319756215472084	.	.
chr1	160792667	160793166	chr1	160934068	160934567	Rabgap1l|chr1:160934068-160934567	0.279266806779247	.	.
chr1	161034286	161034785	chr1	160934068	160934567	Gas5|chr1:160934068-160934567	0.197066712138311	.	.
chr1	161034286	161034785	chr1	160934068	160934567	Zbtb37|chr1:160934068-160934567	0.197066712138311	.	.
chr1	161034286	161034785	chr1	161286641	161287140	Gas5|chr1:161286641-161287140	0.288577284861628	.	.
chr1	161034286	161034785	chr1	161286641	161287140	Zbtb37|chr1:161286641-161287140	0.288577284861628	.	.
chr1	161034286	161034785	chr1	161374888	161375387	Gas5|chr1:161374888-161375387	0.161876284747984	.	.
chr1	161034286	161034785	chr1	161374888	161375387	Zbtb37|chr1:161374888-161375387	0.161876284747984	.	.
chr1	161034786	161035285	chr1	161195428	161195927	Gas5|chr1:161195428-161195927	0.206117875992361	.	.
chr1	161034786	161035285	chr1	161195428	161195927	Zbtb37|chr1:161195428-161195927	0.206117875992361	.	.
chr1	161034786	161035285	chr1	161286641	161287140	Gas5|chr1:161286641-161287140	0.164784723326914	.	.
chr1	161034786	161035285	chr1	161286641	161287140	Zbtb37|chr1:161286641-161287140	0.164784723326914	.	.
chr1	161034786	161035285	chr1	161374888	161375387	Gas5|chr1:161374888-161375387	0.181279055575475	.	.
chr1	161034786	161035285	chr1	161374888	161375387	Zbtb37|chr1:161374888-161375387	0.181279055575475	.	.
chr1	161070536	161071035	chr1	160851525	160852024	Cenpl|chr1:160851525-160852024	0.242788555311426	.	.
chr1	161070536	161071035	chr1	160851525	160852024	Dars2|chr1:160851525-160852024	0.242788555311426	.	.
chr1	161070536	161071035	chr1	160934068	160934567	Cenpl|chr1:160934068-160934567	0.238355412407388	.	.
chr1	161070536	161071035	chr1	160934068	160934567	Dars2|chr1:160934068-160934567	0.238355412407388	.	.
chr1	161131254	161131753	chr1	161195428	161195927	Klhl20|chr1:161195428-161195927	0.267662121831484	.	.
chr1	161142436	161142935	chr1	161170609	161171108	Ankrd45|chr1:161170609-161171108	0.194971938245558	.	.
chr1	161142436	161142935	chr1	161286641	161287140	Ankrd45|chr1:161286641-161287140	0.244028498555815	.	.
chr1	161143255	161143754	chr1	161286641	161287140	Ankrd45|chr1:161286641-161287140	0.185858303839622	.	.
chr1	161143255	161143754	chr1	161374888	161375387	Ankrd45|chr1:161374888-161375387	0.237271380293491	.	.
chr1	161250941	161251440	chr1	161286641	161287140	Prdx6|chr1:161286641-161287140	0.165945419227504	.	.
chr1	161250941	161251440	chr1	161374888	161375387	Prdx6|chr1:161374888-161375387	0.332741611078998	.	.
chr1	162548386	162548885	chr1	162832165	162832664	Eef1aknmt|chr1:162832165-162832664	0.194820237099504	.	.
chr1	162570372	162570871	chr1	162665061	162665560	Vamp4|chr1:162665061-162665560	0.288282352329751	.	.
chr1	163403421	163403920	chr1	163150346	163150845	Gorab|chr1:163150346-163150845	0.180013537392079	.	.
chr1	163403421	163403920	chr1	163716586	163717085	Gorab|chr1:163716586-163717085	0.190683712679079	.	.
chr1	163929752	163930251	chr1	163976685	163977184	Scyl3|chr1:163976685-163977184	0.214095643068326	.	.
chr1	164248686	164249185	chr1	163976685	163977184	Slc19a2|chr1:163976685-163977184	0.424066397121858	.	.
chr1	164248686	164249185	chr1	163976685	163977184	Slc19a2|chr1:163976685-163977184	0.424066397121859	.	.
chr1	164248686	164249185	chr1	164184474	164184973	Slc19a2|chr1:164184474-164184973	0.160548391583942	.	.
chr1	166253817	166254316	chr1	166343030	166343529	Ildr2|chr1:166343030-166343529	0.167167359881431	.	.
chr1	166254415	166254914	chr1	166282640	166283139	Ildr2|chr1:166282640-166283139	0.192289358251624	.	.
chr1	166254415	166254914	chr1	166319038	166319537	Ildr2|chr1:166319038-166319537	0.189311791716693	.	.
chr1	166254415	166254914	chr1	166319038	166319537	Ildr2|chr1:166319038-166319537	0.189311791716694	.	.
chr1	166254415	166254914	chr1	166330745	166331244	Ildr2|chr1:166330745-166331244	0.250349556565167	.	.
chr1	166254415	166254914	chr1	166343030	166343529	Ildr2|chr1:166343030-166343529	0.344298788500197	.	.
chr1	166254415	166254914	chr1	166344303	166344802	Ildr2|chr1:166344303-166344802	0.193579481340353	.	.
chr1	166254415	166254914	chr1	166428926	166429425	Ildr2|chr1:166428926-166429425	0.222405758800667	.	.
chr1	166308696	166309195	chr1	166343030	166343529	5330438I03Rik|chr1:166343030-166343529	0.230934237345958	.	.
chr1	166308696	166309195	chr1	166344303	166344802	5330438I03Rik|chr1:166344303-166344802	0.16124769243502	.	.
chr1	166308696	166309195	chr1	166428926	166429425	5330438I03Rik|chr1:166428926-166429425	0.170898146583409	.	.
chr1	166309200	166309699	chr1	166330745	166331244	5330438I03Rik|chr1:166330745-166331244	0.292364717330092	.	.
chr1	166309200	166309699	chr1	166343030	166343529	5330438I03Rik|chr1:166343030-166343529	0.315556828037228	.	.
chr1	166309200	166309699	chr1	166343030	166343529	5330438I03Rik|chr1:166343030-166343529	0.315556828037229	.	.
chr1	166409578	166410077	chr1	166344303	166344802	Pogk|chr1:166344303-166344802	0.185166566851829	.	.
chr1	171281054	171281553	chr1	171380549	171381048	Ppox|chr1:171380549-171381048	0.189087098612131	.	.
chr1	171281054	171281553	chr1	171478928	171479427	Ppox|chr1:171478928-171479427	0.221054524230668	.	.
chr1	171281054	171281553	chr1	171679787	171680286	Ppox|chr1:171679787-171680286	0.173573978591106	.	.
chr1	171287719	171288218	chr1	171380549	171381048	Usp21|chr1:171380549-171381048	0.315228912526239	.	.
chr1	171294566	171295065	chr1	171379865	171380364	Ufc1|chr1:171379865-171380364	0.236036276241923	.	.
chr1	171294566	171295065	chr1	171679787	171680286	Ufc1|chr1:171679787-171680286	0.345180751813646	.	.
chr1	171345437	171345936	chr1	171263038	171263537	Nit1|chr1:171263038-171263537	0.292864767327103	.	.
chr1	171345437	171345936	chr1	171263038	171263537	Pfdn2|chr1:171263038-171263537	0.292864767327103	.	.
chr1	171360073	171360572	chr1	171262470	171262969	Klhdc9|chr1:171262470-171262969	0.169700929175464	.	.
chr1	171360073	171360572	chr1	171478928	171479427	Klhdc9|chr1:171478928-171479427	0.195956573463004	.	.
chr1	171360576	171361075	chr1	171379865	171380364	Klhdc9|chr1:171379865-171380364	0.204460758444948	.	.
chr1	171360576	171361075	chr1	171478928	171479427	Klhdc9|chr1:171478928-171479427	0.243646922643559	.	.
chr1	171360576	171361075	chr1	171679787	171680286	Klhdc9|chr1:171679787-171680286	0.38506324795964	.	.
chr1	171361088	171361587	chr1	171262470	171262969	Klhdc9|chr1:171262470-171262969	0.27111718489588	.	.
chr1	171361088	171361587	chr1	171478928	171479427	Klhdc9|chr1:171478928-171479427	0.261994228876787	.	.
chr1	171361088	171361587	chr1	171679787	171680286	Klhdc9|chr1:171679787-171680286	0.281667019752887	.	.
chr1	171411068	171411567	chr1	171679787	171680286	Usf1|chr1:171679787-171680286	0.316706354612337	.	.
chr1	171437234	171437733	chr1	171262470	171262969	F11r|chr1:171262470-171262969	0.203306640053973	.	.
chr1	171437234	171437733	chr1	171263038	171263537	F11r|chr1:171263038-171263537	0.23537906145842	.	.
chr1	171503198	171503697	chr1	171380549	171381048	Alyref2|chr1:171380549-171381048	0.191549133931222	.	.
chr1	171503198	171503697	chr1	171380549	171381048	B930036N10Rik|chr1:171380549-171381048	0.191549133931222	.	.
chr1	171503198	171503697	chr1	171478928	171479427	Alyref2|chr1:171478928-171479427	0.281341393946965	.	.
chr1	171503198	171503697	chr1	171478928	171479427	B930036N10Rik|chr1:171478928-171479427	0.281341393946965	.	.
chr1	171503848	171504347	chr1	171679787	171680286	Alyref2|chr1:171679787-171680286	0.297712678361998	.	.
chr1	171503848	171504347	chr1	171679787	171680286	B930036N10Rik|chr1:171679787-171680286	0.297712678361998	.	.
chr1	173366644	173367143	chr1	173389447	173389946	Cadm3|chr1:173389447-173389946	0.280877410302503	.	.
chr1	173367390	173367889	chr1	173339459	173339958	Cadm3|chr1:173339459-173339958	0.419921694607006	.	.
chr1	173367390	173367889	chr1	173389447	173389946	Cadm3|chr1:173389447-173389946	0.161871514505123	.	.
chr1	173367390	173367889	chr1	173390016	173390515	Cadm3|chr1:173390016-173390515	0.176130179197468	.	.
chr1	173367390	173367889	chr1	173456303	173456802	Cadm3|chr1:173456303-173456802	0.178346798848879	.	.
chr1	177796375	177796874	chr1	177702809	177703308	Adss|chr1:177702809-177703308	0.393597540785629	.	.
chr1	177982967	177983466	chr1	177702809	177703308	Catspere2|chr1:177702809-177703308	0.296020377821575	.	.
chr1	177982967	177983466	chr1	177703313	177703812	Catspere2|chr1:177703313-177703812	0.260889527742278	.	.
chr1	177982967	177983466	chr1	178219602	178220101	Catspere2|chr1:178219602-178220101	0.347505701380053	.	.
chr1	178187311	178187810	chr1	178303332	178303831	Desi2|chr1:178303332-178303831	0.288729730983716	.	.
chr1	178187311	178187810	chr1	178336353	178336852	Desi2|chr1:178336353-178336852	0.172825557740051	.	.
chr1	178276142	178276641	chr1	178448418	178448917	4930527J03Rik|chr1:178448418-178448917	0.185250691743725	.	.
chr1	178317988	178318487	chr1	178303332	178303831	B230369F24Rik|chr1:178303332-178303831	0.187782652686069	.	.
chr1	178317988	178318487	chr1	178303332	178303831	Cox20|chr1:178303332-178303831	0.187782652686069	.	.
chr1	178317988	178318487	chr1	178463658	178464157	B230369F24Rik|chr1:178463658-178464157	0.179310773512598	.	.
chr1	178317988	178318487	chr1	178463658	178464157	Cox20|chr1:178463658-178464157	0.179310773512598	.	.
chr1	178318532	178319031	chr1	178303332	178303831	B230369F24Rik|chr1:178303332-178303831	0.233505860226625	.	.
chr1	178318532	178319031	chr1	178303332	178303831	Cox20|chr1:178303332-178303831	0.233505860226625	.	.
chr1	178318532	178319031	chr1	178448418	178448917	B230369F24Rik|chr1:178448418-178448917	0.191401419178993	.	.
chr1	178318532	178319031	chr1	178448418	178448917	Cox20|chr1:178448418-178448917	0.191401419178993	.	.
chr1	178337559	178338058	chr1	178219602	178220101	Hnrnpu|chr1:178219602-178220101	0.210902649866655	.	.
chr1	178337559	178338058	chr1	178303332	178303831	Hnrnpu|chr1:178303332-178303831	0.332367369878823	.	.
chr1	178337559	178338058	chr1	178336353	178336852	Hnrnpu|chr1:178336353-178336852	0.172329180458128	.	.
chr1	178337559	178338058	chr1	178448418	178448917	Hnrnpu|chr1:178448418-178448917	0.409664313036196	.	.
chr1	178337559	178338058	chr1	178449116	178449615	Hnrnpu|chr1:178449116-178449615	0.248020209495809	.	.
chr1	178405450	178405949	chr1	178336353	178336852	Efcab2|chr1:178336353-178336852	0.330116657659729	.	.
chr1	178405450	178405949	chr1	178448418	178448917	Efcab2|chr1:178448418-178448917	0.24633008293091	.	.
chr1	178405450	178405949	chr1	178449116	178449615	Efcab2|chr1:178449116-178449615	0.256641450788929	.	.
chr1	178405450	178405949	chr1	178481627	178482126	Efcab2|chr1:178481627-178482126	0.22166044960966	.	.
chr1	178406170	178406669	chr1	178368821	178369320	Efcab2|chr1:178368821-178369320	0.23122680096075	.	.
chr1	178406170	178406669	chr1	178481627	178482126	Efcab2|chr1:178481627-178482126	0.344226542154277	.	.
chr1	180568576	180569075	chr1	180622709	180623208	Parp1|chr1:180622709-180623208	0.382958512516027	.	.
chr1	180568576	180569075	chr1	180863588	180864087	Parp1|chr1:180863588-180864087	0.301421926590301	.	.
chr1	180641033	180641532	chr1	180720260	180720759	Lin9|chr1:180720260-180720759	0.194559044869784	.	.
chr1	180725789	180726288	chr1	180622709	180623208	Acbd3|chr1:180622709-180623208	0.165640238263151	.	.
chr1	180725789	180726288	chr1	180720260	180720759	Acbd3|chr1:180720260-180720759	0.321237081196782	.	.
chr1	180768387	180768886	chr1	180720260	180720759	Gm38293|chr1:180720260-180720759	0.159387616852897	.	.
chr1	180768387	180768886	chr1	180763866	180764365	Gm38293|chr1:180763866-180764365	0.158552828860149	.	.
chr1	180768387	180768886	chr1	180778088	180778587	Gm38293|chr1:180778088-180778587	0.1960913777569	.	.
chr1	180813365	180813864	chr1	180777540	180778039	H3f3a|chr1:180777540-180778039	0.19817384037206	.	.
chr1	180813365	180813864	chr1	180777540	180778039	H3f3aos|chr1:180777540-180778039	0.19817384037206	.	.
chr1	180813989	180814488	chr1	180622709	180623208	H3f3a|chr1:180622709-180623208	0.305770137241309	.	.
chr1	180813989	180814488	chr1	180622709	180623208	H3f3aos|chr1:180622709-180623208	0.305770137241309	.	.
chr1	180813989	180814488	chr1	180794160	180794659	H3f3a|chr1:180794160-180794659	0.15992462071077	.	.
chr1	180813989	180814488	chr1	180794160	180794659	H3f3aos|chr1:180794160-180794659	0.15992462071077	.	.
chr1	180850639	180851138	chr1	180720260	180720759	Sde2|chr1:180720260-180720759	0.291968146227756	.	.
chr1	180903944	180904443	chr1	180720260	180720759	Pycr2|chr1:180720260-180720759	0.176061033273053	.	.
chr1	180903944	180904443	chr1	180763866	180764365	Pycr2|chr1:180763866-180764365	0.223767160721585	.	.
chr1	180903944	180904443	chr1	180794160	180794659	Pycr2|chr1:180794160-180794659	0.17469581451321	.	.
chr1	180942431	180942930	chr1	180550703	180551202	Tmem63a|chr1:180550703-180551202	0.17596729251142	.	.
chr1	180942431	180942930	chr1	180848038	180848537	Tmem63a|chr1:180848038-180848537	0.330479629348878	.	.
chr1	182019822	182020321	chr1	181841665	181842164	Enah|chr1:181841665-181842164	0.247647625488099	.	.
chr1	182019822	182020321	chr1	181975524	181976023	Enah|chr1:181975524-181976023	0.370834379247081	.	.
chr1	182020341	182020840	chr1	181841665	181842164	Enah|chr1:181841665-181842164	0.189990288078348	.	.
chr1	182020341	182020840	chr1	181888749	181889248	Enah|chr1:181888749-181889248	0.172862205564253	.	.
chr1	182124497	182124996	chr1	181841665	181842164	Srp9|chr1:181841665-181842164	0.160598094978739	.	.
chr1	182124497	182124996	chr1	181888749	181889248	Srp9|chr1:181888749-181889248	0.226883206654894	.	.
chr1	182124497	182124996	chr1	182140320	182140819	Srp9|chr1:182140320-182140819	0.267266945610775	.	.
chr1	182125000	182125499	chr1	181888749	181889248	Srp9|chr1:181888749-181889248	0.221045994820856	.	.
chr1	183296308	183296807	chr1	183744370	183744869	Aida|chr1:183744370-183744869	0.275808576176611	.	.
chr1	183296308	183296807	chr1	183744370	183744869	Brox|chr1:183744370-183744869	0.275808576176611	.	.
chr1	183296824	183297323	chr1	183744370	183744869	Aida|chr1:183744370-183744869	0.259636199054536	.	.
chr1	183296824	183297323	chr1	183744370	183744869	Brox|chr1:183744370-183744869	0.259636199054536	.	.
chr1	184033370	184033869	chr1	184177997	184178496	1700056E22Rik|chr1:184177997-184178496	0.181024178338863	.	.
chr1	184034061	184034560	chr1	184441210	184441709	1700056E22Rik|chr1:184441210-184441709	0.23666822232075	.	.
chr1	194976111	194976610	chr1	194816816	194817315	A330023F24Rik|chr1:194816816-194817315	0.195377396201346	.	.
chr1	194976111	194976610	chr1	194816816	194817315	Gm16897|chr1:194816816-194817315	0.195377396201346	.	.
chr1	194976111	194976610	chr1	194826921	194827420	A330023F24Rik|chr1:194826921-194827420	0.177564049764275	.	.
chr1	194976111	194976610	chr1	194826921	194827420	Gm16897|chr1:194826921-194827420	0.177564049764275	.	.
chr1	194976111	194976610	chr1	194879521	194880020	A330023F24Rik|chr1:194879521-194880020	0.17025529624419	.	.
chr1	194976111	194976610	chr1	194879521	194880020	A330023F24Rik|chr1:194879521-194880020	0.170255296244191	.	.
chr1	194976111	194976610	chr1	194879521	194880020	Gm16897|chr1:194879521-194880020	0.17025529624419	.	.
chr1	194976111	194976610	chr1	194879521	194880020	Gm16897|chr1:194879521-194880020	0.170255296244191	.	.
chr1	194977431	194977930	chr1	194826921	194827420	Gm16897|chr1:194826921-194827420	0.217459747309242	.	.
chr1	194977431	194977930	chr1	194962131	194962630	Gm16897|chr1:194962131-194962630	0.181078595957134	.	.
chr1	194977431	194977930	chr1	194977967	194978466	Gm16897|chr1:194977967-194978466	0.216034981076883	.	.
chr1	195018071	195018570	chr1	194826921	194827420	Gm37027|chr1:194826921-194827420	0.323501437063595	.	.
chr1	195018071	195018570	chr1	194879521	194880020	Gm37027|chr1:194879521-194880020	0.293322494337955	.	.
chr1	195018071	195018570	chr1	195016706	195017205	Gm37027|chr1:195016706-195017205	0.230834934186794	.	.
chr1	195018071	195018570	chr1	195040386	195040885	Gm37027|chr1:195040386-195040885	0.240866202247866	.	.
chr1	195130829	195131328	chr1	194826921	194827420	Cr1l|chr1:194826921-194827420	0.49558516249904	.	.
chr1	195130829	195131328	chr1	194962131	194962630	Cr1l|chr1:194962131-194962630	0.297855076763691	.	.
chr1	195130829	195131328	chr1	195040386	195040885	Cr1l|chr1:195040386-195040885	0.321733040751894	.	.
chr1	195131381	195131880	chr1	194826921	194827420	Cr1l|chr1:194826921-194827420	0.231945012259111	.	.
chr10	3366298	3366797	chr10	3366890	3367389	Ppp1r14c|chr10:3366890-3367389	0.303527708370926	.	.
chr10	3366298	3366797	chr10	3391710	3392209	Ppp1r14c|chr10:3391710-3392209	0.188057035086278	.	.
chr10	3740116	3740615	chr10	3391710	3392209	Plekhg1|chr10:3391710-3392209	0.192107166992	.	.
chr10	3740116	3740615	chr10	3392309	3392808	Plekhg1|chr10:3392309-3392808	0.461755618123242	.	.
chr10	3972861	3973360	chr10	3996387	3996886	Mthfd1l|chr10:3996387-3996886	0.243270524480053	.	.
chr10	3972861	3973360	chr10	4006272	4006771	Mthfd1l|chr10:4006272-4006771	0.28411771142337	.	.
chr10	4265552	4266051	chr10	4371868	4372367	Akap12|chr10:4371868-4372367	0.187691061701027	.	.
chr10	4265552	4266051	chr10	4386733	4387232	Akap12|chr10:4386733-4387232	0.26295927864107	.	.
chr10	4387235	4387734	chr10	4346705	4347204	Zbtb2|chr10:4346705-4347204	0.194187710818069	.	.
chr10	4387235	4387734	chr10	4712513	4713012	Zbtb2|chr10:4712513-4713012	0.245340860631119	.	.
chr10	4432192	4432691	chr10	4674912	4675411	Armt1|chr10:4674912-4675411	0.201012903922072	.	.
chr10	4432192	4432691	chr10	4674912	4675411	Rmnd1|chr10:4674912-4675411	0.201012903922072	.	.
chr10	5550504	5551003	chr10	5549987	5550486	Syne1|chr10:5549987-5550486	0.326318792680383	.	.
chr10	5805395	5805894	chr10	5549987	5550486	Fbxo5|chr10:5549987-5550486	0.437544396227071	.	.
chr10	5805395	5805894	chr10	5846889	5847388	Fbxo5|chr10:5846889-5847388	0.185273317634383	.	.
chr10	5805395	5805894	chr10	6013528	6014027	Fbxo5|chr10:6013528-6014027	0.212134727994651	.	.
chr10	5805395	5805894	chr10	6014084	6014583	Fbxo5|chr10:6014084-6014583	0.567213700376367	.	.
chr10	5805395	5805894	chr10	6035780	6036279	Fbxo5|chr10:6035780-6036279	0.608728059782797	.	.
chr10	5823844	5824343	chr10	5549987	5550486	Mtrf1l|chr10:5549987-5550486	0.183402186642751	.	.
chr10	5921342	5921841	chr10	5846889	5847388	Rgs17|chr10:5846889-5847388	0.225991844580653	.	.
chr10	5921342	5921841	chr10	6014084	6014583	Rgs17|chr10:6014084-6014583	0.239107446947549	.	.
chr10	5921342	5921841	chr10	6035780	6036279	Rgs17|chr10:6035780-6036279	0.221331534840081	.	.
chr10	5922199	5922698	chr10	6035780	6036279	Rgs17|chr10:6035780-6036279	0.339043367152094	.	.
chr10	7211500	7211999	chr10	7210985	7211484	Cnksr3|chr10:7210985-7211484	0.646981791564675	.	.
chr10	7589567	7590066	chr10	7333209	7333708	Lrp11|chr10:7333209-7333708	0.321471934258426	.	.
chr10	7589567	7590066	chr10	7883479	7883978	Lrp11|chr10:7883479-7883978	0.243220439832035	.	.
chr10	7680943	7681442	chr10	7469964	7470463	Lats1|chr10:7469964-7470463	0.21849680473172	.	.
chr10	7680943	7681442	chr10	7469964	7470463	Pcmt1|chr10:7469964-7470463	0.21849680473172	.	.
chr10	7956090	7956589	chr10	7663092	7663591	Tab2|chr10:7663092-7663591	0.198869799982986	.	.
chr10	10557986	10558485	chr10	10252058	10252557	Rab32|chr10:10252058-10252557	0.238090489013378	.	.
chr10	10557986	10558485	chr10	10252780	10253279	Rab32|chr10:10252780-10253279	0.347141988825474	.	.
chr10	10557986	10558485	chr10	10283359	10283858	Rab32|chr10:10283359-10283858	0.326598480374996	.	.
chr10	10557986	10558485	chr10	10300979	10301478	Rab32|chr10:10300979-10301478	0.216399839758165	.	.
chr10	11280524	11281023	chr10	11449856	11450355	4930432B10Rik|chr10:11449856-11450355	0.266922663245068	.	.
chr10	11280524	11281023	chr10	11449856	11450355	Fbxo30|chr10:11449856-11450355	0.266922663245068	.	.
chr10	11343450	11343949	chr10	11491884	11492383	Epm2a|chr10:11491884-11492383	0.260632023001349	.	.
chr10	14705323	14705822	chr10	14881999	14882498	Nmbr|chr10:14881999-14882498	0.20349428164832	.	.
chr10	14705323	14705822	chr10	14881999	14882498	Vta1|chr10:14881999-14882498	0.20349428164832	.	.
chr10	14759884	14760383	chr10	14860227	14860726	B230364G03Rik|chr10:14860227-14860726	0.689196821435399	.	.
chr10	14759884	14760383	chr10	14861307	14861806	B230364G03Rik|chr10:14861307-14861806	0.579806619723244	.	.
chr10	14759884	14760383	chr10	14881999	14882498	B230364G03Rik|chr10:14881999-14882498	0.683421939793879	.	.
chr10	14759884	14760383	chr10	14891924	14892423	B230364G03Rik|chr10:14891924-14892423	0.320421924471757	.	.
chr10	14759884	14760383	chr10	15139975	15140474	B230364G03Rik|chr10:15139975-15140474	0.614270764856575	.	.
chr10	14759884	14760383	chr10	15140675	15141174	B230364G03Rik|chr10:15140675-15141174	0.370686364574755	.	.
chr10	15300071	15300570	chr10	15139975	15140474	Gm47710|chr10:15139975-15140474	0.168608278487569	.	.
chr10	15738620	15739119	chr10	15848755	15849254	Gm32283|chr10:15848755-15849254	0.282666876605447	.	.
chr10	17795966	17796465	chr10	17869893	17870392	Txlnb|chr10:17869893-17870392	0.222190400624	.	.
chr10	17947167	17947666	chr10	18182182	18182681	Heca|chr10:18182182-18182681	0.175906564586428	.	.
chr10	17947841	17948340	chr10	17849807	17850306	Heca|chr10:17849807-17850306	0.345116957996025	.	.
chr10	18055292	18055791	chr10	17869893	17870392	Reps1|chr10:17869893-17870392	0.268308043475645	.	.
chr10	18055292	18055791	chr10	18182182	18182681	Reps1|chr10:18182182-18182681	0.350655654576669	.	.
chr10	19015270	19015769	chr10	18916956	18917455	Tnfaip3|chr10:18916956-18917455	0.239599087096835	.	.
chr10	19591671	19592170	chr10	19746036	19746535	Ifngr1|chr10:19746036-19746535	0.18526984109244	.	.
chr10	21881933	21882432	chr10	21992970	21993469	Sgk1|chr10:21992970-21993469	0.23440578321312	.	.
chr10	21881933	21882432	chr10	22058487	22058986	Sgk1|chr10:22058487-22058986	0.184568862520264	.	.
chr10	22645129	22645628	chr10	22579377	22579876	Slc2a12|chr10:22579377-22579876	0.273168731553149	.	.
chr10	22645129	22645628	chr10	22591718	22592217	Slc2a12|chr10:22591718-22592217	0.22771657773562	.	.
chr10	23796872	23797371	chr10	23964062	23964561	Slc18b1|chr10:23964062-23964561	0.163983015174992	.	.
chr10	24131389	24131888	chr10	23815121	23815620	Gm40614|chr10:23815121-23815620	0.25298777946393	.	.
chr10	24149016	24149515	chr10	23815121	23815620	Stx7|chr10:23815121-23815620	0.256461375403249	.	.
chr10	24149016	24149515	chr10	23964062	23964561	Stx7|chr10:23964062-23964561	0.38503468055161	.	.
chr10	24223272	24223771	chr10	23815121	23815620	Moxd1|chr10:23815121-23815620	0.204387031109324	.	.
chr10	26374914	26375413	chr10	26374170	26374669	L3mbtl3|chr10:26374170-26374669	0.364175720648969	.	.
chr10	26374914	26375413	chr10	26710532	26711031	L3mbtl3|chr10:26710532-26711031	0.223989767953906	.	.
chr10	26374914	26375413	chr10	26711043	26711542	L3mbtl3|chr10:26711043-26711542	0.193374616685655	.	.
chr10	26375759	26376258	chr10	26710532	26711031	L3mbtl3|chr10:26710532-26711031	0.194532116194308	.	.
chr10	26695050	26695549	chr10	26327653	26328152	Gm48893|chr10:26327653-26328152	0.167311038247509	.	.
chr10	26695050	26695549	chr10	26711043	26711542	Gm48893|chr10:26711043-26711542	0.174197592580839	.	.
chr10	29361838	29362337	chr10	29532753	29533252	Rnf146|chr10:29532753-29533252	0.187123828316873	.	.
chr10	29535581	29536080	chr10	29273511	29274010	Rspo3|chr10:29273511-29274010	0.309669380444234	.	.
chr10	29535581	29536080	chr10	29532753	29533252	Rspo3|chr10:29532753-29533252	0.16374193257756	.	.
chr10	30200346	30200845	chr10	30405825	30406324	Cenpw|chr10:30405825-30406324	0.275924746616981	.	.
chr10	30600453	30600952	chr10	30363489	30363988	Trmt11|chr10:30363489-30363988	0.168537969661837	.	.
chr10	30600453	30600952	chr10	30725190	30725689	Trmt11|chr10:30725190-30725689	0.298468353266426	.	.
chr10	30803126	30803625	chr10	30810769	30811268	Ncoa7|chr10:30810769-30811268	0.206429384793636	.	.
chr10	31313140	31313639	chr10	31299140	31299639	Hddc2|chr10:31299140-31299639	0.316787349966206	.	.
chr10	31313140	31313639	chr10	31352342	31352841	Hddc2|chr10:31352342-31352841	0.439548772487873	.	.
chr10	31313140	31313639	chr10	31435534	31436033	Hddc2|chr10:31435534-31436033	0.303186544511821	.	.
chr10	31445701	31446200	chr10	31352342	31352841	Tpd52l1|chr10:31352342-31352841	0.357050694119382	.	.
chr10	31445701	31446200	chr10	31352342	31352841	Tpd52l1|chr10:31352342-31352841	0.357050694119383	.	.
chr10	31609486	31609985	chr10	31742380	31742879	Rnf217|chr10:31742380-31742879	0.202234504810739	.	.
chr10	31609486	31609985	chr10	31812487	31812986	Rnf217|chr10:31812487-31812986	0.210931052947972	.	.
chr10	32889817	32890316	chr10	32576522	32577021	Nkain2|chr10:32576522-32577021	0.304335092427403	.	.
chr10	32889817	32890316	chr10	32703195	32703694	Nkain2|chr10:32703195-32703694	0.254779285466423	.	.
chr10	32890706	32891205	chr10	32703697	32704196	Nkain2|chr10:32703697-32704196	0.19923478027523	.	.
chr10	33904718	33905217	chr10	34033850	34034349	Rsph4a|chr10:34033850-34034349	0.270506146411627	.	.
chr10	34018867	34019366	chr10	34033850	34034349	Gm48045|chr10:34033850-34034349	0.236564597298238	.	.
chr10	34018867	34019366	chr10	34033850	34034349	Rwdd1|chr10:34033850-34034349	0.236564597298238	.	.
chr10	34018867	34019366	chr10	34316872	34317371	Gm48045|chr10:34316872-34317371	0.331315436819482	.	.
chr10	34018867	34019366	chr10	34316872	34317371	Rwdd1|chr10:34316872-34317371	0.331315436819482	.	.
chr10	34019491	34019990	chr10	34328221	34328720	Gm48045|chr10:34328221-34328720	0.237598840451826	.	.
chr10	34019491	34019990	chr10	34328221	34328720	Rwdd1|chr10:34328221-34328720	0.237598840451826	.	.
chr10	34127449	34127948	chr10	34152549	34153048	Calhm6|chr10:34152549-34153048	0.23380848740978	.	.
chr10	34207257	34207756	chr10	34468213	34468712	Dse|chr10:34468213-34468712	0.21510856775183	.	.
chr10	34282484	34282983	chr10	34328221	34328720	Tspyl1|chr10:34328221-34328720	0.336737493887249	.	.
chr10	34418335	34418834	chr10	34033850	34034349	Nt5dc1|chr10:34033850-34034349	0.246614630964051	.	.
chr10	36505968	36506467	chr10	36696828	36697327	Hs3st5|chr10:36696828-36697327	0.209199251765581	.	.
chr10	36505968	36506467	chr10	36726217	36726716	Hs3st5|chr10:36726217-36726716	0.207522151109603	.	.
chr10	36506584	36507083	chr10	36696828	36697327	Hs3st5|chr10:36696828-36697327	0.282367145433816	.	.
chr10	36974002	36974501	chr10	36862471	36862970	Hdac2|chr10:36862471-36862970	0.396968387847265	.	.
chr10	36974002	36974501	chr10	37078418	37078917	Hdac2|chr10:37078418-37078917	0.25293632062816	.	.
chr10	36974613	36975112	chr10	36862471	36862970	Hdac2|chr10:36862471-36862970	0.158593163297343	.	.
chr10	36974613	36975112	chr10	37014232	37014731	Hdac2|chr10:37014232-37014731	0.216893140884669	.	.
chr10	36974613	36975112	chr10	37136922	37137421	Hdac2|chr10:37136922-37137421	0.165933671052265	.	.
chr10	36975153	36975652	chr10	36791758	36792257	Hdac2|chr10:36791758-36792257	0.249248289075288	.	.
chr10	36975153	36975652	chr10	36898107	36898606	Hdac2|chr10:36898107-36898606	0.20229786870632	.	.
chr10	36975153	36975652	chr10	37136922	37137421	Hdac2|chr10:37136922-37137421	0.283161070267025	.	.
chr10	36975153	36975652	chr10	37140760	37141259	Hdac2|chr10:37140760-37141259	0.180614193030595	.	.
chr10	37138712	37139211	chr10	37140760	37141259	5930403N24Rik|chr10:37140760-37141259	0.27573993045674	.	.
chr10	37138712	37139211	chr10	37140760	37141259	Marcks|chr10:37140760-37141259	0.27573993045674	.	.
chr10	39133692	39134191	chr10	38849073	38849572	Fam229b|chr10:38849073-38849572	0.166939102419038	.	.
chr10	39133692	39134191	chr10	38849073	38849572	Tube1|chr10:38849073-38849572	0.166939102419038	.	.
chr10	39133692	39134191	chr10	39145257	39145756	Fam229b|chr10:39145257-39145756	0.187524914530939	.	.
chr10	39133692	39134191	chr10	39145257	39145756	Tube1|chr10:39145257-39145756	0.187524914530939	.	.
chr10	39133692	39134191	chr10	39171094	39171593	Fam229b|chr10:39171094-39171593	0.3112762023018	.	.
chr10	39133692	39134191	chr10	39171094	39171593	Tube1|chr10:39171094-39171593	0.3112762023018	.	.
chr10	41071321	41071820	chr10	41055391	41055890	Gpr6|chr10:41055391-41055890	0.18464928613027	.	.
chr10	41071321	41071820	chr10	41209028	41209527	Gpr6|chr10:41209028-41209527	0.257174568168386	.	.
chr10	41072083	41072582	chr10	41015647	41016146	Gpr6|chr10:41015647-41016146	0.261444663189182	.	.
chr10	41072083	41072582	chr10	41218727	41219226	Gpr6|chr10:41218727-41219226	0.353465643967453	.	.
chr10	41303028	41303527	chr10	41678789	41679288	Ak9|chr10:41678789-41679288	0.207232573914283	.	.
chr10	41303028	41303527	chr10	41678789	41679288	Fig4|chr10:41678789-41679288	0.207232573914283	.	.
chr10	41303028	41303527	chr10	41689835	41690334	Ak9|chr10:41689835-41690334	0.211075821495548	.	.
chr10	41303028	41303527	chr10	41689835	41690334	Fig4|chr10:41689835-41690334	0.211075821495548	.	.
chr10	41303669	41304168	chr10	41055391	41055890	Ak9|chr10:41055391-41055890	0.248340273350017	.	.
chr10	41303669	41304168	chr10	41055391	41055890	Fig4|chr10:41055391-41055890	0.248340273350017	.	.
chr10	41303669	41304168	chr10	41195525	41196024	Ak9|chr10:41195525-41196024	0.365656795426393	.	.
chr10	41303669	41304168	chr10	41195525	41196024	Fig4|chr10:41195525-41196024	0.365656795426393	.	.
chr10	41303669	41304168	chr10	41288740	41289239	Ak9|chr10:41288740-41289239	0.273998041608858	.	.
chr10	41303669	41304168	chr10	41288740	41289239	Fig4|chr10:41288740-41289239	0.273998041608858	.	.
chr10	41450048	41450547	chr10	41678789	41679288	Zbtb24|chr10:41678789-41679288	0.213067249207706	.	.
chr10	41450048	41450547	chr10	41682610	41683109	Zbtb24|chr10:41682610-41683109	0.227177206412752	.	.
chr10	41490156	41490655	chr10	41015647	41016146	Ppil6|chr10:41015647-41016146	0.22704331922704	.	.
chr10	41490156	41490655	chr10	41015647	41016146	Smpd2|chr10:41015647-41016146	0.22704331922704	.	.
chr10	41490156	41490655	chr10	41055391	41055890	Ppil6|chr10:41055391-41055890	0.178661159834754	.	.
chr10	41490156	41490655	chr10	41055391	41055890	Smpd2|chr10:41055391-41055890	0.178661159834754	.	.
chr10	41490156	41490655	chr10	41288740	41289239	Ppil6|chr10:41288740-41289239	0.329418031740803	.	.
chr10	41490156	41490655	chr10	41288740	41289239	Smpd2|chr10:41288740-41289239	0.329418031740803	.	.
chr10	42276537	42277036	chr10	42277563	42278062	Foxo3|chr10:42277563-42278062	0.259264281376338	.	.
chr10	42276537	42277036	chr10	42678656	42679155	Foxo3|chr10:42678656-42679155	0.263696898922302	.	.
chr10	42477769	42478268	chr10	42277563	42278062	Afg1l|chr10:42277563-42278062	0.3931735227787	.	.
chr10	42478381	42478880	chr10	42277563	42278062	Afg1l|chr10:42277563-42278062	0.239210485430425	.	.
chr10	42478381	42478880	chr10	42339635	42340134	Afg1l|chr10:42339635-42340134	0.289687328056729	.	.
chr10	42501588	42502087	chr10	42277563	42278062	Snx3|chr10:42277563-42278062	0.276517198551629	.	.
chr10	42501588	42502087	chr10	42308548	42309047	Snx3|chr10:42308548-42309047	0.165430503311744	.	.
chr10	43902096	43902595	chr10	43918944	43919443	Qrsl1|chr10:43918944-43919443	0.176683867574684	.	.
chr10	43902096	43902595	chr10	43918944	43919443	Rtn4ip1|chr10:43918944-43919443	0.176683867574684	.	.
chr10	44268090	44268589	chr10	44529273	44529772	Atg5|chr10:44529273-44529772	0.373638093971654	.	.
chr10	45066851	45067350	chr10	45030076	45030575	Prep|chr10:45030076-45030575	0.225699165275522	.	.
chr10	45066851	45067350	chr10	45139806	45140305	Prep|chr10:45139806-45140305	0.192493331214248	.	.
chr10	45066851	45067350	chr10	45205199	45205698	Prep|chr10:45205199-45205698	0.295849128678151	.	.
chr10	45289129	45289628	chr10	45342779	45343278	Gm15934|chr10:45342779-45343278	0.253083014348732	.	.
chr10	45289129	45289628	chr10	45661991	45662490	Gm15934|chr10:45661991-45662490	0.274257594354571	.	.
chr10	45335421	45335920	chr10	45342779	45343278	Bves|chr10:45342779-45343278	0.488373162927751	.	.
chr10	45335421	45335920	chr10	45446148	45446647	Bves|chr10:45446148-45446647	0.187541403052293	.	.
chr10	45335421	45335920	chr10	45661991	45662490	Bves|chr10:45661991-45662490	0.338517577092647	.	.
chr10	45335421	45335920	chr10	45676685	45677184	Bves|chr10:45676685-45677184	0.320796167587723	.	.
chr10	45485562	45486061	chr10	45373235	45373734	Lin28b|chr10:45373235-45373734	0.420050221102183	.	.
chr10	45485562	45486061	chr10	45700377	45700876	Lin28b|chr10:45700377-45700876	0.217698221183001	.	.
chr10	45486237	45486736	chr10	45373235	45373734	Lin28b|chr10:45373235-45373734	0.214283082102863	.	.
chr10	45486237	45486736	chr10	45542681	45543180	Lin28b|chr10:45542681-45543180	0.252424446393563	.	.
chr10	45577590	45578089	chr10	45542681	45543180	Hace1|chr10:45542681-45543180	0.226887881690437	.	.
chr10	45578214	45578713	chr10	45446148	45446647	Hace1|chr10:45446148-45446647	0.203781642225837	.	.
chr10	45578214	45578713	chr10	45542681	45543180	Hace1|chr10:45542681-45543180	0.250800057942974	.	.
chr10	45578214	45578713	chr10	45661991	45662490	Hace1|chr10:45661991-45662490	0.186448380210306	.	.
chr10	45578214	45578713	chr10	45676685	45677184	Hace1|chr10:45676685-45677184	0.236339600750558	.	.
chr10	50592385	50592884	chr10	50495533	50496032	Ascc3|chr10:50495533-50496032	0.1830866991762	.	.
chr10	52022446	52022945	chr10	52106115	52106614	Vgll2|chr10:52106115-52106614	0.199390735988756	.	.
chr10	52233867	52234366	chr10	52216726	52217225	Dcbld1|chr10:52216726-52217225	0.238924200174663	.	.
chr10	52381975	52382474	chr10	52274336	52274835	Gopc|chr10:52274336-52274835	0.429275321074979	.	.
chr10	52381975	52382474	chr10	52691301	52691800	Gopc|chr10:52691301-52691800	0.25470850532035	.	.
chr10	52381975	52382474	chr10	52691301	52691800	Gopc|chr10:52691301-52691800	0.254708505320351	.	.
chr10	52381975	52382474	chr10	52704503	52705002	Gopc|chr10:52704503-52705002	0.190848825560467	.	.
chr10	52417238	52417737	chr10	52274336	52274835	Nus1|chr10:52274336-52274835	0.357813807510971	.	.
chr10	52417238	52417737	chr10	52704503	52705002	Nus1|chr10:52704503-52705002	0.277764191800256	.	.
chr10	52418019	52418518	chr10	52274336	52274835	Nus1|chr10:52274336-52274835	0.200779114806806	.	.
chr10	52418019	52418518	chr10	52589458	52589957	Nus1|chr10:52589458-52589957	0.323890962295798	.	.
chr10	52690218	52690717	chr10	52704503	52705002	Slc35f1|chr10:52704503-52705002	0.195029934056603	.	.
chr10	52690801	52691300	chr10	52691301	52691800	Slc35f1|chr10:52691301-52691800	0.171034362849898	.	.
chr10	56228732	56229231	chr10	56115133	56115632	Tbc1d32|chr10:56115133-56115632	0.159676832027132	.	.
chr10	56228732	56229231	chr10	56115644	56116143	Tbc1d32|chr10:56115644-56116143	0.174016386696395	.	.
chr10	57486588	57487087	chr10	57250572	57251071	4930467K11Rik|chr10:57250572-57251071	0.284976289641405	.	.
chr10	57486588	57487087	chr10	57250572	57251071	Hsf2|chr10:57250572-57251071	0.284976289641405	.	.
chr10	57486588	57487087	chr10	57595706	57596205	4930467K11Rik|chr10:57595706-57596205	0.177870835999077	.	.
chr10	57486588	57487087	chr10	57595706	57596205	Hsf2|chr10:57595706-57596205	0.177870835999077	.	.
chr10	57532304	57532803	chr10	57841830	57842329	Serinc1|chr10:57841830-57842329	0.256801572304723	.	.
chr10	57631815	57632314	chr10	57602819	57603318	Pkib|chr10:57602819-57603318	0.414461089615469	.	.
chr10	57794939	57795438	chr10	57602819	57603318	Smpdl3a|chr10:57602819-57603318	0.252167764471413	.	.
chr10	57794939	57795438	chr10	57743482	57743981	Smpdl3a|chr10:57743482-57743981	0.170004282543015	.	.
chr10	58323065	58323564	chr10	58362676	58363175	Lims1|chr10:58362676-58363175	0.237681909321142	.	.
chr10	58323065	58323564	chr10	58377737	58378236	Lims1|chr10:58377737-58378236	0.248649063967652	.	.
chr10	58446597	58447096	chr10	58477133	58477632	Ranbp2|chr10:58477133-58477632	0.233360400940143	.	.
chr10	58497623	58498122	chr10	58362676	58363175	Ccdc138|chr10:58362676-58363175	0.191613050772636	.	.
chr10	58497623	58498122	chr10	58383254	58383753	Ccdc138|chr10:58383254-58383753	0.169934818028699	.	.
chr10	60752559	60753058	chr10	60760360	60760859	Slc29a3|chr10:60760360-60760859	0.195479425730811	.	.
chr10	61052138	61052637	chr10	61336031	61336530	Gm20610|chr10:61336031-61336530	0.224016363607015	.	.
chr10	61147435	61147934	chr10	61491985	61492484	Sgpl1|chr10:61491985-61492484	0.301235437443351	.	.
chr10	61452613	61453112	chr10	61491985	61492484	Eif4ebp2|chr10:61491985-61492484	0.346556165745999	.	.
chr10	61475458	61475957	chr10	61336031	61336530	Lrrc20|chr10:61336031-61336530	0.175079698021878	.	.
chr10	61475458	61475957	chr10	61491985	61492484	Lrrc20|chr10:61491985-61492484	0.158407075119064	.	.
chr10	61783021	61783520	chr10	62182988	62183487	H2afy2|chr10:62182988-62183487	0.280678706759477	.	.
chr10	61783689	61784188	chr10	62110799	62111298	H2afy2|chr10:62110799-62111298	0.247411107301974	.	.
chr10	62231026	62231525	chr10	62182988	62183487	Tspan15|chr10:62182988-62183487	0.172994439625182	.	.
chr10	62231026	62231525	chr10	62186811	62187310	Tspan15|chr10:62186811-62187310	0.185214409933629	.	.
chr10	62231026	62231525	chr10	62410887	62411386	Tspan15|chr10:62410887-62411386	0.236168062611862	.	.
chr10	62340040	62340539	chr10	62055333	62055832	Hk1os|chr10:62055333-62055832	0.212071499145903	.	.
chr10	62340040	62340539	chr10	62102023	62102522	Hk1os|chr10:62102023-62102522	0.201309671661126	.	.
chr10	62449224	62449723	chr10	62110799	62111298	4930507D05Rik|chr10:62110799-62111298	0.258453752931936	.	.
chr10	62449224	62449723	chr10	62110799	62111298	Supv3l1|chr10:62110799-62111298	0.258453752931936	.	.
chr10	62449224	62449723	chr10	62182988	62183487	4930507D05Rik|chr10:62182988-62183487	0.24133344340014	.	.
chr10	62449224	62449723	chr10	62182988	62183487	Supv3l1|chr10:62182988-62183487	0.24133344340014	.	.
chr10	62449224	62449723	chr10	62186811	62187310	4930507D05Rik|chr10:62186811-62187310	0.243654249505902	.	.
chr10	62449224	62449723	chr10	62186811	62187310	Supv3l1|chr10:62186811-62187310	0.243654249505902	.	.
chr10	62449766	62450265	chr10	62590203	62590702	4930507D05Rik|chr10:62590203-62590702	0.190017513148101	.	.
chr10	62449766	62450265	chr10	62590203	62590702	Supv3l1|chr10:62590203-62590702	0.190017513148101	.	.
chr10	62486629	62487128	chr10	62260971	62261470	Vps26a|chr10:62260971-62261470	0.240692391627471	.	.
chr10	62486629	62487128	chr10	62300269	62300768	Vps26a|chr10:62300269-62300768	0.230309489340374	.	.
chr10	62577623	62578122	chr10	62590203	62590702	4933428P19Rik|chr10:62590203-62590702	0.180803128041003	.	.
chr10	62577623	62578122	chr10	62590203	62590702	Kif1bp|chr10:62590203-62590702	0.180803128041003	.	.
chr10	62577623	62578122	chr10	62674652	62675151	4933428P19Rik|chr10:62674652-62675151	0.229822238392967	.	.
chr10	62577623	62578122	chr10	62674652	62675151	Kif1bp|chr10:62674652-62675151	0.229822238392967	.	.
chr10	62578211	62578710	chr10	62856650	62857149	4933428P19Rik|chr10:62856650-62857149	0.404412174870109	.	.
chr10	62578211	62578710	chr10	62856650	62857149	Kif1bp|chr10:62856650-62857149	0.404412174870109	.	.
chr10	62578211	62578710	chr10	62865210	62865709	4933428P19Rik|chr10:62865210-62865709	0.309687582410382	.	.
chr10	62578211	62578710	chr10	62865210	62865709	Kif1bp|chr10:62865210-62865709	0.309687582410382	.	.
chr10	62602059	62602558	chr10	62830770	62831269	Ddx21|chr10:62830770-62831269	0.182435034633152	.	.
chr10	62602059	62602558	chr10	62830770	62831269	Gm47257|chr10:62830770-62831269	0.182435034633152	.	.
chr10	62651098	62651597	chr10	62590203	62590702	Ddx50|chr10:62590203-62590702	0.176861830465743	.	.
chr10	62651098	62651597	chr10	62865210	62865709	Ddx50|chr10:62865210-62865709	0.400891661339993	.	.
chr10	62725538	62726037	chr10	62674652	62675151	Stox1|chr10:62674652-62675151	0.3983885181995	.	.
chr10	62792172	62792671	chr10	62590203	62590702	Ccar1|chr10:62590203-62590702	0.274907174995942	.	.
chr10	62792172	62792671	chr10	63065948	63066447	Ccar1|chr10:63065948-63066447	0.168792700889057	.	.
chr10	62920395	62920894	chr10	62590203	62590702	Slc25a16|chr10:62590203-62590702	0.17548116800619	.	.
chr10	62920395	62920894	chr10	62674652	62675151	Slc25a16|chr10:62674652-62675151	0.213248528446579	.	.
chr10	62920395	62920894	chr10	62831702	62832201	Slc25a16|chr10:62831702-62832201	0.160154313522738	.	.
chr10	62946840	62947339	chr10	62865210	62865709	Dna2|chr10:62865210-62865709	0.301509997582585	.	.
chr10	62946840	62947339	chr10	63065948	63066447	Dna2|chr10:63065948-63066447	0.282882014274975	.	.
chr10	62946840	62947339	chr10	63122482	63122981	Dna2|chr10:63122482-63122981	0.217853738189304	.	.
chr10	62979983	62980482	chr10	62856650	62857149	Rufy2|chr10:62856650-62857149	0.159051321310874	.	.
chr10	63023030	63023529	chr10	62856650	62857149	Hnrnph3|chr10:62856650-62857149	0.214483036754472	.	.
chr10	63023688	63024187	chr10	62865210	62865709	Hnrnph3|chr10:62865210-62865709	0.278702613053165	.	.
chr10	63023688	63024187	chr10	62865210	62865709	Pbld2|chr10:62865210-62865709	0.278702613053165	.	.
chr10	63023688	63024187	chr10	63065948	63066447	Hnrnph3|chr10:63065948-63066447	0.431743767692395	.	.
chr10	63023688	63024187	chr10	63065948	63066447	Pbld2|chr10:63065948-63066447	0.431743767692395	.	.
chr10	63099999	63100498	chr10	62856650	62857149	Atoh7|chr10:62856650-62857149	0.280516602399227	.	.
chr10	63243618	63244117	chr10	62856650	62857149	1700120B22Rik|chr10:62856650-62857149	0.168500282206015	.	.
chr10	63243618	63244117	chr10	62856650	62857149	Herc4|chr10:62856650-62857149	0.168500282206015	.	.
chr10	63243618	63244117	chr10	63338211	63338710	1700120B22Rik|chr10:63338211-63338710	0.345465167810111	.	.
chr10	63243618	63244117	chr10	63338211	63338710	Herc4|chr10:63338211-63338710	0.345465167810111	.	.
chr10	63243618	63244117	chr10	63338814	63339313	1700120B22Rik|chr10:63338814-63339313	0.382251578437915	.	.
chr10	63243618	63244117	chr10	63338814	63339313	Herc4|chr10:63338814-63339313	0.382251578437915	.	.
chr10	63243618	63244117	chr10	63377381	63377880	1700120B22Rik|chr10:63377381-63377880	0.230117694093195	.	.
chr10	63243618	63244117	chr10	63377381	63377880	Herc4|chr10:63377381-63377880	0.230117694093195	.	.
chr10	63244186	63244685	chr10	63377381	63377880	1700120B22Rik|chr10:63377381-63377880	0.261211442300547	.	.
chr10	63244186	63244685	chr10	63377381	63377880	Herc4|chr10:63377381-63377880	0.261211442300547	.	.
chr10	63429313	63429812	chr10	63122482	63122981	Ctnna3|chr10:63122482-63122981	0.19351736835983	.	.
chr10	63429313	63429812	chr10	63338814	63339313	Ctnna3|chr10:63338814-63339313	0.309856545523249	.	.
chr10	63429957	63430456	chr10	63122482	63122981	Ctnna3|chr10:63122482-63122981	0.243406689168015	.	.
chr10	63429957	63430456	chr10	63338814	63339313	Ctnna3|chr10:63338814-63339313	0.193336743704795	.	.
chr10	63429957	63430456	chr10	63582526	63583025	Ctnna3|chr10:63582526-63583025	0.202938032559813	.	.
chr10	67285073	67285572	chr10	67537526	67538025	Nrbf2|chr10:67537526-67538025	0.352915140633238	.	.
chr10	67535893	67536392	chr10	67537526	67538025	Egr2|chr10:67537526-67538025	0.284568836662847	.	.
chr10	67548797	67549296	chr10	67537526	67538025	Ado|chr10:67537526-67538025	0.26904989746819	.	.
chr10	67548797	67549296	chr10	67672264	67672763	Ado|chr10:67672264-67672763	0.158488340286477	.	.
chr10	72654602	72655101	chr10	72403182	72403681	Zwint|chr10:72403182-72403681	0.263130559599315	.	.
chr10	72655128	72655627	chr10	72403182	72403681	Zwint|chr10:72403182-72403681	0.193045403922539	.	.
chr10	73098895	73099394	chr10	73147925	73148424	Pcdh15|chr10:73147925-73148424	0.409060901255113	.	.
chr10	73099619	73100118	chr10	73097106	73097605	Pcdh15|chr10:73097106-73097605	0.231508667461898	.	.
chr10	73099619	73100118	chr10	73147925	73148424	Pcdh15|chr10:73147925-73148424	0.209329223692962	.	.
chr10	74966773	74967272	chr10	74896756	74897255	Gnaz|chr10:74896756-74897255	0.268126325706296	.	.
chr10	74966773	74967272	chr10	74905862	74906361	Gnaz|chr10:74905862-74906361	0.271487395517377	.	.
chr10	74966773	74967272	chr10	74914526	74915025	Gnaz|chr10:74914526-74915025	0.255050750231794	.	.
chr10	74966773	74967272	chr10	74920811	74921310	Gnaz|chr10:74920811-74921310	0.291238423942274	.	.
chr10	75773277	75773776	chr10	75883039	75883538	Ddt|chr10:75883039-75883538	0.40905528962617	.	.
chr10	75837242	75837741	chr10	75853409	75853908	Gstt2|chr10:75853409-75853908	0.177791768555448	.	.
chr10	75837242	75837741	chr10	75883039	75883538	Gstt2|chr10:75883039-75883538	0.245105043329883	.	.
chr10	75860073	75860572	chr10	75872865	75873364	Mif|chr10:75872865-75873364	0.176342131427692	.	.
chr10	75860073	75860572	chr10	75883039	75883538	Mif|chr10:75883039-75883538	0.160251794421203	.	.
chr10	75893088	75893587	chr10	75883039	75883538	Derl3|chr10:75883039-75883538	0.211478620863441	.	.
chr10	75921379	75921878	chr10	75883039	75883538	Smarcb1|chr10:75883039-75883538	0.182706997224451	.	.
chr10	75932278	75932777	chr10	75872865	75873364	Chchd10|chr10:75872865-75873364	0.19923686780232	.	.
chr10	75935571	75936070	chr10	75883039	75883538	Mmp11|chr10:75883039-75883538	0.258160208236377	.	.
chr10	76032290	76032789	chr10	75853409	75853908	Zfp280b|chr10:75853409-75853908	0.247207803704953	.	.
chr10	76032290	76032789	chr10	75872865	75873364	Zfp280b|chr10:75872865-75873364	0.16173200000863	.	.
chr10	76237626	76238125	chr10	75853409	75853908	Prmt2|chr10:75853409-75853908	0.187777575241958	.	.
chr10	76531225	76531724	chr10	76732742	76733241	Lss|chr10:76732742-76733241	0.169332314763762	.	.
chr10	76961928	76962427	chr10	76732742	76733241	Pcbp3|chr10:76732742-76733241	0.338225153122056	.	.
chr10	76961928	76962427	chr10	76835726	76836225	Pcbp3|chr10:76835726-76836225	0.200424203059281	.	.
chr10	77606279	77606778	chr10	77984634	77985133	Sumo3|chr10:77984634-77985133	0.284176012015936	.	.
chr10	77902300	77902799	chr10	78018678	78019177	Lrrc3|chr10:78018678-78019177	0.164595044955064	.	.
chr10	77902814	77903313	chr10	78018678	78019177	Lrrc3|chr10:78018678-78019177	0.31530776582009	.	.
chr10	77978313	77978812	chr10	78159856	78160355	Cfap410|chr10:78159856-78160355	0.165098919902146	.	.
chr10	78009528	78010027	chr10	78159856	78160355	Pfkl|chr10:78159856-78160355	0.216741908174901	.	.
chr10	78043280	78043779	chr10	77895443	77895942	Aire|chr10:77895443-77895942	0.330955657730814	.	.
chr10	78184961	78185460	chr10	77984634	77985133	Pwp2|chr10:77984634-77985133	0.255217655254786	.	.
chr10	78184961	78185460	chr10	78028055	78028554	Pwp2|chr10:78028055-78028554	0.35026972136303	.	.
chr10	78184961	78185460	chr10	78159856	78160355	Pwp2|chr10:78159856-78160355	0.469479215572086	.	.
chr10	78244489	78244988	chr10	77864325	77864824	Trappc10|chr10:77864325-77864824	0.204796286773674	.	.
chr10	78244489	78244988	chr10	77984634	77985133	Trappc10|chr10:77984634-77985133	0.214151912401588	.	.
chr10	78244489	78244988	chr10	78159856	78160355	Trappc10|chr10:78159856-78160355	0.217768136084764	.	.
chr10	78412843	78413342	chr10	78438115	78438614	Rrp1|chr10:78438115-78438614	0.177918654966027	.	.
chr10	78412843	78413342	chr10	78457906	78458405	Rrp1|chr10:78457906-78458405	0.195554784133666	.	.
chr10	78412843	78413342	chr10	78686751	78687250	Rrp1|chr10:78686751-78687250	0.259987643802937	.	.
chr10	78425391	78425890	chr10	78396201	78396700	Cstb|chr10:78396201-78396700	0.321356505771215	.	.
chr10	78425391	78425890	chr10	78438115	78438614	Cstb|chr10:78438115-78438614	0.390365571861305	.	.
chr10	78425391	78425890	chr10	78457906	78458405	Cstb|chr10:78457906-78458405	0.164324104640726	.	.
chr10	78425391	78425890	chr10	78487672	78488171	Cstb|chr10:78487672-78488171	0.177302218033398	.	.
chr10	78464708	78465207	chr10	78399195	78399694	Pdxk|chr10:78399195-78399694	0.18387284961819	.	.
chr10	78464708	78465207	chr10	78481893	78482392	Pdxk|chr10:78481893-78482392	0.294551664483348	.	.
chr10	78464708	78465207	chr10	78487672	78488171	Pdxk|chr10:78487672-78488171	0.207899549187408	.	.
chr10	78574182	78574681	chr10	78399195	78399694	Ilvbl|chr10:78399195-78399694	0.215989744236934	.	.
chr10	78574182	78574681	chr10	78399195	78399694	Ilvbl|chr10:78399195-78399694	0.215989744236935	.	.
chr10	78574182	78574681	chr10	78787724	78788223	Ilvbl|chr10:78787724-78788223	0.183854498677285	.	.
chr10	78574691	78575190	chr10	78812600	78813099	Ilvbl|chr10:78812600-78813099	0.319105935660534	.	.
chr10	78747414	78747913	chr10	78396201	78396700	Gm30400|chr10:78396201-78396700	0.309033242841048	.	.
chr10	78747414	78747913	chr10	78438115	78438614	Gm30400|chr10:78438115-78438614	0.173003710119075	.	.
chr10	78752339	78752838	chr10	78632261	78632760	Ccdc105|chr10:78632261-78632760	0.176011712036319	.	.
chr10	79097368	79097867	chr10	78787724	78788223	2610008E11Rik|chr10:78787724-78788223	0.214334456648266	.	.
chr10	79533018	79533517	chr10	79638841	79639340	Plpp2|chr10:79638841-79639340	0.182965335167191	.	.
chr10	79533018	79533517	chr10	79654793	79655292	Plpp2|chr10:79654793-79655292	0.167961817284591	.	.
chr10	79554879	79555378	chr10	79654793	79655292	Mier2|chr10:79654793-79655292	0.190851624753603	.	.
chr10	79613886	79614385	chr10	79654793	79655292	C2cd4c|chr10:79654793-79655292	0.291302107926375	.	.
chr10	79704113	79704612	chr10	79654793	79655292	Bsg|chr10:79654793-79655292	0.190542315462065	.	.
chr10	79716415	79716914	chr10	79638841	79639340	Hcn2|chr10:79638841-79639340	0.179655650661024	.	.
chr10	79716415	79716914	chr10	79654793	79655292	Hcn2|chr10:79654793-79655292	0.228749919670958	.	.
chr10	81252204	81252703	chr10	81267945	81268444	Matk|chr10:81267945-81268444	0.313250772095848	.	.
chr10	81252204	81252703	chr10	81426092	81426591	Matk|chr10:81426092-81426591	0.362167326397911	.	.
chr10	81252204	81252703	chr10	81430157	81430656	Matk|chr10:81430157-81430656	0.264596156953959	.	.
chr10	81252204	81252703	chr10	81551522	81552021	Matk|chr10:81551522-81552021	0.172144075633543	.	.
chr10	81252204	81252703	chr10	81633421	81633920	Matk|chr10:81633421-81633920	0.167354120580387	.	.
chr10	81253019	81253518	chr10	81426092	81426591	Matk|chr10:81426092-81426591	0.159558953770448	.	.
chr10	81253019	81253518	chr10	81502626	81503125	Matk|chr10:81502626-81503125	0.254059300518995	.	.
chr10	81253019	81253518	chr10	81605015	81605514	Matk|chr10:81605015-81605514	0.274743633383953	.	.
chr10	81253019	81253518	chr10	81643405	81643904	Matk|chr10:81643405-81643904	0.181613505477304	.	.
chr10	81266395	81266894	chr10	81267945	81268444	Apba3|chr10:81267945-81268444	0.214564344667722	.	.
chr10	81266395	81266894	chr10	81267945	81268444	Mrpl54|chr10:81267945-81268444	0.214564344667722	.	.
chr10	81266395	81266894	chr10	81285670	81286169	Apba3|chr10:81285670-81286169	0.171465515652927	.	.
chr10	81266395	81266894	chr10	81285670	81286169	Mrpl54|chr10:81285670-81286169	0.171465515652927	.	.
chr10	81266395	81266894	chr10	81426092	81426591	Apba3|chr10:81426092-81426591	0.315849887234889	.	.
chr10	81266395	81266894	chr10	81426092	81426591	Mrpl54|chr10:81426092-81426591	0.315849887234889	.	.
chr10	81266395	81266894	chr10	81430157	81430656	Apba3|chr10:81430157-81430656	0.246875774128964	.	.
chr10	81266395	81266894	chr10	81430157	81430656	Mrpl54|chr10:81430157-81430656	0.246875774128964	.	.
chr10	81292618	81293117	chr10	81416888	81417387	Pip5k1c|chr10:81416888-81417387	0.250404569981061	.	.
chr10	81292618	81293117	chr10	81416888	81417387	Pip5k1c|chr10:81416888-81417387	0.250404569981062	.	.
chr10	81292618	81293117	chr10	81426092	81426591	Pip5k1c|chr10:81426092-81426591	0.220429607810896	.	.
chr10	81292618	81293117	chr10	81570705	81571204	Pip5k1c|chr10:81570705-81571204	0.229634099143387	.	.
chr10	81292618	81293117	chr10	81643405	81643904	Pip5k1c|chr10:81643405-81643904	0.2565481757128	.	.
chr10	81320497	81320996	chr10	81267945	81268444	Cactin|chr10:81267945-81268444	0.186602670233047	.	.
chr10	81320497	81320996	chr10	81430157	81430656	Cactin|chr10:81430157-81430656	0.158399521493734	.	.
chr10	81320497	81320996	chr10	81432821	81433320	Cactin|chr10:81432821-81433320	0.167639840930571	.	.
chr10	81320497	81320996	chr10	81605015	81605514	Cactin|chr10:81605015-81605514	0.194757971506883	.	.
chr10	81350327	81350826	chr10	81267945	81268444	Hmg20b|chr10:81267945-81268444	0.210899233976294	.	.
chr10	81350327	81350826	chr10	81346675	81347174	Hmg20b|chr10:81346675-81347174	0.163862322539537	.	.
chr10	81350327	81350826	chr10	81472805	81473304	Hmg20b|chr10:81472805-81473304	0.229100017681745	.	.
chr10	81350327	81350826	chr10	81502626	81503125	Hmg20b|chr10:81502626-81503125	0.194498459170929	.	.
chr10	81350327	81350826	chr10	81633421	81633920	Hmg20b|chr10:81633421-81633920	0.246956772358919	.	.
chr10	81350327	81350826	chr10	81643405	81643904	Hmg20b|chr10:81643405-81643904	0.230567330267039	.	.
chr10	81357211	81357710	chr10	81413787	81414286	Mfsd12|chr10:81413787-81414286	0.193527121433835	.	.
chr10	81357211	81357710	chr10	81416888	81417387	Mfsd12|chr10:81416888-81417387	0.246009406755172	.	.
chr10	81357211	81357710	chr10	81426092	81426591	Mfsd12|chr10:81426092-81426591	0.194647754838628	.	.
chr10	81357211	81357710	chr10	81570705	81571204	Mfsd12|chr10:81570705-81571204	0.224617229927207	.	.
chr10	81357211	81357710	chr10	81605015	81605514	Mfsd12|chr10:81605015-81605514	0.161945029726821	.	.
chr10	81378395	81378894	chr10	81285670	81286169	Fzr1|chr10:81285670-81286169	0.182270956848959	.	.
chr10	81378395	81378894	chr10	81416888	81417387	Fzr1|chr10:81416888-81417387	0.178580240539706	.	.
chr10	81378395	81378894	chr10	81426092	81426591	Fzr1|chr10:81426092-81426591	0.330099772340487	.	.
chr10	81378395	81378894	chr10	81432821	81433320	Fzr1|chr10:81432821-81433320	0.266920519524701	.	.
chr10	81378395	81378894	chr10	81551522	81552021	Fzr1|chr10:81551522-81552021	0.198510388904817	.	.
chr10	81384063	81384562	chr10	81346675	81347174	Dohh|chr10:81346675-81347174	0.185346086674832	.	.
chr10	81384063	81384562	chr10	81413787	81414286	Dohh|chr10:81413787-81414286	0.169567292458171	.	.
chr10	81384063	81384562	chr10	81643405	81643904	Dohh|chr10:81643405-81643904	0.217764011605091	.	.
chr10	81482441	81482940	chr10	81257213	81257712	Celf5|chr10:81257213-81257712	0.19602884733078	.	.
chr10	81482441	81482940	chr10	81413787	81414286	Celf5|chr10:81413787-81414286	0.300681448851447	.	.
chr10	81482441	81482940	chr10	81426092	81426591	Celf5|chr10:81426092-81426591	0.334128439863698	.	.
chr10	81482441	81482940	chr10	81430157	81430656	Celf5|chr10:81430157-81430656	0.282577025972136	.	.
chr10	81482441	81482940	chr10	81430826	81431325	Celf5|chr10:81430826-81431325	0.209572112873732	.	.
chr10	81482441	81482940	chr10	81570705	81571204	Celf5|chr10:81570705-81571204	0.171481345894006	.	.
chr10	81482441	81482940	chr10	81571498	81571997	Celf5|chr10:81571498-81571997	0.413740800571343	.	.
chr10	81496231	81496730	chr10	81413787	81414286	Ncln|chr10:81413787-81414286	0.270536966207376	.	.
chr10	81496231	81496730	chr10	81416888	81417387	Ncln|chr10:81416888-81417387	0.336935443269739	.	.
chr10	81496231	81496730	chr10	81426092	81426591	Ncln|chr10:81426092-81426591	0.21105601118028	.	.
chr10	81496231	81496730	chr10	81430826	81431325	Ncln|chr10:81430826-81431325	0.334355718444358	.	.
chr10	81496231	81496730	chr10	81643405	81643904	Ncln|chr10:81643405-81643904	0.3101223687061	.	.
chr10	81545004	81545503	chr10	81426092	81426591	Gna11|chr10:81426092-81426591	0.170453924337806	.	.
chr10	81545004	81545503	chr10	81430157	81430656	Gna11|chr10:81430157-81430656	0.246974600959564	.	.
chr10	81545004	81545503	chr10	81430826	81431325	Gna11|chr10:81430826-81431325	0.228508911269011	.	.
chr10	81545004	81545503	chr10	81450104	81450603	Gna11|chr10:81450104-81450603	0.222703802170877	.	.
chr10	81545004	81545503	chr10	81551522	81552021	Gna11|chr10:81551522-81552021	0.325318837033904	.	.
chr10	81545004	81545503	chr10	81571498	81571997	Gna11|chr10:81571498-81571997	0.180275361047807	.	.
chr10	81559200	81559699	chr10	81257213	81257712	Tle5|chr10:81257213-81257712	0.166115351050631	.	.
chr10	81559200	81559699	chr10	81432821	81433320	Tle5|chr10:81432821-81433320	0.186289764392502	.	.
chr10	81559200	81559699	chr10	81502626	81503125	Tle5|chr10:81502626-81503125	0.219164650550214	.	.
chr10	81559200	81559699	chr10	81571498	81571997	Tle5|chr10:81571498-81571997	0.20113493156905	.	.
chr10	81559200	81559699	chr10	81605015	81605514	Tle5|chr10:81605015-81605514	0.248333766993524	.	.
chr10	81560176	81560675	chr10	81426092	81426591	Tle5|chr10:81426092-81426591	0.185493829611138	.	.
chr10	81560176	81560675	chr10	81430157	81430656	Tle5|chr10:81430157-81430656	0.220016655133306	.	.
chr10	81560176	81560675	chr10	81432821	81433320	Tle5|chr10:81432821-81433320	0.228215971567393	.	.
chr10	81560176	81560675	chr10	81551522	81552021	Tle5|chr10:81551522-81552021	0.418515143833486	.	.
chr10	81560176	81560675	chr10	81571498	81571997	Tle5|chr10:81571498-81571997	0.255968149737906	.	.
chr10	81600731	81601230	chr10	81502626	81503125	Tle6|chr10:81502626-81503125	0.229136770609605	.	.
chr10	81600731	81601230	chr10	81551522	81552021	Tle6|chr10:81551522-81552021	0.257819445580809	.	.
chr10	81600731	81601230	chr10	81571498	81571997	Tle6|chr10:81571498-81571997	0.329238524902211	.	.
chr10	81600731	81601230	chr10	81605015	81605514	Tle6|chr10:81605015-81605514	0.203058664480351	.	.
chr10	81605948	81606447	chr10	81285670	81286169	BC025920|chr10:81285670-81286169	0.340999771412229	.	.
chr10	81605948	81606447	chr10	81416888	81417387	BC025920|chr10:81416888-81417387	0.25816823247882	.	.
chr10	81605948	81606447	chr10	81426092	81426591	BC025920|chr10:81426092-81426591	0.38972389822263	.	.
chr10	81605948	81606447	chr10	81430157	81430656	BC025920|chr10:81430157-81430656	0.290229255492	.	.
chr10	81605948	81606447	chr10	81430826	81431325	BC025920|chr10:81430826-81431325	0.166506842003991	.	.
chr10	81605948	81606447	chr10	81570705	81571204	BC025920|chr10:81570705-81571204	0.23175909444171	.	.
chr10	81605948	81606447	chr10	81633421	81633920	BC025920|chr10:81633421-81633920	0.235829562731896	.	.
chr10	81605948	81606447	chr10	81643405	81643904	BC025920|chr10:81643405-81643904	0.237240533811835	.	.
chr10	81605948	81606447	chr10	81997141	81997640	BC025920|chr10:81997141-81997640	0.21063625526972	.	.
chr10	81627379	81627878	chr10	81285670	81286169	Ankrd24|chr10:81285670-81286169	0.160307479037103	.	.
chr10	81627379	81627878	chr10	81285670	81286169	Sirt6|chr10:81285670-81286169	0.160307479037103	.	.
chr10	81627379	81627878	chr10	81416888	81417387	Ankrd24|chr10:81416888-81417387	0.185668624623448	.	.
chr10	81627379	81627878	chr10	81416888	81417387	Sirt6|chr10:81416888-81417387	0.185668624623448	.	.
chr10	81627379	81627878	chr10	81426092	81426591	Ankrd24|chr10:81426092-81426591	0.26208020978737	.	.
chr10	81627379	81627878	chr10	81426092	81426591	Sirt6|chr10:81426092-81426591	0.26208020978737	.	.
chr10	81627379	81627878	chr10	81430157	81430656	Ankrd24|chr10:81430157-81430656	0.160261843751519	.	.
chr10	81627379	81627878	chr10	81430157	81430656	Sirt6|chr10:81430157-81430656	0.160261843751519	.	.
chr10	81627379	81627878	chr10	81430826	81431325	Ankrd24|chr10:81430826-81431325	0.179410669973492	.	.
chr10	81627379	81627878	chr10	81430826	81431325	Sirt6|chr10:81430826-81431325	0.179410669973492	.	.
chr10	81627379	81627878	chr10	81997141	81997640	Ankrd24|chr10:81997141-81997640	0.221816520096706	.	.
chr10	81627379	81627878	chr10	81997141	81997640	Sirt6|chr10:81997141-81997640	0.221816520096706	.	.
chr10	81648748	81649247	chr10	81432821	81433320	Gm10778|chr10:81432821-81433320	0.162401885792323	.	.
chr10	81648748	81649247	chr10	81633421	81633920	Gm10778|chr10:81633421-81633920	0.183816190021818	.	.
chr10	81648748	81649247	chr10	81997141	81997640	Gm10778|chr10:81997141-81997640	0.265356550848421	.	.
chr10	82763879	82764378	chr10	82860253	82860752	Nfyb|chr10:82860253-82860752	0.175326186366149	.	.
chr10	82985754	82986253	chr10	82795313	82795812	Chst11|chr10:82795313-82795812	0.1921339967003	.	.
chr10	85829194	85829693	chr10	85928481	85928980	Pwp1|chr10:85928481-85928980	0.2159773531914	.	.
chr10	85916334	85916833	chr10	85967965	85968464	Prdm4|chr10:85967965-85968464	0.200002468283878	.	.
chr10	85916863	85917362	chr10	85599059	85599558	Prdm4|chr10:85599059-85599558	0.220682770348047	.	.
chr10	85916863	85917362	chr10	85967965	85968464	Prdm4|chr10:85967965-85968464	0.253295439381984	.	.
chr10	85957553	85958052	chr10	85928481	85928980	Rtcb|chr10:85928481-85928980	0.20619238377465	.	.
chr10	86705281	86705780	chr10	86727517	86728016	Hsp90b1|chr10:86727517-86728016	0.355958137328515	.	.
chr10	86705281	86705780	chr10	86727517	86728016	Ttc41|chr10:86727517-86728016	0.355958137328515	.	.
chr10	86705281	86705780	chr10	86814219	86814718	Hsp90b1|chr10:86814219-86814718	0.357279322531368	.	.
chr10	86705281	86705780	chr10	86814219	86814718	Ttc41|chr10:86814219-86814718	0.357279322531368	.	.
chr10	86705811	86706310	chr10	86727517	86728016	Hsp90b1|chr10:86727517-86728016	0.267621949880286	.	.
chr10	86705811	86706310	chr10	86727517	86728016	Ttc41|chr10:86727517-86728016	0.267621949880286	.	.
chr10	86778694	86779193	chr10	86685259	86685758	Nt5dc3|chr10:86685259-86685758	0.185468122088812	.	.
chr10	86778694	86779193	chr10	86727517	86728016	Nt5dc3|chr10:86727517-86728016	0.368498077017909	.	.
chr10	86778694	86779193	chr10	86730664	86731163	Nt5dc3|chr10:86730664-86731163	0.176847476569217	.	.
chr10	87057424	87057923	chr10	87153637	87154136	1700113H08Rik|chr10:87153637-87154136	0.237294051135038	.	.
chr10	87057424	87057923	chr10	87154183	87154682	1700113H08Rik|chr10:87154183-87154682	0.251957764617666	.	.
chr10	87058237	87058736	chr10	87094225	87094724	1700113H08Rik|chr10:87094225-87094724	0.186534782539912	.	.
chr10	87058237	87058736	chr10	87486178	87486677	1700113H08Rik|chr10:87486178-87486677	0.186285696440162	.	.
chr10	87492598	87493097	chr10	87024821	87025320	Ascl1|chr10:87024821-87025320	0.164934878667167	.	.
chr10	87492598	87493097	chr10	87094225	87094724	Ascl1|chr10:87094225-87094724	0.320253483631595	.	.
chr10	87493100	87493599	chr10	87094225	87094724	Ascl1|chr10:87094225-87094724	0.175109374560442	.	.
chr10	87493100	87493599	chr10	87365066	87365565	Ascl1|chr10:87365066-87365565	0.389472712177407	.	.
chr10	87493100	87493599	chr10	87432209	87432708	Ascl1|chr10:87432209-87432708	0.225555154795646	.	.
chr10	87493100	87493599	chr10	87485409	87485908	Ascl1|chr10:87485409-87485908	0.183109123653515	.	.
chr10	87493100	87493599	chr10	87486178	87486677	Ascl1|chr10:87486178-87486677	0.344489250133635	.	.
chr10	88146664	88147163	chr10	87926711	87927210	Nup37|chr10:87926711-87927210	0.263682432360847	.	.
chr10	88146664	88147163	chr10	87926711	87927210	Parpbp|chr10:87926711-87927210	0.263682432360847	.	.
chr10	88146664	88147163	chr10	87927276	87927775	Nup37|chr10:87927276-87927775	0.201673924238732	.	.
chr10	88146664	88147163	chr10	87927276	87927775	Parpbp|chr10:87927276-87927775	0.201673924238732	.	.
chr10	88503789	88504288	chr10	88738951	88739450	Chpt1|chr10:88738951-88739450	0.186358978648911	.	.
chr10	88730714	88731213	chr10	88304248	88304747	Arl1|chr10:88304248-88304747	0.216320722854936	.	.
chr10	88730714	88731213	chr10	88738951	88739450	Arl1|chr10:88738951-88739450	0.158362549061762	.	.
chr10	88731569	88732068	chr10	88327377	88327876	Arl1|chr10:88327377-88327876	0.204386784766281	.	.
chr10	92722155	92722654	chr10	92754346	92754845	Nedd1|chr10:92754346-92754845	0.411290061751975	.	.
chr10	92722155	92722654	chr10	92907346	92907845	Nedd1|chr10:92907346-92907845	0.278188461867711	.	.
chr10	93589426	93589925	chr10	93611330	93611829	4933408J17Rik|chr10:93611330-93611829	0.219500546803243	.	.
chr10	93589426	93589925	chr10	93611330	93611829	Snrpf|chr10:93611330-93611829	0.219500546803243	.	.
chr10	100487126	100487625	chr10	100512848	100513347	Cep290|chr10:100512848-100513347	0.188253123604164	.	.
chr10	100487126	100487625	chr10	100512848	100513347	Tmtc3|chr10:100512848-100513347	0.188253123604164	.	.
chr10	100487126	100487625	chr10	100588503	100589002	Cep290|chr10:100588503-100589002	0.24257923310412	.	.
chr10	100487126	100487625	chr10	100588503	100589002	Tmtc3|chr10:100588503-100589002	0.24257923310412	.	.
chr10	100487126	100487625	chr10	100589041	100589540	Cep290|chr10:100589041-100589540	0.207656120093811	.	.
chr10	100487126	100487625	chr10	100589041	100589540	Tmtc3|chr10:100589041-100589540	0.207656120093811	.	.
chr10	100487126	100487625	chr10	100685711	100686210	Cep290|chr10:100685711-100686210	0.253620352932981	.	.
chr10	100487126	100487625	chr10	100685711	100686210	Tmtc3|chr10:100685711-100686210	0.253620352932981	.	.
chr10	100487126	100487625	chr10	100746086	100746585	Cep290|chr10:100746086-100746585	0.303429752028875	.	.
chr10	100487126	100487625	chr10	100746086	100746585	Tmtc3|chr10:100746086-100746585	0.303429752028875	.	.
chr10	101681454	101681953	chr10	101490039	101490538	Mgat4c|chr10:101490039-101490538	0.285084007183082	.	.
chr10	101681454	101681953	chr10	101614213	101614712	Mgat4c|chr10:101614213-101614712	0.169645510523935	.	.
chr10	101681454	101681953	chr10	101783173	101783672	Mgat4c|chr10:101783173-101783672	0.183948276389435	.	.
chr10	101681454	101681953	chr10	101783688	101784187	Mgat4c|chr10:101783688-101784187	0.341452413585917	.	.
chr10	103236075	103236574	chr10	102877866	102878365	Lrriq1|chr10:102877866-102878365	0.207330943646386	.	.
chr10	103368022	103368521	chr10	103253781	103254280	Slc6a15|chr10:103253781-103254280	0.206562209337805	.	.
chr10	103368022	103368521	chr10	103369009	103369508	Slc6a15|chr10:103369009-103369508	0.228014486768721	.	.
chr10	103368022	103368521	chr10	103443007	103443506	Slc6a15|chr10:103443007-103443506	0.270349657989547	.	.
chr10	105841096	105841595	chr10	106025266	106025765	Ccdc59|chr10:106025266-106025765	0.406022314691374	.	.
chr10	105841096	105841595	chr10	106025266	106025765	Mettl25|chr10:106025266-106025765	0.406022314691374	.	.
chr10	105841096	105841595	chr10	106177878	106178377	Ccdc59|chr10:106177878-106178377	0.256795650395351	.	.
chr10	105841096	105841595	chr10	106177878	106178377	Mettl25|chr10:106177878-106178377	0.256795650395351	.	.
chr10	106469497	106469996	chr10	106025266	106025765	Ppfia2|chr10:106025266-106025765	0.450085181808466	.	.
chr10	106469497	106469996	chr10	106067034	106067533	Ppfia2|chr10:106067034-106067533	0.371645360982988	.	.
chr10	106469497	106469996	chr10	106177878	106178377	Ppfia2|chr10:106177878-106178377	0.249872660637023	.	.
chr10	106469497	106469996	chr10	106468917	106469416	Ppfia2|chr10:106468917-106469416	0.21949870086134	.	.
chr10	106470005	106470504	chr10	106410533	106411032	Ppfia2|chr10:106410533-106411032	0.197329654830152	.	.
chr10	111972408	111972907	chr10	111849427	111849926	Krr1|chr10:111849427-111849926	0.187295400680308	.	.
chr10	112059933	112060432	chr10	111787505	111788004	Glipr1l1|chr10:111787505-111788004	0.167728387410403	.	.
chr10	112059933	112060432	chr10	111865250	111865749	Glipr1l1|chr10:111865250-111865749	0.424241767373645	.	.
chr10	112059933	112060432	chr10	111977530	111978029	Glipr1l1|chr10:111977530-111978029	0.20379928861937	.	.
chr10	112059933	112060432	chr10	112082096	112082595	Glipr1l1|chr10:112082096-112082595	0.16452623910459	.	.
chr10	112059933	112060432	chr10	112105715	112106214	Glipr1l1|chr10:112105715-112106214	0.18143471531513	.	.
chr10	112059933	112060432	chr10	112220642	112221141	Glipr1l1|chr10:112220642-112221141	0.362317907938264	.	.
chr10	112160072	112160571	chr10	111925446	111925945	Glipr1l3|chr10:111925446-111925945	0.202305973693517	.	.
chr10	112160072	112160571	chr10	112082096	112082595	Glipr1l3|chr10:112082096-112082595	0.410730883711929	.	.
chr10	112160072	112160571	chr10	112220642	112221141	Glipr1l3|chr10:112220642-112221141	0.402894769266148	.	.
chr10	112160072	112160571	chr10	112308682	112309181	Glipr1l3|chr10:112308682-112309181	0.371202157442969	.	.
chr10	112271231	112271730	chr10	112220642	112221141	Kcnc2|chr10:112220642-112221141	0.436840303281782	.	.
chr10	112271856	112272355	chr10	112082096	112082595	Kcnc2|chr10:112082096-112082595	0.17505154488731	.	.
chr10	112928298	112928797	chr10	112746619	112747118	Atxn7l3b|chr10:112746619-112747118	0.220489544868687	.	.
chr10	112928805	112929304	chr10	112629721	112630220	Atxn7l3b|chr10:112629721-112630220	0.223450786796272	.	.
chr10	115586789	115587288	chr10	115593212	115593711	Lgr5|chr10:115593212-115593711	0.226821319337185	.	.
chr10	115586789	115587288	chr10	115618218	115618717	Lgr5|chr10:115618218-115618717	0.305601653194406	.	.
chr10	115587608	115588107	chr10	115593212	115593711	Lgr5|chr10:115593212-115593711	0.265432486519273	.	.
chr10	115587608	115588107	chr10	115722607	115723106	Lgr5|chr10:115722607-115723106	0.191149749660842	.	.
chr10	117792609	117793108	chr10	117940936	117941435	Nup107|chr10:117940936-117941435	0.32448815705384	.	.
chr10	117845812	117846311	chr10	118103082	118103581	Rap1b|chr10:118103082-118103581	0.198552623899789	.	.
chr10	117845812	117846311	chr10	118121841	118122340	Rap1b|chr10:118121841-118122340	0.283942829087012	.	.
chr10	117846330	117846829	chr10	118056860	118057359	Rap1b|chr10:118056860-118057359	0.20843576458494	.	.
chr10	120112717	120113216	chr10	120233915	120234414	Helb|chr10:120233915-120234414	0.363715371048321	.	.
chr10	120226758	120227257	chr10	120125069	120125568	Llph|chr10:120125069-120125568	0.285627393107101	.	.
chr10	121033677	121034176	chr10	120938302	120938801	Wif1|chr10:120938302-120938801	0.228154465269832	.	.
chr10	122047104	122047603	chr10	122038523	122039022	Srgap1|chr10:122038523-122039022	0.347945768994795	.	.
chr10	122047104	122047603	chr10	122105330	122105829	Srgap1|chr10:122105330-122105829	0.175765945676622	.	.
chr10	122047104	122047603	chr10	122120828	122121327	Srgap1|chr10:122120828-122121327	0.324788936934227	.	.
chr10	122047655	122048154	chr10	122038523	122039022	Srgap1|chr10:122038523-122039022	0.1889947124799	.	.
chr10	122096429	122096928	chr10	122193288	122193787	Rxylt1|chr10:122193288-122193787	0.160009677992459	.	.
chr10	122097114	122097613	chr10	122007515	122008014	Rxylt1|chr10:122007515-122008014	0.227294011739319	.	.
chr10	122448406	122448905	chr10	122038523	122039022	Avpr1a|chr10:122038523-122039022	0.16163029158017	.	.
chr10	122448406	122448905	chr10	122193288	122193787	Avpr1a|chr10:122193288-122193787	0.278550443306945	.	.
chr10	122449084	122449583	chr10	122038523	122039022	Avpr1a|chr10:122038523-122039022	0.296246521564466	.	.
chr10	122449084	122449583	chr10	122120828	122121327	Avpr1a|chr10:122120828-122121327	0.321460496501256	.	.
chr10	122449084	122449583	chr10	122193288	122193787	Avpr1a|chr10:122193288-122193787	0.23250759357643	.	.
chr10	125965896	125966395	chr10	125725264	125725763	Lrig3|chr10:125725264-125725763	0.22365998124681	.	.
chr10	125965896	125966395	chr10	126231129	126231628	Lrig3|chr10:126231129-126231628	0.183520604744206	.	.
chr10	127522113	127522612	chr10	127511500	127511999	Shmt2|chr10:127511500-127511999	0.159410707222699	.	.
chr10	127522113	127522612	chr10	127641680	127642179	Shmt2|chr10:127641680-127642179	0.235333366111714	.	.
chr10	127621484	127621983	chr10	127512720	127513219	Lrp1|chr10:127512720-127513219	0.187264735281988	.	.
chr10	127666434	127666933	chr10	127536549	127537048	Nemp1|chr10:127536549-127537048	0.207904531511662	.	.
chr10	127666434	127666933	chr10	127542103	127542602	Nemp1|chr10:127542103-127542602	0.296038659337223	.	.
chr10	127666434	127666933	chr10	127641680	127642179	Nemp1|chr10:127641680-127642179	0.426121258208807	.	.
chr10	127666434	127666933	chr10	127674755	127675254	Nemp1|chr10:127674755-127675254	0.212708851954922	.	.
chr10	127676744	127677243	chr10	127536549	127537048	Gm16230|chr10:127536549-127537048	0.203235299329934	.	.
chr10	127739224	127739723	chr10	127641680	127642179	Zbtb39|chr10:127641680-127642179	0.304065528158339	.	.
chr10	128014912	128015411	chr10	128409597	128410096	Prim1|chr10:128409597-128410096	0.283268635973042	.	.
chr10	128035316	128035815	chr10	128092468	128092967	Naca|chr10:128092468-128092967	0.288237682503145	.	.
chr10	128035316	128035815	chr10	128096604	128097103	Naca|chr10:128096604-128097103	0.275248510623895	.	.
chr10	128035316	128035815	chr10	128409597	128410096	Naca|chr10:128409597-128410096	0.198445817808262	.	.
chr10	128058600	128059099	chr10	128096604	128097103	Ptges3|chr10:128096604-128097103	0.238314430322622	.	.
chr10	128194133	128194632	chr10	128096604	128097103	Gls2|chr10:128096604-128097103	0.324469322494568	.	.
chr10	128270187	128270686	chr10	128092468	128092967	Stat2|chr10:128092468-128092967	0.260661388423947	.	.
chr10	128270187	128270686	chr10	128096604	128097103	Stat2|chr10:128096604-128097103	0.262283627705672	.	.
chr10	128270187	128270686	chr10	128409597	128410096	Stat2|chr10:128409597-128410096	0.222908328560082	.	.
chr10	128270187	128270686	chr10	128536166	128536665	Stat2|chr10:128536166-128536665	0.321400222503066	.	.
chr10	128303050	128303549	chr10	128096604	128097103	Pan2|chr10:128096604-128097103	0.20616693235222	.	.
chr10	128322161	128322660	chr10	128092468	128092967	Cnpy2|chr10:128092468-128092967	0.322799178301962	.	.
chr10	128322161	128322660	chr10	128409597	128410096	Cnpy2|chr10:128409597-128410096	0.273344037892653	.	.
chr10	128337438	128337937	chr10	128092468	128092967	Cs|chr10:128092468-128092967	0.196607965000549	.	.
chr10	128337438	128337937	chr10	128536166	128536665	Cs|chr10:128536166-128536665	0.194091160893412	.	.
chr10	128368518	128369017	chr10	128096604	128097103	Coq10a|chr10:128096604-128097103	0.300487989598166	.	.
chr10	128368518	128369017	chr10	128096604	128097103	Coq10a|chr10:128096604-128097103	0.300487989598167	.	.
chr10	128376834	128377333	chr10	128096604	128097103	Ankrd52|chr10:128096604-128097103	0.165942142368507	.	.
chr10	128411355	128411854	chr10	128096604	128097103	Nabp2|chr10:128096604-128097103	0.271330662554838	.	.
chr10	128411355	128411854	chr10	128096604	128097103	Rnf41|chr10:128096604-128097103	0.271330662554838	.	.
chr10	128411355	128411854	chr10	128409597	128410096	Nabp2|chr10:128409597-128410096	0.223978656020834	.	.
chr10	128411355	128411854	chr10	128409597	128410096	Rnf41|chr10:128409597-128410096	0.223978656020834	.	.
chr10	128458968	128459467	chr10	128096604	128097103	Smarcc2|chr10:128096604-128097103	0.183956410046604	.	.
chr10	128458968	128459467	chr10	128409597	128410096	Smarcc2|chr10:128409597-128410096	0.200114258430742	.	.
chr10	128458968	128459467	chr10	128536166	128536665	Smarcc2|chr10:128536166-128536665	0.274468722472426	.	.
chr10	128498636	128499135	chr10	128092468	128092967	Myl6b|chr10:128092468-128092967	0.382001024156798	.	.
chr10	128498636	128499135	chr10	128096604	128097103	Myl6b|chr10:128096604-128097103	0.26601215482931	.	.
chr10	128498636	128499135	chr10	128409597	128410096	Myl6b|chr10:128409597-128410096	0.270955901836308	.	.
chr10	128498636	128499135	chr10	128536166	128536665	Myl6b|chr10:128536166-128536665	0.208631381433653	.	.
chr10	128525706	128526205	chr10	128409597	128410096	Esyt1|chr10:128409597-128410096	0.173424735601335	.	.
chr10	128525706	128526205	chr10	128909639	128910138	Esyt1|chr10:128909639-128910138	0.33825390972175	.	.
chr10	128525706	128526205	chr10	128977436	128977935	Esyt1|chr10:128977436-128977935	0.364697322439767	.	.
chr10	128547478	128547977	chr10	128909639	128910138	Zc3h10|chr10:128909639-128910138	0.187295858615507	.	.
chr10	128548928	128549427	chr10	128805195	128805694	Rpl41|chr10:128805195-128805694	0.236635947735522	.	.
chr10	128565862	128566361	chr10	128409597	128410096	Pa2g4|chr10:128409597-128410096	0.320165775408696	.	.
chr10	128565862	128566361	chr10	128805195	128805694	Pa2g4|chr10:128805195-128805694	0.206469255227482	.	.
chr10	128565862	128566361	chr10	128909639	128910138	Pa2g4|chr10:128909639-128910138	0.382867089960866	.	.
chr10	128645519	128646018	chr10	128536166	128536665	Gm26876|chr10:128536166-128536665	0.379585049307344	.	.
chr10	128646026	128646525	chr10	128409597	128410096	Gm26876|chr10:128409597-128410096	0.398614730286408	.	.
chr10	128646613	128647112	chr10	128409597	128410096	Gm26876|chr10:128409597-128410096	0.245524682127705	.	.
chr10	128646613	128647112	chr10	128805195	128805694	Gm26876|chr10:128805195-128805694	0.20348186764692	.	.
chr10	128668336	128668835	chr10	128409597	128410096	Ikzf4|chr10:128409597-128410096	0.22039951646758	.	.
chr10	128668336	128668835	chr10	128909639	128910138	Ikzf4|chr10:128909639-128910138	0.159896223524503	.	.
chr10	128668336	128668835	chr10	128977436	128977935	Ikzf4|chr10:128977436-128977935	0.241034920560655	.	.
chr10	128669128	128669627	chr10	128977436	128977935	Ikzf4|chr10:128977436-128977935	0.196463917467223	.	.
chr10	128673679	128674178	chr10	128409597	128410096	Suox|chr10:128409597-128410096	0.278209146935461	.	.
chr10	128673679	128674178	chr10	128536166	128536665	Suox|chr10:128536166-128536665	0.177914343497046	.	.
chr10	128673679	128674178	chr10	128805195	128805694	Suox|chr10:128805195-128805694	0.23732495598506	.	.
chr10	128695638	128696137	chr10	128536166	128536665	Rab5b|chr10:128536166-128536665	0.202393273586814	.	.
chr10	128696211	128696710	chr10	128536166	128536665	Rab5b|chr10:128536166-128536665	0.191556147282969	.	.
chr10	128696211	128696710	chr10	128805195	128805694	Rab5b|chr10:128805195-128805694	0.256698891661281	.	.
chr10	128704864	128705363	chr10	128409597	128410096	Cdk2|chr10:128409597-128410096	0.320200799278652	.	.
chr10	128704864	128705363	chr10	128409597	128410096	Pmel|chr10:128409597-128410096	0.320200799278652	.	.
chr10	128748233	128748732	chr10	128913212	128913711	Pym1|chr10:128913212-128913711	0.196541016790443	.	.
chr10	128804210	128804709	chr10	128536166	128536665	Dnajc14|chr10:128536166-128536665	0.248049637295424	.	.
chr10	128804210	128804709	chr10	128536166	128536665	Tmem198b|chr10:128536166-128536665	0.248049637295424	.	.
chr10	128804210	128804709	chr10	128977436	128977935	Dnajc14|chr10:128977436-128977935	0.161704089074821	.	.
chr10	128804210	128804709	chr10	128977436	128977935	Tmem198b|chr10:128977436-128977935	0.161704089074821	.	.
chr10	128821529	128822028	chr10	128805195	128805694	Ormdl2|chr10:128805195-128805694	0.356850776551097	.	.
chr10	128821529	128822028	chr10	128913212	128913711	Ormdl2|chr10:128913212-128913711	0.467644059653842	.	.
chr10	128821529	128822028	chr10	128977436	128977935	Ormdl2|chr10:128977436-128977935	0.188056599632897	.	.
chr10	128891038	128891537	chr10	128805195	128805694	Gdf11|chr10:128805195-128805694	0.475067582421601	.	.
chr10	128891683	128892182	chr10	128805195	128805694	Gdf11|chr10:128805195-128805694	0.288775306663042	.	.
chr10	128922870	128923369	chr10	128909639	128910138	Bloc1s1|chr10:128909639-128910138	0.179363694017028	.	.
chr10	128922870	128923369	chr10	128909639	128910138	Rdh5|chr10:128909639-128910138	0.179363694017028	.	.
chr10	128923385	128923884	chr10	128536166	128536665	Bloc1s1|chr10:128536166-128536665	0.167542355144713	.	.
chr10	128923385	128923884	chr10	128536166	128536665	Rdh5|chr10:128536166-128536665	0.167542355144713	.	.
chr10	130542081	130542580	chr10	130363735	130364234	Gm31793|chr10:130363735-130364234	0.18536539954701	.	.
chr11	3289366	3289865	chr11	3123799	3124298	Patz1|chr11:3123799-3124298	0.171887135463585	.	.
chr11	3289366	3289865	chr11	3332133	3332632	Patz1|chr11:3332133-3332632	0.236319776481646	.	.
chr11	3408986	3409485	chr11	3386996	3387495	Limk2|chr11:3386996-3387495	0.212395088200234	.	.
chr11	3452086	3452585	chr11	3332133	3332632	8430429K09Rik|chr11:3332133-3332632	0.310034192031651	.	.
chr11	3452086	3452585	chr11	3332133	3332632	Rnf185|chr11:3332133-3332632	0.310034192031651	.	.
chr11	3452086	3452585	chr11	3386996	3387495	8430429K09Rik|chr11:3386996-3387495	0.189692218872056	.	.
chr11	3452086	3452585	chr11	3386996	3387495	Rnf185|chr11:3386996-3387495	0.189692218872056	.	.
chr11	3649414	3649913	chr11	3761268	3761767	Morc2a|chr11:3761268-3761767	0.3642413666085	.	.
chr11	3649414	3649913	chr11	3761268	3761767	Tug1|chr11:3761268-3761767	0.3642413666085	.	.
chr11	3649414	3649913	chr11	3761927	3762426	Morc2a|chr11:3761927-3762426	0.30416830432247	.	.
chr11	3649414	3649913	chr11	3761927	3762426	Tug1|chr11:3761927-3762426	0.30416830432247	.	.
chr11	3863689	3864188	chr11	3761268	3761767	Osbp2|chr11:3761268-3761767	0.29200340285759	.	.
chr11	3863689	3864188	chr11	3761927	3762426	Osbp2|chr11:3761927-3762426	0.410979500202159	.	.
chr11	3894950	3895449	chr11	3774785	3775284	4921536K21Rik|chr11:3774785-3775284	0.248642473704563	.	.
chr11	3894950	3895449	chr11	3774785	3775284	Dusp18|chr11:3774785-3775284	0.248642473704563	.	.
chr11	3894950	3895449	chr11	4096446	4096945	4921536K21Rik|chr11:4096446-4096945	0.328112006971768	.	.
chr11	3894950	3895449	chr11	4096446	4096945	Dusp18|chr11:4096446-4096945	0.328112006971768	.	.
chr11	3913534	3914033	chr11	3773729	3774228	Slc35e4|chr11:3773729-3774228	0.179301839949879	.	.
chr11	3913534	3914033	chr11	4118067	4118566	Slc35e4|chr11:4118067-4118566	0.221164230165095	.	.
chr11	3913534	3914033	chr11	4118576	4119075	Slc35e4|chr11:4118576-4119075	0.262907581702943	.	.
chr11	3963478	3963977	chr11	3761268	3761767	Pes1|chr11:3761268-3761767	0.299639709713346	.	.
chr11	3963478	3963977	chr11	3773729	3774228	Pes1|chr11:3773729-3774228	0.2946061838361	.	.
chr11	3963478	3963977	chr11	3774253	3774752	Pes1|chr11:3774253-3774752	0.279492680103728	.	.
chr11	3983350	3983849	chr11	3761268	3761767	Gal3st1|chr11:3761268-3761767	0.212978311030991	.	.
chr11	3983350	3983849	chr11	3761927	3762426	Gal3st1|chr11:3761927-3762426	0.396285753291107	.	.
chr11	4160019	4160518	chr11	4096446	4096945	Ccdc157|chr11:4096446-4096945	0.160538711791255	.	.
chr11	4160019	4160518	chr11	4096446	4096945	Sf3a1|chr11:4096446-4096945	0.160538711791255	.	.
chr11	4160019	4160518	chr11	4118576	4119075	Ccdc157|chr11:4118576-4119075	0.306586835021122	.	.
chr11	4160019	4160518	chr11	4118576	4119075	Sf3a1|chr11:4118576-4119075	0.306586835021122	.	.
chr11	4186479	4186978	chr11	3761927	3762426	Tbc1d10a|chr11:3761927-3762426	0.262263528246486	.	.
chr11	4186479	4186978	chr11	3761927	3762426	Tbc1d10a|chr11:3761927-3762426	0.262263528246487	.	.
chr11	4186479	4186978	chr11	3774785	3775284	Tbc1d10a|chr11:3774785-3775284	0.16386410089744	.	.
chr11	4186479	4186978	chr11	4266509	4267008	Tbc1d10a|chr11:4266509-4267008	0.263766786790769	.	.
chr11	5261501	5262000	chr11	5707491	5707990	Kremen1|chr11:5707491-5707990	0.28496648125905	.	.
chr11	5762152	5762651	chr11	5995902	5996401	Urgcp|chr11:5995902-5996401	0.287738822279298	.	.
chr11	5788237	5788736	chr11	5740921	5741420	Dbnl|chr11:5740921-5741420	0.265061432487703	.	.
chr11	5788237	5788736	chr11	5901921	5902420	Dbnl|chr11:5901921-5902420	0.195888005416379	.	.
chr11	5837178	5837677	chr11	5901921	5902420	Polm|chr11:5901921-5902420	0.380865625258741	.	.
chr11	5837806	5838305	chr11	5901921	5902420	Polm|chr11:5901921-5902420	0.326938588992767	.	.
chr11	5955521	5956020	chr11	5901921	5902420	Ykt6|chr11:5901921-5902420	0.260302575006929	.	.
chr11	6546055	6546554	chr11	6677466	6677965	Ccm2|chr11:6677466-6677965	0.195282058393308	.	.
chr11	6546638	6547137	chr11	6654921	6655420	Ccm2|chr11:6654921-6655420	0.330840713733177	.	.
chr11	6546638	6547137	chr11	6677466	6677965	Ccm2|chr11:6677466-6677965	0.213499525126487	.	.
chr11	6605340	6605839	chr11	6677466	6677965	Nacad|chr11:6677466-6677965	0.258409945651064	.	.
chr11	6625867	6626366	chr11	6654921	6655420	Tbrg4|chr11:6654921-6655420	0.287929044215045	.	.
chr11	6625867	6626366	chr11	6677466	6677965	Tbrg4|chr11:6677466-6677965	0.270548753469768	.	.
chr11	9010276	9010775	chr11	9165775	9166274	Hus1|chr11:9165775-9166274	0.190453879800626	.	.
chr11	9010276	9010775	chr11	9174069	9174568	Hus1|chr11:9174069-9174568	0.27033500396489	.	.
chr11	9010276	9010775	chr11	9181742	9182241	Hus1|chr11:9181742-9182241	0.339928479755213	.	.
chr11	9010276	9010775	chr11	9260594	9261093	Hus1|chr11:9260594-9261093	0.251154600076787	.	.
chr11	9010962	9011461	chr11	9174069	9174568	Hus1|chr11:9174069-9174568	0.375230456212793	.	.
chr11	9010962	9011461	chr11	9181742	9182241	Hus1|chr11:9181742-9182241	0.228983815959189	.	.
chr11	9010962	9011461	chr11	9260594	9261093	Hus1|chr11:9260594-9261093	0.184878053493726	.	.
chr11	9048265	9048764	chr11	8913672	8914171	Gm11992|chr11:8913672-8914171	0.222777824922255	.	.
chr11	9048265	9048764	chr11	8913672	8914171	Sun3|chr11:8913672-8914171	0.222777824922255	.	.
chr11	9048265	9048764	chr11	9136398	9136897	Gm11992|chr11:9136398-9136897	0.19105818281232	.	.
chr11	9048265	9048764	chr11	9136398	9136897	Sun3|chr11:9136398-9136897	0.19105818281232	.	.
chr11	9048265	9048764	chr11	9165775	9166274	Gm11992|chr11:9165775-9166274	0.306815716565711	.	.
chr11	9048265	9048764	chr11	9165775	9166274	Sun3|chr11:9165775-9166274	0.306815716565711	.	.
chr11	9048265	9048764	chr11	9174069	9174568	Gm11992|chr11:9174069-9174568	0.532736139686829	.	.
chr11	9048265	9048764	chr11	9174069	9174568	Sun3|chr11:9174069-9174568	0.532736139686829	.	.
chr11	9048265	9048764	chr11	9181742	9182241	Gm11992|chr11:9181742-9182241	0.36343810146598	.	.
chr11	9048265	9048764	chr11	9181742	9182241	Sun3|chr11:9181742-9182241	0.36343810146598	.	.
chr11	9048265	9048764	chr11	9260594	9261093	Gm11992|chr11:9260594-9261093	0.490540526915568	.	.
chr11	9048265	9048764	chr11	9260594	9261093	Sun3|chr11:9260594-9261093	0.490540526915568	.	.
chr11	9048265	9048764	chr11	9317260	9317759	Gm11992|chr11:9317260-9317759	0.379851274442588	.	.
chr11	9048265	9048764	chr11	9317260	9317759	Sun3|chr11:9317260-9317759	0.379851274442588	.	.
chr11	9118338	9118837	chr11	8913672	8914171	Upp1|chr11:8913672-8914171	0.473030876991455	.	.
chr11	9118338	9118837	chr11	9136398	9136897	Upp1|chr11:9136398-9136897	0.316835139963239	.	.
chr11	9118338	9118837	chr11	9165775	9166274	Upp1|chr11:9165775-9166274	0.465698128111167	.	.
chr11	9118338	9118837	chr11	9174069	9174568	Upp1|chr11:9174069-9174568	0.512937155470552	.	.
chr11	9118338	9118837	chr11	9181742	9182241	Upp1|chr11:9181742-9182241	0.416596565981809	.	.
chr11	9118338	9118837	chr11	9260594	9261093	Upp1|chr11:9260594-9261093	0.62273629072685	.	.
chr11	9118338	9118837	chr11	9317260	9317759	Upp1|chr11:9317260-9317759	0.302132120214738	.	.
chr11	9192579	9193078	chr11	8913672	8914171	Abca13|chr11:8913672-8914171	0.523560361601342	.	.
chr11	9192579	9193078	chr11	9136398	9136897	Abca13|chr11:9136398-9136897	0.4594396178776	.	.
chr11	9192579	9193078	chr11	9165775	9166274	Abca13|chr11:9165775-9166274	0.68171677364236	.	.
chr11	9192579	9193078	chr11	9174069	9174568	Abca13|chr11:9174069-9174568	0.678893846617797	.	.
chr11	9192579	9193078	chr11	9181742	9182241	Abca13|chr11:9181742-9182241	0.437942868872805	.	.
chr11	9192579	9193078	chr11	9260594	9261093	Abca13|chr11:9260594-9261093	0.815937707380428	.	.
chr11	9192579	9193078	chr11	9317260	9317759	Abca13|chr11:9317260-9317759	0.489827631360641	.	.
chr11	11113765	11114264	chr11	11115591	11116090	Vwc2|chr11:11115591-11116090	0.490702380535559	.	.
chr11	11113765	11114264	chr11	11116114	11116613	Vwc2|chr11:11116114-11116613	0.459684835614978	.	.
chr11	11113765	11114264	chr11	11176626	11177125	Vwc2|chr11:11176626-11177125	0.662380704894989	.	.
chr11	11461833	11462332	chr11	11115591	11116090	Spata48|chr11:11115591-11116090	0.420908271503175	.	.
chr11	11461833	11462332	chr11	11115591	11116090	Zpbp|chr11:11115591-11116090	0.420908271503175	.	.
chr11	11461833	11462332	chr11	11116114	11116613	Spata48|chr11:11116114-11116613	0.474948518119312	.	.
chr11	11461833	11462332	chr11	11116114	11116613	Zpbp|chr11:11116114-11116613	0.474948518119312	.	.
chr11	11461833	11462332	chr11	11131662	11132161	Spata48|chr11:11131662-11132161	0.301134970647303	.	.
chr11	11461833	11462332	chr11	11131662	11132161	Zpbp|chr11:11131662-11132161	0.301134970647303	.	.
chr11	11461833	11462332	chr11	11176626	11177125	Spata48|chr11:11176626-11177125	0.392971553355232	.	.
chr11	11461833	11462332	chr11	11176626	11177125	Zpbp|chr11:11176626-11177125	0.392971553355232	.	.
chr11	11462374	11462873	chr11	11115591	11116090	Spata48|chr11:11115591-11116090	0.431982896852402	.	.
chr11	11462374	11462873	chr11	11115591	11116090	Spata48|chr11:11115591-11116090	0.431982896852403	.	.
chr11	11462374	11462873	chr11	11115591	11116090	Zpbp|chr11:11115591-11116090	0.431982896852402	.	.
chr11	11462374	11462873	chr11	11115591	11116090	Zpbp|chr11:11115591-11116090	0.431982896852403	.	.
chr11	11462374	11462873	chr11	11116114	11116613	Spata48|chr11:11116114-11116613	0.461934970510639	.	.
chr11	11462374	11462873	chr11	11116114	11116613	Zpbp|chr11:11116114-11116613	0.461934970510639	.	.
chr11	11462374	11462873	chr11	11131662	11132161	Spata48|chr11:11131662-11132161	0.18386599437558	.	.
chr11	11462374	11462873	chr11	11131662	11132161	Zpbp|chr11:11131662-11132161	0.18386599437558	.	.
chr11	11462374	11462873	chr11	11176626	11177125	Spata48|chr11:11176626-11177125	0.488776283180399	.	.
chr11	11462374	11462873	chr11	11176626	11177125	Zpbp|chr11:11176626-11177125	0.488776283180399	.	.
chr11	11462374	11462873	chr11	11528091	11528590	Spata48|chr11:11528091-11528590	0.3113868638936	.	.
chr11	11462374	11462873	chr11	11528091	11528590	Zpbp|chr11:11528091-11528590	0.3113868638936	.	.
chr11	11685393	11685892	chr11	11528091	11528590	Gm11999|chr11:11528091-11528590	0.382521910836597	.	.
chr11	11685393	11685892	chr11	11528091	11528590	Ikzf1|chr11:11528091-11528590	0.382521910836597	.	.
chr11	11685393	11685892	chr11	11699561	11700060	Gm11999|chr11:11699561-11700060	0.221975257024798	.	.
chr11	11685393	11685892	chr11	11699561	11700060	Ikzf1|chr11:11699561-11700060	0.221975257024798	.	.
chr11	11685930	11686429	chr11	11528091	11528590	Gm11999|chr11:11528091-11528590	0.182636690709306	.	.
chr11	11685930	11686429	chr11	11699561	11700060	Gm11999|chr11:11699561-11700060	0.448830433643103	.	.
chr11	16507927	16508426	chr11	16344464	16344963	Sec61g|chr11:16344464-16344963	0.18237271963713	.	.
chr11	16507927	16508426	chr11	16967761	16968260	Sec61g|chr11:16967761-16968260	0.27334763290479	.	.
chr11	16951015	16951514	chr11	16967761	16968260	Eldr|chr11:16967761-16968260	0.166199884302895	.	.
chr11	16951015	16951514	chr11	16967761	16968260	Fbxo48|chr11:16967761-16968260	0.166199884302895	.	.
chr11	17051545	17052044	chr11	17082914	17083413	Cnrip1|chr11:17082914-17083413	0.190328143568927	.	.
chr11	17051545	17052044	chr11	17082914	17083413	Plek|chr11:17082914-17083413	0.190328143568927	.	.
chr11	17052106	17052605	chr11	17370440	17370939	Cnrip1|chr11:17370440-17370939	0.33779052124551	.	.
chr11	17052106	17052605	chr11	17370440	17370939	Plek|chr11:17370440-17370939	0.33779052124551	.	.
chr11	17052630	17053129	chr11	17082914	17083413	Plek|chr11:17082914-17083413	0.310863923393464	.	.
chr11	17158989	17159488	chr11	17370440	17370939	Ppp3r1|chr11:17370440-17370939	0.162674227264521	.	.
chr11	17211097	17211596	chr11	17352018	17352517	Pno1|chr11:17352018-17352517	0.273006046950856	.	.
chr11	17211097	17211596	chr11	17393901	17394400	Pno1|chr11:17393901-17394400	0.26214013724666	.	.
chr11	17211641	17212140	chr11	17082914	17083413	Pno1|chr11:17082914-17083413	0.219220974002514	.	.
chr11	17257330	17257829	chr11	17370440	17370939	C1d|chr11:17370440-17370939	0.230892803356546	.	.
chr11	17953651	17954150	chr11	17685699	17686198	Etaa1|chr11:17685699-17686198	0.324685911775631	.	.
chr11	17953651	17954150	chr11	17685699	17686198	Etaa1os|chr11:17685699-17686198	0.324685911775631	.	.
chr11	19018819	19019318	chr11	18931237	18931736	Meis1|chr11:18931237-18931736	0.301121641906323	.	.
chr11	19018819	19019318	chr11	18990096	18990595	Meis1|chr11:18990096-18990595	0.322570988802685	.	.
chr11	19018819	19019318	chr11	19020212	19020711	Meis1|chr11:19020212-19020711	0.316425892178756	.	.
chr11	19018819	19019318	chr11	19027012	19027511	Meis1|chr11:19027012-19027511	0.369268194696573	.	.
chr11	19018819	19019318	chr11	19027012	19027511	Meis1|chr11:19027012-19027511	0.369268194696574	.	.
chr11	19018819	19019318	chr11	19478995	19479494	Meis1|chr11:19478995-19479494	0.298799748666437	.	.
chr11	20332570	20333069	chr11	20631609	20632108	Slc1a4|chr11:20631609-20632108	0.297847890807698	.	.
chr11	20333072	20333571	chr11	20308956	20309455	Slc1a4|chr11:20308956-20309455	0.193174423700079	.	.
chr11	20333072	20333571	chr11	20442340	20442839	Slc1a4|chr11:20442340-20442839	0.217337310078569	.	.
chr11	20542743	20543242	chr11	20454941	20455440	Sertad2|chr11:20454941-20455440	0.161659037523863	.	.
chr11	20542743	20543242	chr11	20532483	20532982	Sertad2|chr11:20532483-20532982	0.313147028332641	.	.
chr11	20542743	20543242	chr11	20631609	20632108	Sertad2|chr11:20631609-20632108	0.443761900616523	.	.
chr11	20740870	20741369	chr11	20631609	20632108	Aftph|chr11:20631609-20632108	0.182970160538343	.	.
chr11	20741392	20741891	chr11	20454941	20455440	Aftph|chr11:20454941-20455440	0.356195290491241	.	.
chr11	20741392	20741891	chr11	20631609	20632108	Aftph|chr11:20631609-20632108	0.475536966497734	.	.
chr11	21091624	21092123	chr11	21039467	21039966	Peli1|chr11:21039467-21039966	0.259970788326157	.	.
chr11	21238489	21238988	chr11	21039467	21039966	Vps54|chr11:21039467-21039966	0.301001306275288	.	.
chr11	21238489	21238988	chr11	21307013	21307512	Vps54|chr11:21307013-21307512	0.330166000006024	.	.
chr11	21239060	21239559	chr11	21307013	21307512	Vps54|chr11:21307013-21307512	0.222322964272546	.	.
chr11	22512298	22512797	chr11	22286837	22287336	Tmem17|chr11:22286837-22287336	0.313489672481706	.	.
chr11	22617528	22618027	chr11	22698999	22699498	Gm12052|chr11:22698999-22699498	0.204465541266471	.	.
chr11	23007555	23008054	chr11	23124342	23124841	Fam161a|chr11:23124342-23124841	0.167223161131777	.	.
chr11	23306661	23307160	chr11	23124342	23124841	Usp34|chr11:23124342-23124841	0.243474035515274	.	.
chr11	23307251	23307750	chr11	23124342	23124841	Usp34|chr11:23124342-23124841	0.324813959109274	.	.
chr11	23497762	23498261	chr11	23124342	23124841	1700030C12Rik|chr11:23124342-23124841	0.206205058801746	.	.
chr11	23497762	23498261	chr11	23124342	23124841	Ahsa2|chr11:23124342-23124841	0.206205058801746	.	.
chr11	23895039	23895538	chr11	23732805	23733304	Gm12061|chr11:23732805-23733304	0.206316930567178	.	.
chr11	23895039	23895538	chr11	23732805	23733304	Papolg|chr11:23732805-23733304	0.206316930567178	.	.
chr11	23895039	23895538	chr11	23801180	23801679	Gm12061|chr11:23801180-23801679	0.17321788638876	.	.
chr11	23895039	23895538	chr11	23801180	23801679	Papolg|chr11:23801180-23801679	0.17321788638876	.	.
chr11	23895039	23895538	chr11	23855325	23855824	Gm12061|chr11:23855325-23855824	0.195339759522329	.	.
chr11	23895039	23895538	chr11	23855325	23855824	Papolg|chr11:23855325-23855824	0.195339759522329	.	.
chr11	26210094	26210593	chr11	26051317	26051816	5730522E02Rik|chr11:26051317-26051816	0.173441753760972	.	.
chr11	28583291	28583790	chr11	28883052	28883551	Ccdc85a|chr11:28883052-28883551	0.303717774088836	.	.
chr11	29172618	29173117	chr11	28883052	28883551	A630052C17Rik|chr11:28883052-28883551	0.303736604700165	.	.
chr11	29172618	29173117	chr11	28883052	28883551	Ppp4r3b|chr11:28883052-28883551	0.303736604700165	.	.
chr11	29526171	29526670	chr11	29694010	29694509	Mtif2|chr11:29694010-29694509	0.368325736554691	.	.
chr11	29692664	29693163	chr11	29694010	29694509	Rtn4|chr11:29694010-29694509	0.217512014111434	.	.
chr11	29693483	29693982	chr11	29638833	29639332	Rtn4|chr11:29638833-29639332	0.170694163015362	.	.
chr11	29693483	29693982	chr11	29694010	29694509	Rtn4|chr11:29694010-29694509	0.311046667487524	.	.
chr11	30025915	30026414	chr11	30110609	30111108	Eml6|chr11:30110609-30111108	0.220481533108246	.	.
chr11	30267372	30267871	chr11	30197720	30198219	Gm8098|chr11:30197720-30198219	0.296912439400913	.	.
chr11	30267372	30267871	chr11	30197720	30198219	Sptbn1|chr11:30197720-30198219	0.296912439400913	.	.
chr11	30267372	30267871	chr11	30676047	30676546	Gm8098|chr11:30676047-30676546	0.186494941252406	.	.
chr11	30267372	30267871	chr11	30676047	30676546	Sptbn1|chr11:30676047-30676546	0.186494941252406	.	.
chr11	30471695	30472194	chr11	30197720	30198219	4930505A04Rik|chr11:30197720-30198219	0.201473823516293	.	.
chr11	30471695	30472194	chr11	30198313	30198812	4930505A04Rik|chr11:30198313-30198812	0.264014383309957	.	.
chr11	30772221	30772720	chr11	30888059	30888558	Psme4|chr11:30888059-30888558	0.210805279236453	.	.
chr11	30885150	30885649	chr11	31248449	31248948	Asb3|chr11:31248449-31248948	0.217883696246425	.	.
chr11	30885150	30885649	chr11	31248449	31248948	Gpr75|chr11:31248449-31248948	0.217883696246425	.	.
chr11	31369857	31370356	chr11	31694883	31695382	Stc2|chr11:31694883-31695382	0.305652909187132	.	.
chr11	33147604	33148103	chr11	33143872	33144371	Fgf18|chr11:33143872-33144371	0.231663452716656	.	.
chr11	33147604	33148103	chr11	33148287	33148786	Fgf18|chr11:33148287-33148786	0.165467036083506	.	.
chr11	34833438	34833937	chr11	34704714	34705213	Spdl1|chr11:34704714-34705213	0.291124748776971	.	.
chr11	40733291	40733790	chr11	40573530	40574029	Hmmr|chr11:40573530-40574029	0.171096684478691	.	.
chr11	40733291	40733790	chr11	40573530	40574029	Nudcd2|chr11:40573530-40574029	0.171096684478691	.	.
chr11	40733291	40733790	chr11	40764669	40765168	Hmmr|chr11:40764669-40765168	0.23357355524414	.	.
chr11	40733291	40733790	chr11	40764669	40765168	Nudcd2|chr11:40764669-40765168	0.23357355524414	.	.
chr11	40733291	40733790	chr11	40789670	40790169	Hmmr|chr11:40789670-40790169	0.235163900731749	.	.
chr11	40733291	40733790	chr11	40789670	40790169	Nudcd2|chr11:40789670-40790169	0.235163900731749	.	.
chr11	40733864	40734363	chr11	40692427	40692926	Hmmr|chr11:40692427-40692926	0.22780466683973	.	.
chr11	40733864	40734363	chr11	40692427	40692926	Nudcd2|chr11:40692427-40692926	0.22780466683973	.	.
chr11	40733864	40734363	chr11	40865644	40866143	Hmmr|chr11:40865644-40866143	0.209519005655149	.	.
chr11	40733864	40734363	chr11	40865644	40866143	Nudcd2|chr11:40865644-40866143	0.209519005655149	.	.
chr11	40755146	40755645	chr11	40977012	40977511	Ccng1|chr11:40977012-40977511	0.38328704587586	.	.
chr11	40755146	40755645	chr11	41042888	41043387	Ccng1|chr11:41042888-41043387	0.218774003628072	.	.
chr11	48799792	48800291	chr11	48775412	48775911	Rack1|chr11:48775412-48775911	0.191464697875159	.	.
chr11	48799792	48800291	chr11	48834168	48834667	Rack1|chr11:48834168-48834667	0.440735530631366	.	.
chr11	48800315	48800814	chr11	48775412	48775911	Rack1|chr11:48775412-48775911	0.29659114169843	.	.
chr11	48800315	48800814	chr11	48833647	48834146	Rack1|chr11:48833647-48834146	0.185817235584311	.	.
chr11	48800315	48800814	chr11	48834168	48834667	Rack1|chr11:48834168-48834667	0.475332631887449	.	.
chr11	48800315	48800814	chr11	48837257	48837756	Rack1|chr11:48837257-48837756	0.190182426294419	.	.
chr11	48816857	48817356	chr11	48525344	48525843	Trim41|chr11:48525344-48525843	0.218450819895248	.	.
chr11	48816857	48817356	chr11	48588765	48589264	Trim41|chr11:48588765-48589264	0.207496432287759	.	.
chr11	48816857	48817356	chr11	48818245	48818744	Trim41|chr11:48818245-48818744	0.271336917536312	.	.
chr11	48816857	48817356	chr11	48856073	48856572	Trim41|chr11:48856073-48856572	0.229475055822679	.	.
chr11	48816857	48817356	chr11	49189707	49190206	Trim41|chr11:49189707-49190206	0.436224816714329	.	.
chr11	48825828	48826327	chr11	48588765	48589264	Gm12184|chr11:48588765-48589264	0.235098644458611	.	.
chr11	48825828	48826327	chr11	48588765	48589264	Trim7|chr11:48588765-48589264	0.235098644458611	.	.
chr11	48825828	48826327	chr11	48874421	48874920	Gm12184|chr11:48874421-48874920	0.166833827883173	.	.
chr11	48825828	48826327	chr11	48874421	48874920	Trim7|chr11:48874421-48874920	0.166833827883173	.	.
chr11	48825828	48826327	chr11	48888037	48888536	Gm12184|chr11:48888037-48888536	0.174077111106594	.	.
chr11	48825828	48826327	chr11	48888037	48888536	Trim7|chr11:48888037-48888536	0.174077111106594	.	.
chr11	48825828	48826327	chr11	49169250	49169749	Gm12184|chr11:49169250-49169749	0.289359644979604	.	.
chr11	48825828	48826327	chr11	49169250	49169749	Trim7|chr11:49169250-49169749	0.289359644979604	.	.
chr11	48826330	48826829	chr11	48833647	48834146	Gm12184|chr11:48833647-48834146	0.273742774840825	.	.
chr11	48826330	48826829	chr11	48833647	48834146	Trim7|chr11:48833647-48834146	0.273742774840825	.	.
chr11	48826330	48826829	chr11	48837777	48838276	Gm12184|chr11:48837777-48838276	0.183752606942997	.	.
chr11	48826330	48826829	chr11	48837777	48838276	Trim7|chr11:48837777-48838276	0.183752606942997	.	.
chr11	48826330	48826829	chr11	49189707	49190206	Gm12184|chr11:49189707-49190206	0.229863156587207	.	.
chr11	48826330	48826829	chr11	49189707	49190206	Trim7|chr11:49189707-49190206	0.229863156587207	.	.
chr11	48853382	48853881	chr11	48818245	48818744	Gm16170|chr11:48818245-48818744	0.342700316612926	.	.
chr11	48853382	48853881	chr11	48834168	48834667	Gm16170|chr11:48834168-48834667	0.164266368245972	.	.
chr11	48853382	48853881	chr11	48837257	48837756	Gm16170|chr11:48837257-48837756	0.163373132082528	.	.
chr11	48853382	48853881	chr11	48856073	48856572	Gm16170|chr11:48856073-48856572	0.258988763821021	.	.
chr11	48853382	48853881	chr11	49189707	49190206	Gm16170|chr11:49189707-49190206	0.214033718816565	.	.
chr11	49203772	49204271	chr11	48788591	48789090	Zfp62|chr11:48788591-48789090	0.168290817067698	.	.
chr11	49203772	49204271	chr11	49169250	49169749	Zfp62|chr11:49169250-49169749	0.177355192162522	.	.
chr11	49203772	49204271	chr11	49189707	49190206	Zfp62|chr11:49189707-49190206	0.273486756879082	.	.
chr11	49243866	49244365	chr11	48775412	48775911	Mgat1|chr11:48775412-48775911	0.314435680246894	.	.
chr11	49243866	49244365	chr11	48818245	48818744	Mgat1|chr11:48818245-48818744	0.341534160754295	.	.
chr11	49243866	49244365	chr11	48833647	48834146	Mgat1|chr11:48833647-48834146	0.234024913598751	.	.
chr11	49243866	49244365	chr11	48834168	48834667	Mgat1|chr11:48834168-48834667	0.303516904061737	.	.
chr11	49243866	49244365	chr11	48837257	48837756	Mgat1|chr11:48837257-48837756	0.185320831425475	.	.
chr11	49243866	49244365	chr11	49189707	49190206	Mgat1|chr11:49189707-49190206	0.160621473400353	.	.
chr11	50827537	50828036	chr11	50766411	50766910	Zfp354c|chr11:50766411-50766910	0.198675021678456	.	.
chr11	50827537	50828036	chr11	50769375	50769874	Zfp354c|chr11:50769375-50769874	0.290353367223959	.	.
chr11	50841323	50841822	chr11	50766411	50766910	Zfp879|chr11:50766411-50766910	0.374202212343635	.	.
chr11	50841323	50841822	chr11	50769375	50769874	Zfp879|chr11:50769375-50769874	0.196092488348461	.	.
chr11	50931438	50931937	chr11	50769375	50769874	Zfp354b|chr11:50769375-50769874	0.177962372302012	.	.
chr11	51584494	51584993	chr11	51681505	51682004	Phykpl|chr11:51681505-51682004	0.165088273106572	.	.
chr11	51584494	51584993	chr11	51872214	51872713	Phykpl|chr11:51872214-51872713	0.184860938298311	.	.
chr11	51584494	51584993	chr11	51945350	51945849	Phykpl|chr11:51945350-51945849	0.337795747446746	.	.
chr11	51606706	51607205	chr11	51756283	51756782	Hnrnpab|chr11:51756283-51756782	0.163012546317781	.	.
chr11	51606706	51607205	chr11	51856134	51856633	Hnrnpab|chr11:51856134-51856633	0.178096048205753	.	.
chr11	51619481	51619980	chr11	51615553	51616052	Nhp2|chr11:51615553-51616052	0.182737890310624	.	.
chr11	51619481	51619980	chr11	51755773	51756272	Nhp2|chr11:51755773-51756272	0.286678242390825	.	.
chr11	51619481	51619980	chr11	51855397	51855896	Nhp2|chr11:51855397-51855896	0.293491578586086	.	.
chr11	51619481	51619980	chr11	51858736	51859235	Nhp2|chr11:51858736-51859235	0.245200144140002	.	.
chr11	51635626	51636125	chr11	51855397	51855896	Rmnd5b|chr11:51855397-51855896	0.257774706898776	.	.
chr11	51635626	51636125	chr11	51856134	51856633	Rmnd5b|chr11:51856134-51856633	0.1784347169498	.	.
chr11	51636255	51636754	chr11	51855397	51855896	Rmnd5b|chr11:51855397-51855896	0.170238829560293	.	.
chr11	51650623	51651122	chr11	51658702	51659201	D930048N14Rik|chr11:51658702-51659201	0.17019337277271	.	.
chr11	51650623	51651122	chr11	51658702	51659201	N4bp3|chr11:51658702-51659201	0.17019337277271	.	.
chr11	51650623	51651122	chr11	51856134	51856633	D930048N14Rik|chr11:51856134-51856633	0.347109334206294	.	.
chr11	51650623	51651122	chr11	51856134	51856633	N4bp3|chr11:51856134-51856633	0.347109334206294	.	.
chr11	51650623	51651122	chr11	51858736	51859235	D930048N14Rik|chr11:51858736-51859235	0.263913091656922	.	.
chr11	51650623	51651122	chr11	51858736	51859235	N4bp3|chr11:51858736-51859235	0.263913091656922	.	.
chr11	51688541	51689040	chr11	51756283	51756782	0610009B22Rik|chr11:51756283-51756782	0.300276384675602	.	.
chr11	51688541	51689040	chr11	51856134	51856633	0610009B22Rik|chr11:51856134-51856633	0.246141096652828	.	.
chr11	51763403	51763902	chr11	51539560	51540059	Sar1b|chr11:51539560-51540059	0.213447051666246	.	.
chr11	51763403	51763902	chr11	51539560	51540059	Sec24a|chr11:51539560-51540059	0.213447051666246	.	.
chr11	51763403	51763902	chr11	51755773	51756272	Sar1b|chr11:51755773-51756272	0.264833419863916	.	.
chr11	51763403	51763902	chr11	51755773	51756272	Sec24a|chr11:51755773-51756272	0.264833419863916	.	.
chr11	51856924	51857423	chr11	51615553	51616052	Jade2|chr11:51615553-51616052	0.245145083653428	.	.
chr11	51856924	51857423	chr11	51855397	51855896	Jade2|chr11:51855397-51855896	0.261399255489409	.	.
chr11	51857661	51858160	chr11	51756283	51756782	Jade2|chr11:51756283-51756782	0.35420302168784	.	.
chr11	51857661	51858160	chr11	51856134	51856633	Jade2|chr11:51856134-51856633	0.189033666562777	.	.
chr11	51857661	51858160	chr11	51945350	51945849	Jade2|chr11:51945350-51945849	0.187539768532052	.	.
chr11	51967401	51967900	chr11	51855397	51855896	Cdkn2aipnl|chr11:51855397-51855896	0.206646389248157	.	.
chr11	51967401	51967900	chr11	51856134	51856633	Cdkn2aipnl|chr11:51856134-51856633	0.178816693522307	.	.
chr11	51967401	51967900	chr11	52086506	52087005	Cdkn2aipnl|chr11:52086506-52087005	0.190132790069135	.	.
chr11	51999945	52000444	chr11	51615553	51616052	Gm12204|chr11:51615553-51616052	0.174262503937494	.	.
chr11	51999945	52000444	chr11	51615553	51616052	Ube2b|chr11:51615553-51616052	0.174262503937494	.	.
chr11	51999945	52000444	chr11	51855397	51855896	Gm12204|chr11:51855397-51855896	0.285460664479104	.	.
chr11	51999945	52000444	chr11	51855397	51855896	Ube2b|chr11:51855397-51855896	0.285460664479104	.	.
chr11	51999945	52000444	chr11	51856134	51856633	Gm12204|chr11:51856134-51856633	0.201578872874073	.	.
chr11	51999945	52000444	chr11	51856134	51856633	Ube2b|chr11:51856134-51856633	0.201578872874073	.	.
chr11	51999945	52000444	chr11	52086506	52087005	Gm12204|chr11:52086506-52087005	0.230555601237986	.	.
chr11	51999945	52000444	chr11	52086506	52087005	Ube2b|chr11:52086506-52087005	0.230555601237986	.	.
chr11	52000555	52001054	chr11	51856134	51856633	Gm12204|chr11:51856134-51856633	0.298841082819889	.	.
chr11	52000555	52001054	chr11	51856134	51856633	Ube2b|chr11:51856134-51856633	0.298841082819889	.	.
chr11	52003968	52004467	chr11	52220229	52220728	Cdkl3|chr11:52220229-52220728	0.220851188514033	.	.
chr11	52097965	52098464	chr11	51756283	51756782	Ppp2ca|chr11:51756283-51756782	0.167536315787828	.	.
chr11	52097965	52098464	chr11	51945350	51945849	Ppp2ca|chr11:51945350-51945849	0.196626666743577	.	.
chr11	52098497	52098996	chr11	51858736	51859235	Ppp2ca|chr11:51858736-51859235	0.164055804458863	.	.
chr11	52098497	52098996	chr11	52253862	52254361	Ppp2ca|chr11:52253862-52254361	0.182775711492784	.	.
chr11	52099118	52099617	chr11	51756283	51756782	Ppp2ca|chr11:51756283-51756782	0.218622675021289	.	.
chr11	52099118	52099617	chr11	51856134	51856633	Ppp2ca|chr11:51856134-51856633	0.268794104297007	.	.
chr11	52099118	52099617	chr11	52253862	52254361	Ppp2ca|chr11:52253862-52254361	0.183549826877019	.	.
chr11	52099118	52099617	chr11	52350842	52351341	Ppp2ca|chr11:52350842-52351341	0.17519714347764	.	.
chr11	52099118	52099617	chr11	52421410	52421909	Ppp2ca|chr11:52421410-52421909	0.233614462350375	.	.
chr11	52231721	52232220	chr11	51756283	51756782	Skp1a|chr11:51756283-51756782	0.218313737676716	.	.
chr11	52231721	52232220	chr11	51856134	51856633	Skp1a|chr11:51856134-51856633	0.22894429072499	.	.
chr11	52231721	52232220	chr11	51945350	51945849	Skp1a|chr11:51945350-51945849	0.176092668983564	.	.
chr11	52283195	52283694	chr11	52086506	52087005	Tcf7|chr11:52086506-52087005	0.392553018429699	.	.
chr11	52360764	52361263	chr11	52253862	52254361	Vdac1|chr11:52253862-52254361	0.20045518990319	.	.
chr11	52396175	52396674	chr11	52350842	52351341	9530068E07Rik|chr11:52350842-52351341	0.240829318626035	.	.
chr11	53519552	53520051	chr11	53520056	53520555	Sept8|chr11:53520056-53520555	0.525082044101762	.	.
chr11	53519552	53520051	chr11	53520591	53521090	Sept8|chr11:53520591-53521090	0.271053788786274	.	.
chr11	53567090	53567589	chr11	53627817	53628316	A430108G06Rik|chr11:53627817-53628316	0.399052840847237	.	.
chr11	53567090	53567589	chr11	53627817	53628316	Kif3a|chr11:53627817-53628316	0.399052840847237	.	.
chr11	53567611	53568110	chr11	53520056	53520555	A430108G06Rik|chr11:53520056-53520555	0.285365296939228	.	.
chr11	53567611	53568110	chr11	53520056	53520555	Kif3a|chr11:53520056-53520555	0.285365296939228	.	.
chr11	53567611	53568110	chr11	53520591	53521090	A430108G06Rik|chr11:53520591-53521090	0.207890445479291	.	.
chr11	53567611	53568110	chr11	53520591	53521090	Kif3a|chr11:53520591-53521090	0.207890445479291	.	.
chr11	53707052	53707551	chr11	53520591	53521090	Rad50|chr11:53520591-53521090	0.226968605134657	.	.
chr11	53770230	53770729	chr11	53627817	53628316	Irf1|chr11:53627817-53628316	0.268336532285327	.	.
chr11	53859040	53859539	chr11	54112961	54113460	Gm12216|chr11:54112961-54113460	0.248971347997808	.	.
chr11	53891550	53892049	chr11	53520056	53520555	Slc22a5|chr11:53520056-53520555	0.323985610747646	.	.
chr11	53891550	53892049	chr11	53520056	53520555	Slc22a5|chr11:53520056-53520555	0.323985610747647	.	.
chr11	53891550	53892049	chr11	53520591	53521090	Slc22a5|chr11:53520591-53521090	0.461375496116888	.	.
chr11	53891550	53892049	chr11	54088837	54089336	Slc22a5|chr11:54088837-54089336	0.250227210410108	.	.
chr11	53980083	53980582	chr11	53627817	53628316	Slc22a21|chr11:53627817-53628316	0.203649548315341	.	.
chr11	53980083	53980582	chr11	54002632	54003131	Slc22a21|chr11:54002632-54003131	0.228074606394111	.	.
chr11	54100707	54101206	chr11	53763473	53763972	P4ha2|chr11:53763473-53763972	0.294309967991883	.	.
chr11	54303873	54304372	chr11	54595867	54596366	Acsl6|chr11:54595867-54596366	0.178766453139726	.	.
chr11	54437826	54438325	chr11	54112961	54113460	Fnip1|chr11:54112961-54113460	0.174437352244183	.	.
chr11	54438352	54438851	chr11	54595867	54596366	Fnip1|chr11:54595867-54596366	0.173585588372187	.	.
chr11	55204077	55204576	chr11	55039590	55040089	Slc36a1|chr11:55039590-55040089	0.212640608713479	.	.
chr11	55204077	55204576	chr11	55444722	55445221	Slc36a1|chr11:55444722-55445221	0.284763580957152	.	.
chr11	55204077	55204576	chr11	55497808	55498307	Slc36a1|chr11:55497808-55498307	0.403890888347441	.	.
chr11	55460969	55461468	chr11	55386408	55386907	Atox1|chr11:55386408-55386907	0.274049846971365	.	.
chr11	55460969	55461468	chr11	55446542	55447041	Atox1|chr11:55446542-55447041	0.201412118775494	.	.
chr11	55460969	55461468	chr11	55518735	55519234	Atox1|chr11:55518735-55519234	0.200690942107558	.	.
chr11	55460969	55461468	chr11	55583746	55584245	Atox1|chr11:55583746-55584245	0.217563724110973	.	.
chr11	55469134	55469633	chr11	55402600	55403099	G3bp1|chr11:55402600-55403099	0.172586216804312	.	.
chr11	55469134	55469633	chr11	55446542	55447041	G3bp1|chr11:55446542-55447041	0.275014173051508	.	.
chr11	55469134	55469633	chr11	55518735	55519234	G3bp1|chr11:55518735-55519234	0.188559518811643	.	.
chr11	55469134	55469633	chr11	55583746	55584245	G3bp1|chr11:55583746-55584245	0.251658862315666	.	.
chr11	55469713	55470212	chr11	55386408	55386907	G3bp1|chr11:55386408-55386907	0.267902047524114	.	.
chr11	55469713	55470212	chr11	55446542	55447041	G3bp1|chr11:55446542-55447041	0.202012613561616	.	.
chr11	55469713	55470212	chr11	55583746	55584245	G3bp1|chr11:55583746-55584245	0.249660838226006	.	.
chr11	55469713	55470212	chr11	55681117	55681616	G3bp1|chr11:55681117-55681616	0.341628510752024	.	.
chr11	55469713	55470212	chr11	55747975	55748474	G3bp1|chr11:55747975-55748474	0.225687559327892	.	.
chr11	55607008	55607507	chr11	55518735	55519234	Glra1|chr11:55518735-55519234	0.182395198023604	.	.
chr11	55607008	55607507	chr11	55681117	55681616	Glra1|chr11:55681117-55681616	0.166588855508338	.	.
chr11	55607728	55608227	chr11	55386408	55386907	Glra1|chr11:55386408-55386907	0.200237177877457	.	.
chr11	55607728	55608227	chr11	55518735	55519234	Glra1|chr11:55518735-55519234	0.271446727588475	.	.
chr11	55607728	55608227	chr11	55583746	55584245	Glra1|chr11:55583746-55584245	0.174167268863524	.	.
chr11	55607728	55608227	chr11	55747975	55748474	Glra1|chr11:55747975-55748474	0.302919141970647	.	.
chr11	58009181	58009680	chr11	58271614	58272113	Larp1|chr11:58271614-58272113	0.269143880235295	.	.
chr11	58009181	58009680	chr11	58301694	58302193	Larp1|chr11:58301694-58302193	0.196444820093427	.	.
chr11	58009711	58010210	chr11	58057420	58057919	Larp1|chr11:58057420-58057919	0.216835076848038	.	.
chr11	58103758	58104257	chr11	58271614	58272113	Cnot8|chr11:58271614-58272113	0.194040777838043	.	.
chr11	58104268	58104767	chr11	58057420	58057919	Cnot8|chr11:58057420-58057919	0.181056895662495	.	.
chr11	58104268	58104767	chr11	58301694	58302193	Cnot8|chr11:58301694-58302193	0.28262401599943	.	.
chr11	58168278	58168777	chr11	58301694	58302193	Gemin5|chr11:58301694-58302193	0.25675842475691	.	.
chr11	58168278	58168777	chr11	58302580	58303079	Gemin5|chr11:58302580-58303079	0.280301311168513	.	.
chr11	58307549	58308048	chr11	58302580	58303079	Zfp692|chr11:58302580-58303079	0.167027787248178	.	.
chr11	58322621	58323120	chr11	58179510	58180009	1700047K16Rik|chr11:58179510-58180009	0.5095863815663	.	.
chr11	58322621	58323120	chr11	58302580	58303079	1700047K16Rik|chr11:58302580-58303079	0.21629591610035	.	.
chr11	58322621	58323120	chr11	58664430	58664929	1700047K16Rik|chr11:58664430-58664929	0.246650838855504	.	.
chr11	58323135	58323634	chr11	58179510	58180009	1700047K16Rik|chr11:58179510-58180009	0.347198391406424	.	.
chr11	58323135	58323634	chr11	58301694	58302193	1700047K16Rik|chr11:58301694-58302193	0.348746887105504	.	.
chr11	58330424	58330923	chr11	58057420	58057919	Sh3bp5l|chr11:58057420-58057919	0.181346125854463	.	.
chr11	58330424	58330923	chr11	58057420	58057919	Zfp672|chr11:58057420-58057919	0.181346125854463	.	.
chr11	58801810	58802309	chr11	58794533	58795032	Fam183b|chr11:58794533-58795032	0.270418021893535	.	.
chr11	58801810	58802309	chr11	58959825	58960324	Fam183b|chr11:58959825-58960324	0.252196122698078	.	.
chr11	58846859	58847358	chr11	58794533	58795032	Gm12258|chr11:58794533-58795032	0.181084793621524	.	.
chr11	58847366	58847865	chr11	58794533	58795032	Gm12258|chr11:58794533-58795032	0.481908461746805	.	.
chr11	58847366	58847865	chr11	58959825	58960324	Gm12258|chr11:58959825-58960324	0.320692601947107	.	.
chr11	58866990	58867489	chr11	58794533	58795032	2810021J22Rik|chr11:58794533-58795032	0.270334403398433	.	.
chr11	58866990	58867489	chr11	58959825	58960324	2810021J22Rik|chr11:58959825-58960324	0.203416580749964	.	.
chr11	58904043	58904542	chr11	59209071	59209570	Gm12257|chr11:59209071-59209570	0.160320714230989	.	.
chr11	58904043	58904542	chr11	59209071	59209570	Zfp39|chr11:59209071-59209570	0.160320714230989	.	.
chr11	58904043	58904542	chr11	59238904	59239403	Gm12257|chr11:59238904-59239403	0.312636958653409	.	.
chr11	58904043	58904542	chr11	59238904	59239403	Zfp39|chr11:59238904-59239403	0.312636958653409	.	.
chr11	58938679	58939178	chr11	58794533	58795032	Rnf187|chr11:58794533-58795032	0.212467274024728	.	.
chr11	58938679	58939178	chr11	58959825	58960324	Rnf187|chr11:58959825-58960324	0.248003381862214	.	.
chr11	58948024	58948523	chr11	58794533	58795032	Hist3h2ba|chr11:58794533-58795032	0.2534611501405	.	.
chr11	58948531	58949030	chr11	58794533	58795032	Hist3h2ba|chr11:58794533-58795032	0.183361139957795	.	.
chr11	58948531	58949030	chr11	58959825	58960324	Hist3h2ba|chr11:58959825-58960324	0.194271677191473	.	.
chr11	58949416	58949915	chr11	58794533	58795032	Hist3h2ba|chr11:58794533-58795032	0.34369959671048	.	.
chr11	58949416	58949915	chr11	58959825	58960324	Hist3h2ba|chr11:58959825-58960324	0.328064031180773	.	.
chr11	58954353	58954852	chr11	58794533	58795032	Hist3h2a|chr11:58794533-58795032	0.49167912947956	.	.
chr11	58954353	58954852	chr11	58794533	58795032	Trim17|chr11:58794533-58795032	0.49167912947956	.	.
chr11	58954353	58954852	chr11	58959825	58960324	Hist3h2a|chr11:58959825-58960324	0.369158168087419	.	.
chr11	58954353	58954852	chr11	58959825	58960324	Trim17|chr11:58959825-58960324	0.369158168087419	.	.
chr11	58977851	58978350	chr11	58794533	58795032	2310058D17Rik|chr11:58794533-58795032	0.349683326715617	.	.
chr11	58977851	58978350	chr11	58794533	58795032	Trim11|chr11:58794533-58795032	0.349683326715617	.	.
chr11	59163194	59163693	chr11	58959825	58960324	Iba57|chr11:58959825-58960324	0.244577595539827	.	.
chr11	59191644	59192143	chr11	58794533	58795032	Guk1|chr11:58794533-58795032	0.173512953910027	.	.
chr11	59191644	59192143	chr11	58959825	58960324	Guk1|chr11:58959825-58960324	0.356105111599384	.	.
chr11	59191644	59192143	chr11	58994394	58994893	Guk1|chr11:58994394-58994893	0.304860876430511	.	.
chr11	59202207	59202706	chr11	58794533	58795032	2610507I01Rik|chr11:58794533-58795032	0.296963646076187	.	.
chr11	59202207	59202706	chr11	58794533	58795032	Mrpl55|chr11:58794533-58795032	0.296963646076187	.	.
chr11	59202207	59202706	chr11	58959825	58960324	2610507I01Rik|chr11:58959825-58960324	0.160667159708148	.	.
chr11	59202207	59202706	chr11	58959825	58960324	Mrpl55|chr11:58959825-58960324	0.160667159708148	.	.
chr11	59208124	59208623	chr11	58794533	58795032	2310033P09Rik|chr11:58794533-58795032	0.276682844492259	.	.
chr11	59208124	59208623	chr11	58914522	58915021	2310033P09Rik|chr11:58914522-58915021	0.214884727861603	.	.
chr11	59228020	59228519	chr11	58794533	58795032	Arf1|chr11:58794533-58795032	0.335668165681964	.	.
chr11	59228020	59228519	chr11	58959825	58960324	Arf1|chr11:58959825-58960324	0.190033217810977	.	.
chr11	59228020	59228519	chr11	59302669	59303168	Arf1|chr11:59302669-59303168	0.18450608285029	.	.
chr11	59306656	59307155	chr11	59209071	59209570	Wnt9a|chr11:59209071-59209570	0.168954278446137	.	.
chr11	59306656	59307155	chr11	59302669	59303168	Wnt9a|chr11:59302669-59303168	0.172648602916185	.	.
chr11	60352303	60352802	chr11	60384581	60385080	Drc3|chr11:60384581-60385080	0.15925579210798	.	.
chr11	60352303	60352802	chr11	60384581	60385080	Tom1l2|chr11:60384581-60385080	0.15925579210798	.	.
chr11	60352303	60352802	chr11	60537735	60538234	Drc3|chr11:60537735-60538234	0.161903850759745	.	.
chr11	60352303	60352802	chr11	60537735	60538234	Tom1l2|chr11:60537735-60538234	0.161903850759745	.	.
chr11	60352835	60353334	chr11	60300595	60301094	Drc3|chr11:60300595-60301094	0.217596201300172	.	.
chr11	60352835	60353334	chr11	60300595	60301094	Tom1l2|chr11:60300595-60301094	0.217596201300172	.	.
chr11	60416982	60417481	chr11	60311396	60311895	Gid4|chr11:60311396-60311895	0.263049098086272	.	.
chr11	60454364	60454863	chr11	60311396	60311895	Drg2|chr11:60311396-60311895	0.207781205816372	.	.
chr11	60454364	60454863	chr11	60385093	60385592	Drg2|chr11:60385093-60385592	0.196997536969479	.	.
chr11	60536988	60537487	chr11	60274011	60274510	Alkbh5|chr11:60274011-60274510	0.183418158187649	.	.
chr11	60536988	60537487	chr11	60301762	60302261	Alkbh5|chr11:60301762-60302261	0.309213503871706	.	.
chr11	60727028	60727527	chr11	60251214	60251713	Flii|chr11:60251214-60251713	0.230939115517779	.	.
chr11	60727028	60727527	chr11	60953740	60954239	Flii|chr11:60953740-60954239	0.231863740530682	.	.
chr11	60728149	60728648	chr11	60300595	60301094	Mief2|chr11:60300595-60301094	0.218004521518123	.	.
chr11	60777078	60777577	chr11	60537735	60538234	Smcr8|chr11:60537735-60538234	0.268580630471722	.	.
chr11	60777078	60777577	chr11	60537735	60538234	Top3a|chr11:60537735-60538234	0.268580630471722	.	.
chr11	60811047	60811546	chr11	60927207	60927706	Shmt1|chr11:60927207-60927706	0.229770957283996	.	.
chr11	60811047	60811546	chr11	60953740	60954239	Shmt1|chr11:60953740-60954239	0.164192881777037	.	.
chr11	60878582	60879081	chr11	60537735	60538234	Tmem11|chr11:60537735-60538234	0.181302191689577	.	.
chr11	61022551	61023050	chr11	61104230	61104729	Kcnj12|chr11:61104230-61104729	0.206192625894268	.	.
chr11	61174850	61175349	chr11	61104230	61104729	Usp22|chr11:61104230-61104729	0.205023725968282	.	.
chr11	61174850	61175349	chr11	61147278	61147777	Usp22|chr11:61147278-61147777	0.276053878484207	.	.
chr11	61407453	61407952	chr11	61193331	61193830	Gm45605|chr11:61193331-61193830	0.196970350409425	.	.
chr11	61407453	61407952	chr11	61231300	61231799	Gm45605|chr11:61231300-61231799	0.260320926949356	.	.
chr11	61408078	61408577	chr11	61231300	61231799	Gm45605|chr11:61231300-61231799	0.229040332106897	.	.
chr11	61408078	61408577	chr11	61417828	61418327	Gm45605|chr11:61417828-61418327	0.18265843355637	.	.
chr11	61494087	61494586	chr11	61147278	61147777	Mapk7|chr11:61147278-61147777	0.158433041471744	.	.
chr11	61494594	61495093	chr11	61147278	61147777	Mapk7|chr11:61147278-61147777	0.197229400307388	.	.
chr11	62281160	62281659	chr11	62560333	62560832	Ttc19|chr11:62560333-62560832	0.208295842208402	.	.
chr11	62281160	62281659	chr11	62560333	62560832	Zswim7|chr11:62560333-62560832	0.208295842208402	.	.
chr11	62281160	62281659	chr11	62613558	62614057	Ttc19|chr11:62613558-62614057	0.348649810557594	.	.
chr11	62281160	62281659	chr11	62613558	62614057	Zswim7|chr11:62613558-62614057	0.348649810557594	.	.
chr11	62281160	62281659	chr11	62675625	62676124	Ttc19|chr11:62675625-62676124	0.445200597646452	.	.
chr11	62281160	62281659	chr11	62675625	62676124	Zswim7|chr11:62675625-62676124	0.445200597646452	.	.
chr11	62281160	62281659	chr11	62745881	62746380	Ttc19|chr11:62745881-62746380	0.378604892359502	.	.
chr11	62281160	62281659	chr11	62745881	62746380	Zswim7|chr11:62745881-62746380	0.378604892359502	.	.
chr11	62281160	62281659	chr11	62746406	62746905	Ttc19|chr11:62746406-62746905	0.41764025303726	.	.
chr11	62281160	62281659	chr11	62746406	62746905	Zswim7|chr11:62746406-62746905	0.41764025303726	.	.
chr11	62458183	62458682	chr11	62576127	62576626	Ncor1|chr11:62576127-62576626	0.286455839854938	.	.
chr11	62458183	62458682	chr11	62576127	62576626	Pigl|chr11:62576127-62576626	0.286455839854938	.	.
chr11	62538230	62538729	chr11	62560333	62560832	Cenpv|chr11:62560333-62560832	0.258036901066969	.	.
chr11	62538230	62538729	chr11	62756738	62757237	Cenpv|chr11:62756738-62757237	0.168364489868599	.	.
chr11	62538999	62539498	chr11	62669421	62669920	Cenpv|chr11:62669421-62669920	0.175242752598604	.	.
chr11	62550856	62551355	chr11	62259166	62259665	Gm12279|chr11:62259166-62259665	0.331381982880509	.	.
chr11	62550856	62551355	chr11	62259166	62259665	Ubb|chr11:62259166-62259665	0.331381982880509	.	.
chr11	62550856	62551355	chr11	62457097	62457596	Gm12279|chr11:62457097-62457596	0.278072605188432	.	.
chr11	62550856	62551355	chr11	62457097	62457596	Ubb|chr11:62457097-62457596	0.278072605188432	.	.
chr11	62550856	62551355	chr11	62613558	62614057	Gm12279|chr11:62613558-62614057	0.240501749819806	.	.
chr11	62550856	62551355	chr11	62613558	62614057	Ubb|chr11:62613558-62614057	0.240501749819806	.	.
chr11	62550856	62551355	chr11	62675625	62676124	Gm12279|chr11:62675625-62676124	0.164495540757778	.	.
chr11	62550856	62551355	chr11	62675625	62676124	Ubb|chr11:62675625-62676124	0.164495540757778	.	.
chr11	62550856	62551355	chr11	62914336	62914835	Gm12279|chr11:62914336-62914835	0.257090406816621	.	.
chr11	62550856	62551355	chr11	62914336	62914835	Ubb|chr11:62914336-62914835	0.257090406816621	.	.
chr11	62575219	62575718	chr11	62914336	62914835	Trpv2|chr11:62914336-62914835	0.224679919455617	.	.
chr11	62602541	62603040	chr11	62259166	62259665	2410006H16Rik|chr11:62259166-62259665	0.234886694736905	.	.
chr11	62602541	62603040	chr11	62457097	62457596	2410006H16Rik|chr11:62457097-62457596	0.182295415460681	.	.
chr11	62602541	62603040	chr11	62911388	62911887	2410006H16Rik|chr11:62911388-62911887	0.233888286934684	.	.
chr11	62648413	62648912	chr11	62756738	62757237	Lrrc75a|chr11:62756738-62757237	0.21169815462277	.	.
chr11	62648413	62648912	chr11	62756738	62757237	Mmgt2|chr11:62756738-62757237	0.21169815462277	.	.
chr11	62648413	62648912	chr11	62851171	62851670	Lrrc75a|chr11:62851171-62851670	0.180235148610793	.	.
chr11	62648413	62648912	chr11	62851171	62851670	Mmgt2|chr11:62851171-62851670	0.180235148610793	.	.
chr11	62648413	62648912	chr11	62911388	62911887	Lrrc75a|chr11:62911388-62911887	0.233924908327794	.	.
chr11	62648413	62648912	chr11	62911388	62911887	Mmgt2|chr11:62911388-62911887	0.233924908327794	.	.
chr11	62731704	62732203	chr11	62457097	62457596	Zfp287|chr11:62457097-62457596	0.2260660615813	.	.
chr11	62731704	62732203	chr11	62576127	62576626	Zfp287|chr11:62576127-62576626	0.22764660775183	.	.
chr11	62789221	62789720	chr11	62675625	62676124	Zfp286|chr11:62675625-62676124	0.338890192415411	.	.
chr11	62789221	62789720	chr11	62745881	62746380	Zfp286|chr11:62745881-62746380	0.256186536466539	.	.
chr11	62789221	62789720	chr11	62756738	62757237	Zfp286|chr11:62756738-62757237	0.184037571112104	.	.
chr11	62846844	62847343	chr11	62746406	62746905	Fbxw10|chr11:62746406-62746905	0.365324983315647	.	.
chr11	62878633	62879132	chr11	62613558	62614057	Tvp23b|chr11:62613558-62614057	0.194784778384768	.	.
chr11	62878633	62879132	chr11	62675625	62676124	Tvp23b|chr11:62675625-62676124	0.282425659174752	.	.
chr11	62878633	62879132	chr11	62745881	62746380	Tvp23b|chr11:62745881-62746380	0.210853521687505	.	.
chr11	62879159	62879658	chr11	62613558	62614057	Tvp23b|chr11:62613558-62614057	0.255466832219012	.	.
chr11	62879159	62879658	chr11	62851171	62851670	Tvp23b|chr11:62851171-62851670	0.206618203579456	.	.
chr11	62879159	62879658	chr11	62911388	62911887	Tvp23b|chr11:62911388-62911887	0.181606943745128	.	.
chr11	62879661	62880160	chr11	62560333	62560832	Tvp23b|chr11:62560333-62560832	0.167119085831236	.	.
chr11	62879661	62880160	chr11	62669421	62669920	Tvp23b|chr11:62669421-62669920	0.255296976455906	.	.
chr11	62879661	62880160	chr11	62746406	62746905	Tvp23b|chr11:62746406-62746905	0.216377491679113	.	.
chr11	62920993	62921492	chr11	62746406	62746905	Tvp23bos|chr11:62746406-62746905	0.221741253295765	.	.
chr11	62920993	62921492	chr11	62901637	62902136	Tvp23bos|chr11:62901637-62902136	0.194739197550847	.	.
chr11	64079226	64079725	chr11	64288933	64289432	2810001G20Rik|chr11:64288933-64289432	0.333494115794467	.	.
chr11	64079226	64079725	chr11	64288933	64289432	Cox10|chr11:64288933-64289432	0.333494115794467	.	.
chr11	64079226	64079725	chr11	64446132	64446631	2810001G20Rik|chr11:64446132-64446631	0.288106186794461	.	.
chr11	64079226	64079725	chr11	64446132	64446631	Cox10|chr11:64446132-64446631	0.288106186794461	.	.
chr11	64434994	64435493	chr11	64396453	64396952	Hs3st3a1|chr11:64396453-64396952	0.165534772086905	.	.
chr11	64434994	64435493	chr11	64555021	64555520	Hs3st3a1|chr11:64555021-64555520	0.361629635034145	.	.
chr11	64434994	64435493	chr11	64663013	64663512	Hs3st3a1|chr11:64663013-64663512	0.203489493593573	.	.
chr11	64434994	64435493	chr11	64663565	64664064	Hs3st3a1|chr11:64663565-64664064	0.259195117114773	.	.
chr11	64978771	64979270	chr11	64898701	64899200	Elac2|chr11:64898701-64899200	0.216722633820764	.	.
chr11	69008204	69008703	chr11	69037259	69037758	Pfas|chr11:69037259-69037758	0.279412527210482	.	.
chr11	69008204	69008703	chr11	69040105	69040604	Pfas|chr11:69040105-69040604	0.160969884904596	.	.
chr11	69008204	69008703	chr11	69072941	69073440	Pfas|chr11:69072941-69073440	0.252916552839119	.	.
chr11	69008204	69008703	chr11	69098641	69099140	Pfas|chr11:69098641-69099140	0.261750597879284	.	.
chr11	69008204	69008703	chr11	69099868	69100367	Pfas|chr11:69099868-69100367	0.168833360179172	.	.
chr11	69008204	69008703	chr11	69133869	69134368	Pfas|chr11:69133869-69134368	0.249460623529275	.	.
chr11	69015807	69016306	chr11	69035859	69036358	Ctc1|chr11:69035859-69036358	0.289046283722705	.	.
chr11	69015807	69016306	chr11	69062858	69063357	Ctc1|chr11:69062858-69063357	0.183533868045044	.	.
chr11	69015807	69016306	chr11	69072941	69073440	Ctc1|chr11:69072941-69073440	0.170889690841599	.	.
chr11	69015807	69016306	chr11	69211362	69211861	Ctc1|chr11:69211362-69211861	0.279561779082586	.	.
chr11	69015807	69016306	chr11	69266287	69266786	Ctc1|chr11:69266287-69266786	0.21556547954573	.	.
chr11	69015807	69016306	chr11	69408494	69408993	Ctc1|chr11:69408494-69408993	0.217296088294289	.	.
chr11	69015807	69016306	chr11	69411079	69411578	Ctc1|chr11:69411079-69411578	0.163179915542912	.	.
chr11	69015807	69016306	chr11	69417948	69418447	Ctc1|chr11:69417948-69418447	0.274989610447347	.	.
chr11	69059376	69059875	chr11	69012265	69012764	9330160F10Rik|chr11:69012265-69012764	0.204574533532585	.	.
chr11	69059376	69059875	chr11	69012265	69012764	Borcs6|chr11:69012265-69012764	0.204574533532585	.	.
chr11	69059376	69059875	chr11	69040105	69040604	9330160F10Rik|chr11:69040105-69040604	0.523682762328123	.	.
chr11	69059376	69059875	chr11	69040105	69040604	Borcs6|chr11:69040105-69040604	0.523682762328123	.	.
chr11	69059376	69059875	chr11	69096928	69097427	9330160F10Rik|chr11:69096928-69097427	0.218523340880781	.	.
chr11	69059376	69059875	chr11	69096928	69097427	Borcs6|chr11:69096928-69097427	0.218523340880781	.	.
chr11	69059376	69059875	chr11	69244828	69245327	9330160F10Rik|chr11:69244828-69245327	0.17591125836718	.	.
chr11	69059376	69059875	chr11	69244828	69245327	Borcs6|chr11:69244828-69245327	0.17591125836718	.	.
chr11	69059376	69059875	chr11	69409677	69410176	9330160F10Rik|chr11:69409677-69410176	0.22525334966459	.	.
chr11	69059376	69059875	chr11	69409677	69410176	Borcs6|chr11:69409677-69410176	0.22525334966459	.	.
chr11	69059376	69059875	chr11	69410578	69411077	9330160F10Rik|chr11:69410578-69411077	0.192138426982566	.	.
chr11	69059376	69059875	chr11	69410578	69411077	Borcs6|chr11:69410578-69411077	0.192138426982566	.	.
chr11	69059376	69059875	chr11	69418783	69419282	9330160F10Rik|chr11:69418783-69419282	0.300171639203414	.	.
chr11	69059376	69059875	chr11	69418783	69419282	Borcs6|chr11:69418783-69419282	0.300171639203414	.	.
chr11	69070533	69071032	chr11	69036759	69037258	Tmem107|chr11:69036759-69037258	0.258373749878684	.	.
chr11	69070533	69071032	chr11	69037259	69037758	Tmem107|chr11:69037259-69037758	0.395157737287569	.	.
chr11	69070533	69071032	chr11	69062858	69063357	Tmem107|chr11:69062858-69063357	0.181397928990256	.	.
chr11	69070533	69071032	chr11	69072941	69073440	Tmem107|chr11:69072941-69073440	0.191155042778013	.	.
chr11	69070533	69071032	chr11	69133869	69134368	Tmem107|chr11:69133869-69134368	0.191348423481653	.	.
chr11	69070533	69071032	chr11	69235119	69235618	Tmem107|chr11:69235119-69235618	0.259171450787404	.	.
chr11	69070533	69071032	chr11	69415989	69416488	Tmem107|chr11:69415989-69416488	0.176981020195463	.	.
chr11	69070533	69071032	chr11	69417439	69417938	Tmem107|chr11:69417439-69417938	0.208954698103952	.	.
chr11	69070533	69071032	chr11	69417948	69418447	Tmem107|chr11:69417948-69418447	0.158547712981407	.	.
chr11	69070533	69071032	chr11	69418783	69419282	Tmem107|chr11:69418783-69419282	0.29402496612865	.	.
chr11	69088264	69088763	chr11	69062858	69063357	Vamp2|chr11:69062858-69063357	0.217135886428282	.	.
chr11	69088264	69088763	chr11	69096928	69097427	Vamp2|chr11:69096928-69097427	0.242631550550599	.	.
chr11	69088264	69088763	chr11	69124043	69124542	Vamp2|chr11:69124043-69124542	0.167112439306766	.	.
chr11	69088264	69088763	chr11	69266287	69266786	Vamp2|chr11:69266287-69266786	0.252760522808761	.	.
chr11	69088264	69088763	chr11	69415989	69416488	Vamp2|chr11:69415989-69416488	0.303601718484097	.	.
chr11	69094565	69095064	chr11	69036759	69037258	Per1|chr11:69036759-69037258	0.186261126991913	.	.
chr11	69094565	69095064	chr11	69062858	69063357	Per1|chr11:69062858-69063357	0.370205263331167	.	.
chr11	69094565	69095064	chr11	69096928	69097427	Per1|chr11:69096928-69097427	0.164042777598576	.	.
chr11	69094565	69095064	chr11	69099868	69100367	Per1|chr11:69099868-69100367	0.312342994789785	.	.
chr11	69094565	69095064	chr11	69235119	69235618	Per1|chr11:69235119-69235618	0.236209641788318	.	.
chr11	69094565	69095064	chr11	69417948	69418447	Per1|chr11:69417948-69418447	0.388717930667213	.	.
chr11	69094565	69095064	chr11	69418783	69419282	Per1|chr11:69418783-69419282	0.196002567566262	.	.
chr11	69122526	69123025	chr11	69012265	69012764	9130213A22Rik|chr11:69012265-69012764	0.203366509723212	.	.
chr11	69122526	69123025	chr11	69036759	69037258	9130213A22Rik|chr11:69036759-69037258	0.187835006584159	.	.
chr11	69122526	69123025	chr11	69040105	69040604	9130213A22Rik|chr11:69040105-69040604	0.27301728611332	.	.
chr11	69122526	69123025	chr11	69040826	69041325	9130213A22Rik|chr11:69040826-69041325	0.172151358633575	.	.
chr11	69122526	69123025	chr11	69041550	69042049	9130213A22Rik|chr11:69041550-69042049	0.221526531992074	.	.
chr11	69122526	69123025	chr11	69124043	69124542	9130213A22Rik|chr11:69124043-69124542	0.201315285984405	.	.
chr11	69122526	69123025	chr11	69244828	69245327	9130213A22Rik|chr11:69244828-69245327	0.199945401879615	.	.
chr11	69122526	69123025	chr11	69417439	69417938	9130213A22Rik|chr11:69417439-69417938	0.18790872550774	.	.
chr11	69122526	69123025	chr11	69418783	69419282	9130213A22Rik|chr11:69418783-69419282	0.305392391171291	.	.
chr11	69124945	69125444	chr11	69035859	69036358	Aloxe3|chr11:69035859-69036358	0.243095095452321	.	.
chr11	69124945	69125444	chr11	69040105	69040604	Aloxe3|chr11:69040105-69040604	0.261617470215339	.	.
chr11	69124945	69125444	chr11	69072941	69073440	Aloxe3|chr11:69072941-69073440	0.168504898849166	.	.
chr11	69124945	69125444	chr11	69099868	69100367	Aloxe3|chr11:69099868-69100367	0.197032804488151	.	.
chr11	69124945	69125444	chr11	69235119	69235618	Aloxe3|chr11:69235119-69235618	0.20381659144857	.	.
chr11	69124945	69125444	chr11	69415989	69416488	Aloxe3|chr11:69415989-69416488	0.164115132450406	.	.
chr11	69124945	69125444	chr11	69417948	69418447	Aloxe3|chr11:69417948-69418447	0.23053019114792	.	.
chr11	69125531	69126030	chr11	69035859	69036358	Aloxe3|chr11:69035859-69036358	0.198811273052331	.	.
chr11	69125531	69126030	chr11	69366372	69366871	Aloxe3|chr11:69366372-69366871	0.208470042193331	.	.
chr11	69125531	69126030	chr11	69471428	69471927	Aloxe3|chr11:69471428-69471927	0.241920848107688	.	.
chr11	69323667	69324166	chr11	69072941	69073440	Cntrob|chr11:69072941-69073440	0.318487123874611	.	.
chr11	69323667	69324166	chr11	69072941	69073440	Trappc1|chr11:69072941-69073440	0.318487123874611	.	.
chr11	69323667	69324166	chr11	69099868	69100367	Cntrob|chr11:69099868-69100367	0.253463746071984	.	.
chr11	69323667	69324166	chr11	69099868	69100367	Trappc1|chr11:69099868-69100367	0.253463746071984	.	.
chr11	69323667	69324166	chr11	69410578	69411077	Cntrob|chr11:69410578-69411077	0.442397021485951	.	.
chr11	69323667	69324166	chr11	69410578	69411077	Trappc1|chr11:69410578-69411077	0.442397021485951	.	.
chr11	69323667	69324166	chr11	69411079	69411578	Cntrob|chr11:69411079-69411578	0.172979642605469	.	.
chr11	69323667	69324166	chr11	69411079	69411578	Trappc1|chr11:69411079-69411578	0.172979642605469	.	.
chr11	69325977	69326476	chr11	69012265	69012764	Kcnab3|chr11:69012265-69012764	0.231348607741637	.	.
chr11	69325977	69326476	chr11	69035859	69036358	Kcnab3|chr11:69035859-69036358	0.368016740596138	.	.
chr11	69325977	69326476	chr11	69040105	69040604	Kcnab3|chr11:69040105-69040604	0.210167833974914	.	.
chr11	69325977	69326476	chr11	69072941	69073440	Kcnab3|chr11:69072941-69073440	0.313149772535489	.	.
chr11	69325977	69326476	chr11	69096928	69097427	Kcnab3|chr11:69096928-69097427	0.162073574254987	.	.
chr11	69325977	69326476	chr11	69099868	69100367	Kcnab3|chr11:69099868-69100367	0.176919633019255	.	.
chr11	69325977	69326476	chr11	69415989	69416488	Kcnab3|chr11:69415989-69416488	0.195036253844065	.	.
chr11	69325977	69326476	chr11	69510762	69511261	Kcnab3|chr11:69510762-69511261	0.259629111971055	.	.
chr11	69332026	69332525	chr11	69041550	69042049	Kcnab3os|chr11:69041550-69042049	0.202947508240139	.	.
chr11	69332026	69332525	chr11	69062858	69063357	Kcnab3os|chr11:69062858-69063357	0.223030116643412	.	.
chr11	69332026	69332525	chr11	69110694	69111193	Kcnab3os|chr11:69110694-69111193	0.248792728026767	.	.
chr11	69332026	69332525	chr11	69235731	69236230	Kcnab3os|chr11:69235731-69236230	0.204179664466727	.	.
chr11	69332026	69332525	chr11	69410578	69411077	Kcnab3os|chr11:69410578-69411077	0.161688598203453	.	.
chr11	69332026	69332525	chr11	69411079	69411578	Kcnab3os|chr11:69411079-69411578	0.253463225008447	.	.
chr11	69332026	69332525	chr11	69671079	69671578	Kcnab3os|chr11:69671079-69671578	0.178470940172999	.	.
chr11	69340459	69340958	chr11	69098641	69099140	Rnf227|chr11:69098641-69099140	0.220864540831944	.	.
chr11	69340459	69340958	chr11	69133869	69134368	Rnf227|chr11:69133869-69134368	0.244490659561539	.	.
chr11	69340459	69340958	chr11	69366372	69366871	Rnf227|chr11:69366372-69366871	0.17519206010613	.	.
chr11	69340459	69340958	chr11	69366372	69366871	Rnf227|chr11:69366372-69366871	0.175192060106131	.	.
chr11	69340459	69340958	chr11	69409677	69410176	Rnf227|chr11:69409677-69410176	0.233334434633562	.	.
chr11	69340459	69340958	chr11	69546679	69547178	Rnf227|chr11:69546679-69547178	0.162882649165783	.	.
chr11	69340987	69341486	chr11	69041550	69042049	Rnf227|chr11:69041550-69042049	0.191823395032954	.	.
chr11	69340987	69341486	chr11	69110694	69111193	Rnf227|chr11:69110694-69111193	0.164822995570563	.	.
chr11	69340987	69341486	chr11	69266287	69266786	Rnf227|chr11:69266287-69266786	0.248039032890141	.	.
chr11	69340987	69341486	chr11	69411079	69411578	Rnf227|chr11:69411079-69411578	0.20498119574356	.	.
chr11	69340987	69341486	chr11	69417439	69417938	Rnf227|chr11:69417439-69417938	0.192834273705311	.	.
chr11	69340987	69341486	chr11	69417948	69418447	Rnf227|chr11:69417948-69418447	0.209290821813407	.	.
chr11	69340987	69341486	chr11	69527407	69527906	Rnf227|chr11:69527407-69527906	0.203691697399477	.	.
chr11	69340987	69341486	chr11	69581263	69581762	Rnf227|chr11:69581263-69581762	0.163809185409185	.	.
chr11	69340987	69341486	chr11	69671079	69671578	Rnf227|chr11:69671079-69671578	0.345950493716267	.	.
chr11	69368683	69369182	chr11	69098641	69099140	Chd3|chr11:69098641-69099140	0.253266109146657	.	.
chr11	69368683	69369182	chr11	69124043	69124542	Chd3|chr11:69124043-69124542	0.242273424690523	.	.
chr11	69368683	69369182	chr11	69235731	69236230	Chd3|chr11:69235731-69236230	0.165494422347653	.	.
chr11	69368683	69369182	chr11	69409677	69410176	Chd3|chr11:69409677-69410176	0.28011590471059	.	.
chr11	69368683	69369182	chr11	69410578	69411077	Chd3|chr11:69410578-69411077	0.215948661360612	.	.
chr11	69368683	69369182	chr11	69418783	69419282	Chd3|chr11:69418783-69419282	0.187889077953773	.	.
chr11	69395511	69396010	chr11	69072941	69073440	Cyb5d1|chr11:69072941-69073440	0.203551243698641	.	.
chr11	69395511	69396010	chr11	69072941	69073440	Naa38|chr11:69072941-69073440	0.203551243698641	.	.
chr11	69395511	69396010	chr11	69417948	69418447	Cyb5d1|chr11:69417948-69418447	0.169025370909613	.	.
chr11	69395511	69396010	chr11	69417948	69418447	Naa38|chr11:69417948-69418447	0.169025370909613	.	.
chr11	69395511	69396010	chr11	69546679	69547178	Cyb5d1|chr11:69546679-69547178	0.267450709514517	.	.
chr11	69395511	69396010	chr11	69546679	69547178	Naa38|chr11:69546679-69547178	0.267450709514517	.	.
chr11	69396085	69396584	chr11	69040826	69041325	Cyb5d1|chr11:69040826-69041325	0.337401545670938	.	.
chr11	69396085	69396584	chr11	69040826	69041325	Naa38|chr11:69040826-69041325	0.337401545670938	.	.
chr11	69396085	69396584	chr11	69098641	69099140	Cyb5d1|chr11:69098641-69099140	0.352851711978051	.	.
chr11	69396085	69396584	chr11	69098641	69099140	Naa38|chr11:69098641-69099140	0.352851711978051	.	.
chr11	69396085	69396584	chr11	69211362	69211861	Cyb5d1|chr11:69211362-69211861	0.300308057333334	.	.
chr11	69396085	69396584	chr11	69211362	69211861	Naa38|chr11:69211362-69211861	0.300308057333334	.	.
chr11	69396085	69396584	chr11	69244828	69245327	Cyb5d1|chr11:69244828-69245327	0.179373795850431	.	.
chr11	69396085	69396584	chr11	69244828	69245327	Naa38|chr11:69244828-69245327	0.179373795850431	.	.
chr11	69396085	69396584	chr11	69366372	69366871	Cyb5d1|chr11:69366372-69366871	0.230732725248736	.	.
chr11	69396085	69396584	chr11	69366372	69366871	Naa38|chr11:69366372-69366871	0.230732725248736	.	.
chr11	69401215	69401714	chr11	69012265	69012764	Kdm6bos|chr11:69012265-69012764	0.180153969028188	.	.
chr11	69401215	69401714	chr11	69110694	69111193	Kdm6bos|chr11:69110694-69111193	0.16917709764832	.	.
chr11	69401215	69401714	chr11	69366372	69366871	Kdm6bos|chr11:69366372-69366871	0.252951067231381	.	.
chr11	69401215	69401714	chr11	69410578	69411077	Kdm6bos|chr11:69410578-69411077	0.236362839800608	.	.
chr11	69559499	69559998	chr11	69410578	69411077	Efnb3|chr11:69410578-69411077	0.196575486022987	.	.
chr11	69559499	69559998	chr11	69417948	69418447	Efnb3|chr11:69417948-69418447	0.163939322057203	.	.
chr11	69559499	69559998	chr11	69526867	69527366	Efnb3|chr11:69526867-69527366	0.280651169192039	.	.
chr11	69560098	69560597	chr11	69366372	69366871	Efnb3|chr11:69366372-69366871	0.161424596895035	.	.
chr11	69560098	69560597	chr11	69409677	69410176	Efnb3|chr11:69409677-69410176	0.212433431865951	.	.
chr11	69560098	69560597	chr11	69410578	69411077	Efnb3|chr11:69410578-69411077	0.397324999307201	.	.
chr11	69560098	69560597	chr11	69418783	69419282	Efnb3|chr11:69418783-69419282	0.16493207217212	.	.
chr11	69560098	69560597	chr11	69526867	69527366	Efnb3|chr11:69526867-69527366	0.297711401941317	.	.
chr11	69560098	69560597	chr11	69527407	69527906	Efnb3|chr11:69527407-69527906	0.311985751693562	.	.
chr11	69579124	69579623	chr11	69411079	69411578	Trp53|chr11:69411079-69411578	0.198410302305547	.	.
chr11	69579124	69579623	chr11	69411079	69411578	Wrap53|chr11:69411079-69411578	0.198410302305547	.	.
chr11	69579124	69579623	chr11	69418783	69419282	Trp53|chr11:69418783-69419282	0.226694040849482	.	.
chr11	69579124	69579623	chr11	69418783	69419282	Wrap53|chr11:69418783-69419282	0.226694040849482	.	.
chr11	69579124	69579623	chr11	69527407	69527906	Trp53|chr11:69527407-69527906	0.278328244274568	.	.
chr11	69579124	69579623	chr11	69527407	69527906	Wrap53|chr11:69527407-69527906	0.278328244274568	.	.
chr11	69579124	69579623	chr11	69581263	69581762	Trp53|chr11:69581263-69581762	0.207632685509186	.	.
chr11	69579124	69579623	chr11	69581263	69581762	Wrap53|chr11:69581263-69581762	0.207632685509186	.	.
chr11	69579124	69579623	chr11	69803726	69804225	Trp53|chr11:69803726-69804225	0.224905768191013	.	.
chr11	69579124	69579623	chr11	69803726	69804225	Wrap53|chr11:69803726-69804225	0.224905768191013	.	.
chr11	69580074	69580573	chr11	69803726	69804225	Trp53|chr11:69803726-69804225	0.192640270731895	.	.
chr11	69580074	69580573	chr11	69803726	69804225	Wrap53|chr11:69803726-69804225	0.192640270731895	.	.
chr11	69605738	69606237	chr11	69997143	69997642	Atp1b2|chr11:69997143-69997642	0.279271260008312	.	.
chr11	69621738	69622237	chr11	69410578	69411077	Sat2|chr11:69410578-69411077	0.29309492172724	.	.
chr11	69621738	69622237	chr11	69411079	69411578	Sat2|chr11:69411079-69411578	0.189012302863033	.	.
chr11	69621738	69622237	chr11	69417948	69418447	Sat2|chr11:69417948-69418447	0.202858155105884	.	.
chr11	69621738	69622237	chr11	69417948	69418447	Sat2|chr11:69417948-69418447	0.202858155105885	.	.
chr11	69621738	69622237	chr11	69581263	69581762	Sat2|chr11:69581263-69581762	0.19392721178407	.	.
chr11	69621738	69622237	chr11	69671079	69671578	Sat2|chr11:69671079-69671578	0.33661345718099	.	.
chr11	69621738	69622237	chr11	69802701	69803200	Sat2|chr11:69802701-69803200	0.30867449406062	.	.
chr11	69621738	69622237	chr11	69997143	69997642	Sat2|chr11:69997143-69997642	0.171512493399187	.	.
chr11	69632563	69633062	chr11	69408494	69408993	Fxr2|chr11:69408494-69408993	0.390092011414048	.	.
chr11	69632563	69633062	chr11	69802701	69803200	Fxr2|chr11:69802701-69803200	0.165737700250705	.	.
chr11	69632563	69633062	chr11	69934068	69934567	Fxr2|chr11:69934068-69934567	0.277693020211118	.	.
chr11	69632563	69633062	chr11	69997143	69997642	Fxr2|chr11:69997143-69997642	0.23615847276655	.	.
chr11	69655328	69655827	chr11	69266287	69266786	Sox15|chr11:69266287-69266786	0.224640606755569	.	.
chr11	69655328	69655827	chr11	69417439	69417938	Sox15|chr11:69417439-69417938	0.235978605196535	.	.
chr11	69655328	69655827	chr11	69417948	69418447	Sox15|chr11:69417948-69418447	0.16289328748919	.	.
chr11	69655328	69655827	chr11	69581263	69581762	Sox15|chr11:69581263-69581762	0.199496733002737	.	.
chr11	69655328	69655827	chr11	69803726	69804225	Sox15|chr11:69803726-69804225	0.285729126357816	.	.
chr11	69662430	69662929	chr11	69266287	69266786	Mpdu1|chr11:69266287-69266786	0.173895959711683	.	.
chr11	69662430	69662929	chr11	69366372	69366871	Mpdu1|chr11:69366372-69366871	0.274630308031985	.	.
chr11	69662430	69662929	chr11	69409677	69410176	Mpdu1|chr11:69409677-69410176	0.178977216084519	.	.
chr11	69662430	69662929	chr11	69526867	69527366	Mpdu1|chr11:69526867-69527366	0.166651394506119	.	.
chr11	69662430	69662929	chr11	69527407	69527906	Mpdu1|chr11:69527407-69527906	0.1732441287252	.	.
chr11	69662430	69662929	chr11	69934068	69934567	Mpdu1|chr11:69934068-69934567	0.317023523479753	.	.
chr11	69672170	69672669	chr11	69408494	69408993	Eif4a1|chr11:69408494-69408993	0.190764225928638	.	.
chr11	69672170	69672669	chr11	69410578	69411077	Eif4a1|chr11:69410578-69411077	0.236503558099279	.	.
chr11	69672170	69672669	chr11	69417948	69418447	Eif4a1|chr11:69417948-69418447	0.158358665048256	.	.
chr11	69672170	69672669	chr11	69802701	69803200	Eif4a1|chr11:69802701-69803200	0.25593907449921	.	.
chr11	69672170	69672669	chr11	69934068	69934567	Eif4a1|chr11:69934068-69934567	0.217609727735976	.	.
chr11	69681799	69682298	chr11	69415989	69416488	Senp3|chr11:69415989-69416488	0.25511450471508	.	.
chr11	69681799	69682298	chr11	69415989	69416488	Tnfsf13os|chr11:69415989-69416488	0.25511450471508	.	.
chr11	69681799	69682298	chr11	69510762	69511261	Senp3|chr11:69510762-69511261	0.177374285329227	.	.
chr11	69681799	69682298	chr11	69510762	69511261	Tnfsf13os|chr11:69510762-69511261	0.177374285329227	.	.
chr11	69681799	69682298	chr11	69802701	69803200	Senp3|chr11:69802701-69803200	0.195164737769029	.	.
chr11	69681799	69682298	chr11	69802701	69803200	Tnfsf13os|chr11:69802701-69803200	0.195164737769029	.	.
chr11	69681799	69682298	chr11	69803726	69804225	Senp3|chr11:69803726-69804225	0.171603743689685	.	.
chr11	69681799	69682298	chr11	69803726	69804225	Tnfsf13os|chr11:69803726-69804225	0.171603743689685	.	.
chr11	69694993	69695492	chr11	69510762	69511261	Tnfsf12|chr11:69510762-69511261	0.241975989787055	.	.
chr11	69694993	69695492	chr11	69802701	69803200	Tnfsf12|chr11:69802701-69803200	0.19453057973787	.	.
chr11	69694993	69695492	chr11	69803726	69804225	Tnfsf12|chr11:69803726-69804225	0.167938815256752	.	.
chr11	69695672	69696171	chr11	69266287	69266786	Tnfsf12|chr11:69266287-69266786	0.20869289371548	.	.
chr11	69695672	69696171	chr11	69510762	69511261	Tnfsf12|chr11:69510762-69511261	0.269179696688406	.	.
chr11	69758467	69758966	chr11	69510762	69511261	Polr2a|chr11:69510762-69511261	0.203573275030198	.	.
chr11	69758467	69758966	chr11	69803726	69804225	Polr2a|chr11:69803726-69804225	0.213942532617849	.	.
chr11	69758467	69758966	chr11	70021350	70021849	Polr2a|chr11:70021350-70021849	0.231492578389272	.	.
chr11	69758467	69758966	chr11	70029418	70029917	Polr2a|chr11:70029418-70029917	0.268355737833785	.	.
chr11	69758467	69758966	chr11	70213666	70214165	Polr2a|chr11:70213666-70214165	0.302897054531092	.	.
chr11	69758467	69758966	chr11	70214169	70214668	Polr2a|chr11:70214169-70214668	0.178183724548392	.	.
chr11	69759315	69759814	chr11	69581263	69581762	Polr2a|chr11:69581263-69581762	0.172439626705817	.	.
chr11	69759315	69759814	chr11	69671079	69671578	Polr2a|chr11:69671079-69671578	0.488215016471123	.	.
chr11	69759315	69759814	chr11	70213666	70214165	Polr2a|chr11:70213666-70214165	0.218678702168497	.	.
chr11	69765713	69766212	chr11	69527407	69527906	Zbtb4|chr11:69527407-69527906	0.266313652433546	.	.
chr11	69765713	69766212	chr11	69920678	69921177	Zbtb4|chr11:69920678-69921177	0.331677278957153	.	.
chr11	69766253	69766752	chr11	69803726	69804225	Zbtb4|chr11:69803726-69804225	0.314675692342706	.	.
chr11	69766253	69766752	chr11	70028744	70029243	Zbtb4|chr11:70028744-70029243	0.181079324940135	.	.
chr11	69837273	69837772	chr11	69671079	69671578	Nlgn2|chr11:69671079-69671578	0.249904525606387	.	.
chr11	69837273	69837772	chr11	69671079	69671578	Tmem256|chr11:69671079-69671578	0.249904525606387	.	.
chr11	69837825	69838324	chr11	69510762	69511261	Nlgn2|chr11:69510762-69511261	0.218192154568986	.	.
chr11	69837825	69838324	chr11	69510762	69511261	Tmem256|chr11:69510762-69511261	0.218192154568986	.	.
chr11	69837825	69838324	chr11	69802701	69803200	Nlgn2|chr11:69802701-69803200	0.298566340389453	.	.
chr11	69837825	69838324	chr11	69802701	69803200	Tmem256|chr11:69802701-69803200	0.298566340389453	.	.
chr11	69837825	69838324	chr11	69934068	69934567	Nlgn2|chr11:69934068-69934567	0.174341487062118	.	.
chr11	69837825	69838324	chr11	69934068	69934567	Tmem256|chr11:69934068-69934567	0.174341487062118	.	.
chr11	69837825	69838324	chr11	70021350	70021849	Nlgn2|chr11:70021350-70021849	0.312560652438488	.	.
chr11	69837825	69838324	chr11	70021350	70021849	Tmem256|chr11:70021350-70021849	0.312560652438488	.	.
chr11	69837825	69838324	chr11	70029418	70029917	Nlgn2|chr11:70029418-70029917	0.219505367922966	.	.
chr11	69837825	69838324	chr11	70029418	70029917	Tmem256|chr11:70029418-70029917	0.219505367922966	.	.
chr11	69837825	69838324	chr11	70214169	70214668	Nlgn2|chr11:70214169-70214668	0.27945660346586	.	.
chr11	69837825	69838324	chr11	70214169	70214668	Tmem256|chr11:70214169-70214668	0.27945660346586	.	.
chr11	69846328	69846827	chr11	69803726	69804225	Plscr3|chr11:69803726-69804225	0.177875818056824	.	.
chr11	69846328	69846827	chr11	69920678	69921177	Plscr3|chr11:69920678-69921177	0.241137425253987	.	.
chr11	69846328	69846827	chr11	70213666	70214165	Plscr3|chr11:70213666-70214165	0.158706537661054	.	.
chr11	69880790	69881289	chr11	69510762	69511261	Kctd11|chr11:69510762-69511261	0.230620568405557	.	.
chr11	69880790	69881289	chr11	69581263	69581762	Kctd11|chr11:69581263-69581762	0.164799450977032	.	.
chr11	69880790	69881289	chr11	69802701	69803200	Kctd11|chr11:69802701-69803200	0.204813129570102	.	.
chr11	69880790	69881289	chr11	70029418	70029917	Kctd11|chr11:70029418-70029917	0.254806758706967	.	.
chr11	69900793	69901292	chr11	69581263	69581762	2810408A11Rik|chr11:69581263-69581762	0.214998916142438	.	.
chr11	69900793	69901292	chr11	69581263	69581762	Neurl4|chr11:69581263-69581762	0.214998916142438	.	.
chr11	69900793	69901292	chr11	69803726	69804225	2810408A11Rik|chr11:69803726-69804225	0.179596801807324	.	.
chr11	69900793	69901292	chr11	69803726	69804225	Neurl4|chr11:69803726-69804225	0.179596801807324	.	.
chr11	69900793	69901292	chr11	70029418	70029917	2810408A11Rik|chr11:70029418-70029917	0.218170715203937	.	.
chr11	69900793	69901292	chr11	70029418	70029917	Neurl4|chr11:70029418-70029917	0.218170715203937	.	.
chr11	69901471	69901970	chr11	69581263	69581762	2810408A11Rik|chr11:69581263-69581762	0.257463243817587	.	.
chr11	69901471	69901970	chr11	69581263	69581762	Neurl4|chr11:69581263-69581762	0.257463243817587	.	.
chr11	69901471	69901970	chr11	69803726	69804225	2810408A11Rik|chr11:69803726-69804225	0.226831285156103	.	.
chr11	69901471	69901970	chr11	69803726	69804225	Neurl4|chr11:69803726-69804225	0.226831285156103	.	.
chr11	69901471	69901970	chr11	69934068	69934567	2810408A11Rik|chr11:69934068-69934567	0.397560102851605	.	.
chr11	69901471	69901970	chr11	69934068	69934567	Neurl4|chr11:69934068-69934567	0.397560102851605	.	.
chr11	69901471	69901970	chr11	70029418	70029917	2810408A11Rik|chr11:70029418-70029917	0.162544321840092	.	.
chr11	69901471	69901970	chr11	70029418	70029917	Neurl4|chr11:70029418-70029917	0.162544321840092	.	.
chr11	69901471	69901970	chr11	70213666	70214165	2810408A11Rik|chr11:70213666-70214165	0.185833622480782	.	.
chr11	69901471	69901970	chr11	70213666	70214165	Neurl4|chr11:70213666-70214165	0.185833622480782	.	.
chr11	69935400	69935899	chr11	69997143	69997642	Ybx2|chr11:69997143-69997642	0.222612572168653	.	.
chr11	69980438	69980937	chr11	69920678	69921177	Ctdnep1|chr11:69920678-69921177	0.178733403701403	.	.
chr11	69980438	69980937	chr11	70021350	70021849	Ctdnep1|chr11:70021350-70021849	0.448892239325803	.	.
chr11	69980438	69980937	chr11	70214169	70214668	Ctdnep1|chr11:70214169-70214668	0.360182512741977	.	.
chr11	69990686	69991185	chr11	69934068	69934567	Gabarap|chr11:69934068-69934567	0.250894291249459	.	.
chr11	69990686	69991185	chr11	70021350	70021849	Gabarap|chr11:70021350-70021849	0.240398943533275	.	.
chr11	69991267	69991766	chr11	69527407	69527906	Gabarap|chr11:69527407-69527906	0.164344684739889	.	.
chr11	69991267	69991766	chr11	69671079	69671578	Gabarap|chr11:69671079-69671578	0.211920669592655	.	.
chr11	69991267	69991766	chr11	69803726	69804225	Gabarap|chr11:69803726-69804225	0.176059087193766	.	.
chr11	69991267	69991766	chr11	70021350	70021849	Gabarap|chr11:70021350-70021849	0.173133212609916	.	.
chr11	69991267	69991766	chr11	70029418	70029917	Gabarap|chr11:70029418-70029917	0.161747431255608	.	.
chr11	69995491	69995990	chr11	69527407	69527906	Phf23|chr11:69527407-69527906	0.171118564368988	.	.
chr11	69995491	69995990	chr11	69997143	69997642	Phf23|chr11:69997143-69997642	0.445667725460178	.	.
chr11	70000296	70000795	chr11	70021350	70021849	Dvl2|chr11:70021350-70021849	0.238551707861958	.	.
chr11	70000296	70000795	chr11	70029418	70029917	Dvl2|chr11:70029418-70029917	0.161872616071448	.	.
chr11	70015147	70015646	chr11	69934068	69934567	Acadvl|chr11:69934068-69934567	0.278068885313685	.	.
chr11	70220905	70221404	chr11	69802701	69803200	Slc16a13|chr11:69802701-69803200	0.217544387554228	.	.
chr11	70220905	70221404	chr11	70028744	70029243	Slc16a13|chr11:70028744-70029243	0.183124484560861	.	.
chr11	70237663	70238162	chr11	69934068	69934567	0610010K14Rik|chr11:69934068-69934567	0.179881716578435	.	.
chr11	70239589	70240088	chr11	70021350	70021849	Rnasek|chr11:70021350-70021849	0.194064765632281	.	.
[truncated: 13,500 more rows]
