# Supplementary material for: Single-cell analysis of chromatin accessibility in the adult mouse brain
Source: Nature. 2023 Dec 13;624(7991):378–89. doi: 10.1038/s41586-023-06824-9 (PMC10719105; doi:10.1038/s41586-023-06824-9)
Supplement: Supplementary file 3 — Supplementary Tables 1–25 and their legends. [file 41586_2023_6824_MOESM3_ESM.zip › 2023-03-05453B-s3/SI Tables/SI Table 13 Summary of all the gene-cCRE correlations/sa2subclass.CS-RPO_Meis2_Gaba.pdc.bedpe]

chr1	3671529	3672028	chr1	3910890	3911389	Xkr4|chr1:3910890-3911389	0.261031276344781	.	.
chr1	4785497	4785996	chr1	4571692	4572191	Mrpl15|chr1:4571692-4572191	0.272910138370831	.	.
chr1	4785497	4785996	chr1	5082818	5083317	Mrpl15|chr1:5082818-5083317	0.287614090704306	.	.
chr1	4807592	4808091	chr1	5018611	5019110	Lypla1|chr1:5018611-5019110	0.240217294516623	.	.
chr1	4807592	4808091	chr1	5082818	5083317	Lypla1|chr1:5082818-5083317	0.202352833034343	.	.
chr1	5588820	5589319	chr1	5915307	5915806	Oprk1|chr1:5915307-5915806	0.229353906248781	.	.
chr1	6214899	6215398	chr1	6441268	6441767	4732440D04Rik|chr1:6441268-6441767	0.303061138960493	.	.
chr1	7397174	7397673	chr1	7308909	7309408	Gm26901|chr1:7308909-7309408	0.219161470284849	.	.
chr1	7397174	7397673	chr1	7678452	7678951	Gm26901|chr1:7678452-7678951	0.297035022521054	.	.
chr1	9600949	9601448	chr1	9298270	9298769	Vxn|chr1:9298270-9298769	0.239755133192248	.	.
chr1	9601474	9601973	chr1	9298270	9298769	Vxn|chr1:9298270-9298769	0.206322018053331	.	.
chr1	9908384	9908883	chr1	9848033	9848532	Mcmdc2|chr1:9848033-9848532	0.261264707422752	.	.
chr1	10008928	10009427	chr1	9848033	9848532	Ppp1r42|chr1:9848033-9848532	0.256267440596857	.	.
chr1	10232301	10232800	chr1	10089475	10089974	Arfgef1|chr1:10089475-10089974	0.249389867346379	.	.
chr1	10993243	10993742	chr1	10596332	10596831	Prex2|chr1:10596332-10596831	0.259337733793257	.	.
chr1	10993772	10994271	chr1	10596332	10596831	Prex2|chr1:10596332-10596831	0.348794800867826	.	.
chr1	11413910	11414409	chr1	11590423	11590922	A830018L16Rik|chr1:11590423-11590922	0.20385883342801	.	.
chr1	12692874	12693373	chr1	12398479	12398978	Sulf1|chr1:12398479-12398978	0.194337969168368	.	.
chr1	12692874	12693373	chr1	12555862	12556361	Sulf1|chr1:12555862-12556361	0.199443868310991	.	.
chr1	13372876	13373375	chr1	13366529	13367028	Ncoa2|chr1:13366529-13367028	0.476039753370337	.	.
chr1	13372876	13373375	chr1	13372290	13372789	Ncoa2|chr1:13372290-13372789	0.196708857741312	.	.
chr1	13372876	13373375	chr1	13561529	13562028	Ncoa2|chr1:13561529-13562028	0.214542862899047	.	.
chr1	13373516	13374015	chr1	13372290	13372789	Ncoa2|chr1:13372290-13372789	0.203932723296105	.	.
chr1	13659706	13660205	chr1	13372290	13372789	Lactb2|chr1:13372290-13372789	0.213456945012426	.	.
chr1	13660314	13660813	chr1	13789111	13789610	Lactb2|chr1:13789111-13789610	0.255663417055986	.	.
chr1	15286608	15287107	chr1	15184038	15184537	Kcnb2|chr1:15184038-15184537	0.543618996854653	.	.
chr1	15286608	15287107	chr1	15483457	15483956	Kcnb2|chr1:15483457-15483956	0.518394810961036	.	.
chr1	15287268	15287767	chr1	15184038	15184537	Kcnb2|chr1:15184038-15184537	0.624098078737679	.	.
chr1	15287268	15287767	chr1	15471491	15471990	Kcnb2|chr1:15471491-15471990	0.207168453761534	.	.
chr1	15287268	15287767	chr1	15483457	15483956	Kcnb2|chr1:15483457-15483956	0.406392681783789	.	.
chr1	15805340	15805839	chr1	16229492	16229991	Terf1|chr1:16229492-16229991	0.444135464416817	.	.
chr1	15805340	15805839	chr1	16248932	16249431	Terf1|chr1:16248932-16249431	0.193583897905799	.	.
chr1	16093096	16093595	chr1	15993491	15993990	4930444P10Rik|chr1:15993491-15993990	0.254354824778263	.	.
chr1	16104453	16104952	chr1	16135760	16136259	Rpl7|chr1:16135760-16136259	0.211586198924962	.	.
chr1	16104453	16104952	chr1	16248932	16249431	Rpl7|chr1:16248932-16249431	0.329412554308402	.	.
chr1	16104999	16105498	chr1	16135760	16136259	Rdh10|chr1:16135760-16136259	0.282485474097375	.	.
chr1	16104999	16105498	chr1	16135760	16136259	Rpl7|chr1:16135760-16136259	0.282485474097375	.	.
chr1	16105563	16106062	chr1	16135760	16136259	Rdh10|chr1:16135760-16136259	0.286327665964152	.	.
chr1	17097665	17098164	chr1	17480907	17481406	Jph1|chr1:17480907-17481406	0.192168185329372	.	.
chr1	18057998	18058497	chr1	17941366	17941865	Gm28756|chr1:17941366-17941865	0.388598673447992	.	.
chr1	18057998	18058497	chr1	17980561	17981060	Gm28756|chr1:17980561-17981060	0.240641456761859	.	.
chr1	18058553	18059052	chr1	18106146	18106645	Gm28756|chr1:18106146-18106645	0.239114652847474	.	.
chr1	20820187	20820686	chr1	21166203	21166702	Mcm3|chr1:21166203-21166702	0.294264499224943	.	.
chr1	20890857	20891356	chr1	21014419	21014918	6720483E21Rik|chr1:21014419-21014918	0.219464654764516	.	.
chr1	20890857	20891356	chr1	21014419	21014918	Paqr8|chr1:21014419-21014918	0.219464654764516	.	.
chr1	20951400	20951899	chr1	20933361	20933860	Efhc1|chr1:20933361-20933860	0.26319707082974	.	.
chr1	20951400	20951899	chr1	20938964	20939463	Efhc1|chr1:20938964-20939463	0.27464698119254	.	.
chr1	21079134	21079633	chr1	20801628	20802127	Gm28287|chr1:20801628-20802127	0.317402864332008	.	.
chr1	21079134	21079633	chr1	20801628	20802127	Tram2|chr1:20801628-20802127	0.317402864332008	.	.
chr1	21079134	21079633	chr1	21008791	21009290	Gm28287|chr1:21008791-21009290	0.224094437908585	.	.
chr1	21079134	21079633	chr1	21008791	21009290	Tram2|chr1:21008791-21009290	0.224094437908585	.	.
chr1	21218543	21219042	chr1	20938964	20939463	Tmem14a|chr1:20938964-20939463	0.199538037753141	.	.
chr1	21218543	21219042	chr1	21166203	21166702	Tmem14a|chr1:21166203-21166702	0.286049972024247	.	.
chr1	21218543	21219042	chr1	21419314	21419813	Tmem14a|chr1:21419314-21419813	0.268408310716805	.	.
chr1	22805771	22806270	chr1	23023484	23023983	Rims1|chr1:23023484-23023983	0.352894785077092	.	.
chr1	22805771	22806270	chr1	23061951	23062450	Rims1|chr1:23061951-23062450	0.307551665563674	.	.
chr1	24586286	24586785	chr1	24349664	24350163	Col19a1|chr1:24349664-24350163	0.261093212463205	.	.
chr1	24586286	24586785	chr1	24471107	24471606	Col19a1|chr1:24471107-24471606	0.232649814150145	.	.
chr1	24586286	24586785	chr1	24611656	24612155	Col19a1|chr1:24611656-24612155	0.222881018009193	.	.
chr1	24586286	24586785	chr1	24613347	24613846	Col19a1|chr1:24613347-24613846	0.267497686331027	.	.
chr1	24586286	24586785	chr1	24614093	24614592	Col19a1|chr1:24614093-24614592	0.362841294288687	.	.
chr1	24586286	24586785	chr1	24614797	24615296	Col19a1|chr1:24614797-24615296	0.366803120729812	.	.
chr1	24586286	24586785	chr1	24615721	24616220	Col19a1|chr1:24615721-24616220	0.258223862344334	.	.
chr1	24586286	24586785	chr1	24734851	24735350	Col19a1|chr1:24734851-24735350	0.315153399918153	.	.
chr1	24587149	24587648	chr1	24633681	24634180	Col19a1|chr1:24633681-24634180	0.392134408465735	.	.
chr1	24678265	24678764	chr1	24349664	24350163	Lmbrd1|chr1:24349664-24350163	0.339202888501176	.	.
chr1	24678265	24678764	chr1	24349664	24350163	Lmbrd1|chr1:24349664-24350163	0.339202888501177	.	.
chr1	24678265	24678764	chr1	24367541	24368040	Lmbrd1|chr1:24367541-24368040	0.213345899439616	.	.
chr1	24678265	24678764	chr1	24378414	24378913	Lmbrd1|chr1:24378414-24378913	0.269796416500001	.	.
chr1	24678265	24678764	chr1	24471107	24471606	Lmbrd1|chr1:24471107-24471606	0.257086769134227	.	.
chr1	24678265	24678764	chr1	24611656	24612155	Lmbrd1|chr1:24611656-24612155	0.490576311142141	.	.
chr1	24678265	24678764	chr1	24613347	24613846	Lmbrd1|chr1:24613347-24613846	0.425648984472875	.	.
chr1	24678265	24678764	chr1	24614093	24614592	Lmbrd1|chr1:24614093-24614592	0.434744882305951	.	.
chr1	24678265	24678764	chr1	24614797	24615296	Lmbrd1|chr1:24614797-24615296	0.396796096233383	.	.
chr1	24678265	24678764	chr1	24615721	24616220	Lmbrd1|chr1:24615721-24616220	0.3611233975761	.	.
chr1	24678265	24678764	chr1	24869895	24870394	Lmbrd1|chr1:24869895-24870394	0.319578484906321	.	.
chr1	24679014	24679513	chr1	24349664	24350163	Lmbrd1|chr1:24349664-24350163	0.308106658020862	.	.
chr1	24679014	24679513	chr1	24367541	24368040	Lmbrd1|chr1:24367541-24368040	0.217376864843741	.	.
chr1	24679014	24679513	chr1	24378414	24378913	Lmbrd1|chr1:24378414-24378913	0.381943910495232	.	.
chr1	24679014	24679513	chr1	24471107	24471606	Lmbrd1|chr1:24471107-24471606	0.389573157115718	.	.
chr1	24679014	24679513	chr1	24611656	24612155	Lmbrd1|chr1:24611656-24612155	0.206101199149374	.	.
chr1	24679014	24679513	chr1	24614093	24614592	Lmbrd1|chr1:24614093-24614592	0.198978697038862	.	.
chr1	24679014	24679513	chr1	24734851	24735350	Lmbrd1|chr1:24734851-24735350	0.230585681686514	.	.
chr1	24679014	24679513	chr1	24869895	24870394	Lmbrd1|chr1:24869895-24870394	0.441961020850726	.	.
chr1	30872795	30873294	chr1	30503190	30503689	Phf3|chr1:30503190-30503689	0.314248437381023	.	.
chr1	30872795	30873294	chr1	30740784	30741283	Phf3|chr1:30740784-30741283	0.336678018627289	.	.
chr1	30872795	30873294	chr1	31059213	31059712	Phf3|chr1:31059213-31059712	0.270215811789452	.	.
chr1	30872795	30873294	chr1	31141929	31142428	Phf3|chr1:31141929-31142428	0.315438268964074	.	.
chr1	30873430	30873929	chr1	30584783	30585282	Phf3|chr1:30584783-30585282	0.33757832164175	.	.
chr1	30873942	30874441	chr1	30584783	30585282	Phf3|chr1:30584783-30585282	0.336142764997993	.	.
chr1	30873942	30874441	chr1	30700382	30700881	Phf3|chr1:30700382-30700881	0.218346905890534	.	.
chr1	30873942	30874441	chr1	31219389	31219888	Phf3|chr1:31219389-31219888	0.246014707572205	.	.
chr1	30949080	30949579	chr1	30700382	30700881	Ptp4a1|chr1:30700382-30700881	0.297441590707257	.	.
chr1	30949080	30949579	chr1	30740784	30741283	Ptp4a1|chr1:30740784-30741283	0.298959758245547	.	.
chr1	30949080	30949579	chr1	30740784	30741283	Ptp4a1|chr1:30740784-30741283	0.298959758245548	.	.
chr1	30949080	30949579	chr1	31058680	31059179	Ptp4a1|chr1:31058680-31059179	0.205532413383118	.	.
chr1	30949080	30949579	chr1	31083206	31083705	Ptp4a1|chr1:31083206-31083705	0.29582074696171	.	.
chr1	30949582	30950081	chr1	31058680	31059179	Ptp4a1|chr1:31058680-31059179	0.245624493835476	.	.
chr1	32172459	32172958	chr1	31808000	31808499	Khdrbs2|chr1:31808000-31808499	0.204664655501541	.	.
chr1	34439491	34439990	chr1	34602327	34602826	Ccdc115|chr1:34602327-34602826	0.239300384490729	.	.
chr1	34439491	34439990	chr1	34602327	34602826	Imp4|chr1:34602327-34602826	0.239300384490729	.	.
chr1	34439491	34439990	chr1	34738307	34738806	Ccdc115|chr1:34738307-34738806	0.205062902120768	.	.
chr1	34439491	34439990	chr1	34738307	34738806	Imp4|chr1:34738307-34738806	0.205062902120768	.	.
chr1	34459438	34459937	chr1	34602327	34602826	Ptpn18|chr1:34602327-34602826	0.322421434198621	.	.
chr1	34579442	34579941	chr1	34750293	34750792	1700101I19Rik|chr1:34750293-34750792	0.227071717472904	.	.
chr1	34579442	34579941	chr1	34750293	34750792	Amer3|chr1:34750293-34750792	0.227071717472904	.	.
chr1	34579442	34579941	chr1	34752832	34753331	1700101I19Rik|chr1:34752832-34753331	0.202874947402908	.	.
chr1	34579442	34579941	chr1	34752832	34753331	Amer3|chr1:34752832-34753331	0.202874947402908	.	.
chr1	34801460	34801959	chr1	34750293	34750792	Arhgef4|chr1:34750293-34750792	0.246244412325426	.	.
chr1	34801460	34801959	chr1	35202533	35203032	Arhgef4|chr1:35202533-35203032	0.327835192912637	.	.
chr1	34842804	34843303	chr1	34793414	34793913	Fam168b|chr1:34793414-34793913	0.216310813593873	.	.
chr1	34842804	34843303	chr1	35019271	35019770	Fam168b|chr1:35019271-35019770	0.305614661483439	.	.
chr1	37540864	37541363	chr1	37639092	37639591	Mgat4a|chr1:37639092-37639591	0.273171428460983	.	.
chr1	37540864	37541363	chr1	37698784	37699283	Mgat4a|chr1:37698784-37699283	0.214620542259189	.	.
chr1	37719678	37720177	chr1	37600786	37601285	2010300C02Rik|chr1:37600786-37601285	0.224084224077982	.	.
chr1	37719678	37720177	chr1	37726317	37726816	2010300C02Rik|chr1:37726317-37726816	0.432943120248596	.	.
chr1	37719678	37720177	chr1	37728032	37728531	2010300C02Rik|chr1:37728032-37728531	0.322915453910337	.	.
chr1	37864699	37865198	chr1	37600786	37601285	Gm26805|chr1:37600786-37601285	0.205853281870429	.	.
chr1	37871955	37872454	chr1	37725725	37726224	Lipt1|chr1:37725725-37726224	0.19557421864984	.	.
chr1	37871955	37872454	chr1	37872597	37873096	Lipt1|chr1:37872597-37873096	0.215055543198947	.	.
chr1	37890241	37890740	chr1	37725725	37726224	Mitd1|chr1:37725725-37726224	0.217857277251874	.	.
chr1	37890241	37890740	chr1	37725725	37726224	Mrpl30|chr1:37725725-37726224	0.217857277251874	.	.
chr1	37890241	37890740	chr1	37726317	37726816	Mitd1|chr1:37726317-37726816	0.261684395139865	.	.
chr1	37890241	37890740	chr1	37726317	37726816	Mrpl30|chr1:37726317-37726816	0.261684395139865	.	.
chr1	37890241	37890740	chr1	37728032	37728531	Mitd1|chr1:37728032-37728531	0.335518910780641	.	.
chr1	37890241	37890740	chr1	37728032	37728531	Mrpl30|chr1:37728032-37728531	0.335518910780641	.	.
chr1	37997082	37997581	chr1	37600786	37601285	Eif5b|chr1:37600786-37601285	0.262681769775223	.	.
chr1	37997082	37997581	chr1	37600786	37601285	Txndc9|chr1:37600786-37601285	0.262681769775223	.	.
chr1	37997778	37998277	chr1	37600786	37601285	Eif5b|chr1:37600786-37601285	0.193714434123401	.	.
chr1	37997778	37998277	chr1	37600786	37601285	Txndc9|chr1:37600786-37601285	0.193714434123401	.	.
chr1	37997778	37998277	chr1	37872597	37873096	Eif5b|chr1:37872597-37873096	0.2435938008142	.	.
chr1	37997778	37998277	chr1	37872597	37873096	Txndc9|chr1:37872597-37873096	0.2435938008142	.	.
chr1	37997778	37998277	chr1	38185452	38185951	Eif5b|chr1:38185452-38185951	0.217409869950086	.	.
chr1	37997778	37998277	chr1	38185452	38185951	Txndc9|chr1:38185452-38185951	0.217409869950086	.	.
chr1	38128883	38129382	chr1	38185452	38185951	Rev1|chr1:38185452-38185951	0.204390971227635	.	.
chr1	40680467	40680966	chr1	40681655	40682154	Slc9a2|chr1:40681655-40682154	0.195834832494144	.	.
chr1	40681063	40681562	chr1	40657872	40658371	Slc9a2|chr1:40657872-40658371	0.249731410732656	.	.
chr1	40681063	40681562	chr1	40681655	40682154	Slc9a2|chr1:40681655-40682154	0.275624576629843	.	.
chr1	42229631	42230130	chr1	41810267	41810766	Gm9915|chr1:41810267-41810766	0.202526168595873	.	.
chr1	42229631	42230130	chr1	42243790	42244289	Gm9915|chr1:42243790-42244289	0.231442503758233	.	.
chr1	42229631	42230130	chr1	42395186	42395685	Gm9915|chr1:42395186-42395685	0.418832375873487	.	.
chr1	42229631	42230130	chr1	42491441	42491940	Gm9915|chr1:42491441-42491940	0.29960562683025	.	.
chr1	43933698	43934197	chr1	43898955	43899454	Tpp2|chr1:43898955-43899454	0.396093153910885	.	.
chr1	44118638	44119137	chr1	44041766	44042265	Bivm|chr1:44041766-44042265	0.368395751083842	.	.
chr1	44118638	44119137	chr1	44041766	44042265	Bivm|chr1:44041766-44042265	0.368395751083843	.	.
chr1	44118638	44119137	chr1	44041766	44042265	Poglut2|chr1:44041766-44042265	0.368395751083842	.	.
chr1	44118638	44119137	chr1	44041766	44042265	Poglut2|chr1:44041766-44042265	0.368395751083843	.	.
chr1	44119144	44119643	chr1	43898955	43899454	Bivm|chr1:43898955-43899454	0.201177036573912	.	.
chr1	44119144	44119643	chr1	43898955	43899454	Poglut2|chr1:43898955-43899454	0.201177036573912	.	.
chr1	44147693	44148192	chr1	43898955	43899454	Ercc5|chr1:43898955-43899454	0.313893443190283	.	.
chr1	44147693	44148192	chr1	44041766	44042265	Ercc5|chr1:44041766-44042265	0.316665699379758	.	.
chr1	44147693	44148192	chr1	44198840	44199339	Ercc5|chr1:44198840-44199339	0.32195500363637	.	.
chr1	44551396	44551895	chr1	44584753	44585252	Gulp1|chr1:44584753-44585252	0.381829253390417	.	.
chr1	44551396	44551895	chr1	44595978	44596477	Gulp1|chr1:44595978-44596477	0.210512385743938	.	.
chr1	44551396	44551895	chr1	44595978	44596477	Gulp1|chr1:44595978-44596477	0.210512385743939	.	.
chr1	44552204	44552703	chr1	44440989	44441488	Gulp1|chr1:44440989-44441488	0.207113107913671	.	.
chr1	44552204	44552703	chr1	44584753	44585252	Gulp1|chr1:44584753-44585252	0.372597754366837	.	.
chr1	44552204	44552703	chr1	44595978	44596477	Gulp1|chr1:44595978-44596477	0.35681438657146	.	.
chr1	45925424	45925923	chr1	45905047	45905546	Slc40a1|chr1:45905047-45905546	0.200798020277446	.	.
chr1	45925424	45925923	chr1	46018316	46018815	Slc40a1|chr1:46018316-46018815	0.302097580762613	.	.
chr1	46425176	46425675	chr1	46535258	46535757	Dnah7c|chr1:46535258-46535757	0.288159538529465	.	.
chr1	52816845	52817344	chr1	52953081	52953580	Inpp1|chr1:52953081-52953580	0.569528268584301	.	.
chr1	53296806	53297305	chr1	53746295	53746794	Ormdl1|chr1:53746295-53746794	0.654825023589651	.	.
chr1	53296806	53297305	chr1	53746295	53746794	Pms1|chr1:53746295-53746794	0.654825023589651	.	.
chr1	54250459	54250958	chr1	54734870	54735369	Ccdc150|chr1:54734870-54735369	0.200437137540981	.	.
chr1	55027198	55027697	chr1	55171875	55172374	Sf3b1|chr1:55171875-55172374	0.199310835537023	.	.
chr1	55130908	55131407	chr1	55192060	55192559	Mob4|chr1:55192060-55192559	0.196528789698835	.	.
chr1	56972152	56972651	chr1	56833207	56833706	9130024F11Rik|chr1:56833207-56833706	0.26364746492349	.	.
chr1	57377374	57377873	chr1	57642139	57642638	1700066M21Rik|chr1:57642139-57642638	0.290593251208601	.	.
chr1	57377374	57377873	chr1	57642139	57642638	4930558J18Rik|chr1:57642139-57642638	0.290593251208601	.	.
chr1	57377988	57378487	chr1	57642139	57642638	1700066M21Rik|chr1:57642139-57642638	0.282655063494639	.	.
chr1	57377988	57378487	chr1	57642139	57642638	4930558J18Rik|chr1:57642139-57642638	0.282655063494639	.	.
chr1	57406257	57406756	chr1	57436901	57437400	Maip1|chr1:57436901-57437400	0.233600220622001	.	.
chr1	57406257	57406756	chr1	57436901	57437400	Tyw5|chr1:57436901-57437400	0.233600220622001	.	.
chr1	57406257	57406756	chr1	57538517	57539016	Maip1|chr1:57538517-57539016	0.503216330382351	.	.
chr1	57406257	57406756	chr1	57538517	57539016	Tyw5|chr1:57538517-57539016	0.503216330382351	.	.
chr1	58392818	58393317	chr1	58056821	58057320	Bzw1|chr1:58056821-58057320	0.363894908443688	.	.
chr1	58423825	58424324	chr1	58422814	58423313	Clk1|chr1:58422814-58423313	0.376353008929299	.	.
chr1	58445384	58445883	chr1	58056821	58057320	Nif3l1|chr1:58056821-58057320	0.253364133074812	.	.
chr1	58445384	58445883	chr1	58056821	58057320	Ppil3|chr1:58056821-58057320	0.253364133074812	.	.
chr1	58445384	58445883	chr1	58296260	58296759	Nif3l1|chr1:58296260-58296759	0.308647036239214	.	.
chr1	58445384	58445883	chr1	58296260	58296759	Ppil3|chr1:58296260-58296759	0.308647036239214	.	.
chr1	58586034	58586533	chr1	58271090	58271589	Fam126b|chr1:58271090-58271589	0.21235044635693	.	.
chr1	58586034	58586533	chr1	58271090	58271589	Ndufb3|chr1:58271090-58271589	0.21235044635693	.	.
chr1	58586034	58586533	chr1	58296260	58296759	Fam126b|chr1:58296260-58296759	0.206843601383059	.	.
chr1	58586034	58586533	chr1	58296260	58296759	Ndufb3|chr1:58296260-58296759	0.206843601383059	.	.
chr1	58586034	58586533	chr1	58422814	58423313	Fam126b|chr1:58422814-58423313	0.357085221551016	.	.
chr1	58586034	58586533	chr1	58422814	58423313	Ndufb3|chr1:58422814-58423313	0.357085221551016	.	.
chr1	58710970	58711469	chr1	58271090	58271589	Cflar|chr1:58271090-58271589	0.22806533367784	.	.
chr1	59237895	59238394	chr1	58897489	58897988	Als2|chr1:58897489-58897988	0.350885904030188	.	.
chr1	59483085	59483584	chr1	59316631	59317130	Fzd7|chr1:59316631-59317130	0.215927254732461	.	.
chr1	60097393	60097892	chr1	59764494	59764993	Carf|chr1:59764494-59764993	0.346824924335176	.	.
chr1	60180257	60180756	chr1	59764494	59764993	Nbeal1|chr1:59764494-59764993	0.227627939481544	.	.
chr1	61638558	61639057	chr1	61924923	61925422	Pard3b|chr1:61924923-61925422	0.413039744021742	.	.
chr1	65122893	65123392	chr1	65179041	65179540	D630023F18Rik|chr1:65179041-65179540	0.226376447790694	.	.
chr1	65122893	65123392	chr1	65311469	65311968	D630023F18Rik|chr1:65311469-65311968	0.237070100849643	.	.
chr1	66174880	66175379	chr1	66177771	66178270	Map2|chr1:66177771-66178270	0.330338067768684	.	.
chr1	66174880	66175379	chr1	66187006	66187505	Map2|chr1:66187006-66187505	0.253395895743488	.	.
chr1	66863047	66863546	chr1	67178531	67179030	Acadl|chr1:67178531-67179030	0.312686204205571	.	.
chr1	68024722	68025221	chr1	68046376	68046875	Gm15671|chr1:68046376-68046875	0.230557873446079	.	.
chr1	69106246	69106745	chr1	68780442	68780941	Gm16076|chr1:68780442-68780941	0.195920972703232	.	.
chr1	69106246	69106745	chr1	68780955	68781454	Gm16076|chr1:68780955-68781454	0.308479963578758	.	.
chr1	69106246	69106745	chr1	69278424	69278923	Gm16076|chr1:69278424-69278923	0.213063171847904	.	.
chr1	69106800	69107299	chr1	68780442	68780941	Gm16076|chr1:68780442-68780941	0.200405566183246	.	.
chr1	69106800	69107299	chr1	68874899	68875398	Gm16076|chr1:68874899-68875398	0.294761834164551	.	.
chr1	69106800	69107299	chr1	69278424	69278923	Gm16076|chr1:69278424-69278923	0.280052485196161	.	.
chr1	70725497	70725996	chr1	70692535	70693034	Vwc2l|chr1:70692535-70693034	0.213127384079655	.	.
chr1	71556874	71557373	chr1	71776773	71777272	Atic|chr1:71776773-71777272	0.297082170019022	.	.
chr1	71652488	71652987	chr1	71320730	71321229	Apol7d|chr1:71320730-71321229	0.255728474284387	.	.
chr1	71652488	71652987	chr1	71320730	71321229	Fn1|chr1:71320730-71321229	0.255728474284387	.	.
chr1	71652488	71652987	chr1	71432608	71433107	Apol7d|chr1:71432608-71433107	0.505154758757918	.	.
chr1	71652488	71652987	chr1	71432608	71433107	Fn1|chr1:71432608-71433107	0.505154758757918	.	.
chr1	71652488	71652987	chr1	71507173	71507672	Apol7d|chr1:71507173-71507672	0.20958862929497	.	.
chr1	71652488	71652987	chr1	71507173	71507672	Fn1|chr1:71507173-71507672	0.20958862929497	.	.
chr1	71652488	71652987	chr1	71775797	71776296	Apol7d|chr1:71775797-71776296	0.470933424370736	.	.
chr1	71652488	71652987	chr1	71775797	71776296	Fn1|chr1:71775797-71776296	0.470933424370736	.	.
chr1	74284588	74285087	chr1	74313260	74313759	Aamp|chr1:74313260-74313759	0.286217505739633	.	.
chr1	74284588	74285087	chr1	74313260	74313759	Pnkd|chr1:74313260-74313759	0.286217505739633	.	.
chr1	74284588	74285087	chr1	74386756	74387255	Aamp|chr1:74386756-74387255	0.338973803335486	.	.
chr1	74284588	74285087	chr1	74386756	74387255	Pnkd|chr1:74386756-74387255	0.338973803335486	.	.
chr1	74391301	74391800	chr1	74397348	74397847	Ctdsp1|chr1:74397348-74397847	0.252964016310307	.	.
chr1	74505730	74506229	chr1	74386756	74387255	Cnot9|chr1:74386756-74387255	0.422587685454754	.	.
chr1	74505730	74506229	chr1	74802933	74803432	Cnot9|chr1:74802933-74803432	0.367620577667674	.	.
chr1	74506443	74506942	chr1	74386756	74387255	Cnot9|chr1:74386756-74387255	0.211403064909739	.	.
chr1	74542596	74543095	chr1	74794449	74794948	Plcd4|chr1:74794449-74794948	0.464245189341186	.	.
chr1	74542596	74543095	chr1	74816731	74817230	Plcd4|chr1:74816731-74817230	0.390206171296582	.	.
chr1	74587962	74588461	chr1	74332262	74332761	Bcs1l|chr1:74332262-74332761	0.263668705180731	.	.
chr1	74587962	74588461	chr1	74332262	74332761	Zfp142|chr1:74332262-74332761	0.263668705180731	.	.
chr1	74587962	74588461	chr1	74437955	74438454	Bcs1l|chr1:74437955-74438454	0.310995642969037	.	.
chr1	74587962	74588461	chr1	74437955	74438454	Zfp142|chr1:74437955-74438454	0.310995642969037	.	.
chr1	74587962	74588461	chr1	74964428	74964927	Bcs1l|chr1:74964428-74964927	0.284060413980065	.	.
chr1	74587962	74588461	chr1	74964428	74964927	Zfp142|chr1:74964428-74964927	0.284060413980065	.	.
chr1	74601175	74601674	chr1	74437955	74438454	Rnf25|chr1:74437955-74438454	0.209925567505683	.	.
chr1	74601175	74601674	chr1	74437955	74438454	Stk36|chr1:74437955-74438454	0.209925567505683	.	.
chr1	74601175	74601674	chr1	74894978	74895477	Rnf25|chr1:74894978-74895477	0.309077064953432	.	.
chr1	74601175	74601674	chr1	74894978	74895477	Stk36|chr1:74894978-74895477	0.309077064953432	.	.
chr1	74601175	74601674	chr1	74964428	74964927	Rnf25|chr1:74964428-74964927	0.202001109892925	.	.
chr1	74601175	74601674	chr1	74964428	74964927	Stk36|chr1:74964428-74964927	0.202001109892925	.	.
chr1	74661495	74661994	chr1	74332262	74332761	Ttll4|chr1:74332262-74332761	0.307311604138907	.	.
chr1	75124760	75125259	chr1	75289342	75289841	Nhej1|chr1:75289342-75289841	0.407080297715772	.	.
chr1	75124760	75125259	chr1	75398631	75399130	Nhej1|chr1:75398631-75399130	0.319832582624894	.	.
chr1	75124760	75125259	chr1	75458368	75458867	Nhej1|chr1:75458368-75458867	0.351792217963848	.	.
chr1	75124760	75125259	chr1	75487302	75487801	Nhej1|chr1:75487302-75487801	0.393205602855861	.	.
chr1	75124760	75125259	chr1	75487834	75488333	Nhej1|chr1:75487834-75488333	0.35663529841597	.	.
chr1	75142499	75142998	chr1	75381822	75382321	Cnppd1|chr1:75381822-75382321	0.226398945665353	.	.
chr1	75142499	75142998	chr1	75381822	75382321	Retreg2|chr1:75381822-75382321	0.226398945665353	.	.
chr1	75142499	75142998	chr1	75487834	75488333	Cnppd1|chr1:75487834-75488333	0.209054481786037	.	.
chr1	75142499	75142998	chr1	75487834	75488333	Retreg2|chr1:75487834-75488333	0.209054481786037	.	.
chr1	75168424	75168923	chr1	75381822	75382321	Zfand2b|chr1:75381822-75382321	0.19420662555871	.	.
chr1	75191753	75192252	chr1	74894978	74895477	Ankzf1|chr1:74894978-74895477	0.328909588981288	.	.
chr1	75191753	75192252	chr1	74894978	74895477	Atg9a|chr1:74894978-74895477	0.328909588981288	.	.
chr1	75191753	75192252	chr1	75290547	75291046	Ankzf1|chr1:75290547-75291046	0.377633071860334	.	.
chr1	75191753	75192252	chr1	75290547	75291046	Ankzf1|chr1:75290547-75291046	0.377633071860335	.	.
chr1	75191753	75192252	chr1	75290547	75291046	Atg9a|chr1:75290547-75291046	0.377633071860334	.	.
chr1	75191753	75192252	chr1	75290547	75291046	Atg9a|chr1:75290547-75291046	0.377633071860335	.	.
chr1	75210546	75211045	chr1	75381822	75382321	Glb1l|chr1:75381822-75382321	0.258076392179908	.	.
chr1	75210546	75211045	chr1	75381822	75382321	Stk16|chr1:75381822-75382321	0.258076392179908	.	.
chr1	75210546	75211045	chr1	75458368	75458867	Glb1l|chr1:75458368-75458867	0.198100015915724	.	.
chr1	75210546	75211045	chr1	75458368	75458867	Stk16|chr1:75458368-75458867	0.198100015915724	.	.
chr1	75210546	75211045	chr1	75487302	75487801	Glb1l|chr1:75487302-75487801	0.236878828976224	.	.
chr1	75210546	75211045	chr1	75487302	75487801	Stk16|chr1:75487302-75487801	0.236878828976224	.	.
chr1	75210546	75211045	chr1	75487834	75488333	Glb1l|chr1:75487834-75488333	0.212040713020214	.	.
chr1	75210546	75211045	chr1	75487834	75488333	Stk16|chr1:75487834-75488333	0.212040713020214	.	.
chr1	75219086	75219585	chr1	74880737	74881236	Tuba4a|chr1:74880737-74881236	0.312206542885545	.	.
chr1	75219086	75219585	chr1	74880737	74881236	Tuba4a|chr1:74880737-74881236	0.312206542885546	.	.
chr1	75219086	75219585	chr1	74948735	74949234	Tuba4a|chr1:74948735-74949234	0.37212797404408	.	.
chr1	75219086	75219585	chr1	75218312	75218811	Tuba4a|chr1:75218312-75218811	0.291696017413634	.	.
chr1	75219086	75219585	chr1	75244823	75245322	Tuba4a|chr1:75244823-75245322	0.275118213008258	.	.
chr1	75219086	75219585	chr1	75263237	75263736	Tuba4a|chr1:75263237-75263736	0.300223356299762	.	.
chr1	75219086	75219585	chr1	75342805	75343304	Tuba4a|chr1:75342805-75343304	0.241640755478949	.	.
chr1	75219086	75219585	chr1	75398631	75399130	Tuba4a|chr1:75398631-75399130	0.255532152130459	.	.
chr1	75219086	75219585	chr1	75487834	75488333	Tuba4a|chr1:75487834-75488333	0.259283628436261	.	.
chr1	75219086	75219585	chr1	75495129	75495628	Tuba4a|chr1:75495129-75495628	0.243880549018533	.	.
chr1	75236144	75236643	chr1	74772969	74773468	Dnajb2|chr1:74772969-74773468	0.277644949156836	.	.
chr1	75236144	75236643	chr1	75458368	75458867	Dnajb2|chr1:75458368-75458867	0.197048631829779	.	.
chr1	75236651	75237150	chr1	74858307	74858806	Dnajb2|chr1:74858307-74858806	0.297756865186939	.	.
chr1	75236651	75237150	chr1	75218312	75218811	Dnajb2|chr1:75218312-75218811	0.203757157416664	.	.
chr1	75236651	75237150	chr1	75487302	75487801	Dnajb2|chr1:75487302-75487801	0.289852052275281	.	.
chr1	75236651	75237150	chr1	75487834	75488333	Dnajb2|chr1:75487834-75488333	0.278764795652725	.	.
chr1	75264008	75264507	chr1	75381822	75382321	Ptprn|chr1:75381822-75382321	0.291552279648359	.	.
chr1	75264008	75264507	chr1	75467494	75467993	Ptprn|chr1:75467494-75467993	0.194324038805464	.	.
chr1	75264008	75264507	chr1	75487302	75487801	Ptprn|chr1:75487302-75487801	0.291800889137418	.	.
chr1	75277375	75277874	chr1	75244823	75245322	Resp18|chr1:75244823-75245322	0.216924943213253	.	.
chr1	75277375	75277874	chr1	75263237	75263736	Resp18|chr1:75263237-75263736	0.307884700218402	.	.
chr1	75277375	75277874	chr1	75290547	75291046	Resp18|chr1:75290547-75291046	0.232737778605246	.	.
chr1	75277375	75277874	chr1	75342805	75343304	Resp18|chr1:75342805-75343304	0.273098431911683	.	.
chr1	75317346	75317845	chr1	75234571	75235070	Dnpep|chr1:75234571-75235070	0.255935606374811	.	.
chr1	75317346	75317845	chr1	75289342	75289841	Dnpep|chr1:75289342-75289841	0.433183080339533	.	.
chr1	75317346	75317845	chr1	75398631	75399130	Dnpep|chr1:75398631-75399130	0.299127949503149	.	.
chr1	75317346	75317845	chr1	75458368	75458867	Dnpep|chr1:75458368-75458867	0.356992033127906	.	.
chr1	75478598	75479097	chr1	75263237	75263736	Chpf|chr1:75263237-75263736	0.374041430900848	.	.
chr1	75478598	75479097	chr1	75263237	75263736	Tmem198|chr1:75263237-75263736	0.374041430900848	.	.
chr1	75478598	75479097	chr1	75477362	75477861	Chpf|chr1:75477362-75477861	0.326486872198019	.	.
chr1	75478598	75479097	chr1	75477362	75477861	Tmem198|chr1:75477362-75477861	0.326486872198019	.	.
chr1	75478598	75479097	chr1	75487302	75487801	Chpf|chr1:75487302-75487801	0.197275292648393	.	.
chr1	75478598	75479097	chr1	75487302	75487801	Tmem198|chr1:75487302-75487801	0.197275292648393	.	.
chr1	75478598	75479097	chr1	75487834	75488333	Chpf|chr1:75487834-75488333	0.227377812636991	.	.
chr1	75478598	75479097	chr1	75487834	75488333	Tmem198|chr1:75487834-75488333	0.227377812636991	.	.
chr1	75479156	75479655	chr1	75244823	75245322	Chpf|chr1:75244823-75245322	0.30357579809516	.	.
chr1	75479156	75479655	chr1	75244823	75245322	Tmem198|chr1:75244823-75245322	0.30357579809516	.	.
chr1	75479156	75479655	chr1	75263237	75263736	Chpf|chr1:75263237-75263736	0.474682740338092	.	.
chr1	75479156	75479655	chr1	75263237	75263736	Tmem198|chr1:75263237-75263736	0.474682740338092	.	.
chr1	75479156	75479655	chr1	75290547	75291046	Chpf|chr1:75290547-75291046	0.409404378863044	.	.
chr1	75479156	75479655	chr1	75290547	75291046	Tmem198|chr1:75290547-75291046	0.409404378863044	.	.
chr1	75479156	75479655	chr1	75398631	75399130	Chpf|chr1:75398631-75399130	0.271335020173638	.	.
chr1	75479156	75479655	chr1	75398631	75399130	Tmem198|chr1:75398631-75399130	0.271335020173638	.	.
chr1	75479156	75479655	chr1	75487302	75487801	Chpf|chr1:75487302-75487801	0.376710269324203	.	.
chr1	75479156	75479655	chr1	75487302	75487801	Tmem198|chr1:75487302-75487801	0.376710269324203	.	.
chr1	75479156	75479655	chr1	75487834	75488333	Chpf|chr1:75487834-75488333	0.497421934308793	.	.
chr1	75479156	75479655	chr1	75487834	75488333	Tmem198|chr1:75487834-75488333	0.497421934308793	.	.
chr1	75521240	75521739	chr1	75559353	75559852	Stk11ip|chr1:75559353-75559852	0.204677974498838	.	.
chr1	75521240	75521739	chr1	75652505	75653004	Stk11ip|chr1:75652505-75653004	0.209346494302724	.	.
chr1	77514195	77514694	chr1	77503680	77504179	Epha4|chr1:77503680-77504179	0.33350250265029	.	.
chr1	77514195	77514694	chr1	77503680	77504179	Gm28386|chr1:77503680-77504179	0.33350250265029	.	.
chr1	77514939	77515438	chr1	77708109	77708608	Epha4|chr1:77708109-77708608	0.205999418251708	.	.
chr1	77514939	77515438	chr1	77708109	77708608	Gm28386|chr1:77708109-77708608	0.205999418251708	.	.
chr1	77516009	77516508	chr1	77555818	77556317	Gm28386|chr1:77555818-77556317	0.225393366219574	.	.
chr1	77516009	77516508	chr1	77708109	77708608	Gm28386|chr1:77708109-77708608	0.373855096339161	.	.
chr1	78310032	78310531	chr1	78419495	78419994	Sgpp2|chr1:78419495-78419994	0.334147077123654	.	.
chr1	78310931	78311430	chr1	78355094	78355593	Sgpp2|chr1:78355094-78355593	0.269727110918743	.	.
chr1	79439807	79440306	chr1	79429173	79429672	Scg2|chr1:79429173-79429672	0.239310197860727	.	.
chr1	79671350	79671849	chr1	79450145	79450644	Ap1s3|chr1:79450145-79450644	0.280667235999908	.	.
chr1	79671350	79671849	chr1	79581417	79581916	Ap1s3|chr1:79581417-79581916	0.38770541456772	.	.
chr1	79671350	79671849	chr1	79640097	79640596	Ap1s3|chr1:79640097-79640596	0.438397255066261	.	.
chr1	79671948	79672447	chr1	79291096	79291595	Ap1s3|chr1:79291096-79291595	0.286497553723016	.	.
chr1	79671948	79672447	chr1	79321733	79322232	Ap1s3|chr1:79321733-79322232	0.353072068321111	.	.
chr1	79671948	79672447	chr1	79640097	79640596	Ap1s3|chr1:79640097-79640596	0.238457405477382	.	.
chr1	81076257	81076756	chr1	81287145	81287644	Nyap2|chr1:81287145-81287644	0.273295971793286	.	.
chr1	81076257	81076756	chr1	81316562	81317061	Nyap2|chr1:81316562-81317061	0.302541528601445	.	.
chr1	81076879	81077378	chr1	81099458	81099957	Nyap2|chr1:81099458-81099957	0.205193645399713	.	.
chr1	81076879	81077378	chr1	81287145	81287644	Nyap2|chr1:81287145-81287644	0.232960928152123	.	.
chr1	81076879	81077378	chr1	81316562	81317061	Nyap2|chr1:81316562-81317061	0.198204033771713	.	.
chr1	82290681	82291180	chr1	82554287	82554786	Irs1|chr1:82554287-82554786	0.194844090668833	.	.
chr1	82291243	82291742	chr1	82199924	82200423	Irs1|chr1:82199924-82200423	0.331796394470727	.	.
chr1	82291243	82291742	chr1	82283141	82283640	Irs1|chr1:82283141-82283640	0.300416160640274	.	.
chr1	82291243	82291742	chr1	82292699	82293198	Irs1|chr1:82292699-82293198	0.292291240643696	.	.
chr1	82316361	82316860	chr1	82129652	82130151	Rhbdd1|chr1:82129652-82130151	0.312365038989339	.	.
chr1	82316361	82316860	chr1	82283141	82283640	Rhbdd1|chr1:82283141-82283640	0.379559258724778	.	.
chr1	82316361	82316860	chr1	82554287	82554786	Rhbdd1|chr1:82554287-82554786	0.346258929094856	.	.
chr1	82316361	82316860	chr1	82641615	82642114	Rhbdd1|chr1:82641615-82642114	0.219268615022317	.	.
chr1	82724600	82725099	chr1	82283141	82283640	C430014B12Rik|chr1:82283141-82283640	0.237269206873281	.	.
chr1	82724600	82725099	chr1	82283141	82283640	Mff|chr1:82283141-82283640	0.237269206873281	.	.
chr1	82724600	82725099	chr1	82554287	82554786	C430014B12Rik|chr1:82554287-82554786	0.378600061920955	.	.
chr1	82724600	82725099	chr1	82554287	82554786	Mff|chr1:82554287-82554786	0.378600061920955	.	.
chr1	82725115	82725614	chr1	82283141	82283640	C430014B12Rik|chr1:82283141-82283640	0.20574111628549	.	.
chr1	82725115	82725614	chr1	82283141	82283640	Mff|chr1:82283141-82283640	0.20574111628549	.	.
chr1	82725115	82725614	chr1	82554287	82554786	C430014B12Rik|chr1:82554287-82554786	0.242204761995739	.	.
chr1	82725115	82725614	chr1	82554287	82554786	Mff|chr1:82554287-82554786	0.242204761995739	.	.
chr1	83407134	83407633	chr1	83345462	83345961	Sphkap|chr1:83345462-83345961	0.197074635331936	.	.
chr1	83407918	83408417	chr1	83277033	83277532	Sphkap|chr1:83277033-83277532	0.250623318964992	.	.
chr1	85793160	85793659	chr1	85703519	85704018	Cab39|chr1:85703519-85704018	0.257185756511376	.	.
chr1	85793728	85794227	chr1	85853262	85853761	Cab39|chr1:85853262-85853761	0.212089262607083	.	.
chr1	85894274	85894773	chr1	85895455	85895954	Itm2c|chr1:85895455-85895954	0.279643788935376	.	.
chr1	85894955	85895454	chr1	85895455	85895954	Itm2c|chr1:85895455-85895954	0.655148611940471	.	.
chr1	85928201	85928700	chr1	85916833	85917332	4933407L21Rik|chr1:85916833-85917332	0.412048191913915	.	.
chr1	86303797	86304296	chr1	86472164	86472663	Gm28626|chr1:86472164-86472663	0.423926945407242	.	.
chr1	86303797	86304296	chr1	86532333	86532832	Gm28626|chr1:86532333-86532832	0.253941997424912	.	.
chr1	86358737	86359236	chr1	86487143	86487642	C130036L24Rik|chr1:86487143-86487642	0.233514326824831	.	.
chr1	86358737	86359236	chr1	86487143	86487642	Ncl|chr1:86487143-86487642	0.233514326824831	.	.
chr1	86358737	86359236	chr1	86503968	86504467	C130036L24Rik|chr1:86503968-86504467	0.280746162379214	.	.
chr1	86358737	86359236	chr1	86503968	86504467	Ncl|chr1:86503968-86504467	0.280746162379214	.	.
chr1	86358737	86359236	chr1	86525204	86525703	C130036L24Rik|chr1:86525204-86525703	0.466425905025665	.	.
chr1	86358737	86359236	chr1	86525204	86525703	Ncl|chr1:86525204-86525703	0.466425905025665	.	.
chr1	86358737	86359236	chr1	86586879	86587378	C130036L24Rik|chr1:86586879-86587378	0.313953612683068	.	.
chr1	86358737	86359236	chr1	86586879	86587378	Ncl|chr1:86586879-86587378	0.313953612683068	.	.
chr1	86359268	86359767	chr1	86433961	86434460	C130036L24Rik|chr1:86433961-86434460	0.217280633607553	.	.
chr1	86359268	86359767	chr1	86433961	86434460	Ncl|chr1:86433961-86434460	0.217280633607553	.	.
chr1	86359268	86359767	chr1	86472164	86472663	C130036L24Rik|chr1:86472164-86472663	0.270093190699091	.	.
chr1	86359268	86359767	chr1	86472164	86472663	Ncl|chr1:86472164-86472663	0.270093190699091	.	.
chr1	86359268	86359767	chr1	86487143	86487642	C130036L24Rik|chr1:86487143-86487642	0.433334012256913	.	.
chr1	86359268	86359767	chr1	86487143	86487642	Ncl|chr1:86487143-86487642	0.433334012256913	.	.
chr1	86359268	86359767	chr1	86503968	86504467	C130036L24Rik|chr1:86503968-86504467	0.326130068878747	.	.
chr1	86359268	86359767	chr1	86503968	86504467	Ncl|chr1:86503968-86504467	0.326130068878747	.	.
chr1	86359268	86359767	chr1	86525204	86525703	C130036L24Rik|chr1:86525204-86525703	0.370683636806959	.	.
chr1	86359268	86359767	chr1	86525204	86525703	Ncl|chr1:86525204-86525703	0.370683636806959	.	.
chr1	86359268	86359767	chr1	86532333	86532832	C130036L24Rik|chr1:86532333-86532832	0.210165865912021	.	.
chr1	86359268	86359767	chr1	86532333	86532832	Ncl|chr1:86532333-86532832	0.210165865912021	.	.
chr1	86526360	86526859	chr1	86487143	86487642	Ptma|chr1:86487143-86487642	0.376812238911717	.	.
chr1	86526360	86526859	chr1	86503968	86504467	Ptma|chr1:86503968-86504467	0.294638619377066	.	.
chr1	86526360	86526859	chr1	86525204	86525703	Ptma|chr1:86525204-86525703	0.466390408166713	.	.
chr1	86582078	86582577	chr1	86487143	86487642	Cops7b|chr1:86487143-86487642	0.444492390361793	.	.
chr1	86582078	86582577	chr1	86487143	86487642	Pde6d|chr1:86487143-86487642	0.444492390361793	.	.
chr1	86582078	86582577	chr1	86487725	86488224	Cops7b|chr1:86487725-86488224	0.195109094892018	.	.
chr1	86582078	86582577	chr1	86487725	86488224	Pde6d|chr1:86487725-86488224	0.195109094892018	.	.
chr1	86582078	86582577	chr1	86525204	86525703	Cops7b|chr1:86525204-86525703	0.412720101118141	.	.
chr1	86582078	86582577	chr1	86525204	86525703	Pde6d|chr1:86525204-86525703	0.412720101118141	.	.
chr1	86582603	86583102	chr1	86487143	86487642	Cops7b|chr1:86487143-86487642	0.340040876409728	.	.
chr1	86582603	86583102	chr1	86487143	86487642	Pde6d|chr1:86487143-86487642	0.340040876409728	.	.
chr1	86582603	86583102	chr1	86525204	86525703	Cops7b|chr1:86525204-86525703	0.216014721357893	.	.
chr1	86582603	86583102	chr1	86525204	86525703	Pde6d|chr1:86525204-86525703	0.216014721357893	.	.
chr1	86582603	86583102	chr1	86532333	86532832	Cops7b|chr1:86532333-86532832	0.211565639005581	.	.
chr1	86582603	86583102	chr1	86532333	86532832	Pde6d|chr1:86532333-86532832	0.211565639005581	.	.
chr1	86670393	86670892	chr1	86487143	86487642	Nppc|chr1:86487143-86487642	0.481752375206027	.	.
chr1	86670393	86670892	chr1	86503968	86504467	Nppc|chr1:86503968-86504467	0.244253309031605	.	.
chr1	86670393	86670892	chr1	86525204	86525703	Nppc|chr1:86525204-86525703	0.329815201898899	.	.
chr1	86703565	86704064	chr1	86371911	86372410	Dis3l2|chr1:86371911-86372410	0.216254669796321	.	.
chr1	86703565	86704064	chr1	86487143	86487642	Dis3l2|chr1:86487143-86487642	0.342739966241653	.	.
chr1	86703565	86704064	chr1	86532333	86532832	Dis3l2|chr1:86532333-86532832	0.224358712141572	.	.
chr1	86703565	86704064	chr1	86634632	86635131	Dis3l2|chr1:86634632-86635131	0.33189907773251	.	.
chr1	87155856	87156355	chr1	87008793	87009292	Ecel1|chr1:87008793-87009292	0.359271149646966	.	.
chr1	87155856	87156355	chr1	87447455	87447954	Ecel1|chr1:87447455-87447954	0.24699134629915	.	.
chr1	87213673	87214172	chr1	87475311	87475810	Eif4e2|chr1:87475311-87475810	0.377754677361326	.	.
chr1	87326698	87327197	chr1	87042019	87042518	Gigyf2|chr1:87042019-87042518	0.219461028575086	.	.
chr1	87326698	87327197	chr1	87186978	87187477	Gigyf2|chr1:87186978-87187477	0.415491605344591	.	.
chr1	87327249	87327748	chr1	87042019	87042518	Gigyf2|chr1:87042019-87042518	0.40382254484417	.	.
chr1	87853009	87853508	chr1	87900880	87901379	Dgkd|chr1:87900880-87901379	0.249498933215948	.	.
chr1	88008031	88008530	chr1	88424541	88425040	Usp40|chr1:88424541-88425040	0.194999163482986	.	.
chr1	88205505	88206004	chr1	87900880	87901379	Dnajb3|chr1:87900880-87901379	0.249835446333635	.	.
chr1	88205505	88206004	chr1	88429538	88430037	Dnajb3|chr1:88429538-88430037	0.329221776325512	.	.
chr1	88277410	88277909	chr1	88357393	88357892	Hjurp|chr1:88357393-88357892	0.291957569946159	.	.
chr1	88277410	88277909	chr1	88357393	88357892	Trpm8|chr1:88357393-88357892	0.291957569946159	.	.
chr1	88277410	88277909	chr1	88424541	88425040	Hjurp|chr1:88424541-88425040	0.263875770718961	.	.
chr1	88277410	88277909	chr1	88424541	88425040	Trpm8|chr1:88424541-88425040	0.263875770718961	.	.
chr1	88277410	88277909	chr1	88429538	88430037	Hjurp|chr1:88429538-88430037	0.399327569509575	.	.
chr1	88277410	88277909	chr1	88429538	88430037	Trpm8|chr1:88429538-88430037	0.399327569509575	.	.
chr1	88277410	88277909	chr1	88456267	88456766	Hjurp|chr1:88456267-88456766	0.234356555827649	.	.
chr1	88277410	88277909	chr1	88456267	88456766	Trpm8|chr1:88456267-88456766	0.234356555827649	.	.
chr1	88463197	88463696	chr1	88424541	88425040	Gm29538|chr1:88424541-88425040	0.224679447240049	.	.
chr1	88463197	88463696	chr1	88429538	88430037	Gm29538|chr1:88429538-88430037	0.309943597800474	.	.
chr1	90203739	90204238	chr1	90390388	90390887	Ackr3|chr1:90390388-90390887	0.418116385870194	.	.
chr1	90603129	90603628	chr1	90588307	90588806	Cops8|chr1:90588307-90588806	0.193778819909747	.	.
chr1	90998483	90998982	chr1	90743797	90744296	Lrrfip1|chr1:90743797-90744296	0.243217274618609	.	.
chr1	91250445	91250944	chr1	91345344	91345843	Ube2f|chr1:91345344-91345843	0.215982611874049	.	.
chr1	91250445	91250944	chr1	91346840	91347339	Ube2f|chr1:91346840-91347339	0.283944544220554	.	.
chr1	91298026	91298525	chr1	91345344	91345843	Scly|chr1:91345344-91345843	0.278417695825038	.	.
chr1	91413043	91413542	chr1	91345344	91345843	Hes6|chr1:91345344-91345843	0.447801515343391	.	.
chr1	92641765	92642264	chr1	92371533	92372032	Cops9|chr1:92371533-92372032	0.263798286056459	.	.
chr1	92641765	92642264	chr1	92437865	92438364	Cops9|chr1:92437865-92438364	0.298425351476618	.	.
chr1	92647708	92648207	chr1	92521236	92521735	Otos|chr1:92521236-92521735	0.266823807049075	.	.
chr1	92648213	92648712	chr1	92371533	92372032	Otos|chr1:92371533-92372032	0.203349093319463	.	.
chr1	92648720	92649219	chr1	92714674	92715173	Otos|chr1:92714674-92715173	0.204526169705861	.	.
chr1	92648720	92649219	chr1	92833921	92834420	Otos|chr1:92833921-92834420	0.193383427215232	.	.
chr1	92648720	92649219	chr1	92895020	92895519	Otos|chr1:92895020-92895519	0.476523343624648	.	.
chr1	92848463	92848962	chr1	92686934	92687433	Gm29480|chr1:92686934-92687433	0.369261405493357	.	.
chr1	92849473	92849972	chr1	92714674	92715173	Gm29480|chr1:92714674-92715173	0.26479630274657	.	.
chr1	92849473	92849972	chr1	92833921	92834420	Gm29480|chr1:92833921-92834420	0.270560449692271	.	.
chr1	92849473	92849972	chr1	92895020	92895519	Gm29480|chr1:92895020-92895519	0.299509357866732	.	.
chr1	92910422	92910921	chr1	92610875	92611374	5033417F24Rik|chr1:92610875-92611374	0.297423534024491	.	.
chr1	92910422	92910921	chr1	92610875	92611374	Rnpepl1|chr1:92610875-92611374	0.297423534024491	.	.
chr1	92910422	92910921	chr1	92714674	92715173	5033417F24Rik|chr1:92714674-92715173	0.238029715087507	.	.
chr1	92910422	92910921	chr1	92714674	92715173	Rnpepl1|chr1:92714674-92715173	0.238029715087507	.	.
chr1	92910422	92910921	chr1	92833921	92834420	5033417F24Rik|chr1:92833921-92834420	0.364216398704422	.	.
chr1	92910422	92910921	chr1	92833921	92834420	Rnpepl1|chr1:92833921-92834420	0.364216398704422	.	.
chr1	92910422	92910921	chr1	92895020	92895519	5033417F24Rik|chr1:92895020-92895519	0.358811811324869	.	.
chr1	92910422	92910921	chr1	92895020	92895519	Rnpepl1|chr1:92895020-92895519	0.358811811324869	.	.
chr1	92910928	92911427	chr1	92714674	92715173	5033417F24Rik|chr1:92714674-92715173	0.337555119769755	.	.
chr1	92910928	92911427	chr1	92714674	92715173	Rnpepl1|chr1:92714674-92715173	0.337555119769755	.	.
chr1	92910928	92911427	chr1	92833921	92834420	5033417F24Rik|chr1:92833921-92834420	0.249267633554893	.	.
chr1	92910928	92911427	chr1	92833921	92834420	5033417F24Rik|chr1:92833921-92834420	0.249267633554894	.	.
chr1	92910928	92911427	chr1	92833921	92834420	Rnpepl1|chr1:92833921-92834420	0.249267633554893	.	.
chr1	92910928	92911427	chr1	92833921	92834420	Rnpepl1|chr1:92833921-92834420	0.249267633554894	.	.
chr1	92910928	92911427	chr1	92895020	92895519	5033417F24Rik|chr1:92895020-92895519	0.197411385064846	.	.
chr1	92910928	92911427	chr1	92895020	92895519	Rnpepl1|chr1:92895020-92895519	0.197411385064846	.	.
chr1	92934435	92934934	chr1	92521236	92521735	Capn10|chr1:92521236-92521735	0.242710465994131	.	.
chr1	93101696	93102195	chr1	93174394	93174893	Kif1a|chr1:93174394-93174893	0.39806283335419	.	.
chr1	93235496	93235995	chr1	93014431	93014930	Sned1|chr1:93014431-93014930	0.309639576213611	.	.
chr1	93235496	93235995	chr1	93100465	93100964	Sned1|chr1:93100465-93100964	0.258044143686961	.	.
chr1	93236124	93236623	chr1	93115042	93115541	Sned1|chr1:93115042-93115541	0.33499451479447	.	.
chr1	93236124	93236623	chr1	93445454	93445953	Sned1|chr1:93445454-93445953	0.399315800265286	.	.
chr1	93305687	93306186	chr1	93445454	93445953	Gm28535|chr1:93445454-93445953	0.228953222688673	.	.
chr1	93305687	93306186	chr1	93445454	93445953	Mterf4|chr1:93445454-93445953	0.228953222688673	.	.
chr1	93342619	93343118	chr1	93445454	93445953	Pask|chr1:93445454-93445953	0.338147521418189	.	.
chr1	93342619	93343118	chr1	93445454	93445953	Ppp1r7|chr1:93445454-93445953	0.338147521418189	.	.
chr1	93343358	93343857	chr1	93445454	93445953	Pask|chr1:93445454-93445953	0.27566927677436	.	.
chr1	93343358	93343857	chr1	93445454	93445953	Ppp1r7|chr1:93445454-93445953	0.27566927677436	.	.
chr1	93478107	93478606	chr1	93115042	93115541	Hdlbp|chr1:93115042-93115541	0.349645882777147	.	.
chr1	93478107	93478606	chr1	93115042	93115541	Sept2|chr1:93115042-93115541	0.349645882777147	.	.
chr1	93478107	93478606	chr1	93445454	93445953	Hdlbp|chr1:93445454-93445953	0.329557610710198	.	.
chr1	93478107	93478606	chr1	93445454	93445953	Sept2|chr1:93445454-93445953	0.329557610710198	.	.
chr1	93478622	93479121	chr1	93115042	93115541	Hdlbp|chr1:93115042-93115541	0.326336566823198	.	.
chr1	93478622	93479121	chr1	93115042	93115541	Sept2|chr1:93115042-93115541	0.326336566823198	.	.
chr1	93478622	93479121	chr1	93445454	93445953	Hdlbp|chr1:93445454-93445953	0.416151643023631	.	.
chr1	93478622	93479121	chr1	93445454	93445953	Sept2|chr1:93445454-93445953	0.416151643023631	.	.
chr1	93511801	93512300	chr1	93445454	93445953	Farp2|chr1:93445454-93445953	0.210015301623137	.	.
chr1	93634975	93635474	chr1	93445454	93445953	Gm28536|chr1:93445454-93445953	0.35920729682004	.	.
chr1	93635550	93636049	chr1	93444675	93445174	Gm28536|chr1:93444675-93445174	0.495195292376534	.	.
chr1	93686360	93686859	chr1	93444675	93445174	Bok|chr1:93444675-93445174	0.342500452831036	.	.
chr1	93686360	93686859	chr1	93445454	93445953	Bok|chr1:93445454-93445953	0.261411235869894	.	.
chr1	93801756	93802255	chr1	94079039	94079538	Dtymk|chr1:94079039-94079538	0.204738592855184	.	.
chr1	95313333	95313832	chr1	95263807	95264306	Fam174a|chr1:95263807-95264306	0.34761203021542	.	.
chr1	95313333	95313832	chr1	95605390	95605889	Fam174a|chr1:95605390-95605889	0.335705885381273	.	.
chr1	95313333	95313832	chr1	95605909	95606408	Fam174a|chr1:95605909-95606408	0.360464305192467	.	.
chr1	95313333	95313832	chr1	95605909	95606408	Fam174a|chr1:95605909-95606408	0.360464305192468	.	.
chr1	95313851	95314350	chr1	95605390	95605889	Fam174a|chr1:95605390-95605889	0.367848356195064	.	.
chr1	95313851	95314350	chr1	95605909	95606408	Fam174a|chr1:95605909-95606408	0.24795019179971	.	.
chr1	95313851	95314350	chr1	95665260	95665759	Fam174a|chr1:95665260-95665759	0.353391102549594	.	.
chr1	95667416	95667915	chr1	95268183	95268682	St8sia4|chr1:95268183-95268682	0.285521321623081	.	.
chr1	105663536	105664035	chr1	105890977	105891476	Pign|chr1:105890977-105891476	0.27461415995265	.	.
chr1	105663536	105664035	chr1	105890977	105891476	Relch|chr1:105890977-105891476	0.27461415995265	.	.
chr1	105663536	105664035	chr1	105947093	105947592	Pign|chr1:105947093-105947592	0.246917823749512	.	.
chr1	105663536	105664035	chr1	105947093	105947592	Relch|chr1:105947093-105947592	0.246917823749512	.	.
chr1	105780395	105780894	chr1	105907913	105908412	Tnfrsf11a|chr1:105907913-105908412	0.204979568775195	.	.
chr1	105990273	105990772	chr1	105890977	105891476	Gm7160|chr1:105890977-105891476	0.276173657797237	.	.
chr1	105990273	105990772	chr1	105890977	105891476	Zcchc2|chr1:105890977-105891476	0.276173657797237	.	.
chr1	105990273	105990772	chr1	105993776	105994275	Gm7160|chr1:105993776-105994275	0.274482290615885	.	.
chr1	105990273	105990772	chr1	105993776	105994275	Zcchc2|chr1:105993776-105994275	0.274482290615885	.	.
chr1	106796474	106796973	chr1	106822396	106822895	Vps4b|chr1:106822396-106822895	0.31019411954391	.	.
chr1	109982394	109982893	chr1	109530628	109531127	Cdh7|chr1:109530628-109531127	0.449668525597292	.	.
chr1	111863863	111864362	chr1	112139699	112140198	Dsel|chr1:112139699-112140198	0.25168037074482	.	.
chr1	111864757	111865256	chr1	111634029	111634528	Dsel|chr1:111634029-111634528	0.320293934017542	.	.
chr1	111864757	111865256	chr1	112139699	112140198	Dsel|chr1:112139699-112140198	0.259210595723398	.	.
chr1	119053430	119053929	chr1	118910540	118911039	Gli2|chr1:118910540-118911039	0.342980628123433	.	.
chr1	119421524	119422023	chr1	119197259	119197758	Inhbb|chr1:119197259-119197758	0.225290751691075	.	.
chr1	119648754	119649253	chr1	119548633	119549132	Epb41l5|chr1:119548633-119549132	0.227510850736885	.	.
chr1	119648754	119649253	chr1	119557512	119558011	Epb41l5|chr1:119557512-119558011	0.463887037615917	.	.
chr1	120340287	120340786	chr1	120265100	120265599	C1ql2|chr1:120265100-120265599	0.455077431375926	.	.
chr1	120340287	120340786	chr1	120324140	120324639	C1ql2|chr1:120324140-120324639	0.51760179550952	.	.
chr1	120340287	120340786	chr1	120458507	120459006	C1ql2|chr1:120458507-120459006	0.229227407453559	.	.
chr1	120340287	120340786	chr1	120468841	120469340	C1ql2|chr1:120468841-120469340	0.302325269819851	.	.
chr1	120340287	120340786	chr1	120538173	120538672	C1ql2|chr1:120538173-120538672	0.263159599287033	.	.
chr1	120340287	120340786	chr1	120549233	120549732	C1ql2|chr1:120549233-120549732	0.245088702502722	.	.
chr1	120340860	120341359	chr1	120265100	120265599	C1ql2|chr1:120265100-120265599	0.48781683313564	.	.
chr1	120340860	120341359	chr1	120324140	120324639	C1ql2|chr1:120324140-120324639	0.655017908159488	.	.
chr1	120340860	120341359	chr1	120324140	120324639	C1ql2|chr1:120324140-120324639	0.655017908159489	.	.
chr1	120340860	120341359	chr1	120458507	120459006	C1ql2|chr1:120458507-120459006	0.430120753058696	.	.
chr1	120340860	120341359	chr1	120459011	120459510	C1ql2|chr1:120459011-120459510	0.323957555850728	.	.
chr1	120340860	120341359	chr1	120468841	120469340	C1ql2|chr1:120468841-120469340	0.402622078343857	.	.
chr1	120340860	120341359	chr1	120538173	120538672	C1ql2|chr1:120538173-120538672	0.444902096246247	.	.
chr1	120340860	120341359	chr1	120549233	120549732	C1ql2|chr1:120549233-120549732	0.296204451175449	.	.
chr1	120340860	120341359	chr1	120549866	120550365	C1ql2|chr1:120549866-120550365	0.337908724879173	.	.
chr1	120602767	120603266	chr1	120963770	120964269	En1|chr1:120963770-120964269	0.361117156541548	.	.
chr1	121567757	121568256	chr1	121771010	121771509	Ddx18|chr1:121771010-121771509	0.225881522873764	.	.
chr1	124845344	124845843	chr1	125010818	125011317	Dpp10|chr1:125010818-125011317	0.224878025356617	.	.
chr1	125434562	125435061	chr1	125542200	125542699	Actr3|chr1:125542200-125542699	0.257333833769133	.	.
chr1	125435289	125435788	chr1	125542200	125542699	Actr3|chr1:125542200-125542699	0.24015437592667	.	.
chr1	125435289	125435788	chr1	125607368	125607867	Actr3|chr1:125607368-125607867	0.255205219530604	.	.
chr1	125561216	125561715	chr1	125370731	125371230	Slc35f5|chr1:125370731-125371230	0.213444285509671	.	.
chr1	128359460	128359959	chr1	128472408	128472907	Mcm6|chr1:128472408-128472907	0.199399583503482	.	.
chr1	130717229	130717728	chr1	130715647	130716146	Yod1|chr1:130715647-130716146	0.296560145738933	.	.
chr1	131526251	131526750	chr1	131548296	131548795	Srgap2|chr1:131548296-131548795	0.263428844235091	.	.
chr1	131526251	131526750	chr1	131548296	131548795	Srgap2|chr1:131548296-131548795	0.263428844235092	.	.
chr1	131526251	131526750	chr1	131982827	131983326	Srgap2|chr1:131982827-131983326	0.261854865193765	.	.
chr1	131527318	131527817	chr1	131658033	131658532	Fam72a|chr1:131658033-131658532	0.298858946660106	.	.
chr1	131527318	131527817	chr1	131658033	131658532	Srgap2|chr1:131658033-131658532	0.298858946660106	.	.
chr1	131527318	131527817	chr1	131937643	131938142	Fam72a|chr1:131937643-131938142	0.331796241085669	.	.
chr1	131527318	131527817	chr1	131937643	131938142	Srgap2|chr1:131937643-131938142	0.331796241085669	.	.
chr1	131827667	131828166	chr1	131937643	131938142	Slc41a1|chr1:131937643-131938142	0.217442428486835	.	.
chr1	131866958	131867457	chr1	131981607	131982106	Rab29|chr1:131981607-131982106	0.333989356977741	.	.
chr1	131910162	131910661	chr1	131555074	131555573	Nucks1|chr1:131555074-131555573	0.277442657201903	.	.
chr1	131910666	131911165	chr1	131555074	131555573	Nucks1|chr1:131555074-131555573	0.201819557057629	.	.
chr1	131910666	131911165	chr1	131937643	131938142	Nucks1|chr1:131937643-131938142	0.203800565757914	.	.
chr1	131910666	131911165	chr1	131937643	131938142	Nucks1|chr1:131937643-131938142	0.203800565757915	.	.
chr1	131963030	131963529	chr1	131555074	131555573	Slc45a3|chr1:131555074-131555573	0.353406968424531	.	.
chr1	133321339	133321838	chr1	133385453	133385952	Kiss1|chr1:133385453-133385952	0.396600251158804	.	.
chr1	133321339	133321838	chr1	133397024	133397523	Kiss1|chr1:133397024-133397523	0.244081753971072	.	.
chr1	133321339	133321838	chr1	133397607	133398106	Kiss1|chr1:133397607-133398106	0.47730278991618	.	.
chr1	133363199	133363698	chr1	133385453	133385952	Etnk2|chr1:133385453-133385952	0.283618709283798	.	.
chr1	133363199	133363698	chr1	133397607	133398106	Etnk2|chr1:133397607-133398106	0.29332421593948	.	.
chr1	133424176	133424675	chr1	133306722	133307221	Sox13|chr1:133306722-133307221	0.200630207344873	.	.
chr1	133424176	133424675	chr1	133385453	133385952	Sox13|chr1:133385453-133385952	0.224258177590972	.	.
chr1	133609585	133610084	chr1	133736167	133736666	Snrpe|chr1:133736167-133736666	0.408456809217265	.	.
chr1	133609585	133610084	chr1	133953272	133953771	Snrpe|chr1:133953272-133953771	0.264549220353189	.	.
chr1	133610089	133610588	chr1	133385453	133385952	Snrpe|chr1:133385453-133385952	0.203928199428421	.	.
chr1	133610089	133610588	chr1	133397024	133397523	Snrpe|chr1:133397024-133397523	0.234381988499596	.	.
chr1	133610089	133610588	chr1	133397607	133398106	Snrpe|chr1:133397607-133398106	0.331164787815257	.	.
chr1	133610089	133610588	chr1	133765520	133766019	Snrpe|chr1:133765520-133766019	0.343189390755156	.	.
chr1	133661173	133661672	chr1	133385453	133385952	Gm38394|chr1:133385453-133385952	0.339414149289383	.	.
chr1	133661173	133661672	chr1	133385453	133385952	Zbed6|chr1:133385453-133385952	0.339414149289383	.	.
chr1	133661173	133661672	chr1	133385453	133385952	Zc3h11a|chr1:133385453-133385952	0.339414149289383	.	.
chr1	133661173	133661672	chr1	133397024	133397523	Gm38394|chr1:133397024-133397523	0.263280830032529	.	.
chr1	133661173	133661672	chr1	133397024	133397523	Zbed6|chr1:133397024-133397523	0.263280830032529	.	.
chr1	133661173	133661672	chr1	133397024	133397523	Zc3h11a|chr1:133397024-133397523	0.263280830032529	.	.
chr1	133661173	133661672	chr1	133397607	133398106	Gm38394|chr1:133397607-133398106	0.415770539529569	.	.
chr1	133661173	133661672	chr1	133397607	133398106	Zbed6|chr1:133397607-133398106	0.415770539529569	.	.
chr1	133661173	133661672	chr1	133397607	133398106	Zc3h11a|chr1:133397607-133398106	0.415770539529569	.	.
chr1	133661173	133661672	chr1	133765520	133766019	Gm38394|chr1:133765520-133766019	0.357749695022798	.	.
chr1	133661173	133661672	chr1	133765520	133766019	Zbed6|chr1:133765520-133766019	0.357749695022798	.	.
chr1	133661173	133661672	chr1	133765520	133766019	Zc3h11a|chr1:133765520-133766019	0.357749695022798	.	.
chr1	133661173	133661672	chr1	133891435	133891934	Gm38394|chr1:133891435-133891934	0.244814271907074	.	.
chr1	133661173	133661672	chr1	133891435	133891934	Zbed6|chr1:133891435-133891934	0.244814271907074	.	.
chr1	133661173	133661672	chr1	133891435	133891934	Zc3h11a|chr1:133891435-133891934	0.244814271907074	.	.
chr1	133908258	133908757	chr1	133765520	133766019	Optc|chr1:133765520-133766019	0.564844151718237	.	.
chr1	133908258	133908757	chr1	133886923	133887422	Optc|chr1:133886923-133887422	0.252107170614508	.	.
chr1	133908258	133908757	chr1	133891435	133891934	Optc|chr1:133891435-133891934	0.236530533797935	.	.
chr1	133908258	133908757	chr1	133978642	133979141	Optc|chr1:133978642-133979141	0.222340841720851	.	.
chr1	134331834	134332333	chr1	134302439	134302938	Ppfia4|chr1:134302439-134302938	0.216856602602669	.	.
chr1	134332671	134333170	chr1	134302439	134302938	Ppfia4|chr1:134302439-134302938	0.351554855167856	.	.
chr1	134332671	134333170	chr1	134682397	134682896	Ppfia4|chr1:134682397-134682896	0.34752552077446	.	.
chr1	134361764	134362263	chr1	134344509	134345008	Tmem183a|chr1:134344509-134345008	0.352888721715318	.	.
chr1	134361764	134362263	chr1	134556771	134557270	Tmem183a|chr1:134556771-134557270	0.229477144275481	.	.
chr1	134415089	134415588	chr1	134302439	134302938	Adipor1|chr1:134302439-134302938	0.21707581383398	.	.
chr1	134455268	134455767	chr1	134344509	134345008	Klhl12|chr1:134344509-134345008	0.396614935280146	.	.
chr1	134455268	134455767	chr1	134719601	134720100	Klhl12|chr1:134719601-134720100	0.248085509565585	.	.
chr1	134455268	134455767	chr1	134737847	134738346	Klhl12|chr1:134737847-134738346	0.194977526988556	.	.
chr1	134494334	134494833	chr1	134268064	134268563	Rabif|chr1:134268064-134268563	0.344603703887297	.	.
chr1	134494334	134494833	chr1	134556771	134557270	Rabif|chr1:134556771-134557270	0.491591643249954	.	.
chr1	134494334	134494833	chr1	134709018	134709517	Rabif|chr1:134709018-134709517	0.225776999623596	.	.
chr1	134494927	134495426	chr1	134556771	134557270	Rabif|chr1:134556771-134557270	0.36284420038998	.	.
chr1	134559917	134560416	chr1	134638444	134638943	Kdm5b|chr1:134638444-134638943	0.309637300238428	.	.
chr1	134559917	134560416	chr1	134709018	134709517	Kdm5b|chr1:134709018-134709517	0.310821239336888	.	.
chr1	134646329	134646828	chr1	134268064	134268563	Gm26783|chr1:134268064-134268563	0.351811827131555	.	.
chr1	134646329	134646828	chr1	134268064	134268563	Syt2|chr1:134268064-134268563	0.351811827131555	.	.
chr1	134646329	134646828	chr1	134709018	134709517	Gm26783|chr1:134709018-134709517	0.581531022749108	.	.
chr1	134646329	134646828	chr1	134709018	134709517	Syt2|chr1:134709018-134709517	0.581531022749108	.	.
chr1	135146503	135147002	chr1	135373806	135374305	Arl8a|chr1:135373806-135374305	0.469603647691335	.	.
chr1	135146503	135147002	chr1	135385135	135385634	Arl8a|chr1:135385135-135385634	0.369382059679473	.	.
chr1	135147293	135147792	chr1	135368172	135368671	Arl8a|chr1:135368172-135368671	0.347688684421111	.	.
chr1	135147293	135147792	chr1	135373806	135374305	Arl8a|chr1:135373806-135374305	0.193759495529629	.	.
chr1	135258970	135259469	chr1	135385135	135385634	Elf3|chr1:135385135-135385634	0.244168852864366	.	.
chr1	135283732	135284231	chr1	135154328	135154827	Rnpep|chr1:135154328-135154827	0.240328213407217	.	.
chr1	135283732	135284231	chr1	135368172	135368671	Rnpep|chr1:135368172-135368671	0.227513677645	.	.
chr1	135283732	135284231	chr1	135373806	135374305	Rnpep|chr1:135373806-135374305	0.247408567246337	.	.
chr1	135283732	135284231	chr1	135385135	135385634	Rnpep|chr1:135385135-135385634	0.315711869712351	.	.
chr1	135284244	135284743	chr1	135373806	135374305	Rnpep|chr1:135373806-135374305	0.24426263707061	.	.
chr1	135284244	135284743	chr1	135385135	135385634	Rnpep|chr1:135385135-135385634	0.283073821914054	.	.
chr1	135284244	135284743	chr1	135461130	135461629	Rnpep|chr1:135461130-135461629	0.323405043198743	.	.
chr1	135313568	135314067	chr1	135154328	135154827	Timm17a|chr1:135154328-135154827	0.270060738564337	.	.
chr1	135313568	135314067	chr1	135461130	135461629	Timm17a|chr1:135461130-135461629	0.194637620957667	.	.
chr1	135374611	135375110	chr1	135492327	135492826	Shisa4|chr1:135492327-135492826	0.261465854430945	.	.
chr1	135375176	135375675	chr1	135369061	135369560	Shisa4|chr1:135369061-135369560	0.254535888768696	.	.
chr1	135375176	135375675	chr1	135373806	135374305	Shisa4|chr1:135373806-135374305	0.337562119575254	.	.
chr1	135375176	135375675	chr1	135385135	135385634	Shisa4|chr1:135385135-135385634	0.364352379285284	.	.
chr1	135375176	135375675	chr1	135461130	135461629	Shisa4|chr1:135461130-135461629	0.215639786616068	.	.
chr1	137898255	137898754	chr1	137900815	137901314	Gm4258|chr1:137900815-137901314	0.238967777971843	.	.
chr1	137898255	137898754	chr1	137986543	137987042	Gm4258|chr1:137986543-137987042	0.407315153355331	.	.
chr1	138618987	138619486	chr1	138499382	138499881	Nek7|chr1:138499382-138499881	0.277875148680903	.	.
chr1	138619514	138620013	chr1	138499382	138499881	Nek7|chr1:138499382-138499881	0.447809703212723	.	.
chr1	138856629	138857128	chr1	138617900	138618399	2310009B15Rik|chr1:138617900-138618399	0.352677775864095	.	.
chr1	138963206	138963705	chr1	138751862	138752361	Dennd1b|chr1:138751862-138752361	0.20249959296553	.	.
chr1	143641020	143641519	chr1	143644121	143644620	B3galt2|chr1:143644121-143644620	0.200347483730731	.	.
chr1	143702603	143703102	chr1	143567563	143568062	Cdc73|chr1:143567563-143568062	0.279252240084718	.	.
chr1	143702603	143703102	chr1	143644121	143644620	Cdc73|chr1:143644121-143644620	0.265625517843813	.	.
chr1	143702603	143703102	chr1	143739248	143739747	Cdc73|chr1:143739248-143739747	0.234039502945589	.	.
chr1	144004041	144004540	chr1	144006526	144007025	Rgs2|chr1:144006526-144007025	0.235848362234242	.	.
chr1	144004041	144004540	chr1	144421850	144422349	Rgs2|chr1:144421850-144422349	0.227591157375074	.	.
chr1	144004041	144004540	chr1	144469750	144470249	Rgs2|chr1:144469750-144470249	0.345533374782779	.	.
chr1	146495368	146495867	chr1	146497237	146497736	Brinp3|chr1:146497237-146497736	0.330083819496148	.	.
chr1	146495368	146495867	chr1	146497237	146497736	Gm29514|chr1:146497237-146497736	0.330083819496148	.	.
chr1	153899574	153900073	chr1	154150104	154150603	Glul|chr1:154150104-154150603	0.271343755905587	.	.
chr1	153899574	153900073	chr1	154150104	154150603	Teddm2|chr1:154150104-154150603	0.271343755905587	.	.
chr1	153899574	153900073	chr1	154180893	154181392	Glul|chr1:154180893-154181392	0.321658492763785	.	.
chr1	153899574	153900073	chr1	154180893	154181392	Teddm2|chr1:154180893-154181392	0.321658492763785	.	.
chr1	154117348	154117847	chr1	153751790	153752289	A830008E24Rik|chr1:153751790-153752289	0.237584489738319	.	.
chr1	154117348	154117847	chr1	153846388	153846887	A830008E24Rik|chr1:153846388-153846887	0.422992993490451	.	.
chr1	154117348	154117847	chr1	154102804	154103303	A830008E24Rik|chr1:154102804-154103303	0.207609101085314	.	.
chr1	155812620	155813119	chr1	156179815	156180314	Qsox1|chr1:156179815-156180314	0.252498551023588	.	.
chr1	155812620	155813119	chr1	156241652	156242151	Qsox1|chr1:156241652-156242151	0.222032984824545	.	.
chr1	155973115	155973614	chr1	156040577	156041076	Cep350|chr1:156040577-156041076	0.260169995375416	.	.
chr1	155973115	155973614	chr1	156179815	156180314	Cep350|chr1:156179815-156180314	0.204993731592582	.	.
chr1	155973115	155973614	chr1	156221667	156222166	Cep350|chr1:156221667-156222166	0.340083901251751	.	.
chr1	155973115	155973614	chr1	156229365	156229864	Cep350|chr1:156229365-156229864	0.284668657304029	.	.
chr1	156035878	156036377	chr1	156040577	156041076	Tor1aip1|chr1:156040577-156041076	0.348262568561414	.	.
chr1	156035878	156036377	chr1	156040577	156041076	Tor1aip2|chr1:156040577-156041076	0.348262568561414	.	.
chr1	156035878	156036377	chr1	156221667	156222166	Tor1aip1|chr1:156221667-156222166	0.264578941982087	.	.
chr1	156035878	156036377	chr1	156221667	156222166	Tor1aip2|chr1:156221667-156222166	0.264578941982087	.	.
chr1	156035878	156036377	chr1	156229365	156229864	Tor1aip1|chr1:156229365-156229864	0.233618613891917	.	.
chr1	156035878	156036377	chr1	156229365	156229864	Tor1aip2|chr1:156229365-156229864	0.233618613891917	.	.
chr1	156204775	156205274	chr1	156040577	156041076	Fam163a|chr1:156040577-156041076	0.197731094279605	.	.
chr1	156204775	156205274	chr1	156221667	156222166	Fam163a|chr1:156221667-156222166	0.507657685341419	.	.
chr1	156204775	156205274	chr1	156229365	156229864	Fam163a|chr1:156229365-156229864	0.333949926369909	.	.
chr1	156303125	156303624	chr1	156040577	156041076	4930518J20Rik|chr1:156040577-156041076	0.230323237219342	.	.
chr1	156303125	156303624	chr1	156040577	156041076	Tdrd5|chr1:156040577-156041076	0.230323237219342	.	.
chr1	156303125	156303624	chr1	156179815	156180314	4930518J20Rik|chr1:156179815-156180314	0.308941411642223	.	.
chr1	156303125	156303624	chr1	156179815	156180314	Tdrd5|chr1:156179815-156180314	0.308941411642223	.	.
chr1	156303125	156303624	chr1	156221667	156222166	4930518J20Rik|chr1:156221667-156222166	0.391066297106729	.	.
chr1	156303125	156303624	chr1	156221667	156222166	Tdrd5|chr1:156221667-156222166	0.391066297106729	.	.
chr1	156303125	156303624	chr1	156229365	156229864	4930518J20Rik|chr1:156229365-156229864	0.329944959344281	.	.
chr1	156303125	156303624	chr1	156229365	156229864	Tdrd5|chr1:156229365-156229864	0.329944959344281	.	.
chr1	156303125	156303624	chr1	156581092	156581591	4930518J20Rik|chr1:156581092-156581591	0.389727329596361	.	.
chr1	156303125	156303624	chr1	156581092	156581591	Tdrd5|chr1:156581092-156581591	0.389727329596361	.	.
chr1	156303125	156303624	chr1	156677127	156677626	4930518J20Rik|chr1:156677127-156677626	0.550781129853372	.	.
chr1	156303125	156303624	chr1	156677127	156677626	Tdrd5|chr1:156677127-156677626	0.550781129853372	.	.
chr1	156420903	156421402	chr1	156221667	156222166	Axdnd1|chr1:156221667-156222166	0.284930334644991	.	.
chr1	156474061	156474560	chr1	156221667	156222166	Soat1|chr1:156221667-156222166	0.401289937405668	.	.
chr1	156474061	156474560	chr1	156229365	156229864	Soat1|chr1:156229365-156229864	0.438254514224772	.	.
chr1	156558476	156558975	chr1	156581092	156581591	Abl2|chr1:156581092-156581591	0.270463369258061	.	.
chr1	156558476	156558975	chr1	156677127	156677626	Abl2|chr1:156677127-156677626	0.2789700140271	.	.
chr1	156718854	156719353	chr1	156263255	156263754	Fam20b|chr1:156263255-156263754	0.312095413490752	.	.
chr1	156718854	156719353	chr1	156581092	156581591	Fam20b|chr1:156581092-156581591	0.323380480923435	.	.
chr1	159231910	159232409	chr1	159415579	159416078	Cop1|chr1:159415579-159416078	0.523314006124445	.	.
chr1	160906055	160906554	chr1	161170609	161171108	Rc3h1|chr1:161170609-161171108	0.207028645055496	.	.
chr1	161070536	161071035	chr1	160968584	160969083	Cenpl|chr1:160968584-160969083	0.23702911762729	.	.
chr1	161070536	161071035	chr1	160968584	160969083	Dars2|chr1:160968584-160969083	0.23702911762729	.	.
chr1	161070536	161071035	chr1	161400084	161400583	Cenpl|chr1:161400084-161400583	0.207369261612086	.	.
chr1	161070536	161071035	chr1	161400084	161400583	Dars2|chr1:161400084-161400583	0.207369261612086	.	.
chr1	161142436	161142935	chr1	160968584	160969083	Ankrd45|chr1:160968584-160969083	0.197037089182251	.	.
chr1	161142436	161142935	chr1	161170609	161171108	Ankrd45|chr1:161170609-161171108	0.345724804652026	.	.
chr1	161142436	161142935	chr1	161400084	161400583	Ankrd45|chr1:161400084-161400583	0.369862571325077	.	.
chr1	161876715	161877214	chr1	161976288	161976787	Suco|chr1:161976288-161976787	0.233889043674491	.	.
chr1	163403421	163403920	chr1	163281583	163282082	Gorab|chr1:163281583-163282082	0.387509931289037	.	.
chr1	163607079	163607578	chr1	163353592	163354091	Gm29500|chr1:163353592-163354091	0.265563489181726	.	.
chr1	163607079	163607578	chr1	163424301	163424800	Gm29500|chr1:163424301-163424800	0.353602872471406	.	.
chr1	163607621	163608120	chr1	163424301	163424800	Gm29500|chr1:163424301-163424800	0.266228136284455	.	.
chr1	163607621	163608120	chr1	163557432	163557931	Gm29500|chr1:163557432-163557931	0.281558005590747	.	.
chr1	163779331	163779830	chr1	163834003	163834502	Kifap3|chr1:163834003-163834502	0.192663364426091	.	.
chr1	163929752	163930251	chr1	163834003	163834502	Scyl3|chr1:163834003-163834502	0.207599081143886	.	.
chr1	163994642	163995141	chr1	164184474	164184973	BC055324|chr1:164184474-164184973	0.212133253527639	.	.
chr1	163994642	163995141	chr1	164184474	164184973	Mettl18|chr1:164184474-164184973	0.212133253527639	.	.
chr1	166253817	166254316	chr1	166282640	166283139	Ildr2|chr1:166282640-166283139	0.417314102306862	.	.
chr1	166254415	166254914	chr1	166360121	166360620	Ildr2|chr1:166360121-166360620	0.407520911117491	.	.
chr1	166308696	166309195	chr1	166282640	166283139	5330438I03Rik|chr1:166282640-166283139	0.213031117405912	.	.
chr1	166309200	166309699	chr1	166282640	166283139	5330438I03Rik|chr1:166282640-166283139	0.476076880095247	.	.
chr1	166309200	166309699	chr1	166319038	166319537	5330438I03Rik|chr1:166319038-166319537	0.292503888651414	.	.
chr1	166379002	166379501	chr1	166282640	166283139	Tada1|chr1:166282640-166283139	0.296818138059843	.	.
chr1	166379002	166379501	chr1	166319038	166319537	Tada1|chr1:166319038-166319537	0.437004790399709	.	.
chr1	166379002	166379501	chr1	166428926	166429425	Tada1|chr1:166428926-166429425	0.289262468457657	.	.
chr1	166379863	166380362	chr1	166282640	166283139	Gm15853|chr1:166282640-166283139	0.315301156824063	.	.
chr1	166379863	166380362	chr1	166319038	166319537	Gm15853|chr1:166319038-166319537	0.348595343660632	.	.
chr1	170867571	170868070	chr1	170908240	170908739	Atf6|chr1:170908240-170908739	0.396850260630016	.	.
chr1	170867571	170868070	chr1	170908240	170908739	Gm9929|chr1:170908240-170908739	0.396850260630016	.	.
chr1	170867571	170868070	chr1	170992548	170993047	Atf6|chr1:170992548-170993047	0.248452429021165	.	.
chr1	170867571	170868070	chr1	170992548	170993047	Gm9929|chr1:170992548-170993047	0.248452429021165	.	.
chr1	170867571	170868070	chr1	171044266	171044765	Atf6|chr1:171044266-171044765	0.23796064612707	.	.
chr1	170867571	170868070	chr1	171044266	171044765	Gm9929|chr1:171044266-171044765	0.23796064612707	.	.
chr1	170868410	170868909	chr1	170907734	170908233	Atf6|chr1:170907734-170908233	0.308308392785694	.	.
chr1	170868410	170868909	chr1	170907734	170908233	Gm9929|chr1:170907734-170908233	0.308308392785694	.	.
chr1	170868410	170868909	chr1	171044266	171044765	Atf6|chr1:171044266-171044765	0.312299701683284	.	.
chr1	170868410	170868909	chr1	171044266	171044765	Gm9929|chr1:171044266-171044765	0.312299701683284	.	.
chr1	170868410	170868909	chr1	171044776	171045275	Atf6|chr1:171044776-171045275	0.258683813315333	.	.
chr1	170868410	170868909	chr1	171044776	171045275	Gm9929|chr1:171044776-171045275	0.258683813315333	.	.
chr1	170868410	170868909	chr1	171101659	171102158	Atf6|chr1:171101659-171102158	0.207853732707306	.	.
chr1	170868410	170868909	chr1	171101659	171102158	Gm9929|chr1:171101659-171102158	0.207853732707306	.	.
chr1	170885252	170885751	chr1	170992548	170993047	Dusp12|chr1:170992548-170993047	0.234701674880774	.	.
chr1	170885252	170885751	chr1	170992548	170993047	Gm26620|chr1:170992548-170993047	0.234701674880774	.	.
chr1	170885252	170885751	chr1	171033681	171034180	Dusp12|chr1:171033681-171034180	0.343951524561749	.	.
chr1	170885252	170885751	chr1	171033681	171034180	Gm26620|chr1:171033681-171034180	0.343951524561749	.	.
chr1	170885252	170885751	chr1	171037809	171038308	Dusp12|chr1:171037809-171038308	0.194090424481198	.	.
chr1	170885252	170885751	chr1	171037809	171038308	Gm26620|chr1:171037809-171038308	0.194090424481198	.	.
chr1	170885252	170885751	chr1	171192867	171193366	Dusp12|chr1:171192867-171193366	0.242610854392036	.	.
chr1	170885252	170885751	chr1	171192867	171193366	Gm26620|chr1:171192867-171193366	0.242610854392036	.	.
chr1	171064360	171064859	chr1	170992548	170993047	Fcgr3|chr1:170992548-170993047	0.252993275042646	.	.
chr1	171064360	171064859	chr1	171037809	171038308	Fcgr3|chr1:171037809-171038308	0.435189547659818	.	.
chr1	171064360	171064859	chr1	171038357	171038856	Fcgr3|chr1:171038357-171038856	0.437046974897858	.	.
chr1	171064360	171064859	chr1	171044266	171044765	Fcgr3|chr1:171044266-171044765	0.213776473898476	.	.
chr1	171064360	171064859	chr1	171101659	171102158	Fcgr3|chr1:171101659-171102158	0.365275480759189	.	.
chr1	171064360	171064859	chr1	171192867	171193366	Fcgr3|chr1:171192867-171193366	0.300827122304359	.	.
chr1	171064360	171064859	chr1	171238441	171238940	Fcgr3|chr1:171238441-171238940	0.293071084673649	.	.
chr1	171064360	171064859	chr1	171319300	171319799	Fcgr3|chr1:171319300-171319799	0.282340847090103	.	.
chr1	171150371	171150870	chr1	170907216	170907715	Mpz|chr1:170907216-170907715	0.244118446444124	.	.
chr1	171150371	171150870	chr1	170907216	170907715	Sdhc|chr1:170907216-170907715	0.244118446444124	.	.
chr1	171150371	171150870	chr1	171044266	171044765	Mpz|chr1:171044266-171044765	0.291672072261682	.	.
chr1	171150371	171150870	chr1	171044266	171044765	Sdhc|chr1:171044266-171044765	0.291672072261682	.	.
chr1	171150371	171150870	chr1	171044776	171045275	Mpz|chr1:171044776-171045275	0.255008539773284	.	.
chr1	171150371	171150870	chr1	171044776	171045275	Sdhc|chr1:171044776-171045275	0.255008539773284	.	.
chr1	171196077	171196576	chr1	170992548	170993047	Pcp4l1|chr1:170992548-170993047	0.233887390966343	.	.
chr1	171196077	171196576	chr1	171033681	171034180	Pcp4l1|chr1:171033681-171034180	0.315551085399519	.	.
chr1	171196077	171196576	chr1	171038357	171038856	Pcp4l1|chr1:171038357-171038856	0.207513886169837	.	.
chr1	171196077	171196576	chr1	171192867	171193366	Pcp4l1|chr1:171192867-171193366	0.376951906021715	.	.
chr1	171196077	171196576	chr1	171262470	171262969	Pcp4l1|chr1:171262470-171262969	0.426736020114724	.	.
chr1	171196077	171196576	chr1	171263038	171263537	Pcp4l1|chr1:171263038-171263537	0.319135670707666	.	.
chr1	171196077	171196576	chr1	171319300	171319799	Pcp4l1|chr1:171319300-171319799	0.256766895236575	.	.
chr1	171222404	171222903	chr1	170907216	170907715	Tomm40l|chr1:170907216-170907715	0.3564019712	.	.
chr1	171222404	171222903	chr1	170907734	170908233	Tomm40l|chr1:170907734-170908233	0.226372850781193	.	.
chr1	171222404	171222903	chr1	171044776	171045275	Tomm40l|chr1:171044776-171045275	0.247960086809847	.	.
chr1	171222404	171222903	chr1	171102488	171102987	Tomm40l|chr1:171102488-171102987	0.225642772063682	.	.
chr1	171281054	171281553	chr1	171036880	171037379	Ppox|chr1:171036880-171037379	0.298475516075329	.	.
chr1	171281054	171281553	chr1	171044266	171044765	Ppox|chr1:171044266-171044765	0.231561964454238	.	.
chr1	171281054	171281553	chr1	171044776	171045275	Ppox|chr1:171044776-171045275	0.290960229619308	.	.
chr1	171294566	171295065	chr1	171037809	171038308	Ufc1|chr1:171037809-171038308	0.505128808344411	.	.
chr1	171294566	171295065	chr1	171038357	171038856	Ufc1|chr1:171038357-171038856	0.238422759362161	.	.
chr1	171294566	171295065	chr1	171101659	171102158	Ufc1|chr1:171101659-171102158	0.281262100244311	.	.
chr1	171294566	171295065	chr1	171192867	171193366	Ufc1|chr1:171192867-171193366	0.254279600446364	.	.
chr1	171294566	171295065	chr1	171238441	171238940	Ufc1|chr1:171238441-171238940	0.339170140047626	.	.
chr1	171294566	171295065	chr1	171319300	171319799	Ufc1|chr1:171319300-171319799	0.214094135050279	.	.
chr1	171328705	171329204	chr1	171044266	171044765	Dedd|chr1:171044266-171044765	0.529473657000454	.	.
chr1	171328705	171329204	chr1	171044776	171045275	Dedd|chr1:171044776-171045275	0.268988512229954	.	.
chr1	171328705	171329204	chr1	171110922	171111421	Dedd|chr1:171110922-171111421	0.369180930772217	.	.
chr1	171329206	171329705	chr1	171247027	171247526	Dedd|chr1:171247027-171247526	0.198232452108555	.	.
chr1	171345437	171345936	chr1	171036880	171037379	Nit1|chr1:171036880-171037379	0.261661221291464	.	.
chr1	171345437	171345936	chr1	171036880	171037379	Pfdn2|chr1:171036880-171037379	0.261661221291464	.	.
chr1	171345437	171345936	chr1	171044266	171044765	Nit1|chr1:171044266-171044765	0.242911439162508	.	.
chr1	171345437	171345936	chr1	171044266	171044765	Pfdn2|chr1:171044266-171044765	0.242911439162508	.	.
chr1	171345437	171345936	chr1	171044776	171045275	Nit1|chr1:171044776-171045275	0.303276324994023	.	.
chr1	171345437	171345936	chr1	171044776	171045275	Pfdn2|chr1:171044776-171045275	0.303276324994023	.	.
chr1	171345437	171345936	chr1	171220747	171221246	Nit1|chr1:171220747-171221246	0.316048988986168	.	.
chr1	171345437	171345936	chr1	171220747	171221246	Pfdn2|chr1:171220747-171221246	0.316048988986168	.	.
chr1	171345437	171345936	chr1	171238441	171238940	Nit1|chr1:171238441-171238940	0.238927927180748	.	.
chr1	171345437	171345936	chr1	171238441	171238940	Pfdn2|chr1:171238441-171238940	0.238927927180748	.	.
chr1	171345437	171345936	chr1	171319300	171319799	Nit1|chr1:171319300-171319799	0.204151273683533	.	.
chr1	171345437	171345936	chr1	171319300	171319799	Pfdn2|chr1:171319300-171319799	0.204151273683533	.	.
chr1	171345437	171345936	chr1	171320119	171320618	Nit1|chr1:171320119-171320618	0.335283426804551	.	.
chr1	171345437	171345936	chr1	171320119	171320618	Pfdn2|chr1:171320119-171320618	0.335283426804551	.	.
chr1	171360576	171361075	chr1	171036880	171037379	Klhdc9|chr1:171036880-171037379	0.22156109465936	.	.
chr1	171360576	171361075	chr1	171101659	171102158	Klhdc9|chr1:171101659-171102158	0.313318235762904	.	.
chr1	171360576	171361075	chr1	171102488	171102987	Klhdc9|chr1:171102488-171102987	0.310819796403345	.	.
chr1	171360576	171361075	chr1	171320119	171320618	Klhdc9|chr1:171320119-171320618	0.347052586517742	.	.
chr1	171361088	171361587	chr1	171101659	171102158	Klhdc9|chr1:171101659-171102158	0.606484594793954	.	.
chr1	171361088	171361587	chr1	171238441	171238940	Klhdc9|chr1:171238441-171238940	0.222103411121192	.	.
chr1	171411068	171411567	chr1	171220747	171221246	Usf1|chr1:171220747-171221246	0.271883044311083	.	.
chr1	171411068	171411567	chr1	171379865	171380364	Usf1|chr1:171379865-171380364	0.21261384093784	.	.
chr1	171437234	171437733	chr1	171118208	171118707	F11r|chr1:171118208-171118707	0.225877386978805	.	.
chr1	172027641	172028140	chr1	171815706	171816205	Vangl2|chr1:171815706-171816205	0.410161153912949	.	.
chr1	172027641	172028140	chr1	172012325	172012824	Vangl2|chr1:172012325-172012824	0.437536561008666	.	.
chr1	172027641	172028140	chr1	172027134	172027633	Vangl2|chr1:172027134-172027633	0.538333430529784	.	.
chr1	172027641	172028140	chr1	172049276	172049775	Vangl2|chr1:172049276-172049775	0.480715253084895	.	.
chr1	172082460	172082959	chr1	172027134	172027633	Copa|chr1:172027134-172027633	0.208562477354687	.	.
chr1	172082460	172082959	chr1	172027134	172027633	Ncstn|chr1:172027134-172027633	0.208562477354687	.	.
chr1	172126494	172126993	chr1	172012325	172012824	Pex19|chr1:172012325-172012824	0.219520491147518	.	.
chr1	172126494	172126993	chr1	172027134	172027633	Pex19|chr1:172027134-172027633	0.274781170953805	.	.
chr1	172126494	172126993	chr1	172049276	172049775	Pex19|chr1:172049276-172049775	0.269423800385679	.	.
chr1	172520879	172521378	chr1	172532487	172532986	Cfap45|chr1:172532487-172532986	0.259344903695964	.	.
chr1	172520879	172521378	chr1	172550479	172550978	Cfap45|chr1:172550479-172550978	0.337838981090886	.	.
chr1	172632295	172632794	chr1	172528665	172529164	Dusp23|chr1:172528665-172529164	0.200460391822977	.	.
chr1	172632295	172632794	chr1	172539821	172540320	Dusp23|chr1:172539821-172540320	0.26066345533816	.	.
chr1	172632827	172633326	chr1	172528665	172529164	Dusp23|chr1:172528665-172529164	0.295642324936773	.	.
chr1	172632827	172633326	chr1	172539821	172540320	Dusp23|chr1:172539821-172540320	0.298926542243189	.	.
chr1	172632827	172633326	chr1	172550479	172550978	Dusp23|chr1:172550479-172550978	0.198035801691571	.	.
chr1	172632827	172633326	chr1	172616340	172616839	Dusp23|chr1:172616340-172616839	0.232613754118633	.	.
chr1	173367390	173367889	chr1	173389447	173389946	Cadm3|chr1:173389447-173389946	0.237145550747281	.	.
chr1	173367390	173367889	chr1	173398534	173399033	Cadm3|chr1:173398534-173399033	0.238537880692564	.	.
chr1	174502434	174502933	chr1	174592349	174592848	Fmn2|chr1:174592349-174592848	0.239554736365927	.	.
chr1	175625436	175625935	chr1	175936373	175936872	Fh1|chr1:175936373-175936872	0.256597381647288	.	.
chr1	175692503	175693002	chr1	175570398	175570897	Chml|chr1:175570398-175570897	0.452407573345009	.	.
chr1	175692503	175693002	chr1	175570398	175570897	Opn3|chr1:175570398-175570897	0.452407573345009	.	.
chr1	175692503	175693002	chr1	175870656	175871155	Chml|chr1:175870656-175871155	0.436965821079249	.	.
chr1	175692503	175693002	chr1	175870656	175871155	Opn3|chr1:175870656-175871155	0.436965821079249	.	.
chr1	175692503	175693002	chr1	175871980	175872479	Chml|chr1:175871980-175872479	0.261564964994025	.	.
chr1	175692503	175693002	chr1	175871980	175872479	Opn3|chr1:175871980-175872479	0.261564964994025	.	.
chr1	175692503	175693002	chr1	175923807	175924306	Chml|chr1:175923807-175924306	0.204711716505911	.	.
chr1	175692503	175693002	chr1	175923807	175924306	Opn3|chr1:175923807-175924306	0.204711716505911	.	.
chr1	175692503	175693002	chr1	175936373	175936872	Chml|chr1:175936373-175936872	0.346070745441956	.	.
chr1	175692503	175693002	chr1	175936373	175936872	Opn3|chr1:175936373-175936872	0.346070745441956	.	.
chr1	175693049	175693548	chr1	175668954	175669453	Chml|chr1:175668954-175669453	0.280778483420985	.	.
chr1	175693049	175693548	chr1	175668954	175669453	Opn3|chr1:175668954-175669453	0.280778483420985	.	.
chr1	175880538	175881037	chr1	175871980	175872479	Exo1|chr1:175871980-175872479	0.359047945389218	.	.
chr1	177258176	177258675	chr1	177703313	177703812	Akt3|chr1:177703313-177703812	0.192802282936779	.	.
chr1	178187311	178187810	chr1	178449116	178449615	Desi2|chr1:178449116-178449615	0.262996575395355	.	.
chr1	178318532	178319031	chr1	178368821	178369320	B230369F24Rik|chr1:178368821-178369320	0.192960698724573	.	.
chr1	178318532	178319031	chr1	178368821	178369320	Cox20|chr1:178368821-178369320	0.192960698724573	.	.
chr1	178337559	178338058	chr1	178368821	178369320	Hnrnpu|chr1:178368821-178369320	0.228420321275268	.	.
chr1	178405450	178405949	chr1	178336353	178336852	Efcab2|chr1:178336353-178336852	0.216851180517904	.	.
chr1	178406170	178406669	chr1	178368821	178369320	Efcab2|chr1:178368821-178369320	0.233666509600797	.	.
chr1	178406170	178406669	chr1	178463658	178464157	Efcab2|chr1:178463658-178464157	0.371563296640428	.	.
chr1	179517784	179518283	chr1	179645628	179646127	Smyd3|chr1:179645628-179646127	0.212897582282493	.	.
chr1	179546057	179546556	chr1	179645628	179646127	Cnst|chr1:179645628-179646127	0.367068152423286	.	.
chr1	179546057	179546556	chr1	179645628	179646127	Tfb2m|chr1:179645628-179646127	0.367068152423286	.	.
chr1	179546570	179547069	chr1	179645628	179646127	Cnst|chr1:179645628-179646127	0.226237411309684	.	.
chr1	179546570	179547069	chr1	179645628	179646127	Tfb2m|chr1:179645628-179646127	0.226237411309684	.	.
chr1	179802857	179803356	chr1	179847684	179848183	Ahctf1|chr1:179847684-179848183	0.262753020076773	.	.
chr1	179802857	179803356	chr1	179847684	179848183	Gm10518|chr1:179847684-179848183	0.262753020076773	.	.
chr1	179802857	179803356	chr1	180195828	180196327	Ahctf1|chr1:180195828-180196327	0.294361949399535	.	.
chr1	179802857	179803356	chr1	180195828	180196327	Gm10518|chr1:180195828-180196327	0.294361949399535	.	.
chr1	179802857	179803356	chr1	180215001	180215500	Ahctf1|chr1:180215001-180215500	0.205764540086635	.	.
chr1	179802857	179803356	chr1	180215001	180215500	Gm10518|chr1:180215001-180215500	0.205764540086635	.	.
chr1	180568576	180569075	chr1	180777540	180778039	Parp1|chr1:180777540-180778039	0.21645702067319	.	.
chr1	180641033	180641532	chr1	180777540	180778039	Lin9|chr1:180777540-180778039	0.218698594757277	.	.
chr1	180725789	180726288	chr1	180987738	180988237	Acbd3|chr1:180987738-180988237	0.232121568496684	.	.
chr1	180768387	180768886	chr1	181150665	181151164	Gm38293|chr1:181150665-181151164	0.215659973482179	.	.
chr1	180813365	180813864	chr1	180777540	180778039	H3f3a|chr1:180777540-180778039	0.2072578044112	.	.
chr1	180813365	180813864	chr1	180777540	180778039	H3f3aos|chr1:180777540-180778039	0.2072578044112	.	.
chr1	180813365	180813864	chr1	180848038	180848537	H3f3a|chr1:180848038-180848537	0.345785847321856	.	.
chr1	180813365	180813864	chr1	180848038	180848537	H3f3aos|chr1:180848038-180848537	0.345785847321856	.	.
chr1	180813989	180814488	chr1	180848038	180848537	H3f3a|chr1:180848038-180848537	0.359089215660034	.	.
chr1	180813989	180814488	chr1	180848038	180848537	H3f3a|chr1:180848038-180848537	0.359089215660035	.	.
chr1	180813989	180814488	chr1	180848038	180848537	H3f3aos|chr1:180848038-180848537	0.359089215660034	.	.
chr1	180813989	180814488	chr1	180848038	180848537	H3f3aos|chr1:180848038-180848537	0.359089215660035	.	.
chr1	180813989	180814488	chr1	180863588	180864087	H3f3a|chr1:180863588-180864087	0.204719268767335	.	.
chr1	180813989	180814488	chr1	180863588	180864087	H3f3aos|chr1:180863588-180864087	0.204719268767335	.	.
chr1	180850639	180851138	chr1	180777540	180778039	Sde2|chr1:180777540-180778039	0.251269441547449	.	.
chr1	180903944	180904443	chr1	180863588	180864087	Pycr2|chr1:180863588-180864087	0.216603289595276	.	.
chr1	180903944	180904443	chr1	181150665	181151164	Pycr2|chr1:181150665-181151164	0.410427897829502	.	.
chr1	181144061	181144560	chr1	180777540	180778039	Cnih4|chr1:180777540-180778039	0.327047334016991	.	.
chr1	181144061	181144560	chr1	180777540	180778039	Nvl|chr1:180777540-180778039	0.327047334016991	.	.
chr1	181352331	181352830	chr1	181272868	181273367	Cnih3|chr1:181272868-181273367	0.236559870583191	.	.
chr1	181352331	181352830	chr1	181408105	181408604	Cnih3|chr1:181408105-181408604	0.579047229865163	.	.
chr1	181352331	181352830	chr1	181419653	181420152	Cnih3|chr1:181419653-181420152	0.19920040546739	.	.
chr1	181352331	181352830	chr1	181422782	181423281	Cnih3|chr1:181422782-181423281	0.430842794773042	.	.
chr1	181352331	181352830	chr1	181545377	181545876	Cnih3|chr1:181545377-181545876	0.253209876648371	.	.
chr1	181352831	181353330	chr1	181272868	181273367	Cnih3|chr1:181272868-181273367	0.191508596186301	.	.
chr1	181352831	181353330	chr1	181408105	181408604	Cnih3|chr1:181408105-181408604	0.492368658841286	.	.
chr1	181352831	181353330	chr1	181422782	181423281	Cnih3|chr1:181422782-181423281	0.388200080754815	.	.
chr1	181352831	181353330	chr1	181545377	181545876	Cnih3|chr1:181545377-181545876	0.20691959844894	.	.
chr1	181842237	181842736	chr1	181923286	181923785	Lbr|chr1:181923286-181923785	0.220135354277181	.	.
chr1	181842237	181842736	chr1	182089615	182090114	Lbr|chr1:182089615-182090114	0.299059422636327	.	.
chr1	182019253	182019752	chr1	182081947	182082446	Enah|chr1:182081947-182082446	0.217743899388767	.	.
chr1	182019253	182019752	chr1	182089615	182090114	Enah|chr1:182089615-182090114	0.383939341734964	.	.
chr1	182019822	182020321	chr1	182081947	182082446	Enah|chr1:182081947-182082446	0.289753955748775	.	.
chr1	182019822	182020321	chr1	182140320	182140819	Enah|chr1:182140320-182140819	0.277603575430876	.	.
chr1	182020341	182020840	chr1	181923286	181923785	Enah|chr1:181923286-181923785	0.249576283302611	.	.
chr1	182020341	182020840	chr1	182081947	182082446	Enah|chr1:182081947-182082446	0.325551639839814	.	.
chr1	182020341	182020840	chr1	182442009	182442508	Enah|chr1:182442009-182442508	0.41631731669851	.	.
chr1	182020341	182020840	chr1	182489705	182490204	Enah|chr1:182489705-182490204	0.235262485020283	.	.
chr1	182124497	182124996	chr1	182089615	182090114	Srp9|chr1:182089615-182090114	0.367694017847969	.	.
chr1	182124497	182124996	chr1	182489705	182490204	Srp9|chr1:182489705-182490204	0.227461039451545	.	.
chr1	182282558	182283057	chr1	182489705	182490204	Degs1|chr1:182489705-182490204	0.23334252744004	.	.
chr1	182341398	182341897	chr1	182489705	182490204	Fbxo28|chr1:182489705-182490204	0.250709794965941	.	.
chr1	182408896	182409395	chr1	182081947	182082446	Trp53bp2|chr1:182081947-182082446	0.320281445921854	.	.
chr1	182408896	182409395	chr1	182089615	182090114	Trp53bp2|chr1:182089615-182090114	0.215979725761249	.	.
chr1	182408896	182409395	chr1	182442009	182442508	Trp53bp2|chr1:182442009-182442508	0.293354575061942	.	.
chr1	182408896	182409395	chr1	182489705	182490204	Trp53bp2|chr1:182489705-182490204	0.356693289616308	.	.
chr1	183296824	183297323	chr1	183669579	183670078	Aida|chr1:183669579-183670078	0.225135666216166	.	.
chr1	183296824	183297323	chr1	183669579	183670078	Brox|chr1:183669579-183670078	0.225135666216166	.	.
chr1	183368705	183369204	chr1	183216669	183217168	Mia3|chr1:183216669-183217168	0.333340382467201	.	.
chr1	183368705	183369204	chr1	183679777	183680276	Mia3|chr1:183679777-183680276	0.214090455239312	.	.
chr1	183369413	183369912	chr1	183345255	183345754	Mia3|chr1:183345255-183345754	0.360449569579765	.	.
chr1	183369413	183369912	chr1	183519660	183520159	Mia3|chr1:183519660-183520159	0.299901283936733	.	.
chr1	183369413	183369912	chr1	183619366	183619865	Mia3|chr1:183619366-183619865	0.249445780634528	.	.
chr1	183388644	183389143	chr1	183344755	183345254	Taf1a|chr1:183344755-183345254	0.19289689688074	.	.
chr1	183388644	183389143	chr1	183345255	183345754	Taf1a|chr1:183345255-183345754	0.413534543475512	.	.
chr1	183388644	183389143	chr1	183519660	183520159	Taf1a|chr1:183519660-183520159	0.205980379252811	.	.
chr1	184033370	184033869	chr1	184235529	184236028	1700056E22Rik|chr1:184235529-184236028	0.234462977593006	.	.
chr1	184845644	184846143	chr1	184965579	184966078	Marc2|chr1:184965579-184966078	0.194546462897039	.	.
chr1	187215277	187215776	chr1	186808514	186809013	Gpatch2|chr1:186808514-186809013	0.215173932276539	.	.
chr1	187215277	187215776	chr1	186808514	186809013	Spata17|chr1:186808514-186809013	0.215173932276539	.	.
chr1	191575408	191575907	chr1	191829027	191829526	Dtl|chr1:191829027-191829526	0.207326677006823	.	.
chr1	191575408	191575907	chr1	191829027	191829526	Ints7|chr1:191829027-191829526	0.207326677006823	.	.
chr1	191717568	191718067	chr1	191718952	191719451	Lpgat1|chr1:191718952-191719451	0.196546288977473	.	.
chr1	191717568	191718067	chr1	191829027	191829526	Lpgat1|chr1:191829027-191829526	0.207892569574092	.	.
chr1	191718068	191718567	chr1	191829027	191829526	Lpgat1|chr1:191829027-191829526	0.241223092983878	.	.
chr1	191718068	191718567	chr1	191964106	191964605	Lpgat1|chr1:191964106-191964605	0.306648239275398	.	.
chr1	191821104	191821603	chr1	192233877	192234376	Gm38037|chr1:192233877-192234376	0.238308475020812	.	.
chr1	191821104	191821603	chr1	192233877	192234376	Nek2|chr1:192233877-192234376	0.238308475020812	.	.
chr1	191906374	191906873	chr1	192233877	192234376	1700034H15Rik|chr1:192233877-192234376	0.301454698657837	.	.
chr1	191906374	191906873	chr1	192233877	192234376	Slc30a1|chr1:192233877-192234376	0.301454698657837	.	.
chr1	191906374	191906873	chr1	192234459	192234958	1700034H15Rik|chr1:192234459-192234958	0.206200040362602	.	.
chr1	191906374	191906873	chr1	192234459	192234958	Slc30a1|chr1:192234459-192234958	0.206200040362602	.	.
chr1	191989950	191990449	chr1	191829027	191829526	Gm26670|chr1:191829027-191829526	0.217032529878559	.	.
chr1	191989950	191990449	chr1	191834767	191835266	Gm26670|chr1:191834767-191835266	0.234069974638582	.	.
chr1	192137818	192138317	chr1	192233877	192234376	Rcor3|chr1:192233877-192234376	0.29293067888625	.	.
chr1	192137818	192138317	chr1	192234459	192234958	Rcor3|chr1:192234459-192234958	0.195091281341371	.	.
chr1	192190456	192190955	chr1	191817776	191818275	Kcnh1|chr1:191817776-191818275	0.387270041501129	.	.
chr1	192190456	192190955	chr1	191965032	191965531	Kcnh1|chr1:191965032-191965531	0.377454948369551	.	.
chr1	192190456	192190955	chr1	192070199	192070698	Kcnh1|chr1:192070199-192070698	0.401628969737121	.	.
chr1	192190456	192190955	chr1	192070199	192070698	Kcnh1|chr1:192070199-192070698	0.401628969737122	.	.
chr1	194976725	194977224	chr1	194761366	194761865	A330023F24Rik|chr1:194761366-194761865	0.324102746229532	.	.
chr1	194976725	194977224	chr1	194761366	194761865	Gm16897|chr1:194761366-194761865	0.324102746229532	.	.
chr1	194977431	194977930	chr1	194761366	194761865	Gm16897|chr1:194761366-194761865	0.402610902984623	.	.
chr1	195092132	195092631	chr1	195016706	195017205	Cd46|chr1:195016706-195017205	0.192582070396659	.	.
chr1	195176500	195176999	chr1	194962131	194962630	Cr2|chr1:194962131-194962630	0.229871228639495	.	.
chr10	3973553	3974052	chr10	3996387	3996886	Mthfd1l|chr10:3996387-3996886	0.40696706757378	.	.
chr10	4265552	4266051	chr10	4674912	4675411	Akap12|chr10:4674912-4675411	0.278027168111057	.	.
chr10	4266269	4266768	chr10	4334196	4334695	Akap12|chr10:4334196-4334695	0.333385487114126	.	.
chr10	4266269	4266768	chr10	4386733	4387232	Akap12|chr10:4386733-4387232	0.400967244227236	.	.
chr10	4266269	4266768	chr10	4404832	4405331	Akap12|chr10:4404832-4405331	0.214283237727326	.	.
chr10	4266915	4267414	chr10	4404832	4405331	Akap12|chr10:4404832-4405331	0.280684353906531	.	.
chr10	4266915	4267414	chr10	4712513	4713012	Akap12|chr10:4712513-4713012	0.255247956407832	.	.
chr10	4387235	4387734	chr10	4386733	4387232	Zbtb2|chr10:4386733-4387232	0.303490800041653	.	.
chr10	5550504	5551003	chr10	5549987	5550486	Syne1|chr10:5549987-5550486	0.59252589857423	.	.
chr10	5550504	5551003	chr10	5756071	5756570	Syne1|chr10:5756071-5756570	0.281315014642983	.	.
chr10	5550504	5551003	chr10	5786848	5787347	Syne1|chr10:5786848-5787347	0.363328058996432	.	.
chr10	5805395	5805894	chr10	5549987	5550486	Fbxo5|chr10:5549987-5550486	0.368750409461007	.	.
chr10	5823844	5824343	chr10	5549987	5550486	Mtrf1l|chr10:5549987-5550486	0.343670107695109	.	.
chr10	5823844	5824343	chr10	5846889	5847388	Mtrf1l|chr10:5846889-5847388	0.203051409308801	.	.
chr10	5921342	5921841	chr10	5756071	5756570	Rgs17|chr10:5756071-5756570	0.512176033167909	.	.
chr10	5921342	5921841	chr10	6151873	6152372	Rgs17|chr10:6151873-6152372	0.352999314130098	.	.
chr10	5922199	5922698	chr10	6107216	6107715	Rgs17|chr10:6107216-6107715	0.225598492927184	.	.
chr10	7052495	7052994	chr10	7111549	7112048	Ipcef1|chr10:7111549-7112048	0.297991921459113	.	.
chr10	7052495	7052994	chr10	7158283	7158782	Ipcef1|chr10:7158283-7158782	0.222542877303774	.	.
chr10	7052495	7052994	chr10	7390606	7391105	Ipcef1|chr10:7390606-7391105	0.20290829538625	.	.
chr10	7211500	7211999	chr10	7210985	7211484	Cnksr3|chr10:7210985-7211484	0.268458902016744	.	.
chr10	7212004	7212503	chr10	7025349	7025848	Cnksr3|chr10:7025349-7025848	0.332759008573856	.	.
chr10	7680943	7681442	chr10	7260251	7260750	Lats1|chr10:7260251-7260750	0.194184605540815	.	.
chr10	7680943	7681442	chr10	7260251	7260750	Pcmt1|chr10:7260251-7260750	0.194184605540815	.	.
chr10	7725685	7726184	chr10	7663092	7663591	Katna1|chr10:7663092-7663591	0.245932999003239	.	.
chr10	7780721	7781220	chr10	7600611	7601110	B430219N15Rik|chr10:7600611-7601110	0.213169562445678	.	.
chr10	10472118	10472617	chr10	10085958	10086457	Adgb|chr10:10085958-10086457	0.464608982813925	.	.
chr10	10472118	10472617	chr10	10169464	10169963	Adgb|chr10:10169464-10169963	0.294318653489486	.	.
chr10	10472118	10472617	chr10	10689152	10689651	Adgb|chr10:10689152-10689651	0.286272646864166	.	.
chr10	10472118	10472617	chr10	10734509	10735008	Adgb|chr10:10734509-10735008	0.294751168606066	.	.
chr10	10557986	10558485	chr10	10300979	10301478	Rab32|chr10:10300979-10301478	0.394449001623935	.	.
chr10	10557986	10558485	chr10	10653154	10653653	Rab32|chr10:10653154-10653653	0.340545546755779	.	.
chr10	11081489	11081988	chr10	11080801	11081300	Grm1|chr10:11080801-11081300	0.200483607860055	.	.
chr10	11149164	11149663	chr10	11080297	11080796	Shprh|chr10:11080297-11080796	0.246015899195996	.	.
chr10	11280524	11281023	chr10	11449856	11450355	4930432B10Rik|chr10:11449856-11450355	0.37368362881246	.	.
chr10	11280524	11281023	chr10	11449856	11450355	Fbxo30|chr10:11449856-11450355	0.37368362881246	.	.
chr10	11281047	11281546	chr10	11491884	11492383	4930432B10Rik|chr10:11491884-11492383	0.200407084100815	.	.
chr10	11281047	11281546	chr10	11491884	11492383	Fbxo30|chr10:11491884-11492383	0.200407084100815	.	.
chr10	11281047	11281546	chr10	11535223	11535722	4930432B10Rik|chr10:11535223-11535722	0.371187126924443	.	.
chr10	11281047	11281546	chr10	11535223	11535722	Fbxo30|chr10:11535223-11535722	0.371187126924443	.	.
chr10	11281047	11281546	chr10	11709917	11710416	4930432B10Rik|chr10:11709917-11710416	0.226393301091761	.	.
chr10	11281047	11281546	chr10	11709917	11710416	Fbxo30|chr10:11709917-11710416	0.226393301091761	.	.
chr10	11841343	11841842	chr10	11939054	11939553	Gm48697|chr10:11939054-11939553	0.35250792937375	.	.
chr10	12922385	12922884	chr10	13008121	13008620	B230208H11Rik|chr10:13008121-13008620	0.191672615126503	.	.
chr10	12922927	12923426	chr10	12750904	12751403	B230208H11Rik|chr10:12750904-12751403	0.30095840630339	.	.
chr10	12922927	12923426	chr10	12941340	12941839	B230208H11Rik|chr10:12941340-12941839	0.355165446093921	.	.
chr10	12964030	12964529	chr10	12941340	12941839	Stx11|chr10:12941340-12941839	0.240440094791437	.	.
chr10	12964030	12964529	chr10	13016462	13016961	Stx11|chr10:13016462-13016961	0.215402583660819	.	.
chr10	12964030	12964529	chr10	13090972	13091471	Stx11|chr10:13090972-13091471	0.311475766736184	.	.
chr10	13192919	13193418	chr10	12750168	12750667	Ltv1|chr10:12750168-12750667	0.216062816197984	.	.
chr10	13192919	13193418	chr10	12750904	12751403	Ltv1|chr10:12750904-12751403	0.212186983087286	.	.
chr10	13192919	13193418	chr10	12996979	12997478	Ltv1|chr10:12996979-12997478	0.272932560248755	.	.
chr10	14759884	14760383	chr10	15168443	15168942	B230364G03Rik|chr10:15168443-15168942	0.563826814602763	.	.
chr10	15300071	15300570	chr10	15174370	15174869	Gm47710|chr10:15174370-15174869	0.250536022701628	.	.
chr10	15300071	15300570	chr10	15405643	15406142	Gm47710|chr10:15405643-15406142	0.256675240295899	.	.
chr10	17331923	17332422	chr10	17428617	17429116	Gm47760|chr10:17428617-17429116	0.244948126404439	.	.
chr10	17795966	17796465	chr10	17860985	17861484	Txlnb|chr10:17860985-17861484	0.266795470860003	.	.
chr10	17947841	17948340	chr10	17860985	17861484	Heca|chr10:17860985-17861484	0.318069667026304	.	.
chr10	17947841	17948340	chr10	17869893	17870392	Heca|chr10:17869893-17870392	0.245429807144604	.	.
chr10	18022176	18022675	chr10	18197247	18197746	Abracl|chr10:18197247-18197746	0.264572660442828	.	.
chr10	18022923	18023422	chr10	17869893	17870392	Abracl|chr10:17869893-17870392	0.219349376673158	.	.
chr10	18055292	18055791	chr10	17849807	17850306	Reps1|chr10:17849807-17850306	0.323673033602384	.	.
chr10	19014684	19015183	chr10	19396734	19397233	Tnfaip3|chr10:19396734-19397233	0.192531122060878	.	.
chr10	19015270	19015769	chr10	19396734	19397233	Tnfaip3|chr10:19396734-19397233	0.24629027643536	.	.
chr10	19591671	19592170	chr10	19915249	19915748	Ifngr1|chr10:19915249-19915748	0.437813553339085	.	.
chr10	19850487	19850986	chr10	19849978	19850477	Slc35d3|chr10:19849978-19850477	0.222949165068534	.	.
chr10	19907191	19907690	chr10	19915249	19915748	Pex7|chr10:19915249-19915748	0.49328407275487	.	.
chr10	19933466	19933965	chr10	19893934	19894433	Map3k5|chr10:19893934-19894433	0.205567888219096	.	.
chr10	19933991	19934490	chr10	19893934	19894433	Map3k5|chr10:19893934-19894433	0.272253672791381	.	.
chr10	19934494	19934993	chr10	19849978	19850477	Map3k5|chr10:19849978-19850477	0.229249956142579	.	.
chr10	22645129	22645628	chr10	22579377	22579876	Slc2a12|chr10:22579377-22579876	0.372328851745378	.	.
chr10	22645129	22645628	chr10	22598819	22599318	Slc2a12|chr10:22598819-22599318	0.344564097355901	.	.
chr10	22731152	22731651	chr10	22598819	22599318	AC166256.1|chr10:22598819-22599318	0.241005860911639	.	.
chr10	22731152	22731651	chr10	22598819	22599318	Tbpl1|chr10:22598819-22599318	0.241005860911639	.	.
chr10	24131389	24131888	chr10	23979250	23979749	Gm40614|chr10:23979250-23979749	0.328501214789809	.	.
chr10	24131389	24131888	chr10	24298500	24298999	Gm40614|chr10:24298500-24298999	0.288953929413827	.	.
chr10	24149016	24149515	chr10	23812077	23812576	Stx7|chr10:23812077-23812576	0.419025757363095	.	.
chr10	24149016	24149515	chr10	24173171	24173670	Stx7|chr10:24173171-24173670	0.547064451857368	.	.
chr10	24149016	24149515	chr10	24191919	24192418	Stx7|chr10:24191919-24192418	0.296129209730824	.	.
chr10	24595382	24595881	chr10	24311997	24312496	Ccn2|chr10:24311997-24312496	0.322875477057771	.	.
chr10	24595382	24595881	chr10	24591108	24591607	Ccn2|chr10:24591108-24591607	0.269705264877274	.	.
chr10	24595382	24595881	chr10	24835849	24836348	Ccn2|chr10:24835849-24836348	0.37049632542023	.	.
chr10	24711736	24712235	chr10	24591108	24591607	Enpp1|chr10:24591108-24591607	0.410118769240602	.	.
chr10	24711736	24712235	chr10	24835849	24836348	Enpp1|chr10:24835849-24836348	0.367888235229047	.	.
chr10	24869684	24870183	chr10	24625007	24625506	Med23|chr10:24625007-24625506	0.314766339823159	.	.
chr10	26375759	26376258	chr10	26372894	26373393	L3mbtl3|chr10:26372894-26373393	0.192853805696974	.	.
chr10	26375759	26376258	chr10	26711043	26711542	L3mbtl3|chr10:26711043-26711542	0.246841492422202	.	.
chr10	26695050	26695549	chr10	26710532	26711031	Gm48893|chr10:26710532-26711031	0.381645002663337	.	.
chr10	26695050	26695549	chr10	26884930	26885429	Gm48893|chr10:26884930-26885429	0.500459389735568	.	.
chr10	26752501	26753000	chr10	26827031	26827530	Arhgap18|chr10:26827031-26827530	0.328108125740678	.	.
chr10	26950380	26950879	chr10	26759373	26759872	Gm48084|chr10:26759373-26759872	0.404557351084096	.	.
chr10	29143386	29143885	chr10	29087791	29088290	Soga3|chr10:29087791-29088290	0.240154617252116	.	.
chr10	29143913	29144412	chr10	28881348	28881847	Soga3|chr10:28881348-28881847	0.302637457279087	.	.
chr10	29313161	29313660	chr10	29146428	29146927	Echdc1|chr10:29146428-29146927	0.324144965052439	.	.
chr10	29313161	29313660	chr10	29146428	29146927	Gm46218|chr10:29146428-29146927	0.324144965052439	.	.
chr10	29361838	29362337	chr10	29354100	29354599	Rnf146|chr10:29354100-29354599	0.324137543032053	.	.
chr10	29535581	29536080	chr10	29532753	29533252	Rspo3|chr10:29532753-29533252	0.250999594515817	.	.
chr10	29535581	29536080	chr10	29686938	29687437	Rspo3|chr10:29686938-29687437	0.575823958078239	.	.
chr10	29535581	29536080	chr10	29777894	29778393	Rspo3|chr10:29777894-29778393	0.205629979316417	.	.
chr10	29535581	29536080	chr10	29778426	29778925	Rspo3|chr10:29778426-29778925	0.199997158894059	.	.
chr10	30600453	30600952	chr10	30810769	30811268	Trmt11|chr10:30810769-30811268	0.324006342868233	.	.
chr10	30802619	30803118	chr10	30618199	30618698	Ncoa7|chr10:30618199-30618698	0.27754491625681	.	.
chr10	30803126	30803625	chr10	30537972	30538471	Ncoa7|chr10:30537972-30538471	0.235478298157268	.	.
chr10	30803126	30803625	chr10	30587016	30587515	Ncoa7|chr10:30587016-30587515	0.212956343531589	.	.
chr10	30803126	30803625	chr10	30718850	30719349	Ncoa7|chr10:30718850-30719349	0.356385184967748	.	.
chr10	31313140	31313639	chr10	31592665	31593164	Hddc2|chr10:31592665-31593164	0.255979802343228	.	.
chr10	31313140	31313639	chr10	31742380	31742879	Hddc2|chr10:31742380-31742879	0.326900208099722	.	.
chr10	31445112	31445611	chr10	31252553	31253052	Tpd52l1|chr10:31252553-31253052	0.198851027254068	.	.
chr10	32889817	32890316	chr10	32676874	32677373	Nkain2|chr10:32676874-32677373	0.220810629316599	.	.
chr10	32889817	32890316	chr10	32881875	32882374	Nkain2|chr10:32881875-32882374	0.377283300825199	.	.
chr10	32890706	32891205	chr10	32782858	32783357	Nkain2|chr10:32782858-32783357	0.2721191692326	.	.
chr10	33623953	33624452	chr10	33558095	33558594	Clvs2|chr10:33558095-33558594	0.242683702362247	.	.
chr10	33623953	33624452	chr10	33558095	33558594	Gm15939|chr10:33558095-33558594	0.242683702362247	.	.
chr10	33624501	33625000	chr10	33986736	33987235	Clvs2|chr10:33986736-33987235	0.202859734499124	.	.
chr10	33624501	33625000	chr10	33986736	33987235	Gm15939|chr10:33986736-33987235	0.202859734499124	.	.
chr10	33904718	33905217	chr10	34033850	34034349	Rsph4a|chr10:34033850-34034349	0.230906890849118	.	.
chr10	34019491	34019990	chr10	34316872	34317371	Gm48045|chr10:34316872-34317371	0.258906811492415	.	.
chr10	34019491	34019990	chr10	34316872	34317371	Rwdd1|chr10:34316872-34317371	0.258906811492415	.	.
chr10	34036511	34037010	chr10	34368075	34368574	Trappc3l|chr10:34368075-34368574	0.304732161766217	.	.
chr10	34127449	34127948	chr10	34328221	34328720	Calhm6|chr10:34328221-34328720	0.231817650713821	.	.
chr10	34206579	34207078	chr10	34328221	34328720	Dse|chr10:34328221-34328720	0.224620037663242	.	.
chr10	34281970	34282469	chr10	34512501	34513000	Tspyl1|chr10:34512501-34513000	0.315752112252284	.	.
chr10	34297174	34297673	chr10	34316872	34317371	Tspyl4|chr10:34316872-34317371	0.333869300296133	.	.
chr10	34297174	34297673	chr10	34328221	34328720	Tspyl4|chr10:34328221-34328720	0.27307744216913	.	.
chr10	34297174	34297673	chr10	34368075	34368574	Tspyl4|chr10:34368075-34368574	0.349322116325512	.	.
chr10	34297174	34297673	chr10	34617147	34617646	Tspyl4|chr10:34617147-34617646	0.230854355582002	.	.
chr10	34297971	34298470	chr10	34328221	34328720	Gm47512|chr10:34328221-34328720	0.329072839856528	.	.
chr10	34297971	34298470	chr10	34328221	34328720	Tspyl4|chr10:34328221-34328720	0.329072839856528	.	.
chr10	34418335	34418834	chr10	34316872	34317371	Nt5dc1|chr10:34316872-34317371	0.323175140232877	.	.
chr10	34418335	34418834	chr10	34617147	34617646	Nt5dc1|chr10:34617147-34617646	0.29647053802845	.	.
chr10	36974002	36974501	chr10	36862471	36862970	Hdac2|chr10:36862471-36862970	0.21437636309848	.	.
chr10	36974002	36974501	chr10	37140760	37141259	Hdac2|chr10:37140760-37141259	0.304661320115608	.	.
chr10	37138712	37139211	chr10	36862471	36862970	5930403N24Rik|chr10:36862471-36862970	0.242736459804147	.	.
chr10	37138712	37139211	chr10	36862471	36862970	Marcks|chr10:36862471-36862970	0.242736459804147	.	.
chr10	37138712	37139211	chr10	37072777	37073276	5930403N24Rik|chr10:37072777-37073276	0.203999179265003	.	.
chr10	37138712	37139211	chr10	37072777	37073276	5930403N24Rik|chr10:37072777-37073276	0.203999179265004	.	.
chr10	37138712	37139211	chr10	37072777	37073276	Marcks|chr10:37072777-37073276	0.203999179265003	.	.
chr10	37138712	37139211	chr10	37072777	37073276	Marcks|chr10:37072777-37073276	0.203999179265004	.	.
chr10	37138712	37139211	chr10	37140760	37141259	5930403N24Rik|chr10:37140760-37141259	0.235562185496494	.	.
chr10	37138712	37139211	chr10	37140760	37141259	Marcks|chr10:37140760-37141259	0.235562185496494	.	.
chr10	40246833	40247332	chr10	40256666	40257165	Rpf2|chr10:40256666-40257165	0.194886098637681	.	.
chr10	40301364	40301863	chr10	40041278	40041777	Amd1|chr10:40041278-40041777	0.252449402708804	.	.
chr10	40301364	40301863	chr10	40256666	40257165	Amd1|chr10:40256666-40257165	0.220493914909949	.	.
chr10	40301364	40301863	chr10	40300650	40301149	Amd1|chr10:40300650-40301149	0.243461193955682	.	.
chr10	40301997	40302496	chr10	40212385	40212884	Amd1|chr10:40212385-40212884	0.204388753887851	.	.
chr10	40348905	40349404	chr10	40212385	40212884	Cdk19os|chr10:40212385-40212884	0.324218816194259	.	.
chr10	40348905	40349404	chr10	40300650	40301149	Cdk19os|chr10:40300650-40301149	0.304450561911888	.	.
chr10	41071321	41071820	chr10	41245521	41246020	Gpr6|chr10:41245521-41246020	0.212602692625362	.	.
chr10	41303028	41303527	chr10	41098111	41098610	Ak9|chr10:41098111-41098610	0.455261510640869	.	.
chr10	41303028	41303527	chr10	41098111	41098610	Fig4|chr10:41098111-41098610	0.455261510640869	.	.
chr10	41303028	41303527	chr10	41245017	41245516	Ak9|chr10:41245017-41245516	0.447744934764495	.	.
chr10	41303028	41303527	chr10	41245017	41245516	Fig4|chr10:41245017-41245516	0.447744934764495	.	.
chr10	41303028	41303527	chr10	41245521	41246020	Ak9|chr10:41245521-41246020	0.56163662614548	.	.
chr10	41303028	41303527	chr10	41245521	41246020	Fig4|chr10:41245521-41246020	0.56163662614548	.	.
chr10	41303028	41303527	chr10	41246073	41246572	Ak9|chr10:41246073-41246572	0.263284122077469	.	.
chr10	41303028	41303527	chr10	41246073	41246572	Fig4|chr10:41246073-41246572	0.263284122077469	.	.
chr10	41303028	41303527	chr10	41295019	41295518	Ak9|chr10:41295019-41295518	0.598919186251369	.	.
chr10	41303028	41303527	chr10	41295019	41295518	Fig4|chr10:41295019-41295518	0.598919186251369	.	.
chr10	41303028	41303527	chr10	41689835	41690334	Ak9|chr10:41689835-41690334	0.394577587858143	.	.
chr10	41303028	41303527	chr10	41689835	41690334	Fig4|chr10:41689835-41690334	0.394577587858143	.	.
chr10	41303669	41304168	chr10	41209028	41209527	Ak9|chr10:41209028-41209527	0.201275415776348	.	.
chr10	41303669	41304168	chr10	41209028	41209527	Fig4|chr10:41209028-41209527	0.201275415776348	.	.
chr10	41450048	41450547	chr10	41098111	41098610	Zbtb24|chr10:41098111-41098610	0.209037596256135	.	.
chr10	41450048	41450547	chr10	41245521	41246020	Zbtb24|chr10:41245521-41246020	0.3524891647556	.	.
chr10	41450048	41450547	chr10	41689835	41690334	Zbtb24|chr10:41689835-41690334	0.353155091987855	.	.
chr10	41553772	41554271	chr10	41505407	41505906	Gm17196|chr10:41505407-41505906	0.194498994644105	.	.
chr10	42478381	42478880	chr10	42277563	42278062	Afg1l|chr10:42277563-42278062	0.336079105801908	.	.
chr10	42478381	42478880	chr10	42678656	42679155	Afg1l|chr10:42678656-42679155	0.250287300641144	.	.
chr10	42501588	42502087	chr10	42251261	42251760	Snx3|chr10:42251261-42251760	0.32645448971076	.	.
chr10	42501588	42502087	chr10	42277563	42278062	Snx3|chr10:42277563-42278062	0.312923966336399	.	.
chr10	42501588	42502087	chr10	42308048	42308547	Snx3|chr10:42308048-42308547	0.226032978386214	.	.
chr10	42501588	42502087	chr10	42308548	42309047	Snx3|chr10:42308548-42309047	0.380217326391753	.	.
chr10	42501588	42502087	chr10	42678656	42679155	Snx3|chr10:42678656-42679155	0.578412214476372	.	.
chr10	42502326	42502825	chr10	42277563	42278062	Snx3|chr10:42277563-42278062	0.291172211271903	.	.
chr10	42502326	42502825	chr10	42678656	42679155	Snx3|chr10:42678656-42679155	0.267653016774105	.	.
chr10	43540736	43541235	chr10	43550862	43551361	1700021F05Rik|chr10:43550862-43551361	0.284527367474579	.	.
chr10	43901492	43901991	chr10	43550862	43551361	Qrsl1|chr10:43550862-43551361	0.204136087965862	.	.
chr10	43901492	43901991	chr10	43550862	43551361	Rtn4ip1|chr10:43550862-43551361	0.204136087965862	.	.
chr10	45289129	45289628	chr10	45000074	45000573	Gm15934|chr10:45000074-45000573	0.279590448472265	.	.
chr10	45335421	45335920	chr10	45000074	45000573	Bves|chr10:45000074-45000573	0.270201999878826	.	.
chr10	45485562	45486061	chr10	45000707	45001206	Lin28b|chr10:45000707-45001206	0.211849362103186	.	.
chr10	45486237	45486736	chr10	45000074	45000573	Lin28b|chr10:45000074-45000573	0.390483631020894	.	.
chr10	49788557	49789056	chr10	49673321	49673820	Grik2|chr10:49673321-49673820	0.304632965475173	.	.
chr10	49788557	49789056	chr10	49767486	49767985	Grik2|chr10:49767486-49767985	0.253472212413642	.	.
chr10	50592385	50592884	chr10	50711054	50711553	Ascc3|chr10:50711054-50711553	0.251457582011112	.	.
chr10	51677907	51678406	chr10	51405082	51405581	Rfx6|chr10:51405082-51405581	0.278844451961746	.	.
chr10	51677907	51678406	chr10	51553300	51553799	Rfx6|chr10:51553300-51553799	0.287526238373646	.	.
chr10	52417238	52417737	chr10	52216726	52217225	Nus1|chr10:52216726-52217225	0.306311702703516	.	.
chr10	52417238	52417737	chr10	52742634	52743133	Nus1|chr10:52742634-52743133	0.283499717659912	.	.
chr10	52690218	52690717	chr10	52742634	52743133	Slc35f1|chr10:52742634-52743133	0.203606437265789	.	.
chr10	52690801	52691300	chr10	52691301	52691800	Slc35f1|chr10:52691301-52691800	0.328712316938078	.	.
chr10	56228732	56229231	chr10	56198436	56198935	Tbc1d32|chr10:56198436-56198935	0.45774720828569	.	.
chr10	56228732	56229231	chr10	56198995	56199494	Tbc1d32|chr10:56198995-56199494	0.38847543526425	.	.
chr10	56431764	56432263	chr10	56198436	56198935	Gm36595|chr10:56198436-56198935	0.463010463401248	.	.
chr10	56431764	56432263	chr10	56198995	56199494	Gm36595|chr10:56198995-56199494	0.349045614199698	.	.
chr10	56431764	56432263	chr10	56339053	56339552	Gm36595|chr10:56339053-56339552	0.213221727615601	.	.
chr10	57486054	57486553	chr10	57743482	57743981	4930467K11Rik|chr10:57743482-57743981	0.269797210763245	.	.
chr10	57486054	57486553	chr10	57743482	57743981	Hsf2|chr10:57743482-57743981	0.269797210763245	.	.
chr10	57631815	57632314	chr10	57743482	57743981	Pkib|chr10:57743482-57743981	0.209981005916551	.	.
chr10	57794436	57794935	chr10	57743482	57743981	Smpdl3a|chr10:57743482-57743981	0.486164672568731	.	.
chr10	57794436	57794935	chr10	57744060	57744559	Smpdl3a|chr10:57744060-57744559	0.236252877995634	.	.
chr10	57794436	57794935	chr10	57841830	57842329	Smpdl3a|chr10:57841830-57842329	0.200639079139742	.	.
chr10	57794436	57794935	chr10	57848308	57848807	Smpdl3a|chr10:57848308-57848807	0.221958757363243	.	.
chr10	57794939	57795438	chr10	57744060	57744559	Smpdl3a|chr10:57744060-57744559	0.301112769060968	.	.
chr10	58323065	58323564	chr10	58396602	58397101	Lims1|chr10:58396602-58397101	0.24491789548395	.	.
chr10	58675506	58676005	chr10	58383254	58383753	Edar|chr10:58383254-58383753	0.315900482929235	.	.
chr10	60277677	60278176	chr10	60305203	60305702	Psap|chr10:60305203-60305702	0.231077383813341	.	.
chr10	60696889	60697388	chr10	60760360	60760859	Cdh23|chr10:60760360-60760859	0.31045312525227	.	.
chr10	60752559	60753058	chr10	60686796	60687295	Slc29a3|chr10:60686796-60687295	0.318989320872459	.	.
chr10	60752559	60753058	chr10	60687431	60687930	Slc29a3|chr10:60687431-60687930	0.344286341477458	.	.
chr10	60752559	60753058	chr10	60737216	60737715	Slc29a3|chr10:60737216-60737715	0.205855332504943	.	.
chr10	60831386	60831885	chr10	60737216	60737715	Unc5b|chr10:60737216-60737715	0.298696497778625	.	.
chr10	60831386	60831885	chr10	60760360	60760859	Unc5b|chr10:60760360-60760859	0.351858081475043	.	.
chr10	60831386	60831885	chr10	61068463	61068962	Unc5b|chr10:61068463-61068962	0.264368215423982	.	.
chr10	60831386	60831885	chr10	61146254	61146753	Unc5b|chr10:61146254-61146753	0.459892909582295	.	.
chr10	61052138	61052637	chr10	60760360	60760859	Gm20610|chr10:60760360-60760859	0.191438862555266	.	.
chr10	61089138	61089637	chr10	60760360	60760859	Pcbd1|chr10:60760360-60760859	0.278016127063218	.	.
chr10	61147435	61147934	chr10	61080199	61080698	Sgpl1|chr10:61080199-61080698	0.206760299644628	.	.
chr10	61383246	61383745	chr10	61275776	61276275	Pald1|chr10:61275776-61276275	0.200894672569043	.	.
chr10	61383246	61383745	chr10	61399317	61399816	Pald1|chr10:61399317-61399816	0.208089473087549	.	.
chr10	61383246	61383745	chr10	61491985	61492484	Pald1|chr10:61491985-61492484	0.337184368734552	.	.
chr10	61383246	61383745	chr10	61624995	61625494	Pald1|chr10:61624995-61625494	0.424246580019779	.	.
chr10	61418097	61418596	chr10	61624995	61625494	Nodal|chr10:61624995-61625494	0.293425390145292	.	.
chr10	61418612	61419111	chr10	61275776	61276275	Nodal|chr10:61275776-61276275	0.192496871860006	.	.
chr10	61418612	61419111	chr10	61491985	61492484	Nodal|chr10:61491985-61492484	0.340650658867692	.	.
chr10	61418612	61419111	chr10	61624995	61625494	Nodal|chr10:61624995-61625494	0.34224873094676	.	.
chr10	61418612	61419111	chr10	61625504	61626003	Nodal|chr10:61625504-61626003	0.207173618441153	.	.
chr10	61452613	61453112	chr10	61068463	61068962	Eif4ebp2|chr10:61068463-61068962	0.304837999721649	.	.
chr10	61452613	61453112	chr10	61068463	61068962	Eif4ebp2|chr10:61068463-61068962	0.30483799972165	.	.
chr10	61452613	61453112	chr10	61146254	61146753	Eif4ebp2|chr10:61146254-61146753	0.431506528250947	.	.
chr10	61475965	61476464	chr10	61399317	61399816	D830039M14Rik|chr10:61399317-61399816	0.235694299087421	.	.
chr10	61475965	61476464	chr10	61399317	61399816	Lrrc20|chr10:61399317-61399816	0.235694299087421	.	.
chr10	61680030	61680529	chr10	61949445	61949944	1700022H01Rik|chr10:61949445-61949944	0.201670609802193	.	.
chr10	61680030	61680529	chr10	61949445	61949944	Sar1a|chr10:61949445-61949944	0.201670609802193	.	.
chr10	61695204	61695703	chr10	61491985	61492484	Tysnd1|chr10:61491985-61492484	0.282224432956884	.	.
chr10	61695204	61695703	chr10	61625504	61626003	Tysnd1|chr10:61625504-61626003	0.223017847000576	.	.
chr10	61783021	61783520	chr10	62102023	62102522	H2afy2|chr10:62102023-62102522	0.28489756788396	.	.
chr10	61783021	61783520	chr10	62182988	62183487	H2afy2|chr10:62182988-62183487	0.301491104751321	.	.
chr10	61783689	61784188	chr10	62055333	62055832	H2afy2|chr10:62055333-62055832	0.23245486773129	.	.
chr10	62231026	62231525	chr10	61877748	61878247	Tspan15|chr10:61877748-61878247	0.211593921202711	.	.
chr10	62231026	62231525	chr10	62055333	62055832	Tspan15|chr10:62055333-62055832	0.404310577557884	.	.
chr10	62231026	62231525	chr10	62110799	62111298	Tspan15|chr10:62110799-62111298	0.572908742619207	.	.
chr10	62231026	62231525	chr10	62260971	62261470	Tspan15|chr10:62260971-62261470	0.240657557561824	.	.
chr10	62340040	62340539	chr10	62101434	62101933	Hk1os|chr10:62101434-62101933	0.261782825147245	.	.
chr10	62340040	62340539	chr10	62300269	62300768	Hk1os|chr10:62300269-62300768	0.257521989069049	.	.
chr10	62449224	62449723	chr10	62260971	62261470	4930507D05Rik|chr10:62260971-62261470	0.240234134112724	.	.
chr10	62449224	62449723	chr10	62260971	62261470	Supv3l1|chr10:62260971-62261470	0.240234134112724	.	.
chr10	62449766	62450265	chr10	62055333	62055832	4930507D05Rik|chr10:62055333-62055832	0.29435898418574	.	.
chr10	62449766	62450265	chr10	62055333	62055832	Supv3l1|chr10:62055333-62055832	0.29435898418574	.	.
chr10	62449766	62450265	chr10	62260971	62261470	4930507D05Rik|chr10:62260971-62261470	0.260483154231654	.	.
chr10	62449766	62450265	chr10	62260971	62261470	Supv3l1|chr10:62260971-62261470	0.260483154231654	.	.
chr10	62486629	62487128	chr10	62101434	62101933	Vps26a|chr10:62101434-62101933	0.617863497493182	.	.
chr10	62486629	62487128	chr10	62102023	62102522	Vps26a|chr10:62102023-62102522	0.204104985560311	.	.
chr10	62486629	62487128	chr10	62110799	62111298	Vps26a|chr10:62110799-62111298	0.251155132067454	.	.
chr10	62486629	62487128	chr10	62590203	62590702	Vps26a|chr10:62590203-62590702	0.20434412293262	.	.
chr10	62577623	62578122	chr10	62590203	62590702	4933428P19Rik|chr10:62590203-62590702	0.270147987782439	.	.
chr10	62577623	62578122	chr10	62590203	62590702	Kif1bp|chr10:62590203-62590702	0.270147987782439	.	.
chr10	62577623	62578122	chr10	62865795	62866294	4933428P19Rik|chr10:62865795-62866294	0.370049301229745	.	.
chr10	62577623	62578122	chr10	62865795	62866294	Kif1bp|chr10:62865795-62866294	0.370049301229745	.	.
chr10	62578211	62578710	chr10	62865795	62866294	4933428P19Rik|chr10:62865795-62866294	0.279799038297623	.	.
chr10	62578211	62578710	chr10	62865795	62866294	Kif1bp|chr10:62865795-62866294	0.279799038297623	.	.
chr10	62602059	62602558	chr10	62282647	62283146	Ddx21|chr10:62282647-62283146	0.300490097863807	.	.
chr10	62602059	62602558	chr10	62282647	62283146	Gm47257|chr10:62282647-62283146	0.300490097863807	.	.
chr10	62602059	62602558	chr10	62294061	62294560	Ddx21|chr10:62294061-62294560	0.258781831726503	.	.
chr10	62602059	62602558	chr10	62294061	62294560	Gm47257|chr10:62294061-62294560	0.258781831726503	.	.
chr10	62602059	62602558	chr10	62300269	62300768	Ddx21|chr10:62300269-62300768	0.203163862634415	.	.
chr10	62602059	62602558	chr10	62300269	62300768	Gm47257|chr10:62300269-62300768	0.203163862634415	.	.
chr10	62602059	62602558	chr10	62674652	62675151	Ddx21|chr10:62674652-62675151	0.23976880911962	.	.
chr10	62602059	62602558	chr10	62674652	62675151	Gm47257|chr10:62674652-62675151	0.23976880911962	.	.
chr10	62651098	62651597	chr10	62410887	62411386	Ddx50|chr10:62410887-62411386	0.246784227785682	.	.
chr10	62651098	62651597	chr10	62865795	62866294	Ddx50|chr10:62865795-62866294	0.306733167675392	.	.
chr10	62651098	62651597	chr10	62866298	62866797	Ddx50|chr10:62866298-62866797	0.239151026311603	.	.
chr10	62725538	62726037	chr10	62590203	62590702	Stox1|chr10:62590203-62590702	0.268980957658053	.	.
chr10	62725538	62726037	chr10	62856650	62857149	Stox1|chr10:62856650-62857149	0.204962125247273	.	.
chr10	62725538	62726037	chr10	62865795	62866294	Stox1|chr10:62865795-62866294	0.243898433417761	.	.
chr10	62792172	62792671	chr10	62865210	62865709	Ccar1|chr10:62865210-62865709	0.276483172813866	.	.
chr10	62792172	62792671	chr10	62865795	62866294	Ccar1|chr10:62865795-62866294	0.335594296993069	.	.
chr10	62920395	62920894	chr10	62590203	62590702	Slc25a16|chr10:62590203-62590702	0.29978761844063	.	.
chr10	62920395	62920894	chr10	62856650	62857149	Slc25a16|chr10:62856650-62857149	0.253774202338813	.	.
chr10	62920395	62920894	chr10	62865210	62865709	Slc25a16|chr10:62865210-62865709	0.210564321572164	.	.
chr10	62979983	62980482	chr10	62674652	62675151	Rufy2|chr10:62674652-62675151	0.245597866786344	.	.
chr10	62979983	62980482	chr10	62865795	62866294	Rufy2|chr10:62865795-62866294	0.249492380227005	.	.
chr10	63023030	63023529	chr10	62865210	62865709	Hnrnph3|chr10:62865210-62865709	0.338694962891065	.	.
chr10	63023030	63023529	chr10	62865795	62866294	Hnrnph3|chr10:62865795-62866294	0.31834640867673	.	.
chr10	63023688	63024187	chr10	62856650	62857149	Hnrnph3|chr10:62856650-62857149	0.39388699063421	.	.
chr10	63023688	63024187	chr10	62856650	62857149	Pbld2|chr10:62856650-62857149	0.39388699063421	.	.
chr10	63023688	63024187	chr10	62865210	62865709	Hnrnph3|chr10:62865210-62865709	0.31233914382041	.	.
chr10	63023688	63024187	chr10	62865210	62865709	Pbld2|chr10:62865210-62865709	0.31233914382041	.	.
chr10	63023688	63024187	chr10	62865795	62866294	Hnrnph3|chr10:62865795-62866294	0.258733885559314	.	.
chr10	63023688	63024187	chr10	62865795	62866294	Pbld2|chr10:62865795-62866294	0.258733885559314	.	.
chr10	63023688	63024187	chr10	63308515	63309014	Hnrnph3|chr10:63308515-63309014	0.195624366015226	.	.
chr10	63023688	63024187	chr10	63308515	63309014	Pbld2|chr10:63308515-63309014	0.195624366015226	.	.
chr10	63023688	63024187	chr10	63338211	63338710	Hnrnph3|chr10:63338211-63338710	0.273183960703011	.	.
chr10	63023688	63024187	chr10	63338211	63338710	Pbld2|chr10:63338211-63338710	0.273183960703011	.	.
chr10	63023688	63024187	chr10	63338814	63339313	Hnrnph3|chr10:63338814-63339313	0.300098610321161	.	.
chr10	63023688	63024187	chr10	63338814	63339313	Pbld2|chr10:63338814-63339313	0.300098610321161	.	.
chr10	63099999	63100498	chr10	63338211	63338710	Atoh7|chr10:63338211-63338710	0.278767152576305	.	.
chr10	63243618	63244117	chr10	62865210	62865709	1700120B22Rik|chr10:62865210-62865709	0.35322918805966	.	.
chr10	63243618	63244117	chr10	62865210	62865709	Herc4|chr10:62865210-62865709	0.35322918805966	.	.
chr10	63243618	63244117	chr10	63338211	63338710	1700120B22Rik|chr10:63338211-63338710	0.216194919877502	.	.
chr10	63243618	63244117	chr10	63338211	63338710	Herc4|chr10:63338211-63338710	0.216194919877502	.	.
chr10	63243618	63244117	chr10	63338814	63339313	1700120B22Rik|chr10:63338814-63339313	0.216780290855643	.	.
chr10	63243618	63244117	chr10	63338814	63339313	Herc4|chr10:63338814-63339313	0.216780290855643	.	.
chr10	63243618	63244117	chr10	63386349	63386848	1700120B22Rik|chr10:63386349-63386848	0.408867682105762	.	.
chr10	63243618	63244117	chr10	63386349	63386848	Herc4|chr10:63386349-63386848	0.408867682105762	.	.
chr10	63244186	63244685	chr10	63338211	63338710	1700120B22Rik|chr10:63338211-63338710	0.258260604409091	.	.
chr10	63244186	63244685	chr10	63338211	63338710	Herc4|chr10:63338211-63338710	0.258260604409091	.	.
chr10	63244186	63244685	chr10	63338814	63339313	1700120B22Rik|chr10:63338814-63339313	0.199844738601856	.	.
chr10	63244186	63244685	chr10	63338814	63339313	Herc4|chr10:63338814-63339313	0.199844738601856	.	.
chr10	63244186	63244685	chr10	63386349	63386848	1700120B22Rik|chr10:63386349-63386848	0.271453553158482	.	.
chr10	63244186	63244685	chr10	63386349	63386848	Herc4|chr10:63386349-63386848	0.271453553158482	.	.
chr10	63382558	63383057	chr10	63338211	63338710	Dnajc12|chr10:63338211-63338710	0.19895176165887	.	.
chr10	63382558	63383057	chr10	63338814	63339313	Dnajc12|chr10:63338814-63339313	0.425346935119181	.	.
chr10	63429313	63429812	chr10	63308515	63309014	Ctnna3|chr10:63308515-63309014	0.314433370881029	.	.
chr10	63429313	63429812	chr10	63338211	63338710	Ctnna3|chr10:63338211-63338710	0.519387151805387	.	.
chr10	63429313	63429812	chr10	63338211	63338710	Ctnna3|chr10:63338211-63338710	0.519387151805388	.	.
chr10	63429313	63429812	chr10	63338814	63339313	Ctnna3|chr10:63338814-63339313	0.357318524997413	.	.
chr10	63429957	63430456	chr10	63338211	63338710	Ctnna3|chr10:63338211-63338710	0.194303909265475	.	.
chr10	63429957	63430456	chr10	63338814	63339313	Ctnna3|chr10:63338814-63339313	0.318266589652654	.	.
chr10	63429957	63430456	chr10	63566262	63566761	Ctnna3|chr10:63566262-63566761	0.209660080216028	.	.
chr10	65119618	65120117	chr10	64886895	64887394	Gm28881|chr10:64886895-64887394	0.217401922129122	.	.
chr10	65119618	65120117	chr10	64993124	64993623	Gm28881|chr10:64993124-64993623	0.316042133651941	.	.
chr10	67535893	67536392	chr10	67729197	67729696	Egr2|chr10:67729197-67729696	0.254862899150263	.	.
chr10	67549371	67549870	chr10	67384531	67385030	Ado|chr10:67384531-67385030	0.237008376379071	.	.
chr10	67549371	67549870	chr10	67729197	67729696	Ado|chr10:67729197-67729696	0.227864402330737	.	.
chr10	67912421	67912920	chr10	67903400	67903899	Zfp365|chr10:67903400-67903899	0.321723059480112	.	.
chr10	68541629	68542128	chr10	68276839	68277338	Cabcoco1|chr10:68276839-68277338	0.396288935387153	.	.
chr10	68541629	68542128	chr10	68606805	68607304	Cabcoco1|chr10:68606805-68607304	0.2154941932009	.	.
chr10	68723479	68723978	chr10	68283060	68283559	Tmem26|chr10:68283060-68283559	0.222934538816037	.	.
chr10	72655128	72655627	chr10	72350083	72350582	Zwint|chr10:72350083-72350582	0.390791870819714	.	.
chr10	73099619	73100118	chr10	73097903	73098402	Pcdh15|chr10:73097903-73098402	0.437522410776822	.	.
chr10	74966773	74967272	chr10	74680002	74680501	Gnaz|chr10:74680002-74680501	0.214125589503296	.	.
chr10	75797531	75798030	chr10	75872865	75873364	Gstt1|chr10:75872865-75873364	0.564004419828208	.	.
chr10	75859343	75859842	chr10	76203887	76204386	Mif|chr10:76203887-76204386	0.260442390121331	.	.
chr10	75893088	75893587	chr10	76203887	76204386	Derl3|chr10:76203887-76204386	0.207988217501442	.	.
chr10	75932278	75932777	chr10	75853409	75853908	Chchd10|chr10:75853409-75853908	0.196083969481416	.	.
chr10	75935571	75936070	chr10	76223722	76224221	Mmp11|chr10:76223722-76224221	0.433428860023533	.	.
chr10	76237626	76238125	chr10	76203887	76204386	Prmt2|chr10:76203887-76204386	0.44159817692334	.	.
chr10	76237626	76238125	chr10	76271186	76271685	Prmt2|chr10:76271186-76271685	0.452695535076318	.	.
chr10	76344529	76345028	chr10	76732742	76733241	Dip2a|chr10:76732742-76733241	0.230243878764853	.	.
chr10	76344529	76345028	chr10	76733248	76733747	Dip2a|chr10:76733248-76733747	0.283076838457719	.	.
chr10	76442556	76443055	chr10	76223722	76224221	Pcnt|chr10:76223722-76224221	0.210789905997955	.	.
chr10	76442556	76443055	chr10	76308710	76309209	Pcnt|chr10:76308710-76309209	0.209498199172128	.	.
chr10	76442556	76443055	chr10	76733248	76733747	Pcnt|chr10:76733248-76733747	0.253948378300182	.	.
chr10	76531225	76531724	chr10	76732742	76733241	Lss|chr10:76732742-76733241	0.414362763558211	.	.
chr10	76531225	76531724	chr10	76733248	76733747	Lss|chr10:76733248-76733747	0.364581851525203	.	.
chr10	76531225	76531724	chr10	76734958	76735457	Lss|chr10:76734958-76735457	0.340511539325103	.	.
chr10	76961928	76962427	chr10	76732742	76733241	Pcbp3|chr10:76732742-76733241	0.395689334457016	.	.
chr10	76961928	76962427	chr10	76734958	76735457	Pcbp3|chr10:76734958-76735457	0.359897123260594	.	.
chr10	76961928	76962427	chr10	76809390	76809889	Pcbp3|chr10:76809390-76809889	0.316533643121084	.	.
chr10	76961928	76962427	chr10	76809931	76810430	Pcbp3|chr10:76809931-76810430	0.255257018431959	.	.
chr10	77515609	77516108	chr10	77590819	77591318	Fam207a|chr10:77590819-77591318	0.337092112413676	.	.
chr10	77515609	77516108	chr10	77895443	77895942	Fam207a|chr10:77895443-77895942	0.266772976123641	.	.
chr10	77515609	77516108	chr10	77984634	77985133	Fam207a|chr10:77984634-77985133	0.306023549949131	.	.
chr10	77516254	77516753	chr10	77984634	77985133	Fam207a|chr10:77984634-77985133	0.275254896179599	.	.
chr10	77581441	77581940	chr10	77509364	77509863	Pttg1ip|chr10:77509364-77509863	0.246584880366733	.	.
chr10	77581441	77581940	chr10	77590819	77591318	Pttg1ip|chr10:77590819-77591318	0.21858194008213	.	.
chr10	77581441	77581940	chr10	77864325	77864824	Pttg1ip|chr10:77864325-77864824	0.223202546971313	.	.
chr10	77581441	77581940	chr10	77895443	77895942	Pttg1ip|chr10:77895443-77895942	0.478841750297766	.	.
chr10	77581441	77581940	chr10	77984634	77985133	Pttg1ip|chr10:77984634-77985133	0.212900174503048	.	.
chr10	77622031	77622530	chr10	77864325	77864824	Ube2g2|chr10:77864325-77864824	0.238043694073812	.	.
chr10	77622031	77622530	chr10	77895443	77895942	Ube2g2|chr10:77895443-77895942	0.503965478593645	.	.
chr10	77835523	77836022	chr10	77566624	77567123	Krtap10-10|chr10:77566624-77567123	0.339878932730418	.	.
chr10	77835523	77836022	chr10	77984634	77985133	Krtap10-10|chr10:77984634-77985133	0.377536004519437	.	.
chr10	77902300	77902799	chr10	77864325	77864824	Lrrc3|chr10:77864325-77864824	0.196940344024894	.	.
chr10	77902300	77902799	chr10	77895443	77895942	Lrrc3|chr10:77895443-77895942	0.199215942555902	.	.
chr10	77902300	77902799	chr10	78159856	78160355	Lrrc3|chr10:78159856-78160355	0.198675163566153	.	.
chr10	77902814	77903313	chr10	77864325	77864824	Lrrc3|chr10:77864325-77864824	0.250935191484635	.	.
chr10	77902814	77903313	chr10	77895443	77895942	Lrrc3|chr10:77895443-77895942	0.462873975190668	.	.
chr10	77978313	77978812	chr10	77864325	77864824	Cfap410|chr10:77864325-77864824	0.271776061539457	.	.
chr10	77978313	77978812	chr10	78159856	78160355	Cfap410|chr10:78159856-78160355	0.204248051835741	.	.
chr10	78043280	78043779	chr10	77895443	77895942	Aire|chr10:77895443-77895942	0.305586013825315	.	.
chr10	78043280	78043779	chr10	78159172	78159671	Aire|chr10:78159172-78159671	0.227865906911941	.	.
chr10	78069477	78069976	chr10	77895443	77895942	Icosl|chr10:77895443-77895942	0.259621456214126	.	.
chr10	78169521	78170020	chr10	77864325	77864824	Gatd3a|chr10:77864325-77864824	0.200944719170983	.	.
chr10	78169521	78170020	chr10	77984634	77985133	Gatd3a|chr10:77984634-77985133	0.320761947136706	.	.
chr10	78169521	78170020	chr10	78159856	78160355	Gatd3a|chr10:78159856-78160355	0.233064805458825	.	.
chr10	78244489	78244988	chr10	77895443	77895942	Trappc10|chr10:77895443-77895942	0.277037833515529	.	.
chr10	78244489	78244988	chr10	77984634	77985133	Trappc10|chr10:77984634-77985133	0.227081091222376	.	.
chr10	78352152	78352651	chr10	78399195	78399694	Agpat3|chr10:78399195-78399694	0.194744764045891	.	.
chr10	78352152	78352651	chr10	78399195	78399694	Gm40709|chr10:78399195-78399694	0.194744764045891	.	.
chr10	78425914	78426413	chr10	78338079	78338578	Cstb|chr10:78338079-78338578	0.200107765599973	.	.
chr10	78574182	78574681	chr10	78396201	78396700	Ilvbl|chr10:78396201-78396700	0.31416258161244	.	.
chr10	78574182	78574681	chr10	78457906	78458405	Ilvbl|chr10:78457906-78458405	0.401746016755471	.	.
chr10	78574182	78574681	chr10	78632261	78632760	Ilvbl|chr10:78632261-78632760	0.271125771940993	.	.
chr10	78574182	78574681	chr10	78812600	78813099	Ilvbl|chr10:78812600-78813099	0.32744469889707	.	.
chr10	78574691	78575190	chr10	78396201	78396700	Ilvbl|chr10:78396201-78396700	0.474207306269541	.	.
chr10	78574691	78575190	chr10	78457906	78458405	Ilvbl|chr10:78457906-78458405	0.225463917927362	.	.
chr10	78574691	78575190	chr10	78812600	78813099	Ilvbl|chr10:78812600-78813099	0.23504555833647	.	.
chr10	78746859	78747358	chr10	78632261	78632760	Gm30400|chr10:78632261-78632760	0.378967740946282	.	.
chr10	78752339	78752838	chr10	78686751	78687250	Ccdc105|chr10:78686751-78687250	0.311681517518997	.	.
chr10	78752339	78752838	chr10	78787724	78788223	Ccdc105|chr10:78787724-78788223	0.323425103214698	.	.
chr10	78752339	78752838	chr10	78812600	78813099	Ccdc105|chr10:78812600-78813099	0.361135022785138	.	.
chr10	78780051	78780550	chr10	78787724	78788223	Slc1a6|chr10:78787724-78788223	0.263851834065414	.	.
chr10	79097368	79097867	chr10	78812600	78813099	2610008E11Rik|chr10:78812600-78813099	0.203954277598256	.	.
chr10	79533559	79534058	chr10	79638841	79639340	Plpp2|chr10:79638841-79639340	0.222477027829258	.	.
chr10	79613886	79614385	chr10	79638841	79639340	C2cd4c|chr10:79638841-79639340	0.236950936110145	.	.
chr10	79637007	79637506	chr10	79695112	79695611	Gm47163|chr10:79695112-79695611	0.244719351271899	.	.
chr10	79637007	79637506	chr10	79695112	79695611	Shc2|chr10:79695112-79695611	0.244719351271899	.	.
chr10	79704113	79704612	chr10	79695112	79695611	Bsg|chr10:79695112-79695611	0.412619512374406	.	.
chr10	79716415	79716914	chr10	79638841	79639340	Hcn2|chr10:79638841-79639340	0.390082209580522	.	.
chr10	79746371	79746870	chr10	79695112	79695611	Polrmt|chr10:79695112-79695611	0.281430664219109	.	.
chr10	80260827	80261326	chr10	80264751	80265250	Dazap1|chr10:80264751-80265250	0.241788365138011	.	.
chr10	80260827	80261326	chr10	80264751	80265250	Gamt|chr10:80264751-80265250	0.241788365138011	.	.
chr10	80260827	80261326	chr10	80357849	80358348	Dazap1|chr10:80357849-80358348	0.233705053533257	.	.
chr10	80260827	80261326	chr10	80357849	80358348	Gamt|chr10:80357849-80358348	0.233705053533257	.	.
chr10	80260827	80261326	chr10	80446153	80446652	Dazap1|chr10:80446153-80446652	0.295383213264274	.	.
chr10	80260827	80261326	chr10	80446153	80446652	Gamt|chr10:80446153-80446652	0.295383213264274	.	.
chr10	80260827	80261326	chr10	80475205	80475704	Dazap1|chr10:80475205-80475704	0.320988945274595	.	.
chr10	80260827	80261326	chr10	80475205	80475704	Gamt|chr10:80475205-80475704	0.320988945274595	.	.
chr10	80260827	80261326	chr10	80526118	80526617	Dazap1|chr10:80526118-80526617	0.218204806779756	.	.
chr10	80260827	80261326	chr10	80526118	80526617	Gamt|chr10:80526118-80526617	0.218204806779756	.	.
chr10	80260827	80261326	chr10	80676201	80676700	Dazap1|chr10:80676201-80676700	0.367033747957072	.	.
chr10	80260827	80261326	chr10	80676201	80676700	Gamt|chr10:80676201-80676700	0.367033747957072	.	.
chr10	80320339	80320838	chr10	80446153	80446652	2310011J03Rik|chr10:80446153-80446652	0.285110715632834	.	.
chr10	80329684	80330183	chr10	80298753	80299252	Pcsk4|chr10:80298753-80299252	0.21198178414438	.	.
chr10	80329684	80330183	chr10	80298753	80299252	Reep6|chr10:80298753-80299252	0.21198178414438	.	.
chr10	80329684	80330183	chr10	80526118	80526617	Pcsk4|chr10:80526118-80526617	0.36342809435816	.	.
chr10	80329684	80330183	chr10	80526118	80526617	Reep6|chr10:80526118-80526617	0.36342809435816	.	.
chr10	80356135	80356634	chr10	80475205	80475704	Plk5|chr10:80475205-80475704	0.277157514369837	.	.
chr10	80356660	80357159	chr10	80350244	80350743	Plk5|chr10:80350244-80350743	0.368133321533954	.	.
chr10	80356660	80357159	chr10	80475205	80475704	Plk5|chr10:80475205-80475704	0.39042690771451	.	.
chr10	80371246	80371745	chr10	80264751	80265250	Gm15123|chr10:80264751-80265250	0.327315301091902	.	.
chr10	80371246	80371745	chr10	80264751	80265250	Gm15124|chr10:80264751-80265250	0.327315301091902	.	.
chr10	80371246	80371745	chr10	80298753	80299252	Gm15123|chr10:80298753-80299252	0.359698437798163	.	.
chr10	80371246	80371745	chr10	80298753	80299252	Gm15124|chr10:80298753-80299252	0.359698437798163	.	.
chr10	80371246	80371745	chr10	80357849	80358348	Gm15123|chr10:80357849-80358348	0.193456932816224	.	.
chr10	80371246	80371745	chr10	80357849	80358348	Gm15124|chr10:80357849-80358348	0.193456932816224	.	.
chr10	80371246	80371745	chr10	80446153	80446652	Gm15123|chr10:80446153-80446652	0.379365127881017	.	.
chr10	80371246	80371745	chr10	80446153	80446652	Gm15124|chr10:80446153-80446652	0.379365127881017	.	.
chr10	80371246	80371745	chr10	80475205	80475704	Gm15123|chr10:80475205-80475704	0.429894384600665	.	.
chr10	80371246	80371745	chr10	80475205	80475704	Gm15124|chr10:80475205-80475704	0.429894384600665	.	.
chr10	80371246	80371745	chr10	80676201	80676700	Gm15123|chr10:80676201-80676700	0.289290382814139	.	.
chr10	80371246	80371745	chr10	80676201	80676700	Gm15124|chr10:80676201-80676700	0.289290382814139	.	.
chr10	80387533	80388032	chr10	80264751	80265250	Mex3d|chr10:80264751-80265250	0.191359384270814	.	.
chr10	80387533	80388032	chr10	80298753	80299252	Mex3d|chr10:80298753-80299252	0.225929558959893	.	.
chr10	80387533	80388032	chr10	80323566	80324065	Mex3d|chr10:80323566-80324065	0.200799445573946	.	.
chr10	80387533	80388032	chr10	80475205	80475704	Mex3d|chr10:80475205-80475704	0.229615177054444	.	.
chr10	80398776	80399275	chr10	80350244	80350743	Mbd3|chr10:80350244-80350743	0.266295784848407	.	.
chr10	80398776	80399275	chr10	80446153	80446652	Mbd3|chr10:80446153-80446652	0.382804838533229	.	.
chr10	80398776	80399275	chr10	80475205	80475704	Mbd3|chr10:80475205-80475704	0.301528179018585	.	.
chr10	80398776	80399275	chr10	80475205	80475704	Mbd3|chr10:80475205-80475704	0.301528179018586	.	.
chr10	80398776	80399275	chr10	80676201	80676700	Mbd3|chr10:80676201-80676700	0.369469454815396	.	.
chr10	80399367	80399866	chr10	80676201	80676700	Mbd3|chr10:80676201-80676700	0.36197857451338	.	.
chr10	80406595	80407094	chr10	80264751	80265250	Uqcr11|chr10:80264751-80265250	0.336786039830866	.	.
chr10	80406595	80407094	chr10	80298753	80299252	Uqcr11|chr10:80298753-80299252	0.21997440072186	.	.
chr10	80406595	80407094	chr10	80322874	80323373	Uqcr11|chr10:80322874-80323373	0.332532938454213	.	.
chr10	80406595	80407094	chr10	80357849	80358348	Uqcr11|chr10:80357849-80358348	0.246827967508257	.	.
chr10	80406595	80407094	chr10	80475205	80475704	Uqcr11|chr10:80475205-80475704	0.22430016959061	.	.
chr10	80433784	80434283	chr10	80298753	80299252	Tcf3|chr10:80298753-80299252	0.194197783460909	.	.
chr10	80433784	80434283	chr10	80526118	80526617	Tcf3|chr10:80526118-80526617	0.232047271593721	.	.
chr10	80538945	80539444	chr10	80323566	80324065	Atp8b3|chr10:80323566-80324065	0.254725101267884	.	.
chr10	80538945	80539444	chr10	80526118	80526617	Atp8b3|chr10:80526118-80526617	0.205577895289678	.	.
chr10	80561055	80561554	chr10	80264751	80265250	Rexo1|chr10:80264751-80265250	0.218587423630816	.	.
chr10	80561055	80561554	chr10	80298753	80299252	Rexo1|chr10:80298753-80299252	0.365874648864946	.	.
chr10	80561055	80561554	chr10	80357849	80358348	Rexo1|chr10:80357849-80358348	0.22463617885513	.	.
chr10	80561055	80561554	chr10	80475205	80475704	Rexo1|chr10:80475205-80475704	0.578372932553554	.	.
chr10	80561055	80561554	chr10	80526118	80526617	Rexo1|chr10:80526118-80526617	0.318915849101043	.	.
chr10	80561559	80562058	chr10	80322874	80323373	Rexo1|chr10:80322874-80323373	0.245994693973679	.	.
chr10	80561559	80562058	chr10	80475205	80475704	Rexo1|chr10:80475205-80475704	0.350214774689193	.	.
chr10	80561559	80562058	chr10	80526118	80526617	Rexo1|chr10:80526118-80526617	0.384631890667341	.	.
chr10	80577192	80577691	chr10	80526118	80526617	Klf16|chr10:80526118-80526617	0.194087775279803	.	.
chr10	80590198	80590697	chr10	80446153	80446652	Abhd17a|chr10:80446153-80446652	0.196482840413031	.	.
chr10	80590198	80590697	chr10	80446153	80446652	Gm29093|chr10:80446153-80446652	0.196482840413031	.	.
chr10	80590198	80590697	chr10	80475205	80475704	Abhd17a|chr10:80475205-80475704	0.235725797636644	.	.
chr10	80590198	80590697	chr10	80475205	80475704	Abhd17a|chr10:80475205-80475704	0.235725797636645	.	.
chr10	80590198	80590697	chr10	80475205	80475704	Gm29093|chr10:80475205-80475704	0.235725797636644	.	.
chr10	80590198	80590697	chr10	80475205	80475704	Gm29093|chr10:80475205-80475704	0.235725797636645	.	.
chr10	80590198	80590697	chr10	80676201	80676700	Abhd17a|chr10:80676201-80676700	0.313186870641698	.	.
chr10	80590198	80590697	chr10	80676201	80676700	Gm29093|chr10:80676201-80676700	0.313186870641698	.	.
chr10	80602614	80603113	chr10	80264751	80265250	Adat3|chr10:80264751-80265250	0.26186121963051	.	.
chr10	80602614	80603113	chr10	80264751	80265250	Scamp4|chr10:80264751-80265250	0.26186121963051	.	.
chr10	80602614	80603113	chr10	80298753	80299252	Adat3|chr10:80298753-80299252	0.236818995827317	.	.
chr10	80602614	80603113	chr10	80298753	80299252	Scamp4|chr10:80298753-80299252	0.236818995827317	.	.
chr10	80602614	80603113	chr10	80323566	80324065	Adat3|chr10:80323566-80324065	0.225141216743454	.	.
chr10	80602614	80603113	chr10	80323566	80324065	Scamp4|chr10:80323566-80324065	0.225141216743454	.	.
chr10	80621853	80622352	chr10	80350244	80350743	Csnk1g2|chr10:80350244-80350743	0.238544249358666	.	.
chr10	80621853	80622352	chr10	80475205	80475704	Csnk1g2|chr10:80475205-80475704	0.201799346026278	.	.
chr10	80622360	80622859	chr10	80350244	80350743	Csnk1g2|chr10:80350244-80350743	0.21451353177701	.	.
chr10	80656327	80656826	chr10	80475205	80475704	Btbd2|chr10:80475205-80475704	0.236155791121206	.	.
chr10	80678096	80678595	chr10	80264751	80265250	Mknk2|chr10:80264751-80265250	0.287245462459821	.	.
chr10	80678096	80678595	chr10	80298753	80299252	Mknk2|chr10:80298753-80299252	0.236170684210965	.	.
chr10	80678096	80678595	chr10	80446153	80446652	Mknk2|chr10:80446153-80446652	0.266244960727107	.	.
chr10	80702062	80702561	chr10	80264751	80265250	Izumo4|chr10:80264751-80265250	0.232173909583367	.	.
chr10	80702062	80702561	chr10	80264751	80265250	Mob3a|chr10:80264751-80265250	0.232173909583367	.	.
chr10	80702062	80702561	chr10	80298753	80299252	Izumo4|chr10:80298753-80299252	0.272585343032939	.	.
chr10	80702062	80702561	chr10	80298753	80299252	Mob3a|chr10:80298753-80299252	0.272585343032939	.	.
chr10	80702062	80702561	chr10	80322874	80323373	Izumo4|chr10:80322874-80323373	0.220832931794716	.	.
chr10	80702062	80702561	chr10	80322874	80323373	Mob3a|chr10:80322874-80323373	0.220832931794716	.	.
chr10	80702062	80702561	chr10	80323566	80324065	Izumo4|chr10:80323566-80324065	0.195982763449826	.	.
chr10	80702062	80702561	chr10	80323566	80324065	Mob3a|chr10:80323566-80324065	0.195982763449826	.	.
chr10	80702062	80702561	chr10	80475205	80475704	Izumo4|chr10:80475205-80475704	0.381587415127679	.	.
chr10	80702062	80702561	chr10	80475205	80475704	Mob3a|chr10:80475205-80475704	0.381587415127679	.	.
chr10	80702062	80702561	chr10	80526118	80526617	Izumo4|chr10:80526118-80526617	0.264654797239118	.	.
chr10	80702062	80702561	chr10	80526118	80526617	Mob3a|chr10:80526118-80526617	0.264654797239118	.	.
chr10	80702062	80702561	chr10	80676201	80676700	Izumo4|chr10:80676201-80676700	0.284992312335639	.	.
chr10	80702062	80702561	chr10	80676201	80676700	Mob3a|chr10:80676201-80676700	0.284992312335639	.	.
chr10	80702672	80703171	chr10	80264751	80265250	Izumo4|chr10:80264751-80265250	0.354159052365507	.	.
chr10	80702672	80703171	chr10	80264751	80265250	Mob3a|chr10:80264751-80265250	0.354159052365507	.	.
chr10	80702672	80703171	chr10	80357849	80358348	Izumo4|chr10:80357849-80358348	0.233970270897591	.	.
chr10	80702672	80703171	chr10	80357849	80358348	Mob3a|chr10:80357849-80358348	0.233970270897591	.	.
chr10	80702672	80703171	chr10	80446153	80446652	Izumo4|chr10:80446153-80446652	0.22591719310855	.	.
chr10	80702672	80703171	chr10	80446153	80446652	Mob3a|chr10:80446153-80446652	0.22591719310855	.	.
chr10	80702672	80703171	chr10	80475205	80475704	Izumo4|chr10:80475205-80475704	0.369317459874083	.	.
chr10	80702672	80703171	chr10	80475205	80475704	Mob3a|chr10:80475205-80475704	0.369317459874083	.	.
chr10	80702672	80703171	chr10	80676201	80676700	Izumo4|chr10:80676201-80676700	0.272538249402474	.	.
chr10	80702672	80703171	chr10	80676201	80676700	Mob3a|chr10:80676201-80676700	0.272538249402474	.	.
chr10	80742110	80742609	chr10	80446153	80446652	Ap3d1|chr10:80446153-80446652	0.358326555435304	.	.
chr10	81252204	81252703	chr10	81416888	81417387	Matk|chr10:81416888-81417387	0.229193464170412	.	.
chr10	81252204	81252703	chr10	81432821	81433320	Matk|chr10:81432821-81433320	0.250418899564763	.	.
chr10	81252204	81252703	chr10	81502626	81503125	Matk|chr10:81502626-81503125	0.263407004184396	.	.
chr10	81252204	81252703	chr10	81551522	81552021	Matk|chr10:81551522-81552021	0.471430977238365	.	.
chr10	81252204	81252703	chr10	81570705	81571204	Matk|chr10:81570705-81571204	0.286593289203585	.	.
chr10	81252204	81252703	chr10	81643405	81643904	Matk|chr10:81643405-81643904	0.191691153511852	.	.
chr10	81253019	81253518	chr10	81285670	81286169	Matk|chr10:81285670-81286169	0.211389427919184	.	.
chr10	81266395	81266894	chr10	81430157	81430656	Apba3|chr10:81430157-81430656	0.497403942571381	.	.
chr10	81266395	81266894	chr10	81430157	81430656	Mrpl54|chr10:81430157-81430656	0.497403942571381	.	.
chr10	81266395	81266894	chr10	81430826	81431325	Apba3|chr10:81430826-81431325	0.328686363094945	.	.
chr10	81266395	81266894	chr10	81430826	81431325	Mrpl54|chr10:81430826-81431325	0.328686363094945	.	.
chr10	81266395	81266894	chr10	81432821	81433320	Apba3|chr10:81432821-81433320	0.217214815209502	.	.
chr10	81266395	81266894	chr10	81432821	81433320	Mrpl54|chr10:81432821-81433320	0.217214815209502	.	.
chr10	81266395	81266894	chr10	81472805	81473304	Apba3|chr10:81472805-81473304	0.324936861983943	.	.
chr10	81266395	81266894	chr10	81472805	81473304	Mrpl54|chr10:81472805-81473304	0.324936861983943	.	.
chr10	81292618	81293117	chr10	81257213	81257712	Pip5k1c|chr10:81257213-81257712	0.193205964158608	.	.
chr10	81292618	81293117	chr10	81432821	81433320	Pip5k1c|chr10:81432821-81433320	0.20489847403456	.	.
chr10	81320497	81320996	chr10	81346675	81347174	Cactin|chr10:81346675-81347174	0.303338541700042	.	.
chr10	81320497	81320996	chr10	81430157	81430656	Cactin|chr10:81430157-81430656	0.280995081725491	.	.
chr10	81320497	81320996	chr10	81430826	81431325	Cactin|chr10:81430826-81431325	0.193231747454246	.	.
chr10	81320497	81320996	chr10	81605015	81605514	Cactin|chr10:81605015-81605514	0.233661428313205	.	.
chr10	81320497	81320996	chr10	81633421	81633920	Cactin|chr10:81633421-81633920	0.251366258213404	.	.
chr10	81350327	81350826	chr10	81285670	81286169	Hmg20b|chr10:81285670-81286169	0.347941804084633	.	.
chr10	81350327	81350826	chr10	81571498	81571997	Hmg20b|chr10:81571498-81571997	0.301679137580048	.	.
chr10	81350327	81350826	chr10	81605015	81605514	Hmg20b|chr10:81605015-81605514	0.221097065008575	.	.
chr10	81357211	81357710	chr10	81430157	81430656	Mfsd12|chr10:81430157-81430656	0.236876284025467	.	.
chr10	81357211	81357710	chr10	81432821	81433320	Mfsd12|chr10:81432821-81433320	0.265949816003759	.	.
chr10	81357211	81357710	chr10	81571498	81571997	Mfsd12|chr10:81571498-81571997	0.232855782509345	.	.
chr10	81357211	81357710	chr10	81633421	81633920	Mfsd12|chr10:81633421-81633920	0.297646799975273	.	.
chr10	81378395	81378894	chr10	81304769	81305268	Fzr1|chr10:81304769-81305268	0.320349016205304	.	.
chr10	81378395	81378894	chr10	81416888	81417387	Fzr1|chr10:81416888-81417387	0.38977736701055	.	.
chr10	81378395	81378894	chr10	81430157	81430656	Fzr1|chr10:81430157-81430656	0.355350995652665	.	.
chr10	81378395	81378894	chr10	81472805	81473304	Fzr1|chr10:81472805-81473304	0.406677400681769	.	.
chr10	81378395	81378894	chr10	81551522	81552021	Fzr1|chr10:81551522-81552021	0.443769422717123	.	.
chr10	81384063	81384562	chr10	81267945	81268444	Dohh|chr10:81267945-81268444	0.279663221138502	.	.
chr10	81384063	81384562	chr10	81304769	81305268	Dohh|chr10:81304769-81305268	0.257368901316673	.	.
chr10	81384063	81384562	chr10	81430157	81430656	Dohh|chr10:81430157-81430656	0.427740608560328	.	.
chr10	81384063	81384562	chr10	81472805	81473304	Dohh|chr10:81472805-81473304	0.419956171053506	.	.
chr10	81384063	81384562	chr10	81643405	81643904	Dohh|chr10:81643405-81643904	0.2785113588835	.	.
chr10	81482441	81482940	chr10	81304769	81305268	Celf5|chr10:81304769-81305268	0.225482682783044	.	.
chr10	81482441	81482940	chr10	81551522	81552021	Celf5|chr10:81551522-81552021	0.210691482527404	.	.
chr10	81496231	81496730	chr10	81267945	81268444	Ncln|chr10:81267945-81268444	0.257908490330118	.	.
chr10	81496231	81496730	chr10	81416888	81417387	Ncln|chr10:81416888-81417387	0.254108624680292	.	.
chr10	81496231	81496730	chr10	81430157	81430656	Ncln|chr10:81430157-81430656	0.321569719857341	.	.
chr10	81496231	81496730	chr10	81643405	81643904	Ncln|chr10:81643405-81643904	0.269709219435182	.	.
chr10	81545004	81545503	chr10	81430157	81430656	Gna11|chr10:81430157-81430656	0.337509725066394	.	.
chr10	81545004	81545503	chr10	81430826	81431325	Gna11|chr10:81430826-81431325	0.293448971129719	.	.
chr10	81545004	81545503	chr10	81432821	81433320	Gna11|chr10:81432821-81433320	0.192263422734363	.	.
chr10	81545004	81545503	chr10	81643405	81643904	Gna11|chr10:81643405-81643904	0.328110349411847	.	.
chr10	81559200	81559699	chr10	81285670	81286169	Tle5|chr10:81285670-81286169	0.207036282986526	.	.
chr10	81559200	81559699	chr10	81432821	81433320	Tle5|chr10:81432821-81433320	0.285134270752011	.	.
chr10	81559200	81559699	chr10	81450104	81450603	Tle5|chr10:81450104-81450603	0.261745905612227	.	.
chr10	81559200	81559699	chr10	81633421	81633920	Tle5|chr10:81633421-81633920	0.314054897086665	.	.
chr10	81559200	81559699	chr10	81997141	81997640	Tle5|chr10:81997141-81997640	0.365049293808968	.	.
chr10	81560176	81560675	chr10	81257213	81257712	Tle5|chr10:81257213-81257712	0.224976924648496	.	.
chr10	81560176	81560675	chr10	81430157	81430656	Tle5|chr10:81430157-81430656	0.285853441900561	.	.
chr10	81560176	81560675	chr10	81450104	81450603	Tle5|chr10:81450104-81450603	0.300454075550124	.	.
chr10	81605948	81606447	chr10	81430826	81431325	BC025920|chr10:81430826-81431325	0.285966582922955	.	.
chr10	81605948	81606447	chr10	81643405	81643904	BC025920|chr10:81643405-81643904	0.330575344708328	.	.
chr10	81627379	81627878	chr10	81267945	81268444	Ankrd24|chr10:81267945-81268444	0.227297071718598	.	.
chr10	81627379	81627878	chr10	81267945	81268444	Sirt6|chr10:81267945-81268444	0.227297071718598	.	.
chr10	81627379	81627878	chr10	81413787	81414286	Ankrd24|chr10:81413787-81414286	0.24273815705703	.	.
chr10	81627379	81627878	chr10	81413787	81414286	Sirt6|chr10:81413787-81414286	0.24273815705703	.	.
chr10	81627379	81627878	chr10	81430157	81430656	Ankrd24|chr10:81430157-81430656	0.293892870211123	.	.
chr10	81627379	81627878	chr10	81430157	81430656	Sirt6|chr10:81430157-81430656	0.293892870211123	.	.
chr10	81627379	81627878	chr10	81430826	81431325	Ankrd24|chr10:81430826-81431325	0.283021758945304	.	.
chr10	81627379	81627878	chr10	81430826	81431325	Sirt6|chr10:81430826-81431325	0.283021758945304	.	.
chr10	81627379	81627878	chr10	81472805	81473304	Ankrd24|chr10:81472805-81473304	0.192964635808842	.	.
chr10	81627379	81627878	chr10	81472805	81473304	Sirt6|chr10:81472805-81473304	0.192964635808842	.	.
chr10	81627379	81627878	chr10	81643405	81643904	Ankrd24|chr10:81643405-81643904	0.275371897430919	.	.
chr10	81627379	81627878	chr10	81643405	81643904	Sirt6|chr10:81643405-81643904	0.275371897430919	.	.
chr10	81648748	81649247	chr10	81430157	81430656	Gm10778|chr10:81430157-81430656	0.269449130312951	.	.
chr10	81648748	81649247	chr10	81430826	81431325	Gm10778|chr10:81430826-81431325	0.264525333598961	.	.
chr10	81648748	81649247	chr10	81432821	81433320	Gm10778|chr10:81432821-81433320	0.274574414966602	.	.
chr10	81648748	81649247	chr10	81472805	81473304	Gm10778|chr10:81472805-81473304	0.279440862088614	.	.
chr10	81648748	81649247	chr10	81551522	81552021	Gm10778|chr10:81551522-81552021	0.2046206372848	.	.
chr10	81648748	81649247	chr10	81643405	81643904	Gm10778|chr10:81643405-81643904	0.286433886763535	.	.
chr10	81648748	81649247	chr10	81643405	81643904	Gm10778|chr10:81643405-81643904	0.286433886763536	.	.
chr10	82353950	82354449	chr10	82698823	82699322	Gm4924|chr10:82698823-82699322	0.501297616256763	.	.
chr10	82622905	82623404	chr10	82860253	82860752	1190007I07Rik|chr10:82860253-82860752	0.328566882023979	.	.
chr10	82763879	82764378	chr10	82698823	82699322	Nfyb|chr10:82698823-82699322	0.582383017275288	.	.
chr10	82763879	82764378	chr10	82900594	82901093	Nfyb|chr10:82900594-82901093	0.418786320810843	.	.
chr10	82811778	82812277	chr10	82777797	82778296	1700028I16Rik|chr10:82777797-82778296	0.251041311867419	.	.
chr10	82858893	82859392	chr10	82698823	82699322	Gm38560|chr10:82698823-82699322	0.221236788953178	.	.
chr10	82858893	82859392	chr10	82900594	82901093	Gm38560|chr10:82900594-82901093	0.196239254155193	.	.
chr10	82985064	82985563	chr10	82698823	82699322	Chst11|chr10:82698823-82699322	0.402914437522823	.	.
chr10	82985064	82985563	chr10	82900594	82901093	Chst11|chr10:82900594-82901093	0.3147044421079	.	.
chr10	83543701	83544200	chr10	83819609	83820108	Washc4|chr10:83819609-83820108	0.269665782799444	.	.
chr10	84440510	84441009	chr10	84393851	84394350	Gm47962|chr10:84393851-84394350	0.325419514540367	.	.
chr10	84440510	84441009	chr10	84393851	84394350	Nuak1|chr10:84393851-84394350	0.325419514540367	.	.
chr10	84440510	84441009	chr10	84437986	84438485	Gm47962|chr10:84437986-84438485	0.246518447017333	.	.
chr10	84440510	84441009	chr10	84437986	84438485	Nuak1|chr10:84437986-84438485	0.246518447017333	.	.
chr10	85829194	85829693	chr10	85928481	85928980	Pwp1|chr10:85928481-85928980	0.200978230605206	.	.
chr10	85916334	85916833	chr10	85595562	85596061	Prdm4|chr10:85595562-85596061	0.402982959740946	.	.
chr10	85916863	85917362	chr10	85595562	85596061	Prdm4|chr10:85595562-85596061	0.431164051519925	.	.
chr10	85916863	85917362	chr10	85871543	85872042	Prdm4|chr10:85871543-85872042	0.260524518487358	.	.
chr10	85916863	85917362	chr10	85928481	85928980	Prdm4|chr10:85928481-85928980	0.344941206193886	.	.
chr10	85957553	85958052	chr10	85595562	85596061	Rtcb|chr10:85595562-85596061	0.205468629346813	.	.
chr10	85957553	85958052	chr10	85928481	85928980	Rtcb|chr10:85928481-85928980	0.211100529358997	.	.
chr10	86705281	86705780	chr10	86636804	86637303	Hsp90b1|chr10:86636804-86637303	0.21694999726326	.	.
chr10	86705281	86705780	chr10	86636804	86637303	Ttc41|chr10:86636804-86637303	0.21694999726326	.	.
chr10	86705281	86705780	chr10	86834634	86835133	Hsp90b1|chr10:86834634-86835133	0.231436091789352	.	.
chr10	86705281	86705780	chr10	86834634	86835133	Ttc41|chr10:86834634-86835133	0.231436091789352	.	.
chr10	86705811	86706310	chr10	86727517	86728016	Hsp90b1|chr10:86727517-86728016	0.195096087525471	.	.
chr10	86705811	86706310	chr10	86727517	86728016	Ttc41|chr10:86727517-86728016	0.195096087525471	.	.
chr10	86705811	86706310	chr10	86834634	86835133	Hsp90b1|chr10:86834634-86835133	0.286149475173822	.	.
chr10	86705811	86706310	chr10	86834634	86835133	Ttc41|chr10:86834634-86835133	0.286149475173822	.	.
chr10	86778694	86779193	chr10	86636804	86637303	Nt5dc3|chr10:86636804-86637303	0.301236913583241	.	.
chr10	86778694	86779193	chr10	86834634	86835133	Nt5dc3|chr10:86834634-86835133	0.5111353953545	.	.
chr10	86778694	86779193	chr10	86835190	86835689	Nt5dc3|chr10:86835190-86835689	0.235121400862944	.	.
chr10	86971914	86972413	chr10	86730664	86731163	Gm16271|chr10:86730664-86731163	0.229214187692517	.	.
chr10	87058237	87058736	chr10	87485409	87485908	1700113H08Rik|chr10:87485409-87485908	0.46421887684158	.	.
chr10	87058237	87058736	chr10	87486178	87486677	1700113H08Rik|chr10:87486178-87486677	0.237500826323828	.	.
chr10	87492598	87493097	chr10	87333233	87333732	Ascl1|chr10:87333233-87333732	0.352809719229452	.	.
chr10	87492598	87493097	chr10	87485409	87485908	Ascl1|chr10:87485409-87485908	0.506481075426371	.	.
chr10	87492598	87493097	chr10	87486178	87486677	Ascl1|chr10:87486178-87486677	0.292045026864775	.	.
chr10	87493100	87493599	chr10	87024821	87025320	Ascl1|chr10:87024821-87025320	0.408407520746112	.	.
chr10	87493100	87493599	chr10	87333233	87333732	Ascl1|chr10:87333233-87333732	0.436481853004898	.	.
chr10	87493100	87493599	chr10	87485409	87485908	Ascl1|chr10:87485409-87485908	0.709872198656328	.	.
chr10	87493100	87493599	chr10	87486178	87486677	Ascl1|chr10:87486178-87486677	0.393796930231335	.	.
chr10	87493100	87493599	chr10	87494579	87495078	Ascl1|chr10:87494579-87495078	0.277787516522166	.	.
chr10	87493100	87493599	chr10	87503950	87504449	Ascl1|chr10:87503950-87504449	0.234585373167181	.	.
chr10	87493100	87493599	chr10	87552637	87553136	Ascl1|chr10:87552637-87553136	0.314567655250664	.	.
chr10	87493100	87493599	chr10	87552637	87553136	Ascl1|chr10:87552637-87553136	0.314567655250665	.	.
chr10	88146664	88147163	chr10	88327377	88327876	Nup37|chr10:88327377-88327876	0.295908144133806	.	.
chr10	88146664	88147163	chr10	88327377	88327876	Parpbp|chr10:88327377-88327876	0.295908144133806	.	.
chr10	88146664	88147163	chr10	88356902	88357401	Nup37|chr10:88356902-88357401	0.204425780030101	.	.
chr10	88146664	88147163	chr10	88356902	88357401	Parpbp|chr10:88356902-88357401	0.204425780030101	.	.
chr10	88200852	88201351	chr10	88304248	88304747	Washc3|chr10:88304248-88304747	0.328542099572398	.	.
chr10	88201358	88201857	chr10	88304248	88304747	Washc3|chr10:88304248-88304747	0.31848790643154	.	.
chr10	88378931	88379430	chr10	88119686	88120185	Dram1|chr10:88119686-88120185	0.20216401381796	.	.
chr10	88378931	88379430	chr10	88119686	88120185	Gnptab|chr10:88119686-88120185	0.20216401381796	.	.
chr10	88730714	88731213	chr10	88304248	88304747	Arl1|chr10:88304248-88304747	0.232092402588112	.	.
chr10	88730714	88731213	chr10	88426387	88426886	Arl1|chr10:88426387-88426886	0.193723538625389	.	.
chr10	88731569	88732068	chr10	88304248	88304747	Arl1|chr10:88304248-88304747	0.198452360756617	.	.
chr10	89686076	89686575	chr10	89975233	89975732	1500026H17Rik|chr10:89975233-89975732	0.270507959413797	.	.
chr10	89686076	89686575	chr10	89975233	89975732	Scyl2|chr10:89975233-89975732	0.270507959413797	.	.
chr10	89732079	89732578	chr10	89720809	89721308	Actr6|chr10:89720809-89721308	0.233900323895631	.	.
chr10	89732079	89732578	chr10	89721347	89721846	Actr6|chr10:89721347-89721846	0.286321290687216	.	.
chr10	89744704	89745203	chr10	89720809	89721308	Uhrf1bp1l|chr10:89720809-89721308	0.430277853370564	.	.
chr10	89744704	89745203	chr10	89975233	89975732	Uhrf1bp1l|chr10:89975233-89975732	0.253005372510533	.	.
chr10	89745265	89745764	chr10	89720809	89721308	Uhrf1bp1l|chr10:89720809-89721308	0.23374060298439	.	.
chr10	89872634	89873133	chr10	89995514	89996013	Anks1b|chr10:89995514-89996013	0.316696073153826	.	.
chr10	93539712	93540211	chr10	93261497	93261996	Amdhd1|chr10:93261497-93261996	0.248948799485613	.	.
chr10	93539712	93540211	chr10	93261497	93261996	Ccdc38|chr10:93261497-93261996	0.248948799485613	.	.
chr10	93539712	93540211	chr10	93485237	93485736	Amdhd1|chr10:93485237-93485736	0.434497519320947	.	.
chr10	93539712	93540211	chr10	93485237	93485736	Ccdc38|chr10:93485237-93485736	0.434497519320947	.	.
chr10	93589426	93589925	chr10	93275293	93275792	4933408J17Rik|chr10:93275293-93275792	0.263842152018519	.	.
chr10	93589426	93589925	chr10	93275293	93275792	Snrpf|chr10:93275293-93275792	0.263842152018519	.	.
chr10	93589426	93589925	chr10	93471396	93471895	4933408J17Rik|chr10:93471396-93471895	0.231080609468646	.	.
chr10	93589426	93589925	chr10	93471396	93471895	Snrpf|chr10:93471396-93471895	0.231080609468646	.	.
chr10	93641001	93641500	chr10	93291310	93291809	Ntn4|chr10:93291310-93291809	0.238877367682417	.	.
chr10	93641001	93641500	chr10	93888879	93889378	Ntn4|chr10:93888879-93889378	0.369759847303282	.	.
chr10	93641001	93641500	chr10	93889551	93890050	Ntn4|chr10:93889551-93890050	0.201129778846513	.	.
chr10	93641001	93641500	chr10	93938973	93939472	Ntn4|chr10:93938973-93939472	0.448045283230395	.	.
chr10	93641001	93641500	chr10	93945333	93945832	Ntn4|chr10:93945333-93945832	0.373880164469581	.	.
chr10	97966895	97967394	chr10	97650283	97650782	Gm10754|chr10:97650283-97650782	0.382324229652113	.	.
chr10	97966895	97967394	chr10	97689357	97689856	Gm10754|chr10:97689357-97689856	0.24090151370315	.	.
chr10	97966895	97967394	chr10	98147200	98147699	Gm10754|chr10:98147200-98147699	0.243163314565102	.	.
chr10	97966895	97967394	chr10	98147770	98148269	Gm10754|chr10:98147770-98148269	0.270526449199395	.	.
chr10	97966895	97967394	chr10	98147770	98148269	Gm10754|chr10:98147770-98148269	0.270526449199396	.	.
chr10	97966895	97967394	chr10	98191330	98191829	Gm10754|chr10:98191330-98191829	0.355656371762137	.	.
chr10	97966895	97967394	chr10	98208563	98209062	Gm10754|chr10:98208563-98209062	0.528833456376099	.	.
chr10	100742024	100742523	chr10	100589041	100589540	Gm35722|chr10:100589041-100589540	0.207965881303487	.	.
chr10	101681454	101681953	chr10	101358744	101359243	Mgat4c|chr10:101358744-101359243	0.22123143376771	.	.
chr10	101681454	101681953	chr10	101359446	101359945	Mgat4c|chr10:101359446-101359945	0.384169345660541	.	.
chr10	103236075	103236574	chr10	102836504	102837003	Lrriq1|chr10:102836504-102837003	0.222347270712652	.	.
chr10	103367473	103367972	chr10	103731421	103731920	Slc6a15|chr10:103731421-103731920	0.219376249303869	.	.
chr10	103368022	103368521	chr10	103626154	103626653	Slc6a15|chr10:103626154-103626653	0.202359900919242	.	.
chr10	105573531	105574030	chr10	105552466	105552965	Gm15663|chr10:105552466-105552965	0.21880412955047	.	.
chr10	105573531	105574030	chr10	105552466	105552965	Tmtc2|chr10:105552466-105552965	0.21880412955047	.	.
chr10	105574222	105574721	chr10	105652403	105652902	Gm15663|chr10:105652403-105652902	0.378977337834857	.	.
chr10	105574222	105574721	chr10	105652403	105652902	Tmtc2|chr10:105652403-105652902	0.378977337834857	.	.
chr10	105574222	105574721	chr10	105688470	105688969	Gm15663|chr10:105688470-105688969	0.513676663878632	.	.
chr10	105574222	105574721	chr10	105688470	105688969	Tmtc2|chr10:105688470-105688969	0.513676663878632	.	.
chr10	105574222	105574721	chr10	105834573	105835072	Gm15663|chr10:105834573-105835072	0.24644282135441	.	.
chr10	105574222	105574721	chr10	105834573	105835072	Tmtc2|chr10:105834573-105835072	0.24644282135441	.	.
chr10	105841096	105841595	chr10	106242145	106242644	Ccdc59|chr10:106242145-106242644	0.281119154194433	.	.
chr10	105841096	105841595	chr10	106242145	106242644	Mettl25|chr10:106242145-106242644	0.281119154194433	.	.
chr10	106469497	106469996	chr10	106468917	106469416	Ppfia2|chr10:106468917-106469416	0.529808493529351	.	.
chr10	106469497	106469996	chr10	106632156	106632655	Ppfia2|chr10:106632156-106632655	0.324605709482393	.	.
chr10	106470005	106470504	chr10	106681320	106681819	Ppfia2|chr10:106681320-106681819	0.191499845624079	.	.
chr10	110745112	110745611	chr10	110542633	110543132	E2f7|chr10:110542633-110543132	0.297697746107947	.	.
chr10	111972408	111972907	chr10	111786998	111787497	Krr1|chr10:111786998-111787497	0.192350051206381	.	.
chr10	111972408	111972907	chr10	111881608	111882107	Krr1|chr10:111881608-111882107	0.300616518714121	.	.
chr10	112059424	112059923	chr10	112226972	112227471	Glipr1l1|chr10:112226972-112227471	0.30341813589968	.	.
chr10	112059933	112060432	chr10	111881608	111882107	Glipr1l1|chr10:111881608-111882107	0.225902955839942	.	.
chr10	112059933	112060432	chr10	112226972	112227471	Glipr1l1|chr10:112226972-112227471	0.413860639475135	.	.
chr10	112160072	112160571	chr10	111786998	111787497	Glipr1l3|chr10:111786998-111787497	0.216736854312138	.	.
chr10	112160072	112160571	chr10	111881608	111882107	Glipr1l3|chr10:111881608-111882107	0.226669286021901	.	.
chr10	112160072	112160571	chr10	112277462	112277961	Glipr1l3|chr10:112277462-112277961	0.203842460129357	.	.
chr10	112271231	112271730	chr10	112138513	112139012	Kcnc2|chr10:112138513-112139012	0.2398185685488	.	.
chr10	112928298	112928797	chr10	112542948	112543447	Atxn7l3b|chr10:112542948-112543447	0.461034587872819	.	.
chr10	112928298	112928797	chr10	112884006	112884505	Atxn7l3b|chr10:112884006-112884505	0.393575219599802	.	.
chr10	112928805	112929304	chr10	112884006	112884505	Atxn7l3b|chr10:112884006-112884505	0.344242048734266	.	.
chr10	115315382	115315881	chr10	115470560	115471059	Rab21|chr10:115470560-115471059	0.223794028984641	.	.
chr10	115315382	115315881	chr10	115593212	115593711	Rab21|chr10:115593212-115593711	0.240887925431738	.	.
chr10	115384626	115385125	chr10	115470560	115471059	Thap2|chr10:115470560-115471059	0.267155467105617	.	.
chr10	115384626	115385125	chr10	115470560	115471059	Zfc3h1|chr10:115470560-115471059	0.267155467105617	.	.
chr10	115586789	115587288	chr10	115406337	115406836	Lgr5|chr10:115406337-115406836	0.43702606998831	.	.
chr10	115586789	115587288	chr10	115778573	115779072	Lgr5|chr10:115778573-115779072	0.31764939986862	.	.
chr10	117710592	117711091	chr10	117376221	117376720	Mdm2|chr10:117376221-117376720	0.331767142220714	.	.
chr10	117710592	117711091	chr10	117675641	117676140	Mdm2|chr10:117675641-117676140	0.370179815801377	.	.
chr10	117792609	117793108	chr10	117675641	117676140	Nup107|chr10:117675641-117676140	0.421422186727811	.	.
chr10	117792609	117793108	chr10	117676190	117676689	Nup107|chr10:117676190-117676689	0.196306465994199	.	.
chr10	117845812	117846311	chr10	118103082	118103581	Rap1b|chr10:118103082-118103581	0.31029896185044	.	.
chr10	120227259	120227758	chr10	120125069	120125568	Llph|chr10:120125069-120125568	0.248851140791385	.	.
chr10	120227259	120227758	chr10	120257286	120257785	Llph|chr10:120257286-120257785	0.241017731642875	.	.
chr10	120227259	120227758	chr10	120257286	120257785	Llph|chr10:120257286-120257785	0.241017731642876	.	.
chr10	120898763	120899262	chr10	120701799	120702298	Gm4473|chr10:120701799-120702298	0.212292533908533	.	.
chr10	120898763	120899262	chr10	120701799	120702298	Msrb3|chr10:120701799-120702298	0.212292533908533	.	.
chr10	120898763	120899262	chr10	120876144	120876643	Gm4473|chr10:120876144-120876643	0.251057471120358	.	.
chr10	120898763	120899262	chr10	120876144	120876643	Msrb3|chr10:120876144-120876643	0.251057471120358	.	.
chr10	120978126	120978625	chr10	120701799	120702298	Lemd3|chr10:120701799-120702298	0.259440014894613	.	.
chr10	120979164	120979663	chr10	120701799	120702298	Lemd3|chr10:120701799-120702298	0.19503903128239	.	.
chr10	120979164	120979663	chr10	120876144	120876643	Lemd3|chr10:120876144-120876643	0.231517583815972	.	.
chr10	120979164	120979663	chr10	120882734	120883233	Lemd3|chr10:120882734-120883233	0.241374473622291	.	.
chr10	121033677	121034176	chr10	120882734	120883233	Wif1|chr10:120882734-120883233	0.307497992647998	.	.
chr10	121033677	121034176	chr10	121330901	121331400	Wif1|chr10:121330901-121331400	0.232265240099199	.	.
chr10	121476095	121476594	chr10	121310046	121310545	Rassf3|chr10:121310046-121310545	0.290881371671558	.	.
chr10	122449084	122449583	chr10	122038523	122039022	Avpr1a|chr10:122038523-122039022	0.227027442987355	.	.
chr10	122449084	122449583	chr10	122447221	122447720	Avpr1a|chr10:122447221-122447720	0.267894569640086	.	.
chr10	125965896	125966395	chr10	125785449	125785948	Lrig3|chr10:125785449-125785948	0.205703326494414	.	.
chr10	125965896	125966395	chr10	126224475	126224974	Lrig3|chr10:126224475-126224974	0.500377320376808	.	.
chr10	125966530	125967029	chr10	126000880	126001379	Lrig3|chr10:126000880-126001379	0.227142263535437	.	.
chr10	126664424	126664923	chr10	126637692	126638191	Gm40797|chr10:126637692-126638191	0.361534749326344	.	.
chr10	126664424	126664923	chr10	126641331	126641830	Gm40797|chr10:126641331-126641830	0.395001910478821	.	.
chr10	126664424	126664923	chr10	126641869	126642368	Gm40797|chr10:126641869-126642368	0.52962970707513	.	.
chr10	127522113	127522612	chr10	127537806	127538305	Shmt2|chr10:127537806-127538305	0.36005744162145	.	.
chr10	127621484	127621983	chr10	127721546	127722045	Lrp1|chr10:127721546-127722045	0.196188454342658	.	.
chr10	127621484	127621983	chr10	127750299	127750798	Lrp1|chr10:127750299-127750798	0.230992565177529	.	.
chr10	127666434	127666933	chr10	127512055	127512554	Nemp1|chr10:127512055-127512554	0.224167205477319	.	.
chr10	127666434	127666933	chr10	127721021	127721520	Nemp1|chr10:127721021-127721520	0.456726208272729	.	.
chr10	127666434	127666933	chr10	127721546	127722045	Nemp1|chr10:127721546-127722045	0.510974143521612	.	.
chr10	127666434	127666933	chr10	127722061	127722560	Nemp1|chr10:127722061-127722560	0.469570917083541	.	.
chr10	127676744	127677243	chr10	127511500	127511999	Gm16230|chr10:127511500-127511999	0.320524226473497	.	.
chr10	127739224	127739723	chr10	127512720	127513219	Zbtb39|chr10:127512720-127513219	0.213328465893946	.	.
chr10	127739752	127740251	chr10	127721021	127721520	Zbtb39|chr10:127721021-127721520	0.235871249892202	.	.
chr10	128014912	128015411	chr10	128092468	128092967	Prim1|chr10:128092468-128092967	0.305629142186218	.	.
chr10	128014912	128015411	chr10	128409597	128410096	Prim1|chr10:128409597-128410096	0.318549240160584	.	.
chr10	128035316	128035815	chr10	128092468	128092967	Naca|chr10:128092468-128092967	0.332613110454059	.	.
chr10	128035316	128035815	chr10	128096604	128097103	Naca|chr10:128096604-128097103	0.252133472454383	.	.
chr10	128035316	128035815	chr10	128133921	128134420	Naca|chr10:128133921-128134420	0.304113756326368	.	.
chr10	128058600	128059099	chr10	128096604	128097103	Ptges3|chr10:128096604-128097103	0.304412136493249	.	.
chr10	128058600	128059099	chr10	128409597	128410096	Ptges3|chr10:128409597-128410096	0.278084616719087	.	.
chr10	128194133	128194632	chr10	127750299	127750798	Gls2|chr10:127750299-127750798	0.294019059137344	.	.
chr10	128211581	128212080	chr10	128092468	128092967	Spryd4|chr10:128092468-128092967	0.237239194932703	.	.
chr10	128211581	128212080	chr10	128096604	128097103	Spryd4|chr10:128096604-128097103	0.425367641374923	.	.
chr10	128211581	128212080	chr10	128133921	128134420	Spryd4|chr10:128133921-128134420	0.206683510286243	.	.
chr10	128232067	128232566	chr10	128096604	128097103	Timeless|chr10:128096604-128097103	0.193970989902445	.	.
chr10	128270187	128270686	chr10	128536166	128536665	Stat2|chr10:128536166-128536665	0.195207019953403	.	.
chr10	128270187	128270686	chr10	128612569	128613068	Stat2|chr10:128612569-128613068	0.203181115607945	.	.
chr10	128303050	128303549	chr10	128096604	128097103	Pan2|chr10:128096604-128097103	0.235175827994939	.	.
chr10	128368518	128369017	chr10	128092468	128092967	Coq10a|chr10:128092468-128092967	0.315807399708105	.	.
chr10	128368518	128369017	chr10	128096604	128097103	Coq10a|chr10:128096604-128097103	0.28002626538042	.	.
chr10	128368518	128369017	chr10	128133921	128134420	Coq10a|chr10:128133921-128134420	0.208757482994346	.	.
chr10	128368518	128369017	chr10	128409597	128410096	Coq10a|chr10:128409597-128410096	0.359087155460317	.	.
chr10	128376834	128377333	chr10	128409597	128410096	Ankrd52|chr10:128409597-128410096	0.24240683753568	.	.
chr10	128411355	128411854	chr10	128096604	128097103	Nabp2|chr10:128096604-128097103	0.288344065732047	.	.
chr10	128411355	128411854	chr10	128096604	128097103	Rnf41|chr10:128096604-128097103	0.288344065732047	.	.
chr10	128458309	128458808	chr10	128409597	128410096	Smarcc2|chr10:128409597-128410096	0.269928540491585	.	.
chr10	128493613	128494112	chr10	128096604	128097103	Myl6|chr10:128096604-128097103	0.330487797692557	.	.
chr10	128493613	128494112	chr10	128133921	128134420	Myl6|chr10:128133921-128134420	0.226404637165466	.	.
chr10	128493613	128494112	chr10	128409597	128410096	Myl6|chr10:128409597-128410096	0.236189931487675	.	.
chr10	128525706	128526205	chr10	128409597	128410096	Esyt1|chr10:128409597-128410096	0.402560596547972	.	.
chr10	128525706	128526205	chr10	128536166	128536665	Esyt1|chr10:128536166-128536665	0.338427828921864	.	.
chr10	128525706	128526205	chr10	128909639	128910138	Esyt1|chr10:128909639-128910138	0.287490656345065	.	.
chr10	128565862	128566361	chr10	128409597	128410096	Pa2g4|chr10:128409597-128410096	0.36909840661927	.	.
chr10	128565862	128566361	chr10	128536166	128536665	Pa2g4|chr10:128536166-128536665	0.257849410796419	.	.
chr10	128565862	128566361	chr10	128909639	128910138	Pa2g4|chr10:128909639-128910138	0.409348102186935	.	.
chr10	128626582	128627081	chr10	128409597	128410096	Rps26|chr10:128409597-128410096	0.342929851523729	.	.
chr10	128626582	128627081	chr10	128805195	128805694	Rps26|chr10:128805195-128805694	0.3062503240901	.	.
chr10	128626582	128627081	chr10	128909639	128910138	Rps26|chr10:128909639-128910138	0.227067173589243	.	.
chr10	128626582	128627081	chr10	128913212	128913711	Rps26|chr10:128913212-128913711	0.327252357276907	.	.
chr10	128645519	128646018	chr10	128409597	128410096	Gm26876|chr10:128409597-128410096	0.394698832878608	.	.
chr10	128645519	128646018	chr10	128909639	128910138	Gm26876|chr10:128909639-128910138	0.353617122272064	.	.
chr10	128646026	128646525	chr10	128409597	128410096	Gm26876|chr10:128409597-128410096	0.353584059092786	.	.
chr10	128646026	128646525	chr10	128536166	128536665	Gm26876|chr10:128536166-128536665	0.300969729811895	.	.
chr10	128646026	128646525	chr10	128909639	128910138	Gm26876|chr10:128909639-128910138	0.355836290648475	.	.
chr10	128646613	128647112	chr10	128409597	128410096	Gm26876|chr10:128409597-128410096	0.305613214361235	.	.
chr10	128646613	128647112	chr10	128536166	128536665	Gm26876|chr10:128536166-128536665	0.242825694454378	.	.
chr10	128646613	128647112	chr10	128909639	128910138	Gm26876|chr10:128909639-128910138	0.268236785546347	.	.
chr10	128668336	128668835	chr10	128536166	128536665	Ikzf4|chr10:128536166-128536665	0.206404859992346	.	.
chr10	128696211	128696710	chr10	128409597	128410096	Rab5b|chr10:128409597-128410096	0.507387554547507	.	.
chr10	128696211	128696710	chr10	128805195	128805694	Rab5b|chr10:128805195-128805694	0.424115142540525	.	.
chr10	128696211	128696710	chr10	128909639	128910138	Rab5b|chr10:128909639-128910138	0.417428190497067	.	.
chr10	128696211	128696710	chr10	128977436	128977935	Rab5b|chr10:128977436-128977935	0.253974191026413	.	.
chr10	128891038	128891537	chr10	128805195	128805694	Gdf11|chr10:128805195-128805694	0.232221324544597	.	.
chr10	128891038	128891537	chr10	128909639	128910138	Gdf11|chr10:128909639-128910138	0.263106054613669	.	.
chr10	128891038	128891537	chr10	128977436	128977935	Gdf11|chr10:128977436-128977935	0.331406812622127	.	.
chr10	128891683	128892182	chr10	128977436	128977935	Gdf11|chr10:128977436-128977935	0.234022129400517	.	.
chr10	128922870	128923369	chr10	128805195	128805694	Bloc1s1|chr10:128805195-128805694	0.292608721357744	.	.
chr10	128922870	128923369	chr10	128805195	128805694	Rdh5|chr10:128805195-128805694	0.292608721357744	.	.
chr11	3202390	3202889	chr11	3123799	3124298	Eif4enif1|chr11:3123799-3124298	0.392129991208103	.	.
chr11	3202390	3202889	chr11	3289935	3290434	Eif4enif1|chr11:3289935-3290434	0.199769616383318	.	.
chr11	3202390	3202889	chr11	3371193	3371692	Eif4enif1|chr11:3371193-3371692	0.299769342035174	.	.
chr11	3289366	3289865	chr11	3332133	3332632	Patz1|chr11:3332133-3332632	0.207124569993705	.	.
chr11	3289366	3289865	chr11	3371193	3371692	Patz1|chr11:3371193-3371692	0.263381340040749	.	.
chr11	3289366	3289865	chr11	3535285	3535784	Patz1|chr11:3535285-3535784	0.23174450350707	.	.
chr11	3408986	3409485	chr11	3123799	3124298	Limk2|chr11:3123799-3124298	0.327791992794728	.	.
chr11	3408986	3409485	chr11	3371193	3371692	Limk2|chr11:3371193-3371692	0.448872166993804	.	.
chr11	3408986	3409485	chr11	3386996	3387495	Limk2|chr11:3386996-3387495	0.341282659624447	.	.
chr11	3452086	3452585	chr11	3123799	3124298	8430429K09Rik|chr11:3123799-3124298	0.287536427725219	.	.
chr11	3452086	3452585	chr11	3123799	3124298	Rnf185|chr11:3123799-3124298	0.287536427725219	.	.
chr11	3452086	3452585	chr11	3332133	3332632	8430429K09Rik|chr11:3332133-3332632	0.262214325014849	.	.
chr11	3452086	3452585	chr11	3332133	3332632	Rnf185|chr11:3332133-3332632	0.262214325014849	.	.
chr11	3452086	3452585	chr11	3371193	3371692	8430429K09Rik|chr11:3371193-3371692	0.206939984930022	.	.
chr11	3452086	3452585	chr11	3371193	3371692	Rnf185|chr11:3371193-3371692	0.206939984930022	.	.
chr11	3504555	3505054	chr11	3774785	3775284	Inpp5j|chr11:3774785-3775284	0.299795523581535	.	.
chr11	3514597	3515096	chr11	3289935	3290434	Selenom|chr11:3289935-3290434	0.232081613313529	.	.
chr11	3514597	3515096	chr11	3332133	3332632	Selenom|chr11:3332133-3332632	0.195421990485735	.	.
chr11	3648877	3649376	chr11	3289935	3290434	Morc2a|chr11:3289935-3290434	0.191878798441635	.	.
chr11	3648877	3649376	chr11	3289935	3290434	Tug1|chr11:3289935-3290434	0.191878798441635	.	.
chr11	3863689	3864188	chr11	3761268	3761767	Osbp2|chr11:3761268-3761767	0.2823277493195	.	.
chr11	3894412	3894911	chr11	3539001	3539500	4921536K21Rik|chr11:3539001-3539500	0.484826763229687	.	.
chr11	3894412	3894911	chr11	3539001	3539500	Dusp18|chr11:3539001-3539500	0.484826763229687	.	.
chr11	3894412	3894911	chr11	3774253	3774752	4921536K21Rik|chr11:3774253-3774752	0.341678703441812	.	.
chr11	3894412	3894911	chr11	3774253	3774752	Dusp18|chr11:3774253-3774752	0.341678703441812	.	.
chr11	3894950	3895449	chr11	3539001	3539500	4921536K21Rik|chr11:3539001-3539500	0.313605459739885	.	.
chr11	3894950	3895449	chr11	3539001	3539500	Dusp18|chr11:3539001-3539500	0.313605459739885	.	.
chr11	3894950	3895449	chr11	3761268	3761767	4921536K21Rik|chr11:3761268-3761767	0.210885201550124	.	.
chr11	3894950	3895449	chr11	3761268	3761767	Dusp18|chr11:3761268-3761767	0.210885201550124	.	.
chr11	3894950	3895449	chr11	4096446	4096945	4921536K21Rik|chr11:4096446-4096945	0.342406769640579	.	.
chr11	3894950	3895449	chr11	4096446	4096945	Dusp18|chr11:4096446-4096945	0.342406769640579	.	.
chr11	3913534	3914033	chr11	4121657	4122156	Slc35e4|chr11:4121657-4122156	0.458298828214549	.	.
chr11	3983350	3983849	chr11	3539001	3539500	Gal3st1|chr11:3539001-3539500	0.369795126924064	.	.
chr11	3983350	3983849	chr11	3774253	3774752	Gal3st1|chr11:3774253-3774752	0.209359778533479	.	.
chr11	4134899	4135398	chr11	3774253	3774752	Rnf215|chr11:3774253-3774752	0.276496270113772	.	.
chr11	4134899	4135398	chr11	4258482	4258981	Rnf215|chr11:4258482-4258981	0.423132392570412	.	.
chr11	4160019	4160518	chr11	4258482	4258981	Ccdc157|chr11:4258482-4258981	0.249356051583818	.	.
chr11	4160019	4160518	chr11	4258482	4258981	Sf3a1|chr11:4258482-4258981	0.249356051583818	.	.
chr11	4637405	4637904	chr11	4691175	4691674	Ascc2|chr11:4691175-4691674	0.317460138398406	.	.
chr11	4637938	4638437	chr11	4720821	4721320	Ascc2|chr11:4720821-4721320	0.206296128758348	.	.
chr11	4704399	4704898	chr11	4691175	4691674	Uqcr10|chr11:4691175-4691674	0.370885217030313	.	.
chr11	4704399	4704898	chr11	4691175	4691674	Zmat5|chr11:4691175-4691674	0.370885217030313	.	.
chr11	5261501	5262000	chr11	5707491	5707990	Kremen1|chr11:5707491-5707990	0.360655013962778	.	.
chr11	5520703	5521202	chr11	5707491	5707990	Xbp1|chr11:5707491-5707990	0.233022590946743	.	.
chr11	5542005	5542504	chr11	5740921	5741420	Ccdc117|chr11:5740921-5741420	0.211374491047948	.	.
chr11	5542005	5542504	chr11	5901921	5902420	Ccdc117|chr11:5901921-5902420	0.298539569745379	.	.
chr11	5762152	5762651	chr11	5707491	5707990	Urgcp|chr11:5707491-5707990	0.439283452430848	.	.
chr11	5762152	5762651	chr11	5901921	5902420	Urgcp|chr11:5901921-5902420	0.32734472311927	.	.
chr11	5955521	5956020	chr11	5740921	5741420	Ykt6|chr11:5740921-5741420	0.298957701015582	.	.
chr11	6625867	6626366	chr11	6568865	6569364	Tbrg4|chr11:6568865-6569364	0.320304667526747	.	.
chr11	6625867	6626366	chr11	6677466	6677965	Tbrg4|chr11:6677466-6677965	0.211000862522789	.	.
chr11	9048265	9048764	chr11	8983187	8983686	Gm11992|chr11:8983187-8983686	0.350552529877467	.	.
chr11	9048265	9048764	chr11	8983187	8983686	Sun3|chr11:8983187-8983686	0.350552529877467	.	.
chr11	11113765	11114264	chr11	10955202	10955701	Vwc2|chr11:10955202-10955701	0.252991462673489	.	.
chr11	11113765	11114264	chr11	11115591	11116090	Vwc2|chr11:11115591-11116090	0.653503917818697	.	.
chr11	11113765	11114264	chr11	11116114	11116613	Vwc2|chr11:11116114-11116613	0.646330899996123	.	.
chr11	11113765	11114264	chr11	11131662	11132161	Vwc2|chr11:11131662-11132161	0.405609242741799	.	.
chr11	11113765	11114264	chr11	11218811	11219310	Vwc2|chr11:11218811-11219310	0.248214311510476	.	.
chr11	11461833	11462332	chr11	11196100	11196599	Spata48|chr11:11196100-11196599	0.297845007195933	.	.
chr11	11461833	11462332	chr11	11196100	11196599	Zpbp|chr11:11196100-11196599	0.297845007195933	.	.
chr11	16257496	16257995	chr11	16261167	16261666	Vstm2a|chr11:16261167-16261666	0.293334776530642	.	.
chr11	16257496	16257995	chr11	16300024	16300523	Vstm2a|chr11:16300024-16300523	0.290290761227353	.	.
chr11	17051545	17052044	chr11	17460010	17460509	Cnrip1|chr11:17460010-17460509	0.224030163398118	.	.
chr11	17051545	17052044	chr11	17460010	17460509	Plek|chr11:17460010-17460509	0.224030163398118	.	.
chr11	17052106	17052605	chr11	17460010	17460509	Cnrip1|chr11:17460010-17460509	0.193360388185459	.	.
chr11	17052106	17052605	chr11	17460010	17460509	Plek|chr11:17460010-17460509	0.193360388185459	.	.
chr11	17052630	17053129	chr11	16967761	16968260	Plek|chr11:16967761-16968260	0.222339829470096	.	.
chr11	17159610	17160109	chr11	17306408	17306907	Ppp3r1|chr11:17306408-17306907	0.192908851855525	.	.
chr11	17159610	17160109	chr11	17464789	17465288	Ppp3r1|chr11:17464789-17465288	0.367963285163434	.	.
chr11	17211097	17211596	chr11	17160193	17160692	Pno1|chr11:17160193-17160692	0.209016702019348	.	.
chr11	17211097	17211596	chr11	17306408	17306907	Pno1|chr11:17306408-17306907	0.205472849114779	.	.
chr11	17211097	17211596	chr11	17377379	17377878	Pno1|chr11:17377379-17377878	0.346036266975046	.	.
chr11	17211641	17212140	chr11	17377379	17377878	Pno1|chr11:17377379-17377878	0.376711100026353	.	.
chr11	17257330	17257829	chr11	17305907	17306406	C1d|chr11:17305907-17306406	0.266545866335614	.	.
chr11	17257929	17258428	chr11	17279822	17280321	C1d|chr11:17279822-17280321	0.207414651336654	.	.
chr11	17257929	17258428	chr11	17377379	17377878	C1d|chr11:17377379-17377878	0.313384904559737	.	.
chr11	17953651	17954150	chr11	17685699	17686198	Etaa1|chr11:17685699-17686198	0.198241324168363	.	.
chr11	17953651	17954150	chr11	17685699	17686198	Etaa1os|chr11:17685699-17686198	0.198241324168363	.	.
chr11	17953651	17954150	chr11	17852335	17852834	Etaa1|chr11:17852335-17852834	0.31021490471673	.	.
chr11	17953651	17954150	chr11	17852335	17852834	Etaa1os|chr11:17852335-17852834	0.31021490471673	.	.
chr11	17953651	17954150	chr11	18011013	18011512	Etaa1|chr11:18011013-18011512	0.304792508177357	.	.
chr11	17953651	17954150	chr11	18011013	18011512	Etaa1os|chr11:18011013-18011512	0.304792508177357	.	.
chr11	19008101	19008600	chr11	18752333	18752832	Gm16140|chr11:18752333-18752832	0.271000920607988	.	.
chr11	19008101	19008600	chr11	18877408	18877907	Gm16140|chr11:18877408-18877907	0.194208036464724	.	.
chr11	19008101	19008600	chr11	19020212	19020711	Gm16140|chr11:19020212-19020711	0.288381074161691	.	.
chr11	19019445	19019944	chr11	18753974	18754473	Meis1|chr11:18753974-18754473	0.258833845421456	.	.
chr11	20112148	20112647	chr11	20025931	20026430	Actr2|chr11:20025931-20026430	0.30905561301946	.	.
chr11	20112677	20113176	chr11	20445850	20446349	Actr2|chr11:20445850-20446349	0.328375664478224	.	.
chr11	20249230	20249729	chr11	20445850	20446349	Cep68|chr11:20445850-20446349	0.30207713230533	.	.
chr11	20542743	20543242	chr11	20262991	20263490	Sertad2|chr11:20262991-20263490	0.377624668740078	.	.
chr11	20542743	20543242	chr11	20531946	20532445	Sertad2|chr11:20531946-20532445	0.232995753466193	.	.
chr11	20542743	20543242	chr11	20631609	20632108	Sertad2|chr11:20631609-20632108	0.409027633841468	.	.
chr11	20542743	20543242	chr11	20690952	20691451	Sertad2|chr11:20690952-20691451	0.293885067546309	.	.
chr11	20542743	20543242	chr11	20794673	20795172	Sertad2|chr11:20794673-20795172	0.250383317204417	.	.
chr11	20542743	20543242	chr11	20913910	20914409	Sertad2|chr11:20913910-20914409	0.237070508615571	.	.
chr11	20740870	20741369	chr11	20445850	20446349	Aftph|chr11:20445850-20446349	0.199194987465704	.	.
chr11	20740870	20741369	chr11	20631609	20632108	Aftph|chr11:20631609-20632108	0.35407547963092	.	.
chr11	20740870	20741369	chr11	20632267	20632766	Aftph|chr11:20632267-20632766	0.268717383144061	.	.
chr11	20740870	20741369	chr11	20655626	20656125	Aftph|chr11:20655626-20656125	0.235106447929418	.	.
chr11	20740870	20741369	chr11	20794673	20795172	Aftph|chr11:20794673-20795172	0.550392566185304	.	.
chr11	20740870	20741369	chr11	20987655	20988154	Aftph|chr11:20987655-20988154	0.370537568186184	.	.
chr11	20741392	20741891	chr11	20445850	20446349	Aftph|chr11:20445850-20446349	0.23330815723673	.	.
chr11	20741392	20741891	chr11	20631609	20632108	Aftph|chr11:20631609-20632108	0.291631082490647	.	.
chr11	20741392	20741891	chr11	20690952	20691451	Aftph|chr11:20690952-20691451	0.198095790047507	.	.
chr11	20830845	20831344	chr11	20631609	20632108	Gm12037|chr11:20631609-20632108	0.239065240306169	.	.
chr11	20830845	20831344	chr11	20631609	20632108	Lgalsl|chr11:20631609-20632108	0.239065240306169	.	.
chr11	20830845	20831344	chr11	20632267	20632766	Gm12037|chr11:20632267-20632766	0.20664034150469	.	.
chr11	20830845	20831344	chr11	20632267	20632766	Lgalsl|chr11:20632267-20632766	0.20664034150469	.	.
chr11	22512298	22512797	chr11	22286837	22287336	Tmem17|chr11:22286837-22287336	0.520814029922786	.	.
chr11	22512298	22512797	chr11	22698484	22698983	Tmem17|chr11:22698484-22698983	0.477462664830209	.	.
chr11	22972509	22973008	chr11	23124342	23124841	Zrsr1|chr11:23124342-23124841	0.224401887068096	.	.
chr11	22981990	22982489	chr11	23172962	23173461	Commd1|chr11:23172962-23173461	0.226875217715133	.	.
chr11	23007555	23008054	chr11	22874789	22875288	Fam161a|chr11:22874789-22875288	0.215064035431162	.	.
chr11	23008099	23008598	chr11	23124342	23124841	Fam161a|chr11:23124342-23124841	0.212627781434156	.	.
chr11	23255618	23256117	chr11	23124342	23124841	Xpo1|chr11:23124342-23124841	0.230006976398445	.	.
chr11	23497257	23497756	chr11	23271994	23272493	1700030C12Rik|chr11:23271994-23272493	0.222008023620372	.	.
chr11	23497257	23497756	chr11	23271994	23272493	Ahsa2|chr11:23271994-23272493	0.222008023620372	.	.
chr11	23497762	23498261	chr11	23172962	23173461	1700030C12Rik|chr11:23172962-23173461	0.496505498306058	.	.
chr11	23497762	23498261	chr11	23172962	23173461	Ahsa2|chr11:23172962-23173461	0.496505498306058	.	.
chr11	23666375	23666874	chr11	23855325	23855824	Pex13|chr11:23855325-23855824	0.277272718463003	.	.
chr11	23666375	23666874	chr11	23855325	23855824	Pus10|chr11:23855325-23855824	0.277272718463003	.	.
chr11	23666375	23666874	chr11	23979266	23979765	Pex13|chr11:23979266-23979765	0.336521588239435	.	.
chr11	23666375	23666874	chr11	23979266	23979765	Pus10|chr11:23979266-23979765	0.336521588239435	.	.
chr11	23894432	23894931	chr11	23855325	23855824	Gm12061|chr11:23855325-23855824	0.240286258334367	.	.
chr11	23894432	23894931	chr11	23855325	23855824	Papolg|chr11:23855325-23855824	0.240286258334367	.	.
chr11	23895039	23895538	chr11	23979266	23979765	Gm12061|chr11:23979266-23979765	0.392977301740601	.	.
chr11	23895039	23895538	chr11	23979266	23979765	Papolg|chr11:23979266-23979765	0.392977301740601	.	.
chr11	26593447	26593946	chr11	26725050	26725549	Vrk2|chr11:26725050-26725549	0.340768864121592	.	.
chr11	28584127	28584626	chr11	28702059	28702558	Ccdc85a|chr11:28702059-28702558	0.278501683421199	.	.
chr11	28584127	28584626	chr11	28734840	28735339	Ccdc85a|chr11:28734840-28735339	0.269850507095058	.	.
chr11	30267372	30267871	chr11	30230175	30230674	Gm8098|chr11:30230175-30230674	0.210331276818597	.	.
chr11	30267372	30267871	chr11	30230175	30230674	Sptbn1|chr11:30230175-30230674	0.210331276818597	.	.
chr11	30267892	30268391	chr11	30676047	30676546	Gm8098|chr11:30676047-30676546	0.197794128425192	.	.
chr11	30267892	30268391	chr11	30676047	30676546	Sptbn1|chr11:30676047-30676546	0.197794128425192	.	.
chr11	30471695	30472194	chr11	30024400	30024899	4930505A04Rik|chr11:30024400-30024899	0.277098427192358	.	.
chr11	30471695	30472194	chr11	30657058	30657557	4930505A04Rik|chr11:30657058-30657557	0.329308831343167	.	.
chr11	30648973	30649472	chr11	30657058	30657557	Acyp2|chr11:30657058-30657557	0.288984402185409	.	.
chr11	30771490	30771989	chr11	31169173	31169672	Psme4|chr11:31169173-31169672	0.195336022560548	.	.
chr11	30771490	30771989	chr11	31248449	31248948	Psme4|chr11:31248449-31248948	0.219538343619963	.	.
chr11	30986154	30986653	chr11	30754917	30755416	Chac2|chr11:30754917-30755416	0.319915569575352	.	.
chr11	31369857	31370356	chr11	31730061	31730560	Stc2|chr11:31730061-31730560	0.237631616462987	.	.
chr11	33147016	33147515	chr11	33005261	33005760	Fgf18|chr11:33005261-33005760	0.278781912289705	.	.
chr11	33147604	33148103	chr11	33148287	33148786	Fgf18|chr11:33148287-33148786	0.266479285482771	.	.
chr11	33162136	33162635	chr11	32956895	32957394	Npm1|chr11:32956895-32957394	0.288793937962632	.	.
chr11	33162905	33163404	chr11	33005261	33005760	Npm1|chr11:33005261-33005760	0.224917081231007	.	.
chr11	33513007	33513506	chr11	33614133	33614632	Ranbp17|chr11:33614133-33614632	0.31776494217724	.	.
chr11	33513007	33513506	chr11	33721248	33721747	Ranbp17|chr11:33721248-33721747	0.195594192599595	.	.
chr11	33513007	33513506	chr11	33733193	33733692	Ranbp17|chr11:33733193-33733692	0.231127634979841	.	.
chr11	34784216	34784715	chr11	34881493	34881992	Dock2|chr11:34881493-34881992	0.237421279048324	.	.
chr11	34784216	34784715	chr11	34929505	34930004	Dock2|chr11:34929505-34930004	0.264906020717322	.	.
chr11	40733864	40734363	chr11	40355785	40356284	Hmmr|chr11:40355785-40356284	0.403988063633975	.	.
chr11	40733864	40734363	chr11	40355785	40356284	Nudcd2|chr11:40355785-40356284	0.403988063633975	.	.
chr11	40733864	40734363	chr11	40442407	40442906	Hmmr|chr11:40442407-40442906	0.220080829779208	.	.
chr11	40733864	40734363	chr11	40442407	40442906	Nudcd2|chr11:40442407-40442906	0.220080829779208	.	.
chr11	40733864	40734363	chr11	40457520	40458019	Hmmr|chr11:40457520-40458019	0.232886176409242	.	.
chr11	40733864	40734363	chr11	40457520	40458019	Nudcd2|chr11:40457520-40458019	0.232886176409242	.	.
chr11	40733864	40734363	chr11	40510324	40510823	Hmmr|chr11:40510324-40510823	0.446351192085012	.	.
chr11	40733864	40734363	chr11	40510324	40510823	Nudcd2|chr11:40510324-40510823	0.446351192085012	.	.
chr11	40733864	40734363	chr11	40692427	40692926	Hmmr|chr11:40692427-40692926	0.300746812328204	.	.
chr11	40733864	40734363	chr11	40692427	40692926	Nudcd2|chr11:40692427-40692926	0.300746812328204	.	.
chr11	40754384	40754883	chr11	40789670	40790169	Ccng1|chr11:40789670-40790169	0.209681622119083	.	.
chr11	40754384	40754883	chr11	40877305	40877804	Ccng1|chr11:40877305-40877804	0.384205552798435	.	.
chr11	40754384	40754883	chr11	40927171	40927670	Ccng1|chr11:40927171-40927670	0.31572420287777	.	.
chr11	40755146	40755645	chr11	40789670	40790169	Ccng1|chr11:40789670-40790169	0.285504680964569	.	.
chr11	40755146	40755645	chr11	40877305	40877804	Ccng1|chr11:40877305-40877804	0.287303400052737	.	.
chr11	40755146	40755645	chr11	40890766	40891265	Ccng1|chr11:40890766-40891265	0.219067899105897	.	.
chr11	42000202	42000701	chr11	41937909	41938408	Gabrg2|chr11:41937909-41938408	0.509846739072484	.	.
chr11	42000202	42000701	chr11	41938434	41938933	Gabrg2|chr11:41938434-41938933	0.246122894877148	.	.
chr11	42000202	42000701	chr11	42042113	42042612	Gabrg2|chr11:42042113-42042612	0.271451031270137	.	.
chr11	42000202	42000701	chr11	42067735	42068234	Gabrg2|chr11:42067735-42068234	0.200293831717481	.	.
chr11	42182046	42182545	chr11	41937909	41938408	Gabra1|chr11:41937909-41938408	0.228390623914711	.	.
chr11	42182046	42182545	chr11	41962636	41963135	Gabra1|chr11:41962636-41963135	0.334570111324427	.	.
chr11	42182046	42182545	chr11	42067735	42068234	Gabra1|chr11:42067735-42068234	0.230276174685071	.	.
chr11	42182046	42182545	chr11	42196632	42197131	Gabra1|chr11:42196632-42197131	0.419784275296922	.	.
chr11	42182046	42182545	chr11	42420999	42421498	Gabra1|chr11:42420999-42421498	0.294921325639456	.	.
chr11	42182598	42183097	chr11	41937909	41938408	Gabra1|chr11:41937909-41938408	0.333997473861957	.	.
chr11	42182598	42183097	chr11	41962636	41963135	Gabra1|chr11:41962636-41963135	0.218614265925701	.	.
chr11	42182598	42183097	chr11	42042113	42042612	Gabra1|chr11:42042113-42042612	0.224016587163627	.	.
chr11	42182598	42183097	chr11	42067735	42068234	Gabra1|chr11:42067735-42068234	0.260650114735502	.	.
chr11	42182598	42183097	chr11	42196632	42197131	Gabra1|chr11:42196632-42197131	0.493072748986984	.	.
chr11	42182598	42183097	chr11	42420999	42421498	Gabra1|chr11:42420999-42421498	0.220125288434205	.	.
chr11	42420465	42420964	chr11	42474447	42474946	Gabrb2|chr11:42474447-42474946	0.245510732417196	.	.
chr11	45944758	45945257	chr11	45884031	45884530	Lsm11|chr11:45884031-45884530	0.203438903993037	.	.
chr11	45944758	45945257	chr11	45926729	45927228	Lsm11|chr11:45926729-45927228	0.262199843014771	.	.
chr11	45955275	45955774	chr11	45539417	45539916	Thg1l|chr11:45539417-45539916	0.272070207581167	.	.
chr11	46312118	46312617	chr11	46299181	46299680	Cyfip2|chr11:46299181-46299680	0.368220649256827	.	.
chr11	46312118	46312617	chr11	46310736	46311235	Cyfip2|chr11:46310736-46311235	0.233710072603462	.	.
chr11	46312118	46312617	chr11	46311408	46311907	Cyfip2|chr11:46311408-46311907	0.203081028320843	.	.
chr11	46312118	46312617	chr11	46431116	46431615	Cyfip2|chr11:46431116-46431615	0.330003854065894	.	.
chr11	46436683	46437182	chr11	46310736	46311235	Med7|chr11:46310736-46311235	0.191525230604001	.	.
chr11	46436683	46437182	chr11	46675673	46676172	Med7|chr11:46675673-46676172	0.192717237092653	.	.
chr11	48799792	48800291	chr11	48588765	48589264	Rack1|chr11:48588765-48589264	0.424528773810806	.	.
chr11	48800315	48800814	chr11	49249678	49250177	Rack1|chr11:49249678-49250177	0.313823546580724	.	.
chr11	48816857	48817356	chr11	48837257	48837756	Trim41|chr11:48837257-48837756	0.197357316005942	.	.
chr11	48816857	48817356	chr11	48837777	48838276	Trim41|chr11:48837777-48838276	0.445053311911415	.	.
chr11	48816857	48817356	chr11	49249678	49250177	Trim41|chr11:49249678-49250177	0.234619996112707	.	.
chr11	48826330	48826829	chr11	48874421	48874920	Gm12184|chr11:48874421-48874920	0.350869869727762	.	.
chr11	48826330	48826829	chr11	48874421	48874920	Trim7|chr11:48874421-48874920	0.350869869727762	.	.
chr11	48826330	48826829	chr11	49108737	49109236	Gm12184|chr11:49108737-49109236	0.264322720529282	.	.
chr11	48826330	48826829	chr11	49108737	49109236	Trim7|chr11:49108737-49109236	0.264322720529282	.	.
chr11	48826330	48826829	chr11	49169250	49169749	Gm12184|chr11:49169250-49169749	0.372702786178901	.	.
chr11	48826330	48826829	chr11	49169250	49169749	Trim7|chr11:49169250-49169749	0.372702786178901	.	.
chr11	48853382	48853881	chr11	48833647	48834146	Gm16170|chr11:48833647-48834146	0.287017859435465	.	.
chr11	48853382	48853881	chr11	48856073	48856572	Gm16170|chr11:48856073-48856572	0.247811686174963	.	.
chr11	48853382	48853881	chr11	49189707	49190206	Gm16170|chr11:49189707-49190206	0.205662055896017	.	.
chr11	48871161	48871660	chr11	48775412	48775911	Irgm1|chr11:48775412-48775911	0.200585272304606	.	.
chr11	48871161	48871660	chr11	48855390	48855889	Irgm1|chr11:48855390-48855889	0.227114558219084	.	.
chr11	48871161	48871660	chr11	48856814	48857313	Irgm1|chr11:48856814-48857313	0.200296046268932	.	.
chr11	49203185	49203684	chr11	48837777	48838276	Zfp62|chr11:48837777-48838276	0.268825671367574	.	.
chr11	49203185	49203684	chr11	49249678	49250177	Zfp62|chr11:49249678-49250177	0.402706639151783	.	.
chr11	49203185	49203684	chr11	49249678	49250177	Zfp62|chr11:49249678-49250177	0.402706639151784	.	.
chr11	49203185	49203684	chr11	49250271	49250770	Zfp62|chr11:49250271-49250770	0.24277577935293	.	.
chr11	49203772	49204271	chr11	49249678	49250177	Zfp62|chr11:49249678-49250177	0.234977655481885	.	.
chr11	49609460	49609959	chr11	49249678	49250177	Flt4|chr11:49249678-49250177	0.276894857122415	.	.
chr11	49609460	49609959	chr11	49818795	49819294	Flt4|chr11:49818795-49819294	0.449171591608359	.	.
chr11	49712561	49713060	chr11	49259790	49260289	Cnot6|chr11:49259790-49260289	0.259824121008632	.	.
chr11	49712561	49713060	chr11	49927151	49927650	Cnot6|chr11:49927151-49927650	0.694493238516429	.	.
chr11	49793905	49794404	chr11	49536617	49537116	Gfpt2|chr11:49536617-49537116	0.299091693910137	.	.
chr11	49793905	49794404	chr11	49536617	49537116	Gfpt2|chr11:49536617-49537116	0.299091693910138	.	.
chr11	49793905	49794404	chr11	49903317	49903816	Gfpt2|chr11:49903317-49903816	0.271802930241471	.	.
chr11	49847237	49847736	chr11	49918721	49919220	Mapk9|chr11:49918721-49919220	0.276133160725894	.	.
chr11	49901955	49902454	chr11	49536617	49537116	Rasgef1c|chr11:49536617-49537116	0.200839652794732	.	.
chr11	49901955	49902454	chr11	49903317	49903816	Rasgef1c|chr11:49903317-49903816	0.31827292814409	.	.
chr11	50601732	50602231	chr11	50592910	50593409	Adamts2|chr11:50592910-50593409	0.286407472888194	.	.
chr11	50601732	50602231	chr11	50592910	50593409	Gm12198|chr11:50592910-50593409	0.286407472888194	.	.
chr11	50601732	50602231	chr11	50734617	50735116	Adamts2|chr11:50734617-50735116	0.287838583341898	.	.
chr11	50601732	50602231	chr11	50734617	50735116	Gm12198|chr11:50734617-50735116	0.287838583341898	.	.
chr11	50602343	50602842	chr11	50672827	50673326	Adamts2|chr11:50672827-50673326	0.437384096033883	.	.
chr11	50602343	50602842	chr11	50672827	50673326	Gm12198|chr11:50672827-50673326	0.437384096033883	.	.
chr11	50602343	50602842	chr11	50734617	50735116	Adamts2|chr11:50734617-50735116	0.412735940016213	.	.
chr11	50602343	50602842	chr11	50734617	50735116	Gm12198|chr11:50734617-50735116	0.412735940016213	.	.
chr11	50718835	50719334	chr11	50592910	50593409	Gm12199|chr11:50592910-50593409	0.592675753326869	.	.
chr11	50718835	50719334	chr11	50734617	50735116	Gm12199|chr11:50734617-50735116	0.210826912847658	.	.
chr11	50826870	50827369	chr11	50769375	50769874	Zfp354c|chr11:50769375-50769874	0.230530153746189	.	.
chr11	50827537	50828036	chr11	50501310	50501809	Zfp354c|chr11:50501310-50501809	0.261936461126221	.	.
chr11	50841323	50841822	chr11	50592910	50593409	Zfp879|chr11:50592910-50593409	0.313666404896144	.	.
chr11	50850845	50851344	chr11	50592910	50593409	Grm6|chr11:50592910-50593409	0.355043312884729	.	.
chr11	50887467	50887966	chr11	50930246	50930745	Zfp454|chr11:50930246-50930745	0.196113046251803	.	.
chr11	50930921	50931420	chr11	50930246	50930745	Zfp354b|chr11:50930246-50930745	0.31543037139863	.	.
chr11	50930921	50931420	chr11	50939868	50940367	Zfp354b|chr11:50939868-50940367	0.265166400827358	.	.
chr11	50931438	50931937	chr11	50501310	50501809	Zfp354b|chr11:50501310-50501809	0.195997368139143	.	.
chr11	51058989	51059488	chr11	50769375	50769874	Zfp354a|chr11:50769375-50769874	0.199822289229599	.	.
chr11	51058989	51059488	chr11	50939868	50940367	Zfp354a|chr11:50939868-50940367	0.592050109075098	.	.
chr11	51584494	51584993	chr11	51615553	51616052	Phykpl|chr11:51615553-51616052	0.298498628775159	.	.
chr11	51584494	51584993	chr11	51805139	51805638	Phykpl|chr11:51805139-51805638	0.229562503814859	.	.
chr11	51584494	51584993	chr11	51858736	51859235	Phykpl|chr11:51858736-51859235	0.384587649949743	.	.
chr11	51605794	51606293	chr11	51539560	51540059	Hnrnpab|chr11:51539560-51540059	0.228377566699195	.	.
chr11	51605794	51606293	chr11	51855397	51855896	Hnrnpab|chr11:51855397-51855896	0.214967069314005	.	.
chr11	51605794	51606293	chr11	51943114	51943613	Hnrnpab|chr11:51943114-51943613	0.195236104499991	.	.
chr11	51619481	51619980	chr11	51943114	51943613	Nhp2|chr11:51943114-51943613	0.272564207719	.	.
chr11	51619481	51619980	chr11	51945350	51945849	Nhp2|chr11:51945350-51945849	0.443689060892141	.	.
chr11	51636255	51636754	chr11	51858736	51859235	Rmnd5b|chr11:51858736-51859235	0.20468029392442	.	.
chr11	51650623	51651122	chr11	51658702	51659201	D930048N14Rik|chr11:51658702-51659201	0.268891019885272	.	.
chr11	51650623	51651122	chr11	51658702	51659201	N4bp3|chr11:51658702-51659201	0.268891019885272	.	.
chr11	51650623	51651122	chr11	51855397	51855896	D930048N14Rik|chr11:51855397-51855896	0.300329216010672	.	.
chr11	51650623	51651122	chr11	51855397	51855896	N4bp3|chr11:51855397-51855896	0.300329216010672	.	.
chr11	51650623	51651122	chr11	51945350	51945849	D930048N14Rik|chr11:51945350-51945849	0.192379918110724	.	.
chr11	51650623	51651122	chr11	51945350	51945849	N4bp3|chr11:51945350-51945849	0.192379918110724	.	.
chr11	51688541	51689040	chr11	51615553	51616052	0610009B22Rik|chr11:51615553-51616052	0.269276285088545	.	.
chr11	51688541	51689040	chr11	51945350	51945849	0610009B22Rik|chr11:51945350-51945849	0.251821409819728	.	.
chr11	51763403	51763902	chr11	51945350	51945849	Sar1b|chr11:51945350-51945849	0.193552705765555	.	.
chr11	51763403	51763902	chr11	51945350	51945849	Sec24a|chr11:51945350-51945849	0.193552705765555	.	.
chr11	51856924	51857423	chr11	51755773	51756272	Jade2|chr11:51755773-51756272	0.305023918174802	.	.
chr11	51856924	51857423	chr11	51858736	51859235	Jade2|chr11:51858736-51859235	0.226522362107902	.	.
chr11	51856924	51857423	chr11	52143607	52144106	Jade2|chr11:52143607-52144106	0.251246984139275	.	.
chr11	51857661	51858160	chr11	51855397	51855896	Jade2|chr11:51855397-51855896	0.194824053871009	.	.
chr11	51857661	51858160	chr11	51945350	51945849	Jade2|chr11:51945350-51945849	0.361835713920967	.	.
chr11	51967401	51967900	chr11	51756283	51756782	Cdkn2aipnl|chr11:51756283-51756782	0.225692797262643	.	.
chr11	51967401	51967900	chr11	51943114	51943613	Cdkn2aipnl|chr11:51943114-51943613	0.444689959552308	.	.
chr11	51967401	51967900	chr11	51945350	51945849	Cdkn2aipnl|chr11:51945350-51945849	0.379064813101565	.	.
chr11	52000555	52001054	chr11	51756283	51756782	Gm12204|chr11:51756283-51756782	0.321028270003832	.	.
chr11	52000555	52001054	chr11	51756283	51756782	Ube2b|chr11:51756283-51756782	0.321028270003832	.	.
chr11	52000555	52001054	chr11	51945350	51945849	Gm12204|chr11:51945350-51945849	0.46719708841944	.	.
chr11	52000555	52001054	chr11	51945350	51945849	Ube2b|chr11:51945350-51945849	0.46719708841944	.	.
chr11	52000555	52001054	chr11	52297304	52297803	Gm12204|chr11:52297304-52297803	0.368482938410984	.	.
chr11	52000555	52001054	chr11	52297304	52297803	Ube2b|chr11:52297304-52297803	0.368482938410984	.	.
chr11	52000555	52001054	chr11	52346543	52347042	Gm12204|chr11:52346543-52347042	0.252008018993365	.	.
chr11	52000555	52001054	chr11	52346543	52347042	Ube2b|chr11:52346543-52347042	0.252008018993365	.	.
chr11	52003968	52004467	chr11	51943114	51943613	Cdkl3|chr11:51943114-51943613	0.255224721847168	.	.
chr11	52098497	52098996	chr11	51858736	51859235	Ppp2ca|chr11:51858736-51859235	0.229456936483212	.	.
[truncated: 16,054 more rows]
