# Supplementary material for: Single-cell analysis of chromatin accessibility in the adult mouse brain
Source: Nature. 2023 Dec 13;624(7991):378–89. doi: 10.1038/s41586-023-06824-9 (PMC10719105; doi:10.1038/s41586-023-06824-9)
Supplement: Supplementary file 3 — Supplementary Tables 1–25 and their legends. [file 41586_2023_6824_MOESM3_ESM.zip › 2023-03-05453B-s3/SI Tables/SI Table 13 Summary of all the gene-cCRE correlations/sa2subclass.CT_SUB_Glut.pdc.bedpe]

chr1	4807592	4808091	chr1	4571692	4572191	Lypla1|chr1:4571692-4572191	0.380866448751297	.	.
chr1	4807592	4808091	chr1	5170387	5170886	Lypla1|chr1:5170387-5170886	0.412712507450361	.	.
chr1	4857480	4857979	chr1	4917297	4917796	Tcea1|chr1:4917297-4917796	0.28867995882582	.	.
chr1	4857480	4857979	chr1	5208080	5208579	Tcea1|chr1:5208080-5208579	0.162299389601625	.	.
chr1	5070122	5070621	chr1	5208080	5208579	Atp6v1h|chr1:5208080-5208579	0.1709998952932	.	.
chr1	5070122	5070621	chr1	5208080	5208579	Rgs20|chr1:5208080-5208579	0.1709998952932	.	.
chr1	6214386	6214885	chr1	5915307	5915806	4732440D04Rik|chr1:5915307-5915806	0.212271071798442	.	.
chr1	7397837	7398336	chr1	7359793	7360292	Gm26901|chr1:7359793-7360292	0.256635288780819	.	.
chr1	9299496	9299995	chr1	9645672	9646171	Sntg1|chr1:9645672-9646171	0.181633476244182	.	.
chr1	9545042	9545541	chr1	9578314	9578813	Rrs1|chr1:9578314-9578813	0.350078891791056	.	.
chr1	9545042	9545541	chr1	9790223	9790722	Rrs1|chr1:9790223-9790722	0.22636937649504	.	.
chr1	9545042	9545541	chr1	9823372	9823871	Rrs1|chr1:9823372-9823871	0.332533330871316	.	.
chr1	9545042	9545541	chr1	9993716	9994215	Rrs1|chr1:9993716-9994215	0.236113117936132	.	.
chr1	9600949	9601448	chr1	9616118	9616617	Vxn|chr1:9616118-9616617	0.176559264934413	.	.
chr1	9600949	9601448	chr1	9645672	9646171	Vxn|chr1:9645672-9646171	0.236758758682626	.	.
chr1	9600949	9601448	chr1	9823372	9823871	Vxn|chr1:9823372-9823871	0.280373017551862	.	.
chr1	9601474	9601973	chr1	9645672	9646171	Vxn|chr1:9645672-9646171	0.267461852238919	.	.
chr1	9601474	9601973	chr1	9772700	9773199	Vxn|chr1:9772700-9773199	0.271444984704228	.	.
chr1	9601474	9601973	chr1	9848033	9848532	Vxn|chr1:9848033-9848532	0.310660503252441	.	.
chr1	9700259	9700758	chr1	9815710	9816209	Mybl1|chr1:9815710-9816209	0.283649046655874	.	.
chr1	9700259	9700758	chr1	9816219	9816718	Mybl1|chr1:9816219-9816718	0.215797541057884	.	.
chr1	9748256	9748755	chr1	9790223	9790722	1700034P13Rik|chr1:9790223-9790722	0.200127944636482	.	.
chr1	9748256	9748755	chr1	9790223	9790722	Vcpip1|chr1:9790223-9790722	0.200127944636482	.	.
chr1	9798078	9798577	chr1	9591855	9592354	Sgk3|chr1:9591855-9592354	0.385069353385543	.	.
chr1	9798078	9798577	chr1	9645672	9646171	Sgk3|chr1:9645672-9646171	0.314889181173679	.	.
chr1	9798078	9798577	chr1	9772700	9773199	Sgk3|chr1:9772700-9773199	0.17191589936007	.	.
chr1	9798078	9798577	chr1	9848033	9848532	Sgk3|chr1:9848033-9848532	0.184341186188829	.	.
chr1	9908384	9908883	chr1	9578314	9578813	Mcmdc2|chr1:9578314-9578813	0.258812777842449	.	.
chr1	9908384	9908883	chr1	9790223	9790722	Mcmdc2|chr1:9790223-9790722	0.188166136116825	.	.
chr1	9908384	9908883	chr1	9823372	9823871	Mcmdc2|chr1:9823372-9823871	0.227149007369699	.	.
chr1	9943920	9944419	chr1	9772700	9773199	Snhg6|chr1:9772700-9773199	0.207705841720264	.	.
chr1	10037697	10038196	chr1	10039501	10040000	Cops5|chr1:10039501-10040000	0.28044389750104	.	.
chr1	10037697	10038196	chr1	10039501	10040000	Cspp1|chr1:10039501-10040000	0.28044389750104	.	.
chr1	10232855	10233354	chr1	10011798	10012297	Arfgef1|chr1:10011798-10012297	0.166899900155585	.	.
chr1	10232855	10233354	chr1	10127332	10127831	Arfgef1|chr1:10127332-10127831	0.253484604235078	.	.
chr1	10993243	10993742	chr1	10699983	10700482	Prex2|chr1:10699983-10700482	0.392567949461696	.	.
chr1	10993772	10994271	chr1	10596332	10596831	Prex2|chr1:10596332-10596831	0.304731558349003	.	.
chr1	11413910	11414409	chr1	11353111	11353610	A830018L16Rik|chr1:11353111-11353610	0.296486330783158	.	.
chr1	11413910	11414409	chr1	11573393	11573892	A830018L16Rik|chr1:11573393-11573892	0.330988687007711	.	.
chr1	11413910	11414409	chr1	11731137	11731636	A830018L16Rik|chr1:11731137-11731636	0.259408153338345	.	.
chr1	11413910	11414409	chr1	11739746	11740245	A830018L16Rik|chr1:11739746-11740245	0.223246773782527	.	.
chr1	12691748	12692247	chr1	12276158	12276657	Sulf1|chr1:12276158-12276657	0.224176146424359	.	.
chr1	12691748	12692247	chr1	12282380	12282879	Sulf1|chr1:12282380-12282879	0.479226946870216	.	.
chr1	12691748	12692247	chr1	12345372	12345871	Sulf1|chr1:12345372-12345871	0.489316029549224	.	.
chr1	12691748	12692247	chr1	12353440	12353939	Sulf1|chr1:12353440-12353939	0.270678151724898	.	.
chr1	12691748	12692247	chr1	12367832	12368331	Sulf1|chr1:12367832-12368331	0.22608509313265	.	.
chr1	12691748	12692247	chr1	12405815	12406314	Sulf1|chr1:12405815-12406314	0.418105495129465	.	.
chr1	12691748	12692247	chr1	12452874	12453373	Sulf1|chr1:12452874-12453373	0.312802662232855	.	.
chr1	12691748	12692247	chr1	12509644	12510143	Sulf1|chr1:12509644-12510143	0.280034344466327	.	.
chr1	12691748	12692247	chr1	12604229	12604728	Sulf1|chr1:12604229-12604728	0.404988792341859	.	.
chr1	12691748	12692247	chr1	12620316	12620815	Sulf1|chr1:12620316-12620815	0.199847301711075	.	.
chr1	12691748	12692247	chr1	12836746	12837245	Sulf1|chr1:12836746-12837245	0.349173512421662	.	.
chr1	12691748	12692247	chr1	12852855	12853354	Sulf1|chr1:12852855-12853354	0.226643571931673	.	.
chr1	12991973	12992472	chr1	13188362	13188861	Slco5a1|chr1:13188362-13188861	0.207308687293533	.	.
chr1	12991973	12992472	chr1	13196919	13197418	Slco5a1|chr1:13196919-13197418	0.194675915405941	.	.
chr1	12992497	12992996	chr1	12623117	12623616	Slco5a1|chr1:12623117-12623616	0.298055616811038	.	.
chr1	12992497	12992996	chr1	12718098	12718597	Slco5a1|chr1:12718098-12718597	0.177724099680409	.	.
chr1	12992497	12992996	chr1	12833023	12833522	Slco5a1|chr1:12833023-12833522	0.358858158690571	.	.
chr1	13372876	13373375	chr1	13372290	13372789	Ncoa2|chr1:13372290-13372789	0.26947454011461	.	.
chr1	13660314	13660813	chr1	13305199	13305698	Lactb2|chr1:13305199-13305698	0.175166717558061	.	.
chr1	13660314	13660813	chr1	13682912	13683411	Lactb2|chr1:13682912-13683411	0.217979959348911	.	.
chr1	13660314	13660813	chr1	13755786	13756285	Lactb2|chr1:13755786-13756285	0.216041875987543	.	.
chr1	13660314	13660813	chr1	13801875	13802374	Lactb2|chr1:13801875-13802374	0.317301757986816	.	.
chr1	13660314	13660813	chr1	13801875	13802374	Lactb2|chr1:13801875-13802374	0.317301757986817	.	.
chr1	15805340	15805839	chr1	15683532	15684031	Terf1|chr1:15683532-15684031	0.225305381516365	.	.
chr1	15805340	15805839	chr1	15850704	15851203	Terf1|chr1:15850704-15851203	0.256970641803892	.	.
chr1	16103947	16104446	chr1	16058539	16059038	Rpl7|chr1:16058539-16059038	0.366584188089556	.	.
chr1	16104453	16104952	chr1	16058539	16059038	Rpl7|chr1:16058539-16059038	0.367094502364206	.	.
chr1	16104453	16104952	chr1	16400292	16400791	Rpl7|chr1:16400292-16400791	0.245907052091729	.	.
chr1	16104999	16105498	chr1	15850704	15851203	Rdh10|chr1:15850704-15851203	0.430391963419404	.	.
chr1	16104999	16105498	chr1	15850704	15851203	Rpl7|chr1:15850704-15851203	0.430391963419404	.	.
chr1	16104999	16105498	chr1	16258349	16258848	Rdh10|chr1:16258349-16258848	0.209340829183153	.	.
chr1	16104999	16105498	chr1	16258349	16258848	Rpl7|chr1:16258349-16258848	0.209340829183153	.	.
chr1	16104999	16105498	chr1	16294823	16295322	Rdh10|chr1:16294823-16295322	0.186607732061456	.	.
chr1	16104999	16105498	chr1	16294823	16295322	Rpl7|chr1:16294823-16295322	0.186607732061456	.	.
chr1	16105563	16106062	chr1	16202130	16202629	Rdh10|chr1:16202130-16202629	0.293988432078026	.	.
chr1	16105563	16106062	chr1	16205408	16205907	Rdh10|chr1:16205408-16205907	0.213661348719124	.	.
chr1	16105563	16106062	chr1	16205937	16206436	Rdh10|chr1:16205937-16206436	0.217210923220529	.	.
chr1	16105563	16106062	chr1	16258349	16258848	Rdh10|chr1:16258349-16258848	0.212066840842732	.	.
chr1	16105563	16106062	chr1	16294823	16295322	Rdh10|chr1:16294823-16295322	0.162240132796549	.	.
chr1	16519035	16519534	chr1	16258349	16258848	Stau2|chr1:16258349-16258848	0.208065248764996	.	.
chr1	16519035	16519534	chr1	16636459	16636958	Stau2|chr1:16636459-16636958	0.22430066502493	.	.
chr1	16519035	16519534	chr1	16747229	16747728	Stau2|chr1:16747229-16747728	0.211556260489776	.	.
chr1	16519761	16520260	chr1	16916592	16917091	Stau2|chr1:16916592-16917091	0.226052574740352	.	.
chr1	16519761	16520260	chr1	16979971	16980470	Stau2|chr1:16979971-16980470	0.320778430475526	.	.
chr1	16619102	16619601	chr1	16258349	16258848	Ube2w|chr1:16258349-16258848	0.198204373703143	.	.
chr1	16619102	16619601	chr1	16758712	16759211	Ube2w|chr1:16758712-16759211	0.241773755979457	.	.
chr1	16619102	16619601	chr1	16758712	16759211	Ube2w|chr1:16758712-16759211	0.241773755979458	.	.
chr1	16619102	16619601	chr1	16759351	16759850	Ube2w|chr1:16759351-16759850	0.175366540311379	.	.
chr1	16656744	16657243	chr1	16747229	16747728	D030040B21Rik|chr1:16747229-16747728	0.200919776934136	.	.
chr1	16656744	16657243	chr1	16747229	16747728	Eloc|chr1:16747229-16747728	0.200919776934136	.	.
chr1	16656744	16657243	chr1	16809716	16810215	D030040B21Rik|chr1:16809716-16810215	0.169936167868287	.	.
chr1	16656744	16657243	chr1	16809716	16810215	Eloc|chr1:16809716-16810215	0.169936167868287	.	.
chr1	16656744	16657243	chr1	16916592	16917091	D030040B21Rik|chr1:16916592-16917091	0.331295700286561	.	.
chr1	16656744	16657243	chr1	16916592	16917091	Eloc|chr1:16916592-16917091	0.331295700286561	.	.
chr1	16656744	16657243	chr1	16996662	16997161	D030040B21Rik|chr1:16996662-16997161	0.374332954037696	.	.
chr1	16656744	16657243	chr1	16996662	16997161	Eloc|chr1:16996662-16997161	0.374332954037696	.	.
chr1	16657258	16657757	chr1	16362135	16362634	D030040B21Rik|chr1:16362135-16362634	0.182910178207746	.	.
chr1	16657258	16657757	chr1	16362135	16362634	Eloc|chr1:16362135-16362634	0.182910178207746	.	.
chr1	16657258	16657757	chr1	16400292	16400791	D030040B21Rik|chr1:16400292-16400791	0.217216163516086	.	.
chr1	16657258	16657757	chr1	16400292	16400791	Eloc|chr1:16400292-16400791	0.217216163516086	.	.
chr1	16657258	16657757	chr1	16747229	16747728	D030040B21Rik|chr1:16747229-16747728	0.217329906258259	.	.
chr1	16657258	16657757	chr1	16747229	16747728	Eloc|chr1:16747229-16747728	0.217329906258259	.	.
chr1	16657258	16657757	chr1	16916592	16917091	D030040B21Rik|chr1:16916592-16917091	0.22077602218581	.	.
chr1	16657258	16657757	chr1	16916592	16917091	Eloc|chr1:16916592-16917091	0.22077602218581	.	.
chr1	16657258	16657757	chr1	16996662	16997161	D030040B21Rik|chr1:16996662-16997161	0.201923218672698	.	.
chr1	16657258	16657757	chr1	16996662	16997161	Eloc|chr1:16996662-16997161	0.201923218672698	.	.
chr1	16664905	16665404	chr1	16747229	16747728	Tmem70|chr1:16747229-16747728	0.19475127244744	.	.
chr1	16664905	16665404	chr1	16916592	16917091	Tmem70|chr1:16916592-16917091	0.22159864465315	.	.
chr1	16664905	16665404	chr1	16979971	16980470	Tmem70|chr1:16979971-16980470	0.161175945129867	.	.
chr1	16664905	16665404	chr1	16996662	16997161	Tmem70|chr1:16996662-16997161	0.224923722883548	.	.
chr1	17097665	17098164	chr1	16916592	16917091	Jph1|chr1:16916592-16917091	0.163091562503679	.	.
chr1	17097665	17098164	chr1	16979971	16980470	Jph1|chr1:16979971-16980470	0.173444678514384	.	.
chr1	17097665	17098164	chr1	17163496	17163995	Jph1|chr1:17163496-17163995	0.362328740310638	.	.
chr1	17098192	17098691	chr1	16916592	16917091	Jph1|chr1:16916592-16917091	0.261725407924614	.	.
chr1	17098192	17098691	chr1	16979971	16980470	Jph1|chr1:16979971-16980470	0.318976354961524	.	.
chr1	17098192	17098691	chr1	16987547	16988046	Jph1|chr1:16987547-16988046	0.264502659221759	.	.
chr1	17098192	17098691	chr1	16987547	16988046	Jph1|chr1:16987547-16988046	0.26450265922176	.	.
chr1	17098192	17098691	chr1	16996662	16997161	Jph1|chr1:16996662-16997161	0.243232262791342	.	.
chr1	17098192	17098691	chr1	17163496	17163995	Jph1|chr1:17163496-17163995	0.2192860058787	.	.
chr1	17145142	17145641	chr1	16809716	16810215	Gdap1|chr1:16809716-16810215	0.203828008605416	.	.
chr1	17145142	17145641	chr1	16987547	16988046	Gdap1|chr1:16987547-16988046	0.405682944816215	.	.
chr1	17145142	17145641	chr1	17163496	17163995	Gdap1|chr1:17163496-17163995	0.169194541254026	.	.
chr1	20820187	20820686	chr1	20699955	20700454	Mcm3|chr1:20699955-20700454	0.272830827755966	.	.
chr1	20820187	20820686	chr1	20786199	20786698	Mcm3|chr1:20786199-20786698	0.174873699199616	.	.
chr1	20820187	20820686	chr1	20938964	20939463	Mcm3|chr1:20938964-20939463	0.218588211833043	.	.
chr1	20820187	20820686	chr1	21213890	21214389	Mcm3|chr1:21213890-21214389	0.164536569996871	.	.
chr1	20890311	20890810	chr1	20775171	20775670	6720483E21Rik|chr1:20775171-20775670	0.19716089141404	.	.
chr1	20890311	20890810	chr1	20775171	20775670	Paqr8|chr1:20775171-20775670	0.19716089141404	.	.
chr1	20890311	20890810	chr1	21166203	21166702	6720483E21Rik|chr1:21166203-21166702	0.171104937086497	.	.
chr1	20890311	20890810	chr1	21166203	21166702	Paqr8|chr1:21166203-21166702	0.171104937086497	.	.
chr1	20890311	20890810	chr1	21232056	21232555	6720483E21Rik|chr1:21232056-21232555	0.217066628151577	.	.
chr1	20890311	20890810	chr1	21232056	21232555	Paqr8|chr1:21232056-21232555	0.217066628151577	.	.
chr1	20890857	20891356	chr1	20906237	20906736	6720483E21Rik|chr1:20906237-20906736	0.241720681383595	.	.
chr1	20890857	20891356	chr1	20906237	20906736	Paqr8|chr1:20906237-20906736	0.241720681383595	.	.
chr1	20890857	20891356	chr1	21166203	21166702	6720483E21Rik|chr1:21166203-21166702	0.258840621292255	.	.
chr1	20890857	20891356	chr1	21166203	21166702	Paqr8|chr1:21166203-21166702	0.258840621292255	.	.
chr1	20951400	20951899	chr1	21213890	21214389	Efhc1|chr1:21213890-21214389	0.215518932570452	.	.
chr1	21079134	21079633	chr1	20759760	20760259	Gm28287|chr1:20759760-20760259	0.222329440052589	.	.
chr1	21079134	21079633	chr1	20759760	20760259	Tram2|chr1:20759760-20760259	0.222329440052589	.	.
chr1	21079134	21079633	chr1	20775171	20775670	Gm28287|chr1:20775171-20775670	0.192489219354018	.	.
chr1	21079134	21079633	chr1	20775171	20775670	Tram2|chr1:20775171-20775670	0.192489219354018	.	.
chr1	21079134	21079633	chr1	20786199	20786698	Gm28287|chr1:20786199-20786698	0.260749286324716	.	.
chr1	21079134	21079633	chr1	20786199	20786698	Tram2|chr1:20786199-20786698	0.260749286324716	.	.
chr1	21079134	21079633	chr1	20848533	20849032	Gm28287|chr1:20848533-20849032	0.166226112091407	.	.
chr1	21079134	21079633	chr1	20848533	20849032	Tram2|chr1:20848533-20849032	0.166226112091407	.	.
chr1	21079134	21079633	chr1	20921118	20921617	Gm28287|chr1:20921118-20921617	0.23724261806935	.	.
chr1	21079134	21079633	chr1	20921118	20921617	Tram2|chr1:20921118-20921617	0.23724261806935	.	.
chr1	21218543	21219042	chr1	20786199	20786698	Tmem14a|chr1:20786199-20786698	0.181764072573988	.	.
chr1	21218543	21219042	chr1	20848533	20849032	Tmem14a|chr1:20848533-20849032	0.279287859526106	.	.
chr1	21218543	21219042	chr1	20906237	20906736	Tmem14a|chr1:20906237-20906736	0.338046501520722	.	.
chr1	21218543	21219042	chr1	21166203	21166702	Tmem14a|chr1:21166203-21166702	0.21454405415176	.	.
chr1	21271420	21271919	chr1	21213890	21214389	Gm28836|chr1:21213890-21214389	0.163642117184031	.	.
chr1	21271420	21271919	chr1	21232056	21232555	Gm28836|chr1:21232056-21232555	0.171989153423086	.	.
chr1	21961224	21961723	chr1	21764971	21765470	Kcnq5|chr1:21764971-21765470	0.229200457349696	.	.
chr1	21961224	21961723	chr1	22136698	22137197	Kcnq5|chr1:22136698-22137197	0.419132303773014	.	.
chr1	21962084	21962583	chr1	21764971	21765470	Kcnq5|chr1:21764971-21765470	0.173029005126344	.	.
chr1	21962084	21962583	chr1	22136698	22137197	Kcnq5|chr1:22136698-22137197	0.374845270296986	.	.
chr1	22805771	22806270	chr1	23008010	23008509	Rims1|chr1:23008010-23008509	0.263204614980046	.	.
chr1	23762292	23762791	chr1	23943193	23943692	B3gat2|chr1:23943193-23943692	0.369009642388403	.	.
chr1	23762292	23762791	chr1	23943697	23944196	B3gat2|chr1:23943697-23944196	0.207266696900464	.	.
chr1	23921626	23922125	chr1	23762798	23763297	Smap1|chr1:23762798-23763297	0.246323107551152	.	.
chr1	23921626	23922125	chr1	23978178	23978677	Smap1|chr1:23978178-23978677	0.166227308143029	.	.
chr1	23922128	23922627	chr1	23943193	23943692	Smap1|chr1:23943193-23943692	0.350590150719137	.	.
chr1	23922128	23922627	chr1	23943697	23944196	Smap1|chr1:23943697-23944196	0.233370698558524	.	.
chr1	23922128	23922627	chr1	23978178	23978677	Smap1|chr1:23978178-23978677	0.371046012058423	.	.
chr1	24005456	24005955	chr1	24226515	24227014	Sdhaf4|chr1:24226515-24227014	0.255722129186951	.	.
chr1	24005456	24005955	chr1	24269026	24269525	Sdhaf4|chr1:24269026-24269525	0.252754558121948	.	.
chr1	24099649	24100148	chr1	24249074	24249573	Fam135a|chr1:24249074-24249573	0.266800122049275	.	.
chr1	24099649	24100148	chr1	24302637	24303136	Fam135a|chr1:24302637-24303136	0.167636246803369	.	.
chr1	24100186	24100685	chr1	24378414	24378913	Fam135a|chr1:24378414-24378913	0.250598841513929	.	.
chr1	24678265	24678764	chr1	24269026	24269525	Lmbrd1|chr1:24269026-24269525	0.215583044840759	.	.
chr1	24678265	24678764	chr1	24367541	24368040	Lmbrd1|chr1:24367541-24368040	0.257659675251014	.	.
chr1	24678265	24678764	chr1	24613347	24613846	Lmbrd1|chr1:24613347-24613846	0.180209515993615	.	.
chr1	24678265	24678764	chr1	24615721	24616220	Lmbrd1|chr1:24615721-24616220	0.242684881918356	.	.
chr1	30872795	30873294	chr1	30503190	30503689	Phf3|chr1:30503190-30503689	0.203761427106211	.	.
chr1	30872795	30873294	chr1	31153918	31154417	Phf3|chr1:31153918-31154417	0.28104374165529	.	.
chr1	30873942	30874441	chr1	30632686	30633185	Phf3|chr1:30632686-30633185	0.266091765588023	.	.
chr1	30873942	30874441	chr1	30701088	30701587	Phf3|chr1:30701088-30701587	0.181097038893932	.	.
chr1	30873942	30874441	chr1	30716282	30716781	Phf3|chr1:30716282-30716781	0.277522367102282	.	.
chr1	30949080	30949579	chr1	30707395	30707894	Ptp4a1|chr1:30707395-30707894	0.43924584160849	.	.
chr1	30949080	30949579	chr1	31096160	31096659	Ptp4a1|chr1:31096160-31096659	0.191873540357737	.	.
chr1	30949080	30949579	chr1	31153918	31154417	Ptp4a1|chr1:31153918-31154417	0.217954395580296	.	.
chr1	30949080	30949579	chr1	31220757	31221256	Ptp4a1|chr1:31220757-31221256	0.187887601714652	.	.
chr1	30949582	30950081	chr1	30503190	30503689	Ptp4a1|chr1:30503190-30503689	0.173883710801833	.	.
chr1	30949582	30950081	chr1	30700382	30700881	Ptp4a1|chr1:30700382-30700881	0.179330828300048	.	.
chr1	32172459	32172958	chr1	32301349	32301848	Khdrbs2|chr1:32301349-32301848	0.22815449939896	.	.
chr1	32172459	32172958	chr1	32412542	32413041	Khdrbs2|chr1:32412542-32413041	0.2552382279375	.	.
chr1	33669575	33670074	chr1	33523186	33523685	Prim2|chr1:33523186-33523685	0.235245176196822	.	.
chr1	33670156	33670655	chr1	33523186	33523685	Prim2|chr1:33523186-33523685	0.29143679836584	.	.
chr1	33719875	33720374	chr1	33641127	33641626	Rab23|chr1:33641127-33641626	0.198263942403774	.	.
chr1	34439491	34439990	chr1	34434650	34435149	Ccdc115|chr1:34434650-34435149	0.232470603498861	.	.
chr1	34439491	34439990	chr1	34434650	34435149	Imp4|chr1:34434650-34435149	0.232470603498861	.	.
chr1	34579442	34579941	chr1	34273440	34273939	1700101I19Rik|chr1:34273440-34273939	0.296849617517956	.	.
chr1	34579442	34579941	chr1	34273440	34273939	Amer3|chr1:34273440-34273939	0.296849617517956	.	.
chr1	34579442	34579941	chr1	34434650	34435149	1700101I19Rik|chr1:34434650-34435149	0.184177483507901	.	.
chr1	34579442	34579941	chr1	34434650	34435149	Amer3|chr1:34434650-34435149	0.184177483507901	.	.
chr1	34579442	34579941	chr1	34750293	34750792	1700101I19Rik|chr1:34750293-34750792	0.387627360319474	.	.
chr1	34579442	34579941	chr1	34750293	34750792	Amer3|chr1:34750293-34750792	0.387627360319474	.	.
chr1	34579442	34579941	chr1	34867150	34867649	1700101I19Rik|chr1:34867150-34867649	0.268082577702341	.	.
chr1	34579442	34579941	chr1	34867150	34867649	Amer3|chr1:34867150-34867649	0.268082577702341	.	.
chr1	34579442	34579941	chr1	34873605	34874104	1700101I19Rik|chr1:34873605-34874104	0.432227889228882	.	.
chr1	34579442	34579941	chr1	34873605	34874104	Amer3|chr1:34873605-34874104	0.432227889228882	.	.
chr1	34801460	34801959	chr1	34873605	34874104	Arhgef4|chr1:34873605-34874104	0.285145909983988	.	.
chr1	34802224	34802723	chr1	34750293	34750792	Arhgef4|chr1:34750293-34750792	0.327646847897167	.	.
chr1	34802224	34802723	chr1	34867150	34867649	Arhgef4|chr1:34867150-34867649	0.455268189103006	.	.
chr1	34802224	34802723	chr1	34873605	34874104	Arhgef4|chr1:34873605-34874104	0.336191437464022	.	.
chr1	34802224	34802723	chr1	35162445	35162944	Arhgef4|chr1:35162445-35162944	0.268777262097859	.	.
chr1	34802224	34802723	chr1	35202533	35203032	Arhgef4|chr1:35202533-35203032	0.393740101256705	.	.
chr1	34842804	34843303	chr1	34793414	34793913	Fam168b|chr1:34793414-34793913	0.298746215317956	.	.
chr1	34842804	34843303	chr1	34793992	34794491	Fam168b|chr1:34793992-34794491	0.241656492274135	.	.
chr1	34849768	34850267	chr1	34619600	34620099	Plekhb2|chr1:34619600-34620099	0.178367118396947	.	.
chr1	36068061	36068560	chr1	35869575	35870074	Hs6st1|chr1:35869575-35870074	0.21291061852088	.	.
chr1	36068061	36068560	chr1	36064836	36065335	Hs6st1|chr1:36064836-36065335	0.3152876561372	.	.
chr1	36068061	36068560	chr1	36303259	36303758	Hs6st1|chr1:36303259-36303758	0.24881960369126	.	.
chr1	36068061	36068560	chr1	36441070	36441569	Hs6st1|chr1:36441070-36441569	0.175087139104045	.	.
chr1	36244101	36244600	chr1	35864137	35864636	Uggt1|chr1:35864137-35864636	0.17972280356058	.	.
chr1	36244101	36244600	chr1	35869575	35870074	Uggt1|chr1:35869575-35870074	0.208754938133537	.	.
chr1	36307414	36307913	chr1	36030321	36030820	Arid5a|chr1:36030321-36030820	0.236163925584113	.	.
chr1	36307414	36307913	chr1	36064836	36065335	Arid5a|chr1:36064836-36065335	0.182276486595048	.	.
chr1	36368438	36368937	chr1	36095396	36095895	Kansl3|chr1:36095396-36095895	0.322092957782857	.	.
chr1	36368963	36369462	chr1	36064836	36065335	Kansl3|chr1:36064836-36065335	0.409093830726511	.	.
chr1	36368963	36369462	chr1	36441070	36441569	Kansl3|chr1:36441070-36441569	0.259415888330361	.	.
chr1	36368963	36369462	chr1	36634901	36635400	Kansl3|chr1:36634901-36635400	0.191653022595623	.	.
chr1	36445084	36445583	chr1	36303259	36303758	Lman2l|chr1:36303259-36303758	0.323437250203647	.	.
chr1	36445084	36445583	chr1	36401491	36401990	Lman2l|chr1:36401491-36401990	0.323255471592599	.	.
chr1	36445084	36445583	chr1	36441070	36441569	Lman2l|chr1:36441070-36441569	0.281617848228428	.	.
chr1	36471319	36471818	chr1	36684036	36684535	Cnnm4|chr1:36684036-36684535	0.187486192151114	.	.
chr1	36511549	36512048	chr1	36684036	36684535	Cnnm3|chr1:36684036-36684535	0.387440257436611	.	.
chr1	36557336	36557835	chr1	36684036	36684535	D430040D24Rik|chr1:36684036-36684535	0.173141271598415	.	.
chr1	36557336	36557835	chr1	36684036	36684535	Sema4c|chr1:36684036-36684535	0.173141271598415	.	.
chr1	36691240	36691739	chr1	36303259	36303758	Cox5b|chr1:36303259-36303758	0.226333695035174	.	.
chr1	36691240	36691739	chr1	36401491	36401990	Cox5b|chr1:36401491-36401990	0.214555846233555	.	.
chr1	36691240	36691739	chr1	36737259	36737758	Cox5b|chr1:36737259-36737758	0.264906467942397	.	.
chr1	37540354	37540853	chr1	37512048	37512547	Mgat4a|chr1:37512048-37512547	0.162541640042302	.	.
chr1	37540354	37540853	chr1	37662322	37662821	Mgat4a|chr1:37662322-37662821	0.255993247530084	.	.
chr1	37540864	37541363	chr1	37512048	37512547	Mgat4a|chr1:37512048-37512547	0.27642238310559	.	.
chr1	37540864	37541363	chr1	37678238	37678737	Mgat4a|chr1:37678238-37678737	0.214268924213647	.	.
chr1	37540864	37541363	chr1	37725725	37726224	Mgat4a|chr1:37725725-37726224	0.285775311354359	.	.
chr1	37614773	37615272	chr1	37586074	37586573	4930556I23Rik|chr1:37586074-37586573	0.20185239176689	.	.
chr1	37614773	37615272	chr1	37628704	37629203	4930556I23Rik|chr1:37628704-37629203	0.344720184382091	.	.
chr1	37614773	37615272	chr1	37696888	37697387	4930556I23Rik|chr1:37696888-37697387	0.207492475895115	.	.
chr1	37614773	37615272	chr1	37725725	37726224	4930556I23Rik|chr1:37725725-37726224	0.262879403774954	.	.
chr1	37864699	37865198	chr1	37686791	37687290	Gm26805|chr1:37686791-37687290	0.258328567170746	.	.
chr1	37864699	37865198	chr1	37696888	37697387	Gm26805|chr1:37696888-37697387	0.321261225916963	.	.
chr1	37864699	37865198	chr1	37726317	37726816	Gm26805|chr1:37726317-37726816	0.314208611570238	.	.
chr1	37871955	37872454	chr1	37512048	37512547	Lipt1|chr1:37512048-37512547	0.182930132578173	.	.
chr1	37871955	37872454	chr1	37662322	37662821	Lipt1|chr1:37662322-37662821	0.293433487558093	.	.
chr1	37871955	37872454	chr1	37872597	37873096	Lipt1|chr1:37872597-37873096	0.242116321596813	.	.
chr1	37871955	37872454	chr1	38169551	38170050	Lipt1|chr1:38169551-38170050	0.212852818068745	.	.
chr1	37890241	37890740	chr1	37560105	37560604	Mitd1|chr1:37560105-37560604	0.16636992235028	.	.
chr1	37890241	37890740	chr1	37560105	37560604	Mrpl30|chr1:37560105-37560604	0.16636992235028	.	.
chr1	37890241	37890740	chr1	37628704	37629203	Mitd1|chr1:37628704-37629203	0.252108134427892	.	.
chr1	37890241	37890740	chr1	37628704	37629203	Mrpl30|chr1:37628704-37629203	0.252108134427892	.	.
chr1	37890241	37890740	chr1	37639092	37639591	Mitd1|chr1:37639092-37639591	0.168573685883563	.	.
chr1	37890241	37890740	chr1	37639092	37639591	Mrpl30|chr1:37639092-37639591	0.168573685883563	.	.
chr1	37997082	37997581	chr1	37662322	37662821	Eif5b|chr1:37662322-37662821	0.294054028678514	.	.
chr1	37997082	37997581	chr1	37662322	37662821	Txndc9|chr1:37662322-37662821	0.294054028678514	.	.
chr1	37997082	37997581	chr1	37726317	37726816	Eif5b|chr1:37726317-37726816	0.189284349586594	.	.
chr1	37997082	37997581	chr1	37726317	37726816	Txndc9|chr1:37726317-37726816	0.189284349586594	.	.
chr1	37997778	37998277	chr1	37639092	37639591	Eif5b|chr1:37639092-37639591	0.334992723839854	.	.
chr1	37997778	37998277	chr1	37639092	37639591	Txndc9|chr1:37639092-37639591	0.334992723839854	.	.
chr1	37997778	37998277	chr1	37872597	37873096	Eif5b|chr1:37872597-37873096	0.175414735340034	.	.
chr1	37997778	37998277	chr1	37872597	37873096	Txndc9|chr1:37872597-37873096	0.175414735340034	.	.
chr1	38129526	38130025	chr1	38238014	38238513	Rev1|chr1:38238014-38238513	0.203705973916528	.	.
chr1	40681063	40681562	chr1	40274502	40275001	Slc9a2|chr1:40274502-40275001	0.190682186835044	.	.
chr1	40681063	40681562	chr1	40628383	40628882	Slc9a2|chr1:40628383-40628882	0.296614704310196	.	.
chr1	40681063	40681562	chr1	40694350	40694849	Slc9a2|chr1:40694350-40694849	0.406332518478572	.	.
chr1	40681063	40681562	chr1	40844577	40845076	Slc9a2|chr1:40844577-40845076	0.21175307242672	.	.
chr1	40790447	40790946	chr1	40657872	40658371	Mfsd9|chr1:40657872-40658371	0.220748556298691	.	.
chr1	40790447	40790946	chr1	40887752	40888251	Mfsd9|chr1:40887752-40888251	0.351081774520778	.	.
chr1	40790447	40790946	chr1	40903659	40904158	Mfsd9|chr1:40903659-40904158	0.201274763567469	.	.
chr1	42695450	42695949	chr1	42253693	42254192	Gm20646|chr1:42253693-42254192	0.30821133445519	.	.
chr1	42695450	42695949	chr1	42253693	42254192	Pantr1|chr1:42253693-42254192	0.30821133445519	.	.
chr1	42695450	42695949	chr1	42253693	42254192	Pou3f3|chr1:42253693-42254192	0.30821133445519	.	.
chr1	42695450	42695949	chr1	42395790	42396289	Gm20646|chr1:42395790-42396289	0.387084970985917	.	.
chr1	42695450	42695949	chr1	42395790	42396289	Pantr1|chr1:42395790-42396289	0.387084970985917	.	.
chr1	42695450	42695949	chr1	42395790	42396289	Pou3f3|chr1:42395790-42396289	0.387084970985917	.	.
chr1	42695450	42695949	chr1	42565797	42566296	Gm20646|chr1:42565797-42566296	0.179592687178169	.	.
chr1	42695450	42695949	chr1	42565797	42566296	Pantr1|chr1:42565797-42566296	0.179592687178169	.	.
chr1	42695450	42695949	chr1	42565797	42566296	Pou3f3|chr1:42565797-42566296	0.179592687178169	.	.
chr1	42695450	42695949	chr1	42579543	42580042	Gm20646|chr1:42579543-42580042	0.496470618034948	.	.
chr1	42695450	42695949	chr1	42579543	42580042	Pantr1|chr1:42579543-42580042	0.496470618034948	.	.
chr1	42695450	42695949	chr1	42579543	42580042	Pou3f3|chr1:42579543-42580042	0.496470618034948	.	.
chr1	42695450	42695949	chr1	42599354	42599853	Gm20646|chr1:42599354-42599853	0.370986576880375	.	.
chr1	42695450	42695949	chr1	42599354	42599853	Pantr1|chr1:42599354-42599853	0.370986576880375	.	.
chr1	42695450	42695949	chr1	42599354	42599853	Pou3f3|chr1:42599354-42599853	0.370986576880375	.	.
chr1	42695450	42695949	chr1	42684202	42684701	Gm20646|chr1:42684202-42684701	0.344487589630888	.	.
chr1	42695450	42695949	chr1	42684202	42684701	Pantr1|chr1:42684202-42684701	0.344487589630888	.	.
chr1	42695450	42695949	chr1	42684202	42684701	Pou3f3|chr1:42684202-42684701	0.344487589630888	.	.
chr1	42695450	42695949	chr1	42684717	42685216	Gm20646|chr1:42684717-42685216	0.384381496988868	.	.
chr1	42695450	42695949	chr1	42684717	42685216	Pantr1|chr1:42684717-42685216	0.384381496988868	.	.
chr1	42695450	42695949	chr1	42684717	42685216	Pou3f3|chr1:42684717-42685216	0.384381496988868	.	.
chr1	42695450	42695949	chr1	42727600	42728099	Gm20646|chr1:42727600-42728099	0.385641945572912	.	.
chr1	42695450	42695949	chr1	42727600	42728099	Pantr1|chr1:42727600-42728099	0.385641945572912	.	.
chr1	42695450	42695949	chr1	42727600	42728099	Pou3f3|chr1:42727600-42728099	0.385641945572912	.	.
chr1	43827615	43828114	chr1	43529075	43529574	Uxs1|chr1:43529075-43529574	0.302462710516058	.	.
chr1	44102213	44102712	chr1	43782609	43783108	Tex30|chr1:43782609-43783108	0.192714966545401	.	.
chr1	44102213	44102712	chr1	43877153	43877652	Tex30|chr1:43877153-43877652	0.264487062554388	.	.
chr1	44118638	44119137	chr1	43754512	43755011	Bivm|chr1:43754512-43755011	0.279771392486151	.	.
chr1	44118638	44119137	chr1	43754512	43755011	Poglut2|chr1:43754512-43755011	0.279771392486151	.	.
chr1	44118638	44119137	chr1	44228990	44229489	Bivm|chr1:44228990-44229489	0.296605042530983	.	.
chr1	44118638	44119137	chr1	44228990	44229489	Poglut2|chr1:44228990-44229489	0.296605042530983	.	.
chr1	44119144	44119643	chr1	43754512	43755011	Bivm|chr1:43754512-43755011	0.392821881345449	.	.
chr1	44119144	44119643	chr1	43754512	43755011	Poglut2|chr1:43754512-43755011	0.392821881345449	.	.
chr1	44119144	44119643	chr1	43877153	43877652	Bivm|chr1:43877153-43877652	0.334743427289161	.	.
chr1	44119144	44119643	chr1	43877153	43877652	Poglut2|chr1:43877153-43877652	0.334743427289161	.	.
chr1	44119663	44120162	chr1	43898955	43899454	Bivm|chr1:43898955-43899454	0.186225317208621	.	.
chr1	44147693	44148192	chr1	43877153	43877652	Ercc5|chr1:43877153-43877652	0.169878694068218	.	.
chr1	44147693	44148192	chr1	43898955	43899454	Ercc5|chr1:43898955-43899454	0.162735716946353	.	.
chr1	44218903	44219402	chr1	44198134	44198633	Mettl21e|chr1:44198134-44198633	0.326211639686707	.	.
chr1	45925424	45925923	chr1	46022239	46022738	Slc40a1|chr1:46022239-46022738	0.241308493844185	.	.
chr1	46066566	46067065	chr1	46078963	46079462	Dnah7b|chr1:46078963-46079462	0.270007171844396	.	.
chr1	52113595	52114094	chr1	51768558	51769057	Gm31812|chr1:51768558-51769057	0.416991961527721	.	.
chr1	52113595	52114094	chr1	52158800	52159299	Gm31812|chr1:52158800-52159299	0.507815638627116	.	.
chr1	52113595	52114094	chr1	52294430	52294929	Gm31812|chr1:52294430-52294929	0.292763855784866	.	.
chr1	52119152	52119651	chr1	52156174	52156673	Stat1|chr1:52156174-52156673	0.184294980436876	.	.
chr1	52119152	52119651	chr1	52438178	52438677	Stat1|chr1:52438178-52438677	0.213594421181845	.	.
chr1	52119152	52119651	chr1	52464643	52465142	Stat1|chr1:52464643-52465142	0.407250550193936	.	.
chr1	52233098	52233597	chr1	52048613	52049112	Gls|chr1:52048613-52049112	0.42094544080779	.	.
chr1	52233098	52233597	chr1	52296134	52296633	Gls|chr1:52296134-52296633	0.169513270494729	.	.
chr1	52233098	52233597	chr1	52331366	52331865	Gls|chr1:52331366-52331865	0.410608363621289	.	.
chr1	52233098	52233597	chr1	52331980	52332479	Gls|chr1:52331980-52332479	0.433210859543434	.	.
chr1	52499614	52500113	chr1	52132002	52132501	Nab1|chr1:52132002-52132501	0.289585823683514	.	.
chr1	52499614	52500113	chr1	52362919	52363418	Nab1|chr1:52362919-52363418	0.188485021295099	.	.
chr1	52499614	52500113	chr1	52465202	52465701	Nab1|chr1:52465202-52465701	0.22389537230389	.	.
chr1	52816845	52817344	chr1	52952486	52952985	Inpp1|chr1:52952486-52952985	0.228817093425872	.	.
chr1	52844734	52845233	chr1	52867787	52868286	Hibch|chr1:52867787-52868286	0.26665066101326	.	.
chr1	52844734	52845233	chr1	53014648	53015147	Hibch|chr1:53014648-53015147	0.205735858222435	.	.
chr1	52845579	52846078	chr1	52867787	52868286	Hibch|chr1:52867787-52868286	0.398476757601678	.	.
chr1	52845579	52846078	chr1	53014648	53015147	Hibch|chr1:53014648-53015147	0.200629129087646	.	.
chr1	53061825	53062324	chr1	52867787	52868286	Mstn|chr1:52867787-52868286	0.245000767107908	.	.
chr1	53061825	53062324	chr1	52897587	52898086	Mstn|chr1:52897587-52898086	0.305956278651923	.	.
chr1	53061825	53062324	chr1	53014648	53015147	Mstn|chr1:53014648-53015147	0.183517462095069	.	.
chr1	53296806	53297305	chr1	53014648	53015147	Ormdl1|chr1:53014648-53015147	0.243922983789858	.	.
chr1	53296806	53297305	chr1	53014648	53015147	Pms1|chr1:53014648-53015147	0.243922983789858	.	.
chr1	53296806	53297305	chr1	53546977	53547476	Ormdl1|chr1:53546977-53547476	0.177506932181802	.	.
chr1	53296806	53297305	chr1	53546977	53547476	Pms1|chr1:53546977-53547476	0.177506932181802	.	.
chr1	53706596	53707095	chr1	53547482	53547981	Dnah7a|chr1:53547482-53547981	0.447654087536241	.	.
chr1	54194329	54194828	chr1	54061058	54061557	Hecw2|chr1:54061058-54061557	0.2917465500243	.	.
chr1	54194329	54194828	chr1	54118496	54118995	Hecw2|chr1:54118496-54118995	0.228682966463256	.	.
chr1	54250459	54250958	chr1	54381234	54381733	Ccdc150|chr1:54381234-54381733	0.380553211802162	.	.
chr1	54438767	54439266	chr1	54069631	54070130	Gtf3c3|chr1:54069631-54070130	0.247724152982435	.	.
chr1	54557443	54557942	chr1	54468624	54469123	Pgap1|chr1:54468624-54469123	0.302547348501653	.	.
chr1	54926155	54926654	chr1	55202211	55202710	Ankrd44|chr1:55202211-55202710	0.168969217541051	.	.
chr1	55026688	55027187	chr1	55202211	55202710	Sf3b1|chr1:55202211-55202710	0.300905913731818	.	.
chr1	55405572	55406071	chr1	55392925	55393424	Plcl1|chr1:55392925-55393424	0.217770674674813	.	.
chr1	56972152	56972651	chr1	56641302	56641801	9130024F11Rik|chr1:56641302-56641801	0.234475829956078	.	.
chr1	56972152	56972651	chr1	56664491	56664990	9130024F11Rik|chr1:56664491-56664990	0.172331292118738	.	.
chr1	57406257	57406756	chr1	57428877	57429376	Maip1|chr1:57428877-57429376	0.342029498950677	.	.
chr1	57406257	57406756	chr1	57428877	57429376	Tyw5|chr1:57428877-57429376	0.342029498950677	.	.
chr1	57406257	57406756	chr1	57642139	57642638	Maip1|chr1:57642139-57642638	0.261426696542493	.	.
chr1	57406257	57406756	chr1	57642139	57642638	Tyw5|chr1:57642139-57642638	0.261426696542493	.	.
chr1	57774846	57775345	chr1	57510644	57511143	Spats2l|chr1:57510644-57511143	0.170637404051555	.	.
chr1	57774846	57775345	chr1	57589787	57590286	Spats2l|chr1:57589787-57590286	0.234656033187339	.	.
chr1	57774846	57775345	chr1	57642139	57642638	Spats2l|chr1:57642139-57642638	0.198406976446497	.	.
chr1	57774846	57775345	chr1	57969827	57970326	Spats2l|chr1:57969827-57970326	0.451362280962204	.	.
chr1	57774846	57775345	chr1	58070079	58070578	Spats2l|chr1:58070079-58070578	0.351767562271476	.	.
chr1	58210207	58210706	chr1	58070079	58070578	Aox4|chr1:58070079-58070578	0.310394192777917	.	.
chr1	58392818	58393317	chr1	58359437	58359936	Bzw1|chr1:58359437-58359936	0.273904701617597	.	.
chr1	58392818	58393317	chr1	58652543	58653042	Bzw1|chr1:58652543-58653042	0.286089046530659	.	.
chr1	58423825	58424324	chr1	58070079	58070578	Clk1|chr1:58070079-58070578	0.195212196056292	.	.
chr1	58504734	58505233	chr1	58856761	58857260	Gm15834|chr1:58856761-58857260	0.288620138428924	.	.
chr1	58504734	58505233	chr1	58856761	58857260	Orc2|chr1:58856761-58857260	0.288620138428924	.	.
chr1	58586034	58586533	chr1	58652543	58653042	Fam126b|chr1:58652543-58653042	0.204831720714534	.	.
chr1	58586034	58586533	chr1	58652543	58653042	Ndufb3|chr1:58652543-58653042	0.204831720714534	.	.
chr1	58586034	58586533	chr1	58856761	58857260	Fam126b|chr1:58856761-58857260	0.190830016819606	.	.
chr1	58586034	58586533	chr1	58856761	58857260	Ndufb3|chr1:58856761-58857260	0.190830016819606	.	.
chr1	58586552	58587051	chr1	58359437	58359936	Fam126b|chr1:58359437-58359936	0.193558263476223	.	.
chr1	58586552	58587051	chr1	58359437	58359936	Ndufb3|chr1:58359437-58359936	0.193558263476223	.	.
chr1	58972763	58973262	chr1	58856761	58857260	Stradb|chr1:58856761-58857260	0.287274625479602	.	.
chr1	58972763	58973262	chr1	58856761	58857260	Trak2|chr1:58856761-58857260	0.287274625479602	.	.
chr1	58972763	58973262	chr1	58909565	58910064	Stradb|chr1:58909565-58910064	0.276989685475972	.	.
chr1	58972763	58973262	chr1	58909565	58910064	Trak2|chr1:58909565-58910064	0.276989685475972	.	.
chr1	59120147	59120646	chr1	59316631	59317130	G730003C15Rik|chr1:59316631-59317130	0.168825534448975	.	.
chr1	59120147	59120646	chr1	59316631	59317130	Tmem237|chr1:59316631-59317130	0.168825534448975	.	.
chr1	59162883	59163382	chr1	58909565	58910064	Mpp4|chr1:58909565-58910064	0.364963907999069	.	.
chr1	59237006	59237505	chr1	58909565	58910064	Als2|chr1:58909565-58910064	0.179303976297623	.	.
chr1	59670565	59671064	chr1	59987611	59988110	Sumo1|chr1:59987611-59988110	0.239148399164495	.	.
chr1	59684706	59685205	chr1	59987611	59988110	Nop58|chr1:59987611-59988110	0.376714984525717	.	.
chr1	59762644	59763143	chr1	60034986	60035485	Bmpr2|chr1:60034986-60035485	0.256940652840308	.	.
chr1	59763159	59763658	chr1	59574808	59575307	Bmpr2|chr1:59574808-59575307	0.170495055519261	.	.
chr1	59763159	59763658	chr1	59623298	59623797	Bmpr2|chr1:59623298-59623797	0.195785886015699	.	.
chr1	60097393	60097892	chr1	59848288	59848787	Carf|chr1:59848288-59848787	0.293134663289638	.	.
chr1	60097393	60097892	chr1	59987611	59988110	Carf|chr1:59987611-59988110	0.317784958936278	.	.
chr1	60097393	60097892	chr1	60034986	60035485	Carf|chr1:60034986-60035485	0.399724724630235	.	.
chr1	60097393	60097892	chr1	60469405	60469904	Carf|chr1:60469405-60469904	0.233999017366245	.	.
chr1	60098487	60098986	chr1	59826439	59826938	Carf|chr1:59826439-59826938	0.28125166601159	.	.
chr1	60098487	60098986	chr1	59826439	59826938	Wdr12|chr1:59826439-59826938	0.28125166601159	.	.
chr1	60098487	60098986	chr1	59848288	59848787	Carf|chr1:59848288-59848787	0.281184078716721	.	.
chr1	60098487	60098986	chr1	59848288	59848787	Wdr12|chr1:59848288-59848787	0.281184078716721	.	.
chr1	60343314	60343813	chr1	60469405	60469904	Cyp20a1|chr1:60469405-60469904	0.254924827033458	.	.
chr1	60409462	60409961	chr1	60034986	60035485	Abi2|chr1:60034986-60035485	0.256384185489927	.	.
chr1	60409462	60409961	chr1	60469405	60469904	Abi2|chr1:60469405-60469904	0.393667664319939	.	.
chr1	60409462	60409961	chr1	60625969	60626468	Abi2|chr1:60625969-60626468	0.232978740000577	.	.
chr1	60409462	60409961	chr1	60718158	60718657	Abi2|chr1:60718158-60718657	0.199909778231735	.	.
chr1	60409462	60409961	chr1	60745583	60746082	Abi2|chr1:60745583-60746082	0.185315354167235	.	.
chr1	60409462	60409961	chr1	60746110	60746609	Abi2|chr1:60746110-60746609	0.162505074292599	.	.
chr1	62703034	62703533	chr1	62643268	62643767	Nrp2|chr1:62643268-62643767	0.27865101779106	.	.
chr1	62703034	62703533	chr1	62705667	62706166	Nrp2|chr1:62705667-62706166	0.294956736536206	.	.
chr1	62717818	62718317	chr1	62705667	62706166	Gm29083|chr1:62705667-62706166	0.252481734436725	.	.
chr1	62717818	62718317	chr1	62706634	62707133	Gm29083|chr1:62706634-62707133	0.444310920220611	.	.
chr1	63176509	63177008	chr1	63203844	63204343	Eef1b2|chr1:63203844-63204343	0.219268225500986	.	.
chr1	63176509	63177008	chr1	63203844	63204343	Ndufs1|chr1:63203844-63204343	0.219268225500986	.	.
chr1	63213981	63214480	chr1	63126196	63126695	Gpr1|chr1:63126196-63126695	0.215947988553573	.	.
chr1	63213981	63214480	chr1	63367905	63368404	Gpr1|chr1:63367905-63368404	0.248563461795137	.	.
chr1	63272985	63273484	chr1	63180992	63181491	Gm11608|chr1:63180992-63181491	0.360018799839064	.	.
chr1	63272985	63273484	chr1	63180992	63181491	Zdbf2|chr1:63180992-63181491	0.360018799839064	.	.
chr1	63445105	63445604	chr1	63478882	63479381	Adam23|chr1:63478882-63479381	0.266651213005811	.	.
chr1	63729868	63730367	chr1	63671247	63671746	Fastkd2|chr1:63671247-63671746	0.247137774618658	.	.
chr1	63729868	63730367	chr1	63671247	63671746	Mdh1b|chr1:63671247-63671746	0.247137774618658	.	.
chr1	63730384	63730883	chr1	63367905	63368404	Fastkd2|chr1:63367905-63368404	0.242842337235704	.	.
chr1	63730384	63730883	chr1	63367905	63368404	Mdh1b|chr1:63367905-63368404	0.242842337235704	.	.
chr1	63730384	63730883	chr1	63671247	63671746	Fastkd2|chr1:63671247-63671746	0.166310228576579	.	.
chr1	63730384	63730883	chr1	63671247	63671746	Mdh1b|chr1:63671247-63671746	0.166310228576579	.	.
chr1	64121506	64122005	chr1	64289060	64289559	Klf7|chr1:64289060-64289559	0.21403066303468	.	.
chr1	64122089	64122588	chr1	64121000	64121499	Klf7|chr1:64121000-64121499	0.229581275370301	.	.
chr1	64122089	64122588	chr1	64377876	64378375	Klf7|chr1:64377876-64378375	0.204878046676097	.	.
chr1	64532547	64533046	chr1	64377876	64378375	Creb1|chr1:64377876-64378375	0.177884999028104	.	.
chr1	64532547	64533046	chr1	64683045	64683544	Creb1|chr1:64683045-64683544	0.362477396354433	.	.
chr1	64616950	64617449	chr1	64377876	64378375	Gm28982|chr1:64377876-64378375	0.189068519516224	.	.
chr1	64616950	64617449	chr1	64377876	64378375	Mettl21a|chr1:64377876-64378375	0.189068519516224	.	.
chr1	64616950	64617449	chr1	64445949	64446448	Gm28982|chr1:64445949-64446448	0.304746191752676	.	.
chr1	64616950	64617449	chr1	64445949	64446448	Mettl21a|chr1:64445949-64446448	0.304746191752676	.	.
chr1	64616950	64617449	chr1	64463827	64464326	Gm28982|chr1:64463827-64464326	0.335500017458989	.	.
chr1	64616950	64617449	chr1	64463827	64464326	Mettl21a|chr1:64463827-64464326	0.335500017458989	.	.
chr1	64617495	64617994	chr1	64377876	64378375	Gm28982|chr1:64377876-64378375	0.218755884490457	.	.
chr1	64617495	64617994	chr1	64377876	64378375	Mettl21a|chr1:64377876-64378375	0.218755884490457	.	.
chr1	64617495	64617994	chr1	64445949	64446448	Gm28982|chr1:64445949-64446448	0.227993703135477	.	.
chr1	64617495	64617994	chr1	64445949	64446448	Mettl21a|chr1:64445949-64446448	0.227993703135477	.	.
chr1	64617495	64617994	chr1	64463827	64464326	Gm28982|chr1:64463827-64464326	0.286360441804703	.	.
chr1	64617495	64617994	chr1	64463827	64464326	Mettl21a|chr1:64463827-64464326	0.286360441804703	.	.
chr1	64956569	64957068	chr1	64791706	64792205	Plekhm3|chr1:64791706-64792205	0.19737540115016	.	.
chr1	65186396	65186895	chr1	65333902	65334401	Idh1|chr1:65333902-65334401	0.16386753486127	.	.
chr1	65186396	65186895	chr1	65333902	65334401	Pikfyve|chr1:65333902-65334401	0.16386753486127	.	.
chr1	65282716	65283215	chr1	65028623	65029122	Pth2r|chr1:65028623-65029122	0.332436049145597	.	.
chr1	65282716	65283215	chr1	65129584	65130083	Pth2r|chr1:65129584-65130083	0.409620621011706	.	.
chr1	65282716	65283215	chr1	65137473	65137972	Pth2r|chr1:65137473-65137972	0.20837401487134	.	.
chr1	66174880	66175379	chr1	66115312	66115811	Map2|chr1:66115312-66115811	0.264117239126022	.	.
chr1	66700587	66701086	chr1	66838431	66838930	Rpe|chr1:66838431-66838930	0.183237178483954	.	.
chr1	66816734	66817233	chr1	66649497	66649996	Kansl1l|chr1:66649497-66649996	0.288038311545957	.	.
chr1	66816734	66817233	chr1	66654987	66655486	Kansl1l|chr1:66654987-66655486	0.251537892393901	.	.
chr1	66816734	66817233	chr1	66655629	66656128	Kansl1l|chr1:66655629-66656128	0.388858524094227	.	.
chr1	66817441	66817940	chr1	66650012	66650511	Kansl1l|chr1:66650012-66650511	0.209369290565995	.	.
chr1	66863047	66863546	chr1	66649497	66649996	Acadl|chr1:66649497-66649996	0.304858083719823	.	.
chr1	66863047	66863546	chr1	66650012	66650511	Acadl|chr1:66650012-66650511	0.388421636382902	.	.
chr1	66863047	66863546	chr1	66895631	66896130	Acadl|chr1:66895631-66896130	0.164451441086047	.	.
chr1	67038596	67039095	chr1	67183506	67184005	Lancl1|chr1:67183506-67184005	0.183177483236702	.	.
chr1	69440858	69441357	chr1	69367548	69368047	Gm28497|chr1:69367548-69368047	0.278693192111973	.	.
chr1	69440858	69441357	chr1	69591806	69592305	Gm28497|chr1:69591806-69592305	0.167462620511292	.	.
chr1	69441406	69441905	chr1	69367548	69368047	Gm28497|chr1:69367548-69368047	0.261474669740721	.	.
chr1	69441406	69441905	chr1	69656928	69657427	Gm28497|chr1:69656928-69657427	0.230093355042964	.	.
chr1	69493236	69493735	chr1	69367548	69368047	Gm29113|chr1:69367548-69368047	0.183399556838294	.	.
chr1	70725497	70725996	chr1	70700160	70700659	Vwc2l|chr1:70700160-70700659	0.252013973183524	.	.
chr1	70725497	70725996	chr1	70795064	70795563	Vwc2l|chr1:70795064-70795563	0.267575187588293	.	.
chr1	70725497	70725996	chr1	70851729	70852228	Vwc2l|chr1:70851729-70852228	0.464875025634226	.	.
chr1	71556874	71557373	chr1	71757169	71757668	Atic|chr1:71757169-71757668	0.181764579719382	.	.
chr1	72211757	72212256	chr1	72219979	72220478	Mreg|chr1:72219979-72220478	0.198329556422509	.	.
chr1	72211757	72212256	chr1	72225715	72226214	Mreg|chr1:72225715-72226214	0.261114936259344	.	.
chr1	72307199	72307698	chr1	72593369	72593868	Xrcc5|chr1:72593369-72593868	0.231925069179184	.	.
chr1	72536972	72537471	chr1	72872440	72872939	March4|chr1:72872440-72872939	0.304770469841562	.	.
chr1	72536972	72537471	chr1	72978960	72979459	March4|chr1:72978960-72979459	0.164344801351189	.	.
chr1	72582908	72583407	chr1	72254025	72254524	Smarcal1|chr1:72254025-72254524	0.2807379777987	.	.
chr1	72582908	72583407	chr1	72254545	72255044	Smarcal1|chr1:72254545-72255044	0.447291689690318	.	.
chr1	72582908	72583407	chr1	72255113	72255612	Smarcal1|chr1:72255113-72255612	0.314014884474863	.	.
chr1	72582908	72583407	chr1	72492614	72493113	Smarcal1|chr1:72492614-72493113	0.176744825553092	.	.
chr1	72582908	72583407	chr1	72978960	72979459	Smarcal1|chr1:72978960-72979459	0.270284728055506	.	.
chr1	72640885	72641384	chr1	72254025	72254524	Gm39662|chr1:72254025-72254524	0.319695902694341	.	.
chr1	72640885	72641384	chr1	72492614	72493113	Gm39662|chr1:72492614-72493113	0.281535613336891	.	.
chr1	72640885	72641384	chr1	72872440	72872939	Gm39662|chr1:72872440-72872939	0.25724125517773	.	.
chr1	72711014	72711513	chr1	72872440	72872939	Rpl37a|chr1:72872440-72872939	0.185549269770662	.	.
chr1	74236196	74236695	chr1	73902923	73903422	Arpc2|chr1:73902923-73903422	0.176410272595436	.	.
chr1	74236196	74236695	chr1	73973944	73974443	Arpc2|chr1:73973944-73974443	0.427332306155312	.	.
chr1	74505730	74506229	chr1	74332262	74332761	Cnot9|chr1:74332262-74332761	0.219827760012973	.	.
chr1	74505730	74506229	chr1	74415126	74415625	Cnot9|chr1:74415126-74415625	0.312453673002434	.	.
chr1	74587962	74588461	chr1	74332262	74332761	Bcs1l|chr1:74332262-74332761	0.316202767250904	.	.
chr1	74587962	74588461	chr1	74332262	74332761	Zfp142|chr1:74332262-74332761	0.316202767250904	.	.
chr1	74587962	74588461	chr1	74386756	74387255	Bcs1l|chr1:74386756-74387255	0.20627526475103	.	.
chr1	74587962	74588461	chr1	74386756	74387255	Zfp142|chr1:74386756-74387255	0.20627526475103	.	.
chr1	74587962	74588461	chr1	74397348	74397847	Bcs1l|chr1:74397348-74397847	0.249024960417373	.	.
chr1	74587962	74588461	chr1	74397348	74397847	Zfp142|chr1:74397348-74397847	0.249024960417373	.	.
chr1	74587962	74588461	chr1	74824729	74825228	Bcs1l|chr1:74824729-74825228	0.235610796687928	.	.
chr1	74587962	74588461	chr1	74824729	74825228	Zfp142|chr1:74824729-74825228	0.235610796687928	.	.
chr1	74601175	74601674	chr1	74332262	74332761	Rnf25|chr1:74332262-74332761	0.192913508597672	.	.
chr1	74601175	74601674	chr1	74332262	74332761	Stk36|chr1:74332262-74332761	0.192913508597672	.	.
chr1	74601175	74601674	chr1	74415126	74415625	Rnf25|chr1:74415126-74415625	0.300440577376425	.	.
chr1	74601175	74601674	chr1	74415126	74415625	Stk36|chr1:74415126-74415625	0.300440577376425	.	.
chr1	74661495	74661994	chr1	74397348	74397847	Ttll4|chr1:74397348-74397847	0.234771658340072	.	.
chr1	74661495	74661994	chr1	74439093	74439592	Ttll4|chr1:74439093-74439592	0.290883326532691	.	.
chr1	74850152	74850651	chr1	74793218	74793717	Gm16582|chr1:74793218-74793717	0.270323639509019	.	.
chr1	74850152	74850651	chr1	74799965	74800464	Gm16582|chr1:74799965-74800464	0.221479344432566	.	.
chr1	74850152	74850651	chr1	74800566	74801065	Gm16582|chr1:74800566-74801065	0.265136513975389	.	.
chr1	74850152	74850651	chr1	74806444	74806943	Gm16582|chr1:74806444-74806943	0.296714171075355	.	.
chr1	74850152	74850651	chr1	74806952	74807451	Gm16582|chr1:74806952-74807451	0.373441947894852	.	.
chr1	74850152	74850651	chr1	74829962	74830461	Gm16582|chr1:74829962-74830461	0.400304535974622	.	.
chr1	74850152	74850651	chr1	74858307	74858806	Gm16582|chr1:74858307-74858806	0.227935552903836	.	.
chr1	74850152	74850651	chr1	75218312	75218811	Gm16582|chr1:75218312-75218811	0.412907502242146	.	.
chr1	74850152	74850651	chr1	75244823	75245322	Gm16582|chr1:75244823-75245322	0.174189177572482	.	.
chr1	74854708	74855207	chr1	74806444	74806943	Cdk5r2|chr1:74806444-74806943	0.240363093554799	.	.
chr1	74854708	74855207	chr1	75244823	75245322	Cdk5r2|chr1:75244823-75245322	0.316249438763687	.	.
chr1	75124760	75125259	chr1	74793218	74793717	Nhej1|chr1:74793218-74793717	0.281775557251217	.	.
chr1	75124760	75125259	chr1	74799965	74800464	Nhej1|chr1:74799965-74800464	0.183995676946293	.	.
chr1	75124760	75125259	chr1	74806952	74807451	Nhej1|chr1:74806952-74807451	0.271785837075269	.	.
chr1	75124760	75125259	chr1	75385291	75385790	Nhej1|chr1:75385291-75385790	0.194980434338408	.	.
chr1	75124760	75125259	chr1	75467494	75467993	Nhej1|chr1:75467494-75467993	0.176790623688129	.	.
chr1	75142499	75142998	chr1	74806952	74807451	Cnppd1|chr1:74806952-74807451	0.309627592802565	.	.
chr1	75142499	75142998	chr1	74806952	74807451	Retreg2|chr1:74806952-74807451	0.309627592802565	.	.
chr1	75142499	75142998	chr1	74829962	74830461	Cnppd1|chr1:74829962-74830461	0.177980734160949	.	.
chr1	75142499	75142998	chr1	74829962	74830461	Retreg2|chr1:74829962-74830461	0.177980734160949	.	.
chr1	75142499	75142998	chr1	74858307	74858806	Cnppd1|chr1:74858307-74858806	0.295781122172683	.	.
chr1	75142499	75142998	chr1	74858307	74858806	Retreg2|chr1:74858307-74858806	0.295781122172683	.	.
chr1	75142499	75142998	chr1	74948735	74949234	Cnppd1|chr1:74948735-74949234	0.255137393503943	.	.
chr1	75142499	75142998	chr1	74948735	74949234	Retreg2|chr1:74948735-74949234	0.255137393503943	.	.
chr1	75142499	75142998	chr1	75218312	75218811	Cnppd1|chr1:75218312-75218811	0.279992285855166	.	.
chr1	75142499	75142998	chr1	75218312	75218811	Retreg2|chr1:75218312-75218811	0.279992285855166	.	.
chr1	75142499	75142998	chr1	75385291	75385790	Cnppd1|chr1:75385291-75385790	0.247659508145987	.	.
chr1	75142499	75142998	chr1	75385291	75385790	Retreg2|chr1:75385291-75385790	0.247659508145987	.	.
chr1	75168424	75168923	chr1	74800566	74801065	Zfand2b|chr1:74800566-74801065	0.383253492388585	.	.
chr1	75168424	75168923	chr1	74806952	74807451	Zfand2b|chr1:74806952-74807451	0.34516781516143	.	.
chr1	75168424	75168923	chr1	74816731	74817230	Zfand2b|chr1:74816731-74817230	0.287469667817509	.	.
chr1	75168424	75168923	chr1	74816731	74817230	Zfand2b|chr1:74816731-74817230	0.28746966781751	.	.
chr1	75168424	75168923	chr1	74824729	74825228	Zfand2b|chr1:74824729-74825228	0.238389358408157	.	.
chr1	75168424	75168923	chr1	74829962	74830461	Zfand2b|chr1:74829962-74830461	0.364907924861704	.	.
chr1	75168424	75168923	chr1	74858307	74858806	Zfand2b|chr1:74858307-74858806	0.304023073875747	.	.
chr1	75168424	75168923	chr1	74948735	74949234	Zfand2b|chr1:74948735-74949234	0.268684702032065	.	.
chr1	75168424	75168923	chr1	75218312	75218811	Zfand2b|chr1:75218312-75218811	0.514970408881443	.	.
chr1	75180079	75180578	chr1	74816731	74817230	Abcb6|chr1:74816731-74817230	0.338013192861166	.	.
chr1	75180079	75180578	chr1	74948735	74949234	Abcb6|chr1:74948735-74949234	0.245805231328135	.	.
chr1	75191753	75192252	chr1	74858307	74858806	Ankzf1|chr1:74858307-74858806	0.182828191256763	.	.
chr1	75191753	75192252	chr1	74858307	74858806	Atg9a|chr1:74858307-74858806	0.182828191256763	.	.
chr1	75191753	75192252	chr1	75244823	75245322	Ankzf1|chr1:75244823-75245322	0.221563558750123	.	.
chr1	75191753	75192252	chr1	75244823	75245322	Atg9a|chr1:75244823-75245322	0.221563558750123	.	.
chr1	75191753	75192252	chr1	75445624	75446123	Ankzf1|chr1:75445624-75446123	0.233315668832896	.	.
chr1	75191753	75192252	chr1	75445624	75446123	Atg9a|chr1:75445624-75446123	0.233315668832896	.	.
chr1	75191753	75192252	chr1	75458368	75458867	Ankzf1|chr1:75458368-75458867	0.186926230096701	.	.
chr1	75191753	75192252	chr1	75458368	75458867	Atg9a|chr1:75458368-75458867	0.186926230096701	.	.
chr1	75191753	75192252	chr1	75467494	75467993	Ankzf1|chr1:75467494-75467993	0.205108110717785	.	.
chr1	75191753	75192252	chr1	75467494	75467993	Atg9a|chr1:75467494-75467993	0.205108110717785	.	.
chr1	75192415	75192914	chr1	74800566	74801065	Ankzf1|chr1:74800566-74801065	0.211513027269658	.	.
chr1	75192415	75192914	chr1	74800566	74801065	Atg9a|chr1:74800566-74801065	0.211513027269658	.	.
chr1	75192415	75192914	chr1	74806952	74807451	Ankzf1|chr1:74806952-74807451	0.238597596870518	.	.
chr1	75192415	75192914	chr1	74806952	74807451	Atg9a|chr1:74806952-74807451	0.238597596870518	.	.
chr1	75192415	75192914	chr1	74829962	74830461	Ankzf1|chr1:74829962-74830461	0.173438382540903	.	.
chr1	75192415	75192914	chr1	74829962	74830461	Atg9a|chr1:74829962-74830461	0.173438382540903	.	.
chr1	75192415	75192914	chr1	74858307	74858806	Ankzf1|chr1:74858307-74858806	0.228170634961775	.	.
chr1	75192415	75192914	chr1	74858307	74858806	Atg9a|chr1:74858307-74858806	0.228170634961775	.	.
chr1	75192415	75192914	chr1	75218312	75218811	Ankzf1|chr1:75218312-75218811	0.353167493585889	.	.
chr1	75192415	75192914	chr1	75218312	75218811	Atg9a|chr1:75218312-75218811	0.353167493585889	.	.
chr1	75192415	75192914	chr1	75263237	75263736	Ankzf1|chr1:75263237-75263736	0.171485979571228	.	.
chr1	75192415	75192914	chr1	75263237	75263736	Atg9a|chr1:75263237-75263736	0.171485979571228	.	.
chr1	75192415	75192914	chr1	75385291	75385790	Ankzf1|chr1:75385291-75385790	0.330514927405857	.	.
chr1	75192415	75192914	chr1	75385291	75385790	Atg9a|chr1:75385291-75385790	0.330514927405857	.	.
chr1	75192415	75192914	chr1	75386007	75386506	Ankzf1|chr1:75386007-75386506	0.189179249129937	.	.
chr1	75192415	75192914	chr1	75386007	75386506	Atg9a|chr1:75386007-75386506	0.189179249129937	.	.
chr1	75210546	75211045	chr1	74793218	74793717	Glb1l|chr1:74793218-74793717	0.189357117875409	.	.
chr1	75210546	75211045	chr1	74793218	74793717	Stk16|chr1:74793218-74793717	0.189357117875409	.	.
chr1	75210546	75211045	chr1	74799965	74800464	Glb1l|chr1:74799965-74800464	0.22726393434045	.	.
chr1	75210546	75211045	chr1	74799965	74800464	Stk16|chr1:74799965-74800464	0.22726393434045	.	.
chr1	75219086	75219585	chr1	74806444	74806943	Tuba4a|chr1:74806444-74806943	0.235856846333806	.	.
chr1	75219086	75219585	chr1	74806952	74807451	Tuba4a|chr1:74806952-74807451	0.221381133463039	.	.
chr1	75219086	75219585	chr1	74824729	74825228	Tuba4a|chr1:74824729-74825228	0.194515571902942	.	.
chr1	75219086	75219585	chr1	75218312	75218811	Tuba4a|chr1:75218312-75218811	0.256870435925163	.	.
chr1	75219086	75219585	chr1	75386007	75386506	Tuba4a|chr1:75386007-75386506	0.185323652965058	.	.
chr1	75219086	75219585	chr1	75467494	75467993	Tuba4a|chr1:75467494-75467993	0.212874491523225	.	.
chr1	75236144	75236643	chr1	75218312	75218811	Dnajb2|chr1:75218312-75218811	0.164047251882159	.	.
chr1	75236144	75236643	chr1	75385291	75385790	Dnajb2|chr1:75385291-75385790	0.20695273532114	.	.
chr1	75236144	75236643	chr1	75495129	75495628	Dnajb2|chr1:75495129-75495628	0.224941764904163	.	.
chr1	75236651	75237150	chr1	74793218	74793717	Dnajb2|chr1:74793218-74793717	0.160805890007003	.	.
chr1	75236651	75237150	chr1	74829962	74830461	Dnajb2|chr1:74829962-74830461	0.170144071892065	.	.
chr1	75236651	75237150	chr1	75234571	75235070	Dnajb2|chr1:75234571-75235070	0.175550382175264	.	.
chr1	75236651	75237150	chr1	75385291	75385790	Dnajb2|chr1:75385291-75385790	0.172389958956005	.	.
chr1	75264008	75264507	chr1	75218312	75218811	Ptprn|chr1:75218312-75218811	0.525439494231031	.	.
chr1	75264008	75264507	chr1	75263237	75263736	Ptprn|chr1:75263237-75263736	0.198767225772275	.	.
chr1	75264008	75264507	chr1	75385291	75385790	Ptprn|chr1:75385291-75385790	0.205727586572375	.	.
chr1	75264008	75264507	chr1	75386007	75386506	Ptprn|chr1:75386007-75386506	0.166724724754451	.	.
chr1	75277375	75277874	chr1	75263237	75263736	Resp18|chr1:75263237-75263736	0.226283292538014	.	.
chr1	75277375	75277874	chr1	75282920	75283419	Resp18|chr1:75282920-75283419	0.21583583181141	.	.
chr1	75277375	75277874	chr1	75357963	75358462	Resp18|chr1:75357963-75358462	0.290638075485976	.	.
chr1	75277375	75277874	chr1	75495129	75495628	Resp18|chr1:75495129-75495628	0.430383963776752	.	.
chr1	75278167	75278666	chr1	75218312	75218811	Resp18|chr1:75218312-75218811	0.247924322517549	.	.
chr1	75278167	75278666	chr1	75385291	75385790	Resp18|chr1:75385291-75385790	0.192696722482279	.	.
chr1	75278167	75278666	chr1	75385291	75385790	Resp18|chr1:75385291-75385790	0.19269672248228	.	.
chr1	75317346	75317845	chr1	75263237	75263736	Dnpep|chr1:75263237-75263736	0.175507198620851	.	.
chr1	75317346	75317845	chr1	75282920	75283419	Dnpep|chr1:75282920-75283419	0.311951853701069	.	.
chr1	75317346	75317845	chr1	75357963	75358462	Dnpep|chr1:75357963-75358462	0.228129744726849	.	.
chr1	75317346	75317845	chr1	75445624	75446123	Dnpep|chr1:75445624-75446123	0.268843705416847	.	.
chr1	75317346	75317845	chr1	75458368	75458867	Dnpep|chr1:75458368-75458867	0.188066615871013	.	.
chr1	75359259	75359758	chr1	75263237	75263736	Des|chr1:75263237-75263736	0.293468055743794	.	.
chr1	75359259	75359758	chr1	75386007	75386506	Des|chr1:75386007-75386506	0.217515289432189	.	.
chr1	75435709	75436208	chr1	75290547	75291046	Gmppa|chr1:75290547-75291046	0.211287687287683	.	.
chr1	75435709	75436208	chr1	75385291	75385790	Gmppa|chr1:75385291-75385790	0.239493005327137	.	.
chr1	75435709	75436208	chr1	75386007	75386506	Gmppa|chr1:75386007-75386506	0.161220851976342	.	.
chr1	75479156	75479655	chr1	75244823	75245322	Chpf|chr1:75244823-75245322	0.268029166141526	.	.
chr1	75479156	75479655	chr1	75244823	75245322	Tmem198|chr1:75244823-75245322	0.268029166141526	.	.
chr1	75479156	75479655	chr1	75357963	75358462	Chpf|chr1:75357963-75358462	0.356051012400104	.	.
chr1	75479156	75479655	chr1	75357963	75358462	Tmem198|chr1:75357963-75358462	0.356051012400104	.	.
chr1	75479156	75479655	chr1	75458368	75458867	Chpf|chr1:75458368-75458867	0.237185919737514	.	.
chr1	75479156	75479655	chr1	75458368	75458867	Tmem198|chr1:75458368-75458867	0.237185919737514	.	.
chr1	75479156	75479655	chr1	75495129	75495628	Chpf|chr1:75495129-75495628	0.328471421212664	.	.
chr1	75479156	75479655	chr1	75495129	75495628	Tmem198|chr1:75495129-75495628	0.328471421212664	.	.
chr1	75505376	75505875	chr1	75839370	75839869	Obsl1|chr1:75839370-75839869	0.210992806061026	.	.
chr1	75521240	75521739	chr1	75588851	75589350	Stk11ip|chr1:75588851-75589350	0.16740475261137	.	.
chr1	75521240	75521739	chr1	75877254	75877753	Stk11ip|chr1:75877254-75877753	0.17738460044288	.	.
chr1	77514939	77515438	chr1	77663210	77663709	Epha4|chr1:77663210-77663709	0.194149109745487	.	.
chr1	77514939	77515438	chr1	77663210	77663709	Gm28386|chr1:77663210-77663709	0.194149109745487	.	.
chr1	77514939	77515438	chr1	77824022	77824521	Epha4|chr1:77824022-77824521	0.218964531297319	.	.
chr1	77514939	77515438	chr1	77824022	77824521	Gm28386|chr1:77824022-77824521	0.218964531297319	.	.
chr1	77516009	77516508	chr1	77346382	77346881	Gm28386|chr1:77346382-77346881	0.185933170139795	.	.
chr1	77516009	77516508	chr1	77545710	77546209	Gm28386|chr1:77545710-77546209	0.17408596957419	.	.
chr1	77516009	77516508	chr1	77663210	77663709	Gm28386|chr1:77663210-77663709	0.34262596576567	.	.
chr1	77516009	77516508	chr1	77978623	77979122	Gm28386|chr1:77978623-77979122	0.282901046257474	.	.
chr1	78310032	78310531	chr1	78371610	78372109	Sgpp2|chr1:78371610-78372109	0.166694183283897	.	.
chr1	78310032	78310531	chr1	78419495	78419994	Sgpp2|chr1:78419495-78419994	0.239519472831958	.	.
chr1	78310032	78310531	chr1	78745265	78745764	Sgpp2|chr1:78745265-78745764	0.248596990438156	.	.
chr1	78310931	78311430	chr1	78724400	78724899	Sgpp2|chr1:78724400-78724899	0.22506023688907	.	.
chr1	78310931	78311430	chr1	78745265	78745764	Sgpp2|chr1:78745265-78745764	0.421441316277173	.	.
chr1	78488387	78488886	chr1	78525118	78525617	Farsb|chr1:78525118-78525617	0.17110083941724	.	.
chr1	78488387	78488886	chr1	78537485	78537984	Farsb|chr1:78537485-78537984	0.23132372134606	.	.
chr1	78488900	78489399	chr1	78525118	78525617	Farsb|chr1:78525118-78525617	0.182122411708636	.	.
chr1	78488900	78489399	chr1	78537485	78537984	Farsb|chr1:78537485-78537984	0.173600074425505	.	.
chr1	79439807	79440306	chr1	79580908	79581407	Scg2|chr1:79580908-79581407	0.517951116755647	.	.
chr1	79439807	79440306	chr1	79581417	79581916	Scg2|chr1:79581417-79581916	0.388206831821035	.	.
chr1	79439807	79440306	chr1	79640097	79640596	Scg2|chr1:79640097-79640596	0.187062903081457	.	.
chr1	79671948	79672447	chr1	79640097	79640596	Ap1s3|chr1:79640097-79640596	0.2776688908151	.	.
chr1	79775809	79776308	chr1	79581417	79581916	Mrpl44|chr1:79581417-79581916	0.223388273864708	.	.
chr1	79775809	79776308	chr1	79581417	79581916	Wdfy1|chr1:79581417-79581916	0.223388273864708	.	.
chr1	80340736	80341235	chr1	80073760	80074259	Cul3|chr1:80073760-80074259	0.224505483638533	.	.
chr1	80340736	80341235	chr1	80074277	80074776	Cul3|chr1:80074277-80074776	0.258646032787369	.	.
chr1	80340736	80341235	chr1	80390258	80390757	Cul3|chr1:80390258-80390757	0.424947608056635	.	.
chr1	80340736	80341235	chr1	80501542	80502041	Cul3|chr1:80501542-80502041	0.487781266808331	.	.
chr1	80340736	80341235	chr1	80504014	80504513	Cul3|chr1:80504014-80504513	0.488518047677201	.	.
chr1	82291243	82291742	chr1	82112249	82112748	Irs1|chr1:82112249-82112748	0.288471763201557	.	.
chr1	82316361	82316860	chr1	82112249	82112748	Rhbdd1|chr1:82112249-82112748	0.274434055320253	.	.
chr1	82316361	82316860	chr1	82362131	82362630	Rhbdd1|chr1:82362131-82362630	0.225155104618035	.	.
chr1	82725115	82725614	chr1	82433306	82433805	C430014B12Rik|chr1:82433306-82433805	0.185450305866598	.	.
chr1	82725115	82725614	chr1	82433306	82433805	Mff|chr1:82433306-82433805	0.185450305866598	.	.
chr1	83037972	83038471	chr1	82993901	82994400	Slc19a3|chr1:82993901-82994400	0.169497601587322	.	.
chr1	83407918	83408417	chr1	83277033	83277532	Sphkap|chr1:83277033-83277532	0.209015199293057	.	.
chr1	83407918	83408417	chr1	83429766	83430265	Sphkap|chr1:83429766-83430265	0.282553375386514	.	.
chr1	84695613	84696112	chr1	84838531	84839030	Dner|chr1:84838531-84839030	0.324263928662898	.	.
chr1	84696967	84697466	chr1	84614501	84615000	Dner|chr1:84614501-84615000	0.205823063327082	.	.
chr1	84839165	84839664	chr1	84581779	84582278	Fbxo36|chr1:84581779-84582278	0.391944271354478	.	.
chr1	84839165	84839664	chr1	84614501	84615000	Fbxo36|chr1:84614501-84615000	0.181092608921947	.	.
chr1	84839165	84839664	chr1	84633999	84634498	Fbxo36|chr1:84633999-84634498	0.309864069570311	.	.
chr1	84839165	84839664	chr1	84634521	84635020	Fbxo36|chr1:84634521-84635020	0.312269207554514	.	.
chr1	84934883	84935382	chr1	84838531	84839030	Slc16a14|chr1:84838531-84839030	0.166107698160895	.	.
chr1	85894274	85894773	chr1	85958147	85958646	Itm2c|chr1:85958147-85958646	0.205488850818508	.	.
chr1	85894274	85894773	chr1	85999484	85999983	Itm2c|chr1:85999484-85999983	0.371027958894956	.	.
chr1	86154471	86154970	chr1	86007691	86008190	Armc9|chr1:86007691-86008190	0.361328869883494	.	.
chr1	86154471	86154970	chr1	86281705	86282204	Armc9|chr1:86281705-86282204	0.200690106894694	.	.
chr1	86154471	86154970	chr1	86434501	86435000	Armc9|chr1:86434501-86435000	0.186673785461746	.	.
chr1	86358737	86359236	chr1	86501200	86501699	C130036L24Rik|chr1:86501200-86501699	0.247558977554943	.	.
chr1	86358737	86359236	chr1	86501200	86501699	C130036L24Rik|chr1:86501200-86501699	0.247558977554944	.	.
chr1	86358737	86359236	chr1	86501200	86501699	Ncl|chr1:86501200-86501699	0.247558977554943	.	.
chr1	86358737	86359236	chr1	86501200	86501699	Ncl|chr1:86501200-86501699	0.247558977554944	.	.
chr1	86358737	86359236	chr1	86533367	86533866	C130036L24Rik|chr1:86533367-86533866	0.194287057451907	.	.
chr1	86358737	86359236	chr1	86533367	86533866	Ncl|chr1:86533367-86533866	0.194287057451907	.	.
chr1	86359268	86359767	chr1	86126055	86126554	C130036L24Rik|chr1:86126055-86126554	0.163873657788164	.	.
chr1	86359268	86359767	chr1	86126055	86126554	Ncl|chr1:86126055-86126554	0.163873657788164	.	.
chr1	86359268	86359767	chr1	86441795	86442294	C130036L24Rik|chr1:86441795-86442294	0.227141541742949	.	.
chr1	86359268	86359767	chr1	86441795	86442294	Ncl|chr1:86441795-86442294	0.227141541742949	.	.
chr1	86359268	86359767	chr1	86533367	86533866	C130036L24Rik|chr1:86533367-86533866	0.33207845120119	.	.
chr1	86359268	86359767	chr1	86533367	86533866	Ncl|chr1:86533367-86533866	0.33207845120119	.	.
chr1	86525710	86526209	chr1	86433961	86434460	Ptma|chr1:86433961-86434460	0.170166377946674	.	.
chr1	86525710	86526209	chr1	86487143	86487642	Ptma|chr1:86487143-86487642	0.203728295308371	.	.
chr1	86525710	86526209	chr1	86525204	86525703	Ptma|chr1:86525204-86525703	0.342694594149313	.	.
chr1	86525710	86526209	chr1	86528114	86528613	Ptma|chr1:86528114-86528613	0.182483755059486	.	.
chr1	86526360	86526859	chr1	86528114	86528613	Ptma|chr1:86528114-86528613	0.172173079856845	.	.
chr1	86526360	86526859	chr1	86843875	86844374	Ptma|chr1:86843875-86844374	0.213560568709683	.	.
chr1	86582078	86582577	chr1	86433961	86434460	Cops7b|chr1:86433961-86434460	0.255925094742837	.	.
chr1	86582078	86582577	chr1	86433961	86434460	Pde6d|chr1:86433961-86434460	0.255925094742837	.	.
chr1	86582078	86582577	chr1	86843875	86844374	Cops7b|chr1:86843875-86844374	0.160785322149901	.	.
chr1	86582078	86582577	chr1	86843875	86844374	Pde6d|chr1:86843875-86844374	0.160785322149901	.	.
chr1	86582078	86582577	chr1	86931540	86932039	Cops7b|chr1:86931540-86932039	0.276810387818903	.	.
chr1	86582078	86582577	chr1	86931540	86932039	Pde6d|chr1:86931540-86932039	0.276810387818903	.	.
chr1	86582603	86583102	chr1	86434501	86435000	Cops7b|chr1:86434501-86435000	0.19043965765782	.	.
chr1	86582603	86583102	chr1	86434501	86435000	Pde6d|chr1:86434501-86435000	0.19043965765782	.	.
chr1	86582603	86583102	chr1	86487143	86487642	Cops7b|chr1:86487143-86487642	0.206842708060311	.	.
chr1	86582603	86583102	chr1	86487143	86487642	Pde6d|chr1:86487143-86487642	0.206842708060311	.	.
chr1	86582603	86583102	chr1	86501200	86501699	Cops7b|chr1:86501200-86501699	0.177483323280115	.	.
chr1	86582603	86583102	chr1	86501200	86501699	Pde6d|chr1:86501200-86501699	0.177483323280115	.	.
chr1	86582603	86583102	chr1	86931540	86932039	Cops7b|chr1:86931540-86932039	0.281405348762204	.	.
chr1	86582603	86583102	chr1	86931540	86932039	Pde6d|chr1:86931540-86932039	0.281405348762204	.	.
chr1	86670393	86670892	chr1	86501200	86501699	Nppc|chr1:86501200-86501699	0.212598166363847	.	.
chr1	86703565	86704064	chr1	86532333	86532832	Dis3l2|chr1:86532333-86532832	0.216355939360957	.	.
chr1	87213673	87214172	chr1	86843875	86844374	Eif4e2|chr1:86843875-86844374	0.161114675986926	.	.
chr1	87326698	87327197	chr1	87008793	87009292	Gigyf2|chr1:87008793-87009292	0.19202700219643	.	.
chr1	87326698	87327197	chr1	87009452	87009951	Gigyf2|chr1:87009452-87009951	0.247206121603743	.	.
chr1	87326698	87327197	chr1	87010887	87011386	Gigyf2|chr1:87010887-87011386	0.269270731275891	.	.
chr1	87326698	87327197	chr1	87010887	87011386	Gigyf2|chr1:87010887-87011386	0.269270731275892	.	.
chr1	87326698	87327197	chr1	87040583	87041082	Gigyf2|chr1:87040583-87041082	0.189231802194417	.	.
chr1	87326698	87327197	chr1	87507866	87508365	Gigyf2|chr1:87507866-87508365	0.229055132012229	.	.
chr1	87326698	87327197	chr1	87583665	87584164	Gigyf2|chr1:87583665-87584164	0.190444933799691	.	.
chr1	87326698	87327197	chr1	87605324	87605823	Gigyf2|chr1:87605324-87605823	0.362860369936355	.	.
chr1	87326698	87327197	chr1	87607713	87608212	Gigyf2|chr1:87607713-87608212	0.218236823263816	.	.
chr1	87326698	87327197	chr1	87680890	87681389	Gigyf2|chr1:87680890-87681389	0.176820058207348	.	.
chr1	87510023	87510522	chr1	87740545	87741044	Neu2|chr1:87740545-87741044	0.275527711551054	.	.
chr1	88205505	88206004	chr1	88321196	88321695	Dnajb3|chr1:88321196-88321695	0.253192607575646	.	.
chr1	88205505	88206004	chr1	88484021	88484520	Dnajb3|chr1:88484021-88484520	0.174472605023854	.	.
chr1	88277410	88277909	chr1	88694302	88694801	Hjurp|chr1:88694302-88694801	0.28081946131288	.	.
chr1	88277410	88277909	chr1	88694302	88694801	Trpm8|chr1:88694302-88694801	0.28081946131288	.	.
chr1	88701430	88701929	chr1	88484021	88484520	Arl4c|chr1:88484021-88484520	0.443134173966694	.	.
chr1	88701430	88701929	chr1	88694302	88694801	Arl4c|chr1:88694302-88694801	0.566059273769109	.	.
chr1	88701430	88701929	chr1	88794948	88795447	Arl4c|chr1:88794948-88795447	0.233106551365741	.	.
chr1	88701430	88701929	chr1	88953444	88953943	Arl4c|chr1:88953444-88953943	0.180605682565614	.	.
chr1	88701944	88702443	chr1	88484021	88484520	Arl4c|chr1:88484021-88484520	0.438268263353485	.	.
chr1	88701944	88702443	chr1	88694302	88694801	Arl4c|chr1:88694302-88694801	0.273633675076463	.	.
chr1	89069980	89070479	chr1	88953444	88953943	Sh3bp4|chr1:88953444-88953943	0.198743967121936	.	.
chr1	89069980	89070479	chr1	89034977	89035476	Sh3bp4|chr1:89034977-89035476	0.327176530284555	.	.
chr1	89069980	89070479	chr1	89057466	89057965	Sh3bp4|chr1:89057466-89057965	0.402580767111123	.	.
chr1	89069980	89070479	chr1	89196003	89196502	Sh3bp4|chr1:89196003-89196502	0.19622930998339	.	.
chr1	89454554	89455053	chr1	89034977	89035476	Agap1|chr1:89034977-89035476	0.265592990510509	.	.
chr1	90153403	90153902	chr1	90012155	90012654	4930434B07Rik|chr1:90012155-90012654	0.271547366162376	.	.
chr1	90153403	90153902	chr1	90012155	90012654	Iqca|chr1:90012155-90012654	0.271547366162376	.	.
chr1	90153403	90153902	chr1	90229262	90229761	4930434B07Rik|chr1:90229262-90229761	0.442880268105154	.	.
chr1	90153403	90153902	chr1	90229262	90229761	Iqca|chr1:90229262-90229761	0.442880268105154	.	.
chr1	90153403	90153902	chr1	90326704	90327203	4930434B07Rik|chr1:90326704-90327203	0.190485973786594	.	.
chr1	90153403	90153902	chr1	90326704	90327203	Iqca|chr1:90326704-90327203	0.190485973786594	.	.
chr1	90203739	90204238	chr1	89805528	89806027	Ackr3|chr1:89805528-89806027	0.163577088394513	.	.
chr1	90203739	90204238	chr1	90205210	90205709	Ackr3|chr1:90205210-90205709	0.274854433879631	.	.
chr1	90203739	90204238	chr1	90221973	90222472	Ackr3|chr1:90221973-90222472	0.183488672919296	.	.
chr1	90203739	90204238	chr1	90327255	90327754	Ackr3|chr1:90327255-90327754	0.315413165508099	.	.
chr1	90998483	90998982	chr1	90748400	90748899	Lrrfip1|chr1:90748400-90748899	0.287832627453999	.	.
chr1	90998483	90998982	chr1	90789604	90790103	Lrrfip1|chr1:90789604-90790103	0.39319159040491	.	.
chr1	90998483	90998982	chr1	90851419	90851918	Lrrfip1|chr1:90851419-90851918	0.233007404254377	.	.
chr1	91249940	91250439	chr1	91332101	91332600	Ube2f|chr1:91332101-91332600	0.332907845182464	.	.
chr1	91413043	91413542	chr1	91412512	91413011	Hes6|chr1:91412512-91413011	0.295733264362345	.	.
chr1	91459292	91459791	chr1	91332101	91332600	Per2|chr1:91332101-91332600	0.238774496076198	.	.
chr1	91494327	91494826	chr1	91332101	91332600	Traf3ip1|chr1:91332101-91332600	0.166520892147857	.	.
chr1	91494327	91494826	chr1	91352173	91352672	Traf3ip1|chr1:91352173-91352672	0.266293418567121	.	.
chr1	91540218	91540717	chr1	91352173	91352672	Asb1|chr1:91352173-91352672	0.185063319121552	.	.
chr1	92473544	92474043	chr1	92699111	92699610	Ndufa10|chr1:92699111-92699610	0.2048098704583	.	.
chr1	92519020	92519519	chr1	92290239	92290738	Olfr1414|chr1:92290239-92290738	0.226466107890366	.	.
chr1	92519020	92519519	chr1	92699111	92699610	Olfr1414|chr1:92699111-92699610	0.249402944785974	.	.
chr1	92519020	92519519	chr1	92781808	92782307	Olfr1414|chr1:92781808-92782307	0.280825695052217	.	.
chr1	92519020	92519519	chr1	92781808	92782307	Olfr1414|chr1:92781808-92782307	0.280825695052218	.	.
chr1	92641765	92642264	chr1	92343820	92344319	Cops9|chr1:92343820-92344319	0.180158000463298	.	.
chr1	92641765	92642264	chr1	92446827	92447326	Cops9|chr1:92446827-92447326	0.269806129372268	.	.
chr1	92641765	92642264	chr1	92683124	92683623	Cops9|chr1:92683124-92683623	0.26970862770007	.	.
chr1	92831030	92831529	chr1	92683124	92683623	Gpc1|chr1:92683124-92683623	0.24146641473592	.	.
chr1	92831030	92831529	chr1	92712294	92712793	Gpc1|chr1:92712294-92712793	0.189022509697745	.	.
chr1	92831616	92832115	chr1	92683124	92683623	Gpc1|chr1:92683124-92683623	0.181899719342201	.	.
chr1	92848463	92848962	chr1	92712294	92712793	Gm29480|chr1:92712294-92712793	0.201746063529593	.	.
chr1	92907215	92907714	chr1	93115042	93115541	Dusp28|chr1:93115042-93115541	0.200215654738693	.	.
chr1	92910422	92910921	chr1	92683124	92683623	5033417F24Rik|chr1:92683124-92683623	0.170261260783692	.	.
chr1	92910422	92910921	chr1	92683124	92683623	Rnpepl1|chr1:92683124-92683623	0.170261260783692	.	.
chr1	93101696	93102195	chr1	92781808	92782307	Kif1a|chr1:92781808-92782307	0.214326197128465	.	.
chr1	93305687	93306186	chr1	93128625	93129124	Gm28535|chr1:93128625-93129124	0.225438428849466	.	.
chr1	93305687	93306186	chr1	93128625	93129124	Mterf4|chr1:93128625-93129124	0.225438428849466	.	.
chr1	93305687	93306186	chr1	93158679	93159178	Gm28535|chr1:93158679-93159178	0.317191448492985	.	.
chr1	93305687	93306186	chr1	93158679	93159178	Mterf4|chr1:93158679-93159178	0.317191448492985	.	.
chr1	93305687	93306186	chr1	93577810	93578309	Gm28535|chr1:93577810-93578309	0.218623447065522	.	.
chr1	93305687	93306186	chr1	93577810	93578309	Mterf4|chr1:93577810-93578309	0.218623447065522	.	.
chr1	93342619	93343118	chr1	93577810	93578309	Pask|chr1:93577810-93578309	0.160842127393684	.	.
chr1	93342619	93343118	chr1	93577810	93578309	Ppp1r7|chr1:93577810-93578309	0.160842127393684	.	.
chr1	93343358	93343857	chr1	93362590	93363089	Pask|chr1:93362590-93363089	0.2291232726686	.	.
chr1	93343358	93343857	chr1	93362590	93363089	Ppp1r7|chr1:93362590-93363089	0.2291232726686	.	.
chr1	93478622	93479121	chr1	93362590	93363089	Hdlbp|chr1:93362590-93363089	0.280578204222244	.	.
chr1	93478622	93479121	chr1	93362590	93363089	Sept2|chr1:93362590-93363089	0.280578204222244	.	.
chr1	93478622	93479121	chr1	93577810	93578309	Hdlbp|chr1:93577810-93578309	0.235160343496026	.	.
chr1	93478622	93479121	chr1	93577810	93578309	Sept2|chr1:93577810-93578309	0.235160343496026	.	.
chr1	93511801	93512300	chr1	93362590	93363089	Farp2|chr1:93362590-93363089	0.257975221498179	.	.
chr1	93634975	93635474	chr1	93577810	93578309	Gm28536|chr1:93577810-93578309	0.455446351193331	.	.
chr1	93754078	93754577	chr1	94008651	94009150	Thap4|chr1:94008651-94009150	0.201747902727347	.	.
chr1	93754078	93754577	chr1	94035198	94035697	Thap4|chr1:94035198-94035697	0.182678353368525	.	.
chr1	93754617	93755116	chr1	93940526	93941025	Thap4|chr1:93940526-93941025	0.254353656886696	.	.
chr1	93801756	93802255	chr1	93577810	93578309	Dtymk|chr1:93577810-93578309	0.195796414749315	.	.
chr1	93801756	93802255	chr1	94079039	94079538	Dtymk|chr1:94079039-94079538	0.167013731390915	.	.
chr1	93803720	93804219	chr1	93940526	93941025	Ing5|chr1:93940526-93941025	0.242841541631198	.	.
chr1	93803720	93804219	chr1	94183824	94184323	Ing5|chr1:94183824-94184323	0.1928326298681	.	.
chr1	93825281	93825780	chr1	93577810	93578309	D2hgdh|chr1:93577810-93578309	0.210324705839895	.	.
chr1	93825281	93825780	chr1	94008651	94009150	D2hgdh|chr1:94008651-94009150	0.267083742138263	.	.
chr1	95313333	95313832	chr1	95375446	95375945	Fam174a|chr1:95375446-95375945	0.244961691038444	.	.
chr1	95667416	95667915	chr1	95342232	95342731	St8sia4|chr1:95342232-95342731	0.276640939769284	.	.
chr1	97661800	97662299	chr1	97887801	97888300	D1Ertd622e|chr1:97887801-97888300	0.212767472420809	.	.
chr1	97769886	97770385	chr1	98190086	98190585	Gin1|chr1:98190086-98190585	0.208338773962646	.	.
chr1	97769886	97770385	chr1	98190086	98190585	Ppip5k2|chr1:98190086-98190585	0.208338773962646	.	.
chr1	98094805	98095304	chr1	98002767	98003266	Pam|chr1:98002767-98003266	0.16301285536096	.	.
chr1	98095430	98095929	chr1	97976856	97977355	Pam|chr1:97976856-97977355	0.172257235001193	.	.
chr1	98095430	98095929	chr1	98002767	98003266	Pam|chr1:98002767-98003266	0.315748776548424	.	.
chr1	98095430	98095929	chr1	98303055	98303554	Pam|chr1:98303055-98303554	0.370664422194527	.	.
chr1	105355774	105356273	chr1	105039090	105039589	Gm17634|chr1:105039090-105039589	0.20303500479588	.	.
chr1	105355774	105356273	chr1	105039090	105039589	Rnf152|chr1:105039090-105039589	0.20303500479588	.	.
chr1	105355774	105356273	chr1	105051001	105051500	Gm17634|chr1:105051001-105051500	0.194159756561941	.	.
chr1	105355774	105356273	chr1	105051001	105051500	Rnf152|chr1:105051001-105051500	0.194159756561941	.	.
chr1	105355774	105356273	chr1	105067714	105068213	Gm17634|chr1:105067714-105068213	0.324968317488932	.	.
chr1	105355774	105356273	chr1	105067714	105068213	Rnf152|chr1:105067714-105068213	0.324968317488932	.	.
chr1	105355774	105356273	chr1	105068267	105068766	Gm17634|chr1:105068267-105068766	0.307553982975724	.	.
chr1	105355774	105356273	chr1	105068267	105068766	Rnf152|chr1:105068267-105068766	0.307553982975724	.	.
chr1	105355774	105356273	chr1	105084496	105084995	Gm17634|chr1:105084496-105084995	0.186535076363723	.	.
chr1	105355774	105356273	chr1	105084496	105084995	Rnf152|chr1:105084496-105084995	0.186535076363723	.	.
chr1	105355774	105356273	chr1	105093772	105094271	Gm17634|chr1:105093772-105094271	0.405427791388988	.	.
chr1	105355774	105356273	chr1	105093772	105094271	Rnf152|chr1:105093772-105094271	0.405427791388988	.	.
chr1	105355774	105356273	chr1	105377322	105377821	Gm17634|chr1:105377322-105377821	0.180280409817527	.	.
chr1	105355774	105356273	chr1	105377322	105377821	Rnf152|chr1:105377322-105377821	0.180280409817527	.	.
chr1	105355774	105356273	chr1	105433853	105434352	Gm17634|chr1:105433853-105434352	0.275040071524349	.	.
chr1	105355774	105356273	chr1	105433853	105434352	Rnf152|chr1:105433853-105434352	0.275040071524349	.	.
chr1	105355774	105356273	chr1	105434977	105435476	Gm17634|chr1:105434977-105435476	0.277453336368183	.	.
chr1	105355774	105356273	chr1	105434977	105435476	Rnf152|chr1:105434977-105435476	0.277453336368183	.	.
chr1	105356312	105356811	chr1	105068267	105068766	Gm17634|chr1:105068267-105068766	0.22310837012056	.	.
chr1	105356312	105356811	chr1	105068267	105068766	Rnf152|chr1:105068267-105068766	0.22310837012056	.	.
chr1	105356312	105356811	chr1	105407777	105408276	Gm17634|chr1:105407777-105408276	0.217330783450489	.	.
chr1	105356312	105356811	chr1	105407777	105408276	Rnf152|chr1:105407777-105408276	0.217330783450489	.	.
chr1	105356312	105356811	chr1	105486953	105487452	Gm17634|chr1:105486953-105487452	0.335793531033702	.	.
chr1	105356312	105356811	chr1	105486953	105487452	Rnf152|chr1:105486953-105487452	0.335793531033702	.	.
chr1	105663536	105664035	chr1	105377322	105377821	Pign|chr1:105377322-105377821	0.306282264634182	.	.
chr1	105663536	105664035	chr1	105377322	105377821	Relch|chr1:105377322-105377821	0.306282264634182	.	.
chr1	105663536	105664035	chr1	105420557	105421056	Pign|chr1:105420557-105421056	0.222439537961473	.	.
chr1	105663536	105664035	chr1	105420557	105421056	Relch|chr1:105420557-105421056	0.222439537961473	.	.
chr1	105663536	105664035	chr1	105947093	105947592	Pign|chr1:105947093-105947592	0.308989607180246	.	.
chr1	105663536	105664035	chr1	105947093	105947592	Relch|chr1:105947093-105947592	0.308989607180246	.	.
chr1	105990273	105990772	chr1	105907913	105908412	Gm7160|chr1:105907913-105908412	0.264850286330145	.	.
chr1	105990273	105990772	chr1	105907913	105908412	Zcchc2|chr1:105907913-105908412	0.264850286330145	.	.
chr1	106171270	106171769	chr1	105947093	105947592	Gm20753|chr1:105947093-105947592	0.168001967430698	.	.
chr1	106171270	106171769	chr1	105947093	105947592	Phlpp1|chr1:105947093-105947592	0.168001967430698	.	.
chr1	106759529	106760028	chr1	107034227	107034726	Kdsr|chr1:107034227-107034726	0.257523753398724	.	.
chr1	107589493	107589992	chr1	107581164	107581663	Serpinb8|chr1:107581164-107581663	0.296187875589834	.	.
chr1	107590073	107590572	chr1	107581164	107581663	Serpinb8|chr1:107581164-107581663	0.16934223805718	.	.
chr1	111864757	111865256	chr1	111699416	111699915	Dsel|chr1:111699416-111699915	0.16102540534692	.	.
chr1	111864757	111865256	chr1	111833732	111834231	Dsel|chr1:111833732-111834231	0.359090284984554	.	.
chr1	111864757	111865256	chr1	112050247	112050746	Dsel|chr1:112050247-112050746	0.183716066660573	.	.
chr1	119053430	119053929	chr1	118776424	118776923	Gli2|chr1:118776424-118776923	0.342907725049083	.	.
chr1	119053430	119053929	chr1	118826514	118827013	Gli2|chr1:118826514-118827013	0.219313020668128	.	.
chr1	119525867	119526366	chr1	119734746	119735245	Gm27184|chr1:119734746-119735245	0.164354851562058	.	.
chr1	119525867	119526366	chr1	119734746	119735245	Tmem185b|chr1:119734746-119735245	0.164354851562058	.	.
chr1	119525867	119526366	chr1	119863504	119864003	Gm27184|chr1:119863504-119864003	0.365121124234462	.	.
chr1	119525867	119526366	chr1	119863504	119864003	Tmem185b|chr1:119863504-119864003	0.365121124234462	.	.
chr1	119525867	119526366	chr1	119899647	119900146	Gm27184|chr1:119899647-119900146	0.193919778565004	.	.
chr1	119525867	119526366	chr1	119899647	119900146	Tmem185b|chr1:119899647-119900146	0.193919778565004	.	.
chr1	119525867	119526366	chr1	119929686	119930185	Gm27184|chr1:119929686-119930185	0.324931336042802	.	.
chr1	119525867	119526366	chr1	119929686	119930185	Tmem185b|chr1:119929686-119930185	0.324931336042802	.	.
chr1	119912947	119913446	chr1	119548633	119549132	Tmem177|chr1:119548633-119549132	0.196129146214619	.	.
chr1	119996954	119997453	chr1	119899647	119900146	Cfap221|chr1:119899647-119900146	0.225575000351949	.	.
chr1	120120898	120121397	chr1	119929686	119930185	3110009E18Rik|chr1:119929686-119930185	0.220415753870859	.	.
chr1	120120898	120121397	chr1	119929686	119930185	Dbi|chr1:119929686-119930185	0.220415753870859	.	.
chr1	120120898	120121397	chr1	120197108	120197607	3110009E18Rik|chr1:120197108-120197607	0.277149371641468	.	.
chr1	120120898	120121397	chr1	120197108	120197607	Dbi|chr1:120197108-120197607	0.277149371641468	.	.
chr1	120120898	120121397	chr1	120425559	120426058	3110009E18Rik|chr1:120425559-120426058	0.219396762128547	.	.
chr1	120120898	120121397	chr1	120425559	120426058	Dbi|chr1:120425559-120426058	0.219396762128547	.	.
chr1	121430778	121431277	chr1	121653809	121654308	Ccdc93|chr1:121653809-121654308	0.180560044320938	.	.
chr1	121567757	121568256	chr1	121396463	121396962	Ddx18|chr1:121396463-121396962	0.422239381907187	.	.
chr1	121567757	121568256	chr1	121477944	121478443	Ddx18|chr1:121477944-121478443	0.191417103728609	.	.
chr1	121567757	121568256	chr1	121653809	121654308	Ddx18|chr1:121653809-121654308	0.176696261999418	.	.
chr1	124845344	124845843	chr1	124706077	124706576	Dpp10|chr1:124706077-124706576	0.385941535544359	.	.
chr1	124845344	124845843	chr1	124825622	124826121	Dpp10|chr1:124825622-124826121	0.230983351616644	.	.
chr1	124845344	124845843	chr1	125236925	125237424	Dpp10|chr1:125236925-125237424	0.511136876513044	.	.
chr1	124845849	124846348	chr1	124706077	124706576	Dpp10|chr1:124706077-124706576	0.199957946658346	.	.
chr1	124845849	124846348	chr1	124825622	124826121	Dpp10|chr1:124825622-124826121	0.259260093532272	.	.
chr1	125435289	125435788	chr1	125259881	125260380	Actr3|chr1:125259881-125260380	0.2507529301412	.	.
chr1	125435289	125435788	chr1	125537779	125538278	Actr3|chr1:125537779-125538278	0.16425818919845	.	.
chr1	125560306	125560805	chr1	125295670	125296169	Slc35f5|chr1:125295670-125296169	0.252887188587505	.	.
chr1	125560306	125560805	chr1	125911387	125911886	Slc35f5|chr1:125911387-125911886	0.192986079679915	.	.
chr1	125911894	125912393	chr1	125911387	125911886	Lypd1|chr1:125911387-125911886	0.233675876002995	.	.
chr1	125911894	125912393	chr1	125945114	125945613	Lypd1|chr1:125945114-125945613	0.252841892806347	.	.
chr1	127204681	127205180	chr1	127185206	127185705	Mgat5|chr1:127185206-127185705	0.225275049243234	.	.
chr1	127204681	127205180	chr1	127251600	127252099	Mgat5|chr1:127251600-127252099	0.180553673505156	.	.
chr1	127204681	127205180	chr1	127424881	127425380	Mgat5|chr1:127424881-127425380	0.410478320269469	.	.
chr1	127773884	127774383	chr1	127838212	127838711	2900009J06Rik|chr1:127838212-127838711	0.332097260626933	.	.
chr1	127773884	127774383	chr1	127838212	127838711	Ccnt2|chr1:127838212-127838711	0.332097260626933	.	.
chr1	127773884	127774383	chr1	127975612	127976111	2900009J06Rik|chr1:127975612-127976111	0.239740375780192	.	.
chr1	127773884	127774383	chr1	127975612	127976111	Ccnt2|chr1:127975612-127976111	0.239740375780192	.	.
chr1	127868495	127868994	chr1	127975612	127976111	Rab3gap1|chr1:127975612-127976111	0.277067172300989	.	.
chr1	128103473	128103972	chr1	128003957	128004456	R3hdm1|chr1:128003957-128004456	0.181329187217443	.	.
chr1	128103473	128103972	chr1	128003957	128004456	Zranb3|chr1:128003957-128004456	0.181329187217443	.	.
chr1	128103473	128103972	chr1	128020302	128020801	R3hdm1|chr1:128020302-128020801	0.431197301720927	.	.
chr1	128103473	128103972	chr1	128020302	128020801	Zranb3|chr1:128020302-128020801	0.431197301720927	.	.
chr1	128243885	128244384	chr1	128077741	128078240	Ubxn4|chr1:128077741-128078240	0.28064632364931	.	.
chr1	128359460	128359959	chr1	128020302	128020801	Mcm6|chr1:128020302-128020801	0.20524767853367	.	.
chr1	128359460	128359959	chr1	128466786	128467285	Mcm6|chr1:128466786-128467285	0.179471358646177	.	.
chr1	128416641	128417140	chr1	128003957	128004456	Dars|chr1:128003957-128004456	0.161852318128683	.	.
chr1	128416641	128417140	chr1	128020302	128020801	Dars|chr1:128020302-128020801	0.238067115461064	.	.
chr1	128416641	128417140	chr1	128679208	128679707	Dars|chr1:128679208-128679707	0.365164304336347	.	.
chr1	128417141	128417640	chr1	128020302	128020801	Dars|chr1:128020302-128020801	0.464690904528843	.	.
chr1	128417141	128417640	chr1	128679208	128679707	Dars|chr1:128679208-128679707	0.215454056869643	.	.
chr1	129273098	129273597	chr1	129169974	129170473	Thsd7b|chr1:129169974-129170473	0.324979116295573	.	.
chr1	129273098	129273597	chr1	129421492	129421991	Thsd7b|chr1:129421492-129421991	0.459052453210197	.	.
chr1	130717229	130717728	chr1	130350205	130350704	Yod1|chr1:130350205-130350704	0.299920076336281	.	.
chr1	130717229	130717728	chr1	130835444	130835943	Yod1|chr1:130835444-130835943	0.189904328551172	.	.
chr1	130740732	130741231	chr1	130350205	130350704	Gm28857|chr1:130350205-130350704	0.171337887666318	.	.
chr1	131259797	131260296	chr1	131260313	131260812	Gm28914|chr1:131260313-131260812	0.211012872613641	.	.
chr1	131259797	131260296	chr1	131293830	131294329	Gm28914|chr1:131293830-131294329	0.420915142013979	.	.
chr1	131259797	131260296	chr1	131543821	131544320	Gm28914|chr1:131543821-131544320	0.412943683063023	.	.
chr1	131259797	131260296	chr1	131555074	131555573	Gm28914|chr1:131555074-131555573	0.209835096302291	.	.
chr1	131259797	131260296	chr1	131586783	131587282	Gm28914|chr1:131586783-131587282	0.545951501072025	.	.
chr1	131527318	131527817	chr1	131260313	131260812	Fam72a|chr1:131260313-131260812	0.224519157159005	.	.
chr1	131527318	131527817	chr1	131260313	131260812	Srgap2|chr1:131260313-131260812	0.224519157159005	.	.
chr1	131527318	131527817	chr1	131543821	131544320	Fam72a|chr1:131543821-131544320	0.160834272956164	.	.
chr1	131527318	131527817	chr1	131543821	131544320	Srgap2|chr1:131543821-131544320	0.160834272956164	.	.
chr1	131527318	131527817	chr1	131555074	131555573	Fam72a|chr1:131555074-131555573	0.284636451220727	.	.
chr1	131527318	131527817	chr1	131555074	131555573	Srgap2|chr1:131555074-131555573	0.284636451220727	.	.
chr1	131527318	131527817	chr1	131586783	131587282	Fam72a|chr1:131586783-131587282	0.329568512373571	.	.
chr1	131527318	131527817	chr1	131586783	131587282	Srgap2|chr1:131586783-131587282	0.329568512373571	.	.
chr1	131527318	131527817	chr1	131737250	131737749	Fam72a|chr1:131737250-131737749	0.429520466602997	.	.
chr1	131527318	131527817	chr1	131737250	131737749	Srgap2|chr1:131737250-131737749	0.429520466602997	.	.
chr1	131527318	131527817	chr1	131770518	131771017	Fam72a|chr1:131770518-131771017	0.238960609593486	.	.
chr1	131527318	131527817	chr1	131770518	131771017	Srgap2|chr1:131770518-131771017	0.238960609593486	.	.
chr1	131527318	131527817	chr1	131844704	131845203	Fam72a|chr1:131844704-131845203	0.312094565779698	.	.
chr1	131527318	131527817	chr1	131844704	131845203	Srgap2|chr1:131844704-131845203	0.312094565779698	.	.
chr1	131827667	131828166	chr1	131543821	131544320	Slc41a1|chr1:131543821-131544320	0.173419979225849	.	.
chr1	131827667	131828166	chr1	131555074	131555573	Slc41a1|chr1:131555074-131555573	0.394301213804122	.	.
chr1	131827667	131828166	chr1	132144172	132144671	Slc41a1|chr1:132144172-132144671	0.25741878624317	.	.
chr1	131827667	131828166	chr1	132168132	132168631	Slc41a1|chr1:132168132-132168631	0.162750474073183	.	.
chr1	131866958	131867457	chr1	132098940	132099439	Rab29|chr1:132098940-132099439	0.190434563061144	.	.
chr1	131910162	131910661	chr1	131712339	131712838	Nucks1|chr1:131712339-131712838	0.308894892968478	.	.
chr1	131910162	131910661	chr1	131737250	131737749	Nucks1|chr1:131737250-131737749	0.42508970303906	.	.
chr1	131910666	131911165	chr1	131543821	131544320	Nucks1|chr1:131543821-131544320	0.199149777681742	.	.
chr1	131910666	131911165	chr1	131555074	131555573	Nucks1|chr1:131555074-131555573	0.171009321907101	.	.
chr1	131910666	131911165	chr1	132088255	132088754	Nucks1|chr1:132088255-132088754	0.171896845961711	.	.
chr1	132007294	132007793	chr1	132064934	132065433	Elk4|chr1:132064934-132065433	0.218273870807739	.	.
chr1	132007294	132007793	chr1	132065441	132065940	Elk4|chr1:132065441-132065940	0.299425565292285	.	.
chr1	132007294	132007793	chr1	132144172	132144671	Elk4|chr1:132144172-132144671	0.272464581938414	.	.
chr1	132007800	132008299	chr1	131844704	131845203	Elk4|chr1:131844704-131845203	0.276223175554512	.	.
chr1	132007800	132008299	chr1	132168132	132168631	Elk4|chr1:132168132-132168631	0.199447013765452	.	.
chr1	132067653	132068152	chr1	132088255	132088754	Mfsd4a|chr1:132088255-132088754	0.175110672238596	.	.
chr1	132067653	132068152	chr1	132168132	132168631	Mfsd4a|chr1:132168132-132168631	0.350404131996213	.	.
chr1	133363828	133364327	chr1	133331085	133331584	Etnk2|chr1:133331085-133331584	0.375570207010621	.	.
chr1	133363828	133364327	chr1	133394620	133395119	Etnk2|chr1:133394620-133395119	0.509547323314455	.	.
chr1	133609585	133610084	chr1	133286941	133287440	Snrpe|chr1:133286941-133287440	0.193229683179438	.	.
chr1	133609585	133610084	chr1	133311830	133312329	Snrpe|chr1:133311830-133312329	0.226491302741594	.	.
chr1	133609585	133610084	chr1	133663310	133663809	Snrpe|chr1:133663310-133663809	0.308874327119264	.	.
chr1	133609585	133610084	chr1	133854179	133854678	Snrpe|chr1:133854179-133854678	0.221380697875326	.	.
chr1	133609585	133610084	chr1	133886411	133886910	Snrpe|chr1:133886411-133886910	0.320308633156234	.	.
chr1	133609585	133610084	chr1	133886923	133887422	Snrpe|chr1:133886923-133887422	0.265492983997008	.	.
chr1	133609585	133610084	chr1	133924119	133924618	Snrpe|chr1:133924119-133924618	0.324250695659106	.	.
chr1	133610089	133610588	chr1	133331085	133331584	Snrpe|chr1:133331085-133331584	0.177992377447009	.	.
chr1	133610089	133610588	chr1	133394620	133395119	Snrpe|chr1:133394620-133395119	0.371864025999932	.	.
chr1	133610089	133610588	chr1	133736167	133736666	Snrpe|chr1:133736167-133736666	0.21908795956349	.	.
chr1	133610089	133610588	chr1	133842250	133842749	Snrpe|chr1:133842250-133842749	0.221678614499453	.	.
chr1	133610089	133610588	chr1	133924119	133924618	Snrpe|chr1:133924119-133924618	0.242483696858249	.	.
chr1	133660660	133661159	chr1	133286941	133287440	Gm38394|chr1:133286941-133287440	0.201077389830248	.	.
chr1	133660660	133661159	chr1	133286941	133287440	Zbed6|chr1:133286941-133287440	0.201077389830248	.	.
chr1	133660660	133661159	chr1	133286941	133287440	Zc3h11a|chr1:133286941-133287440	0.201077389830248	.	.
chr1	133660660	133661159	chr1	133311830	133312329	Gm38394|chr1:133311830-133312329	0.18948945887604	.	.
chr1	133660660	133661159	chr1	133311830	133312329	Zbed6|chr1:133311830-133312329	0.18948945887604	.	.
chr1	133660660	133661159	chr1	133311830	133312329	Zc3h11a|chr1:133311830-133312329	0.18948945887604	.	.
chr1	133660660	133661159	chr1	133663310	133663809	Gm38394|chr1:133663310-133663809	0.166795958569532	.	.
chr1	133660660	133661159	chr1	133663310	133663809	Zbed6|chr1:133663310-133663809	0.166795958569532	.	.
chr1	133660660	133661159	chr1	133663310	133663809	Zc3h11a|chr1:133663310-133663809	0.166795958569532	.	.
chr1	133660660	133661159	chr1	133736167	133736666	Gm38394|chr1:133736167-133736666	0.262027328132777	.	.
chr1	133660660	133661159	chr1	133736167	133736666	Zbed6|chr1:133736167-133736666	0.262027328132777	.	.
chr1	133660660	133661159	chr1	133736167	133736666	Zc3h11a|chr1:133736167-133736666	0.262027328132777	.	.
chr1	133660660	133661159	chr1	133855958	133856457	Gm38394|chr1:133855958-133856457	0.190653171723747	.	.
chr1	133660660	133661159	chr1	133855958	133856457	Zbed6|chr1:133855958-133856457	0.190653171723747	.	.
chr1	133660660	133661159	chr1	133855958	133856457	Zc3h11a|chr1:133855958-133856457	0.190653171723747	.	.
chr1	133660660	133661159	chr1	133957235	133957734	Gm38394|chr1:133957235-133957734	0.162116533217766	.	.
chr1	133660660	133661159	chr1	133957235	133957734	Zbed6|chr1:133957235-133957734	0.162116533217766	.	.
chr1	133660660	133661159	chr1	133957235	133957734	Zc3h11a|chr1:133957235-133957734	0.162116533217766	.	.
chr1	133661173	133661672	chr1	133286941	133287440	Gm38394|chr1:133286941-133287440	0.528387819657769	.	.
chr1	133661173	133661672	chr1	133286941	133287440	Zbed6|chr1:133286941-133287440	0.528387819657769	.	.
chr1	133661173	133661672	chr1	133286941	133287440	Zc3h11a|chr1:133286941-133287440	0.528387819657769	.	.
chr1	133661173	133661672	chr1	133311830	133312329	Gm38394|chr1:133311830-133312329	0.279526960508388	.	.
chr1	133661173	133661672	chr1	133311830	133312329	Zbed6|chr1:133311830-133312329	0.279526960508388	.	.
chr1	133661173	133661672	chr1	133311830	133312329	Zc3h11a|chr1:133311830-133312329	0.279526960508388	.	.
chr1	133661173	133661672	chr1	133663310	133663809	Gm38394|chr1:133663310-133663809	0.229143220346343	.	.
chr1	133661173	133661672	chr1	133663310	133663809	Zbed6|chr1:133663310-133663809	0.229143220346343	.	.
chr1	133661173	133661672	chr1	133663310	133663809	Zc3h11a|chr1:133663310-133663809	0.229143220346343	.	.
chr1	133661173	133661672	chr1	133712327	133712826	Gm38394|chr1:133712327-133712826	0.230310216734249	.	.
chr1	133661173	133661672	chr1	133712327	133712826	Zbed6|chr1:133712327-133712826	0.230310216734249	.	.
chr1	133661173	133661672	chr1	133712327	133712826	Zc3h11a|chr1:133712327-133712826	0.230310216734249	.	.
chr1	133661173	133661672	chr1	133736167	133736666	Gm38394|chr1:133736167-133736666	0.323856098235039	.	.
chr1	133661173	133661672	chr1	133736167	133736666	Zbed6|chr1:133736167-133736666	0.323856098235039	.	.
chr1	133661173	133661672	chr1	133736167	133736666	Zc3h11a|chr1:133736167-133736666	0.323856098235039	.	.
chr1	133661173	133661672	chr1	133815544	133816043	Gm38394|chr1:133815544-133816043	0.208686951388385	.	.
chr1	133661173	133661672	chr1	133815544	133816043	Zbed6|chr1:133815544-133816043	0.208686951388385	.	.
chr1	133661173	133661672	chr1	133815544	133816043	Zc3h11a|chr1:133815544-133816043	0.208686951388385	.	.
chr1	133661173	133661672	chr1	133854179	133854678	Gm38394|chr1:133854179-133854678	0.244728304248599	.	.
chr1	133661173	133661672	chr1	133854179	133854678	Zbed6|chr1:133854179-133854678	0.244728304248599	.	.
chr1	133661173	133661672	chr1	133854179	133854678	Zc3h11a|chr1:133854179-133854678	0.244728304248599	.	.
chr1	133661173	133661672	chr1	133924119	133924618	Gm38394|chr1:133924119-133924618	0.168897243832129	.	.
chr1	133661173	133661672	chr1	133924119	133924618	Zbed6|chr1:133924119-133924618	0.168897243832129	.	.
chr1	133661173	133661672	chr1	133924119	133924618	Zc3h11a|chr1:133924119-133924618	0.168897243832129	.	.
chr1	133908258	133908757	chr1	133815544	133816043	Optc|chr1:133815544-133816043	0.172988573279158	.	.
chr1	134415089	134415588	chr1	134381781	134382280	Adipor1|chr1:134381781-134382280	0.187698716956951	.	.
chr1	134455268	134455767	chr1	134275932	134276431	Klhl12|chr1:134275932-134276431	0.190357690337829	.	.
chr1	134455268	134455767	chr1	134344509	134345008	Klhl12|chr1:134344509-134345008	0.236868305709472	.	.
chr1	134455268	134455767	chr1	134381781	134382280	Klhl12|chr1:134381781-134382280	0.225952323567205	.	.
chr1	134455268	134455767	chr1	134556771	134557270	Klhl12|chr1:134556771-134557270	0.211058622505108	.	.
chr1	134494334	134494833	chr1	134335546	134336045	Rabif|chr1:134335546-134336045	0.227306854802964	.	.
chr1	134494334	134494833	chr1	134636616	134637115	Rabif|chr1:134636616-134637115	0.211800092852676	.	.
chr1	134646329	134646828	chr1	134275932	134276431	Gm26783|chr1:134275932-134276431	0.568932485293845	.	.
chr1	134646329	134646828	chr1	134275932	134276431	Syt2|chr1:134275932-134276431	0.568932485293845	.	.
chr1	134646329	134646828	chr1	134335546	134336045	Gm26783|chr1:134335546-134336045	0.460485625059583	.	.
chr1	134646329	134646828	chr1	134335546	134336045	Syt2|chr1:134335546-134336045	0.460485625059583	.	.
chr1	134646329	134646828	chr1	134694981	134695480	Gm26783|chr1:134694981-134695480	0.209785112689128	.	.
chr1	134646329	134646828	chr1	134694981	134695480	Syt2|chr1:134694981-134695480	0.209785112689128	.	.
chr1	135146503	135147002	chr1	135329991	135330490	Arl8a|chr1:135329991-135330490	0.16524364393748	.	.
chr1	135248334	135248833	chr1	135154328	135154827	Gm26642|chr1:135154328-135154827	0.188654744504503	.	.
chr1	135248334	135248833	chr1	135329991	135330490	Gm26642|chr1:135329991-135330490	0.300470863045085	.	.
chr1	135248334	135248833	chr1	135368172	135368671	Gm26642|chr1:135368172-135368671	0.175717369537748	.	.
chr1	135283180	135283679	chr1	135328323	135328822	Rnpep|chr1:135328323-135328822	0.180109685632197	.	.
chr1	135283732	135284231	chr1	135368172	135368671	Rnpep|chr1:135368172-135368671	0.193408510635265	.	.
chr1	135284244	135284743	chr1	135154328	135154827	Rnpep|chr1:135154328-135154827	0.229869083748966	.	.
chr1	135313568	135314067	chr1	135329991	135330490	Timm17a|chr1:135329991-135330490	0.200088192902832	.	.
chr1	135313568	135314067	chr1	135378594	135379093	Timm17a|chr1:135378594-135379093	0.33027990839057	.	.
chr1	135374611	135375110	chr1	135154328	135154827	Shisa4|chr1:135154328-135154827	0.272810387029366	.	.
chr1	135374611	135375110	chr1	135329991	135330490	Shisa4|chr1:135329991-135330490	0.197190194537208	.	.
chr1	135375176	135375675	chr1	135368172	135368671	Shisa4|chr1:135368172-135368671	0.261713694309547	.	.
chr1	135375176	135375675	chr1	135380722	135381221	Shisa4|chr1:135380722-135381221	0.196029017487194	.	.
chr1	135430227	135430726	chr1	135154328	135154827	Ipo9|chr1:135154328-135154827	0.166089388393538	.	.
chr1	135430227	135430726	chr1	135368172	135368671	Ipo9|chr1:135368172-135368671	0.239066404939889	.	.
chr1	136259695	136260194	chr1	136430035	136430534	Gm26781|chr1:136430035-136430534	0.171217101708738	.	.
chr1	136259695	136260194	chr1	136430035	136430534	Gpr25|chr1:136430035-136430534	0.171217101708738	.	.
chr1	136260203	136260702	chr1	136430035	136430534	Gpr25|chr1:136430035-136430534	0.446083494731943	.	.
chr1	136260203	136260702	chr1	136430035	136430534	Gpr25|chr1:136430035-136430534	0.446083494731944	.	.
chr1	136260203	136260702	chr1	136499294	136499793	Gpr25|chr1:136499294-136499793	0.335104645333822	.	.
chr1	136260203	136260702	chr1	136521473	136521972	Gpr25|chr1:136521473-136521972	0.317030311981517	.	.
chr1	136260203	136260702	chr1	136550851	136551350	Gpr25|chr1:136550851-136551350	0.304788577215804	.	.
chr1	136345389	136345888	chr1	136713643	136714142	Camsap2|chr1:136713643-136714142	0.330092386683276	.	.
chr1	136345389	136345888	chr1	136714150	136714649	Camsap2|chr1:136714150-136714649	0.193822713973001	.	.
chr1	136345905	136346404	chr1	136430035	136430534	Camsap2|chr1:136430035-136430534	0.264752238506899	.	.
chr1	136345905	136346404	chr1	136683171	136683670	Camsap2|chr1:136683171-136683670	0.270918026101335	.	.
chr1	136345905	136346404	chr1	136740759	136741258	Camsap2|chr1:136740759-136741258	0.202813747394028	.	.
chr1	136466035	136466534	chr1	136739380	136739879	Kif14|chr1:136739380-136739879	0.160944231627484	.	.
chr1	136466035	136466534	chr1	136740759	136741258	Kif14|chr1:136740759-136741258	0.225000325977607	.	.
chr1	136624093	136624592	chr1	136430035	136430534	Platr23|chr1:136430035-136430534	0.454161629281659	.	.
chr1	136624093	136624592	chr1	136430035	136430534	Zfp281|chr1:136430035-136430534	0.454161629281659	.	.
chr1	136624093	136624592	chr1	136521473	136521972	Platr23|chr1:136521473-136521972	0.18951308909123	.	.
chr1	136624093	136624592	chr1	136521473	136521972	Zfp281|chr1:136521473-136521972	0.18951308909123	.	.
chr1	136624093	136624592	chr1	136683171	136683670	Platr23|chr1:136683171-136683670	0.16316165000717	.	.
chr1	136624093	136624592	chr1	136683171	136683670	Zfp281|chr1:136683171-136683670	0.16316165000717	.	.
chr1	137898255	137898754	chr1	138136448	138136947	Gm4258|chr1:138136448-138136947	0.254049965727558	.	.
chr1	138618987	138619486	chr1	138290053	138290552	Nek7|chr1:138290053-138290552	0.251613894496126	.	.
chr1	138618987	138619486	chr1	138912120	138912619	Nek7|chr1:138912120-138912619	0.162690516337642	.	.
chr1	138619514	138620013	chr1	138290053	138290552	Nek7|chr1:138290053-138290552	0.181172242278872	.	.
chr1	138619514	138620013	chr1	138928726	138929225	Nek7|chr1:138928726-138929225	0.233262851036358	.	.
chr1	138856629	138857128	chr1	138995590	138996089	2310009B15Rik|chr1:138995590-138996089	0.241684966740918	.	.
chr1	138963206	138963705	chr1	138928726	138929225	Dennd1b|chr1:138928726-138929225	0.173825298199921	.	.
chr1	138963206	138963705	chr1	138970015	138970514	Dennd1b|chr1:138970015-138970514	0.247099768484557	.	.
chr1	138963753	138964252	chr1	138970015	138970514	Dennd1b|chr1:138970015-138970514	0.246738946813377	.	.
chr1	138963753	138964252	chr1	138995590	138996089	Dennd1b|chr1:138995590-138996089	0.22844287023635	.	.
chr1	139421972	139422471	chr1	139480150	139480649	Zbtb41|chr1:139480150-139480649	0.262153044864387	.	.
chr1	139454477	139454976	chr1	139480150	139480649	Aspm|chr1:139480150-139480649	0.248796349295876	.	.
chr1	139454477	139454976	chr1	139480150	139480649	Aspm|chr1:139480150-139480649	0.248796349295877	.	.
chr1	140245761	140246260	chr1	140295799	140296298	Kcnt2|chr1:140295799-140296298	0.235759784287274	.	.
chr1	140245761	140246260	chr1	140476797	140477296	Kcnt2|chr1:140476797-140477296	0.542523414384175	.	.
chr1	140245761	140246260	chr1	140489751	140490250	Kcnt2|chr1:140489751-140490250	0.236896496432818	.	.
chr1	143640493	143640992	chr1	143644121	143644620	B3galt2|chr1:143644121-143644620	0.224226455460372	.	.
chr1	143702603	143703102	chr1	143803496	143803995	Cdc73|chr1:143803496-143803995	0.179512070962422	.	.
chr1	143776839	143777338	chr1	144127831	144128330	Gm29170|chr1:144127831-144128330	0.296033911579354	.	.
chr1	143776839	143777338	chr1	144127831	144128330	Ro60|chr1:144127831-144128330	0.296033911579354	.	.
chr1	143776839	143777338	chr1	144127831	144128330	Uchl5|chr1:144127831-144128330	0.296033911579354	.	.
chr1	143776839	143777338	chr1	144190045	144190544	Gm29170|chr1:144190045-144190544	0.176493596680159	.	.
chr1	143776839	143777338	chr1	144190045	144190544	Ro60|chr1:144190045-144190544	0.176493596680159	.	.
chr1	143776839	143777338	chr1	144190045	144190544	Uchl5|chr1:144190045-144190544	0.176493596680159	.	.
chr1	143777394	143777893	chr1	143644121	143644620	Gm29170|chr1:143644121-143644620	0.215509858939715	.	.
chr1	143777394	143777893	chr1	143644121	143644620	Ro60|chr1:143644121-143644620	0.215509858939715	.	.
chr1	143777394	143777893	chr1	143644121	143644620	Uchl5|chr1:143644121-143644620	0.215509858939715	.	.
chr1	143777394	143777893	chr1	143903919	143904418	Gm29170|chr1:143903919-143904418	0.167267970378823	.	.
chr1	143777394	143777893	chr1	143903919	143904418	Ro60|chr1:143903919-143904418	0.167267970378823	.	.
chr1	143777394	143777893	chr1	143903919	143904418	Uchl5|chr1:143903919-143904418	0.167267970378823	.	.
chr1	143777394	143777893	chr1	144119010	144119509	Gm29170|chr1:144119010-144119509	0.180561907182482	.	.
chr1	143777394	143777893	chr1	144119010	144119509	Ro60|chr1:144119010-144119509	0.180561907182482	.	.
chr1	143777394	143777893	chr1	144119010	144119509	Uchl5|chr1:144119010-144119509	0.180561907182482	.	.
chr1	144003472	144003971	chr1	143917535	143918034	Rgs2|chr1:143917535-143918034	0.291002695592357	.	.
chr1	144004041	144004540	chr1	143917535	143918034	Rgs2|chr1:143917535-143918034	0.310955751596757	.	.
chr1	144004041	144004540	chr1	144018543	144019042	Rgs2|chr1:144018543-144019042	0.177744954677661	.	.
chr1	144004041	144004540	chr1	144018543	144019042	Rgs2|chr1:144018543-144019042	0.177744954677662	.	.
chr1	146495368	146495867	chr1	146497237	146497736	Brinp3|chr1:146497237-146497736	0.295532249422697	.	.
chr1	146495368	146495867	chr1	146497237	146497736	Gm29514|chr1:146497237-146497736	0.295532249422697	.	.
chr1	146495368	146495867	chr1	146497757	146498256	Brinp3|chr1:146497757-146498256	0.34283631814301	.	.
chr1	146495368	146495867	chr1	146497757	146498256	Gm29514|chr1:146497757-146498256	0.34283631814301	.	.
chr1	146495368	146495867	chr1	146546784	146547283	Brinp3|chr1:146546784-146547283	0.430673337876512	.	.
chr1	146495368	146495867	chr1	146546784	146547283	Brinp3|chr1:146546784-146547283	0.430673337876513	.	.
chr1	146495368	146495867	chr1	146546784	146547283	Gm29514|chr1:146546784-146547283	0.430673337876512	.	.
chr1	146495368	146495867	chr1	146546784	146547283	Gm29514|chr1:146546784-146547283	0.430673337876513	.	.
chr1	150099643	150100142	chr1	149856755	149857254	Ptgs2|chr1:149856755-149857254	0.409336512139628	.	.
chr1	150099643	150100142	chr1	149856755	149857254	Ptgs2os|chr1:149856755-149857254	0.409336512139628	.	.
chr1	150099643	150100142	chr1	149867204	149867703	Ptgs2|chr1:149867204-149867703	0.551182281880998	.	.
chr1	150099643	150100142	chr1	149867204	149867703	Ptgs2os|chr1:149867204-149867703	0.551182281880998	.	.
chr1	150099643	150100142	chr1	149871553	149872052	Ptgs2|chr1:149871553-149872052	0.517496800920265	.	.
chr1	150099643	150100142	chr1	149871553	149872052	Ptgs2os|chr1:149871553-149872052	0.517496800920265	.	.
chr1	150099643	150100142	chr1	150118321	150118820	Ptgs2|chr1:150118321-150118820	0.593466474681892	.	.
chr1	150099643	150100142	chr1	150118321	150118820	Ptgs2os|chr1:150118321-150118820	0.593466474681892	.	.
chr1	150099643	150100142	chr1	150262349	150262848	Ptgs2|chr1:150262349-150262848	0.423360693746413	.	.
chr1	150099643	150100142	chr1	150262349	150262848	Ptgs2os|chr1:150262349-150262848	0.423360693746413	.	.
chr1	150392883	150393382	chr1	150089246	150089745	Odr4|chr1:150089246-150089745	0.227788852816234	.	.
chr1	150392883	150393382	chr1	150089246	150089745	Tpr|chr1:150089246-150089745	0.227788852816234	.	.
chr1	150392883	150393382	chr1	150540218	150540717	Odr4|chr1:150540218-150540717	0.234039217139468	.	.
chr1	150392883	150393382	chr1	150540218	150540717	Tpr|chr1:150540218-150540717	0.234039217139468	.	.
chr1	150393401	150393900	chr1	150489199	150489698	Odr4|chr1:150489199-150489698	0.184574595295566	.	.
chr1	150393401	150393900	chr1	150489199	150489698	Tpr|chr1:150489199-150489698	0.184574595295566	.	.
chr1	151138226	151138725	chr1	151078846	151079345	C730036E19Rik|chr1:151078846-151079345	0.470765971073323	.	.
chr1	151138226	151138725	chr1	151087826	151088325	C730036E19Rik|chr1:151087826-151088325	0.28232387643586	.	.
chr1	151138226	151138725	chr1	151095486	151095985	C730036E19Rik|chr1:151095486-151095985	0.289688469345772	.	.
chr1	151138226	151138725	chr1	151171777	151172276	C730036E19Rik|chr1:151171777-151172276	0.283140297007291	.	.
chr1	151138226	151138725	chr1	151177545	151178044	C730036E19Rik|chr1:151177545-151178044	0.443682692383561	.	.
chr1	151138226	151138725	chr1	151271882	151272381	C730036E19Rik|chr1:151271882-151272381	0.511358305709285	.	.
chr1	151138226	151138725	chr1	151409865	151410364	C730036E19Rik|chr1:151409865-151410364	0.243985713082164	.	.
chr1	151344167	151344666	chr1	151078846	151079345	Gm10138|chr1:151078846-151079345	0.230049751313876	.	.
chr1	151344167	151344666	chr1	151078846	151079345	Gm10138|chr1:151078846-151079345	0.230049751313877	.	.
chr1	151344167	151344666	chr1	151078846	151079345	Ivns1abp|chr1:151078846-151079345	0.230049751313876	.	.
chr1	151344167	151344666	chr1	151078846	151079345	Ivns1abp|chr1:151078846-151079345	0.230049751313877	.	.
chr1	151344167	151344666	chr1	151177545	151178044	Gm10138|chr1:151177545-151178044	0.197841481019781	.	.
chr1	151344167	151344666	chr1	151177545	151178044	Ivns1abp|chr1:151177545-151178044	0.197841481019781	.	.
chr1	151344167	151344666	chr1	151301826	151302325	Gm10138|chr1:151301826-151302325	0.170129208272367	.	.
chr1	151344167	151344666	chr1	151301826	151302325	Ivns1abp|chr1:151301826-151302325	0.170129208272367	.	.
chr1	151344167	151344666	chr1	151514139	151514638	Gm10138|chr1:151514139-151514638	0.181664491757164	.	.
chr1	151344167	151344666	chr1	151514139	151514638	Ivns1abp|chr1:151514139-151514638	0.181664491757164	.	.
chr1	151428258	151428757	chr1	151082776	151083275	Swt1|chr1:151082776-151083275	0.317208181223152	.	.
chr1	151428258	151428757	chr1	151082776	151083275	Trmt1l|chr1:151082776-151083275	0.317208181223152	.	.
chr1	151428258	151428757	chr1	151125709	151126208	Swt1|chr1:151125709-151126208	0.394622472138389	.	.
chr1	151428258	151428757	chr1	151125709	151126208	Trmt1l|chr1:151125709-151126208	0.394622472138389	.	.
chr1	151428258	151428757	chr1	151250691	151251190	Swt1|chr1:151250691-151251190	0.282211286383974	.	.
chr1	151428258	151428757	chr1	151250691	151251190	Trmt1l|chr1:151250691-151251190	0.282211286383974	.	.
chr1	151428258	151428757	chr1	151526586	151527085	Swt1|chr1:151526586-151527085	0.197139210809692	.	.
chr1	151428258	151428757	chr1	151526586	151527085	Trmt1l|chr1:151526586-151527085	0.197139210809692	.	.
chr1	151428258	151428757	chr1	151580184	151580683	Swt1|chr1:151580184-151580683	0.174634155956031	.	.
chr1	151428258	151428757	chr1	151580184	151580683	Trmt1l|chr1:151580184-151580683	0.174634155956031	.	.
chr1	151428258	151428757	chr1	151706042	151706541	Swt1|chr1:151706042-151706541	0.257164941258888	.	.
chr1	151428258	151428757	chr1	151706042	151706541	Trmt1l|chr1:151706042-151706541	0.257164941258888	.	.
chr1	151428762	151429261	chr1	151082776	151083275	Swt1|chr1:151082776-151083275	0.205738853999485	.	.
chr1	151428762	151429261	chr1	151082776	151083275	Trmt1l|chr1:151082776-151083275	0.205738853999485	.	.
chr1	151428762	151429261	chr1	151125709	151126208	Swt1|chr1:151125709-151126208	0.417059208342683	.	.
chr1	151428762	151429261	chr1	151125709	151126208	Trmt1l|chr1:151125709-151126208	0.417059208342683	.	.
chr1	151428762	151429261	chr1	151250691	151251190	Swt1|chr1:151250691-151251190	0.454194043125855	.	.
chr1	151428762	151429261	chr1	151250691	151251190	Trmt1l|chr1:151250691-151251190	0.454194043125855	.	.
chr1	151428762	151429261	chr1	151258286	151258785	Swt1|chr1:151258286-151258785	0.219942039094951	.	.
chr1	151428762	151429261	chr1	151258286	151258785	Trmt1l|chr1:151258286-151258785	0.219942039094951	.	.
chr1	151428762	151429261	chr1	151514139	151514638	Swt1|chr1:151514139-151514638	0.184826233279684	.	.
chr1	151428762	151429261	chr1	151514139	151514638	Trmt1l|chr1:151514139-151514638	0.184826233279684	.	.
chr1	151428762	151429261	chr1	151580184	151580683	Swt1|chr1:151580184-151580683	0.192485721137539	.	.
chr1	151428762	151429261	chr1	151580184	151580683	Trmt1l|chr1:151580184-151580683	0.192485721137539	.	.
chr1	151428762	151429261	chr1	151706042	151706541	Swt1|chr1:151706042-151706541	0.229589349068877	.	.
chr1	151428762	151429261	chr1	151706042	151706541	Trmt1l|chr1:151706042-151706541	0.229589349068877	.	.
chr1	151500739	151501238	chr1	151271882	151272381	Rnf2|chr1:151271882-151272381	0.265962301188144	.	.
chr1	151500739	151501238	chr1	151580184	151580683	Rnf2|chr1:151580184-151580683	0.307154095704144	.	.
chr1	153899574	153900073	chr1	153947754	153948253	Glul|chr1:153947754-153948253	0.225343611608969	.	.
chr1	153899574	153900073	chr1	153947754	153948253	Teddm2|chr1:153947754-153948253	0.225343611608969	.	.
chr1	154256666	154257165	chr1	154180893	154181392	4930452N14Rik|chr1:154180893-154181392	0.466361917211819	.	.
chr1	154256666	154257165	chr1	154407895	154408394	4930452N14Rik|chr1:154407895-154408394	0.17524957598349	.	.
chr1	155416705	155417204	chr1	155253046	155253545	Xpr1|chr1:155253046-155253545	0.277119321066603	.	.
chr1	155417226	155417725	chr1	155253046	155253545	Xpr1|chr1:155253046-155253545	0.249503952706636	.	.
chr1	156204775	156205274	chr1	156186616	156187115	Fam163a|chr1:156186616-156187115	0.601798635282153	.	.
chr1	156204775	156205274	chr1	156229365	156229864	Fam163a|chr1:156229365-156229864	0.226007349427666	.	.
chr1	156204775	156205274	chr1	156279263	156279762	Fam163a|chr1:156279263-156279762	0.1789031698123	.	.
chr1	156204775	156205274	chr1	156442683	156443182	Fam163a|chr1:156442683-156443182	0.683218064528946	.	.
chr1	156303125	156303624	chr1	156186616	156187115	4930518J20Rik|chr1:156186616-156187115	0.250130665485492	.	.
chr1	156303125	156303624	chr1	156186616	156187115	Tdrd5|chr1:156186616-156187115	0.250130665485492	.	.
chr1	156303125	156303624	chr1	156442683	156443182	4930518J20Rik|chr1:156442683-156443182	0.311585851480673	.	.
chr1	156303125	156303624	chr1	156442683	156443182	Tdrd5|chr1:156442683-156443182	0.311585851480673	.	.
chr1	156303125	156303624	chr1	156593173	156593672	4930518J20Rik|chr1:156593173-156593672	0.180767970792257	.	.
chr1	156303125	156303624	chr1	156593173	156593672	Tdrd5|chr1:156593173-156593672	0.180767970792257	.	.
chr1	156420903	156421402	chr1	156057205	156057704	Axdnd1|chr1:156057205-156057704	0.176024858444653	.	.
chr1	156420903	156421402	chr1	156442683	156443182	Axdnd1|chr1:156442683-156443182	0.177771903002716	.	.
chr1	156558476	156558975	chr1	156667513	156668012	Abl2|chr1:156667513-156668012	0.198290939137317	.	.
chr1	156718854	156719353	chr1	156593173	156593672	Fam20b|chr1:156593173-156593672	0.16170326715926	.	.
chr1	156718854	156719353	chr1	156705815	156706314	Fam20b|chr1:156705815-156706314	0.294906716454382	.	.
chr1	157507116	157507615	chr1	157782010	157782509	Sec16b|chr1:157782010-157782509	0.204235684075295	.	.
chr1	159231910	159232409	chr1	158912459	158912958	Cop1|chr1:158912459-158912958	0.186142267459251	.	.
chr1	160194792	160195291	chr1	159872810	159873309	Mrps14|chr1:159872810-159873309	0.301441991388063	.	.
chr1	160212750	160213249	chr1	159854244	159854743	Cacybp|chr1:159854244-159854743	0.183475695313865	.	.
chr1	160212750	160213249	chr1	159872810	159873309	Cacybp|chr1:159872810-159873309	0.190586035734646	.	.
chr1	160792667	160793166	chr1	160548140	160548639	Rabgap1l|chr1:160548140-160548639	0.168942917508412	.	.
chr1	160792667	160793166	chr1	161170609	161171108	Rabgap1l|chr1:161170609-161171108	0.177149959171743	.	.
chr1	160792667	160793166	chr1	161195428	161195927	Rabgap1l|chr1:161195428-161195927	0.193786435901863	.	.
chr1	160906055	160906554	chr1	160628347	160628846	Rc3h1|chr1:160628347-160628846	0.362229698381278	.	.
chr1	161070536	161071035	chr1	161463592	161464091	Cenpl|chr1:161463592-161464091	0.200560571499045	.	.
chr1	161070536	161071035	chr1	161463592	161464091	Dars2|chr1:161463592-161464091	0.200560571499045	.	.
chr1	161142436	161142935	chr1	161001117	161001616	Ankrd45|chr1:161001117-161001616	0.170716326440241	.	.
chr1	161250941	161251440	chr1	161500676	161501175	Prdx6|chr1:161500676-161501175	0.189474627893403	.	.
chr1	161250941	161251440	chr1	161506209	161506708	Prdx6|chr1:161506209-161506708	0.1926559599707	.	.
chr1	162740352	162740851	chr1	162773543	162774042	Prrc2c|chr1:162773543-162774042	0.198680056463159	.	.
chr1	163779331	163779830	chr1	164184474	164184973	Kifap3|chr1:164184474-164184973	0.22313431183411	.	.
chr1	164248686	164249185	chr1	164366670	164367169	Slc19a2|chr1:164366670-164367169	0.203996529952873	.	.
chr1	164275346	164275845	chr1	164138556	164139055	Ccdc181|chr1:164138556-164139055	0.206953719492079	.	.
chr1	164275346	164275845	chr1	164217833	164218332	Ccdc181|chr1:164217833-164218332	0.35737739291061	.	.
chr1	164275346	164275845	chr1	164722054	164722553	Ccdc181|chr1:164722054-164722553	0.254093032984774	.	.
chr1	164307370	164307869	chr1	164261462	164261961	Blzf1|chr1:164261462-164261961	0.20699715818888	.	.
chr1	164307370	164307869	chr1	164316485	164316984	Blzf1|chr1:164316485-164316984	0.231471678087938	.	.
chr1	164307370	164307869	chr1	164474792	164475291	Blzf1|chr1:164474792-164475291	0.346853941643803	.	.
chr1	164307370	164307869	chr1	164590281	164590780	Blzf1|chr1:164590281-164590780	0.270852493556289	.	.
chr1	164307370	164307869	chr1	164683734	164684233	Blzf1|chr1:164683734-164684233	0.354642952705071	.	.
chr1	164457803	164458302	chr1	164261462	164261961	Atp1b1|chr1:164261462-164261961	0.34482823219131	.	.
chr1	164457803	164458302	chr1	164577170	164577669	Atp1b1|chr1:164577170-164577669	0.285345362450398	.	.
chr1	164457803	164458302	chr1	164585910	164586409	Atp1b1|chr1:164585910-164586409	0.20265502506299	.	.
chr1	164457803	164458302	chr1	164586523	164587022	Atp1b1|chr1:164586523-164587022	0.235110307270694	.	.
chr1	164457803	164458302	chr1	164586523	164587022	Atp1b1|chr1:164586523-164587022	0.235110307270695	.	.
chr1	164457803	164458302	chr1	164689190	164689689	Atp1b1|chr1:164689190-164689689	0.421237279247803	.	.
chr1	164461711	164462210	chr1	164138556	164139055	Gm32391|chr1:164138556-164139055	0.332683082057848	.	.
chr1	164461711	164462210	chr1	164261462	164261961	Gm32391|chr1:164261462-164261961	0.407216622830532	.	.
chr1	164461711	164462210	chr1	164316485	164316984	Gm32391|chr1:164316485-164316984	0.254713046004081	.	.
chr1	164461711	164462210	chr1	164585910	164586409	Gm32391|chr1:164585910-164586409	0.395446031051529	.	.
chr1	164461711	164462210	chr1	164586523	164587022	Gm32391|chr1:164586523-164587022	0.346153388108244	.	.
chr1	164461711	164462210	chr1	164617820	164618319	Gm32391|chr1:164617820-164618319	0.164228049729391	.	.
chr1	164461711	164462210	chr1	164689190	164689689	Gm32391|chr1:164689190-164689689	0.411475755076769	.	.
chr1	164898957	164899456	chr1	164577170	164577669	Gm32569|chr1:164577170-164577669	0.171738660408434	.	.
chr1	164898957	164899456	chr1	164586523	164587022	Gm32569|chr1:164586523-164587022	0.168984577621927	.	.
chr1	164898957	164899456	chr1	164689190	164689689	Gm32569|chr1:164689190-164689689	0.177222350806682	.	.
chr1	164898957	164899456	chr1	164787699	164788198	Gm32569|chr1:164787699-164788198	0.414117699131244	.	.
chr1	164898957	164899456	chr1	164926693	164927192	Gm32569|chr1:164926693-164927192	0.168980444230517	.	.
chr1	165091724	165092223	chr1	165105503	165106002	4930568G15Rik|chr1:165105503-165106002	0.293109177517101	.	.
chr1	165091724	165092223	chr1	165114250	165114749	4930568G15Rik|chr1:165114250-165114749	0.260434640833109	.	.
chr1	165091724	165092223	chr1	165281633	165282132	4930568G15Rik|chr1:165281633-165282132	0.282806626784294	.	.
chr1	165236724	165237223	chr1	165075909	165076408	Tiprl|chr1:165075909-165076408	0.208441814288206	.	.
chr1	165236724	165237223	chr1	165084130	165084629	Tiprl|chr1:165084130-165084629	0.220280934432366	.	.
chr1	165460313	165460812	chr1	165042018	165042517	Dcaf6|chr1:165042018-165042517	0.276477671590285	.	.
chr1	165460313	165460812	chr1	165042018	165042517	Mpc2|chr1:165042018-165042517	0.276477671590285	.	.
chr1	165460313	165460812	chr1	165304290	165304789	Dcaf6|chr1:165304290-165304789	0.309099453956527	.	.
chr1	165460313	165460812	chr1	165304290	165304789	Mpc2|chr1:165304290-165304789	0.309099453956527	.	.
chr1	165460313	165460812	chr1	165385689	165386188	Dcaf6|chr1:165385689-165386188	0.162138250092472	.	.
chr1	165460313	165460812	chr1	165385689	165386188	Mpc2|chr1:165385689-165386188	0.162138250092472	.	.
chr1	165460922	165461421	chr1	165084130	165084629	Dcaf6|chr1:165084130-165084629	0.258599038909929	.	.
chr1	165460922	165461421	chr1	165084130	165084629	Mpc2|chr1:165084130-165084629	0.258599038909929	.	.
chr1	165460922	165461421	chr1	165104544	165105043	Dcaf6|chr1:165104544-165105043	0.267163517086323	.	.
chr1	165460922	165461421	chr1	165104544	165105043	Mpc2|chr1:165104544-165105043	0.267163517086323	.	.
chr1	165460922	165461421	chr1	165320429	165320928	Dcaf6|chr1:165320429-165320928	0.186860472945769	.	.
chr1	165460922	165461421	chr1	165320429	165320928	Mpc2|chr1:165320429-165320928	0.186860472945769	.	.
chr1	165460922	165461421	chr1	165559045	165559544	Dcaf6|chr1:165559045-165559544	0.259702503424623	.	.
chr1	165460922	165461421	chr1	165559045	165559544	Mpc2|chr1:165559045-165559544	0.259702503424623	.	.
chr1	165460922	165461421	chr1	165642102	165642601	Dcaf6|chr1:165642102-165642601	0.229225625486298	.	.
chr1	165460922	165461421	chr1	165642102	165642601	Mpc2|chr1:165642102-165642601	0.229225625486298	.	.
chr1	166002418	166002917	chr1	166290551	166291050	Gm26665|chr1:166290551-166291050	0.296048704874022	.	.
chr1	166002418	166002917	chr1	166290551	166291050	Pou2f1|chr1:166290551-166291050	0.296048704874022	.	.
chr1	166003176	166003675	chr1	166026277	166026776	Gm26665|chr1:166026277-166026776	0.234023834050056	.	.
chr1	166003176	166003675	chr1	166026277	166026776	Pou2f1|chr1:166026277-166026776	0.234023834050056	.	.
chr1	166003176	166003675	chr1	166343030	166343529	Gm26665|chr1:166343030-166343529	0.197463475274304	.	.
chr1	166003176	166003675	chr1	166343030	166343529	Pou2f1|chr1:166343030-166343529	0.197463475274304	.	.
chr1	166253817	166254316	chr1	166026277	166026776	Ildr2|chr1:166026277-166026776	0.265802148833428	.	.
chr1	166253817	166254316	chr1	166038518	166039017	Ildr2|chr1:166038518-166039017	0.186827994154457	.	.
chr1	166253817	166254316	chr1	166319038	166319537	Ildr2|chr1:166319038-166319537	0.297573644416733	.	.
chr1	166254415	166254914	chr1	166319038	166319537	Ildr2|chr1:166319038-166319537	0.173359392689581	.	.
chr1	166379002	166379501	chr1	166284777	166285276	Tada1|chr1:166284777-166285276	0.366072321533905	.	.
chr1	167000534	167001033	chr1	167230919	167231418	Fam78b|chr1:167230919-167231418	0.425368339833347	.	.
chr1	167000534	167001033	chr1	167230919	167231418	Gm16701|chr1:167230919-167231418	0.425368339833347	.	.
chr1	167242135	167242634	chr1	167230919	167231418	Gm37982|chr1:167230919-167231418	0.462742469716845	.	.
chr1	167284924	167285423	chr1	167259638	167260137	Gm2453|chr1:167259638-167260137	0.241537856459938	.	.
chr1	167284924	167285423	chr1	167259638	167260137	Uck2|chr1:167259638-167260137	0.241537856459938	.	.
chr1	167284924	167285423	chr1	167337334	167337833	Gm2453|chr1:167337334-167337833	0.160856550780014	.	.
chr1	167284924	167285423	chr1	167337334	167337833	Uck2|chr1:167337334-167337833	0.160856550780014	.	.
chr1	167284924	167285423	chr1	167369851	167370350	Gm2453|chr1:167369851-167370350	0.199064959152055	.	.
chr1	167284924	167285423	chr1	167369851	167370350	Uck2|chr1:167369851-167370350	0.199064959152055	.	.
chr1	167284924	167285423	chr1	167608411	167608910	Gm2453|chr1:167608411-167608910	0.179411831470895	.	.
chr1	167284924	167285423	chr1	167608411	167608910	Uck2|chr1:167608411-167608910	0.179411831470895	.	.
chr1	167308418	167308917	chr1	167448541	167449040	Tmco1|chr1:167448541-167449040	0.197651210644429	.	.
chr1	167308418	167308917	chr1	167644841	167645340	Tmco1|chr1:167644841-167645340	0.186287154617654	.	.
chr1	167349707	167350206	chr1	167269986	167270485	Aldh9a1|chr1:167269986-167270485	0.21359498136007	.	.
chr1	167349707	167350206	chr1	167436951	167437450	Aldh9a1|chr1:167436951-167437450	0.368154191447821	.	.
chr1	167349707	167350206	chr1	167447969	167448468	Aldh9a1|chr1:167447969-167448468	0.244455863531389	.	.
chr1	167349707	167350206	chr1	167473481	167473980	Aldh9a1|chr1:167473481-167473980	0.383170611701029	.	.
chr1	167349707	167350206	chr1	167608411	167608910	Aldh9a1|chr1:167608411-167608910	0.214549226577559	.	.
chr1	167349707	167350206	chr1	167736712	167737211	Aldh9a1|chr1:167736712-167737211	0.191821279458824	.	.
chr1	167350248	167350747	chr1	167269986	167270485	Aldh9a1|chr1:167269986-167270485	0.284994994820188	.	.
chr1	167350248	167350747	chr1	167283517	167284016	Aldh9a1|chr1:167283517-167284016	0.232843658631825	.	.
chr1	167350248	167350747	chr1	167736712	167737211	Aldh9a1|chr1:167736712-167737211	0.221354030923886	.	.
chr1	167393588	167394087	chr1	167269986	167270485	Mgst3|chr1:167269986-167270485	0.182748215172225	.	.
chr1	167393588	167394087	chr1	167436951	167437450	Mgst3|chr1:167436951-167437450	0.239567452832716	.	.
chr1	167393588	167394087	chr1	167447969	167448468	Mgst3|chr1:167447969-167448468	0.249597554889622	.	.
chr1	167393588	167394087	chr1	167473481	167473980	Mgst3|chr1:167473481-167473980	0.236619312300526	.	.
chr1	167393588	167394087	chr1	167707908	167708407	Mgst3|chr1:167707908-167708407	0.248746654155005	.	.
chr1	167597755	167598254	chr1	167269986	167270485	Rxrg|chr1:167269986-167270485	0.196073828157206	.	.
chr1	167597755	167598254	chr1	167283517	167284016	Rxrg|chr1:167283517-167284016	0.365073780674356	.	.
chr1	167597755	167598254	chr1	167436951	167437450	Rxrg|chr1:167436951-167437450	0.238016650071084	.	.
chr1	167597755	167598254	chr1	167473481	167473980	Rxrg|chr1:167473481-167473980	0.413141180541541	.	.
chr1	167597755	167598254	chr1	167707908	167708407	Rxrg|chr1:167707908-167708407	0.170269742192002	.	.
chr1	167597755	167598254	chr1	167736712	167737211	Rxrg|chr1:167736712-167737211	0.205260387363968	.	.
chr1	167597755	167598254	chr1	167802530	167803029	Rxrg|chr1:167802530-167803029	0.171454172246493	.	.
chr1	167598393	167598892	chr1	167269986	167270485	Rxrg|chr1:167269986-167270485	0.228110843268795	.	.
chr1	167598393	167598892	chr1	167436951	167437450	Rxrg|chr1:167436951-167437450	0.385074668164155	.	.
chr1	167598393	167598892	chr1	167447969	167448468	Rxrg|chr1:167447969-167448468	0.337527310320823	.	.
chr1	167598393	167598892	chr1	167473481	167473980	Rxrg|chr1:167473481-167473980	0.556323054426884	.	.
chr1	167598393	167598892	chr1	167644841	167645340	Rxrg|chr1:167644841-167645340	0.225961006870386	.	.
chr1	167598393	167598892	chr1	167736712	167737211	Rxrg|chr1:167736712-167737211	0.188388137628445	.	.
chr1	167598393	167598892	chr1	167802530	167803029	Rxrg|chr1:167802530-167803029	0.314095697358554	.	.
chr1	169346795	169347294	chr1	169155971	169156470	Gm37839|chr1:169155971-169156470	0.389962933026086	.	.
chr1	169655194	169655693	chr1	169459343	169459842	Rgs5|chr1:169459343-169459842	0.308946990375163	.	.
chr1	169748255	169748754	chr1	169314152	169314651	Rgs4|chr1:169314152-169314651	0.232737358967913	.	.
chr1	169748255	169748754	chr1	169501908	169502407	Rgs4|chr1:169501908-169502407	0.23038784407672	.	.
chr1	170867571	170868070	chr1	171033681	171034180	Atf6|chr1:171033681-171034180	0.177595706870625	.	.
chr1	170867571	170868070	chr1	171033681	171034180	Gm9929|chr1:171033681-171034180	0.177595706870625	.	.
chr1	170867571	170868070	chr1	171037809	171038308	Atf6|chr1:171037809-171038308	0.191096630585042	.	.
chr1	170867571	170868070	chr1	171037809	171038308	Gm9929|chr1:171037809-171038308	0.191096630585042	.	.
chr1	170868410	170868909	chr1	170807560	170808059	Atf6|chr1:170807560-170808059	0.334579062489323	.	.
chr1	170868410	170868909	chr1	170807560	170808059	Gm9929|chr1:170807560-170808059	0.334579062489323	.	.
chr1	170868410	170868909	chr1	171033681	171034180	Atf6|chr1:171033681-171034180	0.336607676270021	.	.
chr1	170868410	170868909	chr1	171033681	171034180	Gm9929|chr1:171033681-171034180	0.336607676270021	.	.
chr1	170868410	170868909	chr1	171110922	171111421	Atf6|chr1:171110922-171111421	0.234115708097922	.	.
chr1	170868410	170868909	chr1	171110922	171111421	Gm9929|chr1:171110922-171111421	0.234115708097922	.	.
chr1	170885252	170885751	chr1	171033681	171034180	Dusp12|chr1:171033681-171034180	0.169319731747921	.	.
chr1	170885252	170885751	chr1	171033681	171034180	Gm26620|chr1:171033681-171034180	0.169319731747921	.	.
chr1	170885252	170885751	chr1	171110922	171111421	Dusp12|chr1:171110922-171111421	0.255503527382577	.	.
chr1	170885252	170885751	chr1	171110922	171111421	Gm26620|chr1:171110922-171111421	0.255503527382577	.	.
chr1	171150371	171150870	chr1	171033681	171034180	Mpz|chr1:171033681-171034180	0.221276364163443	.	.
chr1	171150371	171150870	chr1	171033681	171034180	Sdhc|chr1:171033681-171034180	0.221276364163443	.	.
chr1	171150371	171150870	chr1	171036880	171037379	Mpz|chr1:171036880-171037379	0.187286848089963	.	.
chr1	171150371	171150870	chr1	171036880	171037379	Sdhc|chr1:171036880-171037379	0.187286848089963	.	.
chr1	171150371	171150870	chr1	171037809	171038308	Mpz|chr1:171037809-171038308	0.16990089591576	.	.
chr1	171150371	171150870	chr1	171037809	171038308	Sdhc|chr1:171037809-171038308	0.16990089591576	.	.
chr1	171150371	171150870	chr1	171101659	171102158	Mpz|chr1:171101659-171102158	0.213306072949216	.	.
chr1	171150371	171150870	chr1	171101659	171102158	Sdhc|chr1:171101659-171102158	0.213306072949216	.	.
chr1	171150371	171150870	chr1	171382992	171383491	Mpz|chr1:171382992-171383491	0.201626581694989	.	.
chr1	171150371	171150870	chr1	171382992	171383491	Sdhc|chr1:171382992-171383491	0.201626581694989	.	.
chr1	171222404	171222903	chr1	170853519	170854018	Tomm40l|chr1:170853519-170854018	0.411806072427818	.	.
chr1	171222404	171222903	chr1	170908240	170908739	Tomm40l|chr1:170908240-170908739	0.262044855455426	.	.
chr1	171222404	171222903	chr1	171036880	171037379	Tomm40l|chr1:171036880-171037379	0.287962409037499	.	.
chr1	171222404	171222903	chr1	171101659	171102158	Tomm40l|chr1:171101659-171102158	0.261068845143119	.	.
chr1	171222404	171222903	chr1	171102488	171102987	Tomm40l|chr1:171102488-171102987	0.470572366919364	.	.
chr1	171222404	171222903	chr1	171247027	171247526	Tomm40l|chr1:171247027-171247526	0.207447755507822	.	.
chr1	171222404	171222903	chr1	171263038	171263537	Tomm40l|chr1:171263038-171263537	0.478524027762586	.	.
chr1	171270057	171270556	chr1	171036880	171037379	B4galt3|chr1:171036880-171037379	0.281492888078739	.	.
chr1	171270057	171270556	chr1	171102488	171102987	B4galt3|chr1:171102488-171102987	0.186403160052422	.	.
chr1	171281054	171281553	chr1	171044266	171044765	Ppox|chr1:171044266-171044765	0.179991294913602	.	.
chr1	171281054	171281553	chr1	171102488	171102987	Ppox|chr1:171102488-171102987	0.175613710083154	.	.
chr1	171281054	171281553	chr1	171262470	171262969	Ppox|chr1:171262470-171262969	0.172468781482335	.	.
chr1	171281054	171281553	chr1	171263038	171263537	Ppox|chr1:171263038-171263537	0.175943120668576	.	.
chr1	171287719	171288218	chr1	171033681	171034180	Usp21|chr1:171033681-171034180	0.379076498798514	.	.
chr1	171287719	171288218	chr1	171118208	171118707	Usp21|chr1:171118208-171118707	0.171618738759109	.	.
chr1	171287719	171288218	chr1	171382992	171383491	Usp21|chr1:171382992-171383491	0.458441192260929	.	.
chr1	171294566	171295065	chr1	171036880	171037379	Ufc1|chr1:171036880-171037379	0.164830376916763	.	.
chr1	171294566	171295065	chr1	171044266	171044765	Ufc1|chr1:171044266-171044765	0.280004753564211	.	.
chr1	171294566	171295065	chr1	171102488	171102987	Ufc1|chr1:171102488-171102987	0.263433317757326	.	.
chr1	171294566	171295065	chr1	171262470	171262969	Ufc1|chr1:171262470-171262969	0.338965531097891	.	.
chr1	171328705	171329204	chr1	171101659	171102158	Dedd|chr1:171101659-171102158	0.379484441433421	.	.
chr1	171329206	171329705	chr1	171033681	171034180	Dedd|chr1:171033681-171034180	0.265423627370733	.	.
chr1	171329206	171329705	chr1	171036880	171037379	Dedd|chr1:171036880-171037379	0.249933674941647	.	.
chr1	171329206	171329705	chr1	171382992	171383491	Dedd|chr1:171382992-171383491	0.222439400532606	.	.
chr1	171345437	171345936	chr1	171036880	171037379	Nit1|chr1:171036880-171037379	0.207888341729243	.	.
chr1	171345437	171345936	chr1	171036880	171037379	Pfdn2|chr1:171036880-171037379	0.207888341729243	.	.
chr1	171360576	171361075	chr1	171102488	171102987	Klhdc9|chr1:171102488-171102987	0.171732118349113	.	.
chr1	171361088	171361587	chr1	171037809	171038308	Klhdc9|chr1:171037809-171038308	0.16801432044136	.	.
chr1	171411068	171411567	chr1	171033681	171034180	Usf1|chr1:171033681-171034180	0.285604036056	.	.
chr1	171411068	171411567	chr1	171102488	171102987	Usf1|chr1:171102488-171102987	0.458813756678115	.	.
chr1	171411068	171411567	chr1	171110922	171111421	Usf1|chr1:171110922-171111421	0.31018995844379	.	.
chr1	171411068	171411567	chr1	171382992	171383491	Usf1|chr1:171382992-171383491	0.201064211626455	.	.
chr1	171411068	171411567	chr1	171382992	171383491	Usf1|chr1:171382992-171383491	0.201064211626456	.	.
chr1	171437234	171437733	chr1	171044266	171044765	F11r|chr1:171044266-171044765	0.294636730482821	.	.
chr1	171437234	171437733	chr1	171044776	171045275	F11r|chr1:171044776-171045275	0.235123559123998	.	.
chr1	171437234	171437733	chr1	171262470	171262969	F11r|chr1:171262470-171262969	0.228512853011783	.	.
chr1	171503198	171503697	chr1	171382992	171383491	Alyref2|chr1:171382992-171383491	0.175346439930287	.	.
chr1	171503198	171503697	chr1	171382992	171383491	B930036N10Rik|chr1:171382992-171383491	0.175346439930287	.	.
chr1	171503198	171503697	chr1	171775740	171776239	Alyref2|chr1:171775740-171776239	0.217115302451191	.	.
chr1	171503198	171503697	chr1	171775740	171776239	B930036N10Rik|chr1:171775740-171776239	0.217115302451191	.	.
chr1	172126494	172126993	chr1	172119644	172120143	Pex19|chr1:172119644-172120143	0.435417478584375	.	.
chr1	172147848	172148347	chr1	171887003	171887502	Dcaf8|chr1:171887003-171887502	0.354871965714751	.	.
chr1	172147848	172148347	chr1	171924796	171925295	Dcaf8|chr1:171924796-171925295	0.298011708660818	.	.
chr1	172147848	172148347	chr1	172119644	172120143	Dcaf8|chr1:172119644-172120143	0.185824667992591	.	.
chr1	172206562	172207061	chr1	171788348	171788847	Pea15a|chr1:171788348-171788847	0.198586704565149	.	.
chr1	172206562	172207061	chr1	171788900	171789399	Pea15a|chr1:171788900-171789399	0.349636734203227	.	.
chr1	172206562	172207061	chr1	171815706	171816205	Pea15a|chr1:171815706-171816205	0.225806496922616	.	.
chr1	172206562	172207061	chr1	171924796	171925295	Pea15a|chr1:171924796-171925295	0.387367105978362	.	.
chr1	172206562	172207061	chr1	171924796	171925295	Pea15a|chr1:171924796-171925295	0.387367105978363	.	.
chr1	172632295	172632794	chr1	172638792	172639291	Dusp23|chr1:172638792-172639291	0.214449303547474	.	.
chr1	172632827	172633326	chr1	172638792	172639291	Dusp23|chr1:172638792-172639291	0.376174053372301	.	.
chr1	174501578	174502077	chr1	174482779	174483278	Fmn2|chr1:174482779-174483278	0.226202818358488	.	.
chr1	174501578	174502077	chr1	174503374	174503873	Fmn2|chr1:174503374-174503873	0.351588605939722	.	.
chr1	174502434	174502933	chr1	174469688	174470187	Fmn2|chr1:174469688-174470187	0.163631850313345	.	.
chr1	174502434	174502933	chr1	174592349	174592848	Fmn2|chr1:174592349-174592848	0.348225811017024	.	.
chr1	175624890	175625389	chr1	175812247	175812746	Fh1|chr1:175812247-175812746	0.173381079864749	.	.
chr1	175880538	175881037	chr1	175721103	175721602	Exo1|chr1:175721103-175721602	0.190314616079153	.	.
chr1	176813947	176814446	chr1	176884955	176885454	Cep170|chr1:176884955-176885454	0.201803497744787	.	.
chr1	176813947	176814446	chr1	176884955	176885454	Sdccag8|chr1:176884955-176885454	0.201803497744787	.	.
chr1	176813947	176814446	chr1	176994690	176995189	Cep170|chr1:176994690-176995189	0.188434258822457	.	.
chr1	176813947	176814446	chr1	176994690	176995189	Sdccag8|chr1:176994690-176995189	0.188434258822457	.	.
chr1	176933369	176933868	chr1	176885462	176885961	Gm15423|chr1:176885462-176885961	0.236352356822251	.	.
chr1	176933369	176933868	chr1	176980171	176980670	Gm15423|chr1:176980171-176980670	0.398001621997772	.	.
chr1	177257072	177257571	chr1	177614518	177615017	Akt3|chr1:177614518-177615017	0.171709492553184	.	.
chr1	177257580	177258079	chr1	177614518	177615017	Akt3|chr1:177614518-177615017	0.281606625371088	.	.
chr1	177257580	177258079	chr1	177702809	177703308	Akt3|chr1:177702809-177703308	0.284528206755052	.	.
chr1	177258176	177258675	chr1	177308131	177308630	Akt3|chr1:177308131-177308630	0.168300640976736	.	.
chr1	177258176	177258675	chr1	177511524	177512023	Akt3|chr1:177511524-177512023	0.402110943838567	.	.
chr1	177258176	177258675	chr1	177573846	177574345	Akt3|chr1:177573846-177574345	0.290204831713425	.	.
chr1	177441840	177442339	chr1	177308131	177308630	Zbtb18|chr1:177308131-177308630	0.168254043804405	.	.
chr1	177441840	177442339	chr1	177347146	177347645	Zbtb18|chr1:177347146-177347645	0.282942484843705	.	.
chr1	177441840	177442339	chr1	177573280	177573779	Zbtb18|chr1:177573280-177573779	0.355707164225517	.	.
chr1	177441840	177442339	chr1	177640159	177640658	Zbtb18|chr1:177640159-177640658	0.225099998086306	.	.
chr1	177441840	177442339	chr1	177683819	177684318	Zbtb18|chr1:177683819-177684318	0.238631771227264	.	.
chr1	177796375	177796874	chr1	177573280	177573779	Adss|chr1:177573280-177573779	0.171962824765749	.	.
chr1	178276142	178276641	chr1	178359796	178360295	4930527J03Rik|chr1:178359796-178360295	0.204410592513736	.	.
chr1	178276142	178276641	chr1	178530448	178530947	4930527J03Rik|chr1:178530448-178530947	0.347396653639178	.	.
chr1	178317988	178318487	chr1	178368821	178369320	B230369F24Rik|chr1:178368821-178369320	0.168835116101376	.	.
chr1	178317988	178318487	chr1	178368821	178369320	Cox20|chr1:178368821-178369320	0.168835116101376	.	.
chr1	178318532	178319031	chr1	178486689	178487188	B230369F24Rik|chr1:178486689-178487188	0.17759605836495	.	.
chr1	178318532	178319031	chr1	178486689	178487188	Cox20|chr1:178486689-178487188	0.17759605836495	.	.
chr1	178318532	178319031	chr1	178590676	178591175	B230369F24Rik|chr1:178590676-178591175	0.256436419099659	.	.
chr1	178318532	178319031	chr1	178590676	178591175	Cox20|chr1:178590676-178591175	0.256436419099659	.	.
chr1	178337559	178338058	chr1	178486689	178487188	Hnrnpu|chr1:178486689-178487188	0.199020790423765	.	.
chr1	178337559	178338058	chr1	178590676	178591175	Hnrnpu|chr1:178590676-178591175	0.181125833855124	.	.
chr1	178405450	178405949	chr1	178530448	178530947	Efcab2|chr1:178530448-178530947	0.235184179578558	.	.
chr1	178406170	178406669	chr1	178368821	178369320	Efcab2|chr1:178368821-178369320	0.213287086876047	.	.
chr1	179517784	179518283	chr1	179645628	179646127	Smyd3|chr1:179645628-179646127	0.280396418770438	.	.
chr1	179517784	179518283	chr1	179958653	179959152	Smyd3|chr1:179958653-179959152	0.168751453464138	.	.
chr1	179546057	179546556	chr1	179511804	179512303	Cnst|chr1:179511804-179512303	0.178725736276719	.	.
chr1	179546057	179546556	chr1	179511804	179512303	Tfb2m|chr1:179511804-179512303	0.178725736276719	.	.
chr1	179546057	179546556	chr1	179935641	179936140	Cnst|chr1:179935641-179936140	0.213793569662439	.	.
chr1	179546057	179546556	chr1	179935641	179936140	Tfb2m|chr1:179935641-179936140	0.213793569662439	.	.
chr1	179546570	179547069	chr1	179645628	179646127	Cnst|chr1:179645628-179646127	0.21937882294895	.	.
chr1	179546570	179547069	chr1	179645628	179646127	Tfb2m|chr1:179645628-179646127	0.21937882294895	.	.
chr1	179667997	179668496	chr1	179511804	179512303	Sccpdh|chr1:179511804-179512303	0.174650029384913	.	.
chr1	179667997	179668496	chr1	179709356	179709855	Sccpdh|chr1:179709356-179709855	0.242747893929714	.	.
chr1	179667997	179668496	chr1	179935641	179936140	Sccpdh|chr1:179935641-179936140	0.219013416358331	.	.
chr1	179802857	179803356	chr1	179814615	179815114	Ahctf1|chr1:179814615-179815114	0.271872803984908	.	.
chr1	179802857	179803356	chr1	179814615	179815114	Gm10518|chr1:179814615-179815114	0.271872803984908	.	.
chr1	179802857	179803356	chr1	179958653	179959152	Ahctf1|chr1:179958653-179959152	0.178540297740789	.	.
chr1	179802857	179803356	chr1	179958653	179959152	Gm10518|chr1:179958653-179959152	0.178540297740789	.	.
chr1	179802857	179803356	chr1	180104488	180104987	Ahctf1|chr1:180104488-180104987	0.306643678704155	.	.
chr1	179802857	179803356	chr1	180104488	180104987	Gm10518|chr1:180104488-180104987	0.306643678704155	.	.
chr1	179802857	179803356	chr1	180195828	180196327	Ahctf1|chr1:180195828-180196327	0.177051505829936	.	.
chr1	179802857	179803356	chr1	180195828	180196327	Gm10518|chr1:180195828-180196327	0.177051505829936	.	.
chr1	179803447	179803946	chr1	179814615	179815114	Ahctf1|chr1:179814615-179815114	0.34485901817629	.	.
chr1	179803447	179803946	chr1	179814615	179815114	Gm10518|chr1:179814615-179815114	0.34485901817629	.	.
chr1	179803447	179803946	chr1	180104488	180104987	Ahctf1|chr1:180104488-180104987	0.238818818485015	.	.
chr1	179803447	179803946	chr1	180104488	180104987	Gm10518|chr1:180104488-180104987	0.238818818485015	.	.
chr1	179803447	179803946	chr1	180195828	180196327	Ahctf1|chr1:180195828-180196327	0.348366020618133	.	.
chr1	179803447	179803946	chr1	180195828	180196327	Gm10518|chr1:180195828-180196327	0.348366020618133	.	.
chr1	179959653	179960152	chr1	179511804	179512303	Cdc42bpa|chr1:179511804-179512303	0.404947369779599	.	.
chr1	179959653	179960152	chr1	179935641	179936140	Cdc42bpa|chr1:179935641-179936140	0.424029163143239	.	.
chr1	180520142	180520641	chr1	180517044	180517543	Gm37267|chr1:180517044-180517543	0.328137220815305	.	.
chr1	180520142	180520641	chr1	180863588	180864087	Gm37267|chr1:180863588-180864087	0.215134715426987	.	.
chr1	180641033	180641532	chr1	180777540	180778039	Lin9|chr1:180777540-180778039	0.234583746092202	.	.
chr1	180849953	180850452	chr1	181150665	181151164	Sde2|chr1:181150665-181151164	0.266494986209819	.	.
chr1	180850639	180851138	chr1	180517591	180518090	Sde2|chr1:180517591-180518090	0.263521150679235	.	.
chr1	180903944	180904443	chr1	180536229	180536728	Pycr2|chr1:180536229-180536728	0.261594951591288	.	.
chr1	180903944	180904443	chr1	181017318	181017817	Pycr2|chr1:181017318-181017817	0.330611488311221	.	.
chr1	181211237	181211736	chr1	181419653	181420152	Wdr26|chr1:181419653-181420152	0.175771141194629	.	.
chr1	181211764	181212263	chr1	181017318	181017817	Wdr26|chr1:181017318-181017817	0.209632999933419	.	.
chr1	181842237	181842736	chr1	181980260	181980759	Lbr|chr1:181980260-181980759	0.229217087749315	.	.
chr1	181842237	181842736	chr1	182115179	182115678	Lbr|chr1:182115179-182115678	0.174863954839101	.	.
chr1	182019253	182019752	chr1	181923286	181923785	Enah|chr1:181923286-181923785	0.227360137495924	.	.
chr1	182019253	182019752	chr1	181980260	181980759	Enah|chr1:181980260-181980759	0.170080268552597	.	.
chr1	182019253	182019752	chr1	181980815	181981314	Enah|chr1:181980815-181981314	0.200397349099814	.	.
chr1	182019253	182019752	chr1	182382980	182383479	Enah|chr1:182382980-182383479	0.272773107557658	.	.
chr1	182019822	182020321	chr1	181980815	181981314	Enah|chr1:181980815-181981314	0.280426884817628	.	.
chr1	182019822	182020321	chr1	182454779	182455278	Enah|chr1:182454779-182455278	0.203717885321315	.	.
chr1	182019822	182020321	chr1	182489705	182490204	Enah|chr1:182489705-182490204	0.244826421761677	.	.
chr1	182020341	182020840	chr1	181980815	181981314	Enah|chr1:181980815-181981314	0.202145430546507	.	.
chr1	182020341	182020840	chr1	182489705	182490204	Enah|chr1:182489705-182490204	0.23907688057723	.	.
chr1	182282558	182283057	chr1	182382980	182383479	Degs1|chr1:182382980-182383479	0.220873624536322	.	.
chr1	182341398	182341897	chr1	182382980	182383479	Fbxo28|chr1:182382980-182383479	0.265794398868047	.	.
chr1	183296308	183296807	chr1	183307470	183307969	Aida|chr1:183307470-183307969	0.180393101593427	.	.
chr1	183296308	183296807	chr1	183307470	183307969	Brox|chr1:183307470-183307969	0.180393101593427	.	.
chr1	183296308	183296807	chr1	183359496	183359995	Aida|chr1:183359496-183359995	0.201659959032592	.	.
chr1	183296308	183296807	chr1	183359496	183359995	Brox|chr1:183359496-183359995	0.201659959032592	.	.
chr1	183296824	183297323	chr1	183307470	183307969	Aida|chr1:183307470-183307969	0.196348281272483	.	.
chr1	183296824	183297323	chr1	183307470	183307969	Brox|chr1:183307470-183307969	0.196348281272483	.	.
chr1	183296824	183297323	chr1	183344755	183345254	Aida|chr1:183344755-183345254	0.196847572811941	.	.
chr1	183296824	183297323	chr1	183344755	183345254	Brox|chr1:183344755-183345254	0.196847572811941	.	.
chr1	183297516	183298015	chr1	183307470	183307969	Brox|chr1:183307470-183307969	0.352964392738415	.	.
chr1	183297516	183298015	chr1	183319302	183319801	Brox|chr1:183319302-183319801	0.207780697770818	.	.
chr1	183297516	183298015	chr1	183344755	183345254	Brox|chr1:183344755-183345254	0.179371325956843	.	.
chr1	183297516	183298015	chr1	183359496	183359995	Brox|chr1:183359496-183359995	0.455661790716849	.	.
chr1	183369413	183369912	chr1	183319302	183319801	Mia3|chr1:183319302-183319801	0.344667957857408	.	.
chr1	183388644	183389143	chr1	183359496	183359995	Taf1a|chr1:183359496-183359995	0.363902880950977	.	.
chr1	184034061	184034560	chr1	183793858	183794357	1700056E22Rik|chr1:183793858-183794357	0.201505031211344	.	.
chr1	184845644	184846143	chr1	185193502	185194001	Marc2|chr1:185193502-185194001	0.253982989840973	.	.
chr1	184999022	184999521	chr1	184965579	184966078	Mark1|chr1:184965579-184966078	0.208436298587855	.	.
chr1	185000205	185000704	chr1	184958757	184959256	Mark1|chr1:184958757-184959256	0.172847842636323	.	.
chr1	185203864	185204363	chr1	185193502	185194001	Rab3gap2|chr1:185193502-185194001	0.163536454577869	.	.
chr1	185203864	185204363	chr1	185342413	185342912	Rab3gap2|chr1:185342413-185342912	0.217076906934727	.	.
chr1	185329129	185329628	chr1	185482024	185482523	Iars2|chr1:185482024-185482523	0.259656948804666	.	.
chr1	185331876	185332375	chr1	185209737	185210236	Bpnt1|chr1:185209737-185210236	0.269501754783403	.	.
chr1	185454649	185455148	chr1	185342413	185342912	Gm2061|chr1:185342413-185342912	0.203827061816075	.	.
chr1	185454649	185455148	chr1	185342413	185342912	Slc30a10|chr1:185342413-185342912	0.203827061816075	.	.
chr1	186117016	186117515	chr1	186217836	186218335	Lyplal1|chr1:186217836-186218335	0.279549247300186	.	.
chr1	186705157	186705656	chr1	186631574	186632073	Gm29491|chr1:186631574-186632073	0.169293624408401	.	.
chr1	186705157	186705656	chr1	186631574	186632073	Tgfb2|chr1:186631574-186632073	0.169293624408401	.	.
chr1	186749156	186749655	chr1	186721882	186722381	A430105J06Rik|chr1:186721882-186722381	0.229215016356894	.	.
chr1	186749156	186749655	chr1	186721882	186722381	Rrp15|chr1:186721882-186722381	0.229215016356894	.	.
chr1	186749156	186749655	chr1	186854371	186854870	A430105J06Rik|chr1:186854371-186854870	0.281842957386648	.	.
chr1	186749156	186749655	chr1	186854371	186854870	Rrp15|chr1:186854371-186854870	0.281842957386648	.	.
chr1	187125668	187126167	chr1	186988823	186989322	1700007P06Rik|chr1:186988823-186989322	0.313756742115605	.	.
chr1	187125668	187126167	chr1	187028867	187029366	1700007P06Rik|chr1:187028867-187029366	0.491988391283363	.	.
chr1	187215277	187215776	chr1	187028867	187029366	Gpatch2|chr1:187028867-187029366	0.190129932471512	.	.
chr1	187215277	187215776	chr1	187028867	187029366	Spata17|chr1:187028867-187029366	0.190129932471512	.	.
chr1	187651190	187651689	chr1	187712532	187713031	Gm36388|chr1:187712532-187713031	0.164165633728456	.	.
chr1	187651708	187652207	chr1	187546262	187546761	Gm36388|chr1:187546262-187546761	0.198972746525539	.	.
chr1	187651708	187652207	chr1	187910686	187911185	Gm36388|chr1:187910686-187911185	0.174387139478993	.	.
chr1	189343635	189344134	chr1	189632202	189632701	A430027H14Rik|chr1:189632202-189632701	0.419232809461858	.	.
chr1	189687923	189688422	chr1	189663402	189663901	Cenpf|chr1:189663402-189663901	0.369203250880882	.	.
chr1	189922073	189922572	chr1	189632202	189632701	Smyd2|chr1:189632202-189632701	0.401406139200628	.	.
chr1	189922073	189922572	chr1	189960288	189960787	Smyd2|chr1:189960288-189960787	0.20256987516385	.	.
chr1	189922073	189922572	chr1	189972944	189973443	Smyd2|chr1:189972944-189973443	0.174439728174549	.	.
chr1	191575408	191575907	chr1	191540377	191540876	Dtl|chr1:191540377-191540876	0.182366982671662	.	.
chr1	191575408	191575907	chr1	191540377	191540876	Ints7|chr1:191540377-191540876	0.182366982671662	.	.
chr1	191718068	191718567	chr1	191952914	191953413	Lpgat1|chr1:191952914-191953413	0.270301814294205	.	.
chr1	191718068	191718567	chr1	191996712	191997211	Lpgat1|chr1:191996712-191997211	0.163433180513316	.	.
chr1	191821104	191821603	chr1	191638893	191639392	Gm38037|chr1:191638893-191639392	0.168126717272428	.	.
chr1	191821104	191821603	chr1	191638893	191639392	Nek2|chr1:191638893-191639392	0.168126717272428	.	.
chr1	191821104	191821603	chr1	191792219	191792718	Gm38037|chr1:191792219-191792718	0.167694676036506	.	.
chr1	191821104	191821603	chr1	191792219	191792718	Nek2|chr1:191792219-191792718	0.167694676036506	.	.
chr1	191906374	191906873	chr1	191540377	191540876	1700034H15Rik|chr1:191540377-191540876	0.353128428997214	.	.
chr1	191906374	191906873	chr1	191540377	191540876	Slc30a1|chr1:191540377-191540876	0.353128428997214	.	.
chr1	191989950	191990449	chr1	191540982	191541481	Gm26670|chr1:191540982-191541481	0.293711766523441	.	.
chr1	191989950	191990449	chr1	192061556	192062055	Gm26670|chr1:192061556-192062055	0.352323824125432	.	.
chr1	192092422	192092921	chr1	191802763	191803262	Gm26879|chr1:191802763-191803262	0.348823150013683	.	.
chr1	192092422	192092921	chr1	191802763	191803262	Traf5|chr1:191802763-191803262	0.348823150013683	.	.
chr1	192092422	192092921	chr1	191996712	191997211	Gm26879|chr1:191996712-191997211	0.209070968899757	.	.
chr1	192092422	192092921	chr1	191996712	191997211	Traf5|chr1:191996712-191997211	0.209070968899757	.	.
chr1	192092422	192092921	chr1	192061556	192062055	Gm26879|chr1:192061556-192062055	0.193837362321447	.	.
chr1	192092422	192092921	chr1	192061556	192062055	Traf5|chr1:192061556-192062055	0.193837362321447	.	.
chr1	192136426	192136925	chr1	191792219	191792718	Gm10516|chr1:191792219-191792718	0.429898762392305	.	.
chr1	192136426	192136925	chr1	191802763	191803262	Gm10516|chr1:191802763-191803262	0.215108123368494	.	.
chr1	192136426	192136925	chr1	191952914	191953413	Gm10516|chr1:191952914-191953413	0.393173347535748	.	.
chr1	192190456	192190955	chr1	191996712	191997211	Kcnh1|chr1:191996712-191997211	0.184493810401097	.	.
chr1	192770423	192770922	chr1	192834606	192835105	Hhat|chr1:192834606-192835105	0.222100507925477	.	.
chr1	192841013	192841512	chr1	192587374	192587873	1700065J18Rik|chr1:192587374-192587873	0.160625234049233	.	.
chr1	192854936	192855435	chr1	192614647	192615146	Gm15867|chr1:192614647-192615146	0.42851510428826	.	.
chr1	192854936	192855435	chr1	192614647	192615146	Sertad4|chr1:192614647-192615146	0.42851510428826	.	.
chr1	192854936	192855435	chr1	192964631	192965130	Gm15867|chr1:192964631-192965130	0.179646553719767	.	.
chr1	192854936	192855435	chr1	192964631	192965130	Sertad4|chr1:192964631-192965130	0.179646553719767	.	.
chr1	194222981	194223480	chr1	193930988	193931487	4930503O07Rik|chr1:193930988-193931487	0.271650589232969	.	.
chr1	194222981	194223480	chr1	194334982	194335481	4930503O07Rik|chr1:194334982-194335481	0.26628774843957	.	.
chr1	194976111	194976610	chr1	194777569	194778068	A330023F24Rik|chr1:194777569-194778068	0.180195282208012	.	.
chr1	194976111	194976610	chr1	194777569	194778068	Gm16897|chr1:194777569-194778068	0.180195282208012	.	.
chr1	195018071	195018570	chr1	195005656	195006155	Gm37027|chr1:195005656-195006155	0.161336509620881	.	.
chr1	195130829	195131328	chr1	194879521	194880020	Cr1l|chr1:194879521-194880020	0.190664293587464	.	.
chr1	195130829	195131328	chr1	195005656	195006155	Cr1l|chr1:195005656-195006155	0.340483773174733	.	.
chr10	3366298	3366797	chr10	3366890	3367389	Ppp1r14c|chr10:3366890-3367389	0.383119412414812	.	.
chr10	4265552	4266051	chr10	4346705	4347204	Akap12|chr10:4346705-4347204	0.280275842542041	.	.
chr10	4266269	4266768	chr10	4334196	4334695	Akap12|chr10:4334196-4334695	0.180070414916652	.	.
chr10	4266269	4266768	chr10	4334196	4334695	Akap12|chr10:4334196-4334695	0.180070414916653	.	.
chr10	4387235	4387734	chr10	4386733	4387232	Zbtb2|chr10:4386733-4387232	0.308825456007925	.	.
chr10	5550504	5551003	chr10	5359161	5359660	Syne1|chr10:5359161-5359660	0.227243780284043	.	.
chr10	5550504	5551003	chr10	5437651	5438150	Syne1|chr10:5437651-5438150	0.24609523155881	.	.
chr10	5550504	5551003	chr10	5449924	5450423	Syne1|chr10:5449924-5450423	0.160510884810163	.	.
chr10	5550504	5551003	chr10	5549987	5550486	Syne1|chr10:5549987-5550486	0.396057831735112	.	.
chr10	5805395	5805894	chr10	6011475	6011974	Fbxo5|chr10:6011475-6011974	0.274864998768527	.	.
chr10	5922199	5922698	chr10	5549987	5550486	Rgs17|chr10:5549987-5550486	0.259903677423109	.	.
chr10	7212004	7212503	chr10	7063761	7064260	Cnksr3|chr10:7063761-7064260	0.291555319054806	.	.
chr10	7212004	7212503	chr10	7103842	7104341	Cnksr3|chr10:7103842-7104341	0.191045109106967	.	.
chr10	7212004	7212503	chr10	7124937	7125436	Cnksr3|chr10:7124937-7125436	0.166973451316346	.	.
chr10	7212004	7212503	chr10	7224863	7225362	Cnksr3|chr10:7224863-7225362	0.170260900865786	.	.
chr10	7212004	7212503	chr10	7267840	7268339	Cnksr3|chr10:7267840-7268339	0.211067924976784	.	.
chr10	7212004	7212503	chr10	7268348	7268847	Cnksr3|chr10:7268348-7268847	0.193355932126687	.	.
chr10	7667254	7667753	chr10	7577962	7578461	Nup43|chr10:7577962-7578461	0.179972914498977	.	.
chr10	7667254	7667753	chr10	7663092	7663591	Nup43|chr10:7663092-7663591	0.298033413254152	.	.
chr10	7667254	7667753	chr10	7900869	7901368	Nup43|chr10:7900869-7901368	0.197284968889319	.	.
chr10	7725685	7726184	chr10	7577962	7578461	Katna1|chr10:7577962-7578461	0.301406194012322	.	.
chr10	7725685	7726184	chr10	7663092	7663591	Katna1|chr10:7663092-7663591	0.359572619361462	.	.
chr10	7725685	7726184	chr10	7900869	7901368	Katna1|chr10:7900869-7901368	0.2380909327096	.	.
chr10	7956090	7956589	chr10	7577962	7578461	Tab2|chr10:7577962-7578461	0.237057679806227	.	.
chr10	7956090	7956589	chr10	7900869	7901368	Tab2|chr10:7900869-7901368	0.181590360141302	.	.
chr10	11082083	11082582	chr10	11005599	11006098	Grm1|chr10:11005599-11006098	0.449819990436533	.	.
chr10	11082083	11082582	chr10	11052668	11053167	Grm1|chr10:11052668-11053167	0.163961176484293	.	.
chr10	11149164	11149663	chr10	11449856	11450355	Shprh|chr10:11449856-11450355	0.202452783803301	.	.
chr10	11280524	11281023	chr10	11381186	11381685	4930432B10Rik|chr10:11381186-11381685	0.238005247568249	.	.
chr10	11280524	11281023	chr10	11381186	11381685	Fbxo30|chr10:11381186-11381685	0.238005247568249	.	.
chr10	11281047	11281546	chr10	11052668	11053167	4930432B10Rik|chr10:11052668-11053167	0.17787031956134	.	.
chr10	11281047	11281546	chr10	11052668	11053167	Fbxo30|chr10:11052668-11053167	0.17787031956134	.	.
chr10	11281047	11281546	chr10	11378522	11379021	4930432B10Rik|chr10:11378522-11379021	0.286777313175294	.	.
chr10	11281047	11281546	chr10	11378522	11379021	Fbxo30|chr10:11378522-11379021	0.286777313175294	.	.
chr10	11281047	11281546	chr10	11381186	11381685	4930432B10Rik|chr10:11381186-11381685	0.479926565226711	.	.
chr10	11281047	11281546	chr10	11381186	11381685	Fbxo30|chr10:11381186-11381685	0.479926565226711	.	.
chr10	11281047	11281546	chr10	11449856	11450355	4930432B10Rik|chr10:11449856-11450355	0.29970737969326	.	.
chr10	11281047	11281546	chr10	11449856	11450355	Fbxo30|chr10:11449856-11450355	0.29970737969326	.	.
chr10	11281047	11281546	chr10	11491884	11492383	4930432B10Rik|chr10:11491884-11492383	0.401531602419378	.	.
chr10	11281047	11281546	chr10	11491884	11492383	Fbxo30|chr10:11491884-11492383	0.401531602419378	.	.
chr10	11281047	11281546	chr10	11570595	11571094	4930432B10Rik|chr10:11570595-11571094	0.47674103982319	.	.
chr10	11281047	11281546	chr10	11570595	11571094	Fbxo30|chr10:11570595-11571094	0.47674103982319	.	.
chr10	11343450	11343949	chr10	11381186	11381685	Epm2a|chr10:11381186-11381685	0.304418222414615	.	.
chr10	11343450	11343949	chr10	11449856	11450355	Epm2a|chr10:11449856-11450355	0.290733076473154	.	.
chr10	11343450	11343949	chr10	11491884	11492383	Epm2a|chr10:11491884-11492383	0.441479006346415	.	.
chr10	11343450	11343949	chr10	11570595	11571094	Epm2a|chr10:11570595-11571094	0.326039664668628	.	.
chr10	12922385	12922884	chr10	12996979	12997478	B230208H11Rik|chr10:12996979-12997478	0.280575754514966	.	.
chr10	12922385	12922884	chr10	13018414	13018913	B230208H11Rik|chr10:13018414-13018913	0.170804276518307	.	.
chr10	13060194	13060693	chr10	12941340	12941839	Plagl1|chr10:12941340-12941839	0.261759763368105	.	.
chr10	13060194	13060693	chr10	13008121	13008620	Plagl1|chr10:13008121-13008620	0.295972426193291	.	.
chr10	13060194	13060693	chr10	13090439	13090938	Plagl1|chr10:13090439-13090938	0.272829922397476	.	.
chr10	13060194	13060693	chr10	13323828	13324327	Plagl1|chr10:13323828-13324327	0.226404305061671	.	.
chr10	13474088	13474587	chr10	13008121	13008620	Phactr2|chr10:13008121-13008620	0.226391889550788	.	.
chr10	13474088	13474587	chr10	13018414	13018913	Phactr2|chr10:13018414-13018913	0.237766491133315	.	.
chr10	13474088	13474587	chr10	13090439	13090938	Phactr2|chr10:13090439-13090938	0.294122313067552	.	.
chr10	14705323	14705822	chr10	14314537	14315036	Nmbr|chr10:14314537-14315036	0.259007999240283	.	.
chr10	14705323	14705822	chr10	14314537	14315036	Vta1|chr10:14314537-14315036	0.259007999240283	.	.
chr10	14705323	14705822	chr10	14391220	14391719	Nmbr|chr10:14391220-14391719	0.184253925784235	.	.
chr10	14705323	14705822	chr10	14391220	14391719	Vta1|chr10:14391220-14391719	0.184253925784235	.	.
chr10	17331923	17332422	chr10	17331372	17331871	Gm47760|chr10:17331372-17331871	0.351074574608571	.	.
chr10	17722198	17722697	chr10	17841990	17842489	Cited2|chr10:17841990-17842489	0.197448548376367	.	.
chr10	17722963	17723462	chr10	17331372	17331871	Cited2|chr10:17331372-17331871	0.25612147921174	.	.
chr10	17722963	17723462	chr10	17869893	17870392	Cited2|chr10:17869893-17870392	0.224694783359405	.	.
chr10	17947841	17948340	chr10	18007144	18007643	Heca|chr10:18007144-18007643	0.203065997387128	.	.
chr10	17947841	17948340	chr10	18008043	18008542	Heca|chr10:18008043-18008542	0.375192651299973	.	.
chr10	17947841	17948340	chr10	18076876	18077375	Heca|chr10:18076876-18077375	0.346897977931833	.	.
chr10	17948344	17948843	chr10	17869893	17870392	Heca|chr10:17869893-17870392	0.311600759350633	.	.
chr10	17948344	17948843	chr10	18047653	18048152	Heca|chr10:18047653-18048152	0.195949437959034	.	.
chr10	17948344	17948843	chr10	18110899	18111398	Heca|chr10:18110899-18111398	0.382612073851173	.	.
chr10	18022923	18023422	chr10	18007144	18007643	Abracl|chr10:18007144-18007643	0.219599525640393	.	.
chr10	18022923	18023422	chr10	18047653	18048152	Abracl|chr10:18047653-18048152	0.173913595446278	.	.
chr10	18022923	18023422	chr10	18110899	18111398	Abracl|chr10:18110899-18111398	0.358792944893559	.	.
chr10	18055292	18055791	chr10	17869893	17870392	Reps1|chr10:17869893-17870392	0.366987224613699	.	.
chr10	18055292	18055791	chr10	18007144	18007643	Reps1|chr10:18007144-18007643	0.190424406939406	.	.
chr10	18055292	18055791	chr10	18008043	18008542	Reps1|chr10:18008043-18008542	0.20767014001955	.	.
chr10	18055292	18055791	chr10	18453347	18453846	Reps1|chr10:18453347-18453846	0.285784765905349	.	.
chr10	18056109	18056608	chr10	18391549	18392048	Reps1|chr10:18391549-18392048	0.190277081565712	.	.
chr10	18234496	18234995	chr10	18076876	18077375	Ccdc28a|chr10:18076876-18077375	0.162208169185595	.	.
chr10	18234496	18234995	chr10	18076876	18077375	Gm10827|chr10:18076876-18077375	0.162208169185595	.	.
chr10	18235012	18235511	chr10	18076876	18077375	Ccdc28a|chr10:18076876-18077375	0.350782962919823	.	.
chr10	18235012	18235511	chr10	18076876	18077375	Gm10827|chr10:18076876-18077375	0.350782962919823	.	.
chr10	18844729	18845228	chr10	18894708	18895207	Perp|chr10:18894708-18895207	0.210231174201108	.	.
chr10	18844729	18845228	chr10	19002085	19002584	Perp|chr10:19002085-19002584	0.265039405595789	.	.
chr10	18844729	18845228	chr10	19239936	19240435	Perp|chr10:19239936-19240435	0.263161953536262	.	.
chr10	19015270	19015769	chr10	18894206	18894705	Tnfaip3|chr10:18894206-18894705	0.165232719813514	.	.
chr10	19015270	19015769	chr10	19002085	19002584	Tnfaip3|chr10:19002085-19002584	0.198222125544929	.	.
chr10	19591671	19592170	chr10	19945339	19945838	Ifngr1|chr10:19945339-19945838	0.325879058252439	.	.
chr10	19712255	19712754	chr10	19915249	19915748	Il20ra|chr10:19915249-19915748	0.351600348312679	.	.
chr10	19907191	19907690	chr10	19578961	19579460	Pex7|chr10:19578961-19579460	0.165495635132257	.	.
chr10	19907191	19907690	chr10	19855831	19856330	Pex7|chr10:19855831-19856330	0.237135610511206	.	.
chr10	19933466	19933965	chr10	19889889	19890388	Map3k5|chr10:19889889-19890388	0.312687068206971	.	.
chr10	19933991	19934490	chr10	19915249	19915748	Map3k5|chr10:19915249-19915748	0.395173459686047	.	.
chr10	20286480	20286979	chr10	20380741	20381240	Gm48249|chr10:20380741-20381240	0.224305645702999	.	.
chr10	20286480	20286979	chr10	20405366	20405865	Gm48249|chr10:20405366-20405865	0.273230012079776	.	.
chr10	20286480	20286979	chr10	20585888	20586387	Gm48249|chr10:20585888-20586387	0.196922268346155	.	.
chr10	20286480	20286979	chr10	20658782	20659281	Gm48249|chr10:20658782-20659281	0.196080384321812	.	.
chr10	20312122	20312621	chr10	20658782	20659281	4933406P04Rik|chr10:20658782-20659281	0.172179638097531	.	.
chr10	20312122	20312621	chr10	20658782	20659281	Bclaf1|chr10:20658782-20659281	0.172179638097531	.	.
chr10	20312656	20313155	chr10	20405366	20405865	4933406P04Rik|chr10:20405366-20405865	0.277826431088537	.	.
chr10	20312656	20313155	chr10	20405366	20405865	Bclaf1|chr10:20405366-20405865	0.277826431088537	.	.
chr10	20347497	20347996	chr10	20405366	20405865	Mtfr2|chr10:20405366-20405865	0.169413890523325	.	.
chr10	20347497	20347996	chr10	20547953	20548452	Mtfr2|chr10:20547953-20548452	0.186810377985893	.	.
chr10	20724806	20725305	chr10	20673745	20674244	Pde7b|chr10:20673745-20674244	0.331449751009102	.	.
chr10	20724806	20725305	chr10	20954126	20954625	Pde7b|chr10:20954126-20954625	0.231942026438762	.	.
chr10	20952322	20952821	chr10	20658782	20659281	Ahi1|chr10:20658782-20659281	0.161875837714055	.	.
chr10	20952322	20952821	chr10	20937429	20937928	Ahi1|chr10:20937429-20937928	0.222924416755691	.	.
chr10	20952322	20952821	chr10	20990335	20990834	Ahi1|chr10:20990335-20990834	0.229100809294956	.	.
chr10	22148605	22149104	chr10	22322790	22323289	E030030I06Rik|chr10:22322790-22323289	0.160976875036963	.	.
chr10	22148605	22149104	chr10	22323804	22324303	E030030I06Rik|chr10:22323804-22324303	0.204384843999084	.	.
chr10	22148605	22149104	chr10	22479767	22480266	E030030I06Rik|chr10:22479767-22480266	0.178281679237931	.	.
chr10	22645129	22645628	chr10	22323804	22324303	Slc2a12|chr10:22323804-22324303	0.410352877308343	.	.
chr10	22645129	22645628	chr10	22598819	22599318	Slc2a12|chr10:22598819-22599318	0.197268108140467	.	.
chr10	22645129	22645628	chr10	22702239	22702738	Slc2a12|chr10:22702239-22702738	0.18404255101821	.	.
chr10	22731681	22732180	chr10	22323804	22324303	AC166256.1|chr10:22323804-22324303	0.533128808808512	.	.
chr10	22731681	22732180	chr10	22323804	22324303	Tbpl1|chr10:22323804-22324303	0.533128808808512	.	.
chr10	22731681	22732180	chr10	22598819	22599318	AC166256.1|chr10:22598819-22599318	0.234766483842392	.	.
chr10	22731681	22732180	chr10	22598819	22599318	Tbpl1|chr10:22598819-22599318	0.234766483842392	.	.
chr10	22731681	22732180	chr10	22701532	22702031	AC166256.1|chr10:22701532-22702031	0.203001830284013	.	.
chr10	22731681	22732180	chr10	22701532	22702031	Tbpl1|chr10:22701532-22702031	0.203001830284013	.	.
chr10	22731681	22732180	chr10	22702239	22702738	AC166256.1|chr10:22702239-22702738	0.224632236633036	.	.
chr10	22731681	22732180	chr10	22702239	22702738	Tbpl1|chr10:22702239-22702738	0.224632236633036	.	.
chr10	23787039	23787538	chr10	23704051	23704550	Rps12|chr10:23704051-23704550	0.252924099253218	.	.
chr10	23796314	23796813	chr10	23979250	23979749	Slc18b1|chr10:23979250-23979749	0.165832960172811	.	.
chr10	23949561	23950060	chr10	23704051	23704550	Taar3|chr10:23704051-23704550	0.333987794247537	.	.
chr10	23949561	23950060	chr10	23979250	23979749	Taar3|chr10:23979250-23979749	0.473261133290188	.	.
chr10	24131389	24131888	chr10	23979250	23979749	Gm40614|chr10:23979250-23979749	0.296764769220836	.	.
chr10	24926359	24926858	chr10	24989292	24989791	Arg1|chr10:24989292-24989791	0.180698812304571	.	.
chr10	24926359	24926858	chr10	24989796	24990295	Arg1|chr10:24989796-24990295	0.193897684697441	.	.
chr10	26077668	26078167	chr10	25875935	25876434	Gm9767|chr10:25875935-25876434	0.210881432637338	.	.
chr10	26077668	26078167	chr10	25876460	25876959	Gm9767|chr10:25876460-25876959	0.244174393151253	.	.
chr10	26077668	26078167	chr10	26139363	26139862	Gm9767|chr10:26139363-26139862	0.160825273696226	.	.
chr10	26077668	26078167	chr10	26164484	26164983	Gm9767|chr10:26164484-26164983	0.228292267289989	.	.
chr10	26077668	26078167	chr10	26164484	26164983	Gm9767|chr10:26164484-26164983	0.22829226728999	.	.
chr10	26077668	26078167	chr10	26178329	26178828	Gm9767|chr10:26178329-26178828	0.397658700476325	.	.
chr10	26077668	26078167	chr10	26185245	26185744	Gm9767|chr10:26185245-26185744	0.381674932135017	.	.
chr10	26077668	26078167	chr10	26279290	26279789	Gm9767|chr10:26279290-26279789	0.523761924405337	.	.
chr10	26077668	26078167	chr10	26314314	26314813	Gm9767|chr10:26314314-26314813	0.268748104058759	.	.
chr10	26078173	26078672	chr10	26178329	26178828	Gm9767|chr10:26178329-26178828	0.179914425702434	.	.
chr10	26078173	26078672	chr10	26178329	26178828	Tmem200a|chr10:26178329-26178828	0.179914425702434	.	.
chr10	26078173	26078672	chr10	26185245	26185744	Gm9767|chr10:26185245-26185744	0.181163773881194	.	.
chr10	26078173	26078672	chr10	26185245	26185744	Tmem200a|chr10:26185245-26185744	0.181163773881194	.	.
chr10	26078173	26078672	chr10	26279290	26279789	Gm9767|chr10:26279290-26279789	0.228700394214861	.	.
chr10	26078173	26078672	chr10	26279290	26279789	Tmem200a|chr10:26279290-26279789	0.228700394214861	.	.
chr10	26078173	26078672	chr10	26314314	26314813	Gm9767|chr10:26314314-26314813	0.16467239614876	.	.
chr10	26078173	26078672	chr10	26314314	26314813	Tmem200a|chr10:26314314-26314813	0.16467239614876	.	.
chr10	26374914	26375413	chr10	26034872	26035371	L3mbtl3|chr10:26034872-26035371	0.203967150360016	.	.
chr10	26374914	26375413	chr10	26201690	26202189	L3mbtl3|chr10:26201690-26202189	0.275057984274618	.	.
chr10	26374914	26375413	chr10	26297176	26297675	L3mbtl3|chr10:26297176-26297675	0.211966573379737	.	.
chr10	26374914	26375413	chr10	26374170	26374669	L3mbtl3|chr10:26374170-26374669	0.357164962505355	.	.
chr10	26375759	26376258	chr10	26164484	26164983	L3mbtl3|chr10:26164484-26164983	0.245239400004053	.	.
chr10	26375759	26376258	chr10	26178329	26178828	L3mbtl3|chr10:26178329-26178828	0.238964849117301	.	.
chr10	26375759	26376258	chr10	26201133	26201632	L3mbtl3|chr10:26201133-26201632	0.311516009440088	.	.
chr10	26375759	26376258	chr10	26201690	26202189	L3mbtl3|chr10:26201690-26202189	0.274336066602863	.	.
chr10	26375759	26376258	chr10	26279290	26279789	L3mbtl3|chr10:26279290-26279789	0.414874035373371	.	.
chr10	26375759	26376258	chr10	26279969	26280468	L3mbtl3|chr10:26279969-26280468	0.191600071026407	.	.
chr10	26695050	26695549	chr10	26772164	26772663	Gm48893|chr10:26772164-26772663	0.24844962499516	.	.
chr10	26752501	26753000	chr10	26825091	26825590	Arhgap18|chr10:26825091-26825590	0.208125656606462	.	.
chr10	26752501	26753000	chr10	26880236	26880735	Arhgap18|chr10:26880236-26880735	0.247004346410286	.	.
chr10	26752501	26753000	chr10	27029695	27030194	Arhgap18|chr10:27029695-27030194	0.205584520245986	.	.
chr10	28074020	28074519	chr10	28113773	28114272	Ptprk|chr10:28113773-28114272	0.237513143228676	.	.
chr10	28074536	28075035	chr10	28113773	28114272	Ptprk|chr10:28113773-28114272	0.174269435345375	.	.
chr10	28074536	28075035	chr10	28127937	28128436	Ptprk|chr10:28127937-28128436	0.472003555155459	.	.
chr10	28074536	28075035	chr10	28155467	28155966	Ptprk|chr10:28155467-28155966	0.174331735341278	.	.
chr10	28075129	28075628	chr10	28127937	28128436	Ptprk|chr10:28127937-28128436	0.371448012623589	.	.
chr10	28075129	28075628	chr10	28155467	28155966	Ptprk|chr10:28155467-28155966	0.398465605199714	.	.
chr10	29313161	29313660	chr10	29146930	29147429	Echdc1|chr10:29146930-29147429	0.251224361016741	.	.
chr10	29313161	29313660	chr10	29146930	29147429	Gm46218|chr10:29146930-29147429	0.251224361016741	.	.
chr10	29313161	29313660	chr10	29424547	29425046	Echdc1|chr10:29424547-29425046	0.343582043986514	.	.
chr10	29313161	29313660	chr10	29424547	29425046	Gm46218|chr10:29424547-29425046	0.343582043986514	.	.
chr10	29361318	29361817	chr10	29177959	29178458	Rnf146|chr10:29177959-29178458	0.221321386724648	.	.
chr10	29361318	29361817	chr10	29412092	29412591	Rnf146|chr10:29412092-29412591	0.200592484007592	.	.
chr10	29361838	29362337	chr10	29412092	29412591	Rnf146|chr10:29412092-29412591	0.34322858921512	.	.
chr10	29361838	29362337	chr10	29424547	29425046	Rnf146|chr10:29424547-29425046	0.22570685808281	.	.
chr10	29361838	29362337	chr10	29539492	29539991	Rnf146|chr10:29539492-29539991	0.197071043033738	.	.
chr10	29361838	29362337	chr10	29581413	29581912	Rnf146|chr10:29581413-29581912	0.272783398292087	.	.
chr10	30600453	30600952	chr10	30342941	30343440	Trmt11|chr10:30342941-30343440	0.163348976183056	.	.
chr10	30600453	30600952	chr10	30446442	30446941	Trmt11|chr10:30446442-30446941	0.393792184777293	.	.
chr10	30600453	30600952	chr10	30810769	30811268	Trmt11|chr10:30810769-30811268	0.161238426446509	.	.
chr10	30802619	30803118	chr10	30639965	30640464	Ncoa7|chr10:30639965-30640464	0.289576655250187	.	.
chr10	30802619	30803118	chr10	30710226	30710725	Ncoa7|chr10:30710226-30710725	0.209753720542067	.	.
chr10	30802619	30803118	chr10	30810769	30811268	Ncoa7|chr10:30810769-30811268	0.253184364686075	.	.
chr10	30803126	30803625	chr10	30754113	30754612	Ncoa7|chr10:30754113-30754612	0.222241953528193	.	.
chr10	31445701	31446200	chr10	31504123	31504622	Tpd52l1|chr10:31504123-31504622	0.21435381870941	.	.
chr10	31609486	31609985	chr10	31336375	31336874	Rnf217|chr10:31336375-31336874	0.227384145974736	.	.
chr10	32889817	32890316	chr10	32741843	32742342	Nkain2|chr10:32741843-32742342	0.195619766037345	.	.
chr10	33623953	33624452	chr10	33558095	33558594	Clvs2|chr10:33558095-33558594	0.258263047198303	.	.
chr10	33623953	33624452	chr10	33558095	33558594	Gm15939|chr10:33558095-33558594	0.258263047198303	.	.
chr10	33904718	33905217	chr10	33703373	33703872	Rsph4a|chr10:33703373-33703872	0.182462494617025	.	.
chr10	33904718	33905217	chr10	34091720	34092219	Rsph4a|chr10:34091720-34092219	0.188374521937461	.	.
chr10	34019491	34019990	chr10	34328221	34328720	Gm48045|chr10:34328221-34328720	0.162568261598395	.	.
chr10	34019491	34019990	chr10	34328221	34328720	Rwdd1|chr10:34328221-34328720	0.162568261598395	.	.
chr10	34036511	34037010	chr10	34033850	34034349	Trappc3l|chr10:34033850-34034349	0.202499568037131	.	.
chr10	34036511	34037010	chr10	34091720	34092219	Trappc3l|chr10:34091720-34092219	0.167428121413742	.	.
chr10	34096225	34096724	chr10	34316872	34317371	Calhm5|chr10:34316872-34317371	0.489597973034935	.	.
chr10	34096225	34096724	chr10	34449432	34449931	Calhm5|chr10:34449432-34449931	0.419880219509998	.	.
chr10	34127449	34127948	chr10	33986736	33987235	Calhm6|chr10:33986736-33987235	0.255032749417719	.	.
chr10	34206579	34207078	chr10	34194943	34195442	Dse|chr10:34194943-34195442	0.276743119735317	.	.
chr10	34207257	34207756	chr10	34194943	34195442	Dse|chr10:34194943-34195442	0.248422693845979	.	.
chr10	34207257	34207756	chr10	34316363	34316862	Dse|chr10:34316363-34316862	0.300860821323884	.	.
chr10	34281970	34282469	chr10	34033850	34034349	Tspyl1|chr10:34033850-34034349	0.223474554158655	.	.
chr10	34281970	34282469	chr10	34431742	34432241	Tspyl1|chr10:34431742-34432241	0.272659086231127	.	.
chr10	34297174	34297673	chr10	34194404	34194903	Tspyl4|chr10:34194404-34194903	0.214273148053763	.	.
chr10	34297174	34297673	chr10	34316872	34317371	Tspyl4|chr10:34316872-34317371	0.278379069338179	.	.
chr10	34418335	34418834	chr10	34431742	34432241	Nt5dc1|chr10:34431742-34432241	0.28669463683792	.	.
chr10	34418335	34418834	chr10	34449432	34449931	Nt5dc1|chr10:34449432-34449931	0.54386393630325	.	.
chr10	36506584	36507083	chr10	36251062	36251561	Hs3st5|chr10:36251062-36251561	0.276300634187324	.	.
chr10	36506584	36507083	chr10	36393497	36393996	Hs3st5|chr10:36393497-36393996	0.532393048571309	.	.
chr10	36506584	36507083	chr10	36557602	36558101	Hs3st5|chr10:36557602-36558101	0.260841661012577	.	.
chr10	36506584	36507083	chr10	36729582	36730081	Hs3st5|chr10:36729582-36730081	0.387690503070156	.	.
chr10	36507177	36507676	chr10	36251062	36251561	Hs3st5|chr10:36251062-36251561	0.389903376887166	.	.
chr10	36507177	36507676	chr10	36393497	36393996	Hs3st5|chr10:36393497-36393996	0.479322215325617	.	.
chr10	36507177	36507676	chr10	36557602	36558101	Hs3st5|chr10:36557602-36558101	0.188688674643909	.	.
chr10	36507177	36507676	chr10	36729582	36730081	Hs3st5|chr10:36729582-36730081	0.414439503102944	.	.
chr10	36974002	36974501	chr10	37140760	37141259	Hdac2|chr10:37140760-37141259	0.189427718312312	.	.
chr10	36974613	36975112	chr10	36951702	36952201	Hdac2|chr10:36951702-36952201	0.195532162342236	.	.
chr10	37138712	37139211	chr10	37014232	37014731	5930403N24Rik|chr10:37014232-37014731	0.210467990809078	.	.
chr10	37138712	37139211	chr10	37014232	37014731	Marcks|chr10:37014232-37014731	0.210467990809078	.	.
chr10	37138712	37139211	chr10	37047820	37048319	5930403N24Rik|chr10:37047820-37048319	0.235692129278486	.	.
chr10	37138712	37139211	chr10	37047820	37048319	Marcks|chr10:37047820-37048319	0.235692129278486	.	.
chr10	37138712	37139211	chr10	37072777	37073276	5930403N24Rik|chr10:37072777-37073276	0.20981566953712	.	.
chr10	37138712	37139211	chr10	37072777	37073276	Marcks|chr10:37072777-37073276	0.20981566953712	.	.
chr10	37138712	37139211	chr10	37140760	37141259	5930403N24Rik|chr10:37140760-37141259	0.229942005654182	.	.
chr10	37138712	37139211	chr10	37140760	37141259	Marcks|chr10:37140760-37141259	0.229942005654182	.	.
chr10	39133692	39134191	chr10	39045080	39045579	Fam229b|chr10:39045080-39045579	0.204954284530994	.	.
chr10	39133692	39134191	chr10	39045080	39045579	Tube1|chr10:39045080-39045579	0.204954284530994	.	.
chr10	39133692	39134191	chr10	39165450	39165949	Fam229b|chr10:39165450-39165949	0.233710943991705	.	.
chr10	39133692	39134191	chr10	39165450	39165949	Tube1|chr10:39165450-39165949	0.233710943991705	.	.
chr10	39731403	39731902	chr10	39541524	39542023	E130307A14Rik|chr10:39541524-39542023	0.33342048170167	.	.
chr10	39731403	39731902	chr10	39541524	39542023	Rev3l|chr10:39541524-39542023	0.33342048170167	.	.
chr10	39732127	39732626	chr10	39842813	39843312	E130307A14Rik|chr10:39842813-39843312	0.344501565780752	.	.
chr10	39732127	39732626	chr10	39842813	39843312	Rev3l|chr10:39842813-39843312	0.344501565780752	.	.
chr10	39898438	39898937	chr10	39572620	39573119	4930547M16Rik|chr10:39572620-39573119	0.194006306956262	.	.
chr10	39898438	39898937	chr10	39572620	39573119	Mfsd4b4|chr10:39572620-39573119	0.194006306956262	.	.
chr10	39898438	39898937	chr10	40108390	40108889	4930547M16Rik|chr10:40108390-40108889	0.200938086120981	.	.
chr10	39898438	39898937	chr10	40108390	40108889	Mfsd4b4|chr10:40108390-40108889	0.200938086120981	.	.
chr10	39898438	39898937	chr10	40212385	40212884	4930547M16Rik|chr10:40212385-40212884	0.202725831565763	.	.
chr10	39898438	39898937	chr10	40212385	40212884	Mfsd4b4|chr10:40212385-40212884	0.202725831565763	.	.
chr10	39899007	39899506	chr10	39572620	39573119	4930547M16Rik|chr10:39572620-39573119	0.286546509479524	.	.
chr10	39899007	39899506	chr10	39572620	39573119	Mfsd4b4|chr10:39572620-39573119	0.286546509479524	.	.
chr10	39899007	39899506	chr10	40098385	40098884	4930547M16Rik|chr10:40098385-40098884	0.207110368710773	.	.
chr10	39899007	39899506	chr10	40098385	40098884	Mfsd4b4|chr10:40098385-40098884	0.207110368710773	.	.
chr10	39899007	39899506	chr10	40108390	40108889	4930547M16Rik|chr10:40108390-40108889	0.170148310325033	.	.
chr10	39899007	39899506	chr10	40108390	40108889	Mfsd4b4|chr10:40108390-40108889	0.170148310325033	.	.
chr10	39899007	39899506	chr10	40212385	40212884	4930547M16Rik|chr10:40212385-40212884	0.223035266966179	.	.
chr10	39899007	39899506	chr10	40212385	40212884	Mfsd4b4|chr10:40212385-40212884	0.223035266966179	.	.
chr10	40142083	40142582	chr10	39960047	39960546	Slc16a10|chr10:39960047-39960546	0.328578176285471	.	.
chr10	40246833	40247332	chr10	40053849	40054348	Rpf2|chr10:40053849-40054348	0.2510235002531	.	.
chr10	40246833	40247332	chr10	40069162	40069661	Rpf2|chr10:40069162-40069661	0.222206838240688	.	.
chr10	40246833	40247332	chr10	40098385	40098884	Rpf2|chr10:40098385-40098884	0.27736169362257	.	.
chr10	40246833	40247332	chr10	40128452	40128951	Rpf2|chr10:40128452-40128951	0.45897019522132	.	.
chr10	40246833	40247332	chr10	40164939	40165438	Rpf2|chr10:40164939-40165438	0.285136914852144	.	.
chr10	40257484	40257983	chr10	40036661	40037160	Gtf3c6|chr10:40036661-40037160	0.209233852068008	.	.
chr10	40257484	40257983	chr10	40108390	40108889	Gtf3c6|chr10:40108390-40108889	0.166574029863751	.	.
chr10	40257484	40257983	chr10	40389969	40390468	Gtf3c6|chr10:40389969-40390468	0.189912177747784	.	.
chr10	40257484	40257983	chr10	40605073	40605572	Gtf3c6|chr10:40605073-40605572	0.256158431414552	.	.
chr10	40257484	40257983	chr10	40716726	40717225	Gtf3c6|chr10:40716726-40717225	0.215129546135131	.	.
chr10	40258264	40258763	chr10	40389969	40390468	Gtf3c6|chr10:40389969-40390468	0.357965650860865	.	.
chr10	40301997	40302496	chr10	40098385	40098884	Amd1|chr10:40098385-40098884	0.271074317110052	.	.
chr10	40301997	40302496	chr10	40300650	40301149	Amd1|chr10:40300650-40301149	0.268759231289877	.	.
chr10	40301997	40302496	chr10	40711193	40711692	Amd1|chr10:40711193-40711692	0.172271015873607	.	.
chr10	40348905	40349404	chr10	40069162	40069661	Cdk19os|chr10:40069162-40069661	0.228160950141474	.	.
chr10	40682406	40682905	chr10	40638287	40638786	Mettl24|chr10:40638287-40638786	0.308901032401429	.	.
chr10	40883216	40883715	chr10	40750298	40750797	Cdc40|chr10:40750298-40750797	0.188212133346303	.	.
chr10	40883216	40883715	chr10	40750298	40750797	Wasf1|chr10:40750298-40750797	0.188212133346303	.	.
chr10	40883216	40883715	chr10	40760238	40760737	Cdc40|chr10:40760238-40760737	0.1629039001199	.	.
chr10	40883216	40883715	chr10	40760238	40760737	Wasf1|chr10:40760238-40760737	0.1629039001199	.	.
chr10	41303028	41303527	chr10	41315923	41316422	Ak9|chr10:41315923-41316422	0.266142251999693	.	.
chr10	41303028	41303527	chr10	41315923	41316422	Fig4|chr10:41315923-41316422	0.266142251999693	.	.
chr10	41303669	41304168	chr10	41248910	41249409	Ak9|chr10:41248910-41249409	0.173964114610123	.	.
chr10	41303669	41304168	chr10	41248910	41249409	Fig4|chr10:41248910-41249409	0.173964114610123	.	.
chr10	41518902	41519401	chr10	41315923	41316422	Cd164|chr10:41315923-41316422	0.179397247606965	.	.
chr10	41518902	41519401	chr10	41635221	41635720	Cd164|chr10:41635221-41635720	0.233748585746887	.	.
chr10	41518902	41519401	chr10	41678789	41679288	Cd164|chr10:41678789-41679288	0.166183933956359	.	.
chr10	41518902	41519401	chr10	41682610	41683109	Cd164|chr10:41682610-41683109	0.209769350150825	.	.
chr10	41518902	41519401	chr10	41887125	41887624	Cd164|chr10:41887125-41887624	0.314297527130848	.	.
chr10	41519685	41520184	chr10	41866239	41866738	Cd164|chr10:41866239-41866738	0.182424031677691	.	.
chr10	41519685	41520184	chr10	41984216	41984715	Cd164|chr10:41984216-41984715	0.239407638423175	.	.
chr10	41553207	41553706	chr10	41315923	41316422	Gm17196|chr10:41315923-41316422	0.205022181321894	.	.
chr10	41553207	41553706	chr10	41635221	41635720	Gm17196|chr10:41635221-41635720	0.24915850987803	.	.
chr10	41553207	41553706	chr10	41678789	41679288	Gm17196|chr10:41678789-41679288	0.237362861214582	.	.
chr10	41553207	41553706	chr10	41682610	41683109	Gm17196|chr10:41682610-41683109	0.196204296455335	.	.
chr10	41716564	41717063	chr10	41635221	41635720	Ccdc162|chr10:41635221-41635720	0.243340002033624	.	.
chr10	41716564	41717063	chr10	41678789	41679288	Ccdc162|chr10:41678789-41679288	0.194305913068305	.	.
chr10	41716564	41717063	chr10	41682610	41683109	Ccdc162|chr10:41682610-41683109	0.170173779467707	.	.
chr10	41809843	41810342	chr10	41635221	41635720	Cep57l1|chr10:41635221-41635720	0.353966882169164	.	.
chr10	41809843	41810342	chr10	41635221	41635720	Sesn1|chr10:41635221-41635720	0.353966882169164	.	.
chr10	41809843	41810342	chr10	41678789	41679288	Cep57l1|chr10:41678789-41679288	0.257583249021077	.	.
chr10	41809843	41810342	chr10	41678789	41679288	Sesn1|chr10:41678789-41679288	0.257583249021077	.	.
chr10	41809843	41810342	chr10	41682610	41683109	Cep57l1|chr10:41682610-41683109	0.215522655081921	.	.
chr10	41809843	41810342	chr10	41682610	41683109	Sesn1|chr10:41682610-41683109	0.215522655081921	.	.
chr10	41809843	41810342	chr10	42199527	42200026	Cep57l1|chr10:42199527-42200026	0.271200681985202	.	.
chr10	41809843	41810342	chr10	42199527	42200026	Sesn1|chr10:42199527-42200026	0.271200681985202	.	.
chr10	42018185	42018684	chr10	41887125	41887624	1700016J18Rik|chr10:41887125-41887624	0.242718789721885	.	.
chr10	42018185	42018684	chr10	41887125	41887624	Armc2|chr10:41887125-41887624	0.242718789721885	.	.
chr10	42018185	42018684	chr10	42199527	42200026	1700016J18Rik|chr10:42199527-42200026	0.162234377890989	.	.
chr10	42018185	42018684	chr10	42199527	42200026	Armc2|chr10:42199527-42200026	0.162234377890989	.	.
chr10	42276537	42277036	chr10	42308548	42309047	Foxo3|chr10:42308548-42309047	0.163619826055809	.	.
chr10	42276537	42277036	chr10	42678656	42679155	Foxo3|chr10:42678656-42679155	0.276715109302076	.	.
chr10	42478381	42478880	chr10	42678656	42679155	Afg1l|chr10:42678656-42679155	0.250716208898924	.	.
chr10	42501588	42502087	chr10	42308048	42308547	Snx3|chr10:42308048-42308547	0.32987221227105	.	.
chr10	42501588	42502087	chr10	42308548	42309047	Snx3|chr10:42308548-42309047	0.275264942225393	.	.
chr10	42501588	42502087	chr10	42972717	42973216	Snx3|chr10:42972717-42973216	0.2582504538357	.	.
chr10	42860008	42860507	chr10	42917271	42917770	Scml4|chr10:42917271-42917770	0.369416709943625	.	.
chr10	42860008	42860507	chr10	42941844	42942343	Scml4|chr10:42941844-42942343	0.259223877125051	.	.
chr10	42860008	42860507	chr10	42958099	42958598	Scml4|chr10:42958099-42958598	0.258794681961893	.	.
chr10	42860008	42860507	chr10	42972717	42973216	Scml4|chr10:42972717-42973216	0.320742280063991	.	.
chr10	42860008	42860507	chr10	42973390	42973889	Scml4|chr10:42973390-42973889	0.403291567921014	.	.
chr10	42860528	42861027	chr10	42917271	42917770	Scml4|chr10:42917271-42917770	0.538703355443058	.	.
chr10	42860528	42861027	chr10	42941844	42942343	Scml4|chr10:42941844-42942343	0.348854200585429	.	.
chr10	42860528	42861027	chr10	42958099	42958598	Scml4|chr10:42958099-42958598	0.23971043381195	.	.
chr10	42860528	42861027	chr10	42973390	42973889	Scml4|chr10:42973390-42973889	0.358004721395936	.	.
chr10	42863983	42864482	chr10	42972717	42973216	Gm34006|chr10:42972717-42973216	0.192690355320433	.	.
chr10	43540736	43541235	chr10	43657357	43657856	1700021F05Rik|chr10:43657357-43657856	0.223286186358775	.	.
chr10	43901492	43901991	chr10	44084628	44085127	Qrsl1|chr10:44084628-44085127	0.171223108497356	.	.
chr10	43901492	43901991	chr10	44084628	44085127	Rtn4ip1|chr10:44084628-44085127	0.171223108497356	.	.
chr10	44268090	44268589	chr10	44159990	44160489	Atg5|chr10:44159990-44160489	0.180653390664367	.	.
chr10	49788557	49789056	chr10	49510472	49510971	Grik2|chr10:49510472-49510971	0.263049774022117	.	.
chr10	50592385	50592884	chr10	50698956	50699455	Ascc3|chr10:50698956-50699455	0.1655399617932	.	.
chr10	52690218	52690717	chr10	52712103	52712602	Slc35f1|chr10:52712103-52712602	0.255671352130818	.	.
chr10	53379691	53380190	chr10	53329233	53329732	Cep85l|chr10:53329233-53329732	0.252111339466184	.	.
chr10	53379691	53380190	chr10	53341240	53341739	Cep85l|chr10:53341240-53341739	0.179916909730728	.	.
chr10	53629199	53629698	chr10	53388445	53388944	Mcm9|chr10:53388445-53388944	0.208889470377784	.	.
chr10	53629199	53629698	chr10	53421619	53422118	Mcm9|chr10:53421619-53422118	0.268836087291151	.	.
chr10	53629199	53629698	chr10	53809080	53809579	Mcm9|chr10:53809080-53809579	0.22437434419855	.	.
chr10	53629896	53630395	chr10	53341240	53341739	Mcm9|chr10:53341240-53341739	0.309659915517376	.	.
chr10	53629896	53630395	chr10	53348201	53348700	Mcm9|chr10:53348201-53348700	0.357983737526305	.	.
chr10	53750991	53751490	chr10	53528299	53528798	Fam184a|chr10:53528299-53528798	0.16607445541694	.	.
chr10	53750991	53751490	chr10	53946985	53947484	Fam184a|chr10:53946985-53947484	0.198363747082533	.	.
chr10	53750991	53751490	chr10	54006850	54007349	Fam184a|chr10:54006850-54007349	0.22909085908255	.	.
chr10	54075590	54076089	chr10	53809080	53809579	Gm16998|chr10:53809080-53809579	0.226475187811806	.	.
chr10	54075590	54076089	chr10	53809080	53809579	Man1a|chr10:53809080-53809579	0.226475187811806	.	.
chr10	54075590	54076089	chr10	53863390	53863889	Gm16998|chr10:53863390-53863889	0.217547476544953	.	.
chr10	54075590	54076089	chr10	53863390	53863889	Man1a|chr10:53863390-53863889	0.217547476544953	.	.
chr10	54075590	54076089	chr10	53935200	53935699	Gm16998|chr10:53935200-53935699	0.226885689577786	.	.
chr10	54075590	54076089	chr10	53935200	53935699	Man1a|chr10:53935200-53935699	0.226885689577786	.	.
chr10	54075590	54076089	chr10	53946985	53947484	Gm16998|chr10:53946985-53947484	0.241084677702411	.	.
chr10	54075590	54076089	chr10	53946985	53947484	Man1a|chr10:53946985-53947484	0.241084677702411	.	.
chr10	54075590	54076089	chr10	53978655	53979154	Gm16998|chr10:53978655-53979154	0.463734466376417	.	.
chr10	54075590	54076089	chr10	53978655	53979154	Man1a|chr10:53978655-53979154	0.463734466376417	.	.
chr10	54075590	54076089	chr10	54006850	54007349	Gm16998|chr10:54006850-54007349	0.401846193638593	.	.
chr10	54075590	54076089	chr10	54006850	54007349	Man1a|chr10:54006850-54007349	0.401846193638593	.	.
chr10	56106501	56107000	chr10	56369070	56369569	Msl3l2|chr10:56369070-56369569	0.183060086115292	.	.
chr10	56228732	56229231	chr10	56115133	56115632	Tbc1d32|chr10:56115133-56115632	0.174099911962329	.	.
chr10	57486054	57486553	chr10	57001179	57001678	4930467K11Rik|chr10:57001179-57001678	0.376472613575074	.	.
chr10	57486054	57486553	chr10	57001179	57001678	Hsf2|chr10:57001179-57001678	0.376472613575074	.	.
chr10	57486588	57487087	chr10	57447879	57448378	4930467K11Rik|chr10:57447879-57448378	0.276061400535613	.	.
chr10	57486588	57487087	chr10	57447879	57448378	Hsf2|chr10:57447879-57448378	0.276061400535613	.	.
chr10	57532304	57532803	chr10	57829597	57830096	Serinc1|chr10:57829597-57830096	0.160538152454596	.	.
chr10	57532304	57532803	chr10	57841830	57842329	Serinc1|chr10:57841830-57842329	0.168532925128703	.	.
chr10	57794939	57795438	chr10	57822486	57822985	Smpdl3a|chr10:57822486-57822985	0.201921925841403	.	.
chr10	58255194	58255693	chr10	58477133	58477632	Gcc2|chr10:58477133-58477632	0.245558442607011	.	.
chr10	58255194	58255693	chr10	58479961	58480460	Gcc2|chr10:58479961-58480460	0.305788038280009	.	.
chr10	58255194	58255693	chr10	58524007	58524506	Gcc2|chr10:58524007-58524506	0.165292848238495	.	.
chr10	58446597	58447096	chr10	58401851	58402350	Ranbp2|chr10:58401851-58402350	0.27151430796746	.	.
chr10	58497623	58498122	chr10	58401851	58402350	Ccdc138|chr10:58401851-58402350	0.251022290171019	.	.
chr10	58675506	58676005	chr10	58370187	58370686	Edar|chr10:58370187-58370686	0.284330726574825	.	.
chr10	58675506	58676005	chr10	58383254	58383753	Edar|chr10:58383254-58383753	0.235837687901769	.	.
chr10	60105854	60106353	chr10	60120639	60121138	Spock2|chr10:60120639-60121138	0.439113662174348	.	.
chr10	60105854	60106353	chr10	60172910	60173409	Spock2|chr10:60172910-60173409	0.497542387715375	.	.
chr10	60277677	60278176	chr10	60120639	60121138	Psap|chr10:60120639-60121138	0.199441932052398	.	.
chr10	60277677	60278176	chr10	60731661	60732160	Psap|chr10:60731661-60732160	0.198928793291524	.	.
chr10	60752559	60753058	chr10	60687431	60687930	Slc29a3|chr10:60687431-60687930	0.201206818902603	.	.
chr10	60752559	60753058	chr10	61175290	61175789	Slc29a3|chr10:61175290-61175789	0.273136208606496	.	.
chr10	60752559	60753058	chr10	61175819	61176318	Slc29a3|chr10:61175819-61176318	0.318574765733926	.	.
chr10	60831386	60831885	chr10	61068463	61068962	Unc5b|chr10:61068463-61068962	0.261891841015764	.	.
chr10	61052138	61052637	chr10	61068463	61068962	Gm20610|chr10:61068463-61068962	0.205112123299311	.	.
chr10	61146924	61147423	chr10	61116748	61117247	Sgpl1|chr10:61116748-61117247	0.302474079808423	.	.
chr10	61147435	61147934	chr10	61116748	61117247	Sgpl1|chr10:61116748-61117247	0.319656988152675	.	.
chr10	61452613	61453112	chr10	61116748	61117247	Eif4ebp2|chr10:61116748-61117247	0.385012000656975	.	.
chr10	61452613	61453112	chr10	61175290	61175789	Eif4ebp2|chr10:61175290-61175789	0.220744722742991	.	.
chr10	61452613	61453112	chr10	61625504	61626003	Eif4ebp2|chr10:61625504-61626003	0.409084639864175	.	.
chr10	61475458	61475957	chr10	61570075	61570574	Lrrc20|chr10:61570075-61570574	0.178669554590277	.	.
chr10	61475965	61476464	chr10	61175290	61175789	D830039M14Rik|chr10:61175290-61175789	0.22212364906701	.	.
chr10	61475965	61476464	chr10	61175290	61175789	Lrrc20|chr10:61175290-61175789	0.22212364906701	.	.
chr10	61475965	61476464	chr10	61175819	61176318	D830039M14Rik|chr10:61175819-61176318	0.18814237291361	.	.
chr10	61475965	61476464	chr10	61175819	61176318	Lrrc20|chr10:61175819-61176318	0.18814237291361	.	.
chr10	61475965	61476464	chr10	61431314	61431813	D830039M14Rik|chr10:61431314-61431813	0.170981665622177	.	.
chr10	61475965	61476464	chr10	61431314	61431813	Lrrc20|chr10:61431314-61431813	0.170981665622177	.	.
chr10	61475965	61476464	chr10	61563567	61564066	D830039M14Rik|chr10:61563567-61564066	0.181865916420051	.	.
chr10	61475965	61476464	chr10	61563567	61564066	Lrrc20|chr10:61563567-61564066	0.181865916420051	.	.
chr10	61475965	61476464	chr10	61570075	61570574	D830039M14Rik|chr10:61570075-61570574	0.31501593368632	.	.
chr10	61475965	61476464	chr10	61570075	61570574	Lrrc20|chr10:61570075-61570574	0.31501593368632	.	.
chr10	61648322	61648821	chr10	61949445	61949944	Ppa1|chr10:61949445-61949944	0.182165060834293	.	.
chr10	61680030	61680529	chr10	61949445	61949944	1700022H01Rik|chr10:61949445-61949944	0.412501939489036	.	.
chr10	61680030	61680529	chr10	61949445	61949944	Sar1a|chr10:61949445-61949944	0.412501939489036	.	.
chr10	61695204	61695703	chr10	61949445	61949944	Tysnd1|chr10:61949445-61949944	0.274339166488959	.	.
chr10	61714894	61715393	chr10	61736535	61737034	Aifm2|chr10:61736535-61737034	0.285917221959804	.	.
chr10	61783021	61783520	chr10	62102023	62102522	H2afy2|chr10:62102023-62102522	0.321656307392803	.	.
chr10	61783021	61783520	chr10	62192668	62193167	H2afy2|chr10:62192668-62193167	0.192697550265688	.	.
chr10	61783689	61784188	chr10	61570075	61570574	H2afy2|chr10:61570075-61570574	0.213439810276926	.	.
chr10	61783689	61784188	chr10	62055333	62055832	H2afy2|chr10:62055333-62055832	0.309579231737487	.	.
chr10	61783689	61784188	chr10	62182988	62183487	H2afy2|chr10:62182988-62183487	0.205800061286177	.	.
chr10	62231026	62231525	chr10	61949445	61949944	Tspan15|chr10:61949445-61949944	0.379780922404405	.	.
chr10	62231026	62231525	chr10	62101434	62101933	Tspan15|chr10:62101434-62101933	0.222233003040532	.	.
chr10	62231026	62231525	chr10	62332391	62332890	Tspan15|chr10:62332391-62332890	0.359494409174273	.	.
chr10	62340040	62340539	chr10	62182988	62183487	Hk1os|chr10:62182988-62183487	0.228328664230525	.	.
chr10	62340040	62340539	chr10	62590203	62590702	Hk1os|chr10:62590203-62590702	0.191726574973688	.	.
chr10	62449224	62449723	chr10	62102023	62102522	4930507D05Rik|chr10:62102023-62102522	0.246931912092831	.	.
chr10	62449224	62449723	chr10	62102023	62102522	Supv3l1|chr10:62102023-62102522	0.246931912092831	.	.
chr10	62449224	62449723	chr10	62590203	62590702	4930507D05Rik|chr10:62590203-62590702	0.177723476763005	.	.
chr10	62449224	62449723	chr10	62590203	62590702	Supv3l1|chr10:62590203-62590702	0.177723476763005	.	.
chr10	62449224	62449723	chr10	62703519	62704018	4930507D05Rik|chr10:62703519-62704018	0.181146527961591	.	.
chr10	62449224	62449723	chr10	62703519	62704018	Supv3l1|chr10:62703519-62704018	0.181146527961591	.	.
chr10	62486129	62486628	chr10	62101434	62101933	Vps26a|chr10:62101434-62101933	0.245904698835996	.	.
chr10	62486129	62486628	chr10	62110799	62111298	Vps26a|chr10:62110799-62111298	0.361855912734925	.	.
chr10	62486629	62487128	chr10	62101434	62101933	Vps26a|chr10:62101434-62101933	0.20430110260545	.	.
chr10	62486629	62487128	chr10	62128556	62129055	Vps26a|chr10:62128556-62129055	0.184571975460401	.	.
chr10	62486629	62487128	chr10	62332391	62332890	Vps26a|chr10:62332391-62332890	0.225593212506929	.	.
chr10	62602059	62602558	chr10	62850934	62851433	Ddx21|chr10:62850934-62851433	0.23883819575476	.	.
chr10	62602059	62602558	chr10	62850934	62851433	Gm47257|chr10:62850934-62851433	0.23883819575476	.	.
chr10	62651098	62651597	chr10	62332391	62332890	Ddx50|chr10:62332391-62332890	0.311535712210461	.	.
chr10	62651098	62651597	chr10	62830770	62831269	Ddx50|chr10:62830770-62831269	0.334858577572418	.	.
chr10	62651098	62651597	chr10	62851440	62851939	Ddx50|chr10:62851440-62851939	0.200135291298311	.	.
chr10	62725538	62726037	chr10	62850934	62851433	Stox1|chr10:62850934-62851433	0.223386917391462	.	.
chr10	62791593	62792092	chr10	62590203	62590702	Ccar1|chr10:62590203-62590702	0.412072569793789	.	.
chr10	62791593	62792092	chr10	62851440	62851939	Ccar1|chr10:62851440-62851939	0.259500350038435	.	.
chr10	62792172	62792671	chr10	62865210	62865709	Ccar1|chr10:62865210-62865709	0.275768434315488	.	.
chr10	62920395	62920894	chr10	62851440	62851939	Slc25a16|chr10:62851440-62851939	0.173816514731059	.	.
chr10	62946840	62947339	chr10	62703519	62704018	Dna2|chr10:62703519-62704018	0.19539335534589	.	.
chr10	62946840	62947339	chr10	62892409	62892908	Dna2|chr10:62892409-62892908	0.367752802386515	.	.
chr10	62946840	62947339	chr10	63128359	63128858	Dna2|chr10:63128359-63128858	0.166644272755111	.	.
chr10	62979983	62980482	chr10	63157347	63157846	Rufy2|chr10:63157347-63157846	0.206417254600766	.	.
chr10	63023688	63024187	chr10	62830770	62831269	Hnrnph3|chr10:62830770-62831269	0.373195795897554	.	.
chr10	63023688	63024187	chr10	62830770	62831269	Pbld2|chr10:62830770-62831269	0.373195795897554	.	.
chr10	63099999	63100498	chr10	62892409	62892908	Atoh7|chr10:62892409-62892908	0.281700414401882	.	.
chr10	63099999	63100498	chr10	63065948	63066447	Atoh7|chr10:63065948-63066447	0.229395611834162	.	.
chr10	63099999	63100498	chr10	63156747	63157246	Atoh7|chr10:63156747-63157246	0.245217152207117	.	.
chr10	63202967	63203466	chr10	63157347	63157846	Mypn|chr10:63157347-63157846	0.258035307264447	.	.
chr10	63202967	63203466	chr10	63291097	63291596	Mypn|chr10:63291097-63291596	0.505005932244133	.	.
chr10	63243618	63244117	chr10	62865210	62865709	1700120B22Rik|chr10:62865210-62865709	0.297676110809162	.	.
chr10	63243618	63244117	chr10	62865210	62865709	Herc4|chr10:62865210-62865709	0.297676110809162	.	.
chr10	63243618	63244117	chr10	62892409	62892908	1700120B22Rik|chr10:62892409-62892908	0.29936285507488	.	.
chr10	63243618	63244117	chr10	62892409	62892908	Herc4|chr10:62892409-62892908	0.29936285507488	.	.
chr10	63243618	63244117	chr10	63338211	63338710	1700120B22Rik|chr10:63338211-63338710	0.236011210408818	.	.
chr10	63243618	63244117	chr10	63338211	63338710	1700120B22Rik|chr10:63338211-63338710	0.236011210408819	.	.
chr10	63243618	63244117	chr10	63338211	63338710	Herc4|chr10:63338211-63338710	0.236011210408818	.	.
chr10	63243618	63244117	chr10	63338211	63338710	Herc4|chr10:63338211-63338710	0.236011210408819	.	.
chr10	63382558	63383057	chr10	63703593	63704092	Dnajc12|chr10:63703593-63704092	0.295025908968548	.	.
chr10	63429313	63429812	chr10	63156747	63157246	Ctnna3|chr10:63156747-63157246	0.211538422878684	.	.
chr10	63429313	63429812	chr10	63157347	63157846	Ctnna3|chr10:63157347-63157846	0.195293739239292	.	.
chr10	63429313	63429812	chr10	63338814	63339313	Ctnna3|chr10:63338814-63339313	0.194055568524966	.	.
chr10	63429957	63430456	chr10	63128359	63128858	Ctnna3|chr10:63128359-63128858	0.25083337451537	.	.
chr10	63429957	63430456	chr10	63156747	63157246	Ctnna3|chr10:63156747-63157246	0.486677040727406	.	.
chr10	63429957	63430456	chr10	63157347	63157846	Ctnna3|chr10:63157347-63157846	0.227408151374008	.	.
chr10	63429957	63430456	chr10	63338814	63339313	Ctnna3|chr10:63338814-63339313	0.206001020282936	.	.
chr10	63429957	63430456	chr10	63338814	63339313	Ctnna3|chr10:63338814-63339313	0.206001020282937	.	.
chr10	64090014	64090513	chr10	64023322	64023821	Lrrtm3|chr10:64023322-64023821	0.198319385323747	.	.
chr10	66640851	66641350	chr10	66365944	66366443	Gm28139|chr10:66365944-66366443	0.180696481610712	.	.
chr10	66640851	66641350	chr10	66370024	66370523	Gm28139|chr10:66370024-66370523	0.25108269404545	.	.
chr10	66640851	66641350	chr10	66627879	66628378	Gm28139|chr10:66627879-66628378	0.183412596131857	.	.
chr10	66641415	66641914	chr10	66365944	66366443	Gm28139|chr10:66365944-66366443	0.243595579905151	.	.
chr10	66641415	66641914	chr10	66886831	66887330	Gm28139|chr10:66886831-66887330	0.195014524116737	.	.
chr10	67096187	67096686	chr10	67271584	67272083	Jmjd1c|chr10:67271584-67272083	0.300968748417654	.	.
chr10	67096187	67096686	chr10	67271584	67272083	Reep3|chr10:67271584-67272083	0.300968748417654	.	.
chr10	67096187	67096686	chr10	67482306	67482805	Jmjd1c|chr10:67482306-67482805	0.232287529243657	.	.
chr10	67096187	67096686	chr10	67482306	67482805	Reep3|chr10:67482306-67482805	0.232287529243657	.	.
chr10	67096716	67097215	chr10	67126566	67127065	Jmjd1c|chr10:67126566-67127065	0.184788792151999	.	.
chr10	67096716	67097215	chr10	67126566	67127065	Reep3|chr10:67126566-67127065	0.184788792151999	.	.
chr10	67285073	67285572	chr10	67271584	67272083	Nrbf2|chr10:67271584-67272083	0.179705760116248	.	.
chr10	67285073	67285572	chr10	67482306	67482805	Nrbf2|chr10:67482306-67482805	0.205884141989825	.	.
chr10	67285073	67285572	chr10	67537526	67538025	Nrbf2|chr10:67537526-67538025	0.162284212389313	.	.
chr10	67548797	67549296	chr10	67271584	67272083	Ado|chr10:67271584-67272083	0.200378104002339	.	.
chr10	67548797	67549296	chr10	67482306	67482805	Ado|chr10:67482306-67482805	0.177302151207881	.	.
chr10	67548797	67549296	chr10	67858855	67859354	Ado|chr10:67858855-67859354	0.169087958607146	.	.
chr10	67548797	67549296	chr10	67871517	67872016	Ado|chr10:67871517-67872016	0.260186659380249	.	.
chr10	67548797	67549296	chr10	67984530	67985029	Ado|chr10:67984530-67985029	0.199194385011787	.	.
chr10	67717458	67717957	chr10	67487414	67487913	1700030E10Rik|chr10:67487414-67487913	0.440766534932995	.	.
chr10	67911879	67912378	chr10	67537526	67538025	Zfp365|chr10:67537526-67538025	0.163538682885552	.	.
chr10	67911879	67912378	chr10	67903400	67903899	Zfp365|chr10:67903400-67903899	0.24255524373805	.	.
chr10	67911879	67912378	chr10	67918093	67918592	Zfp365|chr10:67918093-67918592	0.172821778851709	.	.
chr10	67912421	67912920	chr10	67903400	67903899	Zfp365|chr10:67903400-67903899	0.178744029517974	.	.
chr10	67912421	67912920	chr10	67918093	67918592	Zfp365|chr10:67918093-67918592	0.173937524855246	.	.
chr10	67912421	67912920	chr10	67927655	67928154	Zfp365|chr10:67927655-67928154	0.193004543925367	.	.
chr10	67979231	67979730	chr10	67918093	67918592	Rtkn2|chr10:67918093-67918592	0.251750678890693	.	.
chr10	67979231	67979730	chr10	67927655	67928154	Rtkn2|chr10:67927655-67928154	0.261027636042649	.	.
chr10	68541629	68542128	chr10	68323996	68324495	Cabcoco1|chr10:68323996-68324495	0.164055444002228	.	.
chr10	69212738	69213237	chr10	68908216	68908715	A930033H14Rik|chr10:68908216-68908715	0.287774327389712	.	.
chr10	69212738	69213237	chr10	69008729	69009228	A930033H14Rik|chr10:69008729-69009228	0.212328846407739	.	.
chr10	69212738	69213237	chr10	69044108	69044607	A930033H14Rik|chr10:69044108-69044607	0.230212543955723	.	.
chr10	69212738	69213237	chr10	69465475	69465974	A930033H14Rik|chr10:69465475-69465974	0.256070082584366	.	.
chr10	69212738	69213237	chr10	69497292	69497791	A930033H14Rik|chr10:69497292-69497791	0.481323396402942	.	.
chr10	69213312	69213811	chr10	69485221	69485720	A930033H14Rik|chr10:69485221-69485720	0.300972919721725	.	.
chr10	71284485	71284984	chr10	71371839	71372338	Ube2d1|chr10:71371839-71372338	0.259211164085952	.	.
chr10	71285013	71285512	chr10	71666987	71667486	Ube2d1|chr10:71666987-71667486	0.228691608422693	.	.
chr10	71344660	71345159	chr10	71479864	71480363	Cisd1|chr10:71479864-71480363	0.166082407831291	.	.
chr10	71347030	71347529	chr10	71371839	71372338	Ipmk|chr10:71371839-71372338	0.335809796938181	.	.
chr10	71347532	71348031	chr10	71373388	71373887	Ipmk|chr10:71373388-71373887	0.182632834548436	.	.
chr10	71347532	71348031	chr10	71400934	71401433	Ipmk|chr10:71400934-71401433	0.234875045004089	.	.
chr10	71347532	71348031	chr10	71469692	71470191	Ipmk|chr10:71469692-71470191	0.179990147073842	.	.
chr10	71347532	71348031	chr10	71503361	71503860	Ipmk|chr10:71503361-71503860	0.162592095696804	.	.
chr10	74966773	74967272	chr10	74918397	74918896	Gnaz|chr10:74918397-74918896	0.303147123279979	.	.
chr10	75517195	75517694	chr10	75704087	75704586	Gucd1|chr10:75704087-75704586	0.332952239153339	.	.
chr10	75517195	75517694	chr10	75704087	75704586	Snrpd3|chr10:75704087-75704586	0.332952239153339	.	.
chr10	75517716	75518215	chr10	75667316	75667815	Gucd1|chr10:75667316-75667815	0.177979015855238	.	.
chr10	75517716	75518215	chr10	75667316	75667815	Snrpd3|chr10:75667316-75667815	0.177979015855238	.	.
[truncated: 21,097 more rows]
