# Supplementary material for: Single-cell analysis of chromatin accessibility in the adult mouse brain
Source: Nature. 2023 Dec 13;624(7991):378–89. doi: 10.1038/s41586-023-06824-9 (PMC10719105; doi:10.1038/s41586-023-06824-9)
Supplement: Supplementary file 3 — Supplementary Tables 1–25 and their legends. [file 41586_2023_6824_MOESM3_ESM.zip › 2023-03-05453B-s3/SI Tables/SI Table 13 Summary of all the gene-cCRE correlations/sa2subclass.CU-ECU-SPVI_Foxb1_Glut.pdc.bedpe]

chr1	3466260	3466759	chr1	3210798	3211297	Gm1992|chr1:3210798-3211297	0.290304617061271	.	.
chr1	3466260	3466759	chr1	3395473	3395972	Gm1992|chr1:3395473-3395972	0.455125028731211	.	.
chr1	4807592	4808091	chr1	4918611	4919110	Lypla1|chr1:4918611-4919110	0.328328896729402	.	.
chr1	4807592	4808091	chr1	5019201	5019700	Lypla1|chr1:5019201-5019700	0.238235016913296	.	.
chr1	4857480	4857979	chr1	4918611	4919110	Tcea1|chr1:4918611-4919110	0.309028755315415	.	.
chr1	4858123	4858622	chr1	4780007	4780506	Tcea1|chr1:4780007-4780506	0.344786582899145	.	.
chr1	4858123	4858622	chr1	5082818	5083317	Tcea1|chr1:5082818-5083317	0.435905759247769	.	.
chr1	5588179	5588678	chr1	5315438	5315937	Oprk1|chr1:5315438-5315937	0.338997432174567	.	.
chr1	5588820	5589319	chr1	5315438	5315937	Oprk1|chr1:5315438-5315937	0.612788854821157	.	.
chr1	6214386	6214885	chr1	6272212	6272711	4732440D04Rik|chr1:6272212-6272711	0.375276433730402	.	.
chr1	7088594	7089093	chr1	7010156	7010655	Pcmtd1|chr1:7010156-7010655	0.445688644222951	.	.
chr1	7088594	7089093	chr1	7131083	7131582	Pcmtd1|chr1:7131083-7131582	0.25022943524197	.	.
chr1	7088594	7089093	chr1	7138562	7139061	Pcmtd1|chr1:7138562-7139061	0.510890159103658	.	.
chr1	7088594	7089093	chr1	7228879	7229378	Pcmtd1|chr1:7228879-7229378	0.585183240393982	.	.
chr1	7088594	7089093	chr1	7312735	7313234	Pcmtd1|chr1:7312735-7313234	0.504794873336654	.	.
chr1	7397837	7398336	chr1	7010156	7010655	Gm26901|chr1:7010156-7010655	0.311606927910195	.	.
chr1	7397837	7398336	chr1	7111444	7111943	Gm26901|chr1:7111444-7111943	0.322924395606955	.	.
chr1	7397837	7398336	chr1	7218866	7219365	Gm26901|chr1:7218866-7219365	0.350990067966813	.	.
chr1	7397837	7398336	chr1	7228879	7229378	Gm26901|chr1:7228879-7229378	0.573073594954908	.	.
chr1	7397837	7398336	chr1	7312735	7313234	Gm26901|chr1:7312735-7313234	0.61486256061081	.	.
chr1	7398342	7398841	chr1	7204719	7205218	Gm26901|chr1:7204719-7205218	0.399874181080442	.	.
chr1	9298975	9299474	chr1	9248389	9248888	Sntg1|chr1:9248389-9248888	0.344180409916341	.	.
chr1	9298975	9299474	chr1	9298270	9298769	Sntg1|chr1:9298270-9298769	0.2401579213478	.	.
chr1	9298975	9299474	chr1	9422972	9423471	Sntg1|chr1:9422972-9423471	0.31576945553286	.	.
chr1	9299496	9299995	chr1	9157079	9157578	Sntg1|chr1:9157079-9157578	0.237048641225554	.	.
chr1	9299496	9299995	chr1	9298270	9298769	Sntg1|chr1:9298270-9298769	0.26460552346541	.	.
chr1	9299496	9299995	chr1	9541113	9541612	Sntg1|chr1:9541113-9541612	0.320344790473216	.	.
chr1	9545042	9545541	chr1	9541113	9541612	Rrs1|chr1:9541113-9541612	0.229487111122892	.	.
chr1	9600949	9601448	chr1	9422972	9423471	Vxn|chr1:9422972-9423471	0.299810236337281	.	.
chr1	9601474	9601973	chr1	9422972	9423471	Vxn|chr1:9422972-9423471	0.424122192357157	.	.
chr1	9601474	9601973	chr1	9772700	9773199	Vxn|chr1:9772700-9773199	0.229439399345955	.	.
chr1	9630048	9630547	chr1	9298270	9298769	2610203C22Rik|chr1:9298270-9298769	0.268191657301578	.	.
chr1	9630048	9630547	chr1	9422972	9423471	2610203C22Rik|chr1:9422972-9423471	0.277382044224749	.	.
chr1	9700259	9700758	chr1	9422972	9423471	Mybl1|chr1:9422972-9423471	0.315483362360374	.	.
chr1	9700259	9700758	chr1	9663112	9663611	Mybl1|chr1:9663112-9663611	0.229717202753529	.	.
chr1	9700817	9701316	chr1	9573148	9573647	Mybl1|chr1:9573148-9573647	0.277061495444084	.	.
chr1	9747574	9748073	chr1	9541113	9541612	1700034P13Rik|chr1:9541113-9541612	0.300634799620674	.	.
chr1	9747574	9748073	chr1	9541113	9541612	Vcpip1|chr1:9541113-9541612	0.300634799620674	.	.
chr1	9798078	9798577	chr1	9573148	9573647	Sgk3|chr1:9573148-9573647	0.279722684474691	.	.
chr1	9798078	9798577	chr1	9663112	9663611	Sgk3|chr1:9663112-9663611	0.239938299927562	.	.
chr1	9798078	9798577	chr1	9722386	9722885	Sgk3|chr1:9722386-9722885	0.258537670440571	.	.
chr1	9943920	9944419	chr1	9772700	9773199	Snhg6|chr1:9772700-9773199	0.347824695468961	.	.
chr1	10037697	10038196	chr1	10039501	10040000	Cops5|chr1:10039501-10040000	0.302510917927324	.	.
chr1	10037697	10038196	chr1	10039501	10040000	Cspp1|chr1:10039501-10040000	0.302510917927324	.	.
chr1	10037697	10038196	chr1	10089475	10089974	Cops5|chr1:10089475-10089974	0.371602809268141	.	.
chr1	10037697	10038196	chr1	10089475	10089974	Cspp1|chr1:10089475-10089974	0.371602809268141	.	.
chr1	10232301	10232800	chr1	10089475	10089974	Arfgef1|chr1:10089475-10089974	0.458244711978687	.	.
chr1	10993243	10993742	chr1	10835602	10836101	Prex2|chr1:10835602-10836101	0.228555741314881	.	.
chr1	10993772	10994271	chr1	10835602	10836101	Prex2|chr1:10835602-10836101	0.265907726239215	.	.
chr1	11413910	11414409	chr1	11045682	11046181	A830018L16Rik|chr1:11045682-11046181	0.457715796531589	.	.
chr1	11413910	11414409	chr1	11057337	11057836	A830018L16Rik|chr1:11057337-11057836	0.417361524147067	.	.
chr1	11413910	11414409	chr1	11144417	11144916	A830018L16Rik|chr1:11144417-11144916	0.414023117466349	.	.
chr1	11413910	11414409	chr1	11652715	11653214	A830018L16Rik|chr1:11652715-11653214	0.40822893407027	.	.
chr1	11413910	11414409	chr1	11653258	11653757	A830018L16Rik|chr1:11653258-11653757	0.245559440765732	.	.
chr1	11413910	11414409	chr1	11748273	11748772	A830018L16Rik|chr1:11748273-11748772	0.701193088433293	.	.
chr1	13589563	13590062	chr1	13779004	13779503	Tram1|chr1:13779004-13779503	0.434719416113125	.	.
chr1	13589563	13590062	chr1	13783752	13784251	Tram1|chr1:13783752-13784251	0.601101729278621	.	.
chr1	13589563	13590062	chr1	13838127	13838626	Tram1|chr1:13838127-13838626	0.332609300899999	.	.
chr1	13589563	13590062	chr1	13938390	13938889	Tram1|chr1:13938390-13938889	0.627147915369457	.	.
chr1	13659706	13660205	chr1	13682912	13683411	Lactb2|chr1:13682912-13683411	0.303912123930144	.	.
chr1	13660314	13660813	chr1	13561529	13562028	Lactb2|chr1:13561529-13562028	0.3381780154732	.	.
chr1	14309549	14310048	chr1	14096794	14097293	Eya1|chr1:14096794-14097293	0.546584427829842	.	.
chr1	14309549	14310048	chr1	14630564	14631063	Eya1|chr1:14630564-14631063	0.415391627132185	.	.
chr1	14309549	14310048	chr1	14680872	14681371	Eya1|chr1:14680872-14681371	0.503376362993456	.	.
chr1	14309549	14310048	chr1	14681471	14681970	Eya1|chr1:14681471-14681970	0.494482606299754	.	.
chr1	14755218	14755717	chr1	14630564	14631063	Msc|chr1:14630564-14631063	0.253833818091931	.	.
chr1	15286608	15287107	chr1	15343572	15344071	Kcnb2|chr1:15343572-15344071	0.454252006752743	.	.
chr1	15286608	15287107	chr1	15474519	15475018	Kcnb2|chr1:15474519-15475018	0.525415777098002	.	.
chr1	15805340	15805839	chr1	15800003	15800502	Terf1|chr1:15800003-15800502	0.592186783464332	.	.
chr1	15805340	15805839	chr1	15899561	15900060	Terf1|chr1:15899561-15900060	0.779049214592602	.	.
chr1	15805340	15805839	chr1	15993491	15993990	Terf1|chr1:15993491-15993990	0.259039908953303	.	.
chr1	15805340	15805839	chr1	16091635	16092134	Terf1|chr1:16091635-16092134	0.264597802368658	.	.
chr1	15805340	15805839	chr1	16248932	16249431	Terf1|chr1:16248932-16249431	0.425056466713096	.	.
chr1	15892493	15892992	chr1	15800003	15800502	Sbspon|chr1:15800003-15800502	0.550223426179971	.	.
chr1	15892493	15892992	chr1	15899561	15900060	Sbspon|chr1:15899561-15900060	0.434988897042332	.	.
chr1	15892493	15892992	chr1	16091635	16092134	Sbspon|chr1:16091635-16092134	0.251984973095295	.	.
chr1	15892493	15892992	chr1	16248932	16249431	Sbspon|chr1:16248932-16249431	0.28423848689848	.	.
chr1	16093096	16093595	chr1	15899561	15900060	4930444P10Rik|chr1:15899561-15900060	0.289157632377125	.	.
chr1	16103947	16104446	chr1	15800003	15800502	Rpl7|chr1:15800003-15800502	0.471956631382093	.	.
chr1	16103947	16104446	chr1	15899561	15900060	Rpl7|chr1:15899561-15900060	0.547405833340742	.	.
chr1	16104453	16104952	chr1	15800003	15800502	Rpl7|chr1:15800003-15800502	0.354314566171966	.	.
chr1	16104453	16104952	chr1	15899561	15900060	Rpl7|chr1:15899561-15900060	0.409465427815794	.	.
chr1	16105563	16106062	chr1	16179087	16179586	Rdh10|chr1:16179087-16179586	0.398102067149334	.	.
chr1	16105563	16106062	chr1	16179087	16179586	Rdh10|chr1:16179087-16179586	0.398102067149335	.	.
chr1	16227445	16227944	chr1	15800003	15800502	Gm28095|chr1:15800003-15800502	0.615837559225728	.	.
chr1	16227445	16227944	chr1	15899561	15900060	Gm28095|chr1:15899561-15900060	0.692944790982231	.	.
chr1	16227445	16227944	chr1	16248932	16249431	Gm28095|chr1:16248932-16249431	0.251649106491871	.	.
chr1	16519035	16519534	chr1	16500686	16501185	Stau2|chr1:16500686-16501185	0.3379232661611	.	.
chr1	16519035	16519534	chr1	16568298	16568797	Stau2|chr1:16568298-16568797	0.243827562327703	.	.
chr1	16519761	16520260	chr1	16568298	16568797	Stau2|chr1:16568298-16568797	0.350927665883411	.	.
chr1	16619102	16619601	chr1	16568298	16568797	Ube2w|chr1:16568298-16568797	0.241902169663924	.	.
chr1	16619102	16619601	chr1	16597020	16597519	Ube2w|chr1:16597020-16597519	0.344037741620524	.	.
chr1	16619102	16619601	chr1	16597020	16597519	Ube2w|chr1:16597020-16597519	0.344037741620525	.	.
chr1	16656744	16657243	chr1	16568298	16568797	D030040B21Rik|chr1:16568298-16568797	0.430991270699078	.	.
chr1	16656744	16657243	chr1	16568298	16568797	Eloc|chr1:16568298-16568797	0.430991270699078	.	.
chr1	16656744	16657243	chr1	16597020	16597519	D030040B21Rik|chr1:16597020-16597519	0.303893638297722	.	.
chr1	16656744	16657243	chr1	16597020	16597519	Eloc|chr1:16597020-16597519	0.303893638297722	.	.
chr1	16664905	16665404	chr1	16798252	16798751	Tmem70|chr1:16798252-16798751	0.419957026877797	.	.
chr1	17727070	17727569	chr1	17326347	17326846	Crispld1|chr1:17326347-17326846	0.32030977282017	.	.
chr1	17727070	17727569	chr1	17326347	17326846	Gm16070|chr1:17326347-17326846	0.32030977282017	.	.
chr1	17727070	17727569	chr1	17941366	17941865	Crispld1|chr1:17941366-17941865	0.252980822478885	.	.
chr1	17727070	17727569	chr1	17941366	17941865	Gm16070|chr1:17941366-17941865	0.252980822478885	.	.
chr1	17727608	17728107	chr1	17325799	17326298	Crispld1|chr1:17325799-17326298	0.3274836012924	.	.
chr1	17727608	17728107	chr1	17325799	17326298	Crispld1|chr1:17325799-17326298	0.327483601292401	.	.
chr1	17727608	17728107	chr1	17325799	17326298	Gm16070|chr1:17325799-17326298	0.3274836012924	.	.
chr1	17727608	17728107	chr1	17325799	17326298	Gm16070|chr1:17325799-17326298	0.327483601292401	.	.
chr1	17727608	17728107	chr1	17326347	17326846	Crispld1|chr1:17326347-17326846	0.518788743659681	.	.
chr1	17727608	17728107	chr1	17326347	17326846	Gm16070|chr1:17326347-17326846	0.518788743659681	.	.
chr1	17727608	17728107	chr1	17941366	17941865	Crispld1|chr1:17941366-17941865	0.264290772946192	.	.
chr1	17727608	17728107	chr1	17941366	17941865	Gm16070|chr1:17941366-17941865	0.264290772946192	.	.
chr1	18058553	18059052	chr1	18159900	18160399	Gm28756|chr1:18159900-18160399	0.28453965614121	.	.
chr1	20820187	20820686	chr1	20724753	20725252	Mcm3|chr1:20724753-20725252	0.258103774815375	.	.
chr1	20820187	20820686	chr1	20933361	20933860	Mcm3|chr1:20933361-20933860	0.228024003560657	.	.
chr1	20820187	20820686	chr1	20984042	20984541	Mcm3|chr1:20984042-20984541	0.230459795637076	.	.
chr1	20820187	20820686	chr1	21014419	21014918	Mcm3|chr1:21014419-21014918	0.413673090783038	.	.
chr1	20820187	20820686	chr1	21166203	21166702	Mcm3|chr1:21166203-21166702	0.412711288649161	.	.
chr1	20820187	20820686	chr1	21232056	21232555	Mcm3|chr1:21232056-21232555	0.279718369017913	.	.
chr1	20890311	20890810	chr1	20540367	20540866	6720483E21Rik|chr1:20540367-20540866	0.486490370310732	.	.
chr1	20890311	20890810	chr1	20540367	20540866	Paqr8|chr1:20540367-20540866	0.486490370310732	.	.
chr1	20890311	20890810	chr1	20612697	20613196	6720483E21Rik|chr1:20612697-20613196	0.288276654804035	.	.
chr1	20890311	20890810	chr1	20612697	20613196	Paqr8|chr1:20612697-20613196	0.288276654804035	.	.
chr1	20890311	20890810	chr1	20725382	20725881	6720483E21Rik|chr1:20725382-20725881	0.303976120459123	.	.
chr1	20890311	20890810	chr1	20725382	20725881	Paqr8|chr1:20725382-20725881	0.303976120459123	.	.
chr1	20890311	20890810	chr1	20773950	20774449	6720483E21Rik|chr1:20773950-20774449	0.535466147244735	.	.
chr1	20890311	20890810	chr1	20773950	20774449	Paqr8|chr1:20773950-20774449	0.535466147244735	.	.
chr1	20890311	20890810	chr1	20801628	20802127	6720483E21Rik|chr1:20801628-20802127	0.310719164219578	.	.
chr1	20890311	20890810	chr1	20801628	20802127	Paqr8|chr1:20801628-20802127	0.310719164219578	.	.
chr1	20890311	20890810	chr1	20908588	20909087	6720483E21Rik|chr1:20908588-20909087	0.430987959970179	.	.
chr1	20890311	20890810	chr1	20908588	20909087	Paqr8|chr1:20908588-20909087	0.430987959970179	.	.
chr1	20890311	20890810	chr1	20984042	20984541	6720483E21Rik|chr1:20984042-20984541	0.35925727710011	.	.
chr1	20890311	20890810	chr1	20984042	20984541	Paqr8|chr1:20984042-20984541	0.35925727710011	.	.
chr1	20890857	20891356	chr1	20984042	20984541	6720483E21Rik|chr1:20984042-20984541	0.224675557944435	.	.
chr1	20890857	20891356	chr1	20984042	20984541	Paqr8|chr1:20984042-20984541	0.224675557944435	.	.
chr1	20890857	20891356	chr1	21232056	21232555	6720483E21Rik|chr1:21232056-21232555	0.258621252295825	.	.
chr1	20890857	20891356	chr1	21232056	21232555	Paqr8|chr1:21232056-21232555	0.258621252295825	.	.
chr1	20951400	20951899	chr1	20921118	20921617	Efhc1|chr1:20921118-20921617	0.329560575969231	.	.
chr1	20951400	20951899	chr1	20933361	20933860	Efhc1|chr1:20933361-20933860	0.27917489842213	.	.
chr1	20951400	20951899	chr1	21014419	21014918	Efhc1|chr1:21014419-21014918	0.351685031015601	.	.
chr1	20951400	20951899	chr1	21166203	21166702	Efhc1|chr1:21166203-21166702	0.397292979440001	.	.
chr1	21079134	21079633	chr1	20908588	20909087	Gm28287|chr1:20908588-20909087	0.459573552464035	.	.
chr1	21079134	21079633	chr1	20908588	20909087	Tram2|chr1:20908588-20909087	0.459573552464035	.	.
chr1	21079134	21079633	chr1	20933361	20933860	Gm28287|chr1:20933361-20933860	0.242747826119271	.	.
chr1	21079134	21079633	chr1	20933361	20933860	Tram2|chr1:20933361-20933860	0.242747826119271	.	.
chr1	21079134	21079633	chr1	20984042	20984541	Gm28287|chr1:20984042-20984541	0.408375486798761	.	.
chr1	21079134	21079633	chr1	20984042	20984541	Tram2|chr1:20984042-20984541	0.408375486798761	.	.
chr1	21079134	21079633	chr1	21232056	21232555	Gm28287|chr1:21232056-21232555	0.227194309735705	.	.
chr1	21079134	21079633	chr1	21232056	21232555	Tram2|chr1:21232056-21232555	0.227194309735705	.	.
chr1	21079134	21079633	chr1	21274591	21275090	Gm28287|chr1:21274591-21275090	0.521939657149183	.	.
chr1	21079134	21079633	chr1	21274591	21275090	Tram2|chr1:21274591-21275090	0.521939657149183	.	.
chr1	21079134	21079633	chr1	21281075	21281574	Gm28287|chr1:21281075-21281574	0.28234296788291	.	.
chr1	21079134	21079633	chr1	21281075	21281574	Tram2|chr1:21281075-21281574	0.28234296788291	.	.
chr1	21079134	21079633	chr1	21344262	21344761	Gm28287|chr1:21344262-21344761	0.351940260819838	.	.
chr1	21079134	21079633	chr1	21344262	21344761	Tram2|chr1:21344262-21344761	0.351940260819838	.	.
chr1	21218543	21219042	chr1	20938964	20939463	Tmem14a|chr1:20938964-20939463	0.287812233540964	.	.
chr1	21218543	21219042	chr1	20984042	20984541	Tmem14a|chr1:20984042-20984541	0.263307321272748	.	.
chr1	21218543	21219042	chr1	21344262	21344761	Tmem14a|chr1:21344262-21344761	0.4236291837649	.	.
chr1	21218543	21219042	chr1	21499815	21500314	Tmem14a|chr1:21499815-21500314	0.251392279188373	.	.
chr1	22805771	22806270	chr1	22752294	22752793	Rims1|chr1:22752294-22752793	0.246740678984464	.	.
chr1	22805771	22806270	chr1	23104523	23105022	Rims1|chr1:23104523-23105022	0.35686421220636	.	.
chr1	24586286	24586785	chr1	24558122	24558621	Col19a1|chr1:24558122-24558621	0.609461361638162	.	.
chr1	24586286	24586785	chr1	24611656	24612155	Col19a1|chr1:24611656-24612155	0.353053392156024	.	.
chr1	24586286	24586785	chr1	24613347	24613846	Col19a1|chr1:24613347-24613846	0.494653417407871	.	.
chr1	24586286	24586785	chr1	24614093	24614592	Col19a1|chr1:24614093-24614592	0.457689658905008	.	.
chr1	24586286	24586785	chr1	24614797	24615296	Col19a1|chr1:24614797-24615296	0.445632099176734	.	.
chr1	24586286	24586785	chr1	24615721	24616220	Col19a1|chr1:24615721-24616220	0.466005878717365	.	.
chr1	24586286	24586785	chr1	24827720	24828219	Col19a1|chr1:24827720-24828219	0.571819524769965	.	.
chr1	24586286	24586785	chr1	24827720	24828219	Col19a1|chr1:24827720-24828219	0.571819524769966	.	.
chr1	24586286	24586785	chr1	24883567	24884066	Col19a1|chr1:24883567-24884066	0.406595544773931	.	.
chr1	24586286	24586785	chr1	24884351	24884850	Col19a1|chr1:24884351-24884850	0.303883015849879	.	.
chr1	24587149	24587648	chr1	24558122	24558621	Col19a1|chr1:24558122-24558621	0.303980137996312	.	.
chr1	24587149	24587648	chr1	24611656	24612155	Col19a1|chr1:24611656-24612155	0.402979303850134	.	.
chr1	24587149	24587648	chr1	24613347	24613846	Col19a1|chr1:24613347-24613846	0.381279197697237	.	.
chr1	24587149	24587648	chr1	24614093	24614592	Col19a1|chr1:24614093-24614592	0.431599992831853	.	.
chr1	24587149	24587648	chr1	24614797	24615296	Col19a1|chr1:24614797-24615296	0.456347749211832	.	.
chr1	24587149	24587648	chr1	24615721	24616220	Col19a1|chr1:24615721-24616220	0.490551769409825	.	.
chr1	24587149	24587648	chr1	24633681	24634180	Col19a1|chr1:24633681-24634180	0.283689261406513	.	.
chr1	24587149	24587648	chr1	24827720	24828219	Col19a1|chr1:24827720-24828219	0.355915580094206	.	.
chr1	24587149	24587648	chr1	24884351	24884850	Col19a1|chr1:24884351-24884850	0.397643370090588	.	.
chr1	25829930	25830429	chr1	25757313	25757812	Adgrb3|chr1:25757313-25757812	0.552945124629371	.	.
chr1	25829930	25830429	chr1	25761146	25761645	Adgrb3|chr1:25761146-25761645	0.345120949862974	.	.
chr1	30872795	30873294	chr1	30595347	30595846	Phf3|chr1:30595347-30595846	0.483072260425179	.	.
chr1	30872795	30873294	chr1	30718559	30719058	Phf3|chr1:30718559-30719058	0.255654277250662	.	.
chr1	30872795	30873294	chr1	30751893	30752392	Phf3|chr1:30751893-30752392	0.416490258541745	.	.
chr1	30873430	30873929	chr1	30595347	30595846	Phf3|chr1:30595347-30595846	0.229145226890473	.	.
chr1	30873430	30873929	chr1	30751893	30752392	Phf3|chr1:30751893-30752392	0.699856701392439	.	.
chr1	30873430	30873929	chr1	30756800	30757299	Phf3|chr1:30756800-30757299	0.352900513385564	.	.
chr1	30873942	30874441	chr1	30649743	30650242	Phf3|chr1:30649743-30650242	0.281795765226052	.	.
chr1	30949582	30950081	chr1	30718559	30719058	Ptp4a1|chr1:30718559-30719058	0.300914801216191	.	.
chr1	30949582	30950081	chr1	30751893	30752392	Ptp4a1|chr1:30751893-30752392	0.319016058794728	.	.
chr1	30949582	30950081	chr1	30756800	30757299	Ptp4a1|chr1:30756800-30757299	0.269660316972477	.	.
chr1	32172459	32172958	chr1	31923557	31924056	Khdrbs2|chr1:31923557-31924056	0.285229134026473	.	.
chr1	34439491	34439990	chr1	34434650	34435149	Ccdc115|chr1:34434650-34435149	0.352185852626415	.	.
chr1	34439491	34439990	chr1	34434650	34435149	Imp4|chr1:34434650-34435149	0.352185852626415	.	.
chr1	34459438	34459937	chr1	34409815	34410314	Ptpn18|chr1:34409815-34410314	0.23882437250243	.	.
chr1	34579442	34579941	chr1	34277144	34277643	1700101I19Rik|chr1:34277144-34277643	0.324842493473259	.	.
chr1	34579442	34579941	chr1	34277144	34277643	Amer3|chr1:34277144-34277643	0.324842493473259	.	.
chr1	34677895	34678394	chr1	34602327	34602826	Arhgef4|chr1:34602327-34602826	0.324465790842563	.	.
chr1	34677895	34678394	chr1	34642414	34642913	Arhgef4|chr1:34642414-34642913	0.258029929045764	.	.
chr1	34677895	34678394	chr1	34752832	34753331	Arhgef4|chr1:34752832-34753331	0.304284055579063	.	.
chr1	34677895	34678394	chr1	34987859	34988358	Arhgef4|chr1:34987859-34988358	0.327947356610297	.	.
chr1	34678645	34679144	chr1	34602327	34602826	Arhgef4|chr1:34602327-34602826	0.306087235992847	.	.
chr1	34678645	34679144	chr1	34752832	34753331	Arhgef4|chr1:34752832-34753331	0.612037959730493	.	.
chr1	34678645	34679144	chr1	34867150	34867649	Arhgef4|chr1:34867150-34867649	0.427536652208257	.	.
chr1	34678645	34679144	chr1	34987859	34988358	Arhgef4|chr1:34987859-34988358	0.281609908263544	.	.
chr1	34801460	34801959	chr1	34602327	34602826	Arhgef4|chr1:34602327-34602826	0.325921154641818	.	.
chr1	34801460	34801959	chr1	34752832	34753331	Arhgef4|chr1:34752832-34753331	0.339985398650534	.	.
chr1	34842804	34843303	chr1	34752832	34753331	Fam168b|chr1:34752832-34753331	0.259114733750666	.	.
chr1	34842804	34843303	chr1	34987859	34988358	Fam168b|chr1:34987859-34988358	0.304023390734031	.	.
chr1	34842804	34843303	chr1	35018764	35019263	Fam168b|chr1:35018764-35019263	0.317790634752799	.	.
chr1	34842804	34843303	chr1	35019271	35019770	Fam168b|chr1:35019271-35019770	0.245010897826248	.	.
chr1	37540354	37540853	chr1	37512048	37512547	Mgat4a|chr1:37512048-37512547	0.320311147229274	.	.
chr1	37540864	37541363	chr1	37725725	37726224	Mgat4a|chr1:37725725-37726224	0.335773207164914	.	.
chr1	37540864	37541363	chr1	37726317	37726816	Mgat4a|chr1:37726317-37726816	0.24746946315531	.	.
chr1	37719678	37720177	chr1	37512048	37512547	2010300C02Rik|chr1:37512048-37512547	0.244598622355028	.	.
chr1	37719678	37720177	chr1	37698784	37699283	2010300C02Rik|chr1:37698784-37699283	0.302388510279679	.	.
chr1	37864699	37865198	chr1	37728032	37728531	Gm26805|chr1:37728032-37728531	0.278904468226605	.	.
chr1	37864699	37865198	chr1	38185452	38185951	Gm26805|chr1:38185452-38185951	0.328121473678732	.	.
chr1	37865263	37865762	chr1	37512048	37512547	Gm26805|chr1:37512048-37512547	0.334063298282858	.	.
chr1	37865263	37865762	chr1	37512048	37512547	Tsga10|chr1:37512048-37512547	0.334063298282858	.	.
chr1	37865263	37865762	chr1	37698784	37699283	Gm26805|chr1:37698784-37699283	0.28923819097106	.	.
chr1	37865263	37865762	chr1	37698784	37699283	Tsga10|chr1:37698784-37699283	0.28923819097106	.	.
chr1	37865263	37865762	chr1	38185452	38185951	Gm26805|chr1:38185452-38185951	0.398989948650094	.	.
chr1	37865263	37865762	chr1	38185452	38185951	Tsga10|chr1:38185452-38185951	0.398989948650094	.	.
chr1	37871955	37872454	chr1	37512048	37512547	Lipt1|chr1:37512048-37512547	0.235015344279315	.	.
chr1	37871955	37872454	chr1	37728032	37728531	Lipt1|chr1:37728032-37728531	0.301294333928198	.	.
chr1	37871955	37872454	chr1	38193477	38193976	Lipt1|chr1:38193477-38193976	0.442154859423859	.	.
chr1	37890241	37890740	chr1	37512048	37512547	Mitd1|chr1:37512048-37512547	0.276420221652868	.	.
chr1	37890241	37890740	chr1	37512048	37512547	Mrpl30|chr1:37512048-37512547	0.276420221652868	.	.
chr1	37890241	37890740	chr1	37725725	37726224	Mitd1|chr1:37725725-37726224	0.232860895281095	.	.
chr1	37890241	37890740	chr1	37725725	37726224	Mrpl30|chr1:37725725-37726224	0.232860895281095	.	.
chr1	37890241	37890740	chr1	37726317	37726816	Mitd1|chr1:37726317-37726816	0.287373360673257	.	.
chr1	37890241	37890740	chr1	37726317	37726816	Mitd1|chr1:37726317-37726816	0.287373360673258	.	.
chr1	37890241	37890740	chr1	37726317	37726816	Mrpl30|chr1:37726317-37726816	0.287373360673257	.	.
chr1	37890241	37890740	chr1	37726317	37726816	Mrpl30|chr1:37726317-37726816	0.287373360673258	.	.
chr1	37890241	37890740	chr1	38185452	38185951	Mitd1|chr1:38185452-38185951	0.321106090318101	.	.
chr1	37890241	37890740	chr1	38185452	38185951	Mrpl30|chr1:38185452-38185951	0.321106090318101	.	.
chr1	37890241	37890740	chr1	38247337	38247836	Mitd1|chr1:38247337-38247836	0.299192708746634	.	.
chr1	37890241	37890740	chr1	38247337	38247836	Mrpl30|chr1:38247337-38247836	0.299192708746634	.	.
chr1	37997082	37997581	chr1	37512048	37512547	Eif5b|chr1:37512048-37512547	0.378296203175088	.	.
chr1	37997082	37997581	chr1	37512048	37512547	Txndc9|chr1:37512048-37512547	0.378296203175088	.	.
chr1	37997082	37997581	chr1	37698784	37699283	Eif5b|chr1:37698784-37699283	0.284344161322012	.	.
chr1	37997082	37997581	chr1	37698784	37699283	Txndc9|chr1:37698784-37699283	0.284344161322012	.	.
chr1	37997082	37997581	chr1	38185452	38185951	Eif5b|chr1:38185452-38185951	0.557970685648622	.	.
chr1	37997082	37997581	chr1	38185452	38185951	Txndc9|chr1:38185452-38185951	0.557970685648622	.	.
chr1	37997082	37997581	chr1	38247337	38247836	Eif5b|chr1:38247337-38247836	0.288402241570278	.	.
chr1	37997082	37997581	chr1	38247337	38247836	Txndc9|chr1:38247337-38247836	0.288402241570278	.	.
chr1	37997778	37998277	chr1	37725725	37726224	Eif5b|chr1:37725725-37726224	0.274442694613266	.	.
chr1	37997778	37998277	chr1	37725725	37726224	Txndc9|chr1:37725725-37726224	0.274442694613266	.	.
chr1	37997778	37998277	chr1	37726317	37726816	Eif5b|chr1:37726317-37726816	0.30388391678601	.	.
chr1	37997778	37998277	chr1	37726317	37726816	Eif5b|chr1:37726317-37726816	0.303883916786011	.	.
chr1	37997778	37998277	chr1	37726317	37726816	Txndc9|chr1:37726317-37726816	0.30388391678601	.	.
chr1	37997778	37998277	chr1	37726317	37726816	Txndc9|chr1:37726317-37726816	0.303883916786011	.	.
chr1	37997778	37998277	chr1	38185452	38185951	Eif5b|chr1:38185452-38185951	0.226797071917347	.	.
chr1	37997778	37998277	chr1	38185452	38185951	Txndc9|chr1:38185452-38185951	0.226797071917347	.	.
chr1	38128883	38129382	chr1	38193477	38193976	Rev1|chr1:38193477-38193976	0.338496972231539	.	.
chr1	40324275	40324774	chr1	40550752	40551251	Il1rl2|chr1:40550752-40551251	0.542423656835828	.	.
chr1	40579713	40580212	chr1	40266363	40266862	Gm35801|chr1:40266363-40266862	0.304605039949517	.	.
chr1	40579713	40580212	chr1	40266363	40266862	Slc9a4|chr1:40266363-40266862	0.304605039949517	.	.
chr1	40579713	40580212	chr1	40768563	40769062	Gm35801|chr1:40768563-40769062	0.381895608806764	.	.
chr1	40579713	40580212	chr1	40768563	40769062	Slc9a4|chr1:40768563-40769062	0.381895608806764	.	.
chr1	40680467	40680966	chr1	40266363	40266862	Slc9a2|chr1:40266363-40266862	0.228725910024801	.	.
chr1	40681063	40681562	chr1	40550752	40551251	Slc9a2|chr1:40550752-40551251	0.262577976694864	.	.
chr1	42261772	42262271	chr1	42259292	42259791	Gm28175|chr1:42259292-42259791	0.547543315006049	.	.
chr1	42261772	42262271	chr1	42259928	42260427	Gm28175|chr1:42259928-42260427	0.426124934745733	.	.
chr1	42261772	42262271	chr1	42395186	42395685	Gm28175|chr1:42395186-42395685	0.298187526514262	.	.
chr1	42261772	42262271	chr1	42472367	42472866	Gm28175|chr1:42472367-42472866	0.247697511575071	.	.
chr1	42261772	42262271	chr1	42481581	42482080	Gm28175|chr1:42481581-42482080	0.243250458218957	.	.
chr1	43827102	43827601	chr1	43760029	43760528	Uxs1|chr1:43760029-43760528	0.236479749645949	.	.
chr1	43827102	43827601	chr1	43954731	43955230	Uxs1|chr1:43954731-43955230	0.318107271764705	.	.
chr1	43827102	43827601	chr1	44041766	44042265	Uxs1|chr1:44041766-44042265	0.349648646677481	.	.
chr1	43827615	43828114	chr1	43954731	43955230	Uxs1|chr1:43954731-43955230	0.373710800098992	.	.
chr1	43827615	43828114	chr1	44064570	44065069	Uxs1|chr1:44064570-44065069	0.418285206018531	.	.
chr1	43933698	43934197	chr1	43954731	43955230	Tpp2|chr1:43954731-43955230	0.548042282481766	.	.
chr1	43933698	43934197	chr1	44064570	44065069	Tpp2|chr1:44064570-44065069	0.256641627700472	.	.
chr1	43933698	43934197	chr1	44217086	44217585	Tpp2|chr1:44217086-44217585	0.416875191403739	.	.
chr1	43933698	43934197	chr1	44228990	44229489	Tpp2|chr1:44228990-44229489	0.226092073401459	.	.
chr1	44102213	44102712	chr1	43760029	43760528	Tex30|chr1:43760029-43760528	0.403442749840702	.	.
chr1	44102213	44102712	chr1	43954731	43955230	Tex30|chr1:43954731-43955230	0.54643939706602	.	.
chr1	44102213	44102712	chr1	44217086	44217585	Tex30|chr1:44217086-44217585	0.672625752121363	.	.
chr1	44102213	44102712	chr1	44228990	44229489	Tex30|chr1:44228990-44229489	0.531136561957265	.	.
chr1	44102213	44102712	chr1	44459127	44459626	Tex30|chr1:44459127-44459626	0.582907728986287	.	.
chr1	44118638	44119137	chr1	44064570	44065069	Bivm|chr1:44064570-44065069	0.275380271199437	.	.
chr1	44118638	44119137	chr1	44064570	44065069	Poglut2|chr1:44064570-44065069	0.275380271199437	.	.
chr1	44118638	44119137	chr1	44459127	44459626	Bivm|chr1:44459127-44459626	0.322117222262657	.	.
chr1	44118638	44119137	chr1	44459127	44459626	Poglut2|chr1:44459127-44459626	0.322117222262657	.	.
chr1	44119144	44119643	chr1	44228990	44229489	Bivm|chr1:44228990-44229489	0.256232682327611	.	.
chr1	44119144	44119643	chr1	44228990	44229489	Poglut2|chr1:44228990-44229489	0.256232682327611	.	.
chr1	44119144	44119643	chr1	44459127	44459626	Bivm|chr1:44459127-44459626	0.35927776937338	.	.
chr1	44119144	44119643	chr1	44459127	44459626	Poglut2|chr1:44459127-44459626	0.35927776937338	.	.
chr1	44147693	44148192	chr1	43797839	43798338	Ercc5|chr1:43797839-43798338	0.496558552187059	.	.
chr1	44147693	44148192	chr1	43797839	43798338	Ercc5|chr1:43797839-43798338	0.49655855218706	.	.
chr1	44551396	44551895	chr1	44459127	44459626	Gulp1|chr1:44459127-44459626	0.543088271073654	.	.
chr1	44551396	44551895	chr1	44595978	44596477	Gulp1|chr1:44595978-44596477	0.682818278517911	.	.
chr1	44551396	44551895	chr1	44624225	44624724	Gulp1|chr1:44624225-44624724	0.766426930418064	.	.
chr1	44551396	44551895	chr1	44668754	44669253	Gulp1|chr1:44668754-44669253	0.242851548684503	.	.
chr1	44551396	44551895	chr1	44669372	44669871	Gulp1|chr1:44669372-44669871	0.768317360890898	.	.
chr1	44551396	44551895	chr1	44678894	44679393	Gulp1|chr1:44678894-44679393	0.528929472699215	.	.
chr1	44551396	44551895	chr1	44679569	44680068	Gulp1|chr1:44679569-44680068	0.717117994425345	.	.
chr1	44551396	44551895	chr1	44792427	44792926	Gulp1|chr1:44792427-44792926	0.482223151204903	.	.
chr1	44551396	44551895	chr1	44803142	44803641	Gulp1|chr1:44803142-44803641	0.428173554651812	.	.
chr1	44551396	44551895	chr1	44803142	44803641	Gulp1|chr1:44803142-44803641	0.428173554651813	.	.
chr1	44551396	44551895	chr1	44805230	44805729	Gulp1|chr1:44805230-44805729	0.297328092529365	.	.
chr1	44551396	44551895	chr1	44943712	44944211	Gulp1|chr1:44943712-44944211	0.597191565476374	.	.
chr1	44552204	44552703	chr1	44459127	44459626	Gulp1|chr1:44459127-44459626	0.371147061582031	.	.
chr1	44552204	44552703	chr1	44595978	44596477	Gulp1|chr1:44595978-44596477	0.642394102106488	.	.
chr1	44552204	44552703	chr1	44624225	44624724	Gulp1|chr1:44624225-44624724	0.653948434866139	.	.
chr1	44552204	44552703	chr1	44668754	44669253	Gulp1|chr1:44668754-44669253	0.385252004394613	.	.
chr1	44552204	44552703	chr1	44669372	44669871	Gulp1|chr1:44669372-44669871	0.71087342893484	.	.
chr1	44552204	44552703	chr1	44678894	44679393	Gulp1|chr1:44678894-44679393	0.469068707647406	.	.
chr1	44552204	44552703	chr1	44679569	44680068	Gulp1|chr1:44679569-44680068	0.674526454919368	.	.
chr1	44552204	44552703	chr1	44792427	44792926	Gulp1|chr1:44792427-44792926	0.304034703716522	.	.
chr1	44552204	44552703	chr1	44803142	44803641	Gulp1|chr1:44803142-44803641	0.485671637505473	.	.
chr1	44552204	44552703	chr1	44826905	44827404	Gulp1|chr1:44826905-44827404	0.321253661179483	.	.
chr1	44552204	44552703	chr1	44943712	44944211	Gulp1|chr1:44943712-44944211	0.670396999732635	.	.
chr1	45795197	45795696	chr1	45672672	45673171	Wdr75|chr1:45672672-45673171	0.263057959820637	.	.
chr1	45795197	45795696	chr1	45673557	45674056	Wdr75|chr1:45673557-45674056	0.470078649069876	.	.
chr1	45795197	45795696	chr1	45765454	45765953	Wdr75|chr1:45765454-45765953	0.474576538721192	.	.
chr1	45795197	45795696	chr1	45766100	45766599	Wdr75|chr1:45766100-45766599	0.33829611472601	.	.
chr1	45795197	45795696	chr1	45816821	45817320	Wdr75|chr1:45816821-45817320	0.356349233346331	.	.
chr1	45795197	45795696	chr1	45872118	45872617	Wdr75|chr1:45872118-45872617	0.339863032968355	.	.
chr1	45795197	45795696	chr1	45872820	45873319	Wdr75|chr1:45872820-45873319	0.426265281473415	.	.
chr1	45925424	45925923	chr1	45837607	45838106	Slc40a1|chr1:45837607-45838106	0.345637223747682	.	.
chr1	46065930	46066429	chr1	46067115	46067614	Dnah7b|chr1:46067115-46067614	0.470113521801648	.	.
chr1	46066566	46067065	chr1	46067115	46067614	Dnah7b|chr1:46067115-46067614	0.491463252453249	.	.
chr1	46849702	46850201	chr1	46844169	46844668	Gm28151|chr1:46844169-46844668	0.316495033497884	.	.
chr1	46849702	46850201	chr1	46853369	46853868	Gm28151|chr1:46853369-46853868	0.329707029085331	.	.
chr1	46849702	46850201	chr1	46853907	46854406	Gm28151|chr1:46853907-46854406	0.306233630384737	.	.
chr1	46849702	46850201	chr1	46964239	46964738	Gm28151|chr1:46964239-46964738	0.307115523901489	.	.
chr1	46849702	46850201	chr1	47097350	47097849	Gm28151|chr1:47097350-47097849	0.358024283379218	.	.
chr1	46849702	46850201	chr1	47163695	47164194	Gm28151|chr1:47163695-47164194	0.473837740479235	.	.
chr1	52816845	52817344	chr1	52798675	52799174	Inpp1|chr1:52798675-52799174	0.249555127953733	.	.
chr1	52817513	52818012	chr1	52951973	52952472	Inpp1|chr1:52951973-52952472	0.318275403125049	.	.
chr1	52844734	52845233	chr1	52798675	52799174	Hibch|chr1:52798675-52799174	0.333373719295024	.	.
chr1	53296806	53297305	chr1	53740425	53740924	Ormdl1|chr1:53740425-53740924	0.479752318456321	.	.
chr1	53296806	53297305	chr1	53740425	53740924	Pms1|chr1:53740425-53740924	0.479752318456321	.	.
chr1	53296806	53297305	chr1	53740932	53741431	Ormdl1|chr1:53740932-53741431	0.569947291438804	.	.
chr1	53296806	53297305	chr1	53740932	53741431	Pms1|chr1:53740932-53741431	0.569947291438804	.	.
chr1	53352482	53352981	chr1	53740425	53740924	Asdurf|chr1:53740425-53740924	0.402034998172739	.	.
chr1	53352482	53352981	chr1	53740425	53740924	Asnsd1|chr1:53740425-53740924	0.402034998172739	.	.
chr1	53352482	53352981	chr1	53740932	53741431	Asdurf|chr1:53740932-53741431	0.468992854784346	.	.
chr1	53352482	53352981	chr1	53740932	53741431	Asnsd1|chr1:53740932-53741431	0.468992854784346	.	.
chr1	53706596	53707095	chr1	53635913	53636412	Dnah7a|chr1:53635913-53636412	0.343724043526754	.	.
chr1	53706596	53707095	chr1	53823241	53823740	Dnah7a|chr1:53823241-53823740	0.315733788893294	.	.
chr1	53785040	53785539	chr1	53978115	53978614	Stk17b|chr1:53978115-53978614	0.273585301339211	.	.
chr1	54194329	54194828	chr1	54095137	54095636	Hecw2|chr1:54095137-54095636	0.29952063108082	.	.
chr1	54194329	54194828	chr1	54474770	54475269	Hecw2|chr1:54474770-54475269	0.309509566910331	.	.
chr1	54194329	54194828	chr1	54492251	54492750	Hecw2|chr1:54492251-54492750	0.244867996049317	.	.
chr1	54194947	54195446	chr1	54069631	54070130	Hecw2|chr1:54069631-54070130	0.247253326043295	.	.
chr1	54438767	54439266	chr1	54578469	54578968	Gtf3c3|chr1:54578469-54578968	0.304022794411964	.	.
chr1	55087395	55087894	chr1	55383081	55383580	Hspd1|chr1:55383081-55383580	0.311885433996419	.	.
chr1	55087395	55087894	chr1	55383081	55383580	Hspe1|chr1:55383081-55383580	0.311885433996419	.	.
chr1	55087908	55088407	chr1	55383081	55383580	Hspd1|chr1:55383081-55383580	0.34528792965494	.	.
chr1	55087908	55088407	chr1	55383081	55383580	Hspe1|chr1:55383081-55383580	0.34528792965494	.	.
chr1	55131471	55131970	chr1	55192060	55192559	Mob4|chr1:55192060-55192559	0.278250716580627	.	.
chr1	55131471	55131970	chr1	55383081	55383580	Mob4|chr1:55383081-55383580	0.243064037854965	.	.
chr1	55236881	55237380	chr1	55383081	55383580	Mars2|chr1:55383081-55383580	0.351475391220257	.	.
chr1	55236881	55237380	chr1	55446132	55446631	Mars2|chr1:55446132-55446631	0.343789327103975	.	.
chr1	55236881	55237380	chr1	55449137	55449636	Mars2|chr1:55449137-55449636	0.241953701352754	.	.
chr1	55236881	55237380	chr1	55488757	55489256	Mars2|chr1:55488757-55489256	0.236212673480325	.	.
chr1	55237741	55238240	chr1	55449137	55449636	Mars2|chr1:55449137-55449636	0.25448958344325	.	.
chr1	55405572	55406071	chr1	55192060	55192559	Plcl1|chr1:55192060-55192559	0.245195095063688	.	.
chr1	55405572	55406071	chr1	55446132	55446631	Plcl1|chr1:55446132-55446631	0.26893404427869	.	.
chr1	57377374	57377873	chr1	57368177	57368676	1700066M21Rik|chr1:57368177-57368676	0.317245090656127	.	.
chr1	57377374	57377873	chr1	57368177	57368676	4930558J18Rik|chr1:57368177-57368676	0.317245090656127	.	.
chr1	57377374	57377873	chr1	57384165	57384664	1700066M21Rik|chr1:57384165-57384664	0.438397761549874	.	.
chr1	57377374	57377873	chr1	57384165	57384664	4930558J18Rik|chr1:57384165-57384664	0.438397761549874	.	.
chr1	57377988	57378487	chr1	57436901	57437400	1700066M21Rik|chr1:57436901-57437400	0.257179662968647	.	.
chr1	57377988	57378487	chr1	57436901	57437400	4930558J18Rik|chr1:57436901-57437400	0.257179662968647	.	.
chr1	57406257	57406756	chr1	57205521	57206020	Maip1|chr1:57205521-57206020	0.26584744360802	.	.
chr1	57406257	57406756	chr1	57205521	57206020	Tyw5|chr1:57205521-57206020	0.26584744360802	.	.
chr1	57406257	57406756	chr1	57384165	57384664	Maip1|chr1:57384165-57384664	0.27238955429712	.	.
chr1	57406257	57406756	chr1	57384165	57384664	Tyw5|chr1:57384165-57384664	0.27238955429712	.	.
chr1	57406767	57407266	chr1	57368177	57368676	Maip1|chr1:57368177-57368676	0.227509166929205	.	.
chr1	57406767	57407266	chr1	57368177	57368676	Tyw5|chr1:57368177-57368676	0.227509166929205	.	.
chr1	58392105	58392604	chr1	58296260	58296759	Bzw1|chr1:58296260-58296759	0.252339154254252	.	.
chr1	58423825	58424324	chr1	58271090	58271589	Clk1|chr1:58271090-58271589	0.392779258662935	.	.
chr1	58504734	58505233	chr1	58993707	58994206	Gm15834|chr1:58993707-58994206	0.299018882294071	.	.
chr1	58504734	58505233	chr1	58993707	58994206	Orc2|chr1:58993707-58994206	0.299018882294071	.	.
chr1	58586034	58586533	chr1	58993707	58994206	Fam126b|chr1:58993707-58994206	0.356686798934636	.	.
chr1	58586034	58586533	chr1	58993707	58994206	Ndufb3|chr1:58993707-58994206	0.356686798934636	.	.
chr1	58586552	58587051	chr1	58993707	58994206	Fam126b|chr1:58993707-58994206	0.371584385687858	.	.
chr1	58586552	58587051	chr1	58993707	58994206	Ndufb3|chr1:58993707-58994206	0.371584385687858	.	.
chr1	58710970	58711469	chr1	58621956	58622455	Cflar|chr1:58621956-58622455	0.362096482499736	.	.
chr1	58711489	58711988	chr1	58341563	58342062	Cflar|chr1:58341563-58342062	0.481923480188523	.	.
chr1	58973886	58974385	chr1	58622546	58623045	Stradb|chr1:58622546-58623045	0.244159430416363	.	.
chr1	58973886	58974385	chr1	58622546	58623045	Trak2|chr1:58622546-58623045	0.244159430416363	.	.
chr1	58973886	58974385	chr1	58677513	58678012	Stradb|chr1:58677513-58678012	0.242164262408154	.	.
chr1	58973886	58974385	chr1	58677513	58678012	Trak2|chr1:58677513-58678012	0.242164262408154	.	.
chr1	59119578	59120077	chr1	58993707	58994206	G730003C15Rik|chr1:58993707-58994206	0.35522643226458	.	.
chr1	59119578	59120077	chr1	58993707	58994206	Tmem237|chr1:58993707-58994206	0.35522643226458	.	.
chr1	59119578	59120077	chr1	59394461	59394960	G730003C15Rik|chr1:59394461-59394960	0.329160208084438	.	.
chr1	59119578	59120077	chr1	59394461	59394960	Tmem237|chr1:59394461-59394960	0.329160208084438	.	.
chr1	59119578	59120077	chr1	59462746	59463245	G730003C15Rik|chr1:59462746-59463245	0.452608772153863	.	.
chr1	59119578	59120077	chr1	59462746	59463245	Tmem237|chr1:59462746-59463245	0.452608772153863	.	.
chr1	59120147	59120646	chr1	59316631	59317130	G730003C15Rik|chr1:59316631-59317130	0.227089843167818	.	.
chr1	59120147	59120646	chr1	59316631	59317130	Tmem237|chr1:59316631-59317130	0.227089843167818	.	.
chr1	59120147	59120646	chr1	59415783	59416282	G730003C15Rik|chr1:59415783-59416282	0.342697112290525	.	.
chr1	59120147	59120646	chr1	59415783	59416282	Tmem237|chr1:59415783-59416282	0.342697112290525	.	.
chr1	59237006	59237505	chr1	59316631	59317130	Als2|chr1:59316631-59317130	0.317430796376686	.	.
chr1	59237006	59237505	chr1	59394461	59394960	Als2|chr1:59394461-59394960	0.243408591797199	.	.
chr1	59256605	59257104	chr1	59247600	59248099	Cdk15|chr1:59247600-59248099	0.36438577654564	.	.
chr1	59256605	59257104	chr1	59415783	59416282	Cdk15|chr1:59415783-59416282	0.358353657794838	.	.
chr1	59481835	59482334	chr1	59386985	59387484	Fzd7|chr1:59386985-59387484	0.251259618667785	.	.
chr1	59481835	59482334	chr1	59387510	59388009	Fzd7|chr1:59387510-59388009	0.243352546656952	.	.
chr1	59762644	59763143	chr1	59849045	59849544	Bmpr2|chr1:59849045-59849544	0.266878327313796	.	.
chr1	59763681	59764180	chr1	59809672	59810171	Bmpr2|chr1:59809672-59810171	0.309397074357412	.	.
chr1	60042424	60042923	chr1	59849045	59849544	Ica1l|chr1:59849045-59849544	0.35956792886769	.	.
chr1	60097393	60097892	chr1	59849045	59849544	Carf|chr1:59849045-59849544	0.241579884410642	.	.
chr1	60098487	60098986	chr1	59826439	59826938	Carf|chr1:59826439-59826938	0.271153517278737	.	.
chr1	60098487	60098986	chr1	59826439	59826938	Wdr12|chr1:59826439-59826938	0.271153517278737	.	.
chr1	60180257	60180756	chr1	59826439	59826938	Nbeal1|chr1:59826439-59826938	0.367506625129063	.	.
chr1	60180257	60180756	chr1	59942216	59942715	Nbeal1|chr1:59942216-59942715	0.279782572685811	.	.
chr1	61638558	61639057	chr1	61297917	61298416	Pard3b|chr1:61297917-61298416	0.326066688056291	.	.
chr1	61638558	61639057	chr1	61373684	61374183	Pard3b|chr1:61373684-61374183	0.248205661016698	.	.
chr1	61638558	61639057	chr1	61377060	61377559	Pard3b|chr1:61377060-61377559	0.663121364600031	.	.
chr1	61638558	61639057	chr1	61417621	61418120	Pard3b|chr1:61417621-61418120	0.556024362047094	.	.
chr1	61638558	61639057	chr1	61418609	61419108	Pard3b|chr1:61418609-61419108	0.820063336084419	.	.
chr1	61638558	61639057	chr1	61465950	61466449	Pard3b|chr1:61465950-61466449	0.808491927150879	.	.
chr1	61638558	61639057	chr1	61485380	61485879	Pard3b|chr1:61485380-61485879	0.733620258258341	.	.
chr1	61638558	61639057	chr1	61537552	61538051	Pard3b|chr1:61537552-61538051	0.274308747575769	.	.
chr1	61638558	61639057	chr1	61554976	61555475	Pard3b|chr1:61554976-61555475	0.792083465537928	.	.
chr1	61638558	61639057	chr1	61994987	61995486	Pard3b|chr1:61994987-61995486	0.720453596843121	.	.
chr1	63114071	63114570	chr1	63180992	63181491	Ino80d|chr1:63180992-63181491	0.323221938038811	.	.
chr1	63114071	63114570	chr1	63478882	63479381	Ino80d|chr1:63478882-63479381	0.345060325505767	.	.
chr1	63114071	63114570	chr1	63494355	63494854	Ino80d|chr1:63494355-63494854	0.42049252689402	.	.
chr1	63176509	63177008	chr1	63367905	63368404	Eef1b2|chr1:63367905-63368404	0.239666803265861	.	.
chr1	63176509	63177008	chr1	63367905	63368404	Ndufs1|chr1:63367905-63368404	0.239666803265861	.	.
chr1	63213981	63214480	chr1	63204363	63204862	Gpr1|chr1:63204363-63204862	0.334863032198931	.	.
chr1	63213981	63214480	chr1	63367905	63368404	Gpr1|chr1:63367905-63368404	0.254619799189664	.	.
chr1	63272985	63273484	chr1	63203844	63204343	Gm11608|chr1:63203844-63204343	0.379164260887194	.	.
chr1	63272985	63273484	chr1	63203844	63204343	Zdbf2|chr1:63203844-63204343	0.379164260887194	.	.
chr1	63272985	63273484	chr1	63204363	63204862	Gm11608|chr1:63204363-63204862	0.255937492856033	.	.
chr1	63272985	63273484	chr1	63204363	63204862	Zdbf2|chr1:63204363-63204862	0.255937492856033	.	.
chr1	63272985	63273484	chr1	63367905	63368404	Gm11608|chr1:63367905-63368404	0.39828183876179	.	.
chr1	63272985	63273484	chr1	63367905	63368404	Zdbf2|chr1:63367905-63368404	0.39828183876179	.	.
chr1	63445671	63446170	chr1	63153005	63153504	Adam23|chr1:63153005-63153504	0.440243090924633	.	.
chr1	63445671	63446170	chr1	63180992	63181491	Adam23|chr1:63180992-63181491	0.276857694332102	.	.
chr1	63445671	63446170	chr1	63478882	63479381	Adam23|chr1:63478882-63479381	0.326838408447917	.	.
chr1	63445671	63446170	chr1	63494355	63494854	Adam23|chr1:63494355-63494854	0.441505835862227	.	.
chr1	65064160	65064659	chr1	65061953	65062452	Crygd|chr1:65061953-65062452	0.482978291353784	.	.
chr1	65064160	65064659	chr1	65151382	65151881	Crygd|chr1:65151382-65151881	0.551557475286205	.	.
chr1	65064160	65064659	chr1	65179041	65179540	Crygd|chr1:65179041-65179540	0.330194666312479	.	.
chr1	65186396	65186895	chr1	65061953	65062452	Idh1|chr1:65061953-65062452	0.303597288909845	.	.
chr1	65186396	65186895	chr1	65061953	65062452	Pikfyve|chr1:65061953-65062452	0.303597288909845	.	.
chr1	65186396	65186895	chr1	65151382	65151881	Idh1|chr1:65151382-65151881	0.426989660489704	.	.
chr1	65186396	65186895	chr1	65151382	65151881	Pikfyve|chr1:65151382-65151881	0.426989660489704	.	.
chr1	65282716	65283215	chr1	65061953	65062452	Pth2r|chr1:65061953-65062452	0.295426933918062	.	.
chr1	65282716	65283215	chr1	65151382	65151881	Pth2r|chr1:65151382-65151881	0.372302709396393	.	.
chr1	65282716	65283215	chr1	65179041	65179540	Pth2r|chr1:65179041-65179540	0.285157151001735	.	.
chr1	65282716	65283215	chr1	65545643	65546142	Pth2r|chr1:65545643-65546142	0.256610878839037	.	.
chr1	65282716	65283215	chr1	65576242	65576741	Pth2r|chr1:65576242-65576741	0.55756993263503	.	.
chr1	65282716	65283215	chr1	65698082	65698581	Pth2r|chr1:65698082-65698581	0.626014577919648	.	.
chr1	66174880	66175379	chr1	66148756	66149255	Map2|chr1:66148756-66149255	0.453623718868595	.	.
chr1	67038596	67039095	chr1	67010082	67010581	Lancl1|chr1:67010082-67010581	0.474166262880901	.	.
chr1	67038596	67039095	chr1	67061456	67061955	Lancl1|chr1:67061456-67061955	0.420515424974785	.	.
chr1	67038596	67039095	chr1	67451531	67452030	Lancl1|chr1:67451531-67452030	0.29274677906053	.	.
chr1	69687151	69687650	chr1	69801330	69801829	Ikzf2|chr1:69801330-69801829	0.285796860966805	.	.
chr1	70725497	70725996	chr1	70316336	70316835	Vwc2l|chr1:70316336-70316835	0.337130998093251	.	.
chr1	70725497	70725996	chr1	70684092	70684591	Vwc2l|chr1:70684092-70684591	0.245091228374417	.	.
chr1	70725497	70725996	chr1	70684750	70685249	Vwc2l|chr1:70684750-70685249	0.43860912474656	.	.
chr1	70725497	70725996	chr1	70692535	70693034	Vwc2l|chr1:70692535-70693034	0.243086690598722	.	.
chr1	74505730	74506229	chr1	74802933	74803432	Cnot9|chr1:74802933-74803432	0.27854233528632	.	.
chr1	74505730	74506229	chr1	74882110	74882609	Cnot9|chr1:74882110-74882609	0.301496377333115	.	.
chr1	74505730	74506229	chr1	74882110	74882609	Cnot9|chr1:74882110-74882609	0.301496377333116	.	.
chr1	74505730	74506229	chr1	74926640	74927139	Cnot9|chr1:74926640-74927139	0.33254748942281	.	.
chr1	74542596	74543095	chr1	74787775	74788274	Plcd4|chr1:74787775-74788274	0.238809188619975	.	.
chr1	74542596	74543095	chr1	74926640	74927139	Plcd4|chr1:74926640-74927139	0.23525873797878	.	.
chr1	74587962	74588461	chr1	74926640	74927139	Bcs1l|chr1:74926640-74927139	0.496493838208546	.	.
chr1	74587962	74588461	chr1	74926640	74927139	Zfp142|chr1:74926640-74927139	0.496493838208546	.	.
chr1	74601175	74601674	chr1	74816731	74817230	Rnf25|chr1:74816731-74817230	0.255998369544539	.	.
chr1	74601175	74601674	chr1	74816731	74817230	Stk36|chr1:74816731-74817230	0.255998369544539	.	.
chr1	74601175	74601674	chr1	74858307	74858806	Rnf25|chr1:74858307-74858806	0.293818981231137	.	.
chr1	74601175	74601674	chr1	74858307	74858806	Stk36|chr1:74858307-74858806	0.293818981231137	.	.
chr1	74601175	74601674	chr1	74926640	74927139	Rnf25|chr1:74926640-74927139	0.270407569990533	.	.
chr1	74601175	74601674	chr1	74926640	74927139	Stk36|chr1:74926640-74927139	0.270407569990533	.	.
chr1	74661495	74661994	chr1	74808065	74808564	Ttll4|chr1:74808065-74808564	0.281033609017169	.	.
chr1	74661495	74661994	chr1	74882110	74882609	Ttll4|chr1:74882110-74882609	0.518410069782082	.	.
chr1	74854708	74855207	chr1	74802933	74803432	Cdk5r2|chr1:74802933-74803432	0.443611488076951	.	.
chr1	74854708	74855207	chr1	74882110	74882609	Cdk5r2|chr1:74882110-74882609	0.510030554006216	.	.
chr1	74854708	74855207	chr1	74894978	74895477	Cdk5r2|chr1:74894978-74895477	0.310747910039292	.	.
chr1	74854708	74855207	chr1	74926640	74927139	Cdk5r2|chr1:74926640-74927139	0.32389153662022	.	.
chr1	75124760	75125259	chr1	74784124	74784623	Nhej1|chr1:74784124-74784623	0.232187205141421	.	.
chr1	75124760	75125259	chr1	75445624	75446123	Nhej1|chr1:75445624-75446123	0.30882504332569	.	.
chr1	75124760	75125259	chr1	75458368	75458867	Nhej1|chr1:75458368-75458867	0.304434101125756	.	.
chr1	75142499	75142998	chr1	74926640	74927139	Cnppd1|chr1:74926640-74927139	0.459403913224791	.	.
chr1	75142499	75142998	chr1	74926640	74927139	Retreg2|chr1:74926640-74927139	0.459403913224791	.	.
chr1	75142499	75142998	chr1	75422827	75423326	Cnppd1|chr1:75422827-75423326	0.224076350363595	.	.
chr1	75142499	75142998	chr1	75422827	75423326	Retreg2|chr1:75422827-75423326	0.224076350363595	.	.
chr1	75168424	75168923	chr1	74858307	74858806	Zfand2b|chr1:74858307-74858806	0.298645310363272	.	.
chr1	75180079	75180578	chr1	75342805	75343304	Abcb6|chr1:75342805-75343304	0.291464600726736	.	.
chr1	75180079	75180578	chr1	75393088	75393587	Abcb6|chr1:75393088-75393587	0.328867755905737	.	.
chr1	75180079	75180578	chr1	75487302	75487801	Abcb6|chr1:75487302-75487801	0.246861699895883	.	.
chr1	75191753	75192252	chr1	74802933	74803432	Ankzf1|chr1:74802933-74803432	0.362835195666325	.	.
chr1	75191753	75192252	chr1	74802933	74803432	Atg9a|chr1:74802933-74803432	0.362835195666325	.	.
chr1	75191753	75192252	chr1	74816731	74817230	Ankzf1|chr1:74816731-74817230	0.2877816920603	.	.
chr1	75191753	75192252	chr1	74816731	74817230	Atg9a|chr1:74816731-74817230	0.2877816920603	.	.
chr1	75191753	75192252	chr1	74882110	74882609	Ankzf1|chr1:74882110-74882609	0.257954778130299	.	.
chr1	75191753	75192252	chr1	74882110	74882609	Atg9a|chr1:74882110-74882609	0.257954778130299	.	.
chr1	75191753	75192252	chr1	75218312	75218811	Ankzf1|chr1:75218312-75218811	0.224366689570313	.	.
chr1	75191753	75192252	chr1	75218312	75218811	Atg9a|chr1:75218312-75218811	0.224366689570313	.	.
chr1	75192415	75192914	chr1	74816731	74817230	Ankzf1|chr1:74816731-74817230	0.227634991137148	.	.
chr1	75192415	75192914	chr1	74816731	74817230	Atg9a|chr1:74816731-74817230	0.227634991137148	.	.
chr1	75192415	75192914	chr1	74858307	74858806	Ankzf1|chr1:74858307-74858806	0.303473546707537	.	.
chr1	75192415	75192914	chr1	74858307	74858806	Atg9a|chr1:74858307-74858806	0.303473546707537	.	.
chr1	75192415	75192914	chr1	75393088	75393587	Ankzf1|chr1:75393088-75393587	0.444488522192911	.	.
chr1	75192415	75192914	chr1	75393088	75393587	Atg9a|chr1:75393088-75393587	0.444488522192911	.	.
chr1	75192415	75192914	chr1	75413640	75414139	Ankzf1|chr1:75413640-75414139	0.235290348285478	.	.
chr1	75192415	75192914	chr1	75413640	75414139	Atg9a|chr1:75413640-75414139	0.235290348285478	.	.
chr1	75192415	75192914	chr1	75445624	75446123	Ankzf1|chr1:75445624-75446123	0.34137016766325	.	.
chr1	75192415	75192914	chr1	75445624	75446123	Atg9a|chr1:75445624-75446123	0.34137016766325	.	.
chr1	75192415	75192914	chr1	75467494	75467993	Ankzf1|chr1:75467494-75467993	0.31179546105419	.	.
chr1	75192415	75192914	chr1	75467494	75467993	Atg9a|chr1:75467494-75467993	0.31179546105419	.	.
chr1	75236144	75236643	chr1	74802933	74803432	Dnajb2|chr1:74802933-74803432	0.270315021752875	.	.
chr1	75236144	75236643	chr1	74926640	74927139	Dnajb2|chr1:74926640-74927139	0.236694823229146	.	.
chr1	75236144	75236643	chr1	75381822	75382321	Dnajb2|chr1:75381822-75382321	0.410119073419959	.	.
chr1	75236144	75236643	chr1	75422827	75423326	Dnajb2|chr1:75422827-75423326	0.251304181831537	.	.
chr1	75236651	75237150	chr1	75244823	75245322	Dnajb2|chr1:75244823-75245322	0.313827492635901	.	.
chr1	75236651	75237150	chr1	75477362	75477861	Dnajb2|chr1:75477362-75477861	0.347826736783935	.	.
chr1	75251521	75252020	chr1	75381822	75382321	Gm28294|chr1:75381822-75382321	0.250308753162034	.	.
chr1	75251521	75252020	chr1	75422827	75423326	Gm28294|chr1:75422827-75423326	0.378586580585111	.	.
chr1	75264008	75264507	chr1	75381822	75382321	Ptprn|chr1:75381822-75382321	0.313292895482017	.	.
chr1	75264008	75264507	chr1	75422827	75423326	Ptprn|chr1:75422827-75423326	0.268450711728981	.	.
chr1	75264549	75265048	chr1	75342805	75343304	Ptprn|chr1:75342805-75343304	0.356368681790079	.	.
chr1	75264549	75265048	chr1	75381822	75382321	Ptprn|chr1:75381822-75382321	0.337611591448924	.	.
chr1	75264549	75265048	chr1	75422827	75423326	Ptprn|chr1:75422827-75423326	0.24287904302126	.	.
chr1	75264549	75265048	chr1	75487302	75487801	Ptprn|chr1:75487302-75487801	0.243143908942585	.	.
chr1	75278167	75278666	chr1	75381822	75382321	Resp18|chr1:75381822-75382321	0.30668518547388	.	.
chr1	75278167	75278666	chr1	75477362	75477861	Resp18|chr1:75477362-75477861	0.41752206876368	.	.
chr1	75317346	75317845	chr1	75381822	75382321	Dnpep|chr1:75381822-75382321	0.273413767281725	.	.
chr1	75317346	75317845	chr1	75422827	75423326	Dnpep|chr1:75422827-75423326	0.508909497513714	.	.
chr1	75317346	75317845	chr1	75477362	75477861	Dnpep|chr1:75477362-75477861	0.226806286230607	.	.
chr1	75435709	75436208	chr1	75141393	75141892	Gmppa|chr1:75141393-75141892	0.446921418529417	.	.
chr1	75435709	75436208	chr1	75218312	75218811	Gmppa|chr1:75218312-75218811	0.283369947214817	.	.
chr1	75435709	75436208	chr1	75393088	75393587	Gmppa|chr1:75393088-75393587	0.444846651657339	.	.
chr1	75435709	75436208	chr1	75445624	75446123	Gmppa|chr1:75445624-75446123	0.452429224451029	.	.
chr1	75435709	75436208	chr1	75458368	75458867	Gmppa|chr1:75458368-75458867	0.25638442749397	.	.
chr1	75435709	75436208	chr1	75467494	75467993	Gmppa|chr1:75467494-75467993	0.24723118996188	.	.
chr1	75435709	75436208	chr1	75487834	75488333	Gmppa|chr1:75487834-75488333	0.346972825523607	.	.
chr1	75478598	75479097	chr1	75244823	75245322	Chpf|chr1:75244823-75245322	0.342311198093257	.	.
chr1	75478598	75479097	chr1	75244823	75245322	Tmem198|chr1:75244823-75245322	0.342311198093257	.	.
chr1	75478598	75479097	chr1	75342805	75343304	Chpf|chr1:75342805-75343304	0.287853349373288	.	.
chr1	75478598	75479097	chr1	75342805	75343304	Tmem198|chr1:75342805-75343304	0.287853349373288	.	.
chr1	75478598	75479097	chr1	75381822	75382321	Chpf|chr1:75381822-75382321	0.246923908154188	.	.
chr1	75478598	75479097	chr1	75381822	75382321	Tmem198|chr1:75381822-75382321	0.246923908154188	.	.
chr1	75478598	75479097	chr1	75487302	75487801	Chpf|chr1:75487302-75487801	0.408789923393128	.	.
chr1	75478598	75479097	chr1	75487302	75487801	Tmem198|chr1:75487302-75487801	0.408789923393128	.	.
chr1	75479156	75479655	chr1	75244823	75245322	Chpf|chr1:75244823-75245322	0.225885125358786	.	.
chr1	75479156	75479655	chr1	75244823	75245322	Tmem198|chr1:75244823-75245322	0.225885125358786	.	.
chr1	75479156	75479655	chr1	75495129	75495628	Chpf|chr1:75495129-75495628	0.391026401703297	.	.
chr1	75479156	75479655	chr1	75495129	75495628	Tmem198|chr1:75495129-75495628	0.391026401703297	.	.
chr1	75505376	75505875	chr1	75618389	75618888	Obsl1|chr1:75618389-75618888	0.34578256544465	.	.
chr1	75505376	75505875	chr1	75652505	75653004	Obsl1|chr1:75652505-75653004	0.287801676177625	.	.
chr1	75505376	75505875	chr1	75901083	75901582	Obsl1|chr1:75901083-75901582	0.259213502805081	.	.
chr1	75505376	75505875	chr1	75905614	75906113	Obsl1|chr1:75905614-75906113	0.264910083310277	.	.
chr1	75505376	75505875	chr1	75925739	75926238	Obsl1|chr1:75925739-75926238	0.264163536562621	.	.
chr1	75505376	75505875	chr1	75983009	75983508	Obsl1|chr1:75983009-75983508	0.264254503025451	.	.
chr1	75521240	75521739	chr1	75797186	75797685	Stk11ip|chr1:75797186-75797685	0.332786497527473	.	.
chr1	75521240	75521739	chr1	75797688	75798187	Stk11ip|chr1:75797688-75798187	0.339461300506214	.	.
chr1	75546261	75546760	chr1	75788713	75789212	Slc4a3|chr1:75788713-75789212	0.557320853805441	.	.
chr1	75546261	75546760	chr1	75797186	75797685	Slc4a3|chr1:75797186-75797685	0.506504135038111	.	.
chr1	75546261	75546760	chr1	75797688	75798187	Slc4a3|chr1:75797688-75798187	0.518368760319716	.	.
chr1	75546261	75546760	chr1	75936535	75937034	Slc4a3|chr1:75936535-75937034	0.366737884015159	.	.
chr1	77514195	77514694	chr1	77545710	77546209	Epha4|chr1:77545710-77546209	0.434875104666244	.	.
chr1	77514195	77514694	chr1	77545710	77546209	Gm28386|chr1:77545710-77546209	0.434875104666244	.	.
chr1	77514195	77514694	chr1	77555818	77556317	Epha4|chr1:77555818-77556317	0.665148226704917	.	.
chr1	77514195	77514694	chr1	77555818	77556317	Gm28386|chr1:77555818-77556317	0.665148226704917	.	.
chr1	77514195	77514694	chr1	77943057	77943556	Epha4|chr1:77943057-77943556	0.295287179493982	.	.
chr1	77514195	77514694	chr1	77943057	77943556	Gm28386|chr1:77943057-77943556	0.295287179493982	.	.
chr1	77514939	77515438	chr1	77896157	77896656	Epha4|chr1:77896157-77896656	0.269764779590334	.	.
chr1	77514939	77515438	chr1	77896157	77896656	Gm28386|chr1:77896157-77896656	0.269764779590334	.	.
chr1	77516009	77516508	chr1	77545710	77546209	Gm28386|chr1:77545710-77546209	0.5890338843492	.	.
chr1	78310032	78310531	chr1	78371610	78372109	Sgpp2|chr1:78371610-78372109	0.256088786513963	.	.
chr1	78310931	78311430	chr1	78217089	78217588	Sgpp2|chr1:78217089-78217588	0.237687298105838	.	.
chr1	79439807	79440306	chr1	79449527	79450026	Scg2|chr1:79449527-79450026	0.3271128451135	.	.
chr1	80340736	80341235	chr1	80010595	80011094	Cul3|chr1:80010595-80011094	0.314725190908509	.	.
chr1	80340736	80341235	chr1	80019475	80019974	Cul3|chr1:80019475-80019974	0.362891295093967	.	.
chr1	80340736	80341235	chr1	80069155	80069654	Cul3|chr1:80069155-80069654	0.327024797143168	.	.
chr1	82290681	82291180	chr1	82292699	82293198	Irs1|chr1:82292699-82293198	0.40089335148704	.	.
chr1	82290681	82291180	chr1	82527988	82528487	Irs1|chr1:82527988-82528487	0.237360899244421	.	.
chr1	82291243	82291742	chr1	82292699	82293198	Irs1|chr1:82292699-82293198	0.31573868791634	.	.
chr1	82291243	82291742	chr1	82412017	82412516	Irs1|chr1:82412017-82412516	0.431547633199958	.	.
chr1	82291243	82291742	chr1	82433306	82433805	Irs1|chr1:82433306-82433805	0.293313722591213	.	.
chr1	82291243	82291742	chr1	82482411	82482910	Irs1|chr1:82482411-82482910	0.240730851027286	.	.
chr1	82291243	82291742	chr1	82527451	82527950	Irs1|chr1:82527451-82527950	0.289787715704613	.	.
chr1	82316361	82316860	chr1	82283141	82283640	Rhbdd1|chr1:82283141-82283640	0.252886311193056	.	.
chr1	82316361	82316860	chr1	82292699	82293198	Rhbdd1|chr1:82292699-82293198	0.278063737268479	.	.
chr1	82724600	82725099	chr1	82292699	82293198	C430014B12Rik|chr1:82292699-82293198	0.293880482929729	.	.
chr1	82724600	82725099	chr1	82292699	82293198	Mff|chr1:82292699-82293198	0.293880482929729	.	.
chr1	82725115	82725614	chr1	82292699	82293198	C430014B12Rik|chr1:82292699-82293198	0.401905540462604	.	.
chr1	82725115	82725614	chr1	82292699	82293198	Mff|chr1:82292699-82293198	0.401905540462604	.	.
chr1	84839165	84839664	chr1	84838531	84839030	Fbxo36|chr1:84838531-84839030	0.324777651328148	.	.
chr1	85774994	85775493	chr1	85853262	85853761	9930111H07Rik|chr1:85853262-85853761	0.456020091555142	.	.
chr1	85774994	85775493	chr1	85908911	85909410	9930111H07Rik|chr1:85908911-85909410	0.425925336471948	.	.
chr1	85774994	85775493	chr1	85965753	85966252	9930111H07Rik|chr1:85965753-85966252	0.415300810077057	.	.
chr1	85793160	85793659	chr1	85856290	85856789	Cab39|chr1:85856290-85856789	0.264177798455476	.	.
chr1	85894274	85894773	chr1	85916833	85917332	Itm2c|chr1:85916833-85917332	0.241251091313612	.	.
chr1	85894955	85895454	chr1	85869875	85870374	Itm2c|chr1:85869875-85870374	0.370661546833374	.	.
chr1	85894955	85895454	chr1	85895455	85895954	Itm2c|chr1:85895455-85895954	0.290827104951312	.	.
chr1	85894955	85895454	chr1	85908911	85909410	Itm2c|chr1:85908911-85909410	0.229233155057764	.	.
chr1	85928201	85928700	chr1	85856290	85856789	4933407L21Rik|chr1:85856290-85856789	0.257371417273545	.	.
chr1	85928201	85928700	chr1	85916833	85917332	4933407L21Rik|chr1:85916833-85917332	0.365213761585907	.	.
chr1	86358737	86359236	chr1	86339345	86339844	C130036L24Rik|chr1:86339345-86339844	0.23456127951906	.	.
chr1	86358737	86359236	chr1	86339345	86339844	Ncl|chr1:86339345-86339844	0.23456127951906	.	.
chr1	86358737	86359236	chr1	86371911	86372410	C130036L24Rik|chr1:86371911-86372410	0.238728704155641	.	.
chr1	86358737	86359236	chr1	86371911	86372410	Ncl|chr1:86371911-86372410	0.238728704155641	.	.
chr1	86358737	86359236	chr1	86433961	86434460	C130036L24Rik|chr1:86433961-86434460	0.363514630629755	.	.
chr1	86358737	86359236	chr1	86433961	86434460	Ncl|chr1:86433961-86434460	0.363514630629755	.	.
chr1	86358737	86359236	chr1	86440464	86440963	C130036L24Rik|chr1:86440464-86440963	0.477352730835184	.	.
chr1	86358737	86359236	chr1	86440464	86440963	Ncl|chr1:86440464-86440963	0.477352730835184	.	.
chr1	86358737	86359236	chr1	86441795	86442294	C130036L24Rik|chr1:86441795-86442294	0.49843418321695	.	.
chr1	86358737	86359236	chr1	86441795	86442294	Ncl|chr1:86441795-86442294	0.49843418321695	.	.
chr1	86358737	86359236	chr1	86442428	86442927	C130036L24Rik|chr1:86442428-86442927	0.389527256638413	.	.
chr1	86358737	86359236	chr1	86442428	86442927	Ncl|chr1:86442428-86442927	0.389527256638413	.	.
chr1	86358737	86359236	chr1	86487143	86487642	C130036L24Rik|chr1:86487143-86487642	0.693978030950263	.	.
chr1	86358737	86359236	chr1	86487143	86487642	Ncl|chr1:86487143-86487642	0.693978030950263	.	.
chr1	86358737	86359236	chr1	86487725	86488224	C130036L24Rik|chr1:86487725-86488224	0.604132282322254	.	.
chr1	86358737	86359236	chr1	86487725	86488224	Ncl|chr1:86487725-86488224	0.604132282322254	.	.
chr1	86358737	86359236	chr1	86503968	86504467	C130036L24Rik|chr1:86503968-86504467	0.319338691534503	.	.
chr1	86358737	86359236	chr1	86503968	86504467	Ncl|chr1:86503968-86504467	0.319338691534503	.	.
chr1	86358737	86359236	chr1	86525204	86525703	C130036L24Rik|chr1:86525204-86525703	0.310054409140746	.	.
chr1	86358737	86359236	chr1	86525204	86525703	Ncl|chr1:86525204-86525703	0.310054409140746	.	.
chr1	86358737	86359236	chr1	86528114	86528613	C130036L24Rik|chr1:86528114-86528613	0.571283258116315	.	.
chr1	86358737	86359236	chr1	86528114	86528613	Ncl|chr1:86528114-86528613	0.571283258116315	.	.
chr1	86358737	86359236	chr1	86536081	86536580	C130036L24Rik|chr1:86536081-86536580	0.563863078358901	.	.
chr1	86358737	86359236	chr1	86536081	86536580	Ncl|chr1:86536081-86536580	0.563863078358901	.	.
chr1	86359268	86359767	chr1	86440464	86440963	C130036L24Rik|chr1:86440464-86440963	0.419090061963378	.	.
chr1	86359268	86359767	chr1	86440464	86440963	Ncl|chr1:86440464-86440963	0.419090061963378	.	.
chr1	86359268	86359767	chr1	86441795	86442294	C130036L24Rik|chr1:86441795-86442294	0.346059244300673	.	.
chr1	86359268	86359767	chr1	86441795	86442294	Ncl|chr1:86441795-86442294	0.346059244300673	.	.
chr1	86359268	86359767	chr1	86442428	86442927	C130036L24Rik|chr1:86442428-86442927	0.277366043578054	.	.
chr1	86359268	86359767	chr1	86442428	86442927	Ncl|chr1:86442428-86442927	0.277366043578054	.	.
chr1	86359268	86359767	chr1	86487143	86487642	C130036L24Rik|chr1:86487143-86487642	0.477917326461011	.	.
chr1	86359268	86359767	chr1	86487143	86487642	Ncl|chr1:86487143-86487642	0.477917326461011	.	.
chr1	86359268	86359767	chr1	86487725	86488224	C130036L24Rik|chr1:86487725-86488224	0.493184921237892	.	.
chr1	86359268	86359767	chr1	86487725	86488224	Ncl|chr1:86487725-86488224	0.493184921237892	.	.
chr1	86359268	86359767	chr1	86503968	86504467	C130036L24Rik|chr1:86503968-86504467	0.401275526829809	.	.
chr1	86359268	86359767	chr1	86503968	86504467	Ncl|chr1:86503968-86504467	0.401275526829809	.	.
chr1	86359268	86359767	chr1	86528114	86528613	C130036L24Rik|chr1:86528114-86528613	0.378627566806555	.	.
chr1	86359268	86359767	chr1	86528114	86528613	Ncl|chr1:86528114-86528613	0.378627566806555	.	.
chr1	86359268	86359767	chr1	86536081	86536580	C130036L24Rik|chr1:86536081-86536580	0.275107334438332	.	.
chr1	86359268	86359767	chr1	86536081	86536580	Ncl|chr1:86536081-86536580	0.275107334438332	.	.
chr1	86526360	86526859	chr1	86440464	86440963	Ptma|chr1:86440464-86440963	0.366891861031431	.	.
chr1	86526360	86526859	chr1	86441795	86442294	Ptma|chr1:86441795-86442294	0.429800407211364	.	.
chr1	86526360	86526859	chr1	86487143	86487642	Ptma|chr1:86487143-86487642	0.548093108933279	.	.
chr1	86526360	86526859	chr1	86487725	86488224	Ptma|chr1:86487725-86488224	0.400238753617858	.	.
chr1	86526360	86526859	chr1	86503968	86504467	Ptma|chr1:86503968-86504467	0.446490256940977	.	.
chr1	86526360	86526859	chr1	86525204	86525703	Ptma|chr1:86525204-86525703	0.299545289979519	.	.
chr1	86526360	86526859	chr1	86528114	86528613	Ptma|chr1:86528114-86528613	0.390595853859122	.	.
chr1	86526360	86526859	chr1	86536081	86536580	Ptma|chr1:86536081-86536580	0.411047525991642	.	.
chr1	86582078	86582577	chr1	86442428	86442927	Cops7b|chr1:86442428-86442927	0.253628443993906	.	.
chr1	86582078	86582577	chr1	86442428	86442927	Pde6d|chr1:86442428-86442927	0.253628443993906	.	.
chr1	86582078	86582577	chr1	86525204	86525703	Cops7b|chr1:86525204-86525703	0.247231524825665	.	.
chr1	86582078	86582577	chr1	86525204	86525703	Pde6d|chr1:86525204-86525703	0.247231524825665	.	.
chr1	86669399	86669898	chr1	86525204	86525703	Nppc|chr1:86525204-86525703	0.267205167246328	.	.
chr1	86670393	86670892	chr1	86398141	86398640	Nppc|chr1:86398141-86398640	0.395820522756311	.	.
chr1	86670393	86670892	chr1	86433961	86434460	Nppc|chr1:86433961-86434460	0.331824049702725	.	.
chr1	86670393	86670892	chr1	86487143	86487642	Nppc|chr1:86487143-86487642	0.229077809541347	.	.
chr1	86703565	86704064	chr1	86433961	86434460	Dis3l2|chr1:86433961-86434460	0.329485859502805	.	.
chr1	86703565	86704064	chr1	86434501	86435000	Dis3l2|chr1:86434501-86435000	0.226558067001419	.	.
chr1	86703565	86704064	chr1	86472164	86472663	Dis3l2|chr1:86472164-86472663	0.274054829206981	.	.
chr1	86703565	86704064	chr1	86487143	86487642	Dis3l2|chr1:86487143-86487642	0.321498227901219	.	.
chr1	87155856	87156355	chr1	87098548	87099047	Ecel1|chr1:87098548-87099047	0.332903770234216	.	.
chr1	87155856	87156355	chr1	87186473	87186972	Ecel1|chr1:87186473-87186972	0.370257592409515	.	.
chr1	87155856	87156355	chr1	87186473	87186972	Ecel1|chr1:87186473-87186972	0.370257592409516	.	.
chr1	87155856	87156355	chr1	87186978	87187477	Ecel1|chr1:87186978-87187477	0.401951632456916	.	.
chr1	87213128	87213627	chr1	87098548	87099047	Eif4e2|chr1:87098548-87099047	0.227181489045203	.	.
chr1	87213673	87214172	chr1	87186473	87186972	Eif4e2|chr1:87186473-87186972	0.27905683203361	.	.
chr1	87213673	87214172	chr1	87186978	87187477	Eif4e2|chr1:87186978-87187477	0.262637062494153	.	.
chr1	87213673	87214172	chr1	87292742	87293241	Eif4e2|chr1:87292742-87293241	0.306224651170797	.	.
chr1	87213673	87214172	chr1	87447455	87447954	Eif4e2|chr1:87447455-87447954	0.238606986618007	.	.
chr1	87326698	87327197	chr1	87008793	87009292	Gigyf2|chr1:87008793-87009292	0.390756711687681	.	.
chr1	87326698	87327197	chr1	87040583	87041082	Gigyf2|chr1:87040583-87041082	0.347502980683566	.	.
chr1	87327249	87327748	chr1	87001358	87001857	Gigyf2|chr1:87001358-87001857	0.263949435435263	.	.
chr1	87327249	87327748	chr1	87008793	87009292	Gigyf2|chr1:87008793-87009292	0.323312832230177	.	.
chr1	87327249	87327748	chr1	87186473	87186972	Gigyf2|chr1:87186473-87186972	0.482336842738171	.	.
chr1	87327249	87327748	chr1	87186978	87187477	Gigyf2|chr1:87186978-87187477	0.392504625735631	.	.
chr1	87327249	87327748	chr1	87292742	87293241	Gigyf2|chr1:87292742-87293241	0.248915691378286	.	.
chr1	87853009	87853508	chr1	87798300	87798799	Dgkd|chr1:87798300-87798799	0.290508052294799	.	.
chr1	87853009	87853508	chr1	87798300	87798799	Dgkd|chr1:87798300-87798799	0.2905080522948	.	.
chr1	87853009	87853508	chr1	87913212	87913711	Dgkd|chr1:87913212-87913711	0.228450538799268	.	.
chr1	87853973	87854472	chr1	87879632	87880131	Dgkd|chr1:87879632-87880131	0.251919072537515	.	.
chr1	87853973	87854472	chr1	87879632	87880131	Gm19582|chr1:87879632-87880131	0.251919072537515	.	.
chr1	87853973	87854472	chr1	87880181	87880680	Dgkd|chr1:87880181-87880680	0.365938229279651	.	.
chr1	87853973	87854472	chr1	87880181	87880680	Gm19582|chr1:87880181-87880680	0.365938229279651	.	.
chr1	88008031	88008530	chr1	88143908	88144407	Usp40|chr1:88143908-88144407	0.281430247968313	.	.
chr1	88205505	88206004	chr1	88357393	88357892	Dnajb3|chr1:88357393-88357892	0.400717687161767	.	.
chr1	88277410	88277909	chr1	88143908	88144407	Hjurp|chr1:88143908-88144407	0.258945263637591	.	.
chr1	88277410	88277909	chr1	88143908	88144407	Trpm8|chr1:88143908-88144407	0.258945263637591	.	.
chr1	91249940	91250439	chr1	91346840	91347339	Ube2f|chr1:91346840-91347339	0.311484242533532	.	.
chr1	91249940	91250439	chr1	91380402	91380901	Ube2f|chr1:91380402-91380901	0.286953240505136	.	.
chr1	91249940	91250439	chr1	91412512	91413011	Ube2f|chr1:91412512-91413011	0.442105410216942	.	.
chr1	91298026	91298525	chr1	91266182	91266681	Scly|chr1:91266182-91266681	0.359443431982511	.	.
chr1	91298026	91298525	chr1	91380402	91380901	Scly|chr1:91380402-91380901	0.278559953964899	.	.
chr1	91413043	91413542	chr1	91412512	91413011	Hes6|chr1:91412512-91413011	0.347114949540749	.	.
chr1	91494327	91494826	chr1	91276551	91277050	Traf3ip1|chr1:91276551-91277050	0.243757735837914	.	.
chr1	91540218	91540717	chr1	91412512	91413011	Asb1|chr1:91412512-91413011	0.252512085500277	.	.
chr1	92473544	92474043	chr1	92269455	92269954	Ndufa10|chr1:92269455-92269954	0.632032498037652	.	.
chr1	92473544	92474043	chr1	92329431	92329930	Ndufa10|chr1:92329431-92329930	0.262874311401839	.	.
chr1	92473544	92474043	chr1	92351163	92351662	Ndufa10|chr1:92351163-92351662	0.543756606955292	.	.
chr1	92473544	92474043	chr1	92405237	92405736	Ndufa10|chr1:92405237-92405736	0.429139534905734	.	.
chr1	92473544	92474043	chr1	92432090	92432589	Ndufa10|chr1:92432090-92432589	0.322973485842192	.	.
chr1	92641765	92642264	chr1	92329431	92329930	Cops9|chr1:92329431-92329930	0.393163029032508	.	.
chr1	92641765	92642264	chr1	92699640	92700139	Cops9|chr1:92699640-92700139	0.279075074239285	.	.
chr1	92641765	92642264	chr1	92895020	92895519	Cops9|chr1:92895020-92895519	0.28798000132419	.	.
chr1	92647708	92648207	chr1	92378998	92379497	Otos|chr1:92378998-92379497	0.265145786926237	.	.
chr1	92647708	92648207	chr1	92610875	92611374	Otos|chr1:92610875-92611374	0.22848856891017	.	.
chr1	92648213	92648712	chr1	92378998	92379497	Otos|chr1:92378998-92379497	0.253301771871153	.	.
chr1	92648213	92648712	chr1	92424613	92425112	Otos|chr1:92424613-92425112	0.452346284631541	.	.
chr1	92648213	92648712	chr1	92424613	92425112	Otos|chr1:92424613-92425112	0.452346284631542	.	.
chr1	92648213	92648712	chr1	92425134	92425633	Otos|chr1:92425134-92425633	0.255907164505018	.	.
chr1	92648720	92649219	chr1	92351163	92351662	Otos|chr1:92351163-92351662	0.359118288719705	.	.
chr1	92648720	92649219	chr1	92437865	92438364	Otos|chr1:92437865-92438364	0.230446769813123	.	.
chr1	92648720	92649219	chr1	92956591	92957090	Otos|chr1:92956591-92957090	0.388389209698629	.	.
chr1	92831030	92831529	chr1	92895020	92895519	Gpc1|chr1:92895020-92895519	0.451247856738915	.	.
chr1	92831030	92831529	chr1	92895020	92895519	Gpc1|chr1:92895020-92895519	0.451247856738916	.	.
chr1	92831616	92832115	chr1	92956591	92957090	Gpc1|chr1:92956591-92957090	0.281573852521735	.	.
chr1	92847595	92848094	chr1	92521236	92521735	Gm29480|chr1:92521236-92521735	0.244213978299383	.	.
chr1	92906632	92907131	chr1	92895020	92895519	Dusp28|chr1:92895020-92895519	0.252617548950792	.	.
chr1	92907215	92907714	chr1	92895020	92895519	Dusp28|chr1:92895020-92895519	0.45914319918325	.	.
chr1	92910928	92911427	chr1	92895020	92895519	5033417F24Rik|chr1:92895020-92895519	0.344016566052643	.	.
chr1	92910928	92911427	chr1	92895020	92895519	Rnpepl1|chr1:92895020-92895519	0.344016566052643	.	.
chr1	92934435	92934934	chr1	92895020	92895519	Capn10|chr1:92895020-92895519	0.291530628530718	.	.
chr1	93100965	93101464	chr1	93014431	93014930	Kif1a|chr1:93014431-93014930	0.230010105722115	.	.
chr1	93100965	93101464	chr1	93100465	93100964	Kif1a|chr1:93100465-93100964	0.607124511436028	.	.
chr1	93100965	93101464	chr1	93115042	93115541	Kif1a|chr1:93115042-93115541	0.252833351978926	.	.
chr1	93100965	93101464	chr1	93217554	93218053	Kif1a|chr1:93217554-93218053	0.262763506155158	.	.
chr1	93100965	93101464	chr1	93444675	93445174	Kif1a|chr1:93444675-93445174	0.30465421550806	.	.
chr1	93101696	93102195	chr1	93063426	93063925	Kif1a|chr1:93063426-93063925	0.360896497278526	.	.
chr1	93235496	93235995	chr1	93115042	93115541	Sned1|chr1:93115042-93115541	0.24697395504929	.	.
chr1	93236124	93236623	chr1	93014431	93014930	Sned1|chr1:93014431-93014930	0.238803721487474	.	.
chr1	93236124	93236623	chr1	93207597	93208096	Sned1|chr1:93207597-93208096	0.536072848413427	.	.
chr1	93305687	93306186	chr1	93014431	93014930	Gm28535|chr1:93014431-93014930	0.249366673057761	.	.
chr1	93305687	93306186	chr1	93014431	93014930	Mterf4|chr1:93014431-93014930	0.249366673057761	.	.
chr1	93342619	93343118	chr1	93014431	93014930	Pask|chr1:93014431-93014930	0.256946152309706	.	.
chr1	93342619	93343118	chr1	93014431	93014930	Ppp1r7|chr1:93014431-93014930	0.256946152309706	.	.
chr1	93342619	93343118	chr1	93444675	93445174	Pask|chr1:93444675-93445174	0.298530621557315	.	.
chr1	93342619	93343118	chr1	93444675	93445174	Ppp1r7|chr1:93444675-93445174	0.298530621557315	.	.
chr1	93478107	93478606	chr1	93444675	93445174	Hdlbp|chr1:93444675-93445174	0.365107498271534	.	.
chr1	93478107	93478606	chr1	93444675	93445174	Sept2|chr1:93444675-93445174	0.365107498271534	.	.
chr1	93478107	93478606	chr1	93445454	93445953	Hdlbp|chr1:93445454-93445953	0.304945310722075	.	.
chr1	93478107	93478606	chr1	93445454	93445953	Sept2|chr1:93445454-93445953	0.304945310722075	.	.
chr1	93478622	93479121	chr1	93444675	93445174	Hdlbp|chr1:93444675-93445174	0.306669258771062	.	.
chr1	93478622	93479121	chr1	93444675	93445174	Sept2|chr1:93444675-93445174	0.306669258771062	.	.
chr1	93635550	93636049	chr1	93444675	93445174	Gm28536|chr1:93444675-93445174	0.412166814285206	.	.
chr1	93635550	93636049	chr1	93444675	93445174	Gm28536|chr1:93444675-93445174	0.412166814285207	.	.
chr1	93685241	93685740	chr1	93445454	93445953	Bok|chr1:93445454-93445953	0.294482929928223	.	.
chr1	93686360	93686859	chr1	93445454	93445953	Bok|chr1:93445454-93445953	0.225875649571284	.	.
chr1	93754617	93755116	chr1	94079039	94079538	Thap4|chr1:94079039-94079538	0.253040704861285	.	.
chr1	93801756	93802255	chr1	94079039	94079538	Dtymk|chr1:94079039-94079538	0.372833988599829	.	.
chr1	93825281	93825780	chr1	94079039	94079538	D2hgdh|chr1:94079039-94079538	0.267426875783957	.	.
chr1	95313333	95313832	chr1	95218827	95219326	Fam174a|chr1:95218827-95219326	0.316123341749288	.	.
chr1	95313333	95313832	chr1	95685739	95686238	Fam174a|chr1:95685739-95686238	0.367536439649749	.	.
chr1	95313333	95313832	chr1	95691815	95692314	Fam174a|chr1:95691815-95692314	0.301937066806567	.	.
chr1	95313851	95314350	chr1	95451739	95452238	Fam174a|chr1:95451739-95452238	0.256119948530198	.	.
chr1	96871948	96872447	chr1	96853547	96854046	Slco4c1|chr1:96853547-96854046	0.513037569844785	.	.
chr1	97661204	97661703	chr1	97541748	97542247	D1Ertd622e|chr1:97541748-97542247	0.466776218309408	.	.
chr1	97661800	97662299	chr1	97541748	97542247	D1Ertd622e|chr1:97541748-97542247	0.509007084943934	.	.
chr1	97661800	97662299	chr1	97552882	97553381	D1Ertd622e|chr1:97552882-97553381	0.46285686174162	.	.
chr1	98094805	98095304	chr1	98002767	98003266	Pam|chr1:98002767-98003266	0.355781947649876	.	.
chr1	98094805	98095304	chr1	98047553	98048052	Pam|chr1:98047553-98048052	0.405231493789983	.	.
chr1	98094805	98095304	chr1	98349951	98350450	Pam|chr1:98349951-98350450	0.320521029942917	.	.
chr1	98095430	98095929	chr1	98156605	98157104	Pam|chr1:98156605-98157104	0.257938276174102	.	.
chr1	98095430	98095929	chr1	98157106	98157605	Pam|chr1:98157106-98157605	0.321438816808851	.	.
chr1	98095430	98095929	chr1	98162794	98163293	Pam|chr1:98162794-98163293	0.282961896967217	.	.
chr1	99772082	99772581	chr1	99970680	99971179	Cntnap5b|chr1:99970680-99971179	0.489629626050077	.	.
chr1	105663536	105664035	chr1	105566003	105566502	Pign|chr1:105566003-105566502	0.258641416831793	.	.
chr1	105663536	105664035	chr1	105566003	105566502	Relch|chr1:105566003-105566502	0.258641416831793	.	.
chr1	105663536	105664035	chr1	105630478	105630977	Pign|chr1:105630478-105630977	0.366301619540038	.	.
chr1	105663536	105664035	chr1	105630478	105630977	Relch|chr1:105630478-105630977	0.366301619540038	.	.
chr1	105663536	105664035	chr1	105993776	105994275	Pign|chr1:105993776-105994275	0.337043315497314	.	.
chr1	105663536	105664035	chr1	105993776	105994275	Relch|chr1:105993776-105994275	0.337043315497314	.	.
chr1	105780395	105780894	chr1	105566003	105566502	Tnfrsf11a|chr1:105566003-105566502	0.232175039754473	.	.
chr1	105780395	105780894	chr1	105824881	105825380	Tnfrsf11a|chr1:105824881-105825380	0.227345850498915	.	.
chr1	105990273	105990772	chr1	105824371	105824870	Gm7160|chr1:105824371-105824870	0.394522810974651	.	.
chr1	105990273	105990772	chr1	105824371	105824870	Zcchc2|chr1:105824371-105824870	0.394522810974651	.	.
chr1	105990273	105990772	chr1	105824881	105825380	Gm7160|chr1:105824881-105825380	0.407866188915996	.	.
chr1	105990273	105990772	chr1	105824881	105825380	Zcchc2|chr1:105824881-105825380	0.407866188915996	.	.
chr1	105990273	105990772	chr1	105977377	105977876	Gm7160|chr1:105977377-105977876	0.245938120407827	.	.
chr1	105990273	105990772	chr1	105977377	105977876	Zcchc2|chr1:105977377-105977876	0.245938120407827	.	.
chr1	105991031	105991530	chr1	105993776	105994275	Gm7160|chr1:105993776-105994275	0.253943598102906	.	.
chr1	105991031	105991530	chr1	105993776	105994275	Zcchc2|chr1:105993776-105994275	0.253943598102906	.	.
chr1	106796474	106796973	chr1	107000364	107000863	Vps4b|chr1:107000364-107000863	0.299454432546157	.	.
chr1	109982394	109982893	chr1	110000233	110000732	Cdh7|chr1:110000233-110000732	0.25246820729867	.	.
chr1	109982994	109983493	chr1	110000233	110000732	Cdh7|chr1:110000233-110000732	0.276175455936908	.	.
chr1	109982994	109983493	chr1	110078415	110078914	Cdh7|chr1:110078415-110078914	0.400242867883972	.	.
chr1	111863863	111864362	chr1	111754425	111754924	Dsel|chr1:111754425-111754924	0.425380354970389	.	.
chr1	111864757	111865256	chr1	111660215	111660714	Dsel|chr1:111660215-111660714	0.28377437899696	.	.
chr1	115685264	115685763	chr1	115317238	115317737	Cntnap5a|chr1:115317238-115317737	0.262721072405131	.	.
chr1	115685264	115685763	chr1	115533698	115534197	Cntnap5a|chr1:115533698-115534197	0.263158950320656	.	.
chr1	118321592	118322091	chr1	118498277	118498776	Nifk|chr1:118498277-118498776	0.358709641480354	.	.
chr1	118458765	118459264	chr1	118498277	118498776	2900060B14Rik|chr1:118498277-118498776	0.413988920404718	.	.
chr1	118459308	118459807	chr1	118358883	118359382	2900060B14Rik|chr1:118358883-118359382	0.332765041863892	.	.
chr1	118459308	118459807	chr1	118498277	118498776	2900060B14Rik|chr1:118498277-118498776	0.433907066790717	.	.
chr1	118459308	118459807	chr1	118498277	118498776	2900060B14Rik|chr1:118498277-118498776	0.433907066790718	.	.
chr1	119053430	119053929	chr1	118759505	118760004	Gli2|chr1:118759505-118760004	0.401821571522229	.	.
chr1	119053430	119053929	chr1	118768768	118769267	Gli2|chr1:118768768-118769267	0.308709975407286	.	.
chr1	119053430	119053929	chr1	119458164	119458663	Gli2|chr1:119458164-119458663	0.423681495066452	.	.
chr1	119421524	119422023	chr1	119548633	119549132	Inhbb|chr1:119548633-119549132	0.375036651031305	.	.
chr1	119504531	119505030	chr1	119548633	119549132	Ralb|chr1:119548633-119549132	0.369512121328576	.	.
chr1	119912947	119913446	chr1	119548633	119549132	Tmem177|chr1:119548633-119549132	0.227216456285474	.	.
chr1	121430778	121431277	chr1	121215797	121216296	Ccdc93|chr1:121215797-121216296	0.385512303072234	.	.
chr1	121430778	121431277	chr1	121419036	121419535	Ccdc93|chr1:121419036-121419535	0.238221392714913	.	.
chr1	121567757	121568256	chr1	121785634	121786133	Ddx18|chr1:121785634-121786133	0.640237466633203	.	.
chr1	125434562	125435061	chr1	125607368	125607867	Actr3|chr1:125607368-125607867	0.2819170276982	.	.
chr1	125435289	125435788	chr1	125009641	125010140	Actr3|chr1:125009641-125010140	0.619397165406232	.	.
chr1	125435289	125435788	chr1	125370731	125371230	Actr3|chr1:125370731-125371230	0.233582510292537	.	.
chr1	125435289	125435788	chr1	125542200	125542699	Actr3|chr1:125542200-125542699	0.228379277205163	.	.
chr1	125560306	125560805	chr1	125717865	125718364	Slc35f5|chr1:125717865-125718364	0.239812233007077	.	.
chr1	125561216	125561715	chr1	125380763	125381262	Slc35f5|chr1:125380763-125381262	0.251515794875996	.	.
chr1	128359460	128359959	chr1	128404879	128405378	Mcm6|chr1:128404879-128405378	0.225105034173496	.	.
chr1	128359460	128359959	chr1	128539454	128539953	Mcm6|chr1:128539454-128539953	0.423990046800493	.	.
chr1	128417141	128417640	chr1	128472408	128472907	Dars|chr1:128472408-128472907	0.405911357995485	.	.
chr1	130462505	130463004	chr1	130633945	130634444	Cd55|chr1:130633945-130634444	0.307744949735281	.	.
chr1	130462505	130463004	chr1	130633945	130634444	Gm16083|chr1:130633945-130634444	0.307744949735281	.	.
chr1	131526753	131527252	chr1	131548296	131548795	Fam72a|chr1:131548296-131548795	0.241543762474533	.	.
chr1	131526753	131527252	chr1	131548296	131548795	Srgap2|chr1:131548296-131548795	0.241543762474533	.	.
chr1	131527318	131527817	chr1	131658033	131658532	Fam72a|chr1:131658033-131658532	0.344018819149469	.	.
chr1	131527318	131527817	chr1	131658033	131658532	Srgap2|chr1:131658033-131658532	0.344018819149469	.	.
chr1	131527318	131527817	chr1	131737250	131737749	Fam72a|chr1:131737250-131737749	0.413964748356932	.	.
chr1	131527318	131527817	chr1	131737250	131737749	Srgap2|chr1:131737250-131737749	0.413964748356932	.	.
chr1	131827667	131828166	chr1	131658033	131658532	Slc41a1|chr1:131658033-131658532	0.240287312787449	.	.
chr1	131827667	131828166	chr1	131712339	131712838	Slc41a1|chr1:131712339-131712838	0.250875431709158	.	.
chr1	131827667	131828166	chr1	131737250	131737749	Slc41a1|chr1:131737250-131737749	0.317323632015355	.	.
chr1	131866958	131867457	chr1	131737250	131737749	Rab29|chr1:131737250-131737749	0.267140317105901	.	.
chr1	131963030	131963529	chr1	131981607	131982106	Slc45a3|chr1:131981607-131982106	0.253788993022043	.	.
chr1	133363199	133363698	chr1	133256326	133256825	Etnk2|chr1:133256326-133256825	0.451772191668588	.	.
chr1	133424176	133424675	chr1	133256326	133256825	Sox13|chr1:133256326-133256825	0.346730850625822	.	.
chr1	133609585	133610084	chr1	133863630	133864129	Snrpe|chr1:133863630-133864129	0.354325092083339	.	.
chr1	133609585	133610084	chr1	133872691	133873190	Snrpe|chr1:133872691-133873190	0.248568775826394	.	.
chr1	133609585	133610084	chr1	133873351	133873850	Snrpe|chr1:133873351-133873850	0.529164096015722	.	.
chr1	133610089	133610588	chr1	133924119	133924618	Snrpe|chr1:133924119-133924618	0.47551248545877	.	.
chr1	133660660	133661159	chr1	133397024	133397523	Gm38394|chr1:133397024-133397523	0.224379450759874	.	.
chr1	133660660	133661159	chr1	133397024	133397523	Zbed6|chr1:133397024-133397523	0.224379450759874	.	.
chr1	133660660	133661159	chr1	133397024	133397523	Zc3h11a|chr1:133397024-133397523	0.224379450759874	.	.
chr1	133660660	133661159	chr1	133908815	133909314	Gm38394|chr1:133908815-133909314	0.325257559515469	.	.
chr1	133660660	133661159	chr1	133908815	133909314	Zbed6|chr1:133908815-133909314	0.325257559515469	.	.
chr1	133660660	133661159	chr1	133908815	133909314	Zc3h11a|chr1:133908815-133909314	0.325257559515469	.	.
chr1	133660660	133661159	chr1	133977217	133977716	Gm38394|chr1:133977217-133977716	0.291038575389138	.	.
chr1	133660660	133661159	chr1	133977217	133977716	Zbed6|chr1:133977217-133977716	0.291038575389138	.	.
chr1	133660660	133661159	chr1	133977217	133977716	Zc3h11a|chr1:133977217-133977716	0.291038575389138	.	.
chr1	133661173	133661672	chr1	133397024	133397523	Gm38394|chr1:133397024-133397523	0.3801739713157	.	.
chr1	133661173	133661672	chr1	133397024	133397523	Zbed6|chr1:133397024-133397523	0.3801739713157	.	.
chr1	133661173	133661672	chr1	133397024	133397523	Zc3h11a|chr1:133397024-133397523	0.3801739713157	.	.
chr1	133661173	133661672	chr1	133397607	133398106	Gm38394|chr1:133397607-133398106	0.333511755128372	.	.
chr1	133661173	133661672	chr1	133397607	133398106	Zbed6|chr1:133397607-133398106	0.333511755128372	.	.
chr1	133661173	133661672	chr1	133397607	133398106	Zc3h11a|chr1:133397607-133398106	0.333511755128372	.	.
chr1	133800824	133801323	chr1	133854179	133854678	Atp2b4|chr1:133854179-133854678	0.285577574144629	.	.
chr1	133800824	133801323	chr1	133854685	133855184	Atp2b4|chr1:133854685-133855184	0.359022671106049	.	.
chr1	133800824	133801323	chr1	133886923	133887422	Atp2b4|chr1:133886923-133887422	0.411639300027892	.	.
chr1	133800824	133801323	chr1	133908815	133909314	Atp2b4|chr1:133908815-133909314	0.260108088782411	.	.
chr1	133800824	133801323	chr1	133924119	133924618	Atp2b4|chr1:133924119-133924618	0.310724570006706	.	.
chr1	133908258	133908757	chr1	133872691	133873190	Optc|chr1:133872691-133873190	0.224016217143657	.	.
chr1	133908258	133908757	chr1	133886923	133887422	Optc|chr1:133886923-133887422	0.307823997066293	.	.
chr1	133908258	133908757	chr1	133908815	133909314	Optc|chr1:133908815-133909314	0.460745758313975	.	.
chr1	133908258	133908757	chr1	133924119	133924618	Optc|chr1:133924119-133924618	0.347451240693127	.	.
chr1	139421972	139422471	chr1	139267783	139268282	Zbtb41|chr1:139267783-139268282	0.329535657669188	.	.
chr1	139421972	139422471	chr1	139481086	139481585	Zbtb41|chr1:139481086-139481585	0.278672583219344	.	.
chr1	140245761	140246260	chr1	140171485	140171984	Kcnt2|chr1:140171485-140171984	0.244852721016382	.	.
chr1	140245761	140246260	chr1	140332750	140333249	Kcnt2|chr1:140332750-140333249	0.264465998747032	.	.
chr1	140245761	140246260	chr1	140390270	140390769	Kcnt2|chr1:140390270-140390769	0.352028925930507	.	.
chr1	140245761	140246260	chr1	140398491	140398990	Kcnt2|chr1:140398491-140398990	0.225343923265218	.	.
chr1	140245761	140246260	chr1	140399101	140399600	Kcnt2|chr1:140399101-140399600	0.232644241773935	.	.
chr1	140245761	140246260	chr1	140409262	140409761	Kcnt2|chr1:140409262-140409761	0.406551321985322	.	.
chr1	140245761	140246260	chr1	140409765	140410264	Kcnt2|chr1:140409765-140410264	0.327817494236674	.	.
chr1	143640493	143640992	chr1	143644121	143644620	B3galt2|chr1:143644121-143644620	0.269010465686401	.	.
chr1	143641020	143641519	chr1	143308932	143309431	B3galt2|chr1:143308932-143309431	0.239524508495767	.	.
chr1	143641020	143641519	chr1	143315500	143315999	B3galt2|chr1:143315500-143315999	0.390842748539533	.	.
chr1	143641020	143641519	chr1	143739248	143739747	B3galt2|chr1:143739248-143739747	0.248115086874033	.	.
chr1	143701942	143702441	chr1	143308396	143308895	Cdc73|chr1:143308396-143308895	0.259276348379411	.	.
chr1	143702603	143703102	chr1	143644121	143644620	Cdc73|chr1:143644121-143644620	0.230187950288753	.	.
chr1	144004041	144004540	chr1	144183476	144183975	Rgs2|chr1:144183476-144183975	0.436825821247336	.	.
chr1	144004041	144004540	chr1	144283825	144284324	Rgs2|chr1:144283825-144284324	0.607758207406785	.	.
chr1	144774475	144774974	chr1	144527660	144528159	Rgs18|chr1:144527660-144528159	0.634711632316856	.	.
chr1	144774475	144774974	chr1	144875506	144876005	Rgs18|chr1:144875506-144876005	0.618190306668953	.	.
chr1	144774475	144774974	chr1	144883539	144884038	Rgs18|chr1:144883539-144884038	0.541928779549119	.	.
chr1	144774475	144774974	chr1	145045324	145045823	Rgs18|chr1:145045324-145045823	0.713632063984836	.	.
chr1	144774475	144774974	chr1	145130266	145130765	Rgs18|chr1:145130266-145130765	0.720919101991696	.	.
chr1	144774475	144774974	chr1	145144103	145144602	Rgs18|chr1:145144103-145144602	0.670701614774908	.	.
chr1	146494826	146495325	chr1	146298330	146298829	Brinp3|chr1:146298330-146298829	0.274190013616357	.	.
chr1	146494826	146495325	chr1	146298330	146298829	Gm29514|chr1:146298330-146298829	0.274190013616357	.	.
chr1	146494826	146495325	chr1	146316111	146316610	Brinp3|chr1:146316111-146316610	0.258158674556367	.	.
chr1	146494826	146495325	chr1	146316111	146316610	Gm29514|chr1:146316111-146316610	0.258158674556367	.	.
chr1	146494826	146495325	chr1	146346295	146346794	Brinp3|chr1:146346295-146346794	0.255543889551683	.	.
chr1	146494826	146495325	chr1	146346295	146346794	Gm29514|chr1:146346295-146346794	0.255543889551683	.	.
chr1	146494826	146495325	chr1	146497237	146497736	Brinp3|chr1:146497237-146497736	0.555227596208939	.	.
chr1	146494826	146495325	chr1	146497237	146497736	Gm29514|chr1:146497237-146497736	0.555227596208939	.	.
chr1	146494826	146495325	chr1	146498409	146498908	Brinp3|chr1:146498409-146498908	0.346100778337046	.	.
chr1	146494826	146495325	chr1	146498409	146498908	Gm29514|chr1:146498409-146498908	0.346100778337046	.	.
chr1	146495368	146495867	chr1	146298330	146298829	Brinp3|chr1:146298330-146298829	0.265747048800206	.	.
chr1	146495368	146495867	chr1	146298330	146298829	Gm29514|chr1:146298330-146298829	0.265747048800206	.	.
chr1	146495368	146495867	chr1	146316111	146316610	Brinp3|chr1:146316111-146316610	0.297183590821842	.	.
chr1	146495368	146495867	chr1	146316111	146316610	Gm29514|chr1:146316111-146316610	0.297183590821842	.	.
chr1	146495368	146495867	chr1	146346295	146346794	Brinp3|chr1:146346295-146346794	0.284510849619451	.	.
chr1	146495368	146495867	chr1	146346295	146346794	Gm29514|chr1:146346295-146346794	0.284510849619451	.	.
chr1	146495368	146495867	chr1	146497237	146497736	Brinp3|chr1:146497237-146497736	0.40651220271021	.	.
chr1	146495368	146495867	chr1	146497237	146497736	Gm29514|chr1:146497237-146497736	0.40651220271021	.	.
chr1	146495368	146495867	chr1	146724743	146725242	Brinp3|chr1:146724743-146725242	0.278431908854619	.	.
chr1	146495368	146495867	chr1	146724743	146725242	Gm29514|chr1:146724743-146725242	0.278431908854619	.	.
chr1	150099643	150100142	chr1	150266492	150266991	Ptgs2|chr1:150266492-150266991	0.302943697077466	.	.
chr1	150099643	150100142	chr1	150266492	150266991	Ptgs2os|chr1:150266492-150266991	0.302943697077466	.	.
chr1	150099643	150100142	chr1	150478204	150478703	Ptgs2|chr1:150478204-150478703	0.246722100566735	.	.
chr1	150099643	150100142	chr1	150478204	150478703	Ptgs2os|chr1:150478204-150478703	0.246722100566735	.	.
chr1	150392883	150393382	chr1	150453122	150453621	Odr4|chr1:150453122-150453621	0.342736289193014	.	.
chr1	150392883	150393382	chr1	150453122	150453621	Tpr|chr1:150453122-150453621	0.342736289193014	.	.
chr1	150392883	150393382	chr1	150504447	150504946	Odr4|chr1:150504447-150504946	0.443776969224731	.	.
chr1	150392883	150393382	chr1	150504447	150504946	Tpr|chr1:150504447-150504946	0.443776969224731	.	.
chr1	150392883	150393382	chr1	150713940	150714439	Odr4|chr1:150713940-150714439	0.480598955653348	.	.
chr1	150392883	150393382	chr1	150713940	150714439	Tpr|chr1:150713940-150714439	0.480598955653348	.	.
chr1	153899574	153900073	chr1	154150104	154150603	Glul|chr1:154150104-154150603	0.374589141131527	.	.
chr1	153899574	153900073	chr1	154150104	154150603	Teddm2|chr1:154150104-154150603	0.374589141131527	.	.
chr1	153900327	153900826	chr1	154150104	154150603	Glul|chr1:154150104-154150603	0.310968124492709	.	.
chr1	153900327	153900826	chr1	154150104	154150603	Teddm2|chr1:154150104-154150603	0.310968124492709	.	.
chr1	154117943	154118442	chr1	154076981	154077480	A830008E24Rik|chr1:154076981-154077480	0.291785239373195	.	.
chr1	154117943	154118442	chr1	154102804	154103303	A830008E24Rik|chr1:154102804-154103303	0.355239027975051	.	.
chr1	154117943	154118442	chr1	154103491	154103990	A830008E24Rik|chr1:154103491-154103990	0.362108366333784	.	.
chr1	155557936	155558435	chr1	155864655	155865154	Acbd6|chr1:155864655-155865154	0.239592535212604	.	.
chr1	155811945	155812444	chr1	156228862	156229361	Qsox1|chr1:156228862-156229361	0.3113991594475	.	.
chr1	155811945	155812444	chr1	156229365	156229864	Qsox1|chr1:156229365-156229864	0.366283578689566	.	.
chr1	155812620	155813119	chr1	156224364	156224863	Qsox1|chr1:156224364-156224863	0.299837577418229	.	.
chr1	155812620	155813119	chr1	156229365	156229864	Qsox1|chr1:156229365-156229864	0.250410338699525	.	.
chr1	155973115	155973614	chr1	155516450	155516949	Cep350|chr1:155516450-155516949	0.359429479225437	.	.
chr1	155973115	155973614	chr1	155517010	155517509	Cep350|chr1:155517010-155517509	0.464296278347089	.	.
chr1	155973115	155973614	chr1	155604370	155604869	Cep350|chr1:155604370-155604869	0.622298213525755	.	.
chr1	155973115	155973614	chr1	155855451	155855950	Cep350|chr1:155855451-155855950	0.331003365073562	.	.
chr1	155973115	155973614	chr1	155862879	155863378	Cep350|chr1:155862879-155863378	0.453482772471973	.	.
chr1	155973115	155973614	chr1	155864655	155865154	Cep350|chr1:155864655-155865154	0.690170329288307	.	.
chr1	155973115	155973614	chr1	156183175	156183674	Cep350|chr1:156183175-156183674	0.227148680132481	.	.
chr1	155973115	155973614	chr1	156241652	156242151	Cep350|chr1:156241652-156242151	0.288042925923496	.	.
chr1	156035344	156035843	chr1	155855451	155855950	Tor1aip1|chr1:155855451-155855950	0.237076739071181	.	.
chr1	156035344	156035843	chr1	155855451	155855950	Tor1aip1|chr1:155855451-155855950	0.237076739071182	.	.
chr1	156035344	156035843	chr1	155855451	155855950	Tor1aip2|chr1:155855451-155855950	0.237076739071181	.	.
chr1	156035344	156035843	chr1	155855451	155855950	Tor1aip2|chr1:155855451-155855950	0.237076739071182	.	.
chr1	156035344	156035843	chr1	155862879	155863378	Tor1aip1|chr1:155862879-155863378	0.452686814258052	.	.
chr1	156035344	156035843	chr1	155862879	155863378	Tor1aip2|chr1:155862879-155863378	0.452686814258052	.	.
chr1	156035344	156035843	chr1	155864655	155865154	Tor1aip1|chr1:155864655-155865154	0.707833942722489	.	.
chr1	156035344	156035843	chr1	155864655	155865154	Tor1aip2|chr1:155864655-155865154	0.707833942722489	.	.
chr1	156035344	156035843	chr1	156241652	156242151	Tor1aip1|chr1:156241652-156242151	0.247415552903849	.	.
chr1	156035344	156035843	chr1	156241652	156242151	Tor1aip2|chr1:156241652-156242151	0.247415552903849	.	.
chr1	156035344	156035843	chr1	156263255	156263754	Tor1aip1|chr1:156263255-156263754	0.291652487822616	.	.
chr1	156035344	156035843	chr1	156263255	156263754	Tor1aip2|chr1:156263255-156263754	0.291652487822616	.	.
chr1	156035344	156035843	chr1	156269853	156270352	Tor1aip1|chr1:156269853-156270352	0.437384999056077	.	.
chr1	156035344	156035843	chr1	156269853	156270352	Tor1aip2|chr1:156269853-156270352	0.437384999056077	.	.
chr1	156035344	156035843	chr1	156270379	156270878	Tor1aip1|chr1:156270379-156270878	0.490692077280171	.	.
chr1	156035344	156035843	chr1	156270379	156270878	Tor1aip2|chr1:156270379-156270878	0.490692077280171	.	.
chr1	156035878	156036377	chr1	155855451	155855950	Tor1aip1|chr1:155855451-155855950	0.30055202040293	.	.
chr1	156035878	156036377	chr1	155855451	155855950	Tor1aip2|chr1:155855451-155855950	0.30055202040293	.	.
chr1	156035878	156036377	chr1	155862879	155863378	Tor1aip1|chr1:155862879-155863378	0.452544370039703	.	.
chr1	156035878	156036377	chr1	155862879	155863378	Tor1aip1|chr1:155862879-155863378	0.452544370039704	.	.
chr1	156035878	156036377	chr1	155862879	155863378	Tor1aip2|chr1:155862879-155863378	0.452544370039703	.	.
chr1	156035878	156036377	chr1	155862879	155863378	Tor1aip2|chr1:155862879-155863378	0.452544370039704	.	.
chr1	156035878	156036377	chr1	155864655	155865154	Tor1aip1|chr1:155864655-155865154	0.657342748869117	.	.
chr1	156035878	156036377	chr1	155864655	155865154	Tor1aip2|chr1:155864655-155865154	0.657342748869117	.	.
chr1	156035878	156036377	chr1	156241053	156241552	Tor1aip1|chr1:156241053-156241552	0.244772767711921	.	.
chr1	156035878	156036377	chr1	156241053	156241552	Tor1aip2|chr1:156241053-156241552	0.244772767711921	.	.
chr1	156035878	156036377	chr1	156241652	156242151	Tor1aip1|chr1:156241652-156242151	0.427605238432546	.	.
chr1	156035878	156036377	chr1	156241652	156242151	Tor1aip2|chr1:156241652-156242151	0.427605238432546	.	.
chr1	156035878	156036377	chr1	156269853	156270352	Tor1aip1|chr1:156269853-156270352	0.394984277779099	.	.
chr1	156035878	156036377	chr1	156269853	156270352	Tor1aip2|chr1:156269853-156270352	0.394984277779099	.	.
chr1	156035878	156036377	chr1	156270379	156270878	Tor1aip1|chr1:156270379-156270878	0.337992805822345	.	.
chr1	156035878	156036377	chr1	156270379	156270878	Tor1aip2|chr1:156270379-156270878	0.337992805822345	.	.
chr1	156204775	156205274	chr1	156085751	156086250	Fam163a|chr1:156085751-156086250	0.310633866384795	.	.
chr1	156204775	156205274	chr1	156217927	156218426	Fam163a|chr1:156217927-156218426	0.422950069295854	.	.
chr1	156204775	156205274	chr1	156224364	156224863	Fam163a|chr1:156224364-156224863	0.255013724923612	.	.
chr1	156204775	156205274	chr1	156228862	156229361	Fam163a|chr1:156228862-156229361	0.227191705305134	.	.
chr1	156303125	156303624	chr1	156269853	156270352	4930518J20Rik|chr1:156269853-156270352	0.325966543312644	.	.
chr1	156303125	156303624	chr1	156269853	156270352	Tdrd5|chr1:156269853-156270352	0.325966543312644	.	.
chr1	156420903	156421402	chr1	156224364	156224863	Axdnd1|chr1:156224364-156224863	0.445434035151904	.	.
chr1	156474061	156474560	chr1	156040577	156041076	Soat1|chr1:156040577-156041076	0.274770323197637	.	.
chr1	156474061	156474560	chr1	156543852	156544351	Soat1|chr1:156543852-156544351	0.22447745671727	.	.
chr1	156558476	156558975	chr1	156269853	156270352	Abl2|chr1:156269853-156270352	0.322928787286502	.	.
chr1	156558476	156558975	chr1	156543852	156544351	Abl2|chr1:156543852-156544351	0.257962599361436	.	.
chr1	156558476	156558975	chr1	156572845	156573344	Abl2|chr1:156572845-156573344	0.273042631612136	.	.
chr1	156718320	156718819	chr1	156269853	156270352	Fam20b|chr1:156269853-156270352	0.335197131067323	.	.
chr1	159231368	159231867	chr1	158996076	158996575	Cop1|chr1:158996076-158996575	0.403946712518824	.	.
chr1	159231368	159231867	chr1	159015197	159015696	Cop1|chr1:159015197-159015696	0.305546452278399	.	.
chr1	159231368	159231867	chr1	159413380	159413879	Cop1|chr1:159413380-159413879	0.358230696330763	.	.
chr1	159231368	159231867	chr1	159489445	159489944	Cop1|chr1:159489445-159489944	0.247503121335158	.	.
chr1	159231910	159232409	chr1	158996076	158996575	Cop1|chr1:158996076-158996575	0.470288404732263	.	.
chr1	159231910	159232409	chr1	159002171	159002670	Cop1|chr1:159002171-159002670	0.403591752771357	.	.
chr1	159231910	159232409	chr1	159015197	159015696	Cop1|chr1:159015197-159015696	0.533905673403055	.	.
chr1	159231910	159232409	chr1	159036781	159037280	Cop1|chr1:159036781-159037280	0.366366697174532	.	.
chr1	159231910	159232409	chr1	159135252	159135751	Cop1|chr1:159135252-159135751	0.291152049322717	.	.
chr1	159231910	159232409	chr1	159413380	159413879	Cop1|chr1:159413380-159413879	0.60050457035557	.	.
chr1	159231910	159232409	chr1	159415579	159416078	Cop1|chr1:159415579-159416078	0.354980356484652	.	.
chr1	159231910	159232409	chr1	159442182	159442681	Cop1|chr1:159442182-159442681	0.262273556528541	.	.
chr1	159231910	159232409	chr1	159489445	159489944	Cop1|chr1:159489445-159489944	0.425509148192805	.	.
chr1	160906055	160906554	chr1	161170609	161171108	Rc3h1|chr1:161170609-161171108	0.394288543694807	.	.
chr1	161034286	161034785	chr1	161170609	161171108	Gas5|chr1:161170609-161171108	0.269341835643872	.	.
chr1	161034286	161034785	chr1	161170609	161171108	Zbtb37|chr1:161170609-161171108	0.269341835643872	.	.
chr1	161070536	161071035	chr1	161195428	161195927	Cenpl|chr1:161195428-161195927	0.277945207886308	.	.
chr1	161070536	161071035	chr1	161195428	161195927	Dars2|chr1:161195428-161195927	0.277945207886308	.	.
chr1	161131254	161131753	chr1	160968584	160969083	Klhl20|chr1:160968584-160969083	0.230789333135008	.	.
chr1	161131254	161131753	chr1	161341374	161341873	Klhl20|chr1:161341374-161341873	0.237746036183303	.	.
chr1	161250941	161251440	chr1	161286641	161287140	Prdx6|chr1:161286641-161287140	0.399766513945068	.	.
chr1	161250941	161251440	chr1	161341374	161341873	Prdx6|chr1:161341374-161341873	0.48030977253323	.	.
chr1	161250941	161251440	chr1	161366999	161367498	Prdx6|chr1:161366999-161367498	0.514015663854877	.	.
chr1	161250941	161251440	chr1	161368542	161369041	Prdx6|chr1:161368542-161369041	0.489329348928377	.	.
chr1	161250941	161251440	chr1	161400084	161400583	Prdx6|chr1:161400084-161400583	0.280271353664416	.	.
chr1	161250941	161251440	chr1	161590391	161590890	Prdx6|chr1:161590391-161590890	0.254407135278239	.	.
chr1	161876715	161877214	chr1	161590391	161590890	Suco|chr1:161590391-161590890	0.548589626121482	.	.
chr1	161890851	161891350	chr1	161590391	161590890	Gm31925|chr1:161590391-161590890	0.251052253192442	.	.
chr1	161968972	161969471	chr1	161590391	161590890	Gm38304|chr1:161590391-161590890	0.225442698839687	.	.
chr1	161968972	161969471	chr1	161590391	161590890	Pigc|chr1:161590391-161590890	0.225442698839687	.	.
chr1	162937907	162938406	chr1	162938721	162939220	Fmo6|chr1:162938721-162939220	0.420230277505517	.	.
chr1	163403421	163403920	chr1	163150346	163150845	Gorab|chr1:163150346-163150845	0.227049095973422	.	.
chr1	163403421	163403920	chr1	163552566	163553065	Gorab|chr1:163552566-163553065	0.246582057340026	.	.
chr1	163779331	163779830	chr1	164156603	164157102	Kifap3|chr1:164156603-164157102	0.312072904939424	.	.
chr1	163929752	163930251	chr1	163834003	163834502	Scyl3|chr1:163834003-163834502	0.30056458615829	.	.
chr1	163929752	163930251	chr1	163953355	163953854	Scyl3|chr1:163953355-163953854	0.436183699081631	.	.
chr1	163929752	163930251	chr1	164039608	164040107	Scyl3|chr1:164039608-164040107	0.410390995121591	.	.
chr1	163929752	163930251	chr1	164040513	164041012	Scyl3|chr1:164040513-164041012	0.290927645943392	.	.
chr1	163929752	163930251	chr1	164156603	164157102	Scyl3|chr1:164156603-164157102	0.327772155338814	.	.
chr1	163994642	163995141	chr1	163844954	163845453	BC055324|chr1:163844954-163845453	0.261164092167832	.	.
chr1	163994642	163995141	chr1	163844954	163845453	Mettl18|chr1:163844954-163845453	0.261164092167832	.	.
chr1	163995217	163995716	chr1	163817047	163817546	BC055324|chr1:163817047-163817546	0.247159425204611	.	.
chr1	163995217	163995716	chr1	163817047	163817546	Mettl18|chr1:163817047-163817546	0.247159425204611	.	.
chr1	164115587	164116086	chr1	163847540	163848039	Selp|chr1:163847540-163848039	0.336191458988426	.	.
chr1	164115587	164116086	chr1	163953355	163953854	Selp|chr1:163953355-163953854	0.574437151128477	.	.
chr1	164115587	164116086	chr1	164039608	164040107	Selp|chr1:164039608-164040107	0.475486683780795	.	.
chr1	164115587	164116086	chr1	164040513	164041012	Selp|chr1:164040513-164041012	0.243414691630611	.	.
chr1	164115587	164116086	chr1	164156603	164157102	Selp|chr1:164156603-164157102	0.476181600733256	.	.
chr1	164145507	164146006	chr1	163921462	163921961	Gm16587|chr1:163921462-163921961	0.246752922981058	.	.
chr1	164145507	164146006	chr1	163953355	163953854	Gm16587|chr1:163953355-163953854	0.265427381302989	.	.
chr1	164150843	164151342	chr1	163847540	163848039	F5|chr1:163847540-163848039	0.378295691862461	.	.
chr1	164150843	164151342	chr1	163921462	163921961	F5|chr1:163921462-163921961	0.329582621700598	.	.
chr1	164150843	164151342	chr1	163953355	163953854	F5|chr1:163953355-163953854	0.511619741557408	.	.
chr1	164150843	164151342	chr1	164039608	164040107	F5|chr1:164039608-164040107	0.577959838983695	.	.
chr1	164150843	164151342	chr1	164040513	164041012	F5|chr1:164040513-164041012	0.286409935595544	.	.
chr1	164150843	164151342	chr1	164156603	164157102	F5|chr1:164156603-164157102	0.49979669949389	.	.
chr1	164248686	164249185	chr1	163953355	163953854	Slc19a2|chr1:163953355-163953854	0.320056000532361	.	.
chr1	164248686	164249185	chr1	164039608	164040107	Slc19a2|chr1:164039608-164040107	0.331449096367281	.	.
chr1	164248686	164249185	chr1	164156603	164157102	Slc19a2|chr1:164156603-164157102	0.33191375783816	.	.
chr1	166254415	166254914	chr1	166360121	166360620	Ildr2|chr1:166360121-166360620	0.24877125178566	.	.
chr1	166254415	166254914	chr1	166428926	166429425	Ildr2|chr1:166428926-166429425	0.330273725296916	.	.
chr1	166379002	166379501	chr1	166395768	166396267	Tada1|chr1:166395768-166396267	0.254401728193533	.	.
chr1	166379863	166380362	chr1	166343030	166343529	Gm15853|chr1:166343030-166343529	0.235693669031651	.	.
chr1	166379863	166380362	chr1	166360121	166360620	Gm15853|chr1:166360121-166360620	0.244515823843095	.	.
chr1	166379863	166380362	chr1	166395768	166396267	Gm15853|chr1:166395768-166396267	0.277587801872357	.	.
chr1	166409578	166410077	chr1	166343030	166343529	Pogk|chr1:166343030-166343529	0.247997019995442	.	.
chr1	167598393	167598892	chr1	167608411	167608910	Rxrg|chr1:167608411-167608910	0.51556525257655	.	.
chr1	167598393	167598892	chr1	167928002	167928501	Rxrg|chr1:167928002-167928501	0.316042248490353	.	.
chr1	167598393	167598892	chr1	167929953	167930452	Rxrg|chr1:167929953-167930452	0.463617625823141	.	.
chr1	171281054	171281553	chr1	171379865	171380364	Ppox|chr1:171379865-171380364	0.690405135918589	.	.
chr1	171281054	171281553	chr1	171380549	171381048	Ppox|chr1:171380549-171381048	0.546839176084383	.	.
chr1	171281054	171281553	chr1	171598400	171598899	Ppox|chr1:171598400-171598899	0.301881186746237	.	.
chr1	171294566	171295065	chr1	171379865	171380364	Ufc1|chr1:171379865-171380364	0.282206899806415	.	.
chr1	171329206	171329705	chr1	171262470	171262969	Dedd|chr1:171262470-171262969	0.354353738813977	.	.
chr1	171329206	171329705	chr1	171379865	171380364	Dedd|chr1:171379865-171380364	0.368618694495962	.	.
chr1	171329206	171329705	chr1	171379865	171380364	Dedd|chr1:171379865-171380364	0.368618694495963	.	.
chr1	171329206	171329705	chr1	171598400	171598899	Dedd|chr1:171598400-171598899	0.308349318580766	.	.
chr1	171345437	171345936	chr1	171262470	171262969	Nit1|chr1:171262470-171262969	0.290068864587136	.	.
chr1	171345437	171345936	chr1	171262470	171262969	Pfdn2|chr1:171262470-171262969	0.290068864587136	.	.
chr1	171361088	171361587	chr1	171263038	171263537	Klhdc9|chr1:171263038-171263537	0.300322881499653	.	.
chr1	171411068	171411567	chr1	171262470	171262969	Usf1|chr1:171262470-171262969	0.450033846436338	.	.
chr1	171411068	171411567	chr1	171379865	171380364	Usf1|chr1:171379865-171380364	0.480119607072175	.	.
chr1	171411068	171411567	chr1	171380549	171381048	Usf1|chr1:171380549-171381048	0.403305454629436	.	.
chr1	171411068	171411567	chr1	171598400	171598899	Usf1|chr1:171598400-171598899	0.556636515727819	.	.
chr1	171503198	171503697	chr1	171262470	171262969	Alyref2|chr1:171262470-171262969	0.239144516654329	.	.
chr1	171503198	171503697	chr1	171262470	171262969	B930036N10Rik|chr1:171262470-171262969	0.239144516654329	.	.
chr1	171503198	171503697	chr1	171379865	171380364	Alyref2|chr1:171379865-171380364	0.356816764540918	.	.
chr1	171503198	171503697	chr1	171379865	171380364	B930036N10Rik|chr1:171379865-171380364	0.356816764540918	.	.
chr1	171503198	171503697	chr1	171380549	171381048	Alyref2|chr1:171380549-171381048	0.246364447631197	.	.
chr1	171503198	171503697	chr1	171380549	171381048	B930036N10Rik|chr1:171380549-171381048	0.246364447631197	.	.
chr1	171503198	171503697	chr1	171598400	171598899	Alyref2|chr1:171598400-171598899	0.419055681032318	.	.
chr1	171503198	171503697	chr1	171598400	171598899	B930036N10Rik|chr1:171598400-171598899	0.419055681032318	.	.
chr1	171503198	171503697	chr1	171775740	171776239	Alyref2|chr1:171775740-171776239	0.314356018419204	.	.
chr1	171503198	171503697	chr1	171775740	171776239	B930036N10Rik|chr1:171775740-171776239	0.314356018419204	.	.
chr1	171503198	171503697	chr1	171979967	171980466	Alyref2|chr1:171979967-171980466	0.553194919923029	.	.
chr1	171503198	171503697	chr1	171979967	171980466	B930036N10Rik|chr1:171979967-171980466	0.553194919923029	.	.
chr1	171503848	171504347	chr1	171262470	171262969	Alyref2|chr1:171262470-171262969	0.291540494492602	.	.
chr1	171503848	171504347	chr1	171262470	171262969	B930036N10Rik|chr1:171262470-171262969	0.291540494492602	.	.
chr1	171503848	171504347	chr1	171379865	171380364	Alyref2|chr1:171379865-171380364	0.524216948301183	.	.
chr1	171503848	171504347	chr1	171379865	171380364	B930036N10Rik|chr1:171379865-171380364	0.524216948301183	.	.
chr1	171503848	171504347	chr1	171380549	171381048	Alyref2|chr1:171380549-171381048	0.394713899221303	.	.
chr1	171503848	171504347	chr1	171380549	171381048	B930036N10Rik|chr1:171380549-171381048	0.394713899221303	.	.
chr1	171503848	171504347	chr1	171775740	171776239	Alyref2|chr1:171775740-171776239	0.328184052895067	.	.
chr1	171503848	171504347	chr1	171775740	171776239	B930036N10Rik|chr1:171775740-171776239	0.328184052895067	.	.
chr1	171503848	171504347	chr1	171979967	171980466	Alyref2|chr1:171979967-171980466	0.248345581301156	.	.
chr1	171503848	171504347	chr1	171979967	171980466	B930036N10Rik|chr1:171979967-171980466	0.248345581301156	.	.
chr1	172027641	172028140	chr1	171979967	171980466	Vangl2|chr1:171979967-171980466	0.367694121029531	.	.
chr1	172027641	172028140	chr1	172026509	172027008	Vangl2|chr1:172026509-172027008	0.381938618607502	.	.
chr1	172027641	172028140	chr1	172027134	172027633	Vangl2|chr1:172027134-172027633	0.407626518605141	.	.
chr1	172027641	172028140	chr1	172046349	172046848	Vangl2|chr1:172046349-172046848	0.235083173149471	.	.
chr1	172027641	172028140	chr1	172186335	172186834	Vangl2|chr1:172186335-172186834	0.291293463822068	.	.
chr1	172082460	172082959	chr1	171815706	171816205	Copa|chr1:171815706-171816205	0.292641218178751	.	.
chr1	172082460	172082959	chr1	171815706	171816205	Ncstn|chr1:171815706-171816205	0.292641218178751	.	.
chr1	172082460	172082959	chr1	172027134	172027633	Copa|chr1:172027134-172027633	0.333099375455524	.	.
chr1	172082460	172082959	chr1	172027134	172027633	Ncstn|chr1:172027134-172027633	0.333099375455524	.	.
chr1	172082460	172082959	chr1	172143537	172144036	Copa|chr1:172143537-172144036	0.233234098248783	.	.
chr1	172082460	172082959	chr1	172143537	172144036	Ncstn|chr1:172143537-172144036	0.233234098248783	.	.
chr1	172126494	172126993	chr1	172012325	172012824	Pex19|chr1:172012325-172012824	0.264661272559716	.	.
chr1	172126494	172126993	chr1	172053841	172054340	Pex19|chr1:172053841-172054340	0.387487729047852	.	.
chr1	172126494	172126993	chr1	172143537	172144036	Pex19|chr1:172143537-172144036	0.302900233866105	.	.
chr1	172126494	172126993	chr1	172188850	172189349	Pex19|chr1:172188850-172189349	0.475988491917894	.	.
chr1	172147848	172148347	chr1	171775740	171776239	Dcaf8|chr1:171775740-171776239	0.396668756797771	.	.
chr1	172147848	172148347	chr1	171979967	171980466	Dcaf8|chr1:171979967-171980466	0.526890346424176	.	.
chr1	172147848	172148347	chr1	172025967	172026466	Dcaf8|chr1:172025967-172026466	0.277071982771033	.	.
chr1	172147848	172148347	chr1	172026509	172027008	Dcaf8|chr1:172026509-172027008	0.335997247643221	.	.
chr1	172147848	172148347	chr1	172027134	172027633	Dcaf8|chr1:172027134-172027633	0.313939650555346	.	.
chr1	172147848	172148347	chr1	172046349	172046848	Dcaf8|chr1:172046349-172046848	0.589517321061597	.	.
chr1	172147848	172148347	chr1	172046856	172047355	Dcaf8|chr1:172046856-172047355	0.486723396439032	.	.
chr1	172206038	172206537	chr1	172217086	172217585	Pea15a|chr1:172217086-172217585	0.272634622478359	.	.
chr1	172206562	172207061	chr1	171775740	171776239	Pea15a|chr1:171775740-171776239	0.300364995333554	.	.
chr1	172206562	172207061	chr1	171979967	171980466	Pea15a|chr1:171979967-171980466	0.243424523498918	.	.
chr1	172206562	172207061	chr1	172046349	172046848	Pea15a|chr1:172046349-172046848	0.357906457708474	.	.
chr1	172206562	172207061	chr1	172046856	172047355	Pea15a|chr1:172046856-172047355	0.333641941124915	.	.
chr1	172520879	172521378	chr1	172550479	172550978	Cfap45|chr1:172550479-172550978	0.24818926907894	.	.
chr1	172520879	172521378	chr1	172616340	172616839	Cfap45|chr1:172616340-172616839	0.324545133604781	.	.
chr1	172632827	172633326	chr1	172616340	172616839	Dusp23|chr1:172616340-172616839	0.32441129318192	.	.
chr1	173366644	173367143	chr1	173033230	173033729	Cadm3|chr1:173033230-173033729	0.363622985922052	.	.
chr1	173366644	173367143	chr1	173221069	173221568	Cadm3|chr1:173221069-173221568	0.227023239602949	.	.
chr1	173366644	173367143	chr1	173390016	173390515	Cadm3|chr1:173390016-173390515	0.225995496983087	.	.
chr1	174501578	174502077	chr1	174689251	174689750	Fmn2|chr1:174689251-174689750	0.310975028878677	.	.
chr1	174501578	174502077	chr1	174698343	174698842	Fmn2|chr1:174698343-174698842	0.422304567450885	.	.
chr1	174502434	174502933	chr1	174622549	174623048	Fmn2|chr1:174622549-174623048	0.269586782249635	.	.
chr1	174502434	174502933	chr1	174689251	174689750	Fmn2|chr1:174689251-174689750	0.2445069734265	.	.
chr1	175574017	175574516	chr1	175668954	175669453	Gm36307|chr1:175668954-175669453	0.274116453002919	.	.
chr1	175692503	175693002	chr1	175668954	175669453	Chml|chr1:175668954-175669453	0.303454400798365	.	.
chr1	175692503	175693002	chr1	175668954	175669453	Opn3|chr1:175668954-175669453	0.303454400798365	.	.
chr1	175693049	175693548	chr1	175516597	175517096	Chml|chr1:175516597-175517096	0.282147278520189	.	.
chr1	175693049	175693548	chr1	175516597	175517096	Opn3|chr1:175516597-175517096	0.282147278520189	.	.
chr1	175880538	175881037	chr1	175516597	175517096	Exo1|chr1:175516597-175517096	0.353156226267165	.	.
chr1	177257072	177257571	chr1	177322779	177323278	Akt3|chr1:177322779-177323278	0.285583234672563	.	.
chr1	177257072	177257571	chr1	177338691	177339190	Akt3|chr1:177338691-177339190	0.266789984561047	.	.
chr1	177257072	177257571	chr1	177362426	177362925	Akt3|chr1:177362426-177362925	0.454965633472896	.	.
chr1	177257072	177257571	chr1	177702809	177703308	Akt3|chr1:177702809-177703308	0.2684409015756	.	.
chr1	177257580	177258079	chr1	177702809	177703308	Akt3|chr1:177702809-177703308	0.263221191500493	.	.
chr1	177258176	177258675	chr1	177409947	177410446	Akt3|chr1:177409947-177410446	0.336685084483521	.	.
chr1	177258678	177259177	chr1	177322779	177323278	Akt3|chr1:177322779-177323278	0.273618335345463	.	.
chr1	177441325	177441824	chr1	177362426	177362925	Zbtb18|chr1:177362426-177362925	0.329730369226105	.	.
chr1	177441325	177441824	chr1	177409947	177410446	Zbtb18|chr1:177409947-177410446	0.329291105479807	.	.
chr1	177441325	177441824	chr1	177702809	177703308	Zbtb18|chr1:177702809-177703308	0.303719889625685	.	.
chr1	177441840	177442339	chr1	177322779	177323278	Zbtb18|chr1:177322779-177323278	0.381118001699115	.	.
chr1	177441840	177442339	chr1	177362426	177362925	Zbtb18|chr1:177362426-177362925	0.315618011857296	.	.
chr1	177441840	177442339	chr1	177409947	177410446	Zbtb18|chr1:177409947-177410446	0.306589489610135	.	.
chr1	177441840	177442339	chr1	177702809	177703308	Zbtb18|chr1:177702809-177703308	0.313017022791043	.	.
chr1	177796375	177796874	chr1	178205873	178206372	Adss|chr1:178205873-178206372	0.285985916717969	.	.
chr1	178187311	178187810	chr1	178235812	178236311	Desi2|chr1:178235812-178236311	0.285939087246769	.	.
chr1	178187311	178187810	chr1	178303332	178303831	Desi2|chr1:178303332-178303831	0.247515548837049	.	.
chr1	178187311	178187810	chr1	178303332	178303831	Desi2|chr1:178303332-178303831	0.24751554883705	.	.
chr1	178187311	178187810	chr1	178336353	178336852	Desi2|chr1:178336353-178336852	0.467054308491852	.	.
chr1	178187311	178187810	chr1	178368821	178369320	Desi2|chr1:178368821-178369320	0.25078680448839	.	.
chr1	178276142	178276641	chr1	178242116	178242615	4930527J03Rik|chr1:178242116-178242615	0.477243734028678	.	.
chr1	178276142	178276641	chr1	178431556	178432055	4930527J03Rik|chr1:178431556-178432055	0.526876900344223	.	.
chr1	178276142	178276641	chr1	178447830	178448329	4930527J03Rik|chr1:178447830-178448329	0.451395599856081	.	.
chr1	178317988	178318487	chr1	178336353	178336852	B230369F24Rik|chr1:178336353-178336852	0.23540110807585	.	.
chr1	178317988	178318487	chr1	178336353	178336852	Cox20|chr1:178336353-178336852	0.23540110807585	.	.
chr1	178318532	178319031	chr1	178235812	178236311	B230369F24Rik|chr1:178235812-178236311	0.237174010321014	.	.
chr1	178318532	178319031	chr1	178235812	178236311	Cox20|chr1:178235812-178236311	0.237174010321014	.	.
chr1	178318532	178319031	chr1	178336353	178336852	B230369F24Rik|chr1:178336353-178336852	0.444119742572719	.	.
chr1	178318532	178319031	chr1	178336353	178336852	Cox20|chr1:178336353-178336852	0.444119742572719	.	.
chr1	178337022	178337521	chr1	178303332	178303831	Hnrnpu|chr1:178303332-178303831	0.230964067472163	.	.
chr1	178337022	178337521	chr1	178336353	178336852	Hnrnpu|chr1:178336353-178336852	0.35484020574153	.	.
chr1	178337559	178338058	chr1	178235812	178236311	Hnrnpu|chr1:178235812-178236311	0.376513024992384	.	.
chr1	178337559	178338058	chr1	178303332	178303831	Hnrnpu|chr1:178303332-178303831	0.263749197219101	.	.
chr1	178337559	178338058	chr1	178336353	178336852	Hnrnpu|chr1:178336353-178336852	0.286325204605801	.	.
chr1	178337559	178338058	chr1	178368821	178369320	Hnrnpu|chr1:178368821-178369320	0.271649074355797	.	.
chr1	178405450	178405949	chr1	178235812	178236311	Efcab2|chr1:178235812-178236311	0.332867899359042	.	.
chr1	178405450	178405949	chr1	178303332	178303831	Efcab2|chr1:178303332-178303831	0.274764687068982	.	.
chr1	178405450	178405949	chr1	178336353	178336852	Efcab2|chr1:178336353-178336852	0.476305776267108	.	.
chr1	178405450	178405949	chr1	178368821	178369320	Efcab2|chr1:178368821-178369320	0.256359934551571	.	.
chr1	178406170	178406669	chr1	178336353	178336852	Efcab2|chr1:178336353-178336852	0.413288355890669	.	.
chr1	179803447	179803946	chr1	179853400	179853899	Ahctf1|chr1:179853400-179853899	0.33110712873793	.	.
chr1	179803447	179803946	chr1	179853400	179853899	Gm10518|chr1:179853400-179853899	0.33110712873793	.	.
chr1	179803447	179803946	chr1	180001850	180002349	Ahctf1|chr1:180001850-180002349	0.441989683927985	.	.
chr1	179803447	179803946	chr1	180001850	180002349	Gm10518|chr1:180001850-180002349	0.441989683927985	.	.
chr1	179803447	179803946	chr1	180085304	180085803	Ahctf1|chr1:180085304-180085803	0.661629466422134	.	.
chr1	179803447	179803946	chr1	180085304	180085803	Gm10518|chr1:180085304-180085803	0.661629466422134	.	.
chr1	179803447	179803946	chr1	180101167	180101666	Ahctf1|chr1:180101167-180101666	0.27120030188223	.	.
chr1	179803447	179803946	chr1	180101167	180101666	Ahctf1|chr1:180101167-180101666	0.271200301882231	.	.
chr1	179803447	179803946	chr1	180101167	180101666	Gm10518|chr1:180101167-180101666	0.27120030188223	.	.
chr1	179803447	179803946	chr1	180101167	180101666	Gm10518|chr1:180101167-180101666	0.271200301882231	.	.
chr1	179803447	179803946	chr1	180195828	180196327	Ahctf1|chr1:180195828-180196327	0.313836497567767	.	.
chr1	179803447	179803946	chr1	180195828	180196327	Gm10518|chr1:180195828-180196327	0.313836497567767	.	.
chr1	179959653	179960152	chr1	179853400	179853899	Cdc42bpa|chr1:179853400-179853899	0.478945974737757	.	.
chr1	179959653	179960152	chr1	180085304	180085803	Cdc42bpa|chr1:180085304-180085803	0.422871322799656	.	.
chr1	179959653	179960152	chr1	180101167	180101666	Cdc42bpa|chr1:180101167-180101666	0.336425823335152	.	.
chr1	179960232	179960731	chr1	179847684	179848183	Cdc42bpa|chr1:179847684-179848183	0.317962875349777	.	.
chr1	179960232	179960731	chr1	179853400	179853899	Cdc42bpa|chr1:179853400-179853899	0.286895337457951	.	.
chr1	179960232	179960731	chr1	179873863	179874362	Cdc42bpa|chr1:179873863-179874362	0.294179545503986	.	.
chr1	179960232	179960731	chr1	180001850	180002349	Cdc42bpa|chr1:180001850-180002349	0.267719481502726	.	.
chr1	179960232	179960731	chr1	180101167	180101666	Cdc42bpa|chr1:180101167-180101666	0.287573952125579	.	.
chr1	180568576	180569075	chr1	180763866	180764365	Parp1|chr1:180763866-180764365	0.337130401112523	.	.
chr1	180568576	180569075	chr1	180778088	180778587	Parp1|chr1:180778088-180778587	0.246528093629985	.	.
chr1	180568576	180569075	chr1	180848038	180848537	Parp1|chr1:180848038-180848537	0.348650247775725	.	.
chr1	180641033	180641532	chr1	180848038	180848537	Lin9|chr1:180848038-180848537	0.268301715536615	.	.
chr1	180768387	180768886	chr1	180763866	180764365	Gm38293|chr1:180763866-180764365	0.233340853359506	.	.
chr1	180768387	180768886	chr1	180777540	180778039	Gm38293|chr1:180777540-180778039	0.240011912266149	.	.
chr1	180768387	180768886	chr1	181044247	181044746	Gm38293|chr1:181044247-181044746	0.296906219469364	.	.
chr1	180813365	180813864	chr1	180763866	180764365	H3f3a|chr1:180763866-180764365	0.409277774282637	.	.
chr1	180813365	180813864	chr1	180763866	180764365	H3f3aos|chr1:180763866-180764365	0.409277774282637	.	.
chr1	180813365	180813864	chr1	180848038	180848537	H3f3a|chr1:180848038-180848537	0.440327564199649	.	.
chr1	180813365	180813864	chr1	180848038	180848537	H3f3aos|chr1:180848038-180848537	0.440327564199649	.	.
chr1	180813365	180813864	chr1	181044247	181044746	H3f3a|chr1:181044247-181044746	0.574863820416446	.	.
chr1	180813365	180813864	chr1	181044247	181044746	H3f3aos|chr1:181044247-181044746	0.574863820416446	.	.
chr1	180813365	180813864	chr1	181068668	181069167	H3f3a|chr1:181068668-181069167	0.385498824719751	.	.
chr1	180813365	180813864	chr1	181068668	181069167	H3f3aos|chr1:181068668-181069167	0.385498824719751	.	.
chr1	180850639	180851138	chr1	180848038	180848537	Sde2|chr1:180848038-180848537	0.393801298980809	.	.
chr1	180903944	180904443	chr1	180763866	180764365	Pycr2|chr1:180763866-180764365	0.249971784602402	.	.
chr1	180903944	180904443	chr1	180777540	180778039	Pycr2|chr1:180777540-180778039	0.271569243447726	.	.
chr1	181144061	181144560	chr1	180763866	180764365	Cnih4|chr1:180763866-180764365	0.258598533305427	.	.
chr1	181144061	181144560	chr1	180763866	180764365	Nvl|chr1:180763866-180764365	0.258598533305427	.	.
chr1	181144061	181144560	chr1	180848038	180848537	Cnih4|chr1:180848038-180848537	0.418633070587331	.	.
chr1	181144061	181144560	chr1	180848038	180848537	Nvl|chr1:180848038-180848537	0.418633070587331	.	.
chr1	181144061	181144560	chr1	181044247	181044746	Cnih4|chr1:181044247-181044746	0.318565580250991	.	.
chr1	181144061	181144560	chr1	181044247	181044746	Nvl|chr1:181044247-181044746	0.318565580250991	.	.
chr1	181144061	181144560	chr1	181068668	181069167	Cnih4|chr1:181068668-181069167	0.377547091372729	.	.
chr1	181144061	181144560	chr1	181068668	181069167	Nvl|chr1:181068668-181069167	0.377547091372729	.	.
chr1	181211764	181212263	chr1	180763866	180764365	Wdr26|chr1:180763866-180764365	0.296414269507998	.	.
chr1	181211764	181212263	chr1	181068668	181069167	Wdr26|chr1:181068668-181069167	0.269676252277941	.	.
chr1	181510245	181510744	chr1	181629343	181629842	Ccdc121|chr1:181629343-181629842	0.379107041297579	.	.
chr1	181510245	181510744	chr1	181680249	181680748	Ccdc121|chr1:181680249-181680748	0.464276681151229	.	.
chr1	181510245	181510744	chr1	181691217	181691716	Ccdc121|chr1:181691217-181691716	0.440339053588375	.	.
chr1	181510245	181510744	chr1	181704406	181704905	Ccdc121|chr1:181704406-181704905	0.280624022172815	.	.
chr1	181510245	181510744	chr1	181832503	181833002	Ccdc121|chr1:181832503-181833002	0.469978996566443	.	.
chr1	181510245	181510744	chr1	181888749	181889248	Ccdc121|chr1:181888749-181889248	0.438944644667043	.	.
chr1	181510245	181510744	chr1	181952064	181952563	Ccdc121|chr1:181952064-181952563	0.247293681590826	.	.
chr1	181510245	181510744	chr1	181960315	181960814	Ccdc121|chr1:181960315-181960814	0.274109111251213	.	.
chr1	181510245	181510744	chr1	181997756	181998255	Ccdc121|chr1:181997756-181998255	0.40787843168233	.	.
chr1	181842237	181842736	chr1	181535452	181535951	Lbr|chr1:181535452-181535951	0.360095857719781	.	.
chr1	181842237	181842736	chr1	181629343	181629842	Lbr|chr1:181629343-181629842	0.637048891251354	.	.
chr1	181842237	181842736	chr1	181680249	181680748	Lbr|chr1:181680249-181680748	0.432915611214801	.	.
chr1	181842237	181842736	chr1	181691217	181691716	Lbr|chr1:181691217-181691716	0.683817236041241	.	.
chr1	181842237	181842736	chr1	181704406	181704905	Lbr|chr1:181704406-181704905	0.682689131721163	.	.
chr1	181842237	181842736	chr1	181888749	181889248	Lbr|chr1:181888749-181889248	0.398983719405349	.	.
chr1	181842237	181842736	chr1	181960315	181960814	Lbr|chr1:181960315-181960814	0.525155918488849	.	.
chr1	181842237	181842736	chr1	181988289	181988788	Lbr|chr1:181988289-181988788	0.528651892583582	.	.
chr1	181842237	181842736	chr1	181997756	181998255	Lbr|chr1:181997756-181998255	0.635666410323123	.	.
chr1	181842237	181842736	chr1	182008504	182009003	Lbr|chr1:182008504-182009003	0.521333938706948	.	.
chr1	181842237	181842736	chr1	182140320	182140819	Lbr|chr1:182140320-182140819	0.267506449631155	.	.
chr1	182019253	182019752	chr1	182115179	182115678	Enah|chr1:182115179-182115678	0.311881641344839	.	.
chr1	182019822	182020321	chr1	181832503	181833002	Enah|chr1:181832503-181833002	0.334290295819485	.	.
chr1	182019822	182020321	chr1	181952064	181952563	Enah|chr1:181952064-181952563	0.471448717583807	.	.
chr1	182019822	182020321	chr1	181960315	181960814	Enah|chr1:181960315-181960814	0.361508265050825	.	.
chr1	182019822	182020321	chr1	181988289	181988788	Enah|chr1:181988289-181988788	0.260526469897901	.	.
chr1	182019822	182020321	chr1	182008504	182009003	Enah|chr1:182008504-182009003	0.243403981927992	.	.
chr1	182019822	182020321	chr1	182326206	182326705	Enah|chr1:182326206-182326705	0.425973192816329	.	.
chr1	182020341	182020840	chr1	182378832	182379331	Enah|chr1:182378832-182379331	0.287314648087981	.	.
chr1	182124497	182124996	chr1	181832503	181833002	Srp9|chr1:181832503-181833002	0.477883228805889	.	.
chr1	182124497	182124996	chr1	181833072	181833571	Srp9|chr1:181833072-181833571	0.313010094099123	.	.
chr1	182124497	182124996	chr1	181888749	181889248	Srp9|chr1:181888749-181889248	0.496073646062513	.	.
chr1	182124497	182124996	chr1	181952064	181952563	Srp9|chr1:181952064-181952563	0.399893944079124	.	.
chr1	182124497	182124996	chr1	181952064	181952563	Srp9|chr1:181952064-181952563	0.399893944079125	.	.
chr1	182124497	182124996	chr1	181960315	181960814	Srp9|chr1:181960315-181960814	0.491937790130044	.	.
chr1	182124497	182124996	chr1	181960315	181960814	Srp9|chr1:181960315-181960814	0.491937790130045	.	.
chr1	182124497	182124996	chr1	181988289	181988788	Srp9|chr1:181988289-181988788	0.505490151795861	.	.
chr1	182124497	182124996	chr1	181997756	181998255	Srp9|chr1:181997756-181998255	0.530225811853171	.	.
chr1	182124497	182124996	chr1	182008504	182009003	Srp9|chr1:182008504-182009003	0.353704912632941	.	.
chr1	182124497	182124996	chr1	182140320	182140819	Srp9|chr1:182140320-182140819	0.303354312072413	.	.
chr1	182124497	182124996	chr1	182326206	182326705	Srp9|chr1:182326206-182326705	0.51983786336746	.	.
chr1	182124497	182124996	chr1	182378832	182379331	Srp9|chr1:182378832-182379331	0.444494179055019	.	.
chr1	182125000	182125499	chr1	182140320	182140819	Srp9|chr1:182140320-182140819	0.261166011599852	.	.
chr1	182282007	182282506	chr1	182008504	182009003	Degs1|chr1:182008504-182009003	0.362127044683511	.	.
chr1	182282007	182282506	chr1	182090208	182090707	Degs1|chr1:182090208-182090707	0.248731324390185	.	.
chr1	182282007	182282506	chr1	182140320	182140819	Degs1|chr1:182140320-182140819	0.313843289036982	.	.
chr1	182282007	182282506	chr1	182326206	182326705	Degs1|chr1:182326206-182326705	0.550400672947662	.	.
chr1	182282007	182282506	chr1	182378832	182379331	Degs1|chr1:182378832-182379331	0.465102966620864	.	.
chr1	182282558	182283057	chr1	182008504	182009003	Degs1|chr1:182008504-182009003	0.313878736707877	.	.
chr1	182282558	182283057	chr1	182326206	182326705	Degs1|chr1:182326206-182326705	0.605866419087181	.	.
chr1	182282558	182283057	chr1	182378832	182379331	Degs1|chr1:182378832-182379331	0.227201508618586	.	.
chr1	182408896	182409395	chr1	182008504	182009003	Trp53bp2|chr1:182008504-182009003	0.351479617752635	.	.
chr1	182408896	182409395	chr1	182326206	182326705	Trp53bp2|chr1:182326206-182326705	0.698803687029914	.	.
chr1	182408896	182409395	chr1	182378832	182379331	Trp53bp2|chr1:182378832-182379331	0.627025623569387	.	.
chr1	183221261	183221760	chr1	183344755	183345254	Disp1|chr1:183344755-183345254	0.25751035193675	.	.
chr1	183221261	183221760	chr1	183345255	183345754	Disp1|chr1:183345255-183345754	0.285751172190369	.	.
chr1	183221261	183221760	chr1	183442295	183442794	Disp1|chr1:183442295-183442794	0.430491986049175	.	.
chr1	183296308	183296807	chr1	183442295	183442794	Aida|chr1:183442295-183442794	0.285424982297451	.	.
chr1	183296308	183296807	chr1	183442295	183442794	Brox|chr1:183442295-183442794	0.285424982297451	.	.
chr1	183419689	183420188	chr1	183442295	183442794	Gm37214|chr1:183442295-183442794	0.23212925354937	.	.
chr1	184033370	184033869	chr1	184193393	184193892	1700056E22Rik|chr1:184193393-184193892	0.271436408280088	.	.
chr1	184033370	184033869	chr1	184447051	184447550	1700056E22Rik|chr1:184447051-184447550	0.475442633020986	.	.
chr1	184033370	184033869	chr1	184453800	184454299	1700056E22Rik|chr1:184453800-184454299	0.287824756974981	.	.
chr1	184034061	184034560	chr1	184359970	184360469	1700056E22Rik|chr1:184359970-184360469	0.352998462004457	.	.
chr1	184034061	184034560	chr1	184447051	184447550	1700056E22Rik|chr1:184447051-184447550	0.448607559031404	.	.
chr1	184034061	184034560	chr1	184453800	184454299	1700056E22Rik|chr1:184453800-184454299	0.360261198385016	.	.
chr1	187215277	187215776	chr1	186833356	186833855	Gpatch2|chr1:186833356-186833855	0.300428555097596	.	.
chr1	187215277	187215776	chr1	186833356	186833855	Spata17|chr1:186833356-186833855	0.300428555097596	.	.
chr1	187215277	187215776	chr1	187031729	187032228	Gpatch2|chr1:187031729-187032228	0.362251566480403	.	.
chr1	187215277	187215776	chr1	187031729	187032228	Spata17|chr1:187031729-187032228	0.362251566480403	.	.
chr1	191821104	191821603	chr1	191862915	191863414	Gm38037|chr1:191862915-191863414	0.474125445892646	.	.
chr1	191821104	191821603	chr1	191862915	191863414	Gm38037|chr1:191862915-191863414	0.474125445892647	.	.
chr1	191821104	191821603	chr1	191862915	191863414	Nek2|chr1:191862915-191863414	0.474125445892646	.	.
chr1	191821104	191821603	chr1	191862915	191863414	Nek2|chr1:191862915-191863414	0.474125445892647	.	.
chr1	191821104	191821603	chr1	192232111	192232610	Gm38037|chr1:192232111-192232610	0.232802515221538	.	.
chr1	191821104	191821603	chr1	192232111	192232610	Nek2|chr1:192232111-192232610	0.232802515221538	.	.
chr1	191821104	191821603	chr1	192232621	192233120	Gm38037|chr1:192232621-192233120	0.320783075024661	.	.
chr1	191821104	191821603	chr1	192232621	192233120	Nek2|chr1:192232621-192233120	0.320783075024661	.	.
chr1	191906374	191906873	chr1	191862915	191863414	1700034H15Rik|chr1:191862915-191863414	0.323890485341941	.	.
chr1	191906374	191906873	chr1	191862915	191863414	Slc30a1|chr1:191862915-191863414	0.323890485341941	.	.
chr1	191906374	191906873	chr1	192232111	192232610	1700034H15Rik|chr1:192232111-192232610	0.422085592351616	.	.
chr1	191906374	191906873	chr1	192232111	192232610	Slc30a1|chr1:192232111-192232610	0.422085592351616	.	.
chr1	191906374	191906873	chr1	192232621	192233120	1700034H15Rik|chr1:192232621-192233120	0.258308058916619	.	.
chr1	191906374	191906873	chr1	192232621	192233120	Slc30a1|chr1:192232621-192233120	0.258308058916619	.	.
chr1	192092422	192092921	chr1	191964106	191964605	Gm26879|chr1:191964106-191964605	0.311128885162512	.	.
chr1	192092422	192092921	chr1	191964106	191964605	Traf5|chr1:191964106-191964605	0.311128885162512	.	.
chr1	192190456	192190955	chr1	191862915	191863414	Kcnh1|chr1:191862915-191863414	0.251234959470773	.	.
chr1	192190456	192190955	chr1	192232111	192232610	Kcnh1|chr1:192232111-192232610	0.257364825786883	.	.
chr1	192190456	192190955	chr1	192232621	192233120	Kcnh1|chr1:192232621-192233120	0.256930036393111	.	.
chr1	194976111	194976610	chr1	194846983	194847482	A330023F24Rik|chr1:194846983-194847482	0.277713937339893	.	.
chr1	194976111	194976610	chr1	194846983	194847482	Gm16897|chr1:194846983-194847482	0.277713937339893	.	.
chr1	194976111	194976610	chr1	195232530	195233029	A330023F24Rik|chr1:195232530-195233029	0.438048156557447	.	.
chr1	194976111	194976610	chr1	195232530	195233029	Gm16897|chr1:195232530-195233029	0.438048156557447	.	.
chr1	194977431	194977930	chr1	194977967	194978466	Gm16897|chr1:194977967-194978466	0.433622150568835	.	.
chr1	194977431	194977930	chr1	195232530	195233029	Gm16897|chr1:195232530-195233029	0.239926264809324	.	.
chr1	195018071	195018570	chr1	194771998	194772497	Gm37027|chr1:194771998-194772497	0.501663819342781	.	.
chr1	195018071	195018570	chr1	194816816	194817315	Gm37027|chr1:194816816-194817315	0.349389092388663	.	.
chr1	195018071	195018570	chr1	194962131	194962630	Gm37027|chr1:194962131-194962630	0.339784247790968	.	.
chr1	195018071	195018570	chr1	195016706	195017205	Gm37027|chr1:195016706-195017205	0.315960077958898	.	.
chr1	195130829	195131328	chr1	194771998	194772497	Cr1l|chr1:194771998-194772497	0.231673232877593	.	.
chr1	195130829	195131328	chr1	194816816	194817315	Cr1l|chr1:194816816-194817315	0.416265786396128	.	.
chr1	195130829	195131328	chr1	194846983	194847482	Cr1l|chr1:194846983-194847482	0.242551315757011	.	.
chr1	195130829	195131328	chr1	194879521	194880020	Cr1l|chr1:194879521-194880020	0.257605184867117	.	.
chr1	195130829	195131328	chr1	194950868	194951367	Cr1l|chr1:194950868-194951367	0.37257180652454	.	.
chr1	195131381	195131880	chr1	194771998	194772497	Cr1l|chr1:194771998-194772497	0.584851666405911	.	.
chr1	195131381	195131880	chr1	194816816	194817315	Cr1l|chr1:194816816-194817315	0.56999525994204	.	.
chr1	195131381	195131880	chr1	194879521	194880020	Cr1l|chr1:194879521-194880020	0.422363069730716	.	.
chr1	195131381	195131880	chr1	194950868	194951367	Cr1l|chr1:194950868-194951367	0.291572281023941	.	.
chr1	195131381	195131880	chr1	194950868	194951367	Cr1l|chr1:194950868-194951367	0.291572281023942	.	.
chr1	195131381	195131880	chr1	194962131	194962630	Cr1l|chr1:194962131-194962630	0.328232406909082	.	.
chr1	195131381	195131880	chr1	195016706	195017205	Cr1l|chr1:195016706-195017205	0.328492929582037	.	.
chr1	195176500	195176999	chr1	194977967	194978466	Cr2|chr1:194977967-194978466	0.273132120955266	.	.
chr10	3366298	3366797	chr10	3307677	3308176	Ppp1r14c|chr10:3307677-3308176	0.320360369264084	.	.
chr10	3366298	3366797	chr10	3332842	3333341	Ppp1r14c|chr10:3332842-3333341	0.420348567391167	.	.
chr10	3366298	3366797	chr10	3337181	3337680	Ppp1r14c|chr10:3337181-3337680	0.489790669601079	.	.
chr10	3366298	3366797	chr10	3366890	3367389	Ppp1r14c|chr10:3366890-3367389	0.266825479734631	.	.
chr10	3366298	3366797	chr10	3392309	3392808	Ppp1r14c|chr10:3392309-3392808	0.406862528560032	.	.
chr10	3366298	3366797	chr10	3416492	3416991	Ppp1r14c|chr10:3416492-3416991	0.385738646360167	.	.
chr10	3366298	3366797	chr10	3509705	3510204	Ppp1r14c|chr10:3509705-3510204	0.464328275897861	.	.
chr10	3741065	3741564	chr10	3332842	3333341	Plekhg1|chr10:3332842-3333341	0.274497990895414	.	.
chr10	3741065	3741564	chr10	3337181	3337680	Plekhg1|chr10:3337181-3337680	0.434106333698412	.	.
chr10	3741065	3741564	chr10	3392309	3392808	Plekhg1|chr10:3392309-3392808	0.288596988511009	.	.
chr10	3741065	3741564	chr10	3509705	3510204	Plekhg1|chr10:3509705-3510204	0.252376334294364	.	.
chr10	3741065	3741564	chr10	3920389	3920888	Plekhg1|chr10:3920389-3920888	0.272607345841664	.	.
chr10	3972861	3973360	chr10	3509705	3510204	Mthfd1l|chr10:3509705-3510204	0.302314926187943	.	.
chr10	3972861	3973360	chr10	3943811	3944310	Mthfd1l|chr10:3943811-3944310	0.3009875557655	.	.
chr10	3972861	3973360	chr10	4053564	4054063	Mthfd1l|chr10:4053564-4054063	0.275914488147974	.	.
chr10	3973553	3974052	chr10	3509705	3510204	Mthfd1l|chr10:3509705-3510204	0.349303973550302	.	.
chr10	3973553	3974052	chr10	3920389	3920888	Mthfd1l|chr10:3920389-3920888	0.24011774286362	.	.
chr10	3973553	3974052	chr10	3943811	3944310	Mthfd1l|chr10:3943811-3944310	0.450606863832471	.	.
chr10	3973553	3974052	chr10	4053564	4054063	Mthfd1l|chr10:4053564-4054063	0.361622985011257	.	.
chr10	4266269	4266768	chr10	4371868	4372367	Akap12|chr10:4371868-4372367	0.418834900922713	.	.
chr10	4266915	4267414	chr10	4371868	4372367	Akap12|chr10:4371868-4372367	0.285181124523658	.	.
chr10	4266915	4267414	chr10	4386733	4387232	Akap12|chr10:4386733-4387232	0.376528693480406	.	.
chr10	4387235	4387734	chr10	4334196	4334695	Zbtb2|chr10:4334196-4334695	0.337162486447847	.	.
chr10	4387235	4387734	chr10	4386733	4387232	Zbtb2|chr10:4386733-4387232	0.276555430804762	.	.
chr10	5550504	5551003	chr10	5906427	5906926	Syne1|chr10:5906427-5906926	0.255546731371389	.	.
chr10	5805395	5805894	chr10	5634278	5634777	Fbxo5|chr10:5634278-5634777	0.279173760417565	.	.
chr10	5805395	5805894	chr10	5886106	5886605	Fbxo5|chr10:5886106-5886605	0.260574358931701	.	.
chr10	5823844	5824343	chr10	5634278	5634777	Mtrf1l|chr10:5634278-5634777	0.36732065152065	.	.
chr10	5921342	5921841	chr10	5853238	5853737	Rgs17|chr10:5853238-5853737	0.676613628946839	.	.
chr10	5921342	5921841	chr10	5853767	5854266	Rgs17|chr10:5853767-5854266	0.533352653893933	.	.
chr10	5921342	5921841	chr10	5912713	5913212	Rgs17|chr10:5912713-5913212	0.523429235375887	.	.
chr10	5921342	5921841	chr10	5995666	5996165	Rgs17|chr10:5995666-5996165	0.283789889819993	.	.
chr10	5921342	5921841	chr10	6151873	6152372	Rgs17|chr10:6151873-6152372	0.424607516645005	.	.
chr10	7211500	7211999	chr10	7210985	7211484	Cnksr3|chr10:7210985-7211484	0.309916223332576	.	.
chr10	7212004	7212503	chr10	7210985	7211484	Cnksr3|chr10:7210985-7211484	0.255126472800276	.	.
chr10	7212518	7213017	chr10	7158283	7158782	Cnksr3|chr10:7158283-7158782	0.239067629714306	.	.
chr10	7589567	7590066	chr10	7663092	7663591	Lrp11|chr10:7663092-7663591	0.333099046325626	.	.
chr10	7589567	7590066	chr10	7861153	7861652	Lrp11|chr10:7861153-7861652	0.279098314113283	.	.
chr10	7590117	7590616	chr10	7900869	7901368	Lrp11|chr10:7900869-7901368	0.271128775110985	.	.
chr10	7667254	7667753	chr10	7333209	7333708	Nup43|chr10:7333209-7333708	0.300543825336063	.	.
chr10	7667254	7667753	chr10	7663092	7663591	Nup43|chr10:7663092-7663591	0.286191236379799	.	.
chr10	7792631	7793130	chr10	7662484	7662983	Ginm1|chr10:7662484-7662983	0.330431952917337	.	.
chr10	7792631	7793130	chr10	7662484	7662983	Ppil4|chr10:7662484-7662983	0.330431952917337	.	.
chr10	7792631	7793130	chr10	7663092	7663591	Ginm1|chr10:7663092-7663591	0.504218130766405	.	.
chr10	7792631	7793130	chr10	7663092	7663591	Ppil4|chr10:7663092-7663591	0.504218130766405	.	.
chr10	7792631	7793130	chr10	7861153	7861652	Ginm1|chr10:7861153-7861652	0.401414607396448	.	.
chr10	7792631	7793130	chr10	7861153	7861652	Ppil4|chr10:7861153-7861652	0.401414607396448	.	.
chr10	7792631	7793130	chr10	7928966	7929465	Ginm1|chr10:7928966-7929465	0.254390674887076	.	.
chr10	7792631	7793130	chr10	7928966	7929465	Ppil4|chr10:7928966-7929465	0.254390674887076	.	.
chr10	7956090	7956589	chr10	7663092	7663591	Tab2|chr10:7663092-7663591	0.231928524496883	.	.
chr10	7956090	7956589	chr10	7928966	7929465	Tab2|chr10:7928966-7929465	0.248156528400485	.	.
chr10	10184833	10185332	chr10	10058371	10058870	4930598N05Rik|chr10:10058371-10058870	0.365455227805845	.	.
chr10	10184833	10185332	chr10	10059098	10059597	4930598N05Rik|chr10:10059098-10059597	0.239361535835828	.	.
chr10	10184833	10185332	chr10	10069226	10069725	4930598N05Rik|chr10:10069226-10069725	0.277249240867109	.	.
chr10	10184833	10185332	chr10	10101558	10102057	4930598N05Rik|chr10:10101558-10102057	0.360765471179932	.	.
chr10	10184833	10185332	chr10	10320999	10321498	4930598N05Rik|chr10:10320999-10321498	0.452061243161551	.	.
chr10	10557986	10558485	chr10	10252780	10253279	Rab32|chr10:10252780-10253279	0.315189268142751	.	.
chr10	11280524	11281023	chr10	11316808	11317307	4930432B10Rik|chr10:11316808-11317307	0.41181522959741	.	.
chr10	11280524	11281023	chr10	11316808	11317307	Fbxo30|chr10:11316808-11317307	0.41181522959741	.	.
chr10	11280524	11281023	chr10	11406542	11407041	4930432B10Rik|chr10:11406542-11407041	0.267291991820195	.	.
chr10	11280524	11281023	chr10	11406542	11407041	Fbxo30|chr10:11406542-11407041	0.267291991820195	.	.
chr10	11280524	11281023	chr10	11452411	11452910	4930432B10Rik|chr10:11452411-11452910	0.411462803863744	.	.
chr10	11280524	11281023	chr10	11452411	11452910	Fbxo30|chr10:11452411-11452910	0.411462803863744	.	.
chr10	11280524	11281023	chr10	11491884	11492383	4930432B10Rik|chr10:11491884-11492383	0.2902382883692	.	.
chr10	11280524	11281023	chr10	11491884	11492383	Fbxo30|chr10:11491884-11492383	0.2902382883692	.	.
chr10	11280524	11281023	chr10	11615175	11615674	4930432B10Rik|chr10:11615175-11615674	0.352155397747862	.	.
chr10	11280524	11281023	chr10	11615175	11615674	Fbxo30|chr10:11615175-11615674	0.352155397747862	.	.
chr10	11280524	11281023	chr10	11646748	11647247	4930432B10Rik|chr10:11646748-11647247	0.393528366177252	.	.
chr10	11280524	11281023	chr10	11646748	11647247	Fbxo30|chr10:11646748-11647247	0.393528366177252	.	.
chr10	11280524	11281023	chr10	11647325	11647824	4930432B10Rik|chr10:11647325-11647824	0.458067572306422	.	.
chr10	11280524	11281023	chr10	11647325	11647824	Fbxo30|chr10:11647325-11647824	0.458067572306422	.	.
chr10	11280524	11281023	chr10	11739218	11739717	4930432B10Rik|chr10:11739218-11739717	0.318864116263015	.	.
chr10	11280524	11281023	chr10	11739218	11739717	Fbxo30|chr10:11739218-11739717	0.318864116263015	.	.
chr10	11343450	11343949	chr10	11316808	11317307	Epm2a|chr10:11316808-11317307	0.411871917651859	.	.
chr10	11343450	11343949	chr10	11400764	11401263	Epm2a|chr10:11400764-11401263	0.397065000179213	.	.
chr10	11343450	11343949	chr10	11449856	11450355	Epm2a|chr10:11449856-11450355	0.431817577537044	.	.
chr10	11343450	11343949	chr10	11452411	11452910	Epm2a|chr10:11452411-11452910	0.41395214377696	.	.
chr10	11343450	11343949	chr10	11491884	11492383	Epm2a|chr10:11491884-11492383	0.359860835076766	.	.
chr10	11343450	11343949	chr10	11531262	11531761	Epm2a|chr10:11531262-11531761	0.281492229929518	.	.
chr10	11343450	11343949	chr10	11615175	11615674	Epm2a|chr10:11615175-11615674	0.536964991456175	.	.
chr10	11343450	11343949	chr10	11646748	11647247	Epm2a|chr10:11646748-11647247	0.310806336845913	.	.
chr10	11343450	11343949	chr10	11647325	11647824	Epm2a|chr10:11647325-11647824	0.406015384909222	.	.
chr10	11343450	11343949	chr10	11734297	11734796	Epm2a|chr10:11734297-11734796	0.49561694679414	.	.
chr10	11343450	11343949	chr10	11739218	11739717	Epm2a|chr10:11739218-11739717	0.51262721127681	.	.
chr10	14544690	14545189	chr10	14281054	14281553	Adgrg6|chr10:14281054-14281553	0.307177612174347	.	.
chr10	14544690	14545189	chr10	14281054	14281553	Gm46212|chr10:14281054-14281553	0.307177612174347	.	.
chr10	14544690	14545189	chr10	14860227	14860726	Adgrg6|chr10:14860227-14860726	0.415851522928038	.	.
chr10	14544690	14545189	chr10	14860227	14860726	Gm46212|chr10:14860227-14860726	0.415851522928038	.	.
chr10	15300071	15300570	chr10	15257175	15257674	Gm47710|chr10:15257175-15257674	0.281254825099451	.	.
chr10	15300071	15300570	chr10	15263328	15263827	Gm47710|chr10:15263328-15263827	0.242985817255725	.	.
chr10	17795966	17796465	chr10	17727901	17728400	Txlnb|chr10:17727901-17728400	0.336276981647741	.	.
chr10	17795966	17796465	chr10	17869893	17870392	Txlnb|chr10:17869893-17870392	0.23469746860378	.	.
chr10	17795966	17796465	chr10	18182182	18182681	Txlnb|chr10:18182182-18182681	0.3797576445176	.	.
chr10	17947167	17947666	chr10	17727901	17728400	Heca|chr10:17727901-17728400	0.243547255465283	.	.
chr10	17947841	17948340	chr10	17724226	17724725	Heca|chr10:17724226-17724725	0.24164152426231	.	.
chr10	17947841	17948340	chr10	17823441	17823940	Heca|chr10:17823441-17823940	0.249841788045301	.	.
chr10	18022176	18022675	chr10	17869893	17870392	Abracl|chr10:17869893-17870392	0.256781690145775	.	.
chr10	18022923	18023422	chr10	17869893	17870392	Abracl|chr10:17869893-17870392	0.239585030175242	.	.
chr10	18022923	18023422	chr10	18182182	18182681	Abracl|chr10:18182182-18182681	0.427875180022695	.	.
chr10	18055292	18055791	chr10	17869893	17870392	Reps1|chr10:17869893-17870392	0.233631310868452	.	.
chr10	18055292	18055791	chr10	18197247	18197746	Reps1|chr10:18197247-18197746	0.243218322905316	.	.
chr10	18056109	18056608	chr10	18197247	18197746	Reps1|chr10:18197247-18197746	0.307927535543195	.	.
chr10	18235012	18235511	chr10	18182182	18182681	Ccdc28a|chr10:18182182-18182681	0.259856042682757	.	.
chr10	18235012	18235511	chr10	18182182	18182681	Gm10827|chr10:18182182-18182681	0.259856042682757	.	.
chr10	18886878	18887377	chr10	18963882	18964381	Gm48483|chr10:18963882-18964381	0.243690408731468	.	.
chr10	19015270	19015769	chr10	18916956	18917455	Tnfaip3|chr10:18916956-18917455	0.288683598884762	.	.
chr10	19015270	19015769	chr10	19188055	19188554	Tnfaip3|chr10:19188055-19188554	0.286287169110498	.	.
chr10	19591671	19592170	chr10	19876558	19877057	Ifngr1|chr10:19876558-19877057	0.439438970898339	.	.
chr10	19712255	19712754	chr10	19693066	19693565	Il20ra|chr10:19693066-19693565	0.360560419502664	.	.
chr10	19712255	19712754	chr10	19849978	19850477	Il20ra|chr10:19849978-19850477	0.283540680155842	.	.
chr10	19850487	19850986	chr10	19779077	19779576	Slc35d3|chr10:19779077-19779576	0.261818251746287	.	.
chr10	19850487	19850986	chr10	19835817	19836316	Slc35d3|chr10:19835817-19836316	0.554282263793439	.	.
chr10	19850487	19850986	chr10	19836412	19836911	Slc35d3|chr10:19836412-19836911	0.593263376107346	.	.
chr10	19850487	19850986	chr10	19849978	19850477	Slc35d3|chr10:19849978-19850477	0.512821619655974	.	.
chr10	19907191	19907690	chr10	19693066	19693565	Pex7|chr10:19693066-19693565	0.26965328740886	.	.
chr10	19907191	19907690	chr10	19876558	19877057	Pex7|chr10:19876558-19877057	0.24109532471556	.	.
chr10	19933466	19933965	chr10	19835817	19836316	Map3k5|chr10:19835817-19836316	0.381677836934207	.	.
chr10	19933466	19933965	chr10	19836412	19836911	Map3k5|chr10:19836412-19836911	0.402190372089886	.	.
chr10	19933466	19933965	chr10	19849978	19850477	Map3k5|chr10:19849978-19850477	0.384519818182566	.	.
chr10	19933991	19934490	chr10	19699289	19699788	Map3k5|chr10:19699289-19699788	0.330534644836762	.	.
chr10	19933991	19934490	chr10	19779077	19779576	Map3k5|chr10:19779077-19779576	0.224099226544867	.	.
chr10	19933991	19934490	chr10	19835817	19836316	Map3k5|chr10:19835817-19836316	0.270446582544824	.	.
chr10	19934494	19934993	chr10	19708225	19708724	Map3k5|chr10:19708225-19708724	0.29602765119892	.	.
chr10	19934494	19934993	chr10	19835817	19836316	Map3k5|chr10:19835817-19836316	0.350913065801573	.	.
chr10	19934494	19934993	chr10	19836412	19836911	Map3k5|chr10:19836412-19836911	0.36534971742091	.	.
chr10	19934494	19934993	chr10	19915249	19915748	Map3k5|chr10:19915249-19915748	0.271952457026303	.	.
chr10	21881933	21882432	chr10	21871917	21872416	Sgk1|chr10:21871917-21872416	0.492324276630248	.	.
chr10	21881933	21882432	chr10	21883505	21884004	Sgk1|chr10:21883505-21884004	0.306296302823886	.	.
chr10	21881933	21882432	chr10	21923542	21924041	Sgk1|chr10:21923542-21924041	0.46289322246635	.	.
chr10	21881933	21882432	chr10	21924043	21924542	Sgk1|chr10:21924043-21924542	0.388500828941476	.	.
chr10	21881933	21882432	chr10	21933759	21934258	Sgk1|chr10:21933759-21934258	0.224788526514074	.	.
chr10	21881933	21882432	chr10	21957803	21958302	Sgk1|chr10:21957803-21958302	0.511205502978611	.	.
chr10	21881933	21882432	chr10	21994360	21994859	Sgk1|chr10:21994360-21994859	0.492214485424559	.	.
chr10	21882814	21883313	chr10	21883505	21884004	Sgk1|chr10:21883505-21884004	0.446424017398306	.	.
chr10	21882814	21883313	chr10	21957803	21958302	Sgk1|chr10:21957803-21958302	0.235191830107942	.	.
chr10	21882814	21883313	chr10	21992970	21993469	Sgk1|chr10:21992970-21993469	0.225987248979919	.	.
chr10	22148605	22149104	chr10	21883505	21884004	E030030I06Rik|chr10:21883505-21884004	0.289381710411247	.	.
chr10	22148605	22149104	chr10	21957803	21958302	E030030I06Rik|chr10:21957803-21958302	0.250274993051023	.	.
chr10	22148605	22149104	chr10	21992970	21993469	E030030I06Rik|chr10:21992970-21993469	0.320531122770647	.	.
chr10	22148605	22149104	chr10	21994360	21994859	E030030I06Rik|chr10:21994360-21994859	0.231690529311758	.	.
chr10	23349982	23350481	chr10	23403658	23404157	Eya4|chr10:23403658-23404157	0.423287425739331	.	.
chr10	23609518	23610017	chr10	23403658	23404157	Gm47843|chr10:23403658-23404157	0.329938468979924	.	.
chr10	23609518	23610017	chr10	23513194	23513693	Gm47843|chr10:23513194-23513693	0.257175174314234	.	.
chr10	23609518	23610017	chr10	23664634	23665133	Gm47843|chr10:23664634-23665133	0.351679358363631	.	.
chr10	23787039	23787538	chr10	23979250	23979749	Rps12|chr10:23979250-23979749	0.370006731497401	.	.
chr10	23796314	23796813	chr10	23979250	23979749	Slc18b1|chr10:23979250-23979749	0.228554469609215	.	.
chr10	23796872	23797371	chr10	23744949	23745448	Slc18b1|chr10:23744949-23745448	0.348415979073394	.	.
chr10	23796872	23797371	chr10	24228216	24228715	Slc18b1|chr10:24228216-24228715	0.434348196301865	.	.
chr10	23796872	23797371	chr10	24228922	24229421	Slc18b1|chr10:24228922-24229421	0.321539263507695	.	.
chr10	24131389	24131888	chr10	23979250	23979749	Gm40614|chr10:23979250-23979749	0.285646981715662	.	.
chr10	24131389	24131888	chr10	24404820	24405319	Gm40614|chr10:24404820-24405319	0.328460406503766	.	.
chr10	24131389	24131888	chr10	24407362	24407861	Gm40614|chr10:24407362-24407861	0.356297369664453	.	.
chr10	24149016	24149515	chr10	24271394	24271893	Stx7|chr10:24271394-24271893	0.422792045258257	.	.
chr10	24149016	24149515	chr10	24381828	24382327	Stx7|chr10:24381828-24382327	0.328878621866618	.	.
chr10	24223272	24223771	chr10	24210083	24210582	Moxd1|chr10:24210083-24210582	0.26332652990485	.	.
chr10	24223272	24223771	chr10	24228216	24228715	Moxd1|chr10:24228216-24228715	0.419383012353138	.	.
chr10	24223272	24223771	chr10	24228922	24229421	Moxd1|chr10:24228922-24229421	0.475249975117162	.	.
chr10	24223272	24223771	chr10	24271394	24271893	Moxd1|chr10:24271394-24271893	0.501404565104863	.	.
chr10	24223272	24223771	chr10	24381828	24382327	Moxd1|chr10:24381828-24382327	0.240045954240342	.	.
chr10	26374914	26375413	chr10	26327653	26328152	L3mbtl3|chr10:26327653-26328152	0.445352073457536	.	.
chr10	26374914	26375413	chr10	26479261	26479760	L3mbtl3|chr10:26479261-26479760	0.481709750868881	.	.
chr10	26374914	26375413	chr10	26710532	26711031	L3mbtl3|chr10:26710532-26711031	0.302994646034642	.	.
chr10	26375759	26376258	chr10	26374170	26374669	L3mbtl3|chr10:26374170-26374669	0.426634014052152	.	.
chr10	26695050	26695549	chr10	26298971	26299470	Gm48893|chr10:26298971-26299470	0.350259906311154	.	.
chr10	26695050	26695549	chr10	26474859	26475358	Gm48893|chr10:26474859-26475358	0.237331247057836	.	.
chr10	26695050	26695549	chr10	26479261	26479760	Gm48893|chr10:26479261-26479760	0.268912076381892	.	.
chr10	26695050	26695549	chr10	26711043	26711542	Gm48893|chr10:26711043-26711542	0.293438612780892	.	.
chr10	26695050	26695549	chr10	26773391	26773890	Gm48893|chr10:26773391-26773890	0.30118213447815	.	.
chr10	26695050	26695549	chr10	26822656	26823155	Gm48893|chr10:26822656-26823155	0.335892732296482	.	.
chr10	26695050	26695549	chr10	26827031	26827530	Gm48893|chr10:26827031-26827530	0.347523899991744	.	.
chr10	26695050	26695549	chr10	26903839	26904338	Gm48893|chr10:26903839-26904338	0.316192788922367	.	.
chr10	26752501	26753000	chr10	26687116	26687615	Arhgap18|chr10:26687116-26687615	0.254575095823698	.	.
chr10	26752501	26753000	chr10	26710532	26711031	Arhgap18|chr10:26710532-26711031	0.372997532575579	.	.
chr10	26752501	26753000	chr10	26711043	26711542	Arhgap18|chr10:26711043-26711542	0.378062810413364	.	.
chr10	26752501	26753000	chr10	26773391	26773890	Arhgap18|chr10:26773391-26773890	0.32821155248494	.	.
chr10	26752501	26753000	chr10	26822656	26823155	Arhgap18|chr10:26822656-26823155	0.412042028092663	.	.
chr10	26752501	26753000	chr10	26827031	26827530	Arhgap18|chr10:26827031-26827530	0.317568988113725	.	.
chr10	26752501	26753000	chr10	26903839	26904338	Arhgap18|chr10:26903839-26904338	0.376499934623821	.	.
chr10	26753106	26753605	chr10	26711043	26711542	Arhgap18|chr10:26711043-26711542	0.261979322818469	.	.
chr10	26753106	26753605	chr10	26773391	26773890	Arhgap18|chr10:26773391-26773890	0.25693425730304	.	.
chr10	26753106	26753605	chr10	26822656	26823155	Arhgap18|chr10:26822656-26823155	0.508411324533154	.	.
chr10	26753106	26753605	chr10	26827031	26827530	Arhgap18|chr10:26827031-26827530	0.266484574803345	.	.
chr10	26950380	26950879	chr10	26772852	26773351	Gm48084|chr10:26772852-26773351	0.299794282064192	.	.
chr10	26950380	26950879	chr10	26890045	26890544	Gm48084|chr10:26890045-26890544	0.355537314080853	.	.
chr10	26950380	26950879	chr10	26890045	26890544	Gm48084|chr10:26890045-26890544	0.355537314080854	.	.
chr10	26950380	26950879	chr10	26903839	26904338	Gm48084|chr10:26903839-26904338	0.331255368690532	.	.
chr10	26950380	26950879	chr10	26912402	26912901	Gm48084|chr10:26912402-26912901	0.421093067011577	.	.
chr10	28074020	28074519	chr10	27840942	27841441	Ptprk|chr10:27840942-27841441	0.488725045392896	.	.
chr10	28074536	28075035	chr10	27840942	27841441	Ptprk|chr10:27840942-27841441	0.423727709924468	.	.
chr10	29143386	29143885	chr10	29146930	29147429	Soga3|chr10:29146930-29147429	0.242738199192669	.	.
chr10	29143386	29143885	chr10	29174773	29175272	Soga3|chr10:29174773-29175272	0.354954198868959	.	.
chr10	29143386	29143885	chr10	29415341	29415840	Soga3|chr10:29415341-29415840	0.344707727096285	.	.
chr10	29143386	29143885	chr10	29424547	29425046	Soga3|chr10:29424547-29425046	0.362761879680163	.	.
chr10	29143386	29143885	chr10	29430782	29431281	Soga3|chr10:29430782-29431281	0.487039731574811	.	.
chr10	29313161	29313660	chr10	29430782	29431281	Echdc1|chr10:29430782-29431281	0.249774163324481	.	.
chr10	29313161	29313660	chr10	29430782	29431281	Gm46218|chr10:29430782-29431281	0.249774163324481	.	.
chr10	29361838	29362337	chr10	29206679	29207178	Rnf146|chr10:29206679-29207178	0.253081054954177	.	.
chr10	29535581	29536080	chr10	29338603	29339102	Rspo3|chr10:29338603-29339102	0.25597024316336	.	.
chr10	29535581	29536080	chr10	29981505	29982004	Rspo3|chr10:29981505-29982004	0.606723079242521	.	.
chr10	30200346	30200845	chr10	29984095	29984594	Cenpw|chr10:29984095-29984594	0.299780479528652	.	.
chr10	30600453	30600952	chr10	30569602	30570101	Trmt11|chr10:30569602-30570101	0.724950473355217	.	.
chr10	30600453	30600952	chr10	30569602	30570101	Trmt11|chr10:30569602-30570101	0.724950473355218	.	.
chr10	30600453	30600952	chr10	30618199	30618698	Trmt11|chr10:30618199-30618698	0.508883347674517	.	.
chr10	30802619	30803118	chr10	30778012	30778511	Ncoa7|chr10:30778012-30778511	0.256285110346917	.	.
chr10	30802619	30803118	chr10	30785138	30785637	Ncoa7|chr10:30785138-30785637	0.382606117929406	.	.
chr10	30802619	30803118	chr10	30810769	30811268	Ncoa7|chr10:30810769-30811268	0.3102683010673	.	.
chr10	30802619	30803118	chr10	30832875	30833374	Ncoa7|chr10:30832875-30833374	0.318981590619528	.	.
chr10	30802619	30803118	chr10	30871496	30871995	Ncoa7|chr10:30871496-30871995	0.508223240309419	.	.
chr10	30802619	30803118	chr10	30920143	30920642	Ncoa7|chr10:30920143-30920642	0.438758677915441	.	.
chr10	30803126	30803625	chr10	30778012	30778511	Ncoa7|chr10:30778012-30778511	0.354544611451608	.	.
chr10	30803126	30803625	chr10	30785138	30785637	Ncoa7|chr10:30785138-30785637	0.375765296869725	.	.
chr10	30803126	30803625	chr10	30824988	30825487	Ncoa7|chr10:30824988-30825487	0.293238242149655	.	.
chr10	30803126	30803625	chr10	30824988	30825487	Ncoa7|chr10:30824988-30825487	0.293238242149656	.	.
chr10	30803126	30803625	chr10	30871496	30871995	Ncoa7|chr10:30871496-30871995	0.225819746163935	.	.
chr10	30803126	30803625	chr10	30920143	30920642	Ncoa7|chr10:30920143-30920642	0.320746846357178	.	.
chr10	30842620	30843119	chr10	30785138	30785637	Hey2|chr10:30785138-30785637	0.268129577084761	.	.
chr10	30842620	30843119	chr10	30810769	30811268	Hey2|chr10:30810769-30811268	0.362779448991677	.	.
chr10	30842620	30843119	chr10	30832875	30833374	Hey2|chr10:30832875-30833374	0.717062427182784	.	.
chr10	30842620	30843119	chr10	30871496	30871995	Hey2|chr10:30871496-30871995	0.731694662298194	.	.
chr10	30842620	30843119	chr10	30871496	30871995	Hey2|chr10:30871496-30871995	0.731694662298195	.	.
chr10	30842620	30843119	chr10	30920143	30920642	Hey2|chr10:30920143-30920642	0.313366033128131	.	.
chr10	30842620	30843119	chr10	31127926	31128425	Hey2|chr10:31127926-31128425	0.405107848246878	.	.
chr10	31313140	31313639	chr10	31426619	31427118	Hddc2|chr10:31426619-31427118	0.304185906874058	.	.
chr10	31445701	31446200	chr10	31335844	31336343	Tpd52l1|chr10:31335844-31336343	0.24198073184311	.	.
chr10	31445701	31446200	chr10	31353060	31353559	Tpd52l1|chr10:31353060-31353559	0.276597538743566	.	.
chr10	31445701	31446200	chr10	31438460	31438959	Tpd52l1|chr10:31438460-31438959	0.263047702806581	.	.
chr10	31445701	31446200	chr10	31495771	31496270	Tpd52l1|chr10:31495771-31496270	0.306327772353825	.	.
chr10	31445701	31446200	chr10	31742380	31742879	Tpd52l1|chr10:31742380-31742879	0.410835579897102	.	.
chr10	31608520	31609019	chr10	31434276	31434775	Rnf217|chr10:31434276-31434775	0.273052811756435	.	.
chr10	31609486	31609985	chr10	31465773	31466272	Rnf217|chr10:31465773-31466272	0.284117808084345	.	.
chr10	31609486	31609985	chr10	31553207	31553706	Rnf217|chr10:31553207-31553706	0.408952673209762	.	.
chr10	32889817	32890316	chr10	32716048	32716547	Nkain2|chr10:32716048-32716547	0.268547496342442	.	.
chr10	33904718	33905217	chr10	33703373	33703872	Rsph4a|chr10:33703373-33703872	0.333396636981879	.	.
chr10	33951019	33951518	chr10	34003205	34003704	Zup1|chr10:34003205-34003704	0.316757314208742	.	.
chr10	34018867	34019366	chr10	34033850	34034349	Gm48045|chr10:34033850-34034349	0.309235967776551	.	.
chr10	34018867	34019366	chr10	34033850	34034349	Rwdd1|chr10:34033850-34034349	0.309235967776551	.	.
chr10	34019491	34019990	chr10	34003205	34003704	Gm48045|chr10:34003205-34003704	0.319356674492329	.	.
chr10	34019491	34019990	chr10	34003205	34003704	Rwdd1|chr10:34003205-34003704	0.319356674492329	.	.
chr10	34019491	34019990	chr10	34316363	34316862	Gm48045|chr10:34316363-34316862	0.439675811724406	.	.
chr10	34019491	34019990	chr10	34316363	34316862	Rwdd1|chr10:34316363-34316862	0.439675811724406	.	.
chr10	34019491	34019990	chr10	34431742	34432241	Gm48045|chr10:34431742-34432241	0.406002626968286	.	.
chr10	34019491	34019990	chr10	34431742	34432241	Rwdd1|chr10:34431742-34432241	0.406002626968286	.	.
chr10	34206579	34207078	chr10	34003205	34003704	Dse|chr10:34003205-34003704	0.314367050996229	.	.
chr10	34207257	34207756	chr10	33986736	33987235	Dse|chr10:33986736-33987235	0.316156183103974	.	.
chr10	34207257	34207756	chr10	34033850	34034349	Dse|chr10:34033850-34034349	0.333601864443752	.	.
chr10	34281970	34282469	chr10	34280491	34280990	Tspyl1|chr10:34280491-34280990	0.338711815443683	.	.
chr10	34281970	34282469	chr10	34431742	34432241	Tspyl1|chr10:34431742-34432241	0.251292604470258	.	.
chr10	34282484	34282983	chr10	34405755	34406254	Tspyl1|chr10:34405755-34406254	0.280178612048935	.	.
chr10	34297174	34297673	chr10	34230653	34231152	Tspyl4|chr10:34230653-34231152	0.297673440428209	.	.
chr10	34297174	34297673	chr10	34316363	34316862	Tspyl4|chr10:34316363-34316862	0.368636950493558	.	.
chr10	34297174	34297673	chr10	34592283	34592782	Tspyl4|chr10:34592283-34592782	0.27853061965709	.	.
chr10	34297174	34297673	chr10	34617147	34617646	Tspyl4|chr10:34617147-34617646	0.292726481265471	.	.
chr10	36505968	36506467	chr10	36487435	36487934	Hs3st5|chr10:36487435-36487934	0.41669685482584	.	.
chr10	36506584	36507083	chr10	36487435	36487934	Hs3st5|chr10:36487435-36487934	0.442524100040169	.	.
chr10	36506584	36507083	chr10	36567264	36567763	Hs3st5|chr10:36567264-36567763	0.295702284515676	.	.
chr10	36507177	36507676	chr10	36487435	36487934	Hs3st5|chr10:36487435-36487934	0.345626899516475	.	.
chr10	36507177	36507676	chr10	36567264	36567763	Hs3st5|chr10:36567264-36567763	0.302470066486482	.	.
chr10	36974002	36974501	chr10	36750540	36751039	Hdac2|chr10:36750540-36751039	0.413564843715885	.	.
chr10	36974002	36974501	chr10	36761404	36761903	Hdac2|chr10:36761404-36761903	0.238667010877809	.	.
chr10	36974002	36974501	chr10	36786895	36787394	Hdac2|chr10:36786895-36787394	0.356821505825072	.	.
chr10	36974002	36974501	chr10	36887476	36887975	Hdac2|chr10:36887476-36887975	0.48957211100461	.	.
chr10	36974002	36974501	chr10	36898107	36898606	Hdac2|chr10:36898107-36898606	0.335664757661925	.	.
chr10	36974002	36974501	chr10	36921261	36921760	Hdac2|chr10:36921261-36921760	0.410842544695014	.	.
chr10	36974002	36974501	chr10	36921864	36922363	Hdac2|chr10:36921864-36922363	0.436979030893126	.	.
chr10	36974002	36974501	chr10	37047820	37048319	Hdac2|chr10:37047820-37048319	0.252196440724803	.	.
chr10	36974002	36974501	chr10	37072777	37073276	Hdac2|chr10:37072777-37073276	0.355944836778648	.	.
chr10	36974002	36974501	chr10	37136922	37137421	Hdac2|chr10:37136922-37137421	0.330755501442536	.	.
chr10	36974002	36974501	chr10	37157131	37157630	Hdac2|chr10:37157131-37157630	0.489272434808299	.	.
chr10	36974613	36975112	chr10	36791758	36792257	Hdac2|chr10:36791758-36792257	0.309066850706301	.	.
chr10	36974613	36975112	chr10	36834200	36834699	Hdac2|chr10:36834200-36834699	0.350997775483251	.	.
chr10	36974613	36975112	chr10	36898107	36898606	Hdac2|chr10:36898107-36898606	0.27231191198438	.	.
chr10	36974613	36975112	chr10	37072777	37073276	Hdac2|chr10:37072777-37073276	0.321319650198394	.	.
chr10	36974613	36975112	chr10	37157131	37157630	Hdac2|chr10:37157131-37157630	0.404190420302453	.	.
chr10	37138712	37139211	chr10	36786895	36787394	5930403N24Rik|chr10:36786895-36787394	0.322679264962036	.	.
chr10	37138712	37139211	chr10	36786895	36787394	Marcks|chr10:36786895-36787394	0.322679264962036	.	.
chr10	37138712	37139211	chr10	36862471	36862970	5930403N24Rik|chr10:36862471-36862970	0.228406846300434	.	.
chr10	37138712	37139211	chr10	36862471	36862970	Marcks|chr10:36862471-36862970	0.228406846300434	.	.
chr10	37138712	37139211	chr10	36887476	36887975	5930403N24Rik|chr10:36887476-36887975	0.366109327191643	.	.
chr10	37138712	37139211	chr10	36887476	36887975	Marcks|chr10:36887476-36887975	0.366109327191643	.	.
chr10	37138712	37139211	chr10	36898107	36898606	5930403N24Rik|chr10:36898107-36898606	0.328131335878748	.	.
chr10	37138712	37139211	chr10	36898107	36898606	Marcks|chr10:36898107-36898606	0.328131335878748	.	.
chr10	37138712	37139211	chr10	36921261	36921760	5930403N24Rik|chr10:36921261-36921760	0.272531078820633	.	.
chr10	37138712	37139211	chr10	36921261	36921760	Marcks|chr10:36921261-36921760	0.272531078820633	.	.
chr10	37138712	37139211	chr10	36921864	36922363	5930403N24Rik|chr10:36921864-36922363	0.345058069144877	.	.
chr10	37138712	37139211	chr10	36921864	36922363	Marcks|chr10:36921864-36922363	0.345058069144877	.	.
chr10	37138712	37139211	chr10	37047820	37048319	5930403N24Rik|chr10:37047820-37048319	0.332042188045528	.	.
chr10	37138712	37139211	chr10	37047820	37048319	Marcks|chr10:37047820-37048319	0.332042188045528	.	.
chr10	37138712	37139211	chr10	37136922	37137421	5930403N24Rik|chr10:37136922-37137421	0.307569398383949	.	.
chr10	37138712	37139211	chr10	37136922	37137421	Marcks|chr10:37136922-37137421	0.307569398383949	.	.
chr10	37138712	37139211	chr10	37140760	37141259	5930403N24Rik|chr10:37140760-37141259	0.339071930028432	.	.
chr10	37138712	37139211	chr10	37140760	37141259	Marcks|chr10:37140760-37141259	0.339071930028432	.	.
chr10	39898438	39898937	chr10	39870731	39871230	4930547M16Rik|chr10:39870731-39871230	0.253367270015737	.	.
chr10	39898438	39898937	chr10	39870731	39871230	Mfsd4b4|chr10:39870731-39871230	0.253367270015737	.	.
chr10	39899007	39899506	chr10	40212385	40212884	4930547M16Rik|chr10:40212385-40212884	0.338876633629145	.	.
chr10	39899007	39899506	chr10	40212385	40212884	Mfsd4b4|chr10:40212385-40212884	0.338876633629145	.	.
chr10	40142083	40142582	chr10	39870731	39871230	Slc16a10|chr10:39870731-39871230	0.250096192880595	.	.
chr10	40142083	40142582	chr10	40212385	40212884	Slc16a10|chr10:40212385-40212884	0.29840414387058	.	.
chr10	40246833	40247332	chr10	39926586	39927085	Rpf2|chr10:39926586-39927085	0.33299381749217	.	.
chr10	40246833	40247332	chr10	39960047	39960546	Rpf2|chr10:39960047-39960546	0.354616086735952	.	.
chr10	40246833	40247332	chr10	40041278	40041777	Rpf2|chr10:40041278-40041777	0.290740217255192	.	.
chr10	41072083	41072582	chr10	41288740	41289239	Gpr6|chr10:41288740-41289239	0.288930399089496	.	.
chr10	41303028	41303527	chr10	41015647	41016146	Ak9|chr10:41015647-41016146	0.312867174105815	.	.
chr10	41303028	41303527	chr10	41015647	41016146	Fig4|chr10:41015647-41016146	0.312867174105815	.	.
chr10	41303028	41303527	chr10	41052255	41052754	Ak9|chr10:41052255-41052754	0.359758990361956	.	.
chr10	41303028	41303527	chr10	41052255	41052754	Fig4|chr10:41052255-41052754	0.359758990361956	.	.
chr10	41303669	41304168	chr10	41015647	41016146	Ak9|chr10:41015647-41016146	0.374338138731928	.	.
chr10	41303669	41304168	chr10	41015647	41016146	Fig4|chr10:41015647-41016146	0.374338138731928	.	.
chr10	41450048	41450547	chr10	41505407	41505906	Zbtb24|chr10:41505407-41505906	0.401424931399926	.	.
chr10	41476206	41476705	chr10	41015647	41016146	Mical1|chr10:41015647-41016146	0.278362927901028	.	.
chr10	41490156	41490655	chr10	41682610	41683109	Ppil6|chr10:41682610-41683109	0.277604449906315	.	.
chr10	41490156	41490655	chr10	41682610	41683109	Smpd2|chr10:41682610-41683109	0.277604449906315	.	.
chr10	41518365	41518864	chr10	41500831	41501330	Cd164|chr10:41500831-41501330	0.314292405659462	.	.
chr10	41518365	41518864	chr10	41682610	41683109	Cd164|chr10:41682610-41683109	0.242552196675588	.	.
chr10	41518902	41519401	chr10	41678789	41679288	Cd164|chr10:41678789-41679288	0.326426265776543	.	.
chr10	41519685	41520184	chr10	41505407	41505906	Cd164|chr10:41505407-41505906	0.269381308303556	.	.
chr10	41519685	41520184	chr10	41546552	41547051	Cd164|chr10:41546552-41547051	0.252194880514524	.	.
chr10	41519685	41520184	chr10	41586902	41587401	Cd164|chr10:41586902-41587401	0.231274058332126	.	.
chr10	41553207	41553706	chr10	41288740	41289239	Gm17196|chr10:41288740-41289239	0.50314895250651	.	.
chr10	41553207	41553706	chr10	41500831	41501330	Gm17196|chr10:41500831-41501330	0.585352242727426	.	.
chr10	41553207	41553706	chr10	41601964	41602463	Gm17196|chr10:41601964-41602463	0.450296024198335	.	.
chr10	41553207	41553706	chr10	41601964	41602463	Gm17196|chr10:41601964-41602463	0.450296024198336	.	.
chr10	41553207	41553706	chr10	41682610	41683109	Gm17196|chr10:41682610-41683109	0.246882399629401	.	.
chr10	42276537	42277036	chr10	42251261	42251760	Foxo3|chr10:42251261-42251760	0.274491644127482	.	.
chr10	42276537	42277036	chr10	42265243	42265742	Foxo3|chr10:42265243-42265742	0.394269862848334	.	.
chr10	42276537	42277036	chr10	42277563	42278062	Foxo3|chr10:42277563-42278062	0.510672920758151	.	.
chr10	42276537	42277036	chr10	42278179	42278678	Foxo3|chr10:42278179-42278678	0.341464373847058	.	.
chr10	42477769	42478268	chr10	42251261	42251760	Afg1l|chr10:42251261-42251760	0.308589214788639	.	.
chr10	42477769	42478268	chr10	42265243	42265742	Afg1l|chr10:42265243-42265742	0.370898958162763	.	.
chr10	42477769	42478268	chr10	42455995	42456494	Afg1l|chr10:42455995-42456494	0.367864478825837	.	.
chr10	42478381	42478880	chr10	42678656	42679155	Afg1l|chr10:42678656-42679155	0.379898253125227	.	.
chr10	42501588	42502087	chr10	42251261	42251760	Snx3|chr10:42251261-42251760	0.254923567216575	.	.
chr10	42501588	42502087	chr10	42265243	42265742	Snx3|chr10:42265243-42265742	0.382498963433017	.	.
chr10	42502326	42502825	chr10	42251261	42251760	Snx3|chr10:42251261-42251760	0.255840262466066	.	.
chr10	42502326	42502825	chr10	42265243	42265742	Snx3|chr10:42265243-42265742	0.559087428624347	.	.
chr10	42502326	42502825	chr10	42277563	42278062	Snx3|chr10:42277563-42278062	0.409498410938357	.	.
chr10	42502326	42502825	chr10	42278179	42278678	Snx3|chr10:42278179-42278678	0.287007192847811	.	.
chr10	43540736	43541235	chr10	43527432	43527931	1700021F05Rik|chr10:43527432-43527931	0.290075355371983	.	.
chr10	44268090	44268589	chr10	44381373	44381872	Atg5|chr10:44381373-44381872	0.378502292856868	.	.
chr10	45066851	45067350	chr10	44752941	44753440	Prep|chr10:44752941-44753440	0.235985029359081	.	.
chr10	45289129	45289628	chr10	45363307	45363806	Gm15934|chr10:45363307-45363806	0.440048529499939	.	.
chr10	45486739	45487238	chr10	45363307	45363806	Lin28b|chr10:45363307-45363806	0.399706202080966	.	.
chr10	45577590	45578089	chr10	45982778	45983277	Hace1|chr10:45982778-45983277	0.249601228308181	.	.
chr10	45578214	45578713	chr10	45373235	45373734	Hace1|chr10:45373235-45373734	0.243325271260254	.	.
chr10	50592385	50592884	chr10	50763310	50763809	Ascc3|chr10:50763310-50763809	0.332214705129884	.	.
chr10	52022446	52022945	chr10	52471563	52472062	Vgll2|chr10:52471563-52472062	0.27275857627444	.	.
chr10	52233366	52233865	chr10	52281173	52281672	Dcbld1|chr10:52281173-52281672	0.291116735266648	.	.
chr10	52233867	52234366	chr10	52106115	52106614	Dcbld1|chr10:52106115-52106614	0.235713590518341	.	.
chr10	52381975	52382474	chr10	52471563	52472062	Gopc|chr10:52471563-52472062	0.729677855284701	.	.
chr10	52381975	52382474	chr10	52530831	52531330	Gopc|chr10:52530831-52531330	0.301736981430855	.	.
chr10	52381975	52382474	chr10	52691301	52691800	Gopc|chr10:52691301-52691800	0.267121506517441	.	.
chr10	52381975	52382474	chr10	52703990	52704489	Gopc|chr10:52703990-52704489	0.301748778193243	.	.
chr10	52381975	52382474	chr10	52731794	52732293	Gopc|chr10:52731794-52732293	0.555454390308472	.	.
chr10	52417238	52417737	chr10	52471563	52472062	Nus1|chr10:52471563-52472062	0.433675313079505	.	.
chr10	52417238	52417737	chr10	52691301	52691800	Nus1|chr10:52691301-52691800	0.276089262941119	.	.
chr10	52690218	52690717	chr10	52471563	52472062	Slc35f1|chr10:52471563-52472062	0.294274004614139	.	.
chr10	52690218	52690717	chr10	52530831	52531330	Slc35f1|chr10:52530831-52531330	0.304131054888503	.	.
chr10	52690218	52690717	chr10	52536669	52537168	Slc35f1|chr10:52536669-52537168	0.279161298397311	.	.
chr10	52690801	52691300	chr10	52471563	52472062	Slc35f1|chr10:52471563-52472062	0.389482726363118	.	.
chr10	52690801	52691300	chr10	52691301	52691800	Slc35f1|chr10:52691301-52691800	0.442685322725506	.	.
chr10	52690801	52691300	chr10	52731794	52732293	Slc35f1|chr10:52731794-52732293	0.265716199432989	.	.
chr10	54063973	54064472	chr10	54362196	54362695	Gm47917|chr10:54362196-54362695	0.323718127189874	.	.
chr10	54063973	54064472	chr10	54362824	54363323	Gm47917|chr10:54362824-54363323	0.458042301017534	.	.
chr10	54063973	54064472	chr10	54404057	54404556	Gm47917|chr10:54404057-54404556	0.333649254238484	.	.
chr10	54074878	54075377	chr10	54178143	54178642	Gm16998|chr10:54178143-54178642	0.36130694919704	.	.
chr10	54074878	54075377	chr10	54303919	54304418	Gm16998|chr10:54303919-54304418	0.54816386906921	.	.
chr10	54074878	54075377	chr10	54329881	54330380	Gm16998|chr10:54329881-54330380	0.492441804344527	.	.
chr10	54074878	54075377	chr10	54448231	54448730	Gm16998|chr10:54448231-54448730	0.561205888818648	.	.
chr10	54074878	54075377	chr10	54467835	54468334	Gm16998|chr10:54467835-54468334	0.371515034319123	.	.
chr10	54075590	54076089	chr10	54026817	54027316	Gm16998|chr10:54026817-54027316	0.232639037622754	.	.
chr10	54075590	54076089	chr10	54026817	54027316	Man1a|chr10:54026817-54027316	0.232639037622754	.	.
chr10	54075590	54076089	chr10	54178143	54178642	Gm16998|chr10:54178143-54178642	0.475923859417845	.	.
chr10	54075590	54076089	chr10	54178143	54178642	Man1a|chr10:54178143-54178642	0.475923859417845	.	.
chr10	54075590	54076089	chr10	54303919	54304418	Gm16998|chr10:54303919-54304418	0.558618301616931	.	.
chr10	54075590	54076089	chr10	54303919	54304418	Man1a|chr10:54303919-54304418	0.558618301616931	.	.
chr10	54075590	54076089	chr10	54329881	54330380	Gm16998|chr10:54329881-54330380	0.425504799290584	.	.
chr10	54075590	54076089	chr10	54329881	54330380	Man1a|chr10:54329881-54330380	0.425504799290584	.	.
chr10	54075590	54076089	chr10	54448231	54448730	Gm16998|chr10:54448231-54448730	0.521754050623296	.	.
chr10	54075590	54076089	chr10	54448231	54448730	Man1a|chr10:54448231-54448730	0.521754050623296	.	.
chr10	54075590	54076089	chr10	54467835	54468334	Gm16998|chr10:54467835-54468334	0.563359001285698	.	.
chr10	54075590	54076089	chr10	54467835	54468334	Man1a|chr10:54467835-54468334	0.563359001285698	.	.
chr10	56228732	56229231	chr10	56061431	56061930	Tbc1d32|chr10:56061431-56061930	0.331385420295791	.	.
chr10	56228732	56229231	chr10	56115133	56115632	Tbc1d32|chr10:56115133-56115632	0.371325171973283	.	.
chr10	56228732	56229231	chr10	56198436	56198935	Tbc1d32|chr10:56198436-56198935	0.342599882268657	.	.
chr10	56228732	56229231	chr10	56198995	56199494	Tbc1d32|chr10:56198995-56199494	0.449862576163188	.	.
chr10	56228732	56229231	chr10	56372970	56373469	Tbc1d32|chr10:56372970-56373469	0.388460944943601	.	.
chr10	56228732	56229231	chr10	56499615	56500114	Tbc1d32|chr10:56499615-56500114	0.339897855633836	.	.
chr10	57486054	57486553	chr10	57190604	57191103	4930467K11Rik|chr10:57190604-57191103	0.497385894673379	.	.
chr10	57486054	57486553	chr10	57190604	57191103	Hsf2|chr10:57190604-57191103	0.497385894673379	.	.
chr10	57486054	57486553	chr10	57447879	57448378	4930467K11Rik|chr10:57447879-57448378	0.234747598254333	.	.
chr10	57486054	57486553	chr10	57447879	57448378	Hsf2|chr10:57447879-57448378	0.234747598254333	.	.
chr10	57486054	57486553	chr10	57557530	57558029	4930467K11Rik|chr10:57557530-57558029	0.264086078269201	.	.
chr10	57486054	57486553	chr10	57557530	57558029	Hsf2|chr10:57557530-57558029	0.264086078269201	.	.
chr10	57486054	57486553	chr10	57604617	57605116	4930467K11Rik|chr10:57604617-57605116	0.354563212428751	.	.
chr10	57486054	57486553	chr10	57604617	57605116	Hsf2|chr10:57604617-57605116	0.354563212428751	.	.
chr10	57486588	57487087	chr10	57447879	57448378	4930467K11Rik|chr10:57447879-57448378	0.329868221437058	.	.
chr10	57486588	57487087	chr10	57447879	57448378	Hsf2|chr10:57447879-57448378	0.329868221437058	.	.
chr10	57532304	57532803	chr10	57557530	57558029	Serinc1|chr10:57557530-57558029	0.35514706802945	.	.
chr10	57532304	57532803	chr10	57604617	57605116	Serinc1|chr10:57604617-57605116	0.354643879428452	.	.
chr10	57631815	57632314	chr10	57604617	57605116	Pkib|chr10:57604617-57605116	0.264474513362131	.	.
chr10	57631815	57632314	chr10	57795519	57796018	Pkib|chr10:57795519-57796018	0.228462633082367	.	.
chr10	57794436	57794935	chr10	57743482	57743981	Smpdl3a|chr10:57743482-57743981	0.28929716806517	.	.
chr10	57794436	57794935	chr10	57744060	57744559	Smpdl3a|chr10:57744060-57744559	0.294452692931546	.	.
chr10	57794939	57795438	chr10	57744060	57744559	Smpdl3a|chr10:57744060-57744559	0.372108535777106	.	.
chr10	57794939	57795438	chr10	57795519	57796018	Smpdl3a|chr10:57795519-57796018	0.319853690944881	.	.
chr10	58497623	58498122	chr10	58595665	58596164	Ccdc138|chr10:58595665-58596164	0.385994137286603	.	.
chr10	58497623	58498122	chr10	58601430	58601929	Ccdc138|chr10:58601430-58601929	0.303246102967761	.	.
chr10	58675506	58676005	chr10	58371409	58371908	Edar|chr10:58371409-58371908	0.239980015076231	.	.
chr10	58675506	58676005	chr10	58638740	58639239	Edar|chr10:58638740-58639239	0.27453992488515	.	.
chr10	60696889	60697388	chr10	60407850	60408349	Cdh23|chr10:60407850-60408349	0.244765331209034	.	.
chr10	60752559	60753058	chr10	60760360	60760859	Slc29a3|chr10:60760360-60760859	0.265137650721826	.	.
chr10	60752559	60753058	chr10	60941749	60942248	Slc29a3|chr10:60941749-60942248	0.319371553601721	.	.
chr10	60752559	60753058	chr10	61211489	61211988	Slc29a3|chr10:61211489-61211988	0.2387929855499	.	.
chr10	60831386	60831885	chr10	60732234	60732733	Unc5b|chr10:60732234-60732733	0.250461994764822	.	.
chr10	60831386	60831885	chr10	60941749	60942248	Unc5b|chr10:60941749-60942248	0.240281457746572	.	.
chr10	60831386	60831885	chr10	61068463	61068962	Unc5b|chr10:61068463-61068962	0.399670403571864	.	.
chr10	60931855	60932354	chr10	60834893	60835392	Gm26947|chr10:60834893-60835392	0.494905850041833	.	.
chr10	60931855	60932354	chr10	60934266	60934765	Gm26947|chr10:60934266-60934765	0.403537636463961	.	.
chr10	60931855	60932354	chr10	60934824	60935323	Gm26947|chr10:60934824-60935323	0.43432291941853	.	.
chr10	60931855	60932354	chr10	60941749	60942248	Gm26947|chr10:60941749-60942248	0.325578657194078	.	.
chr10	61052138	61052637	chr10	60934266	60934765	Gm20610|chr10:60934266-60934765	0.329174240736756	.	.
chr10	61052138	61052637	chr10	60934266	60934765	Gm20610|chr10:60934266-60934765	0.329174240736757	.	.
chr10	61052138	61052637	chr10	60934824	60935323	Gm20610|chr10:60934824-60935323	0.302902665886651	.	.
chr10	61147435	61147934	chr10	60760360	60760859	Sgpl1|chr10:60760360-60760859	0.308339985550628	.	.
chr10	61147435	61147934	chr10	60934266	60934765	Sgpl1|chr10:60934266-60934765	0.246139192199378	.	.
chr10	61147435	61147934	chr10	60941749	60942248	Sgpl1|chr10:60941749-60942248	0.27867507171788	.	.
chr10	61383246	61383745	chr10	61211489	61211988	Pald1|chr10:61211489-61211988	0.350068256398022	.	.
chr10	61383246	61383745	chr10	61399317	61399816	Pald1|chr10:61399317-61399816	0.376452195939637	.	.
chr10	61452613	61453112	chr10	61092652	61093151	Eif4ebp2|chr10:61092652-61093151	0.312218303504833	.	.
chr10	61680030	61680529	chr10	61625504	61626003	1700022H01Rik|chr10:61625504-61626003	0.278089637879635	.	.
chr10	61680030	61680529	chr10	61625504	61626003	Sar1a|chr10:61625504-61626003	0.278089637879635	.	.
chr10	61695204	61695703	chr10	61625504	61626003	Tysnd1|chr10:61625504-61626003	0.265041488985064	.	.
chr10	61695204	61695703	chr10	61838633	61839132	Tysnd1|chr10:61838633-61839132	0.236644475437593	.	.
chr10	61714894	61715393	chr10	61877748	61878247	Aifm2|chr10:61877748-61878247	0.517537692199921	.	.
chr10	61783021	61783520	chr10	61591249	61591748	H2afy2|chr10:61591249-61591748	0.340792940167194	.	.
chr10	62340040	62340539	chr10	62110799	62111298	Hk1os|chr10:62110799-62111298	0.297911984526393	.	.
chr10	62340040	62340539	chr10	62410887	62411386	Hk1os|chr10:62410887-62411386	0.522888579636684	.	.
chr10	62449766	62450265	chr10	62105101	62105600	4930507D05Rik|chr10:62105101-62105600	0.283166656246599	.	.
chr10	62449766	62450265	chr10	62105101	62105600	Supv3l1|chr10:62105101-62105600	0.283166656246599	.	.
chr10	62449766	62450265	chr10	62410887	62411386	4930507D05Rik|chr10:62410887-62411386	0.419256725266385	.	.
chr10	62449766	62450265	chr10	62410887	62411386	Supv3l1|chr10:62410887-62411386	0.419256725266385	.	.
chr10	62486629	62487128	chr10	62101434	62101933	Vps26a|chr10:62101434-62101933	0.330674792430031	.	.
chr10	62486629	62487128	chr10	62102023	62102522	Vps26a|chr10:62102023-62102522	0.361130347431771	.	.
chr10	62486629	62487128	chr10	62110799	62111298	Vps26a|chr10:62110799-62111298	0.301355823637212	.	.
chr10	62577623	62578122	chr10	62320502	62321001	4933428P19Rik|chr10:62320502-62321001	0.334281140658755	.	.
chr10	62577623	62578122	chr10	62320502	62321001	Kif1bp|chr10:62320502-62321001	0.334281140658755	.	.
chr10	62578211	62578710	chr10	62300269	62300768	4933428P19Rik|chr10:62300269-62300768	0.334633907029546	.	.
chr10	62578211	62578710	chr10	62300269	62300768	Kif1bp|chr10:62300269-62300768	0.334633907029546	.	.
chr10	62578211	62578710	chr10	62410887	62411386	4933428P19Rik|chr10:62410887-62411386	0.287000488869853	.	.
chr10	62578211	62578710	chr10	62410887	62411386	Kif1bp|chr10:62410887-62411386	0.287000488869853	.	.
chr10	62578211	62578710	chr10	62590203	62590702	4933428P19Rik|chr10:62590203-62590702	0.425872060951237	.	.
chr10	62578211	62578710	chr10	62590203	62590702	Kif1bp|chr10:62590203-62590702	0.425872060951237	.	.
chr10	62578211	62578710	chr10	62846898	62847397	4933428P19Rik|chr10:62846898-62847397	0.361281916403499	.	.
chr10	62578211	62578710	chr10	62846898	62847397	Kif1bp|chr10:62846898-62847397	0.361281916403499	.	.
chr10	62602059	62602558	chr10	62300269	62300768	Ddx21|chr10:62300269-62300768	0.347079114266947	.	.
chr10	62602059	62602558	chr10	62300269	62300768	Gm47257|chr10:62300269-62300768	0.347079114266947	.	.
chr10	62602059	62602558	chr10	62410887	62411386	Ddx21|chr10:62410887-62411386	0.277583496443556	.	.
chr10	62602059	62602558	chr10	62410887	62411386	Gm47257|chr10:62410887-62411386	0.277583496443556	.	.
chr10	62602059	62602558	chr10	62590203	62590702	Ddx21|chr10:62590203-62590702	0.279841303230053	.	.
chr10	62602059	62602558	chr10	62590203	62590702	Gm47257|chr10:62590203-62590702	0.279841303230053	.	.
chr10	62602059	62602558	chr10	62846898	62847397	Ddx21|chr10:62846898-62847397	0.442872865309638	.	.
chr10	62602059	62602558	chr10	62846898	62847397	Gm47257|chr10:62846898-62847397	0.442872865309638	.	.
chr10	62602059	62602558	chr10	62865210	62865709	Ddx21|chr10:62865210-62865709	0.433662675024191	.	.
chr10	62602059	62602558	chr10	62865210	62865709	Gm47257|chr10:62865210-62865709	0.433662675024191	.	.
chr10	62651098	62651597	chr10	62300269	62300768	Ddx50|chr10:62300269-62300768	0.286810153339514	.	.
chr10	62651098	62651597	chr10	62332391	62332890	Ddx50|chr10:62332391-62332890	0.421746915781194	.	.
chr10	62651098	62651597	chr10	62410887	62411386	Ddx50|chr10:62410887-62411386	0.333983051164157	.	.
chr10	62651098	62651597	chr10	62557722	62558221	Ddx50|chr10:62557722-62558221	0.232078522641714	.	.
chr10	62651098	62651597	chr10	62831702	62832201	Ddx50|chr10:62831702-62832201	0.266364008786656	.	.
chr10	62651098	62651597	chr10	62846898	62847397	Ddx50|chr10:62846898-62847397	0.249477835400571	.	.
chr10	62651098	62651597	chr10	62856650	62857149	Ddx50|chr10:62856650-62857149	0.244853720778274	.	.
chr10	62725538	62726037	chr10	62410887	62411386	Stox1|chr10:62410887-62411386	0.284865923656577	.	.
chr10	62725538	62726037	chr10	62557722	62558221	Stox1|chr10:62557722-62558221	0.310844618840412	.	.
chr10	62725538	62726037	chr10	62629419	62629918	Stox1|chr10:62629419-62629918	0.252007043796635	.	.
chr10	62725538	62726037	chr10	62856650	62857149	Stox1|chr10:62856650-62857149	0.273512788832406	.	.
chr10	62725538	62726037	chr10	62865210	62865709	Stox1|chr10:62865210-62865709	0.368767140083474	.	.
chr10	62792172	62792671	chr10	62557722	62558221	Ccar1|chr10:62557722-62558221	0.391998971755011	.	.
chr10	62792172	62792671	chr10	62590203	62590702	Ccar1|chr10:62590203-62590702	0.278947309874654	.	.
chr10	62792172	62792671	chr10	62846898	62847397	Ccar1|chr10:62846898-62847397	0.256149725595435	.	.
chr10	62792172	62792671	chr10	62856650	62857149	Ccar1|chr10:62856650-62857149	0.233772024490789	.	.
chr10	62792172	62792671	chr10	62856650	62857149	Ccar1|chr10:62856650-62857149	0.23377202449079	.	.
chr10	62920395	62920894	chr10	62846898	62847397	Slc25a16|chr10:62846898-62847397	0.264160214528897	.	.
chr10	62920395	62920894	chr10	62856650	62857149	Slc25a16|chr10:62856650-62857149	0.46629679791762	.	.
chr10	62946840	62947339	chr10	62590203	62590702	Dna2|chr10:62590203-62590702	0.256341229096909	.	.
chr10	62946840	62947339	chr10	62674652	62675151	Dna2|chr10:62674652-62675151	0.298968924081839	.	.
chr10	62979983	62980482	chr10	62865210	62865709	Rufy2|chr10:62865210-62865709	0.322202295869479	.	.
chr10	62979983	62980482	chr10	63065948	63066447	Rufy2|chr10:63065948-63066447	0.278715420523056	.	.
chr10	63023030	63023529	chr10	63338814	63339313	Hnrnph3|chr10:63338814-63339313	0.358960734504441	.	.
chr10	63023688	63024187	chr10	63338211	63338710	Hnrnph3|chr10:63338211-63338710	0.316053457769008	.	.
chr10	63023688	63024187	chr10	63338211	63338710	Pbld2|chr10:63338211-63338710	0.316053457769008	.	.
chr10	63023688	63024187	chr10	63338814	63339313	Hnrnph3|chr10:63338814-63339313	0.299813386344921	.	.
chr10	63023688	63024187	chr10	63338814	63339313	Pbld2|chr10:63338814-63339313	0.299813386344921	.	.
chr10	63023688	63024187	chr10	63386349	63386848	Hnrnph3|chr10:63386349-63386848	0.333538220793884	.	.
chr10	63023688	63024187	chr10	63386349	63386848	Pbld2|chr10:63386349-63386848	0.333538220793884	.	.
chr10	63024490	63024989	chr10	62809960	62810459	Hnrnph3|chr10:62809960-62810459	0.328559724149222	.	.
chr10	63024490	63024989	chr10	62809960	62810459	Pbld2|chr10:62809960-62810459	0.328559724149222	.	.
chr10	63024490	63024989	chr10	63338211	63338710	Hnrnph3|chr10:63338211-63338710	0.251119757257135	.	.
chr10	63024490	63024989	chr10	63338211	63338710	Pbld2|chr10:63338211-63338710	0.251119757257135	.	.
chr10	63099999	63100498	chr10	63386349	63386848	Atoh7|chr10:63386349-63386848	0.279085347323072	.	.
chr10	63243618	63244117	chr10	62846898	62847397	1700120B22Rik|chr10:62846898-62847397	0.30242347699383	.	.
chr10	63243618	63244117	chr10	62846898	62847397	1700120B22Rik|chr10:62846898-62847397	0.302423476993831	.	.
chr10	63243618	63244117	chr10	62846898	62847397	Herc4|chr10:62846898-62847397	0.30242347699383	.	.
chr10	63243618	63244117	chr10	62846898	62847397	Herc4|chr10:62846898-62847397	0.302423476993831	.	.
chr10	63243618	63244117	chr10	62856650	62857149	1700120B22Rik|chr10:62856650-62857149	0.245786157986096	.	.
chr10	63243618	63244117	chr10	62856650	62857149	Herc4|chr10:62856650-62857149	0.245786157986096	.	.
chr10	63243618	63244117	chr10	63338814	63339313	1700120B22Rik|chr10:63338814-63339313	0.348052179811098	.	.
chr10	63243618	63244117	chr10	63338814	63339313	Herc4|chr10:63338814-63339313	0.348052179811098	.	.
chr10	63243618	63244117	chr10	63386349	63386848	1700120B22Rik|chr10:63386349-63386848	0.493861912820369	.	.
chr10	63243618	63244117	chr10	63386349	63386848	Herc4|chr10:63386349-63386848	0.493861912820369	.	.
chr10	63382558	63383057	chr10	63657238	63657737	Dnajc12|chr10:63657238-63657737	0.328520461739999	.	.
chr10	63429313	63429812	chr10	63113099	63113598	Ctnna3|chr10:63113099-63113598	0.226000397146825	.	.
chr10	63429313	63429812	chr10	63338814	63339313	Ctnna3|chr10:63338814-63339313	0.277936321734208	.	.
chr10	63429957	63430456	chr10	63338814	63339313	Ctnna3|chr10:63338814-63339313	0.332687393160678	.	.
chr10	63429957	63430456	chr10	63532243	63532742	Ctnna3|chr10:63532243-63532742	0.26569010253672	.	.
chr10	63429957	63430456	chr10	63532880	63533379	Ctnna3|chr10:63532880-63533379	0.256476486555083	.	.
chr10	67535893	67536392	chr10	67672770	67673269	Egr2|chr10:67672770-67673269	0.295498108303081	.	.
chr10	67548166	67548665	chr10	67372486	67372985	Ado|chr10:67372486-67372985	0.384850431744134	.	.
chr10	67548797	67549296	chr10	67482306	67482805	Ado|chr10:67482306-67482805	0.294325223092778	.	.
chr10	67548797	67549296	chr10	67672770	67673269	Ado|chr10:67672770-67673269	0.349167253966873	.	.
chr10	72026284	72026783	chr10	71893676	71894175	Gm34609|chr10:71893676-71894175	0.677602307654363	.	.
chr10	72026284	72026783	chr10	71895499	71895998	Gm34609|chr10:71895499-71895998	0.27163141284657	.	.
chr10	72026284	72026783	chr10	71907225	71907724	Gm34609|chr10:71907225-71907724	0.56850178126133	.	.
chr10	72026284	72026783	chr10	71960605	71961104	Gm34609|chr10:71960605-71961104	0.702245030667471	.	.
chr10	72026284	72026783	chr10	72001320	72001819	Gm34609|chr10:72001320-72001819	0.542098427606896	.	.
chr10	72026284	72026783	chr10	72003226	72003725	Gm34609|chr10:72003226-72003725	0.544534398545209	.	.
chr10	72026284	72026783	chr10	72017367	72017866	Gm34609|chr10:72017367-72017866	0.231371849904752	.	.
chr10	72026284	72026783	chr10	72025273	72025772	Gm34609|chr10:72025273-72025772	0.491421614683278	.	.
chr10	72026284	72026783	chr10	72099057	72099556	Gm34609|chr10:72099057-72099556	0.698910578333266	.	.
chr10	72026284	72026783	chr10	72391344	72391843	Gm34609|chr10:72391344-72391843	0.42940925055266	.	.
chr10	72654602	72655101	chr10	72391344	72391843	Zwint|chr10:72391344-72391843	0.29859224616418	.	.
chr10	72654602	72655101	chr10	72553581	72554080	Zwint|chr10:72553581-72554080	0.437040346238373	.	.
chr10	72654602	72655101	chr10	72986914	72987413	Zwint|chr10:72986914-72987413	0.233956707187664	.	.
chr10	73099619	73100118	chr10	73097903	73098402	Pcdh15|chr10:73097903-73098402	0.342648529518542	.	.
chr10	74966773	74967272	chr10	74539357	74539856	Gnaz|chr10:74539357-74539856	0.33191855015211	.	.
chr10	75764120	75764619	chr10	75872865	75873364	Cabin1|chr10:75872865-75873364	0.41022013440633	.	.
chr10	75773277	75773776	chr10	75872865	75873364	Ddt|chr10:75872865-75873364	0.270695360581494	.	.
chr10	75773277	75773776	chr10	75950691	75951190	Ddt|chr10:75950691-75951190	0.258634842857665	.	.
chr10	75797531	75798030	chr10	75872865	75873364	Gstt1|chr10:75872865-75873364	0.432598172010244	.	.
chr10	75797531	75798030	chr10	75873531	75874030	Gstt1|chr10:75873531-75874030	0.399639091723891	.	.
chr10	75798331	75798830	chr10	75872865	75873364	Gstt1|chr10:75872865-75873364	0.430927449744609	.	.
chr10	75837242	75837741	chr10	75828455	75828954	Gstt2|chr10:75828455-75828954	0.240180858862467	.	.
chr10	75837242	75837741	chr10	75873531	75874030	Gstt2|chr10:75873531-75874030	0.252048565660849	.	.
chr10	75837242	75837741	chr10	75883039	75883538	Gstt2|chr10:75883039-75883538	0.271420522374319	.	.
chr10	75860073	75860572	chr10	75828455	75828954	Mif|chr10:75828455-75828954	0.266801779001514	.	.
chr10	75935571	75936070	chr10	75950691	75951190	Mmp11|chr10:75950691-75951190	0.304521703515395	.	.
chr10	76032290	76032789	chr10	75883039	75883538	Zfp280b|chr10:75883039-75883538	0.25233900563461	.	.
chr10	76237626	76238125	chr10	76203887	76204386	Prmt2|chr10:76203887-76204386	0.274969522183593	.	.
chr10	76237626	76238125	chr10	76392591	76393090	Prmt2|chr10:76392591-76393090	0.347638507836278	.	.
chr10	76253541	76254040	chr10	76392591	76393090	S100b|chr10:76392591-76393090	0.293785959575774	.	.
chr10	76344529	76345028	chr10	76203887	76204386	Dip2a|chr10:76203887-76204386	0.431117427513413	.	.
chr10	76344529	76345028	chr10	76203887	76204386	Dip2a|chr10:76203887-76204386	0.431117427513414	.	.
chr10	76468680	76469179	chr10	76733248	76733747	Mcm3ap|chr10:76733248-76733747	0.284341939993036	.	.
chr10	76468680	76469179	chr10	76733248	76733747	Ybey|chr10:76733248-76733747	0.284341939993036	.	.
chr10	76961928	76962427	chr10	76823805	76824304	Pcbp3|chr10:76823805-76824304	0.246859637285744	.	.
chr10	77515609	77516108	chr10	77920912	77921411	Fam207a|chr10:77920912-77921411	0.242766682817661	.	.
chr10	77606279	77606778	chr10	77566624	77567123	Sumo3|chr10:77566624-77567123	0.237600258160921	.	.
chr10	77606279	77606778	chr10	77920912	77921411	Sumo3|chr10:77920912-77921411	0.523338684353673	.	.
chr10	77622031	77622530	chr10	77566624	77567123	Ube2g2|chr10:77566624-77567123	0.232530498125382	.	.
chr10	77622031	77622530	chr10	77590819	77591318	Ube2g2|chr10:77590819-77591318	0.470566425010332	.	.
chr10	77622031	77622530	chr10	77920912	77921411	Ube2g2|chr10:77920912-77921411	0.448487188917503	.	.
chr10	77902814	77903313	chr10	77864325	77864824	Lrrc3|chr10:77864325-77864824	0.398180944002088	.	.
chr10	77902814	77903313	chr10	78018678	78019177	Lrrc3|chr10:78018678-78019177	0.327904710838649	.	.
chr10	77978313	77978812	chr10	77864325	77864824	Cfap410|chr10:77864325-77864824	0.279225545614906	.	.
chr10	78068959	78069458	chr10	77864325	77864824	Icosl|chr10:77864325-77864824	0.246838676065809	.	.
chr10	78169521	78170020	chr10	77864325	77864824	Gatd3a|chr10:77864325-77864824	0.274605695242393	.	.
chr10	78184961	78185460	chr10	77864325	77864824	Pwp2|chr10:77864325-77864824	0.445559864721812	.	.
chr10	78243942	78244441	chr10	78159856	78160355	Trappc10|chr10:78159856-78160355	0.270774654889712	.	.
chr10	78244489	78244988	chr10	77920912	77921411	Trappc10|chr10:77920912-77921411	0.281514938515049	.	.
chr10	78244489	78244988	chr10	78163908	78164407	Trappc10|chr10:78163908-78164407	0.260191523362169	.	.
chr10	78245004	78245503	chr10	77920912	77921411	Trappc10|chr10:77920912-77921411	0.43533345997595	.	.
chr10	78245004	78245503	chr10	78163908	78164407	Trappc10|chr10:78163908-78164407	0.493523702846729	.	.
chr10	78412843	78413342	chr10	78632261	78632760	Rrp1|chr10:78632261-78632760	0.248913282684146	.	.
chr10	78464708	78465207	chr10	78481893	78482392	Pdxk|chr10:78481893-78482392	0.263969919941668	.	.
chr10	78574182	78574681	chr10	78632261	78632760	Ilvbl|chr10:78632261-78632760	0.22501030964665	.	.
chr10	78574182	78574681	chr10	78787724	78788223	Ilvbl|chr10:78787724-78788223	0.251804577510604	.	.
chr10	78591753	78592252	chr10	78255457	78255956	Syde1|chr10:78255457-78255956	0.266786652817649	.	.
chr10	78591753	78592252	chr10	78338079	78338578	Syde1|chr10:78338079-78338578	0.257081525052935	.	.
chr10	78591753	78592252	chr10	78388512	78389011	Syde1|chr10:78388512-78389011	0.248072351941975	.	.
chr10	78746859	78747358	chr10	78388512	78389011	Gm30400|chr10:78388512-78389011	0.252705821444957	.	.
chr10	78746859	78747358	chr10	78787724	78788223	Gm30400|chr10:78787724-78788223	0.345145374800757	.	.
chr10	78747414	78747913	chr10	78481893	78482392	Gm30400|chr10:78481893-78482392	0.225301563674234	.	.
chr10	78747414	78747913	chr10	78787724	78788223	Gm30400|chr10:78787724-78788223	0.262014929395444	.	.
chr10	79613886	79614385	chr10	79595188	79595687	C2cd4c|chr10:79595188-79595687	0.31235562498405	.	.
chr10	79613886	79614385	chr10	79695112	79695611	C2cd4c|chr10:79695112-79695611	0.281545313892392	.	.
chr10	79613886	79614385	chr10	79722992	79723491	C2cd4c|chr10:79722992-79723491	0.428679235862384	.	.
chr10	79663935	79664434	chr10	79638841	79639340	Madcam1|chr10:79638841-79639340	0.242154811148666	.	.
chr10	79668658	79669157	chr10	79695112	79695611	Tpgs1|chr10:79695112-79695611	0.255892198967444	.	.
chr10	79681760	79682259	chr10	79649318	79649817	Cdc34|chr10:79649318-79649817	0.236475966964149	.	.
chr10	79704113	79704612	chr10	79638841	79639340	Bsg|chr10:79638841-79639340	0.246418767151432	.	.
chr10	79704113	79704612	chr10	79649318	79649817	Bsg|chr10:79649318-79649817	0.384376213100647	.	.
chr10	79717010	79717509	chr10	79695112	79695611	Hcn2|chr10:79695112-79695611	0.278016574924344	.	.
chr10	79717010	79717509	chr10	79722992	79723491	Hcn2|chr10:79722992-79723491	0.281337861988835	.	.
chr10	79746371	79746870	chr10	79638841	79639340	Polrmt|chr10:79638841-79639340	0.227034397192838	.	.
chr10	79746371	79746870	chr10	79649318	79649817	Polrmt|chr10:79649318-79649817	0.356252896235873	.	.
chr10	81252204	81252703	chr10	81605015	81605514	Matk|chr10:81605015-81605514	0.25242709662719	.	.
chr10	81266395	81266894	chr10	81605015	81605514	Apba3|chr10:81605015-81605514	0.339547321924588	.	.
chr10	81266395	81266894	chr10	81605015	81605514	Mrpl54|chr10:81605015-81605514	0.339547321924588	.	.
chr10	81320497	81320996	chr10	81401355	81401854	Cactin|chr10:81401355-81401854	0.256984509600166	.	.
chr10	81320497	81320996	chr10	81413787	81414286	Cactin|chr10:81413787-81414286	0.369605058783397	.	.
chr10	81320497	81320996	chr10	81416888	81417387	Cactin|chr10:81416888-81417387	0.267099452205168	.	.
chr10	81320497	81320996	chr10	81472805	81473304	Cactin|chr10:81472805-81473304	0.24896273348908	.	.
chr10	81320497	81320996	chr10	81551522	81552021	Cactin|chr10:81551522-81552021	0.32732495263872	.	.
chr10	81320497	81320996	chr10	81571498	81571997	Cactin|chr10:81571498-81571997	0.235421431664554	.	.
chr10	81320497	81320996	chr10	81605015	81605514	Cactin|chr10:81605015-81605514	0.497404400687978	.	.
chr10	81350327	81350826	chr10	81401904	81402403	Hmg20b|chr10:81401904-81402403	0.45155746434081	.	.
chr10	81350327	81350826	chr10	81413787	81414286	Hmg20b|chr10:81413787-81414286	0.299595701698476	.	.
chr10	81350327	81350826	chr10	81416888	81417387	Hmg20b|chr10:81416888-81417387	0.563224725357044	.	.
chr10	81350327	81350826	chr10	81424150	81424649	Hmg20b|chr10:81424150-81424649	0.316022313470411	.	.
chr10	81350327	81350826	chr10	81472805	81473304	Hmg20b|chr10:81472805-81473304	0.404116009609671	.	.
chr10	81350327	81350826	chr10	81551522	81552021	Hmg20b|chr10:81551522-81552021	0.35565284457636	.	.
chr10	81350327	81350826	chr10	81571498	81571997	Hmg20b|chr10:81571498-81571997	0.590638924377923	.	.
chr10	81357211	81357710	chr10	81401355	81401854	Mfsd12|chr10:81401355-81401854	0.373334199170381	.	.
chr10	81357211	81357710	chr10	81401904	81402403	Mfsd12|chr10:81401904-81402403	0.266419935819773	.	.
chr10	81357211	81357710	chr10	81413787	81414286	Mfsd12|chr10:81413787-81414286	0.326426136222494	.	.
chr10	81357211	81357710	chr10	81413787	81414286	Mfsd12|chr10:81413787-81414286	0.326426136222495	.	.
chr10	81357211	81357710	chr10	81416888	81417387	Mfsd12|chr10:81416888-81417387	0.419671671150725	.	.
chr10	81357211	81357710	chr10	81571498	81571997	Mfsd12|chr10:81571498-81571997	0.565538520295443	.	.
chr10	81378395	81378894	chr10	81413787	81414286	Fzr1|chr10:81413787-81414286	0.224388279706076	.	.
chr10	81378395	81378894	chr10	81472805	81473304	Fzr1|chr10:81472805-81473304	0.425113359326882	.	.
chr10	81384063	81384562	chr10	81346675	81347174	Dohh|chr10:81346675-81347174	0.312922531708776	.	.
chr10	81384063	81384562	chr10	81401355	81401854	Dohh|chr10:81401355-81401854	0.50130330591146	.	.
chr10	81384063	81384562	chr10	81416888	81417387	Dohh|chr10:81416888-81417387	0.333702576889267	.	.
chr10	81384063	81384562	chr10	81432821	81433320	Dohh|chr10:81432821-81433320	0.235037885417439	.	.
chr10	81384063	81384562	chr10	81450104	81450603	Dohh|chr10:81450104-81450603	0.293110809361679	.	.
chr10	81384063	81384562	chr10	81551522	81552021	Dohh|chr10:81551522-81552021	0.401243451476035	.	.
chr10	81384063	81384562	chr10	81571498	81571997	Dohh|chr10:81571498-81571997	0.402581892210959	.	.
chr10	81384063	81384562	chr10	81605015	81605514	Dohh|chr10:81605015-81605514	0.505065059879028	.	.
chr10	81389740	81390239	chr10	81267945	81268444	Gm48552|chr10:81267945-81268444	0.277530364888186	.	.
chr10	81389740	81390239	chr10	81430157	81430656	Gm48552|chr10:81430157-81430656	0.227932090847885	.	.
chr10	81389740	81390239	chr10	81633421	81633920	Gm48552|chr10:81633421-81633920	0.256947967557001	.	.
chr10	81482441	81482940	chr10	81401904	81402403	Celf5|chr10:81401904-81402403	0.329723726475523	.	.
chr10	81482441	81482940	chr10	81413787	81414286	Celf5|chr10:81413787-81414286	0.260220206201863	.	.
chr10	81482441	81482940	chr10	81416888	81417387	Celf5|chr10:81416888-81417387	0.223970713974504	.	.
chr10	81482441	81482940	chr10	81472805	81473304	Celf5|chr10:81472805-81473304	0.24798443841276	.	.
chr10	81482441	81482940	chr10	81570705	81571204	Celf5|chr10:81570705-81571204	0.225799839345211	.	.
chr10	81482441	81482940	chr10	81571498	81571997	Celf5|chr10:81571498-81571997	0.474160930587795	.	.
chr10	81496231	81496730	chr10	81413787	81414286	Ncln|chr10:81413787-81414286	0.236311142481549	.	.
chr10	81496231	81496730	chr10	81472805	81473304	Ncln|chr10:81472805-81473304	0.241777109405399	.	.
chr10	81544468	81544967	chr10	81570705	81571204	Gna11|chr10:81570705-81571204	0.250083381861964	.	.
chr10	81545004	81545503	chr10	81257213	81257712	Gna11|chr10:81257213-81257712	0.344565078194446	.	.
chr10	81545004	81545503	chr10	81401355	81401854	Gna11|chr10:81401355-81401854	0.538578432064172	.	.
chr10	81545004	81545503	chr10	81401904	81402403	Gna11|chr10:81401904-81402403	0.451384922495145	.	.
chr10	81545004	81545503	chr10	81413787	81414286	Gna11|chr10:81413787-81414286	0.402658922989733	.	.
chr10	81545004	81545503	chr10	81416888	81417387	Gna11|chr10:81416888-81417387	0.412665358016224	.	.
chr10	81545004	81545503	chr10	81424150	81424649	Gna11|chr10:81424150-81424649	0.332153370826836	.	.
chr10	81545004	81545503	chr10	81551522	81552021	Gna11|chr10:81551522-81552021	0.42668721726071	.	.
chr10	81545004	81545503	chr10	81570705	81571204	Gna11|chr10:81570705-81571204	0.266856440027278	.	.
chr10	81545004	81545503	chr10	81571498	81571997	Gna11|chr10:81571498-81571997	0.571238578600767	.	.
chr10	81545004	81545503	chr10	81605015	81605514	Gna11|chr10:81605015-81605514	0.415750332517187	.	.
chr10	81559200	81559699	chr10	81416888	81417387	Tle5|chr10:81416888-81417387	0.303667929800678	.	.
chr10	81559200	81559699	chr10	81472805	81473304	Tle5|chr10:81472805-81473304	0.2715051633177	.	.
chr10	81559200	81559699	chr10	81596502	81597001	Tle5|chr10:81596502-81597001	0.332457909019343	.	.
chr10	81559200	81559699	chr10	81633421	81633920	Tle5|chr10:81633421-81633920	0.336359053116737	.	.
chr10	81559200	81559699	chr10	81643405	81643904	Tle5|chr10:81643405-81643904	0.252151947977721	.	.
chr10	81605948	81606447	chr10	81257213	81257712	BC025920|chr10:81257213-81257712	0.394478718037902	.	.
chr10	81605948	81606447	chr10	81401904	81402403	BC025920|chr10:81401904-81402403	0.230633692650427	.	.
chr10	81605948	81606447	chr10	81413787	81414286	BC025920|chr10:81413787-81414286	0.316870772901752	.	.
chr10	81605948	81606447	chr10	81416888	81417387	BC025920|chr10:81416888-81417387	0.605791871253973	.	.
chr10	81605948	81606447	chr10	81472805	81473304	BC025920|chr10:81472805-81473304	0.28232716482332	.	.
chr10	81605948	81606447	chr10	81551522	81552021	BC025920|chr10:81551522-81552021	0.379634175880758	.	.
chr10	81605948	81606447	chr10	81571498	81571997	BC025920|chr10:81571498-81571997	0.356521385412281	.	.
chr10	81605948	81606447	chr10	81605015	81605514	BC025920|chr10:81605015-81605514	0.375205212001033	.	.
chr10	81627379	81627878	chr10	81432821	81433320	Ankrd24|chr10:81432821-81433320	0.300651931379398	.	.
chr10	81627379	81627878	chr10	81432821	81433320	Sirt6|chr10:81432821-81433320	0.300651931379398	.	.
chr10	81627379	81627878	chr10	81502626	81503125	Ankrd24|chr10:81502626-81503125	0.315510559737035	.	.
chr10	81627379	81627878	chr10	81502626	81503125	Sirt6|chr10:81502626-81503125	0.315510559737035	.	.
chr10	81627379	81627878	chr10	81997141	81997640	Ankrd24|chr10:81997141-81997640	0.233643259276725	.	.
chr10	81627379	81627878	chr10	81997141	81997640	Sirt6|chr10:81997141-81997640	0.233643259276725	.	.
chr10	82622905	82623404	chr10	82698823	82699322	1190007I07Rik|chr10:82698823-82699322	0.482745079387813	.	.
chr10	82763329	82763828	chr10	82757089	82757588	Nfyb|chr10:82757089-82757588	0.431809857475544	.	.
chr10	82763329	82763828	chr10	82860253	82860752	Nfyb|chr10:82860253-82860752	0.34627276966558	.	.
chr10	82763879	82764378	chr10	82698823	82699322	Nfyb|chr10:82698823-82699322	0.519236738223262	.	.
chr10	82811778	82812277	chr10	82777797	82778296	1700028I16Rik|chr10:82777797-82778296	0.244014975153114	.	.
chr10	82858893	82859392	chr10	82757089	82757588	Gm38560|chr10:82757089-82757588	0.452209723340306	.	.
chr10	82985064	82985563	chr10	82698823	82699322	Chst11|chr10:82698823-82699322	0.257726928603254	.	.
chr10	82985064	82985563	chr10	82860253	82860752	Chst11|chr10:82860253-82860752	0.315113099016531	.	.
chr10	82985754	82986253	chr10	82698823	82699322	Chst11|chr10:82698823-82699322	0.260248659844181	.	.
chr10	83337299	83337798	chr10	83251843	83252342	Slc41a2|chr10:83251843-83252342	0.255564058876468	.	.
chr10	83533226	83533725	chr10	83251284	83251783	Aldh1l2|chr10:83251284-83251783	0.384964048942129	.	.
chr10	83533226	83533725	chr10	83251843	83252342	Aldh1l2|chr10:83251843-83252342	0.307850150235572	.	.
[truncated: 23,667 more rows]
