# Supplementary material for: Single-cell analysis of chromatin accessibility in the adult mouse brain
Source: Nature. 2023 Dec 13;624(7991):378–89. doi: 10.1038/s41586-023-06824-9 (PMC10719105; doi:10.1038/s41586-023-06824-9)
Supplement: Supplementary file 3 — Supplementary Tables 1–25 and their legends. [file 41586_2023_6824_MOESM3_ESM.zip › 2023-03-05453B-s3/SI Tables/SI Table 13 Summary of all the gene-cCRE correlations/sa2subclass.CUN-PPN_Evx2_Meis2_Glut.pdc.bedpe]

chr1	4785497	4785996	chr1	4571692	4572191	Mrpl15|chr1:4571692-4572191	0.408773621796782	.	.
chr1	4785497	4785996	chr1	4769856	4770355	Mrpl15|chr1:4769856-4770355	0.378285156897223	.	.
chr1	4785497	4785996	chr1	4926263	4926762	Mrpl15|chr1:4926263-4926762	0.310077318012037	.	.
chr1	4785497	4785996	chr1	5019201	5019700	Mrpl15|chr1:5019201-5019700	0.280660345980927	.	.
chr1	4807592	4808091	chr1	4571692	4572191	Lypla1|chr1:4571692-4572191	0.296344344953069	.	.
chr1	4807592	4808091	chr1	4671676	4672175	Lypla1|chr1:4671676-4672175	0.446212020834548	.	.
chr1	4807592	4808091	chr1	4926263	4926762	Lypla1|chr1:4926263-4926762	0.290258329174689	.	.
chr1	4857480	4857979	chr1	4769856	4770355	Tcea1|chr1:4769856-4770355	0.328002580638705	.	.
chr1	4857480	4857979	chr1	5018611	5019110	Tcea1|chr1:5018611-5019110	0.295258232588992	.	.
chr1	4857480	4857979	chr1	5170387	5170886	Tcea1|chr1:5170387-5170886	0.325392304080793	.	.
chr1	4858123	4858622	chr1	4571692	4572191	Tcea1|chr1:4571692-4572191	0.275986223143812	.	.
chr1	5588179	5588678	chr1	5734958	5735457	Oprk1|chr1:5734958-5735457	0.515706233000303	.	.
chr1	6214386	6214885	chr1	6441268	6441767	4732440D04Rik|chr1:6441268-6441767	0.342199204757597	.	.
chr1	9298975	9299474	chr1	9038235	9038734	Sntg1|chr1:9038235-9038734	0.341679244978053	.	.
chr1	9298975	9299474	chr1	9172288	9172787	Sntg1|chr1:9172288-9172787	0.410966812716799	.	.
chr1	9299496	9299995	chr1	9038235	9038734	Sntg1|chr1:9038235-9038734	0.31593094183385	.	.
chr1	9299496	9299995	chr1	9422972	9423471	Sntg1|chr1:9422972-9423471	0.405214434241753	.	.
chr1	9545042	9545541	chr1	9541113	9541612	Rrs1|chr1:9541113-9541612	0.408578489607323	.	.
chr1	9700259	9700758	chr1	9422972	9423471	Mybl1|chr1:9422972-9423471	0.590938302018039	.	.
chr1	9700259	9700758	chr1	9848033	9848532	Mybl1|chr1:9848033-9848532	0.642050644995169	.	.
chr1	9943920	9944419	chr1	10089475	10089974	Snhg6|chr1:10089475-10089974	0.515057808098674	.	.
chr1	10008928	10009427	chr1	10039501	10040000	Ppp1r42|chr1:10039501-10040000	0.317973802595675	.	.
chr1	10232301	10232800	chr1	10007180	10007679	Arfgef1|chr1:10007180-10007679	0.533404822323648	.	.
chr1	10232301	10232800	chr1	10039501	10040000	Arfgef1|chr1:10039501-10040000	0.320067813107529	.	.
chr1	10232301	10232800	chr1	9848033	9848532	Arfgef1|chr1:9848033-9848532	0.474960428736856	.	.
chr1	10232855	10233354	chr1	10007180	10007679	Arfgef1|chr1:10007180-10007679	0.467754202697907	.	.
chr1	10232855	10233354	chr1	10089475	10089974	Arfgef1|chr1:10089475-10089974	0.391691085320437	.	.
chr1	10232855	10233354	chr1	9848033	9848532	Arfgef1|chr1:9848033-9848532	0.41075605553877	.	.
chr1	10993243	10993742	chr1	10850572	10851071	Prex2|chr1:10850572-10851071	0.357561029042628	.	.
chr1	10993772	10994271	chr1	10850572	10851071	Prex2|chr1:10850572-10851071	0.337706412516595	.	.
chr1	11413910	11414409	chr1	11294436	11294935	A830018L16Rik|chr1:11294436-11294935	0.273771334199459	.	.
chr1	11413910	11414409	chr1	11427135	11427634	A830018L16Rik|chr1:11427135-11427634	0.295960385152947	.	.
chr1	11413910	11414409	chr1	11427738	11428237	A830018L16Rik|chr1:11427738-11428237	0.673290542975649	.	.
chr1	11413910	11414409	chr1	11588252	11588751	A830018L16Rik|chr1:11588252-11588751	0.634694462188342	.	.
chr1	12992497	12992996	chr1	12500397	12500896	Slco5a1|chr1:12500397-12500896	0.635333670255112	.	.
chr1	12992497	12992996	chr1	12785740	12786239	Slco5a1|chr1:12785740-12786239	0.325837459632564	.	.
chr1	12992497	12992996	chr1	12825337	12825836	Slco5a1|chr1:12825337-12825836	0.394192547453907	.	.
chr1	12992497	12992996	chr1	12864005	12864504	Slco5a1|chr1:12864005-12864504	0.465751685081045	.	.
chr1	12992497	12992996	chr1	12947508	12948007	Slco5a1|chr1:12947508-12948007	0.655939704935403	.	.
chr1	13372876	13373375	chr1	13288186	13288685	Ncoa2|chr1:13288186-13288685	0.456195839072536	.	.
chr1	13372876	13373375	chr1	13683951	13684450	Ncoa2|chr1:13683951-13684450	0.318320208439905	.	.
chr1	13374356	13374855	chr1	13256170	13256669	Ncoa2|chr1:13256170-13256669	0.309308105579915	.	.
chr1	13374356	13374855	chr1	13256728	13257227	Ncoa2|chr1:13256728-13257227	0.460941265969128	.	.
chr1	13374356	13374855	chr1	13290129	13290628	Ncoa2|chr1:13290129-13290628	0.288348449289151	.	.
chr1	13374356	13374855	chr1	13366529	13367028	Ncoa2|chr1:13366529-13367028	0.316714014920746	.	.
chr1	13374356	13374855	chr1	13706254	13706753	Ncoa2|chr1:13706254-13706753	0.502567453216147	.	.
chr1	13588843	13589342	chr1	13288186	13288685	Tram1|chr1:13288186-13288685	0.450931034808881	.	.
chr1	14755218	14755717	chr1	14642878	14643377	Msc|chr1:14642878-14643377	0.339075255538909	.	.
chr1	14918622	14919121	chr1	14728986	14729485	Trpa1|chr1:14728986-14729485	0.344411869182649	.	.
chr1	15805340	15805839	chr1	15628666	15629165	Terf1|chr1:15628666-15629165	0.405370175789979	.	.
chr1	15805340	15805839	chr1	15637290	15637789	Terf1|chr1:15637290-15637789	0.514978066416184	.	.
chr1	16093096	16093595	chr1	16272129	16272628	4930444P10Rik|chr1:16272129-16272628	0.654342750470175	.	.
chr1	16093096	16093595	chr1	16399221	16399720	4930444P10Rik|chr1:16399221-16399720	0.294682877731838	.	.
chr1	16103947	16104446	chr1	16272129	16272628	Rpl7|chr1:16272129-16272628	0.456098324288063	.	.
chr1	16105563	16106062	chr1	16216324	16216823	Rdh10|chr1:16216324-16216823	0.379271534220624	.	.
chr1	16105563	16106062	chr1	16272129	16272628	Rdh10|chr1:16272129-16272628	0.365970508534798	.	.
chr1	16688506	16689005	chr1	16546643	16547142	Ly96|chr1:16546643-16547142	0.271566231192345	.	.
chr1	16688506	16689005	chr1	16567142	16567641	Ly96|chr1:16567142-16567641	0.57595469137314	.	.
chr1	16688506	16689005	chr1	16798252	16798751	Ly96|chr1:16798252-16798751	0.301281742113857	.	.
chr1	17097078	17097577	chr1	17041101	17041600	Jph1|chr1:17041101-17041600	0.509125513119756	.	.
chr1	17097078	17097577	chr1	17096566	17097065	Jph1|chr1:17096566-17097065	0.274994034624749	.	.
chr1	17097078	17097577	chr1	17163496	17163995	Jph1|chr1:17163496-17163995	0.363846045249924	.	.
chr1	17097078	17097577	chr1	17378026	17378525	Jph1|chr1:17378026-17378525	0.484505049219378	.	.
chr1	17097665	17098164	chr1	17487459	17487958	Jph1|chr1:17487459-17487958	0.352489362165807	.	.
chr1	17145142	17145641	chr1	17487459	17487958	Gdap1|chr1:17487459-17487958	0.338604971888872	.	.
chr1	17727070	17727569	chr1	17487459	17487958	Crispld1|chr1:17487459-17487958	0.313802400726168	.	.
chr1	17727070	17727569	chr1	17487459	17487958	Gm16070|chr1:17487459-17487958	0.313802400726168	.	.
chr1	17727608	17728107	chr1	17487459	17487958	Crispld1|chr1:17487459-17487958	0.303614181037951	.	.
chr1	17727608	17728107	chr1	17487459	17487958	Gm16070|chr1:17487459-17487958	0.303614181037951	.	.
chr1	18057998	18058497	chr1	17980561	17981060	Gm28756|chr1:17980561-17981060	0.270790183820221	.	.
chr1	18057998	18058497	chr1	18106146	18106645	Gm28756|chr1:18106146-18106645	0.616179258929878	.	.
chr1	18058553	18059052	chr1	18106146	18106645	Gm28756|chr1:18106146-18106645	0.37752500631406	.	.
chr1	18058553	18059052	chr1	18389803	18390302	Gm28756|chr1:18389803-18390302	0.295496369098398	.	.
chr1	20670495	20670994	chr1	20612697	20613196	Gm28653|chr1:20612697-20613196	0.322553242759177	.	.
chr1	20670495	20670994	chr1	20634870	20635369	Gm28653|chr1:20634870-20635369	0.458703420056237	.	.
chr1	20670495	20670994	chr1	20671052	20671551	Gm28653|chr1:20671052-20671551	0.69958211276552	.	.
chr1	20670495	20670994	chr1	20699955	20700454	Gm28653|chr1:20699955-20700454	0.446681778607615	.	.
chr1	20670495	20670994	chr1	20759760	20760259	Gm28653|chr1:20759760-20760259	0.528876454975301	.	.
chr1	20670495	20670994	chr1	20801628	20802127	Gm28653|chr1:20801628-20802127	0.28819696014327	.	.
chr1	20670495	20670994	chr1	20827505	20828004	Gm28653|chr1:20827505-20828004	0.658456067733252	.	.
chr1	20820187	20820686	chr1	20921118	20921617	Mcm3|chr1:20921118-20921617	0.29415962442627	.	.
chr1	20890311	20890810	chr1	20671052	20671551	6720483E21Rik|chr1:20671052-20671551	0.334638046969929	.	.
chr1	20890311	20890810	chr1	20671052	20671551	6720483E21Rik|chr1:20671052-20671551	0.33463804696993	.	.
chr1	20890311	20890810	chr1	20671052	20671551	Paqr8|chr1:20671052-20671551	0.334638046969929	.	.
chr1	20890311	20890810	chr1	20671052	20671551	Paqr8|chr1:20671052-20671551	0.33463804696993	.	.
chr1	20890311	20890810	chr1	20759760	20760259	6720483E21Rik|chr1:20759760-20760259	0.351461810437457	.	.
chr1	20890311	20890810	chr1	20759760	20760259	Paqr8|chr1:20759760-20760259	0.351461810437457	.	.
chr1	20890311	20890810	chr1	20921118	20921617	6720483E21Rik|chr1:20921118-20921617	0.427338428875239	.	.
chr1	20890311	20890810	chr1	20921118	20921617	Paqr8|chr1:20921118-20921617	0.427338428875239	.	.
chr1	20890311	20890810	chr1	20933361	20933860	6720483E21Rik|chr1:20933361-20933860	0.371257903489618	.	.
chr1	20890311	20890810	chr1	20933361	20933860	Paqr8|chr1:20933361-20933860	0.371257903489618	.	.
chr1	20890311	20890810	chr1	21014419	21014918	6720483E21Rik|chr1:21014419-21014918	0.435743422397206	.	.
chr1	20890311	20890810	chr1	21014419	21014918	Paqr8|chr1:21014419-21014918	0.435743422397206	.	.
chr1	20890857	20891356	chr1	20921118	20921617	6720483E21Rik|chr1:20921118-20921617	0.274300348034177	.	.
chr1	20890857	20891356	chr1	20921118	20921617	Paqr8|chr1:20921118-20921617	0.274300348034177	.	.
chr1	20951400	20951899	chr1	20513637	20514136	Efhc1|chr1:20513637-20514136	0.40108128165849	.	.
chr1	20951400	20951899	chr1	20801628	20802127	Efhc1|chr1:20801628-20802127	0.357942138425229	.	.
chr1	20951400	20951899	chr1	20827505	20828004	Efhc1|chr1:20827505-20828004	0.40302885782152	.	.
chr1	20951400	20951899	chr1	20921118	20921617	Efhc1|chr1:20921118-20921617	0.407208223865341	.	.
chr1	20951400	20951899	chr1	21166203	21166702	Efhc1|chr1:21166203-21166702	0.411161627842524	.	.
chr1	21079134	21079633	chr1	20827505	20828004	Gm28287|chr1:20827505-20828004	0.433504140701125	.	.
chr1	21079134	21079633	chr1	20827505	20828004	Tram2|chr1:20827505-20828004	0.433504140701125	.	.
chr1	21079134	21079633	chr1	21166203	21166702	Gm28287|chr1:21166203-21166702	0.294417964335828	.	.
chr1	21079134	21079633	chr1	21166203	21166702	Tram2|chr1:21166203-21166702	0.294417964335828	.	.
chr1	21218543	21219042	chr1	21166203	21166702	Tmem14a|chr1:21166203-21166702	0.294719840350091	.	.
chr1	21271420	21271919	chr1	21229050	21229549	Gm28836|chr1:21229050-21229549	0.366039104270044	.	.
chr1	21271420	21271919	chr1	21250579	21251078	Gm28836|chr1:21250579-21251078	0.276820994078961	.	.
chr1	21271420	21271919	chr1	21264600	21265099	Gm28836|chr1:21264600-21265099	0.343521922926634	.	.
chr1	21271420	21271919	chr1	21499815	21500314	Gm28836|chr1:21499815-21500314	0.455492835974904	.	.
chr1	21961224	21961723	chr1	21940759	21941258	Kcnq5|chr1:21940759-21941258	0.521797856618131	.	.
chr1	23761777	23762276	chr1	23656185	23656684	B3gat2|chr1:23656185-23656684	0.292876677118376	.	.
chr1	23761777	23762276	chr1	23762798	23763297	B3gat2|chr1:23762798-23763297	0.372650094310432	.	.
chr1	23761777	23762276	chr1	23821578	23822077	B3gat2|chr1:23821578-23822077	0.35586504588817	.	.
chr1	23762292	23762791	chr1	23656185	23656684	B3gat2|chr1:23656185-23656684	0.356686184094543	.	.
chr1	23762292	23762791	chr1	23762798	23763297	B3gat2|chr1:23762798-23763297	0.61777229322361	.	.
chr1	23762292	23762791	chr1	23821023	23821522	B3gat2|chr1:23821023-23821522	0.475963540470159	.	.
chr1	23762292	23762791	chr1	23821578	23822077	B3gat2|chr1:23821578-23822077	0.557123069007925	.	.
chr1	23921626	23922125	chr1	23656185	23656684	Smap1|chr1:23656185-23656684	0.543199530527868	.	.
chr1	23921626	23922125	chr1	23762798	23763297	Smap1|chr1:23762798-23763297	0.574425295498935	.	.
chr1	23922128	23922627	chr1	23656185	23656684	Smap1|chr1:23656185-23656684	0.33752803788039	.	.
chr1	23922128	23922627	chr1	23762798	23763297	Smap1|chr1:23762798-23763297	0.599225416505866	.	.
chr1	23922128	23922627	chr1	23827010	23827509	Smap1|chr1:23827010-23827509	0.330569747590352	.	.
chr1	24005456	24005955	chr1	24349664	24350163	Sdhaf4|chr1:24349664-24350163	0.373668326359803	.	.
chr1	24005456	24005955	chr1	24367541	24368040	Sdhaf4|chr1:24367541-24368040	0.393530192242528	.	.
chr1	24005456	24005955	chr1	24378414	24378913	Sdhaf4|chr1:24378414-24378913	0.357474647796879	.	.
chr1	24099649	24100148	chr1	24133782	24134281	Fam135a|chr1:24133782-24134281	0.329756906469055	.	.
chr1	24099649	24100148	chr1	24194244	24194743	Fam135a|chr1:24194244-24194743	0.282910016772036	.	.
chr1	24100186	24100685	chr1	24184897	24185396	Fam135a|chr1:24184897-24185396	0.293698046979739	.	.
chr1	24100186	24100685	chr1	24218975	24219474	Fam135a|chr1:24218975-24219474	0.304741320548405	.	.
chr1	24586286	24586785	chr1	24267577	24268076	Col19a1|chr1:24267577-24268076	0.424420986564279	.	.
chr1	24586286	24586785	chr1	24349664	24350163	Col19a1|chr1:24349664-24350163	0.280616776524871	.	.
chr1	24586286	24586785	chr1	24378414	24378913	Col19a1|chr1:24378414-24378913	0.448519844531275	.	.
chr1	24586286	24586785	chr1	24558122	24558621	Col19a1|chr1:24558122-24558621	0.335706242669001	.	.
chr1	24586286	24586785	chr1	24611656	24612155	Col19a1|chr1:24611656-24612155	0.671085753371949	.	.
chr1	24586286	24586785	chr1	24613347	24613846	Col19a1|chr1:24613347-24613846	0.684431853757581	.	.
chr1	24586286	24586785	chr1	24614093	24614592	Col19a1|chr1:24614093-24614592	0.553319288210795	.	.
chr1	24586286	24586785	chr1	24614797	24615296	Col19a1|chr1:24614797-24615296	0.662812819052436	.	.
chr1	24586286	24586785	chr1	24615721	24616220	Col19a1|chr1:24615721-24616220	0.648650427311485	.	.
chr1	24587149	24587648	chr1	24267577	24268076	Col19a1|chr1:24267577-24268076	0.455775569492637	.	.
chr1	24587149	24587648	chr1	24367541	24368040	Col19a1|chr1:24367541-24368040	0.43312407942398	.	.
chr1	24587149	24587648	chr1	24378414	24378913	Col19a1|chr1:24378414-24378913	0.532082614048812	.	.
chr1	24587149	24587648	chr1	24611656	24612155	Col19a1|chr1:24611656-24612155	0.593925676972296	.	.
chr1	24587149	24587648	chr1	24613347	24613846	Col19a1|chr1:24613347-24613846	0.593058394339983	.	.
chr1	24587149	24587648	chr1	24614093	24614592	Col19a1|chr1:24614093-24614592	0.480801344940332	.	.
chr1	24587149	24587648	chr1	24614797	24615296	Col19a1|chr1:24614797-24615296	0.562086745448784	.	.
chr1	24587149	24587648	chr1	24615721	24616220	Col19a1|chr1:24615721-24616220	0.50324821507509	.	.
chr1	24587149	24587648	chr1	24891326	24891825	Col19a1|chr1:24891326-24891825	0.422215797395697	.	.
chr1	24678265	24678764	chr1	24611656	24612155	Lmbrd1|chr1:24611656-24612155	0.432154224722898	.	.
chr1	24678265	24678764	chr1	24613347	24613846	Lmbrd1|chr1:24613347-24613846	0.513341904817887	.	.
chr1	24678265	24678764	chr1	24614093	24614592	Lmbrd1|chr1:24614093-24614592	0.499937615072899	.	.
chr1	24678265	24678764	chr1	24614797	24615296	Lmbrd1|chr1:24614797-24615296	0.426015766186895	.	.
chr1	24678265	24678764	chr1	24615721	24616220	Lmbrd1|chr1:24615721-24616220	0.432466838538098	.	.
chr1	24678265	24678764	chr1	24891326	24891825	Lmbrd1|chr1:24891326-24891825	0.288811651222939	.	.
chr1	30872795	30873294	chr1	30591249	30591748	Phf3|chr1:30591249-30591748	0.301523332240171	.	.
chr1	30872795	30873294	chr1	30639815	30640314	Phf3|chr1:30639815-30640314	0.414658761205771	.	.
chr1	30872795	30873294	chr1	30700382	30700881	Phf3|chr1:30700382-30700881	0.590227773515308	.	.
chr1	30873430	30873929	chr1	30591249	30591748	Phf3|chr1:30591249-30591748	0.42679326864517	.	.
chr1	30873430	30873929	chr1	30681722	30682221	Phf3|chr1:30681722-30682221	0.334800987941953	.	.
chr1	30873430	30873929	chr1	30700382	30700881	Phf3|chr1:30700382-30700881	0.372570208842245	.	.
chr1	30873430	30873929	chr1	30851816	30852315	Phf3|chr1:30851816-30852315	0.329084823042761	.	.
chr1	30873430	30873929	chr1	30930527	30931026	Phf3|chr1:30930527-30931026	0.360687366645512	.	.
chr1	30873942	30874441	chr1	30681722	30682221	Phf3|chr1:30681722-30682221	0.386846971577525	.	.
chr1	30949080	30949579	chr1	30639815	30640314	Ptp4a1|chr1:30639815-30640314	0.336538964339533	.	.
chr1	30949080	30949579	chr1	30681722	30682221	Ptp4a1|chr1:30681722-30682221	0.300274197780744	.	.
chr1	30949582	30950081	chr1	30639815	30640314	Ptp4a1|chr1:30639815-30640314	0.435263209733021	.	.
chr1	30949582	30950081	chr1	30681722	30682221	Ptp4a1|chr1:30681722-30682221	0.274618257326272	.	.
chr1	32172459	32172958	chr1	31821580	31822079	Khdrbs2|chr1:31821580-31822079	0.386427878097253	.	.
chr1	34439491	34439990	chr1	34602327	34602826	Ccdc115|chr1:34602327-34602826	0.473503520973937	.	.
chr1	34439491	34439990	chr1	34602327	34602826	Imp4|chr1:34602327-34602826	0.473503520973937	.	.
chr1	34459438	34459937	chr1	34434117	34434616	Ptpn18|chr1:34434117-34434616	0.419100850514026	.	.
chr1	34459438	34459937	chr1	34602327	34602826	Ptpn18|chr1:34602327-34602826	0.272807876713671	.	.
chr1	34485782	34486281	chr1	34602327	34602826	4930568A12Rik|chr1:34602327-34602826	0.282712037583208	.	.
chr1	34579442	34579941	chr1	34891506	34892005	1700101I19Rik|chr1:34891506-34892005	0.311547783794993	.	.
chr1	34579442	34579941	chr1	34891506	34892005	Amer3|chr1:34891506-34892005	0.311547783794993	.	.
chr1	34579442	34579941	chr1	34962574	34963073	1700101I19Rik|chr1:34962574-34963073	0.362091647274661	.	.
chr1	34579442	34579941	chr1	34962574	34963073	Amer3|chr1:34962574-34963073	0.362091647274661	.	.
chr1	34579990	34580489	chr1	34434650	34435149	1700101I19Rik|chr1:34434650-34435149	0.323707054636329	.	.
chr1	34579990	34580489	chr1	34434650	34435149	Amer3|chr1:34434650-34435149	0.323707054636329	.	.
chr1	34579990	34580489	chr1	34962067	34962566	1700101I19Rik|chr1:34962067-34962566	0.423537561678892	.	.
chr1	34579990	34580489	chr1	34962067	34962566	Amer3|chr1:34962067-34962566	0.423537561678892	.	.
chr1	34579990	34580489	chr1	34962574	34963073	1700101I19Rik|chr1:34962574-34963073	0.398555731531722	.	.
chr1	34579990	34580489	chr1	34962574	34963073	Amer3|chr1:34962574-34963073	0.398555731531722	.	.
chr1	34677895	34678394	chr1	34750293	34750792	Arhgef4|chr1:34750293-34750792	0.663365264986269	.	.
chr1	34677895	34678394	chr1	34752832	34753331	Arhgef4|chr1:34752832-34753331	0.385703091587814	.	.
chr1	34801460	34801959	chr1	34830919	34831418	Arhgef4|chr1:34830919-34831418	0.31871542287239	.	.
chr1	34801460	34801959	chr1	34891506	34892005	Arhgef4|chr1:34891506-34892005	0.325193012446903	.	.
chr1	34801460	34801959	chr1	35201468	35201967	Arhgef4|chr1:35201468-35201967	0.271684533441051	.	.
chr1	34842804	34843303	chr1	34750293	34750792	Fam168b|chr1:34750293-34750792	0.395621024108963	.	.
chr1	34849768	34850267	chr1	34750293	34750792	Plekhb2|chr1:34750293-34750792	0.641350627524292	.	.
chr1	34849768	34850267	chr1	34752832	34753331	Plekhb2|chr1:34752832-34753331	0.574792342504234	.	.
chr1	34849768	34850267	chr1	34891506	34892005	Plekhb2|chr1:34891506-34892005	0.353169116211456	.	.
chr1	35879549	35880048	chr1	35586219	35586718	1110002O04Rik|chr1:35586219-35586718	0.346319836851499	.	.
chr1	35879549	35880048	chr1	35759483	35759982	1110002O04Rik|chr1:35759483-35759982	0.495048599591888	.	.
chr1	37540354	37540853	chr1	37725725	37726224	Mgat4a|chr1:37725725-37726224	0.37001147246992	.	.
chr1	37540354	37540853	chr1	37726317	37726816	Mgat4a|chr1:37726317-37726816	0.35461446666351	.	.
chr1	37614024	37614523	chr1	37524983	37525482	4930556I23Rik|chr1:37524983-37525482	0.441849033197029	.	.
chr1	37614024	37614523	chr1	37742623	37743122	4930556I23Rik|chr1:37742623-37743122	0.417844055553273	.	.
chr1	37864699	37865198	chr1	37600786	37601285	Gm26805|chr1:37600786-37601285	0.272441078067376	.	.
chr1	37864699	37865198	chr1	37698123	37698622	Gm26805|chr1:37698123-37698622	0.301972095878533	.	.
chr1	37865263	37865762	chr1	37600786	37601285	Gm26805|chr1:37600786-37601285	0.281531869811463	.	.
chr1	37865263	37865762	chr1	37600786	37601285	Tsga10|chr1:37600786-37601285	0.281531869811463	.	.
chr1	37865263	37865762	chr1	37725725	37726224	Gm26805|chr1:37725725-37726224	0.320404113115414	.	.
chr1	37865263	37865762	chr1	37725725	37726224	Tsga10|chr1:37725725-37726224	0.320404113115414	.	.
chr1	37997082	37997581	chr1	38197221	38197720	Eif5b|chr1:38197221-38197720	0.496913506716839	.	.
chr1	37997082	37997581	chr1	38197221	38197720	Txndc9|chr1:38197221-38197720	0.496913506716839	.	.
chr1	37997778	37998277	chr1	37698123	37698622	Eif5b|chr1:37698123-37698622	0.293702186535605	.	.
chr1	37997778	37998277	chr1	37698123	37698622	Txndc9|chr1:37698123-37698622	0.293702186535605	.	.
chr1	38835659	38836158	chr1	38860151	38860650	Lonrf2|chr1:38860151-38860650	0.333122687289369	.	.
chr1	38836359	38836858	chr1	38816274	38816773	Lonrf2|chr1:38816274-38816773	0.308917056398647	.	.
chr1	38897724	38898223	chr1	38987477	38987976	Chst10|chr1:38987477-38987976	0.29406539285223	.	.
chr1	38897724	38898223	chr1	39086333	39086832	Chst10|chr1:39086333-39086832	0.322378658610949	.	.
chr1	39193901	39194400	chr1	38766147	38766646	Npas2|chr1:38766147-38766646	0.417470000474361	.	.
chr1	39193901	39194400	chr1	39001085	39001584	Npas2|chr1:39001085-39001584	0.330612509700602	.	.
chr1	39193901	39194400	chr1	39089789	39090288	Npas2|chr1:39089789-39090288	0.620868722708444	.	.
chr1	44102213	44102712	chr1	44474264	44474763	Tex30|chr1:44474264-44474763	0.270904922144533	.	.
chr1	44118638	44119137	chr1	44474264	44474763	Bivm|chr1:44474264-44474763	0.299620944651287	.	.
chr1	44118638	44119137	chr1	44474264	44474763	Poglut2|chr1:44474264-44474763	0.299620944651287	.	.
chr1	44119663	44120162	chr1	44474264	44474763	Bivm|chr1:44474264-44474763	0.578612169835476	.	.
chr1	44147693	44148192	chr1	43898955	43899454	Ercc5|chr1:43898955-43899454	0.312057344413204	.	.
chr1	45795197	45795696	chr1	45627823	45628322	Wdr75|chr1:45627823-45628322	0.428244772659525	.	.
chr1	45795197	45795696	chr1	45760934	45761433	Wdr75|chr1:45760934-45761433	0.303998061877109	.	.
chr1	45925424	45925923	chr1	45766100	45766599	Slc40a1|chr1:45766100-45766599	0.363950679490168	.	.
chr1	46066566	46067065	chr1	45766100	45766599	Dnah7b|chr1:45766100-45766599	0.350384383257146	.	.
chr1	46066566	46067065	chr1	46067115	46067614	Dnah7b|chr1:46067115-46067614	0.700144009289588	.	.
chr1	52113595	52114094	chr1	52344435	52344934	Gm31812|chr1:52344435-52344934	0.510087050284052	.	.
chr1	52113595	52114094	chr1	52355161	52355660	Gm31812|chr1:52355161-52355660	0.660496808060573	.	.
chr1	52113595	52114094	chr1	52447704	52448203	Gm31812|chr1:52447704-52448203	0.472678273611005	.	.
chr1	52113595	52114094	chr1	52471203	52471702	Gm31812|chr1:52471203-52471702	0.61601376777056	.	.
chr1	52113595	52114094	chr1	52471203	52471702	Gm31812|chr1:52471203-52471702	0.616013767770561	.	.
chr1	52119152	52119651	chr1	52143843	52144342	Stat1|chr1:52143843-52144342	0.299426630587095	.	.
chr1	52119152	52119651	chr1	52355161	52355660	Stat1|chr1:52355161-52355660	0.511769499995146	.	.
chr1	52233098	52233597	chr1	52143843	52144342	Gls|chr1:52143843-52144342	0.515914543831674	.	.
chr1	52233098	52233597	chr1	52355161	52355660	Gls|chr1:52355161-52355660	0.557989340938819	.	.
chr1	52499614	52500113	chr1	52004041	52004540	Nab1|chr1:52004041-52004540	0.31724123953508	.	.
chr1	52499614	52500113	chr1	52305534	52306033	Nab1|chr1:52305534-52306033	0.272790621527133	.	.
chr1	52499614	52500113	chr1	52363554	52364053	Nab1|chr1:52363554-52364053	0.403802020593748	.	.
chr1	52499614	52500113	chr1	52396794	52397293	Nab1|chr1:52396794-52397293	0.338576628179183	.	.
chr1	52817513	52818012	chr1	52951458	52951957	Inpp1|chr1:52951458-52951957	0.287532297186757	.	.
chr1	52844734	52845233	chr1	52798675	52799174	Hibch|chr1:52798675-52799174	0.302024337662792	.	.
chr1	53061825	53062324	chr1	52951458	52951957	Mstn|chr1:52951458-52951957	0.418275873527374	.	.
chr1	53061825	53062324	chr1	52971822	52972321	Mstn|chr1:52971822-52972321	0.341393350512294	.	.
chr1	53061825	53062324	chr1	53032502	53033001	Mstn|chr1:53032502-53033001	0.482107620049869	.	.
chr1	53296806	53297305	chr1	53272612	53273111	Ormdl1|chr1:53272612-53273111	0.427966483097175	.	.
chr1	53296806	53297305	chr1	53272612	53273111	Pms1|chr1:53272612-53273111	0.427966483097175	.	.
chr1	53706596	53707095	chr1	53272612	53273111	Dnah7a|chr1:53272612-53273111	0.349835459347156	.	.
chr1	54194947	54195446	chr1	54140703	54141202	Hecw2|chr1:54140703-54141202	0.358157926507169	.	.
chr1	54250459	54250958	chr1	54118496	54118995	Ccdc150|chr1:54118496-54118995	0.401774777781831	.	.
chr1	54250459	54250958	chr1	54133690	54134189	Ccdc150|chr1:54133690-54134189	0.401582744241195	.	.
chr1	54250459	54250958	chr1	54193770	54194269	Ccdc150|chr1:54193770-54194269	0.628677836519755	.	.
chr1	54250459	54250958	chr1	54734870	54735369	Ccdc150|chr1:54734870-54735369	0.383174295548912	.	.
chr1	54250459	54250958	chr1	54735435	54735934	Ccdc150|chr1:54735435-54735934	0.288762989481544	.	.
chr1	54557443	54557942	chr1	54735435	54735934	Pgap1|chr1:54735435-54735934	0.339217327711158	.	.
chr1	55027198	55027697	chr1	55171315	55171814	Sf3b1|chr1:55171315-55171814	0.380752727441141	.	.
chr1	55052491	55052990	chr1	55171315	55171814	Coq10b|chr1:55171315-55171814	0.52588315630101	.	.
chr1	55052491	55052990	chr1	55383081	55383580	Coq10b|chr1:55383081-55383580	0.550522200415363	.	.
chr1	55053010	55053509	chr1	55171315	55171814	Coq10b|chr1:55171315-55171814	0.419280923989912	.	.
chr1	55053010	55053509	chr1	55171875	55172374	Coq10b|chr1:55171875-55172374	0.342309687114323	.	.
chr1	55053010	55053509	chr1	55383081	55383580	Coq10b|chr1:55383081-55383580	0.344828461875093	.	.
chr1	55087395	55087894	chr1	55171315	55171814	Hspd1|chr1:55171315-55171814	0.398943352641606	.	.
chr1	55087395	55087894	chr1	55171315	55171814	Hspe1|chr1:55171315-55171814	0.398943352641606	.	.
chr1	55087908	55088407	chr1	55171315	55171814	Hspd1|chr1:55171315-55171814	0.280344904037904	.	.
chr1	55087908	55088407	chr1	55171315	55171814	Hspe1|chr1:55171315-55171814	0.280344904037904	.	.
chr1	55087908	55088407	chr1	55383081	55383580	Hspd1|chr1:55383081-55383580	0.358665200562839	.	.
chr1	55087908	55088407	chr1	55383081	55383580	Hspe1|chr1:55383081-55383580	0.358665200562839	.	.
chr1	55130908	55131407	chr1	55171315	55171814	Mob4|chr1:55171315-55171814	0.386896111222025	.	.
chr1	55130908	55131407	chr1	55383081	55383580	Mob4|chr1:55383081-55383580	0.368309743713178	.	.
chr1	55236881	55237380	chr1	55171315	55171814	Mars2|chr1:55171315-55171814	0.345825467905453	.	.
chr1	55236881	55237380	chr1	55171875	55172374	Mars2|chr1:55171875-55172374	0.330312179649828	.	.
chr1	55236881	55237380	chr1	55383081	55383580	Mars2|chr1:55383081-55383580	0.276640169331086	.	.
chr1	55405572	55406071	chr1	55383081	55383580	Plcl1|chr1:55383081-55383580	0.513595137382589	.	.
chr1	57406257	57406756	chr1	57430057	57430556	Maip1|chr1:57430057-57430556	0.319338892862694	.	.
chr1	57406257	57406756	chr1	57430057	57430556	Tyw5|chr1:57430057-57430556	0.319338892862694	.	.
chr1	57406767	57407266	chr1	57205521	57206020	Maip1|chr1:57205521-57206020	0.404125517135835	.	.
chr1	57406767	57407266	chr1	57205521	57206020	Tyw5|chr1:57205521-57206020	0.404125517135835	.	.
chr1	57406767	57407266	chr1	57428877	57429376	Maip1|chr1:57428877-57429376	0.348857369591878	.	.
chr1	57406767	57407266	chr1	57428877	57429376	Tyw5|chr1:57428877-57429376	0.348857369591878	.	.
chr1	58445384	58445883	chr1	58652543	58653042	Nif3l1|chr1:58652543-58653042	0.304589997439343	.	.
chr1	58445384	58445883	chr1	58652543	58653042	Ppil3|chr1:58652543-58653042	0.304589997439343	.	.
chr1	58586034	58586533	chr1	58621956	58622455	Fam126b|chr1:58621956-58622455	0.419605862904694	.	.
chr1	58586034	58586533	chr1	58621956	58622455	Ndufb3|chr1:58621956-58622455	0.419605862904694	.	.
chr1	58586552	58587051	chr1	58296260	58296759	Fam126b|chr1:58296260-58296759	0.316615904688118	.	.
chr1	58586552	58587051	chr1	58296260	58296759	Ndufb3|chr1:58296260-58296759	0.316615904688118	.	.
chr1	58586552	58587051	chr1	58621956	58622455	Fam126b|chr1:58621956-58622455	0.549714437695965	.	.
chr1	58586552	58587051	chr1	58621956	58622455	Ndufb3|chr1:58621956-58622455	0.549714437695965	.	.
chr1	58586552	58587051	chr1	58652543	58653042	Fam126b|chr1:58652543-58653042	0.536549150069432	.	.
chr1	58586552	58587051	chr1	58652543	58653042	Ndufb3|chr1:58652543-58653042	0.536549150069432	.	.
chr1	58710970	58711469	chr1	58617773	58618272	Cflar|chr1:58617773-58618272	0.416756739795225	.	.
chr1	58710970	58711469	chr1	58652543	58653042	Cflar|chr1:58652543-58653042	0.432442266494835	.	.
chr1	58711489	58711988	chr1	58341563	58342062	Cflar|chr1:58341563-58342062	0.38342915028961	.	.
chr1	58711489	58711988	chr1	58617236	58617735	Cflar|chr1:58617236-58617735	0.446338827132906	.	.
chr1	58711489	58711988	chr1	58617773	58618272	Cflar|chr1:58617773-58618272	0.451338423113104	.	.
chr1	58711489	58711988	chr1	58697550	58698049	Cflar|chr1:58697550-58698049	0.322324146858505	.	.
chr1	58711489	58711988	chr1	58773850	58774349	Cflar|chr1:58773850-58774349	0.562283566544321	.	.
chr1	58972763	58973262	chr1	58617236	58617735	Stradb|chr1:58617236-58617735	0.476485190682433	.	.
chr1	58972763	58973262	chr1	58617236	58617735	Trak2|chr1:58617236-58617735	0.476485190682433	.	.
chr1	58972763	58973262	chr1	58617773	58618272	Stradb|chr1:58617773-58618272	0.288182010803363	.	.
chr1	58972763	58973262	chr1	58617773	58618272	Trak2|chr1:58617773-58618272	0.288182010803363	.	.
chr1	58972763	58973262	chr1	58622546	58623045	Stradb|chr1:58622546-58623045	0.308166634463949	.	.
chr1	58972763	58973262	chr1	58622546	58623045	Trak2|chr1:58622546-58623045	0.308166634463949	.	.
chr1	58972763	58973262	chr1	58773850	58774349	Stradb|chr1:58773850-58774349	0.356960673760087	.	.
chr1	58972763	58973262	chr1	58773850	58774349	Trak2|chr1:58773850-58774349	0.356960673760087	.	.
chr1	58973284	58973783	chr1	58652543	58653042	Stradb|chr1:58652543-58653042	0.354309091120454	.	.
chr1	58973284	58973783	chr1	58652543	58653042	Trak2|chr1:58652543-58653042	0.354309091120454	.	.
chr1	58973886	58974385	chr1	58652543	58653042	Stradb|chr1:58652543-58653042	0.50088497851356	.	.
chr1	58973886	58974385	chr1	58652543	58653042	Trak2|chr1:58652543-58653042	0.50088497851356	.	.
chr1	59119578	59120077	chr1	59311861	59312360	G730003C15Rik|chr1:59311861-59312360	0.382406568660682	.	.
chr1	59119578	59120077	chr1	59311861	59312360	Tmem237|chr1:59311861-59312360	0.382406568660682	.	.
chr1	59120147	59120646	chr1	59312429	59312928	G730003C15Rik|chr1:59312429-59312928	0.314837392654696	.	.
chr1	59120147	59120646	chr1	59312429	59312928	Tmem237|chr1:59312429-59312928	0.314837392654696	.	.
chr1	59237006	59237505	chr1	59247600	59248099	Als2|chr1:59247600-59248099	0.292090196891801	.	.
chr1	59237006	59237505	chr1	59316631	59317130	Als2|chr1:59316631-59317130	0.353781266014721	.	.
chr1	59237006	59237505	chr1	59415783	59416282	Als2|chr1:59415783-59416282	0.380726551953616	.	.
chr1	59237895	59238394	chr1	59415783	59416282	Als2|chr1:59415783-59416282	0.304146130168773	.	.
chr1	59257617	59258116	chr1	59311861	59312360	Cdk15|chr1:59311861-59312360	0.409590498232101	.	.
chr1	59257617	59258116	chr1	59652509	59653008	Cdk15|chr1:59652509-59653008	0.665297201176388	.	.
chr1	59481835	59482334	chr1	59253445	59253944	Fzd7|chr1:59253445-59253944	0.352897935977338	.	.
chr1	59481835	59482334	chr1	59415783	59416282	Fzd7|chr1:59415783-59416282	0.305152683486776	.	.
chr1	59483085	59483584	chr1	59415783	59416282	Fzd7|chr1:59415783-59416282	0.400329392821687	.	.
chr1	59483085	59483584	chr1	59483682	59484181	Fzd7|chr1:59483682-59484181	0.675638233651799	.	.
chr1	59483085	59483584	chr1	59566844	59567343	Fzd7|chr1:59566844-59567343	0.479118436631308	.	.
chr1	59483085	59483584	chr1	59574808	59575307	Fzd7|chr1:59574808-59575307	0.612323167216511	.	.
chr1	59483085	59483584	chr1	59623298	59623797	Fzd7|chr1:59623298-59623797	0.294613263968387	.	.
chr1	59516242	59516741	chr1	59566326	59566825	Gm973|chr1:59566326-59566825	0.296367458903318	.	.
chr1	59516242	59516741	chr1	59609847	59610346	Gm973|chr1:59609847-59610346	0.271621872550549	.	.
chr1	59670565	59671064	chr1	59652509	59653008	Sumo1|chr1:59652509-59653008	0.284105057501058	.	.
chr1	59684706	59685205	chr1	59415783	59416282	Nop58|chr1:59415783-59416282	0.577132189998888	.	.
chr1	59684706	59685205	chr1	59582266	59582765	Nop58|chr1:59582266-59582765	0.280779562813979	.	.
chr1	59684706	59685205	chr1	59883669	59884168	Nop58|chr1:59883669-59884168	0.35660060068872	.	.
chr1	59762644	59763143	chr1	59623298	59623797	Bmpr2|chr1:59623298-59623797	0.38570169945132	.	.
chr1	59762644	59763143	chr1	59633035	59633534	Bmpr2|chr1:59633035-59633534	0.307731862816968	.	.
chr1	59763159	59763658	chr1	59609847	59610346	Bmpr2|chr1:59609847-59610346	0.285784710074078	.	.
chr1	59763159	59763658	chr1	59719849	59720348	Bmpr2|chr1:59719849-59720348	0.36772142861207	.	.
chr1	59763681	59764180	chr1	59719849	59720348	Bmpr2|chr1:59719849-59720348	0.309770654835634	.	.
chr1	59912662	59913161	chr1	59633035	59633534	Fam117b|chr1:59633035-59633534	0.307984326010792	.	.
chr1	59912662	59913161	chr1	59652509	59653008	Fam117b|chr1:59652509-59653008	0.317330969817427	.	.
chr1	60097393	60097892	chr1	59848288	59848787	Carf|chr1:59848288-59848787	0.360228412291603	.	.
chr1	60098487	60098986	chr1	60033401	60033900	Carf|chr1:60033401-60033900	0.439390666480189	.	.
chr1	60098487	60098986	chr1	60033401	60033900	Carf|chr1:60033401-60033900	0.43939066648019	.	.
chr1	60098487	60098986	chr1	60033401	60033900	Wdr12|chr1:60033401-60033900	0.439390666480189	.	.
chr1	60098487	60098986	chr1	60033401	60033900	Wdr12|chr1:60033401-60033900	0.43939066648019	.	.
chr1	60342754	60343253	chr1	60033401	60033900	Cyp20a1|chr1:60033401-60033900	0.375254897045737	.	.
chr1	60565982	60566481	chr1	60668203	60668702	Raph1|chr1:60668203-60668702	0.279074410136436	.	.
chr1	60566593	60567092	chr1	60695248	60695747	Raph1|chr1:60695248-60695747	0.476480970689655	.	.
chr1	61638558	61639057	chr1	61306220	61306719	Pard3b|chr1:61306220-61306719	0.715848716616766	.	.
chr1	62703034	62703533	chr1	62706634	62707133	Nrp2|chr1:62706634-62707133	0.540300096291877	.	.
chr1	62703034	62703533	chr1	62728753	62729252	Nrp2|chr1:62728753-62729252	0.306331364526599	.	.
chr1	63113269	63113768	chr1	63180992	63181491	Ino80dos|chr1:63180992-63181491	0.642742034875095	.	.
chr1	63113269	63113768	chr1	63367905	63368404	Ino80dos|chr1:63367905-63368404	0.385192885896749	.	.
chr1	63114071	63114570	chr1	63182811	63183310	Ino80d|chr1:63182811-63183310	0.345171968579325	.	.
chr1	63114071	63114570	chr1	63381249	63381748	Ino80d|chr1:63381249-63381748	0.700048622289144	.	.
chr1	63176509	63177008	chr1	63035384	63035883	Eef1b2|chr1:63035384-63035883	0.437303290572915	.	.
chr1	63176509	63177008	chr1	63035384	63035883	Ndufs1|chr1:63035384-63035883	0.437303290572915	.	.
chr1	63213981	63214480	chr1	63203844	63204343	Gpr1|chr1:63203844-63204343	0.523254397200631	.	.
chr1	63213981	63214480	chr1	63381249	63381748	Gpr1|chr1:63381249-63381748	0.305195446218389	.	.
chr1	63272985	63273484	chr1	63381249	63381748	Gm11608|chr1:63381249-63381748	0.503230032294995	.	.
chr1	63272985	63273484	chr1	63381249	63381748	Zdbf2|chr1:63381249-63381748	0.503230032294995	.	.
chr1	63272985	63273484	chr1	63573369	63573868	Gm11608|chr1:63573369-63573868	0.296092497583694	.	.
chr1	63272985	63273484	chr1	63573369	63573868	Zdbf2|chr1:63573369-63573868	0.296092497583694	.	.
chr1	63272985	63273484	chr1	63659557	63660056	Gm11608|chr1:63659557-63660056	0.315746792490371	.	.
chr1	63272985	63273484	chr1	63659557	63660056	Zdbf2|chr1:63659557-63660056	0.315746792490371	.	.
chr1	63445105	63445604	chr1	63153005	63153504	Adam23|chr1:63153005-63153504	0.303453153386865	.	.
chr1	63445105	63445604	chr1	63180992	63181491	Adam23|chr1:63180992-63181491	0.271079654601626	.	.
chr1	63445671	63446170	chr1	63035384	63035883	Adam23|chr1:63035384-63035883	0.275914378592898	.	.
chr1	63446419	63446918	chr1	63035384	63035883	Adam23|chr1:63035384-63035883	0.500322233617895	.	.
chr1	63730384	63730883	chr1	63367905	63368404	Fastkd2|chr1:63367905-63368404	0.551063728890162	.	.
chr1	63730384	63730883	chr1	63367905	63368404	Mdh1b|chr1:63367905-63368404	0.551063728890162	.	.
chr1	64302882	64303381	chr1	64445949	64446448	Gm28981|chr1:64445949-64446448	0.348667516217423	.	.
chr1	64302882	64303381	chr1	64488535	64489034	Gm28981|chr1:64488535-64489034	0.375742285430091	.	.
chr1	64532547	64533046	chr1	64289060	64289559	Creb1|chr1:64289060-64289559	0.414507395601704	.	.
chr1	64532547	64533046	chr1	64445949	64446448	Creb1|chr1:64445949-64446448	0.59428024209729	.	.
chr1	64532547	64533046	chr1	64488535	64489034	Creb1|chr1:64488535-64489034	0.433032187681619	.	.
chr1	64617495	64617994	chr1	64289060	64289559	Gm28982|chr1:64289060-64289559	0.543952675713277	.	.
chr1	64617495	64617994	chr1	64289060	64289559	Mettl21a|chr1:64289060-64289559	0.543952675713277	.	.
chr1	64617495	64617994	chr1	64420041	64420540	Gm28982|chr1:64420041-64420540	0.361925197290512	.	.
chr1	64617495	64617994	chr1	64420041	64420540	Mettl21a|chr1:64420041-64420540	0.361925197290512	.	.
chr1	64690474	64690973	chr1	64289060	64289559	2810408I11Rik|chr1:64289060-64289559	0.352021423601451	.	.
chr1	64690474	64690973	chr1	64289060	64289559	Ccnyl1|chr1:64289060-64289559	0.352021423601451	.	.
chr1	64690474	64690973	chr1	64305488	64305987	2810408I11Rik|chr1:64305488-64305987	0.271468361649353	.	.
chr1	64690474	64690973	chr1	64305488	64305987	Ccnyl1|chr1:64305488-64305987	0.271468361649353	.	.
chr1	64691008	64691507	chr1	64255139	64255638	2810408I11Rik|chr1:64255139-64255638	0.276564867713035	.	.
chr1	64691008	64691507	chr1	64255139	64255638	Ccnyl1|chr1:64255139-64255638	0.276564867713035	.	.
chr1	64691008	64691507	chr1	64255947	64256446	2810408I11Rik|chr1:64255947-64256446	0.328588623454612	.	.
chr1	64691008	64691507	chr1	64255947	64256446	Ccnyl1|chr1:64255947-64256446	0.328588623454612	.	.
chr1	64691008	64691507	chr1	64380467	64380966	2810408I11Rik|chr1:64380467-64380966	0.27745076213317	.	.
chr1	64691008	64691507	chr1	64380467	64380966	Ccnyl1|chr1:64380467-64380966	0.27745076213317	.	.
chr1	64691008	64691507	chr1	64485200	64485699	2810408I11Rik|chr1:64485200-64485699	0.271474648225724	.	.
chr1	64691008	64691507	chr1	64485200	64485699	Ccnyl1|chr1:64485200-64485699	0.271474648225724	.	.
chr1	64956569	64957068	chr1	65179041	65179540	Plekhm3|chr1:65179041-65179540	0.418569923655293	.	.
chr1	65186396	65186895	chr1	64924290	64924789	Idh1|chr1:64924290-64924789	0.324274711128177	.	.
chr1	65186396	65186895	chr1	64924290	64924789	Pikfyve|chr1:64924290-64924789	0.324274711128177	.	.
chr1	65281263	65281762	chr1	65262318	65262817	Pth2r|chr1:65262318-65262817	0.276736939100001	.	.
chr1	65281263	65281762	chr1	65280343	65280842	Pth2r|chr1:65280343-65280842	0.42441514179788	.	.
chr1	65281263	65281762	chr1	65463248	65463747	Pth2r|chr1:65463248-65463747	0.365732488686008	.	.
chr1	66816734	66817233	chr1	67086829	67087328	Kansl1l|chr1:67086829-67087328	0.353218037800336	.	.
chr1	66816734	66817233	chr1	67218806	67219305	Kansl1l|chr1:67218806-67219305	0.348244423817554	.	.
chr1	66817441	66817940	chr1	67086829	67087328	Kansl1l|chr1:67086829-67087328	0.421279863091221	.	.
chr1	66817441	66817940	chr1	67143908	67144407	Kansl1l|chr1:67143908-67144407	0.275572435677716	.	.
chr1	66862543	66863042	chr1	67157568	67158067	Acadl|chr1:67157568-67158067	0.305885019801557	.	.
chr1	70724978	70725477	chr1	70692535	70693034	Vwc2l|chr1:70692535-70693034	0.383508552888176	.	.
chr1	70724978	70725477	chr1	70741263	70741762	Vwc2l|chr1:70741263-70741762	0.321451028992312	.	.
chr1	70724978	70725477	chr1	70851729	70852228	Vwc2l|chr1:70851729-70852228	0.386414145330777	.	.
chr1	70725497	70725996	chr1	70692535	70693034	Vwc2l|chr1:70692535-70693034	0.302471826857985	.	.
chr1	71102248	71102747	chr1	71432608	71433107	Bard1|chr1:71432608-71433107	0.272980455697623	.	.
chr1	71102861	71103360	chr1	70884004	70884503	Bard1|chr1:70884004-70884503	0.354565099377963	.	.
chr1	71102861	71103360	chr1	70997536	70998035	Bard1|chr1:70997536-70998035	0.327001242833876	.	.
chr1	71102861	71103360	chr1	71052405	71052904	Bard1|chr1:71052405-71052904	0.294100792019244	.	.
chr1	71102861	71103360	chr1	71484725	71485224	Bard1|chr1:71484725-71485224	0.427943538565316	.	.
chr1	71556874	71557373	chr1	71307278	71307777	Atic|chr1:71307278-71307777	0.272276808688254	.	.
chr1	71556874	71557373	chr1	71432608	71433107	Atic|chr1:71432608-71433107	0.413023639823648	.	.
chr1	71557407	71557906	chr1	71307278	71307777	Atic|chr1:71307278-71307777	0.433804197059782	.	.
chr1	71557407	71557906	chr1	71467302	71467801	Atic|chr1:71467302-71467801	0.548840085341484	.	.
chr1	71557407	71557906	chr1	71467982	71468481	Atic|chr1:71467982-71468481	0.350298387835482	.	.
chr1	72211757	72212256	chr1	71954487	71954986	Mreg|chr1:71954487-71954986	0.319481688141253	.	.
chr1	72211757	72212256	chr1	72123622	72124121	Mreg|chr1:72123622-72124121	0.510505231617547	.	.
chr1	72211757	72212256	chr1	72141789	72142288	Mreg|chr1:72141789-72142288	0.469745248258799	.	.
chr1	72211757	72212256	chr1	72191379	72191878	Mreg|chr1:72191379-72191878	0.286588093129757	.	.
chr1	72211757	72212256	chr1	72219979	72220478	Mreg|chr1:72219979-72220478	0.342316178222178	.	.
chr1	72211757	72212256	chr1	72236179	72236678	Mreg|chr1:72236179-72236678	0.45771999699622	.	.
chr1	72211757	72212256	chr1	72236869	72237368	Mreg|chr1:72236869-72237368	0.436613511829858	.	.
chr1	72211757	72212256	chr1	72243720	72244219	Mreg|chr1:72243720-72244219	0.531903479145161	.	.
chr1	72212372	72212871	chr1	72226312	72226811	Mreg|chr1:72226312-72226811	0.561742437050767	.	.
chr1	72212372	72212871	chr1	72236179	72236678	Mreg|chr1:72236179-72236678	0.377980532406031	.	.
chr1	74284057	74284556	chr1	74313260	74313759	Aamp|chr1:74313260-74313759	0.659615605584807	.	.
chr1	74284057	74284556	chr1	74313260	74313759	Pnkd|chr1:74313260-74313759	0.659615605584807	.	.
chr1	74284057	74284556	chr1	74397909	74398408	Aamp|chr1:74397909-74398408	0.288891579145437	.	.
chr1	74284057	74284556	chr1	74397909	74398408	Pnkd|chr1:74397909-74398408	0.288891579145437	.	.
chr1	74284057	74284556	chr1	74438461	74438960	Aamp|chr1:74438461-74438960	0.331426889534539	.	.
chr1	74284057	74284556	chr1	74438461	74438960	Pnkd|chr1:74438461-74438960	0.331426889534539	.	.
chr1	74284588	74285087	chr1	74313260	74313759	Aamp|chr1:74313260-74313759	0.529202051103486	.	.
chr1	74284588	74285087	chr1	74313260	74313759	Pnkd|chr1:74313260-74313759	0.529202051103486	.	.
chr1	74284588	74285087	chr1	74386756	74387255	Aamp|chr1:74386756-74387255	0.393342596664421	.	.
chr1	74284588	74285087	chr1	74386756	74387255	Pnkd|chr1:74386756-74387255	0.393342596664421	.	.
chr1	74391301	74391800	chr1	74313260	74313759	Ctdsp1|chr1:74313260-74313759	0.293926328585716	.	.
chr1	74391301	74391800	chr1	74386756	74387255	Ctdsp1|chr1:74386756-74387255	0.5200774770606	.	.
chr1	74391301	74391800	chr1	74397348	74397847	Ctdsp1|chr1:74397348-74397847	0.295046405284102	.	.
chr1	74391301	74391800	chr1	74397909	74398408	Ctdsp1|chr1:74397909-74398408	0.324009241075655	.	.
chr1	74505730	74506229	chr1	74313260	74313759	Cnot9|chr1:74313260-74313759	0.307919088241611	.	.
chr1	74505730	74506229	chr1	74452541	74453040	Cnot9|chr1:74452541-74453040	0.315075858091992	.	.
chr1	74505730	74506229	chr1	74858307	74858806	Cnot9|chr1:74858307-74858806	0.39643214656329	.	.
chr1	74542596	74543095	chr1	74386756	74387255	Plcd4|chr1:74386756-74387255	0.384204363580904	.	.
chr1	74542596	74543095	chr1	74816731	74817230	Plcd4|chr1:74816731-74817230	0.488731237479464	.	.
chr1	74542596	74543095	chr1	74817277	74817776	Plcd4|chr1:74817277-74817776	0.456464154969911	.	.
chr1	74587962	74588461	chr1	74397348	74397847	Bcs1l|chr1:74397348-74397847	0.328267097110913	.	.
chr1	74587962	74588461	chr1	74397348	74397847	Zfp142|chr1:74397348-74397847	0.328267097110913	.	.
chr1	74587962	74588461	chr1	74452541	74453040	Bcs1l|chr1:74452541-74453040	0.500182414616478	.	.
chr1	74587962	74588461	chr1	74452541	74453040	Zfp142|chr1:74452541-74453040	0.500182414616478	.	.
chr1	74587962	74588461	chr1	74858307	74858806	Bcs1l|chr1:74858307-74858806	0.4639064158152	.	.
chr1	74587962	74588461	chr1	74858307	74858806	Zfp142|chr1:74858307-74858806	0.4639064158152	.	.
chr1	74587962	74588461	chr1	74882110	74882609	Bcs1l|chr1:74882110-74882609	0.466183082306289	.	.
chr1	74587962	74588461	chr1	74882110	74882609	Zfp142|chr1:74882110-74882609	0.466183082306289	.	.
chr1	74601175	74601674	chr1	74397348	74397847	Rnf25|chr1:74397348-74397847	0.380863619638116	.	.
chr1	74601175	74601674	chr1	74397348	74397847	Stk36|chr1:74397348-74397847	0.380863619638116	.	.
chr1	74601175	74601674	chr1	74397909	74398408	Rnf25|chr1:74397909-74398408	0.469121308324321	.	.
chr1	74601175	74601674	chr1	74397909	74398408	Stk36|chr1:74397909-74398408	0.469121308324321	.	.
chr1	74601175	74601674	chr1	74808065	74808564	Rnf25|chr1:74808065-74808564	0.287709002973848	.	.
chr1	74601175	74601674	chr1	74808065	74808564	Stk36|chr1:74808065-74808564	0.287709002973848	.	.
chr1	74601175	74601674	chr1	74817277	74817776	Rnf25|chr1:74817277-74817776	0.446794985019072	.	.
chr1	74601175	74601674	chr1	74817277	74817776	Stk36|chr1:74817277-74817776	0.446794985019072	.	.
chr1	74661495	74661994	chr1	74332262	74332761	Ttll4|chr1:74332262-74332761	0.316515376141465	.	.
chr1	74661495	74661994	chr1	74397348	74397847	Ttll4|chr1:74397348-74397847	0.351923132230128	.	.
chr1	74661495	74661994	chr1	74452541	74453040	Ttll4|chr1:74452541-74453040	0.611324959434267	.	.
chr1	74661495	74661994	chr1	74802933	74803432	Ttll4|chr1:74802933-74803432	0.38420708021478	.	.
chr1	74661495	74661994	chr1	74808065	74808564	Ttll4|chr1:74808065-74808564	0.32512305137893	.	.
chr1	74661495	74661994	chr1	74858307	74858806	Ttll4|chr1:74858307-74858806	0.460563404707681	.	.
chr1	74661495	74661994	chr1	74882110	74882609	Ttll4|chr1:74882110-74882609	0.396527057589415	.	.
chr1	74661495	74661994	chr1	74964428	74964927	Ttll4|chr1:74964428-74964927	0.285764358519133	.	.
chr1	74854708	74855207	chr1	74858307	74858806	Cdk5r2|chr1:74858307-74858806	0.708225566540848	.	.
chr1	74893408	74893907	chr1	74817277	74817776	Cryba2|chr1:74817277-74817776	0.37626154696745	.	.
chr1	75124760	75125259	chr1	75467494	75467993	Nhej1|chr1:75467494-75467993	0.488511524960515	.	.
chr1	75142499	75142998	chr1	74817277	74817776	Cnppd1|chr1:74817277-74817776	0.282420361003464	.	.
chr1	75142499	75142998	chr1	74817277	74817776	Retreg2|chr1:74817277-74817776	0.282420361003464	.	.
chr1	75142499	75142998	chr1	74858307	74858806	Cnppd1|chr1:74858307-74858806	0.583359044077164	.	.
chr1	75142499	75142998	chr1	74858307	74858806	Retreg2|chr1:74858307-74858806	0.583359044077164	.	.
chr1	75142499	75142998	chr1	75487302	75487801	Cnppd1|chr1:75487302-75487801	0.422945066501565	.	.
chr1	75142499	75142998	chr1	75487302	75487801	Retreg2|chr1:75487302-75487801	0.422945066501565	.	.
chr1	75142499	75142998	chr1	75487834	75488333	Cnppd1|chr1:75487834-75488333	0.363065163576035	.	.
chr1	75142499	75142998	chr1	75487834	75488333	Retreg2|chr1:75487834-75488333	0.363065163576035	.	.
chr1	75168424	75168923	chr1	74784124	74784623	Zfand2b|chr1:74784124-74784623	0.525685081916339	.	.
chr1	75168424	75168923	chr1	74802933	74803432	Zfand2b|chr1:74802933-74803432	0.520433827171043	.	.
chr1	75168424	75168923	chr1	74964428	74964927	Zfand2b|chr1:74964428-74964927	0.275006291689417	.	.
chr1	75168424	75168923	chr1	75016818	75017317	Zfand2b|chr1:75016818-75017317	0.438064405210775	.	.
chr1	75168424	75168923	chr1	75289342	75289841	Zfand2b|chr1:75289342-75289841	0.439429448414765	.	.
chr1	75168424	75168923	chr1	75337797	75338296	Zfand2b|chr1:75337797-75338296	0.31120219027761	.	.
chr1	75168424	75168923	chr1	75338331	75338830	Zfand2b|chr1:75338331-75338830	0.330984196923614	.	.
chr1	75168424	75168923	chr1	75381822	75382321	Zfand2b|chr1:75381822-75382321	0.298122807320246	.	.
chr1	75168424	75168923	chr1	75439032	75439531	Zfand2b|chr1:75439032-75439531	0.295744532142083	.	.
chr1	75168424	75168923	chr1	75445624	75446123	Zfand2b|chr1:75445624-75446123	0.365414682906759	.	.
chr1	75168424	75168923	chr1	75458368	75458867	Zfand2b|chr1:75458368-75458867	0.420151979491639	.	.
chr1	75169048	75169547	chr1	74816731	74817230	Zfand2b|chr1:74816731-74817230	0.462104490398161	.	.
chr1	75169048	75169547	chr1	74817277	74817776	Zfand2b|chr1:74817277-74817776	0.30301576349763	.	.
chr1	75169048	75169547	chr1	75458368	75458867	Zfand2b|chr1:75458368-75458867	0.356558284901644	.	.
chr1	75191753	75192252	chr1	74794449	74794948	Ankzf1|chr1:74794449-74794948	0.602045951459702	.	.
chr1	75191753	75192252	chr1	74794449	74794948	Atg9a|chr1:74794449-74794948	0.602045951459702	.	.
chr1	75191753	75192252	chr1	75016818	75017317	Ankzf1|chr1:75016818-75017317	0.282577193254407	.	.
chr1	75191753	75192252	chr1	75016818	75017317	Atg9a|chr1:75016818-75017317	0.282577193254407	.	.
chr1	75192415	75192914	chr1	74794449	74794948	Ankzf1|chr1:74794449-74794948	0.301205064187341	.	.
chr1	75192415	75192914	chr1	74794449	74794948	Atg9a|chr1:74794449-74794948	0.301205064187341	.	.
chr1	75192415	75192914	chr1	75263237	75263736	Ankzf1|chr1:75263237-75263736	0.41805760587934	.	.
chr1	75192415	75192914	chr1	75263237	75263736	Atg9a|chr1:75263237-75263736	0.41805760587934	.	.
chr1	75210546	75211045	chr1	74784124	74784623	Glb1l|chr1:74784124-74784623	0.283772660857176	.	.
chr1	75210546	75211045	chr1	74784124	74784623	Stk16|chr1:74784124-74784623	0.283772660857176	.	.
chr1	75210546	75211045	chr1	74858307	74858806	Glb1l|chr1:74858307-74858806	0.335767123396349	.	.
chr1	75210546	75211045	chr1	74858307	74858806	Stk16|chr1:74858307-74858806	0.335767123396349	.	.
chr1	75210546	75211045	chr1	74882110	74882609	Glb1l|chr1:74882110-74882609	0.494095000569942	.	.
chr1	75210546	75211045	chr1	74882110	74882609	Stk16|chr1:74882110-74882609	0.494095000569942	.	.
chr1	75210546	75211045	chr1	75289342	75289841	Glb1l|chr1:75289342-75289841	0.281322283978201	.	.
chr1	75210546	75211045	chr1	75289342	75289841	Stk16|chr1:75289342-75289841	0.281322283978201	.	.
chr1	75210546	75211045	chr1	75381822	75382321	Glb1l|chr1:75381822-75382321	0.281061820736179	.	.
chr1	75210546	75211045	chr1	75381822	75382321	Stk16|chr1:75381822-75382321	0.281061820736179	.	.
chr1	75210546	75211045	chr1	75487302	75487801	Glb1l|chr1:75487302-75487801	0.281009250672539	.	.
chr1	75210546	75211045	chr1	75487302	75487801	Stk16|chr1:75487302-75487801	0.281009250672539	.	.
chr1	75219086	75219585	chr1	74794449	74794948	Tuba4a|chr1:74794449-74794948	0.565453807993007	.	.
chr1	75219086	75219585	chr1	74858307	74858806	Tuba4a|chr1:74858307-74858806	0.397252757672072	.	.
chr1	75219086	75219585	chr1	75218312	75218811	Tuba4a|chr1:75218312-75218811	0.314893747527833	.	.
chr1	75219086	75219585	chr1	75487302	75487801	Tuba4a|chr1:75487302-75487801	0.293232590624683	.	.
chr1	75236144	75236643	chr1	74784124	74784623	Dnajb2|chr1:74784124-74784623	0.303617798543927	.	.
chr1	75236144	75236643	chr1	74794449	74794948	Dnajb2|chr1:74794449-74794948	0.37002780884701	.	.
chr1	75236144	75236643	chr1	74964428	74964927	Dnajb2|chr1:74964428-74964927	0.37041165736654	.	.
chr1	75236144	75236643	chr1	75016818	75017317	Dnajb2|chr1:75016818-75017317	0.420604652970737	.	.
chr1	75236144	75236643	chr1	75289342	75289841	Dnajb2|chr1:75289342-75289841	0.315037218803844	.	.
chr1	75236651	75237150	chr1	74784124	74784623	Dnajb2|chr1:74784124-74784623	0.282828566262129	.	.
chr1	75236651	75237150	chr1	74794449	74794948	Dnajb2|chr1:74794449-74794948	0.439922736280248	.	.
chr1	75236651	75237150	chr1	74802933	74803432	Dnajb2|chr1:74802933-74803432	0.322172968053055	.	.
chr1	75236651	75237150	chr1	74964428	74964927	Dnajb2|chr1:74964428-74964927	0.479949637915512	.	.
chr1	75236651	75237150	chr1	75016818	75017317	Dnajb2|chr1:75016818-75017317	0.57659472284766	.	.
chr1	75236651	75237150	chr1	75263237	75263736	Dnajb2|chr1:75263237-75263736	0.430677398294222	.	.
chr1	75236651	75237150	chr1	75289342	75289841	Dnajb2|chr1:75289342-75289841	0.272519981612948	.	.
chr1	75236651	75237150	chr1	75458368	75458867	Dnajb2|chr1:75458368-75458867	0.403864822873627	.	.
chr1	75251521	75252020	chr1	75290547	75291046	Gm28294|chr1:75290547-75291046	0.270476923581581	.	.
chr1	75251521	75252020	chr1	75487834	75488333	Gm28294|chr1:75487834-75488333	0.301198164154545	.	.
chr1	75264008	75264507	chr1	75290547	75291046	Ptprn|chr1:75290547-75291046	0.349162891494704	.	.
chr1	75264008	75264507	chr1	75381822	75382321	Ptprn|chr1:75381822-75382321	0.360380532171983	.	.
chr1	75264008	75264507	chr1	75487302	75487801	Ptprn|chr1:75487302-75487801	0.431022074393618	.	.
chr1	75264008	75264507	chr1	75487834	75488333	Ptprn|chr1:75487834-75488333	0.385088736198714	.	.
chr1	75264549	75265048	chr1	75381822	75382321	Ptprn|chr1:75381822-75382321	0.331708776705949	.	.
chr1	75264549	75265048	chr1	75487302	75487801	Ptprn|chr1:75487302-75487801	0.360058696533825	.	.
chr1	75277375	75277874	chr1	75458368	75458867	Resp18|chr1:75458368-75458867	0.370467107039641	.	.
chr1	75317346	75317845	chr1	75263237	75263736	Dnpep|chr1:75263237-75263736	0.289641664583939	.	.
chr1	75505376	75505875	chr1	75559353	75559852	Obsl1|chr1:75559353-75559852	0.431842970335095	.	.
chr1	75505376	75505875	chr1	75888836	75889335	Obsl1|chr1:75888836-75889335	0.282929318646664	.	.
chr1	75505376	75505875	chr1	75936016	75936515	Obsl1|chr1:75936016-75936515	0.367527816559038	.	.
chr1	75521240	75521739	chr1	75877254	75877753	Stk11ip|chr1:75877254-75877753	0.594086053020501	.	.
chr1	75521240	75521739	chr1	75888836	75889335	Stk11ip|chr1:75888836-75889335	0.359916829671246	.	.
chr1	75546261	75546760	chr1	75559353	75559852	Slc4a3|chr1:75559353-75559852	0.323215567294635	.	.
chr1	75546261	75546760	chr1	75877254	75877753	Slc4a3|chr1:75877254-75877753	0.381313098779269	.	.
chr1	75546261	75546760	chr1	75936535	75937034	Slc4a3|chr1:75936535-75937034	0.500172899008214	.	.
chr1	77514939	77515438	chr1	77369302	77369801	Epha4|chr1:77369302-77369801	0.66855292437937	.	.
chr1	77514939	77515438	chr1	77369302	77369801	Gm28386|chr1:77369302-77369801	0.66855292437937	.	.
chr1	77514939	77515438	chr1	77436196	77436695	Epha4|chr1:77436196-77436695	0.558945413419465	.	.
chr1	77514939	77515438	chr1	77436196	77436695	Gm28386|chr1:77436196-77436695	0.558945413419465	.	.
chr1	77516009	77516508	chr1	77369302	77369801	Gm28386|chr1:77369302-77369801	0.422736362078357	.	.
chr1	77516009	77516508	chr1	77436196	77436695	Gm28386|chr1:77436196-77436695	0.421421044638462	.	.
chr1	77972152	77972651	chr1	77629386	77629885	Gm28387|chr1:77629386-77629885	0.378214583645697	.	.
chr1	77972152	77972651	chr1	77708109	77708608	Gm28387|chr1:77708109-77708608	0.460554472399416	.	.
chr1	77972152	77972651	chr1	77708622	77709121	Gm28387|chr1:77708622-77709121	0.400573234530914	.	.
chr1	77972152	77972651	chr1	77748469	77748968	Gm28387|chr1:77748469-77748968	0.362306383480216	.	.
chr1	77972152	77972651	chr1	78217089	78217588	Gm28387|chr1:78217089-78217588	0.486127408202199	.	.
chr1	78310931	78311430	chr1	78355094	78355593	Sgpp2|chr1:78355094-78355593	0.292571542865624	.	.
chr1	78488387	78488886	chr1	78454635	78455134	Farsb|chr1:78454635-78455134	0.430207314037948	.	.
chr1	78488900	78489399	chr1	78454635	78455134	Farsb|chr1:78454635-78455134	0.39855253582572	.	.
chr1	78511747	78512246	chr1	78913700	78914199	BC035947|chr1:78913700-78914199	0.403508845496334	.	.
chr1	78657540	78658039	chr1	78725765	78726264	Acsl3|chr1:78725765-78726264	0.455476195233306	.	.
chr1	78657540	78658039	chr1	78725765	78726264	Utp14b|chr1:78725765-78726264	0.455476195233306	.	.
chr1	78657540	78658039	chr1	78745265	78745764	Acsl3|chr1:78745265-78745764	0.809210215087877	.	.
chr1	78657540	78658039	chr1	78745265	78745764	Utp14b|chr1:78745265-78745764	0.809210215087877	.	.
chr1	78657540	78658039	chr1	78853006	78853505	Acsl3|chr1:78853006-78853505	0.445433466927138	.	.
chr1	78657540	78658039	chr1	78853006	78853505	Utp14b|chr1:78853006-78853505	0.445433466927138	.	.
chr1	79439807	79440306	chr1	79007195	79007694	Scg2|chr1:79007195-79007694	0.294749260474041	.	.
chr1	79439807	79440306	chr1	79401245	79401744	Scg2|chr1:79401245-79401744	0.3397104119577	.	.
chr1	79671350	79671849	chr1	79450145	79450644	Ap1s3|chr1:79450145-79450644	0.317764928564475	.	.
chr1	79671350	79671849	chr1	79640097	79640596	Ap1s3|chr1:79640097-79640596	0.362123788482278	.	.
chr1	79671948	79672447	chr1	79703447	79703946	Ap1s3|chr1:79703447-79703946	0.53354154986596	.	.
chr1	79671948	79672447	chr1	79761515	79762014	Ap1s3|chr1:79761515-79762014	0.42224191953945	.	.
chr1	79775809	79776308	chr1	79761515	79762014	Mrpl44|chr1:79761515-79762014	0.389828323562493	.	.
chr1	79775809	79776308	chr1	79761515	79762014	Wdfy1|chr1:79761515-79762014	0.389828323562493	.	.
chr1	80224758	80225257	chr1	79755282	79755781	2310015K22Rik|chr1:79755282-79755781	0.667407376681616	.	.
chr1	80339971	80340470	chr1	80220652	80221151	Cul3|chr1:80220652-80221151	0.365599820650742	.	.
chr1	80339971	80340470	chr1	80221180	80221679	Cul3|chr1:80221180-80221679	0.352154409454057	.	.
chr1	80340736	80341235	chr1	80220652	80221151	Cul3|chr1:80220652-80221151	0.312285840527645	.	.
chr1	80340736	80341235	chr1	80221180	80221679	Cul3|chr1:80221180-80221679	0.324536013032666	.	.
chr1	82290681	82291180	chr1	82189488	82189987	Irs1|chr1:82189488-82189987	0.330033289686754	.	.
chr1	82290681	82291180	chr1	82283141	82283640	Irs1|chr1:82283141-82283640	0.34382913662527	.	.
chr1	82290681	82291180	chr1	82292699	82293198	Irs1|chr1:82292699-82293198	0.710453143216815	.	.
chr1	82290681	82291180	chr1	82432633	82433132	Irs1|chr1:82432633-82433132	0.304673761552966	.	.
chr1	82291243	82291742	chr1	82189488	82189987	Irs1|chr1:82189488-82189987	0.497201044953306	.	.
chr1	82291243	82291742	chr1	82283141	82283640	Irs1|chr1:82283141-82283640	0.279119700105329	.	.
chr1	82291243	82291742	chr1	82292699	82293198	Irs1|chr1:82292699-82293198	0.643108564399345	.	.
chr1	82291243	82291742	chr1	82432633	82433132	Irs1|chr1:82432633-82433132	0.57082285457503	.	.
chr1	82316361	82316860	chr1	82189488	82189987	Rhbdd1|chr1:82189488-82189987	0.449085180577961	.	.
chr1	82316361	82316860	chr1	82283141	82283640	Rhbdd1|chr1:82283141-82283640	0.523615074825156	.	.
chr1	82316361	82316860	chr1	82292699	82293198	Rhbdd1|chr1:82292699-82293198	0.468047501290708	.	.
chr1	82316361	82316860	chr1	82292699	82293198	Rhbdd1|chr1:82292699-82293198	0.468047501290709	.	.
chr1	82724600	82725099	chr1	82283141	82283640	C430014B12Rik|chr1:82283141-82283640	0.368200375924388	.	.
chr1	82724600	82725099	chr1	82283141	82283640	Mff|chr1:82283141-82283640	0.368200375924388	.	.
chr1	82724600	82725099	chr1	82292699	82293198	C430014B12Rik|chr1:82292699-82293198	0.608064404581264	.	.
chr1	82724600	82725099	chr1	82292699	82293198	Mff|chr1:82292699-82293198	0.608064404581264	.	.
chr1	82725115	82725614	chr1	82283141	82283640	C430014B12Rik|chr1:82283141-82283640	0.379814400954383	.	.
chr1	82725115	82725614	chr1	82283141	82283640	Mff|chr1:82283141-82283640	0.379814400954383	.	.
chr1	82725115	82725614	chr1	82292699	82293198	C430014B12Rik|chr1:82292699-82293198	0.402222349582196	.	.
chr1	82725115	82725614	chr1	82292699	82293198	C430014B12Rik|chr1:82292699-82293198	0.402222349582197	.	.
chr1	82725115	82725614	chr1	82292699	82293198	Mff|chr1:82292699-82293198	0.402222349582196	.	.
chr1	82725115	82725614	chr1	82292699	82293198	Mff|chr1:82292699-82293198	0.402222349582197	.	.
chr1	82839194	82839693	chr1	82787312	82787811	Agfg1|chr1:82787312-82787811	0.436227455863739	.	.
chr1	82839194	82839693	chr1	82830519	82831018	Agfg1|chr1:82830519-82831018	0.461631834506316	.	.
chr1	82839194	82839693	chr1	82987702	82988201	Agfg1|chr1:82987702-82988201	0.310413488564323	.	.
chr1	82839194	82839693	chr1	83181370	83181869	Agfg1|chr1:83181370-83181869	0.409727845033024	.	.
chr1	82839194	82839693	chr1	83187085	83187584	Agfg1|chr1:83187085-83187584	0.340501086018236	.	.
chr1	82839194	82839693	chr1	83241859	83242358	Agfg1|chr1:83241859-83242358	0.449358360435024	.	.
chr1	82839865	82840364	chr1	82554287	82554786	Agfg1|chr1:82554287-82554786	0.386267827986711	.	.
chr1	82839865	82840364	chr1	82554836	82555335	Agfg1|chr1:82554836-82555335	0.390081690283522	.	.
chr1	82839865	82840364	chr1	82787312	82787811	Agfg1|chr1:82787312-82787811	0.392684142396713	.	.
chr1	82839865	82840364	chr1	83181370	83181869	Agfg1|chr1:83181370-83181869	0.271544118953277	.	.
chr1	82839865	82840364	chr1	83241859	83242358	Agfg1|chr1:83241859-83242358	0.323428699695855	.	.
chr1	82955103	82955602	chr1	82740769	82741268	Gm7544|chr1:82740769-82741268	0.490627591894039	.	.
chr1	82955103	82955602	chr1	82862018	82862517	Gm7544|chr1:82862018-82862517	0.272776822199835	.	.
chr1	82955103	82955602	chr1	82971653	82972152	Gm7544|chr1:82971653-82972152	0.271848815507446	.	.
chr1	82955103	82955602	chr1	83223029	83223528	Gm7544|chr1:83223029-83223528	0.380657143629907	.	.
chr1	83037972	83038471	chr1	82973275	82973774	Slc19a3|chr1:82973275-82973774	0.318111433774479	.	.
chr1	83159481	83159980	chr1	82787312	82787811	Daw1|chr1:82787312-82787811	0.291373189984569	.	.
chr1	83159481	83159980	chr1	83064768	83065267	Daw1|chr1:83064768-83065267	0.281599972118313	.	.
chr1	83159481	83159980	chr1	83064768	83065267	Daw1|chr1:83064768-83065267	0.281599972118314	.	.
chr1	83159481	83159980	chr1	83181370	83181869	Daw1|chr1:83181370-83181869	0.35474576234278	.	.
chr1	83159481	83159980	chr1	83241859	83242358	Daw1|chr1:83241859-83242358	0.380687615747626	.	.
chr1	83159481	83159980	chr1	83277033	83277532	Daw1|chr1:83277033-83277532	0.334153718998277	.	.
chr1	83407918	83408417	chr1	83064768	83065267	Sphkap|chr1:83064768-83065267	0.401296102795683	.	.
chr1	83407918	83408417	chr1	83181370	83181869	Sphkap|chr1:83181370-83181869	0.593096733607978	.	.
chr1	83407918	83408417	chr1	83354139	83354638	Sphkap|chr1:83354139-83354638	0.326047131549332	.	.
chr1	83407918	83408417	chr1	83362244	83362743	Sphkap|chr1:83362244-83362743	0.481333871531662	.	.
chr1	83407918	83408417	chr1	83680696	83681195	Sphkap|chr1:83680696-83681195	0.479116837982442	.	.
chr1	84839165	84839664	chr1	84838531	84839030	Fbxo36|chr1:84838531-84839030	0.391473071862589	.	.
chr1	84839808	84840307	chr1	84838531	84839030	Fbxo36|chr1:84838531-84839030	0.503556239619896	.	.
chr1	84839808	84840307	chr1	84838531	84839030	Trip12|chr1:84838531-84839030	0.503556239619896	.	.
chr1	84839808	84840307	chr1	85114670	85115169	Fbxo36|chr1:85114670-85115169	0.282191088821358	.	.
chr1	84839808	84840307	chr1	85114670	85115169	Trip12|chr1:85114670-85115169	0.282191088821358	.	.
chr1	84934371	84934870	chr1	84838531	84839030	Slc16a14|chr1:84838531-84839030	0.484616045336332	.	.
chr1	84934883	84935382	chr1	84933383	84933882	Slc16a14|chr1:84933383-84933882	0.415205607036581	.	.
chr1	84934883	84935382	chr1	85114670	85115169	Slc16a14|chr1:85114670-85115169	0.351264583782793	.	.
chr1	85774994	85775493	chr1	85958147	85958646	9930111H07Rik|chr1:85958147-85958646	0.520919110955072	.	.
chr1	85793160	85793659	chr1	85853262	85853761	Cab39|chr1:85853262-85853761	0.46569931129908	.	.
chr1	85793160	85793659	chr1	85908911	85909410	Cab39|chr1:85908911-85909410	0.28723436270952	.	.
chr1	85894274	85894773	chr1	85720188	85720687	Itm2c|chr1:85720188-85720687	0.327998041451367	.	.
chr1	85894955	85895454	chr1	85908911	85909410	Itm2c|chr1:85908911-85909410	0.438761016703526	.	.
chr1	85928201	85928700	chr1	85908911	85909410	4933407L21Rik|chr1:85908911-85909410	0.31126794905681	.	.
chr1	86302910	86303409	chr1	86433961	86434460	B3gnt7|chr1:86433961-86434460	0.484332153797527	.	.
chr1	86302910	86303409	chr1	86433961	86434460	Gm28626|chr1:86433961-86434460	0.484332153797527	.	.
chr1	86302910	86303409	chr1	86434501	86435000	B3gnt7|chr1:86434501-86435000	0.446410262520419	.	.
chr1	86302910	86303409	chr1	86434501	86435000	Gm28626|chr1:86434501-86435000	0.446410262520419	.	.
chr1	86302910	86303409	chr1	86487725	86488224	B3gnt7|chr1:86487725-86488224	0.35307281637017	.	.
chr1	86302910	86303409	chr1	86487725	86488224	Gm28626|chr1:86487725-86488224	0.35307281637017	.	.
chr1	86303797	86304296	chr1	86503968	86504467	Gm28626|chr1:86503968-86504467	0.309804950299721	.	.
chr1	86358737	86359236	chr1	86434501	86435000	C130036L24Rik|chr1:86434501-86435000	0.369313801189137	.	.
chr1	86358737	86359236	chr1	86434501	86435000	Ncl|chr1:86434501-86435000	0.369313801189137	.	.
chr1	86358737	86359236	chr1	86442428	86442927	C130036L24Rik|chr1:86442428-86442927	0.382800453512085	.	.
chr1	86358737	86359236	chr1	86442428	86442927	Ncl|chr1:86442428-86442927	0.382800453512085	.	.
chr1	86358737	86359236	chr1	86525204	86525703	C130036L24Rik|chr1:86525204-86525703	0.412081134054073	.	.
chr1	86358737	86359236	chr1	86525204	86525703	Ncl|chr1:86525204-86525703	0.412081134054073	.	.
chr1	86358737	86359236	chr1	86532333	86532832	C130036L24Rik|chr1:86532333-86532832	0.336482265501091	.	.
chr1	86358737	86359236	chr1	86532333	86532832	Ncl|chr1:86532333-86532832	0.336482265501091	.	.
chr1	86359268	86359767	chr1	86433961	86434460	C130036L24Rik|chr1:86433961-86434460	0.283897860218715	.	.
chr1	86359268	86359767	chr1	86433961	86434460	Ncl|chr1:86433961-86434460	0.283897860218715	.	.
chr1	86359268	86359767	chr1	86434501	86435000	C130036L24Rik|chr1:86434501-86435000	0.289748946031346	.	.
chr1	86359268	86359767	chr1	86434501	86435000	Ncl|chr1:86434501-86435000	0.289748946031346	.	.
chr1	86359268	86359767	chr1	86440464	86440963	C130036L24Rik|chr1:86440464-86440963	0.309195859015872	.	.
chr1	86359268	86359767	chr1	86440464	86440963	Ncl|chr1:86440464-86440963	0.309195859015872	.	.
chr1	86359268	86359767	chr1	86442428	86442927	C130036L24Rik|chr1:86442428-86442927	0.446835727268465	.	.
chr1	86359268	86359767	chr1	86442428	86442927	Ncl|chr1:86442428-86442927	0.446835727268465	.	.
chr1	86359268	86359767	chr1	86487143	86487642	C130036L24Rik|chr1:86487143-86487642	0.399281483029148	.	.
chr1	86359268	86359767	chr1	86487143	86487642	Ncl|chr1:86487143-86487642	0.399281483029148	.	.
chr1	86359268	86359767	chr1	86503968	86504467	C130036L24Rik|chr1:86503968-86504467	0.391989189245695	.	.
chr1	86359268	86359767	chr1	86503968	86504467	Ncl|chr1:86503968-86504467	0.391989189245695	.	.
chr1	86359268	86359767	chr1	86532333	86532832	C130036L24Rik|chr1:86532333-86532832	0.275019394048935	.	.
chr1	86359268	86359767	chr1	86532333	86532832	Ncl|chr1:86532333-86532832	0.275019394048935	.	.
chr1	86525710	86526209	chr1	86434501	86435000	Ptma|chr1:86434501-86435000	0.446715890777749	.	.
chr1	86525710	86526209	chr1	86811747	86812246	Ptma|chr1:86811747-86812246	0.534070605072554	.	.
chr1	86526360	86526859	chr1	86440464	86440963	Ptma|chr1:86440464-86440963	0.441372893885065	.	.
chr1	86526360	86526859	chr1	86442428	86442927	Ptma|chr1:86442428-86442927	0.309759174642908	.	.
chr1	86526360	86526859	chr1	86487143	86487642	Ptma|chr1:86487143-86487642	0.307990265055172	.	.
chr1	86526360	86526859	chr1	86766182	86766681	Ptma|chr1:86766182-86766681	0.319073590465719	.	.
chr1	86526360	86526859	chr1	86811747	86812246	Ptma|chr1:86811747-86812246	0.454280354620593	.	.
chr1	86582078	86582577	chr1	86440464	86440963	Cops7b|chr1:86440464-86440963	0.316220314894444	.	.
chr1	86582078	86582577	chr1	86440464	86440963	Pde6d|chr1:86440464-86440963	0.316220314894444	.	.
chr1	86582078	86582577	chr1	86487143	86487642	Cops7b|chr1:86487143-86487642	0.28529904572801	.	.
chr1	86582078	86582577	chr1	86487143	86487642	Pde6d|chr1:86487143-86487642	0.28529904572801	.	.
chr1	86582603	86583102	chr1	86440464	86440963	Cops7b|chr1:86440464-86440963	0.445855431167701	.	.
chr1	86582603	86583102	chr1	86440464	86440963	Pde6d|chr1:86440464-86440963	0.445855431167701	.	.
chr1	86582603	86583102	chr1	86487143	86487642	Cops7b|chr1:86487143-86487642	0.507960100746926	.	.
chr1	86582603	86583102	chr1	86487143	86487642	Pde6d|chr1:86487143-86487642	0.507960100746926	.	.
chr1	86669399	86669898	chr1	86371911	86372410	Nppc|chr1:86371911-86372410	0.33097300020127	.	.
chr1	86669399	86669898	chr1	86623310	86623809	Nppc|chr1:86623310-86623809	0.442546651517169	.	.
chr1	86669399	86669898	chr1	86758198	86758697	Nppc|chr1:86758198-86758697	0.37982393390451	.	.
chr1	86670393	86670892	chr1	86440464	86440963	Nppc|chr1:86440464-86440963	0.365724990356222	.	.
chr1	86670393	86670892	chr1	86766182	86766681	Nppc|chr1:86766182-86766681	0.336841640387506	.	.
chr1	86703565	86704064	chr1	86440464	86440963	Dis3l2|chr1:86440464-86440963	0.508013307411082	.	.
chr1	86703565	86704064	chr1	86487143	86487642	Dis3l2|chr1:86487143-86487642	0.275971862366217	.	.
chr1	86703565	86704064	chr1	86766182	86766681	Dis3l2|chr1:86766182-86766681	0.395304973992612	.	.
chr1	87213128	87213627	chr1	87042019	87042518	Eif4e2|chr1:87042019-87042518	0.320533172002752	.	.
chr1	87213128	87213627	chr1	87476201	87476700	Eif4e2|chr1:87476201-87476700	0.356742235144795	.	.
chr1	87213673	87214172	chr1	87107449	87107948	Eif4e2|chr1:87107449-87107948	0.434884223427261	.	.
chr1	87213673	87214172	chr1	87172247	87172746	Eif4e2|chr1:87172247-87172746	0.288682183770247	.	.
chr1	87213673	87214172	chr1	87246132	87246631	Eif4e2|chr1:87246132-87246631	0.340650860972934	.	.
chr1	87213673	87214172	chr1	87292742	87293241	Eif4e2|chr1:87292742-87293241	0.285805553077655	.	.
chr1	87326698	87327197	chr1	87042019	87042518	Gigyf2|chr1:87042019-87042518	0.386921726721144	.	.
chr1	87326698	87327197	chr1	87172247	87172746	Gigyf2|chr1:87172247-87172746	0.485465651117418	.	.
chr1	87326698	87327197	chr1	87186978	87187477	Gigyf2|chr1:87186978-87187477	0.376479388208786	.	.
chr1	87326698	87327197	chr1	87246132	87246631	Gigyf2|chr1:87246132-87246631	0.288655908205323	.	.
chr1	87510023	87510522	chr1	87476201	87476700	Neu2|chr1:87476201-87476700	0.52794366249238	.	.
chr1	87755700	87756199	chr1	87993478	87993977	Atg16l1|chr1:87993478-87993977	0.318857766224268	.	.
chr1	87853009	87853508	chr1	87790212	87790711	Dgkd|chr1:87790212-87790711	0.300369439301601	.	.
chr1	87853009	87853508	chr1	87790735	87791234	Dgkd|chr1:87790735-87791234	0.317082803473512	.	.
chr1	87853009	87853508	chr1	87993478	87993977	Dgkd|chr1:87993478-87993977	0.597616200441418	.	.
chr1	88093920	88094419	chr1	87934991	87935490	Ugt1a7c|chr1:87934991-87935490	0.462344345237963	.	.
chr1	88205505	88206004	chr1	87993478	87993977	Dnajb3|chr1:87993478-87993977	0.339638190693728	.	.
chr1	88205505	88206004	chr1	88323778	88324277	Dnajb3|chr1:88323778-88324277	0.313699325974714	.	.
chr1	88205505	88206004	chr1	88357393	88357892	Dnajb3|chr1:88357393-88357892	0.285363703755073	.	.
chr1	88205505	88206004	chr1	88441330	88441829	Dnajb3|chr1:88441330-88441829	0.311607285264326	.	.
chr1	88277410	88277909	chr1	88323778	88324277	Hjurp|chr1:88323778-88324277	0.706161236131306	.	.
chr1	88277410	88277909	chr1	88323778	88324277	Trpm8|chr1:88323778-88324277	0.706161236131306	.	.
chr1	88406863	88407362	chr1	88265032	88265531	Spp2|chr1:88265032-88265531	0.666272682939747	.	.
chr1	88406863	88407362	chr1	88424541	88425040	Spp2|chr1:88424541-88425040	0.320557761756542	.	.
chr1	90153403	90153902	chr1	90115077	90115576	4930434B07Rik|chr1:90115077-90115576	0.364176930715658	.	.
chr1	90153403	90153902	chr1	90115077	90115576	Iqca|chr1:90115077-90115576	0.364176930715658	.	.
chr1	90203739	90204238	chr1	90060498	90060997	Ackr3|chr1:90060498-90060997	0.391637468744491	.	.
chr1	90203739	90204238	chr1	90442576	90443075	Ackr3|chr1:90442576-90443075	0.368162662002667	.	.
chr1	90603129	90603628	chr1	90743797	90744296	Cops8|chr1:90743797-90744296	0.52070423733017	.	.
chr1	90603129	90603628	chr1	90743797	90744296	Cops8|chr1:90743797-90744296	0.520704237330171	.	.
chr1	90603129	90603628	chr1	90840142	90840641	Cops8|chr1:90840142-90840641	0.416352180443567	.	.
chr1	90603129	90603628	chr1	90907898	90908397	Cops8|chr1:90907898-90908397	0.299174419206471	.	.
chr1	90974937	90975436	chr1	90650774	90651273	Gm28199|chr1:90650774-90651273	0.628090158618255	.	.
chr1	90974937	90975436	chr1	90743797	90744296	Gm28199|chr1:90743797-90744296	0.436067777634253	.	.
chr1	90974937	90975436	chr1	90840142	90840641	Gm28199|chr1:90840142-90840641	0.364779369400431	.	.
chr1	90974937	90975436	chr1	90907898	90908397	Gm28199|chr1:90907898-90908397	0.504844439850358	.	.
chr1	90974937	90975436	chr1	90973173	90973672	Gm28199|chr1:90973173-90973672	0.323912137589453	.	.
chr1	90998483	90998982	chr1	90701835	90702334	Lrrfip1|chr1:90701835-90702334	0.327552369743213	.	.
chr1	90998483	90998982	chr1	90706112	90706611	Lrrfip1|chr1:90706112-90706611	0.381509437565043	.	.
chr1	90998483	90998982	chr1	90716224	90716723	Lrrfip1|chr1:90716224-90716723	0.270810594047906	.	.
chr1	90998483	90998982	chr1	90717009	90717508	Lrrfip1|chr1:90717009-90717508	0.328323706739894	.	.
chr1	91249940	91250439	chr1	91428588	91429087	Ube2f|chr1:91428588-91429087	0.337857642201297	.	.
chr1	91249940	91250439	chr1	91428588	91429087	Ube2f|chr1:91428588-91429087	0.337857642201298	.	.
chr1	91250445	91250944	chr1	91523696	91524195	Ube2f|chr1:91523696-91524195	0.313778410396259	.	.
chr1	91298026	91298525	chr1	91380402	91380901	Scly|chr1:91380402-91380901	0.317750806142941	.	.
chr1	91366158	91366657	chr1	91439526	91440025	Erfe|chr1:91439526-91440025	0.323508899178274	.	.
chr1	91366158	91366657	chr1	91600624	91601123	Erfe|chr1:91600624-91601123	0.508504991088017	.	.
chr1	91366158	91366657	chr1	91601137	91601636	Erfe|chr1:91601137-91601636	0.407177194588886	.	.
chr1	91366158	91366657	chr1	91601137	91601636	Erfe|chr1:91601137-91601636	0.407177194588887	.	.
chr1	91398520	91399019	chr1	91428588	91429087	Ilkap|chr1:91428588-91429087	0.494305293657958	.	.
chr1	91413043	91413542	chr1	91412512	91413011	Hes6|chr1:91412512-91413011	0.279052370122021	.	.
chr1	91459292	91459791	chr1	91428588	91429087	Per2|chr1:91428588-91429087	0.419120992351564	.	.
chr1	91494327	91494826	chr1	91428588	91429087	Traf3ip1|chr1:91428588-91429087	0.50528367277883	.	.
chr1	91539706	91540205	chr1	91412512	91413011	Asb1|chr1:91412512-91413011	0.338746609540374	.	.
chr1	91539706	91540205	chr1	91523696	91524195	Asb1|chr1:91523696-91524195	0.566638890457851	.	.
chr1	91540218	91540717	chr1	91428588	91429087	Asb1|chr1:91428588-91429087	0.572504395595731	.	.
chr1	91540218	91540717	chr1	91874595	91875094	Asb1|chr1:91874595-91875094	0.393389932319418	.	.
chr1	91801828	91802327	chr1	91978411	91978910	Gm29100|chr1:91978411-91978910	0.455609743658449	.	.
chr1	91801828	91802327	chr1	91978411	91978910	Twist2|chr1:91978411-91978910	0.455609743658449	.	.
chr1	91801828	91802327	chr1	91988513	91989012	Gm29100|chr1:91988513-91989012	0.479656423467748	.	.
chr1	91801828	91802327	chr1	91988513	91989012	Twist2|chr1:91988513-91989012	0.479656423467748	.	.
chr1	92473544	92474043	chr1	92686934	92687433	Ndufa10|chr1:92686934-92687433	0.293386946898501	.	.
chr1	92641765	92642264	chr1	92432090	92432589	Cops9|chr1:92432090-92432589	0.352372342680213	.	.
chr1	92641765	92642264	chr1	92521236	92521735	Cops9|chr1:92521236-92521735	0.283436439312293	.	.
chr1	92648213	92648712	chr1	92733792	92734291	Otos|chr1:92733792-92734291	0.406913665709285	.	.
chr1	92648213	92648712	chr1	92749126	92749625	Otos|chr1:92749126-92749625	0.295364778635913	.	.
chr1	92648213	92648712	chr1	92770009	92770508	Otos|chr1:92770009-92770508	0.338001037044856	.	.
chr1	92648720	92649219	chr1	92686934	92687433	Otos|chr1:92686934-92687433	0.295369421973486	.	.
chr1	92648720	92649219	chr1	92686934	92687433	Otos|chr1:92686934-92687433	0.295369421973487	.	.
chr1	92831030	92831529	chr1	92895020	92895519	Gpc1|chr1:92895020-92895519	0.340399542835995	.	.
chr1	92831616	92832115	chr1	92659486	92659985	Gpc1|chr1:92659486-92659985	0.272223350921435	.	.
chr1	92831616	92832115	chr1	92680503	92681002	Gpc1|chr1:92680503-92681002	0.36346949784263	.	.
chr1	92831616	92832115	chr1	92733792	92734291	Gpc1|chr1:92733792-92734291	0.391710484901193	.	.
chr1	92831616	92832115	chr1	92749126	92749625	Gpc1|chr1:92749126-92749625	0.487076008065335	.	.
chr1	92831616	92832115	chr1	92770009	92770508	Gpc1|chr1:92770009-92770508	0.341138184382726	.	.
chr1	92849473	92849972	chr1	92680503	92681002	Gm29480|chr1:92680503-92681002	0.27416136840859	.	.
chr1	92849473	92849972	chr1	92699111	92699610	Gm29480|chr1:92699111-92699610	0.330663324450555	.	.
chr1	92849473	92849972	chr1	92733792	92734291	Gm29480|chr1:92733792-92734291	0.344273390181777	.	.
chr1	92906632	92907131	chr1	92686934	92687433	Dusp28|chr1:92686934-92687433	0.577722534386467	.	.
chr1	92906632	92907131	chr1	92699111	92699610	Dusp28|chr1:92699111-92699610	0.283180068307412	.	.
chr1	92907215	92907714	chr1	92686934	92687433	Dusp28|chr1:92686934-92687433	0.40823836723638	.	.
chr1	92910928	92911427	chr1	92686934	92687433	5033417F24Rik|chr1:92686934-92687433	0.28845932934246	.	.
chr1	92910928	92911427	chr1	92686934	92687433	Rnpepl1|chr1:92686934-92687433	0.28845932934246	.	.
chr1	93100965	93101464	chr1	93014431	93014930	Kif1a|chr1:93014431-93014930	0.289066561147577	.	.
chr1	93100965	93101464	chr1	93445454	93445953	Kif1a|chr1:93445454-93445953	0.441893673536947	.	.
chr1	93124001	93124500	chr1	93052673	93053172	Gm28086|chr1:93052673-93053172	0.278960232750213	.	.
chr1	93124001	93124500	chr1	93128625	93129124	Gm28086|chr1:93128625-93129124	0.295328681367706	.	.
chr1	93124001	93124500	chr1	93129136	93129635	Gm28086|chr1:93129136-93129635	0.336227108741711	.	.
chr1	93124001	93124500	chr1	93272407	93272906	Gm28086|chr1:93272407-93272906	0.324693012048728	.	.
chr1	93235496	93235995	chr1	93115042	93115541	Sned1|chr1:93115042-93115541	0.270371551136787	.	.
chr1	93236124	93236623	chr1	93014431	93014930	Sned1|chr1:93014431-93014930	0.293663751007645	.	.
chr1	93236124	93236623	chr1	93052673	93053172	Sned1|chr1:93052673-93053172	0.338921656088835	.	.
chr1	93305687	93306186	chr1	93115042	93115541	Gm28535|chr1:93115042-93115541	0.301373690326599	.	.
chr1	93305687	93306186	chr1	93115042	93115541	Mterf4|chr1:93115042-93115541	0.301373690326599	.	.
chr1	93478622	93479121	chr1	93445454	93445953	Hdlbp|chr1:93445454-93445953	0.445043259069952	.	.
chr1	93478622	93479121	chr1	93445454	93445953	Sept2|chr1:93445454-93445953	0.445043259069952	.	.
chr1	93685241	93685740	chr1	93581051	93581550	Bok|chr1:93581051-93581550	0.337121592204206	.	.
chr1	93685241	93685740	chr1	93686883	93687382	Bok|chr1:93686883-93687382	0.357555880629545	.	.
chr1	93685241	93685740	chr1	93704205	93704704	Bok|chr1:93704205-93704704	0.347779209993616	.	.
chr1	93685241	93685740	chr1	93705324	93705823	Bok|chr1:93705324-93705823	0.302642476905425	.	.
chr1	93685241	93685740	chr1	93727334	93727833	Bok|chr1:93727334-93727833	0.281504040685911	.	.
chr1	93686360	93686859	chr1	93445454	93445953	Bok|chr1:93445454-93445953	0.328042915425874	.	.
chr1	93754078	93754577	chr1	93686883	93687382	Thap4|chr1:93686883-93687382	0.389085154009269	.	.
chr1	93801756	93802255	chr1	93818468	93818967	Dtymk|chr1:93818468-93818967	0.307023252940191	.	.
chr1	93801756	93802255	chr1	94035198	94035697	Dtymk|chr1:94035198-94035697	0.333186188728562	.	.
chr1	93803720	93804219	chr1	93818468	93818967	Ing5|chr1:93818468-93818967	0.524637231499644	.	.
chr1	93803720	93804219	chr1	94035198	94035697	Ing5|chr1:94035198-94035697	0.58567049678786	.	.
chr1	93803720	93804219	chr1	94053474	94053973	Ing5|chr1:94053474-94053973	0.338391323831781	.	.
chr1	93825281	93825780	chr1	93818468	93818967	D2hgdh|chr1:93818468-93818967	0.305253558392814	.	.
chr1	93825281	93825780	chr1	94035198	94035697	D2hgdh|chr1:94035198-94035697	0.279233363743156	.	.
chr1	95313333	95313832	chr1	95268183	95268682	Fam174a|chr1:95268183-95268682	0.335286723308327	.	.
chr1	95313333	95313832	chr1	95448861	95449360	Fam174a|chr1:95448861-95449360	0.293275520146409	.	.
chr1	95313333	95313832	chr1	95454229	95454728	Fam174a|chr1:95454229-95454728	0.279705720370123	.	.
chr1	95313333	95313832	chr1	95519443	95519942	Fam174a|chr1:95519443-95519942	0.308140560346661	.	.
chr1	95313851	95314350	chr1	95223122	95223621	Fam174a|chr1:95223122-95223621	0.478253058893712	.	.
chr1	95313851	95314350	chr1	95268183	95268682	Fam174a|chr1:95268183-95268682	0.440127967130109	.	.
chr1	95313851	95314350	chr1	95454229	95454728	Fam174a|chr1:95454229-95454728	0.362951165086038	.	.
chr1	95667416	95667915	chr1	95751913	95752412	St8sia4|chr1:95751913-95752412	0.387952920187205	.	.
chr1	95667921	95668420	chr1	95332779	95333278	St8sia4|chr1:95332779-95333278	0.291772141947162	.	.
chr1	96871948	96872447	chr1	96846733	96847232	Slco4c1|chr1:96846733-96847232	0.345251683168958	.	.
chr1	98094805	98095304	chr1	98190632	98191131	Pam|chr1:98190632-98191131	0.469826288859728	.	.
chr1	98094805	98095304	chr1	98190632	98191131	Pam|chr1:98190632-98191131	0.469826288859729	.	.
chr1	98094805	98095304	chr1	98281356	98281855	Pam|chr1:98281356-98281855	0.337202901442253	.	.
chr1	98094805	98095304	chr1	98352062	98352561	Pam|chr1:98352062-98352561	0.304555639048595	.	.
chr1	98095430	98095929	chr1	98174728	98175227	Pam|chr1:98174728-98175227	0.362454172359797	.	.
chr1	98173889	98174388	chr1	98190632	98191131	Gm29461|chr1:98190632-98191131	0.271816294071178	.	.
chr1	99772082	99772581	chr1	99774058	99774557	Cntnap5b|chr1:99774058-99774557	0.353567380136808	.	.
chr1	104768586	104769085	chr1	105246114	105246613	Cdh20|chr1:105246114-105246613	0.404045564752021	.	.
chr1	105355774	105356273	chr1	105454804	105455303	Gm17634|chr1:105454804-105455303	0.609525117723938	.	.
chr1	105355774	105356273	chr1	105454804	105455303	Gm17634|chr1:105454804-105455303	0.609525117723939	.	.
chr1	105355774	105356273	chr1	105454804	105455303	Rnf152|chr1:105454804-105455303	0.609525117723938	.	.
chr1	105355774	105356273	chr1	105454804	105455303	Rnf152|chr1:105454804-105455303	0.609525117723939	.	.
chr1	105356312	105356811	chr1	105630478	105630977	Gm17634|chr1:105630478-105630977	0.2965461068593	.	.
chr1	105356312	105356811	chr1	105630478	105630977	Rnf152|chr1:105630478-105630977	0.2965461068593	.	.
chr1	105663536	105664035	chr1	105454804	105455303	Pign|chr1:105454804-105455303	0.318244539105426	.	.
chr1	105663536	105664035	chr1	105454804	105455303	Relch|chr1:105454804-105455303	0.318244539105426	.	.
chr1	105990273	105990772	chr1	105947093	105947592	Gm7160|chr1:105947093-105947592	0.494519308077089	.	.
chr1	105990273	105990772	chr1	105947093	105947592	Zcchc2|chr1:105947093-105947592	0.494519308077089	.	.
chr1	106796474	106796973	chr1	106818348	106818847	Vps4b|chr1:106818348-106818847	0.431536394405679	.	.
chr1	106796474	106796973	chr1	107139308	107139807	Vps4b|chr1:107139308-107139807	0.328230298053141	.	.
chr1	111864757	111865256	chr1	111914387	111914886	Dsel|chr1:111914387-111914886	0.477757297584342	.	.
chr1	118388537	118389036	chr1	118434883	118435382	Clasp1|chr1:118434883-118435382	0.342360242194305	.	.
chr1	118389052	118389551	chr1	118434883	118435382	Clasp1|chr1:118434883-118435382	0.306460818833728	.	.
chr1	118627626	118628125	chr1	118910540	118911039	Tfcp2l1|chr1:118910540-118911039	0.373900089743843	.	.
chr1	119053430	119053929	chr1	118910540	118911039	Gli2|chr1:118910540-118911039	0.349869071433845	.	.
chr1	119421524	119422023	chr1	119197259	119197758	Inhbb|chr1:119197259-119197758	0.425475233654332	.	.
chr1	119421524	119422023	chr1	119472655	119473154	Inhbb|chr1:119472655-119473154	0.388398589568921	.	.
chr1	119421524	119422023	chr1	119548633	119549132	Inhbb|chr1:119548633-119549132	0.483620633789517	.	.
chr1	119525867	119526366	chr1	119548633	119549132	Gm27184|chr1:119548633-119549132	0.378303338793968	.	.
chr1	119525867	119526366	chr1	119548633	119549132	Tmem185b|chr1:119548633-119549132	0.378303338793968	.	.
chr1	119648156	119648655	chr1	119674920	119675419	Epb41l5|chr1:119674920-119675419	0.283252891336062	.	.
chr1	119837335	119837834	chr1	120056884	120057383	Ptpn4|chr1:120056884-120057383	0.425856553030325	.	.
chr1	119912947	119913446	chr1	119919230	119919729	Tmem177|chr1:119919230-119919729	0.343925852323286	.	.
chr1	119912947	119913446	chr1	119958402	119958901	Tmem177|chr1:119958402-119958901	0.272125164120772	.	.
chr1	119912947	119913446	chr1	120171744	120172243	Tmem177|chr1:120171744-120172243	0.522720141064752	.	.
chr1	120120898	120121397	chr1	120056884	120057383	3110009E18Rik|chr1:120056884-120057383	0.61545716707538	.	.
chr1	120120898	120121397	chr1	120056884	120057383	Dbi|chr1:120056884-120057383	0.61545716707538	.	.
chr1	120340287	120340786	chr1	120033031	120033530	C1ql2|chr1:120033031-120033530	0.683375951467094	.	.
chr1	120340287	120340786	chr1	120171744	120172243	C1ql2|chr1:120171744-120172243	0.360219412473441	.	.
chr1	120340287	120340786	chr1	120176155	120176654	C1ql2|chr1:120176155-120176654	0.31242688777285	.	.
chr1	120340287	120340786	chr1	120208400	120208899	C1ql2|chr1:120208400-120208899	0.324026495488214	.	.
chr1	120340287	120340786	chr1	120220723	120221222	C1ql2|chr1:120220723-120221222	0.324788117476009	.	.
chr1	120340287	120340786	chr1	120231291	120231790	C1ql2|chr1:120231291-120231790	0.344913308653325	.	.
chr1	120340287	120340786	chr1	120265100	120265599	C1ql2|chr1:120265100-120265599	0.356526098598214	.	.
chr1	120340287	120340786	chr1	120458507	120459006	C1ql2|chr1:120458507-120459006	0.499086861434063	.	.
chr1	120340287	120340786	chr1	120549233	120549732	C1ql2|chr1:120549233-120549732	0.390823150755791	.	.
chr1	120340287	120340786	chr1	120549866	120550365	C1ql2|chr1:120549866-120550365	0.457440727398935	.	.
chr1	120602016	120602515	chr1	120538173	120538672	En1|chr1:120538173-120538672	0.296980273220064	.	.
chr1	120602016	120602515	chr1	120596302	120596801	En1|chr1:120596302-120596801	0.523437593762489	.	.
chr1	120602016	120602515	chr1	120655115	120655614	En1|chr1:120655115-120655614	0.32073737487279	.	.
chr1	120602016	120602515	chr1	120795184	120795683	En1|chr1:120795184-120795683	0.340961350460961	.	.
chr1	120602767	120603266	chr1	120596302	120596801	En1|chr1:120596302-120596801	0.514157094912756	.	.
chr1	120602767	120603266	chr1	120655115	120655614	En1|chr1:120655115-120655614	0.294661559534134	.	.
chr1	121360471	121360970	chr1	121226842	121227341	2210011K15Rik|chr1:121226842-121227341	0.401809743509604	.	.
chr1	121360471	121360970	chr1	121296901	121297400	2210011K15Rik|chr1:121296901-121297400	0.297931018254181	.	.
chr1	121360471	121360970	chr1	121297869	121298368	2210011K15Rik|chr1:121297869-121298368	0.462147662633854	.	.
chr1	121360471	121360970	chr1	121460007	121460506	2210011K15Rik|chr1:121460007-121460506	0.292569975504464	.	.
chr1	121360471	121360970	chr1	121490214	121490713	2210011K15Rik|chr1:121490214-121490713	0.314649996870903	.	.
chr1	121430778	121431277	chr1	121328130	121328629	Ccdc93|chr1:121328130-121328629	0.370316811580533	.	.
chr1	121431333	121431832	chr1	121096477	121096976	Ccdc93|chr1:121096477-121096976	0.384847133675972	.	.
chr1	121567757	121568256	chr1	121596927	121597426	Ddx18|chr1:121596927-121597426	0.358854983737721	.	.
chr1	125911894	125912393	chr1	125604229	125604728	Lypd1|chr1:125604229-125604728	0.622589240856236	.	.
chr1	125911894	125912393	chr1	125607368	125607867	Lypd1|chr1:125607368-125607867	0.300145704118706	.	.
chr1	125911894	125912393	chr1	125750917	125751416	Lypd1|chr1:125750917-125751416	0.523817493150852	.	.
chr1	125911894	125912393	chr1	125923071	125923570	Lypd1|chr1:125923071-125923570	0.416998785859266	.	.
chr1	127204681	127205180	chr1	127205858	127206357	Mgat5|chr1:127205858-127206357	0.322681134422042	.	.
chr1	128102952	128103451	chr1	128471858	128472357	R3hdm1|chr1:128471858-128472357	0.450111166987437	.	.
chr1	128102952	128103451	chr1	128471858	128472357	Zranb3|chr1:128471858-128472357	0.450111166987437	.	.
chr1	128103473	128103972	chr1	128471858	128472357	R3hdm1|chr1:128471858-128472357	0.2951237285798	.	.
chr1	128103473	128103972	chr1	128471858	128472357	R3hdm1|chr1:128471858-128472357	0.295123728579801	.	.
chr1	128103473	128103972	chr1	128471858	128472357	Zranb3|chr1:128471858-128472357	0.2951237285798	.	.
chr1	128103473	128103972	chr1	128471858	128472357	Zranb3|chr1:128471858-128472357	0.295123728579801	.	.
chr1	128243885	128244384	chr1	128303860	128304359	Ubxn4|chr1:128303860-128304359	0.374740380206105	.	.
chr1	128243885	128244384	chr1	128471858	128472357	Ubxn4|chr1:128471858-128472357	0.289088788182983	.	.
chr1	128243885	128244384	chr1	128472408	128472907	Ubxn4|chr1:128472408-128472907	0.357110266792922	.	.
chr1	128358879	128359378	chr1	128009728	128010227	Mcm6|chr1:128009728-128010227	0.34597091414323	.	.
chr1	128358879	128359378	chr1	128399725	128400224	Mcm6|chr1:128399725-128400224	0.350519183137476	.	.
chr1	128358879	128359378	chr1	128472408	128472907	Mcm6|chr1:128472408-128472907	0.295673242442572	.	.
chr1	128358879	128359378	chr1	128532717	128533216	Mcm6|chr1:128532717-128533216	0.370086324742498	.	.
chr1	128358879	128359378	chr1	128621767	128622266	Mcm6|chr1:128621767-128622266	0.290716580351493	.	.
chr1	128358879	128359378	chr1	128669078	128669577	Mcm6|chr1:128669078-128669577	0.394594630314783	.	.
chr1	128359460	128359959	chr1	128471858	128472357	Mcm6|chr1:128471858-128472357	0.420209486845627	.	.
chr1	128359460	128359959	chr1	128472408	128472907	Mcm6|chr1:128472408-128472907	0.546726696942182	.	.
chr1	128359460	128359959	chr1	128532717	128533216	Mcm6|chr1:128532717-128533216	0.372055837827334	.	.
chr1	128359460	128359959	chr1	128621767	128622266	Mcm6|chr1:128621767-128622266	0.331676967292683	.	.
chr1	128359460	128359959	chr1	128669078	128669577	Mcm6|chr1:128669078-128669577	0.482416165007261	.	.
chr1	128416641	128417140	chr1	128303860	128304359	Dars|chr1:128303860-128304359	0.43375438964766	.	.
chr1	128416641	128417140	chr1	128621767	128622266	Dars|chr1:128621767-128622266	0.501030272347824	.	.
chr1	128416641	128417140	chr1	128711211	128711710	Dars|chr1:128711211-128711710	0.320069983887278	.	.
chr1	128417141	128417640	chr1	128009728	128010227	Dars|chr1:128009728-128010227	0.284065964082694	.	.
chr1	128417141	128417640	chr1	128303860	128304359	Dars|chr1:128303860-128304359	0.367810457967478	.	.
chr1	128417141	128417640	chr1	128303860	128304359	Dars|chr1:128303860-128304359	0.367810457967479	.	.
chr1	128417141	128417640	chr1	128472408	128472907	Dars|chr1:128472408-128472907	0.347282721809091	.	.
chr1	128417141	128417640	chr1	128532717	128533216	Dars|chr1:128532717-128533216	0.286644082642792	.	.
chr1	128417141	128417640	chr1	128669078	128669577	Dars|chr1:128669078-128669577	0.4012696003221	.	.
chr1	130462505	130463004	chr1	130049486	130049985	Cd55|chr1:130049486-130049985	0.463065399324198	.	.
chr1	130462505	130463004	chr1	130049486	130049985	Gm16083|chr1:130049486-130049985	0.463065399324198	.	.
chr1	130462505	130463004	chr1	130715647	130716146	Cd55|chr1:130715647-130716146	0.702909216474467	.	.
chr1	130462505	130463004	chr1	130715647	130716146	Gm16083|chr1:130715647-130716146	0.702909216474467	.	.
chr1	130717229	130717728	chr1	130350205	130350704	Yod1|chr1:130350205-130350704	0.273807629439864	.	.
chr1	130717229	130717728	chr1	130372076	130372575	Yod1|chr1:130372076-130372575	0.275459933531626	.	.
chr1	130717229	130717728	chr1	130633945	130634444	Yod1|chr1:130633945-130634444	0.477631759913331	.	.
chr1	130717229	130717728	chr1	130775866	130776365	Yod1|chr1:130775866-130776365	0.34726314527451	.	.
chr1	130717229	130717728	chr1	130856826	130857325	Yod1|chr1:130856826-130857325	0.518963597690877	.	.
chr1	131527318	131527817	chr1	131712339	131712838	Fam72a|chr1:131712339-131712838	0.292943281869912	.	.
chr1	131527318	131527817	chr1	131712339	131712838	Srgap2|chr1:131712339-131712838	0.292943281869912	.	.
chr1	131527318	131527817	chr1	131982827	131983326	Fam72a|chr1:131982827-131983326	0.440891950429022	.	.
chr1	131527318	131527817	chr1	131982827	131983326	Srgap2|chr1:131982827-131983326	0.440891950429022	.	.
chr1	131827667	131828166	chr1	131712339	131712838	Slc41a1|chr1:131712339-131712838	0.298255831592935	.	.
chr1	131827667	131828166	chr1	131982827	131983326	Slc41a1|chr1:131982827-131983326	0.462786108369045	.	.
chr1	131827667	131828166	chr1	132046327	132046826	Slc41a1|chr1:132046327-132046826	0.343086951720837	.	.
chr1	131827667	131828166	chr1	132123531	132124030	Slc41a1|chr1:132123531-132124030	0.351138278780245	.	.
chr1	131827667	131828166	chr1	132144172	132144671	Slc41a1|chr1:132144172-132144671	0.36199503684566	.	.
chr1	131827667	131828166	chr1	132199896	132200395	Slc41a1|chr1:132199896-132200395	0.465035907535631	.	.
chr1	131827667	131828166	chr1	132200622	132201121	Slc41a1|chr1:132200622-132201121	0.296711842419901	.	.
chr1	131827667	131828166	chr1	132208097	132208596	Slc41a1|chr1:132208097-132208596	0.546697052226477	.	.
chr1	131828202	131828701	chr1	131555074	131555573	Slc41a1|chr1:131555074-131555573	0.313629299461729	.	.
chr1	131828202	131828701	chr1	131937643	131938142	Slc41a1|chr1:131937643-131938142	0.284466883740286	.	.
chr1	131828202	131828701	chr1	132208097	132208596	Slc41a1|chr1:132208097-132208596	0.349536003143939	.	.
chr1	131866958	131867457	chr1	132046327	132046826	Rab29|chr1:132046327-132046826	0.293741223024388	.	.
chr1	131866958	131867457	chr1	132212150	132212649	Rab29|chr1:132212150-132212649	0.271308225118891	.	.
chr1	131910162	131910661	chr1	131658033	131658532	Nucks1|chr1:131658033-131658532	0.271339867597579	.	.
chr1	131910162	131910661	chr1	131982827	131983326	Nucks1|chr1:131982827-131983326	0.290143744911939	.	.
chr1	131910162	131910661	chr1	132144172	132144671	Nucks1|chr1:132144172-132144671	0.286312047450933	.	.
chr1	131910162	131910661	chr1	132190118	132190617	Nucks1|chr1:132190118-132190617	0.34670965764437	.	.
chr1	131910162	131910661	chr1	132199896	132200395	Nucks1|chr1:132199896-132200395	0.370526513931826	.	.
chr1	131910666	131911165	chr1	131555074	131555573	Nucks1|chr1:131555074-131555573	0.302914591837983	.	.
chr1	131910666	131911165	chr1	131658033	131658532	Nucks1|chr1:131658033-131658532	0.280150450020414	.	.
chr1	131910666	131911165	chr1	131982827	131983326	Nucks1|chr1:131982827-131983326	0.427365624759691	.	.
chr1	131910666	131911165	chr1	132157329	132157828	Nucks1|chr1:132157329-132157828	0.42744995905957	.	.
chr1	131910666	131911165	chr1	132200622	132201121	Nucks1|chr1:132200622-132201121	0.33221422590168	.	.
chr1	131910666	131911165	chr1	132208097	132208596	Nucks1|chr1:132208097-132208596	0.462756977132379	.	.
chr1	131963030	131963529	chr1	132046327	132046826	Slc45a3|chr1:132046327-132046826	0.497651464006388	.	.
chr1	131963030	131963529	chr1	132123531	132124030	Slc45a3|chr1:132123531-132124030	0.285674576860148	.	.
chr1	131963030	131963529	chr1	132199896	132200395	Slc45a3|chr1:132199896-132200395	0.357869867239583	.	.
chr1	131963030	131963529	chr1	132212150	132212649	Slc45a3|chr1:132212150-132212649	0.503650859221174	.	.
chr1	131963030	131963529	chr1	132212150	132212649	Slc45a3|chr1:132212150-132212649	0.503650859221175	.	.
chr1	132007294	132007793	chr1	131982827	131983326	Elk4|chr1:131982827-131983326	0.333328059885348	.	.
chr1	132007294	132007793	chr1	132123531	132124030	Elk4|chr1:132123531-132124030	0.361862237435976	.	.
chr1	132007294	132007793	chr1	132123531	132124030	Elk4|chr1:132123531-132124030	0.361862237435977	.	.
chr1	132007294	132007793	chr1	132144172	132144671	Elk4|chr1:132144172-132144671	0.433389347084457	.	.
chr1	132007294	132007793	chr1	132199896	132200395	Elk4|chr1:132199896-132200395	0.418404611432622	.	.
chr1	132007294	132007793	chr1	132200622	132201121	Elk4|chr1:132200622-132201121	0.45090027790791	.	.
chr1	132007294	132007793	chr1	132208097	132208596	Elk4|chr1:132208097-132208596	0.353914452191131	.	.
chr1	132067653	132068152	chr1	132121195	132121694	Mfsd4a|chr1:132121195-132121694	0.300608243238095	.	.
chr1	132067653	132068152	chr1	132212150	132212649	Mfsd4a|chr1:132212150-132212649	0.324505015761657	.	.
chr1	132138781	132139280	chr1	132046327	132046826	Cdk18|chr1:132046327-132046826	0.348423530275942	.	.
chr1	132138781	132139280	chr1	132046327	132046826	Gm29629|chr1:132046327-132046826	0.348423530275942	.	.
chr1	132138781	132139280	chr1	132123531	132124030	Cdk18|chr1:132123531-132124030	0.371427676572049	.	.
chr1	132138781	132139280	chr1	132123531	132124030	Gm29629|chr1:132123531-132124030	0.371427676572049	.	.
chr1	132138781	132139280	chr1	132144172	132144671	Cdk18|chr1:132144172-132144671	0.427738829892721	.	.
chr1	132138781	132139280	chr1	132144172	132144671	Gm29629|chr1:132144172-132144671	0.427738829892721	.	.
chr1	132138781	132139280	chr1	132190118	132190617	Cdk18|chr1:132190118-132190617	0.303273095468687	.	.
chr1	132138781	132139280	chr1	132190118	132190617	Gm29629|chr1:132190118-132190617	0.303273095468687	.	.
chr1	132138781	132139280	chr1	132199896	132200395	Cdk18|chr1:132199896-132200395	0.331625389163643	.	.
chr1	132138781	132139280	chr1	132199896	132200395	Gm29629|chr1:132199896-132200395	0.331625389163643	.	.
chr1	132138781	132139280	chr1	132212150	132212649	Cdk18|chr1:132212150-132212649	0.336616411580265	.	.
chr1	132138781	132139280	chr1	132212150	132212649	Gm29629|chr1:132212150-132212649	0.336616411580265	.	.
chr1	132139477	132139976	chr1	132144172	132144671	Cdk18|chr1:132144172-132144671	0.447733769522669	.	.
chr1	132139477	132139976	chr1	132144172	132144671	Gm29629|chr1:132144172-132144671	0.447733769522669	.	.
chr1	132139477	132139976	chr1	132190118	132190617	Cdk18|chr1:132190118-132190617	0.287858947939	.	.
chr1	132139477	132139976	chr1	132190118	132190617	Gm29629|chr1:132190118-132190617	0.287858947939	.	.
chr1	132139477	132139976	chr1	132200622	132201121	Cdk18|chr1:132200622-132201121	0.397182730924603	.	.
chr1	132139477	132139976	chr1	132200622	132201121	Gm29629|chr1:132200622-132201121	0.397182730924603	.	.
chr1	133363199	133363698	chr1	133381952	133382451	Etnk2|chr1:133381952-133382451	0.351413131655903	.	.
chr1	133363199	133363698	chr1	133398281	133398780	Etnk2|chr1:133398281-133398780	0.588399118359007	.	.
chr1	133610089	133610588	chr1	133924119	133924618	Snrpe|chr1:133924119-133924618	0.378064221915207	.	.
chr1	133661173	133661672	chr1	133381952	133382451	Gm38394|chr1:133381952-133382451	0.279134473875625	.	.
chr1	133661173	133661672	chr1	133381952	133382451	Zbed6|chr1:133381952-133382451	0.279134473875625	.	.
chr1	133661173	133661672	chr1	133381952	133382451	Zc3h11a|chr1:133381952-133382451	0.279134473875625	.	.
chr1	133661173	133661672	chr1	133924119	133924618	Gm38394|chr1:133924119-133924618	0.290923094489287	.	.
chr1	133661173	133661672	chr1	133924119	133924618	Zbed6|chr1:133924119-133924618	0.290923094489287	.	.
chr1	133661173	133661672	chr1	133924119	133924618	Zc3h11a|chr1:133924119-133924618	0.290923094489287	.	.
chr1	133800824	133801323	chr1	133884598	133885097	Atp2b4|chr1:133884598-133885097	0.435703972181239	.	.
chr1	133800824	133801323	chr1	133891435	133891934	Atp2b4|chr1:133891435-133891934	0.373381974913701	.	.
chr1	133800824	133801323	chr1	133953816	133954315	Atp2b4|chr1:133953816-133954315	0.354912999634939	.	.
chr1	133800824	133801323	chr1	133967699	133968198	Atp2b4|chr1:133967699-133968198	0.329092551946861	.	.
chr1	133908258	133908757	chr1	133854685	133855184	Optc|chr1:133854685-133855184	0.369503481094347	.	.
chr1	133908258	133908757	chr1	133908815	133909314	Optc|chr1:133908815-133909314	0.676283245183286	.	.
chr1	133920748	133921247	chr1	133798347	133798846	Prelp|chr1:133798347-133798846	0.322853786558546	.	.
chr1	133920748	133921247	chr1	133854685	133855184	Prelp|chr1:133854685-133855184	0.304747717782161	.	.
chr1	133961731	133962230	chr1	133798347	133798846	Gm1627|chr1:133798347-133798846	0.282302179028587	.	.
chr1	133961731	133962230	chr1	133884598	133885097	Gm1627|chr1:133884598-133885097	0.633301396479496	.	.
chr1	133961731	133962230	chr1	133886923	133887422	Gm1627|chr1:133886923-133887422	0.317568100594082	.	.
chr1	133961731	133962230	chr1	133953272	133953771	Gm1627|chr1:133953272-133953771	0.383393704276979	.	.
chr1	133961731	133962230	chr1	133953816	133954315	Gm1627|chr1:133953816-133954315	0.506554773202691	.	.
chr1	133961731	133962230	chr1	133967699	133968198	Gm1627|chr1:133967699-133968198	0.680532923140542	.	.
chr1	134078899	134079398	chr1	134099100	134099599	Btg2|chr1:134099100-134099599	0.712957297786356	.	.
chr1	134078899	134079398	chr1	134151628	134152127	Btg2|chr1:134151628-134152127	0.486036978033222	.	.
chr1	134078899	134079398	chr1	134302965	134303464	Btg2|chr1:134302965-134303464	0.377513158425599	.	.
chr1	134078899	134079398	chr1	134344509	134345008	Btg2|chr1:134344509-134345008	0.333880971964004	.	.
chr1	134078899	134079398	chr1	134345043	134345542	Btg2|chr1:134345043-134345542	0.389976568153197	.	.
chr1	134234747	134235246	chr1	134063673	134064172	Adora1|chr1:134063673-134064172	0.346108787609658	.	.
chr1	134361764	134362263	chr1	134067010	134067509	Tmem183a|chr1:134067010-134067509	0.402567906349315	.	.
chr1	134361764	134362263	chr1	134092834	134093333	Tmem183a|chr1:134092834-134093333	0.412105591315506	.	.
chr1	134361764	134362263	chr1	134099100	134099599	Tmem183a|chr1:134099100-134099599	0.43557475371623	.	.
chr1	134361764	134362263	chr1	134244113	134244612	Tmem183a|chr1:134244113-134244612	0.358868460432716	.	.
chr1	134361764	134362263	chr1	134302965	134303464	Tmem183a|chr1:134302965-134303464	0.38418305398127	.	.
chr1	134361764	134362263	chr1	134344509	134345008	Tmem183a|chr1:134344509-134345008	0.276034008212712	.	.
chr1	134361764	134362263	chr1	134556182	134556681	Tmem183a|chr1:134556182-134556681	0.280815870861797	.	.
chr1	134405737	134406236	chr1	134382497	134382996	Cyb5r1|chr1:134382497-134382996	0.272428263331815	.	.
chr1	134415089	134415588	chr1	134045877	134046376	Adipor1|chr1:134045877-134046376	0.496015813021831	.	.
chr1	134415089	134415588	chr1	134060782	134061281	Adipor1|chr1:134060782-134061281	0.371392514374298	.	.
chr1	134415089	134415588	chr1	134063673	134064172	Adipor1|chr1:134063673-134064172	0.308120344259389	.	.
chr1	134415089	134415588	chr1	134167845	134168344	Adipor1|chr1:134167845-134168344	0.302112717472762	.	.
chr1	134415089	134415588	chr1	134168370	134168869	Adipor1|chr1:134168370-134168869	0.336374598492808	.	.
chr1	134415089	134415588	chr1	134302439	134302938	Adipor1|chr1:134302439-134302938	0.447707614230392	.	.
chr1	134415089	134415588	chr1	134406354	134406853	Adipor1|chr1:134406354-134406853	0.345999153616881	.	.
chr1	134415089	134415588	chr1	134556182	134556681	Adipor1|chr1:134556182-134556681	0.389303691658003	.	.
chr1	134415089	134415588	chr1	134556771	134557270	Adipor1|chr1:134556771-134557270	0.415674905348323	.	.
chr1	134415089	134415588	chr1	134709018	134709517	Adipor1|chr1:134709018-134709517	0.365193483121069	.	.
chr1	134415089	134415588	chr1	134737259	134737758	Adipor1|chr1:134737259-134737758	0.371835546062213	.	.
chr1	134455268	134455767	chr1	134045877	134046376	Klhl12|chr1:134045877-134046376	0.280776119794552	.	.
chr1	134455268	134455767	chr1	134060782	134061281	Klhl12|chr1:134060782-134061281	0.454259831917784	.	.
chr1	134455268	134455767	chr1	134151628	134152127	Klhl12|chr1:134151628-134152127	0.291015826264655	.	.
chr1	134455268	134455767	chr1	134709018	134709517	Klhl12|chr1:134709018-134709517	0.37661044834322	.	.
chr1	134455268	134455767	chr1	134737259	134737758	Klhl12|chr1:134737259-134737758	0.394923904976884	.	.
chr1	134494334	134494833	chr1	134045877	134046376	Rabif|chr1:134045877-134046376	0.396367534541574	.	.
chr1	134494334	134494833	chr1	134167845	134168344	Rabif|chr1:134167845-134168344	0.553017004742431	.	.
chr1	134494334	134494833	chr1	134406354	134406853	Rabif|chr1:134406354-134406853	0.545679927331225	.	.
chr1	134494334	134494833	chr1	134406354	134406853	Rabif|chr1:134406354-134406853	0.545679927331226	.	.
chr1	134494334	134494833	chr1	134556182	134556681	Rabif|chr1:134556182-134556681	0.539313438495332	.	.
chr1	134494334	134494833	chr1	134556771	134557270	Rabif|chr1:134556771-134557270	0.655263925835694	.	.
chr1	134494927	134495426	chr1	134060782	134061281	Rabif|chr1:134060782-134061281	0.543945009064289	.	.
chr1	134494927	134495426	chr1	134168370	134168869	Rabif|chr1:134168370-134168869	0.46968794854301	.	.
chr1	134494927	134495426	chr1	134345043	134345542	Rabif|chr1:134345043-134345542	0.359565962074303	.	.
chr1	134494927	134495426	chr1	134556182	134556681	Rabif|chr1:134556182-134556681	0.286352787245024	.	.
chr1	134494927	134495426	chr1	134709018	134709517	Rabif|chr1:134709018-134709517	0.437528833190169	.	.
chr1	134559917	134560416	chr1	134344509	134345008	Kdm5b|chr1:134344509-134345008	0.295918408181116	.	.
chr1	134559917	134560416	chr1	134345043	134345542	Kdm5b|chr1:134345043-134345542	0.295656862488233	.	.
chr1	134646329	134646828	chr1	134294225	134294724	Gm26783|chr1:134294225-134294724	0.579862072369167	.	.
chr1	134646329	134646828	chr1	134294225	134294724	Syt2|chr1:134294225-134294724	0.579862072369167	.	.
chr1	134646329	134646828	chr1	134661220	134661719	Gm26783|chr1:134661220-134661719	0.644047776497647	.	.
chr1	134646329	134646828	chr1	134661220	134661719	Syt2|chr1:134661220-134661719	0.644047776497647	.	.
chr1	134646329	134646828	chr1	134668555	134669054	Gm26783|chr1:134668555-134669054	0.392766582724357	.	.
chr1	134646329	134646828	chr1	134668555	134669054	Syt2|chr1:134668555-134669054	0.392766582724357	.	.
chr1	134646329	134646828	chr1	134709018	134709517	Gm26783|chr1:134709018-134709517	0.323311406084699	.	.
chr1	134646329	134646828	chr1	134709018	134709517	Syt2|chr1:134709018-134709517	0.323311406084699	.	.
chr1	134955755	134956254	chr1	135003356	135003855	Ppp1r12b|chr1:135003356-135003855	0.510344514441076	.	.
chr1	134955755	134956254	chr1	135181227	135181726	Ppp1r12b|chr1:135181227-135181726	0.491912230970333	.	.
chr1	134962267	134962766	chr1	134987558	134988057	Ube2t|chr1:134987558-134988057	0.373059120482801	.	.
chr1	134962267	134962766	chr1	134989319	134989818	Ube2t|chr1:134989319-134989818	0.432828034870652	.	.
chr1	134962267	134962766	chr1	135171914	135172413	Ube2t|chr1:135171914-135172413	0.365631172172371	.	.
chr1	135105913	135106412	chr1	135154328	135154827	Lgr6|chr1:135154328-135154827	0.345777688558876	.	.
chr1	135132377	135132876	chr1	134770707	134771206	Ptpn7|chr1:134770707-134771206	0.356689605287017	.	.
chr1	135132377	135132876	chr1	134771324	134771823	Ptpn7|chr1:134771324-134771823	0.282228840507895	.	.
chr1	135132377	135132876	chr1	134995423	134995922	Ptpn7|chr1:134995423-134995922	0.341296924580153	.	.
chr1	135132377	135132876	chr1	135154328	135154827	Ptpn7|chr1:135154328-135154827	0.322346616250313	.	.
chr1	135146503	135147002	chr1	134764643	134765142	Arl8a|chr1:134764643-134765142	0.551287261650921	.	.
chr1	135146503	135147002	chr1	134814804	134815303	Arl8a|chr1:134814804-134815303	0.381424869852083	.	.
chr1	135146503	135147002	chr1	135181227	135181726	Arl8a|chr1:135181227-135181726	0.278040624541197	.	.
chr1	135146503	135147002	chr1	135368172	135368671	Arl8a|chr1:135368172-135368671	0.301821899643698	.	.
chr1	135147293	135147792	chr1	134858738	134859237	Arl8a|chr1:134858738-134859237	0.514990660728573	.	.
chr1	135147293	135147792	chr1	134909447	134909946	Arl8a|chr1:134909447-134909946	0.363218318726714	.	.
chr1	135147293	135147792	chr1	134995423	134995922	Arl8a|chr1:134995423-134995922	0.320894433778996	.	.
chr1	135147293	135147792	chr1	135154328	135154827	Arl8a|chr1:135154328-135154827	0.449892229669001	.	.
chr1	135283732	135284231	chr1	135003356	135003855	Rnpep|chr1:135003356-135003855	0.277076765592706	.	.
chr1	135283732	135284231	chr1	135181227	135181726	Rnpep|chr1:135181227-135181726	0.283125663537395	.	.
chr1	135284244	135284743	chr1	135003356	135003855	Rnpep|chr1:135003356-135003855	0.290092349571379	.	.
chr1	135284244	135284743	chr1	135154328	135154827	Rnpep|chr1:135154328-135154827	0.332385640846735	.	.
chr1	135374611	135375110	chr1	135003356	135003855	Shisa4|chr1:135003356-135003855	0.353011985309279	.	.
chr1	135374611	135375110	chr1	135368172	135368671	Shisa4|chr1:135368172-135368671	0.35491034546235	.	.
chr1	135375176	135375675	chr1	135003356	135003855	Shisa4|chr1:135003356-135003855	0.361622641363234	.	.
chr1	135375176	135375675	chr1	135181227	135181726	Shisa4|chr1:135181227-135181726	0.304167441122174	.	.
chr1	136624613	136625112	chr1	136543827	136544326	Platr23|chr1:136543827-136544326	0.464749269076208	.	.
chr1	136624613	136625112	chr1	136543827	136544326	Zfp281|chr1:136543827-136544326	0.464749269076208	.	.
chr1	136625345	136625844	chr1	136527075	136527574	Platr23|chr1:136527075-136527574	0.307842512089371	.	.
chr1	136625345	136625844	chr1	136527075	136527574	Zfp281|chr1:136527075-136527574	0.307842512089371	.	.
chr1	136625345	136625844	chr1	136811688	136812187	Platr23|chr1:136811688-136812187	0.347963957075465	.	.
chr1	136625345	136625844	chr1	136811688	136812187	Zfp281|chr1:136811688-136812187	0.347963957075465	.	.
chr1	136625345	136625844	chr1	136859486	136859985	Platr23|chr1:136859486-136859985	0.309344339867121	.	.
chr1	136625345	136625844	chr1	136859486	136859985	Zfp281|chr1:136859486-136859985	0.309344339867121	.	.
chr1	137966094	137966593	chr1	138044494	138044993	A430106G13Rik|chr1:138044494-138044993	0.276672691511161	.	.
chr1	137966094	137966593	chr1	138130100	138130599	A430106G13Rik|chr1:138130100-138130599	0.436382840284352	.	.
chr1	138618987	138619486	chr1	138328198	138328697	Nek7|chr1:138328198-138328697	0.286176646472544	.	.
chr1	138619514	138620013	chr1	138328198	138328697	Nek7|chr1:138328198-138328697	0.546760273863302	.	.
chr1	138619514	138620013	chr1	138371603	138372102	Nek7|chr1:138371603-138372102	0.402027917140942	.	.
chr1	138619514	138620013	chr1	138385349	138385848	Nek7|chr1:138385349-138385848	0.409503375850749	.	.
chr1	138619514	138620013	chr1	138500285	138500784	Nek7|chr1:138500285-138500784	0.274304993385903	.	.
chr1	138619514	138620013	chr1	138555779	138556278	Nek7|chr1:138555779-138556278	0.488364686636777	.	.
chr1	138847978	138848477	chr1	138500285	138500784	Lhx9|chr1:138500285-138500784	0.335269764951149	.	.
chr1	138847978	138848477	chr1	138617900	138618399	Lhx9|chr1:138617900-138618399	0.529651315724421	.	.
chr1	138847978	138848477	chr1	138841533	138842032	Lhx9|chr1:138841533-138842032	0.619968815568242	.	.
chr1	138848674	138849173	chr1	138617900	138618399	Lhx9|chr1:138617900-138618399	0.436854428066117	.	.
chr1	138848674	138849173	chr1	138841533	138842032	Lhx9|chr1:138841533-138842032	0.494944303100855	.	.
chr1	138856629	138857128	chr1	138912120	138912619	2310009B15Rik|chr1:138912120-138912619	0.389839154346696	.	.
chr1	138876052	138876551	chr1	138500285	138500784	1700019P21Rik|chr1:138500285-138500784	0.654860724750154	.	.
chr1	138876657	138877156	chr1	138500285	138500784	1700019P21Rik|chr1:138500285-138500784	0.581058079645541	.	.
chr1	138876657	138877156	chr1	138912120	138912619	1700019P21Rik|chr1:138912120-138912619	0.281210301874802	.	.
chr1	138963206	138963705	chr1	138617900	138618399	Dennd1b|chr1:138617900-138618399	0.526627532646451	.	.
chr1	138963206	138963705	chr1	138801880	138802379	Dennd1b|chr1:138801880-138802379	0.351790359888783	.	.
chr1	138963206	138963705	chr1	138841533	138842032	Dennd1b|chr1:138841533-138842032	0.604857833163316	.	.
chr1	138963753	138964252	chr1	138841533	138842032	Dennd1b|chr1:138841533-138842032	0.301873357138463	.	.
chr1	139376823	139377322	chr1	139346540	139347039	Crb1|chr1:139346540-139347039	0.289729815381784	.	.
chr1	139376823	139377322	chr1	139350435	139350934	Crb1|chr1:139350435-139350934	0.292907831863224	.	.
chr1	140245761	140246260	chr1	140372394	140372893	Kcnt2|chr1:140372394-140372893	0.377932362015294	.	.
chr1	143640493	143640992	chr1	143308396	143308895	B3galt2|chr1:143308396-143308895	0.380864160483974	.	.
chr1	143640493	143640992	chr1	143453747	143454246	B3galt2|chr1:143453747-143454246	0.49435037036158	.	.
chr1	143640493	143640992	chr1	143540096	143540595	B3galt2|chr1:143540096-143540595	0.479117558752106	.	.
chr1	143640493	143640992	chr1	143560001	143560500	B3galt2|chr1:143560001-143560500	0.339359619313301	.	.
chr1	143640493	143640992	chr1	143813845	143814344	B3galt2|chr1:143813845-143814344	0.294932417849013	.	.
chr1	143640493	143640992	chr1	143910500	143910999	B3galt2|chr1:143910500-143910999	0.434039325507739	.	.
chr1	143640493	143640992	chr1	143930714	143931213	B3galt2|chr1:143930714-143931213	0.395531292275756	.	.
chr1	143640493	143640992	chr1	143939623	143940122	B3galt2|chr1:143939623-143940122	0.401706568772375	.	.
chr1	143702603	143703102	chr1	143566320	143566819	Cdc73|chr1:143566320-143566819	0.360397915483304	.	.
chr1	143702603	143703102	chr1	143858365	143858864	Cdc73|chr1:143858365-143858864	0.381243004683922	.	.
chr1	143702603	143703102	chr1	143859741	143860240	Cdc73|chr1:143859741-143860240	0.454839653296721	.	.
chr1	143702603	143703102	chr1	143860248	143860747	Cdc73|chr1:143860248-143860747	0.526778594404896	.	.
chr1	143702603	143703102	chr1	143881581	143882080	Cdc73|chr1:143881581-143882080	0.311323838529321	.	.
chr1	143776839	143777338	chr1	143566320	143566819	Gm29170|chr1:143566320-143566819	0.376372796129841	.	.
chr1	143776839	143777338	chr1	143566320	143566819	Ro60|chr1:143566320-143566819	0.376372796129841	.	.
chr1	143776839	143777338	chr1	143566320	143566819	Uchl5|chr1:143566320-143566819	0.376372796129841	.	.
chr1	143776839	143777338	chr1	143739248	143739747	Gm29170|chr1:143739248-143739747	0.323123704854792	.	.
chr1	143776839	143777338	chr1	143739248	143739747	Ro60|chr1:143739248-143739747	0.323123704854792	.	.
chr1	143776839	143777338	chr1	143739248	143739747	Uchl5|chr1:143739248-143739747	0.323123704854792	.	.
chr1	143776839	143777338	chr1	143858365	143858864	Gm29170|chr1:143858365-143858864	0.36371692833037	.	.
chr1	143776839	143777338	chr1	143858365	143858864	Ro60|chr1:143858365-143858864	0.36371692833037	.	.
chr1	143776839	143777338	chr1	143858365	143858864	Uchl5|chr1:143858365-143858864	0.36371692833037	.	.
chr1	143776839	143777338	chr1	143859741	143860240	Gm29170|chr1:143859741-143860240	0.682416489741937	.	.
chr1	143776839	143777338	chr1	143859741	143860240	Ro60|chr1:143859741-143860240	0.682416489741937	.	.
chr1	143776839	143777338	chr1	143859741	143860240	Uchl5|chr1:143859741-143860240	0.682416489741937	.	.
chr1	143776839	143777338	chr1	143860248	143860747	Gm29170|chr1:143860248-143860747	0.642475452777912	.	.
chr1	143776839	143777338	chr1	143860248	143860747	Ro60|chr1:143860248-143860747	0.642475452777912	.	.
chr1	143776839	143777338	chr1	143860248	143860747	Uchl5|chr1:143860248-143860747	0.642475452777912	.	.
chr1	143776839	143777338	chr1	143881581	143882080	Gm29170|chr1:143881581-143882080	0.346089158034193	.	.
chr1	143776839	143777338	chr1	143881581	143882080	Ro60|chr1:143881581-143882080	0.346089158034193	.	.
chr1	143776839	143777338	chr1	143881581	143882080	Uchl5|chr1:143881581-143882080	0.346089158034193	.	.
chr1	143776839	143777338	chr1	144006526	144007025	Gm29170|chr1:144006526-144007025	0.529469851753189	.	.
chr1	143776839	143777338	chr1	144006526	144007025	Ro60|chr1:144006526-144007025	0.529469851753189	.	.
chr1	143776839	143777338	chr1	144006526	144007025	Uchl5|chr1:144006526-144007025	0.529469851753189	.	.
chr1	143777394	143777893	chr1	143566320	143566819	Gm29170|chr1:143566320-143566819	0.31590081620016	.	.
chr1	143777394	143777893	chr1	143566320	143566819	Ro60|chr1:143566320-143566819	0.31590081620016	.	.
chr1	143777394	143777893	chr1	143566320	143566819	Uchl5|chr1:143566320-143566819	0.31590081620016	.	.
chr1	143777394	143777893	chr1	143858365	143858864	Gm29170|chr1:143858365-143858864	0.329898279089093	.	.
chr1	143777394	143777893	chr1	143858365	143858864	Ro60|chr1:143858365-143858864	0.329898279089093	.	.
chr1	143777394	143777893	chr1	143858365	143858864	Uchl5|chr1:143858365-143858864	0.329898279089093	.	.
chr1	143777394	143777893	chr1	143859741	143860240	Gm29170|chr1:143859741-143860240	0.520618166653303	.	.
chr1	143777394	143777893	chr1	143859741	143860240	Ro60|chr1:143859741-143860240	0.520618166653303	.	.
chr1	143777394	143777893	chr1	143859741	143860240	Uchl5|chr1:143859741-143860240	0.520618166653303	.	.
chr1	143777394	143777893	chr1	143860248	143860747	Gm29170|chr1:143860248-143860747	0.644967369333249	.	.
chr1	143777394	143777893	chr1	143860248	143860747	Ro60|chr1:143860248-143860747	0.644967369333249	.	.
chr1	143777394	143777893	chr1	143860248	143860747	Uchl5|chr1:143860248-143860747	0.644967369333249	.	.
chr1	143777394	143777893	chr1	144006526	144007025	Gm29170|chr1:144006526-144007025	0.33271920092275	.	.
chr1	143777394	143777893	chr1	144006526	144007025	Ro60|chr1:144006526-144007025	0.33271920092275	.	.
chr1	143777394	143777893	chr1	144006526	144007025	Uchl5|chr1:144006526-144007025	0.33271920092275	.	.
chr1	144003472	144003971	chr1	143858365	143858864	Rgs2|chr1:143858365-143858864	0.415651249655477	.	.
chr1	144004041	144004540	chr1	143858365	143858864	Rgs2|chr1:143858365-143858864	0.363819580307939	.	.
chr1	144004041	144004540	chr1	143992865	143993364	Rgs2|chr1:143992865-143993364	0.372078959488393	.	.
chr1	144004041	144004540	chr1	144161153	144161652	Rgs2|chr1:144161153-144161652	0.45010256144518	.	.
chr1	144177193	144177692	chr1	143858365	143858864	Rgs13|chr1:143858365-143858864	0.502331239170187	.	.
chr1	144177193	144177692	chr1	143992865	143993364	Rgs13|chr1:143992865-143993364	0.428390127750041	.	.
chr1	144177193	144177692	chr1	143992865	143993364	Rgs13|chr1:143992865-143993364	0.428390127750042	.	.
chr1	144177193	144177692	chr1	144161153	144161652	Rgs13|chr1:144161153-144161652	0.565378442143331	.	.
chr1	150392883	150393382	chr1	150010206	150010705	Odr4|chr1:150010206-150010705	0.35920985009148	.	.
chr1	150392883	150393382	chr1	150010206	150010705	Tpr|chr1:150010206-150010705	0.35920985009148	.	.
chr1	150392883	150393382	chr1	150540218	150540717	Odr4|chr1:150540218-150540717	0.378929523499266	.	.
chr1	150392883	150393382	chr1	150540218	150540717	Tpr|chr1:150540218-150540717	0.378929523499266	.	.
chr1	150392883	150393382	chr1	150708867	150709366	Odr4|chr1:150708867-150709366	0.383771490600753	.	.
chr1	150392883	150393382	chr1	150708867	150709366	Tpr|chr1:150708867-150709366	0.383771490600753	.	.
chr1	153899574	153900073	chr1	154167632	154168131	Glul|chr1:154167632-154168131	0.40308900679325	.	.
chr1	153899574	153900073	chr1	154167632	154168131	Teddm2|chr1:154167632-154168131	0.40308900679325	.	.
chr1	153900327	153900826	chr1	153922575	153923074	Glul|chr1:153922575-153923074	0.313367853185387	.	.
chr1	153900327	153900826	chr1	153922575	153923074	Teddm2|chr1:153922575-153923074	0.313367853185387	.	.
chr1	154117943	154118442	chr1	154102804	154103303	A830008E24Rik|chr1:154102804-154103303	0.351578505963557	.	.
chr1	154117943	154118442	chr1	154418701	154419200	A830008E24Rik|chr1:154418701-154419200	0.299060748275628	.	.
chr1	154256666	154257165	chr1	154102804	154103303	4930452N14Rik|chr1:154102804-154103303	0.319613820602334	.	.
chr1	155812620	155813119	chr1	156040577	156041076	Qsox1|chr1:156040577-156041076	0.510284534653967	.	.
chr1	155812620	155813119	chr1	156040577	156041076	Qsox1|chr1:156040577-156041076	0.510284534653968	.	.
chr1	155973115	155973614	chr1	156043002	156043501	Cep350|chr1:156043002-156043501	0.359018005866222	.	.
chr1	156035344	156035843	chr1	156043002	156043501	Tor1aip1|chr1:156043002-156043501	0.373307479007876	.	.
chr1	156035344	156035843	chr1	156043002	156043501	Tor1aip2|chr1:156043002-156043501	0.373307479007876	.	.
chr1	156035344	156035843	chr1	156263255	156263754	Tor1aip1|chr1:156263255-156263754	0.519226910980347	.	.
chr1	156035344	156035843	chr1	156263255	156263754	Tor1aip2|chr1:156263255-156263754	0.519226910980347	.	.
chr1	156035344	156035843	chr1	156270379	156270878	Tor1aip1|chr1:156270379-156270878	0.528497843943741	.	.
chr1	156035344	156035843	chr1	156270379	156270878	Tor1aip2|chr1:156270379-156270878	0.528497843943741	.	.
chr1	156035878	156036377	chr1	156043002	156043501	Tor1aip1|chr1:156043002-156043501	0.52719419449314	.	.
chr1	156035878	156036377	chr1	156043002	156043501	Tor1aip2|chr1:156043002-156043501	0.52719419449314	.	.
chr1	156035878	156036377	chr1	156263255	156263754	Tor1aip1|chr1:156263255-156263754	0.425951756466699	.	.
chr1	156035878	156036377	chr1	156263255	156263754	Tor1aip2|chr1:156263255-156263754	0.425951756466699	.	.
chr1	156035878	156036377	chr1	156270379	156270878	Tor1aip1|chr1:156270379-156270878	0.526932100473485	.	.
chr1	156035878	156036377	chr1	156270379	156270878	Tor1aip2|chr1:156270379-156270878	0.526932100473485	.	.
chr1	156204053	156204552	chr1	155785863	155786362	Fam163a|chr1:155785863-155786362	0.283664718551246	.	.
chr1	156204053	156204552	chr1	156391394	156391893	Fam163a|chr1:156391394-156391893	0.300307777033696	.	.
chr1	156302600	156303099	chr1	156581092	156581591	4930518J20Rik|chr1:156581092-156581591	0.319601095541553	.	.
chr1	156302600	156303099	chr1	156581092	156581591	Tdrd5|chr1:156581092-156581591	0.319601095541553	.	.
chr1	156303125	156303624	chr1	156581092	156581591	4930518J20Rik|chr1:156581092-156581591	0.283637191419363	.	.
chr1	156303125	156303624	chr1	156581092	156581591	Tdrd5|chr1:156581092-156581591	0.283637191419363	.	.
chr1	156558476	156558975	chr1	156263255	156263754	Abl2|chr1:156263255-156263754	0.301083888308623	.	.
chr1	156559155	156559654	chr1	156605014	156605513	Abl2|chr1:156605014-156605513	0.540040977945599	.	.
chr1	156718320	156718819	chr1	156565326	156565825	Fam20b|chr1:156565326-156565825	0.286924421864953	.	.
chr1	156718854	156719353	chr1	156263255	156263754	Fam20b|chr1:156263255-156263754	0.383245787370557	.	.
chr1	156718854	156719353	chr1	156270379	156270878	Fam20b|chr1:156270379-156270878	0.423452608354778	.	.
chr1	156718854	156719353	chr1	156581092	156581591	Fam20b|chr1:156581092-156581591	0.484584495820655	.	.
chr1	156718854	156719353	chr1	156633133	156633632	Fam20b|chr1:156633133-156633632	0.326683815028867	.	.
chr1	156719393	156719892	chr1	156263255	156263754	Fam20b|chr1:156263255-156263754	0.280677424207103	.	.
chr1	156719393	156719892	chr1	156270379	156270878	Fam20b|chr1:156270379-156270878	0.280398290254663	.	.
chr1	156719393	156719892	chr1	156581092	156581591	Fam20b|chr1:156581092-156581591	0.353422813444762	.	.
chr1	160792667	160793166	chr1	160534828	160535327	Rabgap1l|chr1:160534828-160535327	0.326840951647343	.	.
chr1	160906055	160906554	chr1	160552361	160552860	Rc3h1|chr1:160552361-160552860	0.524598406495841	.	.
chr1	160906592	160907091	chr1	160552361	160552860	Rc3h1|chr1:160552361-160552860	0.275362349730375	.	.
chr1	161070536	161071035	chr1	161486984	161487483	Cenpl|chr1:161486984-161487483	0.517831964435401	.	.
chr1	161070536	161071035	chr1	161486984	161487483	Dars2|chr1:161486984-161487483	0.517831964435401	.	.
chr1	161131254	161131753	chr1	161486984	161487483	Klhl20|chr1:161486984-161487483	0.488074287566922	.	.
chr1	161250941	161251440	chr1	161607401	161607900	Prdx6|chr1:161607401-161607900	0.356909618139634	.	.
chr1	161876715	161877214	chr1	161507610	161508109	Suco|chr1:161507610-161508109	0.462194214984374	.	.
chr1	161968972	161969471	chr1	161962922	161963421	Gm38304|chr1:161962922-161963421	0.517684364054222	.	.
chr1	161968972	161969471	chr1	161962922	161963421	Pigc|chr1:161962922-161963421	0.517684364054222	.	.
chr1	163279834	163280333	chr1	163150346	163150845	Gm20471|chr1:163150346-163150845	0.313565233771041	.	.
chr1	163279834	163280333	chr1	163366317	163366816	Gm20471|chr1:163366317-163366816	0.394207366707131	.	.
chr1	163279834	163280333	chr1	163505994	163506493	Gm20471|chr1:163505994-163506493	0.348059838394672	.	.
chr1	163279834	163280333	chr1	163557432	163557931	Gm20471|chr1:163557432-163557931	0.421712431708139	.	.
chr1	163607079	163607578	chr1	163365733	163366232	Gm29500|chr1:163365733-163366232	0.343958416632778	.	.
chr1	163607079	163607578	chr1	163366317	163366816	Gm29500|chr1:163366317-163366816	0.339162234996794	.	.
chr1	163607079	163607578	chr1	163505994	163506493	Gm29500|chr1:163505994-163506493	0.515364048589989	.	.
chr1	163607079	163607578	chr1	163557432	163557931	Gm29500|chr1:163557432-163557931	0.555200058439827	.	.
chr1	163607621	163608120	chr1	163365733	163366232	Gm29500|chr1:163365733-163366232	0.30341115319471	.	.
chr1	163607621	163608120	chr1	163366317	163366816	Gm29500|chr1:163366317-163366816	0.309425416622325	.	.
chr1	163607621	163608120	chr1	163505994	163506493	Gm29500|chr1:163505994-163506493	0.473894583932899	.	.
chr1	163607621	163608120	chr1	163557432	163557931	Gm29500|chr1:163557432-163557931	0.550241653556114	.	.
chr1	163779331	163779830	chr1	163910292	163910791	Kifap3|chr1:163910292-163910791	0.27554224432363	.	.
chr1	164248686	164249185	chr1	164184474	164184973	Slc19a2|chr1:164184474-164184973	0.491572367366062	.	.
chr1	164863112	164863611	chr1	164704608	164705107	Gm20743|chr1:164704608-164705107	0.592974586015905	.	.
chr1	164863112	164863611	chr1	164705131	164705630	Gm20743|chr1:164705131-164705630	0.5880398987644	.	.
chr1	164898957	164899456	chr1	164705131	164705630	Gm32569|chr1:164705131-164705630	0.292639770621849	.	.
chr1	164898957	164899456	chr1	164757801	164758300	Gm32569|chr1:164757801-164758300	0.488702099396972	.	.
chr1	164898957	164899456	chr1	164849166	164849665	Gm32569|chr1:164849166-164849665	0.277274642154586	.	.
chr1	165460313	165460812	chr1	165320429	165320928	Dcaf6|chr1:165320429-165320928	0.60831763338256	.	.
chr1	165460313	165460812	chr1	165320429	165320928	Mpc2|chr1:165320429-165320928	0.60831763338256	.	.
chr1	165460922	165461421	chr1	165304290	165304789	Dcaf6|chr1:165304290-165304789	0.467980165044523	.	.
chr1	165460922	165461421	chr1	165304290	165304789	Mpc2|chr1:165304290-165304789	0.467980165044523	.	.
chr1	165634316	165634815	chr1	165583511	165584010	Mpzl1|chr1:165583511-165584010	0.342138723101919	.	.
chr1	165763500	165763999	chr1	165818487	165818986	Creg1|chr1:165818487-165818986	0.31388279016395	.	.
chr1	165763500	165763999	chr1	166151305	166151804	Creg1|chr1:166151305-166151804	0.279946965876102	.	.
chr1	165780459	165780958	chr1	165818487	165818986	Gm16565|chr1:165818487-165818986	0.294615294702512	.	.
chr1	165780459	165780958	chr1	166023900	166024399	Gm16565|chr1:166023900-166024399	0.279374036421825	.	.
chr1	165780459	165780958	chr1	166160566	166161065	Gm16565|chr1:166160566-166161065	0.288456330446257	.	.
chr1	166002418	166002917	chr1	166153330	166153829	Gm26665|chr1:166153330-166153829	0.539599139969711	.	.
chr1	166002418	166002917	chr1	166153330	166153829	Pou2f1|chr1:166153330-166153829	0.539599139969711	.	.
chr1	166003176	166003675	chr1	166047755	166048254	Gm26665|chr1:166047755-166048254	0.538562384735943	.	.
chr1	166003176	166003675	chr1	166047755	166048254	Pou2f1|chr1:166047755-166048254	0.538562384735943	.	.
chr1	166003176	166003675	chr1	166153330	166153829	Gm26665|chr1:166153330-166153829	0.430527205436978	.	.
chr1	166003176	166003675	chr1	166153330	166153829	Pou2f1|chr1:166153330-166153829	0.430527205436978	.	.
chr1	166126745	166127244	chr1	165771545	165772044	Dusp27|chr1:165771545-165772044	0.412255893955068	.	.
chr1	166126745	166127244	chr1	165818487	165818986	Dusp27|chr1:165818487-165818986	0.318531655210923	.	.
chr1	166126745	166127244	chr1	166023900	166024399	Dusp27|chr1:166023900-166024399	0.7451886612315	.	.
chr1	166126745	166127244	chr1	166102859	166103358	Dusp27|chr1:166102859-166103358	0.398509460745139	.	.
chr1	166126745	166127244	chr1	166151305	166151804	Dusp27|chr1:166151305-166151804	0.491574107533148	.	.
chr1	166253817	166254316	chr1	166330745	166331244	Ildr2|chr1:166330745-166331244	0.466239351720323	.	.
chr1	166254415	166254914	chr1	166282640	166283139	Ildr2|chr1:166282640-166283139	0.381862668901633	.	.
chr1	166254415	166254914	chr1	166330745	166331244	Ildr2|chr1:166330745-166331244	0.468046000710503	.	.
chr1	166308696	166309195	chr1	166330745	166331244	5330438I03Rik|chr1:166330745-166331244	0.27732400686668	.	.
chr1	166409578	166410077	chr1	166330745	166331244	Pogk|chr1:166330745-166331244	0.377845915731116	.	.
chr1	167598393	167598892	chr1	167669716	167670215	Rxrg|chr1:167669716-167670215	0.301924045051759	.	.
chr1	169347691	169348190	chr1	169670575	169671074	Gm37839|chr1:169670575-169671074	0.313729844221802	.	.
chr1	170868410	170868909	chr1	170907216	170907715	Atf6|chr1:170907216-170907715	0.416210809104156	.	.
chr1	170868410	170868909	chr1	170907216	170907715	Gm9929|chr1:170907216-170907715	0.416210809104156	.	.
chr1	170868410	170868909	chr1	171037809	171038308	Atf6|chr1:171037809-171038308	0.324931938426333	.	.
chr1	170868410	170868909	chr1	171037809	171038308	Gm9929|chr1:171037809-171038308	0.324931938426333	.	.
chr1	170868410	170868909	chr1	171038357	171038856	Atf6|chr1:171038357-171038856	0.270386553482589	.	.
chr1	170868410	170868909	chr1	171038357	171038856	Gm9929|chr1:171038357-171038856	0.270386553482589	.	.
chr1	170868410	170868909	chr1	171044266	171044765	Atf6|chr1:171044266-171044765	0.315771696908286	.	.
chr1	170868410	170868909	chr1	171044266	171044765	Gm9929|chr1:171044266-171044765	0.315771696908286	.	.
chr1	170868410	170868909	chr1	171044776	171045275	Atf6|chr1:171044776-171045275	0.404533132290022	.	.
chr1	170868410	170868909	chr1	171044776	171045275	Gm9929|chr1:171044776-171045275	0.404533132290022	.	.
chr1	170868410	170868909	chr1	171171103	171171602	Atf6|chr1:171171103-171171602	0.374727525782807	.	.
chr1	170868410	170868909	chr1	171171103	171171602	Gm9929|chr1:171171103-171171602	0.374727525782807	.	.
chr1	170885252	170885751	chr1	170907216	170907715	Dusp12|chr1:170907216-170907715	0.441822860082906	.	.
chr1	170885252	170885751	chr1	170907216	170907715	Gm26620|chr1:170907216-170907715	0.441822860082906	.	.
chr1	170885252	170885751	chr1	171101659	171102158	Dusp12|chr1:171101659-171102158	0.541872108707667	.	.
chr1	170885252	170885751	chr1	171101659	171102158	Gm26620|chr1:171101659-171102158	0.541872108707667	.	.
chr1	171064360	171064859	chr1	170839525	170840024	Fcgr3|chr1:170839525-170840024	0.349072211902092	.	.
chr1	171064360	171064859	chr1	171110922	171111421	Fcgr3|chr1:171110922-171111421	0.315092012903686	.	.
chr1	171064360	171064859	chr1	171216179	171216678	Fcgr3|chr1:171216179-171216678	0.424862007849314	.	.
chr1	171064360	171064859	chr1	171262470	171262969	Fcgr3|chr1:171262470-171262969	0.378332697737636	.	.
chr1	171064360	171064859	chr1	171310127	171310626	Fcgr3|chr1:171310127-171310626	0.366589906091047	.	.
chr1	171064360	171064859	chr1	171365864	171366363	Fcgr3|chr1:171365864-171366363	0.509121412109925	.	.
chr1	171113775	171114274	chr1	170895218	170895717	Cfap126|chr1:170895218-170895717	0.425236430292592	.	.
chr1	171150371	171150870	chr1	170907216	170907715	Mpz|chr1:170907216-170907715	0.474849226731804	.	.
chr1	171150371	171150870	chr1	170907216	170907715	Sdhc|chr1:170907216-170907715	0.474849226731804	.	.
chr1	171150371	171150870	chr1	170907734	170908233	Mpz|chr1:170907734-170908233	0.55804693194384	.	.
chr1	171150371	171150870	chr1	170907734	170908233	Sdhc|chr1:170907734-170908233	0.55804693194384	.	.
chr1	171150371	171150870	chr1	170908240	170908739	Mpz|chr1:170908240-170908739	0.460340243554948	.	.
chr1	171150371	171150870	chr1	170908240	170908739	Sdhc|chr1:170908240-170908739	0.460340243554948	.	.
chr1	171150371	171150870	chr1	171101659	171102158	Mpz|chr1:171101659-171102158	0.307633629722143	.	.
chr1	171150371	171150870	chr1	171101659	171102158	Sdhc|chr1:171101659-171102158	0.307633629722143	.	.
chr1	171150371	171150870	chr1	171220747	171221246	Mpz|chr1:171220747-171221246	0.514986974728572	.	.
chr1	171150371	171150870	chr1	171220747	171221246	Sdhc|chr1:171220747-171221246	0.514986974728572	.	.
chr1	171150371	171150870	chr1	171263038	171263537	Mpz|chr1:171263038-171263537	0.27188870905445	.	.
chr1	171150371	171150870	chr1	171263038	171263537	Sdhc|chr1:171263038-171263537	0.27188870905445	.	.
chr1	171195514	171196013	chr1	171171103	171171602	Pcp4l1|chr1:171171103-171171602	0.391687895420782	.	.
chr1	171196077	171196576	chr1	170907216	170907715	Pcp4l1|chr1:170907216-170907715	0.390935818581117	.	.
chr1	171196077	171196576	chr1	171171103	171171602	Pcp4l1|chr1:171171103-171171602	0.499065109302123	.	.
chr1	171196077	171196576	chr1	171220747	171221246	Pcp4l1|chr1:171220747-171221246	0.289647245988276	.	.
chr1	171222404	171222903	chr1	170907216	170907715	Tomm40l|chr1:170907216-170907715	0.404498573795847	.	.
chr1	171222404	171222903	chr1	171044266	171044765	Tomm40l|chr1:171044266-171044765	0.341306309661084	.	.
chr1	171222404	171222903	chr1	171044776	171045275	Tomm40l|chr1:171044776-171045275	0.385975724265373	.	.
chr1	171222404	171222903	chr1	171101659	171102158	Tomm40l|chr1:171101659-171102158	0.617783638667557	.	.
chr1	171222404	171222903	chr1	171220747	171221246	Tomm40l|chr1:171220747-171221246	0.33731029425043	.	.
chr1	171222404	171222903	chr1	171247027	171247526	Tomm40l|chr1:171247027-171247526	0.294974499981898	.	.
chr1	171270057	171270556	chr1	171037809	171038308	B4galt3|chr1:171037809-171038308	0.38018210558856	.	.
chr1	171270057	171270556	chr1	171038357	171038856	B4galt3|chr1:171038357-171038856	0.32269838782301	.	.
chr1	171270057	171270556	chr1	171044266	171044765	B4galt3|chr1:171044266-171044765	0.331406044388654	.	.
chr1	171270057	171270556	chr1	171044776	171045275	B4galt3|chr1:171044776-171045275	0.48016529141305	.	.
chr1	171270057	171270556	chr1	171102488	171102987	B4galt3|chr1:171102488-171102987	0.399176796743191	.	.
chr1	171270057	171270556	chr1	171118208	171118707	B4galt3|chr1:171118208-171118707	0.363179633881863	.	.
chr1	171270057	171270556	chr1	171171103	171171602	B4galt3|chr1:171171103-171171602	0.334788350402951	.	.
chr1	171281563	171282062	chr1	171110922	171111421	Ppox|chr1:171110922-171111421	0.448352679406074	.	.
chr1	171281563	171282062	chr1	171216179	171216678	Ppox|chr1:171216179-171216678	0.373857323801537	.	.
chr1	171281563	171282062	chr1	171310127	171310626	Ppox|chr1:171310127-171310626	0.28663859117192	.	.
chr1	171281563	171282062	chr1	171365864	171366363	Ppox|chr1:171365864-171366363	0.292174103495858	.	.
chr1	171281563	171282062	chr1	171631372	171631871	Ppox|chr1:171631372-171631871	0.312684355103488	.	.
chr1	171281563	171282062	chr1	171658362	171658861	Ppox|chr1:171658362-171658861	0.334626060695888	.	.
chr1	171287114	171287613	chr1	171171103	171171602	Usp21|chr1:171171103-171171602	0.273316386476927	.	.
chr1	171287114	171287613	chr1	171220747	171221246	Usp21|chr1:171220747-171221246	0.274575594949458	.	.
chr1	171287719	171288218	chr1	171171103	171171602	Usp21|chr1:171171103-171171602	0.288137724333542	.	.
chr1	171287719	171288218	chr1	171478928	171479427	Usp21|chr1:171478928-171479427	0.316958104221756	.	.
chr1	171294566	171295065	chr1	171038357	171038856	Ufc1|chr1:171038357-171038856	0.289828747511351	.	.
chr1	171294566	171295065	chr1	171220747	171221246	Ufc1|chr1:171220747-171221246	0.510000355261424	.	.
chr1	171294566	171295065	chr1	171247027	171247526	Ufc1|chr1:171247027-171247526	0.275556519858843	.	.
chr1	171328705	171329204	chr1	171037809	171038308	Dedd|chr1:171037809-171038308	0.375001866796175	.	.
chr1	171328705	171329204	chr1	171044776	171045275	Dedd|chr1:171044776-171045275	0.315491042552313	.	.
chr1	171328705	171329204	chr1	171101659	171102158	Dedd|chr1:171101659-171102158	0.274837227240255	.	.
chr1	171328705	171329204	chr1	171220747	171221246	Dedd|chr1:171220747-171221246	0.376235686439881	.	.
chr1	171329206	171329705	chr1	171037809	171038308	Dedd|chr1:171037809-171038308	0.321218284521413	.	.
chr1	171329206	171329705	chr1	171044266	171044765	Dedd|chr1:171044266-171044765	0.311317808100017	.	.
chr1	171329206	171329705	chr1	171044776	171045275	Dedd|chr1:171044776-171045275	0.42829164894881	.	.
chr1	171329206	171329705	chr1	171044776	171045275	Dedd|chr1:171044776-171045275	0.428291648948811	.	.
chr1	171329206	171329705	chr1	171171103	171171602	Dedd|chr1:171171103-171171602	0.375494496296537	.	.
chr1	171329206	171329705	chr1	171220747	171221246	Dedd|chr1:171220747-171221246	0.397371003382275	.	.
chr1	171329206	171329705	chr1	171478928	171479427	Dedd|chr1:171478928-171479427	0.292210853727193	.	.
chr1	171329710	171330209	chr1	171247027	171247526	Dedd|chr1:171247027-171247526	0.292929683614598	.	.
chr1	171329710	171330209	chr1	171379865	171380364	Dedd|chr1:171379865-171380364	0.34932487284817	.	.
chr1	171345437	171345936	chr1	171118208	171118707	Nit1|chr1:171118208-171118707	0.300445310707057	.	.
chr1	171345437	171345936	chr1	171118208	171118707	Pfdn2|chr1:171118208-171118707	0.300445310707057	.	.
chr1	171345437	171345936	chr1	171379865	171380364	Nit1|chr1:171379865-171380364	0.30779919520198	.	.
chr1	171345437	171345936	chr1	171379865	171380364	Pfdn2|chr1:171379865-171380364	0.30779919520198	.	.
chr1	171360576	171361075	chr1	171037809	171038308	Klhdc9|chr1:171037809-171038308	0.39219377389539	.	.
chr1	171360576	171361075	chr1	171038357	171038856	Klhdc9|chr1:171038357-171038856	0.553497291871004	.	.
chr1	171360576	171361075	chr1	171171103	171171602	Klhdc9|chr1:171171103-171171602	0.298139012545997	.	.
chr1	171360576	171361075	chr1	171478928	171479427	Klhdc9|chr1:171478928-171479427	0.395215456497892	.	.
chr1	171361088	171361587	chr1	171037809	171038308	Klhdc9|chr1:171037809-171038308	0.308372186746014	.	.
chr1	171361088	171361587	chr1	171038357	171038856	Klhdc9|chr1:171038357-171038856	0.376342674324625	.	.
chr1	171361088	171361587	chr1	171102488	171102987	Klhdc9|chr1:171102488-171102987	0.333965670929316	.	.
chr1	171361088	171361587	chr1	171118208	171118707	Klhdc9|chr1:171118208-171118707	0.288630628267836	.	.
chr1	171361088	171361587	chr1	171379865	171380364	Klhdc9|chr1:171379865-171380364	0.456992513071357	.	.
chr1	171411068	171411567	chr1	171037809	171038308	Usf1|chr1:171037809-171038308	0.426355188794419	.	.
chr1	171411068	171411567	chr1	171044266	171044765	Usf1|chr1:171044266-171044765	0.307240107231024	.	.
chr1	171411068	171411567	chr1	171044776	171045275	Usf1|chr1:171044776-171045275	0.393474139701898	.	.
chr1	171411068	171411567	chr1	171220747	171221246	Usf1|chr1:171220747-171221246	0.346814512333255	.	.
chr1	171411068	171411567	chr1	171478928	171479427	Usf1|chr1:171478928-171479427	0.312849832831043	.	.
chr1	171411891	171412390	chr1	171102488	171102987	Usf1|chr1:171102488-171102987	0.275049919946124	.	.
chr1	171503198	171503697	chr1	171566785	171567284	Alyref2|chr1:171566785-171567284	0.272069763404441	.	.
chr1	171503198	171503697	chr1	171566785	171567284	B930036N10Rik|chr1:171566785-171567284	0.272069763404441	.	.
chr1	171503848	171504347	chr1	171379865	171380364	Alyref2|chr1:171379865-171380364	0.435935795212362	.	.
chr1	171503848	171504347	chr1	171379865	171380364	B930036N10Rik|chr1:171379865-171380364	0.435935795212362	.	.
chr1	171503848	171504347	chr1	171566785	171567284	Alyref2|chr1:171566785-171567284	0.432158517847376	.	.
chr1	171503848	171504347	chr1	171566785	171567284	B930036N10Rik|chr1:171566785-171567284	0.432158517847376	.	.
chr1	172027641	172028140	chr1	172025967	172026466	Vangl2|chr1:172025967-172026466	0.339808668036487	.	.
chr1	172027641	172028140	chr1	172027134	172027633	Vangl2|chr1:172027134-172027633	0.553711929387139	.	.
chr1	172082460	172082959	chr1	171999952	172000451	Copa|chr1:171999952-172000451	0.531338552656526	.	.
chr1	172082460	172082959	chr1	171999952	172000451	Ncstn|chr1:171999952-172000451	0.531338552656526	.	.
chr1	172082460	172082959	chr1	172012325	172012824	Copa|chr1:172012325-172012824	0.382063992325289	.	.
chr1	172082460	172082959	chr1	172012325	172012824	Ncstn|chr1:172012325-172012824	0.382063992325289	.	.
chr1	172082460	172082959	chr1	172027134	172027633	Copa|chr1:172027134-172027633	0.312516488326238	.	.
chr1	172082460	172082959	chr1	172027134	172027633	Ncstn|chr1:172027134-172027633	0.312516488326238	.	.
chr1	172082460	172082959	chr1	172053841	172054340	Copa|chr1:172053841-172054340	0.274326773906056	.	.
chr1	172082460	172082959	chr1	172053841	172054340	Ncstn|chr1:172053841-172054340	0.274326773906056	.	.
chr1	172082460	172082959	chr1	172188850	172189349	Copa|chr1:172188850-172189349	0.322801467524635	.	.
chr1	172082460	172082959	chr1	172188850	172189349	Ncstn|chr1:172188850-172189349	0.322801467524635	.	.
chr1	172082460	172082959	chr1	172204922	172205421	Copa|chr1:172204922-172205421	0.497459263607472	.	.
chr1	172082460	172082959	chr1	172204922	172205421	Ncstn|chr1:172204922-172205421	0.497459263607472	.	.
chr1	172126494	172126993	chr1	171999952	172000451	Pex19|chr1:171999952-172000451	0.295018628287493	.	.
chr1	172126494	172126993	chr1	172027134	172027633	Pex19|chr1:172027134-172027633	0.279373958539468	.	.
chr1	172147848	172148347	chr1	171999952	172000451	Dcaf8|chr1:171999952-172000451	0.412335273221143	.	.
chr1	172147848	172148347	chr1	171999952	172000451	Dcaf8|chr1:171999952-172000451	0.412335273221144	.	.
chr1	172147848	172148347	chr1	172027134	172027633	Dcaf8|chr1:172027134-172027633	0.464584957035046	.	.
chr1	172147848	172148347	chr1	172040183	172040682	Dcaf8|chr1:172040183-172040682	0.318601004422926	.	.
chr1	172213346	172213845	chr1	171760037	171760536	Gm17224|chr1:171760037-171760536	0.5009573418381	.	.
chr1	172213346	172213845	chr1	171903530	171904029	Gm17224|chr1:171903530-171904029	0.536809175774451	.	.
chr1	172213346	172213845	chr1	172010180	172010679	Gm17224|chr1:172010180-172010679	0.458150658179379	.	.
chr1	172213346	172213845	chr1	172038221	172038720	Gm17224|chr1:172038221-172038720	0.358202295602024	.	.
chr1	172213346	172213845	chr1	172217086	172217585	Gm17224|chr1:172217086-172217585	0.482163490388795	.	.
chr1	172236822	172237321	chr1	171903530	171904029	Gm37950|chr1:171903530-171904029	0.338798185047547	.	.
chr1	172236822	172237321	chr1	172010180	172010679	Gm37950|chr1:172010180-172010679	0.355808779613515	.	.
chr1	172520879	172521378	chr1	172562878	172563377	Cfap45|chr1:172562878-172563377	0.531155750156314	.	.
chr1	172520879	172521378	chr1	172594464	172594963	Cfap45|chr1:172594464-172594963	0.429593610665486	.	.
chr1	172632295	172632794	chr1	172540366	172540865	Dusp23|chr1:172540366-172540865	0.439371072919197	.	.
chr1	172632827	172633326	chr1	172540366	172540865	Dusp23|chr1:172540366-172540865	0.475041957215851	.	.
chr1	172632827	172633326	chr1	172562878	172563377	Dusp23|chr1:172562878-172563377	0.282394116440557	.	.
chr1	174501578	174502077	chr1	174319393	174319892	Fmn2|chr1:174319393-174319892	0.334140968290798	.	.
chr1	174501578	174502077	chr1	174503374	174503873	Fmn2|chr1:174503374-174503873	0.436221933176473	.	.
chr1	175625436	175625935	chr1	175871980	175872479	Fh1|chr1:175871980-175872479	0.398935644170907	.	.
chr1	175692503	175693002	chr1	175668954	175669453	Chml|chr1:175668954-175669453	0.388669060753956	.	.
chr1	175692503	175693002	chr1	175668954	175669453	Opn3|chr1:175668954-175669453	0.388669060753956	.	.
chr1	175692503	175693002	chr1	175823962	175824461	Chml|chr1:175823962-175824461	0.390920243185963	.	.
chr1	175692503	175693002	chr1	175823962	175824461	Opn3|chr1:175823962-175824461	0.390920243185963	.	.
chr1	175692503	175693002	chr1	175936373	175936872	Chml|chr1:175936373-175936872	0.303182335828845	.	.
chr1	175692503	175693002	chr1	175936373	175936872	Opn3|chr1:175936373-175936872	0.303182335828845	.	.
chr1	175693049	175693548	chr1	175823962	175824461	Chml|chr1:175823962-175824461	0.306226963759121	.	.
chr1	175693049	175693548	chr1	175823962	175824461	Opn3|chr1:175823962-175824461	0.306226963759121	.	.
chr1	175693049	175693548	chr1	175936373	175936872	Chml|chr1:175936373-175936872	0.343728678589326	.	.
chr1	175693049	175693548	chr1	175936373	175936872	Opn3|chr1:175936373-175936872	0.343728678589326	.	.
chr1	175880538	175881037	chr1	175823962	175824461	Exo1|chr1:175823962-175824461	0.445613921044367	.	.
chr1	175880538	175881037	chr1	176222657	176223156	Exo1|chr1:176222657-176223156	0.274187398888186	.	.
chr1	176274525	176275024	chr1	176354755	176355254	Pld5|chr1:176354755-176355254	0.560015887086372	.	.
chr1	176275192	176275691	chr1	176354755	176355254	Gm38101|chr1:176354755-176355254	0.345513681409063	.	.
chr1	176275192	176275691	chr1	176354755	176355254	Pld5|chr1:176354755-176355254	0.345513681409063	.	.
chr1	177257072	177257571	chr1	177702809	177703308	Akt3|chr1:177702809-177703308	0.28168521561011	.	.
chr1	177257580	177258079	chr1	177126516	177127015	Akt3|chr1:177126516-177127015	0.292912410412431	.	.
chr1	177258678	177259177	chr1	177702809	177703308	Akt3|chr1:177702809-177703308	0.334599985901853	.	.
chr1	177258678	177259177	chr1	177702809	177703308	Akt3|chr1:177702809-177703308	0.334599985901854	.	.
chr1	177258678	177259177	chr1	177703313	177703812	Akt3|chr1:177703313-177703812	0.349128991012818	.	.
chr1	177441325	177441824	chr1	177703313	177703812	Zbtb18|chr1:177703313-177703812	0.294025264245884	.	.
chr1	177441840	177442339	chr1	177306834	177307333	Zbtb18|chr1:177306834-177307333	0.341667591112438	.	.
chr1	177982967	177983466	chr1	178219602	178220101	Catspere2|chr1:178219602-178220101	0.316099996979585	.	.
chr1	178276142	178276641	chr1	178336353	178336852	4930527J03Rik|chr1:178336353-178336852	0.485926684372051	.	.
chr1	178276142	178276641	chr1	178368821	178369320	4930527J03Rik|chr1:178368821-178369320	0.28273123041231	.	.
chr1	178405450	178405949	chr1	178368821	178369320	Efcab2|chr1:178368821-178369320	0.386782220852644	.	.
chr1	178406170	178406669	chr1	178336353	178336852	Efcab2|chr1:178336353-178336852	0.409780193767184	.	.
chr1	179517246	179517745	chr1	179652908	179653407	Smyd3|chr1:179652908-179653407	0.317294277870283	.	.
chr1	179546570	179547069	chr1	179853400	179853899	Cnst|chr1:179853400-179853899	0.339187348262917	.	.
chr1	179546570	179547069	chr1	179853400	179853899	Tfb2m|chr1:179853400-179853899	0.339187348262917	.	.
chr1	180568576	180569075	chr1	180550703	180551202	Parp1|chr1:180550703-180551202	0.428987899559737	.	.
chr1	180568576	180569075	chr1	180550703	180551202	Parp1|chr1:180550703-180551202	0.428987899559738	.	.
chr1	180568576	180569075	chr1	180794160	180794659	Parp1|chr1:180794160-180794659	0.491466441096802	.	.
chr1	180568576	180569075	chr1	180794160	180794659	Parp1|chr1:180794160-180794659	0.491466441096803	.	.
chr1	180568576	180569075	chr1	180848038	180848537	Parp1|chr1:180848038-180848537	0.419302026508317	.	.
chr1	180640407	180640906	chr1	180778088	180778587	Lin9|chr1:180778088-180778587	0.419542242979421	.	.
chr1	180641033	180641532	chr1	180778088	180778587	Lin9|chr1:180778088-180778587	0.333558862188271	.	.
chr1	180725789	180726288	chr1	180777540	180778039	Acbd3|chr1:180777540-180778039	0.466241199201613	.	.
chr1	180725789	180726288	chr1	180848038	180848537	Acbd3|chr1:180848038-180848537	0.349319170689843	.	.
chr1	180768387	180768886	chr1	180763866	180764365	Gm38293|chr1:180763866-180764365	0.648457272829323	.	.
chr1	180768387	180768886	chr1	181017318	181017817	Gm38293|chr1:181017318-181017817	0.401260098002497	.	.
chr1	180768387	180768886	chr1	181017318	181017817	Gm38293|chr1:181017318-181017817	0.401260098002498	.	.
chr1	180813365	180813864	chr1	180763866	180764365	H3f3a|chr1:180763866-180764365	0.599503880208508	.	.
chr1	180813365	180813864	chr1	180763866	180764365	H3f3aos|chr1:180763866-180764365	0.599503880208508	.	.
chr1	180813365	180813864	chr1	181017318	181017817	H3f3a|chr1:181017318-181017817	0.364244809356043	.	.
chr1	180813365	180813864	chr1	181017318	181017817	H3f3aos|chr1:181017318-181017817	0.364244809356043	.	.
chr1	180813989	180814488	chr1	180763866	180764365	H3f3a|chr1:180763866-180764365	0.518249033806894	.	.
chr1	180813989	180814488	chr1	180763866	180764365	H3f3aos|chr1:180763866-180764365	0.518249033806894	.	.
chr1	180813989	180814488	chr1	181017318	181017817	H3f3a|chr1:181017318-181017817	0.354011355033658	.	.
chr1	180813989	180814488	chr1	181017318	181017817	H3f3aos|chr1:181017318-181017817	0.354011355033658	.	.
chr1	180850639	180851138	chr1	180987738	180988237	Sde2|chr1:180987738-180988237	0.448822438991917	.	.
chr1	180903944	180904443	chr1	180763866	180764365	Pycr2|chr1:180763866-180764365	0.466326383629649	.	.
chr1	180958517	180959016	chr1	181017318	181017817	2210411M09Rik|chr1:181017318-181017817	0.388636291141985	.	.
chr1	181143487	181143986	chr1	180778088	180778587	Cnih4|chr1:180778088-180778587	0.481509207252654	.	.
chr1	181143487	181143986	chr1	180778088	180778587	Nvl|chr1:180778088-180778587	0.481509207252654	.	.
chr1	181144061	181144560	chr1	180987738	180988237	Cnih4|chr1:180987738-180988237	0.46251375261687	.	.
chr1	181144061	181144560	chr1	180987738	180988237	Nvl|chr1:180987738-180988237	0.46251375261687	.	.
chr1	181211237	181211736	chr1	180763866	180764365	Wdr26|chr1:180763866-180764365	0.345905956827675	.	.
chr1	181211237	181211736	chr1	181017318	181017817	Wdr26|chr1:181017318-181017817	0.300888505106869	.	.
chr1	181211764	181212263	chr1	180763866	180764365	Wdr26|chr1:180763866-180764365	0.476609385424848	.	.
chr1	181211764	181212263	chr1	180778088	180778587	Wdr26|chr1:180778088-180778587	0.286735244139236	.	.
chr1	182019253	182019752	chr1	181818030	181818529	Enah|chr1:181818030-181818529	0.295149953930507	.	.
chr1	182019253	182019752	chr1	181923286	181923785	Enah|chr1:181923286-181923785	0.403448608154274	.	.
chr1	182019822	182020321	chr1	181959782	181960281	Enah|chr1:181959782-181960281	0.332013487091657	.	.
chr1	182019822	182020321	chr1	181960315	181960814	Enah|chr1:181960315-181960814	0.360463275476759	.	.
chr1	182019822	182020321	chr1	182489705	182490204	Enah|chr1:182489705-182490204	0.512478642264028	.	.
chr1	182020341	182020840	chr1	181864710	181865209	Enah|chr1:181864710-181865209	0.431618790349745	.	.
chr1	182020341	182020840	chr1	181975524	181976023	Enah|chr1:181975524-181976023	0.345800279675944	.	.
chr1	182020341	182020840	chr1	182489705	182490204	Enah|chr1:182489705-182490204	0.451955562570904	.	.
chr1	182124497	182124996	chr1	181864710	181865209	Srp9|chr1:181864710-181865209	0.315536338951849	.	.
chr1	182124497	182124996	chr1	181960315	181960814	Srp9|chr1:181960315-181960814	0.286214453674783	.	.
chr1	182125000	182125499	chr1	181923286	181923785	Srp9|chr1:181923286-181923785	0.407646002964515	.	.
chr1	182125000	182125499	chr1	181959782	181960281	Srp9|chr1:181959782-181960281	0.2802840171972	.	.
chr1	182125000	182125499	chr1	181960315	181960814	Srp9|chr1:181960315-181960814	0.44145932090803	.	.
chr1	182282558	182283057	chr1	182489705	182490204	Degs1|chr1:182489705-182490204	0.289441927043808	.	.
chr1	182341398	182341897	chr1	182489705	182490204	Fbxo28|chr1:182489705-182490204	0.298696162043972	.	.
chr1	182341398	182341897	chr1	182605257	182605756	Fbxo28|chr1:182605257-182605756	0.293832231061598	.	.
chr1	182516707	182517206	chr1	182711332	182711831	Capn2|chr1:182711332-182711831	0.325040622242248	.	.
chr1	182517320	182517819	chr1	182539280	182539779	Capn2|chr1:182539280-182539779	0.517580207019783	.	.
chr1	182517320	182517819	chr1	182553927	182554426	Capn2|chr1:182553927-182554426	0.29516461994296	.	.
chr1	183221261	183221760	chr1	183349780	183350279	Disp1|chr1:183349780-183350279	0.290697854439194	.	.
chr1	183296308	183296807	chr1	183349780	183350279	Aida|chr1:183349780-183350279	0.437183221840672	.	.
chr1	183296308	183296807	chr1	183349780	183350279	Brox|chr1:183349780-183350279	0.437183221840672	.	.
chr1	183296308	183296807	chr1	183533382	183533881	Aida|chr1:183533382-183533881	0.278927475385518	.	.
chr1	183296308	183296807	chr1	183533382	183533881	Brox|chr1:183533382-183533881	0.278927475385518	.	.
chr1	183296308	183296807	chr1	183600424	183600923	Aida|chr1:183600424-183600923	0.403714463458214	.	.
chr1	183296308	183296807	chr1	183600424	183600923	Brox|chr1:183600424-183600923	0.403714463458214	.	.
chr1	183296308	183296807	chr1	183619366	183619865	Aida|chr1:183619366-183619865	0.513055974224167	.	.
chr1	183296308	183296807	chr1	183619366	183619865	Brox|chr1:183619366-183619865	0.513055974224167	.	.
chr1	183296824	183297323	chr1	183344755	183345254	Aida|chr1:183344755-183345254	0.347044972358817	.	.
chr1	183296824	183297323	chr1	183344755	183345254	Brox|chr1:183344755-183345254	0.347044972358817	.	.
chr1	183296824	183297323	chr1	183599735	183600234	Aida|chr1:183599735-183600234	0.346975048292026	.	.
chr1	183296824	183297323	chr1	183599735	183600234	Brox|chr1:183599735-183600234	0.346975048292026	.	.
chr1	183296824	183297323	chr1	183623385	183623884	Aida|chr1:183623385-183623884	0.359011819403671	.	.
chr1	183296824	183297323	chr1	183623385	183623884	Brox|chr1:183623385-183623884	0.359011819403671	.	.
chr1	183296824	183297323	chr1	183643899	183644398	Aida|chr1:183643899-183644398	0.342358998532234	.	.
chr1	183296824	183297323	chr1	183643899	183644398	Brox|chr1:183643899-183644398	0.342358998532234	.	.
chr1	183296824	183297323	chr1	183662543	183663042	Aida|chr1:183662543-183663042	0.293508567282255	.	.
chr1	183296824	183297323	chr1	183662543	183663042	Brox|chr1:183662543-183663042	0.293508567282255	.	.
chr1	183297516	183298015	chr1	183599735	183600234	Brox|chr1:183599735-183600234	0.380098921581857	.	.
chr1	183297516	183298015	chr1	183623385	183623884	Brox|chr1:183623385-183623884	0.295780859262783	.	.
chr1	183297516	183298015	chr1	183643899	183644398	Brox|chr1:183643899-183644398	0.400268556232704	.	.
chr1	183369413	183369912	chr1	183643899	183644398	Mia3|chr1:183643899-183644398	0.271519671946098	.	.
chr1	183417815	183418314	chr1	183183483	183183982	Hhipl2|chr1:183183483-183183982	0.350163431604254	.	.
chr1	184845644	184846143	chr1	184771584	184772083	Marc2|chr1:184771584-184772083	0.296494577245171	.	.
chr1	184882837	184883336	chr1	184948373	184948872	C130074G19Rik|chr1:184948373-184948872	0.279440996852421	.	.
chr1	184882837	184883336	chr1	184948373	184948872	C130074G19Rik|chr1:184948373-184948872	0.279440996852422	.	.
chr1	184999022	184999521	chr1	184941531	184942030	Mark1|chr1:184941531-184942030	0.27813696541855	.	.
chr1	184999545	185000044	chr1	184824501	184825000	Mark1|chr1:184824501-184825000	0.429620332073294	.	.
chr1	184999545	185000044	chr1	184852137	184852636	Mark1|chr1:184852137-184852636	0.318691013107792	.	.
chr1	185329129	185329628	chr1	185681865	185682364	Iars2|chr1:185681865-185682364	0.341730536733799	.	.
chr1	185362697	185363196	chr1	185681865	185682364	4930532G15Rik|chr1:185681865-185682364	0.353451016418715	.	.
chr1	185362697	185363196	chr1	185681865	185682364	Eprs|chr1:185681865-185682364	0.353451016418715	.	.
chr1	185454649	185455148	chr1	185681865	185682364	Gm2061|chr1:185681865-185682364	0.398781174833732	.	.
chr1	185454649	185455148	chr1	185681865	185682364	Slc30a10|chr1:185681865-185682364	0.398781174833732	.	.
chr1	185455175	185455674	chr1	185681865	185682364	Gm2061|chr1:185681865-185682364	0.458854580678299	.	.
chr1	185455175	185455674	chr1	185681865	185682364	Slc30a10|chr1:185681865-185682364	0.458854580678299	.	.
chr1	186705696	186706195	chr1	186721882	186722381	Gm29491|chr1:186721882-186722381	0.356779873481762	.	.
chr1	186705696	186706195	chr1	186721882	186722381	Tgfb2|chr1:186721882-186722381	0.356779873481762	.	.
chr1	187651190	187651689	chr1	187282927	187283426	Gm36388|chr1:187282927-187283426	0.354701688093721	.	.
chr1	191025317	191025816	chr1	191172423	191172922	A230020J21Rik|chr1:191172423-191172922	0.33998094417076	.	.
chr1	191025317	191025816	chr1	191172423	191172922	Flvcr1|chr1:191172423-191172922	0.33998094417076	.	.
chr1	191025317	191025816	chr1	191382236	191382735	A230020J21Rik|chr1:191382236-191382735	0.309971061213867	.	.
chr1	191025317	191025816	chr1	191382236	191382735	Flvcr1|chr1:191382236-191382735	0.309971061213867	.	.
chr1	191026045	191026544	chr1	191470543	191471042	A230020J21Rik|chr1:191470543-191471042	0.305267107875472	.	.
chr1	191026045	191026544	chr1	191470543	191471042	Flvcr1|chr1:191470543-191471042	0.305267107875472	.	.
chr1	191062183	191062682	chr1	191125641	191126140	Nsl1|chr1:191125641-191126140	0.283105430544333	.	.
chr1	191062183	191062682	chr1	191125641	191126140	Tatdn3|chr1:191125641-191126140	0.283105430544333	.	.
chr1	191062183	191062682	chr1	191305543	191306042	Nsl1|chr1:191305543-191306042	0.285696291961815	.	.
chr1	191062183	191062682	chr1	191305543	191306042	Tatdn3|chr1:191305543-191306042	0.285696291961815	.	.
chr1	191062684	191063183	chr1	191397049	191397548	Nsl1|chr1:191397049-191397548	0.316772721402759	.	.
chr1	191062684	191063183	chr1	191397049	191397548	Tatdn3|chr1:191397049-191397548	0.316772721402759	.	.
chr1	191097636	191098135	chr1	191498553	191499052	Batf3|chr1:191498553-191499052	0.290961841441966	.	.
chr1	191098161	191098660	chr1	191182275	191182774	Batf3|chr1:191182275-191182774	0.352071195279794	.	.
chr1	191098161	191098660	chr1	191498553	191499052	Batf3|chr1:191498553-191499052	0.320765428953029	.	.
chr1	191224177	191224676	chr1	191183196	191183695	D730003I15Rik|chr1:191183196-191183695	0.391561386625671	.	.
chr1	191224697	191225196	chr1	191382236	191382735	D730003I15Rik|chr1:191382236-191382735	0.288427628217735	.	.
chr1	191224697	191225196	chr1	191498553	191499052	D730003I15Rik|chr1:191498553-191499052	0.282503092442943	.	.
chr1	191317662	191318161	chr1	191299029	191299528	Nenf|chr1:191299029-191299528	0.458133262732158	.	.
chr1	191317662	191318161	chr1	191382236	191382735	Nenf|chr1:191382236-191382735	0.724074804969567	.	.
chr1	191317662	191318161	chr1	191396465	191396964	Nenf|chr1:191396465-191396964	0.299518615034751	.	.
chr1	191317662	191318161	chr1	191498553	191499052	Nenf|chr1:191498553-191499052	0.352217307727131	.	.
chr1	191317662	191318161	chr1	191540982	191541481	Nenf|chr1:191540982-191541481	0.379148027971818	.	.
chr1	191325660	191326159	chr1	191183196	191183695	Pacc1|chr1:191183196-191183695	0.304583237394629	.	.
chr1	191325660	191326159	chr1	191397049	191397548	Pacc1|chr1:191397049-191397548	0.412368386921813	.	.
chr1	191326162	191326661	chr1	191397049	191397548	Pacc1|chr1:191397049-191397548	0.312444149912201	.	.
chr1	191575408	191575907	chr1	191718952	191719451	Dtl|chr1:191718952-191719451	0.500635401877001	.	.
chr1	191575408	191575907	chr1	191718952	191719451	Ints7|chr1:191718952-191719451	0.500635401877001	.	.
chr1	191575408	191575907	chr1	191965032	191965531	Dtl|chr1:191965032-191965531	0.272870575050379	.	.
chr1	191575408	191575907	chr1	191965032	191965531	Ints7|chr1:191965032-191965531	0.272870575050379	.	.
chr1	191821104	191821603	chr1	191718952	191719451	Gm38037|chr1:191718952-191719451	0.327413569591071	.	.
chr1	191821104	191821603	chr1	191718952	191719451	Nek2|chr1:191718952-191719451	0.327413569591071	.	.
chr1	191821104	191821603	chr1	191834767	191835266	Gm38037|chr1:191834767-191835266	0.339693173363848	.	.
chr1	191821104	191821603	chr1	191834767	191835266	Nek2|chr1:191834767-191835266	0.339693173363848	.	.
chr1	191821104	191821603	chr1	191965032	191965531	Gm38037|chr1:191965032-191965531	0.588503243184864	.	.
chr1	191821104	191821603	chr1	191965032	191965531	Nek2|chr1:191965032-191965531	0.588503243184864	.	.
chr1	192092422	192092921	chr1	191834767	191835266	Gm26879|chr1:191834767-191835266	0.521915606676406	.	.
chr1	192092422	192092921	chr1	191834767	191835266	Traf5|chr1:191834767-191835266	0.521915606676406	.	.
chr1	192190456	192190955	chr1	191965032	191965531	Kcnh1|chr1:191965032-191965531	0.35429598357017	.	.
chr1	194222981	194223480	chr1	193859692	193860191	4930503O07Rik|chr1:193859692-193860191	0.295972581634941	.	.
chr1	194937961	194938460	chr1	194879521	194880020	Cd34|chr1:194879521-194880020	0.489421929664762	.	.
chr1	194937961	194938460	chr1	194949869	194950368	Cd34|chr1:194949869-194950368	0.545311754564882	.	.
chr1	194937961	194938460	chr1	195033930	195034429	Cd34|chr1:195033930-195034429	0.326197201563212	.	.
chr1	194937961	194938460	chr1	195232530	195233029	Cd34|chr1:195232530-195233029	0.47600405688733	.	.
chr1	194976111	194976610	chr1	195016706	195017205	A330023F24Rik|chr1:195016706-195017205	0.378666572358325	.	.
chr1	194976111	194976610	chr1	195016706	195017205	Gm16897|chr1:195016706-195017205	0.378666572358325	.	.
chr1	194976725	194977224	chr1	194962131	194962630	A330023F24Rik|chr1:194962131-194962630	0.383169877875785	.	.
chr1	194976725	194977224	chr1	194962131	194962630	Gm16897|chr1:194962131-194962630	0.383169877875785	.	.
chr1	195018071	195018570	chr1	195010652	195011151	Gm37027|chr1:195010652-195011151	0.517422320031448	.	.
chr1	195018071	195018570	chr1	195016706	195017205	Gm37027|chr1:195016706-195017205	0.385857690619765	.	.
chr1	195018071	195018570	chr1	195040386	195040885	Gm37027|chr1:195040386-195040885	0.305293867875094	.	.
chr1	195092132	195092631	chr1	194851569	194852068	Cd46|chr1:194851569-194852068	0.319634484617656	.	.
chr1	195092132	195092631	chr1	194879521	194880020	Cd46|chr1:194879521-194880020	0.329133549450362	.	.
chr1	195092132	195092631	chr1	195033930	195034429	Cd46|chr1:195033930-195034429	0.319317751912555	.	.
chr1	195130829	195131328	chr1	194962131	194962630	Cr1l|chr1:194962131-194962630	0.467530275291263	.	.
chr1	195131381	195131880	chr1	194962131	194962630	Cr1l|chr1:194962131-194962630	0.489141512637698	.	.
chr1	195176500	195176999	chr1	195010652	195011151	Cr2|chr1:195010652-195011151	0.309655884196837	.	.
chr10	3366298	3366797	chr10	3366890	3367389	Ppp1r14c|chr10:3366890-3367389	0.623964092815789	.	.
chr10	3366298	3366797	chr10	3596643	3597142	Ppp1r14c|chr10:3596643-3597142	0.321979694862028	.	.
chr10	3740116	3740615	chr10	3710220	3710719	Plekhg1|chr10:3710220-3710719	0.542769767130412	.	.
chr10	3741065	3741564	chr10	3702628	3703127	Plekhg1|chr10:3702628-3703127	0.275218228522454	.	.
chr10	3973553	3974052	chr10	3996387	3996886	Mthfd1l|chr10:3996387-3996886	0.317468460469343	.	.
chr10	4265552	4266051	chr10	4102847	4103346	Akap12|chr10:4102847-4103346	0.323191430885202	.	.
chr10	4266269	4266768	chr10	4371868	4372367	Akap12|chr10:4371868-4372367	0.323808669812653	.	.
chr10	4266269	4266768	chr10	4425240	4425739	Akap12|chr10:4425240-4425739	0.278574876432778	.	.
chr10	4266269	4266768	chr10	4554517	4555016	Akap12|chr10:4554517-4555016	0.362365784702622	.	.
chr10	4266915	4267414	chr10	4346705	4347204	Akap12|chr10:4346705-4347204	0.350318400072292	.	.
chr10	4266915	4267414	chr10	4371868	4372367	Akap12|chr10:4371868-4372367	0.308952823185689	.	.
chr10	4266915	4267414	chr10	4386733	4387232	Akap12|chr10:4386733-4387232	0.294331609844918	.	.
chr10	4266915	4267414	chr10	4554517	4555016	Akap12|chr10:4554517-4555016	0.327890778285244	.	.
chr10	4387235	4387734	chr10	4346705	4347204	Zbtb2|chr10:4346705-4347204	0.516947494638051	.	.
chr10	4387235	4387734	chr10	4386733	4387232	Zbtb2|chr10:4386733-4387232	0.494902462203575	.	.
chr10	4387235	4387734	chr10	4425240	4425739	Zbtb2|chr10:4425240-4425739	0.336195665530058	.	.
chr10	4387235	4387734	chr10	4554517	4555016	Zbtb2|chr10:4554517-4555016	0.588149663763428	.	.
chr10	4387235	4387734	chr10	4558964	4559463	Zbtb2|chr10:4558964-4559463	0.44627090314922	.	.
chr10	4432192	4432691	chr10	4346705	4347204	Armt1|chr10:4346705-4347204	0.52012956180277	.	.
chr10	4432192	4432691	chr10	4346705	4347204	Rmnd1|chr10:4346705-4347204	0.52012956180277	.	.
chr10	4432192	4432691	chr10	4371868	4372367	Armt1|chr10:4371868-4372367	0.313994777961686	.	.
chr10	4432192	4432691	chr10	4371868	4372367	Rmnd1|chr10:4371868-4372367	0.313994777961686	.	.
chr10	4432192	4432691	chr10	4386733	4387232	Armt1|chr10:4386733-4387232	0.447255276364411	.	.
chr10	4432192	4432691	chr10	4386733	4387232	Rmnd1|chr10:4386733-4387232	0.447255276364411	.	.
chr10	5550504	5551003	chr10	5429360	5429859	Syne1|chr10:5429360-5429859	0.478978380834894	.	.
chr10	5550504	5551003	chr10	5468587	5469086	Syne1|chr10:5468587-5469086	0.397010807168651	.	.
chr10	5550504	5551003	chr10	5549987	5550486	Syne1|chr10:5549987-5550486	0.313940981220133	.	.
chr10	5550504	5551003	chr10	5853238	5853737	Syne1|chr10:5853238-5853737	0.589456719937434	.	.
chr10	5805395	5805894	chr10	6240089	6240588	Fbxo5|chr10:6240089-6240588	0.4416635763884	.	.
chr10	5823844	5824343	chr10	5549987	5550486	Mtrf1l|chr10:5549987-5550486	0.710528881413714	.	.
chr10	5823844	5824343	chr10	5714042	5714541	Mtrf1l|chr10:5714042-5714541	0.353692350626375	.	.
chr10	5823844	5824343	chr10	6151873	6152372	Mtrf1l|chr10:6151873-6152372	0.359188131123948	.	.
chr10	5823844	5824343	chr10	6240089	6240588	Mtrf1l|chr10:6240089-6240588	0.487055172829287	.	.
chr10	5921342	5921841	chr10	6240089	6240588	Rgs17|chr10:6240089-6240588	0.292588663632337	.	.
chr10	7212518	7213017	chr10	7047490	7047989	Cnksr3|chr10:7047490-7047989	0.306776035219939	.	.
chr10	7212518	7213017	chr10	7333209	7333708	Cnksr3|chr10:7333209-7333708	0.312532441261447	.	.
chr10	7589567	7590066	chr10	7662484	7662983	Lrp11|chr10:7662484-7662983	0.320003638916667	.	.
chr10	7589567	7590066	chr10	7663092	7663591	Lrp11|chr10:7663092-7663591	0.297085847555381	.	.
chr10	7589567	7590066	chr10	7900869	7901368	Lrp11|chr10:7900869-7901368	0.39748913910361	.	.
chr10	7667254	7667753	chr10	7662484	7662983	Nup43|chr10:7662484-7662983	0.329315330800958	.	.
chr10	7667254	7667753	chr10	7663092	7663591	Nup43|chr10:7663092-7663591	0.384689084619416	.	.
chr10	7680943	7681442	chr10	7662484	7662983	Lats1|chr10:7662484-7662983	0.305072380600891	.	.
chr10	7680943	7681442	chr10	7662484	7662983	Pcmt1|chr10:7662484-7662983	0.305072380600891	.	.
chr10	7680943	7681442	chr10	7663092	7663591	Lats1|chr10:7663092-7663591	0.524084365417948	.	.
chr10	7680943	7681442	chr10	7663092	7663591	Pcmt1|chr10:7663092-7663591	0.524084365417948	.	.
chr10	7680943	7681442	chr10	7900869	7901368	Lats1|chr10:7900869-7901368	0.305558361703556	.	.
chr10	7680943	7681442	chr10	7900869	7901368	Pcmt1|chr10:7900869-7901368	0.305558361703556	.	.
chr10	7725685	7726184	chr10	7445247	7445746	Katna1|chr10:7445247-7445746	0.58306426318727	.	.
chr10	7725685	7726184	chr10	7469964	7470463	Katna1|chr10:7469964-7470463	0.521477781070135	.	.
chr10	7725685	7726184	chr10	7637042	7637541	Katna1|chr10:7637042-7637541	0.362265028638617	.	.
chr10	7780721	7781220	chr10	7662484	7662983	B430219N15Rik|chr10:7662484-7662983	0.401043074149957	.	.
chr10	7780721	7781220	chr10	7900869	7901368	B430219N15Rik|chr10:7900869-7901368	0.382252549799473	.	.
chr10	7780721	7781220	chr10	8198993	8199492	B430219N15Rik|chr10:8198993-8199492	0.350519095168525	.	.
chr10	7792631	7793130	chr10	7662484	7662983	Ginm1|chr10:7662484-7662983	0.359733615604742	.	.
chr10	7792631	7793130	chr10	7662484	7662983	Ppil4|chr10:7662484-7662983	0.359733615604742	.	.
chr10	7792631	7793130	chr10	7900869	7901368	Ginm1|chr10:7900869-7901368	0.469496399148282	.	.
chr10	7792631	7793130	chr10	7900869	7901368	Ppil4|chr10:7900869-7901368	0.469496399148282	.	.
chr10	7792631	7793130	chr10	8242307	8242806	Ginm1|chr10:8242307-8242806	0.317517329631596	.	.
chr10	7792631	7793130	chr10	8242307	8242806	Ppil4|chr10:8242307-8242806	0.317517329631596	.	.
chr10	7955534	7956033	chr10	7637042	7637541	Tab2|chr10:7637042-7637541	0.343547831734998	.	.
chr10	7955534	7956033	chr10	7933134	7933633	Tab2|chr10:7933134-7933633	0.478051274423612	.	.
chr10	8176197	8176696	chr10	7867323	7867822	Gm30906|chr10:7867323-7867822	0.392519515944028	.	.
chr10	8176701	8177200	chr10	7867323	7867822	Gm30906|chr10:7867323-7867822	0.426464786980212	.	.
chr10	8176701	8177200	chr10	8294379	8294878	Gm30906|chr10:8294379-8294878	0.297595738773453	.	.
chr10	8518075	8518574	chr10	8294379	8294878	Ust|chr10:8294379-8294878	0.58873423879578	.	.
chr10	8518075	8518574	chr10	8667168	8667667	Ust|chr10:8667168-8667667	0.364791329995422	.	.
chr10	8518648	8519147	chr10	8294379	8294878	Ust|chr10:8294379-8294878	0.497874062689963	.	.
chr10	8518648	8519147	chr10	8667168	8667667	Ust|chr10:8667168-8667667	0.280019748657787	.	.
chr10	10109827	10110326	chr10	10085958	10086457	Gm48281|chr10:10085958-10086457	0.327599802185634	.	.
chr10	10184318	10184817	chr10	10288652	10289151	4930598N05Rik|chr10:10288652-10289151	0.347214442354327	.	.
chr10	10184318	10184817	chr10	10355499	10355998	4930598N05Rik|chr10:10355499-10355998	0.437273581602609	.	.
chr10	10184318	10184817	chr10	10408073	10408572	4930598N05Rik|chr10:10408073-10408572	0.403523259838484	.	.
chr10	10184318	10184817	chr10	10492654	10493153	4930598N05Rik|chr10:10492654-10493153	0.280488604268856	.	.
chr10	10184833	10185332	chr10	10053715	10054214	4930598N05Rik|chr10:10053715-10054214	0.311452240213118	.	.
chr10	10184833	10185332	chr10	10408073	10408572	4930598N05Rik|chr10:10408073-10408572	0.319406585564216	.	.
chr10	10472118	10472617	chr10	10355499	10355998	Adgb|chr10:10355499-10355998	0.356506356765692	.	.
chr10	10472118	10472617	chr10	10696575	10697074	Adgb|chr10:10696575-10697074	0.353225210916467	.	.
chr10	10472118	10472617	chr10	10699737	10700236	Adgb|chr10:10699737-10700236	0.305813705971276	.	.
chr10	10472118	10472617	chr10	10734509	10735008	Adgb|chr10:10734509-10735008	0.295834698174736	.	.
chr10	11082083	11082582	chr10	11491884	11492383	Grm1|chr10:11491884-11492383	0.345654068737341	.	.
chr10	11149164	11149663	chr10	11013630	11014129	Shprh|chr10:11013630-11014129	0.460868279741189	.	.
chr10	11149164	11149663	chr10	11449856	11450355	Shprh|chr10:11449856-11450355	0.274498547418426	.	.
chr10	11149164	11149663	chr10	11491884	11492383	Shprh|chr10:11491884-11492383	0.673566710223657	.	.
chr10	11149682	11150181	chr10	11062065	11062564	Shprh|chr10:11062065-11062564	0.351040292476906	.	.
chr10	11280524	11281023	chr10	11013630	11014129	4930432B10Rik|chr10:11013630-11014129	0.270997095078175	.	.
chr10	11280524	11281023	chr10	11013630	11014129	Fbxo30|chr10:11013630-11014129	0.270997095078175	.	.
chr10	11280524	11281023	chr10	11438348	11438847	4930432B10Rik|chr10:11438348-11438847	0.313860352408435	.	.
chr10	11280524	11281023	chr10	11438348	11438847	Fbxo30|chr10:11438348-11438847	0.313860352408435	.	.
chr10	11280524	11281023	chr10	11449856	11450355	4930432B10Rik|chr10:11449856-11450355	0.418379879594868	.	.
chr10	11280524	11281023	chr10	11449856	11450355	Fbxo30|chr10:11449856-11450355	0.418379879594868	.	.
chr10	11280524	11281023	chr10	11645616	11646115	4930432B10Rik|chr10:11645616-11646115	0.406280092930843	.	.
chr10	11280524	11281023	chr10	11645616	11646115	Fbxo30|chr10:11645616-11646115	0.406280092930843	.	.
chr10	11280524	11281023	chr10	11646152	11646651	4930432B10Rik|chr10:11646152-11646651	0.429434632960153	.	.
chr10	11280524	11281023	chr10	11646152	11646651	Fbxo30|chr10:11646152-11646651	0.429434632960153	.	.
chr10	11281047	11281546	chr10	11013630	11014129	4930432B10Rik|chr10:11013630-11014129	0.322328587456839	.	.
chr10	11281047	11281546	chr10	11013630	11014129	Fbxo30|chr10:11013630-11014129	0.322328587456839	.	.
chr10	11281047	11281546	chr10	11061563	11062062	4930432B10Rik|chr10:11061563-11062062	0.413205672968642	.	.
chr10	11281047	11281546	chr10	11061563	11062062	Fbxo30|chr10:11061563-11062062	0.413205672968642	.	.
chr10	11281047	11281546	chr10	11062065	11062564	4930432B10Rik|chr10:11062065-11062564	0.384287077990088	.	.
chr10	11281047	11281546	chr10	11062065	11062564	Fbxo30|chr10:11062065-11062564	0.384287077990088	.	.
chr10	11281047	11281546	chr10	11491884	11492383	4930432B10Rik|chr10:11491884-11492383	0.663221020999725	.	.
chr10	11281047	11281546	chr10	11491884	11492383	Fbxo30|chr10:11491884-11492383	0.663221020999725	.	.
chr10	11281047	11281546	chr10	11574536	11575035	4930432B10Rik|chr10:11574536-11575035	0.454099999359905	.	.
chr10	11281047	11281546	chr10	11574536	11575035	Fbxo30|chr10:11574536-11575035	0.454099999359905	.	.
chr10	11281047	11281546	chr10	11587004	11587503	4930432B10Rik|chr10:11587004-11587503	0.290021924292394	.	.
chr10	11281047	11281546	chr10	11587004	11587503	Fbxo30|chr10:11587004-11587503	0.290021924292394	.	.
chr10	11281047	11281546	chr10	11645616	11646115	4930432B10Rik|chr10:11645616-11646115	0.531724781513207	.	.
chr10	11281047	11281546	chr10	11645616	11646115	Fbxo30|chr10:11645616-11646115	0.531724781513207	.	.
chr10	11281047	11281546	chr10	11646152	11646651	4930432B10Rik|chr10:11646152-11646651	0.626313724627931	.	.
chr10	11281047	11281546	chr10	11646152	11646651	Fbxo30|chr10:11646152-11646651	0.626313724627931	.	.
chr10	11343450	11343949	chr10	11533777	11534276	Epm2a|chr10:11533777-11534276	0.328161921654394	.	.
chr10	11343450	11343949	chr10	11745527	11746026	Epm2a|chr10:11745527-11746026	0.272255339569719	.	.
chr10	11841343	11841842	chr10	11777709	11778208	Gm48697|chr10:11777709-11778208	0.349324938356075	.	.
chr10	11841343	11841842	chr10	11808986	11809485	Gm48697|chr10:11808986-11809485	0.466318398402981	.	.
chr10	11841343	11841842	chr10	11809523	11810022	Gm48697|chr10:11809523-11810022	0.399351823518822	.	.
chr10	11841343	11841842	chr10	12116948	12117447	Gm48697|chr10:12116948-12117447	0.303133842894495	.	.
chr10	12868974	12869473	chr10	12787840	12788339	Utrn|chr10:12787840-12788339	0.278714555313931	.	.
chr10	12868974	12869473	chr10	12879265	12879764	Utrn|chr10:12879265-12879764	0.347575217856838	.	.
chr10	12922385	12922884	chr10	13047767	13048266	B230208H11Rik|chr10:13047767-13048266	0.284397071494555	.	.
chr10	12922927	12923426	chr10	12996979	12997478	B230208H11Rik|chr10:12996979-12997478	0.367442982624817	.	.
chr10	12922927	12923426	chr10	13018414	13018913	B230208H11Rik|chr10:13018414-13018913	0.635490527210233	.	.
chr10	12922927	12923426	chr10	13087149	13087648	B230208H11Rik|chr10:13087149-13087648	0.626878179289877	.	.
chr10	12922927	12923426	chr10	13090439	13090938	B230208H11Rik|chr10:13090439-13090938	0.587235293355983	.	.
chr10	12922927	12923426	chr10	13090972	13091471	B230208H11Rik|chr10:13090972-13091471	0.592629657722572	.	.
chr10	13192919	13193418	chr10	12996979	12997478	Ltv1|chr10:12996979-12997478	0.329910047464445	.	.
chr10	13192919	13193418	chr10	13008121	13008620	Ltv1|chr10:13008121-13008620	0.425742634552104	.	.
chr10	13192919	13193418	chr10	13232551	13233050	Ltv1|chr10:13232551-13233050	0.491380099462479	.	.
chr10	13473580	13474079	chr10	13008121	13008620	Phactr2|chr10:13008121-13008620	0.363575211291172	.	.
chr10	13473580	13474079	chr10	13232551	13233050	Phactr2|chr10:13232551-13233050	0.452497197719623	.	.
chr10	13474088	13474587	chr10	13008121	13008620	Phactr2|chr10:13008121-13008620	0.280866887478026	.	.
chr10	13474088	13474587	chr10	13232551	13233050	Phactr2|chr10:13232551-13233050	0.506866262131809	.	.
chr10	14544690	14545189	chr10	14404875	14405374	Adgrg6|chr10:14404875-14405374	0.376605308373153	.	.
chr10	14544690	14545189	chr10	14404875	14405374	Gm46212|chr10:14404875-14405374	0.376605308373153	.	.
chr10	14544690	14545189	chr10	14437173	14437672	Adgrg6|chr10:14437173-14437672	0.40118838519088	.	.
chr10	14544690	14545189	chr10	14437173	14437672	Gm46212|chr10:14437173-14437672	0.40118838519088	.	.
chr10	14544690	14545189	chr10	14790457	14790956	Adgrg6|chr10:14790457-14790956	0.317685343184506	.	.
chr10	14544690	14545189	chr10	14790457	14790956	Gm46212|chr10:14790457-14790956	0.317685343184506	.	.
chr10	14545201	14545700	chr10	14437173	14437672	Adgrg6|chr10:14437173-14437672	0.308760013771225	.	.
chr10	14545201	14545700	chr10	14437173	14437672	Gm46212|chr10:14437173-14437672	0.308760013771225	.	.
chr10	14545201	14545700	chr10	14582843	14583342	Adgrg6|chr10:14582843-14583342	0.304872792395821	.	.
chr10	14545201	14545700	chr10	14582843	14583342	Gm46212|chr10:14582843-14583342	0.304872792395821	.	.
chr10	14705323	14705822	chr10	14993287	14993786	Nmbr|chr10:14993287-14993786	0.345672544831146	.	.
chr10	14705323	14705822	chr10	14993287	14993786	Vta1|chr10:14993287-14993786	0.345672544831146	.	.
chr10	15300071	15300570	chr10	15399941	15400440	Gm47710|chr10:15399941-15400440	0.483746792860519	.	.
chr10	15300071	15300570	chr10	15704287	15704786	Gm47710|chr10:15704287-15704786	0.276836075179769	.	.
chr10	17331923	17332422	chr10	17331372	17331871	Gm47760|chr10:17331372-17331871	0.458015856615973	.	.
chr10	17331923	17332422	chr10	17512031	17512530	Gm47760|chr10:17512031-17512530	0.582152281365235	.	.
chr10	17331923	17332422	chr10	17630792	17631291	Gm47760|chr10:17630792-17631291	0.46966778801593	.	.
chr10	17722963	17723462	chr10	17452140	17452639	Cited2|chr10:17452140-17452639	0.334292615916078	.	.
chr10	17947167	17947666	chr10	18125138	18125637	Heca|chr10:18125138-18125637	0.593717317005842	.	.
chr10	17947841	17948340	chr10	18182182	18182681	Heca|chr10:18182182-18182681	0.294669970750432	.	.
chr10	18022923	18023422	chr10	17860985	17861484	Abracl|chr10:17860985-17861484	0.452661038953942	.	.
chr10	18055292	18055791	chr10	17860985	17861484	Reps1|chr10:17860985-17861484	0.329156341376954	.	.
chr10	18210578	18211077	chr10	17807720	17808219	Ect2l|chr10:17807720-17808219	0.339707742542104	.	.
chr10	18210578	18211077	chr10	18159547	18160046	Ect2l|chr10:18159547-18160046	0.285790992010875	.	.
chr10	18234496	18234995	chr10	17860985	17861484	Ccdc28a|chr10:17860985-17861484	0.317775923640706	.	.
chr10	18234496	18234995	chr10	17860985	17861484	Gm10827|chr10:17860985-17861484	0.317775923640706	.	.
chr10	18234496	18234995	chr10	18182182	18182681	Ccdc28a|chr10:18182182-18182681	0.31301001733461	.	.
chr10	18234496	18234995	chr10	18182182	18182681	Gm10827|chr10:18182182-18182681	0.31301001733461	.	.
chr10	18235012	18235511	chr10	17860985	17861484	Ccdc28a|chr10:17860985-17861484	0.425473783181579	.	.
chr10	18235012	18235511	chr10	17860985	17861484	Gm10827|chr10:17860985-17861484	0.425473783181579	.	.
chr10	18844729	18845228	chr10	18835886	18836385	Perp|chr10:18835886-18836385	0.441322461616627	.	.
chr10	18844729	18845228	chr10	19239936	19240435	Perp|chr10:19239936-19240435	0.450035098605257	.	.
chr10	19014684	19015183	chr10	19239936	19240435	Tnfaip3|chr10:19239936-19240435	0.586995285030153	.	.
chr10	19015270	19015769	chr10	19239936	19240435	Tnfaip3|chr10:19239936-19240435	0.333270730094617	.	.
chr10	19712255	19712754	chr10	19915249	19915748	Il20ra|chr10:19915249-19915748	0.311724130456998	.	.
chr10	19851070	19851569	chr10	19748778	19749277	Slc35d3|chr10:19748778-19749277	0.52991543667452	.	.
chr10	19851070	19851569	chr10	19974338	19974837	Slc35d3|chr10:19974338-19974837	0.274089909030381	.	.
chr10	19907191	19907690	chr10	19779077	19779576	Pex7|chr10:19779077-19779576	0.418596824523945	.	.
chr10	19907191	19907690	chr10	19973807	19974306	Pex7|chr10:19973807-19974306	0.275465212125457	.	.
chr10	19933466	19933965	chr10	19779077	19779576	Map3k5|chr10:19779077-19779576	0.444129883332808	.	.
chr10	19933466	19933965	chr10	19974338	19974837	Map3k5|chr10:19974338-19974837	0.359242079262232	.	.
chr10	19933991	19934490	chr10	19779077	19779576	Map3k5|chr10:19779077-19779576	0.377066741962946	.	.
chr10	19933991	19934490	chr10	19973807	19974306	Map3k5|chr10:19973807-19974306	0.33821674500666	.	.
chr10	19933991	19934490	chr10	19974338	19974837	Map3k5|chr10:19974338-19974837	0.305522351955594	.	.
chr10	19934494	19934993	chr10	19973807	19974306	Map3k5|chr10:19973807-19974306	0.486235040616117	.	.
chr10	19934494	19934993	chr10	19974338	19974837	Map3k5|chr10:19974338-19974837	0.480396759199795	.	.
chr10	21881933	21882432	chr10	21923542	21924041	Sgk1|chr10:21923542-21924041	0.359952876872836	.	.
chr10	21881933	21882432	chr10	22058487	22058986	Sgk1|chr10:22058487-22058986	0.339819680221874	.	.
chr10	21881933	21882432	chr10	22140879	22141378	Sgk1|chr10:22140879-22141378	0.315921838006684	.	.
chr10	22645129	22645628	chr10	22670880	22671379	Slc2a12|chr10:22670880-22671379	0.370098560010049	.	.
chr10	22645129	22645628	chr10	22714849	22715348	Slc2a12|chr10:22714849-22715348	0.340143779426611	.	.
chr10	22645129	22645628	chr10	22870440	22870939	Slc2a12|chr10:22870440-22870939	0.383247749292753	.	.
chr10	22645129	22645628	chr10	22965810	22966309	Slc2a12|chr10:22965810-22966309	0.509698301240063	.	.
chr10	22730224	22730723	chr10	22965810	22966309	AC166256.1|chr10:22965810-22966309	0.304640663386941	.	.
chr10	22731152	22731651	chr10	22897807	22898306	AC166256.1|chr10:22897807-22898306	0.499646664042439	.	.
chr10	22731152	22731651	chr10	22897807	22898306	Tbpl1|chr10:22897807-22898306	0.499646664042439	.	.
chr10	22731681	22732180	chr10	22579377	22579876	AC166256.1|chr10:22579377-22579876	0.426429084469389	.	.
chr10	22731681	22732180	chr10	22579377	22579876	Tbpl1|chr10:22579377-22579876	0.426429084469389	.	.
chr10	22820608	22821107	chr10	22897807	22898306	Tcf21|chr10:22897807-22898306	0.382098752230753	.	.
chr10	22820608	22821107	chr10	23080947	23081446	Tcf21|chr10:23080947-23081446	0.287072226813038	.	.
chr10	23787602	23788101	chr10	23549646	23550145	Rps12|chr10:23549646-23550145	0.338735592683564	.	.
chr10	23787602	23788101	chr10	24111089	24111588	Rps12|chr10:24111089-24111588	0.347863377661001	.	.
chr10	23787602	23788101	chr10	24246680	24247179	Rps12|chr10:24246680-24247179	0.294762387208568	.	.
chr10	23938397	23938896	chr10	23979250	23979749	Taar2|chr10:23979250-23979749	0.502108177122071	.	.
chr10	23938397	23938896	chr10	23991191	23991690	Taar2|chr10:23991191-23991690	0.514023736132806	.	.
chr10	23938397	23938896	chr10	24087098	24087597	Taar2|chr10:24087098-24087597	0.481147988567891	.	.
chr10	23938397	23938896	chr10	24179507	24180006	Taar2|chr10:24179507-24180006	0.583762746841408	.	.
chr10	23938397	23938896	chr10	24180007	24180506	Taar2|chr10:24180007-24180506	0.491828537356336	.	.
chr10	23938397	23938896	chr10	24190368	24190867	Taar2|chr10:24190368-24190867	0.328917466695618	.	.
chr10	23938397	23938896	chr10	24246680	24247179	Taar2|chr10:24246680-24247179	0.311669031192951	.	.
chr10	23992866	23993365	chr10	23979250	23979749	Taar7a|chr10:23979250-23979749	0.716816158481108	.	.
chr10	23992866	23993365	chr10	23991191	23991690	Taar7a|chr10:23991191-23991690	0.720306211148347	.	.
chr10	23992866	23993365	chr10	24087098	24087597	Taar7a|chr10:24087098-24087597	0.736411704504449	.	.
chr10	23992866	23993365	chr10	24179507	24180006	Taar7a|chr10:24179507-24180006	0.768533443861337	.	.
chr10	23992866	23993365	chr10	24180007	24180506	Taar7a|chr10:24180007-24180506	0.609363829084516	.	.
chr10	23992866	23993365	chr10	24190368	24190867	Taar7a|chr10:24190368-24190867	0.466273421550567	.	.
chr10	23992866	23993365	chr10	24246680	24247179	Taar7a|chr10:24246680-24247179	0.477594898150137	.	.
chr10	24049824	24050323	chr10	23979250	23979749	Taar7f|chr10:23979250-23979749	0.651372469910117	.	.
chr10	24049824	24050323	chr10	23991191	23991690	Taar7f|chr10:23991191-23991690	0.520240201443404	.	.
chr10	24049824	24050323	chr10	24087098	24087597	Taar7f|chr10:24087098-24087597	0.528554590515725	.	.
chr10	24049824	24050323	chr10	24179507	24180006	Taar7f|chr10:24179507-24180006	0.492406156390741	.	.
chr10	24049824	24050323	chr10	24180007	24180506	Taar7f|chr10:24180007-24180506	0.392242629292588	.	.
chr10	24049824	24050323	chr10	24190368	24190867	Taar7f|chr10:24190368-24190867	0.318260748777183	.	.
chr10	24049824	24050323	chr10	24391232	24391731	Taar7f|chr10:24391232-24391731	0.332312379403885	.	.
chr10	24049824	24050323	chr10	24409979	24410478	Taar7f|chr10:24409979-24410478	0.372564930878372	.	.
chr10	24149016	24149515	chr10	24311997	24312496	Stx7|chr10:24311997-24312496	0.364848645555047	.	.
chr10	24595382	24595881	chr10	24569838	24570337	Ccn2|chr10:24569838-24570337	0.508373783496725	.	.
chr10	24711736	24712235	chr10	24311997	24312496	Enpp1|chr10:24311997-24312496	0.368049361433463	.	.
chr10	24711736	24712235	chr10	24391232	24391731	Enpp1|chr10:24391232-24391731	0.313013672449907	.	.
chr10	24711736	24712235	chr10	24409979	24410478	Enpp1|chr10:24409979-24410478	0.27379191718462	.	.
chr10	24711736	24712235	chr10	24730681	24731180	Enpp1|chr10:24730681-24731180	0.323938830241979	.	.
chr10	24711736	24712235	chr10	24826017	24826516	Enpp1|chr10:24826017-24826516	0.280401366693556	.	.
chr10	24869684	24870183	chr10	24625007	24625506	Med23|chr10:24625007-24625506	0.46727088917846	.	.
chr10	26374914	26375413	chr10	26710532	26711031	L3mbtl3|chr10:26710532-26711031	0.31132549025994	.	.
chr10	26375759	26376258	chr10	26710532	26711031	L3mbtl3|chr10:26710532-26711031	0.300106790268877	.	.
chr10	26695050	26695549	chr10	26710532	26711031	Gm48893|chr10:26710532-26711031	0.296158060843356	.	.
chr10	28074020	28074519	chr10	27942563	27943062	Ptprk|chr10:27942563-27943062	0.270614135438849	.	.
chr10	28074020	28074519	chr10	27990258	27990757	Ptprk|chr10:27990258-27990757	0.478594654272756	.	.
chr10	28074020	28074519	chr10	28105137	28105636	Ptprk|chr10:28105137-28105636	0.450354291147418	.	.
chr10	28074020	28074519	chr10	28156288	28156787	Ptprk|chr10:28156288-28156787	0.352200085650822	.	.
chr10	28074536	28075035	chr10	27942054	27942553	Ptprk|chr10:27942054-27942553	0.46057022405172	.	.
chr10	28074536	28075035	chr10	27971102	27971601	Ptprk|chr10:27971102-27971601	0.499159106891114	.	.
chr10	28074536	28075035	chr10	27990258	27990757	Ptprk|chr10:27990258-27990757	0.587898314855527	.	.
chr10	28074536	28075035	chr10	28105137	28105636	Ptprk|chr10:28105137-28105636	0.601977847651853	.	.
chr10	28074536	28075035	chr10	28156288	28156787	Ptprk|chr10:28156288-28156787	0.647101350538498	.	.
chr10	28074536	28075035	chr10	28217975	28218474	Ptprk|chr10:28217975-28218474	0.369676837254091	.	.
chr10	29143386	29143885	chr10	29146930	29147429	Soga3|chr10:29146930-29147429	0.323260986888378	.	.
chr10	29211439	29211938	chr10	28821801	28822300	9330159F19Rik|chr10:28821801-28822300	0.303706786262712	.	.
chr10	29313161	29313660	chr10	29148055	29148554	Echdc1|chr10:29148055-29148554	0.41824920705492	.	.
chr10	29313161	29313660	chr10	29148055	29148554	Gm46218|chr10:29148055-29148554	0.41824920705492	.	.
chr10	29361318	29361817	chr10	29146930	29147429	Rnf146|chr10:29146930-29147429	0.544822823759273	.	.
chr10	29361838	29362337	chr10	29146930	29147429	Rnf146|chr10:29146930-29147429	0.545193200726678	.	.
chr10	30802619	30803118	chr10	31183289	31183788	Ncoa7|chr10:31183289-31183788	0.394138029426816	.	.
chr10	30803126	30803625	chr10	30586473	30586972	Ncoa7|chr10:30586473-30586972	0.318032973395632	.	.
chr10	30803126	30803625	chr10	30618199	30618698	Ncoa7|chr10:30618199-30618698	0.40631157525859	.	.
chr10	30803126	30803625	chr10	31009910	31010409	Ncoa7|chr10:31009910-31010409	0.393934696912032	.	.
chr10	30842620	30843119	chr10	30618199	30618698	Hey2|chr10:30618199-30618698	0.464939004104115	.	.
chr10	30842620	30843119	chr10	30810769	30811268	Hey2|chr10:30810769-30811268	0.662706280560905	.	.
chr10	30842620	30843119	chr10	31183289	31183788	Hey2|chr10:31183289-31183788	0.434335817606568	.	.
chr10	31313140	31313639	chr10	31183289	31183788	Hddc2|chr10:31183289-31183788	0.454582116355663	.	.
chr10	31445701	31446200	chr10	31009910	31010409	Tpd52l1|chr10:31009910-31010409	0.41335392457389	.	.
chr10	31445701	31446200	chr10	31183289	31183788	Tpd52l1|chr10:31183289-31183788	0.385135279322108	.	.
chr10	31445701	31446200	chr10	31528128	31528627	Tpd52l1|chr10:31528128-31528627	0.402681285045163	.	.
chr10	31445701	31446200	chr10	31592665	31593164	Tpd52l1|chr10:31592665-31593164	0.357883887767066	.	.
chr10	31609486	31609985	chr10	31504123	31504622	Rnf217|chr10:31504123-31504622	0.401415376693113	.	.
chr10	31609486	31609985	chr10	31873385	31873884	Rnf217|chr10:31873385-31873884	0.329387251317594	.	.
chr10	31609486	31609985	chr10	31873385	31873884	Rnf217|chr10:31873385-31873884	0.329387251317595	.	.
chr10	32890706	32891205	chr10	32577101	32577600	Nkain2|chr10:32577101-32577600	0.273880931973583	.	.
chr10	33951019	33951518	chr10	33986736	33987235	Zup1|chr10:33986736-33987235	0.479939192997571	.	.
chr10	34019491	34019990	chr10	33986736	33987235	Gm48045|chr10:33986736-33987235	0.342275147768041	.	.
chr10	34019491	34019990	chr10	33986736	33987235	Rwdd1|chr10:33986736-33987235	0.342275147768041	.	.
chr10	34019491	34019990	chr10	34280491	34280990	Gm48045|chr10:34280491-34280990	0.337993127934049	.	.
chr10	34019491	34019990	chr10	34280491	34280990	Rwdd1|chr10:34280491-34280990	0.337993127934049	.	.
chr10	34019491	34019990	chr10	34316363	34316862	Gm48045|chr10:34316363-34316862	0.539180477479958	.	.
chr10	34019491	34019990	chr10	34316363	34316862	Rwdd1|chr10:34316363-34316862	0.539180477479958	.	.
chr10	34019491	34019990	chr10	34316872	34317371	Gm48045|chr10:34316872-34317371	0.505120549179035	.	.
chr10	34019491	34019990	chr10	34316872	34317371	Rwdd1|chr10:34316872-34317371	0.505120549179035	.	.
chr10	34096225	34096724	chr10	34453733	34454232	Calhm5|chr10:34453733-34454232	0.390039380310265	.	.
chr10	34127449	34127948	chr10	33986736	33987235	Calhm6|chr10:33986736-33987235	0.310806840831175	.	.
chr10	34206579	34207078	chr10	33986736	33987235	Dse|chr10:33986736-33987235	0.313446912420734	.	.
chr10	34206579	34207078	chr10	34280491	34280990	Dse|chr10:34280491-34280990	0.301270128966759	.	.
chr10	34206579	34207078	chr10	34316363	34316862	Dse|chr10:34316363-34316862	0.271850913520095	.	.
chr10	34206579	34207078	chr10	34481608	34482107	Dse|chr10:34481608-34482107	0.328747308086997	.	.
chr10	34207257	34207756	chr10	34316363	34316862	Dse|chr10:34316363-34316862	0.284408676866064	.	.
chr10	34281970	34282469	chr10	34280491	34280990	Tspyl1|chr10:34280491-34280990	0.527408278908747	.	.
chr10	34281970	34282469	chr10	34316363	34316862	Tspyl1|chr10:34316363-34316862	0.545841195029853	.	.
chr10	34281970	34282469	chr10	34481608	34482107	Tspyl1|chr10:34481608-34482107	0.31736615147286	.	.
chr10	34281970	34282469	chr10	34667107	34667606	Tspyl1|chr10:34667107-34667606	0.342653754072619	.	.
chr10	34297174	34297673	chr10	34316363	34316862	Tspyl4|chr10:34316363-34316862	0.4009645076537	.	.
chr10	34297174	34297673	chr10	34316872	34317371	Tspyl4|chr10:34316872-34317371	0.394922637399744	.	.
chr10	34297174	34297673	chr10	34667107	34667606	Tspyl4|chr10:34667107-34667606	0.286757467677118	.	.
chr10	34418335	34418834	chr10	34280491	34280990	Nt5dc1|chr10:34280491-34280990	0.582346874803563	.	.
chr10	34418335	34418834	chr10	34316363	34316862	Nt5dc1|chr10:34316363-34316862	0.651603735624168	.	.
chr10	34418335	34418834	chr10	34316872	34317371	Nt5dc1|chr10:34316872-34317371	0.379632265567851	.	.
chr10	34418335	34418834	chr10	34667107	34667606	Nt5dc1|chr10:34667107-34667606	0.447505605030977	.	.
chr10	36505968	36506467	chr10	36284705	36285204	Hs3st5|chr10:36284705-36285204	0.290052445569777	.	.
chr10	36505968	36506467	chr10	36394170	36394669	Hs3st5|chr10:36394170-36394669	0.47447014122979	.	.
chr10	36974002	36974501	chr10	37136025	37136524	Hdac2|chr10:37136025-37136524	0.324328621689822	.	.
chr10	36974002	36974501	chr10	37136922	37137421	Hdac2|chr10:37136922-37137421	0.377132303559541	.	.
chr10	36974613	36975112	chr10	37047820	37048319	Hdac2|chr10:37047820-37048319	0.313567256155043	.	.
chr10	37138712	37139211	chr10	37136025	37136524	5930403N24Rik|chr10:37136025-37136524	0.518645389146931	.	.
chr10	37138712	37139211	chr10	37136025	37136524	Marcks|chr10:37136025-37136524	0.518645389146931	.	.
chr10	37138712	37139211	chr10	37136922	37137421	5930403N24Rik|chr10:37136922-37137421	0.657797836356732	.	.
chr10	37138712	37139211	chr10	37136922	37137421	Marcks|chr10:37136922-37137421	0.657797836356732	.	.
chr10	38965296	38965795	chr10	38886374	38886873	Lama4|chr10:38886374-38886873	0.642940662062951	.	.
chr10	38965296	38965795	chr10	39005428	39005927	Lama4|chr10:39005428-39005927	0.536271173697208	.	.
chr10	38965296	38965795	chr10	39061463	39061962	Lama4|chr10:39061463-39061962	0.584612180330775	.	.
chr10	38965296	38965795	chr10	39074395	39074894	Lama4|chr10:39074395-39074894	0.471157017993787	.	.
chr10	39133692	39134191	chr10	39171094	39171593	Fam229b|chr10:39171094-39171593	0.660475117882039	.	.
chr10	39133692	39134191	chr10	39171094	39171593	Tube1|chr10:39171094-39171593	0.660475117882039	.	.
chr10	39133692	39134191	chr10	39171636	39172135	Fam229b|chr10:39171636-39172135	0.410503448645618	.	.
chr10	39133692	39134191	chr10	39171636	39172135	Tube1|chr10:39171636-39172135	0.410503448645618	.	.
chr10	39899007	39899506	chr10	40113487	40113986	4930547M16Rik|chr10:40113487-40113986	0.399135722352208	.	.
chr10	39899007	39899506	chr10	40113487	40113986	Mfsd4b4|chr10:40113487-40113986	0.399135722352208	.	.
chr10	40024417	40024916	chr10	40037211	40037710	Mfsd4b1|chr10:40037211-40037710	0.316088882002671	.	.
chr10	40024417	40024916	chr10	40447792	40448291	Mfsd4b1|chr10:40447792-40448291	0.364268343812127	.	.
chr10	40024417	40024916	chr10	40481396	40481895	Mfsd4b1|chr10:40481396-40481895	0.274619876689531	.	.
chr10	40025041	40025540	chr10	40113487	40113986	Mfsd4b1|chr10:40113487-40113986	0.439619679619412	.	.
chr10	40025041	40025540	chr10	40425201	40425700	Mfsd4b1|chr10:40425201-40425700	0.638382860089994	.	.
chr10	40025041	40025540	chr10	40425710	40426209	Mfsd4b1|chr10:40425710-40426209	0.299379175426746	.	.
chr10	40246833	40247332	chr10	40113487	40113986	Rpf2|chr10:40113487-40113986	0.482341335653942	.	.
chr10	40258264	40258763	chr10	40113487	40113986	Gtf3c6|chr10:40113487-40113986	0.427955724075625	.	.
chr10	40301364	40301863	chr10	40113487	40113986	Amd1|chr10:40113487-40113986	0.326893445287917	.	.
chr10	40301364	40301863	chr10	40425201	40425700	Amd1|chr10:40425201-40425700	0.428124639318084	.	.
chr10	40301364	40301863	chr10	40425710	40426209	Amd1|chr10:40425710-40426209	0.307316464484532	.	.
chr10	40301364	40301863	chr10	40425710	40426209	Amd1|chr10:40425710-40426209	0.307316464484533	.	.
chr10	40348905	40349404	chr10	40212385	40212884	Cdk19os|chr10:40212385-40212884	0.441090110257051	.	.
chr10	40883216	40883715	chr10	40884487	40884986	Cdc40|chr10:40884487-40884986	0.344318094294346	.	.
chr10	40883216	40883715	chr10	40884487	40884986	Cdc40|chr10:40884487-40884986	0.344318094294347	.	.
chr10	40883216	40883715	chr10	40884487	40884986	Wasf1|chr10:40884487-40884986	0.344318094294346	.	.
chr10	40883216	40883715	chr10	40884487	40884986	Wasf1|chr10:40884487-40884986	0.344318094294347	.	.
chr10	41071321	41071820	chr10	41403885	41404384	Gpr6|chr10:41403885-41404384	0.320306499519231	.	.
chr10	41072083	41072582	chr10	41098111	41098610	Gpr6|chr10:41098111-41098610	0.532274103702288	.	.
chr10	41303028	41303527	chr10	41294398	41294897	Ak9|chr10:41294398-41294897	0.379763638715264	.	.
chr10	41303028	41303527	chr10	41294398	41294897	Fig4|chr10:41294398-41294897	0.379763638715264	.	.
chr10	41303669	41304168	chr10	41403885	41404384	Ak9|chr10:41403885-41404384	0.303925772308197	.	.
chr10	41303669	41304168	chr10	41403885	41404384	Fig4|chr10:41403885-41404384	0.303925772308197	.	.
chr10	41303669	41304168	chr10	41614596	41615095	Ak9|chr10:41614596-41615095	0.32436787519032	.	.
chr10	41303669	41304168	chr10	41614596	41615095	Fig4|chr10:41614596-41615095	0.32436787519032	.	.
chr10	41489630	41490129	chr10	41678789	41679288	Ppil6|chr10:41678789-41679288	0.327052274800843	.	.
chr10	41489630	41490129	chr10	41678789	41679288	Smpd2|chr10:41678789-41679288	0.327052274800843	.	.
chr10	41490156	41490655	chr10	41098111	41098610	Ppil6|chr10:41098111-41098610	0.462352374018672	.	.
chr10	41490156	41490655	chr10	41098111	41098610	Smpd2|chr10:41098111-41098610	0.462352374018672	.	.
chr10	41518902	41519401	chr10	41505407	41505906	Cd164|chr10:41505407-41505906	0.322478719205667	.	.
chr10	41518902	41519401	chr10	41614596	41615095	Cd164|chr10:41614596-41615095	0.409418449013333	.	.
chr10	41518902	41519401	chr10	41887125	41887624	Cd164|chr10:41887125-41887624	0.296138623068347	.	.
chr10	41518902	41519401	chr10	41934594	41935093	Cd164|chr10:41934594-41935093	0.463881572841085	.	.
chr10	41553207	41553706	chr10	41934594	41935093	Gm17196|chr10:41934594-41935093	0.334852566979567	.	.
chr10	41809843	41810342	chr10	41678789	41679288	Cep57l1|chr10:41678789-41679288	0.628916934731564	.	.
chr10	41809843	41810342	chr10	41678789	41679288	Sesn1|chr10:41678789-41679288	0.628916934731564	.	.
chr10	41809843	41810342	chr10	41689835	41690334	Cep57l1|chr10:41689835-41690334	0.427974685204523	.	.
chr10	41809843	41810342	chr10	41689835	41690334	Sesn1|chr10:41689835-41690334	0.427974685204523	.	.
chr10	41809843	41810342	chr10	41910807	41911306	Cep57l1|chr10:41910807-41911306	0.346757423294361	.	.
chr10	41809843	41810342	chr10	41910807	41911306	Sesn1|chr10:41910807-41911306	0.346757423294361	.	.
chr10	41809843	41810342	chr10	42225142	42225641	Cep57l1|chr10:42225142-42225641	0.291962635930761	.	.
chr10	41809843	41810342	chr10	42225142	42225641	Sesn1|chr10:42225142-42225641	0.291962635930761	.	.
chr10	42018185	42018684	chr10	41934594	41935093	1700016J18Rik|chr10:41934594-41935093	0.45246694142866	.	.
chr10	42018185	42018684	chr10	41934594	41935093	Armc2|chr10:41934594-41935093	0.45246694142866	.	.
chr10	42018185	42018684	chr10	42277563	42278062	1700016J18Rik|chr10:42277563-42278062	0.380950843806575	.	.
chr10	42018185	42018684	chr10	42277563	42278062	Armc2|chr10:42277563-42278062	0.380950843806575	.	.
chr10	42276537	42277036	chr10	42277563	42278062	Foxo3|chr10:42277563-42278062	0.542768038591533	.	.
chr10	42276537	42277036	chr10	42678656	42679155	Foxo3|chr10:42678656-42679155	0.294055519843432	.	.
chr10	42478381	42478880	chr10	42277563	42278062	Afg1l|chr10:42277563-42278062	0.331872134901045	.	.
chr10	42478381	42478880	chr10	42462238	42462737	Afg1l|chr10:42462238-42462737	0.281298233940785	.	.
chr10	42478381	42478880	chr10	42678656	42679155	Afg1l|chr10:42678656-42679155	0.474734622001464	.	.
chr10	42501588	42502087	chr10	42277563	42278062	Snx3|chr10:42277563-42278062	0.444515282903369	.	.
chr10	42501588	42502087	chr10	42278179	42278678	Snx3|chr10:42278179-42278678	0.365438801908976	.	.
chr10	42501588	42502087	chr10	42696935	42697434	Snx3|chr10:42696935-42697434	0.271646135570033	.	.
chr10	42502326	42502825	chr10	42277563	42278062	Snx3|chr10:42277563-42278062	0.576218883290758	.	.
chr10	42761769	42762268	chr10	42972717	42973216	Sec63|chr10:42972717-42973216	0.409478491005471	.	.
chr10	42860008	42860507	chr10	42678656	42679155	Scml4|chr10:42678656-42679155	0.381279093894995	.	.
chr10	42860528	42861027	chr10	42678656	42679155	Scml4|chr10:42678656-42679155	0.445805581291924	.	.
chr10	43540736	43541235	chr10	43944843	43945342	1700021F05Rik|chr10:43944843-43945342	0.60879959309301	.	.
chr10	43540736	43541235	chr10	43953823	43954322	1700021F05Rik|chr10:43953823-43954322	0.481110439606169	.	.
chr10	43578322	43578821	chr10	43944843	43945342	Cd24a|chr10:43944843-43945342	0.581018904269439	.	.
chr10	43578322	43578821	chr10	43953823	43954322	Cd24a|chr10:43953823-43954322	0.303219114280601	.	.
chr10	43901492	43901991	chr10	43502665	43503164	Qrsl1|chr10:43502665-43503164	0.284640012480914	.	.
chr10	43901492	43901991	chr10	43502665	43503164	Rtn4ip1|chr10:43502665-43503164	0.284640012480914	.	.
chr10	44268090	44268589	chr10	44325734	44326233	Atg5|chr10:44325734-44326233	0.449793501883637	.	.
chr10	45066851	45067350	chr10	45147357	45147856	Prep|chr10:45147357-45147856	0.361237455051999	.	.
chr10	45289129	45289628	chr10	45129040	45129539	Gm15934|chr10:45129040-45129539	0.411518945275058	.	.
chr10	45335421	45335920	chr10	45129040	45129539	Bves|chr10:45129040-45129539	0.324495642682602	.	.
chr10	45335421	45335920	chr10	45216591	45217090	Bves|chr10:45216591-45217090	0.482557151199471	.	.
chr10	45335958	45336457	chr10	45000707	45001206	Bves|chr10:45000707-45001206	0.404271434255836	.	.
chr10	45335958	45336457	chr10	45129040	45129539	Bves|chr10:45129040-45129539	0.531565677076754	.	.
chr10	45335958	45336457	chr10	45193859	45194358	Bves|chr10:45193859-45194358	0.416312075786895	.	.
chr10	45335958	45336457	chr10	45216591	45217090	Bves|chr10:45216591-45217090	0.313493461326114	.	.
chr10	45335958	45336457	chr10	45373235	45373734	Bves|chr10:45373235-45373734	0.549271053097853	.	.
chr10	45485562	45486061	chr10	45129040	45129539	Lin28b|chr10:45129040-45129539	0.318452102508033	.	.
chr10	45486237	45486736	chr10	45000707	45001206	Lin28b|chr10:45000707-45001206	0.529677611177878	.	.
chr10	45486237	45486736	chr10	45129040	45129539	Lin28b|chr10:45129040-45129539	0.612172353858664	.	.
chr10	45486237	45486736	chr10	45193859	45194358	Lin28b|chr10:45193859-45194358	0.275741539032892	.	.
chr10	45486237	45486736	chr10	45373235	45373734	Lin28b|chr10:45373235-45373734	0.648043337093019	.	.
chr10	45486739	45487238	chr10	45045177	45045676	Lin28b|chr10:45045177-45045676	0.30946264362572	.	.
chr10	45577590	45578089	chr10	45373235	45373734	Hace1|chr10:45373235-45373734	0.359014508742219	.	.
chr10	45578214	45578713	chr10	45373235	45373734	Hace1|chr10:45373235-45373734	0.412986041835692	.	.
chr10	45806958	45807457	chr10	46057327	46057826	D030045P18Rik|chr10:46057327-46057826	0.364855169820092	.	.
chr10	49788557	49789056	chr10	49767486	49767985	Grik2|chr10:49767486-49767985	0.58628767772136	.	.
chr10	50592385	50592884	chr10	50719860	50720359	Ascc3|chr10:50719860-50720359	0.450140017875336	.	.
chr10	52381975	52382474	chr10	52705014	52705513	Gopc|chr10:52705014-52705513	0.31538775529619	.	.
chr10	52417238	52417737	chr10	52704503	52705002	Nus1|chr10:52704503-52705002	0.281914078352371	.	.
chr10	52690218	52690717	chr10	52704503	52705002	Slc35f1|chr10:52704503-52705002	0.355150793235974	.	.
chr10	52690218	52690717	chr10	52705014	52705513	Slc35f1|chr10:52705014-52705513	0.348366370578683	.	.
chr10	53629896	53630395	chr10	53509054	53509553	Mcm9|chr10:53509054-53509553	0.29043002562458	.	.
chr10	53750991	53751490	chr10	53863390	53863889	Fam184a|chr10:53863390-53863889	0.282729312152619	.	.
chr10	54074878	54075377	chr10	53863390	53863889	Gm16998|chr10:53863390-53863889	0.415235670006353	.	.
chr10	54074878	54075377	chr10	53984025	53984524	Gm16998|chr10:53984025-53984524	0.440535627955329	.	.
chr10	54074878	54075377	chr10	54047172	54047671	Gm16998|chr10:54047172-54047671	0.433888656086603	.	.
chr10	54074878	54075377	chr10	54059613	54060112	Gm16998|chr10:54059613-54060112	0.564924977656142	.	.
chr10	54074878	54075377	chr10	54391601	54392100	Gm16998|chr10:54391601-54392100	0.351952762849858	.	.
chr10	54075590	54076089	chr10	53984025	53984524	Gm16998|chr10:53984025-53984524	0.394540703527203	.	.
chr10	54075590	54076089	chr10	53984025	53984524	Man1a|chr10:53984025-53984524	0.394540703527203	.	.
chr10	54075590	54076089	chr10	54047172	54047671	Gm16998|chr10:54047172-54047671	0.323673866669667	.	.
chr10	54075590	54076089	chr10	54047172	54047671	Man1a|chr10:54047172-54047671	0.323673866669667	.	.
chr10	54075590	54076089	chr10	54391601	54392100	Gm16998|chr10:54391601-54392100	0.367665917489664	.	.
chr10	54075590	54076089	chr10	54391601	54392100	Man1a|chr10:54391601-54392100	0.367665917489664	.	.
chr10	56228732	56229231	chr10	56115133	56115632	Tbc1d32|chr10:56115133-56115632	0.467345454207455	.	.
chr10	57486588	57487087	chr10	57568996	57569495	4930467K11Rik|chr10:57568996-57569495	0.287946871501276	.	.
chr10	57486588	57487087	chr10	57568996	57569495	Hsf2|chr10:57568996-57569495	0.287946871501276	.	.
chr10	57532304	57532803	chr10	57829597	57830096	Serinc1|chr10:57829597-57830096	0.427416216996633	.	.
chr10	57631815	57632314	chr10	57829597	57830096	Pkib|chr10:57829597-57830096	0.445629021458112	.	.
chr10	57794436	57794935	chr10	57829597	57830096	Smpdl3a|chr10:57829597-57830096	0.293909205372203	.	.
chr10	58255194	58255693	chr10	58377737	58378236	Gcc2|chr10:58377737-58378236	0.411312684054678	.	.
chr10	58446597	58447096	chr10	58595665	58596164	Ranbp2|chr10:58595665-58596164	0.311745465272619	.	.
chr10	58447107	58447606	chr10	58595665	58596164	Ranbp2|chr10:58595665-58596164	0.301440572008662	.	.
[truncated: 27,984 more rows]
