# Supplementary material for: Single-cell analysis of chromatin accessibility in the adult mouse brain
Source: Nature. 2023 Dec 13;624(7991):378–89. doi: 10.1038/s41586-023-06824-9 (PMC10719105; doi:10.1038/s41586-023-06824-9)
Supplement: Supplementary file 3 — Supplementary Tables 1–25 and their legends. [file 41586_2023_6824_MOESM3_ESM.zip › 2023-03-05453B-s3/SI Tables/SI Table 13 Summary of all the gene-cCRE correlations/sa2subclass.DC_NN.pdc.bedpe]

chr1	9700259	9700758	chr1	9825334	9825833	Mybl1|chr1:9825334-9825833	0.471068215181248	.	.
chr1	9700259	9700758	chr1	9825861	9826360	Mybl1|chr1:9825861-9826360	0.424862289105483	.	.
chr1	10232855	10233354	chr1	10039501	10040000	Arfgef1|chr1:10039501-10040000	0.347225862095897	.	.
chr1	10232855	10233354	chr1	9885927	9886426	Arfgef1|chr1:9885927-9886426	0.430888467856839	.	.
chr1	13588843	13589342	chr1	13372290	13372789	Tram1|chr1:13372290-13372789	0.588400594618863	.	.
chr1	13588843	13589342	chr1	13883333	13883832	Tram1|chr1:13883333-13883832	0.397058380294163	.	.
chr1	13589563	13590062	chr1	13335834	13336333	Tram1|chr1:13335834-13336333	0.576391017190433	.	.
chr1	13660314	13660813	chr1	13335834	13336333	Lactb2|chr1:13335834-13336333	0.454544871884569	.	.
chr1	16619102	16619601	chr1	16747229	16747728	Ube2w|chr1:16747229-16747728	0.324435704543138	.	.
chr1	16656744	16657243	chr1	16747229	16747728	D030040B21Rik|chr1:16747229-16747728	0.522438511778615	.	.
chr1	16656744	16657243	chr1	16747229	16747728	Eloc|chr1:16747229-16747728	0.522438511778615	.	.
chr1	16657258	16657757	chr1	16747229	16747728	D030040B21Rik|chr1:16747229-16747728	0.371317078122323	.	.
chr1	16657258	16657757	chr1	16747229	16747728	Eloc|chr1:16747229-16747728	0.371317078122323	.	.
chr1	33669575	33670074	chr1	33883321	33883820	Prim2|chr1:33883321-33883820	0.397600724925107	.	.
chr1	33719875	33720374	chr1	33883321	33883820	Rab23|chr1:33883321-33883820	0.339439205203647	.	.
chr1	36368438	36368937	chr1	36571530	36572029	Kansl3|chr1:36571530-36572029	0.415624975967073	.	.
chr1	36471319	36471818	chr1	36571530	36572029	Cnnm4|chr1:36571530-36572029	0.352822482349576	.	.
chr1	36471319	36471818	chr1	36591361	36591860	Cnnm4|chr1:36591361-36591860	0.619169834208529	.	.
chr1	36511549	36512048	chr1	36262055	36262554	Cnnm3|chr1:36262055-36262554	0.371119118408148	.	.
chr1	36547105	36547604	chr1	36939401	36939900	Ankrd39|chr1:36939401-36939900	0.428214998826828	.	.
chr1	36691240	36691739	chr1	36591361	36591860	Cox5b|chr1:36591361-36591860	0.362217548137908	.	.
chr1	36691240	36691739	chr1	36961976	36962475	Cox5b|chr1:36961976-36962475	0.522855769970198	.	.
chr1	36709882	36710381	chr1	36262055	36262554	4933424G06Rik|chr1:36262055-36262554	0.620929156668216	.	.
chr1	37299595	37300094	chr1	37491701	37492200	Inpp4a|chr1:37491701-37492200	0.482071755185368	.	.
chr1	37429877	37430376	chr1	37491701	37492200	Coa5|chr1:37491701-37492200	0.739943630011095	.	.
chr1	37429877	37430376	chr1	37491701	37492200	Unc50|chr1:37491701-37492200	0.739943630011095	.	.
chr1	37430385	37430884	chr1	37491701	37492200	Coa5|chr1:37491701-37492200	0.702610053881616	.	.
chr1	37430385	37430884	chr1	37491701	37492200	Unc50|chr1:37491701-37492200	0.702610053881616	.	.
chr1	37864699	37865198	chr1	38012097	38012596	Gm26805|chr1:38012097-38012596	0.437753525905669	.	.
chr1	39367561	39368060	chr1	39443685	39444184	Rpl31|chr1:39443685-39444184	0.721199837273608	.	.
chr1	39367561	39368060	chr1	39503180	39503679	Rpl31|chr1:39503180-39503679	0.451594078149812	.	.
chr1	39535425	39535924	chr1	39635777	39636276	Cnot11|chr1:39635777-39636276	0.517344157850049	.	.
chr1	39576797	39577296	chr1	39443685	39444184	Rnf149|chr1:39443685-39444184	0.320033768387879	.	.
chr1	39576797	39577296	chr1	39503180	39503679	Rnf149|chr1:39503180-39503679	0.584966352610612	.	.
chr1	39577299	39577798	chr1	39443685	39444184	Rnf149|chr1:39443685-39444184	0.404997355565124	.	.
chr1	39577299	39577798	chr1	39503180	39503679	Rnf149|chr1:39503180-39503679	0.565859650574458	.	.
chr1	39900537	39901036	chr1	39503180	39503679	Map4k4|chr1:39503180-39503679	0.460556196825898	.	.
chr1	39901076	39901575	chr1	39922653	39923152	Map4k4|chr1:39922653-39923152	0.434491624004571	.	.
chr1	39901076	39901575	chr1	40240360	40240859	Map4k4|chr1:40240360-40240859	0.592141490055736	.	.
chr1	44102213	44102712	chr1	43810917	43811416	Tex30|chr1:43810917-43811416	0.369109476005713	.	.
chr1	44102213	44102712	chr1	44042471	44042970	Tex30|chr1:44042471-44042970	0.443698321819242	.	.
chr1	44118638	44119137	chr1	44042471	44042970	Bivm|chr1:44042471-44042970	0.442333447118094	.	.
chr1	44118638	44119137	chr1	44042471	44042970	Poglut2|chr1:44042471-44042970	0.442333447118094	.	.
chr1	44118638	44119137	chr1	44162281	44162780	Bivm|chr1:44162281-44162780	0.403849595458563	.	.
chr1	44118638	44119137	chr1	44162281	44162780	Poglut2|chr1:44162281-44162780	0.403849595458563	.	.
chr1	52113595	52114094	chr1	51930552	51931051	Gm31812|chr1:51930552-51931051	0.563390952897326	.	.
chr1	52119152	52119651	chr1	52331366	52331865	Stat1|chr1:52331366-52331865	0.522504460853457	.	.
chr1	52233098	52233597	chr1	51804951	51805450	Gls|chr1:51804951-51805450	0.541187325122088	.	.
chr1	52500159	52500658	chr1	52722531	52723030	Nab1|chr1:52722531-52723030	0.466707007645779	.	.
chr1	53785040	53785539	chr1	53851274	53851773	Stk17b|chr1:53851274-53851773	0.549195642686705	.	.
chr1	54250459	54250958	chr1	54585255	54585754	Ccdc150|chr1:54585255-54585754	0.40542784248763	.	.
chr1	55027198	55027697	chr1	55418923	55419422	Sf3b1|chr1:55418923-55419422	0.476698719094024	.	.
chr1	55052491	55052990	chr1	55418923	55419422	Coq10b|chr1:55418923-55419422	0.581427406618291	.	.
chr1	55087908	55088407	chr1	55488152	55488651	Hspd1|chr1:55488152-55488651	0.33490007798381	.	.
chr1	55087908	55088407	chr1	55488152	55488651	Hspe1|chr1:55488152-55488651	0.33490007798381	.	.
chr1	58423825	58424324	chr1	58618279	58618778	Clk1|chr1:58618279-58618778	0.394462098738079	.	.
chr1	58586034	58586533	chr1	58802298	58802797	Fam126b|chr1:58802298-58802797	0.322835245334402	.	.
chr1	58586034	58586533	chr1	58802298	58802797	Fam126b|chr1:58802298-58802797	0.322835245334403	.	.
chr1	58586034	58586533	chr1	58802298	58802797	Ndufb3|chr1:58802298-58802797	0.322835245334402	.	.
chr1	58586034	58586533	chr1	58802298	58802797	Ndufb3|chr1:58802298-58802797	0.322835245334403	.	.
chr1	59237006	59237505	chr1	59315922	59316421	Als2|chr1:59315922-59316421	0.763533535470025	.	.
chr1	59684706	59685205	chr1	59315922	59316421	Nop58|chr1:59315922-59316421	0.538048069862992	.	.
chr1	59912662	59913161	chr1	59895373	59895872	Fam117b|chr1:59895373-59895872	0.479538750432059	.	.
chr1	59912662	59913161	chr1	59895373	59895872	Fam117b|chr1:59895373-59895872	0.47953875043206	.	.
chr1	59913211	59913710	chr1	59913763	59914262	Fam117b|chr1:59913763-59914262	0.625423211279125	.	.
chr1	60180257	60180756	chr1	59913763	59914262	Nbeal1|chr1:59913763-59914262	0.476701995823321	.	.
chr1	64121506	64122005	chr1	64121000	64121499	Klf7|chr1:64121000-64121499	0.739757112914096	.	.
chr1	64532547	64533046	chr1	64949313	64949812	Creb1|chr1:64949313-64949812	0.479905784466885	.	.
chr1	64616950	64617449	chr1	64797161	64797660	Gm28982|chr1:64797161-64797660	0.459801278250006	.	.
chr1	64616950	64617449	chr1	64797161	64797660	Mettl21a|chr1:64797161-64797660	0.459801278250006	.	.
chr1	64616950	64617449	chr1	64927863	64928362	Gm28982|chr1:64927863-64928362	0.706506319857123	.	.
chr1	64616950	64617449	chr1	64927863	64928362	Mettl21a|chr1:64927863-64928362	0.706506319857123	.	.
chr1	64690474	64690973	chr1	64797161	64797660	2810408I11Rik|chr1:64797161-64797660	0.336812771154814	.	.
chr1	64690474	64690973	chr1	64797161	64797660	Ccnyl1|chr1:64797161-64797660	0.336812771154814	.	.
chr1	64690474	64690973	chr1	64876239	64876738	2810408I11Rik|chr1:64876239-64876738	0.399658841102904	.	.
chr1	64690474	64690973	chr1	64876239	64876738	Ccnyl1|chr1:64876239-64876738	0.399658841102904	.	.
chr1	64690474	64690973	chr1	64925603	64926102	2810408I11Rik|chr1:64925603-64926102	0.539258735890255	.	.
chr1	64690474	64690973	chr1	64925603	64926102	Ccnyl1|chr1:64925603-64926102	0.539258735890255	.	.
chr1	64956569	64957068	chr1	64717480	64717979	Plekhm3|chr1:64717480-64717979	0.636199106982157	.	.
chr1	64956569	64957068	chr1	65179041	65179540	Plekhm3|chr1:65179041-65179540	0.323335091254218	.	.
chr1	72284104	72284603	chr1	72254025	72254524	Pecr|chr1:72254025-72254524	0.436675487072807	.	.
chr1	72284104	72284603	chr1	72254025	72254524	Tmem169|chr1:72254025-72254524	0.436675487072807	.	.
chr1	74236196	74236695	chr1	74332262	74332761	Arpc2|chr1:74332262-74332761	0.515112957750583	.	.
chr1	74236196	74236695	chr1	74397348	74397847	Arpc2|chr1:74397348-74397847	0.373671001644074	.	.
chr1	74236196	74236695	chr1	74397348	74397847	Arpc2|chr1:74397348-74397847	0.373671001644075	.	.
chr1	74284057	74284556	chr1	74052953	74053452	Aamp|chr1:74052953-74053452	0.459717030884904	.	.
chr1	74284057	74284556	chr1	74052953	74053452	Pnkd|chr1:74052953-74053452	0.459717030884904	.	.
chr1	74284588	74285087	chr1	74052953	74053452	Aamp|chr1:74052953-74053452	0.609643113524679	.	.
chr1	74284588	74285087	chr1	74052953	74053452	Pnkd|chr1:74052953-74053452	0.609643113524679	.	.
chr1	74391301	74391800	chr1	74133894	74134393	Ctdsp1|chr1:74133894-74134393	0.376022813447624	.	.
chr1	74587962	74588461	chr1	74816731	74817230	Bcs1l|chr1:74816731-74817230	0.390527779464402	.	.
chr1	74587962	74588461	chr1	74816731	74817230	Zfp142|chr1:74816731-74817230	0.390527779464402	.	.
chr1	74601175	74601674	chr1	74816731	74817230	Rnf25|chr1:74816731-74817230	0.335388228466548	.	.
chr1	74601175	74601674	chr1	74816731	74817230	Stk36|chr1:74816731-74817230	0.335388228466548	.	.
chr1	74712949	74713448	chr1	74397348	74397847	Cyp27a1|chr1:74397348-74397847	0.332078320414886	.	.
chr1	75191753	75192252	chr1	74816731	74817230	Ankzf1|chr1:74816731-74817230	0.466218785109852	.	.
chr1	75191753	75192252	chr1	74816731	74817230	Atg9a|chr1:74816731-74817230	0.466218785109852	.	.
chr1	75191753	75192252	chr1	75187880	75188379	Ankzf1|chr1:75187880-75188379	0.391812613258847	.	.
chr1	75191753	75192252	chr1	75187880	75188379	Atg9a|chr1:75187880-75188379	0.391812613258847	.	.
chr1	75236144	75236643	chr1	75187880	75188379	Dnajb2|chr1:75187880-75188379	0.33722732060946	.	.
chr1	75317346	75317845	chr1	75187880	75188379	Dnpep|chr1:75187880-75188379	0.529976956900025	.	.
chr1	75479156	75479655	chr1	75187880	75188379	Chpf|chr1:75187880-75188379	0.633230272133766	.	.
chr1	75479156	75479655	chr1	75187880	75188379	Tmem198|chr1:75187880-75188379	0.633230272133766	.	.
chr1	77514939	77515438	chr1	77280611	77281110	Epha4|chr1:77280611-77281110	0.425313036635723	.	.
chr1	77514939	77515438	chr1	77280611	77281110	Gm28386|chr1:77280611-77281110	0.425313036635723	.	.
chr1	78488387	78488886	chr1	78702820	78703319	Farsb|chr1:78702820-78703319	0.411738959786733	.	.
chr1	78488900	78489399	chr1	78702820	78703319	Farsb|chr1:78702820-78703319	0.424637002578632	.	.
chr1	78657540	78658039	chr1	78702820	78703319	Acsl3|chr1:78702820-78703319	0.444141774969343	.	.
chr1	78657540	78658039	chr1	78702820	78703319	Utp14b|chr1:78702820-78703319	0.444141774969343	.	.
chr1	86064385	86064884	chr1	86229432	86229931	Psmd1|chr1:86229432-86229931	0.340735990227504	.	.
chr1	86359268	86359767	chr1	86190771	86191270	C130036L24Rik|chr1:86190771-86191270	0.610526931543901	.	.
chr1	86359268	86359767	chr1	86190771	86191270	Ncl|chr1:86190771-86191270	0.610526931543901	.	.
chr1	86359268	86359767	chr1	86263508	86264007	C130036L24Rik|chr1:86263508-86264007	0.489243621985744	.	.
chr1	86359268	86359767	chr1	86263508	86264007	Ncl|chr1:86263508-86264007	0.489243621985744	.	.
chr1	86359268	86359767	chr1	86433961	86434460	C130036L24Rik|chr1:86433961-86434460	0.405399262816728	.	.
chr1	86359268	86359767	chr1	86433961	86434460	Ncl|chr1:86433961-86434460	0.405399262816728	.	.
chr1	86359268	86359767	chr1	86487143	86487642	C130036L24Rik|chr1:86487143-86487642	0.481723066123601	.	.
chr1	86359268	86359767	chr1	86487143	86487642	Ncl|chr1:86487143-86487642	0.481723066123601	.	.
chr1	86526360	86526859	chr1	86442428	86442927	Ptma|chr1:86442428-86442927	0.499731109320704	.	.
chr1	86582603	86583102	chr1	86263508	86264007	Cops7b|chr1:86263508-86264007	0.398286875872099	.	.
chr1	86582603	86583102	chr1	86263508	86264007	Pde6d|chr1:86263508-86264007	0.398286875872099	.	.
chr1	87326698	87327197	chr1	87658016	87658515	Gigyf2|chr1:87658016-87658515	0.626133590067222	.	.
chr1	87755700	87756199	chr1	87650745	87651244	Atg16l1|chr1:87650745-87651244	0.389283868054715	.	.
chr1	88277410	88277909	chr1	88587343	88587842	Hjurp|chr1:88587343-88587842	0.608536315998266	.	.
chr1	88277410	88277909	chr1	88587343	88587842	Trpm8|chr1:88587343-88587842	0.608536315998266	.	.
chr1	91459292	91459791	chr1	91052819	91053318	Per2|chr1:91052819-91053318	0.485388268553904	.	.
chr1	91494327	91494826	chr1	91054823	91055322	Traf3ip1|chr1:91054823-91055322	0.539284025896131	.	.
chr1	92907215	92907714	chr1	93071413	93071912	Dusp28|chr1:93071413-93071912	0.402075957214548	.	.
chr1	93478107	93478606	chr1	93071413	93071912	Hdlbp|chr1:93071413-93071912	0.351241599257513	.	.
chr1	93478107	93478606	chr1	93071413	93071912	Sept2|chr1:93071413-93071912	0.351241599257513	.	.
chr1	93635550	93636049	chr1	93401523	93402022	Gm28536|chr1:93401523-93402022	0.556620954004336	.	.
chr1	93635550	93636049	chr1	93445454	93445953	Gm28536|chr1:93445454-93445953	0.688529620952499	.	.
chr1	97769886	97770385	chr1	97632879	97633378	Gin1|chr1:97632879-97633378	0.337065157771962	.	.
chr1	97769886	97770385	chr1	97632879	97633378	Ppip5k2|chr1:97632879-97633378	0.337065157771962	.	.
chr1	121430778	121431277	chr1	121327621	121328120	Ccdc93|chr1:121327621-121328120	0.426324405016913	.	.
chr1	125434562	125435061	chr1	125476223	125476722	Actr3|chr1:125476223-125476722	0.690935884755134	.	.
chr1	125435289	125435788	chr1	125476223	125476722	Actr3|chr1:125476223-125476722	0.525524029706455	.	.
chr1	128102952	128103451	chr1	128447138	128447637	R3hdm1|chr1:128447138-128447637	0.52092529031956	.	.
chr1	128102952	128103451	chr1	128447138	128447637	Zranb3|chr1:128447138-128447637	0.52092529031956	.	.
chr1	128359460	128359959	chr1	128463418	128463917	Mcm6|chr1:128463418-128463917	0.352260207233796	.	.
chr1	131097580	131098079	chr1	131146267	131146766	Mapkapk2|chr1:131146267-131146766	0.444136053457857	.	.
chr1	131527318	131527817	chr1	131679503	131680002	Fam72a|chr1:131679503-131680002	0.599272923897173	.	.
chr1	131527318	131527817	chr1	131679503	131680002	Srgap2|chr1:131679503-131680002	0.599272923897173	.	.
chr1	131827667	131828166	chr1	131700384	131700883	Slc41a1|chr1:131700384-131700883	0.473569835175431	.	.
chr1	131910162	131910661	chr1	131679503	131680002	Nucks1|chr1:131679503-131680002	0.397586574920593	.	.
chr1	133130962	133131461	chr1	133025155	133025654	Ppp1r15b|chr1:133025155-133025654	0.681979439174164	.	.
chr1	134078899	134079398	chr1	134065232	134065731	Btg2|chr1:134065232-134065731	0.666945412224488	.	.
chr1	134078899	134079398	chr1	134092834	134093333	Btg2|chr1:134092834-134093333	0.656146970851977	.	.
chr1	134078899	134079398	chr1	134240629	134241128	Btg2|chr1:134240629-134241128	0.580680476236043	.	.
chr1	134361764	134362263	chr1	134326795	134327294	Tmem183a|chr1:134326795-134327294	0.524102195579074	.	.
chr1	134405737	134406236	chr1	134099100	134099599	Cyb5r1|chr1:134099100-134099599	0.403848885733724	.	.
chr1	134415089	134415588	chr1	134099100	134099599	Adipor1|chr1:134099100-134099599	0.323158471232309	.	.
chr1	134494334	134494833	chr1	134060782	134061281	Rabif|chr1:134060782-134061281	0.33585888342908	.	.
chr1	134494334	134494833	chr1	134093803	134094302	Rabif|chr1:134093803-134094302	0.353491654931379	.	.
chr1	135687906	135688405	chr1	135631452	135631951	Nav1|chr1:135631452-135631951	0.433534317602367	.	.
chr1	136466035	136466534	chr1	136683802	136684301	Kif14|chr1:136683802-136684301	0.765837553017073	.	.
chr1	137898255	137898754	chr1	138248083	138248582	Gm4258|chr1:138248083-138248582	0.344185752397238	.	.
chr1	138175068	138175567	chr1	138261470	138261969	Ptprc|chr1:138261470-138261969	0.385546718241611	.	.
chr1	144003472	144003971	chr1	144271995	144272494	Rgs2|chr1:144271995-144272494	0.330959552608955	.	.
chr1	144004041	144004540	chr1	144271995	144272494	Rgs2|chr1:144271995-144272494	0.387862304131898	.	.
chr1	151344167	151344666	chr1	151338258	151338757	Gm10138|chr1:151338258-151338757	0.654511547284552	.	.
chr1	151344167	151344666	chr1	151338258	151338757	Gm10138|chr1:151338258-151338757	0.654511547284553	.	.
chr1	151344167	151344666	chr1	151338258	151338757	Ivns1abp|chr1:151338258-151338757	0.654511547284552	.	.
chr1	151344167	151344666	chr1	151338258	151338757	Ivns1abp|chr1:151338258-151338757	0.654511547284553	.	.
chr1	151344167	151344666	chr1	151597881	151598380	Gm10138|chr1:151597881-151598380	0.760499525317242	.	.
chr1	151344167	151344666	chr1	151597881	151598380	Ivns1abp|chr1:151597881-151598380	0.760499525317242	.	.
chr1	151428258	151428757	chr1	151338258	151338757	Swt1|chr1:151338258-151338757	0.486821214848774	.	.
chr1	151428258	151428757	chr1	151338258	151338757	Trmt1l|chr1:151338258-151338757	0.486821214848774	.	.
chr1	151428258	151428757	chr1	151597881	151598380	Swt1|chr1:151597881-151598380	0.403051620873343	.	.
chr1	151428258	151428757	chr1	151597881	151598380	Trmt1l|chr1:151597881-151598380	0.403051620873343	.	.
chr1	151428762	151429261	chr1	151287526	151288025	Swt1|chr1:151287526-151288025	0.511481396166706	.	.
chr1	151428762	151429261	chr1	151287526	151288025	Trmt1l|chr1:151287526-151288025	0.511481396166706	.	.
chr1	151571134	151571633	chr1	151250691	151251190	Fam129a|chr1:151250691-151251190	0.474105831274793	.	.
chr1	151571134	151571633	chr1	151686695	151687194	Fam129a|chr1:151686695-151687194	0.368277333643664	.	.
chr1	151571134	151571633	chr1	151917695	151918194	Fam129a|chr1:151917695-151918194	0.337107867516293	.	.
chr1	151754914	151755413	chr1	152019133	152019632	2810414N06Rik|chr1:152019133-152019632	0.418045013845251	.	.
chr1	151754914	151755413	chr1	152019133	152019632	Edem3|chr1:152019133-152019632	0.418045013845251	.	.
chr1	153332786	153333285	chr1	153489065	153489564	Lamc1|chr1:153489065-153489564	0.486761020971059	.	.
chr1	153414936	153415435	chr1	153489065	153489564	E330020D12Rik|chr1:153489065-153489564	0.487269890860422	.	.
chr1	153487484	153487983	chr1	153433797	153434296	Dhx9|chr1:153433797-153434296	0.505435000048325	.	.
chr1	156035878	156036377	chr1	156028308	156028807	Tor1aip1|chr1:156028308-156028807	0.490764644738616	.	.
chr1	156035878	156036377	chr1	156028308	156028807	Tor1aip2|chr1:156028308-156028807	0.490764644738616	.	.
chr1	156035878	156036377	chr1	156459617	156460116	Tor1aip1|chr1:156459617-156460116	0.516800695548867	.	.
chr1	156035878	156036377	chr1	156459617	156460116	Tor1aip2|chr1:156459617-156460116	0.516800695548867	.	.
chr1	156938775	156939274	chr1	156921499	156921998	4930439D14Rik|chr1:156921499-156921998	0.327618766592652	.	.
chr1	156938775	156939274	chr1	156921499	156921998	Ralgps2|chr1:156921499-156921998	0.327618766592652	.	.
chr1	160194792	160195291	chr1	159889332	159889831	Mrps14|chr1:159889332-159889831	0.60778197340122	.	.
chr1	160194792	160195291	chr1	160079374	160079873	Mrps14|chr1:160079374-160079873	0.442351260426545	.	.
chr1	160195415	160195914	chr1	159889332	159889831	Mrps14|chr1:159889332-159889831	0.356455030655749	.	.
chr1	160212750	160213249	chr1	160245879	160246378	Cacybp|chr1:160245879-160246378	0.739679676646805	.	.
chr1	160792667	160793166	chr1	161139411	161139910	Rabgap1l|chr1:161139411-161139910	0.377578133591902	.	.
chr1	161070536	161071035	chr1	161139411	161139910	Cenpl|chr1:161139411-161139910	0.322400757783988	.	.
chr1	161070536	161071035	chr1	161139411	161139910	Dars2|chr1:161139411-161139910	0.322400757783988	.	.
chr1	161250941	161251440	chr1	161139411	161139910	Prdx6|chr1:161139411-161139910	0.431952334600593	.	.
chr1	161876197	161876696	chr1	161976288	161976787	Suco|chr1:161976288-161976787	0.362995053570522	.	.
chr1	162570372	162570871	chr1	162564987	162565486	Vamp4|chr1:162564987-162565486	0.596162860402714	.	.
chr1	163994642	163995141	chr1	164135222	164135721	BC055324|chr1:164135222-164135721	0.486824199111252	.	.
chr1	163994642	163995141	chr1	164135222	164135721	Mettl18|chr1:164135222-164135721	0.486824199111252	.	.
chr1	164115081	164115580	chr1	164135222	164135721	Selp|chr1:164135222-164135721	0.381437981187355	.	.
chr1	164307370	164307869	chr1	164135222	164135721	Blzf1|chr1:164135222-164135721	0.339322164444519	.	.
chr1	164307370	164307869	chr1	164440113	164440612	Blzf1|chr1:164440113-164440612	0.408867391246351	.	.
chr1	165460922	165461421	chr1	165641351	165641850	Dcaf6|chr1:165641351-165641850	0.366559416443768	.	.
chr1	165460922	165461421	chr1	165641351	165641850	Mpc2|chr1:165641351-165641850	0.366559416443768	.	.
chr1	166002418	166002917	chr1	166343030	166343529	Gm26665|chr1:166343030-166343529	0.385583595907302	.	.
chr1	166002418	166002917	chr1	166343030	166343529	Pou2f1|chr1:166343030-166343529	0.385583595907302	.	.
chr1	170867571	170868070	chr1	170898358	170898857	Atf6|chr1:170898358-170898857	0.425778533371749	.	.
chr1	170867571	170868070	chr1	170898358	170898857	Gm9929|chr1:170898358-170898857	0.425778533371749	.	.
chr1	170885252	170885751	chr1	170853519	170854018	Dusp12|chr1:170853519-170854018	0.377239294610484	.	.
chr1	170885252	170885751	chr1	170853519	170854018	Gm26620|chr1:170853519-170854018	0.377239294610484	.	.
chr1	171222404	171222903	chr1	170898358	170898857	Tomm40l|chr1:170898358-170898857	0.481391605699404	.	.
chr1	171281054	171281553	chr1	171184314	171184813	Ppox|chr1:171184314-171184813	0.40822931879801	.	.
chr1	171281054	171281553	chr1	171618945	171619444	Ppox|chr1:171618945-171619444	0.628456189653095	.	.
chr1	171360576	171361075	chr1	171618945	171619444	Klhdc9|chr1:171618945-171619444	0.495941437004209	.	.
chr1	171388757	171389256	chr1	171247027	171247526	Arhgap30|chr1:171247027-171247526	0.434435839745547	.	.
chr1	171558922	171559421	chr1	171618945	171619444	Cd244a|chr1:171618945-171619444	0.672352977337938	.	.
chr1	171917456	171917955	chr1	171906019	171906518	Slamf6|chr1:171906019-171906518	0.720386568496871	.	.
chr1	171917456	171917955	chr1	172217086	172217585	Slamf6|chr1:172217086-172217585	0.494342052222031	.	.
chr1	172147848	172148347	chr1	171906019	171906518	Dcaf8|chr1:171906019-171906518	0.575174961748793	.	.
chr1	172147848	172148347	chr1	172217086	172217585	Dcaf8|chr1:172217086-172217585	0.511956402446252	.	.
chr1	172376174	172376673	chr1	172455908	172456407	Pigm|chr1:172455908-172456407	0.722382244333234	.	.
chr1	172376174	172376673	chr1	172528665	172529164	Pigm|chr1:172528665-172529164	0.341026603759972	.	.
chr1	172475027	172475526	chr1	172312070	172312569	Slamf9|chr1:172312070-172312569	0.438554300987717	.	.
chr1	172475027	172475526	chr1	172455908	172456407	Slamf9|chr1:172455908-172456407	0.342100157757413	.	.
chr1	172475027	172475526	chr1	172528665	172529164	Slamf9|chr1:172528665-172529164	0.596788942541967	.	.
chr1	172481873	172482372	chr1	172455908	172456407	Igsf9|chr1:172455908-172456407	0.522208890532528	.	.
chr1	172632827	172633326	chr1	172312070	172312569	Dusp23|chr1:172312070-172312569	0.401792024110131	.	.
chr1	172632827	172633326	chr1	172528665	172529164	Dusp23|chr1:172528665-172529164	0.414951389459856	.	.
chr1	175625436	175625935	chr1	175524846	175525345	Fh1|chr1:175524846-175525345	0.33007313715336	.	.
chr1	177258176	177258675	chr1	177478518	177479017	Akt3|chr1:177478518-177479017	0.353541161993367	.	.
chr1	177258176	177258675	chr1	177478518	177479017	Akt3|chr1:177478518-177479017	0.353541161993368	.	.
chr1	177258176	177258675	chr1	177521050	177521549	Akt3|chr1:177521050-177521549	0.538257176176566	.	.
chr1	177441325	177441824	chr1	177478518	177479017	Zbtb18|chr1:177478518-177479017	0.748669285696172	.	.
chr1	177441325	177441824	chr1	177521050	177521549	Zbtb18|chr1:177521050-177521549	0.325893631031926	.	.
chr1	177441840	177442339	chr1	177521050	177521549	Zbtb18|chr1:177521050-177521549	0.570556987473657	.	.
chr1	177982967	177983466	chr1	177521050	177521549	Catspere2|chr1:177521050-177521549	0.36425898480243	.	.
chr1	178317988	178318487	chr1	178392937	178393436	B230369F24Rik|chr1:178392937-178393436	0.366686223913831	.	.
chr1	178317988	178318487	chr1	178392937	178393436	Cox20|chr1:178392937-178393436	0.366686223913831	.	.
chr1	180256056	180256555	chr1	180195828	180196327	Gm31728|chr1:180195828-180196327	0.537168382678138	.	.
chr1	182124497	182124996	chr1	182489705	182490204	Srp9|chr1:182489705-182490204	0.462926170195148	.	.
chr1	182282558	182283057	chr1	182511825	182512324	Degs1|chr1:182511825-182512324	0.412928080691273	.	.
chr1	183369413	183369912	chr1	183345255	183345754	Mia3|chr1:183345255-183345754	0.370061645985962	.	.
chr1	183369413	183369912	chr1	183510718	183511217	Mia3|chr1:183510718-183511217	0.545619045252441	.	.
chr1	184034061	184034560	chr1	184471284	184471783	1700056E22Rik|chr1:184471284-184471783	0.476413290501283	.	.
chr1	191062684	191063183	chr1	190928315	190928814	Nsl1|chr1:190928315-190928814	0.435067231571572	.	.
chr1	191062684	191063183	chr1	190928315	190928814	Tatdn3|chr1:190928315-190928814	0.435067231571572	.	.
chr1	191062684	191063183	chr1	191111097	191111596	Nsl1|chr1:191111097-191111596	0.491481432827784	.	.
chr1	191062684	191063183	chr1	191111097	191111596	Tatdn3|chr1:191111097-191111596	0.491481432827784	.	.
chr1	191224177	191224676	chr1	191125641	191126140	D730003I15Rik|chr1:191125641-191126140	0.54837590884635	.	.
chr1	191224177	191224676	chr1	191197904	191198403	D730003I15Rik|chr1:191197904-191198403	0.361149469062205	.	.
chr1	191224697	191225196	chr1	190928315	190928814	D730003I15Rik|chr1:190928315-190928814	0.33860488100594	.	.
chr1	191224697	191225196	chr1	191197904	191198403	D730003I15Rik|chr1:191197904-191198403	0.405708777905023	.	.
chr1	191325660	191326159	chr1	191125641	191126140	Pacc1|chr1:191125641-191126140	0.393660148280245	.	.
chr1	191326162	191326661	chr1	191183196	191183695	Pacc1|chr1:191183196-191183695	0.474918014340026	.	.
chr1	191326162	191326661	chr1	191275469	191275968	Pacc1|chr1:191275469-191275968	0.573607770439397	.	.
chr1	191326162	191326661	chr1	191396465	191396964	Pacc1|chr1:191396465-191396964	0.74886766473091	.	.
chr1	191326162	191326661	chr1	191397049	191397548	Pacc1|chr1:191397049-191397548	0.633288181663139	.	.
chr1	191575408	191575907	chr1	191894316	191894815	Dtl|chr1:191894316-191894815	0.431713003417278	.	.
chr1	191575408	191575907	chr1	191894316	191894815	Ints7|chr1:191894316-191894815	0.431713003417278	.	.
chr1	191717568	191718067	chr1	191281074	191281573	Lpgat1|chr1:191281074-191281573	0.452639719882371	.	.
chr1	191717568	191718067	chr1	191396465	191396964	Lpgat1|chr1:191396465-191396964	0.533091920782887	.	.
chr1	191717568	191718067	chr1	191397049	191397548	Lpgat1|chr1:191397049-191397548	0.649951070534466	.	.
chr1	191717568	191718067	chr1	191756464	191756963	Lpgat1|chr1:191756464-191756963	0.361878435988945	.	.
chr1	191906374	191906873	chr1	192070708	192071207	1700034H15Rik|chr1:192070708-192071207	0.366712085464356	.	.
chr1	191906374	191906873	chr1	192070708	192071207	Slc30a1|chr1:192070708-192071207	0.366712085464356	.	.
chr1	193130022	193130521	chr1	193173244	193173743	Utp25|chr1:193173244-193173743	0.455106400067915	.	.
chr1	194995208	194995707	chr1	194879521	194880020	Gm32250|chr1:194879521-194880020	0.33099261065025	.	.
chr10	4387235	4387734	chr10	4541438	4541937	Zbtb2|chr10:4541438-4541937	0.365492132976541	.	.
chr10	7212004	7212503	chr10	7062512	7063011	Cnksr3|chr10:7062512-7063011	0.337741184764494	.	.
chr10	7680943	7681442	chr10	7802500	7802999	Lats1|chr10:7802500-7802999	0.3538738043937	.	.
chr10	7680943	7681442	chr10	7802500	7802999	Pcmt1|chr10:7802500-7802999	0.3538738043937	.	.
chr10	7780721	7781220	chr10	7851691	7852190	B430219N15Rik|chr10:7851691-7852190	0.526465593576825	.	.
chr10	7780721	7781220	chr10	8007208	8007707	B430219N15Rik|chr10:8007208-8007707	0.386820221504763	.	.
chr10	7780721	7781220	chr10	8007208	8007707	B430219N15Rik|chr10:8007208-8007707	0.386820221504764	.	.
chr10	7955534	7956033	chr10	7851691	7852190	Tab2|chr10:7851691-7852190	0.381316011123874	.	.
chr10	7956090	7956589	chr10	7663092	7663591	Tab2|chr10:7663092-7663591	0.334056562615143	.	.
chr10	7956090	7956589	chr10	7802500	7802999	Tab2|chr10:7802500-7802999	0.549300262444232	.	.
chr10	7956090	7956589	chr10	7841689	7842188	Tab2|chr10:7841689-7842188	0.35181095979689	.	.
chr10	8518648	8519147	chr10	8415462	8415961	Ust|chr10:8415462-8415961	0.367475249490992	.	.
chr10	8518648	8519147	chr10	8926275	8926774	Ust|chr10:8926275-8926774	0.666167806676061	.	.
chr10	8885858	8886357	chr10	8912224	8912723	Sash1|chr10:8912224-8912723	0.415889372079215	.	.
chr10	10557986	10558485	chr10	10659925	10660424	Rab32|chr10:10659925-10660424	0.356314881462647	.	.
chr10	11343450	11343949	chr10	11491884	11492383	Epm2a|chr10:11491884-11492383	0.619276419994724	.	.
chr10	12868974	12869473	chr10	13008121	13008620	Utrn|chr10:13008121-13008620	0.559384893379268	.	.
chr10	12922385	12922884	chr10	13008121	13008620	B230208H11Rik|chr10:13008121-13008620	0.557072755947475	.	.
chr10	13192919	13193418	chr10	13008121	13008620	Ltv1|chr10:13008121-13008620	0.401844399918199	.	.
chr10	13192919	13193418	chr10	13438372	13438871	Ltv1|chr10:13438372-13438871	0.390874774248988	.	.
chr10	13552855	13553354	chr10	13273698	13274197	Adat2|chr10:13273698-13274197	0.557726621199998	.	.
chr10	13552855	13553354	chr10	13273698	13274197	Pex3|chr10:13273698-13274197	0.557726621199998	.	.
chr10	17722963	17723462	chr10	17295201	17295700	Cited2|chr10:17295201-17295700	0.374729133939057	.	.
chr10	17722963	17723462	chr10	17788467	17788966	Cited2|chr10:17788467-17788966	0.335203923882674	.	.
chr10	17795966	17796465	chr10	17660695	17661194	Txlnb|chr10:17660695-17661194	0.441068603412084	.	.
chr10	17795966	17796465	chr10	17788467	17788966	Txlnb|chr10:17788467-17788966	0.369220737684641	.	.
chr10	17947167	17947666	chr10	17772404	17772903	Heca|chr10:17772404-17772903	0.618013485498532	.	.
chr10	17947167	17947666	chr10	18070072	18070571	Heca|chr10:18070072-18070571	0.459450545841728	.	.
chr10	17947167	17947666	chr10	18070591	18071090	Heca|chr10:18070591-18071090	0.425074537249532	.	.
chr10	17947841	17948340	chr10	17772404	17772903	Heca|chr10:17772404-17772903	0.424215054168207	.	.
chr10	17947841	17948340	chr10	18070072	18070571	Heca|chr10:18070072-18070571	0.34764377996082	.	.
chr10	17947841	17948340	chr10	18070591	18071090	Heca|chr10:18070591-18071090	0.325443800892149	.	.
chr10	18235012	18235511	chr10	18070591	18071090	Ccdc28a|chr10:18070591-18071090	0.330761980115746	.	.
chr10	18235012	18235511	chr10	18070591	18071090	Gm10827|chr10:18070591-18071090	0.330761980115746	.	.
chr10	19933991	19934490	chr10	19570179	19570678	Map3k5|chr10:19570179-19570678	0.425305585990819	.	.
chr10	20952322	20952821	chr10	21067093	21067592	Ahi1|chr10:21067093-21067592	0.51126831304492	.	.
chr10	20952322	20952821	chr10	21077033	21077532	Ahi1|chr10:21077033-21077532	0.45492826813996	.	.
chr10	21295682	21296181	chr10	21067093	21067592	Hbs1l|chr10:21067093-21067592	0.366512298864336	.	.
chr10	22148605	22149104	chr10	21890279	21890778	E030030I06Rik|chr10:21890279-21890778	0.430221460600608	.	.
chr10	22148605	22149104	chr10	21994360	21994859	E030030I06Rik|chr10:21994360-21994859	0.418966703227583	.	.
chr10	22731152	22731651	chr10	22867121	22867620	AC166256.1|chr10:22867121-22867620	0.569473376594241	.	.
chr10	22731152	22731651	chr10	22867121	22867620	Tbpl1|chr10:22867121-22867620	0.569473376594241	.	.
chr10	24869684	24870183	chr10	25119038	25119537	Med23|chr10:25119038-25119537	0.518649562324011	.	.
chr10	25359501	25360000	chr10	25296861	25297360	Epb41l2|chr10:25296861-25297360	0.374913649884674	.	.
chr10	37338098	37338597	chr10	37321138	37321637	Gm26535|chr10:37321138-37321637	0.389808297658646	.	.
chr10	39731403	39731902	chr10	39960047	39960546	E130307A14Rik|chr10:39960047-39960546	0.367116407300434	.	.
chr10	39731403	39731902	chr10	39960047	39960546	Rev3l|chr10:39960047-39960546	0.367116407300434	.	.
chr10	40142083	40142582	chr10	40476837	40477336	Slc16a10|chr10:40476837-40477336	0.487060785592526	.	.
chr10	40258264	40258763	chr10	40128452	40128951	Gtf3c6|chr10:40128452-40128951	0.417908258237609	.	.
chr10	40258264	40258763	chr10	40539702	40540201	Gtf3c6|chr10:40539702-40540201	0.439980745936819	.	.
chr10	40301997	40302496	chr10	40128452	40128951	Amd1|chr10:40128452-40128951	0.342885440240295	.	.
chr10	40301997	40302496	chr10	40476837	40477336	Amd1|chr10:40476837-40477336	0.354659582355992	.	.
chr10	40348905	40349404	chr10	40128452	40128951	Cdk19os|chr10:40128452-40128951	0.469974452250876	.	.
chr10	40348905	40349404	chr10	40476837	40477336	Cdk19os|chr10:40476837-40477336	0.409819429598607	.	.
chr10	41519685	41520184	chr10	41573018	41573517	Cd164|chr10:41573018-41573517	0.36795934721203	.	.
chr10	41809843	41810342	chr10	41573018	41573517	Cep57l1|chr10:41573018-41573517	0.586693825548302	.	.
chr10	41809843	41810342	chr10	41573018	41573517	Sesn1|chr10:41573018-41573517	0.586693825548302	.	.
chr10	42478381	42478880	chr10	42152748	42153247	Afg1l|chr10:42152748-42153247	0.38024370421514	.	.
chr10	42501588	42502087	chr10	42436807	42437306	Snx3|chr10:42436807-42437306	0.665339871732347	.	.
chr10	42888291	42888790	chr10	42897567	42898066	Gm48671|chr10:42897567-42898066	0.353939761826777	.	.
chr10	43221102	43221601	chr10	42897567	42898066	Pdss2|chr10:42897567-42898066	0.353719018175003	.	.
chr10	43901492	43901991	chr10	43996209	43996708	Qrsl1|chr10:43996209-43996708	0.454491303319041	.	.
chr10	43901492	43901991	chr10	43996209	43996708	Rtn4ip1|chr10:43996209-43996708	0.454491303319041	.	.
chr10	44268090	44268589	chr10	44458401	44458900	Atg5|chr10:44458401-44458900	0.500745673715484	.	.
chr10	53629896	53630395	chr10	53468612	53469111	Mcm9|chr10:53468612-53469111	0.324016221750514	.	.
chr10	54075590	54076089	chr10	54119224	54119723	Gm16998|chr10:54119224-54119723	0.612782608758101	.	.
chr10	54075590	54076089	chr10	54119224	54119723	Man1a|chr10:54119224-54119723	0.612782608758101	.	.
chr10	57486054	57486553	chr10	57636996	57637495	4930467K11Rik|chr10:57636996-57637495	0.670351325633937	.	.
chr10	57486054	57486553	chr10	57636996	57637495	Hsf2|chr10:57636996-57637495	0.670351325633937	.	.
chr10	57486054	57486553	chr10	57745404	57745903	4930467K11Rik|chr10:57745404-57745903	0.334707384413642	.	.
chr10	57486054	57486553	chr10	57745404	57745903	Hsf2|chr10:57745404-57745903	0.334707384413642	.	.
chr10	57631815	57632314	chr10	57758900	57759399	Pkib|chr10:57758900-57759399	0.495049711254003	.	.
chr10	58497623	58498122	chr10	58381856	58382355	Ccdc138|chr10:58381856-58382355	0.40825945393201	.	.
chr10	59221544	59222043	chr10	58788747	58789246	Sept10|chr10:58788747-58789246	0.361876341120072	.	.
chr10	59221544	59222043	chr10	58788747	58789246	Sowahc|chr10:58788747-58789246	0.361876341120072	.	.
chr10	59702220	59702719	chr10	59896922	59897421	Micu1|chr10:59896922-59897421	0.42541194106168	.	.
chr10	59879326	59879825	chr10	59899607	59900106	Dnajb12|chr10:59899607-59900106	0.511943213280273	.	.
chr10	60277677	60278176	chr10	60366986	60367485	Psap|chr10:60366986-60367485	0.426190582090343	.	.
chr10	60277677	60278176	chr10	60706196	60706695	Psap|chr10:60706196-60706695	0.325826905631793	.	.
chr10	60346914	60347413	chr10	60744805	60745304	Vsir|chr10:60744805-60745304	0.327006881157438	.	.
chr10	60752559	60753058	chr10	60706196	60706695	Slc29a3|chr10:60706196-60706695	0.345127901599947	.	.
chr10	62340040	62340539	chr10	62507559	62508058	Hk1os|chr10:62507559-62508058	0.541921082910443	.	.
chr10	62340040	62340539	chr10	62542893	62543392	Hk1os|chr10:62542893-62543392	0.424678857481465	.	.
chr10	62578211	62578710	chr10	62543431	62543930	4933428P19Rik|chr10:62543431-62543930	0.391469943729808	.	.
chr10	62578211	62578710	chr10	62543431	62543930	Kif1bp|chr10:62543431-62543930	0.391469943729808	.	.
chr10	62792172	62792671	chr10	62507559	62508058	Ccar1|chr10:62507559-62508058	0.504747672038668	.	.
chr10	62979983	62980482	chr10	62507559	62508058	Rufy2|chr10:62507559-62508058	0.376299473368409	.	.
chr10	63243618	63244117	chr10	62948484	62948983	1700120B22Rik|chr10:62948484-62948983	0.770856252968327	.	.
chr10	63243618	63244117	chr10	62948484	62948983	Herc4|chr10:62948484-62948983	0.770856252968327	.	.
chr10	63243618	63244117	chr10	63386349	63386848	1700120B22Rik|chr10:63386349-63386848	0.531012774108508	.	.
chr10	63243618	63244117	chr10	63386349	63386848	Herc4|chr10:63386349-63386848	0.531012774108508	.	.
chr10	66920360	66920859	chr10	66864385	66864884	1110002J07Rik|chr10:66864385-66864884	0.476000402510388	.	.
chr10	66920360	66920859	chr10	66864385	66864884	Gm26576|chr10:66864385-66864884	0.476000402510388	.	.
chr10	66920360	66920859	chr10	67025428	67025927	1110002J07Rik|chr10:67025428-67025927	0.42351458718308	.	.
chr10	66920360	66920859	chr10	67025428	67025927	Gm26576|chr10:67025428-67025927	0.42351458718308	.	.
chr10	66920360	66920859	chr10	67185423	67185922	1110002J07Rik|chr10:67185423-67185922	0.494145005550258	.	.
chr10	66920360	66920859	chr10	67185423	67185922	Gm26576|chr10:67185423-67185922	0.494145005550258	.	.
chr10	67285073	67285572	chr10	67025428	67025927	Nrbf2|chr10:67025428-67025927	0.642979983417487	.	.
chr10	67285073	67285572	chr10	67185423	67185922	Nrbf2|chr10:67185423-67185922	0.722902649776895	.	.
chr10	67979231	67979730	chr10	67579731	67580230	Rtkn2|chr10:67579731-67580230	0.502099624755448	.	.
chr10	70096855	70097354	chr10	70296757	70297256	Ccdc6|chr10:70296757-70297256	0.672831551791821	.	.
chr10	70096855	70097354	chr10	70296757	70297256	Ccdc6|chr10:70296757-70297256	0.672831551791822	.	.
chr10	71285013	71285512	chr10	71369311	71369810	Ube2d1|chr10:71369311-71369810	0.383844745877192	.	.
chr10	75517195	75517694	chr10	75282558	75283057	Gucd1|chr10:75282558-75283057	0.631816680255729	.	.
chr10	75517195	75517694	chr10	75282558	75283057	Snrpd3|chr10:75282558-75283057	0.631816680255729	.	.
chr10	77417987	77418486	chr10	77536620	77537119	Adarb1|chr10:77536620-77537119	0.646096015929997	.	.
chr10	77530894	77531393	chr10	77536620	77537119	Itgb2|chr10:77536620-77537119	0.593059069117156	.	.
chr10	77530894	77531393	chr10	77963967	77964466	Itgb2|chr10:77963967-77964466	0.499914757214558	.	.
chr10	77530894	77531393	chr10	77963967	77964466	Itgb2|chr10:77963967-77964466	0.499914757214559	.	.
chr10	77581441	77581940	chr10	77536620	77537119	Pttg1ip|chr10:77536620-77537119	0.503556344500655	.	.
chr10	77581441	77581940	chr10	77963967	77964466	Pttg1ip|chr10:77963967-77964466	0.486679125285167	.	.
chr10	77606279	77606778	chr10	77536620	77537119	Sumo3|chr10:77536620-77537119	0.634972761433485	.	.
chr10	77622031	77622530	chr10	77880288	77880787	Ube2g2|chr10:77880288-77880787	0.354249443444901	.	.
chr10	77978313	77978812	chr10	77536620	77537119	Cfap410|chr10:77536620-77537119	0.341853745475204	.	.
chr10	77978313	77978812	chr10	77963967	77964466	Cfap410|chr10:77963967-77964466	0.427073738035426	.	.
chr10	78009528	78010027	chr10	77880288	77880787	Pfkl|chr10:77880288-77880787	0.430441480050818	.	.
chr10	78009528	78010027	chr10	78149018	78149517	Pfkl|chr10:78149018-78149517	0.360319198250635	.	.
chr10	78069477	78069976	chr10	77963967	77964466	Icosl|chr10:77963967-77964466	0.403112558543164	.	.
chr10	78069477	78069976	chr10	78087043	78087542	Icosl|chr10:78087043-78087542	0.491715146969486	.	.
chr10	78244489	78244988	chr10	77963967	77964466	Trappc10|chr10:77963967-77964466	0.369215884471399	.	.
chr10	78465491	78465990	chr10	78086444	78086943	Pdxk|chr10:78086444-78086943	0.349204234354477	.	.
chr10	78465491	78465990	chr10	78149018	78149517	Pdxk|chr10:78149018-78149517	0.319844102442392	.	.
chr10	79681760	79682259	chr10	79506554	79507053	Cdc34|chr10:79506554-79507053	0.654138443972589	.	.
chr10	79746371	79746870	chr10	79506554	79507053	Polrmt|chr10:79506554-79507053	0.699264781944685	.	.
chr10	79766873	79767372	chr10	79780004	79780503	Rnf126|chr10:79780004-79780503	0.44385713834716	.	.
chr10	79766873	79767372	chr10	80102436	80102935	Rnf126|chr10:80102436-80102935	0.405633406315937	.	.
chr10	79766873	79767372	chr10	80159857	80160356	Rnf126|chr10:80159857-80160356	0.348936404619731	.	.
chr10	79767373	79767872	chr10	80102436	80102935	Rnf126|chr10:80102436-80102935	0.853690716887397	.	.
chr10	79854078	79854577	chr10	79780004	79780503	E130317F20Rik|chr10:79780004-79780503	0.34958000163011	.	.
chr10	79854078	79854577	chr10	79780004	79780503	Ptbp1|chr10:79780004-79780503	0.34958000163011	.	.
chr10	79854078	79854577	chr10	80024145	80024644	E130317F20Rik|chr10:80024145-80024644	0.32033768736181	.	.
chr10	79854078	79854577	chr10	80024145	80024644	Ptbp1|chr10:80024145-80024644	0.32033768736181	.	.
chr10	79854078	79854577	chr10	80102436	80102935	E130317F20Rik|chr10:80102436-80102935	0.451293608841533	.	.
chr10	79854078	79854577	chr10	80102436	80102935	Ptbp1|chr10:80102436-80102935	0.451293608841533	.	.
chr10	79854078	79854577	chr10	80159857	80160356	E130317F20Rik|chr10:80159857-80160356	0.456649635126984	.	.
chr10	79854078	79854577	chr10	80159857	80160356	Ptbp1|chr10:80159857-80160356	0.456649635126984	.	.
chr10	79908430	79908929	chr10	80102436	80102935	Med16|chr10:80102436-80102935	0.624675477705154	.	.
chr10	79959680	79960179	chr10	80167470	80167969	Wdr18|chr10:80167470-80167969	0.529040437418945	.	.
chr10	79984727	79985226	chr10	79506554	79507053	Tmem259|chr10:79506554-79507053	0.616738893658011	.	.
chr10	79984727	79985226	chr10	79780004	79780503	Tmem259|chr10:79780004-79780503	0.617730288355578	.	.
chr10	79984727	79985226	chr10	80024145	80024644	Tmem259|chr10:80024145-80024644	0.742494057512738	.	.
chr10	79984727	79985226	chr10	80033119	80033618	Tmem259|chr10:80033119-80033618	0.440872878799009	.	.
chr10	79984727	79985226	chr10	80159857	80160356	Tmem259|chr10:80159857-80160356	0.605370582119331	.	.
chr10	79996251	79996750	chr10	79506554	79507053	Abca7|chr10:79506554-79507053	0.483511332833453	.	.
chr10	79996251	79996750	chr10	80033119	80033618	Abca7|chr10:80033119-80033618	0.379540119299914	.	.
chr10	79996251	79996750	chr10	80167470	80167969	Abca7|chr10:80167470-80167969	0.593091646478688	.	.
chr10	80016420	80016919	chr10	79780004	79780503	Arhgap45|chr10:79780004-79780503	0.762154466024772	.	.
chr10	80016420	80016919	chr10	80024145	80024644	Arhgap45|chr10:80024145-80024644	0.465515517872647	.	.
chr10	80016420	80016919	chr10	80033119	80033618	Arhgap45|chr10:80033119-80033618	0.509143488607292	.	.
chr10	80016420	80016919	chr10	80159857	80160356	Arhgap45|chr10:80159857-80160356	0.661771106189705	.	.
chr10	80016420	80016919	chr10	80167470	80167969	Arhgap45|chr10:80167470-80167969	0.504956829991916	.	.
chr10	80039610	80040109	chr10	80149272	80149771	Polr2e|chr10:80149272-80149771	0.392512766772189	.	.
chr10	80105307	80105806	chr10	80024145	80024644	Sbno2|chr10:80024145-80024644	0.571303943999723	.	.
chr10	80105307	80105806	chr10	80033119	80033618	Sbno2|chr10:80033119-80033618	0.361527847686458	.	.
chr10	80105307	80105806	chr10	80159857	80160356	Sbno2|chr10:80159857-80160356	0.331100154720846	.	.
chr10	80115299	80115798	chr10	79780004	79780503	Stk11|chr10:79780004-79780503	0.791528536865304	.	.
chr10	80115299	80115798	chr10	80024145	80024644	Stk11|chr10:80024145-80024644	0.756529802507218	.	.
chr10	80115299	80115798	chr10	80033119	80033618	Stk11|chr10:80033119-80033618	0.38985706834678	.	.
chr10	80115299	80115798	chr10	80159857	80160356	Stk11|chr10:80159857-80160356	0.805775252810976	.	.
chr10	80115855	80116354	chr10	79780004	79780503	Stk11|chr10:79780004-79780503	0.767014555746157	.	.
chr10	80115855	80116354	chr10	80024145	80024644	Stk11|chr10:80024145-80024644	0.557330957767554	.	.
chr10	80115855	80116354	chr10	80033119	80033618	Stk11|chr10:80033119-80033618	0.56581562347409	.	.
chr10	80115855	80116354	chr10	80159857	80160356	Stk11|chr10:80159857-80160356	0.597745739887782	.	.
chr10	80141214	80141713	chr10	80102436	80102935	Cbarp|chr10:80102436-80102935	0.392599038570774	.	.
chr10	80226253	80226752	chr10	79780004	79780503	Pwwp3a|chr10:79780004-79780503	0.505349076967168	.	.
chr10	80226253	80226752	chr10	80024145	80024644	Pwwp3a|chr10:80024145-80024644	0.804556252886264	.	.
chr10	80226253	80226752	chr10	80075263	80075762	Pwwp3a|chr10:80075263-80075762	0.422281182913244	.	.
chr10	80226253	80226752	chr10	80149272	80149771	Pwwp3a|chr10:80149272-80149771	0.399797256256987	.	.
chr10	80226253	80226752	chr10	80159857	80160356	Pwwp3a|chr10:80159857-80160356	0.633298364948421	.	.
chr10	80226253	80226752	chr10	80159857	80160356	Pwwp3a|chr10:80159857-80160356	0.633298364948422	.	.
chr10	80249168	80249667	chr10	80167470	80167969	Ndufs7|chr10:80167470-80167969	0.611219295644323	.	.
chr10	80249168	80249667	chr10	80264751	80265250	Ndufs7|chr10:80264751-80265250	0.425984061308853	.	.
chr10	80260827	80261326	chr10	80149272	80149771	Dazap1|chr10:80149272-80149771	0.331474281203702	.	.
chr10	80260827	80261326	chr10	80149272	80149771	Gamt|chr10:80149272-80149771	0.331474281203702	.	.
chr10	80261461	80261960	chr10	80149272	80149771	Dazap1|chr10:80149272-80149771	0.453710168687443	.	.
chr10	80261461	80261960	chr10	80149272	80149771	Gamt|chr10:80149272-80149771	0.453710168687443	.	.
chr10	80292185	80292684	chr10	80167470	80167969	Rps15|chr10:80167470-80167969	0.620609151384191	.	.
chr10	80320339	80320838	chr10	80167470	80167969	2310011J03Rik|chr10:80167470-80167969	0.610295106162562	.	.
chr10	80320339	80320838	chr10	80167470	80167969	2310011J03Rik|chr10:80167470-80167969	0.610295106162563	.	.
chr10	80329684	80330183	chr10	80102436	80102935	Pcsk4|chr10:80102436-80102935	0.440372944394473	.	.
chr10	80329684	80330183	chr10	80102436	80102935	Reep6|chr10:80102436-80102935	0.440372944394473	.	.
chr10	80329684	80330183	chr10	80167470	80167969	Pcsk4|chr10:80167470-80167969	0.360297177894099	.	.
chr10	80329684	80330183	chr10	80167470	80167969	Reep6|chr10:80167470-80167969	0.360297177894099	.	.
chr10	80329684	80330183	chr10	80475205	80475704	Pcsk4|chr10:80475205-80475704	0.388584059017078	.	.
chr10	80329684	80330183	chr10	80475205	80475704	Reep6|chr10:80475205-80475704	0.388584059017078	.	.
chr10	80398776	80399275	chr10	80167470	80167969	Mbd3|chr10:80167470-80167969	0.377901998460395	.	.
chr10	80399367	80399866	chr10	80167470	80167969	Mbd3|chr10:80167470-80167969	0.370663828203238	.	.
chr10	80406595	80407094	chr10	80024145	80024644	Uqcr11|chr10:80024145-80024644	0.393232110506794	.	.
chr10	80406595	80407094	chr10	80676201	80676700	Uqcr11|chr10:80676201-80676700	0.465279492177654	.	.
chr10	80433205	80433704	chr10	80024145	80024644	Tcf3|chr10:80024145-80024644	0.390243805738019	.	.
chr10	80433205	80433704	chr10	80149272	80149771	Tcf3|chr10:80149272-80149771	0.373673619373381	.	.
chr10	80433205	80433704	chr10	80159857	80160356	Tcf3|chr10:80159857-80160356	0.355363179458186	.	.
chr10	80433205	80433704	chr10	80159857	80160356	Tcf3|chr10:80159857-80160356	0.355363179458187	.	.
chr10	80433205	80433704	chr10	80676201	80676700	Tcf3|chr10:80676201-80676700	0.366403065396447	.	.
chr10	80433784	80434283	chr10	80676201	80676700	Tcf3|chr10:80676201-80676700	0.357852839897359	.	.
chr10	80577192	80577691	chr10	80676201	80676700	Klf16|chr10:80676201-80676700	0.713032811975824	.	.
chr10	80577192	80577691	chr10	80751496	80751995	Klf16|chr10:80751496-80751995	0.498579674960632	.	.
chr10	80577192	80577691	chr10	80763431	80763930	Klf16|chr10:80763431-80763930	0.479655412588621	.	.
chr10	80602614	80603113	chr10	80264751	80265250	Adat3|chr10:80264751-80265250	0.554523855213344	.	.
chr10	80602614	80603113	chr10	80264751	80265250	Scamp4|chr10:80264751-80265250	0.554523855213344	.	.
chr10	80622360	80622859	chr10	80475205	80475704	Csnk1g2|chr10:80475205-80475704	0.42668260851902	.	.
chr10	80702062	80702561	chr10	80676201	80676700	Izumo4|chr10:80676201-80676700	0.520626505364369	.	.
chr10	80702062	80702561	chr10	80676201	80676700	Mob3a|chr10:80676201-80676700	0.520626505364369	.	.
chr10	80702062	80702561	chr10	80763431	80763930	Izumo4|chr10:80763431-80763930	0.352721823989218	.	.
chr10	80702062	80702561	chr10	80763431	80763930	Mob3a|chr10:80763431-80763930	0.352721823989218	.	.
chr10	80742110	80742609	chr10	80763431	80763930	Ap3d1|chr10:80763431-80763930	0.321101687081585	.	.
chr10	80798353	80798852	chr10	80676201	80676700	Plekhj1|chr10:80676201-80676700	0.671086448669978	.	.
chr10	80798353	80798852	chr10	80676201	80676700	Sf3a2|chr10:80676201-80676700	0.671086448669978	.	.
chr10	80798353	80798852	chr10	80763431	80763930	Plekhj1|chr10:80763431-80763930	0.360734466173446	.	.
chr10	80798353	80798852	chr10	80763431	80763930	Sf3a2|chr10:80763431-80763930	0.360734466173446	.	.
chr10	80854995	80855494	chr10	81192202	81192701	Lsm7|chr10:81192202-81192701	0.475754939491115	.	.
chr10	80854995	80855494	chr10	81192202	81192701	Sppl2b|chr10:81192202-81192701	0.475754939491115	.	.
chr10	80900697	80901196	chr10	81192202	81192701	Timm13|chr10:81192202-81192701	0.525103233259931	.	.
chr10	80929771	80930270	chr10	81137227	81137726	Gadd45b|chr10:81137227-81137726	0.539534845022988	.	.
chr10	81037087	81037586	chr10	80763431	80763930	Slc39a3|chr10:80763431-80763930	0.372421688458218	.	.
chr10	81037087	81037586	chr10	81137227	81137726	Slc39a3|chr10:81137227-81137726	0.758122068268734	.	.
chr10	81037087	81037586	chr10	81430157	81430656	Slc39a3|chr10:81430157-81430656	0.408054427790952	.	.
chr10	81069721	81070220	chr10	80751496	80751995	Thop1|chr10:80751496-80751995	0.532624204457012	.	.
chr10	81069721	81070220	chr10	80763431	80763930	Thop1|chr10:80763431-80763930	0.32425920248222	.	.
chr10	81134125	81134624	chr10	80969156	80969655	Zbtb7a|chr10:80969156-80969655	0.342671646157755	.	.
chr10	81182587	81183086	chr10	81137227	81137726	Dapk3|chr10:81137227-81137726	0.427994512999441	.	.
chr10	81350327	81350826	chr10	81298688	81299187	Hmg20b|chr10:81298688-81299187	0.402937619493706	.	.
chr10	81384063	81384562	chr10	81298688	81299187	Dohh|chr10:81298688-81299187	0.333813577617948	.	.
chr10	81384063	81384562	chr10	81407442	81407941	Dohh|chr10:81407442-81407941	0.510637858416607	.	.
chr10	81496231	81496730	chr10	81137227	81137726	Ncln|chr10:81137227-81137726	0.54904632719957	.	.
chr10	81524081	81524580	chr10	81298688	81299187	Gna15|chr10:81298688-81299187	0.46437727094009	.	.
chr10	82353950	82354449	chr10	82697350	82697849	Gm4924|chr10:82697350-82697849	0.481923221428399	.	.
chr10	83359854	83360353	chr10	83565380	83565879	D10Wsu102e|chr10:83565380-83565879	0.507916376793287	.	.
chr10	85184578	85185077	chr10	85194471	85194970	Cry1|chr10:85194471-85194970	0.374529704765704	.	.
chr10	86705811	86706310	chr10	86727517	86728016	Hsp90b1|chr10:86727517-86728016	0.334267196923586	.	.
chr10	86705811	86706310	chr10	86727517	86728016	Ttc41|chr10:86727517-86728016	0.334267196923586	.	.
chr10	88200852	88201351	chr10	88420607	88421106	Washc3|chr10:88420607-88421106	0.331697783043087	.	.
chr10	88378931	88379430	chr10	88738951	88739450	Dram1|chr10:88738951-88739450	0.455042143227542	.	.
chr10	88378931	88379430	chr10	88738951	88739450	Gnptab|chr10:88738951-88739450	0.455042143227542	.	.
chr10	88503789	88504288	chr10	88356902	88357401	Chpt1|chr10:88356902-88357401	0.438497741059685	.	.
chr10	88503789	88504288	chr10	88738951	88739450	Chpt1|chr10:88738951-88739450	0.599577437688032	.	.
chr10	89443677	89444176	chr10	89584615	89585114	Gas2l3|chr10:89584615-89585114	0.565010280857583	.	.
chr10	94147608	94148107	chr10	94377827	94378326	Nr2c1|chr10:94377827-94378326	0.424721602729567	.	.
chr10	94944520	94945019	chr10	94844729	94845228	Plxnc1|chr10:94844729-94845228	0.4842866882785	.	.
chr10	94944520	94945019	chr10	95151030	95151529	Plxnc1|chr10:95151030-95151529	0.381288770422086	.	.
chr10	95501703	95502202	chr10	95548438	95548937	Mrpl42|chr10:95548438-95548937	0.341421110828369	.	.
chr10	95940376	95940875	chr10	96077389	96077888	Eea1|chr10:96077389-96077888	0.388112235170406	.	.
chr10	96616678	96617177	chr10	96370965	96371464	Btg1|chr10:96370965-96371464	0.390668289213911	.	.
chr10	99107831	99108330	chr10	98831413	98831912	Galnt4|chr10:98831413-98831912	0.370869853347311	.	.
chr10	99107831	99108330	chr10	98831413	98831912	Gm48768|chr10:98831413-98831912	0.370869853347311	.	.
chr10	99107831	99108330	chr10	98880635	98881134	Galnt4|chr10:98880635-98881134	0.473354383523856	.	.
chr10	99107831	99108330	chr10	98880635	98881134	Gm48768|chr10:98880635-98881134	0.473354383523856	.	.
chr10	99262463	99262962	chr10	99268760	99269259	Dusp6|chr10:99268760-99269259	0.3321180966583	.	.
chr10	99262463	99262962	chr10	99461589	99462088	Dusp6|chr10:99461589-99462088	0.420782427113237	.	.
chr10	99262970	99263469	chr10	99130509	99131008	Dusp6|chr10:99130509-99131008	0.518629101469689	.	.
chr10	99262970	99263469	chr10	99171946	99172445	Dusp6|chr10:99171946-99172445	0.396679276225261	.	.
chr10	99262970	99263469	chr10	99430618	99431117	Dusp6|chr10:99430618-99431117	0.561796570520804	.	.
chr10	100487126	100487625	chr10	100589041	100589540	Cep290|chr10:100589041-100589540	0.70661926436475	.	.
chr10	100487126	100487625	chr10	100589041	100589540	Tmtc3|chr10:100589041-100589540	0.70661926436475	.	.
chr10	105841096	105841595	chr10	105957448	105957947	Ccdc59|chr10:105957448-105957947	0.439397687720849	.	.
chr10	105841096	105841595	chr10	105957448	105957947	Mettl25|chr10:105957448-105957947	0.439397687720849	.	.
chr10	110919439	110919938	chr10	111103050	111103549	Csrp2|chr10:111103050-111103549	0.510628644860357	.	.
chr10	110919959	110920458	chr10	111103050	111103549	Csrp2|chr10:111103050-111103549	0.498272207077634	.	.
chr10	111009886	111010385	chr10	111103050	111103549	Zdhhc17|chr10:111103050-111103549	0.388043390244997	.	.
chr10	111009886	111010385	chr10	111471099	111471598	Zdhhc17|chr10:111471099-111471598	0.546465824359718	.	.
chr10	111164473	111164972	chr10	111103050	111103549	Osbpl8|chr10:111103050-111103549	0.411167968614094	.	.
chr10	111164473	111164972	chr10	111471099	111471598	Osbpl8|chr10:111471099-111471598	0.394519213551549	.	.
chr10	111298357	111298856	chr10	111119182	111119681	Bbs10|chr10:111119182-111119681	0.334292540157377	.	.
chr10	111472905	111473404	chr10	111555000	111555499	Nap1l1|chr10:111555000-111555499	0.517850832370317	.	.
chr10	111506260	111506759	chr10	111411477	111411976	Phlda1|chr10:111411477-111411976	0.441739099631352	.	.
chr10	115362040	115362539	chr10	115068150	115068649	Tmem19|chr10:115068150-115068649	0.401190837759201	.	.
chr10	116950206	116950705	chr10	117215668	117216167	4933412E12Rik|chr10:117215668-117216167	0.523357255051116	.	.
chr10	116950206	116950705	chr10	117215668	117216167	Rab3ip|chr10:117215668-117216167	0.523357255051116	.	.
chr10	117063671	117064170	chr10	116919845	116920344	Cct2|chr10:116919845-116920344	0.454584584700039	.	.
chr10	117845812	117846311	chr10	117885470	117885969	Rap1b|chr10:117885470-117885969	0.36823502913563	.	.
chr10	117845812	117846311	chr10	117885470	117885969	Rap1b|chr10:117885470-117885969	0.368235029135631	.	.
chr10	118141391	118141890	chr10	117885470	117885969	Mdm1|chr10:117885470-117885969	0.432683917288986	.	.
chr10	118869300	118869799	chr10	118709674	118710173	Dyrk2|chr10:118709674-118710173	0.458396969210514	.	.
chr10	119239821	119240320	chr10	118882440	118882939	Cand1|chr10:118882440-118882939	0.446264601938284	.	.
chr10	121364796	121365295	chr10	121089216	121089715	Gns|chr10:121089216-121089715	0.732850631806361	.	.
chr10	121476095	121476594	chr10	121089216	121089715	Rassf3|chr10:121089216-121089715	0.545729928842547	.	.
chr10	127121077	127121576	chr10	127471504	127472003	Os9|chr10:127471504-127472003	0.330145009357812	.	.
chr10	127290344	127290843	chr10	127471504	127472003	Ddit3|chr10:127471504-127472003	0.357679394277171	.	.
chr10	127290344	127290843	chr10	127471504	127472003	Gm4189|chr10:127471504-127472003	0.357679394277171	.	.
chr10	127380330	127380829	chr10	127631861	127632360	R3hdm2|chr10:127631861-127632360	0.688282695568647	.	.
chr10	128082998	128083497	chr10	128389448	128389947	Atp5b|chr10:128389448-128389947	0.359278038204239	.	.
chr10	128082998	128083497	chr10	128389448	128389947	Gm47438|chr10:128389448-128389947	0.359278038204239	.	.
chr10	128270187	128270686	chr10	128389448	128389947	Stat2|chr10:128389448-128389947	0.635231545134582	.	.
chr10	128303050	128303549	chr10	128409597	128410096	Pan2|chr10:128409597-128410096	0.358560847026207	.	.
chr10	128322161	128322660	chr10	128373191	128373690	Cnpy2|chr10:128373191-128373690	0.518489881255324	.	.
chr10	128368518	128369017	chr10	128389448	128389947	Coq10a|chr10:128389448-128389947	0.697971839173173	.	.
chr10	128376834	128377333	chr10	128389448	128389947	Ankrd52|chr10:128389448-128389947	0.388528489287886	.	.
chr10	128525706	128526205	chr10	128805195	128805694	Esyt1|chr10:128805195-128805694	0.388225096552561	.	.
chr10	128565862	128566361	chr10	128805195	128805694	Pa2g4|chr10:128805195-128805694	0.59634718164399	.	.
chr10	128565862	128566361	chr10	128895386	128895885	Pa2g4|chr10:128895386-128895885	0.510415995566694	.	.
chr10	128626582	128627081	chr10	128389448	128389947	Rps26|chr10:128389448-128389947	0.566708876734161	.	.
chr10	128626582	128627081	chr10	128805195	128805694	Rps26|chr10:128805195-128805694	0.389638973310504	.	.
chr10	128626582	128627081	chr10	128895386	128895885	Rps26|chr10:128895386-128895885	0.434801084855919	.	.
chr10	128673679	128674178	chr10	128389448	128389947	Suox|chr10:128389448-128389947	0.449828520724341	.	.
chr10	128696211	128696710	chr10	128373191	128373690	Rab5b|chr10:128373191-128373690	0.392790974413945	.	.
chr10	128821529	128822028	chr10	128805195	128805694	Ormdl2|chr10:128805195-128805694	0.508122340790917	.	.
chr10	128821529	128822028	chr10	128895386	128895885	Ormdl2|chr10:128895386-128895885	0.655330724577794	.	.
chr11	3266213	3266712	chr11	3133334	3133833	Drg1|chr11:3133334-3133833	0.532415082927278	.	.
chr11	3266213	3266712	chr11	3157702	3158201	Drg1|chr11:3157702-3158201	0.385957121068994	.	.
chr11	3266213	3266712	chr11	3174168	3174667	Drg1|chr11:3174168-3174667	0.725696724625479	.	.
chr11	3266213	3266712	chr11	3289935	3290434	Drg1|chr11:3289935-3290434	0.570248986054531	.	.
chr11	3266213	3266712	chr11	3535285	3535784	Drg1|chr11:3535285-3535784	0.350570728715953	.	.
chr11	3408986	3409485	chr11	3332133	3332632	Limk2|chr11:3332133-3332632	0.454442645385443	.	.
chr11	3452086	3452585	chr11	3133334	3133833	8430429K09Rik|chr11:3133334-3133833	0.811238442640649	.	.
chr11	3452086	3452585	chr11	3133334	3133833	Rnf185|chr11:3133334-3133833	0.811238442640649	.	.
chr11	3452086	3452585	chr11	3157702	3158201	8430429K09Rik|chr11:3157702-3158201	0.531812681877261	.	.
chr11	3452086	3452585	chr11	3157702	3158201	Rnf185|chr11:3157702-3158201	0.531812681877261	.	.
chr11	3452086	3452585	chr11	3174168	3174667	8430429K09Rik|chr11:3174168-3174667	0.859687117721733	.	.
chr11	3452086	3452585	chr11	3174168	3174667	Rnf185|chr11:3174168-3174667	0.859687117721733	.	.
chr11	3452086	3452585	chr11	3289935	3290434	8430429K09Rik|chr11:3289935-3290434	0.564610144333283	.	.
chr11	3452086	3452585	chr11	3289935	3290434	Rnf185|chr11:3289935-3290434	0.564610144333283	.	.
chr11	3452086	3452585	chr11	3427636	3428135	8430429K09Rik|chr11:3427636-3428135	0.321001236397818	.	.
chr11	3452086	3452585	chr11	3427636	3428135	Rnf185|chr11:3427636-3428135	0.321001236397818	.	.
chr11	3452086	3452585	chr11	3535285	3535784	8430429K09Rik|chr11:3535285-3535784	0.646575222500188	.	.
chr11	3452086	3452585	chr11	3535285	3535784	Rnf185|chr11:3535285-3535784	0.646575222500188	.	.
chr11	3913534	3914033	chr11	3535285	3535784	Slc35e4|chr11:3535285-3535784	0.393455789176736	.	.
chr11	4134899	4135398	chr11	4096446	4096945	Rnf215|chr11:4096446-4096945	0.337533462962065	.	.
chr11	5098570	5099069	chr11	5485226	5485725	Ewsr1|chr11:5485226-5485725	0.373795123642061	.	.
chr11	5098570	5099069	chr11	5485226	5485725	Rhbdd3|chr11:5485226-5485725	0.373795123642061	.	.
chr11	5099145	5099644	chr11	5485226	5485725	Ewsr1|chr11:5485226-5485725	0.363732147839284	.	.
chr11	5099145	5099644	chr11	5485226	5485725	Rhbdd3|chr11:5485226-5485725	0.363732147839284	.	.
chr11	6267557	6268056	chr11	6508426	6508925	Ddx56|chr11:6508426-6508925	0.319970256422126	.	.
chr11	6415494	6415993	chr11	6522632	6523131	Ppia|chr11:6522632-6523131	0.592947020916115	.	.
chr11	6444307	6444806	chr11	6522632	6523131	H2afv|chr11:6522632-6523131	0.729805159788146	.	.
chr11	6528620	6529119	chr11	6508426	6508925	Snhg15|chr11:6508426-6508925	0.585993844403368	.	.
chr11	11461833	11462332	chr11	11558632	11559131	Spata48|chr11:11558632-11559131	0.548630301243324	.	.
chr11	11461833	11462332	chr11	11558632	11559131	Zpbp|chr11:11558632-11559131	0.548630301243324	.	.
chr11	11461833	11462332	chr11	11573679	11574178	Spata48|chr11:11573679-11574178	0.420786745212912	.	.
chr11	11461833	11462332	chr11	11573679	11574178	Zpbp|chr11:11573679-11574178	0.420786745212912	.	.
chr11	16507927	16508426	chr11	16932113	16932612	Sec61g|chr11:16932113-16932612	0.479692430693689	.	.
chr11	16507927	16508426	chr11	16969608	16970107	Sec61g|chr11:16969608-16970107	0.686542576656526	.	.
chr11	16951015	16951514	chr11	16932113	16932612	Eldr|chr11:16932113-16932612	0.435671428010319	.	.
chr11	16951015	16951514	chr11	16932113	16932612	Fbxo48|chr11:16932113-16932612	0.435671428010319	.	.
chr11	16951015	16951514	chr11	17002731	17003230	Eldr|chr11:17002731-17003230	0.412871254285109	.	.
chr11	16951015	16951514	chr11	17002731	17003230	Fbxo48|chr11:17002731-17003230	0.412871254285109	.	.
chr11	16951015	16951514	chr11	17008475	17008974	Eldr|chr11:17008475-17008974	0.557157756572615	.	.
chr11	16951015	16951514	chr11	17008475	17008974	Fbxo48|chr11:17008475-17008974	0.557157756572615	.	.
chr11	17158989	17159488	chr11	16932113	16932612	Ppp3r1|chr11:16932113-16932612	0.377238956677543	.	.
chr11	20112148	20112647	chr11	20468558	20469057	Actr2|chr11:20468558-20469057	0.37011857151613	.	.
chr11	20112677	20113176	chr11	20403361	20403860	Actr2|chr11:20403361-20403860	0.583886171135583	.	.
chr11	20249230	20249729	chr11	20403361	20403860	Cep68|chr11:20403361-20403860	0.427944441771423	.	.
chr11	20741392	20741891	chr11	20403361	20403860	Aftph|chr11:20403361-20403860	0.530825642446341	.	.
chr11	20742219	20742718	chr11	20585607	20586106	Aftph|chr11:20585607-20586106	0.427632918469259	.	.
chr11	20830845	20831344	chr11	20585607	20586106	Gm12037|chr11:20585607-20586106	0.63640518297652	.	.
chr11	20830845	20831344	chr11	20585607	20586106	Lgalsl|chr11:20585607-20586106	0.63640518297652	.	.
chr11	22859555	22860054	chr11	22813727	22814226	9130230N09Rik|chr11:22813727-22814226	0.461705788880955	.	.
chr11	26210094	26210593	chr11	26387215	26387714	5730522E02Rik|chr11:26387215-26387714	0.428984470246383	.	.
chr11	29373366	29373865	chr11	29308088	29308587	Ccdc88a|chr11:29308088-29308587	0.635103260205856	.	.
chr11	29373366	29373865	chr11	29428683	29429182	Ccdc88a|chr11:29428683-29429182	0.752304536269918	.	.
chr11	29373366	29373865	chr11	29727838	29728337	Ccdc88a|chr11:29727838-29728337	0.497903744990157	.	.
chr11	29692664	29693163	chr11	29428683	29429182	Rtn4|chr11:29428683-29429182	0.384686994984446	.	.
chr11	29692664	29693163	chr11	29705242	29705741	Rtn4|chr11:29705242-29705741	0.499593958480755	.	.
chr11	29692664	29693163	chr11	29727838	29728337	Rtn4|chr11:29727838-29728337	0.657327358668757	.	.
chr11	30025915	30026414	chr11	30182658	30183157	Eml6|chr11:30182658-30183157	0.396895755391295	.	.
chr11	31671728	31672227	chr11	31870507	31871006	Bod1|chr11:31870507-31871006	0.700475715126504	.	.
chr11	32347593	32348092	chr11	32542615	32543114	Sh3pxd2b|chr11:32542615-32543114	0.675734508941661	.	.
chr11	34833438	34833937	chr11	34778255	34778754	Spdl1|chr11:34778255-34778754	0.734034780169021	.	.
chr11	35769204	35769703	chr11	35810207	35810706	Pank3|chr11:35810207-35810706	0.517691827077835	.	.
chr11	45851687	45852186	chr11	45806698	45807197	Clint1|chr11:45806698-45807197	0.425789258322076	.	.
chr11	46312118	46312617	chr11	46063221	46063720	Cyfip2|chr11:46063221-46063720	0.336882714901418	.	.
chr11	46312118	46312617	chr11	46309695	46310194	Cyfip2|chr11:46309695-46310194	0.391711517831709	.	.
chr11	46312118	46312617	chr11	46310198	46310697	Cyfip2|chr11:46310198-46310697	0.587308364922566	.	.
chr11	48816857	48817356	chr11	48787752	48788251	Trim41|chr11:48787752-48788251	0.60162701462451	.	.
chr11	48816857	48817356	chr11	49237601	49238100	Trim41|chr11:49237601-49238100	0.677780385025235	.	.
chr11	49203772	49204271	chr11	48787752	48788251	Zfp62|chr11:48787752-48788251	0.389911118590535	.	.
chr11	49203772	49204271	chr11	49250271	49250770	Zfp62|chr11:49250271-49250770	0.477009498318435	.	.
chr11	49243866	49244365	chr11	48787752	48788251	Mgat1|chr11:48787752-48788251	0.546368708227545	.	.
chr11	49243866	49244365	chr11	49250271	49250770	Mgat1|chr11:49250271-49250770	0.596826280010622	.	.
chr11	49846412	49846911	chr11	50114273	50114772	Mapk9|chr11:50114273-50114772	0.451533882017171	.	.
chr11	50210588	50211087	chr11	50114273	50114772	Mgat4b|chr11:50114273-50114772	0.685874751767573	.	.
chr11	50210588	50211087	chr11	50114273	50114772	Sqstm1|chr11:50114273-50114772	0.685874751767573	.	.
chr11	50236581	50237080	chr11	50225066	50225565	Gm26542|chr11:50225066-50225565	0.482413190446924	.	.
chr11	50236581	50237080	chr11	50275827	50276326	Gm26542|chr11:50275827-50276326	0.508634691130106	.	.
chr11	50292140	50292639	chr11	50275827	50276326	Maml1|chr11:50275827-50276326	0.477992575694363	.	.
chr11	50325563	50326062	chr11	50225066	50225565	Canx|chr11:50225066-50225565	0.540817181155878	.	.
chr11	50325563	50326062	chr11	50646112	50646611	Canx|chr11:50646112-50646611	0.540422566421839	.	.
chr11	51606706	51607205	chr11	51644298	51644797	Hnrnpab|chr11:51644298-51644797	0.471582517909167	.	.
chr11	51606706	51607205	chr11	51756283	51756782	Hnrnpab|chr11:51756283-51756782	0.350139069247138	.	.
chr11	51606706	51607205	chr11	51915942	51916441	Hnrnpab|chr11:51915942-51916441	0.495752453902525	.	.
chr11	51606706	51607205	chr11	51931669	51932168	Hnrnpab|chr11:51931669-51932168	0.553918092628552	.	.
chr11	51763403	51763902	chr11	52076173	52076672	Sar1b|chr11:52076173-52076672	0.485132604224474	.	.
chr11	51763403	51763902	chr11	52076173	52076672	Sec24a|chr11:52076173-52076672	0.485132604224474	.	.
chr11	52000555	52001054	chr11	52076173	52076672	Gm12204|chr11:52076173-52076672	0.622626761917128	.	.
chr11	52000555	52001054	chr11	52076173	52076672	Ube2b|chr11:52076173-52076672	0.622626761917128	.	.
chr11	55097594	55098093	chr11	54801744	54802243	Gm2a|chr11:54801744-54802243	0.427761530022034	.	.
chr11	55097594	55098093	chr11	54955884	54956383	Gm2a|chr11:54955884-54956383	0.331879474414591	.	.
chr11	55097594	55098093	chr11	55130928	55131427	Gm2a|chr11:55130928-55131427	0.34483573692379	.	.
chr11	55460969	55461468	chr11	55130928	55131427	Atox1|chr11:55130928-55131427	0.320085981415707	.	.
chr11	55469134	55469633	chr11	55402600	55403099	G3bp1|chr11:55402600-55403099	0.627087236534758	.	.
chr11	58008513	58009012	chr11	57962245	57962744	Larp1|chr11:57962245-57962744	0.63911654751305	.	.
chr11	58008513	58009012	chr11	58302580	58303079	Larp1|chr11:58302580-58303079	0.335081523104736	.	.
chr11	58103758	58104257	chr11	57962245	57962744	Cnot8|chr11:57962245-57962744	0.389786324315774	.	.
chr11	58103758	58104257	chr11	58302580	58303079	Cnot8|chr11:58302580-58303079	0.355880823517486	.	.
chr11	59191644	59192143	chr11	59421431	59421930	Guk1|chr11:59421431-59421930	0.356635552031826	.	.
chr11	59202207	59202706	chr11	58959105	58959604	2610507I01Rik|chr11:58959105-58959604	0.574247248881608	.	.
chr11	59202207	59202706	chr11	58959105	58959604	Mrpl55|chr11:58959105-58959604	0.574247248881608	.	.
chr11	59202207	59202706	chr11	58959825	58960324	2610507I01Rik|chr11:58959825-58960324	0.456958881737072	.	.
chr11	59202207	59202706	chr11	58959825	58960324	Mrpl55|chr11:58959825-58960324	0.456958881737072	.	.
chr11	59202207	59202706	chr11	59421431	59421930	2610507I01Rik|chr11:59421431-59421930	0.33396891830016	.	.
chr11	59202207	59202706	chr11	59421431	59421930	Mrpl55|chr11:59421431-59421930	0.33396891830016	.	.
chr11	60115103	60115602	chr11	59819338	59819837	4930412M03Rik|chr11:59819338-59819837	0.356176571035656	.	.
chr11	60115103	60115602	chr11	60305553	60306052	4930412M03Rik|chr11:60305553-60306052	0.458674588377345	.	.
chr11	60222655	60223154	chr11	60106127	60106626	Srebf1|chr11:60106127-60106626	0.427791183399573	.	.
chr11	60416982	60417481	chr11	60305553	60306052	Gid4|chr11:60305553-60306052	0.350401063745925	.	.
chr11	60727028	60727527	chr11	60509867	60510366	Flii|chr11:60509867-60510366	0.46328604692059	.	.
chr11	60777078	60777577	chr11	60509867	60510366	Smcr8|chr11:60509867-60510366	0.448917713310554	.	.
chr11	60777078	60777577	chr11	60509867	60510366	Top3a|chr11:60509867-60510366	0.448917713310554	.	.
chr11	60913533	60914032	chr11	60927207	60927706	Natd1|chr11:60927207-60927706	0.321087585238244	.	.
chr11	61494087	61494586	chr11	61602652	61603151	Mapk7|chr11:61602652-61603151	0.746074084748657	.	.
chr11	61930062	61930561	chr11	61602652	61603151	Akap10|chr11:61602652-61603151	0.666595359285233	.	.
chr11	62550856	62551355	chr11	62457097	62457596	Gm12279|chr11:62457097-62457596	0.557403169625472	.	.
chr11	62550856	62551355	chr11	62457097	62457596	Ubb|chr11:62457097-62457596	0.557403169625472	.	.
chr11	62648413	62648912	chr11	62457097	62457596	Lrrc75a|chr11:62457097-62457596	0.330075034207762	.	.
chr11	62648413	62648912	chr11	62457097	62457596	Mmgt2|chr11:62457097-62457596	0.330075034207762	.	.
chr11	68502746	68503245	chr11	68939581	68940080	Pik3r6|chr11:68939581-68940080	0.340707683824277	.	.
chr11	68691741	68692240	chr11	68852821	68853320	Myh10|chr11:68852821-68853320	0.322617458169285	.	.
chr11	69059376	69059875	chr11	68955914	68956413	9330160F10Rik|chr11:68955914-68956413	0.358040895124592	.	.
chr11	69059376	69059875	chr11	68955914	68956413	Borcs6|chr11:68955914-68956413	0.358040895124592	.	.
chr11	69059376	69059875	chr11	69078781	69079280	9330160F10Rik|chr11:69078781-69079280	0.458128010120358	.	.
chr11	69059376	69059875	chr11	69078781	69079280	Borcs6|chr11:69078781-69079280	0.458128010120358	.	.
chr11	69094565	69095064	chr11	68955914	68956413	Per1|chr11:68955914-68956413	0.468909670167352	.	.
chr11	69323667	69324166	chr11	69040826	69041325	Cntrob|chr11:69040826-69041325	0.348725371239669	.	.
chr11	69323667	69324166	chr11	69040826	69041325	Trappc1|chr11:69040826-69041325	0.348725371239669	.	.
chr11	69323667	69324166	chr11	69366372	69366871	Cntrob|chr11:69366372-69366871	0.561963782286714	.	.
chr11	69323667	69324166	chr11	69366372	69366871	Trappc1|chr11:69366372-69366871	0.561963782286714	.	.
chr11	69395511	69396010	chr11	69366372	69366871	Cyb5d1|chr11:69366372-69366871	0.323939376870397	.	.
chr11	69395511	69396010	chr11	69366372	69366871	Naa38|chr11:69366372-69366871	0.323939376870397	.	.
chr11	69632563	69633062	chr11	69429325	69429824	Fxr2|chr11:69429325-69429824	0.319757727945784	.	.
chr11	69666040	69666539	chr11	69409677	69410176	Cd68|chr11:69409677-69410176	0.422814101764953	.	.
chr11	69695672	69696171	chr11	69366372	69366871	Tnfsf12|chr11:69366372-69366871	0.390162308204956	.	.
chr11	69695672	69696171	chr11	69409677	69410176	Tnfsf12|chr11:69409677-69410176	0.388053809039833	.	.
chr11	69695672	69696171	chr11	69671079	69671578	Tnfsf12|chr11:69671079-69671578	0.504221935890142	.	.
chr11	69837825	69838324	chr11	69671079	69671578	Nlgn2|chr11:69671079-69671578	0.648775194344237	.	.
chr11	69837825	69838324	chr11	69671079	69671578	Tmem256|chr11:69671079-69671578	0.648775194344237	.	.
chr11	69837825	69838324	chr11	70021350	70021849	Nlgn2|chr11:70021350-70021849	0.426808421025906	.	.
chr11	69837825	69838324	chr11	70021350	70021849	Tmem256|chr11:70021350-70021849	0.426808421025906	.	.
chr11	69838343	69838842	chr11	69671079	69671578	Nlgn2|chr11:69671079-69671578	0.579851681548674	.	.
chr11	69838343	69838842	chr11	69671079	69671578	Tmem256|chr11:69671079-69671578	0.579851681548674	.	.
chr11	69880790	69881289	chr11	69671079	69671578	Kctd11|chr11:69671079-69671578	0.388944999526923	.	.
chr11	69880790	69881289	chr11	70021350	70021849	Kctd11|chr11:70021350-70021849	0.364436293396494	.	.
chr11	69921489	69921988	chr11	70021350	70021849	Eif5a|chr11:70021350-70021849	0.559784705462953	.	.
chr11	69980438	69980937	chr11	70021350	70021849	Ctdnep1|chr11:70021350-70021849	0.320689251000864	.	.
chr11	70091976	70092475	chr11	70021350	70021849	Asgr2|chr11:70021350-70021849	0.36321780413078	.	.
chr11	70091976	70092475	chr11	70453108	70453607	Asgr2|chr11:70453108-70453607	0.655614595951484	.	.
chr11	70130092	70130591	chr11	70021350	70021849	Mgl2|chr11:70021350-70021849	0.321885576675749	.	.
chr11	70130092	70130591	chr11	70084470	70084969	Mgl2|chr11:70084470-70084969	0.408008234294896	.	.
chr11	70130092	70130591	chr11	70453108	70453607	Mgl2|chr11:70453108-70453607	0.580137002363554	.	.
chr11	70220905	70221404	chr11	69777942	69778441	Slc16a13|chr11:69777942-69778441	0.330395204000756	.	.
chr11	70237663	70238162	chr11	70166312	70166811	0610010K14Rik|chr11:70166312-70166811	0.361279077480838	.	.
chr11	70409806	70410305	chr11	70374242	70374741	Pelp1|chr11:70374242-70374741	0.606568591345854	.	.
chr11	70432024	70432523	chr11	70021350	70021849	Arrb2|chr11:70021350-70021849	0.53754463503392	.	.
chr11	70451951	70452450	chr11	70166312	70166811	Med11|chr11:70166312-70166811	0.37901037958887	.	.
chr11	70451951	70452450	chr11	70374242	70374741	Med11|chr11:70374242-70374741	0.490171126161267	.	.
chr11	70646976	70647475	chr11	70803598	70804097	Rnf167|chr11:70803598-70804097	0.374168549584795	.	.
chr11	70646976	70647475	chr11	70803598	70804097	Slc25a11|chr11:70803598-70804097	0.374168549584795	.	.
chr11	70654406	70654905	chr11	70374242	70374741	Pfn1|chr11:70374242-70374741	0.549117987881673	.	.
chr11	70654406	70654905	chr11	70803598	70804097	Pfn1|chr11:70803598-70804097	0.491705797266176	.	.
chr11	70654907	70655406	chr11	70374242	70374741	Pfn1|chr11:70374242-70374741	0.456105016181754	.	.
chr11	70654907	70655406	chr11	70803598	70804097	Pfn1|chr11:70803598-70804097	0.41521586202708	.	.
chr11	70763731	70764230	chr11	70803598	70804097	Zfp3|chr11:70803598-70804097	0.353054668437081	.	.
chr11	71004324	71004823	chr11	71251272	71251771	Dhx33|chr11:71251272-71251771	0.364450991522954	.	.
chr11	73176898	73177397	chr11	73077239	73077738	Emc6|chr11:73077239-73077738	0.332628652604459	.	.
chr11	73176898	73177397	chr11	73077239	73077738	Tax1bp3|chr11:73077239-73077738	0.332628652604459	.	.
chr11	74770615	74771114	chr11	74838355	74838854	Mettl16|chr11:74838355-74838854	0.324377866960044	.	.
chr11	75454481	75454980	chr11	75653908	75654407	Wdr81|chr11:75653908-75654407	0.424962155927602	.	.
chr11	75461221	75461720	chr11	75573278	75573777	Mir22hg|chr11:75573278-75573777	0.395849308522166	.	.
chr11	75461221	75461720	chr11	75573278	75573777	Tlcd2|chr11:75573278-75573777	0.395849308522166	.	.
chr11	75461221	75461720	chr11	75651283	75651782	Mir22hg|chr11:75651283-75651782	0.598230131709174	.	.
chr11	75461221	75461720	chr11	75651283	75651782	Tlcd2|chr11:75651283-75651782	0.598230131709174	.	.
chr11	75461221	75461720	chr11	75653908	75654407	Mir22hg|chr11:75653908-75654407	0.478363021126519	.	.
chr11	75461221	75461720	chr11	75653908	75654407	Tlcd2|chr11:75653908-75654407	0.478363021126519	.	.
chr11	75531801	75532300	chr11	75653908	75654407	Slc43a2|chr11:75653908-75654407	0.354886062872402	.	.
chr11	75532902	75533401	chr11	75653908	75654407	Gm45606|chr11:75653908-75654407	0.447902534458716	.	.
chr11	75587776	75588275	chr11	75415037	75415536	Pitpna|chr11:75415037-75415536	0.403992889047314	.	.
chr11	75587776	75588275	chr11	75438105	75438604	Pitpna|chr11:75438105-75438604	0.527751129969676	.	.
chr11	75587776	75588275	chr11	75467744	75468243	Pitpna|chr11:75467744-75468243	0.528224624050814	.	.
chr11	75587776	75588275	chr11	75573278	75573777	Pitpna|chr11:75573278-75573777	0.336361634040172	.	.
chr11	75594417	75594916	chr11	75324378	75324877	4931413K12Rik|chr11:75324378-75324877	0.398856536906002	.	.
chr11	75594417	75594916	chr11	75651283	75651782	4931413K12Rik|chr11:75651283-75651782	0.466880061475248	.	.
chr11	75630695	75631194	chr11	75438105	75438604	Inpp5k|chr11:75438105-75438604	0.381808366941186	.	.
chr11	75679022	75679521	chr11	75653908	75654407	Crk|chr11:75653908-75654407	0.363238149599022	.	.
chr11	76217339	76217838	chr11	76261338	76261837	Dbil5|chr11:76261338-76261837	0.370713660479799	.	.
chr11	76217339	76217838	chr11	76261338	76261837	Gemin4|chr11:76261338-76261837	0.370713660479799	.	.
chr11	76217339	76217838	chr11	76482136	76482635	Dbil5|chr11:76482136-76482635	0.481761694123343	.	.
chr11	76217339	76217838	chr11	76482136	76482635	Gemin4|chr11:76482136-76482635	0.481761694123343	.	.
chr11	76406630	76407129	chr11	76261338	76261837	Timm22|chr11:76261338-76261837	0.431653014243789	.	.
chr11	76406630	76407129	chr11	76482136	76482635	Timm22|chr11:76482136-76482635	0.354177258870845	.	.
chr11	77078213	77078712	chr11	76992858	76993357	Nsrp1|chr11:76992858-76993357	0.583207798716007	.	.
chr11	77492989	77493488	chr11	77513201	77513700	Git1|chr11:77513201-77513700	0.466226791643072	.	.
chr11	77514679	77515178	chr11	77786166	77786665	Abhd15|chr11:77786166-77786665	0.343484416684665	.	.
chr11	77515203	77515702	chr11	77513201	77513700	Abhd15|chr11:77513201-77513700	0.660525448911715	.	.
chr11	77515203	77515702	chr11	77513201	77513700	Abhd15|chr11:77513201-77513700	0.660525448911716	.	.
chr11	77515203	77515702	chr11	77513201	77513700	Trp53i13|chr11:77513201-77513700	0.660525448911715	.	.
chr11	77515203	77515702	chr11	77513201	77513700	Trp53i13|chr11:77513201-77513700	0.660525448911716	.	.
chr11	77515203	77515702	chr11	77785637	77786136	Abhd15|chr11:77785637-77786136	0.389987716641152	.	.
chr11	77515203	77515702	chr11	77785637	77786136	Trp53i13|chr11:77785637-77786136	0.389987716641152	.	.
chr11	77685747	77686246	chr11	77386379	77386878	Nufip2|chr11:77386379-77386878	0.596978739954876	.	.
chr11	77685747	77686246	chr11	77680021	77680520	Nufip2|chr11:77680021-77680520	0.698451014932658	.	.
chr11	77685747	77686246	chr11	77793165	77793664	Nufip2|chr11:77793165-77793664	0.54279603533208	.	.
chr11	77982473	77982972	chr11	77802492	77802991	Phf12|chr11:77802492-77802991	0.37399091941853	.	.
chr11	78261340	78261839	chr11	78177686	78178185	2610507B11Rik|chr11:78177686-78178185	0.333720300382871	.	.
chr11	79530369	79530868	chr11	79642318	79642817	Evi2a|chr11:79642318-79642817	0.589345320414661	.	.
chr11	79530369	79530868	chr11	79642318	79642817	Evi2|chr11:79642318-79642817	0.589345320414661	.	.
chr11	79703795	79704294	chr11	79573746	79574245	Gm11205|chr11:79573746-79574245	0.360853636538036	.	.
chr11	79703795	79704294	chr11	79573746	79574245	Gm11205|chr11:79573746-79574245	0.360853636538037	.	.
chr11	79704296	79704795	chr11	79573746	79574245	Gm11205|chr11:79573746-79574245	0.527930677068121	.	.
chr11	82035299	82035798	chr11	82016363	82016862	Ccl2|chr11:82016363-82016862	0.328518052649872	.	.
chr11	82764060	82764559	chr11	82952575	82953074	Cct6b|chr11:82952575-82953074	0.503022950353244	.	.
chr11	82764060	82764559	chr11	82952575	82953074	Zfp830|chr11:82952575-82953074	0.503022950353244	.	.
chr11	82871034	82871533	chr11	82952575	82953074	Rffl|chr11:82952575-82953074	0.441984183372204	.	.
chr11	83291386	83291885	chr11	83440234	83440733	AA465934|chr11:83440234-83440733	0.368960601923969	.	.
chr11	83291386	83291885	chr11	83544198	83544697	AA465934|chr11:83544198-83544697	0.489528094405313	.	.
chr11	83298735	83299234	chr11	83550321	83550820	Ap2b1|chr11:83550321-83550820	0.378682543276587	.	.
chr11	83472820	83473319	chr11	83426961	83427460	Taf15|chr11:83426961-83427460	0.50740574919754	.	.
chr11	83578316	83578815	chr11	83550321	83550820	Ccl9|chr11:83550321-83550820	0.341326205533174	.	.
chr11	84129393	84129892	chr11	83969025	83969524	Acaca|chr11:83969025-83969524	0.624350493440595	.	.
chr11	84129393	84129892	chr11	83969025	83969524	Tada2a|chr11:83969025-83969524	0.624350493440595	.	.
chr11	84818808	84819307	chr11	85003512	85004011	Mrm1|chr11:85003512-85004011	0.540561585570959	.	.
chr11	84828868	84829367	chr11	85003512	85004011	4930502E09Rik|chr11:85003512-85004011	0.372283089828444	.	.
chr11	84828868	84829367	chr11	85003512	85004011	Dhrs11|chr11:85003512-85004011	0.372283089828444	.	.
chr11	84870552	84871051	chr11	85003512	85004011	Ggnbp2|chr11:85003512-85004011	0.353160648704026	.	.
chr11	86358118	86358617	chr11	86614102	86614601	Med13|chr11:86614102-86614601	0.522964389451741	.	.
chr11	86358118	86358617	chr11	86738855	86739354	Med13|chr11:86738855-86739354	0.441389959517049	.	.
chr11	86484291	86484790	chr11	86117386	86117885	Rnft1|chr11:86117386-86117885	0.505058431586212	.	.
chr11	86484291	86484790	chr11	86614102	86614601	Rnft1|chr11:86614102-86614601	0.344790633987491	.	.
chr11	86757320	86757819	chr11	86614102	86614601	Cltc|chr11:86614102-86614601	0.525242406976212	.	.
chr11	86757320	86757819	chr11	86738855	86739354	Cltc|chr11:86738855-86739354	0.367320427030233	.	.
chr11	86757320	86757819	chr11	86995526	86996025	Cltc|chr11:86995526-86996025	0.442866091831151	.	.
chr11	86757886	86758385	chr11	86614102	86614601	Cltc|chr11:86614102-86614601	0.430817874293861	.	.
chr11	87126953	87127452	chr11	87470777	87471276	Gm11491|chr11:87470777-87471276	0.36832410755088	.	.
chr11	87126953	87127452	chr11	87470777	87471276	Trim37|chr11:87470777-87471276	0.36832410755088	.	.
chr11	87591841	87592340	chr11	87470777	87471276	Mtmr4|chr11:87470777-87471276	0.508290420702627	.	.
chr11	87591841	87592340	chr11	87749350	87749849	Mtmr4|chr11:87749350-87749849	0.396581518094739	.	.
chr11	87591841	87592340	chr11	87756466	87756965	Mtmr4|chr11:87756466-87756965	0.319057964637971	.	.
chr11	87755329	87755828	chr11	87749350	87749849	Mir142hg|chr11:87749350-87749849	0.476192769081768	.	.
chr11	87755329	87755828	chr11	87756466	87756965	Mir142hg|chr11:87756466-87756965	0.364230471744169	.	.
chr11	87987313	87987812	chr11	87639192	87639691	Dynll2|chr11:87639192-87639691	0.446876760723813	.	.
chr11	88047380	88047879	chr11	87756466	87756965	Gm11508|chr11:87756466-87756965	0.472741823804232	.	.
chr11	88047380	88047879	chr11	87756466	87756965	Srsf1|chr11:87756466-87756965	0.472741823804232	.	.
chr11	88864555	88865054	chr11	89024069	89024568	Akap1|chr11:89024069-89024568	0.558096549102767	.	.
chr11	88864555	88865054	chr11	89076235	89076734	Akap1|chr11:89076235-89076734	0.550080734621704	.	.
chr11	88999173	88999672	chr11	89060527	89061026	Trim25|chr11:89060527-89061026	0.543662836763984	.	.
chr11	93885537	93886036	chr11	93861164	93861663	Mbtd1|chr11:93861164-93861663	0.480210955310364	.	.
chr11	93885537	93886036	chr11	93861164	93861663	Utp18|chr11:93861164-93861663	0.480210955310364	.	.
chr11	93955766	93956265	chr11	94210093	94210592	Nme2|chr11:94210093-94210592	0.447804061462504	.	.
chr11	93995055	93995554	chr11	93861164	93861663	Spag9|chr11:93861164-93861663	0.409489652590548	.	.
chr11	93996279	93996778	chr11	94210093	94210592	Spag9|chr11:94210093-94210592	0.399697252068182	.	.
chr11	94321766	94322265	chr11	94210093	94210592	Luc7l3|chr11:94210093-94210592	0.31967203816075	.	.
chr11	94548301	94548800	chr11	94386139	94386638	Rsad1|chr11:94386139-94386638	0.336909253556425	.	.
chr11	94548301	94548800	chr11	94993210	94993709	Rsad1|chr11:94993210-94993709	0.457902143103088	.	.
chr11	94548971	94549470	chr11	94993210	94993709	Rsad1|chr11:94993210-94993709	0.48000267782834	.	.
chr11	94629478	94629977	chr11	94760753	94761252	Lrrc59|chr11:94760753-94761252	0.589772863196704	.	.
chr11	94677225	94677724	chr11	94386139	94386638	Gm11542|chr11:94386139-94386638	0.653618171702918	.	.
chr11	94677225	94677724	chr11	94386139	94386638	Gm11542|chr11:94386139-94386638	0.653618171702919	.	.
chr11	94677225	94677724	chr11	94386139	94386638	Xylt2|chr11:94386139-94386638	0.653618171702918	.	.
chr11	94677225	94677724	chr11	94386139	94386638	Xylt2|chr11:94386139-94386638	0.653618171702919	.	.
chr11	94677225	94677724	chr11	94993210	94993709	Gm11542|chr11:94993210-94993709	0.438512012568728	.	.
chr11	94677225	94677724	chr11	94993210	94993709	Xylt2|chr11:94993210-94993709	0.438512012568728	.	.
chr11	95041204	95041703	chr11	95291886	95292385	Pdk2|chr11:95291886-95292385	0.587777277746039	.	.
chr11	95310004	95310503	chr11	95366465	95366964	Gm11520|chr11:95366465-95366964	0.343126668920167	.	.
chr11	95310004	95310503	chr11	95366465	95366964	Kat7|chr11:95366465-95366964	0.343126668920167	.	.
chr11	96829322	96829821	chr11	96934859	96935358	Nfe2l1|chr11:96934859-96935358	0.397724997710995	.	.
chr11	96943645	96944144	chr11	96769930	96770429	Pnpo|chr11:96769930-96770429	0.721171336464743	.	.
chr11	96943645	96944144	chr11	96824029	96824528	Pnpo|chr11:96824029-96824528	0.760977007442685	.	.
chr11	96943645	96944144	chr11	96977607	96978106	Pnpo|chr11:96977607-96978106	0.71144617145801	.	.
chr11	97186969	97187468	chr11	96769930	96770429	Kpnb1|chr11:96769930-96770429	0.645600480961808	.	.
chr11	97186969	97187468	chr11	96824029	96824528	Kpnb1|chr11:96824029-96824528	0.657602636751605	.	.
chr11	97186969	97187468	chr11	96925390	96925889	Kpnb1|chr11:96925390-96925889	0.480072945174904	.	.
chr11	97186969	97187468	chr11	96977607	96978106	Kpnb1|chr11:96977607-96978106	0.540519132573478	.	.
chr11	97187903	97188402	chr11	96861879	96862378	Kpnb1|chr11:96861879-96862378	0.319059811679309	.	.
chr11	97280371	97280870	chr11	97310069	97310568	Gm11592|chr11:97310069-97310568	0.359013283067423	.	.
chr11	97280371	97280870	chr11	97310069	97310568	Npepps|chr11:97310069-97310568	0.359013283067423	.	.
chr11	97629565	97630064	chr11	97987494	97987993	Epop|chr11:97987494-97987993	0.328030597600004	.	.
chr11	97685594	97686093	chr11	97988014	97988513	Cisd3|chr11:97988014-97988513	0.410188170109513	.	.
chr11	97744549	97745048	chr11	97988014	97988513	Pip4k2b|chr11:97988014-97988513	0.41807914775778	.	.
chr11	97745068	97745567	chr11	97987494	97987993	Pip4k2b|chr11:97987494-97987993	0.338976143270166	.	.
chr11	97840924	97841423	chr11	97718240	97718739	B230217C12Rik|chr11:97718240-97718739	0.32861975443288	.	.
chr11	98026699	98027198	chr11	97988014	97988513	Rpl19|chr11:97988014-97988513	0.481614608307649	.	.
chr11	98795190	98795689	chr11	98788820	98789319	Msl1|chr11:98788820-98789319	0.46402537094723	.	.
chr11	98836511	98837010	chr11	98937345	98937844	Rapgefl1|chr11:98937345-98937844	0.527639358614205	.	.
chr11	98836511	98837010	chr11	98941990	98942489	Rapgefl1|chr11:98941990-98942489	0.541089143636721	.	.
chr11	98863352	98863851	chr11	98788820	98789319	Wipf2|chr11:98788820-98789319	0.341584825728236	.	.
chr11	99024155	99024654	chr11	98773764	98774263	Top2a|chr11:98773764-98774263	0.346410638199923	.	.
chr11	99024155	99024654	chr11	98918165	98918664	Top2a|chr11:98918165-98918664	0.565306848271763	.	.
chr11	99229977	99230476	chr11	98941990	98942489	Smarce1|chr11:98941990-98942489	0.32148957830993	.	.
chr11	100397649	100398148	chr11	100622645	100623144	Jup|chr11:100622645-100623144	0.435123110673452	.	.
chr11	100397649	100398148	chr11	100626508	100627007	Jup|chr11:100626508-100627007	0.33691832644505	.	.
chr11	100704103	100704602	chr11	100343008	100343507	Dhx58|chr11:100343008-100343507	0.45175852949041	.	.
chr11	100939336	100939835	chr11	100826600	100827099	Stat3|chr11:100826600-100827099	0.328365976638496	.	.
chr11	101069867	101070366	chr11	100860215	100860714	Naglu|chr11:100860215-100860714	0.360597689241677	.	.
chr11	102296871	102297370	chr11	102466978	102467477	Atxn7l3|chr11:102466978-102467477	0.40778884916812	.	.
chr11	102407285	102407784	chr11	102308940	102309439	Slc25a39|chr11:102308940-102309439	0.356018213562884	.	.
chr11	102408304	102408803	chr11	102431957	102432456	Slc25a39|chr11:102431957-102432456	0.488891201300367	.	.
chr11	102430107	102430606	chr11	102316573	102317072	Grn|chr11:102316573-102317072	0.495891767793454	.	.
chr11	102555463	102555962	chr11	102431957	102432456	Gpatch8|chr11:102431957-102432456	0.390563244371015	.	.
chr11	102555463	102555962	chr11	102780260	102780759	Gpatch8|chr11:102780260-102780759	0.348159265628732	.	.
chr11	102555988	102556487	chr11	102431957	102432456	Gpatch8|chr11:102431957-102432456	0.38461679316425	.	.
chr11	102555988	102556487	chr11	102780260	102780759	Gpatch8|chr11:102780260-102780759	0.40702896146718	.	.
chr11	103115834	103116333	chr11	103016871	103017370	Hexim1|chr11:103016871-103017370	0.45328863802522	.	.
chr11	103115834	103116333	chr11	103419416	103419915	Hexim1|chr11:103419416-103419915	0.615815524969295	.	.
chr11	103267330	103267829	chr11	103006813	103007312	1700028N14Rik|chr11:103006813-103007312	0.388933965570795	.	.
chr11	103267330	103267829	chr11	103006813	103007312	Map3k14|chr11:103006813-103007312	0.388933965570795	.	.
chr11	103267330	103267829	chr11	103249453	103249952	1700028N14Rik|chr11:103249453-103249952	0.367916275318032	.	.
chr11	103267330	103267829	chr11	103249453	103249952	Map3k14|chr11:103249453-103249952	0.367916275318032	.	.
chr11	103344849	103345348	chr11	103102677	103103176	Arhgap27os3|chr11:103102677-103103176	0.334942475757981	.	.
chr11	103344849	103345348	chr11	103174922	103175421	Arhgap27os3|chr11:103174922-103175421	0.466881999234947	.	.
chr11	103344849	103345348	chr11	103281743	103282242	Arhgap27os3|chr11:103281743-103282242	0.482638727089173	.	.
chr11	103344849	103345348	chr11	103346605	103347104	Arhgap27os3|chr11:103346605-103347104	0.730762585185642	.	.
chr11	103412544	103413043	chr11	103281743	103282242	Plekhm1|chr11:103281743-103282242	0.4997888018827	.	.
chr11	106036478	106036977	chr11	106167372	106167871	Dcaf7|chr11:106167372-106167871	0.372314083195167	.	.
chr11	106065754	106066253	chr11	106167372	106167871	Taco1|chr11:106167372-106167871	0.611634709373293	.	.
chr11	106065754	106066253	chr11	106167372	106167871	Taco1os|chr11:106167372-106167871	0.611634709373293	.	.
chr11	106084076	106084575	chr11	106419338	106419837	Map3k3|chr11:106419338-106419837	0.424778854814861	.	.
chr11	106084612	106085111	chr11	106106127	106106626	Map3k3|chr11:106106127-106106626	0.452431371224885	.	.
chr11	106084612	106085111	chr11	106167372	106167871	Map3k3|chr11:106167372-106167871	0.335496593353503	.	.
chr11	106084612	106085111	chr11	106419338	106419837	Map3k3|chr11:106419338-106419837	0.615384106773529	.	.
chr11	106216731	106217230	chr11	106428032	106428531	Ccdc47|chr11:106428032-106428531	0.40106809717228	.	.
chr11	106216731	106217230	chr11	106428032	106428531	Ddx42|chr11:106428032-106428531	0.40106809717228	.	.
chr11	106272788	106273287	chr11	106167372	106167871	Smarcd2|chr11:106167372-106167871	0.481666922286358	.	.
chr11	106272788	106273287	chr11	106660495	106660994	Smarcd2|chr11:106660495-106660994	0.402420454656579	.	.
chr11	106487648	106488147	chr11	106167372	106167871	Ern1|chr11:106167372-106167871	0.645131308597775	.	.
chr11	106487648	106488147	chr11	106660495	106660994	Ern1|chr11:106660495-106660994	0.41567775423912	.	.
chr11	106487648	106488147	chr11	106675095	106675594	Ern1|chr11:106675095-106675594	0.34038311172667	.	.
chr11	107189088	107189587	chr11	107417173	107417672	Nol11|chr11:107417173-107417672	0.458694363418162	.	.
chr11	109362583	109363082	chr11	109650670	109651169	Gm11696|chr11:109650670-109651169	0.467569748798245	.	.
chr11	109362583	109363082	chr11	109650670	109651169	Gna13|chr11:109650670-109651169	0.467569748798245	.	.
chr11	109611420	109611919	chr11	109875768	109876267	Wipi1|chr11:109875768-109876267	0.685273972133374	.	.
chr11	115163009	115163508	chr11	114788975	114789474	Slc9a3r1|chr11:114788975-114789474	0.44004290486986	.	.
chr11	115187220	115187719	chr11	114818211	114818710	Nat9|chr11:114818211-114818710	0.351178503008637	.	.
chr11	115187220	115187719	chr11	114818211	114818710	Tmem104|chr11:114818211-114818710	0.351178503008637	.	.
chr11	115187220	115187719	chr11	115003905	115004404	Nat9|chr11:115003905-115004404	0.401861712014823	.	.
chr11	115187220	115187719	chr11	115003905	115004404	Tmem104|chr11:115003905-115004404	0.401861712014823	.	.
chr11	115276795	115277294	chr11	115003905	115004404	Fdxr|chr11:115003905-115004404	0.344028399382026	.	.
chr11	115419767	115420266	chr11	115630987	115631486	Atp5h|chr11:115630987-115631486	0.510095605826534	.	.
chr11	115419767	115420266	chr11	115630987	115631486	Kctd2|chr11:115630987-115631486	0.510095605826534	.	.
chr11	115419767	115420266	chr11	115699275	115699774	Atp5h|chr11:115699275-115699774	0.374659354731127	.	.
chr11	115419767	115420266	chr11	115699275	115699774	Kctd2|chr11:115699275-115699774	0.374659354731127	.	.
chr11	115603635	115604134	chr11	115630987	115631486	Gga3|chr11:115630987-115631486	0.483595738388329	.	.
chr11	115603635	115604134	chr11	115630987	115631486	Mrps7|chr11:115630987-115631486	0.483595738388329	.	.
chr11	115603635	115604134	chr11	115699275	115699774	Gga3|chr11:115699275-115699774	0.72291416716777	.	.
chr11	115603635	115604134	chr11	115699275	115699774	Mrps7|chr11:115699275-115699774	0.72291416716777	.	.
chr11	115628027	115628526	chr11	115902845	115903344	Slc25a19|chr11:115902845-115903344	0.728566898570413	.	.
chr11	115628027	115628526	chr11	115902845	115903344	Slc25a19|chr11:115902845-115903344	0.728566898570414	.	.
chr11	115708511	115709010	chr11	115902845	115903344	Grb2|chr11:115902845-115903344	0.483044528466505	.	.
chr11	116273969	116274468	chr11	116423939	116424438	Srp68|chr11:116423939-116424438	0.462232656498263	.	.
chr11	116433766	116434265	chr11	116024264	116024763	Ubald2|chr11:116024264-116024763	0.394957932507236	.	.
chr11	116581280	116581779	chr11	116624029	116624528	Ube2o|chr11:116624029-116624528	0.55156151245216	.	.
chr11	117654388	117654887	chr11	117320448	117320947	Tnrc6c|chr11:117320448-117320947	0.376373976304034	.	.
chr11	117654388	117654887	chr11	117338437	117338936	Tnrc6c|chr11:117338437-117338936	0.677581130314561	.	.
chr11	117654388	117654887	chr11	117358208	117358707	Tnrc6c|chr11:117358208-117358707	0.422988164714395	.	.
chr11	117848415	117848914	chr11	117780491	117780990	Birc5|chr11:117780491-117780990	0.770567563336389	.	.
chr11	117848415	117848914	chr11	117792075	117792574	Birc5|chr11:117792075-117792574	0.53794189529106	.	.
chr11	117848415	117848914	chr11	117803199	117803698	Birc5|chr11:117803199-117803698	0.575752302988753	.	.
chr11	117848415	117848914	chr11	117946513	117947012	Birc5|chr11:117946513-117947012	0.324821360263306	.	.
chr11	117848415	117848914	chr11	117959916	117960415	Birc5|chr11:117959916-117960415	0.462146083208966	.	.
chr11	117848415	117848914	chr11	117968759	117969258	Birc5|chr11:117968759-117969258	0.345790090078693	.	.
chr11	117848964	117849463	chr11	117991655	117992154	Birc5|chr11:117991655-117992154	0.33863987699027	.	.
chr11	117969321	117969820	chr11	117780491	117780990	Socs3|chr11:117780491-117780990	0.782355036171355	.	.
chr11	117969321	117969820	chr11	117792075	117792574	Socs3|chr11:117792075-117792574	0.555520544170399	.	.
chr11	117969321	117969820	chr11	117803199	117803698	Socs3|chr11:117803199-117803698	0.73794865272983	.	.
chr11	117969321	117969820	chr11	117946513	117947012	Socs3|chr11:117946513-117947012	0.502563661119371	.	.
chr11	117969321	117969820	chr11	117959916	117960415	Socs3|chr11:117959916-117960415	0.509566376387955	.	.
chr11	117969321	117969820	chr11	117968759	117969258	Socs3|chr11:117968759-117969258	0.52428951098124	.	.
chr11	118248348	118248847	chr11	117882180	117882679	Cyth1|chr11:117882180-117882679	0.328319849401201	.	.
chr11	118248348	118248847	chr11	117991655	117992154	Cyth1|chr11:117991655-117992154	0.641350341119262	.	.
chr11	118248348	118248847	chr11	118212648	118213147	Cyth1|chr11:118212648-118213147	0.480465665479913	.	.
chr11	118248989	118249488	chr11	117780491	117780990	Cyth1|chr11:117780491-117780990	0.356997377018018	.	.
chr11	118248989	118249488	chr11	117803199	117803698	Cyth1|chr11:117803199-117803698	0.447602335936128	.	.
chr11	118290007	118290506	chr11	118363196	118363695	Usp36|chr11:118363196-118363695	0.702721295704816	.	.
chr11	118355157	118355656	chr11	118363196	118363695	Timp2|chr11:118363196-118363695	0.708335569743936	.	.
chr11	118418819	118419318	chr11	118363196	118363695	Cant1|chr11:118363196-118363695	0.68836817045292	.	.
chr11	118476673	118477172	chr11	118212648	118213147	Engase|chr11:118212648-118213147	0.396123714822266	.	.
chr11	119040875	119041374	chr11	119190461	119190960	Cbx8|chr11:119190461-119190960	0.608033941067035	.	.
chr11	119086131	119086630	chr11	119190461	119190960	Cbx4|chr11:119190461-119190960	0.43832673877965	.	.
chr11	119602704	119603203	chr11	119524386	119524885	Rptor|chr11:119524386-119524885	0.539330830852069	.	.
chr11	119602704	119603203	chr11	119863372	119863871	Rptor|chr11:119863372-119863871	0.547394109490415	.	.
chr11	119602704	119603203	chr11	119954926	119955425	Rptor|chr11:119954926-119955425	0.566112308816421	.	.
chr11	119603216	119603715	chr11	119524386	119524885	Rptor|chr11:119524386-119524885	0.461469305441233	.	.
chr11	119603216	119603715	chr11	119863372	119863871	Rptor|chr11:119863372-119863871	0.468368513459691	.	.
chr11	119603216	119603715	chr11	119954926	119955425	Rptor|chr11:119954926-119955425	0.484384424191951	.	.
chr11	119913561	119914060	chr11	119670908	119671407	Chmp6|chr11:119670908-119671407	0.336026636374284	.	.
chr11	119942743	119943242	chr11	119524386	119524885	Baiap2|chr11:119524386-119524885	0.452894175081699	.	.
chr11	119942743	119943242	chr11	119524386	119524885	Gm11767|chr11:119524386-119524885	0.452894175081699	.	.
chr11	120086644	120087143	chr11	119925229	119925728	Cep131|chr11:119925229-119925728	0.335149627452082	.	.
chr11	120151062	120151561	chr11	119863372	119863871	Gm11769|chr11:119863372-119863871	0.326494102341327	.	.
chr11	120151062	120151561	chr11	119863372	119863871	Slc38a10|chr11:119863372-119863871	0.326494102341327	.	.
chr11	120151062	120151561	chr11	119954926	119955425	Gm11769|chr11:119954926-119955425	0.336066952459922	.	.
chr11	120151062	120151561	chr11	119954926	119955425	Slc38a10|chr11:119954926-119955425	0.336066952459922	.	.
chr11	120436965	120437464	chr11	120305040	120305539	Nploc4|chr11:120305040-120305539	0.576454839521104	.	.
chr11	120437465	120437964	chr11	120305040	120305539	Nploc4|chr11:120305040-120305539	0.696993702126594	.	.
chr11	120457821	120458320	chr11	120353556	120354055	Ccdc137|chr11:120353556-120354055	0.445024103954345	.	.
chr11	120457821	120458320	chr11	120353556	120354055	Oxld1|chr11:120353556-120354055	0.445024103954345	.	.
chr11	120572732	120573231	chr11	120938757	120939256	P4hb|chr11:120938757-120939256	0.469571664306228	.	.
chr11	120598167	120598666	chr11	120305040	120305539	Alyref|chr11:120305040-120305539	0.61350329771893	.	.
chr11	120598167	120598666	chr11	120305040	120305539	Anapc11|chr11:120305040-120305539	0.61350329771893	.	.
chr11	120673033	120673532	chr11	120256871	120257370	Aspscr1|chr11:120256871-120257370	0.381063144327066	.	.
chr11	120673033	120673532	chr11	120776005	120776504	Aspscr1|chr11:120776005-120776504	0.453372887956645	.	.
chr11	120727145	120727644	chr11	120353556	120354055	Dcxr|chr11:120353556-120354055	0.344659983071248	.	.
chr11	120824020	120824519	chr11	120776005	120776504	Fasn|chr11:120776005-120776504	0.355494373605634	.	.
chr11	120824020	120824519	chr11	121082185	121082684	Fasn|chr11:121082185-121082684	0.590934881952098	.	.
chr11	120948802	120949301	chr11	120776005	120776504	Slc16a3|chr11:120776005-120776504	0.449195445584298	.	.
chr11	120948802	120949301	chr11	121082185	121082684	Slc16a3|chr11:121082185-121082684	0.594704875386217	.	.
chr11	121236873	121237372	chr11	120776005	120776504	Narf|chr11:120776005-120776504	0.370822547128249	.	.
chr11	121673070	121673569	chr11	121804166	121804665	B3gntl1|chr11:121804166-121804665	0.463072751607291	.	.
chr11	121702085	121702584	chr11	121804166	121804665	Metrnl|chr11:121804166-121804665	0.784955808129295	.	.
chr12	3235207	3235706	chr12	3390782	3391281	Rab10os|chr12:3390782-3391281	0.340107428368393	.	.
chr12	3235758	3236257	chr12	3390782	3391281	Rab10os|chr12:3390782-3391281	0.44454820573528	.	.
chr12	3309767	3310266	chr12	3686378	3686877	Rab10|chr12:3686378-3686877	0.44339203187416	.	.
chr12	3572196	3572695	chr12	3686378	3686877	Dtnb|chr12:3686378-3686877	0.660048240974019	.	.
chr12	3572196	3572695	chr12	3771016	3771515	Dtnb|chr12:3771016-3771515	0.421520539531231	.	.
chr12	3572196	3572695	chr12	3855569	3856068	Dtnb|chr12:3855569-3856068	0.326251110926216	.	.
chr12	3572196	3572695	chr12	3856073	3856572	Dtnb|chr12:3856073-3856572	0.442500223387281	.	.
chr12	3806195	3806694	chr12	3781418	3781917	Dnmt3a|chr12:3781418-3781917	0.632358586161228	.	.
chr12	3861763	3862262	chr12	3856073	3856572	Dnmt3aos|chr12:3856073-3856572	0.370185860404226	.	.
chr12	3862316	3862815	chr12	4077079	4077578	Dnmt3aos|chr12:4077079-4077578	0.447861402285386	.	.
chr12	4082092	4082591	chr12	4433476	4433975	Dnajc27|chr12:4433476-4433975	0.422367702474806	.	.
chr12	4082669	4083168	chr12	3855569	3856068	Dnajc27|chr12:3855569-3856068	0.424879878971334	.	.
chr12	4082669	4083168	chr12	3856073	3856572	Dnajc27|chr12:3856073-3856572	0.582705817298987	.	.
chr12	4234091	4234590	chr12	3791734	3792233	Cenpo|chr12:3791734-3792233	0.450514680793089	.	.
chr12	4234091	4234590	chr12	3791734	3792233	Ptrhd1|chr12:3791734-3792233	0.450514680793089	.	.
chr12	4234091	4234590	chr12	4077079	4077578	Cenpo|chr12:4077079-4077578	0.358761763787708	.	.
chr12	4234091	4234590	chr12	4077079	4077578	Ptrhd1|chr12:4077079-4077578	0.358761763787708	.	.
chr12	4477009	4477508	chr12	4433476	4433975	Ncoa1|chr12:4433476-4433975	0.515699614950214	.	.
chr12	8499854	8500353	chr12	8231039	8231538	Rhob|chr12:8231039-8231538	0.582445046137398	.	.
chr12	8499854	8500353	chr12	8347980	8348479	Rhob|chr12:8347980-8348479	0.41413320546574	.	.
chr12	8499854	8500353	chr12	8640845	8641344	Rhob|chr12:8640845-8641344	0.668707252981443	.	.
chr12	8673939	8674438	chr12	8347980	8348479	Pum2|chr12:8347980-8348479	0.625454904809005	.	.
chr12	8673939	8674438	chr12	8640845	8641344	Pum2|chr12:8640845-8641344	0.599187363441337	.	.
chr12	8673939	8674438	chr12	8901084	8901583	Pum2|chr12:8901084-8901583	0.338511713605438	.	.
chr12	8921676	8922175	chr12	8640845	8641344	Laptm4a|chr12:8640845-8641344	0.519026872731774	.	.
chr12	8921676	8922175	chr12	8927594	8928093	Laptm4a|chr12:8927594-8928093	0.336701072879834	.	.
chr12	8921676	8922175	chr12	9030762	9031261	Laptm4a|chr12:9030762-9031261	0.548458195726824	.	.
chr12	8973750	8974249	chr12	8521268	8521767	Wdr35|chr12:8521268-8521767	0.454162390572307	.	.
chr12	13248936	13249435	chr12	13358772	13359271	Ddx1|chr12:13358772-13359271	0.487868902953918	.	.
chr12	16894535	16895034	chr12	16532494	16532993	Rock2|chr12:16532494-16532993	0.471439645999707	.	.
chr12	16894535	16895034	chr12	16865817	16866316	Rock2|chr12:16865817-16866316	0.372341727482471	.	.
chr12	21373421	21373920	chr12	21111939	21112438	Adam17|chr12:21111939-21112438	0.401865802926595	.	.
chr12	21373421	21373920	chr12	21111939	21112438	Gm49586|chr12:21111939-21112438	0.401865802926595	.	.
chr12	21373421	21373920	chr12	21335731	21336230	Adam17|chr12:21335731-21336230	0.371575594099096	.	.
chr12	21373421	21373920	chr12	21335731	21336230	Gm49586|chr12:21335731-21336230	0.371575594099096	.	.
chr12	31499339	31499838	chr12	31551230	31551729	Cbll1|chr12:31551230-31551729	0.498956903635963	.	.
chr12	31499339	31499838	chr12	31551230	31551729	Cbll1|chr12:31551230-31551729	0.498956903635964	.	.
chr12	31499860	31500359	chr12	31551230	31551729	Cbll1|chr12:31551230-31551729	0.517001264815874	.	.
chr12	31634359	31634858	chr12	31551230	31551729	Bcap29|chr12:31551230-31551729	0.357433389439954	.	.
chr12	32208812	32209311	chr12	32379638	32380137	Pik3cg|chr12:32379638-32380137	0.370550031412961	.	.
chr12	32379107	32379606	chr12	32379638	32380137	Ccdc71l|chr12:32379638-32380137	0.491505759234358	.	.
chr12	32953896	32954395	chr12	32910064	32910563	4933406C10Rik|chr12:32910064-32910563	0.347009516959579	.	.
chr12	32953896	32954395	chr12	32910064	32910563	Sypl|chr12:32910064-32910563	0.347009516959579	.	.
chr12	33429371	33429870	chr12	33170003	33170502	Twistnb|chr12:33170003-33170502	0.471922773298083	.	.
chr12	33429371	33429870	chr12	33433776	33434275	Twistnb|chr12:33433776-33434275	0.40115596383083	.	.
chr12	35046916	35047415	chr12	35319530	35320029	Snx13|chr12:35319530-35320029	0.505555194480376	.	.
chr12	36156866	36157365	chr12	35885169	35885668	Ankmy2|chr12:35885169-35885668	0.448249236734108	.	.
chr12	36156866	36157365	chr12	35885169	35885668	Bzw2|chr12:35885169-35885668	0.448249236734108	.	.
chr12	40037180	40037679	chr12	40379494	40379993	Arl4a|chr12:40379494-40379993	0.345291999261106	.	.
chr12	40037180	40037679	chr12	40379494	40379993	Arl4aos|chr12:40379494-40379993	0.345291999261106	.	.
chr12	40037771	40038270	chr12	40379494	40379993	Arl4a|chr12:40379494-40379993	0.332593405469577	.	.
chr12	40037771	40038270	chr12	40379494	40379993	Arl4aos|chr12:40379494-40379993	0.332593405469577	.	.
chr12	40222499	40222998	chr12	40140597	40141096	Gm7008|chr12:40140597-40141096	0.397244013740027	.	.
chr12	40222499	40222998	chr12	40379494	40379993	Gm7008|chr12:40379494-40379993	0.513711460281986	.	.
chr12	40445653	40446152	chr12	40273216	40273715	Dock4|chr12:40273216-40273715	0.388519472738943	.	.
chr12	40445653	40446152	chr12	40273216	40273715	Zfp277|chr12:40273216-40273715	0.388519472738943	.	.
chr12	40445653	40446152	chr12	40522442	40522941	Dock4|chr12:40522442-40522941	0.618945313790487	.	.
chr12	40445653	40446152	chr12	40522442	40522941	Zfp277|chr12:40522442-40522941	0.618945313790487	.	.
chr12	40445653	40446152	chr12	40626504	40627003	Dock4|chr12:40626504-40627003	0.403687233238131	.	.
chr12	40445653	40446152	chr12	40626504	40627003	Zfp277|chr12:40626504-40627003	0.403687233238131	.	.
chr12	40445653	40446152	chr12	40708938	40709437	Dock4|chr12:40708938-40709437	0.547114404192617	.	.
chr12	40445653	40446152	chr12	40708938	40709437	Dock4|chr12:40708938-40709437	0.547114404192618	.	.
chr12	40445653	40446152	chr12	40708938	40709437	Zfp277|chr12:40708938-40709437	0.547114404192617	.	.
chr12	40445653	40446152	chr12	40708938	40709437	Zfp277|chr12:40708938-40709437	0.547114404192618	.	.
chr12	51691713	51692212	chr12	51844881	51845380	Ap4s1|chr12:51844881-51845380	0.662743519280732	.	.
chr12	51691713	51692212	chr12	51844881	51845380	Strn3|chr12:51844881-51845380	0.662743519280732	.	.
chr12	51692239	51692738	chr12	51844881	51845380	Strn3|chr12:51844881-51845380	0.331764661089814	.	.
chr12	54696546	54697045	chr12	54405063	54405562	Eapp|chr12:54405063-54405562	0.393188340453171	.	.
chr12	54862667	54863166	chr12	54998904	54999403	1700081N11Rik|chr12:54998904-54999403	0.465305505950039	.	.
chr12	54862667	54863166	chr12	54998904	54999403	Cfl2|chr12:54998904-54999403	0.465305505950039	.	.
chr12	54985321	54985820	chr12	54984801	54985300	Gm20403|chr12:54984801-54985300	0.353750533041738	.	.
chr12	55079962	55080461	chr12	54984801	54985300	2700097O09Rik|chr12:54984801-54985300	0.470639490549911	.	.
chr12	55079962	55080461	chr12	54984801	54985300	Srp54a|chr12:54984801-54985300	0.470639490549911	.	.
chr12	55302758	55303257	chr12	55499017	55499516	Ppp2r3c|chr12:55499017-55499516	0.358743961538637	.	.
chr12	55491802	55492301	chr12	55360906	55361405	Nfkbia|chr12:55360906-55361405	0.374443826907269	.	.
chr12	59011769	59012268	chr12	59131158	59131657	Sec23a|chr12:59131158-59131657	0.607032551833858	.	.
chr12	59013153	59013652	chr12	59131158	59131657	Gemin2|chr12:59131158-59131657	0.398952496542052	.	.
chr12	59066605	59067104	chr12	59130125	59130624	Pnn|chr12:59130125-59130624	0.538198522611606	.	.
chr12	59066605	59067104	chr12	59130628	59131127	Pnn|chr12:59130628-59131127	0.416792520554777	.	.
chr12	59067120	59067619	chr12	59130125	59130624	Pnn|chr12:59130125-59130624	0.434760490766994	.	.
chr12	59219648	59220147	chr12	59131158	59131657	Fbxo33|chr12:59131158-59131657	0.503920900785703	.	.
chr12	69158953	69159452	chr12	69361318	69361817	Rps29|chr12:69361318-69361817	0.408229740502347	.	.
chr12	69168298	69168797	chr12	69447832	69448331	Lrr1|chr12:69447832-69448331	0.333095704673896	.	.
chr12	69168298	69168797	chr12	69455533	69456032	Lrr1|chr12:69455533-69456032	0.453222688211239	.	.
chr12	69296428	69296927	chr12	69361318	69361817	Klhdc2|chr12:69361318-69361817	0.33894248700651	.	.
chr12	69371805	69372304	chr12	69446595	69447094	Arf6|chr12:69446595-69447094	0.324801150772632	.	.
chr12	69371805	69372304	chr12	69446595	69447094	Gm9887|chr12:69446595-69447094	0.324801150772632	.	.
chr12	69372334	69372833	chr12	69361318	69361817	Arf6|chr12:69361318-69361817	0.57424836294985	.	.
chr12	69372334	69372833	chr12	69361318	69361817	Gm9887|chr12:69361318-69361817	0.57424836294985	.	.
chr12	69724620	69725119	chr12	69683535	69684034	Dmac2l|chr12:69683535-69684034	0.40346044224421	.	.
chr12	69724620	69725119	chr12	69683535	69684034	L2hgdh|chr12:69683535-69684034	0.40346044224421	.	.
chr12	69986845	69987344	chr12	70111786	70112285	Sav1|chr12:70111786-70112285	0.433700488560083	.	.
chr12	70825142	70825641	chr12	71184355	71184854	Frmd6|chr12:71184355-71184854	0.496895358383731	.	.
chr12	70825142	70825641	chr12	71184355	71184854	Gm40437|chr12:71184355-71184854	0.496895358383731	.	.
chr12	70974423	70974922	chr12	71025532	71026031	Psma3|chr12:71025532-71026031	0.517748794414557	.	.
chr12	71136410	71136909	chr12	71025532	71026031	2700049A03Rik|chr12:71025532-71026031	0.364262710585024	.	.
chr12	71136410	71136909	chr12	71025532	71026031	Timm9|chr12:71025532-71026031	0.364262710585024	.	.
chr12	71830741	71831240	chr12	71544288	71544787	Daam1|chr12:71544288-71544787	0.47807609700766	.	.
chr12	72085417	72085916	chr12	72335948	72336447	Jkamp|chr12:72335948-72336447	0.41897354781826	.	.
chr12	72085417	72085916	chr12	72335948	72336447	L3hypdh|chr12:72335948-72336447	0.41897354781826	.	.
chr12	72536006	72536505	chr12	72361626	72362125	Pcnx4|chr12:72361626-72362125	0.355127796929633	.	.
chr12	73584462	73584961	chr12	73880337	73880836	Prkch|chr12:73880337-73880836	0.675590030270232	.	.
chr12	75735493	75735992	chr12	75412890	75413389	Sgpp1|chr12:75412890-75413389	0.37230163515779	.	.
chr12	75735493	75735992	chr12	75511432	75511931	Sgpp1|chr12:75511432-75511931	0.450892094679309	.	.
chr12	75735493	75735992	chr12	75853562	75854061	Sgpp1|chr12:75853562-75854061	0.498635804326254	.	.
chr12	76255128	76255627	chr12	76537391	76537890	Gm47525|chr12:76537391-76537890	0.497376812201947	.	.
chr12	76255128	76255627	chr12	76537391	76537890	Mthfd1|chr12:76537391-76537890	0.497376812201947	.	.
chr12	76369308	76369807	chr12	76537391	76537890	Zbtb1|chr12:76537391-76537890	0.662370810149768	.	.
chr12	76369308	76369807	chr12	76537391	76537890	Zbtb25|chr12:76537391-76537890	0.662370810149768	.	.
chr12	76404000	76404499	chr12	76537391	76537890	4930426I24Rik|chr12:76537391-76537890	0.708412133621145	.	.
chr12	76404000	76404499	chr12	76537391	76537890	Hspa2|chr12:76537391-76537890	0.708412133621145	.	.
chr12	76962072	76962571	chr12	76552863	76553362	Max|chr12:76552863-76553362	0.413731805852275	.	.
chr12	78861464	78861963	chr12	78919267	78919766	Atp6v1d|chr12:78919267-78919766	0.335852602636603	.	.
chr12	78861464	78861963	chr12	78919267	78919766	Eif2s1|chr12:78919267-78919766	0.335852602636603	.	.
chr12	78861464	78861963	chr12	78980597	78981096	Atp6v1d|chr12:78980597-78981096	0.645083595935385	.	.
chr12	78861464	78861963	chr12	78980597	78981096	Eif2s1|chr12:78980597-78981096	0.645083595935385	.	.
chr12	79172478	79172977	chr12	79017884	79018383	Vti1b|chr12:79017884-79018383	0.605151736573289	.	.
chr12	81594886	81595385	chr12	81746566	81747065	Med6|chr12:81746566-81747065	0.550862155247852	.	.
chr12	81631134	81631633	chr12	81735644	81736143	Ttc9|chr12:81735644-81736143	0.45438011568281	.	.
chr12	81719622	81720121	chr12	81746566	81747065	Gm49654|chr12:81746566-81747065	0.602684813128537	.	.
chr12	81859724	81860223	chr12	81735644	81736143	Pcnx|chr12:81735644-81736143	0.453307738148075	.	.
chr12	81859724	81860223	chr12	81992048	81992547	Pcnx|chr12:81992048-81992547	0.456270832887271	.	.
chr12	83921804	83922303	chr12	84175578	84176077	Numb|chr12:84175578-84176077	0.45360636246855	.	.
chr12	83921804	83922303	chr12	84188215	84188714	Numb|chr12:84188215-84188714	0.626895887521949	.	.
chr12	83987907	83988406	chr12	84175578	84176077	Acot2|chr12:84175578-84176077	0.644777961878143	.	.
chr12	83987907	83988406	chr12	84188215	84188714	Acot2|chr12:84188215-84188714	0.389720483479527	.	.
chr12	83987907	83988406	chr12	84193834	84194333	Acot2|chr12:84193834-84194333	0.418635743843315	.	.
chr12	84285069	84285568	chr12	84175578	84176077	Ptgr2|chr12:84175578-84176077	0.350277802665294	.	.
chr12	84285069	84285568	chr12	84193834	84194333	Ptgr2|chr12:84193834-84194333	0.536394276204936	.	.
chr12	85219042	85219541	chr12	85468629	85469128	Eif2b2|chr12:85468629-85469128	0.728359151954571	.	.
chr12	85339182	85339681	chr12	85485824	85486323	Nek9|chr12:85485824-85486323	0.529198557911817	.	.
chr12	85374762	85375261	chr12	85455080	85455579	Gm47819|chr12:85455080-85455579	0.562813706656332	.	.
chr12	85374762	85375261	chr12	85455080	85455579	Tmed10|chr12:85455080-85455579	0.562813706656332	.	.
chr12	85374762	85375261	chr12	85455685	85456184	Gm47819|chr12:85455685-85456184	0.34191525551153	.	.
chr12	85374762	85375261	chr12	85455685	85456184	Tmed10|chr12:85455685-85456184	0.34191525551153	.	.
chr12	85473268	85473767	chr12	85437460	85437959	Fos|chr12:85437460-85437959	0.48958749058648	.	.
chr12	85824404	85824903	chr12	85533131	85533630	Erg28|chr12:85533131-85533630	0.645938595602056	.	.
chr12	85824404	85824903	chr12	85533131	85533630	Ttll5|chr12:85533131-85533630	0.645938595602056	.	.
chr12	85824404	85824903	chr12	85647939	85648438	Erg28|chr12:85647939-85648438	0.528143028401787	.	.
chr12	85824404	85824903	chr12	85647939	85648438	Ttll5|chr12:85647939-85648438	0.528143028401787	.	.
chr12	85824404	85824903	chr12	85705464	85705963	Erg28|chr12:85705464-85705963	0.668271161426216	.	.
chr12	85824404	85824903	chr12	85705464	85705963	Ttll5|chr12:85705464-85705963	0.668271161426216	.	.
chr12	86947035	86947534	chr12	86694313	86694812	Cipc|chr12:86694313-86694812	0.55310706510117	.	.
chr12	86947035	86947534	chr12	86833638	86834137	Cipc|chr12:86833638-86834137	0.463261811292569	.	.
chr12	87147363	87147862	chr12	86823933	86824432	Gstz1|chr12:86823933-86824432	0.329852321504681	.	.
chr12	87147363	87147862	chr12	86823933	86824432	Pomt2|chr12:86823933-86824432	0.329852321504681	.	.
chr12	91384177	91384676	chr12	91734573	91735072	Cep128|chr12:91734573-91735072	0.436495725834925	.	.
chr12	91384177	91384676	chr12	91734573	91735072	Tshr|chr12:91734573-91735072	0.436495725834925	.	.
chr12	91589847	91590346	chr12	91778947	91779446	Gtf2a1|chr12:91778947-91779446	0.360771765796381	.	.
chr12	91684214	91684713	chr12	91748180	91748679	Gm16876|chr12:91748180-91748679	0.380528379754355	.	.
chr12	91684214	91684713	chr12	91766298	91766797	Gm16876|chr12:91766298-91766797	0.562809401037174	.	.
chr12	91848976	91849475	chr12	91581654	91582153	Sel1l|chr12:91581654-91582153	0.429042914466564	.	.
chr12	91848976	91849475	chr12	91734573	91735072	Sel1l|chr12:91734573-91735072	0.462817951343457	.	.
chr12	91848976	91849475	chr12	91756700	91757199	Sel1l|chr12:91756700-91757199	0.624188859768436	.	.
chr12	100159429	100159928	chr12	99956305	99956804	Nrde2|chr12:99956305-99956804	0.641308285625361	.	.
chr12	100199231	100199730	chr12	100426097	100426596	Calm1|chr12:100426097-100426596	0.341493353984337	.	.
chr12	101028742	101029241	chr12	100885580	100886079	Ccdc88c|chr12:100885580-100886079	0.700363479229377	.	.
chr12	101083449	101083948	chr12	100899157	100899656	Ppp4r3a|chr12:100899157-100899656	0.478911428251034	.	.
chr12	101083449	101083948	chr12	100899157	100899656	Ppp4r3a|chr12:100899157-100899656	0.478911428251035	.	.
chr12	102468822	102469321	chr12	102663327	102663826	Golga5|chr12:102663327-102663826	0.345348938118228	.	.
chr12	102704729	102705228	chr12	102252424	102252923	Itpk1|chr12:102252424-102252923	0.597386344831982	.	.
chr12	102743468	102743967	chr12	102297005	102297504	Moap1|chr12:102297005-102297504	0.464025664627011	.	.
chr12	102743468	102743967	chr12	102297005	102297504	Tmem251|chr12:102297005-102297504	0.464025664627011	.	.
chr12	102743468	102743967	chr12	102445435	102445934	Moap1|chr12:102445435-102445934	0.579775052888099	.	.
chr12	102743468	102743967	chr12	102445435	102445934	Tmem251|chr12:102445435-102445934	0.579775052888099	.	.
chr12	102743468	102743967	chr12	102621070	102621569	Moap1|chr12:102621070-102621569	0.641762955648831	.	.
chr12	102743468	102743967	chr12	102621070	102621569	Tmem251|chr12:102621070-102621569	0.641762955648831	.	.
chr12	102757703	102758202	chr12	102621070	102621569	Ubr7|chr12:102621070-102621569	0.409695983554857	.	.
chr12	102757703	102758202	chr12	102621070	102621569	Ubr7|chr12:102621070-102621569	0.409695983554858	.	.
chr12	104751981	104752480	chr12	104990600	104991099	Dicer1|chr12:104990600-104991099	0.622039300331262	.	.
chr12	104751981	104752480	chr12	105000859	105001358	Dicer1|chr12:105000859-105001358	0.582752234068721	.	.
chr12	105032263	105032762	chr12	105000859	105001358	Glrx5|chr12:105000859-105001358	0.479560807873798	.	.
chr12	105032263	105032762	chr12	105000859	105001358	Snhg10|chr12:105000859-105001358	0.479560807873798	.	.
chr12	106009956	106010455	chr12	105962289	105962788	Vrk1|chr12:105962289-105962788	0.625332168541495	.	.
chr12	106009956	106010455	chr12	105962829	105963328	Vrk1|chr12:105962829-105963328	0.424449818279457	.	.
chr12	108275424	108275923	chr12	108168875	108169374	Ccdc85c|chr12:108168875-108169374	0.406740386981238	.	.
chr12	108275424	108275923	chr12	108170491	108170990	Ccdc85c|chr12:108170491-108170990	0.475862991912462	.	.
chr12	108275424	108275923	chr12	108203842	108204341	Ccdc85c|chr12:108203842-108204341	0.380506527535618	.	.
chr12	108792623	108793122	chr12	108613071	108613570	Yy1|chr12:108613071-108613570	0.35897623072265	.	.
chr12	108792623	108793122	chr12	108757884	108758383	Yy1|chr12:108757884-108758383	0.36011901504104	.	.
chr12	110485520	110486019	chr12	110419797	110420296	Gm19605|chr12:110419797-110420296	0.347542338367496	.	.
chr12	110888986	110889485	chr12	110608698	110609197	Cinp|chr12:110608698-110609197	0.366000030991527	.	.
chr12	110888986	110889485	chr12	110608698	110609197	Tecpr2|chr12:110608698-110609197	0.366000030991527	.	.
chr12	110888986	110889485	chr12	110695645	110696144	Cinp|chr12:110695645-110696144	0.417917228133034	.	.
chr12	110888986	110889485	chr12	110695645	110696144	Tecpr2|chr12:110695645-110696144	0.417917228133034	.	.
chr12	110888986	110889485	chr12	110706927	110707426	Cinp|chr12:110706927-110707426	0.448910651064788	.	.
chr12	110888986	110889485	chr12	110706927	110707426	Tecpr2|chr12:110706927-110707426	0.448910651064788	.	.
chr12	111166107	111166606	chr12	111159870	111160369	Traf3|chr12:111159870-111160369	0.47792670294528	.	.
chr12	111377603	111378102	chr12	111676602	111677101	Cdc42bpb|chr12:111676602-111677101	0.615736700562903	.	.
chr12	111537847	111538346	chr12	111676602	111677101	Eif5|chr12:111676602-111677101	0.750019292106082	.	.
chr12	111537847	111538346	chr12	111744009	111744508	Eif5|chr12:111744009-111744508	0.391207012779204	.	.
chr12	111574203	111574702	chr12	111676602	111677101	2810029C07Rik|chr12:111676602-111677101	0.598227717534336	.	.
chr12	111574203	111574702	chr12	111676602	111677101	Mark3|chr12:111676602-111677101	0.598227717534336	.	.
chr12	111813805	111814304	chr12	111676602	111677101	Xrcc3|chr12:111676602-111677101	0.423197720550114	.	.
chr12	111813805	111814304	chr12	111676602	111677101	Zfyve21|chr12:111676602-111677101	0.423197720550114	.	.
chr12	111907907	111908406	chr12	111676602	111677101	Ppp1r13b|chr12:111676602-111677101	0.411961259809714	.	.
chr12	111966768	111967267	chr12	111676602	111677101	Atp5mpl|chr12:111676602-111677101	0.580311906739376	.	.
chr12	112588497	112588996	chr12	112894919	112895418	Inf2|chr12:112894919-112895418	0.473318673054018	.	.
chr12	112644469	112644968	chr12	112617126	112617625	Siva1|chr12:112617126-112617625	0.408440389816347	.	.
chr12	112808619	112809118	chr12	113153904	113154403	Clba1|chr12:113153904-113154403	0.370666190063055	.	.
chr12	112829246	112829745	chr12	112894919	112895418	Cdca4|chr12:112894919-112895418	0.644498777548117	.	.
chr12	112829246	112829745	chr12	113153904	113154403	Cdca4|chr12:113153904-113154403	0.427846216006487	.	.
chr12	112867232	112867731	chr12	112894919	112895418	Gpr132|chr12:112894919-112895418	0.486119244576012	.	.
chr12	112867232	112867731	chr12	113153904	113154403	Gpr132|chr12:113153904-113154403	0.53564568793059	.	.
chr12	113000550	113001049	chr12	112894919	112895418	9230104M06Rik|chr12:112894919-112895418	0.549185363585029	.	.
chr12	113000550	113001049	chr12	112894919	112895418	Brf1|chr12:112894919-112895418	0.549185363585029	.	.
chr12	113000550	113001049	chr12	113153904	113154403	9230104M06Rik|chr12:113153904-113154403	0.350040647107781	.	.
chr12	113000550	113001049	chr12	113153904	113154403	Brf1|chr12:113153904-113154403	0.350040647107781	.	.
chr12	113156023	113156522	chr12	112894919	112895418	Tedc1|chr12:112894919-112895418	0.658940832171546	.	.
chr12	113156023	113156522	chr12	113153904	113154403	Tedc1|chr12:113153904-113154403	0.465053501388991	.	.
chr12	116281364	116281863	chr12	116461175	116461674	Esyt2|chr12:116461175-116461674	0.519189220856209	.	.
chr12	116405058	116405557	chr12	116334135	116334634	D430020J02Rik|chr12:116334135-116334634	0.383685521314626	.	.
chr12	116405058	116405557	chr12	116334135	116334634	Ncapg2|chr12:116334135-116334634	0.383685521314626	.	.
chr13	3537768	3538267	chr13	3526228	3526727	Gdi2|chr13:3526228-3526727	0.352234056828712	.	.
chr13	3537768	3538267	chr13	3776385	3776884	Gdi2|chr13:3776385-3776884	0.454467280049175	.	.
chr13	3537768	3538267	chr13	3893357	3893856	Gdi2|chr13:3893357-3893856	0.433661984268988	.	.
chr13	3917944	3918443	chr13	3805588	3806087	Net1|chr13:3805588-3806087	0.451849850469962	.	.
chr13	3917944	3918443	chr13	3805588	3806087	Tubal3|chr13:3805588-3806087	0.451849850469962	.	.
chr13	5861069	5861568	chr13	5511711	5512210	Klf6|chr13:5511711-5512210	0.515580385175014	.	.
chr13	5861570	5862069	chr13	5614770	5615269	Klf6|chr13:5614770-5615269	0.408763519641188	.	.
chr13	5861570	5862069	chr13	5804561	5805060	Klf6|chr13:5804561-5805060	0.439715534639977	.	.
chr13	5861570	5862069	chr13	5939300	5939799	Klf6|chr13:5939300-5939799	0.347493465530132	.	.
chr13	8995830	8996329	chr13	9011513	9012012	Gtpbp4|chr13:9011513-9012012	0.725424681841104	.	.
chr13	8995830	8996329	chr13	9011513	9012012	Gtpbp4|chr13:9011513-9012012	0.725424681841105	.	.
chr13	8995830	8996329	chr13	9173073	9173572	Gtpbp4|chr13:9173073-9173572	0.466276813946459	.	.
chr13	9094061	9094560	chr13	9173073	9173572	Larp4b|chr13:9173073-9173572	0.573710987543935	.	.
chr13	9764228	9764727	chr13	9895011	9895510	Zmynd11|chr13:9895011-9895510	0.359165735047909	.	.
chr13	12565528	12566027	chr13	12461291	12461790	Ero1lb|chr13:12461291-12461790	0.423325337936463	.	.
chr13	13590034	13590533	chr13	13889360	13889859	Lyst|chr13:13889360-13889859	0.453416274232506	.	.
chr13	14062849	14063348	chr13	13889360	13889859	Arid4b|chr13:13889360-13889859	0.485672893340239	.	.
chr13	14062849	14063348	chr13	13889360	13889859	Ggps1|chr13:13889360-13889859	0.485672893340239	.	.
chr13	17805118	17805617	chr13	17960596	17961095	Cdk13|chr13:17960596-17961095	0.34874390153385	.	.
chr13	20793841	20794340	chr13	21169746	21170245	Aoah|chr13:21169746-21170245	0.652342677555925	.	.
chr13	21179378	21179877	chr13	21161143	21161642	Trim27|chr13:21161143-21161642	0.425346869228042	.	.
chr13	21179378	21179877	chr13	21169746	21170245	Trim27|chr13:21169746-21170245	0.435723066021669	.	.
chr13	21179915	21180414	chr13	21169746	21170245	Trim27|chr13:21169746-21170245	0.604297692221536	.	.
chr13	21402484	21402983	chr13	21199993	21200492	Zkscan3|chr13:21199993-21200492	0.431621101139433	.	.
chr13	21530842	21531341	chr13	21506077	21506576	Zkscan8|chr13:21506077-21506576	0.476868779942647	.	.
chr13	21530842	21531341	chr13	21779245	21779744	Zkscan8|chr13:21779245-21779744	0.396558937056773	.	.
chr13	21716039	21716538	chr13	21779245	21779744	Hist1h2ai|chr13:21779245-21779744	0.615906738187426	.	.
chr13	21716039	21716538	chr13	21779245	21779744	Hist1h2bl|chr13:21779245-21779744	0.615906738187426	.	.
chr13	21721773	21722272	chr13	21506077	21506576	Hist1h2bm|chr13:21506077-21506576	0.368100481940986	.	.
chr13	21721773	21722272	chr13	21779245	21779744	Hist1h2bm|chr13:21779245-21779744	0.438956769845459	.	.
chr13	21786636	21787135	chr13	21974818	21975317	Hist1h2an|chr13:21974818-21975317	0.369013179556321	.	.
chr13	21786636	21787135	chr13	21974818	21975317	Hist1h2bp|chr13:21974818-21975317	0.369013179556321	.	.
chr13	21787192	21787691	chr13	21974818	21975317	Hist1h2an|chr13:21974818-21975317	0.503337266353497	.	.
chr13	21787192	21787691	chr13	21974818	21975317	Hist1h2bp|chr13:21974818-21975317	0.503337266353497	.	.
chr13	22041143	22041642	chr13	21974818	21975317	Hist1h4i|chr13:21974818-21975317	0.405391864627039	.	.
chr13	23368973	23369472	chr13	23453281	23453780	Zfp322a|chr13:23453281-23453780	0.404601949686364	.	.
chr13	23368973	23369472	chr13	23503776	23504275	Zfp322a|chr13:23503776-23504275	0.362040254236199	.	.
chr13	23423709	23424208	chr13	23705905	23706404	Abt1|chr13:23705905-23706404	0.33491489257695	.	.
chr13	23424419	23424918	chr13	23432464	23432963	Abt1|chr13:23432464-23432963	0.552145594986496	.	.
chr13	23445684	23446183	chr13	23517944	23518443	Gm46404|chr13:23517944-23518443	0.365557268976904	.	.
chr13	23445684	23446183	chr13	23555987	23556486	Gm46404|chr13:23555987-23556486	0.54329781265526	.	.
chr13	23445684	23446183	chr13	23716196	23716695	Gm46404|chr13:23716196-23716695	0.442833783646875	.	.
chr13	23544172	23544671	chr13	23453281	23453780	Hist1h3f|chr13:23453281-23453780	0.327088731200142	.	.
chr13	23544172	23544671	chr13	23503776	23504275	Hist1h3f|chr13:23503776-23504275	0.396386933921176	.	.
chr13	23551474	23551973	chr13	23555987	23556486	Hist1h4f|chr13:23555987-23556486	0.359267377632844	.	.
chr13	23551474	23551973	chr13	23716196	23716695	Hist1h4f|chr13:23716196-23716695	0.470813597402452	.	.
chr13	23561738	23562237	chr13	23555987	23556486	Hist1h3e|chr13:23555987-23556486	0.546741734669152	.	.
chr13	23561738	23562237	chr13	23716196	23716695	Hist1h3e|chr13:23716196-23716695	0.456081950284286	.	.
chr13	23562339	23562838	chr13	23555987	23556486	Hist1h3e|chr13:23555987-23556486	0.372686903010393	.	.
chr13	23571065	23571564	chr13	23555987	23556486	Hist1h2ae|chr13:23555987-23556486	0.600152381220034	.	.
chr13	23571065	23571564	chr13	23555987	23556486	Hist1h2bg|chr13:23555987-23556486	0.600152381220034	.	.
chr13	23571065	23571564	chr13	23716196	23716695	Hist1h2ae|chr13:23716196-23716695	0.629810104023114	.	.
chr13	23571065	23571564	chr13	23716196	23716695	Hist1h2ae|chr13:23716196-23716695	0.629810104023115	.	.
chr13	23571065	23571564	chr13	23716196	23716695	Hist1h2bg|chr13:23716196-23716695	0.629810104023114	.	.
chr13	23571065	23571564	chr13	23716196	23716695	Hist1h2bg|chr13:23716196-23716695	0.629810104023115	.	.
chr13	23574072	23574571	chr13	23517944	23518443	Hist1h2ad|chr13:23517944-23518443	0.460547356877315	.	.
chr13	23574072	23574571	chr13	23517944	23518443	Hist1h2bf|chr13:23517944-23518443	0.460547356877315	.	.
chr13	23574072	23574571	chr13	23555987	23556486	Hist1h2ad|chr13:23555987-23556486	0.678847658407093	.	.
chr13	23574072	23574571	chr13	23555987	23556486	Hist1h2bf|chr13:23555987-23556486	0.678847658407093	.	.
chr13	23574072	23574571	chr13	23716196	23716695	Hist1h2ad|chr13:23716196-23716695	0.581964549183009	.	.
chr13	23574072	23574571	chr13	23716196	23716695	Hist1h2bf|chr13:23716196-23716695	0.581964549183009	.	.
chr13	23575508	23576007	chr13	23705905	23706404	Hist1h3d|chr13:23705905-23706404	0.527283173228399	.	.
chr13	23620521	23621020	chr13	23453281	23453780	Hist1h2be|chr13:23453281-23453780	0.374613197974017	.	.
chr13	23620521	23621020	chr13	23503776	23504275	Hist1h2be|chr13:23503776-23504275	0.374411567985907	.	.
chr13	23621043	23621542	chr13	23453281	23453780	Hist1h2be|chr13:23453281-23453780	0.394282269431188	.	.
chr13	23621043	23621542	chr13	23503776	23504275	Hist1h2be|chr13:23503776-23504275	0.468253566761266	.	.
chr13	23683740	23684239	chr13	23555987	23556486	Hist1h2ac|chr13:23555987-23556486	0.47912779388552	.	.
chr13	23683740	23684239	chr13	23555987	23556486	Hist1h2bc|chr13:23555987-23556486	0.47912779388552	.	.
chr13	23683740	23684239	chr13	23716196	23716695	Hist1h2ac|chr13:23716196-23716695	0.425884158321805	.	.
chr13	23683740	23684239	chr13	23716196	23716695	Hist1h2bc|chr13:23716196-23716695	0.425884158321805	.	.
chr13	23698335	23698834	chr13	23453281	23453780	Hist1h4c|chr13:23453281-23453780	0.343901905286532	.	.
chr13	23698335	23698834	chr13	23503776	23504275	Hist1h4c|chr13:23503776-23504275	0.450968435696678	.	.
chr13	23738499	23738998	chr13	23503776	23504275	Hist1h1c|chr13:23503776-23504275	0.35268104893254	.	.
chr13	23738499	23738998	chr13	23555987	23556486	Hist1h1c|chr13:23555987-23556486	0.338564479784183	.	.
chr13	23746467	23746966	chr13	23432464	23432963	Hist1h2bb|chr13:23432464-23432963	0.422930571914852	.	.
chr13	23746467	23746966	chr13	23517431	23517930	Hist1h2bb|chr13:23517431-23517930	0.349888321513196	.	.
chr13	23746467	23746966	chr13	23705905	23706404	Hist1h2bb|chr13:23705905-23706404	0.483301096415592	.	.
chr13	23760988	23761487	chr13	23705905	23706404	Hist1h4a|chr13:23705905-23706404	0.601850870053683	.	.
chr13	23760988	23761487	chr13	23705905	23706404	Hist1h4a|chr13:23705905-23706404	0.601850870053684	.	.
chr13	23762132	23762631	chr13	23517944	23518443	Hist1h3a|chr13:23517944-23518443	0.396409251520928	.	.
chr13	23762132	23762631	chr13	23555987	23556486	Hist1h3a|chr13:23555987-23556486	0.700927477414944	.	.
chr13	23762132	23762631	chr13	23716196	23716695	Hist1h3a|chr13:23716196-23716695	0.586466715998303	.	.
chr13	24280533	24281032	chr13	24105237	24105736	Carmil1|chr13:24105237-24105736	0.34858153100548	.	.
chr13	32801830	32802329	chr13	33004430	33004929	Wrnip1|chr13:33004430-33004929	0.38674530534561	.	.
chr13	34002616	34003115	chr13	34106941	34107440	Ripk1|chr13:34106941-34107440	0.323424853214114	.	.
chr13	34002616	34003115	chr13	34106941	34107440	Serpinb6a|chr13:34106941-34107440	0.323424853214114	.	.
chr13	34077831	34078330	chr13	34106941	34107440	Tubb2a|chr13:34106941-34107440	0.382567064706385	.	.
chr13	34652502	34653001	chr13	34793022	34793521	Gm15908|chr13:34793022-34793521	0.368367503952719	.	.
chr13	34652502	34653001	chr13	34793022	34793521	Pxdc1|chr13:34793022-34793521	0.368367503952719	.	.
chr13	37993997	37994496	chr13	37619761	37620260	Ssr1|chr13:37619761-37620260	0.428807195577531	.	.
chr13	41249535	41250034	chr13	41467052	41467551	Smim13|chr13:41467052-41467551	0.477708555476645	.	.
chr13	41605379	41605878	chr13	41709417	41709916	Tmem170b|chr13:41709417-41709916	0.41697478808101	.	.
chr13	43304026	43304525	chr13	43250606	43251105	Gfod1|chr13:43250606-43251105	0.405781384566747	.	.
chr13	43398103	43398602	chr13	43266285	43266784	Nol7|chr13:43266285-43266784	0.39659597230498	.	.
chr13	43560045	43560544	chr13	43250606	43251105	Mcur1|chr13:43250606-43251105	0.613449091910477	.	.
chr13	44504366	44504865	chr13	44800063	44800562	Gm34084|chr13:44800063-44800562	0.531507641308353	.	.
chr13	47014611	47015110	chr13	46904944	46905443	Nhlrc1|chr13:46904944-46905443	0.407338733716596	.	.
chr13	47043197	47043696	chr13	46904944	46905443	Kdm1b|chr13:46904944-46905443	0.600795326090145	.	.
chr13	48967360	48967859	chr13	49213526	49214025	Fam120a|chr13:49213526-49214025	0.368487159500003	.	.
chr13	49187237	49187736	chr13	48962432	48962931	Ninj1|chr13:48962432-48962931	0.440965674380492	.	.
chr13	49215799	49216298	chr13	48962432	48962931	Card19|chr13:48962432-48962931	0.455059418827924	.	.
chr13	49247946	49248445	chr13	48831627	48832126	Susd3|chr13:48831627-48832126	0.443257161573472	.	.
chr13	49652677	49653176	chr13	49271772	49272271	Cenpp|chr13:49271772-49272271	0.526104332215529	.	.
chr13	49652677	49653176	chr13	49271772	49272271	Nol8|chr13:49271772-49272271	0.526104332215529	.	.
chr13	51846330	51846829	chr13	52035807	52036306	Gadd45g|chr13:52035807-52036306	0.379248015849325	.	.
chr13	54503537	54504036	chr13	54687578	54688077	Simc1|chr13:54687578-54688077	0.436425722052915	.	.
chr13	54589972	54590471	chr13	54838474	54838973	Higd2a|chr13:54838474-54838973	0.484063522798633	.	.
chr13	54589972	54590471	chr13	54838474	54838973	Nop16|chr13:54838474-54838973	0.484063522798633	.	.
chr13	54693847	54694346	chr13	54687578	54688077	Rnf44|chr13:54687578-54688077	0.519856938168491	.	.
chr13	55100032	55100531	chr13	55124797	55125296	Uimc1|chr13:55124797-55125296	0.319909495426377	.	.
chr13	55362590	55363089	chr13	55479032	55479531	Lman2|chr13:55479032-55479531	0.413608378220255	.	.
chr13	55634726	55635225	chr13	55895488	55895987	Ddx46|chr13:55895488-55895987	0.35057727552587	.	.
chr13	55714394	55714893	chr13	55895488	55895987	Txndc15|chr13:55895488-55895987	0.419361857920184	.	.
chr13	56135343	56135842	chr13	56181429	56181928	H2afy|chr13:56181429-56181928	0.625631210028594	.	.
chr13	56135343	56135842	chr13	56181429	56181928	H2afy|chr13:56181429-56181928	0.625631210028595	.	.
chr13	58215417	58215916	chr13	58160180	58160679	Ubqln1|chr13:58160180-58160679	0.336027054644406	.	.
chr13	59584885	59585384	chr13	59656203	59656702	Agtpbp1|chr13:59656203-59656702	0.582006669270133	.	.
chr13	59584885	59585384	chr13	59656203	59656702	Naa35|chr13:59656203-59656702	0.582006669270133	.	.
chr13	59769664	59770163	chr13	59557126	59557625	Etohd2|chr13:59557126-59557625	0.486407839285028	.	.
chr13	59769664	59770163	chr13	59557126	59557625	Isca1|chr13:59557126-59557625	0.486407839285028	.	.
chr13	59822889	59823388	chr13	59656203	59656702	Gm34961|chr13:59656203-59656702	0.457732411944068	.	.
chr13	59822889	59823388	chr13	59656203	59656702	Tut7|chr13:59656203-59656702	0.457732411944068	.	.
chr13	59822889	59823388	chr13	59840734	59841233	Gm34961|chr13:59840734-59841233	0.515980762177136	.	.
chr13	59822889	59823388	chr13	59840734	59841233	Tut7|chr13:59840734-59841233	0.515980762177136	.	.
chr13	60601650	60602149	chr13	60626874	60627373	Dapk1|chr13:60626874-60627373	0.343803469576402	.	.
chr13	62129606	62130105	chr13	62015613	62016112	Zfp808|chr13:62015613-62016112	0.62175984567504	.	.
chr13	62383002	62383501	chr13	62684822	62685321	Gm3604|chr13:62684822-62685321	0.552657996761792	.	.
chr13	62623961	62624460	chr13	62653053	62653552	6720489N17Rik|chr13:62653053-62653552	0.375382564553373	.	.
chr13	62760515	62761014	chr13	63239752	63240251	Platr25|chr13:63239752-63240251	0.479430482617859	.	.
chr13	63815004	63815503	chr13	63564716	63565215	Ercc6l2|chr13:63564716-63565215	0.637582749805684	.	.
chr13	66905121	66905620	chr13	67127897	67128396	Gm10767|chr13:67127897-67128396	0.484155634743045	.	.
chr13	66905121	66905620	chr13	67127897	67128396	Uqcrb|chr13:67127897-67128396	0.484155634743045	.	.
chr13	67107621	67108120	chr13	67413588	67414087	Gm28557|chr13:67413588-67414087	0.406128112665019	.	.
chr13	67375510	67376009	chr13	67463736	67464235	Zfp456|chr13:67463736-67464235	0.405636069127381	.	.
chr13	67525959	67526458	chr13	67463736	67464235	Zfp87|chr13:67463736-67464235	0.386156084887706	.	.
chr13	67525959	67526458	chr13	67844091	67844590	Zfp87|chr13:67844091-67844590	0.625825466182922	.	.
chr13	67552920	67553419	chr13	67268961	67269460	9430065F17Rik|chr13:67268961-67269460	0.618390258552342	.	.
chr13	67552920	67553419	chr13	67268961	67269460	Zfp748|chr13:67268961-67269460	0.618390258552342	.	.
chr13	67609508	67610007	chr13	67268961	67269460	Zfp729b|chr13:67268961-67269460	0.419377252788582	.	.
chr13	69534509	69535008	chr13	69809582	69810081	Tent4a|chr13:69809582-69810081	0.744018494443419	.	.
chr13	73327782	73328281	chr13	73434088	73434587	Mrpl36|chr13:73434088-73434587	0.344264620825124	.	.
chr13	73327782	73328281	chr13	73434088	73434587	Ndufs6|chr13:73434088-73434587	0.344264620825124	.	.
chr13	73328282	73328781	chr13	73434088	73434587	Mrpl36|chr13:73434088-73434587	0.384787083072555	.	.
chr13	73328282	73328781	chr13	73434088	73434587	Ndufs6|chr13:73434088-73434587	0.384787083072555	.	.
chr13	73603707	73604206	chr13	73330735	73331234	Clptm1l|chr13:73330735-73331234	0.326261665290064	.	.
chr13	73603707	73604206	chr13	73433511	73434010	Clptm1l|chr13:73433511-73434010	0.64700888361842	.	.
chr13	73937544	73938043	chr13	73803742	73804241	Brd9|chr13:73803742-73804241	0.451490392911035	.	.
chr13	73937544	73938043	chr13	73803742	73804241	Trip13|chr13:73803742-73804241	0.451490392911035	.	.
chr13	74350043	74350542	chr13	74301155	74301654	Ccdc127|chr13:74301155-74301654	0.65834021792589	.	.
chr13	74350043	74350542	chr13	74301155	74301654	Sdha|chr13:74301155-74301654	0.65834021792589	.	.
chr13	74462563	74463062	chr13	74597038	74597537	E430024I08Rik|chr13:74597038-74597537	0.583372854798246	.	.
chr13	74522859	74523358	chr13	74770426	74770925	Gm47467|chr13:74770426-74770925	0.397569546183588	.	.
chr13	74563669	74564168	chr13	74597038	74597537	Gm47469|chr13:74597038-74597537	0.327136013925774	.	.
chr13	74617153	74617652	chr13	74597038	74597537	Gm46430|chr13:74597038-74597537	0.528814731210057	.	.
chr13	74808381	74808880	chr13	74770426	74770925	Cast|chr13:74770426-74770925	0.460686617806378	.	.
chr13	75839631	75840130	chr13	75823147	75823646	Glrx|chr13:75823147-75823646	0.498413503229881	.	.
chr13	75839631	75840130	chr13	75845768	75846267	Glrx|chr13:75845768-75846267	0.464725338719033	.	.
chr13	75839631	75840130	chr13	76153940	76154439	Glrx|chr13:76153940-76154439	0.386510553561102	.	.
chr13	76017886	76018385	chr13	75797734	75798233	Rfesd|chr13:75797734-75798233	0.38598773472553	.	.
chr13	85288622	85289121	chr13	85093691	85094190	Rasa1|chr13:85093691-85094190	0.542765187788127	.	.
chr13	85288622	85289121	chr13	85093691	85094190	Rasa1|chr13:85093691-85094190	0.542765187788128	.	.
chr13	90922887	90923386	chr13	91169853	91170352	Rps23|chr13:91169853-91170352	0.657812421629747	.	.
chr13	91223737	91224236	chr13	91169853	91170352	Atg10|chr13:91169853-91170352	0.396413012242525	.	.
chr13	91460739	91461238	chr13	91370824	91371323	Ssbp2|chr13:91370824-91371323	0.41024713411449	.	.
chr13	91460739	91461238	chr13	91702300	91702799	Ssbp2|chr13:91702300-91702799	0.401011880266775	.	.
chr13	92530876	92531375	chr13	92964046	92964545	Zfyve16|chr13:92964046-92964545	0.571091588643393	.	.
chr13	93192254	93192753	chr13	93303725	93304224	Tent2|chr13:93303725-93304224	0.354488562699436	.	.
chr13	94358727	94359226	chr13	94381932	94382431	Ap3b1|chr13:94381932-94382431	0.327024027406836	.	.
chr13	94358727	94359226	chr13	94381932	94382431	Gm9776|chr13:94381932-94382431	0.327024027406836	.	.
chr13	94358727	94359226	chr13	94713405	94713904	Ap3b1|chr13:94713405-94713904	0.435404243450536	.	.
chr13	94358727	94359226	chr13	94713405	94713904	Gm9776|chr13:94713405-94713904	0.435404243450536	.	.
chr13	95374610	95375109	chr13	95685622	95686121	Aggf1|chr13:95685622-95686121	0.357448990686092	.	.
chr13	95374610	95375109	chr13	95697682	95698181	Aggf1|chr13:95697682-95698181	0.531287974718581	.	.
chr13	95891800	95892299	chr13	95685622	95686121	Iqgap2|chr13:95685622-95686121	0.320491346168984	.	.
chr13	95891800	95892299	chr13	95697682	95698181	Iqgap2|chr13:95697682-95698181	0.424964144862777	.	.
chr13	95891800	95892299	chr13	95715304	95715803	Iqgap2|chr13:95715304-95715803	0.504746422516276	.	.
chr13	96387964	96388463	chr13	96664348	96664847	Poc5|chr13:96664348-96664847	0.684082973448916	.	.
chr13	97198179	97198678	chr13	97187754	97188253	Hexb|chr13:97187754-97188253	0.463896906006482	.	.
chr13	97198179	97198678	chr13	97254789	97255288	Hexb|chr13:97254789-97255288	0.563593401177121	.	.
chr13	97240940	97241439	chr13	97271977	97272476	Enc1|chr13:97271977-97272476	0.438892722994512	.	.
chr13	98926145	98926644	chr13	98996979	98997478	Tnpo1|chr13:98996979-98997478	0.706966559806174	.	.
chr13	99344387	99344886	chr13	99287738	99288237	Mrps27|chr13:99287738-99288237	0.660530446412766	.	.
chr13	99344387	99344886	chr13	99287738	99288237	Ptcd2|chr13:99287738-99288237	0.660530446412766	.	.
chr13	99344387	99344886	chr13	99337131	99337630	Mrps27|chr13:99337131-99337630	0.363688232224048	.	.
chr13	99344387	99344886	chr13	99337131	99337630	Ptcd2|chr13:99337131-99337630	0.363688232224048	.	.
chr13	99344387	99344886	chr13	99353121	99353620	Mrps27|chr13:99353121-99353620	0.5482185490673	.	.
chr13	99344387	99344886	chr13	99353121	99353620	Ptcd2|chr13:99353121-99353620	0.5482185490673	.	.
chr13	104109439	104109938	chr13	103973923	103974422	Nln|chr13:103973923-103974422	0.337779543633826	.	.
chr13	104109439	104109938	chr13	103973923	103974422	Sgtb|chr13:103973923-103974422	0.337779543633826	.	.
chr13	104816418	104816917	chr13	104610414	104610913	Cwc27|chr13:104610414-104610913	0.623332008259833	.	.
chr13	104816418	104816917	chr13	104794440	104794939	Cwc27|chr13:104794440-104794939	0.476599454575015	.	.
chr13	104816418	104816917	chr13	105066071	105066570	Cwc27|chr13:105066071-105066570	0.506930053474625	.	.
chr13	104816925	104817424	chr13	104610414	104610913	Cwc27|chr13:104610414-104610913	0.386629359035726	.	.
chr13	105293748	105294247	chr13	105066071	105066570	Rnf180|chr13:105066071-105066570	0.486442957745982	.	.
chr13	106946824	106947323	chr13	106998611	106999110	Dimt1|chr13:106998611-106999110	0.423734874827687	.	.
chr13	107889889	107890388	chr13	107856962	107857461	Zswim6|chr13:107856962-107857461	0.703306320907665	.	.
chr13	108316080	108316579	chr13	108297530	108298029	Depdc1b|chr13:108297530-108298029	0.50538584672683	.	.
chr13	108316080	108316579	chr13	108297530	108298029	Gm2822|chr13:108297530-108298029	0.50538584672683	.	.
chr13	108316080	108316579	chr13	108465689	108466188	Depdc1b|chr13:108465689-108466188	0.523360947942568	.	.
chr13	108316080	108316579	chr13	108465689	108466188	Gm2822|chr13:108465689-108466188	0.523360947942568	.	.
chr13	112660437	112660936	chr13	112510700	112511199	Slc38a9|chr13:112510700-112511199	0.346378322174874	.	.
chr13	113618324	113618823	chr13	113378913	113379412	Snx18|chr13:113378913-113379412	0.560826263913772	.	.
chr13	113618324	113618823	chr13	113799895	113800394	Snx18|chr13:113799895-113800394	0.368506326966403	.	.
chr13	117220430	117220929	chr13	117033578	117034077	Gm17509|chr13:117033578-117034077	0.577659661849869	.	.
chr13	117220430	117220929	chr13	117242006	117242505	Gm17509|chr13:117242006-117242505	0.550635596912637	.	.
chr13	119428613	119429112	chr13	119631663	119632162	Paip1|chr13:119631663-119632162	0.700013561177945	.	.
chr13	119690013	119690512	chr13	119808855	119809354	Hmgcs1|chr13:119808855-119809354	0.387231053961216	.	.
chr13	119755669	119756168	chr13	119631663	119632162	Gm41077|chr13:119631663-119632162	0.473600485904861	.	.
chr13	119755669	119756168	chr13	119631663	119632162	Nim1k|chr13:119631663-119632162	0.473600485904861	.	.
chr13	120299933	120300432	chr13	120149972	120150471	BC147527|chr13:120149972-120150471	0.641651798883071	.	.
chr14	7817668	7818167	chr14	7858376	7858875	Flnb|chr14:7858376-7858875	0.550532252732712	.	.
chr14	8097929	8098428	chr14	7858376	7858875	Pxk|chr14:7858376-7858875	0.354484816004045	.	.
chr14	14702720	14703219	chr14	14843056	14843555	Slc4a7|chr14:14843056-14843555	0.446365637293288	.	.
chr14	16364875	16365374	chr14	16563859	16564358	Top2b|chr14:16563859-16564358	0.475707029827764	.	.
chr14	20393428	20393927	chr14	20478659	20479158	Mrps16|chr14:20478659-20479158	0.326026694990234	.	.
chr14	20545704	20546203	chr14	20885020	20885519	1810062O18Rik|chr14:20885020-20885519	0.348314794279868	.	.
chr14	20545704	20546203	chr14	20885020	20885519	Ppp3cb|chr14:20885020-20885519	0.348314794279868	.	.
chr14	20545704	20546203	chr14	20891841	20892340	1810062O18Rik|chr14:20891841-20892340	0.366783218795727	.	.
chr14	20545704	20546203	chr14	20891841	20892340	Ppp3cb|chr14:20891841-20892340	0.366783218795727	.	.
chr14	20640808	20641307	chr14	20765558	20766057	2810402E24Rik|chr14:20765558-20766057	0.348155306515972	.	.
chr14	20640808	20641307	chr14	20765558	20766057	Usp54|chr14:20765558-20766057	0.348155306515972	.	.
chr14	20674047	20674546	chr14	20765558	20766057	Sec24c|chr14:20765558-20766057	0.377550821880384	.	.
chr14	20734345	20734844	chr14	20845668	20846167	Ndst2|chr14:20845668-20846167	0.387180970363431	.	.
chr14	20929070	20929569	chr14	20765558	20766057	Vcl|chr14:20765558-20766057	0.415055525112578	.	.
chr14	21052238	21052737	chr14	20885020	20885519	Adk|chr14:20885020-20885519	0.615224384259759	.	.
chr14	21052238	21052737	chr14	20885020	20885519	Ap3m1|chr14:20885020-20885519	0.615224384259759	.	.
chr14	21052238	21052737	chr14	20891841	20892340	Adk|chr14:20891841-20892340	0.418894528026748	.	.
chr14	21052238	21052737	chr14	20891841	20892340	Ap3m1|chr14:20891841-20892340	0.418894528026748	.	.
chr14	21052739	21053238	chr14	20885020	20885519	Adk|chr14:20885020-20885519	0.621101179789263	.	.
chr14	21052739	21053238	chr14	20885020	20885519	Ap3m1|chr14:20885020-20885519	0.621101179789263	.	.
chr14	22019571	22020070	chr14	21830992	21831491	Lrmda|chr14:21830992-21831491	0.393266363808777	.	.
chr14	25480752	25481251	chr14	25481274	25481773	Gm47921|chr14:25481274-25481773	0.75953587763775	.	.
chr14	25480752	25481251	chr14	25606576	25607075	Gm47921|chr14:25606576-25607075	0.388766786496973	.	.
chr14	25480752	25481251	chr14	25614606	25615105	Gm47921|chr14:25614606-25615105	0.731659093606762	.	.
chr14	25480752	25481251	chr14	25628379	25628878	Gm47921|chr14:25628379-25628878	0.490225441107511	.	.
chr14	25693893	25694392	chr14	25530298	25530797	Ppif|chr14:25530298-25530797	0.460902580266418	.	.
chr14	25693893	25694392	chr14	25861724	25862223	Ppif|chr14:25861724-25862223	0.329586142585899	.	.
chr14	26669707	26670206	chr14	26579294	26579793	9930004E17Rik|chr14:26579294-26579793	0.334837714603692	.	.
chr14	26669707	26670206	chr14	26579294	26579793	Pde12|chr14:26579294-26579793	0.334837714603692	.	.
chr14	26970326	26970825	chr14	26579294	26579793	Appl1|chr14:26579294-26579793	0.491149144646648	.	.
chr14	29968101	29968600	chr14	29950675	29951174	Selenok|chr14:29950675-29951174	0.387230433846011	.	.
chr14	31001121	31001620	chr14	31160418	31160917	Glt8d1|chr14:31160418-31160917	0.365302441777101	.	.
chr14	31001121	31001620	chr14	31160418	31160917	Spcs1|chr14:31160418-31160917	0.365302441777101	.	.
chr14	31001624	31002123	chr14	31206493	31206992	Glt8d1|chr14:31206493-31206992	0.523667916795536	.	.
chr14	31001624	31002123	chr14	31206493	31206992	Spcs1|chr14:31206493-31206992	0.523667916795536	.	.
chr14	31019175	31019674	chr14	31206493	31206992	Gnl3|chr14:31206493-31206992	0.56837565820347	.	.
chr14	31019175	31019674	chr14	31206493	31206992	Pbrm1|chr14:31206493-31206992	0.56837565820347	.	.
chr14	31128787	31129286	chr14	30761177	30761676	Smim4|chr14:30761177-30761676	0.428238443565665	.	.
chr14	31128787	31129286	chr14	31206493	31206992	Smim4|chr14:31206493-31206992	0.408726753477414	.	.
chr14	31128787	31129286	chr14	31423005	31423504	Smim4|chr14:31423005-31423504	0.476586934127276	.	.
chr14	31130761	31131260	chr14	31160418	31160917	Nt5dc2|chr14:31160418-31160917	0.529390335795776	.	.
chr14	31251093	31251592	chr14	31206493	31206992	Bap1|chr14:31206493-31206992	0.547508692679181	.	.
chr14	31251093	31251592	chr14	31206493	31206992	Phf7|chr14:31206493-31206992	0.547508692679181	.	.
chr14	31323247	31323746	chr14	31206493	31206992	Dnah1|chr14:31206493-31206992	0.391595094499931	.	.
chr14	31323247	31323746	chr14	31206493	31206992	Gm49217|chr14:31206493-31206992	0.391595094499931	.	.
chr14	31323857	31324356	chr14	31423005	31423504	Dnah1|chr14:31423005-31423504	0.338800125850664	.	.
chr14	31323857	31324356	chr14	31423005	31423504	Dnah1|chr14:31423005-31423504	0.338800125850665	.	.
chr14	31323857	31324356	chr14	31423005	31423504	Gm49217|chr14:31423005-31423504	0.338800125850664	.	.
chr14	31323857	31324356	chr14	31423005	31423504	Gm49217|chr14:31423005-31423504	0.338800125850665	.	.
chr14	31323857	31324356	chr14	31662146	31662645	Dnah1|chr14:31662146-31662645	0.456391216235951	.	.
chr14	31323857	31324356	chr14	31662146	31662645	Gm49217|chr14:31662146-31662645	0.456391216235951	.	.
chr14	31336275	31336774	chr14	31206493	31206992	Capn7|chr14:31206493-31206992	0.36096357970049	.	.
chr14	31336275	31336774	chr14	31206493	31206992	Capn7|chr14:31206493-31206992	0.360963579700491	.	.
chr14	31336275	31336774	chr14	31662146	31662645	Capn7|chr14:31662146-31662645	0.377511858277634	.	.
chr14	31830547	31831046	chr14	31662146	31662645	Ankrd28|chr14:31662146-31662645	0.414694027444323	.	.
chr14	33185327	33185826	chr14	33202105	33202604	Wdfy4|chr14:33202105-33202604	0.379210952521675	.	.
chr14	33446989	33447488	chr14	33168585	33169084	Mapk8|chr14:33168585-33169084	0.427363174554349	.	.
chr14	33446989	33447488	chr14	33194219	33194718	Mapk8|chr14:33194219-33194718	0.383381953521927	.	.
chr14	37135505	37136004	chr14	36864035	36864534	Ghitm|chr14:36864035-36864534	0.615561925120908	.	.
chr14	40966775	40967274	chr14	40919511	40920010	Tspan14|chr14:40919511-40920010	0.318998189928352	.	.
chr14	40967290	40967789	chr14	40919511	40920010	Tspan14|chr14:40919511-40920010	0.332578446710296	.	.
chr14	45219241	45219740	chr14	45179562	45180061	Gpr137c|chr14:45179562-45180061	0.390918711736558	.	.
chr14	45219241	45219740	chr14	45179562	45180061	Txndc16|chr14:45179562-45180061	0.390918711736558	.	.
chr14	45318336	45318835	chr14	45388673	45389172	Ero1l|chr14:45388673-45389172	0.503252281809348	.	.
chr14	47276704	47277203	chr14	47373649	47374148	Gm49150|chr14:47373649-47374148	0.611978339635004	.	.
chr14	47276704	47277203	chr14	47373649	47374148	Socs4|chr14:47373649-47374148	0.611978339635004	.	.
chr14	47276704	47277203	chr14	47373649	47374148	Wdhd1|chr14:47373649-47374148	0.611978339635004	.	.
chr14	47297981	47298480	chr14	47373649	47374148	Mapk1ip1l|chr14:47373649-47374148	0.362934168585306	.	.
chr14	49171863	49172362	chr14	48852616	48853115	Naa30|chr14:48852616-48853115	0.396230630221804	.	.
chr14	50870355	50870854	chr14	50864946	50865445	Gm26782|chr14:50864946-50865445	0.394608780210539	.	.
chr14	50870355	50870854	chr14	50864946	50865445	Tep1|chr14:50864946-50865445	0.394608780210539	.	.
chr14	50924654	50925153	chr14	50834016	50834515	Apex1|chr14:50834016-50834515	0.42137752976841	.	.
chr14	50924654	50925153	chr14	50834016	50834515	Osgep|chr14:50834016-50834515	0.42137752976841	.	.
chr14	50955452	50955951	chr14	50944202	50944701	Pnp2|chr14:50944202-50944701	0.320492514228866	.	.
chr14	52019548	52020047	chr14	51995432	51995931	Gm49086|chr14:51995432-51995931	0.37900904136664	.	.
chr14	52019548	52020047	chr14	51995432	51995931	Zfp219|chr14:51995432-51995931	0.37900904136664	.	.
chr14	52103505	52104004	chr14	52008748	52009247	Hnrnpc|chr14:52008748-52009247	0.627781858872495	.	.
chr14	52104104	52104603	chr14	52008748	52009247	Hnrnpc|chr14:52008748-52009247	0.729035401290923	.	.
chr14	52198052	52198551	chr14	52008748	52009247	Gm26590|chr14:52008748-52009247	0.37897311472368	.	.
chr14	52198052	52198551	chr14	52008748	52009247	Supt16|chr14:52008748-52009247	0.37897311472368	.	.
chr14	52279101	52279600	chr14	52314088	52314587	Rab2b|chr14:52314088-52314587	0.418735645945097	.	.
chr14	52279101	52279600	chr14	52314088	52314587	Tox4|chr14:52314088-52314587	0.418735645945097	.	.
chr14	54253785	54254284	chr14	54603231	54603730	Abhd4|chr14:54603231-54603730	0.643623662322316	.	.
chr14	54253785	54254284	chr14	54603231	54603730	Dad1|chr14:54603231-54603730	0.643623662322316	.	.
chr14	54517286	54517785	chr14	54603231	54603730	Prmt5|chr14:54603231-54603730	0.453598836077823	.	.
chr14	54517286	54517785	chr14	54893842	54894341	Prmt5|chr14:54893842-54894341	0.505546022782992	.	.
chr14	54554111	54554610	chr14	54603231	54603730	Haus4|chr14:54603231-54603730	0.466271947123658	.	.
chr14	54686518	54687017	chr14	54863917	54864416	1700123O20Rik|chr14:54863917-54864416	0.560725431224048	.	.
chr14	54686518	54687017	chr14	54863917	54864416	Acin1|chr14:54863917-54864416	0.560725431224048	.	.
chr14	54686518	54687017	chr14	54893842	54894341	1700123O20Rik|chr14:54893842-54894341	0.577072978332801	.	.
chr14	54686518	54687017	chr14	54893842	54894341	Acin1|chr14:54893842-54894341	0.577072978332801	.	.
chr14	54876449	54876948	chr14	55146848	55147347	Ppp1r3e|chr14:55146848-55147347	0.344378402601878	.	.
chr14	54883130	54883629	chr14	54603231	54603730	Bcl2l2|chr14:54603231-54603730	0.380143163235646	.	.
chr14	54883130	54883629	chr14	54893842	54894341	Bcl2l2|chr14:54893842-54894341	0.392106920621579	.	.
chr14	55015235	55015734	chr14	54863917	54864416	Ngdn|chr14:54863917-54864416	0.626401898295255	.	.
chr14	55015235	55015734	chr14	54893842	54894341	Ngdn|chr14:54893842-54894341	0.346628373157373	.	.
chr14	55015235	55015734	chr14	55193708	55194207	Ngdn|chr14:55193708-55194207	0.337719658102795	.	.
chr14	55092134	55092633	chr14	55146848	55147347	Zfhx2|chr14:55146848-55147347	0.437854334208641	.	.
chr14	55560510	55561009	chr14	55724335	55724834	A730061H03Rik|chr14:55724335-55724834	0.48964671328033	.	.
chr14	55560510	55561009	chr14	55724335	55724834	Dcaf11|chr14:55724335-55724834	0.48964671328033	.	.
chr14	55590800	55591299	chr14	55724335	55724834	Psme2|chr14:55724335-55724834	0.646867406711088	.	.
chr14	55590800	55591299	chr14	55724335	55724834	Rnf31|chr14:55724335-55724834	0.646867406711088	.	.
chr14	55591377	55591876	chr14	55724335	55724834	Psme2|chr14:55724335-55724834	0.537836507300379	.	.
chr14	55591377	55591876	chr14	55724335	55724834	Psme2|chr14:55724335-55724834	0.53783650730038	.	.
chr14	55591377	55591876	chr14	55724335	55724834	Rnf31|chr14:55724335-55724834	0.537836507300379	.	.
chr14	55591377	55591876	chr14	55724335	55724834	Rnf31|chr14:55724335-55724834	0.53783650730038	.	.
chr14	55671962	55672461	chr14	55743689	55744188	Gmpr2|chr14:55743689-55744188	0.410755008916181	.	.
chr14	55671962	55672461	chr14	55743689	55744188	Nedd8|chr14:55743689-55744188	0.410755008916181	.	.
chr14	55681656	55682155	chr14	55743689	55744188	Gm49067|chr14:55743689-55744188	0.33606655508149	.	.
chr14	55681656	55682155	chr14	55743689	55744188	Tinf2|chr14:55743689-55744188	0.33606655508149	.	.
chr14	55899973	55900472	chr14	55581522	55582021	Sdr39u1|chr14:55581522-55582021	0.342395070163641	.	.
chr14	57398820	57399319	chr14	57718222	57718721	Cryl1|chr14:57718222-57718721	0.33050374462688	.	.
chr14	60784343	60784842	chr14	61172703	61173202	Mipep|chr14:61172703-61173202	0.653513190776777	.	.
chr14	60784343	60784842	chr14	61172703	61173202	Mipepos|chr14:61172703-61173202	0.653513190776777	.	.
chr14	61439925	61440424	chr14	61667961	61668460	Kpna3|chr14:61667961-61668460	0.5063633400665	.	.
chr14	61556614	61557113	chr14	61518668	61519167	Spryd7|chr14:61518668-61519167	0.377952637525476	.	.
chr14	61648643	61649142	chr14	61667961	61668460	Gm27017|chr14:61667961-61668460	0.335273478608431	.	.
chr14	61682232	61682731	chr14	61548539	61549038	Dleu2|chr14:61548539-61549038	0.433011622230742	.	.
chr14	61682232	61682731	chr14	61667961	61668460	Dleu2|chr14:61667961-61668460	0.44294840437916	.	.
chr14	62761092	62761591	chr14	62857807	62858306	Ints6|chr14:62857807-62858306	0.569978390331984	.	.
chr14	62761092	62761591	chr14	62858345	62858844	Ints6|chr14:62858345-62858844	0.508806817222557	.	.
chr14	62761092	62761591	chr14	62865116	62865615	Ints6|chr14:62865116-62865615	0.422473849192365	.	.
chr14	62837810	62838309	chr14	62858345	62858844	Wdfy2|chr14:62858345-62858844	0.349733665395055	.	.
chr14	62837810	62838309	chr14	62865116	62865615	Wdfy2|chr14:62865116-62865615	0.352810539055358	.	.
chr14	63122200	63122699	chr14	62865116	62865615	Ctsb|chr14:62865116-62865615	0.389628587554699	.	.
chr14	63122200	63122699	chr14	63177707	63178206	Ctsb|chr14:63177707-63178206	0.471804868187537	.	.
chr14	63122870	63123369	chr14	62857807	62858306	Ctsb|chr14:62857807-62858306	0.482243324466718	.	.
chr14	63122870	63123369	chr14	62858345	62858844	Ctsb|chr14:62858345-62858844	0.481074053912967	.	.
chr14	63122870	63123369	chr14	62865116	62865615	Ctsb|chr14:62865116-62865615	0.623122093856791	.	.
chr14	64949764	64950263	chr14	65113422	65113921	Hmbox1|chr14:65113422-65113921	0.324285323463355	.	.
chr14	64949764	64950263	chr14	65113422	65113921	Ints9|chr14:65113422-65113921	0.324285323463355	.	.
chr14	65149852	65150351	chr14	64792592	64793091	Extl3|chr14:64792592-64793091	0.3880261072447	.	.
chr14	65149852	65150351	chr14	65097886	65098385	Extl3|chr14:65097886-65098385	0.585166074012584	.	.
chr14	65357856	65358355	chr14	65343158	65343657	Zfp395|chr14:65343158-65343657	0.530275370587106	.	.
chr14	65357856	65358355	chr14	65343660	65344159	Zfp395|chr14:65343660-65344159	0.393630056533157	.	.
chr14	65358384	65358883	chr14	65343158	65343657	Gm48449|chr14:65343158-65343657	0.58607394307589	.	.
chr14	65358384	65358883	chr14	65343158	65343657	Zfp395|chr14:65343158-65343657	0.58607394307589	.	.
chr14	65358384	65358883	chr14	65343660	65344159	Gm48449|chr14:65343660-65344159	0.435923699873015	.	.
chr14	65358384	65358883	chr14	65343660	65344159	Zfp395|chr14:65343660-65344159	0.435923699873015	.	.
chr14	66280796	66281295	chr14	66199673	66200172	Ptk2b|chr14:66199673-66200172	0.337024429324225	.	.
chr14	70056896	70057395	chr14	70101253	70101752	Gm33524|chr14:70101253-70101752	0.511258421823837	.	.
chr14	70056896	70057395	chr14	70333667	70334166	Gm33524|chr14:70333667-70334166	0.598400006272039	.	.
chr14	70351188	70351687	chr14	70333667	70334166	Slc39a14|chr14:70333667-70334166	0.73998661663884	.	.
chr14	70443192	70443691	chr14	70394935	70395434	Polr3d|chr14:70394935-70395434	0.444052247969843	.	.
chr14	70544947	70545446	chr14	70333667	70334166	Reep4|chr14:70333667-70334166	0.559419318003056	.	.
chr14	70544947	70545446	chr14	70880089	70880588	Reep4|chr14:70880089-70880588	0.484817755425391	.	.
chr14	70544947	70545446	chr14	70963591	70964090	Reep4|chr14:70963591-70964090	0.379493160624148	.	.
chr14	70577553	70578052	chr14	70333667	70334166	Nudt18|chr14:70333667-70334166	0.531847152560489	.	.
chr14	70577553	70578052	chr14	70880089	70880588	Nudt18|chr14:70880089-70880588	0.464681992681655	.	.
chr14	70599135	70599634	chr14	70927393	70927892	Fam160b2|chr14:70927393-70927892	0.352012509601388	.	.
chr14	70599650	70600149	chr14	70927393	70927892	Fam160b2|chr14:70927393-70927892	0.463856732117766	.	.
chr14	70599650	70600149	chr14	70927393	70927892	Fam160b2|chr14:70927393-70927892	0.463856732117767	.	.
chr14	70766424	70766923	chr14	70880089	70880588	Dok2|chr14:70880089-70880588	0.58525403302917	.	.
chr14	70766424	70766923	chr14	70880089	70880588	Xpo7|chr14:70880089-70880588	0.58525403302917	.	.
chr14	73122484	73122983	chr14	73222452	73222951	Rcbtb2|chr14:73222452-73222951	0.468671073109555	.	.
chr14	73237703	73238202	chr14	73142837	73143336	Lpar6|chr14:73142837-73143336	0.517916408036171	.	.
chr14	73237703	73238202	chr14	73441833	73442332	Lpar6|chr14:73441833-73442332	0.34912112049554	.	.
chr14	75283532	75284031	chr14	75017250	75017749	Zc3h13|chr14:75017250-75017749	0.445865475523758	.	.
chr14	75284036	75284535	chr14	75017250	75017749	Zc3h13|chr14:75017250-75017749	0.532586026787619	.	.
chr14	75786756	75787255	chr14	76179392	76179891	Slc25a30|chr14:76179392-76179891	0.693889954814227	.	.
chr14	75845064	75845563	chr14	76179392	76179891	Gm4285|chr14:76179392-76179891	0.607913696473491	.	.
chr14	75845064	75845563	chr14	76179392	76179891	Tpt1|chr14:76179392-76179891	0.607913696473491	.	.
chr14	75845566	75846065	chr14	76179392	76179891	Gm4285|chr14:76179392-76179891	0.675067790064285	.	.
chr14	75845566	75846065	chr14	76179392	76179891	Tpt1|chr14:76179392-76179891	0.675067790064285	.	.
chr14	76110587	76111086	chr14	76287738	76288237	Gpalpp1|chr14:76287738-76288237	0.39317580134172	.	.
chr14	76110587	76111086	chr14	76287738	76288237	Nufip1|chr14:76287738-76288237	0.39317580134172	.	.
chr14	76414303	76414802	chr14	76702060	76702559	Tsc22d1|chr14:76702060-76702559	0.424113916712333	.	.
chr14	79301446	79301945	chr14	79326982	79327481	Rgcc|chr14:79326982-79327481	0.440272185282473	.	.
chr14	79301446	79301945	chr14	79326982	79327481	Rgcc|chr14:79326982-79327481	0.440272185282474	.	.
chr14	79481336	79481835	chr14	79441387	79441886	Elf1|chr14:79441387-79441886	0.326502455426162	.	.
chr14	79481336	79481835	chr14	79441387	79441886	Wbp4|chr14:79441387-79441886	0.326502455426162	.	.
chr14	79587398	79587897	chr14	79326982	79327481	Sugt1|chr14:79326982-79327481	0.743180525084951	.	.
chr14	101653768	101654267	chr14	101503552	101504051	Uchl3|chr14:101503552-101504051	0.32800890113316	.	.
chr14	102982440	102982939	chr14	103058974	103059473	Kctd12|chr14:103058974-103059473	0.338397352528309	.	.
chr14	103069958	103070457	chr14	102843650	102844149	Cln5|chr14:102843650-102844149	0.444688763052552	.	.
chr14	103069958	103070457	chr14	103036950	103037449	Cln5|chr14:103036950-103037449	0.661328987033727	.	.
chr14	103069958	103070457	chr14	103058974	103059473	Cln5|chr14:103058974-103059473	0.435317460154898	.	.
chr14	103098845	103099344	chr14	102843650	102844149	Fbxl3|chr14:102843650-102844149	0.449153185888015	.	.
chr14	103098845	103099344	chr14	103036950	103037449	Fbxl3|chr14:103036950-103037449	0.484970445954116	.	.
chr14	103098845	103099344	chr14	103058974	103059473	Fbxl3|chr14:103058974-103059473	0.334644628632322	.	.
chr14	103099364	103099863	chr14	102883264	102883763	Fbxl3|chr14:102883264-102883763	0.590951572467286	.	.
chr14	103099364	103099863	chr14	102883924	102884423	Fbxl3|chr14:102883924-102884423	0.582266872565516	.	.
chr14	103099364	103099863	chr14	103036950	103037449	Fbxl3|chr14:103036950-103037449	0.454583356016475	.	.
chr14	103099364	103099863	chr14	103058974	103059473	Fbxl3|chr14:103058974-103059473	0.324660278654577	.	.
chr14	103099364	103099863	chr14	103486942	103487441	Fbxl3|chr14:103486942-103487441	0.319578744252576	.	.
chr14	118132568	118133067	chr14	118371281	118371780	Tgds|chr14:118371281-118371780	0.606135796579348	.	.
chr14	121878259	121878758	chr14	121937573	121938072	1810041H14Rik|chr14:121937573-121938072	0.358541483954271	.	.
chr14	121878259	121878758	chr14	121937573	121938072	Ubac2|chr14:121937573-121938072	0.358541483954271	.	.
chr14	122106757	122107256	chr14	121987219	121987718	A330035P11Rik|chr14:121987219-121987718	0.561152729428681	.	.
chr14	122106757	122107256	chr14	121987219	121987718	Tm9sf2|chr14:121987219-121987718	0.561152729428681	.	.
chr15	5143532	5144031	chr15	5414437	5414936	Prkaa1|chr15:5414437-5414936	0.40564217725171	.	.
chr15	5143532	5144031	chr15	5446675	5447174	Prkaa1|chr15:5446675-5447174	0.37826659869846	.	.
chr15	6707881	6708380	chr15	6565098	6565597	Rictor|chr15:6565098-6565597	0.491746716668013	.	.
chr15	6707881	6708380	chr15	6601307	6601806	Rictor|chr15:6601307-6601806	0.756193683291241	.	.
chr15	6707881	6708380	chr15	6623597	6624096	Rictor|chr15:6623597-6624096	0.615131214752647	.	.
chr15	9529633	9530132	chr15	9571822	9572321	Il7r|chr15:9571822-9572321	0.630917254583684	.	.
chr15	12117538	12118037	chr15	11753895	11754394	Zfr|chr15:11753895-11754394	0.545558633677916	.	.
chr15	25842891	25843390	chr15	25828439	25828938	Retreg1|chr15:25828439-25828938	0.452751115397155	.	.
chr15	27630565	27631064	chr15	27367574	27368073	Otulin|chr15:27367574-27368073	0.578794061713743	.	.
chr15	27630565	27631064	chr15	27596696	27597195	Otulin|chr15:27596696-27597195	0.364204105685206	.	.
chr15	27630565	27631064	chr15	27675071	27675570	Otulin|chr15:27675071-27675570	0.768454621579905	.	.
chr15	27681305	27681804	chr15	27709153	27709652	Otulinl|chr15:27709153-27709652	0.51196390197487	.	.
chr15	27681305	27681804	chr15	27724940	27725439	Otulinl|chr15:27724940-27725439	0.505842378951771	.	.
chr15	28025822	28026321	chr15	27882762	27883261	Trio|chr15:27882762-27883261	0.368241649678653	.	.
chr15	31224580	31225079	chr15	31417909	31418408	Dap|chr15:31417909-31418408	0.328603782698135	.	.
chr15	34443056	34443555	chr15	34046270	34046769	Rpl30|chr15:34046270-34046769	0.561806313576565	.	.
chr15	36173779	36174278	chr15	35757004	35757503	Polr2k|chr15:35757004-35757503	0.521706782417928	.	.
chr15	36496532	36497031	chr15	36179403	36179902	Ankrd46|chr15:36179403-36179902	0.342037548060736	.	.
chr15	36496532	36497031	chr15	36578499	36578998	Ankrd46|chr15:36578499-36578998	0.404985254811056	.	.
chr15	36496532	36497031	chr15	36727805	36728304	Ankrd46|chr15:36727805-36728304	0.38633251758934	.	.
chr15	38300531	38301030	chr15	38470290	38470789	Klf10|chr15:38470290-38470789	0.527111543333995	.	.
chr15	38300531	38301030	chr15	38473580	38474079	Klf10|chr15:38473580-38474079	0.667465467283175	.	.
chr15	38518146	38518645	chr15	38470290	38470789	Azin1|chr15:38470290-38470789	0.555702571115767	.	.
chr15	38518146	38518645	chr15	38470290	38470789	Gm49077|chr15:38470290-38470789	0.555702571115767	.	.
chr15	38518146	38518645	chr15	38473580	38474079	Azin1|chr15:38473580-38474079	0.629763197355741	.	.
chr15	38518146	38518645	chr15	38473580	38474079	Gm49077|chr15:38473580-38474079	0.629763197355741	.	.
chr15	38661623	38662122	chr15	38373763	38374262	Atp6v1c1|chr15:38373763-38374262	0.482250286666438	.	.
chr15	39943750	39944249	chr15	39935520	39936019	Lrp12|chr15:39935520-39936019	0.51233544564126	.	.
chr15	39943750	39944249	chr15	39957570	39958069	Lrp12|chr15:39957570-39958069	0.825489186889542	.	.
chr15	43476918	43477417	chr15	43382400	43382899	Emc2|chr15:43382400-43382899	0.731666244675811	.	.
chr15	43476918	43477417	chr15	43382400	43382899	Gm10373|chr15:43382400-43382899	0.731666244675811	.	.
chr15	55112081	55112580	chr15	55291757	55292256	Deptor|chr15:55291757-55292256	0.603364792405542	.	.
chr15	57911862	57912361	chr15	58249970	58250469	Tbc1d31|chr15:58249970-58250469	0.335895668491536	.	.
chr15	58034112	58034611	chr15	58249970	58250469	9130401M01Rik|chr15:58249970-58250469	0.324444874690383	.	.
chr15	58034112	58034611	chr15	58365104	58365603	9130401M01Rik|chr15:58365104-58365603	0.401291472549886	.	.
chr15	58076321	58076820	chr15	58290467	58290966	Gm29394|chr15:58290467-58290966	0.599035554275137	.	.
chr15	58076321	58076820	chr15	58290467	58290966	Zhx1|chr15:58290467-58290966	0.599035554275137	.	.
chr15	58134890	58135389	chr15	58019519	58020018	Atad2|chr15:58019519-58020018	0.350848761888391	.	.
chr15	58415173	58415672	chr15	58019519	58020018	Fam91a1|chr15:58019519-58020018	0.42477028309867	.	.
chr15	58823433	58823932	chr15	58745428	58745927	Tmem65|chr15:58745428-58745927	0.760734144286349	.	.
chr15	58888633	58889132	chr15	58745428	58745927	Rnf139|chr15:58745428-58745927	0.410063869874768	.	.
chr15	59314727	59315226	chr15	59089683	59090182	Sqle|chr15:59089683-59090182	0.351471691552112	.	.
chr15	59314727	59315226	chr15	59728730	59729229	Sqle|chr15:59728730-59729229	0.453382762479896	.	.
chr15	59647921	59648420	chr15	59523939	59524438	Trib1|chr15:59523939-59524438	0.426607486832233	.	.
chr15	59647921	59648420	chr15	59887367	59887866	Trib1|chr15:59887367-59887866	0.663400355144186	.	.
chr15	59647921	59648420	chr15	59887882	59888381	Trib1|chr15:59887882-59888381	0.737199087551317	.	.
chr15	59795616	59796115	chr15	59866640	59867139	Gm19510|chr15:59866640-59867139	0.323932577784834	.	.
chr15	66577266	66577765	chr15	66728858	66729357	Phf20l1|chr15:66728858-66729357	0.726002309705572	.	.
chr15	66577266	66577765	chr15	66816362	66816861	Phf20l1|chr15:66816362-66816861	0.502153676363315	.	.
chr15	66577266	66577765	chr15	66893173	66893672	Phf20l1|chr15:66893173-66893672	0.497696468446803	.	.
chr15	66969511	66970010	chr15	66822778	66823277	Gm2895|chr15:66822778-66823277	0.410435005006823	.	.
chr15	66969511	66970010	chr15	66822778	66823277	Ndrg1|chr15:66822778-66823277	0.410435005006823	.	.
chr15	66969511	66970010	chr15	67048590	67049089	Gm2895|chr15:67048590-67049089	0.524644440630818	.	.
chr15	66969511	66970010	chr15	67048590	67049089	Ndrg1|chr15:67048590-67049089	0.524644440630818	.	.
chr15	67176679	67177178	chr15	66816362	66816861	St3gal1|chr15:66816362-66816861	0.347693183419295	.	.
chr15	72809773	72810272	chr15	72819683	72820182	Peg13|chr15:72819683-72820182	0.622825675302201	.	.
chr15	72809773	72810272	chr15	72917406	72917905	Peg13|chr15:72917406-72917905	0.572800321550655	.	.
chr15	72809773	72810272	chr15	73034527	73035026	Peg13|chr15:73034527-73035026	0.348641490445175	.	.
chr15	72809773	72810272	chr15	73148145	73148644	Peg13|chr15:73148145-73148644	0.420317301591966	.	.
chr15	73060852	73061351	chr15	72819683	72820182	Trappc9|chr15:72819683-72820182	0.413169378638792	.	.
chr15	73060852	73061351	chr15	73067400	73067899	Trappc9|chr15:73067400-73067899	0.382314077358674	.	.
chr15	73060852	73061351	chr15	73161883	73162382	Trappc9|chr15:73161883-73162382	0.335459861535178	.	.
chr15	73090465	73090964	chr15	72819683	72820182	Chrac1|chr15:72819683-72820182	0.765041161859388	.	.
chr15	73090465	73090964	chr15	72917406	72917905	Chrac1|chr15:72917406-72917905	0.675095296640895	.	.
chr15	75616181	75616680	chr15	75857318	75857817	Zfp41|chr15:75857318-75857817	0.405640359762553	.	.
chr15	75748115	75748614	chr15	75709144	75709643	Mafa|chr15:75709144-75709643	0.33787349134962	.	.
chr15	75981726	75982225	chr15	75857318	75857817	Ccdc166|chr15:75857318-75857817	0.493123625144107	.	.
chr15	76659577	76660076	chr15	76794695	76795194	Cyhr1|chr15:76794695-76795194	0.393808895694107	.	.
chr15	76659577	76660076	chr15	76794695	76795194	Kifc2|chr15:76794695-76795194	0.393808895694107	.	.
chr15	76671356	76671855	chr15	76857090	76857589	Ppp1r16a|chr15:76857090-76857589	0.396456430781165	.	.
chr15	78325737	78326236	chr15	78258172	78258671	Csf2rb|chr15:78258172-78258671	0.759032457303009	.	.
chr15	78596770	78597269	chr15	78754116	78754615	Cyth4|chr15:78754116-78754615	0.359918741326469	.	.
chr15	78597796	78598295	chr15	78591840	78592339	Cyth4|chr15:78591840-78592339	0.763402419518189	.	.
chr15	78597796	78598295	chr15	78607449	78607948	Cyth4|chr15:78607449-78607948	0.507940177529221	.	.
chr15	78597796	78598295	chr15	78810087	78810586	Cyth4|chr15:78810087-78810586	0.379728562168862	.	.
chr15	78773278	78773777	chr15	78588874	78589373	Mfng|chr15:78588874-78589373	0.327315669896514	.	.
chr15	80233738	80234237	chr15	80391775	80392274	Mief1|chr15:80391775-80392274	0.401523124314582	.	.
chr15	80255705	80256204	chr15	80071900	80072399	Atf4|chr15:80071900-80072399	0.344206476023987	.	.
chr15	80255705	80256204	chr15	80083137	80083636	Atf4|chr15:80083137-80083636	0.382529433591131	.	.
chr15	80255705	80256204	chr15	80634270	80634769	Atf4|chr15:80634270-80634769	0.373341339900878	.	.
chr15	80711378	80711877	chr15	80634270	80634769	Gm49512|chr15:80634270-80634769	0.462567449936022	.	.
chr15	80711378	80711877	chr15	80634270	80634769	Tnrc6b|chr15:80634270-80634769	0.462567449936022	.	.
chr15	81399521	81400020	chr15	81693791	81694290	St13|chr15:81693791-81694290	0.343048479390114	.	.
chr15	81399521	81400020	chr15	81693791	81694290	Xpnpep3|chr15:81693791-81694290	0.343048479390114	.	.
chr15	81399521	81400020	chr15	81729820	81730319	St13|chr15:81729820-81730319	0.541627909623311	.	.
chr15	81399521	81400020	chr15	81729820	81730319	Xpnpep3|chr15:81729820-81730319	0.541627909623311	.	.
chr15	81465883	81466382	chr15	81522000	81522499	Rbx1|chr15:81522000-81522499	0.622868005441739	.	.
chr15	81466385	81466884	chr15	81104815	81105314	Rbx1|chr15:81104815-81105314	0.45186618516675	.	.
chr15	81466385	81466884	chr15	81522000	81522499	Rbx1|chr15:81522000-81522499	0.411579734669331	.	.
chr15	81872131	81872630	chr15	81522000	81522499	Aco2|chr15:81522000-81522499	0.417019439745949	.	.
chr15	81872131	81872630	chr15	81522000	81522499	Phf5a|chr15:81522000-81522499	0.417019439745949	.	.
chr15	81926063	81926562	chr15	82016019	82016518	Polr3h|chr15:82016019-82016518	0.612389041388051	.	.
chr15	81960672	81961171	chr15	81693791	81694290	Pmm1|chr15:81693791-81694290	0.418059092286084	.	.
chr15	81960672	81961171	chr15	82016019	82016518	Pmm1|chr15:82016019-82016518	0.359980948325493	.	.
chr15	82127627	82128126	chr15	82163639	82164138	Ccdc134|chr15:82163639-82164138	0.498262727841329	.	.
chr15	82127627	82128126	chr15	82196334	82196833	Ccdc134|chr15:82196334-82196833	0.487591251039625	.	.
chr15	82146956	82147455	chr15	82016019	82016518	Srebf2|chr15:82016019-82016518	0.651488727433006	.	.
chr15	83033095	83033594	chr15	83009447	83009946	Nfam1|chr15:83009447-83009946	0.433357517639601	.	.
chr15	83033095	83033594	chr15	83036053	83036552	Nfam1|chr15:83036053-83036552	0.374146504611228	.	.
chr15	83172061	83172560	chr15	83099979	83100478	Cyb5r3|chr15:83099979-83100478	0.380695755010211	.	.
chr15	83172061	83172560	chr15	83099979	83100478	Gm49463|chr15:83099979-83100478	0.380695755010211	.	.
chr15	83464369	83464868	chr15	83036053	83036552	Pacsin2|chr15:83036053-83036552	0.357333219068185	.	.
chr15	83464369	83464868	chr15	83099979	83100478	Pacsin2|chr15:83099979-83100478	0.447338499324883	.	.
chr15	83510724	83511223	chr15	83408180	83408679	Ttll1|chr15:83408180-83408679	0.386098412012524	.	.
chr15	83510724	83511223	chr15	83415255	83415754	Ttll1|chr15:83415255-83415754	0.411446530289805	.	.
chr15	83510724	83511223	chr15	83442441	83442940	Ttll1|chr15:83442441-83442940	0.346818639741233	.	.
chr15	84855378	84855877	chr15	85036775	85037274	Phf21b|chr15:85036775-85037274	0.339626611654635	.	.
chr15	84987783	84988282	chr15	84994380	84994879	5031439G07Rik|chr15:84994380-84994879	0.671391820744517	.	.
chr15	85336585	85337084	chr15	85036775	85037274	Atxn10|chr15:85036775-85037274	0.481979428881832	.	.
chr15	85859387	85859886	chr15	86067593	86068092	Gtse1|chr15:86067593-86068092	0.431390379337489	.	.
chr15	85879021	85879520	chr15	85955428	85955927	Gm49548|chr15:85955428-85955927	0.369692200259745	.	.
chr15	85879021	85879520	chr15	85955428	85955927	Trmu|chr15:85955428-85955927	0.369692200259745	.	.
chr15	86185508	86186007	chr15	85955428	85955927	Cerk|chr15:85955428-85955927	0.36600218259665	.	.
chr15	86185508	86186007	chr15	85955428	85955927	Gm15569|chr15:85955428-85955927	0.36600218259665	.	.
chr15	86185508	86186007	chr15	86202520	86203019	Cerk|chr15:86202520-86203019	0.480048794986889	.	.
chr15	86185508	86186007	chr15	86202520	86203019	Gm15569|chr15:86202520-86203019	0.480048794986889	.	.
chr15	89315036	89315535	chr15	89177469	89177968	Sbf1|chr15:89177469-89177968	0.330791949719596	.	.
chr15	93398097	93398596	chr15	93518829	93519328	Pphln1|chr15:93518829-93519328	0.417561631767713	.	.
chr15	93398097	93398596	chr15	93518829	93519328	Zcrb1|chr15:93518829-93519328	0.417561631767713	.	.
chr15	93595619	93596118	chr15	93518829	93519328	Prickle1|chr15:93518829-93519328	0.511160141611019	.	.
chr15	96284884	96285383	chr15	96285406	96285905	2610037D02Rik|chr15:96285406-96285905	0.343972058942505	.	.
chr15	96699512	96700011	chr15	96654700	96655199	Slc38a2|chr15:96654700-96655199	0.725234041406071	.	.
chr15	96699512	96700011	chr15	96655448	96655947	Slc38a2|chr15:96655448-96655947	0.475172546673112	.	.
chr15	96699512	96700011	chr15	96709421	96709920	Slc38a2|chr15:96709421-96709920	0.451012927820086	.	.
chr15	97964094	97964593	chr15	98145413	98145912	Tmem106c|chr15:98145413-98145912	0.574224658787753	.	.
chr15	98567461	98567960	chr15	98993004	98993503	9330020H09Rik|chr15:98993004-98993503	0.351750584400539	.	.
chr15	98662655	98663154	chr15	98880715	98881214	Ddx23|chr15:98880715-98881214	0.455326374052923	.	.
chr15	98662655	98663154	chr15	98881239	98881738	Ddx23|chr15:98881239-98881738	0.536486546634155	.	.
chr15	98662655	98663154	chr15	98985711	98986210	Ddx23|chr15:98985711-98986210	0.347746682091567	.	.
chr15	98677295	98677794	chr15	98483876	98484375	Rnd1|chr15:98483876-98484375	0.595765004294501	.	.
chr15	98677295	98677794	chr15	98483876	98484375	Rnd1|chr15:98483876-98484375	0.595765004294502	.	.
chr15	98677295	98677794	chr15	98880715	98881214	Rnd1|chr15:98880715-98881214	0.446787260223148	.	.
chr15	98677295	98677794	chr15	98881239	98881738	Rnd1|chr15:98881239-98881738	0.60344532434788	.	.
chr15	98677295	98677794	chr15	98985711	98986210	Rnd1|chr15:98985711-98986210	0.612592361552282	.	.
chr15	98917938	98918437	chr15	98985711	98986210	Lmbr1l|chr15:98985711-98986210	0.36819840701477	.	.
chr15	98933825	98934324	chr15	98985711	98986210	Gm41396|chr15:98985711-98986210	0.32549595780205	.	.
chr15	98933825	98934324	chr15	98985711	98986210	Tuba1b|chr15:98985711-98986210	0.32549595780205	.	.
chr15	98953388	98953887	chr15	98880715	98881214	Tuba1a|chr15:98880715-98881214	0.345839404150556	.	.
chr15	98953388	98953887	chr15	98880715	98881214	Tuba1a|chr15:98880715-98881214	0.345839404150557	.	.
chr15	98953388	98953887	chr15	98881239	98881738	Tuba1a|chr15:98881239-98881738	0.587278790997465	.	.
chr15	98953388	98953887	chr15	98985711	98986210	Tuba1a|chr15:98985711-98986210	0.647491600617184	.	.
chr15	99029501	99030000	chr15	98880715	98881214	Tuba1c|chr15:98880715-98881214	0.472719713768148	.	.
chr15	99030044	99030543	chr15	98880715	98881214	Tuba1c|chr15:98880715-98881214	0.603215022569569	.	.
chr15	99030044	99030543	chr15	98881239	98881738	Tuba1c|chr15:98881239-98881738	0.628563343143936	.	.
chr15	99030044	99030543	chr15	98985711	98986210	Tuba1c|chr15:98985711-98986210	0.554834042330562	.	.
chr15	99370309	99370808	chr15	99329993	99330492	Fmnl3|chr15:99329993-99330492	0.457876487224335	.	.
chr15	99370309	99370808	chr15	99332780	99333279	Fmnl3|chr15:99332780-99333279	0.735056186118315	.	.
chr15	99972562	99973061	chr15	100135225	100135724	2310068J16Rik|chr15:100135225-100135724	0.456279426371515	.	.
chr15	100227505	100228004	chr15	100443481	100443980	Atf1|chr15:100443481-100443980	0.458314233093522	.	.
chr15	100228088	100228587	chr15	100443481	100443980	Atf1|chr15:100443481-100443980	0.325721156254379	.	.
chr15	100303999	100304498	chr15	100060420	100060919	Mettl7a1|chr15:100060420-100060919	0.331702043650073	.	.
chr15	100422845	100423344	chr15	100060420	100060919	Gm5475|chr15:100060420-100060919	0.363666462343029	.	.
chr15	100495039	100495538	chr15	100060420	100060919	Csrnp2|chr15:100060420-100060919	0.33969411274229	.	.
chr15	100761462	100761961	chr15	100673831	100674330	Slc4a8|chr15:100673831-100674330	0.330766670206007	.	.
chr15	100761462	100761961	chr15	101145404	101145903	Slc4a8|chr15:101145404-101145903	0.426381387697777	.	.
chr15	101173694	101174193	chr15	101246192	101246691	Acvr1b|chr15:101246192-101246691	0.418928581719591	.	.
chr15	101173694	101174193	chr15	101255982	101256481	Acvr1b|chr15:101255982-101256481	0.54204927059851	.	.
chr15	101174244	101174743	chr15	101145404	101145903	Acvr1b|chr15:101145404-101145903	0.578681724146735	.	.
chr15	101174244	101174743	chr15	101262418	101262917	Acvr1b|chr15:101262418-101262917	0.341729429098598	.	.
chr15	101174244	101174743	chr15	101374863	101375362	Acvr1b|chr15:101374863-101375362	0.427705886825102	.	.
chr15	101174244	101174743	chr15	101387859	101388358	Acvr1b|chr15:101387859-101388358	0.468642871286579	.	.
chr15	101223099	101223598	chr15	101145404	101145903	Grasp|chr15:101145404-101145903	0.419796272050776	.	.
chr15	101223099	101223598	chr15	101374863	101375362	Grasp|chr15:101374863-101375362	0.543835258783504	.	.
chr15	101223099	101223598	chr15	101387859	101388358	Grasp|chr15:101387859-101388358	0.42725186273775	.	.
chr15	101283733	101284232	chr15	101113160	101113659	Atg101|chr15:101113160-101113659	0.350243295776989	.	.
chr15	101283733	101284232	chr15	101145404	101145903	Atg101|chr15:101145404-101145903	0.568228003486336	.	.
chr15	101283733	101284232	chr15	101262418	101262917	Atg101|chr15:101262418-101262917	0.628540568859967	.	.
chr15	101283733	101284232	chr15	101374863	101375362	Atg101|chr15:101374863-101375362	0.541448966680268	.	.
chr15	101283733	101284232	chr15	101387859	101388358	Atg101|chr15:101387859-101388358	0.542606594311874	.	.
chr15	102073588	102074087	chr15	101977246	101977745	Eif4b|chr15:101977246-101977745	0.353052273624828	.	.
chr15	102073588	102074087	chr15	102246780	102247279	Eif4b|chr15:102246780-102247279	0.336350986407263	.	.
chr15	102405091	102405590	chr15	102316201	102316700	Sp1|chr15:102316201-102316700	0.671859000072197	.	.
chr15	102405091	102405590	chr15	102670840	102671339	Sp1|chr15:102670840-102671339	0.327378465744625	.	.
chr15	102405655	102406154	chr15	102316201	102316700	Sp1|chr15:102316201-102316700	0.531670064550925	.	.
chr15	102406351	102406850	chr15	102246780	102247279	Sp1|chr15:102246780-102247279	0.474380989894739	.	.
chr15	102406351	102406850	chr15	102393471	102393970	Sp1|chr15:102393471-102393970	0.463744734621898	.	.
chr15	102624964	102625463	chr15	102393471	102393970	Atf7|chr15:102393471-102393970	0.443139242795714	.	.
chr15	102722040	102722539	chr15	102316201	102316700	Calcoco1|chr15:102316201-102316700	0.375367516127343	.	.
chr15	103239213	103239712	chr15	103347180	103347679	Cbx5|chr15:103347180-103347679	0.416598792632409	.	.
chr15	103239213	103239712	chr15	103347180	103347679	Hnrnpa1|chr15:103347180-103347679	0.416598792632409	.	.
chr15	103239213	103239712	chr15	103370409	103370908	Cbx5|chr15:103370409-103370908	0.367824833364756	.	.
chr15	103239213	103239712	chr15	103370409	103370908	Cbx5|chr15:103370409-103370908	0.367824833364757	.	.
chr15	103239213	103239712	chr15	103370409	103370908	Hnrnpa1|chr15:103370409-103370908	0.367824833364756	.	.
chr15	103239213	103239712	chr15	103370409	103370908	Hnrnpa1|chr15:103370409-103370908	0.367824833364757	.	.
chr15	103240062	103240561	chr15	103370409	103370908	Cbx5|chr15:103370409-103370908	0.521039125979575	.	.
chr15	103240062	103240561	chr15	103370409	103370908	Hnrnpa1|chr15:103370409-103370908	0.521039125979575	.	.
chr15	103272488	103272987	chr15	103333145	103333644	Copz1|chr15:103333145-103333644	0.43201579242121	.	.
chr15	103272488	103272987	chr15	103370409	103370908	Copz1|chr15:103370409-103370908	0.358165047592876	.	.
chr15	103272488	103272987	chr15	103514849	103515348	Copz1|chr15:103514849-103515348	0.337867544265615	.	.
chr15	103453444	103453943	chr15	103347180	103347679	Nckap1l|chr15:103347180-103347679	0.426682292508407	.	.
chr16	3846986	3847485	chr16	3895368	3895867	Zfp174|chr16:3895368-3895867	0.349422427885538	.	.
chr16	4419844	4420343	chr16	4315994	4316493	Adcy9|chr16:4315994-4316493	0.673918260450434	.	.
chr16	4419844	4420343	chr16	4558431	4558930	Adcy9|chr16:4558431-4558930	0.459012748090312	.	.
chr16	4419844	4420343	chr16	4586084	4586583	Adcy9|chr16:4586084-4586583	0.424490247334827	.	.
chr16	4541693	4542192	chr16	4907884	4908383	Srl|chr16:4907884-4908383	0.334235025969892	.	.
chr16	4541693	4542192	chr16	4969339	4969838	Srl|chr16:4969339-4969838	0.337839484605089	.	.
chr16	4624724	4625223	chr16	4315994	4316493	Pam16|chr16:4315994-4316493	0.620094932249003	.	.
chr16	4624724	4625223	chr16	4558431	4558930	Pam16|chr16:4558431-4558930	0.536511135775623	.	.
chr16	4624724	4625223	chr16	4586084	4586583	Pam16|chr16:4586084-4586583	0.448825138247477	.	.
chr16	4719120	4719619	chr16	4907884	4908383	Nmral1|chr16:4907884-4908383	0.458385723485615	.	.
chr16	4726117	4726616	chr16	4907884	4908383	Hmox2|chr16:4907884-4908383	0.43612547790287	.	.
chr16	4789770	4790269	chr16	4907884	4908383	Cdip1|chr16:4907884-4908383	0.595339727185308	.	.
chr16	4880358	4880857	chr16	4907884	4908383	Ubald1|chr16:4907884-4908383	0.397975654293468	.	.
chr16	4885971	4886470	chr16	4586643	4587142	Mgrn1|chr16:4586643-4587142	0.375030422321279	.	.
chr16	4885971	4886470	chr16	4907884	4908383	Mgrn1|chr16:4907884-4908383	0.337282484931855	.	.
chr16	4885971	4886470	chr16	4969339	4969838	Mgrn1|chr16:4969339-4969838	0.371515219775793	.	.
chr16	4964064	4964563	chr16	4586643	4587142	Anks3|chr16:4586643-4587142	0.499303124288613	.	.
chr16	4964064	4964563	chr16	4969339	4969838	Anks3|chr16:4969339-4969838	0.712851603770491	.	.
chr16	5013458	5013957	chr16	4969339	4969838	Rogdi|chr16:4969339-4969838	0.668165578674442	.	.
chr16	5013458	5013957	chr16	5444733	5445232	Rogdi|chr16:5444733-5445232	0.364037306381769	.	.
chr16	5203734	5204233	chr16	4907884	4908383	Nagpa|chr16:4907884-4908383	0.58398177373518	.	.
chr16	5255792	5256291	chr16	5444733	5445232	Eef2kmt|chr16:5444733-5445232	0.494014005009218	.	.
chr16	5255792	5256291	chr16	5473401	5473900	Eef2kmt|chr16:5473401-5473900	0.61149651060028	.	.
chr16	8637422	8637921	chr16	8738755	8739254	Pmm2|chr16:8738755-8739254	0.402384789134821	.	.
chr16	8637422	8637921	chr16	8738755	8739254	Tmem186|chr16:8738755-8739254	0.402384789134821	.	.
chr16	8671988	8672487	chr16	8738755	8739254	Carhsp1|chr16:8738755-8739254	0.492761911204479	.	.
chr16	10542826	10543325	chr16	10487852	10488351	Dexi|chr16:10487852-10488351	0.738376426368974	.	.
chr16	10542826	10543325	chr16	10843892	10844391	Dexi|chr16:10843892-10844391	0.676881705908198	.	.
chr16	10545029	10545528	chr16	10415941	10416440	Clec16a|chr16:10415941-10416440	0.677075168607273	.	.
chr16	10545029	10545528	chr16	10452286	10452785	Clec16a|chr16:10452286-10452785	0.394039922129622	.	.
chr16	10545029	10545528	chr16	10818729	10819228	Clec16a|chr16:10818729-10819228	0.447078056521683	.	.
chr16	10545029	10545528	chr16	10897340	10897839	Clec16a|chr16:10897340-10897839	0.373258077942269	.	.
chr16	10785291	10785790	chr16	10818729	10819228	Socs1|chr16:10818729-10819228	0.540191200817734	.	.
chr16	10785291	10785790	chr16	10897340	10897839	Socs1|chr16:10897340-10897839	0.68112118222703	.	.
chr16	11134479	11134978	chr16	10992080	10992579	Txndc11|chr16:10992080-10992579	0.387779096041583	.	.
chr16	11176197	11176696	chr16	10843892	10844391	Zc3h7a|chr16:10843892-10844391	0.653048693086817	.	.
chr16	11176197	11176696	chr16	11456323	11456822	Zc3h7a|chr16:11456323-11456822	0.510884978819629	.	.
chr16	11203068	11203567	chr16	10843892	10844391	2610020C07Rik|chr16:10843892-10844391	0.532783230928889	.	.
chr16	11203068	11203567	chr16	10843892	10844391	Rsl1d1|chr16:10843892-10844391	0.532783230928889	.	.
chr16	11203068	11203567	chr16	11456323	11456822	2610020C07Rik|chr16:11456323-11456822	0.42076042811917	.	.
chr16	11203068	11203567	chr16	11456323	11456822	Rsl1d1|chr16:11456323-11456822	0.42076042811917	.	.
chr16	11254116	11254615	chr16	11456323	11456822	Gspt1|chr16:11456323-11456822	0.454104682797485	.	.
chr16	11254116	11254615	chr16	11526324	11526823	Gspt1|chr16:11526324-11526823	0.40437541834069	.	.
chr16	14162954	14163453	chr16	13754321	13754820	Marf1|chr16:13754321-13754820	0.462462420353505	.	.
chr16	14162954	14163453	chr16	13754321	13754820	Nde1|chr16:13754321-13754820	0.462462420353505	.	.
chr16	14162954	14163453	chr16	14112689	14113188	Marf1|chr16:14112689-14113188	0.342255308442565	.	.
chr16	14162954	14163453	chr16	14112689	14113188	Nde1|chr16:14112689-14113188	0.342255308442565	.	.
chr16	14317131	14317630	chr16	14112689	14113188	Fopnl|chr16:14112689-14113188	0.379559895097283	.	.
chr16	15886973	15887472	chr16	15594258	15594757	Cebpd|chr16:15594258-15594757	0.595357692067707	.	.
chr16	16146571	16147070	chr16	15956285	15956784	Spidr|chr16:15956285-15956784	0.734027606069213	.	.
chr16	16983099	16983598	chr16	17181362	17181861	Mapk1|chr16:17181362-17181861	0.376657237979278	.	.
chr16	17132190	17132689	chr16	17181362	17181861	Sdf2l1|chr16:17181362-17181861	0.332134852936798	.	.
chr16	17928072	17928571	chr16	18195100	18195599	Slc25a1|chr16:18195100-18195599	0.607961713771255	.	.
chr16	18234927	18235426	chr16	18412984	18413483	Zdhhc8|chr16:18412984-18413483	0.490673101075649	.	.
chr16	18248479	18248978	chr16	17891485	17891984	Ranbp1|chr16:17891485-17891984	0.472577449335093	.	.
chr16	18248479	18248978	chr16	17891485	17891984	Trmt2a|chr16:17891485-17891984	0.472577449335093	.	.
chr16	18248479	18248978	chr16	18195100	18195599	Ranbp1|chr16:18195100-18195599	0.46122694563013	.	.
chr16	18248479	18248978	chr16	18195100	18195599	Trmt2a|chr16:18195100-18195599	0.46122694563013	.	.
chr16	18248479	18248978	chr16	18412984	18413483	Ranbp1|chr16:18412984-18413483	0.385752018717587	.	.
chr16	18248479	18248978	chr16	18412984	18413483	Trmt2a|chr16:18412984-18413483	0.385752018717587	.	.
chr16	21423030	21423529	chr16	21641934	21642433	Vps8|chr16:21641934-21642433	0.325789096234032	.	.
chr16	22009207	22009706	chr16	22119475	22119974	Senp2|chr16:22119475-22119974	0.385349936517276	.	.
chr16	22009207	22009706	chr16	22398724	22399223	Senp2|chr16:22398724-22399223	0.450700529073974	.	.
chr16	22857394	22857893	chr16	22654369	22654868	Dnajb11|chr16:22654369-22654868	0.535190499161171	.	.
chr16	22857394	22857893	chr16	22654369	22654868	Tbccd1|chr16:22654369-22654868	0.535190499161171	.	.
chr16	22857394	22857893	chr16	22798492	22798991	Dnajb11|chr16:22798492-22798991	0.72568179928094	.	.
chr16	22857394	22857893	chr16	22798492	22798991	Tbccd1|chr16:22798492-22798991	0.72568179928094	.	.
chr16	26041247	26041746	chr16	25958668	25959167	AU015336|chr16:25958668-25959167	0.409384458956589	.	.
chr16	31201089	31201588	chr16	31029963	31030462	Acap2|chr16:31029963-31030462	0.583330603064293	.	.
chr16	31233437	31233936	chr16	31029963	31030462	Gm41442|chr16:31029963-31030462	0.371751811098688	.	.
chr16	31234107	31234606	chr16	31029963	31030462	Gm41442|chr16:31029963-31030462	0.471708509066104	.	.
chr16	31948244	31948743	chr16	32130119	32130618	0610012G03Rik|chr16:32130119-32130618	0.396433242247894	.	.
chr16	31948244	31948743	chr16	32130119	32130618	Ncbp2|chr16:32130119-32130618	0.396433242247894	.	.
chr16	32099576	32100075	chr16	32189010	32189509	Cep19|chr16:32189010-32189509	0.553739080921406	.	.
chr16	32099576	32100075	chr16	32189010	32189509	Pigx|chr16:32189010-32189509	0.553739080921406	.	.
chr16	32099576	32100075	chr16	32202573	32203072	Cep19|chr16:32202573-32203072	0.361162853486352	.	.
chr16	32099576	32100075	chr16	32202573	32203072	Pigx|chr16:32202573-32203072	0.361162853486352	.	.
chr16	32165283	32165782	chr16	32113782	32114281	Nrros|chr16:32113782-32114281	0.539525747913661	.	.
chr16	32165283	32165782	chr16	32130119	32130618	Nrros|chr16:32130119-32130618	0.387718674923847	.	.
chr16	32277186	32277685	chr16	32113782	32114281	Rnf168|chr16:32113782-32114281	0.33306292178477	.	.
chr16	32277186	32277685	chr16	32130119	32130618	Rnf168|chr16:32130119-32130618	0.345759173972484	.	.
chr16	32419455	32419954	chr16	32189010	32189509	Tctex1d2|chr16:32189010-32189509	0.424712459887138	.	.
chr16	33251163	33251662	chr16	33583949	33584448	Snx4|chr16:33583949-33584448	0.389627562295912	.	.
chr16	36874758	36875257	chr16	36985505	36986004	Eaf2|chr16:36985505-36986004	0.36594588499921	.	.
chr16	36874758	36875257	chr16	36985505	36986004	Golgb1|chr16:36985505-36986004	0.36594588499921	.	.
chr16	37654241	37654740	chr16	37734890	37735389	Ndufb4|chr16:37734890-37735389	0.436948493943737	.	.
chr16	37868182	37868681	chr16	38131775	38132274	Lrrc58|chr16:38131775-38132274	0.433390410920503	.	.
chr16	38088866	38089365	chr16	38110555	38111054	Gsk3b|chr16:38110555-38111054	0.340756153310993	.	.
chr16	38089490	38089989	chr16	38376383	38376882	Gsk3b|chr16:38376383-38376882	0.324621788971876	.	.
chr16	38550013	38550512	chr16	38788956	38789455	Poglut1|chr16:38788956-38789455	0.335390384921525	.	.
chr16	38712729	38713228	chr16	38602960	38603459	Arhgap31|chr16:38602960-38603459	0.382804597583822	.	.
chr16	42874898	42875397	chr16	43017059	43017558	4932412D23Rik|chr16:43017059-43017558	0.415541382996582	.	.
chr16	42874898	42875397	chr16	43017059	43017558	Zbtb20|chr16:43017059-43017558	0.415541382996582	.	.
chr16	44139446	44139945	chr16	44357869	44358368	Atp6v1a|chr16:44357869-44358368	0.424962230792911	.	.
chr16	44139446	44139945	chr16	44357869	44358368	Naa50|chr16:44357869-44358368	0.424962230792911	.	.
chr16	45158477	45158976	chr16	44962769	44963268	Atg3|chr16:44962769-44963268	0.437639867829365	.	.
chr16	45158477	45158976	chr16	44962769	44963268	Slc35a5|chr16:44962769-44963268	0.437639867829365	.	.
chr16	45158477	45158976	chr16	44993264	44993763	Atg3|chr16:44993264-44993763	0.421168984987417	.	.
chr16	45158477	45158976	chr16	44993264	44993763	Slc35a5|chr16:44993264-44993763	0.421168984987417	.	.
chr16	45158477	45158976	chr16	45142559	45143058	Atg3|chr16:45142559-45143058	0.527880357331838	.	.
chr16	45158477	45158976	chr16	45142559	45143058	Slc35a5|chr16:45142559-45143058	0.527880357331838	.	.
chr16	45158477	45158976	chr16	45389700	45390199	Atg3|chr16:45389700-45390199	0.576610999355287	.	.
chr16	45158477	45158976	chr16	45389700	45390199	Slc35a5|chr16:45389700-45390199	0.576610999355287	.	.
chr16	49698853	49699352	chr16	49781552	49782051	Ift57|chr16:49781552-49782051	0.393198900463667	.	.
chr16	49698853	49699352	chr16	49971173	49971672	Ift57|chr16:49971173-49971672	0.390178832633903	.	.
chr16	52452967	52453466	chr16	52060881	52061380	Alcam|chr16:52060881-52061380	0.354715928911191	.	.
chr16	52452967	52453466	chr16	52468379	52468878	Alcam|chr16:52468379-52468878	0.379272476484202	.	.
chr16	52452967	52453466	chr16	52474201	52474700	Alcam|chr16:52474201-52474700	0.505320873258858	.	.
chr16	55894661	55895160	chr16	56075157	56075656	Nxpe3|chr16:56075157-56075656	0.338349696619867	.	.
chr16	55895238	55895737	chr16	56064342	56064841	Nxpe3|chr16:56064342-56064841	0.623164835716033	.	.
chr16	55966069	55966568	chr16	56075157	56075656	Rpl24|chr16:56075157-56075656	0.320985936626538	.	.
chr16	55973451	55973950	chr16	56075157	56075656	Zbtb11|chr16:56075157-56075656	0.388371406018292	.	.
chr16	55973451	55973950	chr16	56075157	56075656	Zbtb11os1|chr16:56075157-56075656	0.388371406018292	.	.
chr16	55974358	55974857	chr16	55631576	55632075	Zbtb11|chr16:55631576-55632075	0.403467130662812	.	.
chr16	55974358	55974857	chr16	55631576	55632075	Zbtb11os1|chr16:55631576-55632075	0.403467130662812	.	.
chr16	55974358	55974857	chr16	56064342	56064841	Zbtb11|chr16:56064342-56064841	0.404814919546475	.	.
chr16	55974358	55974857	chr16	56064342	56064841	Zbtb11os1|chr16:56064342-56064841	0.404814919546475	.	.
chr16	55974864	55975363	chr16	56064342	56064841	Zbtb11os1|chr16:56064342-56064841	0.494066569897993	.	.
chr16	56029027	56029526	chr16	55832039	55832538	Pcnp|chr16:55832039-55832538	0.450680471521938	.	.
chr16	56029528	56030027	chr16	55832039	55832538	Pcnp|chr16:55832039-55832538	0.476571202263639	.	.
chr16	56037558	56038057	chr16	55821426	55821925	Trmt10c|chr16:55821426-55821925	0.32092866725683	.	.
chr16	56717239	56717738	chr16	56729047	56729546	Tfg|chr16:56729047-56729546	0.377198393834951	.	.
chr16	57231383	57231882	chr16	57246480	57246979	Tbc1d23|chr16:57246480-57246979	0.332710818941588	.	.
chr16	57231383	57231882	chr16	57246480	57246979	Tbc1d23|chr16:57246480-57246979	0.332710818941589	.	.
chr16	58408162	58408661	chr16	58498316	58498815	4930461C15Rik|chr16:58498316-58498815	0.375938838169165	.	.
chr16	58408162	58408661	chr16	58498316	58498815	Dcbld2|chr16:58498316-58498815	0.375938838169165	.	.
chr16	59638530	59639029	chr16	59604073	59604572	Arl6|chr16:59604073-59604572	0.55430228983938	.	.
chr16	75592592	75593091	chr16	75874491	75874990	Rbm11|chr16:75874491-75874990	0.412889979724945	.	.
chr16	75766644	75767143	chr16	75908999	75909498	Hspa13|chr16:75908999-75909498	0.373354055658565	.	.
chr16	75766644	75767143	chr16	76218239	76218738	Hspa13|chr16:76218239-76218738	0.461791862637564	.	.
chr16	76372884	76373383	chr16	76355855	76356354	Nrip1|chr16:76355855-76356354	0.687239696387452	.	.
chr16	78376585	78377084	chr16	78531879	78532378	Btg3|chr16:78531879-78532378	0.324261882777551	.	.
chr16	84834678	84835177	chr16	85084124	85084623	Atp5j|chr16:85084124-85084623	0.671046140485689	.	.
chr16	84834678	84835177	chr16	85084124	85084623	Gabpa|chr16:85084124-85084623	0.671046140485689	.	.
chr16	85148464	85148963	chr16	84966996	84967495	Gm49226|chr16:84966996-84967495	0.44171120782214	.	.
chr16	87440079	87440578	chr16	87652839	87653338	Rwdd2b|chr16:87652839-87653338	0.674222370518611	.	.
chr16	87454732	87455231	chr16	87625256	87625755	Usp16|chr16:87625256-87625755	0.496846679575508	.	.
chr16	87454732	87455231	chr16	87688566	87689065	Usp16|chr16:87688566-87689065	0.488483280855179	.	.
chr16	87454732	87455231	chr16	87689078	87689577	Usp16|chr16:87689078-87689577	0.545653432457979	.	.
chr16	87495729	87496228	chr16	87625256	87625755	B130034C11Rik|chr16:87625256-87625755	0.580358511630814	.	.
chr16	87495729	87496228	chr16	87625256	87625755	Cct8|chr16:87625256-87625755	0.580358511630814	.	.
chr16	87495729	87496228	chr16	87712982	87713481	B130034C11Rik|chr16:87712982-87713481	0.321447620347316	.	.
chr16	87495729	87496228	chr16	87712982	87713481	Cct8|chr16:87712982-87713481	0.321447620347316	.	.
chr16	87698644	87699143	chr16	87603953	87604452	Bach1|chr16:87603953-87604452	0.439011988660991	.	.
chr16	87698644	87699143	chr16	87688566	87689065	Bach1|chr16:87688566-87689065	0.453630464109101	.	.
chr16	87698644	87699143	chr16	87689078	87689577	Bach1|chr16:87689078-87689577	0.455796052884972	.	.
chr16	90144022	90144521	chr16	89848525	89849024	Tiam1|chr16:89848525-89849024	0.810021087688012	.	.
chr16	90144022	90144521	chr16	89864660	89865159	Tiam1|chr16:89864660-89865159	0.401989882643799	.	.
chr16	90144022	90144521	chr16	90214011	90214510	Tiam1|chr16:90214011-90214510	0.43294365731892	.	.
chr16	90220393	90220892	chr16	89986627	89987126	Sod1|chr16:89986627-89987126	0.458039507198934	.	.
chr16	90220393	90220892	chr16	90177463	90177962	Sod1|chr16:90177463-90177962	0.322359871288413	.	.
chr16	90284247	90284746	chr16	90044041	90044540	Scaf4|chr16:90044041-90044540	0.393805320589955	.	.
chr16	90934135	90934634	chr16	91084265	91084764	4930534H18Rik|chr16:91084265-91084764	0.353794279930689	.	.
chr16	90934135	90934634	chr16	91084265	91084764	Cfap298|chr16:91084265-91084764	0.353794279930689	.	.
chr16	90934636	90935135	chr16	91084265	91084764	4930534H18Rik|chr16:91084265-91084764	0.401638791597417	.	.
chr16	90934636	90935135	chr16	91084265	91084764	Cfap298|chr16:91084265-91084764	0.401638791597417	.	.
chr16	91010940	91011439	chr16	91055900	91056399	4930404I05Rik|chr16:91055900-91056399	0.433102880024805	.	.
chr16	91010940	91011439	chr16	91055900	91056399	Synj1|chr16:91055900-91056399	0.433102880024805	.	.
chr16	91010940	91011439	chr16	91056420	91056919	4930404I05Rik|chr16:91056420-91056919	0.744910956507524	.	.
chr16	91010940	91011439	chr16	91056420	91056919	Synj1|chr16:91056420-91056919	0.744910956507524	.	.
chr16	91010940	91011439	chr16	91355169	91355668	4930404I05Rik|chr16:91355169-91355668	0.342640196205129	.	.
chr16	91010940	91011439	chr16	91355169	91355668	Synj1|chr16:91355169-91355668	0.342640196205129	.	.
chr16	91010940	91011439	chr16	91455769	91456268	4930404I05Rik|chr16:91455769-91456268	0.413704202499962	.	.
chr16	91010940	91011439	chr16	91455769	91456268	Synj1|chr16:91455769-91456268	0.413704202499962	.	.
chr16	91011451	91011950	chr16	91056420	91056919	4930404I05Rik|chr16:91056420-91056919	0.598288959139029	.	.
chr16	91011451	91011950	chr16	91056420	91056919	Synj1|chr16:91056420-91056919	0.598288959139029	.	.
chr16	91011451	91011950	chr16	91355169	91355668	4930404I05Rik|chr16:91355169-91355668	0.336043676902813	.	.
chr16	91011451	91011950	chr16	91355169	91355668	Synj1|chr16:91355169-91355668	0.336043676902813	.	.
chr16	91044397	91044896	chr16	91084265	91084764	4931406G06Rik|chr16:91084265-91084764	0.432409992096149	.	.
chr16	91044397	91044896	chr16	91084265	91084764	Paxbp1|chr16:91084265-91084764	0.432409992096149	.	.
chr16	91406212	91406711	chr16	91055900	91056399	Il10rb|chr16:91055900-91056399	0.320056772557778	.	.
chr16	91406212	91406711	chr16	91455769	91456268	Il10rb|chr16:91455769-91456268	0.451366184977388	.	.
chr16	91406212	91406711	chr16	91521981	91522480	Il10rb|chr16:91521981-91522480	0.424654681425001	.	.
chr16	91484875	91485374	chr16	91055900	91056399	Ifnar1|chr16:91055900-91056399	0.365465480166195	.	.
chr16	91484875	91485374	chr16	91521981	91522480	Ifnar1|chr16:91521981-91522480	0.776978364632331	.	.
chr16	91484875	91485374	chr16	91534410	91534909	Ifnar1|chr16:91534410-91534909	0.331417000322344	.	.
chr16	91546817	91547316	chr16	91521981	91522480	Ifngr2|chr16:91521981-91522480	0.663980055858552	.	.
chr16	91546817	91547316	chr16	91534410	91534909	Ifngr2|chr16:91534410-91534909	0.418570758200333	.	.
chr16	91546817	91547316	chr16	91841016	91841515	Ifngr2|chr16:91841016-91841515	0.342206308025464	.	.
chr16	91547326	91547825	chr16	91521981	91522480	Ifngr2|chr16:91521981-91522480	0.462526811843504	.	.
chr16	91597503	91598002	chr16	91367104	91367603	Tmem50b|chr16:91367104-91367603	0.343986781612312	.	.
chr16	91597503	91598002	chr16	91455769	91456268	Tmem50b|chr16:91455769-91456268	0.358764882811783	.	.
chr16	91597503	91598002	chr16	91521981	91522480	Tmem50b|chr16:91521981-91522480	0.892563849758678	.	.
chr16	91597503	91598002	chr16	91534410	91534909	Tmem50b|chr16:91534410-91534909	0.413596557918803	.	.
chr16	91597503	91598002	chr16	91841016	91841515	Tmem50b|chr16:91841016-91841515	0.496886564507275	.	.
chr16	91688577	91689076	chr16	91561995	91562494	Donson|chr16:91561995-91562494	0.340614741285735	.	.
chr16	91688577	91689076	chr16	91561995	91562494	Gm10785|chr16:91561995-91562494	0.340614741285735	.	.
chr16	91729213	91729712	chr16	91455769	91456268	Cryzl1|chr16:91455769-91456268	0.407973376733985	.	.
chr16	91729213	91729712	chr16	91455769	91456268	Itsn1|chr16:91455769-91456268	0.407973376733985	.	.
chr16	93831915	93832414	chr16	94239516	94240015	Gm30881|chr16:94239516-94240015	0.675332242283431	.	.
chr16	93831915	93832414	chr16	94239516	94240015	Morc3|chr16:94239516-94240015	0.675332242283431	.	.
chr16	93831915	93832414	chr16	94246007	94246506	Gm30881|chr16:94246007-94246506	0.534826567806995	.	.
chr16	93831915	93832414	chr16	94246007	94246506	Morc3|chr16:94246007-94246506	0.534826567806995	.	.
chr16	94313385	94313884	chr16	94724196	94724695	Hlcs|chr16:94724196-94724695	0.391216801453495	.	.
chr16	94526771	94527270	chr16	94290034	94290533	Vps26c|chr16:94290034-94290533	0.43475933970234	.	.
chr16	94526771	94527270	chr16	94631848	94632347	Vps26c|chr16:94631848-94632347	0.704069957751727	.	.
chr16	94569708	94570207	chr16	94290034	94290533	Dyrk1a|chr16:94290034-94290533	0.35909183134936	.	.
chr16	96082491	96082990	chr16	95827366	95827865	1700093J21Rik|chr16:95827366-95827865	0.613434234473374	.	.
chr16	96082491	96082990	chr16	95827366	95827865	Brwd1|chr16:95827366-95827865	0.613434234473374	.	.
chr16	96082491	96082990	chr16	95955644	95956143	1700093J21Rik|chr16:95955644-95956143	0.389683096399732	.	.
chr16	96082491	96082990	chr16	95955644	95956143	Brwd1|chr16:95955644-95956143	0.389683096399732	.	.
chr16	96145025	96145524	chr16	95827366	95827865	Wrb|chr16:95827366-95827865	0.569694816660271	.	.
chr16	97851070	97851569	chr16	97922390	97922889	Prdm15|chr16:97922390-97922889	0.362052497705255	.	.
chr16	97997004	97997503	chr16	97534863	97535362	B230307C23Rik|chr16:97534863-97535362	0.464819982273379	.	.
chr16	97997004	97997503	chr16	97534863	97535362	C030010L15Rik|chr16:97534863-97535362	0.464819982273379	.	.
chr16	97997004	97997503	chr16	97922390	97922889	B230307C23Rik|chr16:97922390-97922889	0.36162287441305	.	.
chr16	97997004	97997503	chr16	97922390	97922889	C030010L15Rik|chr16:97922390-97922889	0.36162287441305	.	.
chr17	3114665	3115164	chr17	3084010	3084509	Scaf8|chr17:3084010-3084509	0.577300244746406	.	.
chr17	3115281	3115780	chr17	3174434	3174933	Scaf8|chr17:3174434-3174933	0.481426359062165	.	.
chr17	3115281	3115780	chr17	3446119	3446618	Scaf8|chr17:3446119-3446618	0.444098024285251	.	.
chr17	5440363	5440862	chr17	5195358	5195857	Tmem242|chr17:5195358-5195857	0.446682545471487	.	.
chr17	5440363	5440862	chr17	5429412	5429911	Tmem242|chr17:5429412-5429911	0.480759573283262	.	.
chr17	5841043	5841542	chr17	6154113	6154612	Snx9|chr17:6154113-6154612	0.387030226172066	.	.
chr17	5940850	5941349	chr17	5887262	5887761	Synj2|chr17:5887262-5887761	0.449880327264006	.	.
chr17	6782585	6783084	chr17	6803562	6804061	Ezr|chr17:6803562-6804061	0.322523183510989	.	.
chr17	12119046	12119545	chr17	11982911	11983410	Agpat4|chr17:11982911-11983410	0.522798564390951	.	.
chr17	12119046	12119545	chr17	12134871	12135370	Agpat4|chr17:12134871-12135370	0.702846961721919	.	.
chr17	12915933	12916432	chr17	12991590	12992089	Mrpl18|chr17:12991590-12992089	0.344311145372162	.	.
chr17	12915933	12916432	chr17	12991590	12992089	Tcp1|chr17:12991590-12992089	0.344311145372162	.	.
chr17	13683629	13684128	chr17	13518302	13518801	Gm16046|chr17:13518302-13518801	0.505251577939836	.	.
chr17	14942966	14943465	chr17	14953375	14953874	1600012H06Rik|chr17:14953375-14953874	0.494087512189925	.	.
chr17	14942966	14943465	chr17	14953375	14953874	Wdr27|chr17:14953375-14953874	0.494087512189925	.	.
chr17	15395946	15396445	chr17	15695505	15696004	Fam120b|chr17:15695505-15696004	0.417435027184176	.	.
chr17	15499605	15500104	chr17	15761119	15761618	Psmb1|chr17:15761119-15761618	0.345204714816229	.	.
chr17	15499605	15500104	chr17	15761119	15761618	Tbp|chr17:15761119-15761618	0.345204714816229	.	.
chr17	15499605	15500104	chr17	15826374	15826873	Psmb1|chr17:15826374-15826873	0.471701560748245	.	.
[truncated: 3,279 more rows]
