# Supplementary material for: Single-cell analysis of chromatin accessibility in the adult mouse brain
Source: Nature. 2023 Dec 13;624(7991):378–89. doi: 10.1038/s41586-023-06824-9 (PMC10719105; doi:10.1038/s41586-023-06824-9)
Supplement: Supplementary file 3 — Supplementary Tables 1–25 and their legends. [file 41586_2023_6824_MOESM3_ESM.zip › 2023-03-05453B-s3/SI Tables/SI Table 13 Summary of all the gene-cCRE correlations/sa2subclass.DCO_Il22_Gly-Gaba.pdc.bedpe]

chr1	3466260	3466759	chr1	3360848	3361347	Gm1992|chr1:3360848-3361347	0.737702289162761	.	.
chr1	3466260	3466759	chr1	3378804	3379303	Gm1992|chr1:3378804-3379303	0.713756817017679	.	.
chr1	3466260	3466759	chr1	3378804	3379303	Gm1992|chr1:3378804-3379303	0.71375681701768	.	.
chr1	3466260	3466759	chr1	3416010	3416509	Gm1992|chr1:3416010-3416509	0.740902616653959	.	.
chr1	3671529	3672028	chr1	3907553	3908052	Xkr4|chr1:3907553-3908052	0.622908127127229	.	.
chr1	4785497	4785996	chr1	5208080	5208579	Mrpl15|chr1:5208080-5208579	0.67151965430569	.	.
chr1	4807592	4808091	chr1	5208080	5208579	Lypla1|chr1:5208080-5208579	0.62249364917801	.	.
chr1	6214386	6214885	chr1	5829504	5830003	4732440D04Rik|chr1:5829504-5830003	0.811334928458548	.	.
chr1	6214386	6214885	chr1	6118968	6119467	4732440D04Rik|chr1:6118968-6119467	0.798335601447333	.	.
chr1	7397837	7398336	chr1	7543474	7543973	Gm26901|chr1:7543474-7543973	0.623516211992581	.	.
chr1	9299496	9299995	chr1	9172288	9172787	Sntg1|chr1:9172288-9172787	0.759836541139497	.	.
chr1	9299496	9299995	chr1	9298270	9298769	Sntg1|chr1:9298270-9298769	0.656110459407341	.	.
chr1	9299496	9299995	chr1	9383664	9384163	Sntg1|chr1:9383664-9384163	0.633553289465004	.	.
chr1	9601474	9601973	chr1	9422972	9423471	Vxn|chr1:9422972-9423471	0.693480059939795	.	.
chr1	9601474	9601973	chr1	9541113	9541612	Vxn|chr1:9541113-9541612	0.65558404364338	.	.
chr1	9630048	9630547	chr1	9422972	9423471	2610203C22Rik|chr1:9422972-9423471	0.905516168910356	.	.
chr1	9700259	9700758	chr1	9383664	9384163	Mybl1|chr1:9383664-9384163	0.649762234734921	.	.
chr1	9700259	9700758	chr1	9815710	9816209	Mybl1|chr1:9815710-9816209	0.646125141849385	.	.
chr1	9748256	9748755	chr1	9298270	9298769	1700034P13Rik|chr1:9298270-9298769	0.633933235030431	.	.
chr1	9748256	9748755	chr1	9298270	9298769	Vcpip1|chr1:9298270-9298769	0.633933235030431	.	.
chr1	9748256	9748755	chr1	9383664	9384163	1700034P13Rik|chr1:9383664-9384163	0.887950244863479	.	.
chr1	9748256	9748755	chr1	9383664	9384163	Vcpip1|chr1:9383664-9384163	0.887950244863479	.	.
chr1	9943920	9944419	chr1	9815710	9816209	Snhg6|chr1:9815710-9816209	0.664014772291212	.	.
chr1	12992497	12992996	chr1	12969875	12970374	Slco5a1|chr1:12969875-12970374	0.630350341343267	.	.
chr1	12992497	12992996	chr1	13050036	13050535	Slco5a1|chr1:13050036-13050535	0.645918682478177	.	.
chr1	13373516	13374015	chr1	13216263	13216762	Ncoa2|chr1:13216263-13216762	0.73509266375822	.	.
chr1	13373516	13374015	chr1	13425930	13426429	Ncoa2|chr1:13425930-13426429	0.656128836675305	.	.
chr1	13659706	13660205	chr1	13682912	13683411	Lactb2|chr1:13682912-13683411	0.649011829360364	.	.
chr1	13660314	13660813	chr1	13288186	13288685	Lactb2|chr1:13288186-13288685	0.738585269252892	.	.
chr1	13660314	13660813	chr1	13340501	13341000	Lactb2|chr1:13340501-13341000	0.708253639056283	.	.
chr1	13660314	13660813	chr1	13682912	13683411	Lactb2|chr1:13682912-13683411	0.759128209914429	.	.
chr1	14309549	14310048	chr1	14184228	14184727	Eya1|chr1:14184228-14184727	0.668137576908625	.	.
chr1	14309549	14310048	chr1	14635842	14636341	Eya1|chr1:14635842-14636341	0.638291452625438	.	.
chr1	14755218	14755717	chr1	15011639	15012138	Msc|chr1:15011639-15012138	0.675548400088993	.	.
chr1	14755218	14755717	chr1	15056917	15057416	Msc|chr1:15056917-15057416	0.782369018843107	.	.
chr1	14755218	14755717	chr1	15122351	15122850	Msc|chr1:15122351-15122850	0.84722456656449	.	.
chr1	14755218	14755717	chr1	15155037	15155536	Msc|chr1:15155037-15155536	0.628694414229287	.	.
chr1	14918622	14919121	chr1	15122351	15122850	Trpa1|chr1:15122351-15122850	0.667815661466517	.	.
chr1	15892493	15892992	chr1	15616192	15616691	Sbspon|chr1:15616192-15616691	0.637049210510397	.	.
chr1	15892493	15892992	chr1	15616742	15617241	Sbspon|chr1:15616742-15617241	0.69254012798097	.	.
chr1	16104453	16104952	chr1	16356345	16356844	Rpl7|chr1:16356345-16356844	0.737124843303806	.	.
chr1	16105563	16106062	chr1	16356345	16356844	Rdh10|chr1:16356345-16356844	0.658754611551225	.	.
chr1	16664905	16665404	chr1	16356345	16356844	Tmem70|chr1:16356345-16356844	0.628778951351473	.	.
chr1	17097665	17098164	chr1	16798252	16798751	Jph1|chr1:16798252-16798751	0.716577141741359	.	.
chr1	17097665	17098164	chr1	17024035	17024534	Jph1|chr1:17024035-17024534	0.715487310792474	.	.
chr1	17097665	17098164	chr1	17033855	17034354	Jph1|chr1:17033855-17034354	0.923599922527902	.	.
chr1	17097665	17098164	chr1	17090437	17090936	Jph1|chr1:17090437-17090936	0.854406430150076	.	.
chr1	17097665	17098164	chr1	17163496	17163995	Jph1|chr1:17163496-17163995	0.862195306331635	.	.
chr1	17097665	17098164	chr1	17302239	17302738	Jph1|chr1:17302239-17302738	0.634297791351329	.	.
chr1	17097665	17098164	chr1	17302774	17303273	Jph1|chr1:17302774-17303273	0.928937415408148	.	.
chr1	17097665	17098164	chr1	17406884	17407383	Jph1|chr1:17406884-17407383	0.66410260220476	.	.
chr1	17145142	17145641	chr1	17033855	17034354	Gdap1|chr1:17033855-17034354	0.758568859230556	.	.
chr1	17727070	17727569	chr1	17941366	17941865	Crispld1|chr1:17941366-17941865	0.70524984348993	.	.
chr1	17727070	17727569	chr1	17941366	17941865	Gm16070|chr1:17941366-17941865	0.70524984348993	.	.
chr1	17727608	17728107	chr1	17941366	17941865	Crispld1|chr1:17941366-17941865	0.851037769257585	.	.
chr1	17727608	17728107	chr1	17941366	17941865	Gm16070|chr1:17941366-17941865	0.851037769257585	.	.
chr1	18057998	18058497	chr1	17941366	17941865	Gm28756|chr1:17941366-17941865	0.749021800474356	.	.
chr1	18057998	18058497	chr1	18026190	18026689	Gm28756|chr1:18026190-18026689	0.682457087586499	.	.
chr1	18057998	18058497	chr1	18106689	18107188	Gm28756|chr1:18106689-18107188	0.88061506662757	.	.
chr1	18057998	18058497	chr1	18168208	18168707	Gm28756|chr1:18168208-18168707	0.776687745796289	.	.
chr1	18058553	18059052	chr1	17941366	17941865	Gm28756|chr1:17941366-17941865	0.730577167660803	.	.
chr1	18058553	18059052	chr1	18026190	18026689	Gm28756|chr1:18026190-18026689	0.639007752515522	.	.
chr1	18058553	18059052	chr1	18106689	18107188	Gm28756|chr1:18106689-18107188	0.850566561799061	.	.
chr1	18058553	18059052	chr1	18168208	18168707	Gm28756|chr1:18168208-18168707	0.811155987549435	.	.
chr1	20820187	20820686	chr1	20912547	20913046	Mcm3|chr1:20912547-20913046	0.675498809552021	.	.
chr1	21079134	21079633	chr1	21344262	21344761	Gm28287|chr1:21344262-21344761	0.680200017376312	.	.
chr1	21079134	21079633	chr1	21344262	21344761	Tram2|chr1:21344262-21344761	0.680200017376312	.	.
chr1	21961224	21961723	chr1	21499815	21500314	Kcnq5|chr1:21499815-21500314	0.6754386632956	.	.
chr1	21961224	21961723	chr1	21838458	21838957	Kcnq5|chr1:21838458-21838957	0.812350828529538	.	.
chr1	21961224	21961723	chr1	21869139	21869638	Kcnq5|chr1:21869139-21869638	0.712999023367839	.	.
chr1	21961224	21961723	chr1	22071418	22071917	Kcnq5|chr1:22071418-22071917	0.740102963619946	.	.
chr1	21961224	21961723	chr1	22105456	22105955	Kcnq5|chr1:22105456-22105955	0.669800214497051	.	.
chr1	21961224	21961723	chr1	22191830	22192329	Kcnq5|chr1:22191830-22192329	0.835141947468437	.	.
chr1	21961224	21961723	chr1	22210529	22211028	Kcnq5|chr1:22210529-22211028	0.777788415994576	.	.
chr1	21961224	21961723	chr1	22211143	22211642	Kcnq5|chr1:22211143-22211642	0.676550133647053	.	.
chr1	21961224	21961723	chr1	22245507	22246006	Kcnq5|chr1:22245507-22246006	0.899616872573186	.	.
chr1	22805771	22806270	chr1	22616860	22617359	Rims1|chr1:22616860-22617359	0.634591702888261	.	.
chr1	22805771	22806270	chr1	23061951	23062450	Rims1|chr1:23061951-23062450	0.674594612609548	.	.
chr1	23761777	23762276	chr1	23594522	23595021	B3gat2|chr1:23594522-23595021	0.802647975723077	.	.
chr1	23761777	23762276	chr1	23595043	23595542	B3gat2|chr1:23595043-23595542	0.744628754144802	.	.
chr1	23761777	23762276	chr1	23652996	23653495	B3gat2|chr1:23652996-23653495	0.745746417110785	.	.
chr1	23761777	23762276	chr1	23653534	23654033	B3gat2|chr1:23653534-23654033	0.73233582342322	.	.
chr1	23761777	23762276	chr1	23762798	23763297	B3gat2|chr1:23762798-23763297	0.721978397448198	.	.
chr1	23761777	23762276	chr1	23911655	23912154	B3gat2|chr1:23911655-23912154	0.755048336988734	.	.
chr1	23762292	23762791	chr1	23594522	23595021	B3gat2|chr1:23594522-23595021	0.8633531993824	.	.
chr1	23762292	23762791	chr1	23595043	23595542	B3gat2|chr1:23595043-23595542	0.795235915962095	.	.
chr1	23762292	23762791	chr1	23652996	23653495	B3gat2|chr1:23652996-23653495	0.759409480605791	.	.
chr1	23762292	23762791	chr1	23653534	23654033	B3gat2|chr1:23653534-23654033	0.835658936328517	.	.
chr1	23762292	23762791	chr1	23762798	23763297	B3gat2|chr1:23762798-23763297	0.876903287354758	.	.
chr1	23762292	23762791	chr1	23842985	23843484	B3gat2|chr1:23842985-23843484	0.745470453493572	.	.
chr1	23762292	23762791	chr1	23911655	23912154	B3gat2|chr1:23911655-23912154	0.788117593074742	.	.
chr1	23762292	23762791	chr1	23911655	23912154	B3gat2|chr1:23911655-23912154	0.788117593074743	.	.
chr1	23922128	23922627	chr1	23629265	23629764	Smap1|chr1:23629265-23629764	0.782843237678956	.	.
chr1	23922128	23922627	chr1	24083464	24083963	Smap1|chr1:24083464-24083963	0.673152224979766	.	.
chr1	23922128	23922627	chr1	24184897	24185396	Smap1|chr1:24184897-24185396	0.647032924635615	.	.
chr1	23922128	23922627	chr1	24225970	24226469	Smap1|chr1:24225970-24226469	0.758234119456274	.	.
chr1	23922128	23922627	chr1	24249074	24249573	Smap1|chr1:24249074-24249573	0.777549564822542	.	.
chr1	24586286	24586785	chr1	24307071	24307570	Col19a1|chr1:24307071-24307570	0.757565740143507	.	.
chr1	24586286	24586785	chr1	24349664	24350163	Col19a1|chr1:24349664-24350163	0.830141582236246	.	.
chr1	24586286	24586785	chr1	24558122	24558621	Col19a1|chr1:24558122-24558621	0.755327397899168	.	.
chr1	24586286	24586785	chr1	24591971	24592470	Col19a1|chr1:24591971-24592470	0.696093664325461	.	.
chr1	24587149	24587648	chr1	24307071	24307570	Col19a1|chr1:24307071-24307570	0.820825928342542	.	.
chr1	24587149	24587648	chr1	24349664	24350163	Col19a1|chr1:24349664-24350163	0.907567204385362	.	.
chr1	24587149	24587648	chr1	24558122	24558621	Col19a1|chr1:24558122-24558621	0.720639809738158	.	.
chr1	24587149	24587648	chr1	24591971	24592470	Col19a1|chr1:24591971-24592470	0.867554270979071	.	.
chr1	30873430	30873929	chr1	30830229	30830728	Phf3|chr1:30830229-30830728	0.787065822702798	.	.
chr1	30873430	30873929	chr1	31033740	31034239	Phf3|chr1:31033740-31034239	0.91177998582564	.	.
chr1	30873430	30873929	chr1	31096160	31096659	Phf3|chr1:31096160-31096659	0.738697959126384	.	.
chr1	30873430	30873929	chr1	31096160	31096659	Phf3|chr1:31096160-31096659	0.738697959126385	.	.
chr1	30873942	30874441	chr1	30584783	30585282	Phf3|chr1:30584783-30585282	0.742453590723422	.	.
chr1	32172459	32172958	chr1	32202946	32203445	Khdrbs2|chr1:32202946-32203445	0.671946415493124	.	.
chr1	32172459	32172958	chr1	32426434	32426933	Khdrbs2|chr1:32426434-32426933	0.642581023917539	.	.
chr1	34439491	34439990	chr1	34633543	34634042	Ccdc115|chr1:34633543-34634042	0.62692952365199	.	.
chr1	34439491	34439990	chr1	34633543	34634042	Imp4|chr1:34633543-34634042	0.62692952365199	.	.
chr1	34677895	34678394	chr1	34766830	34767329	Arhgef4|chr1:34766830-34767329	0.676089973105327	.	.
chr1	34801460	34801959	chr1	34766830	34767329	Arhgef4|chr1:34766830-34767329	0.787204023231444	.	.
chr1	34801460	34801959	chr1	35202533	35203032	Arhgef4|chr1:35202533-35203032	0.661017358811875	.	.
chr1	34801460	34801959	chr1	35242908	35243407	Arhgef4|chr1:35242908-35243407	0.742922041529019	.	.
chr1	34801460	34801959	chr1	35243429	35243928	Arhgef4|chr1:35243429-35243928	0.815495868748775	.	.
chr1	36368963	36369462	chr1	36324037	36324536	Kansl3|chr1:36324037-36324536	0.679031691919011	.	.
chr1	36471319	36471818	chr1	36611814	36612313	Cnnm4|chr1:36611814-36612313	0.756425077832113	.	.
chr1	36547105	36547604	chr1	36611814	36612313	Ankrd39|chr1:36611814-36612313	0.772885785165049	.	.
chr1	36547105	36547604	chr1	36766761	36767260	Ankrd39|chr1:36766761-36767260	0.693157552515735	.	.
chr1	36547105	36547604	chr1	36939401	36939900	Ankrd39|chr1:36939401-36939900	0.76975970983352	.	.
chr1	36557336	36557835	chr1	36254564	36255063	D430040D24Rik|chr1:36254564-36255063	0.624475616933257	.	.
chr1	36557336	36557835	chr1	36254564	36255063	Sema4c|chr1:36254564-36255063	0.624475616933257	.	.
chr1	36557336	36557835	chr1	36552422	36552921	D430040D24Rik|chr1:36552422-36552921	0.734233601670171	.	.
chr1	36557336	36557835	chr1	36552422	36552921	Sema4c|chr1:36552422-36552921	0.734233601670171	.	.
chr1	36557336	36557835	chr1	36580844	36581343	D430040D24Rik|chr1:36580844-36581343	0.625781905541245	.	.
chr1	36557336	36557835	chr1	36580844	36581343	Sema4c|chr1:36580844-36581343	0.625781905541245	.	.
chr1	36557336	36557835	chr1	36860288	36860787	D430040D24Rik|chr1:36860288-36860787	0.738476825666341	.	.
chr1	36557336	36557835	chr1	36860288	36860787	Sema4c|chr1:36860288-36860787	0.738476825666341	.	.
chr1	36558001	36558500	chr1	36552422	36552921	D430040D24Rik|chr1:36552422-36552921	0.735059567908267	.	.
chr1	36558001	36558500	chr1	36552422	36552921	Sema4c|chr1:36552422-36552921	0.735059567908267	.	.
chr1	36558001	36558500	chr1	36860288	36860787	D430040D24Rik|chr1:36860288-36860787	0.735974563510956	.	.
chr1	36558001	36558500	chr1	36860288	36860787	Sema4c|chr1:36860288-36860787	0.735974563510956	.	.
chr1	36691240	36691739	chr1	36254564	36255063	Cox5b|chr1:36254564-36255063	0.667455166124939	.	.
chr1	36691240	36691739	chr1	36860288	36860787	Cox5b|chr1:36860288-36860787	0.68249185650736	.	.
chr1	36691240	36691739	chr1	36949471	36949970	Cox5b|chr1:36949471-36949970	0.62835471785025	.	.
chr1	37719678	37720177	chr1	37512048	37512547	2010300C02Rik|chr1:37512048-37512547	0.785264652050673	.	.
chr1	37719678	37720177	chr1	37728032	37728531	2010300C02Rik|chr1:37728032-37728531	0.770514493562069	.	.
chr1	37997082	37997581	chr1	37872597	37873096	Eif5b|chr1:37872597-37873096	0.642584819876742	.	.
chr1	37997082	37997581	chr1	37872597	37873096	Txndc9|chr1:37872597-37873096	0.642584819876742	.	.
chr1	39477894	39478393	chr1	39527404	39527903	Tbc1d8|chr1:39527404-39527903	0.787499941546663	.	.
chr1	39477894	39478393	chr1	39598692	39599191	Tbc1d8|chr1:39598692-39599191	0.739152908323278	.	.
chr1	39477894	39478393	chr1	39713608	39714107	Tbc1d8|chr1:39713608-39714107	0.626945010415126	.	.
chr1	39477894	39478393	chr1	39740894	39741393	Tbc1d8|chr1:39740894-39741393	0.633195732038674	.	.
chr1	39478529	39479028	chr1	39105471	39105970	Tbc1d8|chr1:39105471-39105970	0.791748145251886	.	.
chr1	39478529	39479028	chr1	39253752	39254251	Tbc1d8|chr1:39253752-39254251	0.817114212336285	.	.
chr1	39478529	39479028	chr1	39598692	39599191	Tbc1d8|chr1:39598692-39599191	0.823308855853753	.	.
chr1	39478529	39479028	chr1	39713608	39714107	Tbc1d8|chr1:39713608-39714107	0.655953651319585	.	.
chr1	39478529	39479028	chr1	39740894	39741393	Tbc1d8|chr1:39740894-39741393	0.804917921233606	.	.
chr1	39535425	39535924	chr1	39535964	39536463	Cnot11|chr1:39535964-39536463	0.687550335964092	.	.
chr1	39576797	39577296	chr1	39535964	39536463	Rnf149|chr1:39535964-39536463	0.754252504992697	.	.
chr1	39650724	39651223	chr1	39609089	39609588	Creg2|chr1:39609089-39609588	0.705766252412225	.	.
chr1	39650724	39651223	chr1	39609089	39609588	D930019O06Rik|chr1:39609089-39609588	0.705766252412225	.	.
chr1	40681063	40681562	chr1	40275082	40275581	Slc9a2|chr1:40275082-40275581	0.800575227169033	.	.
chr1	42953132	42953631	chr1	42982998	42983497	Gpr45|chr1:42982998-42983497	0.62429735518744	.	.
chr1	42953132	42953631	chr1	42982998	42983497	Gpr45|chr1:42982998-42983497	0.624297355187441	.	.
chr1	43098457	43098956	chr1	42978049	42978548	AI597479|chr1:42978049-42978548	0.762408598945005	.	.
chr1	43098457	43098956	chr1	42978049	42978548	Tgfbrap1|chr1:42978049-42978548	0.762408598945005	.	.
chr1	43098457	43098956	chr1	42982998	42983497	AI597479|chr1:42982998-42983497	0.656087054302212	.	.
chr1	43098457	43098956	chr1	42982998	42983497	Tgfbrap1|chr1:42982998-42983497	0.656087054302212	.	.
chr1	43098457	43098956	chr1	43439360	43439859	AI597479|chr1:43439360-43439859	0.749610513196215	.	.
chr1	43098457	43098956	chr1	43439360	43439859	Tgfbrap1|chr1:43439360-43439859	0.749610513196215	.	.
chr1	43827102	43827601	chr1	44217086	44217585	Uxs1|chr1:44217086-44217585	0.636666679616897	.	.
chr1	43827615	43828114	chr1	43683082	43683581	Uxs1|chr1:43683082-43683581	0.679919620557372	.	.
chr1	44020453	44020952	chr1	44041766	44042265	Mettl21c|chr1:44041766-44042265	0.671260071231708	.	.
chr1	44102213	44102712	chr1	44177032	44177531	Tex30|chr1:44177032-44177531	0.620706972972394	.	.
chr1	44147693	44148192	chr1	44041766	44042265	Ercc5|chr1:44041766-44042265	0.70520606599582	.	.
chr1	44551396	44551895	chr1	44624225	44624724	Gulp1|chr1:44624225-44624724	0.852900426882161	.	.
chr1	44552204	44552703	chr1	44624225	44624724	Gulp1|chr1:44624225-44624724	0.64291814887646	.	.
chr1	45925424	45925923	chr1	45837607	45838106	Slc40a1|chr1:45837607-45838106	0.88723406600246	.	.
chr1	45925424	45925923	chr1	45905047	45905546	Slc40a1|chr1:45905047-45905546	0.747886701675555	.	.
chr1	46065930	46066429	chr1	45905047	45905546	Dnah7b|chr1:45905047-45905546	0.67123956142813	.	.
chr1	51140097	51140596	chr1	51188740	51189239	Gm28319|chr1:51188740-51189239	0.789554084482154	.	.
chr1	51140097	51140596	chr1	51326217	51326716	Gm28319|chr1:51326217-51326716	0.811819249854986	.	.
chr1	51478239	51478738	chr1	51188740	51189239	Nabp1|chr1:51188740-51189239	0.726589531716664	.	.
chr1	51478239	51478738	chr1	51326217	51326716	Nabp1|chr1:51326217-51326716	0.797911726770041	.	.
chr1	51914906	51915405	chr1	51856453	51856952	Myo1b|chr1:51856453-51856952	0.79211600134806	.	.
chr1	51914906	51915405	chr1	51944773	51945272	Myo1b|chr1:51944773-51945272	0.631548314002876	.	.
chr1	51914906	51915405	chr1	52098849	52099348	Myo1b|chr1:52098849-52099348	0.674035165710192	.	.
chr1	51914906	51915405	chr1	52246711	52247210	Myo1b|chr1:52246711-52247210	0.832087926443209	.	.
chr1	52119152	52119651	chr1	51856453	51856952	Stat1|chr1:51856453-51856952	0.725450380693521	.	.
chr1	52119152	52119651	chr1	51895942	51896441	Stat1|chr1:51895942-51896441	0.631156695668926	.	.
chr1	52119152	52119651	chr1	51907104	51907603	Stat1|chr1:51907104-51907603	0.720184823811738	.	.
chr1	52119152	52119651	chr1	52098849	52099348	Stat1|chr1:52098849-52099348	0.6195647519397	.	.
chr1	52119152	52119651	chr1	52246711	52247210	Stat1|chr1:52246711-52247210	0.830922164183816	.	.
chr1	52119152	52119651	chr1	52296134	52296633	Stat1|chr1:52296134-52296633	0.74012489854901	.	.
chr1	52119152	52119651	chr1	52470598	52471097	Stat1|chr1:52470598-52471097	0.785227004343455	.	.
chr1	52119716	52120215	chr1	51856453	51856952	Stat1|chr1:51856453-51856952	0.735217954198966	.	.
chr1	52119716	52120215	chr1	51944773	51945272	Stat1|chr1:51944773-51945272	0.627220054555188	.	.
chr1	52119716	52120215	chr1	52246711	52247210	Stat1|chr1:52246711-52247210	0.721964505588846	.	.
chr1	52119716	52120215	chr1	52296134	52296633	Stat1|chr1:52296134-52296633	0.721375289341751	.	.
chr1	52119716	52120215	chr1	52470598	52471097	Stat1|chr1:52470598-52471097	0.667291966173695	.	.
chr1	52233098	52233597	chr1	51895942	51896441	Gls|chr1:51895942-51896441	0.62628688072074	.	.
chr1	52233098	52233597	chr1	51923344	51923843	Gls|chr1:51923344-51923843	0.645099924397667	.	.
chr1	52500159	52500658	chr1	52296134	52296633	Nab1|chr1:52296134-52296633	0.652350653597449	.	.
chr1	52500159	52500658	chr1	52364337	52364836	Nab1|chr1:52364337-52364836	0.760743584924056	.	.
chr1	52500159	52500658	chr1	52470598	52471097	Nab1|chr1:52470598-52471097	0.868097934680483	.	.
chr1	52500159	52500658	chr1	52511955	52512454	Nab1|chr1:52511955-52512454	0.783839589688744	.	.
chr1	52500159	52500658	chr1	52746203	52746702	Nab1|chr1:52746203-52746702	0.735555002649836	.	.
chr1	52500159	52500658	chr1	52805855	52806354	Nab1|chr1:52805855-52806354	0.912582466074784	.	.
chr1	52817513	52818012	chr1	52511955	52512454	Inpp1|chr1:52511955-52512454	0.65819204909071	.	.
chr1	52817513	52818012	chr1	52746203	52746702	Inpp1|chr1:52746203-52746702	0.690062322836339	.	.
chr1	52817513	52818012	chr1	52805855	52806354	Inpp1|chr1:52805855-52806354	0.7775359790601	.	.
chr1	54250459	54250958	chr1	54133690	54134189	Ccdc150|chr1:54133690-54134189	0.70306216346431	.	.
chr1	54250459	54250958	chr1	54748890	54749389	Ccdc150|chr1:54748890-54749389	0.736752988716498	.	.
chr1	54926155	54926654	chr1	54734870	54735369	Ankrd44|chr1:54734870-54735369	0.708853167658211	.	.
chr1	54926155	54926654	chr1	54748890	54749389	Ankrd44|chr1:54748890-54749389	0.673744921049751	.	.
chr1	54926155	54926654	chr1	54748890	54749389	Ankrd44|chr1:54748890-54749389	0.673744921049752	.	.
chr1	54926155	54926654	chr1	54807346	54807845	Ankrd44|chr1:54807346-54807845	0.714229611223418	.	.
chr1	54926155	54926654	chr1	54807847	54808346	Ankrd44|chr1:54807847-54808346	0.794751126007673	.	.
chr1	54926155	54926654	chr1	54919350	54919849	Ankrd44|chr1:54919350-54919849	0.720893974031748	.	.
chr1	55027198	55027697	chr1	54807346	54807845	Sf3b1|chr1:54807346-54807845	0.671989889759686	.	.
chr1	55087395	55087894	chr1	54807847	54808346	Hspd1|chr1:54807847-54808346	0.734603074501444	.	.
chr1	55087395	55087894	chr1	54807847	54808346	Hspe1|chr1:54807847-54808346	0.734603074501444	.	.
chr1	55087395	55087894	chr1	54878078	54878577	Hspd1|chr1:54878078-54878577	0.87889705490218	.	.
chr1	55087395	55087894	chr1	54878078	54878577	Hspe1|chr1:54878078-54878577	0.87889705490218	.	.
chr1	55087395	55087894	chr1	54919350	54919849	Hspd1|chr1:54919350-54919849	0.881827158763777	.	.
chr1	55087395	55087894	chr1	54919350	54919849	Hspe1|chr1:54919350-54919849	0.881827158763777	.	.
chr1	55087395	55087894	chr1	55068853	55069352	Hspd1|chr1:55068853-55069352	0.884697292915967	.	.
chr1	55087395	55087894	chr1	55068853	55069352	Hspe1|chr1:55068853-55069352	0.884697292915967	.	.
chr1	55087908	55088407	chr1	54898507	54899006	Hspd1|chr1:54898507-54899006	0.657132309618974	.	.
chr1	55087908	55088407	chr1	54898507	54899006	Hspe1|chr1:54898507-54899006	0.657132309618974	.	.
chr1	57406257	57406756	chr1	57204337	57204836	Maip1|chr1:57204337-57204836	0.761374642322607	.	.
chr1	57406257	57406756	chr1	57204337	57204836	Maip1|chr1:57204337-57204836	0.761374642322608	.	.
chr1	57406257	57406756	chr1	57204337	57204836	Tyw5|chr1:57204337-57204836	0.761374642322607	.	.
chr1	57406257	57406756	chr1	57204337	57204836	Tyw5|chr1:57204337-57204836	0.761374642322608	.	.
chr1	57406257	57406756	chr1	57333790	57334289	Maip1|chr1:57333790-57334289	0.769530882607313	.	.
chr1	57406257	57406756	chr1	57333790	57334289	Tyw5|chr1:57333790-57334289	0.769530882607313	.	.
chr1	57774846	57775345	chr1	57642139	57642638	Spats2l|chr1:57642139-57642638	0.645833352374996	.	.
chr1	57774846	57775345	chr1	57642139	57642638	Spats2l|chr1:57642139-57642638	0.645833352374997	.	.
chr1	57774846	57775345	chr1	57775384	57775883	Spats2l|chr1:57775384-57775883	0.622041635570547	.	.
chr1	57995689	57996188	chr1	57969827	57970326	Sgo2a|chr1:57969827-57970326	0.658989187467139	.	.
chr1	57995689	57996188	chr1	58191243	58191742	Sgo2a|chr1:58191243-58191742	0.729345624976011	.	.
chr1	58112727	58113226	chr1	57775384	57775883	Aox3|chr1:57775384-57775883	0.659695339389013	.	.
chr1	58112727	58113226	chr1	58296260	58296759	Aox3|chr1:58296260-58296759	0.683770048701692	.	.
chr1	58210207	58210706	chr1	58229670	58230169	Aox4|chr1:58229670-58230169	0.624702371233295	.	.
chr1	58210207	58210706	chr1	58366648	58367147	Aox4|chr1:58366648-58367147	0.676911784806796	.	.
chr1	58445384	58445883	chr1	58191243	58191742	Nif3l1|chr1:58191243-58191742	0.728081255252385	.	.
chr1	58445384	58445883	chr1	58191243	58191742	Ppil3|chr1:58191243-58191742	0.728081255252385	.	.
chr1	58586552	58587051	chr1	58897489	58897988	Fam126b|chr1:58897489-58897988	0.728738972934956	.	.
chr1	58586552	58587051	chr1	58897489	58897988	Ndufb3|chr1:58897489-58897988	0.728738972934956	.	.
chr1	59481835	59482334	chr1	59625333	59625832	Fzd7|chr1:59625333-59625832	0.697843437429295	.	.
chr1	59912662	59913161	chr1	59574272	59574771	Fam117b|chr1:59574272-59574771	0.637081941889888	.	.
chr1	60098487	60098986	chr1	59826439	59826938	Carf|chr1:59826439-59826938	0.641217942768755	.	.
chr1	60098487	60098986	chr1	59826439	59826938	Wdr12|chr1:59826439-59826938	0.641217942768755	.	.
chr1	60566593	60567092	chr1	60902081	60902580	Raph1|chr1:60902081-60902580	0.656202080664907	.	.
chr1	60715645	60716144	chr1	60765137	60765636	Cd28|chr1:60765137-60765636	0.650978121576743	.	.
chr1	62703034	62703533	chr1	62334005	62334504	Nrp2|chr1:62334005-62334504	0.870032401309805	.	.
chr1	62703034	62703533	chr1	62392961	62393460	Nrp2|chr1:62392961-62393460	0.859795864461735	.	.
chr1	62703034	62703533	chr1	62701005	62701504	Nrp2|chr1:62701005-62701504	0.698634292948898	.	.
chr1	62703034	62703533	chr1	62706634	62707133	Nrp2|chr1:62706634-62707133	0.827838294175197	.	.
chr1	62703034	62703533	chr1	62729343	62729842	Nrp2|chr1:62729343-62729842	0.841162555909487	.	.
chr1	62703034	62703533	chr1	62750508	62751007	Nrp2|chr1:62750508-62751007	0.767437957851134	.	.
chr1	62703034	62703533	chr1	62805450	62805949	Nrp2|chr1:62805450-62805949	0.710015715142634	.	.
chr1	62703034	62703533	chr1	62806011	62806510	Nrp2|chr1:62806011-62806510	0.751059879910487	.	.
chr1	62703034	62703533	chr1	62872753	62873252	Nrp2|chr1:62872753-62873252	0.634499338003432	.	.
chr1	62703034	62703533	chr1	62964231	62964730	Nrp2|chr1:62964231-62964730	0.719541322391191	.	.
chr1	63176509	63177008	chr1	62771149	62771648	Eef1b2|chr1:62771149-62771648	0.641628007905159	.	.
chr1	63176509	63177008	chr1	62771149	62771648	Ndufs1|chr1:62771149-62771648	0.641628007905159	.	.
chr1	63176509	63177008	chr1	62876846	62877345	Eef1b2|chr1:62876846-62877345	0.732952539117778	.	.
chr1	63176509	63177008	chr1	62876846	62877345	Ndufs1|chr1:62876846-62877345	0.732952539117778	.	.
chr1	63176509	63177008	chr1	62992592	62993091	Eef1b2|chr1:62992592-62993091	0.80883765856145	.	.
chr1	63176509	63177008	chr1	62992592	62993091	Ndufs1|chr1:62992592-62993091	0.80883765856145	.	.
chr1	63176509	63177008	chr1	62993251	62993750	Eef1b2|chr1:62993251-62993750	0.790151692834076	.	.
chr1	63176509	63177008	chr1	62993251	62993750	Ndufs1|chr1:62993251-62993750	0.790151692834076	.	.
chr1	64078811	64079310	chr1	63962732	63963231	Gm13748|chr1:63962732-63963231	0.714631645397373	.	.
chr1	64078811	64079310	chr1	64226173	64226672	Gm13748|chr1:64226173-64226672	0.653605225710233	.	.
chr1	64078811	64079310	chr1	64305488	64305987	Gm13748|chr1:64305488-64305987	0.716243472420653	.	.
chr1	64078811	64079310	chr1	64341507	64342006	Gm13748|chr1:64341507-64342006	0.668516828642094	.	.
chr1	64121506	64122005	chr1	64226173	64226672	Klf7|chr1:64226173-64226672	0.61803604490262	.	.
chr1	64121506	64122005	chr1	64226173	64226672	Klf7|chr1:64226173-64226672	0.618036044902621	.	.
chr1	64121506	64122005	chr1	64305488	64305987	Klf7|chr1:64305488-64305987	0.631859043754313	.	.
chr1	64532547	64533046	chr1	64305488	64305987	Creb1|chr1:64305488-64305987	0.654529493768408	.	.
chr1	64690474	64690973	chr1	64734716	64735215	2810408I11Rik|chr1:64734716-64735215	0.797669241060671	.	.
chr1	64690474	64690973	chr1	64734716	64735215	Ccnyl1|chr1:64734716-64735215	0.797669241060671	.	.
chr1	64690474	64690973	chr1	64893709	64894208	2810408I11Rik|chr1:64893709-64894208	0.725430619870814	.	.
chr1	64690474	64690973	chr1	64893709	64894208	Ccnyl1|chr1:64893709-64894208	0.725430619870814	.	.
chr1	64690474	64690973	chr1	64938603	64939102	2810408I11Rik|chr1:64938603-64939102	0.727653635457433	.	.
chr1	64690474	64690973	chr1	64938603	64939102	Ccnyl1|chr1:64938603-64939102	0.727653635457433	.	.
chr1	64956569	64957068	chr1	64734716	64735215	Plekhm3|chr1:64734716-64735215	0.746424688794088	.	.
chr1	64956569	64957068	chr1	64893709	64894208	Plekhm3|chr1:64893709-64894208	0.642222887081282	.	.
chr1	64956569	64957068	chr1	64938603	64939102	Plekhm3|chr1:64938603-64939102	0.655746900096969	.	.
chr1	64956569	64957068	chr1	65151382	65151881	Plekhm3|chr1:65151382-65151881	0.755858012537286	.	.
chr1	64956569	64957068	chr1	65151382	65151881	Plekhm3|chr1:65151382-65151881	0.755858012537287	.	.
chr1	64956569	64957068	chr1	65179041	65179540	Plekhm3|chr1:65179041-65179540	0.787717457170418	.	.
chr1	66700587	66701086	chr1	66896202	66896701	Rpe|chr1:66896202-66896701	0.649257176349334	.	.
chr1	66817441	66817940	chr1	67145340	67145839	Kansl1l|chr1:67145340-67145839	0.664664834263497	.	.
chr1	69106246	69106745	chr1	68973661	68974160	Gm16076|chr1:68973661-68974160	0.721905110623624	.	.
chr1	69106246	69106745	chr1	69076043	69076542	Gm16076|chr1:69076043-69076542	0.871517159601331	.	.
chr1	69107780	69108279	chr1	69308642	69309141	Erbb4|chr1:69308642-69309141	0.633646642420767	.	.
chr1	70725497	70725996	chr1	70353944	70354443	Vwc2l|chr1:70353944-70354443	0.860544465639982	.	.
chr1	70725497	70725996	chr1	70684092	70684591	Vwc2l|chr1:70684092-70684591	0.69342713272917	.	.
chr1	70725497	70725996	chr1	70803338	70803837	Vwc2l|chr1:70803338-70803837	0.835710958093711	.	.
chr1	70725497	70725996	chr1	70851729	70852228	Vwc2l|chr1:70851729-70852228	0.715671826429608	.	.
chr1	71556874	71557373	chr1	71307278	71307777	Atic|chr1:71307278-71307777	0.658338471083916	.	.
chr1	72212372	72212871	chr1	72219979	72220478	Mreg|chr1:72219979-72220478	0.744683046121347	.	.
chr1	72536444	72536943	chr1	72400573	72401072	March4|chr1:72400573-72401072	0.622237600946619	.	.
chr1	72536444	72536943	chr1	72420447	72420946	March4|chr1:72420447-72420946	0.862020352263287	.	.
chr1	72536444	72536943	chr1	72455876	72456375	March4|chr1:72455876-72456375	0.787783998902154	.	.
chr1	72536444	72536943	chr1	72490114	72490613	March4|chr1:72490114-72490613	0.779937514926014	.	.
chr1	72536444	72536943	chr1	72538190	72538689	March4|chr1:72538190-72538689	0.928965953406998	.	.
chr1	72536444	72536943	chr1	72606142	72606641	March4|chr1:72606142-72606641	0.749894539016247	.	.
chr1	72536444	72536943	chr1	72634086	72634585	March4|chr1:72634086-72634585	0.859001985311362	.	.
chr1	72536444	72536943	chr1	72718809	72719308	March4|chr1:72718809-72719308	0.783004746761029	.	.
chr1	72536444	72536943	chr1	72746325	72746824	March4|chr1:72746325-72746824	0.957337872097146	.	.
chr1	72536444	72536943	chr1	72825309	72825808	March4|chr1:72825309-72825808	0.644317442370521	.	.
chr1	72536444	72536943	chr1	72887823	72888322	March4|chr1:72887823-72888322	0.668290610225607	.	.
chr1	72536444	72536943	chr1	72914796	72915295	March4|chr1:72914796-72915295	0.868086953607839	.	.
chr1	72536444	72536943	chr1	72966310	72966809	March4|chr1:72966310-72966809	0.629132241891308	.	.
chr1	72582908	72583407	chr1	72254025	72254524	Smarcal1|chr1:72254025-72254524	0.80828954362447	.	.
chr1	72582908	72583407	chr1	72254545	72255044	Smarcal1|chr1:72254545-72255044	0.847038345072096	.	.
chr1	72582908	72583407	chr1	72406575	72407074	Smarcal1|chr1:72406575-72407074	0.643806646985347	.	.
chr1	72582908	72583407	chr1	72870991	72871490	Smarcal1|chr1:72870991-72871490	0.666479107821736	.	.
chr1	72582908	72583407	chr1	72877787	72878286	Smarcal1|chr1:72877787-72878286	0.618107829980832	.	.
chr1	72582908	72583407	chr1	72967528	72968027	Smarcal1|chr1:72967528-72968027	0.854495630693378	.	.
chr1	72640885	72641384	chr1	72606142	72606641	Gm39662|chr1:72606142-72606641	0.683800941751345	.	.
chr1	72640885	72641384	chr1	72887823	72888322	Gm39662|chr1:72887823-72888322	0.644667702359081	.	.
chr1	72711014	72711513	chr1	72400573	72401072	Rpl37a|chr1:72400573-72401072	0.731672546921639	.	.
chr1	72711014	72711513	chr1	72490114	72490613	Rpl37a|chr1:72490114-72490613	0.746910774015708	.	.
chr1	72711014	72711513	chr1	72804169	72804668	Rpl37a|chr1:72804169-72804668	0.702038688349548	.	.
chr1	72711014	72711513	chr1	72825309	72825808	Rpl37a|chr1:72825309-72825808	0.706928671872268	.	.
chr1	74236196	74236695	chr1	74343967	74344466	Arpc2|chr1:74343967-74344466	0.736271088650258	.	.
chr1	74284588	74285087	chr1	74332262	74332761	Aamp|chr1:74332262-74332761	0.762744876999205	.	.
chr1	74284588	74285087	chr1	74332262	74332761	Pnkd|chr1:74332262-74332761	0.762744876999205	.	.
chr1	74284588	74285087	chr1	74339026	74339525	Aamp|chr1:74339026-74339525	0.739384628116695	.	.
chr1	74284588	74285087	chr1	74339026	74339525	Pnkd|chr1:74339026-74339525	0.739384628116695	.	.
chr1	74284588	74285087	chr1	74343967	74344466	Aamp|chr1:74343967-74344466	0.798218984780684	.	.
chr1	74284588	74285087	chr1	74343967	74344466	Pnkd|chr1:74343967-74344466	0.798218984780684	.	.
chr1	74284588	74285087	chr1	74397348	74397847	Aamp|chr1:74397348-74397847	0.6433665909126	.	.
chr1	74284588	74285087	chr1	74397348	74397847	Pnkd|chr1:74397348-74397847	0.6433665909126	.	.
chr1	74284588	74285087	chr1	74415126	74415625	Aamp|chr1:74415126-74415625	0.717407712660154	.	.
chr1	74284588	74285087	chr1	74415126	74415625	Pnkd|chr1:74415126-74415625	0.717407712660154	.	.
chr1	74284588	74285087	chr1	74609478	74609977	Aamp|chr1:74609478-74609977	0.847362082549627	.	.
chr1	74284588	74285087	chr1	74609478	74609977	Pnkd|chr1:74609478-74609977	0.847362082549627	.	.
chr1	74284588	74285087	chr1	74741997	74742496	Aamp|chr1:74741997-74742496	0.818162833161959	.	.
chr1	74284588	74285087	chr1	74741997	74742496	Pnkd|chr1:74741997-74742496	0.818162833161959	.	.
chr1	74391301	74391800	chr1	74236835	74237334	Ctdsp1|chr1:74236835-74237334	0.65116030932607	.	.
chr1	74542596	74543095	chr1	74271573	74272072	Plcd4|chr1:74271573-74272072	0.677956847637794	.	.
chr1	74587962	74588461	chr1	74880737	74881236	Bcs1l|chr1:74880737-74881236	0.669944917085863	.	.
chr1	74587962	74588461	chr1	74880737	74881236	Zfp142|chr1:74880737-74881236	0.669944917085863	.	.
chr1	74661495	74661994	chr1	74332262	74332761	Ttll4|chr1:74332262-74332761	0.698209162139234	.	.
chr1	74661495	74661994	chr1	74339026	74339525	Ttll4|chr1:74339026-74339525	0.739687976559596	.	.
chr1	74661495	74661994	chr1	74343967	74344466	Ttll4|chr1:74343967-74344466	0.687712996663003	.	.
chr1	74661495	74661994	chr1	74397348	74397847	Ttll4|chr1:74397348-74397847	0.686692244778573	.	.
chr1	74661495	74661994	chr1	74609478	74609977	Ttll4|chr1:74609478-74609977	0.666053429644621	.	.
chr1	74661495	74661994	chr1	74741997	74742496	Ttll4|chr1:74741997-74742496	0.672379802889562	.	.
chr1	74661495	74661994	chr1	74808065	74808564	Ttll4|chr1:74808065-74808564	0.789570114999737	.	.
chr1	74661495	74661994	chr1	74872216	74872715	Ttll4|chr1:74872216-74872715	0.783300923694633	.	.
chr1	75124760	75125259	chr1	75370249	75370748	Nhej1|chr1:75370249-75370748	0.627473429083373	.	.
chr1	75142499	75142998	chr1	74808065	74808564	Cnppd1|chr1:74808065-74808564	0.759248934023803	.	.
chr1	75142499	75142998	chr1	74808065	74808564	Retreg2|chr1:74808065-74808564	0.759248934023803	.	.
chr1	75142499	75142998	chr1	74872216	74872715	Cnppd1|chr1:74872216-74872715	0.727553428020003	.	.
chr1	75142499	75142998	chr1	74872216	74872715	Retreg2|chr1:74872216-74872715	0.727553428020003	.	.
chr1	75142499	75142998	chr1	75031996	75032495	Cnppd1|chr1:75031996-75032495	0.757089513720095	.	.
chr1	75142499	75142998	chr1	75031996	75032495	Retreg2|chr1:75031996-75032495	0.757089513720095	.	.
chr1	75142499	75142998	chr1	75407030	75407529	Cnppd1|chr1:75407030-75407529	0.687401947411044	.	.
chr1	75142499	75142998	chr1	75407030	75407529	Retreg2|chr1:75407030-75407529	0.687401947411044	.	.
chr1	75142499	75142998	chr1	75422288	75422787	Cnppd1|chr1:75422288-75422787	0.754464485119515	.	.
chr1	75142499	75142998	chr1	75422288	75422787	Retreg2|chr1:75422288-75422787	0.754464485119515	.	.
chr1	75142499	75142998	chr1	75467494	75467993	Cnppd1|chr1:75467494-75467993	0.619787317764282	.	.
chr1	75142499	75142998	chr1	75467494	75467993	Retreg2|chr1:75467494-75467993	0.619787317764282	.	.
chr1	75142499	75142998	chr1	75487302	75487801	Cnppd1|chr1:75487302-75487801	0.787486678512112	.	.
chr1	75142499	75142998	chr1	75487302	75487801	Retreg2|chr1:75487302-75487801	0.787486678512112	.	.
chr1	75168424	75168923	chr1	75234571	75235070	Zfand2b|chr1:75234571-75235070	0.66408086673085	.	.
chr1	75168424	75168923	chr1	75487302	75487801	Zfand2b|chr1:75487302-75487801	0.632443820907038	.	.
chr1	75180079	75180578	chr1	75357330	75357829	Abcb6|chr1:75357330-75357829	0.644424071563442	.	.
chr1	75180079	75180578	chr1	75393088	75393587	Abcb6|chr1:75393088-75393587	0.664353179408159	.	.
chr1	75191753	75192252	chr1	75445624	75446123	Ankzf1|chr1:75445624-75446123	0.640953397199191	.	.
chr1	75191753	75192252	chr1	75445624	75446123	Atg9a|chr1:75445624-75446123	0.640953397199191	.	.
chr1	75264008	75264507	chr1	75031996	75032495	Ptprn|chr1:75031996-75032495	0.716912642710336	.	.
chr1	75264008	75264507	chr1	75422288	75422787	Ptprn|chr1:75422288-75422787	0.69368991387925	.	.
chr1	75264008	75264507	chr1	75467494	75467993	Ptprn|chr1:75467494-75467993	0.683405322652692	.	.
chr1	75264008	75264507	chr1	75487302	75487801	Ptprn|chr1:75487302-75487801	0.800062571889936	.	.
chr1	75277375	75277874	chr1	75356741	75357240	Resp18|chr1:75356741-75357240	0.731460288507685	.	.
chr1	75277375	75277874	chr1	75357330	75357829	Resp18|chr1:75357330-75357829	0.799950412085674	.	.
chr1	75277375	75277874	chr1	75393088	75393587	Resp18|chr1:75393088-75393587	0.840463794176915	.	.
chr1	75277375	75277874	chr1	75638414	75638913	Resp18|chr1:75638414-75638913	0.759660291305705	.	.
chr1	75278167	75278666	chr1	75356741	75357240	Resp18|chr1:75356741-75357240	0.734038720258848	.	.
chr1	75278167	75278666	chr1	75357330	75357829	Resp18|chr1:75357330-75357829	0.857691919571062	.	.
chr1	75278167	75278666	chr1	75393088	75393587	Resp18|chr1:75393088-75393587	0.767925996986591	.	.
chr1	75278167	75278666	chr1	75442771	75443270	Resp18|chr1:75442771-75443270	0.696332775949309	.	.
chr1	75278167	75278666	chr1	75638414	75638913	Resp18|chr1:75638414-75638913	0.808298069967117	.	.
chr1	75317346	75317845	chr1	75442771	75443270	Dnpep|chr1:75442771-75443270	0.760314268810408	.	.
chr1	75479156	75479655	chr1	75031996	75032495	Chpf|chr1:75031996-75032495	0.741279859575697	.	.
chr1	75479156	75479655	chr1	75031996	75032495	Tmem198|chr1:75031996-75032495	0.741279859575697	.	.
chr1	75479156	75479655	chr1	75407030	75407529	Chpf|chr1:75407030-75407529	0.674536758666178	.	.
chr1	75479156	75479655	chr1	75407030	75407529	Tmem198|chr1:75407030-75407529	0.674536758666178	.	.
chr1	75479156	75479655	chr1	75422288	75422787	Chpf|chr1:75422288-75422787	0.712315192668761	.	.
chr1	75479156	75479655	chr1	75422288	75422787	Tmem198|chr1:75422288-75422787	0.712315192668761	.	.
chr1	75479156	75479655	chr1	75487302	75487801	Chpf|chr1:75487302-75487801	0.712556909980552	.	.
chr1	75479156	75479655	chr1	75487302	75487801	Tmem198|chr1:75487302-75487801	0.712556909980552	.	.
chr1	75505376	75505875	chr1	75357330	75357829	Obsl1|chr1:75357330-75357829	0.641508291975372	.	.
chr1	75505376	75505875	chr1	75442771	75443270	Obsl1|chr1:75442771-75443270	0.722344166180108	.	.
chr1	75505376	75505875	chr1	75638414	75638913	Obsl1|chr1:75638414-75638913	0.674206049393639	.	.
chr1	75505376	75505875	chr1	75877254	75877753	Obsl1|chr1:75877254-75877753	0.620852569356661	.	.
chr1	75521240	75521739	chr1	75393088	75393587	Stk11ip|chr1:75393088-75393587	0.73458232121805	.	.
chr1	75521240	75521739	chr1	75572707	75573206	Stk11ip|chr1:75572707-75573206	0.779433680441654	.	.
chr1	75521240	75521739	chr1	75877254	75877753	Stk11ip|chr1:75877254-75877753	0.638287959799131	.	.
chr1	75521240	75521739	chr1	75913256	75913755	Stk11ip|chr1:75913256-75913755	0.627097606808194	.	.
chr1	77027546	77028045	chr1	76819894	76820393	Gm816|chr1:76819894-76820393	0.684782685893781	.	.
chr1	77027546	77028045	chr1	76917265	76917764	Gm816|chr1:76917265-76917764	0.646885629642128	.	.
chr1	77027546	77028045	chr1	76942668	76943167	Gm816|chr1:76942668-76943167	0.692280356117133	.	.
chr1	77027546	77028045	chr1	76980742	76981241	Gm816|chr1:76980742-76981241	0.690976574548761	.	.
chr1	77027546	77028045	chr1	77043693	77044192	Gm816|chr1:77043693-77044192	0.83262714479321	.	.
chr1	77027546	77028045	chr1	77043693	77044192	Gm816|chr1:77043693-77044192	0.832627144793211	.	.
chr1	77027546	77028045	chr1	77050926	77051425	Gm816|chr1:77050926-77051425	0.686052659532652	.	.
chr1	77027546	77028045	chr1	77377429	77377928	Gm816|chr1:77377429-77377928	0.745066581900478	.	.
chr1	77514195	77514694	chr1	77377429	77377928	Epha4|chr1:77377429-77377928	0.723458407430899	.	.
chr1	77514195	77514694	chr1	77377429	77377928	Gm28386|chr1:77377429-77377928	0.723458407430899	.	.
chr1	77514195	77514694	chr1	77513554	77514053	Epha4|chr1:77513554-77514053	0.645140636002108	.	.
chr1	77514195	77514694	chr1	77513554	77514053	Gm28386|chr1:77513554-77514053	0.645140636002108	.	.
chr1	77514195	77514694	chr1	77589356	77589855	Epha4|chr1:77589356-77589855	0.617904755027583	.	.
chr1	77514195	77514694	chr1	77589356	77589855	Gm28386|chr1:77589356-77589855	0.617904755027583	.	.
chr1	78310032	78310531	chr1	78338129	78338628	Sgpp2|chr1:78338129-78338628	0.7831226472	.	.
chr1	78310032	78310531	chr1	78371610	78372109	Sgpp2|chr1:78371610-78372109	0.809403782438702	.	.
chr1	78310032	78310531	chr1	78396193	78396692	Sgpp2|chr1:78396193-78396692	0.654458400243125	.	.
chr1	78310032	78310531	chr1	78537485	78537984	Sgpp2|chr1:78537485-78537984	0.658128160115225	.	.
chr1	78310032	78310531	chr1	78567328	78567827	Sgpp2|chr1:78567328-78567827	0.780327816711962	.	.
chr1	78310032	78310531	chr1	78701654	78702153	Sgpp2|chr1:78701654-78702153	0.700204922908004	.	.
chr1	78310032	78310531	chr1	78725765	78726264	Sgpp2|chr1:78725765-78726264	0.732671195203037	.	.
chr1	78310032	78310531	chr1	78745265	78745764	Sgpp2|chr1:78745265-78745764	0.724334891926075	.	.
chr1	78310931	78311430	chr1	78338129	78338628	Sgpp2|chr1:78338129-78338628	0.855846639058545	.	.
chr1	78310931	78311430	chr1	78371610	78372109	Sgpp2|chr1:78371610-78372109	0.90876268309226	.	.
chr1	78310931	78311430	chr1	78396193	78396692	Sgpp2|chr1:78396193-78396692	0.697717123054905	.	.
chr1	78310931	78311430	chr1	78525118	78525617	Sgpp2|chr1:78525118-78525617	0.700063230616299	.	.
chr1	78310931	78311430	chr1	78536720	78537219	Sgpp2|chr1:78536720-78537219	0.621641018367146	.	.
chr1	78310931	78311430	chr1	78537485	78537984	Sgpp2|chr1:78537485-78537984	0.720315893779625	.	.
chr1	78310931	78311430	chr1	78567328	78567827	Sgpp2|chr1:78567328-78567827	0.870265549534691	.	.
chr1	78310931	78311430	chr1	78701654	78702153	Sgpp2|chr1:78701654-78702153	0.770326129363215	.	.
chr1	78310931	78311430	chr1	78725765	78726264	Sgpp2|chr1:78725765-78726264	0.734069815445469	.	.
chr1	78310931	78311430	chr1	78745265	78745764	Sgpp2|chr1:78745265-78745764	0.778647715444777	.	.
chr1	78488387	78488886	chr1	78525118	78525617	Farsb|chr1:78525118-78525617	0.633775021447512	.	.
chr1	78488387	78488886	chr1	78536720	78537219	Farsb|chr1:78536720-78537219	0.706996428292349	.	.
chr1	78488387	78488886	chr1	78537485	78537984	Farsb|chr1:78537485-78537984	0.656524580673722	.	.
chr1	78488387	78488886	chr1	78537485	78537984	Farsb|chr1:78537485-78537984	0.656524580673723	.	.
chr1	78488387	78488886	chr1	78725765	78726264	Farsb|chr1:78725765-78726264	0.653062006667503	.	.
chr1	79439807	79440306	chr1	79415433	79415932	Scg2|chr1:79415433-79415932	0.711884968577692	.	.
chr1	79439807	79440306	chr1	79445609	79446108	Scg2|chr1:79445609-79446108	0.63978072259322	.	.
chr1	79439807	79440306	chr1	79697411	79697910	Scg2|chr1:79697411-79697910	0.634598502085238	.	.
chr1	80340736	80341235	chr1	80123881	80124380	Cul3|chr1:80123881-80124380	0.629758354177256	.	.
chr1	80757803	80758302	chr1	80892827	80893326	Dock10|chr1:80892827-80893326	0.651310521414059	.	.
chr1	80757803	80758302	chr1	81158073	81158572	Dock10|chr1:81158073-81158572	0.787399923062563	.	.
chr1	80757803	80758302	chr1	81231977	81232476	Dock10|chr1:81231977-81232476	0.736021740548193	.	.
chr1	80758332	80758831	chr1	80541470	80541969	Dock10|chr1:80541470-80541969	0.649110840202555	.	.
chr1	80758332	80758831	chr1	80561771	80562270	Dock10|chr1:80561771-80562270	0.888322982116864	.	.
chr1	80758332	80758831	chr1	80561771	80562270	Dock10|chr1:80561771-80562270	0.888322982116865	.	.
chr1	80758332	80758831	chr1	80603057	80603556	Dock10|chr1:80603057-80603556	0.724696696629722	.	.
chr1	80758332	80758831	chr1	80641761	80642260	Dock10|chr1:80641761-80642260	0.754140016105246	.	.
chr1	80758332	80758831	chr1	80642268	80642767	Dock10|chr1:80642268-80642767	0.685481378297704	.	.
chr1	80758332	80758831	chr1	80728136	80728635	Dock10|chr1:80728136-80728635	0.763651793869464	.	.
chr1	80758332	80758831	chr1	80852710	80853209	Dock10|chr1:80852710-80853209	0.910701580567597	.	.
chr1	80758332	80758831	chr1	81145530	81146029	Dock10|chr1:81145530-81146029	0.840536536397514	.	.
chr1	81076879	81077378	chr1	80837767	80838266	Nyap2|chr1:80837767-80838266	0.749593689168431	.	.
chr1	81077573	81078072	chr1	80873552	80874051	Nyap2|chr1:80873552-80874051	0.686771563165805	.	.
chr1	81077573	81078072	chr1	81092993	81093492	Nyap2|chr1:81092993-81093492	0.645286005130698	.	.
chr1	82290681	82291180	chr1	82302028	82302527	Irs1|chr1:82302028-82302527	0.792120371592817	.	.
chr1	82290681	82291180	chr1	82409177	82409676	Irs1|chr1:82409177-82409676	0.843958532838459	.	.
chr1	82290681	82291180	chr1	82554287	82554786	Irs1|chr1:82554287-82554786	0.646074084137577	.	.
chr1	82291243	82291742	chr1	82409177	82409676	Irs1|chr1:82409177-82409676	0.659860431765642	.	.
chr1	82291243	82291742	chr1	82554287	82554786	Irs1|chr1:82554287-82554786	0.799898020911885	.	.
chr1	82586578	82587077	chr1	82577717	82578216	Col4a3|chr1:82577717-82578216	0.68160811449667	.	.
chr1	82586578	82587077	chr1	82577717	82578216	Col4a4|chr1:82577717-82578216	0.68160811449667	.	.
chr1	82586578	82587077	chr1	82578417	82578916	Col4a3|chr1:82578417-82578916	0.662261703775235	.	.
chr1	82586578	82587077	chr1	82578417	82578916	Col4a4|chr1:82578417-82578916	0.662261703775235	.	.
chr1	82586578	82587077	chr1	82590243	82590742	Col4a3|chr1:82590243-82590742	0.801657567708892	.	.
chr1	82586578	82587077	chr1	82590243	82590742	Col4a4|chr1:82590243-82590742	0.801657567708892	.	.
chr1	82586578	82587077	chr1	82787312	82787811	Col4a3|chr1:82787312-82787811	0.751085386340595	.	.
chr1	82586578	82587077	chr1	82787312	82787811	Col4a4|chr1:82787312-82787811	0.751085386340595	.	.
chr1	82586578	82587077	chr1	82987702	82988201	Col4a3|chr1:82987702-82988201	0.810230766926385	.	.
chr1	82586578	82587077	chr1	82987702	82988201	Col4a4|chr1:82987702-82988201	0.810230766926385	.	.
chr1	82587101	82587600	chr1	82262329	82262828	Col4a3|chr1:82262329-82262828	0.760886105745352	.	.
chr1	82587101	82587600	chr1	82262329	82262828	Col4a4|chr1:82262329-82262828	0.760886105745352	.	.
chr1	82587101	82587600	chr1	82571728	82572227	Col4a3|chr1:82571728-82572227	0.660417145568702	.	.
chr1	82587101	82587600	chr1	82571728	82572227	Col4a4|chr1:82571728-82572227	0.660417145568702	.	.
chr1	82587101	82587600	chr1	82578417	82578916	Col4a3|chr1:82578417-82578916	0.689486931507793	.	.
chr1	82587101	82587600	chr1	82578417	82578916	Col4a4|chr1:82578417-82578916	0.689486931507793	.	.
chr1	82587101	82587600	chr1	82875961	82876460	Col4a3|chr1:82875961-82876460	0.729380812745286	.	.
chr1	82587101	82587600	chr1	82875961	82876460	Col4a4|chr1:82875961-82876460	0.729380812745286	.	.
chr1	82725115	82725614	chr1	82302028	82302527	C430014B12Rik|chr1:82302028-82302527	0.632032736860146	.	.
chr1	82725115	82725614	chr1	82302028	82302527	Mff|chr1:82302028-82302527	0.632032736860146	.	.
chr1	82725115	82725614	chr1	82409177	82409676	C430014B12Rik|chr1:82409177-82409676	0.63571465904218	.	.
chr1	82725115	82725614	chr1	82409177	82409676	Mff|chr1:82409177-82409676	0.63571465904218	.	.
chr1	82725115	82725614	chr1	82554287	82554786	C430014B12Rik|chr1:82554287-82554786	0.645406874155642	.	.
chr1	82725115	82725614	chr1	82554287	82554786	Mff|chr1:82554287-82554786	0.645406874155642	.	.
chr1	82725115	82725614	chr1	82880089	82880588	C430014B12Rik|chr1:82880089-82880588	0.658255867150012	.	.
chr1	82725115	82725614	chr1	82880089	82880588	Mff|chr1:82880089-82880588	0.658255867150012	.	.
chr1	82725115	82725614	chr1	82901097	82901596	C430014B12Rik|chr1:82901097-82901596	0.714682472370328	.	.
chr1	82725115	82725614	chr1	82901097	82901596	Mff|chr1:82901097-82901596	0.714682472370328	.	.
chr1	82839194	82839693	chr1	82554287	82554786	Agfg1|chr1:82554287-82554786	0.847291831709767	.	.
chr1	82839194	82839693	chr1	82654375	82654874	Agfg1|chr1:82654375-82654874	0.646707524076408	.	.
chr1	82839194	82839693	chr1	82880089	82880588	Agfg1|chr1:82880089-82880588	0.890195993552935	.	.
chr1	82839194	82839693	chr1	82901097	82901596	Agfg1|chr1:82901097-82901596	0.839977579187708	.	.
chr1	83037972	83038471	chr1	82880089	82880588	Slc19a3|chr1:82880089-82880588	0.821496709784188	.	.
chr1	83037972	83038471	chr1	82901097	82901596	Slc19a3|chr1:82901097-82901596	0.847627055211036	.	.
chr1	83037972	83038471	chr1	83282751	83283250	Slc19a3|chr1:83282751-83283250	0.743073297503938	.	.
chr1	83407134	83407633	chr1	83282751	83283250	Sphkap|chr1:83282751-83283250	0.78628458533007	.	.
chr1	83407134	83407633	chr1	83720123	83720622	Sphkap|chr1:83720123-83720622	0.851445892212909	.	.
chr1	84695613	84696112	chr1	84561192	84561691	Dner|chr1:84561192-84561691	0.636683669017487	.	.
chr1	84695613	84696112	chr1	84613528	84614027	Dner|chr1:84613528-84614027	0.674824842974111	.	.
chr1	84695613	84696112	chr1	84646798	84647297	Dner|chr1:84646798-84647297	0.712715275261223	.	.
chr1	85774994	85775493	chr1	85822289	85822788	9930111H07Rik|chr1:85822289-85822788	0.73379070445665	.	.
chr1	85774994	85775493	chr1	85869875	85870374	9930111H07Rik|chr1:85869875-85870374	0.675351285980452	.	.
chr1	85774994	85775493	chr1	85956441	85956940	9930111H07Rik|chr1:85956441-85956940	0.726020860495702	.	.
chr1	85793160	85793659	chr1	85853262	85853761	Cab39|chr1:85853262-85853761	0.622492701980434	.	.
chr1	85793160	85793659	chr1	85905084	85905583	Cab39|chr1:85905084-85905583	0.809647863689507	.	.
chr1	85793160	85793659	chr1	85934135	85934634	Cab39|chr1:85934135-85934634	0.811327531486787	.	.
chr1	85894274	85894773	chr1	85934135	85934634	Itm2c|chr1:85934135-85934634	0.72459067698419	.	.
chr1	85986100	85986599	chr1	85934135	85934634	Gm28100|chr1:85934135-85934634	0.781294220281055	.	.
chr1	86154471	86154970	chr1	86178901	86179400	Armc9|chr1:86178901-86179400	0.714843562606276	.	.
chr1	86154471	86154970	chr1	86401517	86402016	Armc9|chr1:86401517-86402016	0.748622417804131	.	.
chr1	86154471	86154970	chr1	86472164	86472663	Armc9|chr1:86472164-86472663	0.680318300809604	.	.
chr1	86359268	86359767	chr1	86487143	86487642	C130036L24Rik|chr1:86487143-86487642	0.671876301857407	.	.
chr1	86359268	86359767	chr1	86487143	86487642	Ncl|chr1:86487143-86487642	0.671876301857407	.	.
chr1	86359268	86359767	chr1	86487725	86488224	C130036L24Rik|chr1:86487725-86488224	0.632313981773855	.	.
chr1	86359268	86359767	chr1	86487725	86488224	Ncl|chr1:86487725-86488224	0.632313981773855	.	.
chr1	86582603	86583102	chr1	86442428	86442927	Cops7b|chr1:86442428-86442927	0.647785403215426	.	.
chr1	86582603	86583102	chr1	86442428	86442927	Pde6d|chr1:86442428-86442927	0.647785403215426	.	.
chr1	86669399	86669898	chr1	86398141	86398640	Nppc|chr1:86398141-86398640	0.823133307645871	.	.
chr1	86669399	86669898	chr1	86634632	86635131	Nppc|chr1:86634632-86635131	0.831950261503413	.	.
chr1	86669399	86669898	chr1	86771680	86772179	Nppc|chr1:86771680-86772179	0.634641167317676	.	.
chr1	86669399	86669898	chr1	86925794	86926293	Nppc|chr1:86925794-86926293	0.785822972947596	.	.
chr1	87264078	87264577	chr1	87246132	87246631	Efhd1|chr1:87246132-87246631	0.718074425523023	.	.
chr1	87264078	87264577	chr1	87246132	87246631	Efhd1os|chr1:87246132-87246631	0.718074425523023	.	.
chr1	87264078	87264577	chr1	87270583	87271082	Efhd1|chr1:87270583-87271082	0.750110945820641	.	.
chr1	87264078	87264577	chr1	87270583	87271082	Efhd1os|chr1:87270583-87271082	0.750110945820641	.	.
chr1	87264078	87264577	chr1	87292742	87293241	Efhd1|chr1:87292742-87293241	0.708527477797971	.	.
chr1	87264078	87264577	chr1	87292742	87293241	Efhd1os|chr1:87292742-87293241	0.708527477797971	.	.
chr1	87264078	87264577	chr1	87364817	87365316	Efhd1|chr1:87364817-87365316	0.77504678990535	.	.
chr1	87264078	87264577	chr1	87364817	87365316	Efhd1os|chr1:87364817-87365316	0.77504678990535	.	.
chr1	87264078	87264577	chr1	87498614	87499113	Efhd1|chr1:87498614-87499113	0.63459677735976	.	.
chr1	87264078	87264577	chr1	87498614	87499113	Efhd1os|chr1:87498614-87499113	0.63459677735976	.	.
chr1	87264078	87264577	chr1	87679068	87679567	Efhd1|chr1:87679068-87679567	0.854988397283855	.	.
chr1	87264078	87264577	chr1	87679068	87679567	Efhd1os|chr1:87679068-87679567	0.854988397283855	.	.
chr1	87265234	87265733	chr1	87246132	87246631	Efhd1os|chr1:87246132-87246631	0.874015430429941	.	.
chr1	87265234	87265733	chr1	87270583	87271082	Efhd1os|chr1:87270583-87271082	0.879706084013872	.	.
chr1	87265234	87265733	chr1	87292742	87293241	Efhd1os|chr1:87292742-87293241	0.651587737704891	.	.
chr1	87265234	87265733	chr1	87364817	87365316	Efhd1os|chr1:87364817-87365316	0.883546102498388	.	.
chr1	87265234	87265733	chr1	87498614	87499113	Efhd1os|chr1:87498614-87499113	0.704143701633218	.	.
chr1	87265234	87265733	chr1	87679068	87679567	Efhd1os|chr1:87679068-87679567	0.883881283380312	.	.
chr1	87326698	87327197	chr1	87246132	87246631	Gigyf2|chr1:87246132-87246631	0.758800451988442	.	.
chr1	87326698	87327197	chr1	87270583	87271082	Gigyf2|chr1:87270583-87271082	0.66366019490737	.	.
chr1	87326698	87327197	chr1	87364817	87365316	Gigyf2|chr1:87364817-87365316	0.653033506758291	.	.
chr1	87326698	87327197	chr1	87498614	87499113	Gigyf2|chr1:87498614-87499113	0.618871379295546	.	.
chr1	87326698	87327197	chr1	87679068	87679567	Gigyf2|chr1:87679068-87679567	0.674237583147786	.	.
chr1	87755700	87756199	chr1	87679068	87679567	Atg16l1|chr1:87679068-87679567	0.752632296402156	.	.
chr1	87755700	87756199	chr1	87793569	87794068	Atg16l1|chr1:87793569-87794068	0.751929406897948	.	.
chr1	88277410	88277909	chr1	88256135	88256634	Hjurp|chr1:88256135-88256634	0.896210681582062	.	.
chr1	88277410	88277909	chr1	88256135	88256634	Trpm8|chr1:88256135-88256634	0.896210681582062	.	.
chr1	88277410	88277909	chr1	88287520	88288019	Hjurp|chr1:88287520-88288019	0.617922826545384	.	.
chr1	88277410	88277909	chr1	88287520	88288019	Trpm8|chr1:88287520-88288019	0.617922826545384	.	.
chr1	89069980	89070479	chr1	88803830	88804329	Sh3bp4|chr1:88803830-88804329	0.737764976845299	.	.
chr1	89069980	89070479	chr1	88819747	88820246	Sh3bp4|chr1:88819747-88820246	0.77105107554876	.	.
chr1	89069980	89070479	chr1	88869833	88870332	Sh3bp4|chr1:88869833-88870332	0.83566011959817	.	.
chr1	89069980	89070479	chr1	89117062	89117561	Sh3bp4|chr1:89117062-89117561	0.884524989035659	.	.
chr1	89069980	89070479	chr1	89235275	89235774	Sh3bp4|chr1:89235275-89235774	0.773048927505385	.	.
chr1	89454554	89455053	chr1	89171106	89171605	Agap1|chr1:89171106-89171605	0.674278333024942	.	.
chr1	90203739	90204238	chr1	90111352	90111851	Ackr3|chr1:90111352-90111851	0.67714932770326	.	.
chr1	90203739	90204238	chr1	90205210	90205709	Ackr3|chr1:90205210-90205709	0.69850797715717	.	.
chr1	90843751	90844250	chr1	90633635	90634134	Col6a3|chr1:90633635-90634134	0.682264293367542	.	.
chr1	90843751	90844250	chr1	90748400	90748899	Col6a3|chr1:90748400-90748899	0.800119087390021	.	.
chr1	90843751	90844250	chr1	90956622	90957121	Col6a3|chr1:90956622-90957121	0.639056057186502	.	.
chr1	90843751	90844250	chr1	90958273	90958772	Col6a3|chr1:90958273-90958772	0.745269411547316	.	.
chr1	90843751	90844250	chr1	90958774	90959273	Col6a3|chr1:90958774-90959273	0.682931198448832	.	.
chr1	90915551	90916050	chr1	90572394	90572893	Mlph|chr1:90572394-90572893	0.853827386358916	.	.
chr1	90915551	90916050	chr1	91017446	91017945	Mlph|chr1:91017446-91017945	0.704247646957674	.	.
chr1	90915551	90916050	chr1	91029266	91029765	Mlph|chr1:91029266-91029765	0.741059147470879	.	.
chr1	90915551	90916050	chr1	91216924	91217423	Mlph|chr1:91216924-91217423	0.62011695889387	.	.
chr1	91398520	91399019	chr1	91600624	91601123	Ilkap|chr1:91600624-91601123	0.668554507752613	.	.
chr1	91413043	91413542	chr1	91316435	91316934	Hes6|chr1:91316435-91316934	0.625389937265823	.	.
chr1	91413043	91413542	chr1	91600624	91601123	Hes6|chr1:91600624-91601123	0.753858923319623	.	.
chr1	91459292	91459791	chr1	91017446	91017945	Per2|chr1:91017446-91017945	0.653774814150685	.	.
chr1	91459292	91459791	chr1	91029266	91029765	Per2|chr1:91029266-91029765	0.69897175092181	.	.
chr1	92641765	92642264	chr1	92718432	92718931	Cops9|chr1:92718432-92718931	0.690892217217445	.	.
chr1	92848463	92848962	chr1	92799618	92800117	Gm29480|chr1:92799618-92800117	0.783724862971542	.	.
chr1	92848463	92848962	chr1	93217554	93218053	Gm29480|chr1:93217554-93218053	0.793885579476514	.	.
chr1	92906632	92907131	chr1	92521236	92521735	Dusp28|chr1:92521236-92521735	0.617993540469927	.	.
chr1	92907215	92907714	chr1	92992857	92993356	Dusp28|chr1:92992857-92993356	0.67272379533072	.	.
chr1	92934435	92934934	chr1	92992857	92993356	Capn10|chr1:92992857-92993356	0.719647706748258	.	.
chr1	93100965	93101464	chr1	93100465	93100964	Kif1a|chr1:93100465-93100964	0.732132254587318	.	.
chr1	93101696	93102195	chr1	92882232	92882731	Kif1a|chr1:92882232-92882731	0.723638664633471	.	.
chr1	93101696	93102195	chr1	92992857	92993356	Kif1a|chr1:92992857-92993356	0.919191706261418	.	.
chr1	93101696	93102195	chr1	93444675	93445174	Kif1a|chr1:93444675-93445174	0.719569410963719	.	.
chr1	93101696	93102195	chr1	93487677	93488176	Kif1a|chr1:93487677-93488176	0.821461661952565	.	.
chr1	93235496	93235995	chr1	92882232	92882731	Sned1|chr1:92882232-92882731	0.670308095863285	.	.
chr1	93235496	93235995	chr1	92992857	92993356	Sned1|chr1:92992857-92993356	0.771708159678069	.	.
chr1	93235496	93235995	chr1	93444675	93445174	Sned1|chr1:93444675-93445174	0.835563721507967	.	.
chr1	93235496	93235995	chr1	93487677	93488176	Sned1|chr1:93487677-93488176	0.66593483771503	.	.
chr1	93235496	93235995	chr1	93487677	93488176	Sned1|chr1:93487677-93488176	0.665934837715031	.	.
chr1	93511801	93512300	chr1	93725542	93726041	Farp2|chr1:93725542-93726041	0.672829817693781	.	.
chr1	93685241	93685740	chr1	93725542	93726041	Bok|chr1:93725542-93726041	0.628273040425407	.	.
chr1	93685241	93685740	chr1	93826392	93826891	Bok|chr1:93826392-93826891	0.726834099327047	.	.
chr1	93803720	93804219	chr1	94035198	94035697	Ing5|chr1:94035198-94035697	0.685973723554479	.	.
chr1	93825281	93825780	chr1	93725542	93726041	D2hgdh|chr1:93725542-93726041	0.756242561204657	.	.
chr1	93825281	93825780	chr1	93826392	93826891	D2hgdh|chr1:93826392-93826891	0.762775106131577	.	.
chr1	95313333	95313832	chr1	95621832	95622331	Fam174a|chr1:95621832-95622331	0.653063465475905	.	.
chr1	95313851	95314350	chr1	95218827	95219326	Fam174a|chr1:95218827-95219326	0.714230216325326	.	.
chr1	95313851	95314350	chr1	95300294	95300793	Fam174a|chr1:95300294-95300793	0.631248210696768	.	.
chr1	97661800	97662299	chr1	97590164	97590663	D1Ertd622e|chr1:97590164-97590663	0.806400684681897	.	.
chr1	97661800	97662299	chr1	97784896	97785395	D1Ertd622e|chr1:97784896-97785395	0.758707144922526	.	.
chr1	97769886	97770385	chr1	97590164	97590663	Gin1|chr1:97590164-97590663	0.690771285891735	.	.
chr1	97769886	97770385	chr1	97590164	97590663	Ppip5k2|chr1:97590164-97590663	0.690771285891735	.	.
chr1	97769886	97770385	chr1	97784896	97785395	Gin1|chr1:97784896-97785395	0.791212199631359	.	.
chr1	97769886	97770385	chr1	97784896	97785395	Ppip5k2|chr1:97784896-97785395	0.791212199631359	.	.
chr1	99772082	99772581	chr1	99880017	99880516	Cntnap5b|chr1:99880017-99880516	0.698473601009669	.	.
chr1	105355774	105356273	chr1	105433853	105434352	Gm17634|chr1:105433853-105434352	0.759314392558019	.	.
chr1	105355774	105356273	chr1	105433853	105434352	Rnf152|chr1:105433853-105434352	0.759314392558019	.	.
chr1	105663536	105664035	chr1	105907913	105908412	Pign|chr1:105907913-105908412	0.645909563429305	.	.
chr1	105663536	105664035	chr1	105907913	105908412	Relch|chr1:105907913-105908412	0.645909563429305	.	.
chr1	106542677	106543176	chr1	106544040	106544539	D630008O14Rik|chr1:106544040-106544539	0.769353886364413	.	.
chr1	106542677	106543176	chr1	106611171	106611670	D630008O14Rik|chr1:106611171-106611670	0.682571155824041	.	.
chr1	106542677	106543176	chr1	106781549	106782048	D630008O14Rik|chr1:106781549-106782048	0.694188720616176	.	.
chr1	106542677	106543176	chr1	106878323	106878822	D630008O14Rik|chr1:106878323-106878822	0.676068933551041	.	.
chr1	106759529	106760028	chr1	106544040	106544539	Kdsr|chr1:106544040-106544539	0.862659574638947	.	.
chr1	106759529	106760028	chr1	106602908	106603407	Kdsr|chr1:106602908-106603407	0.759987357198151	.	.
chr1	106759529	106760028	chr1	106781549	106782048	Kdsr|chr1:106781549-106782048	0.790352318894471	.	.
chr1	106759529	106760028	chr1	106878323	106878822	Kdsr|chr1:106878323-106878822	0.649715754424442	.	.
chr1	107589493	107589992	chr1	107767079	107767578	Serpinb8|chr1:107767079-107767578	0.666367583355665	.	.
chr1	107590073	107590572	chr1	107712340	107712839	Serpinb8|chr1:107712340-107712839	0.678219103230741	.	.
chr1	107590073	107590572	chr1	107767079	107767578	Serpinb8|chr1:107767079-107767578	0.84510850737151	.	.
chr1	109982394	109982893	chr1	109929801	109930300	Cdh7|chr1:109929801-109930300	0.806734530920479	.	.
chr1	109982394	109982893	chr1	109985362	109985861	Cdh7|chr1:109985362-109985861	0.758957912477166	.	.
chr1	109982394	109982893	chr1	110146420	110146919	Cdh7|chr1:110146420-110146919	0.898202535756862	.	.
chr1	109982394	109982893	chr1	110215922	110216421	Cdh7|chr1:110215922-110216421	0.677644622412263	.	.
chr1	115684447	115684946	chr1	115742494	115742993	Cntnap5a|chr1:115742494-115742993	0.619093930736331	.	.
chr1	118310992	118311491	chr1	118492751	118493250	Tsn|chr1:118492751-118493250	0.670013114241884	.	.
chr1	118389052	118389551	chr1	118536674	118537173	Clasp1|chr1:118536674-118537173	0.639519274698141	.	.
chr1	118458765	118459264	chr1	118492751	118493250	2900060B14Rik|chr1:118492751-118493250	0.668489111170954	.	.
chr1	118458765	118459264	chr1	118536674	118537173	2900060B14Rik|chr1:118536674-118537173	0.692579318734477	.	.
chr1	119421524	119422023	chr1	119093671	119094170	Inhbb|chr1:119093671-119094170	0.634312139978137	.	.
chr1	119421524	119422023	chr1	119108783	119109282	Inhbb|chr1:119108783-119109282	0.853536485722983	.	.
chr1	119421524	119422023	chr1	119143832	119144331	Inhbb|chr1:119143832-119144331	0.726781291938638	.	.
chr1	119421524	119422023	chr1	119197259	119197758	Inhbb|chr1:119197259-119197758	0.921501112818875	.	.
chr1	119421524	119422023	chr1	119256711	119257210	Inhbb|chr1:119256711-119257210	0.871020878461606	.	.
chr1	119421524	119422023	chr1	119292201	119292700	Inhbb|chr1:119292201-119292700	0.898332284393639	.	.
chr1	119421524	119422023	chr1	119321805	119322304	Inhbb|chr1:119321805-119322304	0.882130379129326	.	.
chr1	119421524	119422023	chr1	119458164	119458663	Inhbb|chr1:119458164-119458663	0.883138537232942	.	.
chr1	119422101	119422600	chr1	119093671	119094170	Inhbb|chr1:119093671-119094170	0.66371174425354	.	.
chr1	119422101	119422600	chr1	119108097	119108596	Inhbb|chr1:119108097-119108596	0.646421474511891	.	.
chr1	119422101	119422600	chr1	119108783	119109282	Inhbb|chr1:119108783-119109282	0.902103111205088	.	.
chr1	119422101	119422600	chr1	119143832	119144331	Inhbb|chr1:119143832-119144331	0.69450810627102	.	.
chr1	119422101	119422600	chr1	119197259	119197758	Inhbb|chr1:119197259-119197758	0.904788750588332	.	.
chr1	119422101	119422600	chr1	119256711	119257210	Inhbb|chr1:119256711-119257210	0.865463382171497	.	.
chr1	119422101	119422600	chr1	119292201	119292700	Inhbb|chr1:119292201-119292700	0.771792242297076	.	.
chr1	119422101	119422600	chr1	119321805	119322304	Inhbb|chr1:119321805-119322304	0.768864805937873	.	.
chr1	119422101	119422600	chr1	119458164	119458663	Inhbb|chr1:119458164-119458663	0.830633480996614	.	.
chr1	119504531	119505030	chr1	119256711	119257210	Ralb|chr1:119256711-119257210	0.682989523988808	.	.
chr1	119837335	119837834	chr1	119654275	119654774	Ptpn4|chr1:119654275-119654774	0.699503089147543	.	.
chr1	119837335	119837834	chr1	119733926	119734425	Ptpn4|chr1:119733926-119734425	0.779206310695512	.	.
chr1	119837335	119837834	chr1	119876141	119876640	Ptpn4|chr1:119876141-119876640	0.680390293825214	.	.
chr1	119837335	119837834	chr1	119891857	119892356	Ptpn4|chr1:119891857-119892356	0.697262375838826	.	.
chr1	119837335	119837834	chr1	119893541	119894040	Ptpn4|chr1:119893541-119894040	0.818783332680715	.	.
chr1	119837335	119837834	chr1	120154185	120154684	Ptpn4|chr1:120154185-120154684	0.707548520189015	.	.
chr1	119912947	119913446	chr1	120099484	120099983	Tmem177|chr1:120099484-120099983	0.62061975588791	.	.
chr1	119912947	119913446	chr1	120136492	120136991	Tmem177|chr1:120136492-120136991	0.637757629672711	.	.
chr1	121567757	121568256	chr1	121441031	121441530	Ddx18|chr1:121441031-121441530	0.668525170847816	.	.
chr1	121567757	121568256	chr1	121910411	121910910	Ddx18|chr1:121910411-121910910	0.640742414861432	.	.
chr1	125435289	125435788	chr1	125158715	125159214	Actr3|chr1:125158715-125159214	0.680768752460017	.	.
chr1	125561216	125561715	chr1	125388386	125388885	Slc35f5|chr1:125388386-125388885	0.642934343024149	.	.
chr1	125561216	125561715	chr1	125388936	125389435	Slc35f5|chr1:125388936-125389435	0.750041888090889	.	.
chr1	128103473	128103972	chr1	128231466	128231965	R3hdm1|chr1:128231466-128231965	0.6735296173827	.	.
chr1	128103473	128103972	chr1	128231466	128231965	Zranb3|chr1:128231466-128231965	0.6735296173827	.	.
chr1	128244624	128245123	chr1	128231466	128231965	Ubxn4|chr1:128231466-128231965	0.75819718600025	.	.
chr1	128416641	128417140	chr1	128231466	128231965	Dars|chr1:128231466-128231965	0.628760234521516	.	.
chr1	129273098	129273597	chr1	129101141	129101640	Thsd7b|chr1:129101141-129101640	0.678688015731241	.	.
chr1	130422451	130422950	chr1	130699887	130700386	Cd55b|chr1:130699887-130700386	0.633289235939324	.	.
chr1	130422451	130422950	chr1	130699887	130700386	Gm15674|chr1:130699887-130700386	0.633289235939324	.	.
chr1	130462505	130463004	chr1	130181754	130182253	Cd55|chr1:130181754-130182253	0.654766920005196	.	.
chr1	130462505	130463004	chr1	130181754	130182253	Gm16083|chr1:130181754-130182253	0.654766920005196	.	.
chr1	130462505	130463004	chr1	130588640	130589139	Cd55|chr1:130588640-130589139	0.703550128030938	.	.
chr1	130462505	130463004	chr1	130588640	130589139	Gm16083|chr1:130588640-130589139	0.703550128030938	.	.
chr1	130462505	130463004	chr1	130734564	130735063	Cd55|chr1:130734564-130735063	0.643343054185474	.	.
chr1	130462505	130463004	chr1	130734564	130735063	Cd55|chr1:130734564-130735063	0.643343054185475	.	.
chr1	130462505	130463004	chr1	130734564	130735063	Gm16083|chr1:130734564-130735063	0.643343054185474	.	.
chr1	130462505	130463004	chr1	130734564	130735063	Gm16083|chr1:130734564-130735063	0.643343054185475	.	.
chr1	130911586	130912085	chr1	130588640	130589139	Il20|chr1:130588640-130589139	0.731397659629231	.	.
chr1	130911586	130912085	chr1	130734564	130735063	Il20|chr1:130734564-130735063	0.665822646898583	.	.
chr1	130911586	130912085	chr1	130936478	130936977	Il20|chr1:130936478-130936977	0.728484169575933	.	.
chr1	130911586	130912085	chr1	130995515	130996014	Il20|chr1:130995515-130996014	0.736913342741742	.	.
chr1	130911586	130912085	chr1	131174438	131174937	Il20|chr1:131174438-131174937	0.689541089887445	.	.
chr1	131244461	131244960	chr1	130936478	130936977	Rassf5|chr1:130936478-130936977	0.632074100159826	.	.
chr1	131244461	131244960	chr1	130995515	130996014	Rassf5|chr1:130995515-130996014	0.645912861363825	.	.
chr1	131244461	131244960	chr1	131174438	131174937	Rassf5|chr1:131174438-131174937	0.695359946139227	.	.
chr1	131245008	131245507	chr1	131115838	131116337	Rassf5|chr1:131115838-131116337	0.751898739942772	.	.
chr1	131526753	131527252	chr1	131846134	131846633	Fam72a|chr1:131846134-131846633	0.776991466109205	.	.
chr1	131526753	131527252	chr1	131846134	131846633	Srgap2|chr1:131846134-131846633	0.776991466109205	.	.
chr1	131527318	131527817	chr1	131270169	131270668	Fam72a|chr1:131270169-131270668	0.672272733626592	.	.
chr1	131527318	131527817	chr1	131270169	131270668	Srgap2|chr1:131270169-131270668	0.672272733626592	.	.
chr1	131866958	131867457	chr1	131548296	131548795	Rab29|chr1:131548296-131548795	0.744467282648398	.	.
chr1	131866958	131867457	chr1	131586783	131587282	Rab29|chr1:131586783-131587282	0.6341943364166	.	.
chr1	131866958	131867457	chr1	131770518	131771017	Rab29|chr1:131770518-131771017	0.777509582806021	.	.
chr1	131866958	131867457	chr1	132200622	132201121	Rab29|chr1:132200622-132201121	0.879035243361552	.	.
chr1	131963030	131963529	chr1	131658033	131658532	Slc45a3|chr1:131658033-131658532	0.693155948165168	.	.
chr1	131963030	131963529	chr1	131658033	131658532	Slc45a3|chr1:131658033-131658532	0.693155948165169	.	.
chr1	131963030	131963529	chr1	131737250	131737749	Slc45a3|chr1:131737250-131737749	0.671314799754234	.	.
chr1	131963030	131963529	chr1	131850660	131851159	Slc45a3|chr1:131850660-131851159	0.684909327957287	.	.
chr1	131963030	131963529	chr1	132157329	132157828	Slc45a3|chr1:132157329-132157828	0.821825604041953	.	.
chr1	132067653	132068152	chr1	131846134	131846633	Mfsd4a|chr1:131846134-131846633	0.629558461012922	.	.
chr1	132298673	132299172	chr1	132157329	132157828	Klhdc8a|chr1:132157329-132157828	0.748338976096477	.	.
chr1	132298673	132299172	chr1	132200622	132201121	Klhdc8a|chr1:132200622-132201121	0.813935696260362	.	.
chr1	132298673	132299172	chr1	132208097	132208596	Klhdc8a|chr1:132208097-132208596	0.68347679777977	.	.
chr1	132315820	132316319	chr1	132157329	132157828	Nuak2|chr1:132157329-132157828	0.765256901302855	.	.
chr1	132315820	132316319	chr1	132200622	132201121	Nuak2|chr1:132200622-132201121	0.749392908834868	.	.
chr1	132315820	132316319	chr1	132319165	132319664	Nuak2|chr1:132319165-132319664	0.716175301326227	.	.
chr1	132390847	132391346	chr1	132319165	132319664	Tmcc2|chr1:132319165-132319664	0.706905456036141	.	.
chr1	132417706	132418205	chr1	132157329	132157828	Dstyk|chr1:132157329-132157828	0.857299023083597	.	.
chr1	132417706	132418205	chr1	132200622	132201121	Dstyk|chr1:132200622-132201121	0.712030183620656	.	.
chr1	132417706	132418205	chr1	132319165	132319664	Dstyk|chr1:132319165-132319664	0.737519021762834	.	.
chr1	133045916	133046415	chr1	133054389	133054888	Pik3c2b|chr1:133054389-133054888	0.646034216836598	.	.
chr1	133424176	133424675	chr1	133267838	133268337	Sox13|chr1:133267838-133268337	0.633801297801285	.	.
chr1	133661173	133661672	chr1	133884598	133885097	Gm38394|chr1:133884598-133885097	0.75779997180912	.	.
chr1	133661173	133661672	chr1	133884598	133885097	Zbed6|chr1:133884598-133885097	0.75779997180912	.	.
chr1	133661173	133661672	chr1	133884598	133885097	Zc3h11a|chr1:133884598-133885097	0.75779997180912	.	.
chr1	133908258	133908757	chr1	133893214	133893713	Optc|chr1:133893214-133893713	0.651293969519368	.	.
chr1	133908258	133908757	chr1	133900876	133901375	Optc|chr1:133900876-133901375	0.747940231860971	.	.
chr1	133908258	133908757	chr1	133953272	133953771	Optc|chr1:133953272-133953771	0.720184596793911	.	.
chr1	133908258	133908757	chr1	133953816	133954315	Optc|chr1:133953816-133954315	0.731008890358525	.	.
chr1	133908258	133908757	chr1	133977217	133977716	Optc|chr1:133977217-133977716	0.692677993455548	.	.
chr1	133908258	133908757	chr1	133978642	133979141	Optc|chr1:133978642-133979141	0.712092675353182	.	.
chr1	133908258	133908757	chr1	134099100	134099599	Optc|chr1:134099100-134099599	0.682461237315642	.	.
chr1	133908258	133908757	chr1	134167845	134168344	Optc|chr1:134167845-134168344	0.765286449767662	.	.
chr1	134078899	134079398	chr1	133900876	133901375	Btg2|chr1:133900876-133901375	0.682206122784025	.	.
chr1	134078899	134079398	chr1	133953272	133953771	Btg2|chr1:133953272-133953771	0.636716499174962	.	.
chr1	134078899	134079398	chr1	133953816	133954315	Btg2|chr1:133953816-133954315	0.676226823388411	.	.
chr1	134078899	134079398	chr1	133977217	133977716	Btg2|chr1:133977217-133977716	0.642732668301153	.	.
chr1	134078899	134079398	chr1	134167845	134168344	Btg2|chr1:134167845-134168344	0.78023696664935	.	.
chr1	134078899	134079398	chr1	134275932	134276431	Btg2|chr1:134275932-134276431	0.720684070824679	.	.
chr1	134078899	134079398	chr1	134302439	134302938	Btg2|chr1:134302439-134302938	0.672243762125862	.	.
chr1	134234747	134235246	chr1	133893214	133893713	Adora1|chr1:133893214-133893713	0.706908773239677	.	.
chr1	134234747	134235246	chr1	133900876	133901375	Adora1|chr1:133900876-133901375	0.791712618405771	.	.
chr1	134234747	134235246	chr1	133953272	133953771	Adora1|chr1:133953272-133953771	0.74475157683761	.	.
chr1	134234747	134235246	chr1	133953816	133954315	Adora1|chr1:133953816-133954315	0.746029444171247	.	.
chr1	134234747	134235246	chr1	133977217	133977716	Adora1|chr1:133977217-133977716	0.665856608146295	.	.
chr1	134234747	134235246	chr1	133978642	133979141	Adora1|chr1:133978642-133979141	0.848561054723374	.	.
chr1	134234747	134235246	chr1	134045877	134046376	Adora1|chr1:134045877-134046376	0.707568986628604	.	.
chr1	134234747	134235246	chr1	134077343	134077842	Adora1|chr1:134077343-134077842	0.711282169479419	.	.
chr1	134234747	134235246	chr1	134099100	134099599	Adora1|chr1:134099100-134099599	0.817271189044306	.	.
chr1	134234747	134235246	chr1	134275932	134276431	Adora1|chr1:134275932-134276431	0.733966770111389	.	.
chr1	134234747	134235246	chr1	134344509	134345008	Adora1|chr1:134344509-134345008	0.621157055983522	.	.
chr1	134332671	134333170	chr1	134045877	134046376	Ppfia4|chr1:134045877-134046376	0.631805863509518	.	.
chr1	134332671	134333170	chr1	134045877	134046376	Ppfia4|chr1:134045877-134046376	0.631805863509519	.	.
chr1	134332671	134333170	chr1	134077343	134077842	Ppfia4|chr1:134077343-134077842	0.717920211679639	.	.
chr1	134332671	134333170	chr1	134099100	134099599	Ppfia4|chr1:134099100-134099599	0.839312837705514	.	.
chr1	134332671	134333170	chr1	134167845	134168344	Ppfia4|chr1:134167845-134168344	0.705935566227879	.	.
chr1	134332671	134333170	chr1	134275932	134276431	Ppfia4|chr1:134275932-134276431	0.802588514110411	.	.
chr1	134332671	134333170	chr1	134302439	134302938	Ppfia4|chr1:134302439-134302938	0.762483216921332	.	.
chr1	134332671	134333170	chr1	134556771	134557270	Ppfia4|chr1:134556771-134557270	0.820584539340061	.	.
chr1	134405737	134406236	chr1	134045877	134046376	Cyb5r1|chr1:134045877-134046376	0.714606298419746	.	.
chr1	134405737	134406236	chr1	134077343	134077842	Cyb5r1|chr1:134077343-134077842	0.639938755644031	.	.
chr1	134455268	134455767	chr1	134045877	134046376	Klhl12|chr1:134045877-134046376	0.803033552863333	.	.
chr1	134455268	134455767	chr1	134077343	134077842	Klhl12|chr1:134077343-134077842	0.745658380364982	.	.
chr1	134455268	134455767	chr1	134099100	134099599	Klhl12|chr1:134099100-134099599	0.765036808998194	.	.
chr1	134455268	134455767	chr1	134275932	134276431	Klhl12|chr1:134275932-134276431	0.849278621302439	.	.
chr1	134455268	134455767	chr1	134344509	134345008	Klhl12|chr1:134344509-134345008	0.813204241995574	.	.
chr1	134455268	134455767	chr1	134556771	134557270	Klhl12|chr1:134556771-134557270	0.849574065546752	.	.
chr1	134455268	134455767	chr1	134727156	134727655	Klhl12|chr1:134727156-134727655	0.669676927627634	.	.
chr1	134494334	134494833	chr1	134120037	134120536	Rabif|chr1:134120037-134120536	0.726974160692343	.	.
chr1	134559917	134560416	chr1	134275932	134276431	Kdm5b|chr1:134275932-134276431	0.829309086618371	.	.
chr1	134559917	134560416	chr1	134302439	134302938	Kdm5b|chr1:134302439-134302938	0.80777581457155	.	.
chr1	134559917	134560416	chr1	134556771	134557270	Kdm5b|chr1:134556771-134557270	0.71563263853388	.	.
chr1	134559917	134560416	chr1	134556771	134557270	Kdm5b|chr1:134556771-134557270	0.715632638533881	.	.
chr1	134559917	134560416	chr1	134727156	134727655	Kdm5b|chr1:134727156-134727655	0.642031156800908	.	.
chr1	134955755	134956254	chr1	134838015	134838514	Ppp1r12b|chr1:134838015-134838514	0.683853885228484	.	.
chr1	134955755	134956254	chr1	134847918	134848417	Ppp1r12b|chr1:134847918-134848417	0.660673955525215	.	.
chr1	135132377	135132876	chr1	135380722	135381221	Ptpn7|chr1:135380722-135381221	0.757875545706194	.	.
chr1	135132377	135132876	chr1	135380722	135381221	Ptpn7|chr1:135380722-135381221	0.757875545706195	.	.
chr1	135145960	135146459	chr1	134987558	134988057	Arl8a|chr1:134987558-134988057	0.629148742487502	.	.
chr1	135248334	135248833	chr1	135380722	135381221	Gm26642|chr1:135380722-135381221	0.630757729895879	.	.
chr1	135313568	135314067	chr1	135171914	135172413	Timm17a|chr1:135171914-135172413	0.836835345661827	.	.
chr1	135313568	135314067	chr1	135474819	135475318	Timm17a|chr1:135474819-135475318	0.798244296824298	.	.
chr1	135766118	135766617	chr1	135781217	135781716	Phlda3|chr1:135781217-135781716	0.670481613792857	.	.
chr1	135766118	135766617	chr1	136115880	136116379	Phlda3|chr1:136115880-136116379	0.671034195176185	.	.
chr1	135766118	135766617	chr1	136140240	136140739	Phlda3|chr1:136140240-136140739	0.724553440900901	.	.
chr1	135766118	135766617	chr1	136147997	136148496	Phlda3|chr1:136147997-136148496	0.62817310310359	.	.
chr1	135766118	135766617	chr1	136189720	136190219	Phlda3|chr1:136189720-136190219	0.735840149849653	.	.
chr1	136050439	136050938	chr1	136061540	136062039	Ascl5|chr1:136061540-136062039	0.700809234124489	.	.
chr1	136050439	136050938	chr1	136140240	136140739	Ascl5|chr1:136140240-136140739	0.832824825289627	.	.
chr1	136050439	136050938	chr1	136189720	136190219	Ascl5|chr1:136189720-136190219	0.628302579542377	.	.
chr1	136131078	136131577	chr1	136089713	136090212	Gm15850|chr1:136089713-136090212	0.644960178445368	.	.
chr1	136131078	136131577	chr1	136089713	136090212	Kif21b|chr1:136089713-136090212	0.644960178445368	.	.
chr1	136131078	136131577	chr1	136149644	136150143	Gm15850|chr1:136149644-136150143	0.772219108513687	.	.
chr1	136131078	136131577	chr1	136149644	136150143	Kif21b|chr1:136149644-136150143	0.772219108513687	.	.
chr1	136259695	136260194	chr1	136061540	136062039	Gm26781|chr1:136061540-136062039	0.697433382430564	.	.
chr1	136259695	136260194	chr1	136061540	136062039	Gpr25|chr1:136061540-136062039	0.697433382430564	.	.
chr1	136259695	136260194	chr1	136140240	136140739	Gm26781|chr1:136140240-136140739	0.826896570788963	.	.
chr1	136259695	136260194	chr1	136140240	136140739	Gpr25|chr1:136140240-136140739	0.826896570788963	.	.
chr1	136259695	136260194	chr1	136189720	136190219	Gm26781|chr1:136189720-136190219	0.623138838899973	.	.
chr1	136259695	136260194	chr1	136189720	136190219	Gpr25|chr1:136189720-136190219	0.623138838899973	.	.
chr1	136259695	136260194	chr1	136543827	136544326	Gm26781|chr1:136543827-136544326	0.641154641153992	.	.
chr1	136259695	136260194	chr1	136543827	136544326	Gpr25|chr1:136543827-136544326	0.641154641153992	.	.
chr1	136260203	136260702	chr1	136061540	136062039	Gpr25|chr1:136061540-136062039	0.642787852085053	.	.
chr1	136260203	136260702	chr1	136140240	136140739	Gpr25|chr1:136140240-136140739	0.671781766077744	.	.
chr1	136260203	136260702	chr1	136175121	136175620	Gpr25|chr1:136175121-136175620	0.643404723936957	.	.
chr1	136345389	136345888	chr1	136034503	136035002	Camsap2|chr1:136034503-136035002	0.705763777312409	.	.
chr1	136345389	136345888	chr1	136223709	136224208	Camsap2|chr1:136223709-136224208	0.750641955394932	.	.
chr1	136345389	136345888	chr1	136232423	136232922	Camsap2|chr1:136232423-136232922	0.694877243297139	.	.
chr1	136345905	136346404	chr1	136017772	136018271	Camsap2|chr1:136017772-136018271	0.787158498963681	.	.
chr1	136345905	136346404	chr1	136089713	136090212	Camsap2|chr1:136089713-136090212	0.851775255699168	.	.
chr1	136345905	136346404	chr1	136223709	136224208	Camsap2|chr1:136223709-136224208	0.848614650644661	.	.
chr1	136345905	136346404	chr1	136232423	136232922	Camsap2|chr1:136232423-136232922	0.771579553681396	.	.
chr1	136345905	136346404	chr1	136329401	136329900	Camsap2|chr1:136329401-136329900	0.66347409901407	.	.
chr1	138618987	138619486	chr1	138576703	138577202	Nek7|chr1:138576703-138577202	0.669512321910097	.	.
chr1	138618987	138619486	chr1	138971455	138971954	Nek7|chr1:138971455-138971954	0.667637872835119	.	.
chr1	138619514	138620013	chr1	138576703	138577202	Nek7|chr1:138576703-138577202	0.809083467977939	.	.
chr1	138619514	138620013	chr1	138971455	138971954	Nek7|chr1:138971455-138971954	0.729133430317155	.	.
chr1	138856629	138857128	chr1	138576703	138577202	2310009B15Rik|chr1:138576703-138577202	0.681482499296738	.	.
chr1	138856629	138857128	chr1	138576703	138577202	2310009B15Rik|chr1:138576703-138577202	0.681482499296739	.	.
chr1	138856629	138857128	chr1	138971455	138971954	2310009B15Rik|chr1:138971455-138971954	0.732504539823122	.	.
chr1	138963753	138964252	chr1	138956995	138957494	Dennd1b|chr1:138956995-138957494	0.856729247848753	.	.
chr1	138963753	138964252	chr1	139110183	139110682	Dennd1b|chr1:139110183-139110682	0.800569655069494	.	.
chr1	138963753	138964252	chr1	139209846	139210345	Dennd1b|chr1:139209846-139210345	0.836605899081278	.	.
chr1	138963753	138964252	chr1	139239394	139239893	Dennd1b|chr1:139239394-139239893	0.841599412429081	.	.
chr1	139376823	139377322	chr1	139209846	139210345	Crb1|chr1:139209846-139210345	0.654453495157608	.	.
chr1	139376823	139377322	chr1	139209846	139210345	Crb1|chr1:139209846-139210345	0.654453495157609	.	.
chr1	143702603	143703102	chr1	143318379	143318878	Cdc73|chr1:143318379-143318878	0.845093501818077	.	.
chr1	143702603	143703102	chr1	143339924	143340423	Cdc73|chr1:143339924-143340423	0.75489709363447	.	.
chr1	143702603	143703102	chr1	143524539	143525038	Cdc73|chr1:143524539-143525038	0.814358109794361	.	.
chr1	143702603	143703102	chr1	143566320	143566819	Cdc73|chr1:143566320-143566819	0.70377625671585	.	.
chr1	143777394	143777893	chr1	143524539	143525038	Gm29170|chr1:143524539-143525038	0.773077312484891	.	.
chr1	143777394	143777893	chr1	143524539	143525038	Ro60|chr1:143524539-143525038	0.773077312484891	.	.
chr1	143777394	143777893	chr1	143524539	143525038	Uchl5|chr1:143524539-143525038	0.773077312484891	.	.
chr1	143777394	143777893	chr1	143566320	143566819	Gm29170|chr1:143566320-143566819	0.791705370381791	.	.
chr1	143777394	143777893	chr1	143566320	143566819	Ro60|chr1:143566320-143566819	0.791705370381791	.	.
chr1	143777394	143777893	chr1	143566320	143566819	Uchl5|chr1:143566320-143566819	0.791705370381791	.	.
chr1	149960676	149961175	chr1	149862610	149863109	Pla2g4a|chr1:149862610-149863109	0.675564949895154	.	.
chr1	149960676	149961175	chr1	149862610	149863109	Pla2g4a|chr1:149862610-149863109	0.675564949895155	.	.
chr1	151428258	151428757	chr1	151564412	151564911	Swt1|chr1:151564412-151564911	0.676046391735447	.	.
chr1	151428258	151428757	chr1	151564412	151564911	Trmt1l|chr1:151564412-151564911	0.676046391735447	.	.
chr1	151500739	151501238	chr1	151561829	151562328	Rnf2|chr1:151561829-151562328	0.656500439397027	.	.
chr1	151500739	151501238	chr1	151564412	151564911	Rnf2|chr1:151564412-151564911	0.631139733670725	.	.
chr1	151500739	151501238	chr1	151761949	151762448	Rnf2|chr1:151761949-151762448	0.831078799870209	.	.
chr1	151571134	151571633	chr1	151250691	151251190	Fam129a|chr1:151250691-151251190	0.638037962466039	.	.
chr1	151571134	151571633	chr1	151719730	151720229	Fam129a|chr1:151719730-151720229	0.748076278256692	.	.
chr1	151754914	151755413	chr1	151564412	151564911	2810414N06Rik|chr1:151564412-151564911	0.735024484830359	.	.
chr1	151754914	151755413	chr1	151564412	151564911	Edem3|chr1:151564412-151564911	0.735024484830359	.	.
chr1	151754914	151755413	chr1	151761949	151762448	2810414N06Rik|chr1:151761949-151762448	0.756077085324942	.	.
chr1	151754914	151755413	chr1	151761949	151762448	Edem3|chr1:151761949-151762448	0.756077085324942	.	.
chr1	151754914	151755413	chr1	152036922	152037421	2810414N06Rik|chr1:152036922-152037421	0.76734225112031	.	.
chr1	151754914	151755413	chr1	152036922	152037421	Edem3|chr1:152036922-152037421	0.76734225112031	.	.
chr1	152399881	152400380	chr1	152165209	152165708	Colgalt2|chr1:152165209-152165708	0.623528856130846	.	.
chr1	152399881	152400380	chr1	152184854	152185353	Colgalt2|chr1:152184854-152185353	0.72584012880203	.	.
chr1	152399881	152400380	chr1	152202820	152203319	Colgalt2|chr1:152202820-152203319	0.745506293052857	.	.
chr1	152399881	152400380	chr1	152536321	152536820	Colgalt2|chr1:152536321-152536820	0.799674407451867	.	.
chr1	152399881	152400380	chr1	152538745	152539244	Colgalt2|chr1:152538745-152539244	0.781315235122964	.	.
chr1	152399881	152400380	chr1	152599244	152599743	Colgalt2|chr1:152599244-152599743	0.680154554339027	.	.
chr1	152399881	152400380	chr1	152640629	152641128	Colgalt2|chr1:152640629-152641128	0.635195617351264	.	.
chr1	152399881	152400380	chr1	152685825	152686324	Colgalt2|chr1:152685825-152686324	0.868739138504955	.	.
chr1	153332786	153333285	chr1	153048048	153048547	Lamc1|chr1:153048048-153048547	0.636890488598893	.	.
chr1	153332786	153333285	chr1	153062454	153062953	Lamc1|chr1:153062454-153062953	0.750179922789588	.	.
chr1	153332786	153333285	chr1	153063086	153063585	Lamc1|chr1:153063086-153063585	0.780667575051754	.	.
chr1	153332786	153333285	chr1	153092288	153092787	Lamc1|chr1:153092288-153092787	0.674283890272709	.	.
chr1	153332786	153333285	chr1	153174858	153175357	Lamc1|chr1:153174858-153175357	0.731715336424895	.	.
chr1	153332786	153333285	chr1	153233651	153234150	Lamc1|chr1:153233651-153234150	0.70882390594254	.	.
chr1	153332786	153333285	chr1	153375034	153375533	Lamc1|chr1:153375034-153375533	0.751167343981299	.	.
chr1	153332786	153333285	chr1	153599545	153600044	Lamc1|chr1:153599545-153600044	0.644382181642661	.	.
chr1	153332786	153333285	chr1	153709930	153710429	Lamc1|chr1:153709930-153710429	0.722889919609685	.	.
chr1	153424875	153425374	chr1	153709930	153710429	Shcbp1l|chr1:153709930-153710429	0.709879066436398	.	.
chr1	153487484	153487983	chr1	153666984	153667483	Dhx9|chr1:153666984-153667483	0.639269443832239	.	.
chr1	153549494	153549993	chr1	153665399	153665898	Npl|chr1:153665399-153665898	0.662752538189542	.	.
chr1	153652792	153653291	chr1	153539042	153539541	Rgs8|chr1:153539042-153539541	0.812114907798559	.	.
chr1	153652792	153653291	chr1	153664891	153665390	Rgs8|chr1:153664891-153665390	0.706348608647912	.	.
chr1	153652792	153653291	chr1	153665399	153665898	Rgs8|chr1:153665399-153665898	0.848083127967382	.	.
chr1	153652792	153653291	chr1	153666984	153667483	Rgs8|chr1:153666984-153667483	0.65031860222285	.	.
chr1	153652792	153653291	chr1	153667522	153668021	Rgs8|chr1:153667522-153668021	0.799840520792423	.	.
chr1	153652792	153653291	chr1	153679079	153679578	Rgs8|chr1:153679079-153679578	0.722004572318638	.	.
chr1	153652792	153653291	chr1	153697556	153698055	Rgs8|chr1:153697556-153698055	0.770556209062064	.	.
chr1	153652792	153653291	chr1	153698099	153698598	Rgs8|chr1:153698099-153698598	0.72802806322298	.	.
chr1	153740057	153740556	chr1	153539042	153539541	Rgs16|chr1:153539042-153539541	0.707104808868098	.	.
chr1	153740057	153740556	chr1	153539042	153539541	Rgs16|chr1:153539042-153539541	0.707104808868099	.	.
chr1	153740057	153740556	chr1	153664891	153665390	Rgs16|chr1:153664891-153665390	0.645649163021501	.	.
chr1	153740057	153740556	chr1	153697556	153698055	Rgs16|chr1:153697556-153698055	0.644411206321528	.	.
chr1	153740057	153740556	chr1	153698099	153698598	Rgs16|chr1:153698099-153698598	0.66003635792594	.	.
chr1	153899574	153900073	chr1	154102804	154103303	Glul|chr1:154102804-154103303	0.727182369272243	.	.
chr1	153899574	153900073	chr1	154102804	154103303	Teddm2|chr1:154102804-154103303	0.727182369272243	.	.
chr1	153899574	153900073	chr1	154120619	154121118	Glul|chr1:154120619-154121118	0.789751152330997	.	.
chr1	153899574	153900073	chr1	154120619	154121118	Teddm2|chr1:154120619-154121118	0.789751152330997	.	.
chr1	153899574	153900073	chr1	154150104	154150603	Glul|chr1:154150104-154150603	0.638040301112753	.	.
chr1	153899574	153900073	chr1	154150104	154150603	Teddm2|chr1:154150104-154150603	0.638040301112753	.	.
chr1	153900327	153900826	chr1	153539042	153539541	Glul|chr1:153539042-153539541	0.742719974503277	.	.
chr1	153900327	153900826	chr1	153539042	153539541	Teddm2|chr1:153539042-153539541	0.742719974503277	.	.
chr1	153900327	153900826	chr1	153664891	153665390	Glul|chr1:153664891-153665390	0.66562581278463	.	.
chr1	153900327	153900826	chr1	153664891	153665390	Teddm2|chr1:153664891-153665390	0.66562581278463	.	.
chr1	153900327	153900826	chr1	153665399	153665898	Glul|chr1:153665399-153665898	0.788646261267251	.	.
chr1	153900327	153900826	chr1	153665399	153665898	Teddm2|chr1:153665399-153665898	0.788646261267251	.	.
chr1	153900327	153900826	chr1	153666984	153667483	Glul|chr1:153666984-153667483	0.710261913658321	.	.
chr1	153900327	153900826	chr1	153666984	153667483	Teddm2|chr1:153666984-153667483	0.710261913658321	.	.
chr1	153900327	153900826	chr1	153667522	153668021	Glul|chr1:153667522-153668021	0.786128090037719	.	.
chr1	153900327	153900826	chr1	153667522	153668021	Glul|chr1:153667522-153668021	0.78612809003772	.	.
chr1	153900327	153900826	chr1	153667522	153668021	Teddm2|chr1:153667522-153668021	0.786128090037719	.	.
chr1	153900327	153900826	chr1	153667522	153668021	Teddm2|chr1:153667522-153668021	0.78612809003772	.	.
chr1	153900327	153900826	chr1	153679079	153679578	Glul|chr1:153679079-153679578	0.631649050442297	.	.
chr1	153900327	153900826	chr1	153679079	153679578	Teddm2|chr1:153679079-153679578	0.631649050442297	.	.
chr1	153900327	153900826	chr1	153697556	153698055	Glul|chr1:153697556-153698055	0.762843177936123	.	.
chr1	153900327	153900826	chr1	153697556	153698055	Teddm2|chr1:153697556-153698055	0.762843177936123	.	.
chr1	153900327	153900826	chr1	153698099	153698598	Glul|chr1:153698099-153698598	0.706005720017484	.	.
chr1	153900327	153900826	chr1	153698099	153698598	Teddm2|chr1:153698099-153698598	0.706005720017484	.	.
chr1	153900327	153900826	chr1	154150104	154150603	Glul|chr1:154150104-154150603	0.729224621243793	.	.
chr1	153900327	153900826	chr1	154150104	154150603	Teddm2|chr1:154150104-154150603	0.729224621243793	.	.
chr1	153900327	153900826	chr1	154190373	154190872	Glul|chr1:154190373-154190872	0.630540262907411	.	.
chr1	153900327	153900826	chr1	154190373	154190872	Teddm2|chr1:154190373-154190872	0.630540262907411	.	.
chr1	155083298	155083797	chr1	154767161	154767660	Gm9530|chr1:154767161-154767660	0.62214454062141	.	.
chr1	155083298	155083797	chr1	155051269	155051768	Gm9530|chr1:155051269-155051768	0.667155596178783	.	.
chr1	155083298	155083797	chr1	155084788	155085287	Gm9530|chr1:155084788-155085287	0.625568185544765	.	.
chr1	155083298	155083797	chr1	155210390	155210889	Gm9530|chr1:155210390-155210889	0.641157594176594	.	.
chr1	155098555	155099054	chr1	155069688	155070187	Ier5|chr1:155069688-155070187	0.744876514786524	.	.
chr1	155099441	155099940	chr1	155092388	155092887	Ier5|chr1:155092388-155092887	0.699259004245921	.	.
chr1	155158401	155158900	chr1	155051269	155051768	Stx6|chr1:155051269-155051768	0.722130502541857	.	.
chr1	155158401	155158900	chr1	155051842	155052341	Stx6|chr1:155051842-155052341	0.817841047153805	.	.
chr1	155158401	155158900	chr1	155084788	155085287	Stx6|chr1:155084788-155085287	0.743329858296766	.	.
chr1	155973115	155973614	chr1	155934577	155935076	Cep350|chr1:155934577-155935076	0.718854513454378	.	.
chr1	156204775	156205274	chr1	155784767	155785266	Fam163a|chr1:155784767-155785266	0.643640548582105	.	.
chr1	156204775	156205274	chr1	156085751	156086250	Fam163a|chr1:156085751-156086250	0.759225699504916	.	.
chr1	156204775	156205274	chr1	156169287	156169786	Fam163a|chr1:156169287-156169786	0.74199638267783	.	.
chr1	156204775	156205274	chr1	156270379	156270878	Fam163a|chr1:156270379-156270878	0.662619742340821	.	.
chr1	156302600	156303099	chr1	156186616	156187115	4930518J20Rik|chr1:156186616-156187115	0.787282058208624	.	.
chr1	156302600	156303099	chr1	156186616	156187115	Tdrd5|chr1:156186616-156187115	0.787282058208624	.	.
chr1	156302600	156303099	chr1	156270379	156270878	4930518J20Rik|chr1:156270379-156270878	0.871890392420241	.	.
chr1	156302600	156303099	chr1	156270379	156270878	Tdrd5|chr1:156270379-156270878	0.871890392420241	.	.
chr1	156302600	156303099	chr1	156572845	156573344	4930518J20Rik|chr1:156572845-156573344	0.701402230432782	.	.
chr1	156302600	156303099	chr1	156572845	156573344	Tdrd5|chr1:156572845-156573344	0.701402230432782	.	.
chr1	156302600	156303099	chr1	156613877	156614376	4930518J20Rik|chr1:156613877-156614376	0.774400468905762	.	.
chr1	156302600	156303099	chr1	156613877	156614376	Tdrd5|chr1:156613877-156614376	0.774400468905762	.	.
chr1	156303125	156303624	chr1	156270379	156270878	4930518J20Rik|chr1:156270379-156270878	0.655494297498322	.	.
chr1	156303125	156303624	chr1	156270379	156270878	Tdrd5|chr1:156270379-156270878	0.655494297498322	.	.
chr1	156303125	156303624	chr1	156572845	156573344	4930518J20Rik|chr1:156572845-156573344	0.745694069109731	.	.
chr1	156303125	156303624	chr1	156572845	156573344	Tdrd5|chr1:156572845-156573344	0.745694069109731	.	.
chr1	156303125	156303624	chr1	156633133	156633632	4930518J20Rik|chr1:156633133-156633632	0.642549178063781	.	.
chr1	156303125	156303624	chr1	156633133	156633632	Tdrd5|chr1:156633133-156633632	0.642549178063781	.	.
chr1	156718854	156719353	chr1	156270379	156270878	Fam20b|chr1:156270379-156270878	0.815429599335736	.	.
chr1	156718854	156719353	chr1	156572845	156573344	Fam20b|chr1:156572845-156573344	0.676156121479112	.	.
chr1	156718854	156719353	chr1	156613877	156614376	Fam20b|chr1:156613877-156614376	0.755161269782883	.	.
chr1	156718854	156719353	chr1	156761686	156762185	Fam20b|chr1:156761686-156762185	0.625367734566455	.	.
chr1	156718854	156719353	chr1	156826664	156827163	Fam20b|chr1:156826664-156827163	0.660309752335174	.	.
chr1	156718854	156719353	chr1	156864161	156864660	Fam20b|chr1:156864161-156864660	0.776791598964508	.	.
chr1	156718854	156719353	chr1	156884281	156884780	Fam20b|chr1:156884281-156884780	0.813633434787061	.	.
chr1	156718854	156719353	chr1	156917393	156917892	Fam20b|chr1:156917393-156917892	0.672217067660987	.	.
chr1	156719393	156719892	chr1	156826664	156827163	Fam20b|chr1:156826664-156827163	0.733404422908495	.	.
chr1	160195415	160195914	chr1	160037406	160037905	Mrps14|chr1:160037406-160037905	0.649338900784313	.	.
chr1	161143255	161143754	chr1	161463592	161464091	Ankrd45|chr1:161463592-161464091	0.716014795110362	.	.
chr1	161143255	161143754	chr1	161463592	161464091	Ankrd45|chr1:161463592-161464091	0.716014795110363	.	.
chr1	161876715	161877214	chr1	162094325	162094824	Suco|chr1:162094325-162094824	0.877929194236185	.	.
chr1	161890851	161891350	chr1	162037283	162037782	Gm31925|chr1:162037283-162037782	0.641470912993716	.	.
chr1	161890851	161891350	chr1	162094325	162094824	Gm31925|chr1:162094325-162094824	0.834060764869619	.	.
chr1	162477766	162478265	chr1	162349258	162349757	Dnm3|chr1:162349258-162349757	0.638739187132521	.	.
chr1	162548386	162548885	chr1	162953031	162953530	Eef1aknmt|chr1:162953031-162953530	0.733116590947723	.	.
chr1	162638506	162639005	chr1	162596939	162597438	Myoc|chr1:162596939-162597438	0.655945714678555	.	.
chr1	162638506	162639005	chr1	162774070	162774569	Myoc|chr1:162774070-162774569	0.626028783017117	.	.
chr1	162638506	162639005	chr1	162803083	162803582	Myoc|chr1:162803083-162803582	0.631696296553568	.	.
chr1	163607079	163607578	chr1	163291941	163292440	Gm29500|chr1:163291941-163292440	0.630070003865356	.	.
chr1	164461711	164462210	chr1	164109667	164110166	Gm32391|chr1:164109667-164110166	0.77529309566408	.	.
chr1	164461711	164462210	chr1	164109667	164110166	Gm32391|chr1:164109667-164110166	0.775293095664081	.	.
chr1	164461711	164462210	chr1	164316485	164316984	Gm32391|chr1:164316485-164316984	0.767022443195525	.	.
chr1	164461711	164462210	chr1	164550594	164551093	Gm32391|chr1:164550594-164551093	0.807580099281154	.	.
chr1	164631669	164632168	chr1	164316485	164316984	Gm37754|chr1:164316485-164316984	0.647241599744256	.	.
chr1	164631669	164632168	chr1	164550594	164551093	Gm37754|chr1:164550594-164551093	0.625027825048938	.	.
chr1	164631669	164632168	chr1	164977296	164977795	Gm37754|chr1:164977296-164977795	0.671885552665321	.	.
chr1	164898957	164899456	chr1	165006413	165006912	Gm32569|chr1:165006413-165006912	0.626227812734295	.	.
chr1	164898957	164899456	chr1	165046493	165046992	Gm32569|chr1:165046493-165046992	0.72090765026784	.	.
chr1	165236724	165237223	chr1	165132392	165132891	Tiprl|chr1:165132392-165132891	0.618770436671376	.	.
chr1	165460313	165460812	chr1	165006413	165006912	Dcaf6|chr1:165006413-165006912	0.768264743497419	.	.
chr1	165460313	165460812	chr1	165006413	165006912	Mpc2|chr1:165006413-165006912	0.768264743497419	.	.
chr1	165634316	165634815	chr1	165676819	165677318	Mpzl1|chr1:165676819-165677318	0.624136330158177	.	.
chr1	165634316	165634815	chr1	165707917	165708416	Mpzl1|chr1:165707917-165708416	0.626142417638813	.	.
chr1	165763500	165763999	chr1	166016215	166016714	Creg1|chr1:166016215-166016714	0.733842100731007	.	.
chr1	165763500	165763999	chr1	166016215	166016714	Creg1|chr1:166016215-166016714	0.733842100731008	.	.
chr1	166253817	166254316	chr1	166182816	166183315	Ildr2|chr1:166182816-166183315	0.723440121460095	.	.
chr1	166253817	166254316	chr1	166278464	166278963	Ildr2|chr1:166278464-166278963	0.636196049527408	.	.
chr1	166253817	166254316	chr1	166279148	166279647	Ildr2|chr1:166279148-166279647	0.687328499180524	.	.
chr1	166253817	166254316	chr1	166296977	166297476	Ildr2|chr1:166296977-166297476	0.742698066065003	.	.
chr1	166253817	166254316	chr1	166313555	166314054	Ildr2|chr1:166313555-166314054	0.76197148260487	.	.
chr1	166253817	166254316	chr1	166330745	166331244	Ildr2|chr1:166330745-166331244	0.638461325045227	.	.
chr1	166254415	166254914	chr1	166182816	166183315	Ildr2|chr1:166182816-166183315	0.705879426906279	.	.
chr1	166254415	166254914	chr1	166182816	166183315	Ildr2|chr1:166182816-166183315	0.70587942690628	.	.
chr1	166254415	166254914	chr1	166183366	166183865	Ildr2|chr1:166183366-166183865	0.652456175659846	.	.
chr1	166254415	166254914	chr1	166278464	166278963	Ildr2|chr1:166278464-166278963	0.735782830617776	.	.
chr1	166254415	166254914	chr1	166330745	166331244	Ildr2|chr1:166330745-166331244	0.765083487657944	.	.
chr1	166254415	166254914	chr1	166360121	166360620	Ildr2|chr1:166360121-166360620	0.670443209166484	.	.
chr1	166254415	166254914	chr1	166401360	166401859	Ildr2|chr1:166401360-166401859	0.757971655461481	.	.
chr1	166254415	166254914	chr1	166737036	166737535	Ildr2|chr1:166737036-166737535	0.740983552759618	.	.
chr1	166379002	166379501	chr1	166360121	166360620	Tada1|chr1:166360121-166360620	0.627819266041943	.	.
chr1	167000534	167001033	chr1	167013546	167014045	Fam78b|chr1:167013546-167014045	0.638184433042348	.	.
chr1	167000534	167001033	chr1	167013546	167014045	Gm16701|chr1:167013546-167014045	0.638184433042348	.	.
chr1	167000534	167001033	chr1	167033273	167033772	Fam78b|chr1:167033273-167033772	0.732341240186071	.	.
chr1	167000534	167001033	chr1	167033273	167033772	Gm16701|chr1:167033273-167033772	0.732341240186071	.	.
chr1	167000534	167001033	chr1	167082689	167083188	Fam78b|chr1:167082689-167083188	0.699629191910947	.	.
chr1	167000534	167001033	chr1	167082689	167083188	Gm16701|chr1:167082689-167083188	0.699629191910947	.	.
chr1	167000534	167001033	chr1	167083194	167083693	Fam78b|chr1:167083194-167083693	0.674385333300937	.	.
chr1	167000534	167001033	chr1	167083194	167083693	Gm16701|chr1:167083194-167083693	0.674385333300937	.	.
chr1	167308418	167308917	chr1	167386986	167387485	Tmco1|chr1:167386986-167387485	0.691127484574459	.	.
chr1	167308418	167308917	chr1	167426657	167427156	Tmco1|chr1:167426657-167427156	0.725345162172256	.	.
chr1	167393588	167394087	chr1	167457646	167458145	Mgst3|chr1:167457646-167458145	0.847343202886256	.	.
chr1	167394156	167394655	chr1	167365735	167366234	Mgst3|chr1:167365735-167366234	0.810257317232028	.	.
chr1	167394156	167394655	chr1	167386986	167387485	Mgst3|chr1:167386986-167387485	0.623933732126935	.	.
chr1	167466716	167467215	chr1	167337334	167337833	Lrrc52|chr1:167337334-167337833	0.678566615373768	.	.
chr1	167466716	167467215	chr1	167457646	167458145	Lrrc52|chr1:167457646-167458145	0.81457742370565	.	.
chr1	168432123	168432622	chr1	168446985	168447484	Pbx1|chr1:168446985-168447484	0.657022071738366	.	.
chr1	168432123	168432622	chr1	168446985	168447484	Pbx1|chr1:168446985-168447484	0.657022071738367	.	.
chr1	169531254	169531753	chr1	169422377	169422876	Nuf2|chr1:169422377-169422876	0.641068283026579	.	.
chr1	169531254	169531753	chr1	169726341	169726840	Nuf2|chr1:169726341-169726840	0.657518530939404	.	.
chr1	169531254	169531753	chr1	169848486	169848985	Nuf2|chr1:169848486-169848985	0.655844824760501	.	.
chr1	170215136	170215635	chr1	169851934	169852433	4930500M09Rik|chr1:169851934-169852433	0.620684477482058	.	.
chr1	170215136	170215635	chr1	169851934	169852433	Uhmk1|chr1:169851934-169852433	0.620684477482058	.	.
chr1	170589545	170590044	chr1	170521352	170521851	Nos1ap|chr1:170521352-170521851	0.636058676810006	.	.
chr1	170644224	170644723	chr1	170506318	170506817	Olfml2b|chr1:170506318-170506817	0.6847034395861	.	.
chr1	170644224	170644723	chr1	170521352	170521851	Olfml2b|chr1:170521352-170521851	0.779701499804725	.	.
chr1	170644224	170644723	chr1	170538290	170538789	Olfml2b|chr1:170538290-170538789	0.830361803799926	.	.
chr1	170644224	170644723	chr1	170538817	170539316	Olfml2b|chr1:170538817-170539316	0.827495605818947	.	.
chr1	170644224	170644723	chr1	170549051	170549550	Olfml2b|chr1:170549051-170549550	0.826054547744466	.	.
chr1	170644224	170644723	chr1	170576623	170577122	Olfml2b|chr1:170576623-170577122	0.713046480214706	.	.
chr1	170644224	170644723	chr1	170741433	170741932	Olfml2b|chr1:170741433-170741932	0.690174881914053	.	.
chr1	170644224	170644723	chr1	170907216	170907715	Olfml2b|chr1:170907216-170907715	0.816430048284696	.	.
chr1	170644224	170644723	chr1	170907734	170908233	Olfml2b|chr1:170907734-170908233	0.756473519332439	.	.
chr1	170644224	170644723	chr1	170908240	170908739	Olfml2b|chr1:170908240-170908739	0.798166728052496	.	.
chr1	170868410	170868909	chr1	170521352	170521851	Atf6|chr1:170521352-170521851	0.644207163276983	.	.
chr1	170868410	170868909	chr1	170521352	170521851	Gm9929|chr1:170521352-170521851	0.644207163276983	.	.
chr1	170868410	170868909	chr1	170538290	170538789	Atf6|chr1:170538290-170538789	0.629373554649049	.	.
chr1	170868410	170868909	chr1	170538290	170538789	Gm9929|chr1:170538290-170538789	0.629373554649049	.	.
chr1	170868410	170868909	chr1	170538817	170539316	Atf6|chr1:170538817-170539316	0.63463196047217	.	.
chr1	170868410	170868909	chr1	170538817	170539316	Gm9929|chr1:170538817-170539316	0.63463196047217	.	.
chr1	170868410	170868909	chr1	170834730	170835229	Atf6|chr1:170834730-170835229	0.641906923158743	.	.
chr1	170868410	170868909	chr1	170834730	170835229	Gm9929|chr1:170834730-170835229	0.641906923158743	.	.
chr1	170868410	170868909	chr1	170907216	170907715	Atf6|chr1:170907216-170907715	0.814752389144343	.	.
chr1	170868410	170868909	chr1	170907216	170907715	Gm9929|chr1:170907216-170907715	0.814752389144343	.	.
chr1	170868410	170868909	chr1	170907734	170908233	Atf6|chr1:170907734-170908233	0.708479014208108	.	.
chr1	170868410	170868909	chr1	170907734	170908233	Gm9929|chr1:170907734-170908233	0.708479014208108	.	.
chr1	170868410	170868909	chr1	170908240	170908739	Atf6|chr1:170908240-170908739	0.654135572009634	.	.
chr1	170868410	170868909	chr1	170908240	170908739	Gm9929|chr1:170908240-170908739	0.654135572009634	.	.
chr1	170868410	170868909	chr1	171172716	171173215	Atf6|chr1:171172716-171173215	0.712021125690215	.	.
chr1	170868410	170868909	chr1	171172716	171173215	Gm9929|chr1:171172716-171173215	0.712021125690215	.	.
chr1	170885252	170885751	chr1	170506318	170506817	Dusp12|chr1:170506318-170506817	0.627307010679241	.	.
chr1	170885252	170885751	chr1	170506318	170506817	Gm26620|chr1:170506318-170506817	0.627307010679241	.	.
chr1	170885252	170885751	chr1	170521352	170521851	Dusp12|chr1:170521352-170521851	0.771074439678894	.	.
chr1	170885252	170885751	chr1	170521352	170521851	Gm26620|chr1:170521352-170521851	0.771074439678894	.	.
chr1	170885252	170885751	chr1	170538290	170538789	Dusp12|chr1:170538290-170538789	0.820155536697741	.	.
chr1	170885252	170885751	chr1	170538290	170538789	Gm26620|chr1:170538290-170538789	0.820155536697741	.	.
chr1	170885252	170885751	chr1	170538817	170539316	Dusp12|chr1:170538817-170539316	0.826692655007321	.	.
chr1	170885252	170885751	chr1	170538817	170539316	Dusp12|chr1:170538817-170539316	0.826692655007322	.	.
chr1	170885252	170885751	chr1	170538817	170539316	Gm26620|chr1:170538817-170539316	0.826692655007321	.	.
chr1	170885252	170885751	chr1	170538817	170539316	Gm26620|chr1:170538817-170539316	0.826692655007322	.	.
chr1	170885252	170885751	chr1	170549051	170549550	Dusp12|chr1:170549051-170549550	0.735700318181229	.	.
chr1	170885252	170885751	chr1	170549051	170549550	Dusp12|chr1:170549051-170549550	0.73570031818123	.	.
chr1	170885252	170885751	chr1	170549051	170549550	Gm26620|chr1:170549051-170549550	0.735700318181229	.	.
chr1	170885252	170885751	chr1	170549051	170549550	Gm26620|chr1:170549051-170549550	0.73570031818123	.	.
chr1	170885252	170885751	chr1	170576623	170577122	Dusp12|chr1:170576623-170577122	0.696038592344874	.	.
chr1	170885252	170885751	chr1	170576623	170577122	Gm26620|chr1:170576623-170577122	0.696038592344874	.	.
chr1	170885252	170885751	chr1	170697884	170698383	Dusp12|chr1:170697884-170698383	0.619146957362477	.	.
chr1	170885252	170885751	chr1	170697884	170698383	Gm26620|chr1:170697884-170698383	0.619146957362477	.	.
chr1	170885252	170885751	chr1	170741433	170741932	Dusp12|chr1:170741433-170741932	0.679468407063822	.	.
chr1	170885252	170885751	chr1	170741433	170741932	Gm26620|chr1:170741433-170741932	0.679468407063822	.	.
chr1	170885252	170885751	chr1	170907216	170907715	Dusp12|chr1:170907216-170907715	0.784792693820732	.	.
chr1	170885252	170885751	chr1	170907216	170907715	Gm26620|chr1:170907216-170907715	0.784792693820732	.	.
chr1	170885252	170885751	chr1	170907734	170908233	Dusp12|chr1:170907734-170908233	0.81145937587378	.	.
chr1	170885252	170885751	chr1	170907734	170908233	Gm26620|chr1:170907734-170908233	0.81145937587378	.	.
chr1	170885252	170885751	chr1	170908240	170908739	Dusp12|chr1:170908240-170908739	0.816523294966353	.	.
chr1	170885252	170885751	chr1	170908240	170908739	Gm26620|chr1:170908240-170908739	0.816523294966353	.	.
chr1	170885252	170885751	chr1	171101659	171102158	Dusp12|chr1:171101659-171102158	0.71303494787035	.	.
chr1	170885252	170885751	chr1	171101659	171102158	Gm26620|chr1:171101659-171102158	0.71303494787035	.	.
chr1	170885252	170885751	chr1	171172716	171173215	Dusp12|chr1:171172716-171173215	0.660431718082476	.	.
chr1	170885252	170885751	chr1	171172716	171173215	Gm26620|chr1:171172716-171173215	0.660431718082476	.	.
chr1	171113775	171114274	chr1	170907216	170907715	Cfap126|chr1:170907216-170907715	0.649218120331622	.	.
chr1	171113775	171114274	chr1	170907734	170908233	Cfap126|chr1:170907734-170908233	0.779219267678418	.	.
chr1	171113775	171114274	chr1	170908240	170908739	Cfap126|chr1:170908240-170908739	0.708642697084172	.	.
chr1	171196077	171196576	chr1	170800552	170801051	Pcp4l1|chr1:170800552-170801051	0.632408009244966	.	.
chr1	171196077	171196576	chr1	170834730	170835229	Pcp4l1|chr1:170834730-170835229	0.634969426783338	.	.
chr1	171196077	171196576	chr1	170907216	170907715	Pcp4l1|chr1:170907216-170907715	0.799450008678213	.	.
chr1	171196077	171196576	chr1	170907734	170908233	Pcp4l1|chr1:170907734-170908233	0.823273859093281	.	.
chr1	171196077	171196576	chr1	170908240	170908739	Pcp4l1|chr1:170908240-170908739	0.881376261033076	.	.
chr1	171196077	171196576	chr1	171101659	171102158	Pcp4l1|chr1:171101659-171102158	0.832579835451852	.	.
chr1	171196077	171196576	chr1	171172716	171173215	Pcp4l1|chr1:171172716-171173215	0.696667629315494	.	.
chr1	171281563	171282062	chr1	171379865	171380364	Ppox|chr1:171379865-171380364	0.642333204819143	.	.
chr1	171294566	171295065	chr1	171044776	171045275	Ufc1|chr1:171044776-171045275	0.626816649291865	.	.
chr1	171294566	171295065	chr1	171101659	171102158	Ufc1|chr1:171101659-171102158	0.77740388953799	.	.
chr1	171294566	171295065	chr1	171172716	171173215	Ufc1|chr1:171172716-171173215	0.694980663566908	.	.
chr1	171294566	171295065	chr1	171613644	171614143	Ufc1|chr1:171613644-171614143	0.72987339352823	.	.
chr1	171345437	171345936	chr1	171044776	171045275	Nit1|chr1:171044776-171045275	0.643376701398711	.	.
chr1	171345437	171345936	chr1	171044776	171045275	Pfdn2|chr1:171044776-171045275	0.643376701398711	.	.
chr1	171437234	171437733	chr1	171044776	171045275	F11r|chr1:171044776-171045275	0.634478370268052	.	.
chr1	171437234	171437733	chr1	171101659	171102158	F11r|chr1:171101659-171102158	0.750308374486889	.	.
chr1	171437234	171437733	chr1	171172716	171173215	F11r|chr1:171172716-171173215	0.774331418242261	.	.
chr1	171437234	171437733	chr1	171613644	171614143	F11r|chr1:171613644-171614143	0.743562227556996	.	.
chr1	171503848	171504347	chr1	171613644	171614143	Alyref2|chr1:171613644-171614143	0.634845695251004	.	.
chr1	171503848	171504347	chr1	171613644	171614143	B930036N10Rik|chr1:171613644-171614143	0.634845695251004	.	.
chr1	172027641	172028140	chr1	172358257	172358756	Vangl2|chr1:172358257-172358756	0.636816507515391	.	.
chr1	172082460	172082959	chr1	172143537	172144036	Copa|chr1:172143537-172144036	0.656268927005653	.	.
chr1	172082460	172082959	chr1	172143537	172144036	Ncstn|chr1:172143537-172144036	0.656268927005653	.	.
chr1	172082460	172082959	chr1	172320044	172320543	Copa|chr1:172320044-172320543	0.640755006612958	.	.
chr1	172082460	172082959	chr1	172320044	172320543	Ncstn|chr1:172320044-172320543	0.640755006612958	.	.
chr1	172147848	172148347	chr1	172186335	172186834	Dcaf8|chr1:172186335-172186834	0.658265313178865	.	.
chr1	172329099	172329598	chr1	172143537	172144036	Kcnj9|chr1:172143537-172144036	0.655847996859155	.	.
chr1	172329099	172329598	chr1	172320044	172320543	Kcnj9|chr1:172320044-172320543	0.632599073064072	.	.
chr1	172376174	172376673	chr1	172095076	172095575	Pigm|chr1:172095076-172095575	0.718193927367155	.	.
chr1	172376174	172376673	chr1	172217086	172217585	Pigm|chr1:172217086-172217585	0.799839234883157	.	.
chr1	172376174	172376673	chr1	172312070	172312569	Pigm|chr1:172312070-172312569	0.68271147901305	.	.
chr1	172376174	172376673	chr1	172352637	172353136	Pigm|chr1:172352637-172353136	0.707052669349209	.	.
chr1	172376174	172376673	chr1	172357467	172357966	Pigm|chr1:172357467-172357966	0.790038485780263	.	.
chr1	172376174	172376673	chr1	172386520	172387019	Pigm|chr1:172386520-172387019	0.803934018600521	.	.
chr1	173766137	173766636	chr1	173973142	173973641	Ifi204|chr1:173973142-173973641	0.640963728586287	.	.
chr1	175624890	175625389	chr1	175701482	175701981	Fh1|chr1:175701482-175701981	0.831063972401953	.	.
chr1	175624890	175625389	chr1	175804081	175804580	Fh1|chr1:175804081-175804580	0.716778227627409	.	.
chr1	175625436	175625935	chr1	175631528	175632027	Fh1|chr1:175631528-175632027	0.821568543811232	.	.
chr1	175625436	175625935	chr1	175701482	175701981	Fh1|chr1:175701482-175701981	0.782954893513959	.	.
chr1	175691964	175692463	chr1	175372507	175373006	Chml|chr1:175372507-175373006	0.736449860342459	.	.
chr1	175691964	175692463	chr1	175372507	175373006	Opn3|chr1:175372507-175373006	0.736449860342459	.	.
chr1	175691964	175692463	chr1	175420805	175421304	Chml|chr1:175420805-175421304	0.639198205879853	.	.
chr1	175691964	175692463	chr1	175420805	175421304	Opn3|chr1:175420805-175421304	0.639198205879853	.	.
chr1	175691964	175692463	chr1	175936373	175936872	Chml|chr1:175936373-175936872	0.67013418862695	.	.
chr1	175691964	175692463	chr1	175936373	175936872	Opn3|chr1:175936373-175936872	0.67013418862695	.	.
chr1	175693049	175693548	chr1	175936373	175936872	Chml|chr1:175936373-175936872	0.683365906307933	.	.
chr1	175693049	175693548	chr1	175936373	175936872	Opn3|chr1:175936373-175936872	0.683365906307933	.	.
chr1	176274525	176275024	chr1	176046974	176047473	Pld5|chr1:176046974-176047473	0.680827972393038	.	.
chr1	176274525	176275024	chr1	176125714	176126213	Pld5|chr1:176125714-176126213	0.809050920392503	.	.
chr1	176274525	176275024	chr1	176167771	176168270	Pld5|chr1:176167771-176168270	0.866534877935369	.	.
chr1	176274525	176275024	chr1	176196964	176197463	Pld5|chr1:176196964-176197463	0.688690607339752	.	.
chr1	176274525	176275024	chr1	176223760	176224259	Pld5|chr1:176223760-176224259	0.683756630697918	.	.
chr1	176274525	176275024	chr1	176308488	176308987	Pld5|chr1:176308488-176308987	0.755515058549296	.	.
chr1	176274525	176275024	chr1	176364501	176365000	Pld5|chr1:176364501-176365000	0.709750115844089	.	.
chr1	176274525	176275024	chr1	176427709	176428208	Pld5|chr1:176427709-176428208	0.838564781487161	.	.
chr1	176274525	176275024	chr1	176440233	176440732	Pld5|chr1:176440233-176440732	0.686937786922327	.	.
chr1	176274525	176275024	chr1	176462116	176462615	Pld5|chr1:176462116-176462615	0.673801419533122	.	.
chr1	176274525	176275024	chr1	176468530	176469029	Pld5|chr1:176468530-176469029	0.743754491546082	.	.
chr1	176274525	176275024	chr1	176468530	176469029	Pld5|chr1:176468530-176469029	0.743754491546083	.	.
chr1	176275192	176275691	chr1	176046974	176047473	Gm38101|chr1:176046974-176047473	0.644115569105836	.	.
chr1	176275192	176275691	chr1	176046974	176047473	Pld5|chr1:176046974-176047473	0.644115569105836	.	.
chr1	176275192	176275691	chr1	176125714	176126213	Gm38101|chr1:176125714-176126213	0.806185229986668	.	.
chr1	176275192	176275691	chr1	176125714	176126213	Pld5|chr1:176125714-176126213	0.806185229986668	.	.
chr1	176275192	176275691	chr1	176167771	176168270	Gm38101|chr1:176167771-176168270	0.735050543017935	.	.
chr1	176275192	176275691	chr1	176167771	176168270	Pld5|chr1:176167771-176168270	0.735050543017935	.	.
chr1	176275192	176275691	chr1	176222657	176223156	Gm38101|chr1:176222657-176223156	0.701604520723873	.	.
chr1	176275192	176275691	chr1	176222657	176223156	Pld5|chr1:176222657-176223156	0.701604520723873	.	.
chr1	176275192	176275691	chr1	176223159	176223658	Gm38101|chr1:176223159-176223658	0.749690305510596	.	.
chr1	176275192	176275691	chr1	176223159	176223658	Pld5|chr1:176223159-176223658	0.749690305510596	.	.
chr1	176275192	176275691	chr1	176223760	176224259	Gm38101|chr1:176223760-176224259	0.746045020648638	.	.
chr1	176275192	176275691	chr1	176223760	176224259	Pld5|chr1:176223760-176224259	0.746045020648638	.	.
chr1	176275192	176275691	chr1	176308488	176308987	Gm38101|chr1:176308488-176308987	0.675202150577018	.	.
chr1	176275192	176275691	chr1	176308488	176308987	Pld5|chr1:176308488-176308987	0.675202150577018	.	.
chr1	176275192	176275691	chr1	176355276	176355775	Gm38101|chr1:176355276-176355775	0.707322849801702	.	.
chr1	176275192	176275691	chr1	176355276	176355775	Pld5|chr1:176355276-176355775	0.707322849801702	.	.
chr1	176275192	176275691	chr1	176364501	176365000	Gm38101|chr1:176364501-176365000	0.866190839568946	.	.
chr1	176275192	176275691	chr1	176364501	176365000	Pld5|chr1:176364501-176365000	0.866190839568946	.	.
chr1	176275192	176275691	chr1	176427709	176428208	Gm38101|chr1:176427709-176428208	0.920359165684086	.	.
chr1	176275192	176275691	chr1	176427709	176428208	Pld5|chr1:176427709-176428208	0.920359165684086	.	.
chr1	176275192	176275691	chr1	176440233	176440732	Gm38101|chr1:176440233-176440732	0.874393638426606	.	.
chr1	176275192	176275691	chr1	176440233	176440732	Pld5|chr1:176440233-176440732	0.874393638426606	.	.
chr1	176275192	176275691	chr1	176468530	176469029	Gm38101|chr1:176468530-176469029	0.851948808431234	.	.
chr1	176275192	176275691	chr1	176468530	176469029	Pld5|chr1:176468530-176469029	0.851948808431234	.	.
chr1	177258176	177258675	chr1	177035415	177035914	Akt3|chr1:177035415-177035914	0.634010357481459	.	.
chr1	177258176	177258675	chr1	177608539	177609038	Akt3|chr1:177608539-177609038	0.631365788688538	.	.
chr1	178187311	178187810	chr1	178242116	178242615	Desi2|chr1:178242116-178242615	0.620243135666445	.	.
chr1	178405450	178405949	chr1	178336353	178336852	Efcab2|chr1:178336353-178336852	0.663736922365618	.	.
chr1	178405450	178405949	chr1	178747466	178747965	Efcab2|chr1:178747466-178747965	0.756768179241247	.	.
chr1	178917439	178917938	chr1	178683629	178684128	Gm16564|chr1:178683629-178684128	0.71366430119087	.	.
chr1	178917439	178917938	chr1	178684156	178684655	Gm16564|chr1:178684156-178684655	0.694806510694544	.	.
chr1	178917439	178917938	chr1	178735489	178735988	Gm16564|chr1:178735489-178735988	0.713421975019535	.	.
chr1	178917439	178917938	chr1	178747466	178747965	Gm16564|chr1:178747466-178747965	0.791418547435073	.	.
chr1	178917439	178917938	chr1	179012262	179012761	Gm16564|chr1:179012262-179012761	0.722706452511733	.	.
chr1	178917439	178917938	chr1	179012262	179012761	Gm16564|chr1:179012262-179012761	0.722706452511734	.	.
chr1	179546057	179546556	chr1	179645628	179646127	Cnst|chr1:179645628-179646127	0.657796983676207	.	.
chr1	179546057	179546556	chr1	179645628	179646127	Tfb2m|chr1:179645628-179646127	0.657796983676207	.	.
chr1	179546057	179546556	chr1	179917435	179917934	Cnst|chr1:179917435-179917934	0.745281330098545	.	.
chr1	179546057	179546556	chr1	179917435	179917934	Tfb2m|chr1:179917435-179917934	0.745281330098545	.	.
chr1	179546057	179546556	chr1	179933891	179934390	Cnst|chr1:179933891-179934390	0.721846238187424	.	.
chr1	179546057	179546556	chr1	179933891	179934390	Tfb2m|chr1:179933891-179934390	0.721846238187424	.	.
chr1	179959653	179960152	chr1	179605881	179606380	Cdc42bpa|chr1:179605881-179606380	0.626704692757561	.	.
chr1	179959653	179960152	chr1	179917435	179917934	Cdc42bpa|chr1:179917435-179917934	0.725524272935712	.	.
chr1	179959653	179960152	chr1	179933891	179934390	Cdc42bpa|chr1:179933891-179934390	0.698858647164875	.	.
chr1	179959653	179960152	chr1	180184593	180185092	Cdc42bpa|chr1:180184593-180185092	0.717454934123323	.	.
chr1	179959653	179960152	chr1	180231942	180232441	Cdc42bpa|chr1:180231942-180232441	0.838008922698624	.	.
chr1	179959653	179960152	chr1	180249956	180250455	Cdc42bpa|chr1:180249956-180250455	0.717466423935949	.	.
chr1	180256056	180256555	chr1	180184593	180185092	Gm31728|chr1:180184593-180185092	0.74189778114272	.	.
chr1	180256056	180256555	chr1	180231942	180232441	Gm31728|chr1:180231942-180232441	0.686050274892946	.	.
chr1	180256056	180256555	chr1	180606943	180607442	Gm31728|chr1:180606943-180607442	0.718941420488513	.	.
chr1	180640407	180640906	chr1	180332234	180332733	Lin9|chr1:180332234-180332733	0.755118468327611	.	.
chr1	180640407	180640906	chr1	180371183	180371682	Lin9|chr1:180371183-180371682	0.728935525400652	.	.
chr1	180640407	180640906	chr1	180420754	180421253	Lin9|chr1:180420754-180421253	0.631433416058262	.	.
chr1	180640407	180640906	chr1	180434100	180434599	Lin9|chr1:180434100-180434599	0.739770673746511	.	.
chr1	180640407	180640906	chr1	180647679	180648178	Lin9|chr1:180647679-180648178	0.662201995214921	.	.
chr1	180641033	180641532	chr1	180332234	180332733	Lin9|chr1:180332234-180332733	0.7542260099986	.	.
chr1	180641033	180641532	chr1	180371183	180371682	Lin9|chr1:180371183-180371682	0.706352583553931	.	.
chr1	180641033	180641532	chr1	180387432	180387931	Lin9|chr1:180387432-180387931	0.634929053623893	.	.
chr1	180641033	180641532	chr1	180420754	180421253	Lin9|chr1:180420754-180421253	0.687350566452142	.	.
chr1	180641033	180641532	chr1	180434100	180434599	Lin9|chr1:180434100-180434599	0.731909952134612	.	.
chr1	180641033	180641532	chr1	180647679	180648178	Lin9|chr1:180647679-180648178	0.634704916316558	.	.
chr1	180641033	180641532	chr1	180778088	180778587	Lin9|chr1:180778088-180778587	0.629816048102852	.	.
chr1	180813989	180814488	chr1	180647679	180648178	H3f3a|chr1:180647679-180648178	0.660634182616346	.	.
chr1	180813989	180814488	chr1	180647679	180648178	H3f3aos|chr1:180647679-180648178	0.660634182616346	.	.
chr1	180813989	180814488	chr1	180778088	180778587	H3f3a|chr1:180778088-180778587	0.730556480324051	.	.
chr1	180813989	180814488	chr1	180778088	180778587	H3f3aos|chr1:180778088-180778587	0.730556480324051	.	.
chr1	180813989	180814488	chr1	181009633	181010132	H3f3a|chr1:181009633-181010132	0.786357406822412	.	.
chr1	180813989	180814488	chr1	181009633	181010132	H3f3aos|chr1:181009633-181010132	0.786357406822412	.	.
chr1	180813989	180814488	chr1	181160679	181161178	H3f3a|chr1:181160679-181161178	0.763684403618963	.	.
chr1	180813989	180814488	chr1	181160679	181161178	H3f3aos|chr1:181160679-181161178	0.763684403618963	.	.
chr1	181352331	181352830	chr1	181160679	181161178	Cnih3|chr1:181160679-181161178	0.84244142944519	.	.
chr1	181352331	181352830	chr1	181247158	181247657	Cnih3|chr1:181247158-181247657	0.651917633852338	.	.
chr1	181352331	181352830	chr1	181272868	181273367	Cnih3|chr1:181272868-181273367	0.728407493516252	.	.
chr1	181352331	181352830	chr1	181433203	181433702	Cnih3|chr1:181433203-181433702	0.721990983937052	.	.
chr1	181352331	181352830	chr1	181433203	181433702	Cnih3|chr1:181433203-181433702	0.721990983937053	.	.
chr1	181352331	181352830	chr1	181445815	181446314	Cnih3|chr1:181445815-181446314	0.747183217270387	.	.
chr1	181352331	181352830	chr1	181535452	181535951	Cnih3|chr1:181535452-181535951	0.754591013341845	.	.
chr1	181352831	181353330	chr1	181160679	181161178	Cnih3|chr1:181160679-181161178	0.771501738849003	.	.
chr1	181352831	181353330	chr1	181272868	181273367	Cnih3|chr1:181272868-181273367	0.662570231510487	.	.
chr1	181352831	181353330	chr1	181393692	181394191	Cnih3|chr1:181393692-181394191	0.691958572442223	.	.
chr1	181352831	181353330	chr1	181433203	181433702	Cnih3|chr1:181433203-181433702	0.75001671572154	.	.
chr1	181352831	181353330	chr1	181445815	181446314	Cnih3|chr1:181445815-181446314	0.709007866818628	.	.
chr1	181352831	181353330	chr1	181535452	181535951	Cnih3|chr1:181535452-181535951	0.627406530360727	.	.
chr1	181842237	181842736	chr1	181552723	181553222	Lbr|chr1:181552723-181553222	0.693151136230789	.	.
chr1	181842237	181842736	chr1	181841665	181842164	Lbr|chr1:181841665-181842164	0.767633092285127	.	.
chr1	182124497	182124996	chr1	181841665	181842164	Srp9|chr1:181841665-181842164	0.685766913293656	.	.
chr1	182124497	182124996	chr1	181975524	181976023	Srp9|chr1:181975524-181976023	0.680896430740839	.	.
chr1	182124497	182124996	chr1	182378832	182379331	Srp9|chr1:182378832-182379331	0.709651223022309	.	.
chr1	182282007	182282506	chr1	182489705	182490204	Degs1|chr1:182489705-182490204	0.743080979816787	.	.
chr1	182517320	182517819	chr1	182378832	182379331	Capn2|chr1:182378832-182379331	0.787892559277927	.	.
chr1	182517320	182517819	chr1	182527836	182528335	Capn2|chr1:182527836-182528335	0.722269436171403	.	.
chr1	182517320	182517819	chr1	182609990	182610489	Capn2|chr1:182609990-182610489	0.731887838239629	.	.
chr1	182517320	182517819	chr1	182682848	182683347	Capn2|chr1:182682848-182683347	0.779477964325516	.	.
chr1	182517320	182517819	chr1	182777042	182777541	Capn2|chr1:182777042-182777541	0.790443321770437	.	.
chr1	182517320	182517819	chr1	182814034	182814533	Capn2|chr1:182814034-182814533	0.724351119711896	.	.
chr1	182517320	182517819	chr1	182840018	182840517	Capn2|chr1:182840018-182840517	0.641878167067313	.	.
chr1	182517320	182517819	chr1	182895645	182896144	Capn2|chr1:182895645-182896144	0.773628001343482	.	.
chr1	182517320	182517819	chr1	182908295	182908794	Capn2|chr1:182908295-182908794	0.835296689460282	.	.
chr1	182517320	182517819	chr1	182918875	182919374	Capn2|chr1:182918875-182919374	0.845291491405949	.	.
chr1	182517320	182517819	chr1	182959370	182959869	Capn2|chr1:182959370-182959869	0.769090170001967	.	.
chr1	182517320	182517819	chr1	182960035	182960534	Capn2|chr1:182960035-182960534	0.663977436556229	.	.
chr1	182763734	182764233	chr1	182682848	182683347	Susd4|chr1:182682848-182683347	0.628340107010381	.	.
chr1	182763734	182764233	chr1	182792654	182793153	Susd4|chr1:182792654-182793153	0.686552031447236	.	.
chr1	183369413	183369912	chr1	183344755	183345254	Mia3|chr1:183344755-183345254	0.720608464154121	.	.
chr1	183419689	183420188	chr1	183656995	183657494	Gm37214|chr1:183656995-183657494	0.657305455288907	.	.
chr1	183419689	183420188	chr1	183669579	183670078	Gm37214|chr1:183669579-183670078	0.654153441959968	.	.
chr1	184033370	184033869	chr1	183890255	183890754	1700056E22Rik|chr1:183890255-183890754	0.731417919421667	.	.
chr1	184033370	184033869	chr1	183981984	183982483	1700056E22Rik|chr1:183981984-183982483	0.763018054302297	.	.
chr1	184033370	184033869	chr1	184051749	184052248	1700056E22Rik|chr1:184051749-184052248	0.778132985898203	.	.
chr1	184033370	184033869	chr1	184106576	184107075	1700056E22Rik|chr1:184106576-184107075	0.630377176465585	.	.
chr1	184033370	184033869	chr1	184160854	184161353	1700056E22Rik|chr1:184160854-184161353	0.895693393008696	.	.
chr1	184033370	184033869	chr1	184177997	184178496	1700056E22Rik|chr1:184177997-184178496	0.772432829021589	.	.
chr1	184033370	184033869	chr1	184178527	184179026	1700056E22Rik|chr1:184178527-184179026	0.68253721922001	.	.
chr1	184033370	184033869	chr1	184447051	184447550	1700056E22Rik|chr1:184447051-184447550	0.621538603460236	.	.
chr1	184034061	184034560	chr1	183890255	183890754	1700056E22Rik|chr1:183890255-183890754	0.66746647745887	.	.
chr1	184034061	184034560	chr1	183981984	183982483	1700056E22Rik|chr1:183981984-183982483	0.779569630780244	.	.
chr1	184034061	184034560	chr1	184051749	184052248	1700056E22Rik|chr1:184051749-184052248	0.637239131565763	.	.
chr1	184034061	184034560	chr1	184160854	184161353	1700056E22Rik|chr1:184160854-184161353	0.765254785415088	.	.
chr1	184034061	184034560	chr1	184177997	184178496	1700056E22Rik|chr1:184177997-184178496	0.666306087261413	.	.
chr1	184845644	184846143	chr1	184675406	184675905	Marc2|chr1:184675406-184675905	0.729623703626225	.	.
chr1	184845644	184846143	chr1	184824501	184825000	Marc2|chr1:184824501-184825000	0.717835093082308	.	.
chr1	184845644	184846143	chr1	184902756	184903255	Marc2|chr1:184902756-184903255	0.689609556074127	.	.
chr1	184845644	184846143	chr1	185193502	185194001	Marc2|chr1:185193502-185194001	0.702819245375451	.	.
chr1	184845644	184846143	chr1	185229664	185230163	Marc2|chr1:185229664-185230163	0.783705843959619	.	.
chr1	185000205	185000704	chr1	184902756	184903255	Mark1|chr1:184902756-184903255	0.653519318165772	.	.
chr1	185454649	185455148	chr1	185096056	185096555	Gm2061|chr1:185096056-185096555	0.649364796995487	.	.
chr1	185454649	185455148	chr1	185096056	185096555	Slc30a10|chr1:185096056-185096555	0.649364796995487	.	.
chr1	185454649	185455148	chr1	185193502	185194001	Gm2061|chr1:185193502-185194001	0.69782647169854	.	.
chr1	185454649	185455148	chr1	185193502	185194001	Slc30a10|chr1:185193502-185194001	0.69782647169854	.	.
chr1	185454649	185455148	chr1	185229664	185230163	Gm2061|chr1:185229664-185230163	0.837159723435514	.	.
chr1	185454649	185455148	chr1	185229664	185230163	Slc30a10|chr1:185229664-185230163	0.837159723435514	.	.
chr1	185454649	185455148	chr1	185684582	185685081	Gm2061|chr1:185684582-185685081	0.774424441676851	.	.
chr1	185454649	185455148	chr1	185684582	185685081	Slc30a10|chr1:185684582-185685081	0.774424441676851	.	.
chr1	185455175	185455674	chr1	185096056	185096555	Gm2061|chr1:185096056-185096555	0.642593143349816	.	.
chr1	185455175	185455674	chr1	185096056	185096555	Slc30a10|chr1:185096056-185096555	0.642593143349816	.	.
chr1	185455175	185455674	chr1	185193502	185194001	Gm2061|chr1:185193502-185194001	0.699301372547267	.	.
chr1	185455175	185455674	chr1	185193502	185194001	Slc30a10|chr1:185193502-185194001	0.699301372547267	.	.
chr1	185455175	185455674	chr1	185229664	185230163	Gm2061|chr1:185229664-185230163	0.830247391934572	.	.
chr1	185455175	185455674	chr1	185229664	185230163	Slc30a10|chr1:185229664-185230163	0.830247391934572	.	.
chr1	185455175	185455674	chr1	185684582	185685081	Gm2061|chr1:185684582-185685081	0.780918972763606	.	.
chr1	185455175	185455674	chr1	185684582	185685081	Slc30a10|chr1:185684582-185685081	0.780918972763606	.	.
chr1	186117016	186117515	chr1	185915484	185915983	Lyplal1|chr1:185915484-185915983	0.651223593389973	.	.
chr1	186749156	186749655	chr1	186250307	186250806	A430105J06Rik|chr1:186250307-186250806	0.776464943958521	.	.
chr1	186749156	186749655	chr1	186250307	186250806	Rrp15|chr1:186250307-186250806	0.776464943958521	.	.
chr1	186749156	186749655	chr1	186255708	186256207	A430105J06Rik|chr1:186255708-186256207	0.74541536968409	.	.
chr1	186749156	186749655	chr1	186255708	186256207	Rrp15|chr1:186255708-186256207	0.74541536968409	.	.
chr1	186749156	186749655	chr1	186392951	186393450	A430105J06Rik|chr1:186392951-186393450	0.678737198313342	.	.
chr1	186749156	186749655	chr1	186392951	186393450	Rrp15|chr1:186392951-186393450	0.678737198313342	.	.
chr1	186749156	186749655	chr1	186417078	186417577	A430105J06Rik|chr1:186417078-186417577	0.81547880170239	.	.
chr1	186749156	186749655	chr1	186417078	186417577	Rrp15|chr1:186417078-186417577	0.81547880170239	.	.
chr1	186749156	186749655	chr1	186449225	186449724	A430105J06Rik|chr1:186449225-186449724	0.722834434955725	.	.
chr1	186749156	186749655	chr1	186449225	186449724	Rrp15|chr1:186449225-186449724	0.722834434955725	.	.
chr1	186749156	186749655	chr1	186460742	186461241	A430105J06Rik|chr1:186460742-186461241	0.618879925888324	.	.
chr1	186749156	186749655	chr1	186460742	186461241	Rrp15|chr1:186460742-186461241	0.618879925888324	.	.
chr1	186749156	186749655	chr1	186474810	186475309	A430105J06Rik|chr1:186474810-186475309	0.735392598962303	.	.
chr1	186749156	186749655	chr1	186474810	186475309	Rrp15|chr1:186474810-186475309	0.735392598962303	.	.
chr1	186749156	186749655	chr1	186609938	186610437	A430105J06Rik|chr1:186609938-186610437	0.666240784855552	.	.
chr1	186749156	186749655	chr1	186609938	186610437	Rrp15|chr1:186609938-186610437	0.666240784855552	.	.
chr1	186749156	186749655	chr1	186682502	186683001	A430105J06Rik|chr1:186682502-186683001	0.82993499888556	.	.
chr1	186749156	186749655	chr1	186682502	186683001	Rrp15|chr1:186682502-186683001	0.82993499888556	.	.
chr1	187448076	187448575	chr1	187662435	187662934	Gm37896|chr1:187662435-187662934	0.692559144194906	.	.
chr1	187448076	187448575	chr1	187686304	187686803	Gm37896|chr1:187686304-187686803	0.650785052079634	.	.
chr1	187609281	187609780	chr1	187439608	187440107	Esrrg|chr1:187439608-187440107	0.62176452506666	.	.
chr1	187609281	187609780	chr1	187661930	187662429	Esrrg|chr1:187661930-187662429	0.87566379026219	.	.
chr1	187609281	187609780	chr1	187662435	187662934	Esrrg|chr1:187662435-187662934	0.720003289332048	.	.
chr1	187651708	187652207	chr1	187662435	187662934	Gm36388|chr1:187662435-187662934	0.673016250170594	.	.
chr1	187651708	187652207	chr1	187997499	187997998	Gm36388|chr1:187997499-187997998	0.676878638622171	.	.
chr1	189343127	189343626	chr1	189154307	189154806	A430027H14Rik|chr1:189154307-189154806	0.637378630588614	.	.
chr1	189343127	189343626	chr1	189156874	189157373	A430027H14Rik|chr1:189156874-189157373	0.63391800729749	.	.
chr1	189343127	189343626	chr1	189217799	189218298	A430027H14Rik|chr1:189217799-189218298	0.651214033495021	.	.
chr1	189343127	189343626	chr1	189228632	189229131	A430027H14Rik|chr1:189228632-189229131	0.679761910721009	.	.
chr1	189343635	189344134	chr1	189054892	189055391	A430027H14Rik|chr1:189054892-189055391	0.634417254390506	.	.
chr1	189343635	189344134	chr1	189217799	189218298	A430027H14Rik|chr1:189217799-189218298	0.619842110788315	.	.
chr1	189343635	189344134	chr1	189228632	189229131	A430027H14Rik|chr1:189228632-189229131	0.621351250714717	.	.
chr1	189343635	189344134	chr1	189716148	189716647	A430027H14Rik|chr1:189716148-189716647	0.668832776786579	.	.
chr1	189727928	189728427	chr1	189425214	189425713	Ptpn14|chr1:189425214-189425713	0.814910702197988	.	.
chr1	189727928	189728427	chr1	189716148	189716647	Ptpn14|chr1:189716148-189716647	0.768114634122475	.	.
chr1	189727928	189728427	chr1	189800306	189800805	Ptpn14|chr1:189800306-189800805	0.832236311350538	.	.
chr1	189727928	189728427	chr1	189884871	189885370	Ptpn14|chr1:189884871-189885370	0.91462204265319	.	.
chr1	189727928	189728427	chr1	189989180	189989679	Ptpn14|chr1:189989180-189989679	0.804536016159197	.	.
chr1	189922073	189922572	chr1	189716148	189716647	Smyd2|chr1:189716148-189716647	0.645492017662922	.	.
chr1	189922073	189922572	chr1	189716148	189716647	Smyd2|chr1:189716148-189716647	0.645492017662923	.	.
chr1	190170441	190170940	chr1	189800306	189800805	Prox1|chr1:189800306-189800805	0.841336899798359	.	.
chr1	190170441	190170940	chr1	189800306	189800805	Prox1os|chr1:189800306-189800805	0.841336899798359	.	.
chr1	190170441	190170940	chr1	189884871	189885370	Prox1|chr1:189884871-189885370	0.835586401180005	.	.
chr1	190170441	190170940	chr1	189884871	189885370	Prox1os|chr1:189884871-189885370	0.835586401180005	.	.
chr1	190170441	190170940	chr1	189989180	189989679	Prox1|chr1:189989180-189989679	0.665237796373379	.	.
chr1	190170441	190170940	chr1	189989180	189989679	Prox1os|chr1:189989180-189989679	0.665237796373379	.	.
chr1	190979086	190979585	chr1	190681588	190682087	Vash2|chr1:190681588-190682087	0.620416005428501	.	.
chr1	190979086	190979585	chr1	190682135	190682634	Vash2|chr1:190682135-190682634	0.771058026379501	.	.
chr1	190979086	190979585	chr1	190695519	190696018	Vash2|chr1:190695519-190696018	0.726606709874391	.	.
chr1	190979086	190979585	chr1	190797118	190797617	Vash2|chr1:190797118-190797617	0.776915669889182	.	.
chr1	190979086	190979585	chr1	190816101	190816600	Vash2|chr1:190816101-190816600	0.695308183843671	.	.
chr1	190979086	190979585	chr1	190843668	190844167	Vash2|chr1:190843668-190844167	0.726950754519685	.	.
chr1	190979086	190979585	chr1	190844292	190844791	Vash2|chr1:190844292-190844791	0.673466817400768	.	.
chr1	190979086	190979585	chr1	190948804	190949303	Vash2|chr1:190948804-190949303	0.64383624875689	.	.
chr1	190979086	190979585	chr1	190965149	190965648	Vash2|chr1:190965149-190965648	0.645873078652975	.	.
chr1	190979086	190979585	chr1	190995623	190996122	Vash2|chr1:190995623-190996122	0.653325714922732	.	.
chr1	191098161	191098660	chr1	190843668	190844167	Batf3|chr1:190843668-190844167	0.63193090803979	.	.
chr1	191098161	191098660	chr1	190843668	190844167	Batf3|chr1:190843668-190844167	0.631930908039791	.	.
chr1	191317662	191318161	chr1	191292294	191292793	Nenf|chr1:191292294-191292793	0.619496994099916	.	.
chr1	191317662	191318161	chr1	191397049	191397548	Nenf|chr1:191397049-191397548	0.620871221540894	.	.
chr1	191717568	191718067	chr1	191712270	191712769	Lpgat1|chr1:191712270-191712769	0.634762522611971	.	.
chr1	191977150	191977649	chr1	191964106	191964605	Rd3|chr1:191964106-191964605	0.752920442244486	.	.
chr1	192092422	192092921	chr1	191808694	191809193	Gm26879|chr1:191808694-191809193	0.633682878145537	.	.
chr1	192092422	192092921	chr1	191808694	191809193	Traf5|chr1:191808694-191809193	0.633682878145537	.	.
chr1	192136426	192136925	chr1	192070708	192071207	Gm10516|chr1:192070708-192071207	0.658632100326653	.	.
chr1	192137818	192138317	chr1	192052496	192052995	Rcor3|chr1:192052496-192052995	0.670649697267284	.	.
chr1	192190456	192190955	chr1	192457710	192458209	Kcnh1|chr1:192457710-192458209	0.66235510786164	.	.
chr1	192854936	192855435	chr1	192696240	192696739	Gm15867|chr1:192696240-192696739	0.754067179521182	.	.
chr1	192854936	192855435	chr1	192696240	192696739	Sertad4|chr1:192696240-192696739	0.754067179521182	.	.
chr1	192854936	192855435	chr1	192784324	192784823	Gm15867|chr1:192784324-192784823	0.703095497265591	.	.
chr1	192854936	192855435	chr1	192784324	192784823	Sertad4|chr1:192784324-192784823	0.703095497265591	.	.
chr1	192854936	192855435	chr1	192834606	192835105	Gm15867|chr1:192834606-192835105	0.739378093772135	.	.
chr1	192854936	192855435	chr1	192834606	192835105	Sertad4|chr1:192834606-192835105	0.739378093772135	.	.
chr1	192854936	192855435	chr1	192862101	192862600	Gm15867|chr1:192862101-192862600	0.640365632102692	.	.
chr1	192854936	192855435	chr1	192862101	192862600	Sertad4|chr1:192862101-192862600	0.640365632102692	.	.
chr1	192854936	192855435	chr1	193059663	193060162	Gm15867|chr1:193059663-193060162	0.746420295361971	.	.
chr1	192854936	192855435	chr1	193059663	193060162	Sertad4|chr1:193059663-193060162	0.746420295361971	.	.
chr1	192854936	192855435	chr1	193090274	193090773	Gm15867|chr1:193090274-193090773	0.876915906949958	.	.
chr1	192854936	192855435	chr1	193090274	193090773	Sertad4|chr1:193090274-193090773	0.876915906949958	.	.
chr1	192854936	192855435	chr1	193102535	193103034	Gm15867|chr1:193102535-193103034	0.646074730362768	.	.
chr1	192854936	192855435	chr1	193102535	193103034	Sertad4|chr1:193102535-193103034	0.646074730362768	.	.
chr1	192855482	192855981	chr1	192696240	192696739	Gm15867|chr1:192696240-192696739	0.625856882236834	.	.
chr1	192855482	192855981	chr1	192696240	192696739	Sertad4|chr1:192696240-192696739	0.625856882236834	.	.
chr1	192855482	192855981	chr1	192784324	192784823	Gm15867|chr1:192784324-192784823	0.801054159246411	.	.
chr1	192855482	192855981	chr1	192784324	192784823	Sertad4|chr1:192784324-192784823	0.801054159246411	.	.
chr1	192855482	192855981	chr1	193090274	193090773	Gm15867|chr1:193090274-193090773	0.640921895239578	.	.
chr1	192855482	192855981	chr1	193090274	193090773	Sertad4|chr1:193090274-193090773	0.640921895239578	.	.
chr1	193130022	193130521	chr1	192784324	192784823	Utp25|chr1:192784324-192784823	0.634315575394769	.	.
chr1	193369183	193369682	chr1	193059663	193060162	Camk1g|chr1:193059663-193060162	0.754280043349949	.	.
chr1	193369183	193369682	chr1	193086739	193087238	Camk1g|chr1:193086739-193087238	0.733605099122678	.	.
chr1	193369183	193369682	chr1	193090274	193090773	Camk1g|chr1:193090274-193090773	0.896810999635312	.	.
chr1	193369183	193369682	chr1	193242320	193242819	Camk1g|chr1:193242320-193242819	0.697300007068085	.	.
chr1	193369183	193369682	chr1	193256701	193257200	Camk1g|chr1:193256701-193257200	0.763373001542699	.	.
chr1	193369183	193369682	chr1	193330113	193330612	Camk1g|chr1:193330113-193330612	0.876248391907749	.	.
chr1	193369183	193369682	chr1	193387105	193387604	Camk1g|chr1:193387105-193387604	0.712132168445079	.	.
chr1	193369183	193369682	chr1	193449473	193449972	Camk1g|chr1:193449473-193449972	0.829642437958835	.	.
chr1	193369183	193369682	chr1	193518038	193518537	Camk1g|chr1:193518038-193518537	0.792693542902045	.	.
chr1	193369183	193369682	chr1	193518038	193518537	Camk1g|chr1:193518038-193518537	0.792693542902046	.	.
chr1	193369183	193369682	chr1	193539102	193539601	Camk1g|chr1:193539102-193539601	0.825122765436137	.	.
chr1	193369183	193369682	chr1	193539102	193539601	Camk1g|chr1:193539102-193539601	0.825122765436138	.	.
chr1	193370052	193370551	chr1	193059663	193060162	Camk1g|chr1:193059663-193060162	0.717813953607967	.	.
chr1	193370052	193370551	chr1	193086739	193087238	Camk1g|chr1:193086739-193087238	0.634338626822239	.	.
chr1	193370052	193370551	chr1	193090274	193090773	Camk1g|chr1:193090274-193090773	0.852804473404496	.	.
chr1	193370052	193370551	chr1	193102535	193103034	Camk1g|chr1:193102535-193103034	0.71413800751373	.	.
chr1	193370052	193370551	chr1	193256701	193257200	Camk1g|chr1:193256701-193257200	0.815013472936921	.	.
chr1	193370052	193370551	chr1	193330113	193330612	Camk1g|chr1:193330113-193330612	0.857294902481431	.	.
chr1	193370052	193370551	chr1	193387105	193387604	Camk1g|chr1:193387105-193387604	0.726310538776369	.	.
chr1	193370052	193370551	chr1	193449473	193449972	Camk1g|chr1:193449473-193449972	0.702850061562463	.	.
chr1	193370052	193370551	chr1	193518038	193518537	Camk1g|chr1:193518038-193518537	0.800140720852197	.	.
chr1	193370052	193370551	chr1	193539102	193539601	Camk1g|chr1:193539102-193539601	0.770254129068213	.	.
chr1	194976111	194976610	chr1	194720525	194721024	A330023F24Rik|chr1:194720525-194721024	0.684167800578477	.	.
chr1	194976111	194976610	chr1	194720525	194721024	Gm16897|chr1:194720525-194721024	0.684167800578477	.	.
chr1	194976725	194977224	chr1	194576582	194577081	A330023F24Rik|chr1:194576582-194577081	0.637337334231382	.	.
chr1	194976725	194977224	chr1	194576582	194577081	Gm16897|chr1:194576582-194577081	0.637337334231382	.	.
chr1	194976725	194977224	chr1	194660309	194660808	A330023F24Rik|chr1:194660309-194660808	0.783426734076873	.	.
chr1	194976725	194977224	chr1	194660309	194660808	Gm16897|chr1:194660309-194660808	0.783426734076873	.	.
chr1	194976725	194977224	chr1	194962131	194962630	A330023F24Rik|chr1:194962131-194962630	0.731693494689093	.	.
chr1	194976725	194977224	chr1	194962131	194962630	Gm16897|chr1:194962131-194962630	0.731693494689093	.	.
chr1	194977431	194977930	chr1	194660309	194660808	Gm16897|chr1:194660309-194660808	0.730464051254127	.	.
chr1	194977431	194977930	chr1	194962131	194962630	Gm16897|chr1:194962131-194962630	0.63004935068383	.	.
chr10	3366298	3366797	chr10	3366890	3367389	Ppp1r14c|chr10:3366890-3367389	0.817527858383597	.	.
chr10	3740116	3740615	chr10	3536280	3536779	Plekhg1|chr10:3536280-3536779	0.725418621866149	.	.
chr10	3740116	3740615	chr10	3551144	3551643	Plekhg1|chr10:3551144-3551643	0.830429205891329	.	.
chr10	3740116	3740615	chr10	3663207	3663706	Plekhg1|chr10:3663207-3663706	0.696248300186256	.	.
chr10	4265552	4266051	chr10	4589488	4589987	Akap12|chr10:4589488-4589987	0.791616593974567	.	.
chr10	5550504	5551003	chr10	5429360	5429859	Syne1|chr10:5429360-5429859	0.677623080565212	.	.
chr10	5550504	5551003	chr10	5439722	5440221	Syne1|chr10:5439722-5440221	0.765305908073437	.	.
chr10	5550504	5551003	chr10	5468587	5469086	Syne1|chr10:5468587-5469086	0.755331192766751	.	.
chr10	5550504	5551003	chr10	5554911	5555410	Syne1|chr10:5554911-5555410	0.749593867013505	.	.
chr10	5805395	5805894	chr10	5735115	5735614	Fbxo5|chr10:5735115-5735614	0.655432430416451	.	.
chr10	5823844	5824343	chr10	5735115	5735614	Mtrf1l|chr10:5735115-5735614	0.68227713615458	.	.
chr10	5823844	5824343	chr10	6035780	6036279	Mtrf1l|chr10:6035780-6036279	0.701630524817737	.	.
chr10	7211500	7211999	chr10	7077482	7077981	Cnksr3|chr10:7077482-7077981	0.649563099315648	.	.
chr10	7212004	7212503	chr10	6863591	6864090	Cnksr3|chr10:6863591-6864090	0.797620810114143	.	.
chr10	7212004	7212503	chr10	6979130	6979629	Cnksr3|chr10:6979130-6979629	0.688707399984117	.	.
chr10	7212004	7212503	chr10	7111549	7112048	Cnksr3|chr10:7111549-7112048	0.6358452377643	.	.
chr10	7589567	7590066	chr10	7688488	7688987	Lrp11|chr10:7688488-7688987	0.709753170319101	.	.
chr10	7589567	7590066	chr10	7861153	7861652	Lrp11|chr10:7861153-7861652	0.660739065708577	.	.
chr10	7780721	7781220	chr10	7941173	7941672	B430219N15Rik|chr10:7941173-7941672	0.739873579134943	.	.
chr10	8518075	8518574	chr10	8287193	8287692	Ust|chr10:8287193-8287692	0.807366383790025	.	.
chr10	8518075	8518574	chr10	8394719	8395218	Ust|chr10:8394719-8395218	0.967176207407744	.	.
chr10	8518075	8518574	chr10	8447656	8448155	Ust|chr10:8447656-8448155	0.797710398809794	.	.
chr10	8518075	8518574	chr10	8472111	8472610	Ust|chr10:8472111-8472610	0.63065864418514	.	.
chr10	8518075	8518574	chr10	8994970	8995469	Ust|chr10:8994970-8995469	0.748813493136933	.	.
chr10	8518648	8519147	chr10	8287193	8287692	Ust|chr10:8287193-8287692	0.647717944863181	.	.
chr10	8518648	8519147	chr10	8394719	8395218	Ust|chr10:8394719-8395218	0.835289418034946	.	.
chr10	8518648	8519147	chr10	8447656	8448155	Ust|chr10:8447656-8448155	0.622902875788348	.	.
chr10	8518648	8519147	chr10	8472111	8472610	Ust|chr10:8472111-8472610	0.657148180427506	.	.
chr10	8518648	8519147	chr10	8994970	8995469	Ust|chr10:8994970-8995469	0.648965937739913	.	.
chr10	8885858	8886357	chr10	8898733	8899232	Sash1|chr10:8898733-8899232	0.651874413502959	.	.
chr10	8885858	8886357	chr10	8955686	8956185	Sash1|chr10:8955686-8956185	0.668055949369491	.	.
chr10	9674500	9674999	chr10	9650251	9650750	Samd5|chr10:9650251-9650750	0.705730896267399	.	.
chr10	9675019	9675518	chr10	9322516	9323015	Samd5|chr10:9322516-9323015	0.832191486287731	.	.
chr10	9675019	9675518	chr10	9345186	9345685	Samd5|chr10:9345186-9345685	0.813456357859044	.	.
chr10	9675019	9675518	chr10	9599698	9600197	Samd5|chr10:9599698-9600197	0.890911839853831	.	.
chr10	9675019	9675518	chr10	9643104	9643603	Samd5|chr10:9643104-9643603	0.805730568035425	.	.
chr10	9675019	9675518	chr10	9650251	9650750	Samd5|chr10:9650251-9650750	0.822081212669554	.	.
chr10	9675019	9675518	chr10	9735121	9735620	Samd5|chr10:9735121-9735620	0.828066582636934	.	.
chr10	9900441	9900940	chr10	9599698	9600197	Gm46210|chr10:9599698-9600197	0.660586969533104	.	.
chr10	9900441	9900940	chr10	9599698	9600197	Stxbp5|chr10:9599698-9600197	0.660586969533104	.	.
chr10	9900441	9900940	chr10	9643104	9643603	Gm46210|chr10:9643104-9643603	0.724991129042495	.	.
chr10	9900441	9900940	chr10	9643104	9643603	Stxbp5|chr10:9643104-9643603	0.724991129042495	.	.
chr10	9900441	9900940	chr10	9676891	9677390	Gm46210|chr10:9676891-9677390	0.633732122629662	.	.
chr10	9900441	9900940	chr10	9676891	9677390	Stxbp5|chr10:9676891-9677390	0.633732122629662	.	.
chr10	9900441	9900940	chr10	9735121	9735620	Gm46210|chr10:9735121-9735620	0.741268408078522	.	.
chr10	9900441	9900940	chr10	9735121	9735620	Stxbp5|chr10:9735121-9735620	0.741268408078522	.	.
chr10	10184318	10184817	chr10	10093567	10094066	4930598N05Rik|chr10:10093567-10094066	0.754515339076554	.	.
chr10	10184318	10184817	chr10	10094090	10094589	4930598N05Rik|chr10:10094090-10094589	0.684147210368538	.	.
chr10	10184318	10184817	chr10	10107228	10107727	4930598N05Rik|chr10:10107228-10107727	0.713977030981846	.	.
chr10	10184318	10184817	chr10	10205767	10206266	4930598N05Rik|chr10:10205767-10206266	0.647672097076881	.	.
chr10	10184318	10184817	chr10	10252780	10253279	4930598N05Rik|chr10:10252780-10253279	0.689648404875888	.	.
chr10	10184318	10184817	chr10	10300979	10301478	4930598N05Rik|chr10:10300979-10301478	0.799167300639681	.	.
chr10	10557986	10558485	chr10	10300979	10301478	Rab32|chr10:10300979-10301478	0.809394644496749	.	.
chr10	10557986	10558485	chr10	10734509	10735008	Rab32|chr10:10734509-10735008	0.717120722068066	.	.
chr10	10747889	10748388	chr10	10345957	10346456	4930567K20Rik|chr10:10345957-10346456	0.869182291329779	.	.
chr10	10747889	10748388	chr10	10731551	10732050	4930567K20Rik|chr10:10731551-10732050	0.935555843737168	.	.
chr10	11081489	11081988	chr10	11080801	11081300	Grm1|chr10:11080801-11081300	0.799143669519051	.	.
chr10	11081489	11081988	chr10	11098809	11099308	Grm1|chr10:11098809-11099308	0.84903665317259	.	.
chr10	11081489	11081988	chr10	11390759	11391258	Grm1|chr10:11390759-11391258	0.786820611860824	.	.
chr10	11082083	11082582	chr10	11080801	11081300	Grm1|chr10:11080801-11081300	0.631154313322619	.	.
chr10	11082083	11082582	chr10	11098809	11099308	Grm1|chr10:11098809-11099308	0.712209622875599	.	.
chr10	11149164	11149663	chr10	11080801	11081300	Shprh|chr10:11080801-11081300	0.688916071199582	.	.
chr10	11280524	11281023	chr10	11452411	11452910	4930432B10Rik|chr10:11452411-11452910	0.639249824643791	.	.
chr10	11280524	11281023	chr10	11452411	11452910	Fbxo30|chr10:11452411-11452910	0.639249824643791	.	.
chr10	11280524	11281023	chr10	11729503	11730002	4930432B10Rik|chr10:11729503-11730002	0.693055070468424	.	.
chr10	11280524	11281023	chr10	11729503	11730002	Fbxo30|chr10:11729503-11730002	0.693055070468424	.	.
chr10	11343450	11343949	chr10	11452411	11452910	Epm2a|chr10:11452411-11452910	0.637766392019802	.	.
chr10	11841343	11841842	chr10	11515109	11515608	Gm48697|chr10:11515109-11515608	0.754192110678206	.	.
chr10	11841343	11841842	chr10	11729503	11730002	Gm48697|chr10:11729503-11730002	0.730765778038433	.	.
chr10	11841343	11841842	chr10	11739218	11739717	Gm48697|chr10:11739218-11739717	0.695528317539796	.	.
chr10	11841343	11841842	chr10	11840535	11841034	Gm48697|chr10:11840535-11841034	0.62021647816939	.	.
chr10	11841343	11841842	chr10	11880449	11880948	Gm48697|chr10:11880449-11880948	0.77768560742907	.	.
chr10	11841343	11841842	chr10	12019088	12019587	Gm48697|chr10:12019088-12019587	0.834102121974812	.	.
chr10	11841343	11841842	chr10	12057424	12057923	Gm48697|chr10:12057424-12057923	0.760300273246785	.	.
chr10	11841343	11841842	chr10	12060676	12061175	Gm48697|chr10:12060676-12061175	0.713115192082036	.	.
chr10	11841343	11841842	chr10	12111673	12112172	Gm48697|chr10:12111673-12112172	0.792051268142588	.	.
chr10	11841343	11841842	chr10	12180910	12181409	Gm48697|chr10:12180910-12181409	0.754750869779769	.	.
chr10	13192919	13193418	chr10	12931935	12932434	Ltv1|chr10:12931935-12932434	0.641102769693827	.	.
chr10	13474088	13474587	chr10	13232551	13233050	Phactr2|chr10:13232551-13233050	0.653240929573544	.	.
chr10	13474088	13474587	chr10	13253621	13254120	Phactr2|chr10:13253621-13254120	0.676311678612592	.	.
chr10	13474088	13474587	chr10	13323828	13324327	Phactr2|chr10:13323828-13324327	0.724134496886582	.	.
chr10	13474088	13474587	chr10	13388671	13389170	Phactr2|chr10:13388671-13389170	0.667126722866878	.	.
chr10	13474088	13474587	chr10	13429135	13429634	Phactr2|chr10:13429135-13429634	0.709423413142443	.	.
chr10	13965511	13966010	chr10	13982789	13983288	Hivep2|chr10:13982789-13983288	0.635862373874217	.	.
chr10	15300071	15300570	chr10	15243415	15243914	Gm47710|chr10:15243415-15243914	0.62726131041618	.	.
chr10	15759897	15760396	chr10	15606248	15606747	Gm40604|chr10:15606248-15606747	0.75413052897757	.	.
chr10	15759897	15760396	chr10	15879656	15880155	Gm40604|chr10:15879656-15880155	0.75066516956859	.	.
chr10	15759897	15760396	chr10	15925983	15926482	Gm40604|chr10:15925983-15926482	0.816940481594673	.	.
chr10	15759897	15760396	chr10	16001210	16001709	Gm40604|chr10:16001210-16001709	0.655044791304528	.	.
chr10	15759897	15760396	chr10	16018043	16018542	Gm40604|chr10:16018043-16018542	0.806182047310197	.	.
chr10	15759897	15760396	chr10	16033049	16033548	Gm40604|chr10:16033049-16033548	0.679733239178322	.	.
chr10	15759897	15760396	chr10	16123901	16124400	Gm40604|chr10:16123901-16124400	0.751501816488885	.	.
chr10	15759897	15760396	chr10	16171253	16171752	Gm40604|chr10:16171253-16171752	0.72115319621071	.	.
chr10	17722198	17722697	chr10	17294486	17294985	Cited2|chr10:17294486-17294985	0.697218187106093	.	.
chr10	17722198	17722697	chr10	17367021	17367520	Cited2|chr10:17367021-17367520	0.681878733846731	.	.
chr10	17722198	17722697	chr10	17367021	17367520	Cited2|chr10:17367021-17367520	0.681878733846732	.	.
chr10	17722198	17722697	chr10	17395720	17396219	Cited2|chr10:17395720-17396219	0.666194534318014	.	.
chr10	17722963	17723462	chr10	17629579	17630078	Cited2|chr10:17629579-17630078	0.677024399287973	.	.
chr10	17723506	17724005	chr10	17869893	17870392	Cited2|chr10:17869893-17870392	0.80439284099837	.	.
chr10	18022923	18023422	chr10	18165809	18166308	Abracl|chr10:18165809-18166308	0.74720720353501	.	.
chr10	18022923	18023422	chr10	18455036	18455535	Abracl|chr10:18455036-18455535	0.623885249264897	.	.
chr10	18022923	18023422	chr10	18475080	18475579	Abracl|chr10:18475080-18475579	0.752415472037402	.	.
chr10	18210578	18211077	chr10	18407368	18407867	Ect2l|chr10:18407368-18407867	0.689001419259817	.	.
chr10	18210578	18211077	chr10	18463079	18463578	Ect2l|chr10:18463079-18463578	0.635869083712594	.	.
chr10	18234496	18234995	chr10	18480732	18481231	Ccdc28a|chr10:18480732-18481231	0.690827971572066	.	.
chr10	18234496	18234995	chr10	18480732	18481231	Gm10827|chr10:18480732-18481231	0.690827971572066	.	.
chr10	18886878	18887377	chr10	18526322	18526821	Gm48483|chr10:18526322-18526821	0.622006218049864	.	.
chr10	19015270	19015769	chr10	19091832	19092331	Tnfaip3|chr10:19091832-19092331	0.769133239501689	.	.
chr10	19141403	19141902	chr10	19091832	19092331	Gm20139|chr10:19091832-19092331	0.751925536849708	.	.
chr10	19712255	19712754	chr10	19699289	19699788	Il20ra|chr10:19699289-19699788	0.646622611989428	.	.
chr10	19933466	19933965	chr10	19563521	19564020	Map3k5|chr10:19563521-19564020	0.69172957752917	.	.
chr10	19933466	19933965	chr10	20046028	20046527	Map3k5|chr10:20046028-20046527	0.662797351228159	.	.
chr10	20312122	20312621	chr10	20155422	20155921	4933406P04Rik|chr10:20155422-20155921	0.716602367164285	.	.
chr10	20312122	20312621	chr10	20155422	20155921	Bclaf1|chr10:20155422-20155921	0.716602367164285	.	.
chr10	20312122	20312621	chr10	20166735	20167234	4933406P04Rik|chr10:20166735-20167234	0.76544517145607	.	.
chr10	20312122	20312621	chr10	20166735	20167234	Bclaf1|chr10:20166735-20167234	0.76544517145607	.	.
chr10	20312122	20312621	chr10	20181176	20181675	4933406P04Rik|chr10:20181176-20181675	0.749161211027446	.	.
chr10	20312122	20312621	chr10	20181176	20181675	Bclaf1|chr10:20181176-20181675	0.749161211027446	.	.
chr10	20312122	20312621	chr10	20181712	20182211	4933406P04Rik|chr10:20181712-20182211	0.659960215121384	.	.
chr10	20312122	20312621	chr10	20181712	20182211	Bclaf1|chr10:20181712-20182211	0.659960215121384	.	.
chr10	20312122	20312621	chr10	20345653	20346152	4933406P04Rik|chr10:20345653-20346152	0.641014071191218	.	.
chr10	20312122	20312621	chr10	20345653	20346152	Bclaf1|chr10:20345653-20346152	0.641014071191218	.	.
chr10	20312122	20312621	chr10	20528762	20529261	4933406P04Rik|chr10:20528762-20529261	0.669092540225119	.	.
chr10	20312122	20312621	chr10	20528762	20529261	Bclaf1|chr10:20528762-20529261	0.669092540225119	.	.
chr10	20312656	20313155	chr10	20171634	20172133	4933406P04Rik|chr10:20171634-20172133	0.636426919014388	.	.
chr10	20312656	20313155	chr10	20171634	20172133	4933406P04Rik|chr10:20171634-20172133	0.636426919014389	.	.
chr10	20312656	20313155	chr10	20171634	20172133	Bclaf1|chr10:20171634-20172133	0.636426919014388	.	.
chr10	20312656	20313155	chr10	20171634	20172133	Bclaf1|chr10:20171634-20172133	0.636426919014389	.	.
chr10	20347497	20347996	chr10	20023450	20023949	Mtfr2|chr10:20023450-20023949	0.841263110340949	.	.
chr10	20347497	20347996	chr10	20023450	20023949	Mtfr2|chr10:20023450-20023949	0.84126311034095	.	.
chr10	20347497	20347996	chr10	20046028	20046527	Mtfr2|chr10:20046028-20046527	0.704171917898918	.	.
chr10	20347497	20347996	chr10	20158740	20159239	Mtfr2|chr10:20158740-20159239	0.917008095064283	.	.
chr10	20347497	20347996	chr10	20158740	20159239	Mtfr2|chr10:20158740-20159239	0.917008095064284	.	.
chr10	20347497	20347996	chr10	20527751	20528250	Mtfr2|chr10:20527751-20528250	0.627273389792752	.	.
chr10	20724806	20725305	chr10	20935232	20935731	Pde7b|chr10:20935232-20935731	0.729303202023477	.	.
chr10	20724806	20725305	chr10	20938543	20939042	Pde7b|chr10:20938543-20939042	0.724227668644397	.	.
chr10	20724806	20725305	chr10	20938543	20939042	Pde7b|chr10:20938543-20939042	0.724227668644398	.	.
chr10	20951753	20952252	chr10	20528762	20529261	Ahi1|chr10:20528762-20529261	0.694091177096736	.	.
chr10	20951753	20952252	chr10	20944546	20945045	Ahi1|chr10:20944546-20945045	0.62899266076602	.	.
chr10	20951753	20952252	chr10	21054817	21055316	Ahi1|chr10:21054817-21055316	0.678045641715068	.	.
chr10	20951753	20952252	chr10	21055370	21055869	Ahi1|chr10:21055370-21055869	0.674423094723322	.	.
chr10	20951753	20952252	chr10	21132550	21133049	Ahi1|chr10:21132550-21133049	0.699383347831471	.	.
chr10	20952322	20952821	chr10	21054817	21055316	Ahi1|chr10:21054817-21055316	0.693815819744082	.	.
chr10	21685905	21686404	chr10	21685011	21685510	Gm5420|chr10:21685011-21685510	0.725953366255711	.	.
chr10	21881933	21882432	chr10	21555129	21555628	Sgk1|chr10:21555129-21555628	0.663372463053272	.	.
chr10	21881933	21882432	chr10	21715374	21715873	Sgk1|chr10:21715374-21715873	0.70466332486967	.	.
chr10	21881933	21882432	chr10	21868565	21869064	Sgk1|chr10:21868565-21869064	0.741033475989198	.	.
chr10	21881933	21882432	chr10	21994360	21994859	Sgk1|chr10:21994360-21994859	0.739826706526432	.	.
chr10	21881933	21882432	chr10	22036209	22036708	Sgk1|chr10:22036209-22036708	0.831209727480064	.	.
chr10	21881933	21882432	chr10	22140879	22141378	Sgk1|chr10:22140879-22141378	0.663109066520873	.	.
chr10	21881933	21882432	chr10	22163656	22164155	Sgk1|chr10:22163656-22164155	0.735231384994732	.	.
chr10	23786514	23787013	chr10	24111089	24111588	Rps12|chr10:24111089-24111588	0.689867674521728	.	.
chr10	23786514	23787013	chr10	24111089	24111588	Rps12|chr10:24111089-24111588	0.689867674521729	.	.
chr10	24223272	24223771	chr10	23951667	23952166	Moxd1|chr10:23951667-23952166	0.636572928639189	.	.
chr10	24223272	24223771	chr10	23979250	23979749	Moxd1|chr10:23979250-23979749	0.733836099471622	.	.
chr10	24223272	24223771	chr10	24173171	24173670	Moxd1|chr10:24173171-24173670	0.762495154952748	.	.
chr10	24223272	24223771	chr10	24469726	24470225	Moxd1|chr10:24469726-24470225	0.791270910206928	.	.
chr10	24595382	24595881	chr10	24311997	24312496	Ccn2|chr10:24311997-24312496	0.667860059062122	.	.
chr10	24595382	24595881	chr10	24469726	24470225	Ccn2|chr10:24469726-24470225	0.699058520823608	.	.
chr10	24595382	24595881	chr10	24585471	24585970	Ccn2|chr10:24585471-24585970	0.717869694593791	.	.
chr10	25359501	25360000	chr10	25681202	25681701	Epb41l2|chr10:25681202-25681701	0.630388322129522	.	.
chr10	25707948	25708447	chr10	25296861	25297360	Gm36543|chr10:25296861-25297360	0.654338716103614	.	.
chr10	26374914	26375413	chr10	26234702	26235201	L3mbtl3|chr10:26234702-26235201	0.645259893881818	.	.
chr10	26695050	26695549	chr10	26494221	26494720	Gm48893|chr10:26494221-26494720	0.773362911465528	.	.
chr10	26695050	26695549	chr10	26540164	26540663	Gm48893|chr10:26540164-26540663	0.68819270220521	.	.
chr10	26695050	26695549	chr10	26772164	26772663	Gm48893|chr10:26772164-26772663	0.816908352290734	.	.
chr10	26695050	26695549	chr10	26772852	26773351	Gm48893|chr10:26772852-26773351	0.695648625294589	.	.
chr10	26695050	26695549	chr10	26822656	26823155	Gm48893|chr10:26822656-26823155	0.687705796457898	.	.
chr10	26695050	26695549	chr10	26884930	26885429	Gm48893|chr10:26884930-26885429	0.727275884939507	.	.
chr10	26695050	26695549	chr10	26995522	26996021	Gm48893|chr10:26995522-26996021	0.69444034194954	.	.
chr10	26752501	26753000	chr10	26540164	26540663	Arhgap18|chr10:26540164-26540663	0.780785851911232	.	.
chr10	26752501	26753000	chr10	26630133	26630632	Arhgap18|chr10:26630133-26630632	0.705318532841345	.	.
chr10	26752501	26753000	chr10	26772164	26772663	Arhgap18|chr10:26772164-26772663	0.809004520460339	.	.
chr10	26752501	26753000	chr10	26772852	26773351	Arhgap18|chr10:26772852-26773351	0.706335784535923	.	.
chr10	26752501	26753000	chr10	26822656	26823155	Arhgap18|chr10:26822656-26823155	0.823950492143722	.	.
chr10	26752501	26753000	chr10	26884930	26885429	Arhgap18|chr10:26884930-26885429	0.842094261032693	.	.
chr10	26752501	26753000	chr10	26995522	26996021	Arhgap18|chr10:26995522-26996021	0.684815902092717	.	.
chr10	26752501	26753000	chr10	27054199	27054698	Arhgap18|chr10:27054199-27054698	0.635763623813323	.	.
chr10	26752501	26753000	chr10	27123745	27124244	Arhgap18|chr10:27123745-27124244	0.818972398827754	.	.
chr10	26752501	26753000	chr10	27147198	27147697	Arhgap18|chr10:27147198-27147697	0.829823924161939	.	.
chr10	26752501	26753000	chr10	27188888	27189387	Arhgap18|chr10:27188888-27189387	0.733998021726729	.	.
chr10	29535581	29536080	chr10	29777894	29778393	Rspo3|chr10:29777894-29778393	0.646682447929723	.	.
chr10	30600453	30600952	chr10	30715351	30715850	Trmt11|chr10:30715351-30715850	0.710810224285182	.	.
chr10	30600453	30600952	chr10	30715351	30715850	Trmt11|chr10:30715351-30715850	0.710810224285183	.	.
chr10	30600453	30600952	chr10	30718850	30719349	Trmt11|chr10:30718850-30719349	0.723790932015665	.	.
chr10	30802619	30803118	chr10	30715351	30715850	Ncoa7|chr10:30715351-30715850	0.731080727193034	.	.
chr10	30802619	30803118	chr10	30718850	30719349	Ncoa7|chr10:30718850-30719349	0.817078427465824	.	.
chr10	30802619	30803118	chr10	30778643	30779142	Ncoa7|chr10:30778643-30779142	0.750591473216559	.	.
chr10	30802619	30803118	chr10	30824988	30825487	Ncoa7|chr10:30824988-30825487	0.716600128507732	.	.
chr10	30803126	30803625	chr10	30778643	30779142	Ncoa7|chr10:30778643-30779142	0.673798787824077	.	.
chr10	30803126	30803625	chr10	30824988	30825487	Ncoa7|chr10:30824988-30825487	0.799978666850088	.	.
chr10	30842620	30843119	chr10	30715351	30715850	Hey2|chr10:30715351-30715850	0.903219413208742	.	.
chr10	30842620	30843119	chr10	30718850	30719349	Hey2|chr10:30718850-30719349	0.787502799654747	.	.
chr10	31609486	31609985	chr10	31318423	31318922	Rnf217|chr10:31318423-31318922	0.758200640076743	.	.
chr10	31609486	31609985	chr10	31336375	31336874	Rnf217|chr10:31336375-31336874	0.753474514867118	.	.
chr10	31609486	31609985	chr10	31551337	31551836	Rnf217|chr10:31551337-31551836	0.742317891416652	.	.
chr10	34019491	34019990	chr10	34149750	34150249	Gm48045|chr10:34149750-34150249	0.77666784773795	.	.
chr10	34019491	34019990	chr10	34149750	34150249	Rwdd1|chr10:34149750-34150249	0.77666784773795	.	.
chr10	34019491	34019990	chr10	34315695	34316194	Gm48045|chr10:34315695-34316194	0.669239873901314	.	.
chr10	34019491	34019990	chr10	34315695	34316194	Rwdd1|chr10:34315695-34316194	0.669239873901314	.	.
chr10	34096225	34096724	chr10	34149750	34150249	Calhm5|chr10:34149750-34150249	0.745549118743928	.	.
chr10	34206579	34207078	chr10	34149750	34150249	Dse|chr10:34149750-34150249	0.677973839031057	.	.
chr10	34207257	34207756	chr10	34149750	34150249	Dse|chr10:34149750-34150249	0.642477965909559	.	.
chr10	34297174	34297673	chr10	34149750	34150249	Tspyl4|chr10:34149750-34150249	0.816091030894045	.	.
chr10	34297174	34297673	chr10	34315695	34316194	Tspyl4|chr10:34315695-34316194	0.657165358505097	.	.
chr10	34297174	34297673	chr10	34316363	34316862	Tspyl4|chr10:34316363-34316862	0.643658272759503	.	.
chr10	34297174	34297673	chr10	34512501	34513000	Tspyl4|chr10:34512501-34513000	0.847375715123207	.	.
chr10	34297971	34298470	chr10	34033850	34034349	Gm47512|chr10:34033850-34034349	0.750119764358022	.	.
chr10	34297971	34298470	chr10	34033850	34034349	Tspyl4|chr10:34033850-34034349	0.750119764358022	.	.
chr10	34297971	34298470	chr10	34149750	34150249	Gm47512|chr10:34149750-34150249	0.800665598725472	.	.
chr10	34297971	34298470	chr10	34149750	34150249	Tspyl4|chr10:34149750-34150249	0.800665598725472	.	.
chr10	34297971	34298470	chr10	34512501	34513000	Gm47512|chr10:34512501-34513000	0.779186216789818	.	.
chr10	34297971	34298470	chr10	34512501	34513000	Tspyl4|chr10:34512501-34513000	0.779186216789818	.	.
chr10	34418335	34418834	chr10	34033850	34034349	Nt5dc1|chr10:34033850-34034349	0.654970154433767	.	.
chr10	34418335	34418834	chr10	34149750	34150249	Nt5dc1|chr10:34149750-34150249	0.8855812672704	.	.
chr10	34418335	34418834	chr10	34512501	34513000	Nt5dc1|chr10:34512501-34513000	0.913609030914109	.	.
chr10	36507177	36507676	chr10	36899076	36899575	Hs3st5|chr10:36899076-36899575	0.737558755706056	.	.
chr10	36974002	36974501	chr10	36899076	36899575	Hdac2|chr10:36899076-36899575	0.664978652513126	.	.
chr10	36974613	36975112	chr10	36753651	36754150	Hdac2|chr10:36753651-36754150	0.71166916177161	.	.
chr10	36974613	36975112	chr10	36753651	36754150	Hdac2|chr10:36753651-36754150	0.711669161771611	.	.
chr10	36974613	36975112	chr10	36899076	36899575	Hdac2|chr10:36899076-36899575	0.692368998947646	.	.
chr10	36974613	36975112	chr10	36964505	36965004	Hdac2|chr10:36964505-36965004	0.728718046900135	.	.
chr10	36974613	36975112	chr10	37047820	37048319	Hdac2|chr10:37047820-37048319	0.703374407630134	.	.
chr10	36975153	36975652	chr10	36753651	36754150	Hdac2|chr10:36753651-36754150	0.69889491163428	.	.
chr10	36975153	36975652	chr10	36899076	36899575	Hdac2|chr10:36899076-36899575	0.857617524038723	.	.
chr10	39133692	39134191	chr10	39370752	39371251	Fam229b|chr10:39370752-39371251	0.740449826261654	.	.
chr10	39133692	39134191	chr10	39370752	39371251	Tube1|chr10:39370752-39371251	0.740449826261654	.	.
chr10	39613160	39613659	chr10	39529144	39529643	Gm16364|chr10:39529144-39529643	0.866064912589069	.	.
chr10	39613160	39613659	chr10	39529144	39529643	Traf3ip2|chr10:39529144-39529643	0.866064912589069	.	.
chr10	39899007	39899506	chr10	39529144	39529643	4930547M16Rik|chr10:39529144-39529643	0.633696368497497	.	.
chr10	39899007	39899506	chr10	39529144	39529643	Mfsd4b4|chr10:39529144-39529643	0.633696368497497	.	.
chr10	40025041	40025540	chr10	40372248	40372747	Mfsd4b1|chr10:40372248-40372747	0.685425999348989	.	.
chr10	40142083	40142582	chr10	40001893	40002392	Slc16a10|chr10:40001893-40002392	0.712114956900605	.	.
chr10	40142083	40142582	chr10	40422594	40423093	Slc16a10|chr10:40422594-40423093	0.850674761986663	.	.
chr10	40142083	40142582	chr10	40443401	40443900	Slc16a10|chr10:40443401-40443900	0.628109026454057	.	.
chr10	40246833	40247332	chr10	40422594	40423093	Rpf2|chr10:40422594-40423093	0.626464048570686	.	.
chr10	40257484	40257983	chr10	40279871	40280370	Gtf3c6|chr10:40279871-40280370	0.732799962567766	.	.
chr10	40257484	40257983	chr10	40416821	40417320	Gtf3c6|chr10:40416821-40417320	0.75937229037441	.	.
chr10	40257484	40257983	chr10	40638287	40638786	Gtf3c6|chr10:40638287-40638786	0.694503366241474	.	.
chr10	40257484	40257983	chr10	40638794	40639293	Gtf3c6|chr10:40638794-40639293	0.649759372462362	.	.
chr10	40257484	40257983	chr10	40639389	40639888	Gtf3c6|chr10:40639389-40639888	0.707288440922539	.	.
chr10	40257484	40257983	chr10	40668086	40668585	Gtf3c6|chr10:40668086-40668585	0.66618146411498	.	.
chr10	40301364	40301863	chr10	40416821	40417320	Amd1|chr10:40416821-40417320	0.687979011732582	.	.
chr10	40301364	40301863	chr10	40668086	40668585	Amd1|chr10:40668086-40668585	0.643658089745029	.	.
chr10	40629674	40630173	chr10	40896726	40897225	Ddo|chr10:40896726-40897225	0.662139929352495	.	.
chr10	40883216	40883715	chr10	40896726	40897225	Cdc40|chr10:40896726-40897225	0.67677636103266	.	.
chr10	40883216	40883715	chr10	40896726	40897225	Wasf1|chr10:40896726-40897225	0.67677636103266	.	.
chr10	40883975	40884474	chr10	40668086	40668585	Cdc40|chr10:40668086-40668585	0.641199678158252	.	.
chr10	40883975	40884474	chr10	40668086	40668585	Wasf1|chr10:40668086-40668585	0.641199678158252	.	.
chr10	40883975	40884474	chr10	40857538	40858037	Cdc40|chr10:40857538-40858037	0.666841320912224	.	.
chr10	40883975	40884474	chr10	40857538	40858037	Wasf1|chr10:40857538-40858037	0.666841320912224	.	.
chr10	41071321	41071820	chr10	40896726	40897225	Gpr6|chr10:40896726-40897225	0.758063134922227	.	.
chr10	41553207	41553706	chr10	41934594	41935093	Gm17196|chr10:41934594-41935093	0.736309669278348	.	.
chr10	42276537	42277036	chr10	42308048	42308547	Foxo3|chr10:42308048-42308547	0.634825082599106	.	.
chr10	42276537	42277036	chr10	42714934	42715433	Foxo3|chr10:42714934-42715433	0.635135098391554	.	.
chr10	42276537	42277036	chr10	42714934	42715433	Foxo3|chr10:42714934-42715433	0.635135098391555	.	.
chr10	42478381	42478880	chr10	42277563	42278062	Afg1l|chr10:42277563-42278062	0.868891661946084	.	.
chr10	42478381	42478880	chr10	42678656	42679155	Afg1l|chr10:42678656-42679155	0.632306343431151	.	.
chr10	42502326	42502825	chr10	42277563	42278062	Snx3|chr10:42277563-42278062	0.844011021962671	.	.
chr10	42502326	42502825	chr10	42678656	42679155	Snx3|chr10:42678656-42679155	0.694150288835502	.	.
chr10	43540736	43541235	chr10	43550862	43551361	1700021F05Rik|chr10:43550862-43551361	0.6606657819027	.	.
chr10	43540736	43541235	chr10	43629125	43629624	1700021F05Rik|chr10:43629125-43629624	0.759785550841739	.	.
chr10	44268090	44268589	chr10	44458401	44458900	Atg5|chr10:44458401-44458900	0.778721249689754	.	.
chr10	45289129	45289628	chr10	45017729	45018228	Gm15934|chr10:45017729-45018228	0.934432806355449	.	.
chr10	45289129	45289628	chr10	45263779	45264278	Gm15934|chr10:45263779-45264278	0.813179217693426	.	.
chr10	45289129	45289628	chr10	45373235	45373734	Gm15934|chr10:45373235-45373734	0.631883328368796	.	.
chr10	45289129	45289628	chr10	45698901	45699400	Gm15934|chr10:45698901-45699400	0.822823598253186	.	.
chr10	45335421	45335920	chr10	45017729	45018228	Bves|chr10:45017729-45018228	0.747515967093578	.	.
chr10	45335421	45335920	chr10	45045177	45045676	Bves|chr10:45045177-45045676	0.648831151931079	.	.
chr10	45335421	45335920	chr10	45212684	45213183	Bves|chr10:45212684-45213183	0.689143534323498	.	.
chr10	45335421	45335920	chr10	45263779	45264278	Bves|chr10:45263779-45264278	0.697782480804343	.	.
chr10	45335958	45336457	chr10	45017729	45018228	Bves|chr10:45017729-45018228	0.694907860241361	.	.
chr10	45335958	45336457	chr10	45045177	45045676	Bves|chr10:45045177-45045676	0.74039509585584	.	.
chr10	45335958	45336457	chr10	45212684	45213183	Bves|chr10:45212684-45213183	0.791051690306381	.	.
chr10	45335958	45336457	chr10	45263779	45264278	Bves|chr10:45263779-45264278	0.770502758192658	.	.
chr10	45578214	45578713	chr10	45698901	45699400	Hace1|chr10:45698901-45699400	0.619107363672159	.	.
chr10	49789484	49789983	chr10	49716705	49717204	Grik2|chr10:49716705-49717204	0.855282825158791	.	.
chr10	49789484	49789983	chr10	50137707	50138206	Grik2|chr10:50137707-50138206	0.815684322223582	.	.
chr10	49789484	49789983	chr10	50241456	50241955	Grik2|chr10:50241456-50241955	0.628379448405946	.	.
chr10	52690218	52690717	chr10	52533814	52534313	Slc35f1|chr10:52533814-52534313	0.780816229385448	.	.
chr10	52690218	52690717	chr10	52590161	52590660	Slc35f1|chr10:52590161-52590660	0.674089622042188	.	.
chr10	52690218	52690717	chr10	52691301	52691800	Slc35f1|chr10:52691301-52691800	0.807354678146868	.	.
chr10	52690218	52690717	chr10	52742634	52743133	Slc35f1|chr10:52742634-52743133	0.822171019430298	.	.
chr10	52690218	52690717	chr10	52779784	52780283	Slc35f1|chr10:52779784-52780283	0.834944725071395	.	.
chr10	52690218	52690717	chr10	52787053	52787552	Slc35f1|chr10:52787053-52787552	0.833875899950028	.	.
chr10	52690801	52691300	chr10	52533814	52534313	Slc35f1|chr10:52533814-52534313	0.74264288901125	.	.
chr10	52690801	52691300	chr10	52590161	52590660	Slc35f1|chr10:52590161-52590660	0.661327456228714	.	.
chr10	52690801	52691300	chr10	52691301	52691800	Slc35f1|chr10:52691301-52691800	0.793236364977384	.	.
chr10	52690801	52691300	chr10	52742634	52743133	Slc35f1|chr10:52742634-52743133	0.811173439556451	.	.
chr10	52690801	52691300	chr10	52779784	52780283	Slc35f1|chr10:52779784-52780283	0.844590144639572	.	.
chr10	52690801	52691300	chr10	52787053	52787552	Slc35f1|chr10:52787053-52787552	0.844591821711877	.	.
chr10	53629896	53630395	chr10	53503178	53503677	Mcm9|chr10:53503178-53503677	0.653025409909166	.	.
chr10	53629896	53630395	chr10	53509054	53509553	Mcm9|chr10:53509054-53509553	0.655521560559328	.	.
chr10	56228732	56229231	chr10	56115133	56115632	Tbc1d32|chr10:56115133-56115632	0.632155673175623	.	.
chr10	56228732	56229231	chr10	56424947	56425446	Tbc1d32|chr10:56424947-56425446	0.626937949374264	.	.
chr10	57486054	57486553	chr10	57032168	57032667	4930467K11Rik|chr10:57032168-57032667	0.675820019566892	.	.
chr10	57486054	57486553	chr10	57032168	57032667	Hsf2|chr10:57032168-57032667	0.675820019566892	.	.
chr10	57486588	57487087	chr10	57037559	57038058	4930467K11Rik|chr10:57037559-57038058	0.638622607331955	.	.
chr10	57486588	57487087	chr10	57037559	57038058	Hsf2|chr10:57037559-57038058	0.638622607331955	.	.
chr10	57532304	57532803	chr10	57557530	57558029	Serinc1|chr10:57557530-57558029	0.788887604410571	.	.
chr10	57532304	57532803	chr10	57569528	57570027	Serinc1|chr10:57569528-57570027	0.63975096599868	.	.
chr10	57532304	57532803	chr10	57727620	57728119	Serinc1|chr10:57727620-57728119	0.800350785152004	.	.
chr10	57532304	57532803	chr10	57743482	57743981	Serinc1|chr10:57743482-57743981	0.717510640863153	.	.
chr10	57631815	57632314	chr10	57663737	57664236	Pkib|chr10:57663737-57664236	0.821589605328184	.	.
chr10	57794939	57795438	chr10	57663737	57664236	Smpdl3a|chr10:57663737-57664236	0.633257930818818	.	.
chr10	58446597	58447096	chr10	58377737	58378236	Ranbp2|chr10:58377737-58378236	0.734939146580459	.	.
chr10	58446597	58447096	chr10	58595665	58596164	Ranbp2|chr10:58595665-58596164	0.630124107814892	.	.
chr10	58813051	58813550	chr10	58644122	58644621	Sh3rf3|chr10:58644122-58644621	0.834483069376971	.	.
chr10	58813051	58813550	chr10	58663813	58664312	Sh3rf3|chr10:58663813-58664312	0.822641787659121	.	.
chr10	58813051	58813550	chr10	58673125	58673624	Sh3rf3|chr10:58673125-58673624	0.656047512164914	.	.
chr10	58813051	58813550	chr10	58812094	58812593	Sh3rf3|chr10:58812094-58812593	0.89855114150715	.	.
chr10	58813051	58813550	chr10	58871103	58871602	Sh3rf3|chr10:58871103-58871602	0.694497966941147	.	.
chr10	58813051	58813550	chr10	58931926	58932425	Sh3rf3|chr10:58931926-58932425	0.777014049875323	.	.
chr10	58813051	58813550	chr10	58981825	58982324	Sh3rf3|chr10:58981825-58982324	0.722006467757088	.	.
chr10	58813051	58813550	chr10	59072902	59073401	Sh3rf3|chr10:59072902-59073401	0.789190420708521	.	.
chr10	59221041	59221540	chr10	59378056	59378555	Sept10|chr10:59378056-59378555	0.645974816838346	.	.
chr10	59221041	59221540	chr10	59378056	59378555	Sowahc|chr10:59378056-59378555	0.645974816838346	.	.
chr10	59616480	59616979	chr10	59844573	59845072	Gm10322|chr10:59844573-59845072	0.724140728945819	.	.
chr10	59616480	59616979	chr10	59844573	59845072	Mcu|chr10:59844573-59845072	0.724140728945819	.	.
chr10	59702220	59702719	chr10	59378056	59378555	Micu1|chr10:59378056-59378555	0.786218198573536	.	.
chr10	59702220	59702719	chr10	59844573	59845072	Micu1|chr10:59844573-59845072	0.62294677685657	.	.
chr10	59702220	59702719	chr10	59864987	59865486	Micu1|chr10:59864987-59865486	0.675743712550565	.	.
chr10	59702220	59702719	chr10	59965137	59965636	Micu1|chr10:59965137-59965636	0.717343688273716	.	.
chr10	59879326	59879825	chr10	59864987	59865486	Dnajb12|chr10:59864987-59865486	0.626212785739052	.	.
chr10	59879903	59880402	chr10	59933932	59934431	Dnajb12|chr10:59933932-59934431	0.651435902772497	.	.
chr10	60002852	60003351	chr10	60037714	60038213	Anapc16|chr10:60037714-60038213	0.647331916441933	.	.
chr10	60002852	60003351	chr10	60037714	60038213	Ascc1|chr10:60037714-60038213	0.647331916441933	.	.
chr10	60002852	60003351	chr10	60064245	60064744	Anapc16|chr10:60064245-60064744	0.678802581300039	.	.
chr10	60002852	60003351	chr10	60064245	60064744	Ascc1|chr10:60064245-60064744	0.678802581300039	.	.
chr10	60106712	60107211	chr10	60037714	60038213	Spock2|chr10:60037714-60038213	0.685860965190376	.	.
chr10	60106712	60107211	chr10	60037714	60038213	Spock2|chr10:60037714-60038213	0.685860965190377	.	.
chr10	60106712	60107211	chr10	60064245	60064744	Spock2|chr10:60064245-60064744	0.659389705394742	.	.
chr10	60752559	60753058	chr10	60676543	60677042	Slc29a3|chr10:60676543-60677042	0.673300848074203	.	.
chr10	60752559	60753058	chr10	61001765	61002264	Slc29a3|chr10:61001765-61002264	0.632200995221889	.	.
chr10	60752559	60753058	chr10	61100252	61100751	Slc29a3|chr10:61100252-61100751	0.655789491662215	.	.
chr10	61147435	61147934	chr10	60760360	60760859	Sgpl1|chr10:60760360-60760859	0.623321088945879	.	.
chr10	61147435	61147934	chr10	60934266	60934765	Sgpl1|chr10:60934266-60934765	0.63698299295567	.	.
chr10	61273756	61274255	chr10	61362962	61363461	Adamts14|chr10:61362962-61363461	0.620247762818718	.	.
chr10	61273756	61274255	chr10	61375013	61375512	Adamts14|chr10:61375013-61375512	0.681761817946738	.	.
chr10	61383246	61383745	chr10	61285200	61285699	Pald1|chr10:61285200-61285699	0.78556253141836	.	.
chr10	61383246	61383745	chr10	61343909	61344408	Pald1|chr10:61343909-61344408	0.633737942258644	.	.
chr10	61383246	61383745	chr10	61375013	61375512	Pald1|chr10:61375013-61375512	0.724373632584173	.	.
chr10	61475458	61475957	chr10	61285200	61285699	Lrrc20|chr10:61285200-61285699	0.642439908326225	.	.
chr10	61475458	61475957	chr10	61375013	61375512	Lrrc20|chr10:61375013-61375512	0.673355989525011	.	.
chr10	61496185	61496684	chr10	61285200	61285699	Gm47595|chr10:61285200-61285699	0.725009172661464	.	.
chr10	61496185	61496684	chr10	61375013	61375512	Gm47595|chr10:61375013-61375512	0.851096607995163	.	.
chr10	61496185	61496684	chr10	61549554	61550053	Gm47595|chr10:61549554-61550053	0.633936224135605	.	.
chr10	61680030	61680529	chr10	61662379	61662878	1700022H01Rik|chr10:61662379-61662878	0.674857761412773	.	.
chr10	61680030	61680529	chr10	61662379	61662878	Sar1a|chr10:61662379-61662878	0.674857761412773	.	.
chr10	61695204	61695703	chr10	61919460	61919959	Tysnd1|chr10:61919460-61919959	0.669898505907567	.	.
chr10	61978216	61978715	chr10	62187765	62188264	Col13a1|chr10:62187765-62188264	0.743311699805776	.	.
chr10	62231026	62231525	chr10	62187765	62188264	Tspan15|chr10:62187765-62188264	0.6554491493647	.	.
chr10	62486629	62487128	chr10	62216527	62217026	Vps26a|chr10:62216527-62217026	0.785243013944904	.	.
chr10	62486629	62487128	chr10	62300269	62300768	Vps26a|chr10:62300269-62300768	0.71624653341614	.	.
chr10	62486629	62487128	chr10	62410887	62411386	Vps26a|chr10:62410887-62411386	0.630384533940482	.	.
chr10	62486629	62487128	chr10	62418448	62418947	Vps26a|chr10:62418448-62418947	0.824280773103903	.	.
chr10	62602059	62602558	chr10	62410887	62411386	Ddx21|chr10:62410887-62411386	0.657225666664265	.	.
chr10	62602059	62602558	chr10	62410887	62411386	Gm47257|chr10:62410887-62411386	0.657225666664265	.	.
chr10	62602059	62602558	chr10	62418448	62418947	Ddx21|chr10:62418448-62418947	0.70614571086755	.	.
chr10	62602059	62602558	chr10	62418448	62418947	Gm47257|chr10:62418448-62418947	0.70614571086755	.	.
chr10	62602059	62602558	chr10	62993920	62994419	Ddx21|chr10:62993920-62994419	0.697188311426014	.	.
chr10	62602059	62602558	chr10	62993920	62994419	Gm47257|chr10:62993920-62994419	0.697188311426014	.	.
chr10	62602590	62603089	chr10	62300269	62300768	Ddx21|chr10:62300269-62300768	0.645317814224384	.	.
chr10	62602590	62603089	chr10	62300269	62300768	Gm47257|chr10:62300269-62300768	0.645317814224384	.	.
chr10	62602590	62603089	chr10	62410887	62411386	Ddx21|chr10:62410887-62411386	0.633593921033665	.	.
chr10	62602590	62603089	chr10	62410887	62411386	Gm47257|chr10:62410887-62411386	0.633593921033665	.	.
chr10	62602590	62603089	chr10	62418448	62418947	Ddx21|chr10:62418448-62418947	0.746980969420219	.	.
chr10	62602590	62603089	chr10	62418448	62418947	Gm47257|chr10:62418448-62418947	0.746980969420219	.	.
chr10	62602590	62603089	chr10	62993920	62994419	Ddx21|chr10:62993920-62994419	0.730522245615206	.	.
chr10	62602590	62603089	chr10	62993920	62994419	Gm47257|chr10:62993920-62994419	0.730522245615206	.	.
chr10	63023688	63024187	chr10	62993920	62994419	Hnrnph3|chr10:62993920-62994419	0.655694542734647	.	.
chr10	63023688	63024187	chr10	62993920	62994419	Pbld2|chr10:62993920-62994419	0.655694542734647	.	.
chr10	63023688	63024187	chr10	63089243	63089742	Hnrnph3|chr10:63089243-63089742	0.625561095389918	.	.
chr10	63023688	63024187	chr10	63089243	63089742	Pbld2|chr10:63089243-63089742	0.625561095389918	.	.
chr10	63023688	63024187	chr10	63179317	63179816	Hnrnph3|chr10:63179317-63179816	0.694995715387848	.	.
chr10	63023688	63024187	chr10	63179317	63179816	Pbld2|chr10:63179317-63179816	0.694995715387848	.	.
chr10	63099999	63100498	chr10	62866298	62866797	Atoh7|chr10:62866298-62866797	0.648726678660298	.	.
chr10	63382558	63383057	chr10	63179317	63179816	Dnajc12|chr10:63179317-63179816	0.630907071551145	.	.
chr10	64090014	64090513	chr10	63806123	63806622	Lrrtm3|chr10:63806123-63806622	0.708459827078371	.	.
chr10	64090014	64090513	chr10	63947198	63947697	Lrrtm3|chr10:63947198-63947697	0.648339085642395	.	.
chr10	64090014	64090513	chr10	63977797	63978296	Lrrtm3|chr10:63977797-63978296	0.722288155092152	.	.
chr10	64090014	64090513	chr10	64040131	64040630	Lrrtm3|chr10:64040131-64040630	0.65201170563674	.	.
chr10	64090014	64090513	chr10	64388853	64389352	Lrrtm3|chr10:64388853-64389352	0.686467683825101	.	.
chr10	64090014	64090513	chr10	64457244	64457743	Lrrtm3|chr10:64457244-64457743	0.659841882921804	.	.
chr10	66640851	66641350	chr10	66493628	66494127	Gm28139|chr10:66493628-66494127	0.803334036828648	.	.
chr10	66640851	66641350	chr10	66503085	66503584	Gm28139|chr10:66503085-66503584	0.746447354767789	.	.
chr10	66640851	66641350	chr10	66780506	66781005	Gm28139|chr10:66780506-66781005	0.765034142441352	.	.
chr10	66640851	66641350	chr10	66852637	66853136	Gm28139|chr10:66852637-66853136	0.786193791002804	.	.
chr10	66920360	66920859	chr10	66598996	66599495	1110002J07Rik|chr10:66598996-66599495	0.654644068566293	.	.
chr10	66920360	66920859	chr10	66598996	66599495	Gm26576|chr10:66598996-66599495	0.654644068566293	.	.
chr10	66920360	66920859	chr10	66780506	66781005	1110002J07Rik|chr10:66780506-66781005	0.677282789872773	.	.
chr10	66920360	66920859	chr10	66780506	66781005	Gm26576|chr10:66780506-66781005	0.677282789872773	.	.
chr10	66920360	66920859	chr10	66852637	66853136	1110002J07Rik|chr10:66852637-66853136	0.619314746081811	.	.
chr10	66920360	66920859	chr10	66852637	66853136	Gm26576|chr10:66852637-66853136	0.619314746081811	.	.
chr10	66920360	66920859	chr10	66853159	66853658	1110002J07Rik|chr10:66853159-66853658	0.647230570865606	.	.
chr10	66920360	66920859	chr10	66853159	66853658	Gm26576|chr10:66853159-66853658	0.647230570865606	.	.
chr10	66920360	66920859	chr10	66921329	66921828	1110002J07Rik|chr10:66921329-66921828	0.692344327923076	.	.
chr10	66920360	66920859	chr10	66921329	66921828	Gm26576|chr10:66921329-66921828	0.692344327923076	.	.
chr10	67096187	67096686	chr10	66814557	66815056	Jmjd1c|chr10:66814557-66815056	0.72489200402394	.	.
chr10	67096187	67096686	chr10	66814557	66815056	Reep3|chr10:66814557-66815056	0.72489200402394	.	.
chr10	67096187	67096686	chr10	66840010	66840509	Jmjd1c|chr10:66840010-66840509	0.855506219124157	.	.
chr10	67096187	67096686	chr10	66840010	66840509	Reep3|chr10:66840010-66840509	0.855506219124157	.	.
chr10	67096187	67096686	chr10	66987435	66987934	Jmjd1c|chr10:66987435-66987934	0.734623580899103	.	.
chr10	67096187	67096686	chr10	66987435	66987934	Reep3|chr10:66987435-66987934	0.734623580899103	.	.
chr10	67096187	67096686	chr10	67238801	67239300	Jmjd1c|chr10:67238801-67239300	0.781383501156855	.	.
chr10	67096187	67096686	chr10	67238801	67239300	Reep3|chr10:67238801-67239300	0.781383501156855	.	.
chr10	67096187	67096686	chr10	67291099	67291598	Jmjd1c|chr10:67291099-67291598	0.779403326277173	.	.
chr10	67096187	67096686	chr10	67291099	67291598	Reep3|chr10:67291099-67291598	0.779403326277173	.	.
chr10	67096716	67097215	chr10	66840010	66840509	Jmjd1c|chr10:66840010-66840509	0.727259091482227	.	.
chr10	67096716	67097215	chr10	66840010	66840509	Reep3|chr10:66840010-66840509	0.727259091482227	.	.
chr10	67096716	67097215	chr10	66987435	66987934	Jmjd1c|chr10:66987435-66987934	0.646027390826659	.	.
chr10	67096716	67097215	chr10	66987435	66987934	Reep3|chr10:66987435-66987934	0.646027390826659	.	.
chr10	67096716	67097215	chr10	67209825	67210324	Jmjd1c|chr10:67209825-67210324	0.734271088312016	.	.
chr10	67096716	67097215	chr10	67209825	67210324	Reep3|chr10:67209825-67210324	0.734271088312016	.	.
chr10	67096716	67097215	chr10	67226144	67226643	Jmjd1c|chr10:67226144-67226643	0.822978230241578	.	.
chr10	67096716	67097215	chr10	67226144	67226643	Reep3|chr10:67226144-67226643	0.822978230241578	.	.
chr10	67096716	67097215	chr10	67291099	67291598	Jmjd1c|chr10:67291099-67291598	0.628962654550751	.	.
chr10	67096716	67097215	chr10	67291099	67291598	Reep3|chr10:67291099-67291598	0.628962654550751	.	.
chr10	67285073	67285572	chr10	67032940	67033439	Nrbf2|chr10:67032940-67033439	0.721763717072073	.	.
chr10	67285073	67285572	chr10	67291099	67291598	Nrbf2|chr10:67291099-67291598	0.636904173628012	.	.
chr10	67548797	67549296	chr10	67537526	67538025	Ado|chr10:67537526-67538025	0.814586158056247	.	.
chr10	67912421	67912920	chr10	67953024	67953523	Zfp365|chr10:67953024-67953523	0.640112582214727	.	.
chr10	69352755	69353254	chr10	69044108	69044607	Cdk1|chr10:69044108-69044607	0.623441470816335	.	.
chr10	69352755	69353254	chr10	69371395	69371894	Cdk1|chr10:69371395-69371894	0.68179620805691	.	.
chr10	70204835	70205334	chr10	70021621	70022120	Mrln|chr10:70021621-70022120	0.729104154457232	.	.
chr10	70440127	70440626	chr10	70120366	70120865	Fam13c|chr10:70120366-70120865	0.712081589009801	.	.
chr10	70440127	70440626	chr10	70465541	70466040	Fam13c|chr10:70465541-70466040	0.715954975139818	.	.
chr10	70440127	70440626	chr10	70505936	70506435	Fam13c|chr10:70505936-70506435	0.661567169645166	.	.
chr10	70440127	70440626	chr10	70506564	70507063	Fam13c|chr10:70506564-70507063	0.71826327467618	.	.
chr10	70440127	70440626	chr10	70520480	70520979	Fam13c|chr10:70520480-70520979	0.661783865240504	.	.
chr10	70440127	70440626	chr10	70581809	70582308	Fam13c|chr10:70581809-70582308	0.649345202688716	.	.
chr10	70440127	70440626	chr10	70684596	70685095	Fam13c|chr10:70684596-70685095	0.7031711003277	.	.
chr10	70440631	70441130	chr10	70465541	70466040	Fam13c|chr10:70465541-70466040	0.652148237949629	.	.
chr10	71344660	71345159	chr10	71613945	71614444	Cisd1|chr10:71613945-71614444	0.722907439388759	.	.
chr10	73098895	73099394	chr10	73467338	73467837	Pcdh15|chr10:73467338-73467837	0.647378899684749	.	.
chr10	75032331	75032830	chr10	75258166	75258665	Rsph14|chr10:75258166-75258665	0.784663001666927	.	.
chr10	75032331	75032830	chr10	75364157	75364656	Rsph14|chr10:75364157-75364656	0.746087789801061	.	.
chr10	75032331	75032830	chr10	75451290	75451789	Rsph14|chr10:75451290-75451789	0.652488454369576	.	.
chr10	75060294	75060793	chr10	75451290	75451789	Bcr|chr10:75451290-75451789	0.674593635412316	.	.
chr10	75212344	75212843	chr10	75059275	75059774	Specc1l|chr10:75059275-75059774	0.793161699793182	.	.
chr10	75212344	75212843	chr10	75091746	75092245	Specc1l|chr10:75091746-75092245	0.727067264781133	.	.
chr10	75212344	75212843	chr10	75104070	75104569	Specc1l|chr10:75104070-75104569	0.626818553962353	.	.
chr10	75212344	75212843	chr10	75135429	75135928	Specc1l|chr10:75135429-75135928	0.617853139809801	.	.
chr10	75212344	75212843	chr10	75303591	75304090	Specc1l|chr10:75303591-75304090	0.741921241014851	.	.
chr10	75559925	75560424	chr10	75303591	75304090	Lrrc75b|chr10:75303591-75304090	0.780816915159404	.	.
chr10	75559925	75560424	chr10	75662468	75662967	Lrrc75b|chr10:75662468-75662967	0.644631893615209	.	.
chr10	75559925	75560424	chr10	75667832	75668331	Lrrc75b|chr10:75667832-75668331	0.755420027799245	.	.
chr10	75559925	75560424	chr10	75676096	75676595	Lrrc75b|chr10:75676096-75676595	0.707564549004897	.	.
chr10	75773277	75773776	chr10	75662468	75662967	Ddt|chr10:75662468-75662967	0.656351131417503	.	.
chr10	75773277	75773776	chr10	75667832	75668331	Ddt|chr10:75667832-75668331	0.71019417373515	.	.
chr10	75773277	75773776	chr10	75676096	75676595	Ddt|chr10:75676096-75676595	0.695603397784765	.	.
chr10	75773277	75773776	chr10	75873531	75874030	Ddt|chr10:75873531-75874030	0.618377694271231	.	.
chr10	76442015	76442514	chr10	76384046	76384545	Pcnt|chr10:76384046-76384545	0.636934770385212	.	.
chr10	76468680	76469179	chr10	76222138	76222637	Mcm3ap|chr10:76222138-76222637	0.695392961081193	.	.
chr10	76468680	76469179	chr10	76222138	76222637	Ybey|chr10:76222138-76222637	0.695392961081193	.	.
chr10	76531225	76531724	chr10	76297808	76298307	Lss|chr10:76297808-76298307	0.734146986885549	.	.
chr10	76531225	76531724	chr10	76334331	76334830	Lss|chr10:76334331-76334830	0.672786963974605	.	.
chr10	76961928	76962427	chr10	77243659	77244158	Pcbp3|chr10:77243659-77244158	0.853981511548179	.	.
chr10	77166322	77166821	chr10	77243659	77244158	Col18a1|chr10:77243659-77244158	0.869399903449686	.	.
chr10	77750621	77751120	chr10	78091788	78092287	Gm9736|chr10:78091788-78092287	0.679186268243459	.	.
chr10	77750621	77751120	chr10	78159856	78160355	Gm9736|chr10:78159856-78160355	0.682585251427893	.	.
chr10	77902814	77903313	chr10	77587588	77588087	Lrrc3|chr10:77587588-77588087	0.699718720992465	.	.
chr10	77902814	77903313	chr10	77587588	77588087	Lrrc3|chr10:77587588-77588087	0.699718720992466	.	.
chr10	77902814	77903313	chr10	78133909	78134408	Lrrc3|chr10:78133909-78134408	0.84410033569812	.	.
chr10	77902814	77903313	chr10	78217901	78218400	Lrrc3|chr10:78217901-78218400	0.764852417752565	.	.
chr10	77969634	77970133	chr10	78018678	78019177	Trpm2|chr10:78018678-78019177	0.631952689822903	.	.
chr10	78008888	78009387	chr10	78217901	78218400	Pfkl|chr10:78217901-78218400	0.715085636960123	.	.
chr10	78412126	78412625	chr10	78368176	78368675	Rrp1|chr10:78368176-78368675	0.673532335225481	.	.
chr10	78412843	78413342	chr10	78368176	78368675	Rrp1|chr10:78368176-78368675	0.861490205624516	.	.
chr10	78412843	78413342	chr10	78368176	78368675	Rrp1|chr10:78368176-78368675	0.861490205624517	.	.
chr10	78412843	78413342	chr10	78396201	78396700	Rrp1|chr10:78396201-78396700	0.73549129461443	.	.
chr10	78425391	78425890	chr10	78368176	78368675	Cstb|chr10:78368176-78368675	0.746458050169953	.	.
chr10	78425391	78425890	chr10	78396201	78396700	Cstb|chr10:78396201-78396700	0.742266469385948	.	.
chr10	78464708	78465207	chr10	78255457	78255956	Pdxk|chr10:78255457-78255956	0.659991920371952	.	.
chr10	78464708	78465207	chr10	78575718	78576217	Pdxk|chr10:78575718-78576217	0.668191929129064	.	.
chr10	78591753	78592252	chr10	78255457	78255956	Syde1|chr10:78255457-78255956	0.710896386712406	.	.
chr10	78591753	78592252	chr10	78575718	78576217	Syde1|chr10:78575718-78576217	0.647585987315601	.	.
chr10	78591753	78592252	chr10	78575718	78576217	Syde1|chr10:78575718-78576217	0.647585987315602	.	.
chr10	79097368	79097867	chr10	79116275	79116774	2610008E11Rik|chr10:79116275-79116774	0.620377081264739	.	.
chr10	79663935	79664434	chr10	79638841	79639340	Madcam1|chr10:79638841-79639340	0.663813226110212	.	.
chr10	79668658	79669157	chr10	79638841	79639340	Tpgs1|chr10:79638841-79639340	0.661339373258263	.	.
chr10	79746371	79746870	chr10	79932662	79933161	Polrmt|chr10:79932662-79933161	0.688833884564763	.	.
chr10	79984727	79985226	chr10	80053303	80053802	Tmem259|chr10:80053303-80053802	0.744060906601968	.	.
chr10	79984727	79985226	chr10	80167470	80167969	Tmem259|chr10:80167470-80167969	0.675416408387221	.	.
chr10	80139151	80139650	chr10	79932662	79933161	Atp5d|chr10:79932662-79933161	0.776241656967966	.	.
chr10	80139151	80139650	chr10	80071093	80071592	Atp5d|chr10:80071093-80071592	0.831284327217216	.	.
chr10	80139151	80139650	chr10	80131664	80132163	Atp5d|chr10:80131664-80132163	0.795602399990626	.	.
chr10	80147980	80148479	chr10	80167470	80167969	Midn|chr10:80167470-80167969	0.66125053166883	.	.
chr10	80148538	80149037	chr10	80159857	80160356	Midn|chr10:80159857-80160356	0.619071246080298	.	.
chr10	80172665	80173164	chr10	80071093	80071592	1600002K03Rik|chr10:80071093-80071592	0.735726412184373	.	.
chr10	80172665	80173164	chr10	80475205	80475704	1600002K03Rik|chr10:80475205-80475704	0.712573241602189	.	.
chr10	80226757	80227256	chr10	79812171	79812670	Pwwp3a|chr10:79812171-79812670	0.630473560244261	.	.
chr10	80226757	80227256	chr10	79932662	79933161	Pwwp3a|chr10:79932662-79933161	0.659146057846257	.	.
chr10	80226757	80227256	chr10	80071093	80071592	Pwwp3a|chr10:80071093-80071592	0.701646971950474	.	.
chr10	80226757	80227256	chr10	80131664	80132163	Pwwp3a|chr10:80131664-80132163	0.686073665588226	.	.
chr10	80226757	80227256	chr10	80475205	80475704	Pwwp3a|chr10:80475205-80475704	0.63956915421354	.	.
chr10	80292185	80292684	chr10	80676201	80676700	Rps15|chr10:80676201-80676700	0.633884052128785	.	.
chr10	80399993	80400492	chr10	80167470	80167969	Mbd3|chr10:80167470-80167969	0.703726055444451	.	.
chr10	80406595	80407094	chr10	80167470	80167969	Uqcr11|chr10:80167470-80167969	0.651860800743744	.	.
chr10	80406595	80407094	chr10	80676201	80676700	Uqcr11|chr10:80676201-80676700	0.760046667515739	.	.
chr10	80433784	80434283	chr10	80264751	80265250	Tcf3|chr10:80264751-80265250	0.687430674879819	.	.
chr10	80577192	80577691	chr10	80676201	80676700	Klf16|chr10:80676201-80676700	0.77787637689355	.	.
chr10	80577192	80577691	chr10	80774521	80775020	Klf16|chr10:80774521-80775020	0.671931368455231	.	.
chr10	80577192	80577691	chr10	80837737	80838236	Klf16|chr10:80837737-80838236	0.812351856616785	.	.
chr10	80577192	80577691	chr10	80856213	80856712	Klf16|chr10:80856213-80856712	0.798440920525657	.	.
chr10	80577192	80577691	chr10	80887173	80887672	Klf16|chr10:80887173-80887672	0.688500647458577	.	.
chr10	80577707	80578206	chr10	80784275	80784774	Klf16|chr10:80784275-80784774	0.653209641947452	.	.
chr10	80577707	80578206	chr10	80784889	80785388	Klf16|chr10:80784889-80785388	0.642398779709385	.	.
chr10	80577707	80578206	chr10	80837737	80838236	Klf16|chr10:80837737-80838236	0.829400225407871	.	.
chr10	80577707	80578206	chr10	80856213	80856712	Klf16|chr10:80856213-80856712	0.752582054070599	.	.
chr10	80577707	80578206	chr10	80887173	80887672	Klf16|chr10:80887173-80887672	0.78848073605374	.	.
chr10	80590198	80590697	chr10	80676201	80676700	Abhd17a|chr10:80676201-80676700	0.728277824187769	.	.
chr10	80590198	80590697	chr10	80676201	80676700	Abhd17a|chr10:80676201-80676700	0.72827782418777	.	.
chr10	80590198	80590697	chr10	80676201	80676700	Gm29093|chr10:80676201-80676700	0.728277824187769	.	.
chr10	80590198	80590697	chr10	80676201	80676700	Gm29093|chr10:80676201-80676700	0.72827782418777	.	.
chr10	80590198	80590697	chr10	80837737	80838236	Abhd17a|chr10:80837737-80838236	0.735091600601357	.	.
chr10	80590198	80590697	chr10	80837737	80838236	Gm29093|chr10:80837737-80838236	0.735091600601357	.	.
chr10	80590198	80590697	chr10	80856213	80856712	Abhd17a|chr10:80856213-80856712	0.691040005806617	.	.
chr10	80590198	80590697	chr10	80856213	80856712	Gm29093|chr10:80856213-80856712	0.691040005806617	.	.
chr10	80656327	80656826	chr10	80676201	80676700	Btbd2|chr10:80676201-80676700	0.737332313524919	.	.
chr10	80656327	80656826	chr10	80676201	80676700	Btbd2|chr10:80676201-80676700	0.73733231352492	.	.
chr10	80656327	80656826	chr10	80837737	80838236	Btbd2|chr10:80837737-80838236	0.667790076921124	.	.
chr10	80656327	80656826	chr10	80856213	80856712	Btbd2|chr10:80856213-80856712	0.685937677031016	.	.
chr10	80754853	80755352	chr10	80676201	80676700	Dot1l|chr10:80676201-80676700	0.676151980053952	.	.
chr10	80754853	80755352	chr10	80837737	80838236	Dot1l|chr10:80837737-80838236	0.752990545694874	.	.
chr10	80754853	80755352	chr10	80856213	80856712	Dot1l|chr10:80856213-80856712	0.691951244906566	.	.
chr10	80754853	80755352	chr10	81192202	81192701	Dot1l|chr10:81192202-81192701	0.721276901297094	.	.
chr10	80797673	80798172	chr10	80784275	80784774	Plekhj1|chr10:80784275-80784774	0.620163287319426	.	.
chr10	80797673	80798172	chr10	80784275	80784774	Sf3a2|chr10:80784275-80784774	0.620163287319426	.	.
chr10	80798353	80798852	chr10	80764235	80764734	Plekhj1|chr10:80764235-80764734	0.654130625281599	.	.
chr10	80798353	80798852	chr10	80764235	80764734	Sf3a2|chr10:80764235-80764734	0.654130625281599	.	.
chr10	80805817	80806316	chr10	80987974	80988473	Amh|chr10:80987974-80988473	0.644214090184894	.	.
chr10	80826780	80827279	chr10	80837737	80838236	Oaz1|chr10:80837737-80838236	0.729799136259144	.	.
chr10	80826780	80827279	chr10	80856213	80856712	Oaz1|chr10:80856213-80856712	0.694360674595926	.	.
chr10	80826780	80827279	chr10	80887173	80887672	Oaz1|chr10:80887173-80887672	0.687593656547817	.	.
chr10	80826780	80827279	chr10	81192202	81192701	Oaz1|chr10:81192202-81192701	0.683926402105178	.	.
chr10	80929771	80930270	chr10	80928413	80928912	Gadd45b|chr10:80928413-80928912	0.652393472788366	.	.
chr10	81014811	81015310	chr10	81285670	81286169	Gng7|chr10:81285670-81286169	0.696131659158518	.	.
chr10	81060133	81060632	chr10	81411554	81412053	Sgta|chr10:81411554-81412053	0.621928104695005	.	.
chr10	81167584	81168083	chr10	81244521	81245020	Pias4|chr10:81244521-81245020	0.618985999604988	.	.
chr10	81176243	81176742	chr10	80784889	80785388	Eef2|chr10:80784889-80785388	0.739006325643266	.	.
chr10	81176243	81176742	chr10	80887173	80887672	Eef2|chr10:80887173-80887672	0.656774895305252	.	.
chr10	81176243	81176742	chr10	81137227	81137726	Eef2|chr10:81137227-81137726	0.623122803000569	.	.
chr10	81176243	81176742	chr10	81244521	81245020	Eef2|chr10:81244521-81245020	0.747842820212594	.	.
chr10	81252204	81252703	chr10	81174893	81175392	Matk|chr10:81174893-81175392	0.696395693161812	.	.
chr10	81266395	81266894	chr10	81123471	81123970	Apba3|chr10:81123471-81123970	0.623379143828267	.	.
chr10	81266395	81266894	chr10	81123471	81123970	Mrpl54|chr10:81123471-81123970	0.623379143828267	.	.
chr10	81350327	81350826	chr10	81571498	81571997	Hmg20b|chr10:81571498-81571997	0.660399969072745	.	.
chr10	81378395	81378894	chr10	81028959	81029458	Fzr1|chr10:81028959-81029458	0.714582239736565	.	.
chr10	81384063	81384562	chr10	81028959	81029458	Dohh|chr10:81028959-81029458	0.628972454174427	.	.
chr10	81384063	81384562	chr10	81633421	81633920	Dohh|chr10:81633421-81633920	0.760340841190876	.	.
chr10	81496231	81496730	chr10	81285670	81286169	Ncln|chr10:81285670-81286169	0.701533090857999	.	.
chr10	81496231	81496730	chr10	81605015	81605514	Ncln|chr10:81605015-81605514	0.634673245968258	.	.
chr10	81559200	81559699	chr10	81633421	81633920	Tle5|chr10:81633421-81633920	0.693250203755472	.	.
chr10	81648748	81649247	chr10	81432821	81433320	Gm10778|chr10:81432821-81433320	0.642888889889914	.	.
chr10	82985064	82985563	chr10	82894969	82895468	Chst11|chr10:82894969-82895468	0.778105922513972	.	.
chr10	82985064	82985563	chr10	83182518	83183017	Chst11|chr10:83182518-83183017	0.682916424600236	.	.
chr10	82985064	82985563	chr10	83202750	83203249	Chst11|chr10:83202750-83203249	0.743881072843263	.	.
chr10	83337299	83337798	chr10	83620282	83620781	Slc41a2|chr10:83620282-83620781	0.713497553320038	.	.
chr10	84576305	84576804	chr10	84358283	84358782	Tcp11l2|chr10:84358283-84358782	0.660837640347913	.	.
chr10	84917312	84917811	chr10	85243543	85244042	Ric8b|chr10:85243543-85244042	0.841029611100626	.	.
chr10	85102355	85102854	chr10	85282769	85283268	Fhl4|chr10:85282769-85283268	0.637203673055595	.	.
chr10	85102355	85102854	chr10	85282769	85283268	Tmem263|chr10:85282769-85283268	0.637203673055595	.	.
chr10	85102355	85102854	chr10	85348384	85348883	Fhl4|chr10:85348384-85348883	0.661119977170529	.	.
chr10	85102355	85102854	chr10	85348384	85348883	Tmem263|chr10:85348384-85348883	0.661119977170529	.	.
chr10	85102355	85102854	chr10	85475963	85476462	Fhl4|chr10:85475963-85476462	0.688593433463654	.	.
chr10	85102355	85102854	chr10	85475963	85476462	Fhl4|chr10:85475963-85476462	0.688593433463655	.	.
chr10	85102355	85102854	chr10	85475963	85476462	Tmem263|chr10:85475963-85476462	0.688593433463654	.	.
chr10	85102355	85102854	chr10	85475963	85476462	Tmem263|chr10:85475963-85476462	0.688593433463655	.	.
chr10	85127333	85127832	chr10	85243543	85244042	Mterf2|chr10:85243543-85244042	0.780498197557595	.	.
chr10	85127333	85127832	chr10	85282769	85283268	Mterf2|chr10:85282769-85283268	0.7224146149432	.	.
chr10	85127846	85128345	chr10	85243543	85244042	Mterf2|chr10:85243543-85244042	0.682793197598133	.	.
chr10	85265656	85266155	chr10	85523644	85524143	Gm38575|chr10:85523644-85524143	0.764301718306358	.	.
chr10	85265656	85266155	chr10	85536454	85536953	Gm38575|chr10:85536454-85536953	0.762944559783294	.	.
chr10	85265656	85266155	chr10	85672857	85673356	Gm38575|chr10:85672857-85673356	0.678031581277023	.	.
chr10	85266163	85266662	chr10	85523644	85524143	Gm38575|chr10:85523644-85524143	0.722890083717155	.	.
chr10	85266163	85266662	chr10	85536454	85536953	Gm38575|chr10:85536454-85536953	0.715563474550952	.	.
chr10	85266163	85266662	chr10	85672857	85673356	Gm38575|chr10:85672857-85673356	0.714181017212026	.	.
chr10	85387145	85387644	chr10	85243543	85244042	Btbd11|chr10:85243543-85244042	0.743627598115717	.	.
chr10	85387145	85387644	chr10	85282769	85283268	Btbd11|chr10:85282769-85283268	0.813877324381545	.	.
chr10	85387145	85387644	chr10	85604558	85605057	Btbd11|chr10:85604558-85605057	0.670504654230027	.	.
chr10	85957553	85958052	chr10	85578596	85579095	Rtcb|chr10:85578596-85579095	0.769003630556808	.	.
chr10	85957553	85958052	chr10	85599059	85599558	Rtcb|chr10:85599059-85599558	0.760757327416964	.	.
chr10	85957553	85958052	chr10	85604558	85605057	Rtcb|chr10:85604558-85605057	0.635279748646804	.	.
chr10	85957553	85958052	chr10	85624915	85625414	Rtcb|chr10:85624915-85625414	0.744912709938499	.	.
chr10	85957553	85958052	chr10	85739528	85740027	Rtcb|chr10:85739528-85740027	0.623699457817463	.	.
chr10	86021662	86022161	chr10	85871543	85872042	A230060F14Rik|chr10:85871543-85872042	0.750855080453652	.	.
chr10	86021662	86022161	chr10	85871543	85872042	Fbxo7|chr10:85871543-85872042	0.750855080453652	.	.
chr10	86779348	86779847	chr10	86642050	86642549	Nt5dc3|chr10:86642050-86642549	0.740761322113733	.	.
chr10	86779348	86779847	chr10	86795182	86795681	Nt5dc3|chr10:86795182-86795681	0.632593994358221	.	.
chr10	86779348	86779847	chr10	86849033	86849532	Nt5dc3|chr10:86849033-86849532	0.681295500104893	.	.
chr10	86779348	86779847	chr10	86849033	86849532	Nt5dc3|chr10:86849033-86849532	0.681295500104894	.	.
chr10	86779348	86779847	chr10	86871963	86872462	Nt5dc3|chr10:86871963-86872462	0.660515434739978	.	.
chr10	86971914	86972413	chr10	86642050	86642549	Gm16271|chr10:86642050-86642549	0.689945879510779	.	.
chr10	86971914	86972413	chr10	86849033	86849532	Gm16271|chr10:86849033-86849532	0.693698725605301	.	.
chr10	86971914	86972413	chr10	86871963	86872462	Gm16271|chr10:86871963-86872462	0.649613062163865	.	.
chr10	87492598	87493097	chr10	87122482	87122981	Ascl1|chr10:87122482-87122981	0.667956946264696	.	.
chr10	87492598	87493097	chr10	87525364	87525863	Ascl1|chr10:87525364-87525863	0.665129979788791	.	.
chr10	87493100	87493599	chr10	87020693	87021192	Ascl1|chr10:87020693-87021192	0.737061659460332	.	.
chr10	87493100	87493599	chr10	87122482	87122981	Ascl1|chr10:87122482-87122981	0.698730957084404	.	.
chr10	87493100	87493599	chr10	87525364	87525863	Ascl1|chr10:87525364-87525863	0.645776021443827	.	.
chr10	88200852	88201351	chr10	87859972	87860471	Washc3|chr10:87859972-87860471	0.733736796038235	.	.
chr10	88200852	88201351	chr10	87859972	87860471	Washc3|chr10:87859972-87860471	0.733736796038236	.	.
chr10	88200852	88201351	chr10	88008553	88009052	Washc3|chr10:88008553-88009052	0.756532299513067	.	.
chr10	88200852	88201351	chr10	88451105	88451604	Washc3|chr10:88451105-88451604	0.780725046040418	.	.
chr10	88503248	88503747	chr10	88361082	88361581	Chpt1|chr10:88361082-88361581	0.649338224560897	.	.
chr10	88730714	88731213	chr10	88451105	88451604	Arl1|chr10:88451105-88451604	0.618912589351218	.	.
chr10	88730714	88731213	chr10	88624270	88624769	Arl1|chr10:88624270-88624769	0.68218005325265	.	.
chr10	89443015	89443514	chr10	89009696	89010195	Gas2l3|chr10:89009696-89010195	0.761760458274653	.	.
chr10	89443015	89443514	chr10	89111580	89112079	Gas2l3|chr10:89111580-89112079	0.75223128856589	.	.
chr10	89443015	89443514	chr10	89148352	89148851	Gas2l3|chr10:89148352-89148851	0.657877833552596	.	.
chr10	89443015	89443514	chr10	89148352	89148851	Gas2l3|chr10:89148352-89148851	0.657877833552597	.	.
chr10	89443015	89443514	chr10	89257359	89257858	Gas2l3|chr10:89257359-89257858	0.867430683128177	.	.
chr10	89443015	89443514	chr10	89287642	89288141	Gas2l3|chr10:89287642-89288141	0.743473370568132	.	.
chr10	89443015	89443514	chr10	89333724	89334223	Gas2l3|chr10:89333724-89334223	0.711664400648276	.	.
[truncated: 15,190 more rows]
