# Supplementary material for: Single-cell analysis of chromatin accessibility in the adult mouse brain
Source: Nature. 2023 Dec 13;624(7991):378–89. doi: 10.1038/s41586-023-06824-9 (PMC10719105; doi:10.1038/s41586-023-06824-9)
Supplement: Supplementary file 3 — Supplementary Tables 1–25 and their legends. [file 41586_2023_6824_MOESM3_ESM.zip › 2023-03-05453B-s3/SI Tables/SI Table 13 Summary of all the gene-cCRE correlations/sa2subclass.DCO_UBC_Glut.pdc.bedpe]

chr1	4785497	4785996	chr1	4767437	4767936	Mrpl15|chr1:4767437-4767936	0.225914751647702	.	.
chr1	4807592	4808091	chr1	4780007	4780506	Lypla1|chr1:4780007-4780506	0.236484278966289	.	.
chr1	4807592	4808091	chr1	5082818	5083317	Lypla1|chr1:5082818-5083317	0.203088071915321	.	.
chr1	4807592	4808091	chr1	5170387	5170886	Lypla1|chr1:5170387-5170886	0.20803424569337	.	.
chr1	4857480	4857979	chr1	4780007	4780506	Tcea1|chr1:4780007-4780506	0.372643133307147	.	.
chr1	4857480	4857979	chr1	5082818	5083317	Tcea1|chr1:5082818-5083317	0.425052833833143	.	.
chr1	6214386	6214885	chr1	6441268	6441767	4732440D04Rik|chr1:6441268-6441767	0.227705124071131	.	.
chr1	7397174	7397673	chr1	7095161	7095660	Gm26901|chr1:7095161-7095660	0.316092356754304	.	.
chr1	9299496	9299995	chr1	9648756	9649255	Sntg1|chr1:9648756-9649255	0.288464703636728	.	.
chr1	9748256	9748755	chr1	9649264	9649763	1700034P13Rik|chr1:9649264-9649763	0.303521851031533	.	.
chr1	9748256	9748755	chr1	9649264	9649763	Vcpip1|chr1:9649264-9649763	0.303521851031533	.	.
chr1	9798078	9798577	chr1	10146612	10147111	Sgk3|chr1:10146612-10147111	0.39754017576398	.	.
chr1	9798078	9798577	chr1	9622471	9622970	Sgk3|chr1:9622471-9622970	0.526072051610035	.	.
chr1	9908384	9908883	chr1	10039501	10040000	Mcmdc2|chr1:10039501-10040000	0.304260090094578	.	.
chr1	9908384	9908883	chr1	10146612	10147111	Mcmdc2|chr1:10146612-10147111	0.418230943161267	.	.
chr1	9908384	9908883	chr1	9622471	9622970	Mcmdc2|chr1:9622471-9622970	0.467458756799059	.	.
chr1	9908384	9908883	chr1	9649264	9649763	Mcmdc2|chr1:9649264-9649763	0.380364460831525	.	.
chr1	9943920	9944419	chr1	10089475	10089974	Snhg6|chr1:10089475-10089974	0.219975843993243	.	.
chr1	10037697	10038196	chr1	10039501	10040000	Cops5|chr1:10039501-10040000	0.450719023411529	.	.
chr1	10037697	10038196	chr1	10039501	10040000	Cspp1|chr1:10039501-10040000	0.450719023411529	.	.
chr1	10037697	10038196	chr1	10089475	10089974	Cops5|chr1:10089475-10089974	0.206183421591506	.	.
chr1	10037697	10038196	chr1	10089475	10089974	Cspp1|chr1:10089475-10089974	0.206183421591506	.	.
chr1	10037697	10038196	chr1	10146612	10147111	Cops5|chr1:10146612-10147111	0.336976891928876	.	.
chr1	10037697	10038196	chr1	10146612	10147111	Cspp1|chr1:10146612-10147111	0.336976891928876	.	.
chr1	10232855	10233354	chr1	10217370	10217869	Arfgef1|chr1:10217370-10217869	0.222041705083363	.	.
chr1	10232855	10233354	chr1	10257273	10257772	Arfgef1|chr1:10257273-10257772	0.336837442372492	.	.
chr1	10232855	10233354	chr1	9823372	9823871	Arfgef1|chr1:9823372-9823871	0.266717325295941	.	.
chr1	11413910	11414409	chr1	11065285	11065784	A830018L16Rik|chr1:11065285-11065784	0.268896823788177	.	.
chr1	11413910	11414409	chr1	11447240	11447739	A830018L16Rik|chr1:11447240-11447739	0.312729196491394	.	.
chr1	11413910	11414409	chr1	11458356	11458855	A830018L16Rik|chr1:11458356-11458855	0.291473740469791	.	.
chr1	11413910	11414409	chr1	11748273	11748772	A830018L16Rik|chr1:11748273-11748772	0.330371164202794	.	.
chr1	12671765	12672264	chr1	12319905	12320404	Gm29663|chr1:12319905-12320404	0.400244901440876	.	.
chr1	12691748	12692247	chr1	12455795	12456294	Sulf1|chr1:12455795-12456294	0.315054475905037	.	.
chr1	12692265	12692764	chr1	12319905	12320404	Sulf1|chr1:12319905-12320404	0.270863952806826	.	.
chr1	12992497	12992996	chr1	12633017	12633516	Slco5a1|chr1:12633017-12633516	0.277167104935688	.	.
chr1	12992497	12992996	chr1	12833023	12833522	Slco5a1|chr1:12833023-12833522	0.223781403705343	.	.
chr1	13589563	13590062	chr1	13372290	13372789	Tram1|chr1:13372290-13372789	0.268748169573496	.	.
chr1	16093096	16093595	chr1	16294823	16295322	4930444P10Rik|chr1:16294823-16295322	0.227661107873597	.	.
chr1	16103947	16104446	chr1	15990959	15991458	Rpl7|chr1:15990959-15991458	0.264306758418545	.	.
chr1	16103947	16104446	chr1	15991489	15991988	Rpl7|chr1:15991489-15991988	0.318195088000195	.	.
chr1	16103947	16104446	chr1	16256697	16257196	Rpl7|chr1:16256697-16257196	0.256679240403797	.	.
chr1	16103947	16104446	chr1	16363687	16364186	Rpl7|chr1:16363687-16364186	0.273723960502556	.	.
chr1	16104453	16104952	chr1	16294823	16295322	Rpl7|chr1:16294823-16295322	0.226124511835356	.	.
chr1	16104453	16104952	chr1	16300217	16300716	Rpl7|chr1:16300217-16300716	0.239643810900415	.	.
chr1	16104999	16105498	chr1	15993491	15993990	Rdh10|chr1:15993491-15993990	0.310182448950389	.	.
chr1	16104999	16105498	chr1	15993491	15993990	Rpl7|chr1:15993491-15993990	0.310182448950389	.	.
chr1	16104999	16105498	chr1	16300217	16300716	Rdh10|chr1:16300217-16300716	0.323870979880055	.	.
chr1	16104999	16105498	chr1	16300217	16300716	Rpl7|chr1:16300217-16300716	0.323870979880055	.	.
chr1	16105563	16106062	chr1	16300217	16300716	Rdh10|chr1:16300217-16300716	0.277439996843051	.	.
chr1	16519035	16519534	chr1	16294823	16295322	Stau2|chr1:16294823-16295322	0.287920284956653	.	.
chr1	16519035	16519534	chr1	16300217	16300716	Stau2|chr1:16300217-16300716	0.213556739576519	.	.
chr1	16519761	16520260	chr1	16256697	16257196	Stau2|chr1:16256697-16257196	0.406849786493616	.	.
chr1	16519761	16520260	chr1	16300217	16300716	Stau2|chr1:16300217-16300716	0.601635471006577	.	.
chr1	16519761	16520260	chr1	16916592	16917091	Stau2|chr1:16916592-16917091	0.323594286929549	.	.
chr1	16619102	16619601	chr1	16916592	16917091	Ube2w|chr1:16916592-16917091	0.315094768707242	.	.
chr1	16656744	16657243	chr1	16256697	16257196	D030040B21Rik|chr1:16256697-16257196	0.369687753649919	.	.
chr1	16656744	16657243	chr1	16256697	16257196	D030040B21Rik|chr1:16256697-16257196	0.36968775364992	.	.
chr1	16656744	16657243	chr1	16256697	16257196	Eloc|chr1:16256697-16257196	0.369687753649919	.	.
chr1	16656744	16657243	chr1	16256697	16257196	Eloc|chr1:16256697-16257196	0.36968775364992	.	.
chr1	16656744	16657243	chr1	16916592	16917091	D030040B21Rik|chr1:16916592-16917091	0.373223734643193	.	.
chr1	16656744	16657243	chr1	16916592	16917091	Eloc|chr1:16916592-16917091	0.373223734643193	.	.
chr1	16657258	16657757	chr1	16300217	16300716	D030040B21Rik|chr1:16300217-16300716	0.281190424919062	.	.
chr1	16657258	16657757	chr1	16300217	16300716	Eloc|chr1:16300217-16300716	0.281190424919062	.	.
chr1	16657258	16657757	chr1	16916592	16917091	D030040B21Rik|chr1:16916592-16917091	0.207680451019923	.	.
chr1	16657258	16657757	chr1	16916592	16917091	Eloc|chr1:16916592-16917091	0.207680451019923	.	.
chr1	16664905	16665404	chr1	16916592	16917091	Tmem70|chr1:16916592-16917091	0.345422521970537	.	.
chr1	17097665	17098164	chr1	16916592	16917091	Jph1|chr1:16916592-16917091	0.442578871878045	.	.
chr1	17097665	17098164	chr1	17059909	17060408	Jph1|chr1:17059909-17060408	0.512250310893048	.	.
chr1	17097665	17098164	chr1	17060493	17060992	Jph1|chr1:17060493-17060992	0.692680292116792	.	.
chr1	17097665	17098164	chr1	17123369	17123868	Jph1|chr1:17123369-17123868	0.637103644846674	.	.
chr1	20820187	20820686	chr1	20883977	20884476	Mcm3|chr1:20883977-20884476	0.20668304991116	.	.
chr1	20820187	20820686	chr1	20933361	20933860	Mcm3|chr1:20933361-20933860	0.210266308668848	.	.
chr1	20890311	20890810	chr1	20938964	20939463	6720483E21Rik|chr1:20938964-20939463	0.359934247729953	.	.
chr1	20890311	20890810	chr1	20938964	20939463	Paqr8|chr1:20938964-20939463	0.359934247729953	.	.
chr1	20890311	20890810	chr1	21002811	21003310	6720483E21Rik|chr1:21002811-21003310	0.356608875386324	.	.
chr1	20890311	20890810	chr1	21002811	21003310	Paqr8|chr1:21002811-21003310	0.356608875386324	.	.
chr1	20890311	20890810	chr1	21101196	21101695	6720483E21Rik|chr1:21101196-21101695	0.263256568438724	.	.
chr1	20890311	20890810	chr1	21101196	21101695	Paqr8|chr1:21101196-21101695	0.263256568438724	.	.
chr1	20890857	20891356	chr1	20938964	20939463	6720483E21Rik|chr1:20938964-20939463	0.523181309691642	.	.
chr1	20890857	20891356	chr1	20938964	20939463	Paqr8|chr1:20938964-20939463	0.523181309691642	.	.
chr1	20951400	20951899	chr1	20883977	20884476	Efhc1|chr1:20883977-20884476	0.407513619153672	.	.
chr1	20951400	20951899	chr1	20995247	20995746	Efhc1|chr1:20995247-20995746	0.312262827849505	.	.
chr1	20951400	20951899	chr1	21166203	21166702	Efhc1|chr1:21166203-21166702	0.337195043178901	.	.
chr1	21218543	21219042	chr1	21411526	21412025	Tmem14a|chr1:21411526-21412025	0.46451743702368	.	.
chr1	22805771	22806270	chr1	22533406	22533905	Rims1|chr1:22533406-22533905	0.375759710306843	.	.
chr1	22805771	22806270	chr1	23008010	23008509	Rims1|chr1:23008010-23008509	0.262663877291229	.	.
chr1	23922128	23922627	chr1	23845977	23846476	Smap1|chr1:23845977-23846476	0.307787028789575	.	.
chr1	23922128	23922627	chr1	23978178	23978677	Smap1|chr1:23978178-23978677	0.23792663472001	.	.
chr1	24005456	24005955	chr1	23807817	23808316	Sdhaf4|chr1:23807817-23808316	0.347489140185043	.	.
chr1	24005456	24005955	chr1	24453120	24453619	Sdhaf4|chr1:24453120-24453619	0.349161056014621	.	.
chr1	24099649	24100148	chr1	23845977	23846476	Fam135a|chr1:23845977-23846476	0.277396870788805	.	.
chr1	24100186	24100685	chr1	23845977	23846476	Fam135a|chr1:23845977-23846476	0.438092502737762	.	.
chr1	24100186	24100685	chr1	23978178	23978677	Fam135a|chr1:23978178-23978677	0.420726990536409	.	.
chr1	24678265	24678764	chr1	24453120	24453619	Lmbrd1|chr1:24453120-24453619	0.317045416887205	.	.
chr1	24678265	24678764	chr1	24759044	24759543	Lmbrd1|chr1:24759044-24759543	0.227165993589727	.	.
chr1	24678265	24678764	chr1	24869895	24870394	Lmbrd1|chr1:24869895-24870394	0.302867351548511	.	.
chr1	24678265	24678764	chr1	24901204	24901703	Lmbrd1|chr1:24901204-24901703	0.26049242838942	.	.
chr1	30872795	30873294	chr1	31207897	31208396	Phf3|chr1:31207897-31208396	0.200823311507199	.	.
chr1	30873430	30873929	chr1	31178156	31178655	Phf3|chr1:31178156-31178655	0.237263614091015	.	.
chr1	32172459	32172958	chr1	32339102	32339601	Khdrbs2|chr1:32339102-32339601	0.322550709311618	.	.
chr1	32172459	32172958	chr1	32462966	32463465	Khdrbs2|chr1:32462966-32463465	0.238967857990566	.	.
chr1	33669575	33670074	chr1	33751369	33751868	Prim2|chr1:33751369-33751868	0.428212500163168	.	.
chr1	33669575	33670074	chr1	33994148	33994647	Prim2|chr1:33994148-33994647	0.351949233367947	.	.
chr1	33670156	33670655	chr1	33751369	33751868	Prim2|chr1:33751369-33751868	0.469273058261447	.	.
chr1	33719875	33720374	chr1	33739270	33739769	Rab23|chr1:33739270-33739769	0.293902895755997	.	.
chr1	33719875	33720374	chr1	33994148	33994647	Rab23|chr1:33994148-33994647	0.430429400467843	.	.
chr1	33756879	33757378	chr1	33966318	33966817	Bag2|chr1:33966318-33966817	0.297007170433058	.	.
chr1	33757526	33758025	chr1	33896660	33897159	Bag2|chr1:33896660-33897159	0.256453027033219	.	.
chr1	33757526	33758025	chr1	33966318	33966817	Bag2|chr1:33966318-33966817	0.510589913832348	.	.
chr1	33814360	33814859	chr1	33751369	33751868	Zfp451|chr1:33751369-33751868	0.23135322631575	.	.
chr1	33814360	33814859	chr1	33994148	33994647	Zfp451|chr1:33994148-33994647	0.44878551380494	.	.
chr1	33907308	33907807	chr1	33739270	33739769	Bend6|chr1:33739270-33739769	0.554514940480135	.	.
chr1	33907308	33907807	chr1	33739270	33739769	Dst|chr1:33739270-33739769	0.554514940480135	.	.
chr1	33907308	33907807	chr1	33994148	33994647	Bend6|chr1:33994148-33994647	0.254491235281019	.	.
chr1	33907308	33907807	chr1	33994148	33994647	Dst|chr1:33994148-33994647	0.254491235281019	.	.
chr1	33907935	33908434	chr1	33739270	33739769	Bend6|chr1:33739270-33739769	0.282660283852872	.	.
chr1	33907935	33908434	chr1	33739270	33739769	Dst|chr1:33739270-33739769	0.282660283852872	.	.
chr1	33907935	33908434	chr1	33966318	33966817	Bend6|chr1:33966318-33966817	0.359415715984404	.	.
chr1	33907935	33908434	chr1	33966318	33966817	Bend6|chr1:33966318-33966817	0.359415715984405	.	.
chr1	33907935	33908434	chr1	33966318	33966817	Dst|chr1:33966318-33966817	0.359415715984404	.	.
chr1	33907935	33908434	chr1	33966318	33966817	Dst|chr1:33966318-33966817	0.359415715984405	.	.
chr1	34439491	34439990	chr1	34293121	34293620	Ccdc115|chr1:34293121-34293620	0.459480347833505	.	.
chr1	34439491	34439990	chr1	34293121	34293620	Imp4|chr1:34293121-34293620	0.459480347833505	.	.
chr1	34439491	34439990	chr1	34434650	34435149	Ccdc115|chr1:34434650-34435149	0.210831766083859	.	.
chr1	34439491	34439990	chr1	34434650	34435149	Imp4|chr1:34434650-34435149	0.210831766083859	.	.
chr1	34439491	34439990	chr1	34448152	34448651	Ccdc115|chr1:34448152-34448651	0.278861978684665	.	.
chr1	34439491	34439990	chr1	34448152	34448651	Imp4|chr1:34448152-34448651	0.278861978684665	.	.
chr1	34439491	34439990	chr1	34583679	34584178	Ccdc115|chr1:34583679-34584178	0.210834413599917	.	.
chr1	34439491	34439990	chr1	34583679	34584178	Imp4|chr1:34583679-34584178	0.210834413599917	.	.
chr1	34439491	34439990	chr1	34661440	34661939	Ccdc115|chr1:34661440-34661939	0.295842677298608	.	.
chr1	34439491	34439990	chr1	34661440	34661939	Imp4|chr1:34661440-34661939	0.295842677298608	.	.
chr1	34439491	34439990	chr1	34691578	34692077	Ccdc115|chr1:34691578-34692077	0.222168998978153	.	.
chr1	34439491	34439990	chr1	34691578	34692077	Imp4|chr1:34691578-34692077	0.222168998978153	.	.
chr1	34485782	34486281	chr1	34738307	34738806	4930568A12Rik|chr1:34738307-34738806	0.278002335914623	.	.
chr1	34579442	34579941	chr1	34293121	34293620	1700101I19Rik|chr1:34293121-34293620	0.453199079593884	.	.
chr1	34579442	34579941	chr1	34293121	34293620	Amer3|chr1:34293121-34293620	0.453199079593884	.	.
chr1	34579442	34579941	chr1	34409815	34410314	1700101I19Rik|chr1:34409815-34410314	0.456337301822995	.	.
chr1	34579442	34579941	chr1	34409815	34410314	Amer3|chr1:34409815-34410314	0.456337301822995	.	.
chr1	34579442	34579941	chr1	34583679	34584178	1700101I19Rik|chr1:34583679-34584178	0.629540874795387	.	.
chr1	34579442	34579941	chr1	34583679	34584178	Amer3|chr1:34583679-34584178	0.629540874795387	.	.
chr1	34579442	34579941	chr1	34661440	34661939	1700101I19Rik|chr1:34661440-34661939	0.256669957608665	.	.
chr1	34579442	34579941	chr1	34661440	34661939	Amer3|chr1:34661440-34661939	0.256669957608665	.	.
chr1	34579442	34579941	chr1	34750293	34750792	1700101I19Rik|chr1:34750293-34750792	0.202137204535543	.	.
chr1	34579442	34579941	chr1	34750293	34750792	Amer3|chr1:34750293-34750792	0.202137204535543	.	.
chr1	34579442	34579941	chr1	34972914	34973413	1700101I19Rik|chr1:34972914-34973413	0.422752707577353	.	.
chr1	34579442	34579941	chr1	34972914	34973413	Amer3|chr1:34972914-34973413	0.422752707577353	.	.
chr1	34842804	34843303	chr1	34661440	34661939	Fam168b|chr1:34661440-34661939	0.216622119817513	.	.
chr1	34842804	34843303	chr1	34768535	34769034	Fam168b|chr1:34768535-34769034	0.248974134607959	.	.
chr1	34842804	34843303	chr1	34769130	34769629	Fam168b|chr1:34769130-34769629	0.299406442147355	.	.
chr1	34842804	34843303	chr1	34867150	34867649	Fam168b|chr1:34867150-34867649	0.231162972180422	.	.
chr1	34842804	34843303	chr1	34982952	34983451	Fam168b|chr1:34982952-34983451	0.216407432132982	.	.
chr1	34849768	34850267	chr1	34891506	34892005	Plekhb2|chr1:34891506-34892005	0.225614512231694	.	.
chr1	34849768	34850267	chr1	34972914	34973413	Plekhb2|chr1:34972914-34973413	0.322416064107305	.	.
chr1	34849768	34850267	chr1	35212284	35212783	Plekhb2|chr1:35212284-35212783	0.22775919923996	.	.
chr1	36068061	36068560	chr1	36030321	36030820	Hs6st1|chr1:36030321-36030820	0.31302206440571	.	.
chr1	36068061	36068560	chr1	36266203	36266702	Hs6st1|chr1:36266203-36266702	0.338718738410925	.	.
chr1	36068061	36068560	chr1	36296386	36296885	Hs6st1|chr1:36296386-36296885	0.21263009783578	.	.
chr1	36244101	36244600	chr1	36266203	36266702	Uggt1|chr1:36266203-36266702	0.259021187814751	.	.
chr1	36244101	36244600	chr1	36296386	36296885	Uggt1|chr1:36296386-36296885	0.440082978427184	.	.
chr1	36244101	36244600	chr1	36492300	36492799	Uggt1|chr1:36492300-36492799	0.254248854685898	.	.
chr1	36307414	36307913	chr1	36492300	36492799	Arid5a|chr1:36492300-36492799	0.27332648419244	.	.
chr1	36307414	36307913	chr1	36541843	36542342	Arid5a|chr1:36541843-36542342	0.323332416228816	.	.
chr1	36307414	36307913	chr1	36684036	36684535	Arid5a|chr1:36684036-36684535	0.29805901812035	.	.
chr1	36307976	36308475	chr1	36492300	36492799	Arid5a|chr1:36492300-36492799	0.251534458825214	.	.
chr1	36307976	36308475	chr1	36684036	36684535	Arid5a|chr1:36684036-36684535	0.216027028973744	.	.
chr1	36368438	36368937	chr1	36296386	36296885	Kansl3|chr1:36296386-36296885	0.253992600617573	.	.
chr1	36368438	36368937	chr1	36492300	36492799	Kansl3|chr1:36492300-36492799	0.280767583246119	.	.
chr1	36368438	36368937	chr1	36552422	36552921	Kansl3|chr1:36552422-36552921	0.33567172351454	.	.
chr1	36368963	36369462	chr1	36266203	36266702	Kansl3|chr1:36266203-36266702	0.233531594698603	.	.
chr1	36368963	36369462	chr1	36296386	36296885	Kansl3|chr1:36296386-36296885	0.264063924469998	.	.
chr1	36368963	36369462	chr1	36552422	36552921	Kansl3|chr1:36552422-36552921	0.33175950358928	.	.
chr1	36368963	36369462	chr1	36636487	36636986	Kansl3|chr1:36636487-36636986	0.19819661384998	.	.
chr1	36445084	36445583	chr1	36030321	36030820	Lman2l|chr1:36030321-36030820	0.363193224176461	.	.
chr1	36445084	36445583	chr1	36266203	36266702	Lman2l|chr1:36266203-36266702	0.234015068752589	.	.
chr1	36445084	36445583	chr1	36296386	36296885	Lman2l|chr1:36296386-36296885	0.217669496220408	.	.
chr1	36445084	36445583	chr1	36552422	36552921	Lman2l|chr1:36552422-36552921	0.523293915375105	.	.
chr1	36445084	36445583	chr1	36580844	36581343	Lman2l|chr1:36580844-36581343	0.258569695637151	.	.
chr1	36445084	36445583	chr1	36727593	36728092	Lman2l|chr1:36727593-36728092	0.218292168556158	.	.
chr1	36471319	36471818	chr1	36266203	36266702	Cnnm4|chr1:36266203-36266702	0.214045498581129	.	.
chr1	36471319	36471818	chr1	36296386	36296885	Cnnm4|chr1:36296386-36296885	0.460654752022148	.	.
chr1	36471319	36471818	chr1	36492300	36492799	Cnnm4|chr1:36492300-36492799	0.388209683441241	.	.
chr1	36471319	36471818	chr1	36541843	36542342	Cnnm4|chr1:36541843-36542342	0.327722720398067	.	.
chr1	36471319	36471818	chr1	36552422	36552921	Cnnm4|chr1:36552422-36552921	0.4580093587857	.	.
chr1	36511549	36512048	chr1	36296386	36296885	Cnnm3|chr1:36296386-36296885	0.349373166566431	.	.
chr1	36511549	36512048	chr1	36492300	36492799	Cnnm3|chr1:36492300-36492799	0.267325399005415	.	.
chr1	36511549	36512048	chr1	36541843	36542342	Cnnm3|chr1:36541843-36542342	0.208505169918507	.	.
chr1	36511549	36512048	chr1	36552422	36552921	Cnnm3|chr1:36552422-36552921	0.316891674020109	.	.
chr1	36511549	36512048	chr1	36939937	36940436	Cnnm3|chr1:36939937-36940436	0.427129310700904	.	.
chr1	36547105	36547604	chr1	36492300	36492799	Ankrd39|chr1:36492300-36492799	0.258818487758861	.	.
chr1	36547105	36547604	chr1	36541843	36542342	Ankrd39|chr1:36541843-36542342	0.276440650361474	.	.
chr1	36547105	36547604	chr1	36939401	36939900	Ankrd39|chr1:36939401-36939900	0.220461257133449	.	.
chr1	36547105	36547604	chr1	36939937	36940436	Ankrd39|chr1:36939937-36940436	0.265803174351198	.	.
chr1	36691240	36691739	chr1	36784670	36785169	Cox5b|chr1:36784670-36785169	0.205855259597882	.	.
chr1	36691240	36691739	chr1	36784670	36785169	Cox5b|chr1:36784670-36785169	0.205855259597883	.	.
chr1	36709882	36710381	chr1	36552422	36552921	4933424G06Rik|chr1:36552422-36552921	0.266660936977471	.	.
chr1	36709882	36710381	chr1	36684036	36684535	4933424G06Rik|chr1:36684036-36684535	0.472917850041928	.	.
chr1	37299595	37300094	chr1	37351889	37352388	Inpp4a|chr1:37351889-37352388	0.236296823945174	.	.
chr1	37299595	37300094	chr1	37628704	37629203	Inpp4a|chr1:37628704-37629203	0.318984437357646	.	.
chr1	37300101	37300600	chr1	37327292	37327791	Inpp4a|chr1:37327292-37327791	0.367524181349732	.	.
chr1	37300101	37300600	chr1	37628704	37629203	Inpp4a|chr1:37628704-37629203	0.492763022831387	.	.
chr1	37300101	37300600	chr1	37678238	37678737	Inpp4a|chr1:37678238-37678737	0.247795544368947	.	.
chr1	37429877	37430376	chr1	37351889	37352388	Coa5|chr1:37351889-37352388	0.307092379962822	.	.
chr1	37429877	37430376	chr1	37351889	37352388	Unc50|chr1:37351889-37352388	0.307092379962822	.	.
chr1	37429877	37430376	chr1	37678238	37678737	Coa5|chr1:37678238-37678737	0.344047772655928	.	.
chr1	37429877	37430376	chr1	37678238	37678737	Unc50|chr1:37678238-37678737	0.344047772655928	.	.
chr1	37540354	37540853	chr1	37831652	37832151	Mgat4a|chr1:37831652-37832151	0.26399705086035	.	.
chr1	37540864	37541363	chr1	37628704	37629203	Mgat4a|chr1:37628704-37629203	0.218061059543876	.	.
chr1	37719678	37720177	chr1	37351889	37352388	2010300C02Rik|chr1:37351889-37352388	0.248228357027991	.	.
chr1	37719678	37720177	chr1	37831652	37832151	2010300C02Rik|chr1:37831652-37832151	0.329606734623391	.	.
chr1	37864699	37865198	chr1	37628704	37629203	Gm26805|chr1:37628704-37629203	0.359542452463185	.	.
chr1	37864699	37865198	chr1	37831652	37832151	Gm26805|chr1:37831652-37832151	0.298041333812004	.	.
chr1	37864699	37865198	chr1	38062161	38062660	Gm26805|chr1:38062161-38062660	0.20407411691523	.	.
chr1	37864699	37865198	chr1	38199949	38200448	Gm26805|chr1:38199949-38200448	0.30511554283511	.	.
chr1	37865263	37865762	chr1	37831652	37832151	Gm26805|chr1:37831652-37832151	0.608673416498679	.	.
chr1	37865263	37865762	chr1	37831652	37832151	Tsga10|chr1:37831652-37832151	0.608673416498679	.	.
chr1	37865263	37865762	chr1	38199949	38200448	Gm26805|chr1:38199949-38200448	0.265441916327481	.	.
chr1	37865263	37865762	chr1	38199949	38200448	Tsga10|chr1:38199949-38200448	0.265441916327481	.	.
chr1	37890241	37890740	chr1	37628704	37629203	Mitd1|chr1:37628704-37629203	0.303634052664634	.	.
chr1	37890241	37890740	chr1	37628704	37629203	Mrpl30|chr1:37628704-37629203	0.303634052664634	.	.
chr1	37890241	37890740	chr1	37678238	37678737	Mitd1|chr1:37678238-37678737	0.431229215826699	.	.
chr1	37890241	37890740	chr1	37678238	37678737	Mrpl30|chr1:37678238-37678737	0.431229215826699	.	.
chr1	37890241	37890740	chr1	38062161	38062660	Mitd1|chr1:38062161-38062660	0.42434731527591	.	.
chr1	37890241	37890740	chr1	38062161	38062660	Mrpl30|chr1:38062161-38062660	0.42434731527591	.	.
chr1	37890241	37890740	chr1	38199949	38200448	Mitd1|chr1:38199949-38200448	0.348904151885731	.	.
chr1	37890241	37890740	chr1	38199949	38200448	Mrpl30|chr1:38199949-38200448	0.348904151885731	.	.
chr1	37997778	37998277	chr1	37560105	37560604	Eif5b|chr1:37560105-37560604	0.209961333166746	.	.
chr1	37997778	37998277	chr1	37560105	37560604	Txndc9|chr1:37560105-37560604	0.209961333166746	.	.
chr1	37997778	37998277	chr1	38199949	38200448	Eif5b|chr1:38199949-38200448	0.366453130907586	.	.
chr1	37997778	37998277	chr1	38199949	38200448	Txndc9|chr1:38199949-38200448	0.366453130907586	.	.
chr1	38129526	38130025	chr1	37831652	37832151	Rev1|chr1:37831652-37832151	0.34397060921921	.	.
chr1	38129526	38130025	chr1	38062161	38062660	Rev1|chr1:38062161-38062660	0.379106128946866	.	.
chr1	38129526	38130025	chr1	38199949	38200448	Rev1|chr1:38199949-38200448	0.327897230056521	.	.
chr1	38835659	38836158	chr1	38552931	38553430	Lonrf2|chr1:38552931-38553430	0.278990226458448	.	.
chr1	38835659	38836158	chr1	38553433	38553932	Lonrf2|chr1:38553433-38553932	0.205170884417978	.	.
chr1	38836359	38836858	chr1	38847818	38848317	Lonrf2|chr1:38847818-38848317	0.240595578300763	.	.
chr1	38836359	38836858	chr1	38987477	38987976	Lonrf2|chr1:38987477-38987976	0.30971804554157	.	.
chr1	38897724	38898223	chr1	38627336	38627835	Chst10|chr1:38627336-38627835	0.239699230447773	.	.
chr1	38897724	38898223	chr1	38987477	38987976	Chst10|chr1:38987477-38987976	0.377302044620284	.	.
chr1	39367561	39368060	chr1	39515488	39515987	Rpl31|chr1:39515488-39515987	0.213146509791428	.	.
chr1	39478529	39479028	chr1	39348907	39349406	Tbc1d8|chr1:39348907-39349406	0.33624988141421	.	.
chr1	39478529	39479028	chr1	39410384	39410883	Tbc1d8|chr1:39410384-39410883	0.3299808208871	.	.
chr1	39535425	39535924	chr1	39535964	39536463	Cnot11|chr1:39535964-39536463	0.424789258654076	.	.
chr1	39576797	39577296	chr1	39445615	39446114	Rnf149|chr1:39445615-39446114	0.248426301173022	.	.
chr1	39577299	39577798	chr1	39410384	39410883	Rnf149|chr1:39410384-39410883	0.240492919450117	.	.
chr1	39577299	39577798	chr1	39614874	39615373	Rnf149|chr1:39614874-39615373	0.2137420447713	.	.
chr1	39650724	39651223	chr1	39445615	39446114	Creg2|chr1:39445615-39446114	0.346479104705523	.	.
chr1	39650724	39651223	chr1	39445615	39446114	D930019O06Rik|chr1:39445615-39446114	0.346479104705523	.	.
chr1	39650724	39651223	chr1	39446174	39446673	Creg2|chr1:39446174-39446673	0.346879344236444	.	.
chr1	39650724	39651223	chr1	39446174	39446673	D930019O06Rik|chr1:39446174-39446673	0.346879344236444	.	.
chr1	40085635	40086134	chr1	40000871	40001370	Gm16894|chr1:40000871-40001370	0.216092581896434	.	.
chr1	40085635	40086134	chr1	40015351	40015850	Gm16894|chr1:40015351-40015850	0.230934760887686	.	.
chr1	40085635	40086134	chr1	40116380	40116879	Gm16894|chr1:40116380-40116879	0.270641806689976	.	.
chr1	40580348	40580847	chr1	40797275	40797774	Gm35801|chr1:40797275-40797774	0.247109996559837	.	.
chr1	40580348	40580847	chr1	40797275	40797774	Slc9a4|chr1:40797275-40797774	0.247109996559837	.	.
chr1	40580348	40580847	chr1	40829355	40829854	Gm35801|chr1:40829355-40829854	0.239075205431672	.	.
chr1	40580348	40580847	chr1	40829355	40829854	Slc9a4|chr1:40829355-40829854	0.239075205431672	.	.
chr1	40681063	40681562	chr1	40358725	40359224	Slc9a2|chr1:40358725-40359224	0.216049431212418	.	.
chr1	40681063	40681562	chr1	40627487	40627986	Slc9a2|chr1:40627487-40627986	0.24471930634512	.	.
chr1	40790447	40790946	chr1	40613169	40613668	Mfsd9|chr1:40613169-40613668	0.26457641866705	.	.
chr1	40790447	40790946	chr1	40613669	40614168	Mfsd9|chr1:40613669-40614168	0.453006784576654	.	.
chr1	40790447	40790946	chr1	40616803	40617302	Mfsd9|chr1:40616803-40617302	0.440383251515804	.	.
chr1	40790447	40790946	chr1	40657872	40658371	Mfsd9|chr1:40657872-40658371	0.250024158293952	.	.
chr1	40805326	40805825	chr1	40613169	40613668	Tmem182|chr1:40613169-40613668	0.225592068880345	.	.
chr1	40805326	40805825	chr1	40797275	40797774	Tmem182|chr1:40797275-40797774	0.582847380377772	.	.
chr1	40805326	40805825	chr1	40829355	40829854	Tmem182|chr1:40829355-40829854	0.637098832422399	.	.
chr1	40805326	40805825	chr1	40936570	40937069	Tmem182|chr1:40936570-40937069	0.281271600197074	.	.
chr1	40805326	40805825	chr1	40976498	40976997	Tmem182|chr1:40976498-40976997	0.391233727718849	.	.
chr1	42850995	42851494	chr1	43130166	43130665	Mrps9|chr1:43130166-43130665	0.219833564107439	.	.
chr1	42952608	42953107	chr1	42821756	42822255	Gpr45|chr1:42821756-42822255	0.480518391886454	.	.
chr1	42952608	42953107	chr1	43065778	43066277	Gpr45|chr1:43065778-43066277	0.211313569999401	.	.
chr1	43098457	43098956	chr1	43074708	43075207	AI597479|chr1:43074708-43075207	0.390371685767451	.	.
chr1	43098457	43098956	chr1	43074708	43075207	Tgfbrap1|chr1:43074708-43075207	0.390371685767451	.	.
chr1	43827102	43827601	chr1	44217086	44217585	Uxs1|chr1:44217086-44217585	0.252371979549882	.	.
chr1	43827615	43828114	chr1	44041766	44042265	Uxs1|chr1:44041766-44042265	0.330443682716431	.	.
chr1	44102213	44102712	chr1	44041766	44042265	Tex30|chr1:44041766-44042265	0.354557679637611	.	.
chr1	44147693	44148192	chr1	44217086	44217585	Ercc5|chr1:44217086-44217585	0.31466591433143	.	.
chr1	51333906	51334405	chr1	51367624	51368123	9330175M20Rik|chr1:51367624-51368123	0.262911725617779	.	.
chr1	51333906	51334405	chr1	51644413	51644912	9330175M20Rik|chr1:51644413-51644912	0.27460936119135	.	.
chr1	51333906	51334405	chr1	51671353	51671852	9330175M20Rik|chr1:51671353-51671852	0.288523417010291	.	.
chr1	51478239	51478738	chr1	51296128	51296627	Nabp1|chr1:51296128-51296627	0.22626655768074	.	.
chr1	51478239	51478738	chr1	51446000	51446499	Nabp1|chr1:51446000-51446499	0.421292616410981	.	.
chr1	51478239	51478738	chr1	51584935	51585434	Nabp1|chr1:51584935-51585434	0.395219821499003	.	.
chr1	52113595	52114094	chr1	52149939	52150438	Gm31812|chr1:52149939-52150438	0.354837268566289	.	.
chr1	52119152	52119651	chr1	52146524	52147023	Stat1|chr1:52146524-52147023	0.498946614079746	.	.
chr1	52119152	52119651	chr1	52149939	52150438	Stat1|chr1:52149939-52150438	0.285793701388167	.	.
chr1	52233098	52233597	chr1	52149939	52150438	Gls|chr1:52149939-52150438	0.412596873259444	.	.
chr1	52233098	52233597	chr1	52354167	52354666	Gls|chr1:52354167-52354666	0.456869683573668	.	.
chr1	52233098	52233597	chr1	52388093	52388592	Gls|chr1:52388093-52388592	0.229090992156544	.	.
chr1	52500159	52500658	chr1	52521321	52521820	Nab1|chr1:52521321-52521820	0.317821089351086	.	.
chr1	52500159	52500658	chr1	52986655	52987154	Nab1|chr1:52986655-52987154	0.232993665822052	.	.
chr1	52630383	52630882	chr1	52465202	52465701	Nemp2|chr1:52465202-52465701	0.432610185729059	.	.
chr1	52630383	52630882	chr1	52521321	52521820	Nemp2|chr1:52521321-52521820	0.213540886853305	.	.
chr1	52630383	52630882	chr1	52952486	52952985	Nemp2|chr1:52952486-52952985	0.334915840500709	.	.
chr1	52630383	52630882	chr1	52986655	52987154	Nemp2|chr1:52986655-52987154	0.438960459294079	.	.
chr1	52630934	52631433	chr1	52578365	52578864	Nemp2|chr1:52578365-52578864	0.315193088105603	.	.
chr1	52630934	52631433	chr1	52597200	52597699	Nemp2|chr1:52597200-52597699	0.213879802023088	.	.
chr1	52726931	52727430	chr1	52465202	52465701	Mfsd6|chr1:52465202-52465701	0.207546353873184	.	.
chr1	52726931	52727430	chr1	52597200	52597699	Mfsd6|chr1:52597200-52597699	0.261031390216541	.	.
chr1	52727486	52727985	chr1	52465202	52465701	Mfsd6|chr1:52465202-52465701	0.272279521802316	.	.
chr1	52727486	52727985	chr1	52521321	52521820	Mfsd6|chr1:52521321-52521820	0.202627610976458	.	.
chr1	52727486	52727985	chr1	52578365	52578864	Mfsd6|chr1:52578365-52578864	0.241050801127625	.	.
chr1	52727486	52727985	chr1	52986655	52987154	Mfsd6|chr1:52986655-52987154	0.392539212379641	.	.
chr1	52816845	52817344	chr1	52521321	52521820	Inpp1|chr1:52521321-52521820	0.291668178301468	.	.
chr1	52816845	52817344	chr1	52597200	52597699	Inpp1|chr1:52597200-52597699	0.245712773015392	.	.
chr1	52816845	52817344	chr1	52986655	52987154	Inpp1|chr1:52986655-52987154	0.266007602790145	.	.
chr1	52816845	52817344	chr1	53093170	53093669	Inpp1|chr1:53093170-53093669	0.291036566675135	.	.
chr1	52817513	52818012	chr1	52578365	52578864	Inpp1|chr1:52578365-52578864	0.273822197378706	.	.
chr1	52817513	52818012	chr1	52597200	52597699	Inpp1|chr1:52597200-52597699	0.281120204251665	.	.
chr1	53020017	53020516	chr1	53079830	53080329	1700019D03Rik|chr1:53079830-53080329	0.24866233941546	.	.
chr1	53296806	53297305	chr1	53079830	53080329	Ormdl1|chr1:53079830-53080329	0.20830295125871	.	.
chr1	53296806	53297305	chr1	53079830	53080329	Pms1|chr1:53079830-53080329	0.20830295125871	.	.
chr1	53296806	53297305	chr1	53225566	53226065	Ormdl1|chr1:53225566-53226065	0.323724655462742	.	.
chr1	53296806	53297305	chr1	53225566	53226065	Pms1|chr1:53225566-53226065	0.323724655462742	.	.
chr1	53296806	53297305	chr1	53272612	53273111	Ormdl1|chr1:53272612-53273111	0.21029160419174	.	.
chr1	53296806	53297305	chr1	53272612	53273111	Pms1|chr1:53272612-53273111	0.21029160419174	.	.
chr1	53297308	53297807	chr1	53093170	53093669	Ormdl1|chr1:53093170-53093669	0.243720797956526	.	.
chr1	53297308	53297807	chr1	53093170	53093669	Pms1|chr1:53093170-53093669	0.243720797956526	.	.
chr1	53352482	53352981	chr1	53049207	53049706	Asdurf|chr1:53049207-53049706	0.238041777043524	.	.
chr1	53352482	53352981	chr1	53049207	53049706	Asnsd1|chr1:53049207-53049706	0.238041777043524	.	.
chr1	53352482	53352981	chr1	53225566	53226065	Asdurf|chr1:53225566-53226065	0.226370474368482	.	.
chr1	53352482	53352981	chr1	53225566	53226065	Asnsd1|chr1:53225566-53226065	0.226370474368482	.	.
chr1	54194329	54194828	chr1	53940077	53940576	Hecw2|chr1:53940077-53940576	0.355789001863782	.	.
chr1	54194329	54194828	chr1	53940595	53941094	Hecw2|chr1:53940595-53941094	0.225309006241498	.	.
chr1	54194329	54194828	chr1	53978115	53978614	Hecw2|chr1:53978115-53978614	0.215411529271252	.	.
chr1	54194947	54195446	chr1	54101015	54101514	Hecw2|chr1:54101015-54101514	0.489781190389114	.	.
chr1	54250459	54250958	chr1	54703480	54703979	Ccdc150|chr1:54703480-54703979	0.294617848396296	.	.
chr1	54250459	54250958	chr1	54703480	54703979	Ccdc150|chr1:54703480-54703979	0.294617848396297	.	.
chr1	54438767	54439266	chr1	54039037	54039536	Gtf3c3|chr1:54039037-54039536	0.239861706084073	.	.
chr1	54438767	54439266	chr1	54101015	54101514	Gtf3c3|chr1:54101015-54101514	0.426049767643267	.	.
chr1	54557443	54557942	chr1	54932384	54932883	Pgap1|chr1:54932384-54932883	0.205342367590079	.	.
chr1	55027198	55027697	chr1	54898507	54899006	Sf3b1|chr1:54898507-54899006	0.226630217850722	.	.
chr1	55027198	55027697	chr1	54932384	54932883	Sf3b1|chr1:54932384-54932883	0.309907668024772	.	.
chr1	55052491	55052990	chr1	54898507	54899006	Coq10b|chr1:54898507-54899006	0.270756757321394	.	.
chr1	55052491	55052990	chr1	54932384	54932883	Coq10b|chr1:54932384-54932883	0.478163395232406	.	.
chr1	55053010	55053509	chr1	54898507	54899006	Coq10b|chr1:54898507-54899006	0.26067504976474	.	.
chr1	55087395	55087894	chr1	54898507	54899006	Hspd1|chr1:54898507-54899006	0.432048744379095	.	.
chr1	55087395	55087894	chr1	54898507	54899006	Hspe1|chr1:54898507-54899006	0.432048744379095	.	.
chr1	55087395	55087894	chr1	54932384	54932883	Hspd1|chr1:54932384-54932883	0.623247360995433	.	.
chr1	55087395	55087894	chr1	54932384	54932883	Hspe1|chr1:54932384-54932883	0.623247360995433	.	.
chr1	55087908	55088407	chr1	54932384	54932883	Hspd1|chr1:54932384-54932883	0.319160720710034	.	.
chr1	55087908	55088407	chr1	54932384	54932883	Hspe1|chr1:54932384-54932883	0.319160720710034	.	.
chr1	55130908	55131407	chr1	54932384	54932883	Mob4|chr1:54932384-54932883	0.267810942971595	.	.
chr1	55236881	55237380	chr1	54898507	54899006	Mars2|chr1:54898507-54899006	0.246879881050854	.	.
chr1	55236881	55237380	chr1	55454006	55454505	Mars2|chr1:55454006-55454505	0.208765626163223	.	.
chr1	55405572	55406071	chr1	55383081	55383580	Plcl1|chr1:55383081-55383580	0.317821271474876	.	.
chr1	55405572	55406071	chr1	55581566	55582065	Plcl1|chr1:55581566-55582065	0.241840186208412	.	.
chr1	57774846	57775345	chr1	57806817	57807316	Spats2l|chr1:57806817-57807316	0.384994384737366	.	.
chr1	57774846	57775345	chr1	57969827	57970326	Spats2l|chr1:57969827-57970326	0.3250028790728	.	.
chr1	57774846	57775345	chr1	57969827	57970326	Spats2l|chr1:57969827-57970326	0.325002879072801	.	.
chr1	57995689	57996188	chr1	58045496	58045995	Sgo2a|chr1:58045496-58045995	0.300959157556365	.	.
chr1	58112727	58113226	chr1	57806817	57807316	Aox3|chr1:57806817-57807316	0.342549986701674	.	.
chr1	58112727	58113226	chr1	58341563	58342062	Aox3|chr1:58341563-58342062	0.236587171292799	.	.
chr1	58112727	58113226	chr1	58382569	58383068	Aox3|chr1:58382569-58383068	0.335226541110187	.	.
chr1	58423825	58424324	chr1	58359437	58359936	Clk1|chr1:58359437-58359936	0.233280093125257	.	.
chr1	58423825	58424324	chr1	58652543	58653042	Clk1|chr1:58652543-58653042	0.336967570743506	.	.
chr1	58423825	58424324	chr1	58739453	58739952	Clk1|chr1:58739453-58739952	0.288377978565239	.	.
chr1	58445384	58445883	chr1	58381915	58382414	Nif3l1|chr1:58381915-58382414	0.211178601665977	.	.
chr1	58445384	58445883	chr1	58381915	58382414	Ppil3|chr1:58381915-58382414	0.211178601665977	.	.
chr1	58445384	58445883	chr1	58382569	58383068	Nif3l1|chr1:58382569-58383068	0.307214742551584	.	.
chr1	58445384	58445883	chr1	58382569	58383068	Ppil3|chr1:58382569-58383068	0.307214742551584	.	.
chr1	58445384	58445883	chr1	58712342	58712841	Nif3l1|chr1:58712342-58712841	0.281674142620756	.	.
chr1	58445384	58445883	chr1	58712342	58712841	Ppil3|chr1:58712342-58712841	0.281674142620756	.	.
chr1	58504734	58505233	chr1	58291873	58292372	Gm15834|chr1:58291873-58292372	0.244940358594225	.	.
chr1	58504734	58505233	chr1	58291873	58292372	Orc2|chr1:58291873-58292372	0.244940358594225	.	.
chr1	58504734	58505233	chr1	58739453	58739952	Gm15834|chr1:58739453-58739952	0.199776441489886	.	.
chr1	58504734	58505233	chr1	58739453	58739952	Orc2|chr1:58739453-58739952	0.199776441489886	.	.
chr1	58586034	58586533	chr1	58341563	58342062	Fam126b|chr1:58341563-58342062	0.253602880462642	.	.
chr1	58586034	58586533	chr1	58341563	58342062	Ndufb3|chr1:58341563-58342062	0.253602880462642	.	.
chr1	58586034	58586533	chr1	58622546	58623045	Fam126b|chr1:58622546-58623045	0.211642483492655	.	.
chr1	58586034	58586533	chr1	58622546	58623045	Ndufb3|chr1:58622546-58623045	0.211642483492655	.	.
chr1	58586034	58586533	chr1	58712342	58712841	Fam126b|chr1:58712342-58712841	0.313508191815789	.	.
chr1	58586034	58586533	chr1	58712342	58712841	Ndufb3|chr1:58712342-58712841	0.313508191815789	.	.
chr1	58972763	58973262	chr1	58739453	58739952	Stradb|chr1:58739453-58739952	0.203902641705113	.	.
chr1	58972763	58973262	chr1	58739453	58739952	Trak2|chr1:58739453-58739952	0.203902641705113	.	.
chr1	58973284	58973783	chr1	58652543	58653042	Stradb|chr1:58652543-58653042	0.286927512991327	.	.
chr1	58973284	58973783	chr1	58652543	58653042	Trak2|chr1:58652543-58653042	0.286927512991327	.	.
chr1	58973284	58973783	chr1	58739453	58739952	Stradb|chr1:58739453-58739952	0.30799533663489	.	.
chr1	58973284	58973783	chr1	58739453	58739952	Trak2|chr1:58739453-58739952	0.30799533663489	.	.
chr1	58973284	58973783	chr1	59215916	59216415	Stradb|chr1:59215916-59216415	0.236739509292562	.	.
chr1	58973284	58973783	chr1	59215916	59216415	Trak2|chr1:59215916-59216415	0.236739509292562	.	.
chr1	58973284	58973783	chr1	59222043	59222542	Stradb|chr1:59222043-59222542	0.487783583966587	.	.
chr1	58973284	58973783	chr1	59222043	59222542	Trak2|chr1:59222043-59222542	0.487783583966587	.	.
chr1	58973284	58973783	chr1	59229166	59229665	Stradb|chr1:59229166-59229665	0.246053379567163	.	.
chr1	58973284	58973783	chr1	59229166	59229665	Trak2|chr1:59229166-59229665	0.246053379567163	.	.
chr1	59119578	59120077	chr1	59215916	59216415	G730003C15Rik|chr1:59215916-59216415	0.374324420314675	.	.
chr1	59119578	59120077	chr1	59215916	59216415	Tmem237|chr1:59215916-59216415	0.374324420314675	.	.
chr1	59119578	59120077	chr1	59222043	59222542	G730003C15Rik|chr1:59222043-59222542	0.389743527009798	.	.
chr1	59119578	59120077	chr1	59222043	59222542	Tmem237|chr1:59222043-59222542	0.389743527009798	.	.
chr1	59119578	59120077	chr1	59483682	59484181	G730003C15Rik|chr1:59483682-59484181	0.205261747685177	.	.
chr1	59119578	59120077	chr1	59483682	59484181	Tmem237|chr1:59483682-59484181	0.205261747685177	.	.
chr1	59120147	59120646	chr1	59483682	59484181	G730003C15Rik|chr1:59483682-59484181	0.209877525040314	.	.
chr1	59120147	59120646	chr1	59483682	59484181	Tmem237|chr1:59483682-59484181	0.209877525040314	.	.
chr1	59237006	59237505	chr1	59222043	59222542	Als2|chr1:59222043-59222542	0.497631547154755	.	.
chr1	59237006	59237505	chr1	59229166	59229665	Als2|chr1:59229166-59229665	0.368354707990766	.	.
chr1	59237006	59237505	chr1	59483682	59484181	Als2|chr1:59483682-59484181	0.267404284164347	.	.
chr1	59481835	59482334	chr1	59215916	59216415	Fzd7|chr1:59215916-59216415	0.262119615881412	.	.
chr1	59481835	59482334	chr1	59593656	59594155	Fzd7|chr1:59593656-59594155	0.28057194144822	.	.
chr1	59670565	59671064	chr1	59376549	59377048	Sumo1|chr1:59376549-59377048	0.24380006752004	.	.
chr1	59670565	59671064	chr1	59511609	59512108	Sumo1|chr1:59511609-59512108	0.220184824836801	.	.
chr1	59684706	59685205	chr1	59376549	59377048	Nop58|chr1:59376549-59377048	0.397649484949638	.	.
chr1	59684706	59685205	chr1	59405252	59405751	Nop58|chr1:59405252-59405751	0.238391809679982	.	.
chr1	59762644	59763143	chr1	60169674	60170173	Bmpr2|chr1:60169674-60170173	0.213044896290486	.	.
chr1	59763159	59763658	chr1	60169674	60170173	Bmpr2|chr1:60169674-60170173	0.241779208415429	.	.
chr1	59912662	59913161	chr1	59599687	59600186	Fam117b|chr1:59599687-59600186	0.261280165824325	.	.
chr1	59912662	59913161	chr1	60034986	60035485	Fam117b|chr1:60034986-60035485	0.36840520619548	.	.
chr1	59913211	59913710	chr1	59566844	59567343	Fam117b|chr1:59566844-59567343	0.271246514554773	.	.
chr1	59913211	59913710	chr1	59584561	59585060	Fam117b|chr1:59584561-59585060	0.322310129316336	.	.
chr1	60042424	60042923	chr1	60034986	60035485	Ica1l|chr1:60034986-60035485	0.305785536625491	.	.
chr1	60042424	60042923	chr1	60490433	60490932	Ica1l|chr1:60490433-60490932	0.292805240053486	.	.
chr1	60097393	60097892	chr1	60169674	60170173	Carf|chr1:60169674-60170173	0.269804616598799	.	.
chr1	60097393	60097892	chr1	60195098	60195597	Carf|chr1:60195098-60195597	0.202987106602433	.	.
chr1	60097980	60098479	chr1	60481516	60482015	Carf|chr1:60481516-60482015	0.295718901530643	.	.
chr1	60097980	60098479	chr1	60481516	60482015	Wdr12|chr1:60481516-60482015	0.295718901530643	.	.
chr1	60180257	60180756	chr1	60481516	60482015	Nbeal1|chr1:60481516-60482015	0.399599791832656	.	.
chr1	60342754	60343253	chr1	60034986	60035485	Cyp20a1|chr1:60034986-60035485	0.384065877906513	.	.
chr1	60342754	60343253	chr1	60372425	60372924	Cyp20a1|chr1:60372425-60372924	0.243262058508068	.	.
chr1	60342754	60343253	chr1	60490433	60490932	Cyp20a1|chr1:60490433-60490932	0.199509589916051	.	.
chr1	60409462	60409961	chr1	60034986	60035485	Abi2|chr1:60034986-60035485	0.56449235360623	.	.
chr1	60409462	60409961	chr1	60372425	60372924	Abi2|chr1:60372425-60372924	0.347316975921848	.	.
chr1	60409462	60409961	chr1	60490433	60490932	Abi2|chr1:60490433-60490932	0.593017153961391	.	.
chr1	60566593	60567092	chr1	60860552	60861051	Raph1|chr1:60860552-60861051	0.276122015200888	.	.
chr1	61301702	61302201	chr1	61001957	61002456	Gm11587|chr1:61001957-61002456	0.350223738911869	.	.
chr1	63114071	63114570	chr1	62777264	62777763	Ino80d|chr1:62777264-62777763	0.393915041156311	.	.
chr1	63114071	63114570	chr1	63180992	63181491	Ino80d|chr1:63180992-63181491	0.23060074572941	.	.
chr1	63176509	63177008	chr1	62751250	62751749	Eef1b2|chr1:62751250-62751749	0.201817831076168	.	.
chr1	63176509	63177008	chr1	62751250	62751749	Ndufs1|chr1:62751250-62751749	0.201817831076168	.	.
chr1	63176509	63177008	chr1	62777264	62777763	Eef1b2|chr1:62777264-62777763	0.494564514229033	.	.
chr1	63176509	63177008	chr1	62777264	62777763	Ndufs1|chr1:62777264-62777763	0.494564514229033	.	.
chr1	63176509	63177008	chr1	62784034	62784533	Eef1b2|chr1:62784034-62784533	0.261075076751796	.	.
chr1	63176509	63177008	chr1	62784034	62784533	Ndufs1|chr1:62784034-62784533	0.261075076751796	.	.
chr1	63176509	63177008	chr1	63180992	63181491	Eef1b2|chr1:63180992-63181491	0.343694477747997	.	.
chr1	63176509	63177008	chr1	63180992	63181491	Ndufs1|chr1:63180992-63181491	0.343694477747997	.	.
chr1	63176509	63177008	chr1	63492398	63492897	Eef1b2|chr1:63492398-63492897	0.33634534498392	.	.
chr1	63176509	63177008	chr1	63492398	63492897	Ndufs1|chr1:63492398-63492897	0.33634534498392	.	.
chr1	63177053	63177552	chr1	62964231	62964730	Eef1b2|chr1:62964231-62964730	0.21065616458826	.	.
chr1	63177053	63177552	chr1	62964231	62964730	Ndufs1|chr1:62964231-62964730	0.21065616458826	.	.
chr1	63730384	63730883	chr1	63659557	63660056	Fastkd2|chr1:63659557-63660056	0.217695675093665	.	.
chr1	63730384	63730883	chr1	63659557	63660056	Mdh1b|chr1:63659557-63660056	0.217695675093665	.	.
chr1	63730384	63730883	chr1	63928743	63929242	Fastkd2|chr1:63928743-63929242	0.436069980055084	.	.
chr1	63730384	63730883	chr1	63928743	63929242	Mdh1b|chr1:63928743-63929242	0.436069980055084	.	.
chr1	64078811	64079310	chr1	63755814	63756313	Gm13748|chr1:63755814-63756313	0.231923532177476	.	.
chr1	64078811	64079310	chr1	63989017	63989516	Gm13748|chr1:63989017-63989516	0.199159269773143	.	.
chr1	64078811	64079310	chr1	64066856	64067355	Gm13748|chr1:64066856-64067355	0.292179612515426	.	.
chr1	64078811	64079310	chr1	64087808	64088307	Gm13748|chr1:64087808-64088307	0.304060023577008	.	.
chr1	64078811	64079310	chr1	64341507	64342006	Gm13748|chr1:64341507-64342006	0.202052661999544	.	.
chr1	64121506	64122005	chr1	63989017	63989516	Klf7|chr1:63989017-63989516	0.210125840083884	.	.
chr1	64121506	64122005	chr1	64087808	64088307	Klf7|chr1:64087808-64088307	0.250938858870827	.	.
chr1	64122089	64122588	chr1	64066856	64067355	Klf7|chr1:64066856-64067355	0.21538675767443	.	.
chr1	64122089	64122588	chr1	64121000	64121499	Klf7|chr1:64121000-64121499	0.228019912325965	.	.
chr1	64532547	64533046	chr1	64341507	64342006	Creb1|chr1:64341507-64342006	0.392832631589376	.	.
chr1	64532547	64533046	chr1	64817646	64818145	Creb1|chr1:64817646-64818145	0.29830942344984	.	.
chr1	64532547	64533046	chr1	64993141	64993640	Creb1|chr1:64993141-64993640	0.271388525241218	.	.
chr1	64616950	64617449	chr1	64791706	64792205	Gm28982|chr1:64791706-64792205	0.208259122472896	.	.
chr1	64616950	64617449	chr1	64791706	64792205	Mettl21a|chr1:64791706-64792205	0.208259122472896	.	.
chr1	64617495	64617994	chr1	64341507	64342006	Gm28982|chr1:64341507-64342006	0.273119499243979	.	.
chr1	64617495	64617994	chr1	64341507	64342006	Mettl21a|chr1:64341507-64342006	0.273119499243979	.	.
chr1	64690474	64690973	chr1	64341507	64342006	2810408I11Rik|chr1:64341507-64342006	0.271487072251339	.	.
chr1	64690474	64690973	chr1	64341507	64342006	Ccnyl1|chr1:64341507-64342006	0.271487072251339	.	.
chr1	64690474	64690973	chr1	64817646	64818145	2810408I11Rik|chr1:64817646-64818145	0.43113302192051	.	.
chr1	64690474	64690973	chr1	64817646	64818145	Ccnyl1|chr1:64817646-64818145	0.43113302192051	.	.
chr1	64690474	64690973	chr1	64993141	64993640	2810408I11Rik|chr1:64993141-64993640	0.339007339448974	.	.
chr1	64690474	64690973	chr1	64993141	64993640	Ccnyl1|chr1:64993141-64993640	0.339007339448974	.	.
chr1	64691008	64691507	chr1	64791706	64792205	2810408I11Rik|chr1:64791706-64792205	0.257725744520782	.	.
chr1	64691008	64691507	chr1	64791706	64792205	Ccnyl1|chr1:64791706-64792205	0.257725744520782	.	.
chr1	64736859	64737358	chr1	64522500	64522999	Fzd5|chr1:64522500-64522999	0.226956615707602	.	.
chr1	64736859	64737358	chr1	64791706	64792205	Fzd5|chr1:64791706-64792205	0.299963938399967	.	.
chr1	64737642	64738141	chr1	64341507	64342006	Fzd5|chr1:64341507-64342006	0.501741809711139	.	.
chr1	64737642	64738141	chr1	64795647	64796146	Fzd5|chr1:64795647-64796146	0.232147706965705	.	.
chr1	64737642	64738141	chr1	64993141	64993640	Fzd5|chr1:64993141-64993640	0.340398040020808	.	.
chr1	64956569	64957068	chr1	64795647	64796146	Plekhm3|chr1:64795647-64796146	0.260019923261244	.	.
chr1	64956569	64957068	chr1	64817646	64818145	Plekhm3|chr1:64817646-64818145	0.305876048414747	.	.
chr1	64956569	64957068	chr1	64885199	64885698	Plekhm3|chr1:64885199-64885698	0.25739328000911	.	.
chr1	64956569	64957068	chr1	65111968	65112467	Plekhm3|chr1:65111968-65112467	0.258770870632622	.	.
chr1	65122893	65123392	chr1	64791706	64792205	D630023F18Rik|chr1:64791706-64792205	0.218132975660984	.	.
chr1	65122893	65123392	chr1	64795133	64795632	D630023F18Rik|chr1:64795133-64795632	0.201650004558438	.	.
chr1	65122893	65123392	chr1	64795647	64796146	D630023F18Rik|chr1:64795647-64796146	0.203329049210677	.	.
chr1	65122893	65123392	chr1	65010101	65010600	D630023F18Rik|chr1:65010101-65010600	0.299142364730273	.	.
chr1	65186396	65186895	chr1	64791706	64792205	Idh1|chr1:64791706-64792205	0.261613202559951	.	.
chr1	65186396	65186895	chr1	64791706	64792205	Pikfyve|chr1:64791706-64792205	0.261613202559951	.	.
chr1	65186396	65186895	chr1	64919149	64919648	Idh1|chr1:64919149-64919648	0.335595852560886	.	.
chr1	65186396	65186895	chr1	64919149	64919648	Pikfyve|chr1:64919149-64919648	0.335595852560886	.	.
chr1	65186396	65186895	chr1	64993141	64993640	Idh1|chr1:64993141-64993640	0.287153375845313	.	.
chr1	65186396	65186895	chr1	64993141	64993640	Pikfyve|chr1:64993141-64993640	0.287153375845313	.	.
chr1	65186396	65186895	chr1	65178123	65178622	Idh1|chr1:65178123-65178622	0.30995054936849	.	.
chr1	65186396	65186895	chr1	65178123	65178622	Pikfyve|chr1:65178123-65178622	0.30995054936849	.	.
chr1	65186396	65186895	chr1	65179041	65179540	Idh1|chr1:65179041-65179540	0.286029078572631	.	.
chr1	65186396	65186895	chr1	65179041	65179540	Pikfyve|chr1:65179041-65179540	0.286029078572631	.	.
chr1	66174880	66175379	chr1	65820678	65821177	Map2|chr1:65820678-65821177	0.368773293586035	.	.
chr1	66174880	66175379	chr1	66321754	66322253	Map2|chr1:66321754-66322253	0.434083745340855	.	.
chr1	66174880	66175379	chr1	66388500	66388999	Map2|chr1:66388500-66388999	0.409677321275271	.	.
chr1	66467921	66468420	chr1	66164548	66165047	Unc80|chr1:66164548-66165047	0.31639067315408	.	.
chr1	66700587	66701086	chr1	66288929	66289428	Rpe|chr1:66288929-66289428	0.346841664275164	.	.
chr1	66700587	66701086	chr1	66308120	66308619	Rpe|chr1:66308120-66308619	0.28490267954785	.	.
chr1	66700587	66701086	chr1	66838431	66838930	Rpe|chr1:66838431-66838930	0.2348958313912	.	.
chr1	67038596	67039095	chr1	66838431	66838930	Lancl1|chr1:66838431-66838930	0.411004988136121	.	.
chr1	67038596	67039095	chr1	67143908	67144407	Lancl1|chr1:67143908-67144407	0.250434627008957	.	.
chr1	69687151	69687650	chr1	69996794	69997293	Ikzf2|chr1:69996794-69997293	0.424576739705615	.	.
chr1	71556874	71557373	chr1	71995531	71996030	Atic|chr1:71995531-71996030	0.246641325120095	.	.
chr1	72005926	72006425	chr1	71995531	71996030	4933417E11Rik|chr1:71995531-71996030	0.3405010496532	.	.
chr1	72005926	72006425	chr1	71995531	71996030	4933417E11Rik|chr1:71995531-71996030	0.340501049653201	.	.
chr1	72005926	72006425	chr1	72123622	72124121	4933417E11Rik|chr1:72123622-72124121	0.207344399656445	.	.
chr1	72005926	72006425	chr1	72243720	72244219	4933417E11Rik|chr1:72243720-72244219	0.201997020582624	.	.
chr1	72005926	72006425	chr1	72490114	72490613	4933417E11Rik|chr1:72490114-72490613	0.230142971172037	.	.
chr1	72211757	72212256	chr1	72123622	72124121	Mreg|chr1:72123622-72124121	0.249748092652782	.	.
chr1	72211757	72212256	chr1	72176252	72176751	Mreg|chr1:72176252-72176751	0.226040264161517	.	.
chr1	72211757	72212256	chr1	72236179	72236678	Mreg|chr1:72236179-72236678	0.310264871425284	.	.
chr1	72211757	72212256	chr1	72406575	72407074	Mreg|chr1:72406575-72407074	0.220050896738403	.	.
chr1	72211757	72212256	chr1	72490114	72490613	Mreg|chr1:72490114-72490613	0.26632416652351	.	.
chr1	72212372	72212871	chr1	72214420	72214919	Mreg|chr1:72214420-72214919	0.321262528401591	.	.
chr1	72212372	72212871	chr1	72236179	72236678	Mreg|chr1:72236179-72236678	0.377227982471913	.	.
chr1	72284104	72284603	chr1	72182830	72183329	Pecr|chr1:72182830-72183329	0.232372257584415	.	.
chr1	72284104	72284603	chr1	72182830	72183329	Tmem169|chr1:72182830-72183329	0.232372257584415	.	.
chr1	72284104	72284603	chr1	72254545	72255044	Pecr|chr1:72254545-72255044	0.268880086612874	.	.
chr1	72284104	72284603	chr1	72254545	72255044	Tmem169|chr1:72254545-72255044	0.268880086612874	.	.
chr1	72284104	72284603	chr1	72492614	72493113	Pecr|chr1:72492614-72493113	0.252479235914108	.	.
chr1	72284104	72284603	chr1	72492614	72493113	Tmem169|chr1:72492614-72493113	0.252479235914108	.	.
chr1	72284104	72284603	chr1	72738990	72739489	Pecr|chr1:72738990-72739489	0.245668680816793	.	.
chr1	72284104	72284603	chr1	72738990	72739489	Tmem169|chr1:72738990-72739489	0.245668680816793	.	.
chr1	72307199	72307698	chr1	72176252	72176751	Xrcc5|chr1:72176252-72176751	0.237164686915783	.	.
chr1	72307199	72307698	chr1	72219979	72220478	Xrcc5|chr1:72219979-72220478	0.278581095252668	.	.
chr1	72307199	72307698	chr1	72225715	72226214	Xrcc5|chr1:72225715-72226214	0.213759689056527	.	.
chr1	72307199	72307698	chr1	72236179	72236678	Xrcc5|chr1:72236179-72236678	0.425982777062319	.	.
chr1	72307199	72307698	chr1	72577484	72577983	Xrcc5|chr1:72577484-72577983	0.379212810066665	.	.
chr1	72307199	72307698	chr1	72577484	72577983	Xrcc5|chr1:72577484-72577983	0.379212810066666	.	.
chr1	72536444	72536943	chr1	72254025	72254524	March4|chr1:72254025-72254524	0.200398452321807	.	.
chr1	72536444	72536943	chr1	72422088	72422587	March4|chr1:72422088-72422587	0.198937840077886	.	.
chr1	72536444	72536943	chr1	72877787	72878286	March4|chr1:72877787-72878286	0.300684762728696	.	.
chr1	72536444	72536943	chr1	72992989	72993488	March4|chr1:72992989-72993488	0.227339355606289	.	.
chr1	72536972	72537471	chr1	72254025	72254524	March4|chr1:72254025-72254524	0.356671454305829	.	.
chr1	72536972	72537471	chr1	72422088	72422587	March4|chr1:72422088-72422587	0.339679620139546	.	.
chr1	72536972	72537471	chr1	72870991	72871490	March4|chr1:72870991-72871490	0.212677412547972	.	.
chr1	72582908	72583407	chr1	72254545	72255044	Smarcal1|chr1:72254545-72255044	0.218424895910333	.	.
chr1	72582908	72583407	chr1	72406575	72407074	Smarcal1|chr1:72406575-72407074	0.280945127487926	.	.
chr1	72582908	72583407	chr1	72490114	72490613	Smarcal1|chr1:72490114-72490613	0.21513470900329	.	.
chr1	72582908	72583407	chr1	72490114	72490613	Smarcal1|chr1:72490114-72490613	0.215134709003291	.	.
chr1	72582908	72583407	chr1	72492614	72493113	Smarcal1|chr1:72492614-72493113	0.316715855200955	.	.
chr1	72582908	72583407	chr1	72738990	72739489	Smarcal1|chr1:72738990-72739489	0.321082767923144	.	.
chr1	72582908	72583407	chr1	72870991	72871490	Smarcal1|chr1:72870991-72871490	0.264204951943035	.	.
chr1	72711014	72711513	chr1	72254025	72254524	Rpl37a|chr1:72254025-72254524	0.2699816618226	.	.
chr1	72711014	72711513	chr1	72422088	72422587	Rpl37a|chr1:72422088-72422587	0.306741446078312	.	.
chr1	72711014	72711513	chr1	72992989	72993488	Rpl37a|chr1:72992989-72993488	0.20248800079811	.	.
chr1	74236196	74236695	chr1	73839345	73839844	Arpc2|chr1:73839345-73839844	0.259761620832117	.	.
chr1	74236196	74236695	chr1	74332815	74333314	Arpc2|chr1:74332815-74333314	0.269354044623161	.	.
chr1	74284588	74285087	chr1	74016782	74017281	Aamp|chr1:74016782-74017281	0.468037018186722	.	.
chr1	74284588	74285087	chr1	74016782	74017281	Pnkd|chr1:74016782-74017281	0.468037018186722	.	.
chr1	74284588	74285087	chr1	74303434	74303933	Aamp|chr1:74303434-74303933	0.524582301406534	.	.
chr1	74284588	74285087	chr1	74303434	74303933	Pnkd|chr1:74303434-74303933	0.524582301406534	.	.
chr1	74284588	74285087	chr1	74303949	74304448	Aamp|chr1:74303949-74304448	0.445769374439138	.	.
chr1	74284588	74285087	chr1	74303949	74304448	Pnkd|chr1:74303949-74304448	0.445769374439138	.	.
chr1	74284588	74285087	chr1	74313260	74313759	Aamp|chr1:74313260-74313759	0.283609620744334	.	.
chr1	74284588	74285087	chr1	74313260	74313759	Pnkd|chr1:74313260-74313759	0.283609620744334	.	.
chr1	74284588	74285087	chr1	74386756	74387255	Aamp|chr1:74386756-74387255	0.482557131643834	.	.
chr1	74284588	74285087	chr1	74386756	74387255	Pnkd|chr1:74386756-74387255	0.482557131643834	.	.
chr1	74391301	74391800	chr1	74016782	74017281	Ctdsp1|chr1:74016782-74017281	0.200824237655895	.	.
chr1	74391301	74391800	chr1	74303434	74303933	Ctdsp1|chr1:74303434-74303933	0.330491512925738	.	.
chr1	74391301	74391800	chr1	74332262	74332761	Ctdsp1|chr1:74332262-74332761	0.308404007216331	.	.
chr1	74391301	74391800	chr1	74332262	74332761	Ctdsp1|chr1:74332262-74332761	0.308404007216332	.	.
chr1	74391301	74391800	chr1	74386756	74387255	Ctdsp1|chr1:74386756-74387255	0.453840150466914	.	.
chr1	74391301	74391800	chr1	74397348	74397847	Ctdsp1|chr1:74397348-74397847	0.198420214615747	.	.
chr1	74391301	74391800	chr1	74437955	74438454	Ctdsp1|chr1:74437955-74438454	0.287610998079579	.	.
chr1	74505730	74506229	chr1	74303434	74303933	Cnot9|chr1:74303434-74303933	0.353416540475513	.	.
chr1	74505730	74506229	chr1	74303949	74304448	Cnot9|chr1:74303949-74304448	0.472276921774481	.	.
chr1	74505730	74506229	chr1	74332262	74332761	Cnot9|chr1:74332262-74332761	0.301119960923778	.	.
chr1	74505730	74506229	chr1	74332815	74333314	Cnot9|chr1:74332815-74333314	0.374025032261944	.	.
chr1	74505730	74506229	chr1	74386756	74387255	Cnot9|chr1:74386756-74387255	0.361167915788352	.	.
chr1	74505730	74506229	chr1	74772969	74773468	Cnot9|chr1:74772969-74773468	0.339866538073284	.	.
chr1	74505730	74506229	chr1	74802933	74803432	Cnot9|chr1:74802933-74803432	0.23513855421415	.	.
chr1	74505730	74506229	chr1	74816731	74817230	Cnot9|chr1:74816731-74817230	0.257538008781281	.	.
chr1	74587962	74588461	chr1	74303949	74304448	Bcs1l|chr1:74303949-74304448	0.294017298901984	.	.
chr1	74587962	74588461	chr1	74303949	74304448	Zfp142|chr1:74303949-74304448	0.294017298901984	.	.
chr1	74587962	74588461	chr1	74332815	74333314	Bcs1l|chr1:74332815-74333314	0.201467465477732	.	.
chr1	74587962	74588461	chr1	74332815	74333314	Zfp142|chr1:74332815-74333314	0.201467465477732	.	.
chr1	74587962	74588461	chr1	74772969	74773468	Bcs1l|chr1:74772969-74773468	0.199999631450648	.	.
chr1	74587962	74588461	chr1	74772969	74773468	Zfp142|chr1:74772969-74773468	0.199999631450648	.	.
chr1	74601175	74601674	chr1	74332262	74332761	Rnf25|chr1:74332262-74332761	0.203502810543975	.	.
chr1	74601175	74601674	chr1	74332262	74332761	Stk36|chr1:74332262-74332761	0.203502810543975	.	.
chr1	74601175	74601674	chr1	74332815	74333314	Rnf25|chr1:74332815-74333314	0.302083306015067	.	.
chr1	74601175	74601674	chr1	74332815	74333314	Stk36|chr1:74332815-74333314	0.302083306015067	.	.
chr1	74601175	74601674	chr1	74772969	74773468	Rnf25|chr1:74772969-74773468	0.198249446694903	.	.
chr1	74601175	74601674	chr1	74772969	74773468	Stk36|chr1:74772969-74773468	0.198249446694903	.	.
chr1	74601175	74601674	chr1	74816731	74817230	Rnf25|chr1:74816731-74817230	0.368432624253857	.	.
chr1	74601175	74601674	chr1	74816731	74817230	Stk36|chr1:74816731-74817230	0.368432624253857	.	.
chr1	74601175	74601674	chr1	74858307	74858806	Rnf25|chr1:74858307-74858806	0.231532576123744	.	.
chr1	74601175	74601674	chr1	74858307	74858806	Stk36|chr1:74858307-74858806	0.231532576123744	.	.
chr1	74661495	74661994	chr1	74332815	74333314	Ttll4|chr1:74332815-74333314	0.317838662954103	.	.
chr1	74661495	74661994	chr1	74332815	74333314	Ttll4|chr1:74332815-74333314	0.317838662954104	.	.
chr1	74661495	74661994	chr1	74817277	74817776	Ttll4|chr1:74817277-74817776	0.306946169413292	.	.
chr1	74791332	74791831	chr1	74802933	74803432	Wnt10a|chr1:74802933-74803432	0.506863472761917	.	.
chr1	74791332	74791831	chr1	74894978	74895477	Wnt10a|chr1:74894978-74895477	0.540120327301196	.	.
chr1	74791332	74791831	chr1	75218312	75218811	Wnt10a|chr1:75218312-75218811	0.580108683603391	.	.
chr1	74854708	74855207	chr1	74772969	74773468	Cdk5r2|chr1:74772969-74773468	0.536431773209855	.	.
chr1	74854708	74855207	chr1	75234571	75235070	Cdk5r2|chr1:75234571-75235070	0.22813645936744	.	.
chr1	75124760	75125259	chr1	74772969	74773468	Nhej1|chr1:74772969-74773468	0.23378330474063	.	.
chr1	75124760	75125259	chr1	74799965	74800464	Nhej1|chr1:74799965-74800464	0.51830462638013	.	.
chr1	75124760	75125259	chr1	74802933	74803432	Nhej1|chr1:74802933-74803432	0.398157921464922	.	.
chr1	75124760	75125259	chr1	74816731	74817230	Nhej1|chr1:74816731-74817230	0.217029630195058	.	.
chr1	75124760	75125259	chr1	74858307	74858806	Nhej1|chr1:74858307-74858806	0.219834912161879	.	.
chr1	75124760	75125259	chr1	74894978	74895477	Nhej1|chr1:74894978-74895477	0.455191198176667	.	.
chr1	75124760	75125259	chr1	75218312	75218811	Nhej1|chr1:75218312-75218811	0.456926290125492	.	.
chr1	75124760	75125259	chr1	75234571	75235070	Nhej1|chr1:75234571-75235070	0.359989704035774	.	.
chr1	75124760	75125259	chr1	75370249	75370748	Nhej1|chr1:75370249-75370748	0.229830681580012	.	.
chr1	75142499	75142998	chr1	74772969	74773468	Cnppd1|chr1:74772969-74773468	0.210703790941119	.	.
chr1	75142499	75142998	chr1	74772969	74773468	Retreg2|chr1:74772969-74773468	0.210703790941119	.	.
chr1	75142499	75142998	chr1	74793218	74793717	Cnppd1|chr1:74793218-74793717	0.347824031814981	.	.
chr1	75142499	75142998	chr1	74793218	74793717	Retreg2|chr1:74793218-74793717	0.347824031814981	.	.
chr1	75142499	75142998	chr1	74794449	74794948	Cnppd1|chr1:74794449-74794948	0.251925688144377	.	.
chr1	75142499	75142998	chr1	74794449	74794948	Retreg2|chr1:74794449-74794948	0.251925688144377	.	.
chr1	75142499	75142998	chr1	74799965	74800464	Cnppd1|chr1:74799965-74800464	0.199192947469449	.	.
chr1	75142499	75142998	chr1	74799965	74800464	Retreg2|chr1:74799965-74800464	0.199192947469449	.	.
chr1	75142499	75142998	chr1	74816731	74817230	Cnppd1|chr1:74816731-74817230	0.37102220458661	.	.
chr1	75142499	75142998	chr1	74816731	74817230	Retreg2|chr1:74816731-74817230	0.37102220458661	.	.
chr1	75142499	75142998	chr1	74858307	74858806	Cnppd1|chr1:74858307-74858806	0.310082409919408	.	.
chr1	75142499	75142998	chr1	74858307	74858806	Retreg2|chr1:74858307-74858806	0.310082409919408	.	.
chr1	75142499	75142998	chr1	75234571	75235070	Cnppd1|chr1:75234571-75235070	0.397870458742966	.	.
chr1	75142499	75142998	chr1	75234571	75235070	Retreg2|chr1:75234571-75235070	0.397870458742966	.	.
chr1	75142499	75142998	chr1	75370249	75370748	Cnppd1|chr1:75370249-75370748	0.472470972394961	.	.
chr1	75142499	75142998	chr1	75370249	75370748	Retreg2|chr1:75370249-75370748	0.472470972394961	.	.
chr1	75168424	75168923	chr1	74772969	74773468	Zfand2b|chr1:74772969-74773468	0.215413844621755	.	.
chr1	75168424	75168923	chr1	74794449	74794948	Zfand2b|chr1:74794449-74794948	0.212073208980542	.	.
chr1	75168424	75168923	chr1	74802933	74803432	Zfand2b|chr1:74802933-74803432	0.498547427375166	.	.
chr1	75168424	75168923	chr1	74858307	74858806	Zfand2b|chr1:74858307-74858806	0.489945300065626	.	.
chr1	75168424	75168923	chr1	74894978	74895477	Zfand2b|chr1:74894978-74895477	0.367197965059775	.	.
chr1	75168424	75168923	chr1	75218312	75218811	Zfand2b|chr1:75218312-75218811	0.461178362188762	.	.
chr1	75168424	75168923	chr1	75234571	75235070	Zfand2b|chr1:75234571-75235070	0.276003961162465	.	.
chr1	75168424	75168923	chr1	75370249	75370748	Zfand2b|chr1:75370249-75370748	0.305328395805472	.	.
chr1	75168424	75168923	chr1	75487834	75488333	Zfand2b|chr1:75487834-75488333	0.222210828249249	.	.
chr1	75169048	75169547	chr1	75370249	75370748	Zfand2b|chr1:75370249-75370748	0.287723030661602	.	.
chr1	75180079	75180578	chr1	74772969	74773468	Abcb6|chr1:74772969-74773468	0.243461520691094	.	.
chr1	75180079	75180578	chr1	74799965	74800464	Abcb6|chr1:74799965-74800464	0.229820537051309	.	.
chr1	75180079	75180578	chr1	74802933	74803432	Abcb6|chr1:74802933-74803432	0.565066742578245	.	.
chr1	75180079	75180578	chr1	74816731	74817230	Abcb6|chr1:74816731-74817230	0.3062977493761	.	.
chr1	75180079	75180578	chr1	74858307	74858806	Abcb6|chr1:74858307-74858806	0.314377806186592	.	.
chr1	75180079	75180578	chr1	74894978	74895477	Abcb6|chr1:74894978-74895477	0.489718039592835	.	.
chr1	75180079	75180578	chr1	75218312	75218811	Abcb6|chr1:75218312-75218811	0.595221269332787	.	.
chr1	75180079	75180578	chr1	75234571	75235070	Abcb6|chr1:75234571-75235070	0.274703904275401	.	.
chr1	75180079	75180578	chr1	75370249	75370748	Abcb6|chr1:75370249-75370748	0.315173117131757	.	.
chr1	75191753	75192252	chr1	74794449	74794948	Ankzf1|chr1:74794449-74794948	0.204368048278225	.	.
chr1	75191753	75192252	chr1	74794449	74794948	Atg9a|chr1:74794449-74794948	0.204368048278225	.	.
chr1	75191753	75192252	chr1	74858307	74858806	Ankzf1|chr1:74858307-74858806	0.232912694899427	.	.
chr1	75191753	75192252	chr1	74858307	74858806	Atg9a|chr1:74858307-74858806	0.232912694899427	.	.
chr1	75191753	75192252	chr1	74894978	74895477	Ankzf1|chr1:74894978-74895477	0.225777122334941	.	.
chr1	75191753	75192252	chr1	74894978	74895477	Atg9a|chr1:74894978-74895477	0.225777122334941	.	.
chr1	75191753	75192252	chr1	75218312	75218811	Ankzf1|chr1:75218312-75218811	0.284410677724726	.	.
chr1	75191753	75192252	chr1	75218312	75218811	Atg9a|chr1:75218312-75218811	0.284410677724726	.	.
chr1	75191753	75192252	chr1	75234571	75235070	Ankzf1|chr1:75234571-75235070	0.35791676137852	.	.
chr1	75191753	75192252	chr1	75234571	75235070	Atg9a|chr1:75234571-75235070	0.35791676137852	.	.
chr1	75191753	75192252	chr1	75487834	75488333	Ankzf1|chr1:75487834-75488333	0.217201634892269	.	.
chr1	75191753	75192252	chr1	75487834	75488333	Atg9a|chr1:75487834-75488333	0.217201634892269	.	.
chr1	75210546	75211045	chr1	74793218	74793717	Glb1l|chr1:74793218-74793717	0.297459165774911	.	.
chr1	75210546	75211045	chr1	74793218	74793717	Stk16|chr1:74793218-74793717	0.297459165774911	.	.
chr1	75210546	75211045	chr1	75371716	75372215	Glb1l|chr1:75371716-75372215	0.199235642080632	.	.
chr1	75210546	75211045	chr1	75371716	75372215	Stk16|chr1:75371716-75372215	0.199235642080632	.	.
chr1	75219086	75219585	chr1	74794449	74794948	Tuba4a|chr1:74794449-74794948	0.371047415680747	.	.
chr1	75219086	75219585	chr1	74802933	74803432	Tuba4a|chr1:74802933-74803432	0.511470662975695	.	.
chr1	75219086	75219585	chr1	74894978	74895477	Tuba4a|chr1:74894978-74895477	0.377794617857397	.	.
chr1	75219086	75219585	chr1	75218312	75218811	Tuba4a|chr1:75218312-75218811	0.516525937814302	.	.
chr1	75219086	75219585	chr1	75370249	75370748	Tuba4a|chr1:75370249-75370748	0.402708112484185	.	.
chr1	75219086	75219585	chr1	75393088	75393587	Tuba4a|chr1:75393088-75393587	0.246134783305763	.	.
chr1	75236144	75236643	chr1	74794449	74794948	Dnajb2|chr1:74794449-74794948	0.434714828481784	.	.
chr1	75236144	75236643	chr1	74802933	74803432	Dnajb2|chr1:74802933-74803432	0.462275335707341	.	.
chr1	75236144	75236643	chr1	74894978	74895477	Dnajb2|chr1:74894978-74895477	0.376973489719393	.	.
chr1	75236144	75236643	chr1	75218312	75218811	Dnajb2|chr1:75218312-75218811	0.412440855885315	.	.
chr1	75236144	75236643	chr1	75234571	75235070	Dnajb2|chr1:75234571-75235070	0.202653535083614	.	.
chr1	75236144	75236643	chr1	75370249	75370748	Dnajb2|chr1:75370249-75370748	0.210279408990023	.	.
chr1	75236651	75237150	chr1	74793218	74793717	Dnajb2|chr1:74793218-74793717	0.272922553474893	.	.
chr1	75236651	75237150	chr1	74794449	74794948	Dnajb2|chr1:74794449-74794948	0.281123136272289	.	.
chr1	75236651	75237150	chr1	74802933	74803432	Dnajb2|chr1:74802933-74803432	0.307061654270571	.	.
chr1	75236651	75237150	chr1	74816731	74817230	Dnajb2|chr1:74816731-74817230	0.204403577501511	.	.
chr1	75236651	75237150	chr1	74894978	74895477	Dnajb2|chr1:74894978-74895477	0.263174031685876	.	.
chr1	75236651	75237150	chr1	74894978	74895477	Dnajb2|chr1:74894978-74895477	0.263174031685877	.	.
chr1	75236651	75237150	chr1	75218312	75218811	Dnajb2|chr1:75218312-75218811	0.20049272858469	.	.
chr1	75251521	75252020	chr1	75218312	75218811	Gm28294|chr1:75218312-75218811	0.241777632143515	.	.
chr1	75251521	75252020	chr1	75234571	75235070	Gm28294|chr1:75234571-75235070	0.342445379655206	.	.
chr1	75251521	75252020	chr1	75370249	75370748	Gm28294|chr1:75370249-75370748	0.327882829288082	.	.
chr1	75251521	75252020	chr1	75487834	75488333	Gm28294|chr1:75487834-75488333	0.273030310086013	.	.
chr1	75251521	75252020	chr1	75556331	75556830	Gm28294|chr1:75556331-75556830	0.262045707278004	.	.
chr1	75251521	75252020	chr1	75572707	75573206	Gm28294|chr1:75572707-75573206	0.201595054954448	.	.
chr1	75264008	75264507	chr1	75234571	75235070	Ptprn|chr1:75234571-75235070	0.210629793210074	.	.
chr1	75264008	75264507	chr1	75370249	75370748	Ptprn|chr1:75370249-75370748	0.273106198849745	.	.
chr1	75264008	75264507	chr1	75574830	75575329	Ptprn|chr1:75574830-75575329	0.212826933560096	.	.
chr1	75264549	75265048	chr1	75342805	75343304	Ptprn|chr1:75342805-75343304	0.212689350232286	.	.
chr1	75277375	75277874	chr1	75218312	75218811	Resp18|chr1:75218312-75218811	0.449124820082775	.	.
chr1	75277375	75277874	chr1	75234571	75235070	Resp18|chr1:75234571-75235070	0.352682626117408	.	.
chr1	75277375	75277874	chr1	75487302	75487801	Resp18|chr1:75487302-75487801	0.286180057063928	.	.
chr1	75277375	75277874	chr1	75556331	75556830	Resp18|chr1:75556331-75556830	0.252325458468797	.	.
chr1	75277375	75277874	chr1	75572707	75573206	Resp18|chr1:75572707-75573206	0.218379125381897	.	.
chr1	75277375	75277874	chr1	75574830	75575329	Resp18|chr1:75574830-75575329	0.22575415968184	.	.
chr1	75316812	75317311	chr1	75393088	75393587	Dnpep|chr1:75393088-75393587	0.232680093588057	.	.
chr1	75317346	75317845	chr1	75393088	75393587	Dnpep|chr1:75393088-75393587	0.239817408434517	.	.
chr1	75317346	75317845	chr1	75393648	75394147	Dnpep|chr1:75393648-75394147	0.276267649655827	.	.
chr1	75317346	75317845	chr1	75487302	75487801	Dnpep|chr1:75487302-75487801	0.339925709617193	.	.
chr1	75317346	75317845	chr1	75487834	75488333	Dnpep|chr1:75487834-75488333	0.48040915785739	.	.
chr1	75479156	75479655	chr1	75218312	75218811	Chpf|chr1:75218312-75218811	0.266401593018419	.	.
chr1	75479156	75479655	chr1	75218312	75218811	Tmem198|chr1:75218312-75218811	0.266401593018419	.	.
chr1	75479156	75479655	chr1	75234571	75235070	Chpf|chr1:75234571-75235070	0.362257672440204	.	.
chr1	75479156	75479655	chr1	75234571	75235070	Tmem198|chr1:75234571-75235070	0.362257672440204	.	.
chr1	75479156	75479655	chr1	75393088	75393587	Chpf|chr1:75393088-75393587	0.246417090867328	.	.
chr1	75479156	75479655	chr1	75393088	75393587	Tmem198|chr1:75393088-75393587	0.246417090867328	.	.
chr1	75479156	75479655	chr1	75393648	75394147	Chpf|chr1:75393648-75394147	0.23982064157628	.	.
chr1	75479156	75479655	chr1	75393648	75394147	Tmem198|chr1:75393648-75394147	0.23982064157628	.	.
chr1	75479156	75479655	chr1	75487302	75487801	Chpf|chr1:75487302-75487801	0.276702329332316	.	.
chr1	75479156	75479655	chr1	75487302	75487801	Tmem198|chr1:75487302-75487801	0.276702329332316	.	.
chr1	75479156	75479655	chr1	75487834	75488333	Chpf|chr1:75487834-75488333	0.36606524447311	.	.
chr1	75479156	75479655	chr1	75487834	75488333	Tmem198|chr1:75487834-75488333	0.36606524447311	.	.
chr1	75505376	75505875	chr1	75393088	75393587	Obsl1|chr1:75393088-75393587	0.236948871885147	.	.
chr1	75505376	75505875	chr1	75393648	75394147	Obsl1|chr1:75393648-75394147	0.348015537805532	.	.
chr1	75505376	75505875	chr1	75487834	75488333	Obsl1|chr1:75487834-75488333	0.445993098688511	.	.
chr1	75505376	75505875	chr1	75556331	75556830	Obsl1|chr1:75556331-75556830	0.328092741003843	.	.
chr1	75505376	75505875	chr1	75572707	75573206	Obsl1|chr1:75572707-75573206	0.355869722710868	.	.
chr1	75505376	75505875	chr1	75574830	75575329	Obsl1|chr1:75574830-75575329	0.330478127545006	.	.
chr1	75521240	75521739	chr1	75342805	75343304	Stk11ip|chr1:75342805-75343304	0.443774995571313	.	.
chr1	75521240	75521739	chr1	75371716	75372215	Stk11ip|chr1:75371716-75372215	0.225789631438291	.	.
chr1	75521240	75521739	chr1	75574830	75575329	Stk11ip|chr1:75574830-75575329	0.247811322155885	.	.
chr1	75546261	75546760	chr1	75487834	75488333	Slc4a3|chr1:75487834-75488333	0.579365585390917	.	.
chr1	75546261	75546760	chr1	75556331	75556830	Slc4a3|chr1:75556331-75556830	0.35014678706234	.	.
chr1	75546261	75546760	chr1	75574830	75575329	Slc4a3|chr1:75574830-75575329	0.25349257752891	.	.
chr1	77028151	77028650	chr1	77043693	77044192	Gm816|chr1:77043693-77044192	0.225004532935813	.	.
chr1	77514939	77515438	chr1	77513554	77514053	Epha4|chr1:77513554-77514053	0.269257669605114	.	.
chr1	77514939	77515438	chr1	77513554	77514053	Gm28386|chr1:77513554-77514053	0.269257669605114	.	.
chr1	78310032	78310531	chr1	78372111	78372610	Sgpp2|chr1:78372111-78372610	0.356062806641899	.	.
chr1	78310032	78310531	chr1	78537485	78537984	Sgpp2|chr1:78537485-78537984	0.349747781254462	.	.
chr1	78488387	78488886	chr1	78590541	78591040	Farsb|chr1:78590541-78591040	0.228619882857143	.	.
chr1	78488900	78489399	chr1	78537485	78537984	Farsb|chr1:78537485-78537984	0.345688271580835	.	.
chr1	78488900	78489399	chr1	78610600	78611099	Farsb|chr1:78610600-78611099	0.500625076369515	.	.
chr1	78488900	78489399	chr1	78611168	78611667	Farsb|chr1:78611168-78611667	0.256091662933172	.	.
chr1	78488900	78489399	chr1	78686809	78687308	Farsb|chr1:78686809-78687308	0.210677627704929	.	.
chr1	78488900	78489399	chr1	78697823	78698322	Farsb|chr1:78697823-78698322	0.208494843563308	.	.
chr1	78488900	78489399	chr1	78725765	78726264	Farsb|chr1:78725765-78726264	0.200114125168903	.	.
chr1	78657540	78658039	chr1	78371610	78372109	Acsl3|chr1:78371610-78372109	0.347591943785712	.	.
chr1	78657540	78658039	chr1	78371610	78372109	Utp14b|chr1:78371610-78372109	0.347591943785712	.	.
chr1	78657540	78658039	chr1	78851655	78852154	Acsl3|chr1:78851655-78852154	0.482443432056561	.	.
chr1	78657540	78658039	chr1	78851655	78852154	Utp14b|chr1:78851655-78852154	0.482443432056561	.	.
chr1	79439807	79440306	chr1	79458498	79458997	Scg2|chr1:79458498-79458997	0.260901075663275	.	.
chr1	79439807	79440306	chr1	79581417	79581916	Scg2|chr1:79581417-79581916	0.206079072552752	.	.
chr1	79439807	79440306	chr1	79730268	79730767	Scg2|chr1:79730268-79730767	0.249228073354361	.	.
chr1	79671350	79671849	chr1	79450145	79450644	Ap1s3|chr1:79450145-79450644	0.56479720836856	.	.
chr1	79671350	79671849	chr1	79580908	79581407	Ap1s3|chr1:79580908-79581407	0.204419460537567	.	.
chr1	79671350	79671849	chr1	79640097	79640596	Ap1s3|chr1:79640097-79640596	0.232105643133723	.	.
chr1	79671350	79671849	chr1	79640097	79640596	Ap1s3|chr1:79640097-79640596	0.232105643133724	.	.
chr1	79671948	79672447	chr1	79321733	79322232	Ap1s3|chr1:79321733-79322232	0.287811807515761	.	.
chr1	79671948	79672447	chr1	79401245	79401744	Ap1s3|chr1:79401245-79401744	0.252878851739266	.	.
chr1	79671948	79672447	chr1	79450145	79450644	Ap1s3|chr1:79450145-79450644	0.301828124540712	.	.
chr1	79671948	79672447	chr1	79458498	79458997	Ap1s3|chr1:79458498-79458997	0.394312127370605	.	.
chr1	79671948	79672447	chr1	79472109	79472608	Ap1s3|chr1:79472109-79472608	0.355578521797785	.	.
chr1	79671948	79672447	chr1	79580908	79581407	Ap1s3|chr1:79580908-79581407	0.231286731569514	.	.
chr1	79671948	79672447	chr1	79581417	79581916	Ap1s3|chr1:79581417-79581916	0.566739243023095	.	.
chr1	79671948	79672447	chr1	79640097	79640596	Ap1s3|chr1:79640097-79640596	0.389561852273022	.	.
chr1	79775809	79776308	chr1	79640097	79640596	Mrpl44|chr1:79640097-79640596	0.273604080489631	.	.
chr1	79775809	79776308	chr1	79640097	79640596	Wdfy1|chr1:79640097-79640596	0.273604080489631	.	.
chr1	79775809	79776308	chr1	79761515	79762014	Mrpl44|chr1:79761515-79762014	0.210364089195642	.	.
chr1	79775809	79776308	chr1	79761515	79762014	Wdfy1|chr1:79761515-79762014	0.210364089195642	.	.
chr1	79775809	79776308	chr1	79797048	79797547	Mrpl44|chr1:79797048-79797547	0.21051798786039	.	.
chr1	79775809	79776308	chr1	79797048	79797547	Wdfy1|chr1:79797048-79797547	0.21051798786039	.	.
chr1	81076257	81076756	chr1	81316562	81317061	Nyap2|chr1:81316562-81317061	0.267561149840769	.	.
chr1	81076879	81077378	chr1	80965818	80966317	Nyap2|chr1:80965818-80966317	0.427551427454715	.	.
chr1	82290681	82291180	chr1	82262329	82262828	Irs1|chr1:82262329-82262828	0.352332646437712	.	.
chr1	82290681	82291180	chr1	82290015	82290514	Irs1|chr1:82290015-82290514	0.382453098586465	.	.
chr1	82291243	82291742	chr1	82261167	82261666	Irs1|chr1:82261167-82261666	0.201469164759496	.	.
chr1	82291243	82291742	chr1	82261167	82261666	Irs1|chr1:82261167-82261666	0.201469164759497	.	.
chr1	82291243	82291742	chr1	82262329	82262828	Irs1|chr1:82262329-82262828	0.346010960383495	.	.
chr1	82724600	82725099	chr1	82262329	82262828	C430014B12Rik|chr1:82262329-82262828	0.214140230803022	.	.
chr1	82724600	82725099	chr1	82262329	82262828	Mff|chr1:82262329-82262828	0.214140230803022	.	.
chr1	82725115	82725614	chr1	82262329	82262828	C430014B12Rik|chr1:82262329-82262828	0.341903159549454	.	.
chr1	82725115	82725614	chr1	82262329	82262828	Mff|chr1:82262329-82262828	0.341903159549454	.	.
chr1	82839194	82839693	chr1	82793881	82794380	Agfg1|chr1:82793881-82794380	0.278521944283358	.	.
chr1	83037972	83038471	chr1	82793881	82794380	Slc19a3|chr1:82793881-82794380	0.294055289123259	.	.
chr1	83037972	83038471	chr1	83295743	83296242	Slc19a3|chr1:83295743-83296242	0.19801081535266	.	.
chr1	83037972	83038471	chr1	83296441	83296940	Slc19a3|chr1:83296441-83296940	0.302413967299631	.	.
chr1	83037972	83038471	chr1	83359238	83359737	Slc19a3|chr1:83359238-83359737	0.268522593625319	.	.
chr1	83037972	83038471	chr1	83451300	83451799	Slc19a3|chr1:83451300-83451799	0.3426293609824	.	.
chr1	83038671	83039170	chr1	82793881	82794380	Slc19a3|chr1:82793881-82794380	0.223189354620152	.	.
chr1	83038671	83039170	chr1	83224391	83224890	Slc19a3|chr1:83224391-83224890	0.229349253871272	.	.
chr1	83038671	83039170	chr1	83296441	83296940	Slc19a3|chr1:83296441-83296940	0.418203098559194	.	.
chr1	83038671	83039170	chr1	83359238	83359737	Slc19a3|chr1:83359238-83359737	0.234577206628994	.	.
chr1	83038671	83039170	chr1	83455292	83455791	Slc19a3|chr1:83455292-83455791	0.327195449422276	.	.
chr1	83407134	83407633	chr1	83224391	83224890	Sphkap|chr1:83224391-83224890	0.308172368925339	.	.
chr1	83407134	83407633	chr1	83248222	83248721	Sphkap|chr1:83248222-83248721	0.458655507793118	.	.
chr1	83407134	83407633	chr1	83315087	83315586	Sphkap|chr1:83315087-83315586	0.42306515451917	.	.
chr1	83407134	83407633	chr1	83494958	83495457	Sphkap|chr1:83494958-83495457	0.369234076183414	.	.
chr1	83407134	83407633	chr1	83565812	83566311	Sphkap|chr1:83565812-83566311	0.352569959150923	.	.
chr1	83407134	83407633	chr1	83631750	83632249	Sphkap|chr1:83631750-83632249	0.260512311696021	.	.
chr1	83407918	83408417	chr1	83359238	83359737	Sphkap|chr1:83359238-83359737	0.223815448764507	.	.
chr1	84695000	84695499	chr1	84284342	84284841	Dner|chr1:84284342-84284841	0.408120288725771	.	.
chr1	84695000	84695499	chr1	84360021	84360520	Dner|chr1:84360021-84360520	0.327646120827125	.	.
chr1	84695000	84695499	chr1	84694317	84694816	Dner|chr1:84694317-84694816	0.459790534454491	.	.
chr1	84695613	84696112	chr1	84284342	84284841	Dner|chr1:84284342-84284841	0.372181655705332	.	.
chr1	84695613	84696112	chr1	84694317	84694816	Dner|chr1:84694317-84694816	0.441371955371468	.	.
chr1	84839165	84839664	chr1	84516976	84517475	Fbxo36|chr1:84516976-84517475	0.231850697340458	.	.
chr1	84839165	84839664	chr1	84838531	84839030	Fbxo36|chr1:84838531-84839030	0.331872310612884	.	.
chr1	84839808	84840307	chr1	84516976	84517475	Fbxo36|chr1:84516976-84517475	0.425662995398018	.	.
chr1	84839808	84840307	chr1	84516976	84517475	Trip12|chr1:84516976-84517475	0.425662995398018	.	.
chr1	84839808	84840307	chr1	84581779	84582278	Fbxo36|chr1:84581779-84582278	0.228368339658336	.	.
chr1	84839808	84840307	chr1	84581779	84582278	Trip12|chr1:84581779-84582278	0.228368339658336	.	.
chr1	84934371	84934870	chr1	84621244	84621743	Slc16a14|chr1:84621244-84621743	0.218408177238394	.	.
chr1	84934371	84934870	chr1	84694317	84694816	Slc16a14|chr1:84694317-84694816	0.374275401005756	.	.
chr1	84934883	84935382	chr1	84621244	84621743	Slc16a14|chr1:84621244-84621743	0.251067242510936	.	.
chr1	84934883	84935382	chr1	84694317	84694816	Slc16a14|chr1:84694317-84694816	0.291259569181376	.	.
chr1	85793160	85793659	chr1	86053131	86053630	Cab39|chr1:86053131-86053630	0.304253063479443	.	.
chr1	85894274	85894773	chr1	86182077	86182576	Itm2c|chr1:86182077-86182576	0.208525996754077	.	.
chr1	85894274	85894773	chr1	86198679	86199178	Itm2c|chr1:86198679-86199178	0.236218750296964	.	.
chr1	86046083	86046582	chr1	86182077	86182576	2810459M11Rik|chr1:86182077-86182576	0.522414487760606	.	.
chr1	86064385	86064884	chr1	86389211	86389710	Psmd1|chr1:86389211-86389710	0.203154895483594	.	.
chr1	86064385	86064884	chr1	86434501	86435000	Psmd1|chr1:86434501-86435000	0.294119912615574	.	.
chr1	86064385	86064884	chr1	86440464	86440963	Psmd1|chr1:86440464-86440963	0.256092892927707	.	.
chr1	86064385	86064884	chr1	86487143	86487642	Psmd1|chr1:86487143-86487642	0.384765751584438	.	.
chr1	86064385	86064884	chr1	86487725	86488224	Psmd1|chr1:86487725-86488224	0.370751224217038	.	.
chr1	86111698	86112197	chr1	85901970	85902469	Htr2b|chr1:85901970-85902469	0.214101657076501	.	.
chr1	86111698	86112197	chr1	86440464	86440963	Htr2b|chr1:86440464-86440963	0.397518210308996	.	.
chr1	86154471	86154970	chr1	86038632	86039131	Armc9|chr1:86038632-86039131	0.336900126003284	.	.
chr1	86154471	86154970	chr1	86198679	86199178	Armc9|chr1:86198679-86199178	0.280774284819769	.	.
chr1	86154471	86154970	chr1	86389211	86389710	Armc9|chr1:86389211-86389710	0.337984894046266	.	.
chr1	86154471	86154970	chr1	86434501	86435000	Armc9|chr1:86434501-86435000	0.275102049517029	.	.
chr1	86154471	86154970	chr1	86487143	86487642	Armc9|chr1:86487143-86487642	0.389558909369845	.	.
chr1	86154471	86154970	chr1	86487725	86488224	Armc9|chr1:86487725-86488224	0.532830875763282	.	.
chr1	86358737	86359236	chr1	86440464	86440963	C130036L24Rik|chr1:86440464-86440963	0.23108033013812	.	.
chr1	86358737	86359236	chr1	86440464	86440963	Ncl|chr1:86440464-86440963	0.23108033013812	.	.
chr1	86358737	86359236	chr1	86503968	86504467	C130036L24Rik|chr1:86503968-86504467	0.297479688495767	.	.
chr1	86358737	86359236	chr1	86503968	86504467	Ncl|chr1:86503968-86504467	0.297479688495767	.	.
chr1	86358737	86359236	chr1	86525204	86525703	C130036L24Rik|chr1:86525204-86525703	0.424249829744396	.	.
chr1	86358737	86359236	chr1	86525204	86525703	Ncl|chr1:86525204-86525703	0.424249829744396	.	.
chr1	86359268	86359767	chr1	86053131	86053630	C130036L24Rik|chr1:86053131-86053630	0.248675108884242	.	.
chr1	86359268	86359767	chr1	86053131	86053630	Ncl|chr1:86053131-86053630	0.248675108884242	.	.
chr1	86359268	86359767	chr1	86059359	86059858	C130036L24Rik|chr1:86059359-86059858	0.39381982712379	.	.
chr1	86359268	86359767	chr1	86059359	86059858	Ncl|chr1:86059359-86059858	0.39381982712379	.	.
chr1	86359268	86359767	chr1	86433961	86434460	C130036L24Rik|chr1:86433961-86434460	0.567225556062797	.	.
chr1	86359268	86359767	chr1	86433961	86434460	Ncl|chr1:86433961-86434460	0.567225556062797	.	.
chr1	86359268	86359767	chr1	86434501	86435000	C130036L24Rik|chr1:86434501-86435000	0.567486154213158	.	.
chr1	86359268	86359767	chr1	86434501	86435000	Ncl|chr1:86434501-86435000	0.567486154213158	.	.
chr1	86359268	86359767	chr1	86442428	86442927	C130036L24Rik|chr1:86442428-86442927	0.420764854166446	.	.
chr1	86359268	86359767	chr1	86442428	86442927	Ncl|chr1:86442428-86442927	0.420764854166446	.	.
chr1	86359268	86359767	chr1	86487143	86487642	C130036L24Rik|chr1:86487143-86487642	0.433848886594427	.	.
chr1	86359268	86359767	chr1	86487143	86487642	Ncl|chr1:86487143-86487642	0.433848886594427	.	.
chr1	86359268	86359767	chr1	86487725	86488224	C130036L24Rik|chr1:86487725-86488224	0.311210928077553	.	.
chr1	86359268	86359767	chr1	86487725	86488224	Ncl|chr1:86487725-86488224	0.311210928077553	.	.
chr1	86359268	86359767	chr1	86501200	86501699	C130036L24Rik|chr1:86501200-86501699	0.379235036630105	.	.
chr1	86359268	86359767	chr1	86501200	86501699	Ncl|chr1:86501200-86501699	0.379235036630105	.	.
chr1	86359268	86359767	chr1	86503968	86504467	C130036L24Rik|chr1:86503968-86504467	0.318190735881612	.	.
chr1	86359268	86359767	chr1	86503968	86504467	Ncl|chr1:86503968-86504467	0.318190735881612	.	.
chr1	86359268	86359767	chr1	86525204	86525703	C130036L24Rik|chr1:86525204-86525703	0.393321452318266	.	.
chr1	86359268	86359767	chr1	86525204	86525703	Ncl|chr1:86525204-86525703	0.393321452318266	.	.
chr1	86526360	86526859	chr1	86433961	86434460	Ptma|chr1:86433961-86434460	0.433511312343824	.	.
chr1	86526360	86526859	chr1	86434501	86435000	Ptma|chr1:86434501-86435000	0.47928573908349	.	.
chr1	86526360	86526859	chr1	86440464	86440963	Ptma|chr1:86440464-86440963	0.280584896366065	.	.
chr1	86526360	86526859	chr1	86442428	86442927	Ptma|chr1:86442428-86442927	0.337938378042003	.	.
chr1	86526360	86526859	chr1	86487143	86487642	Ptma|chr1:86487143-86487642	0.407437695684161	.	.
chr1	86526360	86526859	chr1	86487725	86488224	Ptma|chr1:86487725-86488224	0.41858576488528	.	.
chr1	86526360	86526859	chr1	86503968	86504467	Ptma|chr1:86503968-86504467	0.405915373992063	.	.
chr1	86526360	86526859	chr1	86525204	86525703	Ptma|chr1:86525204-86525703	0.63617074258177	.	.
chr1	86703565	86704064	chr1	86433961	86434460	Dis3l2|chr1:86433961-86434460	0.33244195808621	.	.
chr1	86703565	86704064	chr1	86434501	86435000	Dis3l2|chr1:86434501-86435000	0.341293966969205	.	.
chr1	86703565	86704064	chr1	86440464	86440963	Dis3l2|chr1:86440464-86440963	0.519887647309382	.	.
chr1	86703565	86704064	chr1	86487143	86487642	Dis3l2|chr1:86487143-86487642	0.238365512734297	.	.
chr1	86703565	86704064	chr1	86525204	86525703	Dis3l2|chr1:86525204-86525703	0.317564185578246	.	.
chr1	87213128	87213627	chr1	86792319	86792818	Eif4e2|chr1:86792319-86792818	0.22368909803862	.	.
chr1	87213128	87213627	chr1	86931540	86932039	Eif4e2|chr1:86931540-86932039	0.237837150218007	.	.
chr1	87213128	87213627	chr1	87050005	87050504	Eif4e2|chr1:87050005-87050504	0.446450517847018	.	.
chr1	87213128	87213627	chr1	87227029	87227528	Eif4e2|chr1:87227029-87227528	0.246218570972944	.	.
chr1	87326698	87327197	chr1	87012521	87013020	Gigyf2|chr1:87012521-87013020	0.361155501518157	.	.
chr1	87326698	87327197	chr1	87032487	87032986	Gigyf2|chr1:87032487-87032986	0.219049332474763	.	.
chr1	87326698	87327197	chr1	87589088	87589587	Gigyf2|chr1:87589088-87589587	0.290829038852202	.	.
chr1	87326698	87327197	chr1	87594335	87594834	Gigyf2|chr1:87594335-87594834	0.292065867240745	.	.
chr1	87574215	87574714	chr1	87594335	87594834	Ngef|chr1:87594335-87594834	0.378018635444715	.	.
chr1	87755700	87756199	chr1	87721301	87721800	Atg16l1|chr1:87721301-87721800	0.203692276082589	.	.
chr1	87853009	87853508	chr1	87589088	87589587	Dgkd|chr1:87589088-87589587	0.419777615246059	.	.
chr1	87853009	87853508	chr1	87594335	87594834	Dgkd|chr1:87594335-87594834	0.274261391227535	.	.
chr1	87853973	87854472	chr1	87589088	87589587	Dgkd|chr1:87589088-87589587	0.353676539402843	.	.
chr1	87853973	87854472	chr1	87589088	87589587	Gm19582|chr1:87589088-87589587	0.353676539402843	.	.
chr1	87853973	87854472	chr1	87594335	87594834	Dgkd|chr1:87594335-87594834	0.456274142846026	.	.
chr1	87853973	87854472	chr1	87594335	87594834	Gm19582|chr1:87594335-87594834	0.456274142846026	.	.
chr1	87853973	87854472	chr1	87721301	87721800	Dgkd|chr1:87721301-87721800	0.39867117400788	.	.
chr1	87853973	87854472	chr1	87721301	87721800	Gm19582|chr1:87721301-87721800	0.39867117400788	.	.
chr1	87853973	87854472	chr1	87879632	87880131	Dgkd|chr1:87879632-87880131	0.334438637438559	.	.
chr1	87853973	87854472	chr1	87879632	87880131	Gm19582|chr1:87879632-87880131	0.334438637438559	.	.
chr1	88008031	88008530	chr1	87879632	87880131	Usp40|chr1:87879632-87880131	0.357742358992573	.	.
chr1	88205505	88206004	chr1	87879632	87880131	Dnajb3|chr1:87879632-87880131	0.504121978196477	.	.
chr1	88277410	88277909	chr1	88745219	88745718	Hjurp|chr1:88745219-88745718	0.426232685932994	.	.
chr1	88277410	88277909	chr1	88745219	88745718	Trpm8|chr1:88745219-88745718	0.426232685932994	.	.
chr1	89069980	89070479	chr1	88767047	88767546	Sh3bp4|chr1:88767047-88767546	0.326087949299398	.	.
chr1	89069980	89070479	chr1	88780221	88780720	Sh3bp4|chr1:88780221-88780720	0.425045847982758	.	.
chr1	89069980	89070479	chr1	88794948	88795447	Sh3bp4|chr1:88794948-88795447	0.244085090212134	.	.
chr1	89069980	89070479	chr1	89131831	89132330	Sh3bp4|chr1:89131831-89132330	0.293691543624751	.	.
chr1	89069980	89070479	chr1	89456342	89456841	Sh3bp4|chr1:89456342-89456841	0.242042599819315	.	.
chr1	89069980	89070479	chr1	89465565	89466064	Sh3bp4|chr1:89465565-89466064	0.402113473447148	.	.
chr1	89454554	89455053	chr1	89117062	89117561	Agap1|chr1:89117062-89117561	0.292536577839074	.	.
chr1	89454554	89455053	chr1	89364322	89364821	Agap1|chr1:89364322-89364821	0.361005613968581	.	.
chr1	89454554	89455053	chr1	89364835	89365334	Agap1|chr1:89364835-89365334	0.407359424534018	.	.
chr1	89454554	89455053	chr1	89465565	89466064	Agap1|chr1:89465565-89466064	0.503712930695025	.	.
chr1	89454554	89455053	chr1	89567113	89567612	Agap1|chr1:89567113-89567612	0.311002086425779	.	.
chr1	89454554	89455053	chr1	89606533	89607032	Agap1|chr1:89606533-89607032	0.438505993995721	.	.
chr1	90603129	90603628	chr1	90401398	90401897	Cops8|chr1:90401398-90401897	0.249409817147119	.	.
chr1	90603129	90603628	chr1	90414667	90415166	Cops8|chr1:90414667-90415166	0.393051642446466	.	.
chr1	90603129	90603628	chr1	90748400	90748899	Cops8|chr1:90748400-90748899	0.359158541319512	.	.
chr1	91249940	91250439	chr1	90896594	90897093	Ube2f|chr1:90896594-90897093	0.297929665975803	.	.
chr1	91249940	91250439	chr1	91380402	91380901	Ube2f|chr1:91380402-91380901	0.249709009215676	.	.
chr1	91249940	91250439	chr1	91554506	91555005	Ube2f|chr1:91554506-91555005	0.282407702293776	.	.
chr1	91298026	91298525	chr1	91103282	91103781	Scly|chr1:91103282-91103781	0.354372789318248	.	.
chr1	91298026	91298525	chr1	91380402	91380901	Scly|chr1:91380402-91380901	0.225453427348724	.	.
chr1	91398520	91399019	chr1	91209256	91209755	Ilkap|chr1:91209256-91209755	0.353128979456722	.	.
chr1	91398520	91399019	chr1	91209764	91210263	Ilkap|chr1:91209764-91210263	0.458796119938437	.	.
chr1	91398520	91399019	chr1	91554506	91555005	Ilkap|chr1:91554506-91555005	0.427388100220544	.	.
chr1	91413043	91413542	chr1	91380402	91380901	Hes6|chr1:91380402-91380901	0.20619874630162	.	.
chr1	91413043	91413542	chr1	91554506	91555005	Hes6|chr1:91554506-91555005	0.306116825541318	.	.
chr1	91459292	91459791	chr1	91103282	91103781	Per2|chr1:91103282-91103781	0.206923737379648	.	.
chr1	91459292	91459791	chr1	91209764	91210263	Per2|chr1:91209764-91210263	0.209451694994908	.	.
chr1	91459292	91459791	chr1	91380402	91380901	Per2|chr1:91380402-91380901	0.414171435247313	.	.
chr1	91459292	91459791	chr1	91554506	91555005	Per2|chr1:91554506-91555005	0.322922916753954	.	.
chr1	91540218	91540717	chr1	91554506	91555005	Asb1|chr1:91554506-91555005	0.288735210701569	.	.
chr1	91540218	91540717	chr1	91555045	91555544	Asb1|chr1:91555045-91555544	0.423090834988036	.	.
chr1	91540218	91540717	chr1	91600624	91601123	Asb1|chr1:91600624-91601123	0.489890736288781	.	.
chr1	92473544	92474043	chr1	92032756	92033255	Ndufa10|chr1:92032756-92033255	0.250896654402031	.	.
chr1	92473544	92474043	chr1	92180079	92180578	Ndufa10|chr1:92180079-92180578	0.205315028123116	.	.
chr1	92473544	92474043	chr1	92264890	92265389	Ndufa10|chr1:92264890-92265389	0.520018569189025	.	.
chr1	92473544	92474043	chr1	92437865	92438364	Ndufa10|chr1:92437865-92438364	0.228276768701531	.	.
chr1	92641765	92642264	chr1	92879176	92879675	Cops9|chr1:92879176-92879675	0.385128239913042	.	.
chr1	92648720	92649219	chr1	92879176	92879675	Otos|chr1:92879176-92879675	0.235862851459453	.	.
chr1	92831616	92832115	chr1	92667654	92668153	Gpc1|chr1:92667654-92668153	0.231261692493579	.	.
chr1	92831616	92832115	chr1	92879176	92879675	Gpc1|chr1:92879176-92879675	0.308931280587164	.	.
chr1	92831616	92832115	chr1	93115042	93115541	Gpc1|chr1:93115042-93115541	0.365924692929149	.	.
chr1	92831616	92832115	chr1	93174394	93174893	Gpc1|chr1:93174394-93174893	0.328434089958801	.	.
chr1	92906632	92907131	chr1	92879176	92879675	Dusp28|chr1:92879176-92879675	0.617536242668279	.	.
chr1	92906632	92907131	chr1	93115042	93115541	Dusp28|chr1:93115042-93115541	0.270144638814007	.	.
chr1	92906632	92907131	chr1	93174394	93174893	Dusp28|chr1:93174394-93174893	0.270945900031622	.	.
chr1	92907215	92907714	chr1	92879176	92879675	Dusp28|chr1:92879176-92879675	0.616110429354569	.	.
chr1	92907215	92907714	chr1	93115042	93115541	Dusp28|chr1:93115042-93115541	0.53060663621582	.	.
chr1	92907215	92907714	chr1	93174394	93174893	Dusp28|chr1:93174394-93174893	0.548215796230674	.	.
chr1	92934435	92934934	chr1	92879176	92879675	Capn10|chr1:92879176-92879675	0.650043944449069	.	.
chr1	92934435	92934934	chr1	93115042	93115541	Capn10|chr1:93115042-93115541	0.563031968343216	.	.
chr1	92934435	92934934	chr1	93174394	93174893	Capn10|chr1:93174394-93174893	0.329550595341255	.	.
chr1	93101696	93102195	chr1	92879176	92879675	Kif1a|chr1:92879176-92879675	0.414857064366202	.	.
chr1	93101696	93102195	chr1	92895020	92895519	Kif1a|chr1:92895020-92895519	0.283468286508053	.	.
chr1	93101696	93102195	chr1	92976024	92976523	Kif1a|chr1:92976024-92976523	0.341013604255317	.	.
chr1	93101696	93102195	chr1	93115042	93115541	Kif1a|chr1:93115042-93115541	0.406355748379477	.	.
chr1	93235496	93235995	chr1	92787176	92787675	Sned1|chr1:92787176-92787675	0.227282160856242	.	.
chr1	93235496	93235995	chr1	93115042	93115541	Sned1|chr1:93115042-93115541	0.231922967853259	.	.
chr1	93235496	93235995	chr1	93174394	93174893	Sned1|chr1:93174394-93174893	0.271194496806187	.	.
chr1	93305687	93306186	chr1	93115042	93115541	Gm28535|chr1:93115042-93115541	0.4103146607802	.	.
chr1	93305687	93306186	chr1	93115042	93115541	Mterf4|chr1:93115042-93115541	0.4103146607802	.	.
chr1	93305687	93306186	chr1	93174394	93174893	Gm28535|chr1:93174394-93174893	0.29130448704779	.	.
chr1	93305687	93306186	chr1	93174394	93174893	Mterf4|chr1:93174394-93174893	0.29130448704779	.	.
chr1	93305687	93306186	chr1	93704205	93704704	Gm28535|chr1:93704205-93704704	0.266345304726884	.	.
chr1	93305687	93306186	chr1	93704205	93704704	Mterf4|chr1:93704205-93704704	0.266345304726884	.	.
chr1	93342619	93343118	chr1	93026305	93026804	Pask|chr1:93026305-93026804	0.242532844785391	.	.
chr1	93342619	93343118	chr1	93026305	93026804	Ppp1r7|chr1:93026305-93026804	0.242532844785391	.	.
chr1	93342619	93343118	chr1	93070785	93071284	Pask|chr1:93070785-93071284	0.458229821523499	.	.
chr1	93342619	93343118	chr1	93070785	93071284	Ppp1r7|chr1:93070785-93071284	0.458229821523499	.	.
chr1	93342619	93343118	chr1	93115042	93115541	Pask|chr1:93115042-93115541	0.242442817415083	.	.
chr1	93342619	93343118	chr1	93115042	93115541	Ppp1r7|chr1:93115042-93115541	0.242442817415083	.	.
chr1	93343358	93343857	chr1	93070785	93071284	Pask|chr1:93070785-93071284	0.202464624368822	.	.
chr1	93343358	93343857	chr1	93070785	93071284	Ppp1r7|chr1:93070785-93071284	0.202464624368822	.	.
chr1	93343358	93343857	chr1	93115042	93115541	Pask|chr1:93115042-93115541	0.36791864032654	.	.
chr1	93343358	93343857	chr1	93115042	93115541	Ppp1r7|chr1:93115042-93115541	0.36791864032654	.	.
chr1	93343358	93343857	chr1	93174394	93174893	Pask|chr1:93174394-93174893	0.451061520839019	.	.
chr1	93343358	93343857	chr1	93174394	93174893	Ppp1r7|chr1:93174394-93174893	0.451061520839019	.	.
chr1	93478107	93478606	chr1	93174394	93174893	Hdlbp|chr1:93174394-93174893	0.293125473762272	.	.
chr1	93478107	93478606	chr1	93174394	93174893	Sept2|chr1:93174394-93174893	0.293125473762272	.	.
chr1	93478107	93478606	chr1	93704205	93704704	Hdlbp|chr1:93704205-93704704	0.229609315552537	.	.
chr1	93478107	93478606	chr1	93704205	93704704	Sept2|chr1:93704205-93704704	0.229609315552537	.	.
chr1	93478622	93479121	chr1	93668682	93669181	Hdlbp|chr1:93668682-93669181	0.256233782581666	.	.
chr1	93478622	93479121	chr1	93668682	93669181	Sept2|chr1:93668682-93669181	0.256233782581666	.	.
chr1	93478622	93479121	chr1	93704205	93704704	Hdlbp|chr1:93704205-93704704	0.456516486248873	.	.
chr1	93478622	93479121	chr1	93704205	93704704	Sept2|chr1:93704205-93704704	0.456516486248873	.	.
chr1	93635550	93636049	chr1	93704205	93704704	Gm28536|chr1:93704205-93704704	0.306559133983398	.	.
chr1	93754078	93754577	chr1	93668682	93669181	Thap4|chr1:93668682-93669181	0.352702945471672	.	.
chr1	93754078	93754577	chr1	93704205	93704704	Thap4|chr1:93704205-93704704	0.323724009638323	.	.
chr1	93754617	93755116	chr1	93704205	93704704	Thap4|chr1:93704205-93704704	0.258051624066758	.	.
chr1	93825281	93825780	chr1	94079039	94079538	D2hgdh|chr1:94079039-94079538	0.244228229075189	.	.
chr1	97661204	97661703	chr1	97660435	97660934	D1Ertd622e|chr1:97660435-97660934	0.409067263552801	.	.
chr1	97661800	97662299	chr1	97660435	97660934	D1Ertd622e|chr1:97660435-97660934	0.316078185175918	.	.
chr1	97661800	97662299	chr1	97843520	97844019	D1Ertd622e|chr1:97843520-97844019	0.255233171533825	.	.
chr1	97661800	97662299	chr1	97976856	97977355	D1Ertd622e|chr1:97976856-97977355	0.313400514266678	.	.
chr1	97769886	97770385	chr1	97843520	97844019	Gin1|chr1:97843520-97844019	0.205282939927141	.	.
chr1	97769886	97770385	chr1	97843520	97844019	Ppip5k2|chr1:97843520-97844019	0.205282939927141	.	.
chr1	97770428	97770927	chr1	97833669	97834168	Gin1|chr1:97833669-97834168	0.353341386355845	.	.
chr1	97770428	97770927	chr1	97833669	97834168	Ppip5k2|chr1:97833669-97834168	0.353341386355845	.	.
chr1	105356312	105356811	chr1	105066987	105067486	Gm17634|chr1:105066987-105067486	0.287109064771102	.	.
chr1	105356312	105356811	chr1	105066987	105067486	Rnf152|chr1:105066987-105067486	0.287109064771102	.	.
chr1	105356312	105356811	chr1	105094412	105094911	Gm17634|chr1:105094412-105094911	0.305435761925404	.	.
chr1	105356312	105356811	chr1	105094412	105094911	Rnf152|chr1:105094412-105094911	0.305435761925404	.	.
chr1	105356312	105356811	chr1	105330573	105331072	Gm17634|chr1:105330573-105331072	0.225930547624436	.	.
chr1	105356312	105356811	chr1	105330573	105331072	Rnf152|chr1:105330573-105331072	0.225930547624436	.	.
chr1	105663536	105664035	chr1	105358834	105359333	Pign|chr1:105358834-105359333	0.258078067891026	.	.
chr1	105663536	105664035	chr1	105358834	105359333	Relch|chr1:105358834-105359333	0.258078067891026	.	.
chr1	105663536	105664035	chr1	105630478	105630977	Pign|chr1:105630478-105630977	0.242240483497543	.	.
chr1	105663536	105664035	chr1	105630478	105630977	Relch|chr1:105630478-105630977	0.242240483497543	.	.
chr1	105663536	105664035	chr1	105890977	105891476	Pign|chr1:105890977-105891476	0.318719722358631	.	.
chr1	105663536	105664035	chr1	105890977	105891476	Relch|chr1:105890977-105891476	0.318719722358631	.	.
chr1	105663536	105664035	chr1	105922991	105923490	Pign|chr1:105922991-105923490	0.33238357870339	.	.
chr1	105663536	105664035	chr1	105922991	105923490	Relch|chr1:105922991-105923490	0.33238357870339	.	.
chr1	105779727	105780226	chr1	105947093	105947592	Tnfrsf11a|chr1:105947093-105947592	0.355274542424898	.	.
chr1	105779727	105780226	chr1	106148702	106149201	Tnfrsf11a|chr1:106148702-106149201	0.226613086139485	.	.
chr1	105780395	105780894	chr1	105630478	105630977	Tnfrsf11a|chr1:105630478-105630977	0.385771244222708	.	.
chr1	105780395	105780894	chr1	105801815	105802314	Tnfrsf11a|chr1:105801815-105802314	0.223434346458503	.	.
chr1	105780395	105780894	chr1	105946547	105947046	Tnfrsf11a|chr1:105946547-105947046	0.236159588704321	.	.
chr1	105780395	105780894	chr1	106042980	106043479	Tnfrsf11a|chr1:106042980-106043479	0.213257712892307	.	.
chr1	105780395	105780894	chr1	106071193	106071692	Tnfrsf11a|chr1:106071193-106071692	0.295427651833395	.	.
chr1	105990273	105990772	chr1	105922991	105923490	Gm7160|chr1:105922991-105923490	0.212431271928688	.	.
chr1	105990273	105990772	chr1	105922991	105923490	Zcchc2|chr1:105922991-105923490	0.212431271928688	.	.
chr1	105990273	105990772	chr1	105947093	105947592	Gm7160|chr1:105947093-105947592	0.320786523300609	.	.
chr1	105990273	105990772	chr1	105947093	105947592	Zcchc2|chr1:105947093-105947592	0.320786523300609	.	.
chr1	105990273	105990772	chr1	106036942	106037441	Gm7160|chr1:106036942-106037441	0.268979212181221	.	.
chr1	105990273	105990772	chr1	106036942	106037441	Zcchc2|chr1:106036942-106037441	0.268979212181221	.	.
chr1	105990273	105990772	chr1	106071193	106071692	Gm7160|chr1:106071193-106071692	0.347542728630534	.	.
chr1	105990273	105990772	chr1	106071193	106071692	Zcchc2|chr1:106071193-106071692	0.347542728630534	.	.
chr1	106171270	106171769	chr1	106036942	106037441	Gm20753|chr1:106036942-106037441	0.218666383892821	.	.
chr1	106171270	106171769	chr1	106036942	106037441	Phlpp1|chr1:106036942-106037441	0.218666383892821	.	.
chr1	106171270	106171769	chr1	106071193	106071692	Gm20753|chr1:106071193-106071692	0.326457383285743	.	.
chr1	106171270	106171769	chr1	106071193	106071692	Phlpp1|chr1:106071193-106071692	0.326457383285743	.	.
chr1	106171270	106171769	chr1	106071959	106072458	Gm20753|chr1:106071959-106072458	0.33892931706036	.	.
chr1	106171270	106171769	chr1	106071959	106072458	Phlpp1|chr1:106071959-106072458	0.33892931706036	.	.
chr1	106171270	106171769	chr1	106398870	106399369	Gm20753|chr1:106398870-106399369	0.255802469513139	.	.
chr1	106171270	106171769	chr1	106398870	106399369	Phlpp1|chr1:106398870-106399369	0.255802469513139	.	.
chr1	106713878	106714377	chr1	106316083	106316582	Bcl2|chr1:106316083-106316582	0.202877615267841	.	.
chr1	106713878	106714377	chr1	106398870	106399369	Bcl2|chr1:106398870-106399369	0.201467873437977	.	.
chr1	106713878	106714377	chr1	106427962	106428461	Bcl2|chr1:106427962-106428461	0.348866237823932	.	.
chr1	106713878	106714377	chr1	106428543	106429042	Bcl2|chr1:106428543-106429042	0.284145775985874	.	.
chr1	106713878	106714377	chr1	106478032	106478531	Bcl2|chr1:106478032-106478531	0.28459820861236	.	.
chr1	106713878	106714377	chr1	106552777	106553276	Bcl2|chr1:106552777-106553276	0.550087431185067	.	.
chr1	106796474	106796973	chr1	106702574	106703073	Vps4b|chr1:106702574-106703073	0.455251970342009	.	.
chr1	109982394	109982893	chr1	109985362	109985861	Cdh7|chr1:109985362-109985861	0.439258432332857	.	.
chr1	109982394	109982893	chr1	110213481	110213980	Cdh7|chr1:110213481-110213980	0.270001527399457	.	.
chr1	109982994	109983493	chr1	109932632	109933131	Cdh7|chr1:109932632-109933131	0.275244014697797	.	.
chr1	109982994	109983493	chr1	109985362	109985861	Cdh7|chr1:109985362-109985861	0.49776774468322	.	.
chr1	109982994	109983493	chr1	110213481	110213980	Cdh7|chr1:110213481-110213980	0.290316327979322	.	.
chr1	118310992	118311491	chr1	118358883	118359382	Tsn|chr1:118358883-118359382	0.224489135792134	.	.
chr1	118310992	118311491	chr1	118359556	118360055	Tsn|chr1:118359556-118360055	0.38214589595516	.	.
chr1	118321592	118322091	chr1	118358883	118359382	Nifk|chr1:118358883-118359382	0.210171571227572	.	.
chr1	118388537	118389036	chr1	118358883	118359382	Clasp1|chr1:118358883-118359382	0.316097991869382	.	.
chr1	118388537	118389036	chr1	118359556	118360055	Clasp1|chr1:118359556-118360055	0.211796531388125	.	.
chr1	118388537	118389036	chr1	118598324	118598823	Clasp1|chr1:118598324-118598823	0.329734452586037	.	.
chr1	118389052	118389551	chr1	118358883	118359382	Clasp1|chr1:118358883-118359382	0.249181946358387	.	.
chr1	118389052	118389551	chr1	118445457	118445956	Clasp1|chr1:118445457-118445956	0.199083535834952	.	.
chr1	118389052	118389551	chr1	118536674	118537173	Clasp1|chr1:118536674-118537173	0.29402419197914	.	.
chr1	118389052	118389551	chr1	118598324	118598823	Clasp1|chr1:118598324-118598823	0.204580989002973	.	.
chr1	118459308	118459807	chr1	118358883	118359382	2900060B14Rik|chr1:118358883-118359382	0.30557946809441	.	.
chr1	118459308	118459807	chr1	118359556	118360055	2900060B14Rik|chr1:118359556-118360055	0.213537056190213	.	.
chr1	118459308	118459807	chr1	118445457	118445956	2900060B14Rik|chr1:118445457-118445956	0.247098840030719	.	.
chr1	119525867	119526366	chr1	119642320	119642819	Gm27184|chr1:119642320-119642819	0.320663607412785	.	.
chr1	119525867	119526366	chr1	119642320	119642819	Tmem185b|chr1:119642320-119642819	0.320663607412785	.	.
chr1	119648156	119648655	chr1	119292201	119292700	Epb41l5|chr1:119292201-119292700	0.200559034102016	.	.
chr1	119648156	119648655	chr1	119642320	119642819	Epb41l5|chr1:119642320-119642819	0.271311016059822	.	.
chr1	119648754	119649253	chr1	119642320	119642819	Epb41l5|chr1:119642320-119642819	0.426944552795591	.	.
chr1	119837335	119837834	chr1	119642320	119642819	Ptpn4|chr1:119642320-119642819	0.326938122741005	.	.
chr1	119912947	119913446	chr1	119957787	119958286	Tmem177|chr1:119957787-119958286	0.311237787895387	.	.
chr1	119912947	119913446	chr1	120093463	120093962	Tmem177|chr1:120093463-120093962	0.2242764652397	.	.
chr1	120120898	120121397	chr1	119957787	119958286	3110009E18Rik|chr1:119957787-119958286	0.325087308196737	.	.
chr1	120120898	120121397	chr1	119957787	119958286	Dbi|chr1:119957787-119958286	0.325087308196737	.	.
chr1	121567757	121568256	chr1	121620260	121620759	Ddx18|chr1:121620260-121620759	0.328678095540599	.	.
chr1	121567757	121568256	chr1	121798489	121798988	Ddx18|chr1:121798489-121798988	0.217881665344336	.	.
chr1	125560306	125560805	chr1	125378863	125379362	Slc35f5|chr1:125378863-125379362	0.295777966819656	.	.
chr1	127204681	127205180	chr1	127246043	127246542	Mgat5|chr1:127246043-127246542	0.380976789907372	.	.
chr1	127205210	127205709	chr1	127246043	127246542	Mgat5|chr1:127246043-127246542	0.406911836756201	.	.
chr1	128102952	128103451	chr1	128032080	128032579	R3hdm1|chr1:128032080-128032579	0.464207164062025	.	.
chr1	128102952	128103451	chr1	128032080	128032579	Zranb3|chr1:128032080-128032579	0.464207164062025	.	.
chr1	128102952	128103451	chr1	128293382	128293881	R3hdm1|chr1:128293382-128293881	0.462913086455189	.	.
chr1	128102952	128103451	chr1	128293382	128293881	Zranb3|chr1:128293382-128293881	0.462913086455189	.	.
chr1	128102952	128103451	chr1	128303860	128304359	R3hdm1|chr1:128303860-128304359	0.248123510641354	.	.
chr1	128102952	128103451	chr1	128303860	128304359	Zranb3|chr1:128303860-128304359	0.248123510641354	.	.
chr1	128102952	128103451	chr1	128435495	128435994	R3hdm1|chr1:128435495-128435994	0.315446248368209	.	.
chr1	128102952	128103451	chr1	128435495	128435994	Zranb3|chr1:128435495-128435994	0.315446248368209	.	.
chr1	128103473	128103972	chr1	128303860	128304359	R3hdm1|chr1:128303860-128304359	0.385932682726042	.	.
chr1	128103473	128103972	chr1	128303860	128304359	Zranb3|chr1:128303860-128304359	0.385932682726042	.	.
chr1	128103473	128103972	chr1	128435495	128435994	R3hdm1|chr1:128435495-128435994	0.322232260350662	.	.
chr1	128103473	128103972	chr1	128435495	128435994	Zranb3|chr1:128435495-128435994	0.322232260350662	.	.
chr1	128243885	128244384	chr1	127990069	127990568	Ubxn4|chr1:127990069-127990568	0.214134971758205	.	.
chr1	128243885	128244384	chr1	127990069	127990568	Ubxn4|chr1:127990069-127990568	0.214134971758206	.	.
chr1	128243885	128244384	chr1	128303860	128304359	Ubxn4|chr1:128303860-128304359	0.342751591493915	.	.
chr1	128243885	128244384	chr1	128435495	128435994	Ubxn4|chr1:128435495-128435994	0.207364172223943	.	.
chr1	128359460	128359959	chr1	128032080	128032579	Mcm6|chr1:128032080-128032579	0.492500702077221	.	.
chr1	128359460	128359959	chr1	128293382	128293881	Mcm6|chr1:128293382-128293881	0.261100537063247	.	.
chr1	128359460	128359959	chr1	128669078	128669577	Mcm6|chr1:128669078-128669577	0.558564534987768	.	.
chr1	128417141	128417640	chr1	128293382	128293881	Dars|chr1:128293382-128293881	0.433459580637243	.	.
chr1	128417141	128417640	chr1	128435495	128435994	Dars|chr1:128435495-128435994	0.241473172061129	.	.
chr1	130422451	130422950	chr1	130316212	130316711	Cd55b|chr1:130316212-130316711	0.418716644197949	.	.
chr1	130422451	130422950	chr1	130316212	130316711	Gm15674|chr1:130316212-130316711	0.418716644197949	.	.
chr1	130462505	130463004	chr1	130316212	130316711	Cd55|chr1:130316212-130316711	0.25309812211167	.	.
chr1	130462505	130463004	chr1	130316212	130316711	Gm16083|chr1:130316212-130316711	0.25309812211167	.	.
chr1	130717229	130717728	chr1	130802866	130803365	Yod1|chr1:130802866-130803365	0.22475038745586	.	.
chr1	130717229	130717728	chr1	130804323	130804822	Yod1|chr1:130804323-130804822	0.361373693915254	.	.
chr1	131097580	131098079	chr1	130804323	130804822	Mapkapk2|chr1:130804323-130804822	0.325698119433168	.	.
chr1	131138073	131138572	chr1	131116808	131117307	Dyrk3|chr1:131116808-131117307	0.261493465694783	.	.
chr1	131138073	131138572	chr1	131173818	131174317	Dyrk3|chr1:131173818-131174317	0.246890295297732	.	.
chr1	131245008	131245507	chr1	131116808	131117307	Rassf5|chr1:131116808-131117307	0.366943098182822	.	.
chr1	131527318	131527817	chr1	131310405	131310904	Fam72a|chr1:131310405-131310904	0.647037816226684	.	.
chr1	131527318	131527817	chr1	131310405	131310904	Srgap2|chr1:131310405-131310904	0.647037816226684	.	.
chr1	131527318	131527817	chr1	131431296	131431795	Fam72a|chr1:131431296-131431795	0.210580323221546	.	.
chr1	131527318	131527817	chr1	131431296	131431795	Srgap2|chr1:131431296-131431795	0.210580323221546	.	.
chr1	131527318	131527817	chr1	131431843	131432342	Fam72a|chr1:131431843-131432342	0.348619392312386	.	.
chr1	131527318	131527817	chr1	131431843	131432342	Srgap2|chr1:131431843-131432342	0.348619392312386	.	.
chr1	131527318	131527817	chr1	131453503	131454002	Fam72a|chr1:131453503-131454002	0.452024571583251	.	.
chr1	131527318	131527817	chr1	131453503	131454002	Srgap2|chr1:131453503-131454002	0.452024571583251	.	.
chr1	131527318	131527817	chr1	131555074	131555573	Fam72a|chr1:131555074-131555573	0.304205481279489	.	.
chr1	131527318	131527817	chr1	131555074	131555573	Srgap2|chr1:131555074-131555573	0.304205481279489	.	.
chr1	131527318	131527817	chr1	131658033	131658532	Fam72a|chr1:131658033-131658532	0.452236373423412	.	.
chr1	131527318	131527817	chr1	131658033	131658532	Srgap2|chr1:131658033-131658532	0.452236373423412	.	.
chr1	131527318	131527817	chr1	131846134	131846633	Fam72a|chr1:131846134-131846633	0.215349588661752	.	.
chr1	131527318	131527817	chr1	131846134	131846633	Srgap2|chr1:131846134-131846633	0.215349588661752	.	.
chr1	131827667	131828166	chr1	131751711	131752210	Slc41a1|chr1:131751711-131752210	0.339903742581603	.	.
chr1	131827667	131828166	chr1	132095568	132096067	Slc41a1|chr1:132095568-132096067	0.230783526020175	.	.
chr1	131827667	131828166	chr1	132157329	132157828	Slc41a1|chr1:132157329-132157828	0.25271801112409	.	.
chr1	131827667	131828166	chr1	132190118	132190617	Slc41a1|chr1:132190118-132190617	0.50527577716888	.	.
chr1	131827667	131828166	chr1	132190118	132190617	Slc41a1|chr1:132190118-132190617	0.505275777168881	.	.
chr1	131827667	131828166	chr1	132200622	132201121	Slc41a1|chr1:132200622-132201121	0.253264539966934	.	.
chr1	131827667	131828166	chr1	132213052	132213551	Slc41a1|chr1:132213052-132213551	0.205161549930549	.	.
chr1	131828202	131828701	chr1	131555074	131555573	Slc41a1|chr1:131555074-131555573	0.224927088569203	.	.
chr1	131828202	131828701	chr1	131751711	131752210	Slc41a1|chr1:131751711-131752210	0.279436954297822	.	.
chr1	131866958	131867457	chr1	131658033	131658532	Rab29|chr1:131658033-131658532	0.236445957785028	.	.
chr1	131867497	131867996	chr1	131555074	131555573	Rab29|chr1:131555074-131555573	0.297189057825435	.	.
chr1	131867497	131867996	chr1	131658033	131658532	Rab29|chr1:131658033-131658532	0.243259895274398	.	.
chr1	131867497	131867996	chr1	132088255	132088754	Rab29|chr1:132088255-132088754	0.313247772339313	.	.
chr1	131867497	131867996	chr1	132157329	132157828	Rab29|chr1:132157329-132157828	0.279668171809513	.	.
chr1	131867497	131867996	chr1	132157329	132157828	Rab29|chr1:132157329-132157828	0.279668171809514	.	.
chr1	131910162	131910661	chr1	131751711	131752210	Nucks1|chr1:131751711-131752210	0.401509541921319	.	.
chr1	131910162	131910661	chr1	131846134	131846633	Nucks1|chr1:131846134-131846633	0.22397297209778	.	.
chr1	131910162	131910661	chr1	132037729	132038228	Nucks1|chr1:132037729-132038228	0.225531806947243	.	.
chr1	131910162	131910661	chr1	132190118	132190617	Nucks1|chr1:132190118-132190617	0.484807623551064	.	.
chr1	131910162	131910661	chr1	132200622	132201121	Nucks1|chr1:132200622-132201121	0.628665207896271	.	.
chr1	131910666	131911165	chr1	131751711	131752210	Nucks1|chr1:131751711-131752210	0.288966255102535	.	.
chr1	132007294	132007793	chr1	132088255	132088754	Elk4|chr1:132088255-132088754	0.21710298458691	.	.
chr1	132007294	132007793	chr1	132190118	132190617	Elk4|chr1:132190118-132190617	0.246034959423691	.	.
chr1	132007294	132007793	chr1	132208097	132208596	Elk4|chr1:132208097-132208596	0.256565768360515	.	.
chr1	132007800	132008299	chr1	132088255	132088754	Elk4|chr1:132088255-132088754	0.350156053688031	.	.
chr1	132007800	132008299	chr1	132199896	132200395	Elk4|chr1:132199896-132200395	0.198582247599344	.	.
chr1	132007800	132008299	chr1	132208097	132208596	Elk4|chr1:132208097-132208596	0.318367266626767	.	.
chr1	132067653	132068152	chr1	132199896	132200395	Mfsd4a|chr1:132199896-132200395	0.33255899179149	.	.
chr1	132067653	132068152	chr1	132213052	132213551	Mfsd4a|chr1:132213052-132213551	0.278081877366206	.	.
chr1	132067653	132068152	chr1	132389958	132390457	Mfsd4a|chr1:132389958-132390457	0.268524181133355	.	.
chr1	132139477	132139976	chr1	132190118	132190617	Cdk18|chr1:132190118-132190617	0.371296093846124	.	.
chr1	132139477	132139976	chr1	132190118	132190617	Gm29629|chr1:132190118-132190617	0.371296093846124	.	.
chr1	132139477	132139976	chr1	132200622	132201121	Cdk18|chr1:132200622-132201121	0.479862717478061	.	.
chr1	132139477	132139976	chr1	132200622	132201121	Gm29629|chr1:132200622-132201121	0.479862717478061	.	.
chr1	132139477	132139976	chr1	132346442	132346941	Cdk18|chr1:132346442-132346941	0.281623882367094	.	.
chr1	132139477	132139976	chr1	132346442	132346941	Gm29629|chr1:132346442-132346941	0.281623882367094	.	.
chr1	132139477	132139976	chr1	132389958	132390457	Cdk18|chr1:132389958-132390457	0.255672930342609	.	.
chr1	132139477	132139976	chr1	132389958	132390457	Gm29629|chr1:132389958-132390457	0.255672930342609	.	.
chr1	132298673	132299172	chr1	132190118	132190617	Klhdc8a|chr1:132190118-132190617	0.339960573672163	.	.
chr1	132298673	132299172	chr1	132199896	132200395	Klhdc8a|chr1:132199896-132200395	0.295053847103553	.	.
chr1	132298673	132299172	chr1	132200622	132201121	Klhdc8a|chr1:132200622-132201121	0.408939075513467	.	.
chr1	132298673	132299172	chr1	132208097	132208596	Klhdc8a|chr1:132208097-132208596	0.663358031209411	.	.
chr1	132298673	132299172	chr1	132213052	132213551	Klhdc8a|chr1:132213052-132213551	0.563632520302236	.	.
chr1	132298673	132299172	chr1	132289953	132290452	Klhdc8a|chr1:132289953-132290452	0.268809090715774	.	.
chr1	132298673	132299172	chr1	132346442	132346941	Klhdc8a|chr1:132346442-132346941	0.308082203330292	.	.
chr1	132298673	132299172	chr1	132389958	132390457	Klhdc8a|chr1:132389958-132390457	0.324567102917515	.	.
chr1	132391552	132392051	chr1	132037729	132038228	Tmcc2|chr1:132037729-132038228	0.304533820890235	.	.
chr1	132391552	132392051	chr1	132190118	132190617	Tmcc2|chr1:132190118-132190617	0.255747435787123	.	.
chr1	132391552	132392051	chr1	132199896	132200395	Tmcc2|chr1:132199896-132200395	0.234375081049908	.	.
chr1	132391552	132392051	chr1	132200622	132201121	Tmcc2|chr1:132200622-132201121	0.285937007001907	.	.
chr1	132391552	132392051	chr1	132208097	132208596	Tmcc2|chr1:132208097-132208596	0.223507338124293	.	.
chr1	132391552	132392051	chr1	132213052	132213551	Tmcc2|chr1:132213052-132213551	0.42994637801206	.	.
chr1	132391552	132392051	chr1	132289953	132290452	Tmcc2|chr1:132289953-132290452	0.496783061994304	.	.
chr1	132417199	132417698	chr1	132046327	132046826	Dstyk|chr1:132046327-132046826	0.239487843366686	.	.
chr1	132417199	132417698	chr1	132190118	132190617	Dstyk|chr1:132190118-132190617	0.264419025703316	.	.
chr1	132417199	132417698	chr1	132200622	132201121	Dstyk|chr1:132200622-132201121	0.484377429399819	.	.
chr1	132417199	132417698	chr1	132208097	132208596	Dstyk|chr1:132208097-132208596	0.492062515131761	.	.
chr1	132417199	132417698	chr1	132346442	132346941	Dstyk|chr1:132346442-132346941	0.298768726088518	.	.
chr1	132477175	132477674	chr1	132095568	132096067	6030442K20Rik|chr1:132095568-132096067	0.301646659591136	.	.
chr1	132477175	132477674	chr1	132095568	132096067	Rbbp5|chr1:132095568-132096067	0.301646659591136	.	.
chr1	132477175	132477674	chr1	132200622	132201121	6030442K20Rik|chr1:132200622-132201121	0.232114474904974	.	.
chr1	132477175	132477674	chr1	132200622	132201121	Rbbp5|chr1:132200622-132201121	0.232114474904974	.	.
chr1	132477175	132477674	chr1	132213052	132213551	6030442K20Rik|chr1:132213052-132213551	0.238901591786711	.	.
chr1	132477175	132477674	chr1	132213052	132213551	Rbbp5|chr1:132213052-132213551	0.238901591786711	.	.
chr1	132477175	132477674	chr1	132289953	132290452	6030442K20Rik|chr1:132289953-132290452	0.336740666992968	.	.
chr1	132477175	132477674	chr1	132289953	132290452	Rbbp5|chr1:132289953-132290452	0.336740666992968	.	.
chr1	132880112	132880611	chr1	132881272	132881771	Lrrn2|chr1:132881272-132881771	0.610242451001924	.	.
chr1	132880112	132880611	chr1	132898944	132899443	Lrrn2|chr1:132898944-132899443	0.251670080319812	.	.
chr1	132880112	132880611	chr1	132916039	132916538	Lrrn2|chr1:132916039-132916538	0.31013848251281	.	.
chr1	132880112	132880611	chr1	132928712	132929211	Lrrn2|chr1:132928712-132929211	0.271066094373813	.	.
chr1	132880112	132880611	chr1	132934866	132935365	Lrrn2|chr1:132934866-132935365	0.272654454804427	.	.
chr1	132880112	132880611	chr1	133025155	133025654	Lrrn2|chr1:133025155-133025654	0.42270263623282	.	.
chr1	132880112	132880611	chr1	133180923	133181422	Lrrn2|chr1:133180923-133181422	0.354587113766709	.	.
chr1	132880112	132880611	chr1	133181476	133181975	Lrrn2|chr1:133181476-133181975	0.327169988696686	.	.
chr1	132880112	132880611	chr1	133209951	133210450	Lrrn2|chr1:133209951-133210450	0.219311290017292	.	.
chr1	132880668	132881167	chr1	132758468	132758967	Lrrn2|chr1:132758468-132758967	0.32291492644118	.	.
chr1	132880668	132881167	chr1	132881272	132881771	Lrrn2|chr1:132881272-132881771	0.525317557429435	.	.
chr1	132880668	132881167	chr1	132934866	132935365	Lrrn2|chr1:132934866-132935365	0.264105046221362	.	.
chr1	132880668	132881167	chr1	133181476	133181975	Lrrn2|chr1:133181476-133181975	0.218967583303489	.	.
chr1	133045916	133046415	chr1	132881272	132881771	Pik3c2b|chr1:132881272-132881771	0.64726586693394	.	.
chr1	133045916	133046415	chr1	132916039	132916538	Pik3c2b|chr1:132916039-132916538	0.420458297994212	.	.
chr1	133045916	133046415	chr1	132934866	132935365	Pik3c2b|chr1:132934866-132935365	0.209159966920359	.	.
chr1	133045916	133046415	chr1	133025155	133025654	Pik3c2b|chr1:133025155-133025654	0.222668919588857	.	.
chr1	133045916	133046415	chr1	133180923	133181422	Pik3c2b|chr1:133180923-133181422	0.291023267952544	.	.
chr1	133045916	133046415	chr1	133263014	133263513	Pik3c2b|chr1:133263014-133263513	0.350684078779938	.	.
chr1	133130962	133131461	chr1	132833852	132834351	Ppp1r15b|chr1:132833852-132834351	0.22385820494693	.	.
chr1	133130962	133131461	chr1	132845658	132846157	Ppp1r15b|chr1:132845658-132846157	0.386448246954912	.	.
chr1	133130962	133131461	chr1	132881272	132881771	Ppp1r15b|chr1:132881272-132881771	0.222357477364475	.	.
chr1	133130962	133131461	chr1	132899565	132900064	Ppp1r15b|chr1:132899565-132900064	0.485797224801291	.	.
chr1	133130962	133131461	chr1	132928712	132929211	Ppp1r15b|chr1:132928712-132929211	0.359658636092272	.	.
chr1	133130962	133131461	chr1	132934866	132935365	Ppp1r15b|chr1:132934866-132935365	0.333913197125255	.	.
chr1	133130962	133131461	chr1	133180923	133181422	Ppp1r15b|chr1:133180923-133181422	0.277863690844307	.	.
chr1	133130962	133131461	chr1	133181476	133181975	Ppp1r15b|chr1:133181476-133181975	0.295530389151742	.	.
chr1	133130962	133131461	chr1	133209951	133210450	Ppp1r15b|chr1:133209951-133210450	0.258402161634289	.	.
chr1	133363199	133363698	chr1	133209951	133210450	Etnk2|chr1:133209951-133210450	0.230798278989832	.	.
chr1	133363199	133363698	chr1	133625022	133625521	Etnk2|chr1:133625022-133625521	0.234914550024822	.	.
chr1	133609585	133610084	chr1	133869127	133869626	Snrpe|chr1:133869127-133869626	0.237450369112957	.	.
chr1	133610089	133610588	chr1	133625022	133625521	Snrpe|chr1:133625022-133625521	0.233687214422523	.	.
chr1	133610089	133610588	chr1	133869127	133869626	Snrpe|chr1:133869127-133869626	0.288374455772856	.	.
chr1	133660660	133661159	chr1	133286941	133287440	Gm38394|chr1:133286941-133287440	0.211925477597869	.	.
chr1	133660660	133661159	chr1	133286941	133287440	Zbed6|chr1:133286941-133287440	0.211925477597869	.	.
chr1	133660660	133661159	chr1	133286941	133287440	Zc3h11a|chr1:133286941-133287440	0.211925477597869	.	.
chr1	133660660	133661159	chr1	133736167	133736666	Gm38394|chr1:133736167-133736666	0.255354332541689	.	.
chr1	133660660	133661159	chr1	133736167	133736666	Zbed6|chr1:133736167-133736666	0.255354332541689	.	.
chr1	133660660	133661159	chr1	133736167	133736666	Zc3h11a|chr1:133736167-133736666	0.255354332541689	.	.
chr1	133661173	133661672	chr1	133736167	133736666	Gm38394|chr1:133736167-133736666	0.466738612687149	.	.
chr1	133661173	133661672	chr1	133736167	133736666	Zbed6|chr1:133736167-133736666	0.466738612687149	.	.
chr1	133661173	133661672	chr1	133736167	133736666	Zc3h11a|chr1:133736167-133736666	0.466738612687149	.	.
chr1	133800824	133801323	chr1	133736167	133736666	Atp2b4|chr1:133736167-133736666	0.287885736708808	.	.
chr1	133800824	133801323	chr1	133977217	133977716	Atp2b4|chr1:133977217-133977716	0.278309035920307	.	.
chr1	133908258	133908757	chr1	134092834	134093333	Optc|chr1:134092834-134093333	0.244413717406759	.	.
chr1	133908258	133908757	chr1	134099100	134099599	Optc|chr1:134099100-134099599	0.400399102626314	.	.
chr1	133908258	133908757	chr1	134205270	134205769	Optc|chr1:134205270-134205769	0.211070249626018	.	.
chr1	134078899	134079398	chr1	133934364	133934863	Btg2|chr1:133934364-133934863	0.251325761065799	.	.
chr1	134078899	134079398	chr1	134092834	134093333	Btg2|chr1:134092834-134093333	0.305258872097604	.	.
chr1	134078899	134079398	chr1	134205270	134205769	Btg2|chr1:134205270-134205769	0.349967203669107	.	.
chr1	134078899	134079398	chr1	134234151	134234650	Btg2|chr1:134234151-134234650	0.23109503303865	.	.
chr1	134078899	134079398	chr1	134274046	134274545	Btg2|chr1:134274046-134274545	0.319840727702729	.	.
chr1	134078899	134079398	chr1	134342200	134342699	Btg2|chr1:134342200-134342699	0.296476474929143	.	.
chr1	134234747	134235246	chr1	133869127	133869626	Adora1|chr1:133869127-133869626	0.255261939872049	.	.
chr1	134234747	134235246	chr1	134205270	134205769	Adora1|chr1:134205270-134205769	0.298307415068716	.	.
chr1	134234747	134235246	chr1	134335546	134336045	Adora1|chr1:134335546-134336045	0.328310593345447	.	.
chr1	134234747	134235246	chr1	134342200	134342699	Adora1|chr1:134342200-134342699	0.261599692563159	.	.
chr1	134234747	134235246	chr1	134344509	134345008	Adora1|chr1:134344509-134345008	0.277449253111217	.	.
chr1	134361764	134362263	chr1	134092834	134093333	Tmem183a|chr1:134092834-134093333	0.362941771324347	.	.
chr1	134361764	134362263	chr1	134099100	134099599	Tmem183a|chr1:134099100-134099599	0.54566046098349	.	.
chr1	134361764	134362263	chr1	134244113	134244612	Tmem183a|chr1:134244113-134244612	0.338693989558868	.	.
chr1	134361764	134362263	chr1	134344509	134345008	Tmem183a|chr1:134344509-134345008	0.500883228850211	.	.
chr1	134361764	134362263	chr1	134556771	134557270	Tmem183a|chr1:134556771-134557270	0.460105754950411	.	.
chr1	134361764	134362263	chr1	134577417	134577916	Tmem183a|chr1:134577417-134577916	0.457114970592873	.	.
chr1	134405737	134406236	chr1	134092834	134093333	Cyb5r1|chr1:134092834-134093333	0.408646231911898	.	.
chr1	134405737	134406236	chr1	134099100	134099599	Cyb5r1|chr1:134099100-134099599	0.341597107105854	.	.
chr1	134405737	134406236	chr1	134275932	134276431	Cyb5r1|chr1:134275932-134276431	0.25063661084753	.	.
chr1	134405737	134406236	chr1	134344509	134345008	Cyb5r1|chr1:134344509-134345008	0.258555135958131	.	.
chr1	134405737	134406236	chr1	134556771	134557270	Cyb5r1|chr1:134556771-134557270	0.370799635356974	.	.
chr1	134405737	134406236	chr1	134577417	134577916	Cyb5r1|chr1:134577417-134577916	0.471477520452392	.	.
chr1	134415089	134415588	chr1	134092834	134093333	Adipor1|chr1:134092834-134093333	0.418493640512362	.	.
chr1	134415089	134415588	chr1	134099100	134099599	Adipor1|chr1:134099100-134099599	0.333033476171764	.	.
chr1	134415089	134415588	chr1	134205270	134205769	Adipor1|chr1:134205270-134205769	0.303107037652959	.	.
chr1	134415089	134415588	chr1	134275932	134276431	Adipor1|chr1:134275932-134276431	0.208489292770786	.	.
chr1	134415089	134415588	chr1	134335546	134336045	Adipor1|chr1:134335546-134336045	0.199629510646983	.	.
chr1	134415089	134415588	chr1	134342200	134342699	Adipor1|chr1:134342200-134342699	0.382811516739989	.	.
chr1	134415089	134415588	chr1	134344509	134345008	Adipor1|chr1:134344509-134345008	0.30567962342159	.	.
chr1	134415089	134415588	chr1	134556771	134557270	Adipor1|chr1:134556771-134557270	0.364944482224121	.	.
chr1	134415089	134415588	chr1	134577417	134577916	Adipor1|chr1:134577417-134577916	0.256202728939888	.	.
chr1	134455268	134455767	chr1	134092834	134093333	Klhl12|chr1:134092834-134093333	0.238197369911691	.	.
chr1	134455268	134455767	chr1	134099100	134099599	Klhl12|chr1:134099100-134099599	0.327307259760694	.	.
chr1	134455268	134455767	chr1	134151628	134152127	Klhl12|chr1:134151628-134152127	0.451785504974418	.	.
chr1	134455268	134455767	chr1	134335546	134336045	Klhl12|chr1:134335546-134336045	0.301024912141879	.	.
chr1	134455268	134455767	chr1	134342200	134342699	Klhl12|chr1:134342200-134342699	0.209296383435109	.	.
chr1	134455268	134455767	chr1	134344509	134345008	Klhl12|chr1:134344509-134345008	0.287353781567953	.	.
chr1	134455268	134455767	chr1	134556771	134557270	Klhl12|chr1:134556771-134557270	0.518350572344385	.	.
chr1	134494334	134494833	chr1	134096262	134096761	Rabif|chr1:134096262-134096761	0.208719884302153	.	.
chr1	134494334	134494833	chr1	134275932	134276431	Rabif|chr1:134275932-134276431	0.222017855846885	.	.
chr1	134494334	134494833	chr1	134342200	134342699	Rabif|chr1:134342200-134342699	0.271889567288302	.	.
chr1	134955755	134956254	chr1	134796458	134796957	Ppp1r12b|chr1:134796458-134796957	0.274301827252511	.	.
chr1	134955755	134956254	chr1	134847918	134848417	Ppp1r12b|chr1:134847918-134848417	0.213073474768173	.	.
chr1	134962267	134962766	chr1	134556771	134557270	Ube2t|chr1:134556771-134557270	0.273507075669922	.	.
chr1	134962267	134962766	chr1	134847918	134848417	Ube2t|chr1:134847918-134848417	0.538436214323921	.	.
chr1	134962267	134962766	chr1	135194314	135194813	Ube2t|chr1:135194314-135194813	0.209670113443592	.	.
chr1	134962267	134962766	chr1	135224191	135224690	Ube2t|chr1:135224191-135224690	0.460324955214504	.	.
chr1	135146503	135147002	chr1	135154328	135154827	Arl8a|chr1:135154328-135154827	0.436924439006355	.	.
chr1	135146503	135147002	chr1	135194314	135194813	Arl8a|chr1:135194314-135194813	0.425565049253469	.	.
chr1	135146503	135147002	chr1	135378594	135379093	Arl8a|chr1:135378594-135379093	0.322546448725629	.	.
chr1	135248334	135248833	chr1	135154328	135154827	Gm26642|chr1:135154328-135154827	0.258196392408458	.	.
chr1	135248334	135248833	chr1	135194314	135194813	Gm26642|chr1:135194314-135194813	0.207128819861087	.	.
chr1	135248334	135248833	chr1	135378594	135379093	Gm26642|chr1:135378594-135379093	0.267186912410763	.	.
chr1	135258970	135259469	chr1	135572123	135572622	Elf3|chr1:135572123-135572622	0.38527796640638	.	.
chr1	135283732	135284231	chr1	135572123	135572622	Rnpep|chr1:135572123-135572622	0.236157499443952	.	.
chr1	135313568	135314067	chr1	135154328	135154827	Timm17a|chr1:135154328-135154827	0.265580542376628	.	.
chr1	135313568	135314067	chr1	135194314	135194813	Timm17a|chr1:135194314-135194813	0.22481721800132	.	.
chr1	135313568	135314067	chr1	135368172	135368671	Timm17a|chr1:135368172-135368671	0.294608933377825	.	.
chr1	135313568	135314067	chr1	135378594	135379093	Timm17a|chr1:135378594-135379093	0.218088842985866	.	.
chr1	135313568	135314067	chr1	135572123	135572622	Timm17a|chr1:135572123-135572622	0.330042519272435	.	.
chr1	135313568	135314067	chr1	135670341	135670840	Timm17a|chr1:135670341-135670840	0.227173310978782	.	.
chr1	135374611	135375110	chr1	135518552	135519051	Shisa4|chr1:135518552-135519051	0.233471237796024	.	.
chr1	135374611	135375110	chr1	135524066	135524565	Shisa4|chr1:135524066-135524565	0.276976552565974	.	.
chr1	135374611	135375110	chr1	135585530	135586029	Shisa4|chr1:135585530-135586029	0.443708959714197	.	.
chr1	135374611	135375110	chr1	135615900	135616399	Shisa4|chr1:135615900-135616399	0.361303703797159	.	.
chr1	135375176	135375675	chr1	135518552	135519051	Shisa4|chr1:135518552-135519051	0.234479139512672	.	.
chr1	135375176	135375675	chr1	135524066	135524565	Shisa4|chr1:135524066-135524565	0.382408325277666	.	.
chr1	135375176	135375675	chr1	135585530	135586029	Shisa4|chr1:135585530-135586029	0.346311537325248	.	.
chr1	135375176	135375675	chr1	135615900	135616399	Shisa4|chr1:135615900-135616399	0.205983045422815	.	.
chr1	135430227	135430726	chr1	135154328	135154827	Ipo9|chr1:135154328-135154827	0.312757581765645	.	.
chr1	135430227	135430726	chr1	135368172	135368671	Ipo9|chr1:135368172-135368671	0.207066033870256	.	.
chr1	135430227	135430726	chr1	135378594	135379093	Ipo9|chr1:135378594-135379093	0.353465493840068	.	.
chr1	135430227	135430726	chr1	135585530	135586029	Ipo9|chr1:135585530-135586029	0.221382988589443	.	.
chr1	135430227	135430726	chr1	135615900	135616399	Ipo9|chr1:135615900-135616399	0.421400340415088	.	.
chr1	135585020	135585519	chr1	135368172	135368671	Gm4793|chr1:135368172-135368671	0.369736455601301	.	.
chr1	135585020	135585519	chr1	135378594	135379093	Gm4793|chr1:135378594-135379093	0.416032704401319	.	.
chr1	135585020	135585519	chr1	135572123	135572622	Gm4793|chr1:135572123-135572622	0.368086773089184	.	.
chr1	135585020	135585519	chr1	135585530	135586029	Gm4793|chr1:135585530-135586029	0.637563860374492	.	.
chr1	135585020	135585519	chr1	135615145	135615644	Gm4793|chr1:135615145-135615644	0.260319127437712	.	.
chr1	135585020	135585519	chr1	135615900	135616399	Gm4793|chr1:135615900-135616399	0.322066389433153	.	.
chr1	136007806	136008305	chr1	135752912	135753411	Tmem9|chr1:135752912-135753411	0.207030609190841	.	.
chr1	136007806	136008305	chr1	136076065	136076564	Tmem9|chr1:136076065-136076564	0.211253696611368	.	.
chr1	136007806	136008305	chr1	136089713	136090212	Tmem9|chr1:136089713-136090212	0.371433144427658	.	.
chr1	136007806	136008305	chr1	136102906	136103405	Tmem9|chr1:136102906-136103405	0.230190819041241	.	.
chr1	136007806	136008305	chr1	136140240	136140739	Tmem9|chr1:136140240-136140739	0.287840946483538	.	.
chr1	136007806	136008305	chr1	136430035	136430534	Tmem9|chr1:136430035-136430534	0.320023766147592	.	.
chr1	136051392	136051891	chr1	136017772	136018271	Ascl5|chr1:136017772-136018271	0.210246253411192	.	.
chr1	136051392	136051891	chr1	136147997	136148496	Ascl5|chr1:136147997-136148496	0.205558623248345	.	.
chr1	136131078	136131577	chr1	136499294	136499793	Gm15850|chr1:136499294-136499793	0.223930450478828	.	.
chr1	136131078	136131577	chr1	136499294	136499793	Kif21b|chr1:136499294-136499793	0.223930450478828	.	.
chr1	136259695	136260194	chr1	136089713	136090212	Gm26781|chr1:136089713-136090212	0.397374904421355	.	.
chr1	136259695	136260194	chr1	136089713	136090212	Gpr25|chr1:136089713-136090212	0.397374904421355	.	.
chr1	136259695	136260194	chr1	136102906	136103405	Gm26781|chr1:136102906-136103405	0.283269039534961	.	.
chr1	136259695	136260194	chr1	136102906	136103405	Gpr25|chr1:136102906-136103405	0.283269039534961	.	.
chr1	136259695	136260194	chr1	136499294	136499793	Gm26781|chr1:136499294-136499793	0.290423391474386	.	.
chr1	136259695	136260194	chr1	136499294	136499793	Gpr25|chr1:136499294-136499793	0.290423391474386	.	.
chr1	136260203	136260702	chr1	136089713	136090212	Gpr25|chr1:136089713-136090212	0.251960313974538	.	.
chr1	136260203	136260702	chr1	136102906	136103405	Gpr25|chr1:136102906-136103405	0.319716300719846	.	.
chr1	136260203	136260702	chr1	136306362	136306861	Gpr25|chr1:136306362-136306861	0.245362252670992	.	.
chr1	136260729	136261228	chr1	136102906	136103405	Gpr25|chr1:136102906-136103405	0.286359937356539	.	.
chr1	136345905	136346404	chr1	136076065	136076564	Camsap2|chr1:136076065-136076564	0.230512637304414	.	.
chr1	136345905	136346404	chr1	136102906	136103405	Camsap2|chr1:136102906-136103405	0.235169819568551	.	.
chr1	136345905	136346404	chr1	136455887	136456386	Camsap2|chr1:136455887-136456386	0.338259879887079	.	.
chr1	136345905	136346404	chr1	136499294	136499793	Camsap2|chr1:136499294-136499793	0.513122429961575	.	.
chr1	136415292	136415791	chr1	136076065	136076564	9230116N13Rik|chr1:136076065-136076564	0.604099855876303	.	.
chr1	136415292	136415791	chr1	136076065	136076564	Ddx59|chr1:136076065-136076564	0.604099855876303	.	.
chr1	136415292	136415791	chr1	136102906	136103405	9230116N13Rik|chr1:136102906-136103405	0.54117677536928	.	.
chr1	136415292	136415791	chr1	136102906	136103405	Ddx59|chr1:136102906-136103405	0.54117677536928	.	.
chr1	136466035	136466534	chr1	136140240	136140739	Kif14|chr1:136140240-136140739	0.227812905485907	.	.
chr1	136466035	136466534	chr1	136167642	136168141	Kif14|chr1:136167642-136168141	0.239514281545672	.	.
chr1	136466035	136466534	chr1	136430035	136430534	Kif14|chr1:136430035-136430534	0.249585340988251	.	.
chr1	137898255	137898754	chr1	137656946	137657445	Gm4258|chr1:137656946-137657445	0.267610492702196	.	.
chr1	138618987	138619486	chr1	138617900	138618399	Nek7|chr1:138617900-138618399	0.573165167614912	.	.
chr1	138619514	138620013	chr1	138617900	138618399	Nek7|chr1:138617900-138618399	0.475782290930143	.	.
chr1	138856629	138857128	chr1	138912120	138912619	2310009B15Rik|chr1:138912120-138912619	0.407435532079773	.	.
chr1	138856629	138857128	chr1	139209846	139210345	2310009B15Rik|chr1:139209846-139210345	0.557695138646268	.	.
chr1	138963206	138963705	chr1	138901789	138902288	Dennd1b|chr1:138901789-138902288	0.210261826121659	.	.
chr1	138963206	138963705	chr1	138912120	138912619	Dennd1b|chr1:138912120-138912619	0.308261864761621	.	.
chr1	138963206	138963705	chr1	139039475	139039974	Dennd1b|chr1:139039475-139039974	0.199579747024898	.	.
chr1	138963206	138963705	chr1	139209846	139210345	Dennd1b|chr1:139209846-139210345	0.398555885648988	.	.
chr1	138963753	138964252	chr1	139039475	139039974	Dennd1b|chr1:139039475-139039974	0.335825048137893	.	.
chr1	138963753	138964252	chr1	139209846	139210345	Dennd1b|chr1:139209846-139210345	0.211066298633294	.	.
chr1	139421972	139422471	chr1	139080478	139080977	Zbtb41|chr1:139080478-139080977	0.343240003226382	.	.
chr1	139421972	139422471	chr1	139267783	139268282	Zbtb41|chr1:139267783-139268282	0.293362231175211	.	.
chr1	143702603	143703102	chr1	143619717	143620216	Cdc73|chr1:143619717-143620216	0.210566907168991	.	.
chr1	143702603	143703102	chr1	143739248	143739747	Cdc73|chr1:143739248-143739747	0.486037160115197	.	.
chr1	143702603	143703102	chr1	143903919	143904418	Cdc73|chr1:143903919-143904418	0.524195673191086	.	.
chr1	143776839	143777338	chr1	143739248	143739747	Gm29170|chr1:143739248-143739747	0.452155272702532	.	.
chr1	143776839	143777338	chr1	143739248	143739747	Ro60|chr1:143739248-143739747	0.452155272702532	.	.
chr1	143776839	143777338	chr1	143739248	143739747	Uchl5|chr1:143739248-143739747	0.452155272702532	.	.
chr1	143776839	143777338	chr1	143903919	143904418	Gm29170|chr1:143903919-143904418	0.265877421431584	.	.
chr1	143776839	143777338	chr1	143903919	143904418	Ro60|chr1:143903919-143904418	0.265877421431584	.	.
chr1	143776839	143777338	chr1	143903919	143904418	Uchl5|chr1:143903919-143904418	0.265877421431584	.	.
chr1	143777394	143777893	chr1	143739248	143739747	Gm29170|chr1:143739248-143739747	0.456755819795113	.	.
chr1	143777394	143777893	chr1	143739248	143739747	Ro60|chr1:143739248-143739747	0.456755819795113	.	.
chr1	143777394	143777893	chr1	143739248	143739747	Uchl5|chr1:143739248-143739747	0.456755819795113	.	.
chr1	143777394	143777893	chr1	143903919	143904418	Gm29170|chr1:143903919-143904418	0.283357714414058	.	.
chr1	143777394	143777893	chr1	143903919	143904418	Ro60|chr1:143903919-143904418	0.283357714414058	.	.
chr1	143777394	143777893	chr1	143903919	143904418	Uchl5|chr1:143903919-143904418	0.283357714414058	.	.
chr1	144003472	144003971	chr1	143903919	143904418	Rgs2|chr1:143903919-143904418	0.398183552062124	.	.
chr1	144003472	144003971	chr1	144018543	144019042	Rgs2|chr1:144018543-144019042	0.208971367288526	.	.
chr1	144004041	144004540	chr1	143903919	143904418	Rgs2|chr1:143903919-143904418	0.453284681938356	.	.
chr1	144004041	144004540	chr1	143903919	143904418	Rgs2|chr1:143903919-143904418	0.453284681938357	.	.
chr1	151344167	151344666	chr1	151078846	151079345	Gm10138|chr1:151078846-151079345	0.210483395637281	.	.
chr1	151344167	151344666	chr1	151078846	151079345	Ivns1abp|chr1:151078846-151079345	0.210483395637281	.	.
chr1	151344167	151344666	chr1	151171777	151172276	Gm10138|chr1:151171777-151172276	0.26947182326347	.	.
chr1	151344167	151344666	chr1	151171777	151172276	Ivns1abp|chr1:151171777-151172276	0.26947182326347	.	.
chr1	151345057	151345556	chr1	151250691	151251190	Gm10138|chr1:151250691-151251190	0.395606296078034	.	.
chr1	151345057	151345556	chr1	151250691	151251190	Ivns1abp|chr1:151250691-151251190	0.395606296078034	.	.
chr1	151345057	151345556	chr1	151251308	151251807	Gm10138|chr1:151251308-151251807	0.239636248396667	.	.
chr1	151345057	151345556	chr1	151251308	151251807	Ivns1abp|chr1:151251308-151251807	0.239636248396667	.	.
chr1	151345057	151345556	chr1	151563811	151564310	Gm10138|chr1:151563811-151564310	0.470797277364841	.	.
chr1	151345057	151345556	chr1	151563811	151564310	Ivns1abp|chr1:151563811-151564310	0.470797277364841	.	.
chr1	151428762	151429261	chr1	151564412	151564911	Swt1|chr1:151564412-151564911	0.326899594384726	.	.
chr1	151428762	151429261	chr1	151564412	151564911	Trmt1l|chr1:151564412-151564911	0.326899594384726	.	.
chr1	151754914	151755413	chr1	151563811	151564310	2810414N06Rik|chr1:151563811-151564310	0.450567960077724	.	.
chr1	151754914	151755413	chr1	151563811	151564310	Edem3|chr1:151563811-151564310	0.450567960077724	.	.
chr1	152089368	152089867	chr1	151994246	151994745	1700025G04Rik|chr1:151994246-151994745	0.329248726195498	.	.
chr1	152089368	152089867	chr1	152290716	152291215	1700025G04Rik|chr1:152290716-152291215	0.344718416511652	.	.
chr1	152090109	152090608	chr1	151994246	151994745	1700025G04Rik|chr1:151994246-151994745	0.257492456314908	.	.
chr1	152090109	152090608	chr1	152347918	152348417	1700025G04Rik|chr1:152347918-152348417	0.320408389736847	.	.
chr1	152386383	152386882	chr1	152015510	152016009	Tsen15|chr1:152015510-152016009	0.258276212658072	.	.
chr1	152386383	152386882	chr1	152640067	152640566	Tsen15|chr1:152640067-152640566	0.433175001554679	.	.
chr1	152399881	152400380	chr1	152027288	152027787	Colgalt2|chr1:152027288-152027787	0.309461013324776	.	.
chr1	152399881	152400380	chr1	152165209	152165708	Colgalt2|chr1:152165209-152165708	0.277547054952109	.	.
chr1	152750443	152750942	chr1	153043362	153043861	Apobec4|chr1:153043362-153043861	0.284841250013066	.	.
chr1	152750443	152750942	chr1	153045317	153045816	Apobec4|chr1:153045317-153045816	0.295117175819807	.	.
chr1	152766246	152766745	chr1	152640067	152640566	Arpc5|chr1:152640067-152640566	0.314873649286078	.	.
chr1	152766246	152766745	chr1	152640067	152640566	Rgl1|chr1:152640067-152640566	0.314873649286078	.	.
chr1	152766805	152767304	chr1	152577965	152578464	Arpc5|chr1:152577965-152578464	0.228586962025226	.	.
chr1	152766805	152767304	chr1	152577965	152578464	Rgl1|chr1:152577965-152578464	0.228586962025226	.	.
chr1	152766805	152767304	chr1	153043362	153043861	Arpc5|chr1:153043362-153043861	0.370488124873235	.	.
chr1	152766805	152767304	chr1	153043362	153043861	Rgl1|chr1:153043362-153043861	0.370488124873235	.	.
chr1	152766805	152767304	chr1	153045317	153045816	Arpc5|chr1:153045317-153045816	0.213048829149496	.	.
chr1	152766805	152767304	chr1	153045317	153045816	Rgl1|chr1:153045317-153045816	0.213048829149496	.	.
chr1	152902442	152902941	chr1	152524922	152525421	Smg7|chr1:152524922-152525421	0.296971903451325	.	.
chr1	152902442	152902941	chr1	152577965	152578464	Smg7|chr1:152577965-152578464	0.540477216770057	.	.
chr1	152902442	152902941	chr1	152624446	152624945	Smg7|chr1:152624446-152624945	0.364902370498546	.	.
chr1	152902988	152903487	chr1	153045317	153045816	Smg7|chr1:153045317-153045816	0.349499229558711	.	.
chr1	152954713	152955212	chr1	152606337	152606836	Nmnat2|chr1:152606337-152606836	0.237289059460526	.	.
chr1	153332222	153332721	chr1	153308912	153309411	Lamc1|chr1:153308912-153309411	0.236758156961898	.	.
chr1	153424875	153425374	chr1	153679079	153679578	Shcbp1l|chr1:153679079-153679578	0.264480084410865	.	.
chr1	153487484	153487983	chr1	152999941	153000440	Dhx9|chr1:152999941-153000440	0.333064686664578	.	.
chr1	153487484	153487983	chr1	153000481	153000980	Dhx9|chr1:153000481-153000980	0.319172772380818	.	.
chr1	153487484	153487983	chr1	153045317	153045816	Dhx9|chr1:153045317-153045816	0.312397464868675	.	.
chr1	153487484	153487983	chr1	153308912	153309411	Dhx9|chr1:153308912-153309411	0.235110580614632	.	.
chr1	153487484	153487983	chr1	153559234	153559733	Dhx9|chr1:153559234-153559733	0.203184465936532	.	.
chr1	153487484	153487983	chr1	153726489	153726988	Dhx9|chr1:153726489-153726988	0.344258073169898	.	.
chr1	153487484	153487983	chr1	153730627	153731126	Dhx9|chr1:153730627-153731126	0.457313594059424	.	.
chr1	153487484	153487983	chr1	153733011	153733510	Dhx9|chr1:153733011-153733510	0.286459129579121	.	.
chr1	153549494	153549993	chr1	153730627	153731126	Npl|chr1:153730627-153731126	0.284061449572997	.	.
chr1	153652792	153653291	chr1	153679079	153679578	Rgs8|chr1:153679079-153679578	0.433301920227285	.	.
chr1	153652792	153653291	chr1	153726489	153726988	Rgs8|chr1:153726489-153726988	0.344837628271772	.	.
chr1	153899574	153900073	chr1	153679079	153679578	Glul|chr1:153679079-153679578	0.204951915736015	.	.
chr1	153899574	153900073	chr1	153679079	153679578	Teddm2|chr1:153679079-153679578	0.204951915736015	.	.
chr1	153900327	153900826	chr1	153559234	153559733	Glul|chr1:153559234-153559733	0.267774584886371	.	.
chr1	153900327	153900826	chr1	153559234	153559733	Teddm2|chr1:153559234-153559733	0.267774584886371	.	.
chr1	153900327	153900826	chr1	153679079	153679578	Glul|chr1:153679079-153679578	0.315031180963268	.	.
chr1	153900327	153900826	chr1	153679079	153679578	Teddm2|chr1:153679079-153679578	0.315031180963268	.	.
chr1	153900327	153900826	chr1	153726489	153726988	Glul|chr1:153726489-153726988	0.624540321201792	.	.
chr1	153900327	153900826	chr1	153726489	153726988	Teddm2|chr1:153726489-153726988	0.624540321201792	.	.
chr1	153900327	153900826	chr1	153730627	153731126	Glul|chr1:153730627-153731126	0.526327643886237	.	.
chr1	153900327	153900826	chr1	153730627	153731126	Teddm2|chr1:153730627-153731126	0.526327643886237	.	.
chr1	153900327	153900826	chr1	153733011	153733510	Glul|chr1:153733011-153733510	0.600674073363948	.	.
chr1	153900327	153900826	chr1	153733011	153733510	Glul|chr1:153733011-153733510	0.600674073363949	.	.
chr1	153900327	153900826	chr1	153733011	153733510	Teddm2|chr1:153733011-153733510	0.600674073363948	.	.
chr1	153900327	153900826	chr1	153733011	153733510	Teddm2|chr1:153733011-153733510	0.600674073363949	.	.
chr1	155083298	155083797	chr1	154999834	155000333	Gm9530|chr1:154999834-155000333	0.295735945898518	.	.
chr1	155083298	155083797	chr1	155006491	155006990	Gm9530|chr1:155006491-155006990	0.202836784930367	.	.
chr1	155083298	155083797	chr1	155122022	155122521	Gm9530|chr1:155122022-155122521	0.24800646434773	.	.
chr1	155083298	155083797	chr1	155224024	155224523	Gm9530|chr1:155224024-155224523	0.216278825742474	.	.
chr1	155083298	155083797	chr1	155442623	155443122	Gm9530|chr1:155442623-155443122	0.291214539927954	.	.
chr1	155099441	155099940	chr1	155038432	155038931	Ier5|chr1:155038432-155038931	0.243645136991838	.	.
chr1	155099441	155099940	chr1	155039248	155039747	Ier5|chr1:155039248-155039747	0.372448674470318	.	.
chr1	155099441	155099940	chr1	155048907	155049406	Ier5|chr1:155048907-155049406	0.215750979134149	.	.
chr1	155099441	155099940	chr1	155062913	155063412	Ier5|chr1:155062913-155063412	0.215484269081688	.	.
chr1	155099441	155099940	chr1	155215030	155215529	Ier5|chr1:155215030-155215529	0.42071835191925	.	.
chr1	155099441	155099940	chr1	155215674	155216173	Ier5|chr1:155215674-155216173	0.305545923767506	.	.
chr1	155099441	155099940	chr1	155224024	155224523	Ier5|chr1:155224024-155224523	0.493322901419782	.	.
chr1	155158401	155158900	chr1	155039248	155039747	Stx6|chr1:155039248-155039747	0.26264030911386	.	.
chr1	155158401	155158900	chr1	155122535	155123034	Stx6|chr1:155122535-155123034	0.19861651696053	.	.
chr1	155158401	155158900	chr1	155215030	155215529	Stx6|chr1:155215030-155215529	0.452315441936387	.	.
chr1	155158401	155158900	chr1	155215674	155216173	Stx6|chr1:155215674-155216173	0.429354016943792	.	.
chr1	155158401	155158900	chr1	155224024	155224523	Stx6|chr1:155224024-155224523	0.427860971956963	.	.
chr1	155158401	155158900	chr1	155234311	155234810	Stx6|chr1:155234311-155234810	0.249060759218879	.	.
chr1	155231668	155232167	chr1	155038432	155038931	Gm37622|chr1:155038432-155038931	0.309371088830909	.	.
chr1	155231668	155232167	chr1	155039248	155039747	Gm37622|chr1:155039248-155039747	0.475811819336257	.	.
chr1	155231668	155232167	chr1	155122022	155122521	Gm37622|chr1:155122022-155122521	0.302420431545892	.	.
chr1	155231668	155232167	chr1	155122022	155122521	Gm37622|chr1:155122022-155122521	0.302420431545893	.	.
chr1	155231668	155232167	chr1	155122535	155123034	Gm37622|chr1:155122535-155123034	0.266178176263392	.	.
chr1	155231668	155232167	chr1	155215030	155215529	Gm37622|chr1:155215030-155215529	0.574302567717366	.	.
chr1	155231668	155232167	chr1	155215674	155216173	Gm37622|chr1:155215674-155216173	0.40375938384544	.	.
chr1	155231668	155232167	chr1	155224024	155224523	Gm37622|chr1:155224024-155224523	0.561504104468244	.	.
chr1	155416705	155417204	chr1	155038432	155038931	Xpr1|chr1:155038432-155038931	0.393506389760091	.	.
chr1	155416705	155417204	chr1	155039248	155039747	Xpr1|chr1:155039248-155039747	0.382099915961993	.	.
chr1	155416705	155417204	chr1	155224024	155224523	Xpr1|chr1:155224024-155224523	0.2246606238816	.	.
chr1	155557936	155558435	chr1	155790417	155790916	Acbd6|chr1:155790417-155790916	0.258047880860451	.	.
chr1	155557936	155558435	chr1	155801634	155802133	Acbd6|chr1:155801634-155802133	0.376078136086992	.	.
chr1	155557936	155558435	chr1	155810012	155810511	Acbd6|chr1:155810012-155810511	0.234705886309547	.	.
chr1	155557936	155558435	chr1	155940994	155941493	Acbd6|chr1:155940994-155941493	0.597211331430851	.	.
chr1	155558466	155558965	chr1	155801634	155802133	Acbd6|chr1:155801634-155802133	0.221436157423628	.	.
chr1	155558466	155558965	chr1	155940994	155941493	Acbd6|chr1:155940994-155941493	0.508181435692381	.	.
chr1	155812620	155813119	chr1	155800969	155801468	Qsox1|chr1:155800969-155801468	0.30265305425511	.	.
chr1	155812620	155813119	chr1	156241652	156242151	Qsox1|chr1:156241652-156242151	0.319380417468505	.	.
chr1	155973115	155973614	chr1	155800969	155801468	Cep350|chr1:155800969-155801468	0.367127002484737	.	.
chr1	155973115	155973614	chr1	155801634	155802133	Cep350|chr1:155801634-155802133	0.324528099627474	.	.
chr1	155973115	155973614	chr1	156241652	156242151	Cep350|chr1:156241652-156242151	0.314895288087729	.	.
chr1	156035344	156035843	chr1	155855451	155855950	Tor1aip1|chr1:155855451-155855950	0.268861735911606	.	.
chr1	156035344	156035843	chr1	155855451	155855950	Tor1aip2|chr1:155855451-155855950	0.268861735911606	.	.
chr1	156035878	156036377	chr1	155790417	155790916	Tor1aip1|chr1:155790417-155790916	0.263996818356098	.	.
chr1	156035878	156036377	chr1	155790417	155790916	Tor1aip2|chr1:155790417-155790916	0.263996818356098	.	.
chr1	156035878	156036377	chr1	155810012	155810511	Tor1aip1|chr1:155810012-155810511	0.389150427751949	.	.
chr1	156035878	156036377	chr1	155810012	155810511	Tor1aip2|chr1:155810012-155810511	0.389150427751949	.	.
chr1	156035878	156036377	chr1	155855451	155855950	Tor1aip1|chr1:155855451-155855950	0.297351642371146	.	.
chr1	156035878	156036377	chr1	155855451	155855950	Tor1aip2|chr1:155855451-155855950	0.297351642371146	.	.
chr1	156036379	156036878	chr1	155810012	155810511	Tor1aip1|chr1:155810012-155810511	0.316775058145019	.	.
chr1	156036379	156036878	chr1	155855451	155855950	Tor1aip1|chr1:155855451-155855950	0.313871945134156	.	.
chr1	156420903	156421402	chr1	156657381	156657880	Axdnd1|chr1:156657381-156657880	0.253113392287737	.	.
chr1	156558476	156558975	chr1	156657381	156657880	Abl2|chr1:156657381-156657880	0.257375617632455	.	.
chr1	156558476	156558975	chr1	156667513	156668012	Abl2|chr1:156667513-156668012	0.287328997411528	.	.
chr1	156558476	156558975	chr1	156856622	156857121	Abl2|chr1:156856622-156857121	0.324035415230372	.	.
chr1	156674112	156674611	chr1	156811914	156812413	Tor3a|chr1:156811914-156812413	0.201171902695591	.	.
chr1	156674112	156674611	chr1	156856622	156857121	Tor3a|chr1:156856622-156857121	0.251055521292026	.	.
chr1	156674112	156674611	chr1	156917393	156917892	Tor3a|chr1:156917393-156917892	0.202618197061886	.	.
chr1	156674112	156674611	chr1	156997781	156998280	Tor3a|chr1:156997781-156998280	0.302175395959635	.	.
chr1	156674619	156675118	chr1	156657381	156657880	Tor3a|chr1:156657381-156657880	0.257901758036636	.	.
chr1	156674619	156675118	chr1	156811914	156812413	Tor3a|chr1:156811914-156812413	0.220726282908263	.	.
chr1	156674619	156675118	chr1	156856622	156857121	Tor3a|chr1:156856622-156857121	0.253529305908357	.	.
chr1	156674619	156675118	chr1	156917393	156917892	Tor3a|chr1:156917393-156917892	0.238315247262231	.	.
chr1	156674619	156675118	chr1	156917393	156917892	Tor3a|chr1:156917393-156917892	0.238315247262232	.	.
chr1	156674619	156675118	chr1	156997781	156998280	Tor3a|chr1:156997781-156998280	0.440695764598553	.	.
chr1	156718854	156719353	chr1	156645076	156645575	Fam20b|chr1:156645076-156645575	0.257331739949537	.	.
chr1	156718854	156719353	chr1	156656857	156657356	Fam20b|chr1:156656857-156657356	0.31887339765648	.	.
chr1	156718854	156719353	chr1	156667513	156668012	Fam20b|chr1:156667513-156668012	0.40374731756098	.	.
chr1	156718854	156719353	chr1	156917393	156917892	Fam20b|chr1:156917393-156917892	0.218414899388001	.	.
chr1	156718854	156719353	chr1	156964474	156964973	Fam20b|chr1:156964474-156964973	0.214163782909303	.	.
chr1	156719393	156719892	chr1	156656857	156657356	Fam20b|chr1:156656857-156657356	0.294852497469603	.	.
chr1	156938775	156939274	chr1	156667513	156668012	4930439D14Rik|chr1:156667513-156668012	0.241245452801682	.	.
chr1	156938775	156939274	chr1	156667513	156668012	Ralgps2|chr1:156667513-156668012	0.241245452801682	.	.
chr1	156939411	156939910	chr1	156657381	156657880	4930439D14Rik|chr1:156657381-156657880	0.315336359878085	.	.
chr1	156939411	156939910	chr1	156657381	156657880	Ralgps2|chr1:156657381-156657880	0.315336359878085	.	.
chr1	156939411	156939910	chr1	156811914	156812413	4930439D14Rik|chr1:156811914-156812413	0.335117843904681	.	.
chr1	156939411	156939910	chr1	156811914	156812413	Ralgps2|chr1:156811914-156812413	0.335117843904681	.	.
chr1	156939411	156939910	chr1	156917393	156917892	4930439D14Rik|chr1:156917393-156917892	0.351969520246915	.	.
chr1	156939411	156939910	chr1	156917393	156917892	Ralgps2|chr1:156917393-156917892	0.351969520246915	.	.
chr1	156939411	156939910	chr1	156997781	156998280	4930439D14Rik|chr1:156997781-156998280	0.305595759519887	.	.
chr1	156939411	156939910	chr1	156997781	156998280	Ralgps2|chr1:156997781-156998280	0.305595759519887	.	.
chr1	156939411	156939910	chr1	157074949	157075448	4930439D14Rik|chr1:157074949-157075448	0.198818156566394	.	.
chr1	156939411	156939910	chr1	157074949	157075448	Ralgps2|chr1:157074949-157075448	0.198818156566394	.	.
chr1	158356145	158356644	chr1	158310415	158310914	Brinp2|chr1:158310415-158310914	0.403061925253356	.	.
chr1	158356145	158356644	chr1	158421342	158421841	Brinp2|chr1:158421342-158421841	0.268319979524237	.	.
chr1	158362285	158362784	chr1	158422703	158423202	Astn1|chr1:158422703-158423202	0.207267902619164	.	.
chr1	159522994	159523493	chr1	159678181	159678680	Tnr|chr1:159678181-159678680	0.261078443994658	.	.
chr1	159523530	159524029	chr1	159386429	159386928	Tnr|chr1:159386429-159386928	0.262363133710686	.	.
chr1	159523530	159524029	chr1	159533307	159533806	Tnr|chr1:159533307-159533806	0.323770171636578	.	.
chr1	160194792	160195291	chr1	159783819	159784318	Mrps14|chr1:159783819-159784318	0.261714944927778	.	.
chr1	160194792	160195291	chr1	159818996	159819495	Mrps14|chr1:159818996-159819495	0.241888085658956	.	.
chr1	160194792	160195291	chr1	159819496	159819995	Mrps14|chr1:159819496-159819995	0.277742031138918	.	.
chr1	160194792	160195291	chr1	159885381	159885880	Mrps14|chr1:159885381-159885880	0.346003416785006	.	.
chr1	160194792	160195291	chr1	160278169	160278668	Mrps14|chr1:160278169-160278668	0.300554860099681	.	.
chr1	160194792	160195291	chr1	160351869	160352368	Mrps14|chr1:160351869-160352368	0.306607966135801	.	.
chr1	160212234	160212733	chr1	159783819	159784318	Cacybp|chr1:159783819-159784318	0.268158704965617	.	.
chr1	160212234	160212733	chr1	160139244	160139743	Cacybp|chr1:160139244-160139743	0.267348423339453	.	.
chr1	160212234	160212733	chr1	160184477	160184976	Cacybp|chr1:160184477-160184976	0.255961188593195	.	.
chr1	160212750	160213249	chr1	159783819	159784318	Cacybp|chr1:159783819-159784318	0.286077231686322	.	.
chr1	160212750	160213249	chr1	159818996	159819495	Cacybp|chr1:159818996-159819495	0.444450348753835	.	.
chr1	160212750	160213249	chr1	159818996	159819495	Cacybp|chr1:159818996-159819495	0.444450348753836	.	.
chr1	160212750	160213249	chr1	159819496	159819995	Cacybp|chr1:159819496-159819995	0.42768353811711	.	.
chr1	160212750	160213249	chr1	159885381	159885880	Cacybp|chr1:159885381-159885880	0.429299558147891	.	.
chr1	160212750	160213249	chr1	160278169	160278668	Cacybp|chr1:160278169-160278668	0.198274104392196	.	.
chr1	160212750	160213249	chr1	160351869	160352368	Cacybp|chr1:160351869-160352368	0.251968115387207	.	.
chr1	160212750	160213249	chr1	160377596	160378095	Cacybp|chr1:160377596-160378095	0.273195539717639	.	.
chr1	160792667	160793166	chr1	161170609	161171108	Rabgap1l|chr1:161170609-161171108	0.346682454400574	.	.
chr1	160792667	160793166	chr1	161195428	161195927	Rabgap1l|chr1:161195428-161195927	0.284710755153483	.	.
chr1	160906592	160907091	chr1	160534828	160535327	Rc3h1|chr1:160534828-160535327	0.37099550767473	.	.
chr1	161034786	161035285	chr1	160968584	160969083	Gas5|chr1:160968584-160969083	0.216078898818281	.	.
chr1	161034786	161035285	chr1	160968584	160969083	Zbtb37|chr1:160968584-160969083	0.216078898818281	.	.
chr1	161131254	161131753	chr1	161196029	161196528	Klhl20|chr1:161196029-161196528	0.225132985317498	.	.
chr1	161131254	161131753	chr1	161286641	161287140	Klhl20|chr1:161286641-161287140	0.242977223482545	.	.
chr1	161142436	161142935	chr1	161170609	161171108	Ankrd45|chr1:161170609-161171108	0.388451738339405	.	.
chr1	161142436	161142935	chr1	161491653	161492152	Ankrd45|chr1:161491653-161492152	0.223377703209106	.	.
chr1	161250941	161251440	chr1	161196029	161196528	Prdx6|chr1:161196029-161196528	0.237436267944778	.	.
chr1	161250941	161251440	chr1	161491653	161492152	Prdx6|chr1:161491653-161492152	0.203109270188696	.	.
chr1	161876197	161876696	chr1	161621222	161621721	Suco|chr1:161621222-161621721	0.296888892051705	.	.
chr1	161876715	161877214	chr1	161983420	161983919	Suco|chr1:161983420-161983919	0.20230114533882	.	.
chr1	161968972	161969471	chr1	161621797	161622296	Gm38304|chr1:161621797-161622296	0.201527441337895	.	.
chr1	161968972	161969471	chr1	161621797	161622296	Pigc|chr1:161621797-161622296	0.201527441337895	.	.
chr1	162477766	162478265	chr1	162313830	162314329	Dnm3|chr1:162313830-162314329	0.427708370405544	.	.
chr1	162477766	162478265	chr1	162637056	162637555	Dnm3|chr1:162637056-162637555	0.296543748408667	.	.
chr1	162548386	162548885	chr1	162359162	162359661	Eef1aknmt|chr1:162359162-162359661	0.276016347814922	.	.
chr1	162548386	162548885	chr1	162458630	162459129	Eef1aknmt|chr1:162458630-162459129	0.317013019513991	.	.
chr1	162548386	162548885	chr1	162643722	162644221	Eef1aknmt|chr1:162643722-162644221	0.239257071324838	.	.
chr1	162548386	162548885	chr1	162665061	162665560	Eef1aknmt|chr1:162665061-162665560	0.205648731307675	.	.
chr1	162570372	162570871	chr1	162458630	162459129	Vamp4|chr1:162458630-162459129	0.389787260465944	.	.
chr1	162570372	162570871	chr1	162646015	162646514	Vamp4|chr1:162646015-162646514	0.36307591082795	.	.
chr1	162739851	162740350	chr1	162665061	162665560	Prrc2c|chr1:162665061-162665560	0.308609264522276	.	.
chr1	162740352	162740851	chr1	162359162	162359661	Prrc2c|chr1:162359162-162359661	0.331090386168764	.	.
chr1	162740352	162740851	chr1	162643722	162644221	Prrc2c|chr1:162643722-162644221	0.251681536025744	.	.
chr1	162740352	162740851	chr1	162665061	162665560	Prrc2c|chr1:162665061-162665560	0.389179176414079	.	.
chr1	163403421	163403920	chr1	163150346	163150845	Gorab|chr1:163150346-163150845	0.258228869926095	.	.
chr1	163779331	163779830	chr1	164138556	164139055	Kifap3|chr1:164138556-164139055	0.319104159295069	.	.
chr1	163994642	163995141	chr1	163947561	163948060	BC055324|chr1:163947561-163948060	0.256980958219832	.	.
chr1	163994642	163995141	chr1	163947561	163948060	Mettl18|chr1:163947561-163948060	0.256980958219832	.	.
chr1	163994642	163995141	chr1	164217833	164218332	BC055324|chr1:164217833-164218332	0.444260580790914	.	.
chr1	163994642	163995141	chr1	164217833	164218332	Mettl18|chr1:164217833-164218332	0.444260580790914	.	.
chr1	163994642	163995141	chr1	164218565	164219064	BC055324|chr1:164218565-164219064	0.305953454162642	.	.
chr1	163994642	163995141	chr1	164218565	164219064	Mettl18|chr1:164218565-164219064	0.305953454162642	.	.
chr1	164248686	164249185	chr1	164138556	164139055	Slc19a2|chr1:164138556-164139055	0.310822144003959	.	.
chr1	164248686	164249185	chr1	164474792	164475291	Slc19a2|chr1:164474792-164475291	0.231572370575952	.	.
chr1	164275346	164275845	chr1	164474792	164475291	Ccdc181|chr1:164474792-164475291	0.313427386602654	.	.
chr1	164275892	164276391	chr1	164474792	164475291	Ccdc181|chr1:164474792-164475291	0.293354845202107	.	.
chr1	164307370	164307869	chr1	164184474	164184973	Blzf1|chr1:164184474-164184973	0.286733613116739	.	.
chr1	164457803	164458302	chr1	164218565	164219064	Atp1b1|chr1:164218565-164219064	0.236434087879312	.	.
chr1	164457803	164458302	chr1	164406455	164406954	Atp1b1|chr1:164406455-164406954	0.238459834170878	.	.
chr1	164458666	164459165	chr1	164138556	164139055	Atp1b1|chr1:164138556-164139055	0.339931688778305	.	.
chr1	164458666	164459165	chr1	164184474	164184973	Atp1b1|chr1:164184474-164184973	0.28872510839582	.	.
chr1	164502271	164502770	chr1	164781043	164781542	Gm26685|chr1:164781043-164781542	0.258300135633867	.	.
chr1	164502271	164502770	chr1	164811255	164811754	Gm26685|chr1:164811255-164811754	0.538785284569561	.	.
chr1	164898957	164899456	chr1	164547898	164548397	Gm32569|chr1:164547898-164548397	0.21115350873502	.	.
chr1	164898957	164899456	chr1	164787699	164788198	Gm32569|chr1:164787699-164788198	0.212670919250134	.	.
chr1	164898957	164899456	chr1	164811255	164811754	Gm32569|chr1:164811255-164811754	0.210030909950433	.	.
chr1	164898957	164899456	chr1	165012229	165012728	Gm32569|chr1:165012229-165012728	0.459666204885604	.	.
chr1	165091724	165092223	chr1	164926693	164927192	4930568G15Rik|chr1:164926693-164927192	0.232421130592471	.	.
chr1	165091724	165092223	chr1	164928842	164929341	4930568G15Rik|chr1:164928842-164929341	0.221030080688466	.	.
chr1	165091724	165092223	chr1	165012229	165012728	4930568G15Rik|chr1:165012229-165012728	0.251245520076976	.	.
chr1	165091724	165092223	chr1	165022070	165022569	4930568G15Rik|chr1:165022070-165022569	0.215303306709313	.	.
chr1	165091724	165092223	chr1	165075344	165075843	4930568G15Rik|chr1:165075344-165075843	0.231985302720369	.	.
chr1	165091724	165092223	chr1	165320429	165320928	4930568G15Rik|chr1:165320429-165320928	0.23312888830567	.	.
chr1	165194197	165194696	chr1	164861424	164861923	Sft2d2|chr1:164861424-164861923	0.250429282248583	.	.
chr1	165194197	165194696	chr1	164896622	164897121	Sft2d2|chr1:164896622-164897121	0.328714629241021	.	.
chr1	165194197	165194696	chr1	164926693	164927192	Sft2d2|chr1:164926693-164927192	0.21071630849974	.	.
chr1	165194197	165194696	chr1	164926693	164927192	Sft2d2|chr1:164926693-164927192	0.210716308499741	.	.
chr1	165194197	165194696	chr1	164928842	164929341	Sft2d2|chr1:164928842-164929341	0.395070849376532	.	.
chr1	165194197	165194696	chr1	165022070	165022569	Sft2d2|chr1:165022070-165022569	0.343181313294562	.	.
chr1	165194197	165194696	chr1	165046493	165046992	Sft2d2|chr1:165046493-165046992	0.438972973347529	.	.
chr1	165236724	165237223	chr1	164855617	164856116	Tiprl|chr1:164855617-164856116	0.383534092287023	.	.
chr1	165236724	165237223	chr1	164926693	164927192	Tiprl|chr1:164926693-164927192	0.490048206511584	.	.
chr1	165236724	165237223	chr1	165046493	165046992	Tiprl|chr1:165046493-165046992	0.337577884231391	.	.
chr1	165236724	165237223	chr1	165109197	165109696	Tiprl|chr1:165109197-165109696	0.320821063074255	.	.
chr1	165460313	165460812	chr1	165012229	165012728	Dcaf6|chr1:165012229-165012728	0.22874408694879	.	.
chr1	165460313	165460812	chr1	165012229	165012728	Mpc2|chr1:165012229-165012728	0.22874408694879	.	.
chr1	165460313	165460812	chr1	165046493	165046992	Dcaf6|chr1:165046493-165046992	0.389068200626864	.	.
chr1	165460313	165460812	chr1	165046493	165046992	Mpc2|chr1:165046493-165046992	0.389068200626864	.	.
chr1	165460313	165460812	chr1	165583511	165584010	Dcaf6|chr1:165583511-165584010	0.34279395419284	.	.
chr1	165460313	165460812	chr1	165583511	165584010	Mpc2|chr1:165583511-165584010	0.34279395419284	.	.
chr1	165460313	165460812	chr1	165642102	165642601	Dcaf6|chr1:165642102-165642601	0.539541783577302	.	.
chr1	165460313	165460812	chr1	165642102	165642601	Mpc2|chr1:165642102-165642601	0.539541783577302	.	.
chr1	165460313	165460812	chr1	165676819	165677318	Dcaf6|chr1:165676819-165677318	0.21818327052407	.	.
chr1	165460313	165460812	chr1	165676819	165677318	Mpc2|chr1:165676819-165677318	0.21818327052407	.	.
chr1	165460922	165461421	chr1	165642102	165642601	Dcaf6|chr1:165642102-165642601	0.27772901806379	.	.
chr1	165460922	165461421	chr1	165642102	165642601	Mpc2|chr1:165642102-165642601	0.27772901806379	.	.
chr1	165634316	165634815	chr1	165641351	165641850	Mpzl1|chr1:165641351-165641850	0.243726951120837	.	.
chr1	165634316	165634815	chr1	165642102	165642601	Mpzl1|chr1:165642102-165642601	0.429307274170147	.	.
chr1	165763500	165763999	chr1	165641351	165641850	Creg1|chr1:165641351-165641850	0.367179091687798	.	.
chr1	165763500	165763999	chr1	165642102	165642601	Creg1|chr1:165642102-165642601	0.248959373711323	.	.
chr1	166003176	166003675	chr1	166330745	166331244	Gm26665|chr1:166330745-166331244	0.209305201510291	.	.
chr1	166003176	166003675	chr1	166330745	166331244	Pou2f1|chr1:166330745-166331244	0.209305201510291	.	.
chr1	166003176	166003675	chr1	166361038	166361537	Gm26665|chr1:166361038-166361537	0.209698860323981	.	.
chr1	166003176	166003675	chr1	166361038	166361537	Pou2f1|chr1:166361038-166361537	0.209698860323981	.	.
chr1	166253817	166254316	chr1	166313555	166314054	Ildr2|chr1:166313555-166314054	0.403579408777925	.	.
chr1	166253817	166254316	chr1	166343030	166343529	Ildr2|chr1:166343030-166343529	0.374265624956293	.	.
chr1	166253817	166254316	chr1	166361038	166361537	Ildr2|chr1:166361038-166361537	0.221741490424014	.	.
chr1	166409578	166410077	chr1	166343030	166343529	Pogk|chr1:166343030-166343529	0.240214467662572	.	.
chr1	167000534	167001033	chr1	166833937	166834436	Fam78b|chr1:166833937-166834436	0.238584378824361	.	.
chr1	167000534	167001033	chr1	166833937	166834436	Gm16701|chr1:166833937-166834436	0.238584378824361	.	.
chr1	167000534	167001033	chr1	167013546	167014045	Fam78b|chr1:167013546-167014045	0.348781286430131	.	.
chr1	167000534	167001033	chr1	167013546	167014045	Gm16701|chr1:167013546-167014045	0.348781286430131	.	.
chr1	167000534	167001033	chr1	167208079	167208578	Fam78b|chr1:167208079-167208578	0.206478469437148	.	.
chr1	167000534	167001033	chr1	167208079	167208578	Gm16701|chr1:167208079-167208578	0.206478469437148	.	.
chr1	167001208	167001707	chr1	166796895	166797394	Fam78b|chr1:166796895-166797394	0.278441692428823	.	.
chr1	167001208	167001707	chr1	166796895	166797394	Gm16701|chr1:166796895-166797394	0.278441692428823	.	.
chr1	167001208	167001707	chr1	166833937	166834436	Fam78b|chr1:166833937-166834436	0.319231425857425	.	.
chr1	167001208	167001707	chr1	166833937	166834436	Gm16701|chr1:166833937-166834436	0.319231425857425	.	.
chr1	167001208	167001707	chr1	167208079	167208578	Fam78b|chr1:167208079-167208578	0.406358832399201	.	.
chr1	167001208	167001707	chr1	167208079	167208578	Gm16701|chr1:167208079-167208578	0.406358832399201	.	.
chr1	167284924	167285423	chr1	167736712	167737211	Gm2453|chr1:167736712-167737211	0.22595525979611	.	.
chr1	167284924	167285423	chr1	167736712	167737211	Uck2|chr1:167736712-167737211	0.22595525979611	.	.
chr1	167349707	167350206	chr1	167729331	167729830	Aldh9a1|chr1:167729331-167729830	0.306237646471619	.	.
chr1	167350248	167350747	chr1	167741173	167741672	Aldh9a1|chr1:167741173-167741672	0.383545548334885	.	.
chr1	167688301	167688800	chr1	167339227	167339726	Lmx1a|chr1:167339227-167339726	0.252778790271684	.	.
chr1	167688301	167688800	chr1	167781977	167782476	Lmx1a|chr1:167781977-167782476	0.42712535312113	.	.
chr1	167688301	167688800	chr1	167814103	167814602	Lmx1a|chr1:167814103-167814602	0.219870339388329	.	.
chr1	167688301	167688800	chr1	167915177	167915676	Lmx1a|chr1:167915177-167915676	0.255788984227303	.	.
chr1	167688301	167688800	chr1	167922899	167923398	Lmx1a|chr1:167922899-167923398	0.443057381117076	.	.
chr1	167688301	167688800	chr1	167928002	167928501	Lmx1a|chr1:167928002-167928501	0.307927514921928	.	.
chr1	167688807	167689306	chr1	167339227	167339726	Lmx1a|chr1:167339227-167339726	0.215756865394205	.	.
chr1	167688807	167689306	chr1	167781977	167782476	Lmx1a|chr1:167781977-167782476	0.422756310269353	.	.
chr1	167688807	167689306	chr1	167915177	167915676	Lmx1a|chr1:167915177-167915676	0.453896670765953	.	.
chr1	167688807	167689306	chr1	167928002	167928501	Lmx1a|chr1:167928002-167928501	0.399000549422168	.	.
chr1	168432123	168432622	chr1	168214027	168214526	Pbx1|chr1:168214027-168214526	0.50548904419034	.	.
chr1	169747461	169747960	chr1	169919108	169919607	Rgs4|chr1:169919108-169919607	0.289219065450382	.	.
chr1	169933784	169934283	chr1	169670575	169671074	Gm15852|chr1:169670575-169671074	0.230446047152108	.	.
chr1	169933784	169934283	chr1	170136286	170136785	Gm15852|chr1:170136286-170136785	0.210406837397057	.	.
chr1	169934305	169934804	chr1	169939322	169939821	Gm15852|chr1:169939322-169939821	0.339836740988215	.	.
chr1	169969082	169969581	chr1	169670575	169671074	3110045C21Rik|chr1:169670575-169671074	0.389695820660697	.	.
chr1	169969082	169969581	chr1	169670575	169671074	Hsd17b7|chr1:169670575-169671074	0.389695820660697	.	.
chr1	169969082	169969581	chr1	170136286	170136785	3110045C21Rik|chr1:170136286-170136785	0.30249869334531	.	.
chr1	169969082	169969581	chr1	170136286	170136785	Hsd17b7|chr1:170136286-170136785	0.30249869334531	.	.
chr1	170174259	170174758	chr1	169919108	169919607	Gm37748|chr1:169919108-169919607	0.332122453075911	.	.
chr1	170174259	170174758	chr1	169919108	169919607	Uap1|chr1:169919108-169919607	0.332122453075911	.	.
chr1	170174840	170175339	chr1	170292438	170292937	Gm37748|chr1:170292438-170292937	0.387440143278648	.	.
chr1	170174840	170175339	chr1	170292438	170292937	Uap1|chr1:170292438-170292937	0.387440143278648	.	.
chr1	170589545	170590044	chr1	170255487	170255986	Nos1ap|chr1:170255487-170255986	0.275709803090042	.	.
chr1	170589545	170590044	chr1	170292438	170292937	Nos1ap|chr1:170292438-170292937	0.324008461320188	.	.
chr1	170589545	170590044	chr1	170464427	170464926	Nos1ap|chr1:170464427-170464926	0.233102865284804	.	.
chr1	170589545	170590044	chr1	170505771	170506270	Nos1ap|chr1:170505771-170506270	0.233973909098891	.	.
chr1	170589545	170590044	chr1	170506318	170506817	Nos1ap|chr1:170506318-170506817	0.239503435124094	.	.
chr1	170867571	170868070	chr1	171101659	171102158	Atf6|chr1:171101659-171102158	0.264673568346456	.	.
chr1	170867571	170868070	chr1	171101659	171102158	Gm9929|chr1:171101659-171102158	0.264673568346456	.	.
chr1	170867571	170868070	chr1	171102488	171102987	Atf6|chr1:171102488-171102987	0.275188958640161	.	.
chr1	170867571	170868070	chr1	171102488	171102987	Gm9929|chr1:171102488-171102987	0.275188958640161	.	.
chr1	170867571	170868070	chr1	171110922	171111421	Atf6|chr1:171110922-171111421	0.42332715965203	.	.
chr1	170867571	170868070	chr1	171110922	171111421	Gm9929|chr1:171110922-171111421	0.42332715965203	.	.
chr1	170867571	170868070	chr1	171247027	171247526	Atf6|chr1:171247027-171247526	0.199870453424003	.	.
chr1	170867571	170868070	chr1	171247027	171247526	Gm9929|chr1:171247027-171247526	0.199870453424003	.	.
chr1	170868410	170868909	chr1	170901528	170902027	Atf6|chr1:170901528-170902027	0.310780933404637	.	.
chr1	170868410	170868909	chr1	170901528	170902027	Gm9929|chr1:170901528-170902027	0.310780933404637	.	.
chr1	170868410	170868909	chr1	171036880	171037379	Atf6|chr1:171036880-171037379	0.413253404089818	.	.
chr1	170868410	170868909	chr1	171036880	171037379	Gm9929|chr1:171036880-171037379	0.413253404089818	.	.
chr1	170868410	170868909	chr1	171037809	171038308	Atf6|chr1:171037809-171038308	0.286939661490629	.	.
chr1	170868410	170868909	chr1	171037809	171038308	Gm9929|chr1:171037809-171038308	0.286939661490629	.	.
chr1	170868410	170868909	chr1	171038357	171038856	Atf6|chr1:171038357-171038856	0.375615475567051	.	.
chr1	170868410	170868909	chr1	171038357	171038856	Gm9929|chr1:171038357-171038856	0.375615475567051	.	.
chr1	170885252	170885751	chr1	170901528	170902027	Dusp12|chr1:170901528-170902027	0.490383297399625	.	.
chr1	170885252	170885751	chr1	170901528	170902027	Gm26620|chr1:170901528-170902027	0.490383297399625	.	.
chr1	170885252	170885751	chr1	170907216	170907715	Dusp12|chr1:170907216-170907715	0.237618746112035	.	.
chr1	170885252	170885751	chr1	170907216	170907715	Gm26620|chr1:170907216-170907715	0.237618746112035	.	.
chr1	170885252	170885751	chr1	171036880	171037379	Dusp12|chr1:171036880-171037379	0.477701314180675	.	.
chr1	170885252	170885751	chr1	171036880	171037379	Gm26620|chr1:171036880-171037379	0.477701314180675	.	.
chr1	170885252	170885751	chr1	171037809	171038308	Dusp12|chr1:171037809-171038308	0.406869880882535	.	.
chr1	170885252	170885751	chr1	171037809	171038308	Gm26620|chr1:171037809-171038308	0.406869880882535	.	.
chr1	170885252	170885751	chr1	171038357	171038856	Dusp12|chr1:171038357-171038856	0.399860853585791	.	.
chr1	170885252	170885751	chr1	171038357	171038856	Gm26620|chr1:171038357-171038856	0.399860853585791	.	.
chr1	170885252	170885751	chr1	171044266	171044765	Dusp12|chr1:171044266-171044765	0.550630491353536	.	.
chr1	170885252	170885751	chr1	171044266	171044765	Gm26620|chr1:171044266-171044765	0.550630491353536	.	.
chr1	170885252	170885751	chr1	171044776	171045275	Dusp12|chr1:171044776-171045275	0.404718829934738	.	.
chr1	170885252	170885751	chr1	171044776	171045275	Gm26620|chr1:171044776-171045275	0.404718829934738	.	.
chr1	170885252	170885751	chr1	171118208	171118707	Dusp12|chr1:171118208-171118707	0.220168034175554	.	.
chr1	170885252	170885751	chr1	171118208	171118707	Gm26620|chr1:171118208-171118707	0.220168034175554	.	.
chr1	170975744	170976243	chr1	170907216	170907715	Fcgr2b|chr1:170907216-170907715	0.208129793765895	.	.
chr1	170975744	170976243	chr1	171038357	171038856	Fcgr2b|chr1:171038357-171038856	0.367283214867149	.	.
chr1	171113775	171114274	chr1	171036880	171037379	Cfap126|chr1:171036880-171037379	0.420224514893441	.	.
chr1	171113775	171114274	chr1	171044266	171044765	Cfap126|chr1:171044266-171044765	0.399503740052287	.	.
chr1	171113775	171114274	chr1	171102488	171102987	Cfap126|chr1:171102488-171102987	0.352984271817815	.	.
chr1	171150371	171150870	chr1	170901528	170902027	Mpz|chr1:170901528-170902027	0.36157706663917	.	.
chr1	171150371	171150870	chr1	170901528	170902027	Sdhc|chr1:170901528-170902027	0.36157706663917	.	.
chr1	171150371	171150870	chr1	170902043	170902542	Mpz|chr1:170902043-170902542	0.285459105614796	.	.
chr1	171150371	171150870	chr1	170902043	170902542	Sdhc|chr1:170902043-170902542	0.285459105614796	.	.
chr1	171150371	171150870	chr1	171110922	171111421	Mpz|chr1:171110922-171111421	0.210180283568183	.	.
chr1	171150371	171150870	chr1	171110922	171111421	Sdhc|chr1:171110922-171111421	0.210180283568183	.	.
chr1	171150371	171150870	chr1	171247027	171247526	Mpz|chr1:171247027-171247526	0.353089416243953	.	.
chr1	171150371	171150870	chr1	171247027	171247526	Sdhc|chr1:171247027-171247526	0.353089416243953	.	.
chr1	171150371	171150870	chr1	171320119	171320618	Mpz|chr1:171320119-171320618	0.353827651883607	.	.
chr1	171150371	171150870	chr1	171320119	171320618	Sdhc|chr1:171320119-171320618	0.353827651883607	.	.
chr1	171196077	171196576	chr1	170901528	170902027	Pcp4l1|chr1:170901528-170902027	0.218713962910986	.	.
chr1	171196077	171196576	chr1	170907216	170907715	Pcp4l1|chr1:170907216-170907715	0.208827328674167	.	.
chr1	171196077	171196576	chr1	171036880	171037379	Pcp4l1|chr1:171036880-171037379	0.344336121658425	.	.
chr1	171196077	171196576	chr1	171037809	171038308	Pcp4l1|chr1:171037809-171038308	0.218162409773258	.	.
chr1	171196077	171196576	chr1	171038357	171038856	Pcp4l1|chr1:171038357-171038856	0.273376587338535	.	.
chr1	171196077	171196576	chr1	171044266	171044765	Pcp4l1|chr1:171044266-171044765	0.491927738860109	.	.
chr1	171196077	171196576	chr1	171044776	171045275	Pcp4l1|chr1:171044776-171045275	0.371090201295112	.	.
chr1	171196077	171196576	chr1	171118208	171118707	Pcp4l1|chr1:171118208-171118707	0.366498997457496	.	.
chr1	171221759	171222258	chr1	170901528	170902027	Tomm40l|chr1:170901528-170902027	0.198638918367722	.	.
chr1	171221759	171222258	chr1	170907216	170907715	Tomm40l|chr1:170907216-170907715	0.455429436537117	.	.
chr1	171221759	171222258	chr1	171033681	171034180	Tomm40l|chr1:171033681-171034180	0.250202155975945	.	.
chr1	171221759	171222258	chr1	171036880	171037379	Tomm40l|chr1:171036880-171037379	0.351084212506151	.	.
chr1	171221759	171222258	chr1	171044266	171044765	Tomm40l|chr1:171044266-171044765	0.432230854584992	.	.
chr1	171221759	171222258	chr1	171044776	171045275	Tomm40l|chr1:171044776-171045275	0.416910438243607	.	.
chr1	171221759	171222258	chr1	171320119	171320618	Tomm40l|chr1:171320119-171320618	0.216654156337658	.	.
chr1	171222404	171222903	chr1	170901528	170902027	Tomm40l|chr1:170901528-170902027	0.363938900308225	.	.
chr1	171222404	171222903	chr1	170907216	170907715	Tomm40l|chr1:170907216-170907715	0.270020437842936	.	.
chr1	171222404	171222903	chr1	171036880	171037379	Tomm40l|chr1:171036880-171037379	0.313100992362617	.	.
chr1	171222404	171222903	chr1	171044266	171044765	Tomm40l|chr1:171044266-171044765	0.478230994826169	.	.
chr1	171222404	171222903	chr1	171044776	171045275	Tomm40l|chr1:171044776-171045275	0.418499903413513	.	.
chr1	171222404	171222903	chr1	171102488	171102987	Tomm40l|chr1:171102488-171102987	0.245198299964832	.	.
chr1	171222404	171222903	chr1	171118208	171118707	Tomm40l|chr1:171118208-171118707	0.261133378149035	.	.
chr1	171222404	171222903	chr1	171247027	171247526	Tomm40l|chr1:171247027-171247526	0.502700078066589	.	.
chr1	171270057	171270556	chr1	171044266	171044765	B4galt3|chr1:171044266-171044765	0.401976125532329	.	.
chr1	171270057	171270556	chr1	171044776	171045275	B4galt3|chr1:171044776-171045275	0.287013706219061	.	.
chr1	171270057	171270556	chr1	171102488	171102987	B4galt3|chr1:171102488-171102987	0.323890975810709	.	.
chr1	171270057	171270556	chr1	171110922	171111421	B4galt3|chr1:171110922-171111421	0.245549941310749	.	.
chr1	171270057	171270556	chr1	171110922	171111421	B4galt3|chr1:171110922-171111421	0.24554994131075	.	.
chr1	171270057	171270556	chr1	171247027	171247526	B4galt3|chr1:171247027-171247526	0.434326672335744	.	.
chr1	171281054	171281553	chr1	171036880	171037379	Ppox|chr1:171036880-171037379	0.251597657510098	.	.
chr1	171281054	171281553	chr1	171038357	171038856	Ppox|chr1:171038357-171038856	0.338963406353291	.	.
chr1	171281054	171281553	chr1	171044266	171044765	Ppox|chr1:171044266-171044765	0.389669950014779	.	.
chr1	171281054	171281553	chr1	171044776	171045275	Ppox|chr1:171044776-171045275	0.390637832710059	.	.
chr1	171281054	171281553	chr1	171118208	171118707	Ppox|chr1:171118208-171118707	0.265646968551041	.	.
chr1	171281054	171281553	chr1	171247027	171247526	Ppox|chr1:171247027-171247526	0.231942103509815	.	.
chr1	171281054	171281553	chr1	171263038	171263537	Ppox|chr1:171263038-171263537	0.308860231251471	.	.
chr1	171281054	171281553	chr1	171617434	171617933	Ppox|chr1:171617434-171617933	0.276374780120279	.	.
chr1	171287719	171288218	chr1	171036880	171037379	Usp21|chr1:171036880-171037379	0.29817622525568	.	.
chr1	171287719	171288218	chr1	171038357	171038856	Usp21|chr1:171038357-171038856	0.397346172540886	.	.
chr1	171287719	171288218	chr1	171044266	171044765	Usp21|chr1:171044266-171044765	0.314653877525006	.	.
chr1	171287719	171288218	chr1	171044776	171045275	Usp21|chr1:171044776-171045275	0.386585596820396	.	.
chr1	171287719	171288218	chr1	171118208	171118707	Usp21|chr1:171118208-171118707	0.249245205453109	.	.
chr1	171287719	171288218	chr1	171118208	171118707	Usp21|chr1:171118208-171118707	0.24924520545311	.	.
chr1	171287719	171288218	chr1	171263038	171263537	Usp21|chr1:171263038-171263537	0.356914325336179	.	.
chr1	171287719	171288218	chr1	171617434	171617933	Usp21|chr1:171617434-171617933	0.329412533551114	.	.
chr1	171294566	171295065	chr1	171110922	171111421	Ufc1|chr1:171110922-171111421	0.236955547730357	.	.
chr1	171294566	171295065	chr1	171262470	171262969	Ufc1|chr1:171262470-171262969	0.210357088103376	.	.
chr1	171328705	171329204	chr1	171036880	171037379	Dedd|chr1:171036880-171037379	0.474245100530364	.	.
chr1	171328705	171329204	chr1	171038357	171038856	Dedd|chr1:171038357-171038856	0.214646812970303	.	.
chr1	171328705	171329204	chr1	171044266	171044765	Dedd|chr1:171044266-171044765	0.44486336821778	.	.
chr1	171328705	171329204	chr1	171044776	171045275	Dedd|chr1:171044776-171045275	0.239124666980023	.	.
chr1	171328705	171329204	chr1	171102488	171102987	Dedd|chr1:171102488-171102987	0.34137014441188	.	.
chr1	171328705	171329204	chr1	171118208	171118707	Dedd|chr1:171118208-171118707	0.250203583956699	.	.
chr1	171328705	171329204	chr1	171698913	171699412	Dedd|chr1:171698913-171699412	0.30446909319754	.	.
chr1	171329206	171329705	chr1	171036880	171037379	Dedd|chr1:171036880-171037379	0.206710397470038	.	.
chr1	171329206	171329705	chr1	171044266	171044765	Dedd|chr1:171044266-171044765	0.219481226910501	.	.
chr1	171329206	171329705	chr1	171110922	171111421	Dedd|chr1:171110922-171111421	0.244800918079176	.	.
chr1	171329206	171329705	chr1	171247027	171247526	Dedd|chr1:171247027-171247526	0.264244183341008	.	.
chr1	171345437	171345936	chr1	171037809	171038308	Nit1|chr1:171037809-171038308	0.355454426450491	.	.
chr1	171345437	171345936	chr1	171037809	171038308	Pfdn2|chr1:171037809-171038308	0.355454426450491	.	.
chr1	171345437	171345936	chr1	171038357	171038856	Nit1|chr1:171038357-171038856	0.324885960364616	.	.
chr1	171345437	171345936	chr1	171038357	171038856	Pfdn2|chr1:171038357-171038856	0.324885960364616	.	.
chr1	171345437	171345936	chr1	171478928	171479427	Nit1|chr1:171478928-171479427	0.275211998959186	.	.
chr1	171345437	171345936	chr1	171478928	171479427	Pfdn2|chr1:171478928-171479427	0.275211998959186	.	.
chr1	171360576	171361075	chr1	171110922	171111421	Klhdc9|chr1:171110922-171111421	0.223043963796782	.	.
chr1	171360576	171361075	chr1	171247027	171247526	Klhdc9|chr1:171247027-171247526	0.363733596619491	.	.
chr1	171360576	171361075	chr1	171262470	171262969	Klhdc9|chr1:171262470-171262969	0.287718243152785	.	.
chr1	171361088	171361587	chr1	171247027	171247526	Klhdc9|chr1:171247027-171247526	0.266700031572969	.	.
chr1	171361088	171361587	chr1	171320119	171320618	Klhdc9|chr1:171320119-171320618	0.333093468005666	.	.
chr1	171411068	171411567	chr1	171036880	171037379	Usf1|chr1:171036880-171037379	0.217928886276909	.	.
chr1	171411068	171411567	chr1	171044266	171044765	Usf1|chr1:171044266-171044765	0.259789824947886	.	.
chr1	171411068	171411567	chr1	171102488	171102987	Usf1|chr1:171102488-171102987	0.332265472381219	.	.
chr1	171437234	171437733	chr1	171110922	171111421	F11r|chr1:171110922-171111421	0.523252669944886	.	.
chr1	171437234	171437733	chr1	171247027	171247526	F11r|chr1:171247027-171247526	0.385806466067657	.	.
chr1	171437234	171437733	chr1	171698913	171699412	F11r|chr1:171698913-171699412	0.436968185168923	.	.
chr1	171503198	171503697	chr1	171320119	171320618	Alyref2|chr1:171320119-171320618	0.198841084642118	.	.
chr1	171503198	171503697	chr1	171320119	171320618	B930036N10Rik|chr1:171320119-171320618	0.198841084642118	.	.
chr1	171503198	171503697	chr1	171617434	171617933	Alyref2|chr1:171617434-171617933	0.267745960291408	.	.
chr1	171503198	171503697	chr1	171617434	171617933	B930036N10Rik|chr1:171617434-171617933	0.267745960291408	.	.
chr1	171503198	171503697	chr1	171698913	171699412	Alyref2|chr1:171698913-171699412	0.203243907135846	.	.
chr1	171503198	171503697	chr1	171698913	171699412	B930036N10Rik|chr1:171698913-171699412	0.203243907135846	.	.
chr1	172027641	172028140	chr1	172027134	172027633	Vangl2|chr1:172027134-172027633	0.311863324345326	.	.
chr1	172027641	172028140	chr1	172027134	172027633	Vangl2|chr1:172027134-172027633	0.311863324345327	.	.
chr1	172027641	172028140	chr1	172337769	172338268	Vangl2|chr1:172337769-172338268	0.25725153601042	.	.
chr1	172082460	172082959	chr1	172202224	172202723	Copa|chr1:172202224-172202723	0.375841690481446	.	.
chr1	172082460	172082959	chr1	172202224	172202723	Ncstn|chr1:172202224-172202723	0.375841690481446	.	.
chr1	172082460	172082959	chr1	172309560	172310059	Copa|chr1:172309560-172310059	0.232480644210212	.	.
chr1	172082460	172082959	chr1	172309560	172310059	Ncstn|chr1:172309560-172310059	0.232480644210212	.	.
chr1	172082460	172082959	chr1	172310068	172310567	Copa|chr1:172310068-172310567	0.198345229646022	.	.
chr1	172082460	172082959	chr1	172310068	172310567	Ncstn|chr1:172310068-172310567	0.198345229646022	.	.
chr1	172082460	172082959	chr1	172337769	172338268	Copa|chr1:172337769-172338268	0.379092915123112	.	.
chr1	172082460	172082959	chr1	172337769	172338268	Ncstn|chr1:172337769-172338268	0.379092915123112	.	.
chr1	172126494	172126993	chr1	172310068	172310567	Pex19|chr1:172310068-172310567	0.222027203760093	.	.
chr1	172147848	172148347	chr1	172053841	172054340	Dcaf8|chr1:172053841-172054340	0.277185967461564	.	.
chr1	172147848	172148347	chr1	172202224	172202723	Dcaf8|chr1:172202224-172202723	0.246699301217212	.	.
chr1	172147848	172148347	chr1	172309560	172310059	Dcaf8|chr1:172309560-172310059	0.314781707888488	.	.
chr1	172147848	172148347	chr1	172310068	172310567	Dcaf8|chr1:172310068-172310567	0.439146509221156	.	.
chr1	172147848	172148347	chr1	172312070	172312569	Dcaf8|chr1:172312070-172312569	0.307912671055395	.	.
chr1	172147848	172148347	chr1	172337769	172338268	Dcaf8|chr1:172337769-172338268	0.499450712033288	.	.
chr1	172206038	172206537	chr1	171946636	171947135	Pea15a|chr1:171946636-171947135	0.227763723082533	.	.
chr1	172206038	172206537	chr1	172310068	172310567	Pea15a|chr1:172310068-172310567	0.480712259825333	.	.
chr1	172206562	172207061	chr1	171946636	171947135	Pea15a|chr1:171946636-171947135	0.323510558057173	.	.
chr1	172206562	172207061	chr1	172310068	172310567	Pea15a|chr1:172310068-172310567	0.367118543574956	.	.
chr1	172329099	172329598	chr1	172012325	172012824	Kcnj9|chr1:172012325-172012824	0.287864520816927	.	.
chr1	172376174	172376673	chr1	172053841	172054340	Pigm|chr1:172053841-172054340	0.274514142224528	.	.
chr1	172376174	172376673	chr1	172310068	172310567	Pigm|chr1:172310068-172310567	0.286976067053164	.	.
chr1	172376174	172376673	chr1	172337769	172338268	Pigm|chr1:172337769-172338268	0.359114297066566	.	.
chr1	172376174	172376673	chr1	172563382	172563881	Pigm|chr1:172563382-172563881	0.33412899036741	.	.
chr1	172481873	172482372	chr1	172562878	172563377	Igsf9|chr1:172562878-172563377	0.320993894276363	.	.
chr1	172520879	172521378	chr1	172405901	172406400	Cfap45|chr1:172405901-172406400	0.246017951187566	.	.
chr1	172520879	172521378	chr1	172492034	172492533	Cfap45|chr1:172492034-172492533	0.548430921131895	.	.
chr1	172520879	172521378	chr1	172585266	172585765	Cfap45|chr1:172585266-172585765	0.300559753068053	.	.
chr1	172632295	172632794	chr1	172337769	172338268	Dusp23|chr1:172337769-172338268	0.224044251660238	.	.
chr1	172632295	172632794	chr1	172357467	172357966	Dusp23|chr1:172357467-172357966	0.355980591718726	.	.
chr1	172632295	172632794	chr1	172492034	172492533	Dusp23|chr1:172492034-172492533	0.38450055343498	.	.
chr1	172632295	172632794	chr1	172585266	172585765	Dusp23|chr1:172585266-172585765	0.217758699722782	.	.
chr1	172632827	172633326	chr1	172310068	172310567	Dusp23|chr1:172310068-172310567	0.342054103123615	.	.
chr1	172632827	172633326	chr1	172312070	172312569	Dusp23|chr1:172312070-172312569	0.407628760307552	.	.
chr1	172632827	172633326	chr1	172312070	172312569	Dusp23|chr1:172312070-172312569	0.407628760307553	.	.
chr1	172632827	172633326	chr1	172532487	172532986	Dusp23|chr1:172532487-172532986	0.250454746615031	.	.
chr1	174501578	174502077	chr1	174719671	174720170	Fmn2|chr1:174719671-174720170	0.289545217531732	.	.
chr1	175492256	175492755	chr1	175262264	175262763	Rgs7|chr1:175262264-175262763	0.243538782553379	.	.
chr1	175492256	175492755	chr1	175300875	175301374	Rgs7|chr1:175300875-175301374	0.40247366071751	.	.
chr1	175492256	175492755	chr1	175420805	175421304	Rgs7|chr1:175420805-175421304	0.548774115626209	.	.
chr1	175625436	175625935	chr1	175420805	175421304	Fh1|chr1:175420805-175421304	0.459268967691501	.	.
chr1	175625436	175625935	chr1	175431301	175431800	Fh1|chr1:175431301-175431800	0.213111337911022	.	.
chr1	175625436	175625935	chr1	175924411	175924910	Fh1|chr1:175924411-175924910	0.235190196269343	.	.
chr1	175625938	175626437	chr1	175924411	175924910	Fh1|chr1:175924411-175924910	0.312407375943578	.	.
chr1	175692503	175693002	chr1	175924411	175924910	Chml|chr1:175924411-175924910	0.273423292904092	.	.
chr1	175692503	175693002	chr1	175924411	175924910	Opn3|chr1:175924411-175924910	0.273423292904092	.	.
chr1	175693049	175693548	chr1	175262264	175262763	Chml|chr1:175262264-175262763	0.203750911536386	.	.
chr1	175693049	175693548	chr1	175262264	175262763	Opn3|chr1:175262264-175262763	0.203750911536386	.	.
chr1	175693049	175693548	chr1	175420805	175421304	Chml|chr1:175420805-175421304	0.444105657599813	.	.
chr1	175693049	175693548	chr1	175420805	175421304	Opn3|chr1:175420805-175421304	0.444105657599813	.	.
chr1	175880538	175881037	chr1	175668954	175669453	Exo1|chr1:175668954-175669453	0.221292136977563	.	.
chr1	175880538	175881037	chr1	176075383	176075882	Exo1|chr1:176075383-176075882	0.214051943147149	.	.
chr1	176275192	176275691	chr1	176222657	176223156	Gm38101|chr1:176222657-176223156	0.209620828782758	.	.
chr1	176275192	176275691	chr1	176222657	176223156	Pld5|chr1:176222657-176223156	0.209620828782758	.	.
chr1	176813199	176813698	chr1	176655603	176656102	Cep170|chr1:176655603-176656102	0.318636881955531	.	.
chr1	176813199	176813698	chr1	176878970	176879469	Cep170|chr1:176878970-176879469	0.202980074425561	.	.
chr1	176813947	176814446	chr1	176878970	176879469	Cep170|chr1:176878970-176879469	0.225836295234968	.	.
chr1	176813947	176814446	chr1	176878970	176879469	Sdccag8|chr1:176878970-176879469	0.225836295234968	.	.
chr1	176813947	176814446	chr1	176915873	176916372	Cep170|chr1:176915873-176916372	0.41104385209902	.	.
chr1	176813947	176814446	chr1	176915873	176916372	Sdccag8|chr1:176915873-176916372	0.41104385209902	.	.
chr1	176814465	176814964	chr1	176681994	176682493	Cep170|chr1:176681994-176682493	0.261189747697342	.	.
chr1	176814465	176814964	chr1	176681994	176682493	Sdccag8|chr1:176681994-176682493	0.261189747697342	.	.
chr1	176814465	176814964	chr1	176755528	176756027	Cep170|chr1:176755528-176756027	0.310028736335196	.	.
chr1	176814465	176814964	chr1	176755528	176756027	Sdccag8|chr1:176755528-176756027	0.310028736335196	.	.
chr1	176814465	176814964	chr1	176878970	176879469	Cep170|chr1:176878970-176879469	0.322199416539301	.	.
chr1	176814465	176814964	chr1	176878970	176879469	Sdccag8|chr1:176878970-176879469	0.322199416539301	.	.
chr1	176814465	176814964	chr1	176915873	176916372	Cep170|chr1:176915873-176916372	0.236683539957267	.	.
chr1	176814465	176814964	chr1	176915873	176916372	Sdccag8|chr1:176915873-176916372	0.236683539957267	.	.
chr1	176814465	176814964	chr1	176919493	176919992	Cep170|chr1:176919493-176919992	0.357299170483198	.	.
chr1	176814465	176814964	chr1	176919493	176919992	Sdccag8|chr1:176919493-176919992	0.357299170483198	.	.
chr1	176814465	176814964	chr1	176929699	176930198	Cep170|chr1:176929699-176930198	0.469684319258699	.	.
chr1	176814465	176814964	chr1	176929699	176930198	Sdccag8|chr1:176929699-176930198	0.469684319258699	.	.
chr1	176814465	176814964	chr1	176939889	176940388	Cep170|chr1:176939889-176940388	0.203202459183162	.	.
chr1	176814465	176814964	chr1	176939889	176940388	Sdccag8|chr1:176939889-176940388	0.203202459183162	.	.
chr1	176814465	176814964	chr1	176945994	176946493	Cep170|chr1:176945994-176946493	0.350240841817353	.	.
chr1	176814465	176814964	chr1	176945994	176946493	Sdccag8|chr1:176945994-176946493	0.350240841817353	.	.
chr1	176933369	176933868	chr1	176939889	176940388	Gm15423|chr1:176939889-176940388	0.295394170100651	.	.
chr1	177258176	177258675	chr1	177608539	177609038	Akt3|chr1:177608539-177609038	0.218309069248201	.	.
chr1	177258678	177259177	chr1	177573280	177573779	Akt3|chr1:177573280-177573779	0.28582075734454	.	.
chr1	177258678	177259177	chr1	177573280	177573779	Akt3|chr1:177573280-177573779	0.285820757344541	.	.
chr1	177441840	177442339	chr1	177338691	177339190	Zbtb18|chr1:177338691-177339190	0.23101009543682	.	.
chr1	177441840	177442339	chr1	177366360	177366859	Zbtb18|chr1:177366360-177366859	0.326768089839673	.	.
chr1	177441840	177442339	chr1	177460340	177460839	Zbtb18|chr1:177460340-177460839	0.372234191726469	.	.
chr1	177441840	177442339	chr1	177573280	177573779	Zbtb18|chr1:177573280-177573779	0.30504658735283	.	.
chr1	177441840	177442339	chr1	177608539	177609038	Zbtb18|chr1:177608539-177609038	0.234659738035958	.	.
chr1	177458606	177459105	chr1	177035415	177035914	Gm29856|chr1:177035415-177035914	0.275337089789464	.	.
chr1	177458606	177459105	chr1	177460340	177460839	Gm29856|chr1:177460340-177460839	0.529070336707305	.	.
chr1	177458606	177459105	chr1	177608539	177609038	Gm29856|chr1:177608539-177609038	0.24124013218966	.	.
chr1	177796375	177796874	chr1	177573280	177573779	Adss|chr1:177573280-177573779	0.310625826602893	.	.
chr1	177796375	177796874	chr1	177608539	177609038	Adss|chr1:177608539-177609038	0.516885966130392	.	.
chr1	177796375	177796874	chr1	178219602	178220101	Adss|chr1:178219602-178220101	0.331345554246322	.	.
chr1	177982967	177983466	chr1	177693520	177694019	Catspere2|chr1:177693520-177694019	0.272965778777524	.	.
chr1	178187311	178187810	chr1	178368821	178369320	Desi2|chr1:178368821-178369320	0.366075600063998	.	.
chr1	178276142	178276641	chr1	178336353	178336852	4930527J03Rik|chr1:178336353-178336852	0.204065879594871	.	.
chr1	178276142	178276641	chr1	178449116	178449615	4930527J03Rik|chr1:178449116-178449615	0.317641782798661	.	.
chr1	178276142	178276641	chr1	178454037	178454536	4930527J03Rik|chr1:178454037-178454536	0.300910325933278	.	.
chr1	178276142	178276641	chr1	178463658	178464157	4930527J03Rik|chr1:178463658-178464157	0.208866449686178	.	.
chr1	178276142	178276641	chr1	178530448	178530947	4930527J03Rik|chr1:178530448-178530947	0.24304799846082	.	.
chr1	178276142	178276641	chr1	178747466	178747965	4930527J03Rik|chr1:178747466-178747965	0.349573360819435	.	.
chr1	178317988	178318487	chr1	178336353	178336852	B230369F24Rik|chr1:178336353-178336852	0.2047371084849	.	.
chr1	178317988	178318487	chr1	178336353	178336852	Cox20|chr1:178336353-178336852	0.2047371084849	.	.
chr1	178317988	178318487	chr1	178530448	178530947	B230369F24Rik|chr1:178530448-178530947	0.276521645587302	.	.
chr1	178317988	178318487	chr1	178530448	178530947	Cox20|chr1:178530448-178530947	0.276521645587302	.	.
chr1	178317988	178318487	chr1	178563738	178564237	B230369F24Rik|chr1:178563738-178564237	0.31958178481971	.	.
chr1	178317988	178318487	chr1	178563738	178564237	Cox20|chr1:178563738-178564237	0.31958178481971	.	.
chr1	178317988	178318487	chr1	178608803	178609302	B230369F24Rik|chr1:178608803-178609302	0.327753469063111	.	.
chr1	178317988	178318487	chr1	178608803	178609302	Cox20|chr1:178608803-178609302	0.327753469063111	.	.
chr1	178318532	178319031	chr1	178336353	178336852	B230369F24Rik|chr1:178336353-178336852	0.272049856674916	.	.
chr1	178318532	178319031	chr1	178336353	178336852	Cox20|chr1:178336353-178336852	0.272049856674916	.	.
chr1	178318532	178319031	chr1	178530448	178530947	B230369F24Rik|chr1:178530448-178530947	0.435944893656645	.	.
chr1	178318532	178319031	chr1	178530448	178530947	Cox20|chr1:178530448-178530947	0.435944893656645	.	.
chr1	178318532	178319031	chr1	178563738	178564237	B230369F24Rik|chr1:178563738-178564237	0.654355685329028	.	.
chr1	178318532	178319031	chr1	178563738	178564237	Cox20|chr1:178563738-178564237	0.654355685329028	.	.
chr1	178318532	178319031	chr1	178608803	178609302	B230369F24Rik|chr1:178608803-178609302	0.414149761191991	.	.
chr1	178318532	178319031	chr1	178608803	178609302	Cox20|chr1:178608803-178609302	0.414149761191991	.	.
chr1	178318532	178319031	chr1	178747466	178747965	B230369F24Rik|chr1:178747466-178747965	0.212301744702536	.	.
chr1	178318532	178319031	chr1	178747466	178747965	Cox20|chr1:178747466-178747965	0.212301744702536	.	.
chr1	178337022	178337521	chr1	178219602	178220101	Hnrnpu|chr1:178219602-178220101	0.262674933849012	.	.
chr1	178337022	178337521	chr1	178368821	178369320	Hnrnpu|chr1:178368821-178369320	0.422300921424164	.	.
chr1	178337022	178337521	chr1	178449116	178449615	Hnrnpu|chr1:178449116-178449615	0.478656779757247	.	.
chr1	178337022	178337521	chr1	178454037	178454536	Hnrnpu|chr1:178454037-178454536	0.371077848369353	.	.
chr1	178337559	178338058	chr1	178219602	178220101	Hnrnpu|chr1:178219602-178220101	0.515132096834706	.	.
chr1	178337559	178338058	chr1	178368821	178369320	Hnrnpu|chr1:178368821-178369320	0.322067573245474	.	.
chr1	178337559	178338058	chr1	178449116	178449615	Hnrnpu|chr1:178449116-178449615	0.281122054342397	.	.
chr1	178337559	178338058	chr1	178454037	178454536	Hnrnpu|chr1:178454037-178454536	0.224014259811284	.	.
chr1	178337559	178338058	chr1	178623808	178624307	Hnrnpu|chr1:178623808-178624307	0.390574547542632	.	.
chr1	178405450	178405949	chr1	178368821	178369320	Efcab2|chr1:178368821-178369320	0.461970455899027	.	.
chr1	178405450	178405949	chr1	178449116	178449615	Efcab2|chr1:178449116-178449615	0.208727786772682	.	.
chr1	178406170	178406669	chr1	178368821	178369320	Efcab2|chr1:178368821-178369320	0.49998488708318	.	.
chr1	178406170	178406669	chr1	178449116	178449615	Efcab2|chr1:178449116-178449615	0.402486477077069	.	.
chr1	179517784	179518283	chr1	179814615	179815114	Smyd3|chr1:179814615-179815114	0.206673104157095	.	.
chr1	179546057	179546556	chr1	179588210	179588709	Cnst|chr1:179588210-179588709	0.288664674845101	.	.
chr1	179546057	179546556	chr1	179588210	179588709	Tfb2m|chr1:179588210-179588709	0.288664674845101	.	.
chr1	179546057	179546556	chr1	179610035	179610534	Cnst|chr1:179610035-179610534	0.264303486931885	.	.
chr1	179546057	179546556	chr1	179610035	179610534	Tfb2m|chr1:179610035-179610534	0.264303486931885	.	.
chr1	179546057	179546556	chr1	179931182	179931681	Cnst|chr1:179931182-179931681	0.416938169638986	.	.
chr1	179546057	179546556	chr1	179931182	179931681	Tfb2m|chr1:179931182-179931681	0.416938169638986	.	.
chr1	179546570	179547069	chr1	179588210	179588709	Cnst|chr1:179588210-179588709	0.298196212531341	.	.
chr1	179546570	179547069	chr1	179588210	179588709	Tfb2m|chr1:179588210-179588709	0.298196212531341	.	.
chr1	179667997	179668496	chr1	179814615	179815114	Sccpdh|chr1:179814615-179815114	0.225195671604768	.	.
chr1	179959653	179960152	chr1	179814615	179815114	Cdc42bpa|chr1:179814615-179815114	0.26715370347941	.	.
chr1	179959653	179960152	chr1	180195828	180196327	Cdc42bpa|chr1:180195828-180196327	0.209989702468471	.	.
chr1	180256056	180256555	chr1	180195828	180196327	Gm31728|chr1:180195828-180196327	0.261732040309217	.	.
chr1	180256056	180256555	chr1	180249956	180250455	Gm31728|chr1:180249956-180250455	0.387948994358753	.	.
chr1	180256056	180256555	chr1	180268550	180269049	Gm31728|chr1:180268550-180269049	0.248733597474879	.	.
chr1	180256056	180256555	chr1	180387432	180387931	Gm31728|chr1:180387432-180387931	0.404371703354728	.	.
chr1	180256056	180256555	chr1	180434100	180434599	Gm31728|chr1:180434100-180434599	0.273575606031139	.	.
chr1	180256056	180256555	chr1	180604475	180604974	Gm31728|chr1:180604475-180604974	0.437538483957634	.	.
chr1	180256574	180257073	chr1	180268550	180269049	Gm31728|chr1:180268550-180269049	0.481091634454196	.	.
chr1	180256574	180257073	chr1	180365065	180365564	Gm31728|chr1:180365065-180365564	0.580989378328204	.	.
chr1	180256574	180257073	chr1	180387432	180387931	Gm31728|chr1:180387432-180387931	0.250900006355498	.	.
chr1	180256574	180257073	chr1	180434100	180434599	Gm31728|chr1:180434100-180434599	0.27743061844301	.	.
chr1	180256574	180257073	chr1	180517044	180517543	Gm31728|chr1:180517044-180517543	0.241985544428109	.	.
chr1	180256574	180257073	chr1	180604475	180604974	Gm31728|chr1:180604475-180604974	0.206372490957951	.	.
chr1	180568576	180569075	chr1	180249956	180250455	Parp1|chr1:180249956-180250455	0.236088972626641	.	.
chr1	180568576	180569075	chr1	180604475	180604974	Parp1|chr1:180604475-180604974	0.453397000926393	.	.
chr1	180641033	180641532	chr1	180249956	180250455	Lin9|chr1:180249956-180250455	0.302426798651888	.	.
chr1	180641033	180641532	chr1	180720260	180720759	Lin9|chr1:180720260-180720759	0.258373467793003	.	.
chr1	180725789	180726288	chr1	180249956	180250455	Acbd3|chr1:180249956-180250455	0.275571573891039	.	.
chr1	180725789	180726288	chr1	180387432	180387931	Acbd3|chr1:180387432-180387931	0.299281727379513	.	.
chr1	180725789	180726288	chr1	180434100	180434599	Acbd3|chr1:180434100-180434599	0.198672293036357	.	.
chr1	180725789	180726288	chr1	180604475	180604974	Acbd3|chr1:180604475-180604974	0.373510312641518	.	.
chr1	180768387	180768886	chr1	180604475	180604974	Gm38293|chr1:180604475-180604974	0.225089420025267	.	.
chr1	180813365	180813864	chr1	180517044	180517543	H3f3a|chr1:180517044-180517543	0.289937767932272	.	.
chr1	180813365	180813864	chr1	180517044	180517543	H3f3aos|chr1:180517044-180517543	0.289937767932272	.	.
chr1	180813365	180813864	chr1	180604475	180604974	H3f3a|chr1:180604475-180604974	0.583612731956548	.	.
chr1	180813365	180813864	chr1	180604475	180604974	H3f3aos|chr1:180604475-180604974	0.583612731956548	.	.
chr1	180813365	180813864	chr1	180777540	180778039	H3f3a|chr1:180777540-180778039	0.330320718265979	.	.
chr1	180813365	180813864	chr1	180777540	180778039	H3f3aos|chr1:180777540-180778039	0.330320718265979	.	.
chr1	180813365	180813864	chr1	180778088	180778587	H3f3a|chr1:180778088-180778587	0.248087322042946	.	.
chr1	180813365	180813864	chr1	180778088	180778587	H3f3aos|chr1:180778088-180778587	0.248087322042946	.	.
chr1	180813365	180813864	chr1	180987738	180988237	H3f3a|chr1:180987738-180988237	0.247190291288764	.	.
chr1	180813365	180813864	chr1	180987738	180988237	H3f3aos|chr1:180987738-180988237	0.247190291288764	.	.
chr1	180813989	180814488	chr1	180604475	180604974	H3f3a|chr1:180604475-180604974	0.210656831969139	.	.
chr1	180813989	180814488	chr1	180604475	180604974	H3f3aos|chr1:180604475-180604974	0.210656831969139	.	.
chr1	180813989	180814488	chr1	180720260	180720759	H3f3a|chr1:180720260-180720759	0.205722327979508	.	.
chr1	180813989	180814488	chr1	180720260	180720759	H3f3aos|chr1:180720260-180720759	0.205722327979508	.	.
chr1	180813989	180814488	chr1	180777540	180778039	H3f3a|chr1:180777540-180778039	0.478130625081927	.	.
chr1	180813989	180814488	chr1	180777540	180778039	H3f3aos|chr1:180777540-180778039	0.478130625081927	.	.
chr1	180813989	180814488	chr1	181150665	181151164	H3f3a|chr1:181150665-181151164	0.500999664903532	.	.
chr1	180813989	180814488	chr1	181150665	181151164	H3f3aos|chr1:181150665-181151164	0.500999664903532	.	.
chr1	180813989	180814488	chr1	181226736	181227235	H3f3a|chr1:181226736-181227235	0.278209412890739	.	.
chr1	180813989	180814488	chr1	181226736	181227235	H3f3aos|chr1:181226736-181227235	0.278209412890739	.	.
chr1	180850639	180851138	chr1	180604475	180604974	Sde2|chr1:180604475-180604974	0.23619084437532	.	.
chr1	180850639	180851138	chr1	180763866	180764365	Sde2|chr1:180763866-180764365	0.213549008788852	.	.
chr1	180850639	180851138	chr1	180794160	180794659	Sde2|chr1:180794160-180794659	0.239053339597218	.	.
chr1	180850639	180851138	chr1	180987738	180988237	Sde2|chr1:180987738-180988237	0.297872200568156	.	.
chr1	180850639	180851138	chr1	181009633	181010132	Sde2|chr1:181009633-181010132	0.224966154928498	.	.
chr1	180903944	180904443	chr1	180550703	180551202	Pycr2|chr1:180550703-180551202	0.288431357131516	.	.
chr1	180903944	180904443	chr1	180763866	180764365	Pycr2|chr1:180763866-180764365	0.322446453541929	.	.
chr1	180903944	180904443	chr1	180777540	180778039	Pycr2|chr1:180777540-180778039	0.351867319385781	.	.
chr1	180903944	180904443	chr1	180778088	180778587	Pycr2|chr1:180778088-180778587	0.299063851954251	.	.
chr1	180903944	180904443	chr1	180987738	180988237	Pycr2|chr1:180987738-180988237	0.329152233043263	.	.
chr1	180903944	180904443	chr1	181010299	181010798	Pycr2|chr1:181010299-181010798	0.257239220793537	.	.
chr1	181144061	181144560	chr1	181150665	181151164	Cnih4|chr1:181150665-181151164	0.228779465391886	.	.
chr1	181144061	181144560	chr1	181150665	181151164	Nvl|chr1:181150665-181151164	0.228779465391886	.	.
chr1	181211237	181211736	chr1	180777540	180778039	Wdr26|chr1:180777540-180778039	0.218611565893945	.	.
chr1	181211237	181211736	chr1	180778088	180778587	Wdr26|chr1:180778088-180778587	0.3991081822538	.	.
chr1	181211237	181211736	chr1	181285574	181286073	Wdr26|chr1:181285574-181286073	0.258936832866499	.	.
chr1	181211764	181212263	chr1	180777540	180778039	Wdr26|chr1:180777540-180778039	0.461163889734101	.	.
chr1	181211764	181212263	chr1	180778088	180778587	Wdr26|chr1:180778088-180778587	0.404048438410075	.	.
chr1	181211764	181212263	chr1	180987738	180988237	Wdr26|chr1:180987738-180988237	0.205695164823337	.	.
chr1	181211764	181212263	chr1	181285574	181286073	Wdr26|chr1:181285574-181286073	0.328601924059694	.	.
chr1	181842237	181842736	chr1	181748796	181749295	Lbr|chr1:181748796-181749295	0.265269138310809	.	.
chr1	181842237	181842736	chr1	181841665	181842164	Lbr|chr1:181841665-181842164	0.402973739997455	.	.
chr1	182019253	182019752	chr1	182376699	182377198	Enah|chr1:182376699-182377198	0.273325447102269	.	.
chr1	182019822	182020321	chr1	182110655	182111154	Enah|chr1:182110655-182111154	0.345207725115542	.	.
chr1	182124497	182124996	chr1	182110655	182111154	Srp9|chr1:182110655-182111154	0.400328316025245	.	.
chr1	182124497	182124996	chr1	182489705	182490204	Srp9|chr1:182489705-182490204	0.232891704000309	.	.
chr1	182282007	182282506	chr1	182110655	182111154	Degs1|chr1:182110655-182111154	0.214178480547778	.	.
chr1	182282007	182282506	chr1	182489705	182490204	Degs1|chr1:182489705-182490204	0.315121196080427	.	.
chr1	182341398	182341897	chr1	182461789	182462288	Fbxo28|chr1:182461789-182462288	0.248420484158736	.	.
[truncated: 36,840 more rows]
